# Supplementary material for: Diagnosing Impaired Glucose Tolerance Using Direct Infusion Mass Spectrometry of Blood Plasma
Source: PLoS One. 2014 Sep 9;9(9):e105343. doi: 10.1371/journal.pone.0105343 (PMC4159123; doi:10.1371/journal.pone.0105343)
Supplement: Supporting Information S1 — Mass spectra of blood plasma metabolites obtained by direct infusion mass spectrometry (DIMS) of blood plasma samples from control subjects (n = 30) and patients with impaired glucose tolerance (n = 20). (ZIP) [file pone.0105343.s002.zip]

Archive with 51 entries (50 files):
- Mass spectra/
- Mass spectra/Sample 1.xml
- Mass spectra/Sample 10.xml
- Mass spectra/Sample 11.xml
- Mass spectra/Sample 12.xml
- Mass spectra/Sample 13.xml
- Mass spectra/Sample 14.xml
- Mass spectra/Sample 15.xml
- Mass spectra/Sample 16.xml
- Mass spectra/Sample 17.xml
- Mass spectra/Sample 18.xml
- Mass spectra/Sample 19.xml
- Mass spectra/Sample 2.xml
- Mass spectra/Sample 20.xml
- Mass spectra/Sample 21.xml
- Mass spectra/Sample 22.xml
- Mass spectra/Sample 23.xml
- Mass spectra/Sample 24.xml
- Mass spectra/Sample 25.xml
- Mass spectra/Sample 26.xml
- Mass spectra/Sample 27.xml
- Mass spectra/Sample 28.xml
- Mass spectra/Sample 29.xml
- Mass spectra/Sample 3.xml
- Mass spectra/Sample 30.xml
- Mass spectra/Sample 31.xml
- Mass spectra/Sample 32.xml
- Mass spectra/Sample 33.xml
- Mass spectra/Sample 34.xml
- Mass spectra/Sample 35.xml
- Mass spectra/Sample 36.xml
- Mass spectra/Sample 37.xml
- Mass spectra/Sample 38.xml
- Mass spectra/Sample 39.xml
- Mass spectra/Sample 4.xml
- Mass spectra/Sample 40.xml
- Mass spectra/Sample 41.xml
- Mass spectra/Sample 42.xml
- Mass spectra/Sample 43.xml
- Mass spectra/Sample 44.xml
- Mass spectra/Sample 45.xml
- Mass spectra/Sample 46.xml
- Mass spectra/Sample 47.xml
- Mass spectra/Sample 48.xml
- Mass spectra/Sample 49.xml
- Mass spectra/Sample 5.xml
- Mass spectra/Sample 50.xml
- Mass spectra/Sample 6.xml
- Mass spectra/Sample 7.xml
- Mass spectra/Sample 8.xml
- Mass spectra/Sample 9.xml
