# Supplementary material for: Diagnosing Impaired Glucose Tolerance Using Direct Infusion Mass Spectrometry of Blood Plasma
Source: PLoS One. 2014 Sep 9;9(9):e105343. doi: 10.1371/journal.pone.0105343 (PMC4159123; doi:10.1371/journal.pone.0105343)
Supplement: Supporting Information S1 — Mass spectra of blood plasma metabolites obtained by direct infusion mass spectrometry (DIMS) of blood plasma samples from control subjects (n = 30) and patients with impaired glucose tolerance (n = 20). (ZIP) [file pone.0105343.s002.zip › Mass spectra/Sample 1.xml]

<root><fileinfo appname="Bruker Compass DataAnalysis" appversion="4.1.335.0" date="2014-06-18T11:45:53" type="DataAnalysisResults" typeversion="1.1" subtype="MS Spectrum"/><generalinfo organisation="" user="111" hostname="TRIFONOVA-PC" os="Windows 7"/><analysis name="C:\Users\Trifonova\Desktop\Mass spectra\Diabetes\Plasma Sample 129 ST PM 19022013.d\analysis.baf"><info><DateTime>2013-02-19T13:44:42+04:00</DateTime><method>Tune_pos_Standard.m</method><sample><![CDATA[Plasma Sample 129 ST PM 19022013]]></sample><comment><![CDATA[Sample 129*. Diabetes. Human blood plasma after protein precipitation 50 fold in MeOH with 0.1% FA
]]></comment><operator>BDAL@DE</operator><instrument>maXis impact</instrument><instrument_serial_number>282001.00069</instrument_serial_number></info><DataAnalysis version="DataAnalysis 4.1.335.0" DataAnalysisResults=""><DataAnalysis_processing_parameters><find_compounds_chromatogram detect_version="3" detect_areamode="1" detect_areathresholdabs="0" detect_areathresholdrel="0" detect_intensitymode="1" detect_intensitythresholdabs="3000" detect_intensitythresholdrel="3" detect_sensitivity="0.333333" detect_skimratio="0" detect_smoothingwidth="3" detect_averageno="5" detect_averagemode="0" add_uv_or_ms_spectra="0" spectrum_load_mode="0" background_subtraction_mode="2" MS_peaksensmode2="1" MS_pc12="0.4" MS_pc22="4" MS_peaksens12="99" MS_peaksens22="99" MS_areamode2="2" MS_areathresholdabs2="1000" MS_areathresholdrel2="10" MS_intensitymode2="0" MS_intensitythresholdabs2="1000" MS_intensitythresholdrel2="10" MS_basesmoothmode2="1" MS_basesmoothpts2="8" MS_basesmoothmin2="12" MS_basesmoothforce2="0.1" MS_startendslope2="10" MS_valleyfilterused2="1" MS_valleyfilter2="10" MS_noisecorr2="0" UV_peaksensmode2="1" UV_pc12="0.4" UV_pc22="4" UV_peaksens12="99.9" UV_peaksens22="100" UV_areamode2="0" UV_areathresholdabs2="5" UV_areathresholdrel2="1" UV_intensitymode2="1" UV_intensitythresholdabs2="1" UV_intensitythresholdrel2="0.01" UV_basesmoothmode2="1" UV_basesmoothpts2="8" UV_basesmoothmin2="12" UV_basesmoothforce2="1" UV_startendslope2="10" UV_valleyfilterused2="1" UV_valleyfilter2="10" UV_noisecorr2="0" detect_delcmpdsinrng="1"/><auto_ms_n use_retention_time_window="0" retention_time_window="1" rt_unit="min" minimum_intensity_positive="1000" minimum_intensity_negative="1000" create_max_number_compounds="100000" spectrum_load_mode="0" background_type="0" create_auto_ms_n_traces="0" create_detailed_traces="0" merge_positive_negative_compounds="0" detect_delcmpdsinrng="1" detect_keep_cmpds_detectedneutralloss="0" add_uv_spectra="0" create_individual_MSMS_cmpds="0" advanced_precursor_determination="0"/><dissect_params dissect_addsmoothing="0" dissect_allow_wider_peaks="0" dissect_resolving_power="1" dissect_deletepeaksinrange="1" dissect_fullrange="1" dissect_cutoff="0.1" dissect_sensitivity="0.333333" dissect_maxoverlap="5" dissect_smoothwidth="1" spectrum_load_mode="0" add_uv_spectra="0"/><find_all_compounds min_time_points="20" min_correlation="0.7" background_type="0" load_spec_type="2" additional_smoothing="1" proteomics="1" chrom_sn_threshold="3" chrom_smoothingwidth="10" detect_delcmpdsinrng="1" add_MSMS_spectra="1"/><ms_peak_finder ms_peak_finder_type="3" ms_manually_use_peak_finder="1"><ms_peak_finder_apex minimum_intensity="100" peak_width="0.05" relative_threshold_base_peak="0.1" signal_to_noise="10"/><ms_peak_finder_centroid peak_width="1" signal_to_noise="1" relative_threshold_base_peak="2" minimum_intensity="100" centroid_percentage="80"/><ms_peak_finder_snap minimum_intensity="0" relative_threshold_base_peak="0" signal_to_noise="2" maximum_charge="12" quality_factor_threshold="0.9" number_of_patterns="500000" building_block_1="C 4.9384 N 1.3577 O 1.4773 S 0.0417 H 7.7583" building_block_2="" use_snap_2="1" add_detailed_results="0"/><ms_peak_finder_sumpeak minimum_intensity="100" peak_width="5" use_datapoints="1" sum_width="2" relative_threshold_base_peak="0.1" signal_to_noise="1" baseline_type="1" baseline_flatness="1" same_sumwidth_as_acquisition="1" use_resolution="0" res="10000" instrument_sum_width="2" use_sum_of_intensities="0"/><ms_peak_finder_ftms signal_to_noise="4" relative_threshold_base_peak="0.01" minimum_intensity="100" centroid_percentage="80" use_centroid="0"/></ms_peak_finder><deconvolution clear_prev_results="1" create_neutral_spectrum="0" incl_shifted_spectra="0" ret_residuals="0" incl_comp_details="0" show_comp_details="0" substance_class="1" extend_evelope="0" extend_before="1" extend_after="1" auto_apply="0"><deconvolution_detailed perf_deconv="1" rel_isotop_deconv="0" resolve_isotop="1" exclude_itraq_ions="1" abund_cutoff="2" envelope_cutoff="75" high_mass="4000" low_mass="250" mw_agreement="0" maximum_charge="10" max_charge_isotop="5" min_charge="1" min_peaks="3" precursor_deconv="0" max_components="10" adduct_ion_name="+H" adduct_ion_mass="1.00728" apply_min_max_mass_boundaries="0"/><deconvolution_detailed perf_deconv="1" rel_isotop_deconv="0" resolve_isotop="1" exclude_itraq_ions="1" abund_cutoff="2" envelope_cutoff="75" high_mass="3000" low_mass="100" mw_agreement="5" maximum_charge="3" max_charge_isotop="0" min_charge="1" min_peaks="3" precursor_deconv="0" max_components="10" adduct_ion_name="+H" adduct_ion_mass="1.00728" apply_min_max_mass_boundaries="0"/><deconvolution_detailed perf_deconv="1" rel_isotop_deconv="0" resolve_isotop="1" exclude_itraq_ions="1" abund_cutoff="0.5" envelope_cutoff="75" high_mass="2000" low_mass="50" mw_agreement="5" maximum_charge="3" max_charge_isotop="4" min_charge="1" min_peaks="3" precursor_deconv="0" max_components="10" adduct_ion_name="+H" adduct_ion_mass="1.00728" apply_min_max_mass_boundaries="0"/><deconvolution_detailed perf_deconv="1" rel_isotop_deconv="1" resolve_isotop="0" exclude_itraq_ions="0" abund_cutoff="10" envelope_cutoff="75" high_mass="100000" low_mass="5000" mw_agreement="5" maximum_charge="100" max_charge_isotop="0" min_charge="1" min_peaks="3" precursor_deconv="0" max_components="10" adduct_ion_name="+H" adduct_ion_mass="1.00728" apply_min_max_mass_boundaries="1"/><max_entropy_deconvolution adduct_ion_name="-H" adduct_ion_mass="-1.00783" low_mass="5000" high_mass="100000" spacint_out="0" resolving_power="10000" peak_width="0.3" width="1" maxentx="0"/></deconvolution><mascot_export globalchargelimit_apply="1" globalchargelimit="1+, 2+ and 3+" prefer_fullscan_deconvolution_results="1" deconvolution_export_type="2" msmssignals="50" threshold="100" mssignals_deconv="2" mssignals_non_deconv="20" normalize_msms="0" single_charged="0"/><process_parameters baseline_flatness="0.8" baseline_addchild="1" baseline_disableoriginal="0" baseline_usesamecolor="1" smoothing_algorithm="1" smoothing_width="0.2" smoothing_cycles="1" smoothing_addchild="1" smoothing_disableoriginal="0" smoothing_usesamecolor="1"/><process_parameters baseline_flatness="0.8" baseline_addchild="1" baseline_disableoriginal="0" baseline_usesamecolor="1" smoothing_algorithm="1" smoothing_width="0.2" smoothing_cycles="1" smoothing_addchild="1" smoothing_disableoriginal="0" smoothing_usesamecolor="1"/><display_params mass_precision="4" time_precision="1" structure_size="30" chrom_peak_label="Index"/><calibration_params calibration_range="0.05" calibration_listname="Samples Recalibration Diabetes" calibration_listgroupname="ESI" calibration_fit_mode="2" calibration_intensitythreshold="1000"/><calibration_params calibration_range="0.05" calibration_listname="Lockmass 1222" calibration_listgroupname="ESI" calibration_intensitythreshold="1000" calibration_lockmassmode="0"/><library_search_params del_prev_res="1"><library_search_basic_params accept_score="50" allowmasses_above="0" allowmasses_below="0" desired_score="900" increasedepth="0" maxnr_spectra="10" match_all="0" sort_by="1" include_precursor_spectra="1" skip_low_frgamnet_spectra="1" min_effective_score="500" minmatch_score="250" min_score="400"/><library_search_basic_params add_int_range="5" extended="1" locnorm="0" root="0" hwfstp="50" hwscdp="7" intrangefac="1.9" locnormeqfac="1" locnormfac="2" locnormwin="25" masdisint="20" minsrcint="100" minspepresrc="15" threshfstp="40" maskadducts="0" maskprecursor="0"/><library_search_libraries_params add_unid="0" srcparallel="0" libraries="" librariey_unidentified=""/><library_search_match_params chrgdeconv="0" collenerg="0" fragampl="1" instrtp="2" ionmeth="1" isolwidth="0" msmsstg="2" ms_vs_msms="4" pkwidth="0" polarity="4" psd="0" precion="0" prodion="0" rgtgaspress="0" rgtion="0" refl="0" trgtgas="0" trgtgaspress="0" trapdrv="1"/><library_search_basic_params add_confirm_mode="0"/><library_search_basic_params accepted_deviation="1" apply_rt_match="0" match_columnname="1" max_deviation="5"/></library_search_params><masslist_layout layout_columntypes="1 2 6 5 3 11 4 " layout_columnwidth="30 60 45 54 45 36 48 "/><cmpdlist_layout layout_columntypes="14 20 1 23 12 26 31 6 52 " layout_columnwidth="23 55 49 60 50 37 272 61 0 "/><cmpdlist_layout layout_columntypes="24 1 2 3 5 18 18 40 7 9 8 " layout_columnwidth="-1 -1 -1 -1 -1 -1 -1 -1 -1 -1 -1 "/><cmpdlist_layout layout_columntypes="6 0 5 3 4 2 12 14 10 11 " layout_columnwidth="-1 -1 -1 -1 -1 -1 -1 -1 -1 -1 "/><cmpdlist_layout layout_columntypes="15 14 6 5 43 11 1 2 17 7 8 9 10 4 3 39 40 41 42 16 18 19 25 20 21 22 23 24 31 26 27 28 29 30 37 32 33 34 35 36 " layout_columnwidth="-1 -1 -1 -1 -1 -1 -1 -1 -1 -1 -1 -1 -1 -1 -1 -1 -1 -1 -1 -1 -1 -1 -1 -1 -1 -1 -1 -1 -1 -1 -1 -1 -1 -1 -1 -1 -1 -1 -1 -1 "/><exclusion_masses/><xml_export_parameters export_detailed_information="0" export_peptide_database_query_information="1"/><smf1D_params max_nr_formulae="500" z="1" rdb_min="0" rdb_max="80" tolerance_ppm="5" tolerance_abs="2" tolerance_ppm_MSn="5" tolerance_abs_MSn="2" use_rel_tolerance="1" use_rel_tolerance_MSn="0" lower_bound_formula="" upper_bound_formula="" electron_configuration="2" electron_configuration_MSn="0" sigma_limit="0.02" sigma_limit_MSn="0.05" HC_Ratio_min="0" HC_Ratio_max="3" filtering="1" patternsearch="0" validate_formulae="1" filter_by_elementratio="1" estimate_carbon_count="1" relative_threshold_base_peak="10" delete_previous_results="1" filter_criteriy="0" adducts_positive_mode="'M+H' " adducts_negative_mode="'M-H' " collect_adducts="0"/><smf3D_params tolerance_neutralloss="2" intensitythresholdabs2="100" intensity_threshold_abs_msms="100" auto_filter="0" nr_explained_peaks="5" highlight_unexplained_peaks="0"/><uv_parameters rt_offset="0"/><target_screening delta_rt="1.5" threshold_sigma="0.05" detection_tolerance="5" identification_tolerance="5" use_tolerance_ppm="0" compound_database="C:\BDALSystemData\BuildingBlocks\TargetScreeningDataBase.csv" use_sampleinfo_xml="0" rt_range_start="0" rt_range_end="0" additional_smoothing="0" create_chromatogram_time_slices="1" rt_window_halfwidth="45" enable_BPC="1" evaluate_qualifier_ions="1" qualifier_ion_intensity_threshold="0" group_id="':' " lc_method_id=":" ms_method_id=":" matrix_id=":" useDB="0" sortanalytes="4"/><automatic_calibration automatic_calibration="0/0" automatic_calibration_use_spectrum_type="0/0" automatic_calibration_retain_data="0/0" automatic_calibration_perform_lockmass="0/0"/><target_screening_scoring threshold1_qualityfactor="0.05" threshold1_massaccuracy="10" threshold1_retentiontime="20" threshold2_retentiontime="40" use_tolerance_ppm="0"/></DataAnalysis_processing_parameters><ms_spectrum info="+MS, 0.2-0.7min #12-41" msmsinfo="All MS" polarity="+" scanmode="fullscan" seq_nr_start="12" seq_nr_end="41" spec_index="0" spec_nrs="12/13/14/15/16/17/18/19/20/21/22/23/24/25/26/27/28/29/30/31/32/33/34/35/36/37/38/39/40/41" rt="0.447075" rt_unit="min"><ms_peaks><pk mz="80.94791096" i="2335.02" sn="562.856" a="13.33" fwhm="0.00512689" res="15788.9" algo="Sum"/><pk mz="82.94484971" i="2053.64" sn="493.884" a="11.7304" fwhm="0.0051831" res="16003" algo="Sum"/><pk mz="83.06058987" i="699.339" sn="168.119" a="3.75676" fwhm="0.00476304" res="17438.6" algo="Sum"/><pk mz="84.04438962" i="2425.54" sn="580.589" a="14.4119" fwhm="0.00548051" res="15335.2" algo="Sum"/><pk mz="84.08071929" i="2795.48" sn="669.168" a="15.5834" fwhm="0.00486086" res="17297.5" algo="Sum"/><pk mz="84.95965881" i="1657.66" sn="395.333" a="9.09664" fwhm="0.00491592" res="17282.5" algo="Sum"/><pk mz="86.09637203" i="9045.32" sn="2146.7" a="55.241" fwhm="0.00537837" res="16007.9" algo="Sum"/><pk mz="87.09970705" i="776.4" sn="183.483" a="4.5549" fwhm="0.0049508" res="17593.1" algo="Sum"/><pk mz="90.05488558" i="1769.77" sn="413.112" a="10.3116" fwhm="0.00505348" res="17820.4" algo="Sum"/><pk mz="90.97652496" i="23253.8" sn="5412.36" a="131.737" fwhm="0.00513405" res="17720.2" algo="Sum"/><pk mz="91.05440794" i="1168.14" sn="271.799" a="6.82688" fwhm="0.00536098" res="16984.6" algo="Sum"/><pk mz="93.05723303" i="3951.56" sn="912.024" a="23.9045" fwhm="0.00556826" res="16712.1" algo="Sum"/><pk mz="94.06504483" i="8436.13" sn="1935.59" a="50.1536" fwhm="0.00542981" res="17323.8" algo="Sum"/><pk mz="95.08553843" i="734.884" sn="167.742" a="4.51141" fwhm="0.00576676" res="16488.6" algo="Sum"/><pk mz="96.07848181" i="1093.48" sn="248.545" a="6.9084" fwhm="0.00582698" res="16488.6" algo="Sum"/><pk mz="96.92169606" i="38841.9" sn="8791.87" a="245.116" fwhm="0.00553226" res="17519.4" algo="Sum"/><pk mz="97.10121284" i="852.542" sn="192.968" a="5.25152" fwhm="0.00574249" res="16909.3" algo="Sum"/><pk mz="98.91899735" i="18158.1" sn="4057.38" a="108.812" fwhm="0.00560122" res="17660.3" algo="Sum"/><pk mz="98.99546531" i="1195.84" sn="266.948" a="7.79946" fwhm="0.00590379" res="16768.1" algo="Sum"/><pk mz="100.91689472" i="1186.7" sn="261.546" a="7.43928" fwhm="0.00552875" res="18253.1" algo="Sum"/><pk mz="101.07099069" i="931.702" sn="205.144" a="6.52007" fwhm="0.00598377" res="16890.9" algo="Sum"/><pk mz="102.05491376" i="3262.74" sn="714.258" a="22.1142" fwhm="0.00581933" res="17537.2" algo="Sum"/><pk mz="102.09144321" i="1086.78" sn="237.869" a="6.61086" fwhm="0.00567889" res="17977.4" algo="Sum"/><pk mz="103.03903506" i="2256.03" sn="489.719" a="14.1696" fwhm="0.00600889" res="17147.8" algo="Sum"/><pk mz="103.05436922" i="2347.95" sn="509.671" a="15.1969" fwhm="0.0058478" res="17622.8" algo="Sum"/><pk mz="104.05294150" i="1815.03" sn="390.357" a="13.2729" fwhm="0.00636139" res="16356.9" algo="Sum"/><pk mz="104.10695518" i="13974.3" sn="3003.39" a="94.7634" fwhm="0.00596818" res="17443.7" algo="Sum"/><pk mz="104.99229618" i="7701.85" sn="1643.49" a="52.8238" fwhm="0.00595923" res="17618.4" algo="Sum"/><pk mz="105.03362474" i="692.303" sn="147.671" a="4.6828" fwhm="0.0059395" res="17683.9" algo="Sum"/><pk mz="105.11023004" i="997.107" sn="212.667" a="6.23992" fwhm="0.00539041" res="19499.5" algo="Sum"/><pk mz="106.06514467" i="821.131" sn="174.302" a="4.9625" fwhm="0.0050402" res="21043.9" algo="Sum"/><pk mz="106.08626524" i="1641.17" sn="348.343" a="11.4154" fwhm="0.00638568" res="16613.2" algo="Sum"/><pk mz="106.95058813" i="13435.8" sn="2833.01" a="84.0647" fwhm="0.00578774" res="18478.8" algo="Sum"/><pk mz="107.04915867" i="1678.84" sn="354.025" a="11.4538" fwhm="0.00606464" res="17651.4" algo="Sum"/><pk mz="108.08082939" i="5464.23" sn="1143.11" a="35.435" fwhm="0.00597479" res="18089.5" algo="Sum"/><pk mz="108.94872037" i="981.333" sn="203.441" a="7.19959" fwhm="0.00638469" res="17064.1" algo="Sum"/><pk mz="109.10133905" i="776.089" sn="160.411" a="5.74396" fwhm="0.00685497" res="15915.7" algo="Sum"/><pk mz="110.00871157" i="13951.6" sn="2848.46" a="89.3299" fwhm="0.00584588" res="18818.2" algo="Sum"/><pk mz="110.07125933" i="3960.4" sn="808.101" a="27.6477" fwhm="0.00611432" res="18002.2" algo="Sum"/><pk mz="111.00987695" i="2221.2" sn="448.255" a="16.7711" fwhm="0.00699662" res="15866.2" algo="Sum"/><pk mz="111.11678786" i="1225.57" sn="246.835" a="8.59473" fwhm="0.00631553" res="17594.2" algo="Sum"/><pk mz="112.00625659" i="2063.91" sn="411.788" a="14.554" fwhm="0.00608497" res="18407" algo="Sum"/><pk mz="112.89559718" i="79007" sn="15562.3" a="494.953" fwhm="0.00584173" res="19325.7" algo="Sum"/><pk mz="114.06607881" i="17779.2" sn="3464.44" a="121.922" fwhm="0.00619135" res="18423.5" algo="Sum"/><pk mz="114.09124634" i="5450.46" sn="1061.82" a="37.1488" fwhm="0.00603998" res="18889.3" algo="Sum"/><pk mz="114.89298675" i="36837.4" sn="7094.91" a="243.934" fwhm="0.00617058" res="18619.5" algo="Sum"/><pk mz="115.03698581" i="1115.66" sn="214.502" a="8.14681" fwhm="0.00685321" res="16785.9" algo="Sum"/><pk mz="115.06948613" i="811.067" sn="155.881" a="8.15644" fwhm="0.00807432" res="14251.3" algo="Sum"/><pk mz="116.05277647" i="4541.08" sn="865.667" a="33.439" fwhm="0.00677716" res="17124.1" algo="Sum"/><pk mz="116.07052008" i="27238.6" sn="5192.5" a="185.397" fwhm="0.0062566" res="18551.7" algo="Sum"/><pk mz="116.89100759" i="3889.23" sn="736.505" a="27.6738" fwhm="0.00647596" res="18050" algo="Sum"/><pk mz="116.99221332" i="1446.29" sn="273.307" a="9.64378" fwhm="0.00588709" res="19872.7" algo="Sum"/><pk mz="117.07375907" i="1664.92" sn="314.478" a="12.8701" fwhm="0.00690866" res="16945.9" algo="Sum"/><pk mz="118.06489611" i="1261.96" sn="235.88" a="10.4207" fwhm="0.0070433" res="16762.7" algo="Sum"/><pk mz="118.08624193" i="22206.1" sn="4150.38" a="161.312" fwhm="0.00636663" res="18547.7" algo="Sum"/><pk mz="119.01629726" i="1186.12" sn="219.996" a="9.22863" fwhm="0.00689331" res="17265.5" algo="Sum"/><pk mz="119.04940919" i="906.32" sn="168.1" a="6.4961" fwhm="0.00655833" res="18152.4" algo="Sum"/><pk mz="119.08895760" i="1389.14" sn="257.665" a="12.563" fwhm="0.00819215" res="14537" algo="Sum"/><pk mz="120.00321222" i="3016.07" sn="551.691" a="22.9156" fwhm="0.00678165" res="17695.3" algo="Sum"/><pk mz="120.06574519" i="1165.38" sn="212.917" a="7.64755" fwhm="0.00654519" res="18344.1" algo="Sum"/><pk mz="120.08083605" i="31414.9" sn="5739.7" a="228.851" fwhm="0.00651441" res="18433.1" algo="Sum"/><pk mz="120.96635175" i="1816.43" sn="327.392" a="13.4061" fwhm="0.00662108" res="18269.9" algo="Sum"/><pk mz="121.03967567" i="1034.18" sn="185.937" a="7.97782" fwhm="0.00681813" res="17752.6" algo="Sum"/><pk mz="121.08418520" i="2731.73" sn="490.308" a="21.8788" fwhm="0.00712511" res="16994" algo="Sum"/><pk mz="122.92455432" i="12194.7" sn="2126.09" a="89.3481" fwhm="0.00670729" res="18327" algo="Sum"/><pk mz="123.04422778" i="1532.34" sn="266.774" a="14.433" fwhm="0.0073609" res="16715.9" algo="Sum"/><pk mz="124.92277265" i="1916.4" sn="323.454" a="14.0064" fwhm="0.0066487" res="18789.1" algo="Sum"/><pk mz="125.02109015" i="3330.47" sn="561.432" a="25.2436" fwhm="0.00680998" res="18358.5" algo="Sum"/><pk mz="125.98638620" i="733.79" sn="121.15" a="5.88239" fwhm="0.00727053" res="17328.4" algo="Sum"/><pk mz="128.01948715" i="9611.29" sn="1536.85" a="74.6902" fwhm="0.00693411" res="18462.3" algo="Sum"/><pk mz="128.06850414" i="3403.89" sn="543.866" a="25.6764" fwhm="0.00688756" res="18594.2" algo="Sum"/><pk mz="128.14349181" i="2234.81" sn="357.02" a="17.7128" fwhm="0.00736202" res="17406" algo="Sum"/><pk mz="129.02043668" i="1637.81" sn="257.151" a="14.3044" fwhm="0.00769517" res="16766.4" algo="Sum"/><pk mz="129.05456759" i="708.668" sn="111.267" a="4.40941" fwhm="0.00610433" res="21141.5" algo="Sum"/><pk mz="129.06608272" i="4946.3" sn="776.613" a="40.2619" fwhm="0.00692838" res="18628.6" algo="Sum"/><pk mz="130.01731668" i="1550.44" sn="240.168" a="12.6576" fwhm="0.00690685" res="18824.4" algo="Sum"/><pk mz="130.04999872" i="22141.7" sn="3429.82" a="165.327" fwhm="0.00690044" res="18846.6" algo="Sum"/><pk mz="130.08646765" i="13911.9" sn="2155.04" a="112.886" fwhm="0.00712815" res="18249.7" algo="Sum"/><pk mz="130.15923352" i="5949.63" sn="920.221" a="46.4455" fwhm="0.00717711" res="18135.3" algo="Sum"/><pk mz="131.05168280" i="1803.92" sn="273.659" a="22.3845" fwhm="0.0103916" res="12611.3" algo="Sum"/><pk mz="131.08931713" i="995.781" sn="150.931" a="9.89869" fwhm="0.00811596" res="16152" algo="Sum"/><pk mz="132.06623575" i="1577.39" sn="232.07" a="10.776" fwhm="0.00661493" res="19964.9" algo="Sum"/><pk mz="132.07733498" i="6840.31" sn="1005.91" a="58.3955" fwhm="0.00756466" res="17459.8" algo="Sum"/><pk mz="132.10211707" i="12439.2" sn="1827.88" a="96.2061" fwhm="0.00702347" res="18808.7" algo="Sum"/><pk mz="132.98742185" i="1054.31" sn="151.717" a="8.61784" fwhm="0.00711844" res="18682.1" algo="Sum"/><pk mz="133.03212004" i="2102.92" sn="302.255" a="16.5863" fwhm="0.00712039" res="18683.3" algo="Sum"/><pk mz="133.08447945" i="694.697" sn="99.8054" a="8.23947" fwhm="0.0108759" res="12236.6" algo="Sum"/><pk mz="133.10171989" i="1098.34" sn="157.795" a="15.9192" fwhm="0.0141522" res="9404.99" algo="Sum"/><pk mz="134.01923272" i="2374.14" sn="335.267" a="21.1424" fwhm="0.00767577" res="17460" algo="Sum"/><pk mz="135.00309291" i="28745.5" sn="3990.64" a="228.639" fwhm="0.0072185" res="18702.4" algo="Sum"/><pk mz="135.11724389" i="928.531" sn="128.902" a="7.34182" fwhm="0.00688248" res="19632" algo="Sum"/><pk mz="135.97747013" i="1461.14" sn="200.62" a="11.2117" fwhm="0.00713517" res="19057.4" algo="Sum"/><pk mz="136.00645341" i="1077.92" sn="148.001" a="8.94577" fwhm="0.00786188" res="17299.5" algo="Sum"/><pk mz="136.02180661" i="1938.89" sn="266.215" a="16.5201" fwhm="0.00785886" res="17308.1" algo="Sum"/><pk mz="136.04837900" i="16464.3" sn="2260.1" a="124.798" fwhm="0.00702583" res="19364" algo="Sum"/><pk mz="136.07509810" i="8929.07" sn="1225.52" a="75.9093" fwhm="0.00766461" res="17753.7" algo="Sum"/><pk mz="137.05949822" i="2333.38" sn="314.864" a="23.3154" fwhm="0.00846088" res="16199.2" algo="Sum"/><pk mz="137.07823600" i="827.408" sn="111.611" a="8.21699" fwhm="0.0113575" res="12069.4" algo="Sum"/><pk mz="138.05346347" i="1743.69" sn="231.682" a="18.6697" fwhm="0.00878815" res="15709" algo="Sum"/><pk mz="138.90690873" i="2659.51" sn="348.858" a="22.1069" fwhm="0.00755028" res="18397.6" algo="Sum"/><pk mz="139.05004619" i="2641.32" sn="345.504" a="24.0243" fwhm="0.00835606" res="16640.6" algo="Sum"/><pk mz="139.91511090" i="882.667" sn="114.147" a="7.14405" fwhm="0.00771384" res="18138.2" algo="Sum"/><pk mz="140.06851525" i="19405.4" sn="2498.89" a="153.475" fwhm="0.00726715" res="19274.2" algo="Sum"/><pk mz="140.90388149" i="1793.53" sn="228.157" a="14.8119" fwhm="0.00739193" res="19061.9" algo="Sum"/><pk mz="140.99555126" i="788.385" sn="100.274" a="7.8765" fwhm="0.00819758" res="17199.7" algo="Sum"/><pk mz="141.07120042" i="1176.96" sn="149.687" a="11.8599" fwhm="0.00900193" res="15671.2" algo="Sum"/><pk mz="143.08190889" i="726.961" sn="89.5167" a="7.52657" fwhm="0.00943319" res="15167.9" algo="Sum"/><pk mz="144.08113935" i="1429.76" sn="172.083" a="12.8228" fwhm="0.00823396" res="17498.4" algo="Sum"/><pk mz="144.10225625" i="7990.22" sn="961.331" a="65.8002" fwhm="0.00745215" res="19337" algo="Sum"/><pk mz="145.04912916" i="1197.36" sn="140.947" a="12.005" fwhm="0.00868473" res="16701.6" algo="Sum"/><pk mz="145.10377943" i="718.523" sn="84.4103" a="10.0678" fwhm="0.0136768" res="10609.5" algo="Sum"/><pk mz="146.03035008" i="1658.95" sn="191.274" a="14.9659" fwhm="0.00792011" res="18437.9" algo="Sum"/><pk mz="146.06036662" i="4251.68" sn="490.156" a="38.6199" fwhm="0.00802727" res="18195.5" algo="Sum"/><pk mz="146.11794426" i="1434.58" sn="165.342" a="13.3138" fwhm="0.00799961" res="18265.6" algo="Sum"/><pk mz="147.04453022" i="776.497" sn="87.8367" a="8.02324" fwhm="0.00882864" res="16655.4" algo="Sum"/><pk mz="147.07686564" i="6213.69" sn="702.888" a="55.0964" fwhm="0.00799081" res="18405.8" algo="Sum"/><pk mz="147.11353394" i="4522.37" sn="511.557" a="42.7225" fwhm="0.00856543" res="17175.3" algo="Sum"/><pk mz="148.02590548" i="1663.25" sn="185.753" a="17.3657" fwhm="0.00911152" res="16246" algo="Sum"/><pk mz="148.06112124" i="1036.54" sn="115.762" a="10.2778" fwhm="0.0085939" res="17228.6" algo="Sum"/><pk mz="148.93553639" i="2305.37" sn="252.957" a="19.4171" fwhm="0.00765618" res="19453" algo="Sum"/><pk mz="149.02346567" i="10121" sn="1109.28" a="93.5452" fwhm="0.00822907" res="18109.4" algo="Sum"/><pk mz="149.06016649" i="1768.3" sn="193.635" a="15.6146" fwhm="0.00766536" res="19446" algo="Sum"/><pk mz="149.13298089" i="802.445" sn="87.6195" a="6.57346" fwhm="0.00731542" res="20386.1" algo="Sum"/><pk mz="149.99313437" i="1289.4" sn="138.413" a="11.4739" fwhm="0.00811707" res="18478.7" algo="Sum"/><pk mz="150.01420840" i="2733.86" sn="293.374" a="27.1316" fwhm="0.00856118" res="17522.6" algo="Sum"/><pk mz="150.02539258" i="964.621" sn="103.486" a="7.49362" fwhm="0.00632537" res="23718" algo="Sum"/><pk mz="150.05896515" i="1668.01" sn="178.87" a="15.6591" fwhm="0.00833773" res="17997.6" algo="Sum"/><pk mz="150.93283956" i="722.034" sn="76.8177" a="6.39752" fwhm="0.00743821" res="20291.6" algo="Sum"/><pk mz="150.97713877" i="12806.4" sn="1362.05" a="111.078" fwhm="0.00788901" res="19137.7" algo="Sum"/><pk mz="151.04823398" i="2430.31" sn="258.472" a="25.1601" fwhm="0.00817963" res="18466.4" algo="Sum"/><pk mz="152.02257447" i="15310.8" sn="1619.49" a="152.013" fwhm="0.00810377" res="18759.5" algo="Sum"/><pk mz="152.97537202" i="921.497" sn="96.7326" a="9.09022" fwhm="0.00852586" res="17942.5" algo="Sum"/><pk mz="153.02508025" i="887.925" sn="93.1976" a="12.1712" fwhm="0.00986696" res="15508.8" algo="Sum"/><pk mz="154.02182418" i="1269.08" sn="132.546" a="16.7497" fwhm="0.0127411" res="12088.6" algo="Sum"/><pk mz="154.08494222" i="1043.64" sn="108.996" a="10.8924" fwhm="0.00909086" res="16949.4" algo="Sum"/><pk mz="154.88070359" i="1541.42" sn="159.085" a="13.6892" fwhm="0.0085866" res="18037.5" algo="Sum"/><pk mz="156.04252464" i="7944.58" sn="798.314" a="71.8079" fwhm="0.00833811" res="18714.4" algo="Sum"/><pk mz="156.07720859" i="3975.57" sn="399.103" a="37.9572" fwhm="0.0083179" res="18764" algo="Sum"/><pk mz="156.87806614" i="1172.83" sn="115.513" a="10.208" fwhm="0.00764838" res="20511.3" algo="Sum"/><pk mz="157.04709650" i="687.548" sn="67.4562" a="8.13018" fwhm="0.00992742" res="15819.5" algo="Sum"/><pk mz="157.08348697" i="4178.58" sn="409.743" a="43.6218" fwhm="0.00868752" res="18081.5" algo="Sum"/><pk mz="158.04051146" i="743.467" sn="71.2432" a="8.26702" fwhm="0.00977438" res="16168.9" algo="Sum"/><pk mz="158.09264782" i="1067.18" sn="102.264" a="14.3818" fwhm="0.0106701" res="14816.3" algo="Sum"/><pk mz="158.96440847" i="21608.5" sn="2036.56" a="196.892" fwhm="0.00840157" res="18920.8" algo="Sum"/><pk mz="159.00778177" i="1255.97" sn="118.284" a="17.1163" fwhm="0.0113031" res="14067.6" algo="Sum"/><pk mz="159.04220599" i="3462.58" sn="325.997" a="36.5161" fwhm="0.00939711" res="16924.6" algo="Sum"/><pk mz="159.07695630" i="3156.81" sn="297.2" a="32.5296" fwhm="0.00823812" res="19309.9" algo="Sum"/><pk mz="159.09179384" i="1121.87" sn="105.619" a="11.0186" fwhm="0.00955531" res="16649.6" algo="Sum"/><pk mz="160.03524691" i="1723.46" sn="160.128" a="18.3778" fwhm="0.0092556" res="17290.6" algo="Sum"/><pk mz="160.06074787" i="13999.1" sn="1300.66" a="125.297" fwhm="0.00813973" res="19664.1" algo="Sum"/><pk mz="160.13369153" i="1655.85" sn="153.846" a="15.1036" fwhm="0.00834551" res="19188" algo="Sum"/><pk mz="161.02011869" i="825.188" sn="75.3644" a="10.0747" fwhm="0.0107685" res="14952.8" algo="Sum"/><pk mz="161.06407198" i="897.106" sn="81.9113" a="10.6864" fwhm="0.0101928" res="15801.8" algo="Sum"/><pk mz="161.09655346" i="706.317" sn="64.4836" a="7.87014" fwhm="0.00899816" res="17903.3" algo="Sum"/><pk mz="161.13003999" i="2008.13" sn="183.333" a="23.2759" fwhm="0.0105554" res="15265.1" algo="Sum"/><pk mz="162.05069833" i="3827.15" sn="342.267" a="39.8913" fwhm="0.00904427" res="17917.5" algo="Sum"/><pk mz="162.11289715" i="66665.6" sn="5947.9" a="588.262" fwhm="0.0079747" res="20328.4" algo="Sum"/><pk mz="163.11646926" i="5022.9" sn="438.612" a="61.9275" fwhm="0.0106692" res="15288.6" algo="Sum"/><pk mz="164.02985055" i="4118.02" sn="356.023" a="38.3639" fwhm="0.00838373" res="19565.3" algo="Sum"/><pk mz="164.12796035" i="1461.1" sn="126.278" a="14.4736" fwhm="0.00930929" res="17630.6" algo="Sum"/><pk mz="164.90965774" i="935.91" sn="80.5058" a="8.79426" fwhm="0.00854171" res="19306.4" algo="Sum"/><pk mz="164.93068398" i="2187.56" sn="188.171" a="20.8614" fwhm="0.00859982" res="19178.4" algo="Sum"/><pk mz="165.01375471" i="9523.24" sn="819.059" a="88.0659" fwhm="0.00851616" res="19376.5" algo="Sum"/><pk mz="165.05515297" i="4850.24" sn="417.157" a="48.5084" fwhm="0.00904832" res="18241.5" algo="Sum"/><pk mz="165.98820439" i="1977.8" sn="169.349" a="18.8991" fwhm="0.00857699" res="19352.7" algo="Sum"/><pk mz="166.02655328" i="4853.29" sn="415.562" a="47.1301" fwhm="0.00834816" res="19887.8" algo="Sum"/><pk mz="166.08599339" i="15612.3" sn="1336.8" a="160.52" fwhm="0.00916456" res="18122.6" algo="Sum"/><pk mz="166.95121787" i="3375.14" sn="287.425" a="34.0252" fwhm="0.00922024" res="18107" algo="Sum"/><pk mz="167.08920395" i="1501.46" sn="127.864" a="17.1713" fwhm="0.00906337" res="18435.7" algo="Sum"/><pk mz="169.03625594" i="1207.93" sn="100.909" a="12.6449" fwhm="0.00930289" res="18170.3" algo="Sum"/><pk mz="169.05901510" i="4712.51" sn="393.39" a="47.8673" fwhm="0.00888937" res="19018.1" algo="Sum"/><pk mz="169.09486992" i="1982.51" sn="165.353" a="25.1457" fwhm="0.0089794" res="18831.4" algo="Sum"/><pk mz="169.98650932" i="1215.37" sn="99.3367" a="12.2816" fwhm="0.0092785" res="18320.5" algo="Sum"/><pk mz="170.03390761" i="1025.85" sn="83.6816" a="16.601" fwhm="0.0150611" res="11289.6" algo="Sum"/><pk mz="170.05998117" i="1039.26" sn="84.7579" a="11.8445" fwhm="0.00994883" res="17093.5" algo="Sum"/><pk mz="170.09366862" i="1721.38" sn="140.313" a="21.7211" fwhm="0.0106434" res="15981.1" algo="Sum"/><pk mz="170.85480181" i="1216.89" sn="97.9154" a="11.222" fwhm="0.00826874" res="20662.7" algo="Sum"/><pk mz="171.01523783" i="1249.22" sn="100.203" a="15.3782" fwhm="0.00936345" res="18264.1" algo="Sum"/><pk mz="171.09946124" i="2187.58" sn="175.209" a="22.0584" fwhm="0.00944267" res="18119.8" algo="Sum"/><pk mz="172.09511680" i="2004.05" sn="158.427" a="22.6139" fwhm="0.00927632" res="18552.1" algo="Sum"/><pk mz="172.85217180" i="972.838" sn="76.1994" a="9.80491" fwhm="0.00894728" res="19319" algo="Sum"/><pk mz="172.98004317" i="2146.78" sn="167.902" a="21.1306" fwhm="0.00894155" res="19345.7" algo="Sum"/><pk mz="173.07885226" i="6539.88" sn="511.514" a="65.1544" fwhm="0.00903251" res="19161.8" algo="Sum"/><pk mz="174.01418461" i="726.638" sn="56.2335" a="8.21816" fwhm="0.00900953" res="19314.5" algo="Sum"/><pk mz="174.93838329" i="6881.3" sn="528.124" a="68.3544" fwhm="0.00918616" res="19043.7" algo="Sum"/><pk mz="175.03268709" i="12124.8" sn="930.46" a="124.245" fwhm="0.00909102" res="19253.4" algo="Sum"/><pk mz="175.11933394" i="15610.5" sn="1194.8" a="153.587" fwhm="0.00888339" res="19713.1" algo="Sum"/><pk mz="175.14699305" i="721.626" sn="55.1598" a="8.36549" fwhm="0.0106985" res="16371.1" algo="Sum"/><pk mz="175.53354322" i="1070.56" sn="80.7538" a="9.577" fwhm="0.00818097" res="21456.3" algo="Sum"/><pk mz="176.03594172" i="797.958" sn="59.6099" a="11.8048" fwhm="0.0145533" res="12095.9" algo="Sum"/><pk mz="176.06637539" i="6495.97" sn="484.61" a="71.308" fwhm="0.00995725" res="17682.2" algo="Sum"/><pk mz="176.10400242" i="700.747" sn="52.1919" a="8.00245" fwhm="0.0113446" res="15523.2" algo="Sum"/><pk mz="176.12284561" i="1120.15" sn="83.3642" a="14.7061" fwhm="0.0118817" res="14823" algo="Sum"/><pk mz="177.02548705" i="2002.01" sn="145.346" a="23.5992" fwhm="0.00959771" res="18444.6" algo="Sum"/><pk mz="177.06161929" i="1949.8" sn="141.461" a="26.1925" fwhm="0.0110425" res="16034.5" algo="Sum"/><pk mz="178.02474822" i="1594.82" sn="113.918" a="17.5484" fwhm="0.00955409" res="18633.4" algo="Sum"/><pk mz="178.05936256" i="1209.35" sn="86.3837" a="14.1974" fwhm="0.00999415" res="17816.4" algo="Sum"/><pk mz="180.00382242" i="2927.53" sn="203.623" a="30.7905" fwhm="0.00946755" res="19012.7" algo="Sum"/><pk mz="180.90435268" i="1196.43" sn="81.6637" a="12.2728" fwhm="0.00987084" res="18327.1" algo="Sum"/><pk mz="180.98773387" i="2014.66" sn="137.483" a="19.9226" fwhm="0.00880757" res="20549.1" algo="Sum"/><pk mz="181.08509570" i="1892.97" sn="129.173" a="23.3141" fwhm="0.0098316" res="18418.7" algo="Sum"/><pk mz="182.05816315" i="2293.47" sn="153.826" a="24.0578" fwhm="0.00929125" res="19594.6" algo="Sum"/><pk mz="182.08147506" i="2896.71" sn="194.028" a="32.185" fwhm="0.00990194" res="18388.5" algo="Sum"/><pk mz="184.07377217" i="2811.95" sn="177.651" a="28.4367" fwhm="0.00944117" res="19496.9" algo="Sum"/><pk mz="184.09477581" i="9043.82" sn="571.039" a="97.4177" fwhm="0.00964218" res="19092.6" algo="Sum"/><pk mz="185.03270889" i="2815.91" sn="173.952" a="33.9265" fwhm="0.00985997" res="18766" algo="Sum"/><pk mz="185.07016839" i="789.603" sn="48.7763" a="12.781" fwhm="0.0162346" res="11399.8" algo="Sum"/><pk mz="185.11521397" i="34346.9" sn="2121.35" a="371.972" fwhm="0.00960957" res="19263.6" algo="Sum"/><pk mz="186.11836438" i="3309.79" sn="202.164" a="40.0022" fwhm="0.0100172" res="18579.8" algo="Sum"/><pk mz="187.05806321" i="3998.54" sn="239.973" a="43.9235" fwhm="0.0098352" res="19019.3" algo="Sum"/><pk mz="188.07081894" i="27192.5" sn="1608.01" a="288.933" fwhm="0.00958655" res="19618.2" algo="Sum"/><pk mz="189.02073120" i="1577.22" sn="91.6821" a="24.7814" fwhm="0.013549" res="13950.9" algo="Sum"/><pk mz="189.07420715" i="4809.09" sn="279.395" a="58.6477" fwhm="0.0111945" res="16889.9" algo="Sum"/><pk mz="189.08474876" i="2653.29" sn="154.082" a="23.3883" fwhm="0.00803942" res="23519.7" algo="Sum"/><pk mz="190.91231839" i="2323.02" sn="127.516" a="24.7079" fwhm="0.00958081" res="19926.5" algo="Sum"/><pk mz="191.00878476" i="1693.6" sn="92.6206" a="21.7513" fwhm="0.0110204" res="17332.3" algo="Sum"/><pk mz="191.04054331" i="20330.7" sn="1110.95" a="228.922" fwhm="0.0100743" res="18963.1" algo="Sum"/><pk mz="191.07678468" i="5397.94" sn="294.511" a="64.0804" fwhm="0.010239" res="18661.6" algo="Sum"/><pk mz="192.02483422" i="924.096" sn="49.3836" a="8.02172" fwhm="0.00800421" res="23990.5" algo="Sum"/><pk mz="192.04095064" i="3367.88" sn="179.979" a="43.2748" fwhm="0.0113169" res="16969.4" algo="Sum"/><pk mz="192.96210451" i="1095.93" sn="57.5479" a="12.8302" fwhm="0.010382" res="18586.1" algo="Sum"/><pk mz="192.99946428" i="1153.49" sn="60.5656" a="14.6658" fwhm="0.011548" res="16712.9" algo="Sum"/><pk mz="193.03824011" i="710.412" sn="37.301" a="15.388" fwhm="0.0201797" res="9565.96" algo="Sum"/><pk mz="194.02309097" i="888.309" sn="46.1833" a="11.4607" fwhm="0.015823" res="12262.1" algo="Sum"/><pk mz="195.09986582" i="944.731" sn="48.2135" a="14.2379" fwhm="0.00992072" res="19665.9" algo="Sum"/><pk mz="196.86541665" i="3806.39" sn="187.656" a="47.6054" fwhm="0.0107893" res="18246.3" algo="Sum"/><pk mz="197.07890393" i="1171.97" sn="57.5038" a="13.4607" fwhm="0.0107701" res="18298.8" algo="Sum"/><pk mz="197.10139499" i="1964.2" sn="96.3176" a="25.8179" fwhm="0.0114783" res="17171.6" algo="Sum"/><pk mz="198.08504748" i="1487.65" sn="71.9459" a="18.1019" fwhm="0.0104855" res="18891.3" algo="Sum"/><pk mz="198.86250867" i="3641.4" sn="174.596" a="41.0901" fwhm="0.0102464" res="19408" algo="Sum"/><pk mz="199.13058693" i="1191.96" sn="56.7948" a="16.478" fwhm="0.0114742" res="17354.6" algo="Sum"/><pk mz="200.04105120" i="2206.03" sn="103.978" a="25.2313" fwhm="0.0102791" res="19460.9" algo="Sum"/><pk mz="200.06893519" i="2718.1" sn="128.114" a="31.8017" fwhm="0.0104812" res="19088.3" algo="Sum"/><pk mz="200.85928473" i="1244.6" sn="57.912" a="14.34" fwhm="0.0103535" res="19400.1" algo="Sum"/><pk mz="201.08869169" i="1665.73" sn="77.3697" a="20.8162" fwhm="0.0104972" res="19156.3" algo="Sum"/><pk mz="201.18500224" i="758.382" sn="35.2218" a="8.73143" fwhm="0.0100904" res="19938.2" algo="Sum"/><pk mz="202.03357385" i="4697.97" sn="215.757" a="55.5086" fwhm="0.011107" res="18189.8" algo="Sum"/><pk mz="202.99057921" i="1084.09" sn="48.9113" a="14.1674" fwhm="0.0105063" res="19320.9" algo="Sum"/><pk mz="203.03321789" i="4175.02" sn="188.366" a="49.8025" fwhm="0.0144735" res="14027.9" algo="Sum"/><pk mz="203.05321676" i="333667" sn="15054.2" a="2989.03" fwhm="0.00812143" res="25002.2" algo="Sum"/><pk mz="203.10335050" i="781.462" sn="35.2576" a="11.5037" fwhm="0.0138086" res="14708.5" algo="Sum"/><pk mz="203.14949719" i="888.33" sn="40.0106" a="15.1647" fwhm="0.0138553" res="14662.3" algo="Sum"/><pk mz="204.05656248" i="20269.7" sn="892.69" a="245.076" fwhm="0.0109421" res="18648.7" algo="Sum"/><pk mz="204.12338655" i="7079.18" sn="310.967" a="83.0747" fwhm="0.0102" res="20012.1" algo="Sum"/><pk mz="205.05790812" i="4350.66" sn="186.205" a="68.5085" fwhm="0.0131534" res="15589.7" algo="Sum"/><pk mz="205.09648470" i="5410.03" sn="231.201" a="82.3559" fwhm="0.0119756" res="17126.2" algo="Sum"/><pk mz="205.12532468" i="1028.61" sn="43.9097" a="13.8665" fwhm="0.0119936" res="17103" algo="Sum"/><pk mz="206.89415342" i="10529.4" sn="432.234" a="118.039" fwhm="0.0104836" res="19735.1" algo="Sum"/><pk mz="207.01469607" i="10004.4" sn="410.162" a="120.303" fwhm="0.0107788" res="19205.6" algo="Sum"/><pk mz="207.05104683" i="1744.66" sn="71.5277" a="25.964" fwhm="0.0123742" res="16732.5" algo="Sum"/><pk mz="207.11031450" i="1484.91" sn="60.8785" a="24.2188" fwhm="0.0126594" res="16360.2" algo="Sum"/><pk mz="208.01610236" i="979.611" sn="39.8167" a="12.9341" fwhm="0.0128762" res="16155.1" algo="Sum"/><pk mz="208.89114000" i="6337.07" sn="253.543" a="76.0368" fwhm="0.0109638" res="19052.8" algo="Sum"/><pk mz="209.01316150" i="807.829" sn="32.3136" a="11.787" fwhm="0.0125311" res="16679.5" algo="Sum"/><pk mz="209.11547170" i="1101.74" sn="44.0703" a="15.2917" fwhm="0.0114956" res="18190.9" algo="Sum"/><pk mz="210.05068824" i="3208.81" sn="126.839" a="39.7309" fwhm="0.0107878" res="19471.1" algo="Sum"/><pk mz="210.88840610" i="1066.27" sn="41.6666" a="13.3878" fwhm="0.0112057" res="18819.8" algo="Sum"/><pk mz="211.09446104" i="859.242" sn="33.4961" a="11.625" fwhm="0.01056" res="19990.1" algo="Sum"/><pk mz="211.13094411" i="791.784" sn="30.8227" a="12.8675" fwhm="0.0125" res="16890.4" algo="Sum"/><pk mz="212.83940862" i="2607.77" sn="97.7477" a="31.7084" fwhm="0.0112288" res="18954.7" algo="Sum"/><pk mz="212.99994714" i="3732.98" sn="138.88" a="45.8086" fwhm="0.0108193" res="19687" algo="Sum"/><pk mz="213.07520698" i="1090.79" sn="40.4976" a="15.9383" fwhm="0.0125686" res="16953" algo="Sum"/><pk mz="213.11038777" i="1108.25" sn="41.1187" a="15.4746" fwhm="0.0111105" res="19180.9" algo="Sum"/><pk mz="213.14633189" i="2297.11" sn="85.101" a="29.3538" fwhm="0.0110778" res="19240.9" algo="Sum"/><pk mz="214.00580270" i="1167.17" sn="42.3962" a="14.9755" fwhm="0.0109925" res="19468.3" algo="Sum"/><pk mz="214.05810108" i="709.128" sn="25.7523" a="9.96365" fwhm="0.0118907" res="18002.1" algo="Sum"/><pk mz="214.83637715" i="2791.34" sn="99.5424" a="32.2838" fwhm="0.010379" res="20699.1" algo="Sum"/><pk mz="215.01667956" i="2108.46" sn="75.0159" a="27.0422" fwhm="0.011123" res="19330.8" algo="Sum"/><pk mz="215.12590744" i="753.488" sn="26.8053" a="10.1714" fwhm="0.0120781" res="17811.2" algo="Sum"/><pk mz="216.01531793" i="1139.8" sn="40.1608" a="15.1122" fwhm="0.0118523" res="18225.6" algo="Sum"/><pk mz="216.83364047" i="989.445" sn="34.3459" a="12.1104" fwhm="0.0113382" res="19124.1" algo="Sum"/><pk mz="216.92297545" i="37725" sn="1308.85" a="429.823" fwhm="0.0102789" res="21103.6" algo="Sum"/><pk mz="217.08194236" i="2012.28" sn="69.7982" a="30.5072" fwhm="0.0119528" res="18161.6" algo="Sum"/><pk mz="217.10525697" i="5005.7" sn="173.629" a="70.3751" fwhm="0.01114" res="19488.8" algo="Sum"/><pk mz="217.92657434" i="930.113" sn="31.8345" a="11.3518" fwhm="0.0104564" res="20841.5" algo="Sum"/><pk mz="218.02806185" i="2285.97" sn="78.2186" a="31.9031" fwhm="0.0109084" res="19987.2" algo="Sum"/><pk mz="218.13881363" i="1007.52" sn="34.4406" a="13.7678" fwhm="0.0118655" res="18384.3" algo="Sum"/><pk mz="218.91999926" i="11895.4" sn="400.117" a="144.91" fwhm="0.0111078" res="19708.6" algo="Sum"/><pk mz="219.02721606" i="446464" sn="14949.3" a="3987.43" fwhm="0.00818937" res="26745.3" algo="Sum"/><pk mz="219.08298312" i="3254.24" sn="108.686" a="55.1842" fwhm="0.0126706" res="17290.6" algo="Sum"/><pk mz="220.03032683" i="26317.8" sn="858.892" a="320.652" fwhm="0.0110988" res="19824.7" algo="Sum"/><pk mz="220.06704972" i="2142.05" sn="69.8025" a="27.7043" fwhm="0.0115613" res="19034.8" algo="Sum"/><pk mz="221.02568543" i="29769.2" sn="952.508" a="401.728" fwhm="0.0120277" res="18376.3" algo="Sum"/><pk mz="221.06347133" i="2984.39" sn="95.415" a="41.5165" fwhm="0.0120518" res="18342.8" algo="Sum"/><pk mz="221.11589755" i="940.675" sn="30.0319" a="14.2919" fwhm="0.013628" res="16225.1" algo="Sum"/><pk mz="222.02912749" i="2094.7" sn="66.172" a="30.2723" fwhm="0.0122503" res="18124.4" algo="Sum"/><pk mz="222.86805544" i="10610.9" sn="332.648" a="132.83" fwhm="0.0111457" res="19995.8" algo="Sum"/><pk mz="222.97263344" i="1054.62" sn="33.0468" a="11.7027" fwhm="0.0124832" res="17861.8" algo="Sum"/><pk mz="222.98835238" i="1145.06" sn="35.8809" a="16.3179" fwhm="0.0140487" res="15872.5" algo="Sum"/><pk mz="223.09501459" i="1305.58" sn="40.9107" a="21.4544" fwhm="0.0124305" res="17947.4" algo="Sum"/><pk mz="224.02975122" i="2438.13" sn="75.6874" a="32.03" fwhm="0.0117148" res="19123.7" algo="Sum"/><pk mz="224.86526385" i="7722.45" sn="237.071" a="95.6061" fwhm="0.0110422" res="20364.1" algo="Sum"/><pk mz="225.03474622" i="17649.8" sn="541.584" a="228.415" fwhm="0.011609" res="19384.5" algo="Sum"/><pk mz="225.10994710" i="1103.51" sn="33.8592" a="14.9803" fwhm="0.0113904" res="19763.2" algo="Sum"/><pk mz="226.02587494" i="1298.11" sn="39.2524" a="13.2528" fwhm="0.00967466" res="23362.7" algo="Sum"/><pk mz="226.04369269" i="3060.17" sn="92.5335" a="52.5852" fwhm="0.0151279" res="14942.2" algo="Sum"/><pk mz="226.86276014" i="1569.6" sn="46.7016" a="20.1437" fwhm="0.0117154" res="19364.4" algo="Sum"/><pk mz="226.95175080" i="38341.8" sn="1136.71" a="449.904" fwhm="0.0107384" res="21134.5" algo="Sum"/><pk mz="227.07938055" i="3088.94" sn="91.126" a="46.1463" fwhm="0.0119886" res="18941.3" algo="Sum"/><pk mz="227.12551342" i="2993.41" sn="88.1633" a="41.1497" fwhm="0.0118283" res="19201.9" algo="Sum"/><pk mz="227.95515650" i="1347.89" sn="38.9189" a="18.9797" fwhm="0.0122901" res="18547.8" algo="Sum"/><pk mz="228.26878136" i="11593.2" sn="333.431" a="145.297" fwhm="0.0116207" res="19643.3" algo="Sum"/><pk mz="228.81312204" i="846.37" sn="24.0865" a="11.0173" fwhm="0.0115292" res="19846.4" algo="Sum"/><pk mz="228.97389318" i="994.055" sn="28.1622" a="13.0772" fwhm="0.0113802" res="20120.3" algo="Sum"/><pk mz="229.15455622" i="2549.86" sn="71.9744" a="41.5417" fwhm="0.0123762" res="18515.7" algo="Sum"/><pk mz="229.27209417" i="1818.35" sn="51.3242" a="24.4729" fwhm="0.011992" res="19118.7" algo="Sum"/><pk mz="230.24812630" i="1832.5" sn="51.0923" a="23.1082" fwhm="0.0113465" res="20292.4" algo="Sum"/><pk mz="230.81055195" i="930.318" sn="25.7045" a="12.0169" fwhm="0.0115986" res="19899.8" algo="Sum"/><pk mz="230.93863040" i="750.072" sn="20.6758" a="9.65014" fwhm="0.0110901" res="20823.8" algo="Sum"/><pk mz="232.89681533" i="40999.1" sn="1106.26" a="511.566" fwhm="0.0113166" res="20580.2" algo="Sum"/><pk mz="232.98871376" i="1920.56" sn="51.8148" a="18.444" fwhm="0.0089154" res="26133.3" algo="Sum"/><pk mz="233.00073831" i="3914.05" sn="105.597" a="55.0149" fwhm="0.0122158" res="19073.8" algo="Sum"/><pk mz="233.07843397" i="1252.56" sn="33.7941" a="20.8163" fwhm="0.0137487" res="16952.7" algo="Sum"/><pk mz="233.15108288" i="1499.1" sn="40.4449" a="21.2779" fwhm="0.0123612" res="18861.6" algo="Sum"/><pk mz="233.90069363" i="961.537" sn="25.6683" a="13.9492" fwhm="0.0124695" res="18757.8" algo="Sum"/><pk mz="234.89401117" i="16190.9" sn="424.851" a="209.293" fwhm="0.0116772" res="20115.6" algo="Sum"/><pk mz="234.98175679" i="2578.4" sn="67.6408" a="36.0529" fwhm="0.0119506" res="19662.7" algo="Sum"/><pk mz="235.05719254" i="1129.23" sn="29.5826" a="17.7186" fwhm="0.0132121" res="17791.1" algo="Sum"/><pk mz="235.09267314" i="3028.26" sn="79.2643" a="50.4368" fwhm="0.0128486" res="18297.2" algo="Sum"/><pk mz="236.04086075" i="1010.85" sn="26.1049" a="15.0047" fwhm="0.0132786" res="17776" algo="Sum"/><pk mz="236.89242133" i="1119.39" sn="28.5506" a="17.6098" fwhm="0.0128936" res="18372.9" algo="Sum"/><pk mz="236.99862589" i="1228.38" sn="31.2716" a="18.6955" fwhm="0.0123058" res="19259" algo="Sum"/><pk mz="237.07709993" i="725.186" sn="18.4544" a="11.6417" fwhm="0.0151083" res="15691.8" algo="Sum"/><pk mz="237.11036431" i="901.787" sn="22.9485" a="13.466" fwhm="0.0118412" res="20024.3" algo="Sum"/><pk mz="237.14799911" i="1205.51" sn="30.6777" a="17.7371" fwhm="0.0127237" res="18638.3" algo="Sum"/><pk mz="238.84177836" i="5732.88" sn="144.476" a="77.3593" fwhm="0.0118266" res="20195.2" algo="Sum"/><pk mz="239.06426026" i="2581.34" sn="64.9962" a="34.7416" fwhm="0.0128797" res="18561.3" algo="Sum"/><pk mz="239.08911969" i="10718.8" sn="269.891" a="143.369" fwhm="0.0120785" res="19794.6" algo="Sum"/><pk mz="239.12592149" i="1021.24" sn="25.7141" a="14.6267" fwhm="0.015362" res="15566.1" algo="Sum"/><pk mz="239.13992353" i="893.478" sn="22.4971" a="11.4609" fwhm="0.0153586" res="15570.5" algo="Sum"/><pk mz="239.16187405" i="2046.88" sn="51.5388" a="29.8659" fwhm="0.0124687" res="19181" algo="Sum"/><pk mz="240.00363117" i="799.149" sn="19.9737" a="11.4696" fwhm="0.0123458" res="19440.1" algo="Sum"/><pk mz="240.09275205" i="1365.04" sn="34.1106" a="19.43" fwhm="0.0126856" res="18926.4" algo="Sum"/><pk mz="240.23266944" i="880.165" sn="21.9858" a="12.6913" fwhm="0.013365" res="17974.8" algo="Sum"/><pk mz="240.83911456" i="4210.17" sn="104.726" a="58.1721" fwhm="0.0124399" res="19360.2" algo="Sum"/><pk mz="240.96730385" i="3744.37" sn="93.0798" a="49.2472" fwhm="0.0118151" res="20394.9" algo="Sum"/><pk mz="241.00868221" i="4269.56" sn="106.13" a="56.4287" fwhm="0.0117514" res="20509" algo="Sum"/><pk mz="241.02820606" i="1682.72" sn="41.8278" a="26.1501" fwhm="0.0144645" res="16663.4" algo="Sum"/><pk mz="241.10459643" i="716.948" sn="17.8214" a="14.3565" fwhm="0.0157089" res="15348.3" algo="Sum"/><pk mz="241.15531926" i="1255.87" sn="31.2174" a="17.4588" fwhm="0.0159353" res="15133.4" algo="Sum"/><pk mz="242.01835818" i="1183.08" sn="28.9977" a="23.0879" fwhm="0.0142176" res="17022.4" algo="Sum"/><pk mz="242.83654956" i="1119.71" sn="27.0208" a="16.1863" fwhm="0.012643" res="19207.2" algo="Sum"/><pk mz="242.92555851" i="24743.8" sn="595.984" a="321.024" fwhm="0.0119449" res="20337.2" algo="Sum"/><pk mz="243.01017999" i="946.275" sn="22.7335" a="14.8761" fwhm="0.0150328" res="16165.3" algo="Sum"/><pk mz="243.05367135" i="1063.57" sn="25.5094" a="19.9493" fwhm="0.0146436" res="16598" algo="Sum"/><pk mz="243.09960521" i="2735.02" sn="65.4839" a="41.3507" fwhm="0.0131377" res="18503.9" algo="Sum"/><pk mz="243.92933471" i="851.375" sn="20.0165" a="15.1529" fwhm="0.0146724" res="16625.1" algo="Sum"/><pk mz="244.07953122" i="729.806" sn="17.1027" a="11.095" fwhm="0.0133715" res="18253.7" algo="Sum"/><pk mz="244.92436706" i="1957.07" sn="45.2968" a="31.7978" fwhm="0.0136764" res="17908.5" algo="Sum"/><pk mz="245.04573056" i="1249.97" sn="28.8364" a="17.6013" fwhm="0.0128103" res="19128.8" algo="Sum"/><pk mz="245.07841395" i="2878.68" sn="66.3729" a="41.7107" fwhm="0.0125137" res="19584.8" algo="Sum"/><pk mz="245.14855818" i="1121.12" sn="25.849" a="17.745" fwhm="0.0160559" res="15268.4" algo="Sum"/><pk mz="247.09281917" i="1714.96" sn="38.5973" a="27.0676" fwhm="0.0126955" res="19463" algo="Sum"/><pk mz="247.13061964" i="1200.99" sn="27.0274" a="19.5342" fwhm="0.0134702" res="18346.4" algo="Sum"/><pk mz="248.87060825" i="20194.1" sn="445.062" a="274.724" fwhm="0.0124567" res="19978.8" algo="Sum"/><pk mz="248.96055294" i="823.975" sn="18.1549" a="12.1532" fwhm="0.018508" res="13451.5" algo="Sum"/><pk mz="248.97427709" i="739.883" sn="16.3021" a="10.0361" fwhm="0.0134944" res="18450.2" algo="Sum"/><pk mz="248.99854262" i="868.225" sn="19.1299" a="13.1563" fwhm="0.0144666" res="17211.9" algo="Sum"/><pk mz="249.06086721" i="3683.35" sn="81.1479" a="57.1813" fwhm="0.0141811" res="17562.8" algo="Sum"/><pk mz="249.10794202" i="1589.13" sn="35.0101" a="23.8923" fwhm="0.0153268" res="16253.1" algo="Sum"/><pk mz="249.15608604" i="4012.06" sn="88.3895" a="77.0781" fwhm="0.019142" res="13016.2" algo="Sum"/><pk mz="249.18454449" i="1289.3" sn="28.4024" a="18.353" fwhm="0.0129792" res="19198.7" algo="Sum"/><pk mz="250.17807901" i="1236.85" sn="26.8618" a="20.38" fwhm="0.0143626" res="17418.7" algo="Sum"/><pk mz="250.86815349" i="9749.97" sn="210.184" a="131.87" fwhm="0.0123738" res="20274.1" algo="Sum"/><pk mz="250.92015408" i="1094.59" sn="23.5702" a="15.7738" fwhm="0.0126413" res="19849.2" algo="Sum"/><pk mz="250.95611512" i="1084.33" sn="23.3246" a="16.7467" fwhm="0.0126146" res="19894.1" algo="Sum"/><pk mz="251.12580186" i="2001.39" sn="42.8918" a="33.0883" fwhm="0.0141442" res="17754.7" algo="Sum"/><pk mz="251.19834370" i="967.271" sn="20.7051" a="15.4798" fwhm="0.0143052" res="17559.9" algo="Sum"/><pk mz="252.86624190" i="1096.47" sn="22.98" a="15.364" fwhm="0.0127934" res="19765.4" algo="Sum"/><pk mz="252.91762999" i="695.794" sn="14.565" a="10.5328" fwhm="0.0129998" res="19455.4" algo="Sum"/><pk mz="253.14206837" i="1518.67" sn="31.7568" a="29.6568" fwhm="0.0146363" res="17295.5" algo="Sum"/><pk mz="254.82025193" i="3557.63" sn="72.7916" a="66.6347" fwhm="0.017486" res="14572.8" algo="Sum"/><pk mz="255.06265283" i="1187.03" sn="24.259" a="19.3042" fwhm="0.013471" res="18934.2" algo="Sum"/><pk mz="255.12093000" i="834.895" sn="17.0625" a="17.1888" fwhm="0.0199908" res="12761.9" algo="Sum"/><pk mz="255.15684555" i="2930.05" sn="59.8805" a="49.0124" fwhm="0.0134575" res="18960.2" algo="Sum"/><pk mz="255.97779680" i="1074.82" sn="21.7267" a="15.8377" fwhm="0.0123495" res="20727.8" algo="Sum"/><pk mz="256.15685422" i="949.67" sn="19.1821" a="16.9767" fwhm="0.0150187" res="17055.8" algo="Sum"/><pk mz="256.26396557" i="1003.93" sn="20.2469" a="15.4629" fwhm="0.0147931" res="17323.2" algo="Sum"/><pk mz="256.30015314" i="74408.4" sn="1498.51" a="972.573" fwhm="0.0118199" res="21683.8" algo="Sum"/><pk mz="256.81845070" i="3994.04" sn="79.7443" a="69.9686" fwhm="0.0162357" res="15818.1" algo="Sum"/><pk mz="256.94113888" i="1625.43" sn="32.435" a="24.4684" fwhm="0.012817" res="20046.9" algo="Sum"/><pk mz="257.07509931" i="1720.21" sn="34.3196" a="29.7345" fwhm="0.0136742" res="18800" algo="Sum"/><pk mz="257.15154087" i="1068.56" sn="21.3194" a="24.5182" fwhm="0.0159138" res="16159.1" algo="Sum"/><pk mz="257.30339038" i="13087.9" sn="260.432" a="191.869" fwhm="0.0132399" res="19433.9" algo="Sum"/><pk mz="258.27931351" i="1426.61" sn="27.8553" a="20.2982" fwhm="0.0135784" res="19021.3" algo="Sum"/><pk mz="258.30677505" i="1182.22" sn="23.0708" a="18.5152" fwhm="0.0143084" res="18052.8" algo="Sum"/><pk mz="258.81672683" i="1711.8" sn="33.2464" a="29.9706" fwhm="0.0157757" res="16406" algo="Sum"/><pk mz="258.89943758" i="7217.88" sn="140.185" a="101.976" fwhm="0.0128961" res="20075.7" algo="Sum"/><pk mz="258.98120116" i="834.98" sn="16.1842" a="12.802" fwhm="0.0134431" res="19265" algo="Sum"/><pk mz="259.02798782" i="698.568" sn="13.5207" a="12.2718" fwhm="0.0144642" res="17908.3" algo="Sum"/><pk mz="259.13061445" i="2232.99" sn="43.0794" a="36.2075" fwhm="0.0132858" res="19504.3" algo="Sum"/><pk mz="259.16760635" i="782.935" sn="15.0915" a="14.0442" fwhm="0.0156703" res="16538.7" algo="Sum"/><pk mz="260.89852025" i="1116.71" sn="21.0331" a="16.8964" fwhm="0.0138817" res="18794.4" algo="Sum"/><pk mz="260.94900943" i="2915.87" sn="54.8448" a="43.4459" fwhm="0.0128678" res="20279.2" algo="Sum"/><pk mz="261.01217417" i="2596.72" sn="48.7666" a="43.0747" fwhm="0.0146577" res="17807.1" algo="Sum"/><pk mz="261.04507061" i="2075.29" sn="38.9412" a="37.0348" fwhm="0.0159178" res="16399.6" algo="Sum"/><pk mz="261.10983919" i="16245.9" sn="304.637" a="237.814" fwhm="0.0134459" res="19419.4" algo="Sum"/><pk mz="262.11329903" i="2615.14" sn="48.614" a="36.4176" fwhm="0.013041" res="20099.2" algo="Sum"/><pk mz="262.94613720" i="1022.31" sn="18.8451" a="15.0076" fwhm="0.0131906" res="19934.4" algo="Sum"/><pk mz="263.00934711" i="1335.87" sn="24.6231" a="23.6777" fwhm="0.0154162" res="17060.6" algo="Sum"/><pk mz="263.08819672" i="7095.71" sn="130.809" a="109.129" fwhm="0.0137511" res="19132.2" algo="Sum"/><pk mz="263.12354077" i="743.423" sn="13.7041" a="18.6831" fwhm="0.0260254" res="10110.3" algo="Sum"/><pk mz="263.19823287" i="3547.19" sn="65.3676" a="52.9299" fwhm="0.0137808" res="19098.9" algo="Sum"/><pk mz="263.23611786" i="959.412" sn="17.6796" a="15.7196" fwhm="0.0148116" res="17772.3" algo="Sum"/><pk mz="264.09184693" i="883.97" sn="16.1802" a="15.6583" fwhm="0.0146413" res="18037.5" algo="Sum"/><pk mz="264.84720415" i="6383.51" sn="115.891" a="115.816" fwhm="0.0170891" res="15498" algo="Sum"/><pk mz="264.97306945" i="700.668" sn="12.7179" a="12.5697" fwhm="0.0138672" res="19108" algo="Sum"/><pk mz="265.03484130" i="1722.99" sn="31.2742" a="30.0956" fwhm="0.0151912" res="17446.6" algo="Sum"/><pk mz="265.13875839" i="1137.43" sn="20.6456" a="28.0055" fwhm="0.0224619" res="11803.9" algo="Sum"/><pk mz="265.17705251" i="857.945" sn="15.5732" a="17.7095" fwhm="0.0159864" res="16587.7" algo="Sum"/><pk mz="266.17295519" i="2335.2" sn="42.083" a="36.4374" fwhm="0.0135207" res="19686.3" algo="Sum"/><pk mz="266.84632198" i="4528.31" sn="80.6586" a="81.0998" fwhm="0.016964" res="15730.1" algo="Sum"/><pk mz="266.89377943" i="1000.08" sn="17.8135" a="16.0635" fwhm="0.0143489" res="18600.3" algo="Sum"/><pk mz="267.05832428" i="738.264" sn="13.1263" a="13.2911" fwhm="0.0154536" res="17281.3" algo="Sum"/><pk mz="267.15710990" i="1346.46" sn="23.8953" a="22.9296" fwhm="0.0203062" res="13156.4" algo="Sum"/><pk mz="268.84522920" i="1283.43" sn="22.2347" a="23.7592" fwhm="0.0150594" res="17852.3" algo="Sum"/><pk mz="268.89135569" i="691.411" sn="11.9723" a="11.1416" fwhm="0.0142627" res="18852.8" algo="Sum"/><pk mz="269.13584950" i="861.278" sn="14.864" a="18.6365" fwhm="0.0183525" res="14664.8" algo="Sum"/><pk mz="270.79772353" i="2445.1" sn="41.6344" a="34.6918" fwhm="0.0128736" res="21035.2" algo="Sum"/><pk mz="270.97765754" i="7619.94" sn="129.657" a="118.374" fwhm="0.0138702" res="19536.7" algo="Sum"/><pk mz="271.03965583" i="1317.19" sn="22.4122" a="25.9079" fwhm="0.0156319" res="17338.8" algo="Sum"/><pk mz="271.16675040" i="1405.68" sn="23.9178" a="21.2285" fwhm="0.0153222" res="17697.7" algo="Sum"/><pk mz="271.18820197" i="1716.04" sn="29.1986" a="30.7851" fwhm="0.0148226" res="18295.5" algo="Sum"/><pk mz="271.95997081" i="746.908" sn="12.6377" a="19.5009" fwhm="0.0276761" res="9826.52" algo="Sum"/><pk mz="272.79482904" i="3224.44" sn="54.1704" a="46.6804" fwhm="0.0131974" res="20670.3" algo="Sum"/><pk mz="273.18094847" i="1319.97" sn="22.1474" a="27.737" fwhm="0.0166047" res="16452.1" algo="Sum"/><pk mz="274.79179917" i="1596.46" sn="26.3716" a="24.8626" fwhm="0.0140094" res="19614.8" algo="Sum"/><pk mz="274.87985762" i="3155.01" sn="52.117" a="53.6837" fwhm="0.0153833" res="17868.8" algo="Sum"/><pk mz="276.87836668" i="1764.13" sn="28.373" a="29.4719" fwhm="0.0150013" res="18456.9" algo="Sum"/><pk mz="276.92299533" i="3302.08" sn="53.0225" a="51.5345" fwhm="0.0138283" res="20025.8" algo="Sum"/><pk mz="276.98552573" i="1095.15" sn="17.5487" a="18.0811" fwhm="0.0143678" res="19278.2" algo="Sum"/><pk mz="277.01931694" i="775.924" sn="12.4198" a="14.5833" fwhm="0.0174184" res="15903.8" algo="Sum"/><pk mz="277.08359483" i="1244.27" sn="19.8889" a="21.4923" fwhm="0.0179812" res="15409.6" algo="Sum"/><pk mz="277.10425063" i="1330.01" sn="21.247" a="24.8428" fwhm="0.0158129" res="17523.9" algo="Sum"/><pk mz="277.17822438" i="842.35" sn="13.4301" a="13.4522" fwhm="0.0137665" res="20134.2" algo="Sum"/><pk mz="277.21445457" i="880.468" sn="14.0286" a="14.3856" fwhm="0.0134484" res="20613.1" algo="Sum"/><pk mz="278.24571627" i="1747.89" sn="27.5991" a="26.9489" fwhm="0.0135717" res="20501.9" algo="Sum"/><pk mz="278.92015773" i="1278.28" sn="19.9159" a="21.7642" fwhm="0.0146544" res="19033.3" algo="Sum"/><pk mz="279.05770232" i="1252.79" sn="19.4672" a="22.0338" fwhm="0.015412" res="18106.5" algo="Sum"/><pk mz="279.08390889" i="1580.8" sn="24.5632" a="28.1124" fwhm="0.0169429" res="16472" algo="Sum"/><pk mz="279.15804594" i="2969.68" sn="46.1388" a="50.4085" fwhm="0.0150651" res="18530.1" algo="Sum"/><pk mz="279.23026688" i="1812.66" sn="28.1645" a="28.5959" fwhm="0.0147518" res="18928.5" algo="Sum"/><pk mz="280.09163695" i="1250.89" sn="19.2163" a="24.552" fwhm="0.0157132" res="17825.3" algo="Sum"/><pk mz="280.26357210" i="798.316" sn="12.2583" a="12.1885" fwhm="0.0131237" res="21355.6" algo="Sum"/><pk mz="280.82622665" i="2739.67" sn="41.6936" a="43.5803" fwhm="0.0138824" res="20229" algo="Sum"/><pk mz="281.15082557" i="1723.95" sn="26.2264" a="37.5977" fwhm="0.0179724" res="15643.5" algo="Sum"/><pk mz="281.17171997" i="1057.32" sn="16.085" a="20.9709" fwhm="0.0168516" res="16685.2" algo="Sum"/><pk mz="281.20866969" i="1474.18" sn="22.4267" a="25.5921" fwhm="0.0150721" res="18657.6" algo="Sum"/><pk mz="282.20490592" i="2300.87" sn="34.7178" a="45.0396" fwhm="0.015379" res="18350.1" algo="Sum"/><pk mz="282.27906519" i="1964.68" sn="29.5954" a="30.4869" fwhm="0.0142163" res="19856" algo="Sum"/><pk mz="282.82354766" i="2879.64" sn="43.0466" a="44.4019" fwhm="0.0139472" res="20278.1" algo="Sum"/><pk mz="283.02922806" i="1061.52" sn="15.8649" a="22.1798" fwhm="0.0159571" res="17736.9" algo="Sum"/><pk mz="283.15428516" i="1036.21" sn="15.4788" a="17.0062" fwhm="0.0194184" res="14581.8" algo="Sum"/><pk mz="283.16414962" i="1116.03" sn="16.6712" a="18.4518" fwhm="0.0155367" res="18225.5" algo="Sum"/><pk mz="283.20593964" i="900.966" sn="13.4445" a="19.289" fwhm="0.0172053" res="16460.4" algo="Sum"/><pk mz="283.26358909" i="861.16" sn="12.8235" a="14.4034" fwhm="0.0142995" res="19809.3" algo="Sum"/><pk mz="284.29483176" i="1832.45" sn="26.9379" a="28.6743" fwhm="0.014663" res="19388.6" algo="Sum"/><pk mz="284.33111303" i="13616.2" sn="200.081" a="208.276" fwhm="0.0137789" res="20635.3" algo="Sum"/><pk mz="284.82058884" i="1040.44" sn="15.2334" a="17.8812" fwhm="0.0147891" res="19258.8" algo="Sum"/><pk mz="284.91000225" i="2777.7" sn="40.6483" a="41.6996" fwhm="0.0140275" res="20310.8" algo="Sum"/><pk mz="285.07311790" i="1918.53" sn="27.9331" a="44.0291" fwhm="0.0186826" res="15258.8" algo="Sum"/><pk mz="285.13146792" i="1199.66" sn="17.44" a="24.9718" fwhm="0.0171158" res="16658.9" algo="Sum"/><pk mz="285.16692943" i="1480.81" sn="21.5111" a="26.5882" fwhm="0.0216181" res="13191.1" algo="Sum"/><pk mz="285.22101587" i="1309.71" sn="19.0196" a="22.2108" fwhm="0.0142537" res="20010.3" algo="Sum"/><pk mz="285.33472440" i="2864.74" sn="41.5929" a="45.1831" fwhm="0.0144422" res="19757.1" algo="Sum"/><pk mz="285.98811298" i="726.241" sn="10.4443" a="15.2273" fwhm="0.0196361" res="14564.4" algo="Sum"/><pk mz="286.77172794" i="1325.33" sn="18.9238" a="20.7238" fwhm="0.014163" res="20248" algo="Sum"/><pk mz="286.90715317" i="861.889" sn="12.2711" a="14.5717" fwhm="0.0146721" res="19554.6" algo="Sum"/><pk mz="286.95161331" i="5033.83" sn="71.6225" a="82.3824" fwhm="0.0145117" res="19773.9" algo="Sum"/><pk mz="287.01313364" i="946.129" sn="13.4578" a="19.0446" fwhm="0.01626" res="17651.5" algo="Sum"/><pk mz="287.05798413" i="1093.46" sn="15.5546" a="32.8617" fwhm="0.0269001" res="10671.2" algo="Sum"/><pk mz="287.09926775" i="1037.69" sn="14.7624" a="21.2872" fwhm="0.0208846" res="13746.9" algo="Sum"/><pk mz="287.16154171" i="757.552" sn="10.7758" a="15.2301" fwhm="0.0207903" res="13812.3" algo="Sum"/><pk mz="287.19808694" i="821.651" sn="11.6876" a="17.5004" fwhm="0.0178598" res="16080.7" algo="Sum"/><pk mz="287.23663843" i="1701.35" sn="24.2009" a="28.8821" fwhm="0.0153024" res="18770.7" algo="Sum"/><pk mz="288.21664211" i="881.506" sn="12.4462" a="17.5385" fwhm="0.015668" res="18395.2" algo="Sum"/><pk mz="288.28967739" i="817.821" sn="11.5456" a="13.3828" fwhm="0.014103" res="20441.7" algo="Sum"/><pk mz="288.76889184" i="1833.73" sn="25.8168" a="29.0071" fwhm="0.0147945" res="19518.7" algo="Sum"/><pk mz="288.92177497" i="1037.65" sn="14.5976" a="21.3359" fwhm="0.0198516" res="14554.1" algo="Sum"/><pk mz="289.17749928" i="948.804" sn="13.3402" a="16.8752" fwhm="0.016449" res="17580.2" algo="Sum"/><pk mz="289.21610401" i="706.026" sn="9.92596" a="13.3093" fwhm="0.0162981" res="17745.4" algo="Sum"/><pk mz="290.76605920" i="1058.51" sn="14.8068" a="17.1624" fwhm="0.0145774" res="19946.3" algo="Sum"/><pk mz="290.85512496" i="2687.71" sn="37.5935" a="41.9328" fwhm="0.0138168" res="21050.9" algo="Sum"/><pk mz="291.12043192" i="1109.8" sn="15.5134" a="22.7425" fwhm="0.0168383" res="17289.1" algo="Sum"/><pk mz="291.15669812" i="693.253" sn="9.69072" a="14.3854" fwhm="0.0192164" res="15151.5" algo="Sum"/><pk mz="291.19470182" i="2056.23" sn="28.7433" a="35.1558" fwhm="0.0149562" res="19469.8" algo="Sum"/><pk mz="291.22979657" i="857.308" sn="11.984" a="14.6591" fwhm="0.014991" res="19427" algo="Sum"/><pk mz="292.85242840" i="1849.72" sn="25.6942" a="30.4249" fwhm="0.0150239" res="19492.4" algo="Sum"/><pk mz="292.89684324" i="1348.13" sn="18.7266" a="23.1167" fwhm="0.0150135" res="19509" algo="Sum"/><pk mz="292.94097312" i="689.204" sn="9.57448" a="12.2799" fwhm="0.0203596" res="14388.3" algo="Sum"/><pk mz="293.02117794" i="797.434" sn="11.0787" a="16.4685" fwhm="0.0160575" res="18248.3" algo="Sum"/><pk mz="293.09801711" i="31622.5" sn="439.336" a="497.788" fwhm="0.0140432" res="20871.1" algo="Sum"/><pk mz="293.17273968" i="1157.99" sn="16.0941" a="26.4857" fwhm="0.022955" res="12771.6" algo="Sum"/><pk mz="293.20869019" i="1359.95" sn="18.9059" a="23.6158" fwhm="0.0161674" res="18135.8" algo="Sum"/><pk mz="293.24530318" i="1067.59" sn="14.8441" a="18.2102" fwhm="0.01503" res="19510.7" algo="Sum"/><pk mz="294.10111660" i="3831.68" sn="52.961" a="63.3233" fwhm="0.0146137" res="20125" algo="Sum"/><pk mz="294.93874628" i="3243.63" sn="44.4001" a="50.7599" fwhm="0.0136783" res="21562.6" algo="Sum"/><pk mz="295.10253460" i="944.125" sn="12.8722" a="22.4403" fwhm="0.0198058" res="14899.8" algo="Sum"/><pk mz="295.18811794" i="2295.82" sn="31.3019" a="44.8605" fwhm="0.0166028" res="17779.4" algo="Sum"/><pk mz="295.22407395" i="2973.55" sn="40.5393" a="52.192" fwhm="0.0154202" res="19145.3" algo="Sum"/><pk mz="296.15288429" i="793.918" sn="10.7405" a="18.4129" fwhm="0.0165343" res="17911.4" algo="Sum"/><pk mz="296.22053170" i="2445.22" sn="33.0812" a="47.0904" fwhm="0.0165866" res="17859.1" algo="Sum"/><pk mz="296.80066933" i="1060.86" sn="14.2062" a="20.1514" fwhm="0.0151288" res="19618.2" algo="Sum"/><pk mz="297.12625324" i="688.941" sn="9.19334" a="13.4514" fwhm="0.0241325" res="12312.3" algo="Sum"/><pk mz="297.16858797" i="947.484" sn="12.6468" a="17.0479" fwhm="0.0230213" res="12908.4" algo="Sum"/><pk mz="297.17909080" i="861.793" sn="11.5039" a="17.0524" fwhm="0.0158379" res="18763.8" algo="Sum"/><pk mz="297.22227291" i="806.527" sn="10.7658" a="14.6081" fwhm="0.0181854" res="16344" algo="Sum"/><pk mz="298.17751376" i="868.75" sn="11.5183" a="20.6823" fwhm="0.0209394" res="14240" algo="Sum"/><pk mz="298.34689596" i="17477.4" sn="231.518" a="282.422" fwhm="0.0147584" res="20215.4" algo="Sum"/><pk mz="298.79763537" i="1187.09" sn="15.6106" a="21.365" fwhm="0.0149096" res="20040.6" algo="Sum"/><pk mz="299.11014759" i="2181.39" sn="28.6416" a="42.0523" fwhm="0.0161278" res="18546.2" algo="Sum"/><pk mz="299.16166815" i="3189.28" sn="41.8742" a="65.2722" fwhm="0.0154495" res="19363.9" algo="Sum"/><pk mz="299.19700381" i="2377.89" sn="31.2191" a="51.4386" fwhm="0.0192065" res="15577.9" algo="Sum"/><pk mz="299.35035177" i="3770.42" sn="49.4673" a="64.4787" fwhm="0.0154201" res="19413" algo="Sum"/><pk mz="300.00429510" i="802.138" sn="10.4872" a="14.7547" fwhm="0.0158212" res="18962.2" algo="Sum"/><pk mz="300.16484507" i="700.348" sn="9.15005" a="16.8231" fwhm="0.0179757" res="16698.4" algo="Sum"/><pk mz="300.22906452" i="746.106" sn="9.73524" a="14.5283" fwhm="0.0186739" res="16077.4" algo="Sum"/><pk mz="300.88406928" i="2405.35" sn="31.0904" a="42.0173" fwhm="0.0147444" res="20406.7" algo="Sum"/><pk mz="300.98595356" i="1122.61" sn="14.5103" a="24.9565" fwhm="0.0235842" res="12762.2" algo="Sum"/><pk mz="301.04103545" i="968.244" sn="12.5143" a="19.3689" fwhm="0.018435" res="16329.9" algo="Sum"/><pk mz="301.14131043" i="180188" sn="2324.32" a="2453.87" fwhm="0.0122759" res="24531.1" algo="Sum"/><pk mz="301.21185658" i="10692.1" sn="137.658" a="194.593" fwhm="0.0159657" res="18866.2" algo="Sum"/><pk mz="302.14434555" i="29217.8" sn="371.372" a="473.632" fwhm="0.0146771" res="20586.1" algo="Sum"/><pk mz="302.21537115" i="2213.6" sn="28.1122" a="40.2623" fwhm="0.0174456" res="17323.3" algo="Sum"/><pk mz="302.24529352" i="6480.05" sn="82.2951" a="115.225" fwhm="0.0158674" res="19048.1" algo="Sum"/><pk mz="302.88131730" i="1023.46" sn="12.9271" a="17.963" fwhm="0.0153036" res="19791.5" algo="Sum"/><pk mz="302.92612191" i="960.015" sn="12.1099" a="20.0164" fwhm="0.0169062" res="17918" algo="Sum"/><pk mz="302.97011459" i="841.267" sn="10.6003" a="16.7156" fwhm="0.0232824" res="13012.8" algo="Sum"/><pk mz="303.06169655" i="685.421" sn="8.61691" a="16.1843" fwhm="0.0266991" res="11351" algo="Sum"/><pk mz="303.14711100" i="3923.3" sn="49.2626" a="80.1426" fwhm="0.0176317" res="17193.3" algo="Sum"/><pk mz="303.19299984" i="2260.27" sn="28.3853" a="40.3883" fwhm="0.0161092" res="18821.1" algo="Sum"/><pk mz="303.22947802" i="6023.61" sn="75.6469" a="109.104" fwhm="0.0170669" res="17767.1" algo="Sum"/><pk mz="303.30461394" i="1140.25" sn="14.3192" a="20.6123" fwhm="0.0160117" res="18942.7" algo="Sum"/><pk mz="304.23235873" i="1324.09" sn="16.4697" a="25.3711" fwhm="0.0178551" res="17039" algo="Sum"/><pk mz="304.26068460" i="6139.2" sn="76.3625" a="105.702" fwhm="0.0157298" res="19343" algo="Sum"/><pk mz="304.30012115" i="1842.43" sn="22.9171" a="36.7985" fwhm="0.0179098" res="16990.7" algo="Sum"/><pk mz="305.15711119" i="2097.13" sn="25.934" a="59.5428" fwhm="0.025336" res="12044.4" algo="Sum"/><pk mz="305.20978179" i="807.4" sn="9.98463" a="14.9348" fwhm="0.0186924" res="16328" algo="Sum"/><pk mz="305.24607204" i="4746.34" sn="58.6887" a="97.4366" fwhm="0.0167934" res="18176.5" algo="Sum"/><pk mz="306.24952144" i="1137.17" sn="13.9262" a="17.6357" fwhm="0.016291" res="18798.7" algo="Sum"/><pk mz="306.27674454" i="3277.07" sn="40.1322" a="57.6091" fwhm="0.0160126" res="19127.2" algo="Sum"/><pk mz="306.82904193" i="1033.08" sn="12.5794" a="17.5998" fwhm="0.0147756" res="20765.9" algo="Sum"/><pk mz="306.95723554" i="864.479" sn="10.5217" a="19.9316" fwhm="0.0184073" res="16675.8" algo="Sum"/><pk mz="307.05323712" i="776.665" sn="9.44759" a="15.6699" fwhm="0.0162039" res="18949.3" algo="Sum"/><pk mz="307.20209438" i="1016.59" sn="12.363" a="16.9332" fwhm="0.0243058" res="12639" algo="Sum"/><pk mz="307.22498793" i="1172.45" sn="14.2584" a="21.8197" fwhm="0.0184424" res="16658.7" algo="Sum"/><pk mz="307.26135516" i="2216.57" sn="26.9562" a="41.1654" fwhm="0.0167175" res="18379.6" algo="Sum"/><pk mz="308.82647298" i="808.421" sn="9.70051" a="13.9763" fwhm="0.015157" res="20375.1" algo="Sum"/><pk mz="308.87818269" i="864.855" sn="10.3777" a="17.2482" fwhm="0.0167308" res="18461.7" algo="Sum"/><pk mz="308.95436665" i="1286.14" sn="15.4315" a="23.6287" fwhm="0.0157571" res="19607.3" algo="Sum"/><pk mz="309.12937064" i="710.248" sn="8.51847" a="10.5436" fwhm="0.0176565" res="17507.9" algo="Sum"/><pk mz="309.20398342" i="13189" sn="158.19" a="265.691" fwhm="0.0164934" res="18747.1" algo="Sum"/><pk mz="309.23957434" i="1714.62" sn="20.5649" a="26.7631" fwhm="0.014801" res="20893.1" algo="Sum"/><pk mz="309.27686064" i="910.149" sn="10.9139" a="16.8644" fwhm="0.0160792" res="19234.6" algo="Sum"/><pk mz="310.20760444" i="2363.04" sn="28.0657" a="55.7223" fwhm="0.0190914" res="16248.6" algo="Sum"/><pk mz="310.31026000" i="3886.34" sn="46.0871" a="66.6008" fwhm="0.0154976" res="20023.1" algo="Sum"/><pk mz="310.87522712" i="777.031" sn="9.1808" a="13.3243" fwhm="0.015167" res="20496.8" algo="Sum"/><pk mz="310.91277430" i="2615.19" sn="30.9026" a="46.1881" fwhm="0.0153768" res="20219.6" algo="Sum"/><pk mz="311.16121433" i="689.15" sn="8.11777" a="16.3337" fwhm="0.0312375" res="9961.14" algo="Sum"/><pk mz="311.19861610" i="1427.09" sn="16.8043" a="32.5652" fwhm="0.0252446" res="12327.3" algo="Sum"/><pk mz="311.21968487" i="1409.17" sn="16.5935" a="29.9512" fwhm="0.0275073" res="11314.1" algo="Sum"/><pk mz="311.29557267" i="698.464" sn="8.22355" a="9.83677" fwhm="0.0174655" res="17823.4" algo="Sum"/><pk mz="311.31301300" i="895.209" sn="10.5399" a="16.4885" fwhm="0.0215985" res="14413.6" algo="Sum"/><pk mz="312.04065291" i="697.614" sn="8.15328" a="13.0266" fwhm="0.0161984" res="19263.6" algo="Sum"/><pk mz="312.19409369" i="1027.88" sn="12.004" a="20.7841" fwhm="0.0182521" res="17104.5" algo="Sum"/><pk mz="312.32596616" i="964.589" sn="11.2638" a="18.2016" fwhm="0.0168594" res="18525.3" algo="Sum"/><pk mz="312.36237397" i="949.998" sn="11.0927" a="16.4682" fwhm="0.0153569" res="20340.3" algo="Sum"/><pk mz="313.17617057" i="1081.58" sn="12.4718" a="19.7812" fwhm="0.0249136" res="12570.5" algo="Sum"/><pk mz="313.21346938" i="2526.06" sn="29.1268" a="50.0307" fwhm="0.0158206" res="19797.8" algo="Sum"/><pk mz="314.23173895" i="1416.33" sn="16.2036" a="37.4589" fwhm="0.0203134" res="15469.2" algo="Sum"/><pk mz="314.77784545" i="935.575" sn="10.6065" a="18.6869" fwhm="0.0175936" res="17891.6" algo="Sum"/><pk mz="315.07981691" i="46209.1" sn="522.515" a="753.438" fwhm="0.0145174" res="21703.5" algo="Sum"/><pk mz="315.13447191" i="1346.72" sn="15.2315" a="27.6921" fwhm="0.0230563" res="13668" algo="Sum"/><pk mz="315.16004693" i="1028.89" sn="11.6385" a="18.8719" fwhm="0.0240407" res="13109.5" algo="Sum"/><pk mz="315.19295924" i="36135.2" sn="408.824" a="605.438" fwhm="0.0150675" res="20918.8" algo="Sum"/><pk mz="315.22883279" i="2159.59" sn="24.4356" a="41.1815" fwhm="0.0207611" res="15183.6" algo="Sum"/><pk mz="316.08281512" i="5352.44" sn="60.0515" a="95.7249" fwhm="0.016055" res="19687.5" algo="Sum"/><pk mz="316.11136094" i="2244.42" sn="25.1778" a="40.8748" fwhm="0.0175443" res="18017.8" algo="Sum"/><pk mz="316.19644515" i="7447.58" sn="83.5466" a="128.078" fwhm="0.0154578" res="20455.5" algo="Sum"/><pk mz="316.24750104" i="1865.66" sn="20.9289" a="44.89" fwhm="0.0186638" res="16944.4" algo="Sum"/><pk mz="316.85822322" i="902.247" sn="10.0352" a="17.6211" fwhm="0.0161816" res="19581.4" algo="Sum"/><pk mz="316.98569144" i="1298.46" sn="14.4385" a="24.653" fwhm="0.0169773" res="18671.1" algo="Sum"/><pk mz="317.08488206" i="1135.22" sn="12.6241" a="19.7228" fwhm="0.0192862" res="16441" algo="Sum"/><pk mz="317.11486694" i="29944" sn="332.988" a="516.33" fwhm="0.0151316" res="20957.1" algo="Sum"/><pk mz="317.18532950" i="1833.62" sn="20.3871" a="45.2266" fwhm="0.0289733" res="10947.5" algo="Sum"/><pk mz="317.20519150" i="2115.92" sn="23.5223" a="51.6217" fwhm="0.029143" res="10884.4" algo="Sum"/><pk mz="317.24545604" i="2673.76" sn="29.7229" a="52.2238" fwhm="0.0170219" res="18637.5" algo="Sum"/><pk mz="318.11831681" i="5435.1" sn="60.0801" a="98.8625" fwhm="0.0158745" res="20039.6" algo="Sum"/><pk mz="318.16574772" i="958.876" sn="10.5985" a="20.1218" fwhm="0.0200576" res="15862.6" algo="Sum"/><pk mz="318.21856302" i="1396.83" sn="15.4202" a="30.0719" fwhm="0.0217917" res="14602.7" algo="Sum"/><pk mz="318.24364373" i="1094.07" sn="12.0702" a="23.0476" fwhm="0.0243917" res="13047.2" algo="Sum"/><pk mz="318.97203949" i="1035.85" sn="11.3537" a="32.6936" fwhm="0.0264572" res="12056.2" algo="Sum"/><pk mz="319.03993451" i="3221.97" sn="35.3153" a="64.5603" fwhm="0.0168576" res="18925.6" algo="Sum"/><pk mz="319.11465969" i="2755.48" sn="30.1741" a="60.6885" fwhm="0.019481" res="16380.9" algo="Sum"/><pk mz="319.15228570" i="1333.26" sn="14.5879" a="37.3531" fwhm="0.0248075" res="12865.2" algo="Sum"/><pk mz="319.19146069" i="691.166" sn="7.55597" a="15.7011" fwhm="0.0317068" res="10067" algo="Sum"/><pk mz="319.22467137" i="3504.39" sn="38.2694" a="67.9507" fwhm="0.0169819" res="18797.9" algo="Sum"/><pk mz="319.26065013" i="1260.77" sn="13.7536" a="25.09" fwhm="0.0180712" res="17666.8" algo="Sum"/><pk mz="319.29793731" i="1130.82" sn="12.3221" a="20.254" fwhm="0.0150161" res="21263.7" algo="Sum"/><pk mz="320.23172313" i="1468.66" sn="15.8685" a="34.4808" fwhm="0.0190956" res="16769.9" algo="Sum"/><pk mz="320.96626198" i="741.737" sn="7.96951" a="14.6186" fwhm="0.0176165" res="18219.7" algo="Sum"/><pk mz="321.03622349" i="705.705" sn="7.56706" a="16.5632" fwhm="0.0174664" res="18380.2" algo="Sum"/><pk mz="321.13138169" i="1232.75" sn="13.1927" a="30.7147" fwhm="0.0210367" res="15265.3" algo="Sum"/><pk mz="321.18104007" i="1614.11" sn="17.2755" a="27.6861" fwhm="0.0210963" res="15224.5" algo="Sum"/><pk mz="321.20962594" i="1208.72" sn="12.9369" a="21.6938" fwhm="0.0249772" res="12860.1" algo="Sum"/><pk mz="321.23891046" i="2935.66" sn="31.4187" a="64.1042" fwhm="0.0181617" res="17687.7" algo="Sum"/><pk mz="321.31523123" i="5499.75" sn="58.8592" a="103.523" fwhm="0.0166753" res="19269" algo="Sum"/><pk mz="322.24497895" i="832.736" sn="8.83452" a="22.8355" fwhm="0.0263981" res="12207.1" algo="Sum"/><pk mz="322.31847330" i="1464.26" sn="15.5344" a="25.3807" fwhm="0.0157353" res="20483.8" algo="Sum"/><pk mz="322.81000290" i="1108.99" sn="11.7145" a="20.6301" fwhm="0.0169738" res="19018.1" algo="Sum"/><pk mz="323.19742800" i="3915.28" sn="41.2147" a="82.8217" fwhm="0.0174907" res="18478.2" algo="Sum"/><pk mz="323.25494279" i="1231.65" sn="12.9624" a="23.9833" fwhm="0.020679" res="15632" algo="Sum"/><pk mz="324.20171768" i="1057.4" sn="11.0383" a="20.8585" fwhm="0.0185676" res="17460.6" algo="Sum"/><pk mz="324.80772671" i="1371.34" sn="14.2135" a="24.5745" fwhm="0.015821" res="20530.2" algo="Sum"/><pk mz="324.85222790" i="722.173" sn="7.48477" a="14.1462" fwhm="0.0163623" res="19853.7" algo="Sum"/><pk mz="324.92836343" i="826.824" sn="8.56676" a="15.8207" fwhm="0.0171272" res="18971.5" algo="Sum"/><pk mz="325.17767653" i="2210.28" sn="22.8848" a="45.6101" fwhm="0.0211446" res="15378.8" algo="Sum"/><pk mz="325.21278761" i="20418.5" sn="211.409" a="394.483" fwhm="0.0158906" res="20465.7" algo="Sum"/><pk mz="326.21614049" i="4341.72" sn="44.7094" a="89.3157" fwhm="0.0173225" res="18831.9" algo="Sum"/><pk mz="326.84975961" i="699.223" sn="7.16986" a="13.0831" fwhm="0.0167867" res="19470.8" algo="Sum"/><pk mz="326.88619305" i="986.268" sn="10.1121" a="17.7064" fwhm="0.0148014" res="22084.9" algo="Sum"/><pk mz="327.01483509" i="2367.36" sn="24.2639" a="43.108" fwhm="0.0163386" res="20014.9" algo="Sum"/><pk mz="327.05133745" i="742.566" sn="7.61068" a="14.5147" fwhm="0.0166175" res="19681.1" algo="Sum"/><pk mz="327.19500024" i="4743.33" sn="48.5974" a="84.5815" fwhm="0.019604" res="16690.2" algo="Sum"/><pk mz="327.22882232" i="38867.7" sn="398.215" a="683.35" fwhm="0.0157241" res="20810.7" algo="Sum"/><pk mz="328.19818880" i="954.632" sn="9.70952" a="26.7702" fwhm="0.0212595" res="15437.7" algo="Sum"/><pk mz="328.23226464" i="8577.67" sn="87.1759" a="167.702" fwhm="0.016722" res="19628.7" algo="Sum"/><pk mz="328.99887051" i="869.337" sn="8.78927" a="20.2668" fwhm="0.0232826" res="14130.7" algo="Sum"/><pk mz="329.17673172" i="1583.26" sn="15.9287" a="34.9774" fwhm="0.025493" res="12912.4" algo="Sum"/><pk mz="329.20965257" i="5839.41" sn="58.6911" a="123.365" fwhm="0.0189738" res="17350.7" algo="Sum"/><pk mz="329.24327647" i="12046.6" sn="120.965" a="231.724" fwhm="0.0169518" res="19422.3" algo="Sum"/><pk mz="330.21298810" i="1293.61" sn="12.8811" a="26.5367" fwhm="0.0189713" res="17405.9" algo="Sum"/><pk mz="330.24524373" i="3233.82" sn="32.1996" a="70.2012" fwhm="0.0193467" res="17069.8" algo="Sum"/><pk mz="330.27419022" i="685.317" sn="6.8238" a="12.8609" fwhm="0.0174896" res="18884" algo="Sum"/><pk mz="330.75324652" i="881.459" sn="8.74882" a="16.7935" fwhm="0.0176407" res="18749.5" algo="Sum"/><pk mz="331.04862766" i="17791.6" sn="175.201" a="394.485" fwhm="0.0204763" res="16167.4" algo="Sum"/><pk mz="331.16826041" i="12428.7" sn="122.32" a="172.012" fwhm="0.0134766" res="24573.6" algo="Sum"/><pk mz="331.18752744" i="31835.1" sn="313.353" a="612.981" fwhm="0.0170165" res="19462.7" algo="Sum"/><pk mz="331.22348273" i="3765.61" sn="37.0641" a="76.7089" fwhm="0.0225529" res="14686.5" algo="Sum"/><pk mz="331.25981973" i="1567.9" sn="15.4341" a="38.4416" fwhm="0.0264914" res="12504.4" algo="Sum"/><pk mz="332.05206512" i="2367.65" sn="23.1353" a="52.5837" fwhm="0.0202756" res="16376.9" algo="Sum"/><pk mz="332.08560275" i="1164.63" sn="11.3801" a="26.4278" fwhm="0.019253" res="17248.5" algo="Sum"/><pk mz="332.19080938" i="6453.13" sn="63.0568" a="125.523" fwhm="0.0182746" res="18177.7" algo="Sum"/><pk mz="332.22674025" i="896.666" sn="8.76177" a="19.8551" fwhm="0.0230508" res="14412.8" algo="Sum"/><pk mz="332.29221528" i="12890.7" sn="126.003" a="233.969" fwhm="0.0164212" res="20235.5" algo="Sum"/><pk mz="332.32978006" i="833.649" sn="8.14709" a="16.9463" fwhm="0.0241055" res="13786.5" algo="Sum"/><pk mz="332.83958351" i="2126.51" sn="20.6118" a="41.0743" fwhm="0.0169317" res="19657.8" algo="Sum"/><pk mz="332.95908524" i="1337.82" sn="12.9523" a="32.7114" fwhm="0.0194518" res="17117.2" algo="Sum"/><pk mz="333.05259593" i="1191.47" sn="11.5335" a="26.9851" fwhm="0.0180586" res="18442.9" algo="Sum"/><pk mz="333.16634119" i="2233.82" sn="21.6214" a="45.9022" fwhm="0.0248337" res="13415.9" algo="Sum"/><pk mz="333.19772137" i="1597.5" sn="15.4622" a="47.868" fwhm="0.0358731" res="9288.22" algo="Sum"/><pk mz="333.24006128" i="1160.74" sn="11.2373" a="24.3383" fwhm="0.0193431" res="17227.8" algo="Sum"/><pk mz="333.29590238" i="3056.92" sn="29.6003" a="67.8143" fwhm="0.0203642" res="16366.8" algo="Sum"/><pk mz="334.30769018" i="1324.98" sn="12.7217" a="30.7874" fwhm="0.0198542" res="16838.1" algo="Sum"/><pk mz="334.83658934" i="2090.18" sn="19.9572" a="37.1719" fwhm="0.016009" res="20915.5" algo="Sum"/><pk mz="335.01395709" i="1368.87" sn="13.0696" a="29.6208" fwhm="0.0172622" res="19407.4" algo="Sum"/><pk mz="335.12524242" i="722.841" sn="6.90213" a="15.3103" fwhm="0.0224047" res="14957.8" algo="Sum"/><pk mz="335.16117938" i="710.235" sn="6.78133" a="21.9856" fwhm="0.0324841" res="10317.7" algo="Sum"/><pk mz="335.22058162" i="1270.49" sn="12.1306" a="29.0563" fwhm="0.022377" res="14980.6" algo="Sum"/><pk mz="335.25553678" i="1055.33" sn="10.0763" a="21.3413" fwhm="0.0182425" res="18377.7" algo="Sum"/><pk mz="335.29219090" i="1161.02" sn="11.0841" a="25.7726" fwhm="0.0181587" res="18464.5" algo="Sum"/><pk mz="336.32568776" i="1354.89" sn="12.8643" a="25.3515" fwhm="0.0161003" res="20889.4" algo="Sum"/><pk mz="336.83398684" i="739.095" sn="6.98394" a="15.5436" fwhm="0.0192957" res="17456.5" algo="Sum"/><pk mz="337.06158986" i="32961.3" sn="311.436" a="576.819" fwhm="0.0156907" res="21481.6" algo="Sum"/><pk mz="337.10659682" i="876.729" sn="8.28389" a="22.8828" fwhm="0.0323776" res="10411.7" algo="Sum"/><pk mz="337.17647159" i="2100.57" sn="19.8475" a="48.233" fwhm="0.0195456" res="17250.8" algo="Sum"/><pk mz="337.21249762" i="1230.21" sn="11.6184" a="27.5552" fwhm="0.0306191" res="11013.2" algo="Sum"/><pk mz="337.23356892" i="1215.56" sn="11.4729" a="24.518" fwhm="0.024703" res="13651.5" algo="Sum"/><pk mz="337.27172163" i="1495.79" sn="14.1038" a="29.1176" fwhm="0.0175287" res="19241.2" algo="Sum"/><pk mz="337.30748945" i="2838.9" sn="26.7452" a="62.1409" fwhm="0.0178767" res="18868.6" algo="Sum"/><pk mz="338.06440130" i="3911.74" sn="36.7053" a="77.2203" fwhm="0.0170698" res="19804.8" algo="Sum"/><pk mz="338.34184436" i="94906.1" sn="885.371" a="1576" fwhm="0.0149997" res="22556.6" algo="Sum"/><pk mz="338.78459804" i="1311.28" sn="12.2189" a="24.8856" fwhm="0.016146" res="20982.6" algo="Sum"/><pk mz="339.03109406" i="1245.05" sn="11.5724" a="35.2082" fwhm="0.0260043" res="13037.5" algo="Sum"/><pk mz="339.06599310" i="828.018" sn="7.68894" a="20.332" fwhm="0.0216662" res="15649.5" algo="Sum"/><pk mz="339.19199242" i="4064.04" sn="37.6429" a="83.5261" fwhm="0.0212658" res="15950.1" algo="Sum"/><pk mz="339.22946690" i="2202.56" sn="20.4013" a="49.1246" fwhm="0.0264267" res="12836.6" algo="Sum"/><pk mz="339.34491680" i="22136" sn="204.924" a="411.748" fwhm="0.0166315" res="20403.8" algo="Sum"/><pk mz="340.17831283" i="1357.65" sn="12.4741" a="28.8852" fwhm="0.0192533" res="17668.6" algo="Sum"/><pk mz="340.19392948" i="1091.6" sn="10.0303" a="19.7904" fwhm="0.0158557" res="21455.6" algo="Sum"/><pk mz="340.25654909" i="851.758" sn="7.82715" a="20.4718" fwhm="0.027709" res="12279.6" algo="Sum"/><pk mz="340.34920028" i="2930.55" sn="26.9397" a="62.0469" fwhm="0.018916" res="17992.6" algo="Sum"/><pk mz="340.78192660" i="1624.1" sn="14.8819" a="30.8032" fwhm="0.0166607" res="20454.3" algo="Sum"/><pk mz="341.18954860" i="6598.94" sn="60.1155" a="88.7579" fwhm="0.0126261" res="27022.5" algo="Sum"/><pk mz="341.20793243" i="13773.8" sn="125.461" a="282.857" fwhm="0.0181922" res="18755.8" algo="Sum"/><pk mz="341.24429774" i="3684.55" sn="33.5607" a="84.0837" fwhm="0.0187094" res="18239.1" algo="Sum"/><pk mz="342.19279958" i="1513.78" sn="13.6533" a="22.2787" fwhm="0.0199807" res="17126.2" algo="Sum"/><pk mz="342.21118463" i="3077.7" sn="27.7597" a="62.0394" fwhm="0.0192668" res="17761.7" algo="Sum"/><pk mz="342.24807950" i="1299.31" sn="11.7196" a="27.3098" fwhm="0.0259049" res="13211.7" algo="Sum"/><pk mz="342.77912335" i="858.742" sn="7.70653" a="17.4032" fwhm="0.0171807" res="19951.4" algo="Sum"/><pk mz="342.86853340" i="3671.17" sn="32.9419" a="73.431" fwhm="0.0172534" res="19872.5" algo="Sum"/><pk mz="342.98828837" i="1349.84" sn="12.1087" a="27.0152" fwhm="0.0174571" res="19647.5" algo="Sum"/><pk mz="343.19296072" i="40863.3" sn="366.501" a="911.654" fwhm="0.0208429" res="16465.7" algo="Sum"/><pk mz="343.26068478" i="1416.76" sn="12.7069" a="30.4116" fwhm="0.0269575" res="12733.4" algo="Sum"/><pk mz="344.19638799" i="7967.62" sn="71.0342" a="191.064" fwhm="0.0225498" res="15263.9" algo="Sum"/><pk mz="344.27832742" i="862.86" sn="7.69211" a="16.1276" fwhm="0.021884" res="15731.9" algo="Sum"/><pk mz="344.86574483" i="2352.96" sn="20.8734" a="47.5636" fwhm="0.0173433" res="19884.7" algo="Sum"/><pk mz="345.20320105" i="6770.66" sn="60.0244" a="177.814" fwhm="0.0328465" res="10509.6" algo="Sum"/><pk mz="345.23909273" i="4412.63" sn="39.1197" a="87.4735" fwhm="0.0221493" res="15586.9" algo="Sum"/><pk mz="346.20959196" i="1554.27" sn="13.7039" a="48.05" fwhm="0.0413987" res="8362.81" algo="Sum"/><pk mz="346.24229094" i="1159.52" sn="10.2234" a="24.8673" fwhm="0.0257131" res="13465.6" algo="Sum"/><pk mz="347.16181620" i="9263.51" sn="81.2242" a="188.059" fwhm="0.0194554" res="17844" algo="Sum"/><pk mz="347.21901230" i="3228.47" sn="28.2643" a="73.1603" fwhm="0.0206835" res="16787.2" algo="Sum"/><pk mz="347.25511247" i="1299.13" sn="11.3608" a="26.8887" fwhm="0.0212149" res="16368.4" algo="Sum"/><pk mz="347.29155085" i="747.049" sn="6.52525" a="16.0024" fwhm="0.0190959" res="18186.7" algo="Sum"/><pk mz="347.32735150" i="775.342" sn="6.76527" a="15.5302" fwhm="0.0184974" res="18777.1" algo="Sum"/><pk mz="348.16508592" i="2092.34" sn="18.1497" a="41.6942" fwhm="0.0210577" res="16533.9" algo="Sum"/><pk mz="348.22152441" i="784.967" sn="6.80626" a="17.5943" fwhm="0.0213463" res="16313" algo="Sum"/><pk mz="348.26565255" i="2333.22" sn="20.2209" a="48.519" fwhm="0.0186282" res="18695.6" algo="Sum"/><pk mz="348.81349371" i="2454.21" sn="21.2255" a="46.2221" fwhm="0.0170501" res="20458.1" algo="Sum"/><pk mz="349.05576607" i="1585.94" sn="13.6582" a="32.3649" fwhm="0.0175459" res="19893.8" algo="Sum"/><pk mz="349.18265687" i="1931.38" sn="16.5868" a="44.9946" fwhm="0.0337624" res="10342.4" algo="Sum"/><pk mz="349.21087960" i="1379.82" sn="11.8499" a="30.7339" fwhm="0.0292086" res="11955.8" algo="Sum"/><pk mz="349.23385117" i="833.654" sn="7.15899" a="14.1674" fwhm="0.0258813" res="13493.7" algo="Sum"/><pk mz="349.27035656" i="1715.86" sn="14.7371" a="37.1168" fwhm="0.0193669" res="18034.4" algo="Sum"/><pk mz="350.81072039" i="2407.78" sn="20.4611" a="47.8289" fwhm="0.0179806" res="19510.6" algo="Sum"/><pk mz="350.98063190" i="847.585" sn="7.17123" a="21.2215" fwhm="0.0223345" res="15714.7" algo="Sum"/><pk mz="351.15789754" i="777.007" sn="6.57699" a="20.6332" fwhm="0.0391411" res="8971.58" algo="Sum"/><pk mz="351.19310650" i="854.468" sn="7.23377" a="19.3172" fwhm="0.0336376" res="10440.5" algo="Sum"/><pk mz="351.22824246" i="2211.01" sn="18.718" a="55.6133" fwhm="0.0255091" res="13768.8" algo="Sum"/><pk mz="351.24641228" i="1410.45" sn="11.9404" a="28.2073" fwhm="0.0315924" res="11118.1" algo="Sum"/><pk mz="351.28605864" i="721" sn="6.1034" a="15.5034" fwhm="0.0235981" res="14886.2" algo="Sum"/><pk mz="352.80827756" i="884.774" sn="7.39265" a="19.4064" fwhm="0.0189714" res="18596.9" algo="Sum"/><pk mz="352.89742759" i="5846.12" sn="48.8308" a="118.4" fwhm="0.0176504" res="19993.7" algo="Sum"/><pk mz="353.03329538" i="16530.8" sn="138.083" a="360.559" fwhm="0.0195723" res="18037.4" algo="Sum"/><pk mz="353.15268803" i="1037.89" sn="8.67205" a="25.3055" fwhm="0.0256751" res="13754.7" algo="Sum"/><pk mz="353.17154721" i="1154.86" sn="9.65012" a="24.4546" fwhm="0.0328066" res="10765.3" algo="Sum"/><pk mz="353.20735385" i="1471.4" sn="12.2943" a="40.582" fwhm="0.0313281" res="11274.5" algo="Sum"/><pk mz="353.24469525" i="1142.02" sn="9.54145" a="21.3482" fwhm="0.0296489" res="11914.3" algo="Sum"/><pk mz="353.26621075" i="2065.16" sn="17.2542" a="50.8323" fwhm="0.0231238" res="15277.1" algo="Sum"/><pk mz="353.98564131" i="1231.62" sn="10.2355" a="28.5225" fwhm="0.0188795" res="18749.8" algo="Sum"/><pk mz="354.03639478" i="2078.89" sn="17.2727" a="47.3462" fwhm="0.0202227" res="17506.9" algo="Sum"/><pk mz="354.89449008" i="2133.32" sn="17.6789" a="45.238" fwhm="0.0175856" res="20181" algo="Sum"/><pk mz="355.03471252" i="1366.64" sn="11.326" a="32.8282" fwhm="0.0211344" res="16798.9" algo="Sum"/><pk mz="355.16776117" i="2068.61" sn="17.1426" a="37.3408" fwhm="0.0183171" res="19389.9" algo="Sum"/><pk mz="355.18743688" i="2527.47" sn="20.9483" a="67.2105" fwhm="0.0295566" res="12017.2" algo="Sum"/><pk mz="355.22323758" i="1946.67" sn="16.1348" a="44.4172" fwhm="0.0255737" res="13890.2" algo="Sum"/><pk mz="355.25877666" i="690.071" sn="5.7186" a="14.6959" fwhm="0.0279075" res="12729.8" algo="Sum"/><pk mz="355.98148562" i="758.101" sn="6.26108" a="17.5597" fwhm="0.0183899" res="19357.4" algo="Sum"/><pk mz="356.28905521" i="1148.63" sn="9.48097" a="38.0547" fwhm="0.0269851" res="13203.2" algo="Sum"/><pk mz="356.75610325" i="908.532" sn="7.46361" a="18.9527" fwhm="0.017359" res="20551.7" algo="Sum"/><pk mz="357.18324839" i="6437.41" sn="52.7453" a="108.223" fwhm="0.0198801" res="17966.9" algo="Sum"/><pk mz="357.20438175" i="9127.05" sn="74.7618" a="205.125" fwhm="0.0219404" res="16280.7" algo="Sum"/><pk mz="357.23895268" i="2267.67" sn="18.5612" a="44.6408" fwhm="0.0184325" res="19380.9" algo="Sum"/><pk mz="358.18684128" i="1539.07" sn="12.5203" a="30.1836" fwhm="0.0203058" res="17639.6" algo="Sum"/><pk mz="358.20794224" i="1814.01" sn="14.7551" a="48.2784" fwhm="0.0269118" res="13310.4" algo="Sum"/><pk mz="358.30724093" i="5382.17" sn="43.7752" a="117.688" fwhm="0.0188699" res="18988.3" algo="Sum"/><pk mz="358.84238926" i="4041.56" sn="32.7926" a="79.1198" fwhm="0.017394" res="20630.3" algo="Sum"/><pk mz="358.97987965" i="114895" sn="929.657" a="1921.74" fwhm="0.0148028" res="24250.8" algo="Sum"/><pk mz="359.04323990" i="21776.2" sn="175.951" a="428.233" fwhm="0.0173099" res="20742" algo="Sum"/><pk mz="359.16532719" i="10597.7" sn="85.6126" a="223.11" fwhm="0.0190089" res="18894.6" algo="Sum"/><pk mz="359.21815760" i="7893.01" sn="63.7554" a="170.827" fwhm="0.0219688" res="16351.3" algo="Sum"/><pk mz="359.25212166" i="959.922" sn="7.75373" a="19.5873" fwhm="0.0234621" res="15312" algo="Sum"/><pk mz="359.31104598" i="1408.97" sn="11.3805" a="42.5416" fwhm="0.0237773" res="15111.5" algo="Sum"/><pk mz="359.98191865" i="16128.9" sn="129.561" a="323.421" fwhm="0.0179562" res="20047.8" algo="Sum"/><pk mz="360.04625726" i="2825.04" sn="22.6745" a="61.5045" fwhm="0.0181145" res="19876.2" algo="Sum"/><pk mz="360.17006563" i="2415.46" sn="19.3856" a="58.6662" fwhm="0.0214089" res="16823.4" algo="Sum"/><pk mz="360.22222342" i="2035.68" sn="16.3413" a="57.406" fwhm="0.0215105" res="16746.3" algo="Sum"/><pk mz="360.32409189" i="329424" sn="2644.58" a="4942.86" fwhm="0.0131843" res="27329.7" algo="Sum"/><pk mz="360.83968411" i="2984.6" sn="23.8343" a="60.6186" fwhm="0.0177479" res="20331.5" algo="Sum"/><pk mz="360.97735204" i="69524.2" sn="554.601" a="1242.51" fwhm="0.0163877" res="22027.3" algo="Sum"/><pk mz="361.04735401" i="775.945" sn="6.18932" a="21.0332" fwhm="0.0256659" res="14067.2" algo="Sum"/><pk mz="361.17349031" i="2274.53" sn="18.1427" a="77.4523" fwhm="0.0427393" res="8450.62" algo="Sum"/><pk mz="361.19892399" i="1908.51" sn="15.2232" a="41.3829" fwhm="0.0262337" res="13768.5" algo="Sum"/><pk mz="361.23479777" i="3576.12" sn="28.5242" a="91.6679" fwhm="0.0222101" res="16264.4" algo="Sum"/><pk mz="361.27061330" i="1160.49" sn="9.2574" a="24.9683" fwhm="0.0223103" res="16193" algo="Sum"/><pk mz="361.32700415" i="75169.5" sn="599.623" a="1381.34" fwhm="0.0161892" res="22319" algo="Sum"/><pk mz="361.97960992" i="10078.3" sn="79.7101" a="204.548" fwhm="0.0184875" res="19579.7" algo="Sum"/><pk mz="362.19139020" i="1264.66" sn="9.99539" a="37.3404" fwhm="0.0295206" res="12269.1" algo="Sum"/><pk mz="362.24086876" i="6622.32" sn="52.3403" a="137.969" fwhm="0.0183997" res="19687.4" algo="Sum"/><pk mz="362.33038947" i="9132.23" sn="72.1952" a="200.738" fwhm="0.0191315" res="18938.9" algo="Sum"/><pk mz="362.92629442" i="5467.06" sn="42.9505" a="102.025" fwhm="0.0173529" res="20914.4" algo="Sum"/><pk mz="362.97357217" i="10091.3" sn="79.2749" a="219.283" fwhm="0.018481" res="19640.3" algo="Sum"/><pk mz="363.15767684" i="1914.56" sn="15.0299" a="45.7916" fwhm="0.0267977" res="13551.8" algo="Sum"/><pk mz="363.19121075" i="1392.61" sn="10.9324" a="34.7669" fwhm="0.0358283" res="10137" algo="Sum"/><pk mz="363.21238526" i="1108.39" sn="8.70117" a="22.3423" fwhm="0.0244515" res="14854.4" algo="Sum"/><pk mz="363.24716525" i="2830.6" sn="22.2211" a="71.0014" fwhm="0.0215908" res="16824.2" algo="Sum"/><pk mz="363.33077646" i="1164.08" sn="9.13837" a="36.6583" fwhm="0.0255148" res="14240" algo="Sum"/><pk mz="363.97658008" i="1520.15" sn="11.8758" a="33.572" fwhm="0.020879" res="17432.7" algo="Sum"/><pk mz="364.25411993" i="688.165" sn="5.37375" a="20.755" fwhm="0.0296789" res="12273.2" algo="Sum"/><pk mz="364.78767234" i="1309.53" sn="10.165" a="27.8398" fwhm="0.0179376" res="20336.4" algo="Sum"/><pk mz="364.97153965" i="909.656" sn="7.06121" a="24.2996" fwhm="0.0223334" res="16342" algo="Sum"/><pk mz="365.10522306" i="2731.3" sn="21.1941" a="55.3395" fwhm="0.0181585" res="20106.6" algo="Sum"/><pk mz="365.13577150" i="2236.89" sn="17.3576" a="44.4011" fwhm="0.0258312" res="14135.4" algo="Sum"/><pk mz="365.20684633" i="1071.17" sn="8.31427" a="23.804" fwhm="0.0300974" res="12134.2" algo="Sum"/><pk mz="365.24481396" i="2542" sn="19.7214" a="62.7284" fwhm="0.0246734" res="14803.2" algo="Sum"/><pk mz="365.33829323" i="920.531" sn="7.13616" a="19.8636" fwhm="0.0194617" res="18772.2" algo="Sum"/><pk mz="366.24835254" i="795.683" sn="6.14035" a="21.0915" fwhm="0.0265403" res="13799.7" algo="Sum"/><pk mz="366.37310830" i="1296.87" sn="9.99115" a="26.9281" fwhm="0.0185662" res="19733.3" algo="Sum"/><pk mz="366.78488972" i="1337.39" sn="10.2894" a="27.6985" fwhm="0.0185153" res="19809.9" algo="Sum"/><pk mz="366.91282804" i="705.525" sn="5.42712" a="15.4079" fwhm="0.019527" res="18790" algo="Sum"/><pk mz="367.12105552" i="3133.35" sn="24.0647" a="71.792" fwhm="0.0194569" res="18868.5" algo="Sum"/><pk mz="367.14954059" i="815.696" sn="6.261" a="15.6049" fwhm="0.0410969" res="8933.74" algo="Sum"/><pk mz="367.18869009" i="700.126" sn="5.37002" a="24.0224" fwhm="0.0491216" res="7475.09" algo="Sum"/><pk mz="367.22189339" i="882.828" sn="6.76482" a="22.3704" fwhm="0.0366109" res="10030.4" algo="Sum"/><pk mz="367.25091976" i="848.681" sn="6.49805" a="25.4785" fwhm="0.040794" res="9002.56" algo="Sum"/><pk mz="367.27909644" i="688.63" sn="5.26913" a="18.6473" fwhm="0.02771" res="13254.4" algo="Sum"/><pk mz="368.27962997" i="713.901" sn="5.44207" a="16.9905" fwhm="0.0211449" res="17417" algo="Sum"/><pk mz="368.42496937" i="3097.56" sn="23.6026" a="63.6058" fwhm="0.0184626" res="19955.2" algo="Sum"/><pk mz="368.87098337" i="5577.54" sn="42.4379" a="108.185" fwhm="0.0174181" res="21177.4" algo="Sum"/><pk mz="368.97381291" i="920.87" sn="6.99108" a="16.2763" fwhm="0.0276768" res="13331.5" algo="Sum"/><pk mz="369.00494716" i="2212.91" sn="16.7879" a="56.3086" fwhm="0.022732" res="16232.8" algo="Sum"/><pk mz="369.14465079" i="841.777" sn="6.36796" a="15.3455" fwhm="0.0292739" res="12610" algo="Sum"/><pk mz="369.16884106" i="758.211" sn="5.73628" a="13.1478" fwhm="0.0227323" res="16239.8" algo="Sum"/><pk mz="369.19999566" i="2611.4" sn="19.7608" a="59.7018" fwhm="0.0245159" res="15059.6" algo="Sum"/><pk mz="369.22488003" i="2824.2" sn="21.374" a="79.3983" fwhm="0.0304641" res="12120" algo="Sum"/><pk mz="369.35133020" i="15160.5" sn="114.751" a="301.285" fwhm="0.0181059" res="20399.5" algo="Sum"/><pk mz="369.42856502" i="920.875" sn="6.97105" a="20.3274" fwhm="0.0181773" res="20323.7" algo="Sum"/><pk mz="370.20020763" i="1113.53" sn="8.38647" a="25.264" fwhm="0.024983" res="14818.1" algo="Sum"/><pk mz="370.29497577" i="859.959" sn="6.47674" a="21.9589" fwhm="0.0196637" res="18831.4" algo="Sum"/><pk mz="370.35476148" i="4352.42" sn="32.78" a="92.7585" fwhm="0.0185963" res="19915.5" algo="Sum"/><pk mz="370.86835767" i="2234.28" sn="16.7275" a="45.6016" fwhm="0.0177037" res="20948.6" algo="Sum"/><pk mz="371.03704606" i="1047.28" sn="7.83217" a="24.3512" fwhm="0.021589" res="17186.4" algo="Sum"/><pk mz="371.16266960" i="1383.31" sn="10.3463" a="39.6822" fwhm="0.0299259" res="12402.7" algo="Sum"/><pk mz="371.19452855" i="1479.63" sn="11.0679" a="40.3107" fwhm="0.0379913" res="9770.52" algo="Sum"/><pk mz="371.21881813" i="1533.85" sn="11.4738" a="38.3612" fwhm="0.0323878" res="11461.7" algo="Sum"/><pk mz="371.25389246" i="876.583" sn="6.55734" a="23.4397" fwhm="0.0313048" res="11859.3" algo="Sum"/><pk mz="371.35923752" i="742.86" sn="5.55673" a="16.0354" fwhm="0.0186081" res="19956.8" algo="Sum"/><pk mz="373.17971628" i="3701.38" sn="27.3152" a="99.6223" fwhm="0.0314781" res="11855.2" algo="Sum"/><pk mz="373.23432024" i="2027.06" sn="14.9591" a="46.5037" fwhm="0.0233914" res="15956.1" algo="Sum"/><pk mz="373.27105677" i="1364.3" sn="10.0682" a="31.5541" fwhm="0.018749" res="19908.8" algo="Sum"/><pk mz="374.18334567" i="843.803" sn="6.19421" a="19.3377" fwhm="0.0275611" res="13576.5" algo="Sum"/><pk mz="374.28252670" i="1681.8" sn="12.3434" a="29.8326" fwhm="0.0207154" res="18067.8" algo="Sum"/><pk mz="374.30194404" i="3224.84" sn="23.6617" a="71.8739" fwhm="0.0205663" res="18199.7" algo="Sum"/><pk mz="374.81603588" i="1780.48" sn="13.0375" a="38.4331" fwhm="0.0189415" res="19788" algo="Sum"/><pk mz="375.01590041" i="13269.2" sn="97.1047" a="293.742" fwhm="0.0197435" res="18994.4" algo="Sum"/><pk mz="375.19264225" i="2990.83" sn="21.872" a="70.4761" fwhm="0.0283087" res="13253.6" algo="Sum"/><pk mz="375.25004139" i="1155.69" sn="8.44943" a="28.8299" fwhm="0.0262869" res="14275.2" algo="Sum"/><pk mz="375.28693346" i="1792.91" sn="13.1082" a="41.2364" fwhm="0.0279112" res="13445.7" algo="Sum"/><pk mz="376.01909650" i="1716.77" sn="12.5221" a="39.1434" fwhm="0.0207292" res="18139.6" algo="Sum"/><pk mz="376.19699265" i="721.614" sn="5.25882" a="21.3649" fwhm="0.0313392" res="12004" algo="Sum"/><pk mz="376.29745419" i="62595.5" sn="455.116" a="1257.36" fwhm="0.0173847" res="21645.4" algo="Sum"/><pk mz="376.81373407" i="1468.24" sn="10.6414" a="31.2253" fwhm="0.0191962" res="19629.6" algo="Sum"/><pk mz="376.93735495" i="846.281" sn="6.13286" a="25.9232" fwhm="0.0321364" res="11729.3" algo="Sum"/><pk mz="376.98187509" i="1828.87" sn="13.2536" a="46.977" fwhm="0.025595" res="14728.7" algo="Sum"/><pk mz="377.01573127" i="1235.04" sn="8.95013" a="32.418" fwhm="0.0276412" res="13639.6" algo="Sum"/><pk mz="377.17657142" i="867.765" sn="6.26499" a="16.1522" fwhm="0.0223464" res="16878.6" algo="Sum"/><pk mz="377.20738800" i="1568.81" sn="11.3211" a="42.5321" fwhm="0.0370165" res="10190.2" algo="Sum"/><pk mz="377.23279046" i="1560.05" sn="11.2501" a="40.5826" fwhm="0.0353678" res="10666" algo="Sum"/><pk mz="377.26613570" i="1347.8" sn="9.71787" a="25.067" fwhm="0.0252271" res="14954.8" algo="Sum"/><pk mz="377.30065474" i="15636.9" sn="112.743" a="348.457" fwhm="0.0189618" res="19897.9" algo="Sum"/><pk mz="378.21488930" i="1466.7" sn="10.5058" a="33.5874" fwhm="0.0226439" res="16702.7" algo="Sum"/><pk mz="378.29787549" i="5872.5" sn="42.0707" a="151.62" fwhm="0.0217442" res="17397.6" algo="Sum"/><pk mz="378.33061378" i="712.023" sn="5.10157" a="13.6503" fwhm="0.015866" res="23845.4" algo="Sum"/><pk mz="378.89999232" i="4106.88" sn="29.3426" a="97.3589" fwhm="0.0188991" res="20048.6" algo="Sum"/><pk mz="379.18828265" i="686.363" sn="4.88425" a="20.2857" fwhm="0.0400933" res="9457.64" algo="Sum"/><pk mz="379.22123266" i="1058.32" sn="7.53009" a="30.5417" fwhm="0.0378398" res="10021.8" algo="Sum"/><pk mz="379.28715104" i="1738.06" sn="12.3664" a="68.5459" fwhm="0.0449918" res="8430.14" algo="Sum"/><pk mz="380.76707429" i="899.889" sn="6.35069" a="24.1151" fwhm="0.0225995" res="16848.5" algo="Sum"/><pk mz="380.89539618" i="707.822" sn="4.98646" a="19.8048" fwhm="0.0334975" res="11370.9" algo="Sum"/><pk mz="381.02509630" i="11519.5" sn="81.1422" a="239.213" fwhm="0.0183257" res="20791.8" algo="Sum"/><pk mz="381.07883877" i="1055.54" sn="7.43417" a="26.1041" fwhm="0.0218325" res="17454.7" algo="Sum"/><pk mz="381.20390681" i="1560.96" sn="10.9949" a="51.9692" fwhm="0.037374" res="10199.7" algo="Sum"/><pk mz="381.23914394" i="891.792" sn="6.28253" a="34.6579" fwhm="0.0425625" res="8957.16" algo="Sum"/><pk mz="381.29614593" i="1719.32" sn="12.1128" a="45.1917" fwhm="0.0216448" res="17616" algo="Sum"/><pk mz="381.96956528" i="1706.09" sn="11.9363" a="37.9849" fwhm="0.0199929" res="19105.3" algo="Sum"/><pk mz="382.02834148" i="1424.62" sn="9.96587" a="33.901" fwhm="0.0186703" res="20461.8" algo="Sum"/><pk mz="382.76502200" i="1442.28" sn="10.0444" a="33.0808" fwhm="0.0199993" res="19138.9" algo="Sum"/><pk mz="383.11576357" i="80647.6" sn="561.139" a="1554.12" fwhm="0.0171597" res="22326.5" algo="Sum"/><pk mz="383.16702818" i="1191.29" sn="8.2881" a="27.5401" fwhm="0.0509779" res="7516.34" algo="Sum"/><pk mz="383.22220551" i="30294.6" sn="210.766" a="630.075" fwhm="0.0183037" res="20936.9" algo="Sum"/><pk mz="383.96719529" i="1256.7" sn="8.71644" a="29.091" fwhm="0.0192278" res="19969.3" algo="Sum"/><pk mz="384.11922242" i="11010.5" sn="76.314" a="235.603" fwhm="0.0185501" res="20707.2" algo="Sum"/><pk mz="384.22536323" i="6561.27" sn="45.4635" a="161.186" fwhm="0.0201427" res="19075.2" algo="Sum"/><pk mz="384.76324966" i="859.308" sn="5.93434" a="21.7043" fwhm="0.0214766" res="17915.4" algo="Sum"/><pk mz="384.84509367" i="2182.48" sn="15.0719" a="46.1951" fwhm="0.0183036" res="21025.7" algo="Sum"/><pk mz="385.12111983" i="2742.13" sn="18.9341" a="72.3999" fwhm="0.0226592" res="16996.2" algo="Sum"/><pk mz="385.17685171" i="1366.87" sn="9.43748" a="29.0032" fwhm="0.0331294" res="11626.5" algo="Sum"/><pk mz="385.19795351" i="1987.78" sn="13.7231" a="38.183" fwhm="0.0263104" res="14640.5" algo="Sum"/><pk mz="385.22259076" i="2448.4" sn="16.9022" a="88.0372" fwhm="0.0406716" res="9471.54" algo="Sum"/><pk mz="386.84241708" i="1095.35" sn="7.51625" a="23.9746" fwhm="0.0190725" res="20282.8" algo="Sum"/><pk mz="387.15935594" i="734.856" sn="5.03364" a="15.8413" fwhm="0.0249201" res="15536" algo="Sum"/><pk mz="387.19739226" i="1261.14" sn="8.6301" a="60.7762" fwhm="0.061854" res="6259.86" algo="Sum"/><pk mz="387.24978896" i="1123.37" sn="7.67675" a="30.6712" fwhm="0.0275251" res="14069" algo="Sum"/><pk mz="388.35454243" i="3841.14" sn="26.0728" a="82.8497" fwhm="0.0195536" res="19861" algo="Sum"/><pk mz="388.71065818" i="721.717" sn="4.89119" a="16.5125" fwhm="0.0211247" res="18400.8" algo="Sum"/><pk mz="389.17371338" i="1178.66" sn="7.93801" a="44.9346" fwhm="0.0374569" res="10389.9" algo="Sum"/><pk mz="389.20513906" i="1160.1" sn="7.81289" a="33.9667" fwhm="0.0370887" res="10493.9" algo="Sum"/><pk mz="389.24005575" i="839.639" sn="5.65592" a="21.9749" fwhm="0.0350136" res="11116.8" algo="Sum"/><pk mz="389.26481623" i="865.588" sn="5.83066" a="21.8821" fwhm="0.0296816" res="13114.7" algo="Sum"/><pk mz="389.36019806" i="1191.98" sn="8.03039" a="43.0404" fwhm="0.0335277" res="11613.1" algo="Sum"/><pk mz="389.97333112" i="1223.68" sn="8.20294" a="28.6039" fwhm="0.0189796" res="20546.9" algo="Sum"/><pk mz="390.27605882" i="1628.37" sn="10.9118" a="40.3342" fwhm="0.0266159" res="14663.3" algo="Sum"/><pk mz="390.79654848" i="1999.75" sn="13.3451" a="49.4845" fwhm="0.0220171" res="17749.6" algo="Sum"/><pk mz="390.98769517" i="2814.84" sn="18.7139" a="75.6719" fwhm="0.0236289" res="16547" algo="Sum"/><pk mz="391.18938892" i="889.828" sn="5.9134" a="17.3964" fwhm="0.022884" res="17094.4" algo="Sum"/><pk mz="391.20808533" i="1053.57" sn="7.00173" a="37.3829" fwhm="0.0506082" res="7730.13" algo="Sum"/><pk mz="391.25852489" i="1144.8" sn="7.60684" a="24.6294" fwhm="0.0334049" res="11712.6" algo="Sum"/><pk mz="391.27949836" i="1842.95" sn="12.2435" a="52.6906" fwhm="0.034583" res="11314.2" algo="Sum"/><pk mz="392.28951216" i="2148.06" sn="14.1809" a="65.4019" fwhm="0.0327232" res="11988.1" algo="Sum"/><pk mz="392.31132795" i="1747.06" sn="11.5336" a="36.8813" fwhm="0.0237098" res="16546.4" algo="Sum"/><pk mz="392.79353740" i="2451.73" sn="16.0963" a="58.0459" fwhm="0.0202713" res="19376.8" algo="Sum"/><pk mz="392.95050243" i="779.729" sn="5.11792" a="20.1905" fwhm="0.024425" res="16088" algo="Sum"/><pk mz="393.20548040" i="2387.06" sn="15.6507" a="79.6814" fwhm="0.0287364" res="13683.2" algo="Sum"/><pk mz="393.26149451" i="2009.31" sn="13.174" a="50.6727" fwhm="0.030161" res="13038.7" algo="Sum"/><pk mz="393.29712175" i="22991.2" sn="150.742" a="513.846" fwhm="0.019171" res="20515.2" algo="Sum"/><pk mz="394.30016820" i="5582.59" sn="36.4526" a="129.93" fwhm="0.0209187" res="18849.2" algo="Sum"/><pk mz="394.34563467" i="2099.08" sn="13.7065" a="53.7654" fwhm="0.021852" res="18046.2" algo="Sum"/><pk mz="394.79203542" i="1196.18" sn="7.79355" a="30.8824" fwhm="0.0208177" res="18964.3" algo="Sum"/><pk mz="394.87397306" i="1565.78" sn="10.2018" a="34.225" fwhm="0.0196889" res="20055.7" algo="Sum"/><pk mz="395.21533919" i="1323.9" sn="8.62036" a="39.9683" fwhm="0.0273123" res="14470.2" algo="Sum"/><pk mz="395.25864626" i="808.855" sn="5.267" a="24.3133" fwhm="0.0406865" res="9714.74" algo="Sum"/><pk mz="395.30199384" i="1323.95" sn="8.62112" a="46.1069" fwhm="0.0363997" res="10860" algo="Sum"/><pk mz="395.34961621" i="744.932" sn="4.85076" a="21.4934" fwhm="0.0251747" res="15704.2" algo="Sum"/><pk mz="396.74319341" i="1029.45" sn="6.65362" a="24.7651" fwhm="0.0214049" res="18535.2" algo="Sum"/><pk mz="396.99769872" i="8188.79" sn="52.9305" a="189.949" fwhm="0.0204917" res="19373.5" algo="Sum"/><pk mz="397.18218129" i="833.974" sn="5.37914" a="22.505" fwhm="0.0302808" res="13116.6" algo="Sum"/><pk mz="397.23294882" i="2129.68" sn="13.7357" a="65.4073" fwhm="0.0269636" res="14732.2" algo="Sum"/><pk mz="397.26789945" i="790.006" sn="5.09536" a="19.4077" fwhm="0.028954" res="13720.7" algo="Sum"/><pk mz="397.94320234" i="847.992" sn="5.45861" a="22.2842" fwhm="0.0222331" res="17898.7" algo="Sum"/><pk mz="398.00138036" i="1006.88" sn="6.47932" a="28.558" fwhm="0.0230666" res="17254.4" algo="Sum"/><pk mz="398.74014148" i="1777.94" sn="11.3867" a="41.3983" fwhm="0.0242571" res="16438.1" algo="Sum"/><pk mz="398.99764698" i="761.654" sn="4.86636" a="23.9524" fwhm="0.0238399" res="16736.6" algo="Sum"/><pk mz="399.08937842" i="14804.8" sn="94.5156" a="314.41" fwhm="0.0191538" res="20836.1" algo="Sum"/><pk mz="399.19909914" i="12156.1" sn="77.6057" a="226.025" fwhm="0.0213138" res="18729.6" algo="Sum"/><pk mz="399.21455045" i="13878.5" sn="88.5952" a="318.592" fwhm="0.0271093" res="14726.1" algo="Sum"/><pk mz="400.09305907" i="2169.56" sn="13.7876" a="51.8536" fwhm="0.0196503" res="20360.7" algo="Sum"/><pk mz="400.20300702" i="2861.97" sn="18.1858" a="55.0114" fwhm="0.0155513" res="25734.3" algo="Sum"/><pk mz="400.21821396" i="3161.3" sn="20.0897" a="81.6287" fwhm="0.0279871" res="14300.1" algo="Sum"/><pk mz="400.34162059" i="1620.34" sn="10.3005" a="39.8531" fwhm="0.0212676" res="18824" algo="Sum"/><pk mz="400.73760355" i="1214" sn="7.70471" a="27.2324" fwhm="0.0196814" res="20361.3" algo="Sum"/><pk mz="400.82605734" i="3233.57" sn="20.4783" a="76.5673" fwhm="0.0201459" res="19896.2" algo="Sum"/><pk mz="401.08922714" i="1579.52" sn="9.98781" a="39.6277" fwhm="0.0219005" res="18314.2" algo="Sum"/><pk mz="401.19858259" i="2026.29" sn="12.8153" a="70.5813" fwhm="0.0381916" res="10504.9" algo="Sum"/><pk mz="401.34383759" i="746.901" sn="4.72303" a="20.9531" fwhm="0.0240257" res="16704.8" algo="Sum"/><pk mz="402.35673779" i="2556.58" sn="16.0528" a="62.9135" fwhm="0.0209018" res="19249.9" algo="Sum"/><pk mz="402.82366369" i="2996.58" sn="18.7326" a="67.0532" fwhm="0.0192496" res="20926.3" algo="Sum"/><pk mz="403.00695184" i="3808.62" sn="23.8013" a="91.4508" fwhm="0.0198412" res="20311.6" algo="Sum"/><pk mz="403.21892982" i="756.335" sn="4.72599" a="25.4463" fwhm="0.0423878" res="9512.62" algo="Sum"/><pk mz="403.35936230" i="878.245" sn="5.48793" a="19.7048" fwhm="0.0215314" res="18733.6" algo="Sum"/><pk mz="404.32791248" i="1142.7" sn="7.10597" a="28.937" fwhm="0.0228299" res="17710.4" algo="Sum"/><pk mz="404.82101037" i="1100.92" sn="6.82192" a="29.9299" fwhm="0.0219604" res="18434.1" algo="Sum"/><pk mz="405.09804123" i="864.917" sn="5.35715" a="24.5069" fwhm="0.0211828" res="19123.9" algo="Sum"/><pk mz="405.22397997" i="906.641" sn="5.61501" a="21.7443" fwhm="0.034993" res="11580.1" algo="Sum"/><pk mz="405.26064197" i="1870.13" sn="11.5834" a="60.5365" fwhm="0.0245686" res="16495" algo="Sum"/><pk mz="406.21884713" i="705.779" sn="4.35835" a="18.9269" fwhm="0.0268457" res="15131.6" algo="Sum"/><pk mz="406.26520377" i="800.605" sn="4.93896" a="25.8952" fwhm="0.0330665" res="12286.3" algo="Sum"/><pk mz="406.77201813" i="2428.48" sn="14.9501" a="57.3779" fwhm="0.0200521" res="20285.7" algo="Sum"/><pk mz="406.95354141" i="838.228" sn="5.16136" a="25.4219" fwhm="0.0243668" res="16701.1" algo="Sum"/><pk mz="407.27473288" i="847.61" sn="5.20529" a="27.907" fwhm="0.0434436" res="9374.79" algo="Sum"/><pk mz="408.28722382" i="1015.17" sn="6.19119" a="22.1463" fwhm="0.0247588" res="16490.6" algo="Sum"/><pk mz="408.30589141" i="1146.74" sn="6.9928" a="32.0951" fwhm="0.0307695" res="13269.8" algo="Sum"/><pk mz="408.76936186" i="3266.67" sn="19.9043" a="78.203" fwhm="0.020906" res="19552.7" algo="Sum"/><pk mz="409.18210473" i="1292.21" sn="7.84473" a="47.9045" fwhm="0.0304179" res="13452" algo="Sum"/><pk mz="409.23652058" i="777.791" sn="4.72305" a="14.5842" fwhm="0.0379388" res="10786.8" algo="Sum"/><pk mz="409.27068619" i="8902.43" sn="54.0693" a="218.662" fwhm="0.0213959" res="19128.4" algo="Sum"/><pk mz="409.34319699" i="1852.28" sn="11.253" a="55.4757" fwhm="0.0242311" res="16893.3" algo="Sum"/><pk mz="410.27437264" i="2323.07" sn="14.0495" a="61.3408" fwhm="0.0225958" res="18157.1" algo="Sum"/><pk mz="410.76567377" i="2113.3" sn="12.7668" a="51.3281" fwhm="0.0205305" res="20007.6" algo="Sum"/><pk mz="410.85530102" i="3794.66" sn="22.8941" a="91.746" fwhm="0.0208027" res="19750.1" algo="Sum"/><pk mz="411.18706687" i="739.999" sn="4.45234" a="28.0219" fwhm="0.0356102" res="11546.9" algo="Sum"/><pk mz="411.26402872" i="1518.48" sn="9.13619" a="70.3711" fwhm="0.042761" res="9617.74" algo="Sum"/><pk mz="412.71718218" i="747.084" sn="4.47092" a="16.1544" fwhm="0.0186178" res="22167.8" algo="Sum"/><pk mz="412.77026041" i="722.983" sn="4.32217" a="27.3543" fwhm="0.034447" res="11982.8" algo="Sum"/><pk mz="412.85240064" i="2672.94" sn="15.9684" a="58.7752" fwhm="0.0198108" res="20839.7" algo="Sum"/><pk mz="412.97105184" i="2193.98" sn="13.1054" a="62.8596" fwhm="0.0234202" res="17633.1" algo="Sum"/><pk mz="413.17996038" i="1045.05" sn="6.23663" a="25.3925" fwhm="0.0268528" res="15386.8" algo="Sum"/><pk mz="413.20579104" i="1006.8" sn="6.00867" a="26.6065" fwhm="0.0360752" res="11454" algo="Sum"/><pk mz="413.22948786" i="1112.97" sn="6.64257" a="23.3413" fwhm="0.0320678" res="12886.1" algo="Sum"/><pk mz="413.26563874" i="7882.47" sn="47.0483" a="183.777" fwhm="0.020936" res="19739.4" algo="Sum"/><pk mz="414.05333644" i="958.635" sn="5.71384" a="22.7989" fwhm="0.0200535" res="20647.4" algo="Sum"/><pk mz="414.26925781" i="2248.71" sn="13.3955" a="62.2207" fwhm="0.0221947" res="18665.2" algo="Sum"/><pk mz="414.71310240" i="1274.4" sn="7.57749" a="30.5712" fwhm="0.0201785" res="20552.2" algo="Sum"/><pk mz="415.19229197" i="10164.4" sn="60.4278" a="258.728" fwhm="0.0221768" res="18721.9" algo="Sum"/><pk mz="415.24146256" i="708.809" sn="4.21389" a="20.8752" fwhm="0.0401824" res="10333.9" algo="Sum"/><pk mz="415.27879518" i="1033.46" sn="6.1446" a="32.8865" fwhm="0.0381104" res="10896.7" algo="Sum"/><pk mz="416.19516930" i="2384.99" sn="14.1415" a="66.0337" fwhm="0.022971" res="18118.3" algo="Sum"/><pk mz="416.71159615" i="855.135" sn="5.05481" a="20.9154" fwhm="0.020788" res="20045.8" algo="Sum"/><pk mz="416.80038322" i="3650.55" sn="21.5845" a="86.5106" fwhm="0.0212038" res="19656.9" algo="Sum"/><pk mz="417.00164788" i="2946.28" sn="17.4202" a="67.3751" fwhm="0.0197301" res="21135.3" algo="Sum"/><pk mz="417.19078607" i="1591.97" sn="9.41085" a="49.1987" fwhm="0.0284206" res="14679.2" algo="Sum"/><pk mz="418.79780304" i="3730.65" sn="21.8997" a="86.8447" fwhm="0.0200908" res="20845.2" algo="Sum"/><pk mz="418.98218949" i="2538.51" sn="14.9016" a="70.3413" fwhm="0.0319591" res="13110" algo="Sum"/><pk mz="419.24141292" i="841.13" sn="4.92986" a="22.6391" fwhm="0.0312294" res="13424.6" algo="Sum"/><pk mz="419.28297148" i="799.677" sn="4.68677" a="25.8067" fwhm="0.0427537" res="9806.94" algo="Sum"/><pk mz="419.31111486" i="686.431" sn="4.0231" a="19.9371" fwhm="0.0329071" res="12742.3" algo="Sum"/><pk mz="420.79449935" i="1515.07" sn="8.83626" a="40.9182" fwhm="0.023282" res="18073.8" algo="Sum"/><pk mz="420.88415561" i="4132.67" sn="24.0671" a="92.6473" fwhm="0.0201039" res="20935.4" algo="Sum"/><pk mz="421.23453222" i="1100.81" sn="6.40712" a="29.7859" fwhm="0.0349283" res="12060" algo="Sum"/><pk mz="422.74608186" i="1417.06" sn="8.18464" a="39.2367" fwhm="0.023151" res="18260.4" algo="Sum"/><pk mz="422.88126068" i="1450.42" sn="8.37159" a="39.1116" fwhm="0.024038" res="17592.2" algo="Sum"/><pk mz="423.32241594" i="964.612" sn="5.5613" a="31.7709" fwhm="0.0334275" res="12663.9" algo="Sum"/><pk mz="424.28128166" i="1050.81" sn="6.0202" a="29.5596" fwhm="0.0251787" res="16850.8" algo="Sum"/><pk mz="424.34041983" i="1379.13" sn="7.90118" a="43.1057" fwhm="0.0257428" res="16483.9" algo="Sum"/><pk mz="424.74312267" i="1993.34" sn="11.3907" a="47.5675" fwhm="0.0215287" res="19729.1" algo="Sum"/><pk mz="425.21520894" i="1175.77" sn="6.71482" a="41.2306" fwhm="0.0266324" res="15966.1" algo="Sum"/><pk mz="425.28415528" i="876.708" sn="5.00687" a="28.0042" fwhm="0.0354607" res="11993.1" algo="Sum"/><pk mz="425.31736289" i="1681.41" sn="9.60276" a="41.6212" fwhm="0.0304111" res="13985.6" algo="Sum"/><pk mz="426.35693634" i="1943.87" sn="11.0612" a="49.8827" fwhm="0.0228603" res="18650.6" algo="Sum"/><pk mz="426.74047895" i="1177.18" sn="6.68453" a="30.5961" fwhm="0.021575" res="19779.4" algo="Sum"/><pk mz="426.82918190" i="3970.82" sn="22.5475" a="92.1265" fwhm="0.0209997" res="20325.5" algo="Sum"/><pk mz="427.15695331" i="1087.26" sn="6.17238" a="34.6387" fwhm="0.0233422" res="18299.7" algo="Sum"/><pk mz="427.24031873" i="753.523" sn="4.27767" a="39.4009" fwhm="0.0531385" res="8040.12" algo="Sum"/><pk mz="427.35748513" i="1144.43" sn="6.49437" a="32.4404" fwhm="0.024309" res="17580.2" algo="Sum"/><pk mz="428.37211360" i="1844.27" sn="10.4122" a="50.0919" fwhm="0.0230676" res="18570.3" algo="Sum"/><pk mz="428.82669622" i="2852.37" sn="16.0953" a="67.7269" fwhm="0.0213657" res="20070.8" algo="Sum"/><pk mz="428.99683869" i="703.216" sn="3.96727" a="21.2344" fwhm="0.025257" res="16985.3" algo="Sum"/><pk mz="429.15516973" i="790.535" sn="4.45088" a="26.799" fwhm="0.0328307" res="13071.8" algo="Sum"/><pk mz="429.23889496" i="4450.24" sn="25.0171" a="119.999" fwhm="0.0224173" res="19147.7" algo="Sum"/><pk mz="429.31715069" i="839.669" sn="4.72" a="30.3145" fwhm="0.0355116" res="12089.5" algo="Sum"/><pk mz="429.37257258" i="3286.19" sn="18.4764" a="81.1701" fwhm="0.0212946" res="20163.5" algo="Sum"/><pk mz="430.24211755" i="1249.98" sn="6.9988" a="36.9033" fwhm="0.0249639" res="17234.6" algo="Sum"/><pk mz="430.38101894" i="1893.37" sn="10.6" a="55.5877" fwhm="0.0260179" res="16541.7" algo="Sum"/><pk mz="430.82354487" i="886.744" sn="4.9608" a="24.5522" fwhm="0.0230488" res="18691.8" algo="Sum"/><pk mz="430.91322620" i="3370.6" sn="18.8506" a="80.7226" fwhm="0.0213745" res="20160.2" algo="Sum"/><pk mz="431.17165271" i="1779.26" sn="9.92104" a="67.4014" fwhm="0.0353688" res="12190.7" algo="Sum"/><pk mz="431.23949085" i="1573.59" sn="8.77307" a="51.504" fwhm="0.027788" res="15518.9" algo="Sum"/><pk mz="431.38603365" i="690.485" sn="3.85092" a="17.7091" fwhm="0.0230257" res="18735" algo="Sum"/><pk mz="432.77458866" i="1966.77" sn="10.9172" a="48.3968" fwhm="0.0213069" res="20311.5" algo="Sum"/><pk mz="432.97409098" i="1887.46" sn="10.4571" a="49.7249" fwhm="0.0234778" res="18441.9" algo="Sum"/><pk mz="434.77127249" i="2104.22" sn="11.6174" a="54.8193" fwhm="0.0222784" res="19515.4" algo="Sum"/><pk mz="434.96145424" i="1063.13" sn="5.86552" a="47.944" fwhm="0.0418901" res="10383.4" algo="Sum"/><pk mz="435.21671597" i="759.922" sn="4.18917" a="30.4251" fwhm="0.0472347" res="9213.92" algo="Sum"/><pk mz="436.76906354" i="1070.71" sn="5.88223" a="27.979" fwhm="0.021554" res="20264" algo="Sum"/><pk mz="436.85827771" i="3736.87" sn="20.5306" a="87.6025" fwhm="0.0209963" res="20806.4" algo="Sum"/><pk mz="437.18581373" i="1559.79" sn="8.56269" a="41.6106" fwhm="0.0243236" res="17973.7" algo="Sum"/><pk mz="437.23416483" i="1703.62" sn="9.35118" a="57.4982" fwhm="0.0268381" res="16291.5" algo="Sum"/><pk mz="438.72207177" i="685.466" sn="3.75281" a="18.4267" fwhm="0.0250815" res="17491.8" algo="Sum"/><pk mz="438.85489158" i="1637.65" sn="8.95757" a="48.1815" fwhm="0.0230998" res="18998.2" algo="Sum"/><pk mz="438.98313653" i="4639.49" sn="25.3769" a="115.464" fwhm="0.021068" res="20836.5" algo="Sum"/><pk mz="440.71967976" i="1066.1" sn="5.77919" a="29.1392" fwhm="0.0245887" res="17923.7" algo="Sum"/><pk mz="440.98064017" i="1609.37" sn="8.71217" a="45.5946" fwhm="0.0235133" res="18754.5" algo="Sum"/><pk mz="441.29721665" i="2037.8" sn="11.0189" a="58.1665" fwhm="0.0257055" res="17167.4" algo="Sum"/><pk mz="442.71842669" i="722.217" sn="3.88128" a="20.4138" fwhm="0.0256337" res="17271" algo="Sum"/><pk mz="442.80302360" i="1935.78" sn="10.393" a="47.3403" fwhm="0.0215191" res="20577.2" algo="Sum"/><pk mz="443.13171130" i="963.455" sn="5.16687" a="31.5878" fwhm="0.027525" res="16099.2" algo="Sum"/><pk mz="444.80042151" i="1576.6" sn="8.4059" a="40.1092" fwhm="0.022127" res="20102.2" algo="Sum"/><pk mz="444.92701024" i="698.626" sn="3.72462" a="20.3825" fwhm="0.034375" res="12943.3" algo="Sum"/><pk mz="445.36676919" i="1068.09" sn="5.69127" a="27.8601" fwhm="0.024342" res="18296.2" algo="Sum"/><pk mz="446.88668387" i="2940.84" sn="15.5526" a="79.5818" fwhm="0.0213796" res="20902.5" algo="Sum"/><pk mz="448.75270913" i="974.546" sn="5.12783" a="29.0175" fwhm="0.0262386" res="17102.8" algo="Sum"/><pk mz="449.28582308" i="1959.02" sn="10.2977" a="63.9415" fwhm="0.0276568" res="16245.1" algo="Sum"/><pk mz="450.28948237" i="693.143" sn="3.63483" a="25.7654" fwhm="0.0284831" res="15809" algo="Sum"/><pk mz="450.75006469" i="1487.92" sn="7.79894" a="43.7031" fwhm="0.0243325" res="18524.6" algo="Sum"/><pk mz="452.74836688" i="828.822" sn="4.3314" a="24.0867" fwhm="0.0257948" res="17551.9" algo="Sum"/><pk mz="452.83176557" i="1575.92" sn="8.23395" a="42.0931" fwhm="0.0246086" res="18401.3" algo="Sum"/><pk mz="453.16303781" i="1138.01" sn="5.92804" a="36.3031" fwhm="0.031708" res="14291.8" algo="Sum"/><pk mz="453.20904045" i="1196.96" sn="6.23468" a="37.5677" fwhm="0.0254102" res="17835.7" algo="Sum"/><pk mz="453.29498635" i="763.175" sn="3.97547" a="32.6319" fwhm="0.0430284" res="10534.8" algo="Sum"/><pk mz="454.29184361" i="716.375" sn="3.72385" a="27.5187" fwhm="0.0366173" res="12406.5" algo="Sum"/><pk mz="454.82961260" i="915.412" sn="4.75263" a="26.4463" fwhm="0.0276009" res="16478.8" algo="Sum"/><pk mz="454.95542693" i="4139.74" sn="21.4951" a="112.353" fwhm="0.0230466" res="19740.7" algo="Sum"/><pk mz="455.95749037" i="715.705" sn="3.70759" a="21.013" fwhm="0.0254359" res="17925.8" algo="Sum"/><pk mz="456.69782453" i="841.458" sn="4.34757" a="23.2482" fwhm="0.0240534" res="18986.8" algo="Sum"/><pk mz="456.95308680" i="1680.89" sn="8.68548" a="51.6312" fwhm="0.0264571" res="17271.5" algo="Sum"/><pk mz="457.26940868" i="1522.65" sn="7.86426" a="50.4103" fwhm="0.0286869" res="15940" algo="Sum"/><pk mz="457.32888604" i="837.825" sn="4.32724" a="28.9115" fwhm="0.0442088" res="10344.7" algo="Sum"/><pk mz="458.69453370" i="738.373" sn="3.79824" a="18.3723" fwhm="0.0217836" res="21056.9" algo="Sum"/><pk mz="458.78220708" i="1443.05" sn="7.42112" a="46.8583" fwhm="0.0258536" res="17745.4" algo="Sum"/><pk mz="459.24535378" i="830.119" sn="4.26233" a="30.1456" fwhm="0.0299219" res="15348.1" algo="Sum"/><pk mz="459.31801966" i="727.854" sn="3.73711" a="24.8747" fwhm="0.0450632" res="10192.7" algo="Sum"/><pk mz="460.78095573" i="1611.95" sn="8.23075" a="47.002" fwhm="0.0258193" res="17846.4" algo="Sum"/><pk mz="460.96505283" i="2629.01" sn="13.4189" a="67.3506" fwhm="0.0212359" res="21706.9" algo="Sum"/><pk mz="461.18567010" i="903.915" sn="4.61286" a="29.604" fwhm="0.0276762" res="16663.6" algo="Sum"/><pk mz="461.32619706" i="1547.07" sn="7.89009" a="66.2436" fwhm="0.0358" res="12886.2" algo="Sum"/><pk mz="462.77887384" i="789.614" sn="4.01178" a="22.6588" fwhm="0.0247554" res="18694" algo="Sum"/><pk mz="462.86090474" i="1194.97" sn="6.07148" a="34.1292" fwhm="0.0232784" res="19883.7" algo="Sum"/><pk mz="462.96241567" i="891.071" sn="4.5265" a="26.4308" fwhm="0.0281656" res="16437.2" algo="Sum"/><pk mz="463.20030818" i="802.279" sn="4.07318" a="24.0513" fwhm="0.0256359" res="18068.4" algo="Sum"/><pk mz="463.30894823" i="909.788" sn="4.61911" a="37.1056" fwhm="0.0565459" res="8193.5" algo="Sum"/><pk mz="463.35166221" i="1184.77" sn="6.01648" a="45.2912" fwhm="0.0402366" res="11515.7" algo="Sum"/><pk mz="464.73058664" i="924.486" sn="4.67058" a="23.9135" fwhm="0.0229864" res="20217.6" algo="Sum"/><pk mz="464.91005121" i="782.526" sn="3.94731" a="26.6923" fwhm="0.0275905" res="16850.4" algo="Sum"/><pk mz="464.97801967" i="781.78" sn="3.94374" a="26.6886" fwhm="0.0295928" res="15712.6" algo="Sum"/><pk mz="465.21681541" i="1052.64" sn="5.31094" a="33.1766" fwhm="0.0295093" res="15765.1" algo="Sum"/><pk mz="465.25994751" i="1126.23" sn="5.68226" a="37.3583" fwhm="0.0404262" res="11508.9" algo="Sum"/><pk mz="465.36529777" i="757.279" sn="3.82054" a="22.7613" fwhm="0.0370007" res="12577.2" algo="Sum"/><pk mz="466.72649198" i="1382.76" sn="6.9522" a="36.2215" fwhm="0.0227926" res="20477.1" algo="Sum"/><pk mz="468.30715884" i="1449.91" sn="7.25068" a="42.1249" fwhm="0.0272527" res="17183.9" algo="Sum"/><pk mz="468.72414578" i="948.284" sn="4.73305" a="24.9561" fwhm="0.0249467" res="18789" algo="Sum"/><pk mz="468.81227366" i="1789.85" sn="8.93343" a="54.6152" fwhm="0.0243256" res="19272.4" algo="Sum"/><pk mz="469.32366941" i="1257.31" sn="6.27347" a="31.7541" fwhm="0.038447" res="12207" algo="Sum"/><pk mz="469.36423998" i="3207.37" sn="16.0039" a="100.555" fwhm="0.0260015" res="18051.5" algo="Sum"/><pk mz="470.36796335" i="1059.53" sn="5.26836" a="35.0433" fwhm="0.0267731" res="17568.7" algo="Sum"/><pk mz="470.80969729" i="1623.71" sn="8.06128" a="45.5483" fwhm="0.0243084" res="19368.2" algo="Sum"/><pk mz="470.92835271" i="1519.98" sn="7.54044" a="49.8287" fwhm="0.0276051" res="17059.5" algo="Sum"/><pk mz="470.99344565" i="1432.41" sn="7.10683" a="40.2831" fwhm="0.0245627" res="19175.1" algo="Sum"/><pk mz="471.34188115" i="779.158" sn="3.8587" a="25.258" fwhm="0.0417831" res="11280.7" algo="Sum"/><pk mz="472.80822238" i="706.79" sn="3.4861" a="22.9292" fwhm="0.0281074" res="16821.5" algo="Sum"/><pk mz="472.92648569" i="770.476" sn="3.80007" a="27.0434" fwhm="0.0313393" res="15090.5" algo="Sum"/><pk mz="473.30089105" i="870.733" sn="4.28127" a="32.0789" fwhm="0.0399526" res="11846.5" algo="Sum"/><pk mz="473.34524862" i="977.207" sn="4.80397" a="38.4844" fwhm="0.0485908" res="9741.47" algo="Sum"/><pk mz="474.75831508" i="1364.95" sn="6.68952" a="40.1154" fwhm="0.0246304" res="19275.3" algo="Sum"/><pk mz="474.94020224" i="718.869" sn="3.52029" a="22.858" fwhm="0.0333325" res="14248.6" algo="Sum"/><pk mz="475.32306664" i="3267.59" sn="15.9505" a="114.712" fwhm="0.0264605" res="17963.5" algo="Sum"/><pk mz="476.27402141" i="1102.43" sn="5.35788" a="37.1659" fwhm="0.0302754" res="15731.4" algo="Sum"/><pk mz="476.32579092" i="1010.13" sn="4.90928" a="33.7202" fwhm="0.0325762" res="14621.9" algo="Sum"/><pk mz="476.75574982" i="1807.1" sn="8.7762" a="48.6751" fwhm="0.0233638" res="20405.7" algo="Sum"/><pk mz="476.93813145" i="2460.38" sn="11.9209" a="76.3759" fwhm="0.0247419" res="19276.5" algo="Sum"/><pk mz="477.30461783" i="1294.31" sn="6.25387" a="54.6963" fwhm="0.0431386" res="11064.4" algo="Sum"/><pk mz="477.33079998" i="1583.29" sn="7.64925" a="61.7977" fwhm="0.0376201" res="12688.2" algo="Sum"/><pk mz="478.29335220" i="1247.62" sn="6.0044" a="36.5038" fwhm="0.0314668" res="15199.9" algo="Sum"/><pk mz="478.32684393" i="2682.88" sn="12.9117" a="81.0366" fwhm="0.0272859" res="17530.2" algo="Sum"/><pk mz="478.75324831" i="1008.36" sn="4.8334" a="30.5405" fwhm="0.0247178" res="19368.8" algo="Sum"/><pk mz="478.84158786" i="1994.3" sn="9.55749" a="58.0958" fwhm="0.0241359" res="19839.4" algo="Sum"/><pk mz="478.93583613" i="1021.51" sn="4.89585" a="34.5664" fwhm="0.0360482" res="13286" algo="Sum"/><pk mz="479.33235686" i="1471.59" sn="7.04659" a="61.9555" fwhm="0.0492969" res="9723.38" algo="Sum"/><pk mz="480.34340175" i="1564.83" sn="7.46258" a="51.0192" fwhm="0.0305933" res="15700.9" algo="Sum"/><pk mz="480.83822049" i="1297.45" sn="6.17243" a="38.8669" fwhm="0.0266565" res="18038.3" algo="Sum"/><pk mz="481.20253864" i="1246.08" sn="5.91275" a="47.3273" fwhm="0.0342633" res="14044.3" algo="Sum"/><pk mz="481.26070133" i="2044.65" sn="9.70204" a="64.6333" fwhm="0.0272821" res="17640.1" algo="Sum"/><pk mz="481.31358158" i="735.089" sn="3.48799" a="16.6037" fwhm="0.0346087" res="13907.3" algo="Sum"/><pk mz="481.34669724" i="1098.34" sn="5.20928" a="49.1691" fwhm="0.0479712" res="10034.1" algo="Sum"/><pk mz="482.32219078" i="1786.89" sn="8.446" a="52.3183" fwhm="0.0296773" res="16252.2" algo="Sum"/><pk mz="482.35699695" i="1225.51" sn="5.79044" a="37.8626" fwhm="0.0345659" res="13954.7" algo="Sum"/><pk mz="482.70101956" i="863.804" sn="4.0812" a="22.1281" fwhm="0.0262388" res="18396.5" algo="Sum"/><pk mz="483.33973461" i="1332.27" sn="6.27655" a="34.5458" fwhm="0.0390169" res="12388" algo="Sum"/><pk mz="483.37844384" i="3337.07" sn="15.7215" a="93.4367" fwhm="0.0251124" res="19248.6" algo="Sum"/><pk mz="484.38239597" i="1048.57" sn="4.92903" a="32.9956" fwhm="0.0278172" res="17413" algo="Sum"/><pk mz="484.78751948" i="1852.44" sn="8.68318" a="51.4751" fwhm="0.0248425" res="19514.5" algo="Sum"/><pk mz="485.29571879" i="828.681" sn="3.88036" a="30.7873" fwhm="0.0470956" res="10304.5" algo="Sum"/><pk mz="485.35618654" i="3924.77" sn="18.3754" a="137.906" fwhm="0.0373046" res="13010.6" algo="Sum"/><pk mz="486.35976869" i="1416.97" sn="6.60619" a="38.9231" fwhm="0.0308758" res="15752.1" algo="Sum"/><pk mz="486.78444858" i="1963.64" sn="9.13641" a="54.1318" fwhm="0.0231607" res="21017.7" algo="Sum"/><pk mz="486.96424088" i="1184.59" sn="5.51157" a="41.9014" fwhm="0.0277206" res="17566.9" algo="Sum"/><pk mz="487.33842891" i="1142.84" sn="5.3136" a="41.5151" fwhm="0.0462419" res="10538.9" algo="Sum"/><pk mz="488.78237002" i="823.35" sn="3.80187" a="25.5631" fwhm="0.0284618" res="17173.3" algo="Sum"/><pk mz="488.87057090" i="1947.49" sn="8.99194" a="61.8844" fwhm="0.0253958" res="19250" algo="Sum"/><pk mz="489.31642491" i="811.925" sn="3.74792" a="28.1609" fwhm="0.047981" res="10198.1" algo="Sum"/><pk mz="489.35166186" i="1257.64" sn="5.80538" a="47.0046" fwhm="0.0396283" res="12348.5" algo="Sum"/><pk mz="490.28833158" i="2375.85" sn="10.8875" a="83.1301" fwhm="0.0280123" res="17502.6" algo="Sum"/><pk mz="490.73224483" i="811.119" sn="3.70935" a="24.6577" fwhm="0.0264677" res="18540.8" algo="Sum"/><pk mz="490.86707082" i="833.712" sn="3.81196" a="28.9637" fwhm="0.0310142" res="15827.2" algo="Sum"/><pk mz="490.92821793" i="739.034" sn="3.37904" a="26.3169" fwhm="0.0306284" res="16028.5" algo="Sum"/><pk mz="491.29747632" i="1852.37" sn="8.46184" a="77.2095" fwhm="0.0380354" res="12916.8" algo="Sum"/><pk mz="491.36766027" i="1125.72" sn="5.14234" a="35.9188" fwhm="0.0324482" res="15143.2" algo="Sum"/><pk mz="492.72970994" i="1149.89" sn="5.20057" a="31.1174" fwhm="0.023296" res="21150.8" algo="Sum"/><pk mz="492.91446996" i="1057.51" sn="4.77721" a="51.9593" fwhm="0.0414321" res="11896.9" algo="Sum"/><pk mz="493.31386624" i="2954.99" sn="13.328" a="114.639" fwhm="0.0442056" res="11159.5" algo="Sum"/><pk mz="494.32160058" i="4219.73" sn="18.9147" a="145.674" fwhm="0.0271649" res="18197" algo="Sum"/><pk mz="494.81600763" i="1954.56" sn="8.75503" a="70.3368" fwhm="0.0275451" res="17963.9" algo="Sum"/><pk mz="494.91170159" i="851.665" sn="3.81421" a="36.6573" fwhm="0.0359967" res="13748.8" algo="Sum"/><pk mz="495.32715256" i="1820.21" sn="8.13837" a="82.0435" fwhm="0.0429544" res="11531.5" algo="Sum"/><pk mz="496.33812889" i="116911" sn="520.648" a="2701.61" fwhm="0.020543" res="24161" algo="Sum"/><pk mz="496.81419835" i="1651.18" sn="7.34806" a="51.6439" fwhm="0.0296598" res="16750.4" algo="Sum"/><pk mz="496.93996127" i="1904.66" sn="8.47561" a="55.1734" fwhm="0.0270286" res="18385.7" algo="Sum"/><pk mz="497.23460512" i="1367.08" sn="6.07316" a="44.0539" fwhm="0.0284317" res="17488.7" algo="Sum"/><pk mz="497.34119948" i="30660" sn="136.201" a="828.313" fwhm="0.0237442" res="20945.8" algo="Sum"/><pk mz="498.34408632" i="5941.86" sn="26.3302" a="166.94" fwhm="0.0246617" res="20207.2" algo="Sum"/><pk mz="498.89919600" i="1583.57" sn="7.00058" a="42.1709" fwhm="0.026564" res="18781" algo="Sum"/><pk mz="498.93770905" i="1435.61" sn="6.34557" a="43.5183" fwhm="0.0288477" res="17295.6" algo="Sum"/><pk mz="499.31666967" i="944.627" sn="4.16589" a="38.443" fwhm="0.0261305" res="19108.6" algo="Sum"/><pk mz="499.36911134" i="2753.64" sn="12.1437" a="141.12" fwhm="0.0486481" res="10264.9" algo="Sum"/><pk mz="500.27328854" i="1798.41" sn="7.9252" a="56.9318" fwhm="0.029911" res="16725.4" algo="Sum"/><pk mz="500.37399538" i="1061.52" sn="4.67603" a="34.4713" fwhm="0.0356262" res="14045.1" algo="Sum"/><pk mz="500.76113014" i="1027.39" sn="4.51912" a="29.8697" fwhm="0.0280299" res="17865.3" algo="Sum"/><pk mz="501.27485320" i="857.894" sn="3.77147" a="33.7636" fwhm="0.0517275" res="9690.68" algo="Sum"/><pk mz="501.33187693" i="2100.26" sn="9.23201" a="79.823" fwhm="0.037469" res="13379.9" algo="Sum"/><pk mz="501.38718501" i="1606.12" sn="7.05995" a="57.5359" fwhm="0.0377415" res="13284.8" algo="Sum"/><pk mz="502.00878842" i="4700.09" sn="20.6185" a="126.911" fwhm="0.0237796" res="21110.9" algo="Sum"/><pk mz="502.28918797" i="1647.7" sn="7.21533" a="45.2498" fwhm="0.0328196" res="15304.5" algo="Sum"/><pk mz="502.32673790" i="2506.31" sn="10.9752" a="85.7101" fwhm="0.030923" res="16244.4" algo="Sum"/><pk mz="502.75791762" i="1182.99" sn="5.16768" a="32.9383" fwhm="0.0237139" res="21201" algo="Sum"/><pk mz="503.01147449" i="1164.39" sn="5.08483" a="39.9736" fwhm="0.0271002" res="18561.2" algo="Sum"/><pk mz="503.29860374" i="871.053" sn="3.80057" a="26.9978" fwhm="0.0412643" res="12197" algo="Sum"/><pk mz="503.33048076" i="1462.28" sn="6.37966" a="47.7852" fwhm="0.0433617" res="11607.7" algo="Sum"/><pk mz="503.36773829" i="883.145" sn="3.8527" a="26.1078" fwhm="0.0353761" res="14229" algo="Sum"/><pk mz="504.00486289" i="3161.79" sn="13.739" a="89.8154" fwhm="0.0243485" res="20699.6" algo="Sum"/><pk mz="504.30425970" i="3319.33" sn="14.4101" a="98.07" fwhm="0.028926" res="17434.3" algo="Sum"/><pk mz="504.33925207" i="2205.08" sn="9.56393" a="61.3641" fwhm="0.0301967" res="16701.8" algo="Sum"/><pk mz="504.84442765" i="2090.35" sn="9.02543" a="70.6918" fwhm="0.0252089" res="20026.4" algo="Sum"/><pk mz="505.00790829" i="820.663" sn="3.53949" a="29.7815" fwhm="0.0265299" res="19035.5" algo="Sum"/><pk mz="505.30938452" i="1443.6" sn="6.21896" a="48.3259" fwhm="0.0478753" res="10554.7" algo="Sum"/><pk mz="505.34120260" i="1265.64" sn="5.45235" a="44.2051" fwhm="0.0352433" res="14338.6" algo="Sum"/><pk mz="506.00140304" i="1002.63" sn="4.30671" a="31.1669" fwhm="0.0271804" res="18616.4" algo="Sum"/><pk mz="506.26376747" i="818.076" sn="3.50699" a="33.4188" fwhm="0.0436465" res="11599.2" algo="Sum"/><pk mz="506.35613771" i="1199.99" sn="5.1442" a="43.4704" fwhm="0.028831" res="17562.9" algo="Sum"/><pk mz="506.84170102" i="1011.86" sn="4.31853" a="40.831" fwhm="0.0326776" res="15510.4" algo="Sum"/><pk mz="507.29795933" i="1298.93" sn="5.53898" a="46.7926" fwhm="0.0449885" res="11276.2" algo="Sum"/><pk mz="507.32487375" i="1271.17" sn="5.42061" a="46.1875" fwhm="0.0488565" res="10384" algo="Sum"/><pk mz="508.33662444" i="891.899" sn="3.79433" a="30.7531" fwhm="0.0432192" res="11761.8" algo="Sum"/><pk mz="508.37340523" i="1194.85" sn="5.08243" a="41.3697" fwhm="0.0354701" res="14332.4" algo="Sum"/><pk mz="508.70824252" i="892.326" sn="3.78242" a="27.4006" fwhm="0.0269472" res="18878" algo="Sum"/><pk mz="509.29383210" i="2010.12" sn="8.509" a="58.5773" fwhm="0.0349213" res="14584.1" algo="Sum"/><pk mz="509.31701152" i="2103.59" sn="8.90411" a="63.3621" fwhm="0.041865" res="12165.7" algo="Sum"/><pk mz="509.36127339" i="1936.93" sn="8.19981" a="80.9466" fwhm="0.0377462" res="13494.4" algo="Sum"/><pk mz="510.30836670" i="722.014" sn="3.04247" a="31.274" fwhm="0.0484052" res="10542.4" algo="Sum"/><pk mz="510.35286476" i="2985" sn="12.5784" a="104.057" fwhm="0.0318522" res="16022.5" algo="Sum"/><pk mz="510.78958144" i="1111.76" sn="4.68486" a="36.9458" fwhm="0.026983" res="18930.1" algo="Sum"/><pk mz="511.24988626" i="755.867" sn="3.18399" a="25.9963" fwhm="0.0315902" res="16183.8" algo="Sum"/><pk mz="511.28907143" i="735.354" sn="3.09758" a="17.8148" fwhm="0.0356702" res="14333.8" algo="Sum"/><pk mz="511.35444092" i="1315.38" sn="5.54088" a="46.5367" fwhm="0.0428884" res="11922.9" algo="Sum"/><pk mz="512.33459506" i="932.392" sn="3.9195" a="48.2668" fwhm="0.0498309" res="10281.5" algo="Sum"/><pk mz="512.78655844" i="1008.61" sn="4.2344" a="34.398" fwhm="0.0327741" res="15646.1" algo="Sum"/><pk mz="512.91274475" i="2439.2" sn="10.2402" a="75.442" fwhm="0.0289667" res="17707" algo="Sum"/><pk mz="513.34820343" i="1205.04" sn="5.05776" a="66.9381" fwhm="0.0492465" res="10424.1" algo="Sum"/><pk mz="513.40849983" i="868.999" sn="3.64734" a="29.6766" fwhm="0.0323281" res="15881.2" algo="Sum"/><pk mz="514.87352729" i="1441.5" sn="6.00925" a="41.9246" fwhm="0.030526" res="16866.7" algo="Sum"/><pk mz="514.90990377" i="1757.99" sn="7.329" a="59.9662" fwhm="0.0348191" res="14788.1" algo="Sum"/><pk mz="515.34916241" i="1676.5" sn="6.98277" a="70.5155" fwhm="0.0441156" res="11681.8" algo="Sum"/><pk mz="515.41029222" i="7864.01" sn="32.7151" a="228.48" fwhm="0.0252675" res="20398.2" algo="Sum"/><pk mz="516.30347250" i="6260.04" sn="25.8928" a="177.546" fwhm="0.0254493" res="20287.5" algo="Sum"/><pk mz="516.41372055" i="2755.58" sn="11.3957" a="83.3206" fwhm="0.0256411" res="20140.1" algo="Sum"/><pk mz="516.74087303" i="966.895" sn="3.99507" a="32.2716" fwhm="0.0273502" res="18893.5" algo="Sum"/><pk mz="517.30826769" i="2018.67" sn="8.30026" a="70.759" fwhm="0.0392286" res="13187" algo="Sum"/><pk mz="517.36042219" i="2116.7" sn="8.7047" a="75.8826" fwhm="0.0487085" res="10621.6" algo="Sum"/><pk mz="517.41394725" i="1076.89" sn="4.42752" a="31.9703" fwhm="0.0367383" res="14083.8" algo="Sum"/><pk mz="518.31995992" i="213228" sn="871.913" a="4808.8" fwhm="0.019358" res="26775.5" algo="Sum"/><pk mz="518.73760694" i="1327.91" sn="5.41785" a="41.1423" fwhm="0.0265459" res="19541.2" algo="Sum"/><pk mz="518.92227015" i="1749.28" sn="7.13654" a="65.0787" fwhm="0.0291686" res="17790.4" algo="Sum"/><pk mz="519.32271126" i="53586.2" sn="218.076" a="1431.13" fwhm="0.0235485" res="22053.3" algo="Sum"/><pk mz="520.27820784" i="986.35" sn="3.99644" a="29.1656" fwhm="0.0294795" res="17648.8" algo="Sum"/><pk mz="520.33576822" i="45047.3" sn="182.533" a="1324.21" fwhm="0.0253324" res="20540.3" algo="Sum"/><pk mz="520.73545439" i="797.366" sn="3.22557" a="26.4736" fwhm="0.0313262" res="16623" algo="Sum"/><pk mz="520.81783316" i="965.521" sn="3.90566" a="32.7881" fwhm="0.0363038" res="14346.1" algo="Sum"/><pk mz="520.91978632" i="1302.02" sn="5.26593" a="43.2765" fwhm="0.0346268" res="15043.8" algo="Sum"/><pk mz="521.25999788" i="914.829" sn="3.69262" a="48.4936" fwhm="0.0579967" res="8987.75" algo="Sum"/><pk mz="521.33967030" i="12854.5" sn="51.845" a="375.291" fwhm="0.0263326" res="19798.2" algo="Sum"/><pk mz="522.35220510" i="26919.3" sn="108.197" a="792.419" fwhm="0.0250978" res="20812.7" algo="Sum"/><pk mz="522.59564417" i="879.552" sn="3.53586" a="28.2342" fwhm="0.026047" res="20063.6" algo="Sum"/><pk mz="523.29824407" i="1406.83" sn="5.64434" a="65.2022" fwhm="0.0693441" res="7546.4" algo="Sum"/><pk mz="523.35601088" i="8189.04" sn="32.8553" a="261.542" fwhm="0.0276934" res="18898.2" algo="Sum"/><pk mz="524.27226716" i="1966.11" sn="7.87932" a="83.8377" fwhm="0.0305733" res="17148" algo="Sum"/><pk mz="524.36823488" i="30650.5" sn="122.837" a="867.237" fwhm="0.0247558" res="21181.6" algo="Sum"/><pk mz="524.68303525" i="960.482" sn="3.8475" a="30.7756" fwhm="0.0275772" res="19026" algo="Sum"/><pk mz="525.28561241" i="2545.98" sn="10.1905" a="89.519" fwhm="0.0345652" res="15197" algo="Sum"/><pk mz="525.37144205" i="9235.76" sn="36.9523" a="285.103" fwhm="0.0270565" res="19417.6" algo="Sum"/><pk mz="526.28986224" i="1854.35" sn="7.3995" a="68.4154" fwhm="0.0334462" res="15735.4" algo="Sum"/><pk mz="526.33059387" i="805.06" sn="3.21247" a="16.9689" fwhm="0.0271435" res="19390.6" algo="Sum"/><pk mz="526.37466093" i="1927.21" sn="7.69025" a="68.1884" fwhm="0.0312852" res="16825.1" algo="Sum"/><pk mz="526.68041968" i="838.488" sn="3.34454" a="26.0953" fwhm="0.0261569" res="20135.5" algo="Sum"/><pk mz="526.76934346" i="1335.67" sn="5.32725" a="48.389" fwhm="0.0303695" res="17345.3" algo="Sum"/><pk mz="527.29759307" i="1008.79" sn="4.00978" a="35.1385" fwhm="0.041441" res="12724.1" algo="Sum"/><pk mz="527.32583639" i="992.765" sn="3.94609" a="35.373" fwhm="0.0409016" res="12892.5" algo="Sum"/><pk mz="528.76728820" i="1520.97" sn="6.01039" a="51.7568" fwhm="0.0296393" res="17840.1" algo="Sum"/><pk mz="528.88657197" i="1401.74" sn="5.52607" a="50.7675" fwhm="0.0312577" res="16920.2" algo="Sum"/><pk mz="528.95099238" i="1003.84" sn="3.9583" a="38.5983" fwhm="0.0326741" res="16188.7" algo="Sum"/><pk mz="529.32173547" i="1052.03" sn="4.14615" a="45.003" fwhm="0.0449915" res="11764.9" algo="Sum"/><pk mz="529.39771165" i="725.738" sn="2.86021" a="35.5036" fwhm="0.0556778" res="9508.24" algo="Sum"/><pk mz="530.32023746" i="1114.61" sn="4.37211" a="31.816" fwhm="0.0339446" res="15623.1" algo="Sum"/><pk mz="530.35465585" i="1574.68" sn="6.17603" a="54.073" fwhm="0.0366082" res="14487.3" algo="Sum"/><pk mz="530.76439994" i="827.735" sn="3.23208" a="29.4063" fwhm="0.0391448" res="13559" algo="Sum"/><pk mz="530.84613968" i="788.416" sn="3.07923" a="24.7288" fwhm="0.0392125" res="13537.7" algo="Sum"/><pk mz="530.88360400" i="1074.83" sn="4.19759" a="38.3913" fwhm="0.0387883" res="13686.7" algo="Sum"/><pk mz="531.25683665" i="774.503" sn="3.02359" a="27.2458" fwhm="0.0451341" res="11770.6" algo="Sum"/><pk mz="531.35237068" i="1345.91" sn="5.25431" a="77.2154" fwhm="0.0470819" res="11285.7" algo="Sum"/><pk mz="531.40356967" i="2145.36" sn="8.37544" a="74.9741" fwhm="0.0323763" res="16413.3" algo="Sum"/><pk mz="532.27687862" i="1816.78" sn="7.05511" a="59.7407" fwhm="0.0302781" res="17579.6" algo="Sum"/><pk mz="532.33450360" i="4444.52" sn="17.2596" a="165.895" fwhm="0.0293278" res="18151.2" algo="Sum"/><pk mz="532.40443333" i="886.999" sn="3.44123" a="30.3143" fwhm="0.0500494" res="10637.6" algo="Sum"/><pk mz="532.71564975" i="945.027" sn="3.65262" a="31.9653" fwhm="0.0279962" res="19028.2" algo="Sum"/><pk mz="532.89155337" i="727.045" sn="2.80775" a="37.3085" fwhm="0.0606156" res="8791.32" algo="Sum"/><pk mz="533.28358872" i="906.483" sn="3.49699" a="32.6789" fwhm="0.0392885" res="13573.5" algo="Sum"/><pk mz="533.33820603" i="2308.05" sn="8.90283" a="99.8213" fwhm="0.0453212" res="11768" algo="Sum"/><pk mz="534.29295731" i="53477.6" sn="205.053" a="1513.33" fwhm="0.0241709" res="22104.8" algo="Sum"/><pk mz="534.71305000" i="1509.53" sn="5.78477" a="45.8358" fwhm="0.0271536" res="19692.2" algo="Sum"/><pk mz="534.89527460" i="2040.2" sn="7.81926" a="81.972" fwhm="0.0309194" res="17299.7" algo="Sum"/><pk mz="535.29599390" i="14665.2" sn="56.2055" a="444.317" fwhm="0.0260988" res="20510.3" algo="Sum"/><pk mz="535.37540885" i="1584.53" sn="6.07283" a="83.2297" fwhm="0.0406478" res="13171.1" algo="Sum"/><pk mz="536.29357734" i="6092.71" sn="23.3096" a="217.208" fwhm="0.0290306" res="18473.4" algo="Sum"/><pk mz="536.37592522" i="702.661" sn="2.68814" a="39.6421" fwhm="0.0533862" res="10047.1" algo="Sum"/><pk mz="536.71008434" i="1068.53" sn="4.08418" a="36.3777" fwhm="0.0298856" res="17958.8" algo="Sum"/><pk mz="536.79864837" i="1549.07" sn="5.92065" a="59.8185" fwhm="0.0318066" res="16876.9" algo="Sum"/><pk mz="536.89331298" i="1609.25" sn="6.14929" a="59.8342" fwhm="0.0344696" res="15575.8" algo="Sum"/><pk mz="537.29750627" i="2044.81" sn="7.81247" a="84.4886" fwhm="0.0381881" res="14069.8" algo="Sum"/><pk mz="537.39246328" i="221665" sn="846.75" a="5095.44" fwhm="0.0198639" res="27053.7" algo="Sum"/><pk mz="538.29744472" i="717.562" sn="2.7361" a="36.2017" fwhm="0.041782" res="12883.5" algo="Sum"/><pk mz="538.39525489" i="69977.9" sn="266.826" a="1866.75" fwhm="0.0235828" res="22830" algo="Sum"/><pk mz="538.79604008" i="1627.72" sn="6.19955" a="53.1676" fwhm="0.0294456" res="18298" algo="Sum"/><pk mz="538.97963801" i="1035.42" sn="3.94162" a="36.5295" fwhm="0.0304954" res="17674.1" algo="Sum"/><pk mz="539.27877110" i="792.622" sn="3.01606" a="27.5965" fwhm="0.0401215" res="13441.1" algo="Sum"/><pk mz="539.29078525" i="801.29" sn="3.04886" a="25.882" fwhm="0.0457931" res="11776.7" algo="Sum"/><pk mz="539.39445177" i="21367" sn="81.2883" a="683.642" fwhm="0.0287021" res="18792.9" algo="Sum"/><pk mz="540.30321105" i="1327.39" sn="5.02955" a="48.0879" fwhm="0.0331346" res="16306.3" algo="Sum"/><pk mz="540.39191366" i="6503.97" sn="24.644" a="237.314" fwhm="0.0329022" res="16424.2" algo="Sum"/><pk mz="540.65792531" i="702.762" sn="2.66179" a="24.3446" fwhm="0.0281717" res="19191.5" algo="Sum"/><pk mz="540.79285233" i="789.688" sn="2.98651" a="23.9425" fwhm="0.0403364" res="13407.1" algo="Sum"/><pk mz="540.84030478" i="804.646" sn="3.04186" a="36.884" fwhm="0.0498635" res="10846.4" algo="Sum"/><pk mz="541.25884535" i="1622.93" sn="6.13028" a="51.7178" fwhm="0.0311576" res="17371.7" algo="Sum"/><pk mz="541.32061918" i="857.296" sn="3.23894" a="40.9037" fwhm="0.0642296" res="8427.9" algo="Sum"/><pk mz="541.34290026" i="872.94" sn="3.29816" a="15.2021" fwhm="0.0183519" res="29498" algo="Sum"/><pk mz="541.38828167" i="2226.14" sn="8.40875" a="96.7486" fwhm="0.0384536" res="14079" algo="Sum"/><pk mz="542.31875714" i="70010.2" sn="263.18" a="1872.93" fwhm="0.0237416" res="22842.6" algo="Sum"/><pk mz="542.65526181" i="712.169" sn="2.67551" a="25.3106" fwhm="0.0276981" res="19591.8" algo="Sum"/><pk mz="542.74491795" i="1532.47" sn="5.755" a="60.6176" fwhm="0.0278212" res="19508.3" algo="Sum"/><pk mz="543.32178310" i="20458.9" sn="76.646" a="623.497" fwhm="0.026129" res="20793.8" algo="Sum"/><pk mz="543.39300076" i="1115.84" sn="4.1807" a="41.6905" fwhm="0.0438966" res="12378.9" algo="Sum"/><pk mz="544.33426293" i="57431.3" sn="214.227" a="1581.99" fwhm="0.0244653" res="22249.2" algo="Sum"/><pk mz="544.74148965" i="1817.81" sn="6.76889" a="60.6594" fwhm="0.0278804" res="19538.5" algo="Sum"/><pk mz="544.91966982" i="993.315" sn="3.69868" a="45.7246" fwhm="0.0388617" res="14022" algo="Sum"/><pk mz="545.33763538" i="16764.2" sn="62.2232" a="517.55" fwhm="0.0266428" res="20468.5" algo="Sum"/><pk mz="545.41859592" i="2299.41" sn="8.51683" a="82.0607" fwhm="0.0364751" res="14953.2" algo="Sum"/><pk mz="546.34960732" i="54880.8" sn="203.029" a="1577.09" fwhm="0.0250082" res="21846.8" algo="Sum"/><pk mz="546.41248659" i="1321.35" sn="4.88827" a="50.0972" fwhm="0.0321876" res="16975.9" algo="Sum"/><pk mz="546.73901976" i="1093.49" sn="4.04296" a="39.2184" fwhm="0.0294611" res="18558" algo="Sum"/><pk mz="546.82754028" i="1832.8" sn="6.77835" a="76.838" fwhm="0.0315569" res="17328.3" algo="Sum"/><pk mz="547.35317240" i="16596.2" sn="61.2926" a="529.817" fwhm="0.0270099" res="20264.9" algo="Sum"/><pk mz="547.42331289" i="720.755" sn="2.66194" a="22.9771" fwhm="0.0588047" res="9309.17" algo="Sum"/><pk mz="548.27193692" i="1757.79" sn="6.47898" a="49.8018" fwhm="0.0348858" res="15716.2" algo="Sum"/><pk mz="548.30980515" i="1512.08" sn="5.57432" a="47.1276" fwhm="0.0385931" res="14207.5" algo="Sum"/><pk mz="548.35652277" i="3784.33" sn="13.9517" a="150.61" fwhm="0.0329079" res="16663.4" algo="Sum"/><pk mz="548.82532902" i="1366.63" sn="5.03028" a="56.1838" fwhm="0.0374533" res="14653.6" algo="Sum"/><pk mz="549.27494787" i="851.173" sn="3.13327" a="31.4722" fwhm="0.0420927" res="13049.2" algo="Sum"/><pk mz="549.31425499" i="1068.63" sn="3.93295" a="40.3047" fwhm="0.0572268" res="9598.89" algo="Sum"/><pk mz="549.36612636" i="1218.65" sn="4.48491" a="54.9896" fwhm="0.0503034" res="10921" algo="Sum"/><pk mz="549.40669655" i="968.84" sn="3.56608" a="32.4345" fwhm="0.0404543" res="13580.9" algo="Sum"/><pk mz="549.78479909" i="1288.36" sn="4.73632" a="51.6049" fwhm="0.0300908" res="18270.8" algo="Sum"/><pk mz="550.28718420" i="1573.25" sn="5.7789" a="63.3113" fwhm="0.0307394" res="17901.7" algo="Sum"/><pk mz="550.38384954" i="810.798" sn="2.97825" a="37.3928" fwhm="0.0568631" res="9679.1" algo="Sum"/><pk mz="550.62498052" i="762.404" sn="2.79979" a="30.6931" fwhm="0.0328095" res="16782.5" algo="Sum"/><pk mz="550.68643502" i="1090.17" sn="4.00295" a="36.5889" fwhm="0.0285893" res="19262" algo="Sum"/><pk mz="550.86835794" i="1249.38" sn="4.58423" a="58.3563" fwhm="0.0407341" res="13523.5" algo="Sum"/><pk mz="551.35147657" i="2219" sn="8.12307" a="106.535" fwhm="0.0455465" res="12105.3" algo="Sum"/><pk mz="551.40610094" i="896.677" sn="3.28296" a="24.4026" fwhm="0.0402668" res="13693.8" algo="Sum"/><pk mz="552.35621262" i="865.885" sn="3.16242" a="40.2968" fwhm="0.0382348" res="14446.4" algo="Sum"/><pk mz="552.68414308" i="760.606" sn="2.77617" a="26.5586" fwhm="0.0313762" res="17614.7" algo="Sum"/><pk mz="552.77326703" i="1839.65" sn="6.70213" a="73.8349" fwhm="0.0325448" res="16985" algo="Sum"/><pk mz="552.86768033" i="1130.07" sn="4.11354" a="58.6761" fwhm="0.0421126" res="13128.3" algo="Sum"/><pk mz="553.30985130" i="2392.47" sn="8.7017" a="65.829" fwhm="0.0349211" res="15844.6" algo="Sum"/><pk mz="553.36682830" i="153006" sn="556.502" a="4424.59" fwhm="0.0244296" res="22651.5" algo="Sum"/><pk mz="553.45335404" i="4055.02" sn="14.7486" a="144.355" fwhm="0.0378646" res="14616.7" algo="Sum"/><pk mz="554.31318198" i="906.177" sn="3.28352" a="22.0736" fwhm="0.0329165" res="16840" algo="Sum"/><pk mz="554.36969782" i="50452.6" sn="182.78" a="1648.07" fwhm="0.0282063" res="19654.1" algo="Sum"/><pk mz="554.45739190" i="1794.92" sn="6.50375" a="69.7788" fwhm="0.03733" res="14852.9" algo="Sum"/><pk mz="554.77003841" i="1894.13" sn="6.84176" a="66.1921" fwhm="0.0315483" res="17584.8" algo="Sum"/><pk mz="554.86785291" i="789.103" sn="2.85124" a="22.4727" fwhm="0.0371376" res="14940.9" algo="Sum"/><pk mz="554.89556674" i="1207.04" sn="4.36136" a="47.7028" fwhm="0.0439259" res="12632.6" algo="Sum"/><pk mz="554.94835261" i="921.274" sn="3.32881" a="46.3502" fwhm="0.0429905" res="12908.6" algo="Sum"/><pk mz="555.36631428" i="25077.3" sn="90.5667" a="886.293" fwhm="0.0306293" res="18131.8" algo="Sum"/><pk mz="556.36651465" i="7883.47" sn="28.4129" a="280.51" fwhm="0.0310114" res="17940.7" algo="Sum"/><pk mz="556.76651201" i="933.017" sn="3.35675" a="32.9454" fwhm="0.0427849" res="13013.2" algo="Sum"/><pk mz="556.80448633" i="734.152" sn="2.64133" a="21.9087" fwhm="0.0408404" res="13633.7" algo="Sum"/><pk mz="556.85707782" i="1597.09" sn="5.74717" a="52.8432" fwhm="0.0324476" res="17161.7" algo="Sum"/><pk mz="556.89337092" i="1183.62" sn="4.25825" a="37.4191" fwhm="0.0372057" res="14967.9" algo="Sum"/><pk mz="557.09094268" i="1057.41" sn="3.80269" a="33.5151" fwhm="0.0303781" res="18338.6" algo="Sum"/><pk mz="557.30518251" i="715.076" sn="2.57053" a="26.0886" fwhm="0.0512062" res="10883.6" algo="Sum"/><pk mz="557.36603401" i="2414.57" sn="8.67554" a="106.785" fwhm="0.0382039" res="14589.3" algo="Sum"/><pk mz="557.43594214" i="1096.72" sn="3.93834" a="51.1427" fwhm="0.0377603" res="14762.5" algo="Sum"/><pk mz="558.29190324" i="18266.7" sn="65.3785" a="565.065" fwhm="0.0269348" res="20727.5" algo="Sum"/><pk mz="558.35931145" i="1009.71" sn="3.61386" a="46.5464" fwhm="0.0501377" res="11136.5" algo="Sum"/><pk mz="558.71754037" i="1029.4" sn="3.68271" a="35.7576" fwhm="0.0322815" res="17307.7" algo="Sum"/><pk mz="558.85340777" i="811.343" sn="2.90313" a="29.7346" fwhm="0.0528426" res="10575.8" algo="Sum"/><pk mz="558.89119608" i="722.18" sn="2.58408" a="28.6666" fwhm="0.0500061" res="11176.5" algo="Sum"/><pk mz="559.29563261" i="5940.5" sn="21.2518" a="206.161" fwhm="0.0298907" res="18711.3" algo="Sum"/><pk mz="559.36758155" i="916.309" sn="3.27804" a="31.5116" fwhm="0.0466371" res="11994" algo="Sum"/><pk mz="560.30626604" i="12837.8" sn="45.8587" a="417.702" fwhm="0.0292972" res="19124.9" algo="Sum"/><pk mz="560.71538920" i="1277.43" sn="4.55818" a="48.8816" fwhm="0.0297701" res="18834.8" algo="Sum"/><pk mz="561.31034300" i="4018.57" sn="14.3426" a="165.331" fwhm="0.0315441" res="17794.5" algo="Sum"/><pk mz="561.40576687" i="1623.13" sn="5.79307" a="80.8616" fwhm="0.0453879" res="12369.1" algo="Sum"/><pk mz="562.32232192" i="13837.1" sn="49.2865" a="470.814" fwhm="0.0277636" res="20254" algo="Sum"/><pk mz="562.40754100" i="857.115" sn="3.05276" a="26.5481" fwhm="0.0403405" res="13941.5" algo="Sum"/><pk mz="562.71214043" i="815.74" sn="2.90326" a="30.1098" fwhm="0.0316694" res="17768.3" algo="Sum"/><pk mz="562.80065528" i="2035.19" sn="7.24195" a="74.0424" fwhm="0.0293814" res="19155" algo="Sum"/><pk mz="563.32594020" i="4352.7" sn="15.4687" a="188.388" fwhm="0.0305318" res="18450.5" algo="Sum"/><pk mz="563.42243328" i="937.72" sn="3.33265" a="39.2493" fwhm="0.0582424" res="9673.75" algo="Sum"/><pk mz="564.31863375" i="2350.84" sn="8.32088" a="122.487" fwhm="0.0491701" res="11476.9" algo="Sum"/><pk mz="564.79838512" i="1518.36" sn="5.3654" a="67.7397" fwhm="0.0341336" res="16546.7" algo="Sum"/><pk mz="565.28587412" i="917.8" sn="3.24059" a="21.7857" fwhm="0.0310207" res="18222.9" algo="Sum"/><pk mz="565.30638859" i="1005.42" sn="3.54997" a="30.5477" fwhm="0.0421955" res="13397.3" algo="Sum"/><pk mz="565.38383968" i="1233.96" sn="4.35662" a="39.7667" fwhm="0.0395198" res="14306.4" algo="Sum"/><pk mz="565.42217089" i="3644.38" sn="12.8645" a="139.03" fwhm="0.0319073" res="17720.8" algo="Sum"/><pk mz="566.31780493" i="20210.8" sn="71.1193" a="602.734" fwhm="0.0266642" res="21238.8" algo="Sum"/><pk mz="566.42493663" i="1549.77" sn="5.45336" a="59.2713" fwhm="0.036484" res="15525.3" algo="Sum"/><pk mz="566.66411092" i="777.6" sn="2.73427" a="29.6135" fwhm="0.0322401" res="17576.4" algo="Sum"/><pk mz="566.79120255" i="790.577" sn="2.77909" a="36.6455" fwhm="0.0408044" res="13890.4" algo="Sum"/><pk mz="566.88342172" i="1266.13" sn="4.44978" a="50.2313" fwhm="0.0358711" res="15803.4" algo="Sum"/><pk mz="567.32160897" i="7115.89" sn="24.9734" a="320.018" fwhm="0.0339113" res="16729.6" algo="Sum"/><pk mz="567.41628343" i="998.048" sn="3.50287" a="35.6766" fwhm="0.0426189" res="13313.7" algo="Sum"/><pk mz="568.33362965" i="12624.8" sn="44.1405" a="431.983" fwhm="0.0284253" res="19994" algo="Sum"/><pk mz="568.74671438" i="1145.54" sn="4.00199" a="47.9733" fwhm="0.0379748" res="14977" algo="Sum"/><pk mz="569.36014100" i="24836.2" sn="86.5602" a="850.831" fwhm="0.0296232" res="19220" algo="Sum"/><pk mz="569.42803857" i="5882.94" sn="20.4755" a="196.607" fwhm="0.0301235" res="18903.1" algo="Sum"/><pk mz="570.36218453" i="9654.18" sn="33.5442" a="339.531" fwhm="0.0320522" res="17794.8" algo="Sum"/><pk mz="570.43167000" i="2275.63" sn="7.90686" a="80.5392" fwhm="0.0318795" res="17893.3" algo="Sum"/><pk mz="570.74409451" i="1340.61" sn="4.657" a="48.4714" fwhm="0.0311261" res="18336.5" algo="Sum"/><pk mz="570.86872282" i="1747.41" sn="6.07066" a="88.7442" fwhm="0.0388364" res="14699.3" algo="Sum"/><pk mz="571.35972691" i="4840.92" sn="16.792" a="178.602" fwhm="0.033611" res="16999.2" algo="Sum"/><pk mz="571.42923901" i="1276.81" sn="4.42895" a="53.5062" fwhm="0.0420789" res="13579.9" algo="Sum"/><pk mz="572.36311398" i="2272.41" sn="7.87769" a="81.8567" fwhm="0.0310636" res="18425.5" algo="Sum"/><pk mz="572.74021340" i="719.879" sn="2.49413" a="34.1362" fwhm="0.0478764" res="11962.9" algo="Sum"/><pk mz="572.82972504" i="1681.07" sn="5.82364" a="53.762" fwhm="0.0370082" res="15478.5" algo="Sum"/><pk mz="572.86574468" i="1756.5" sn="6.08531" a="64.6969" fwhm="0.0357573" res="16020.9" algo="Sum"/><pk mz="573.36696835" i="1275.92" sn="4.41898" a="47.3697" fwhm="0.0510001" res="11242.5" algo="Sum"/><pk mz="573.42003242" i="1098.85" sn="3.80546" a="67.7357" fwhm="0.0743554" res="7711.88" algo="Sum"/><pk mz="574.37780018" i="803.017" sn="2.77533" a="30.8944" fwhm="0.0441169" res="13019.5" algo="Sum"/><pk mz="574.69607876" i="693.704" sn="2.39572" a="31.43" fwhm="0.0501931" res="11449.7" algo="Sum"/><pk mz="574.82659288" i="1031.63" sn="3.56128" a="40.0715" fwhm="0.0449558" res="12786.5" algo="Sum"/><pk mz="574.86280045" i="906.076" sn="3.12785" a="38.5926" fwhm="0.0481134" res="11948.1" algo="Sum"/><pk mz="575.27996527" i="1013.72" sn="3.49374" a="38.4647" fwhm="0.0456543" res="12600.8" algo="Sum"/><pk mz="575.38064392" i="864.991" sn="2.98112" a="18.2972" fwhm="0.0283799" res="20274.2" algo="Sum"/><pk mz="575.39826160" i="852.384" sn="2.93767" a="33.4182" fwhm="0.0478332" res="12029.3" algo="Sum"/><pk mz="575.46010981" i="732.223" sn="2.52339" a="25.0106" fwhm="0.0482794" res="11919.4" algo="Sum"/><pk mz="575.49493420" i="694.604" sn="2.3937" a="28.2861" fwhm="0.0474121" res="12138.1" algo="Sum"/><pk mz="576.27588785" i="5021.14" sn="17.2651" a="177.617" fwhm="0.0287538" res="20041.8" algo="Sum"/><pk mz="576.69363101" i="1138.32" sn="3.91135" a="41.6717" fwhm="0.0321038" res="17963.4" algo="Sum"/><pk mz="576.87815732" i="1552.76" sn="5.32525" a="61.911" fwhm="0.0332345" res="17357.8" algo="Sum"/><pk mz="577.28067929" i="1558.67" sn="5.34372" a="67.1394" fwhm="0.0366765" res="15739.8" algo="Sum"/><pk mz="577.37473627" i="1045.97" sn="3.58609" a="62.5088" fwhm="0.0602896" res="9576.69" algo="Sum"/><pk mz="577.47693168" i="802.27" sn="2.75015" a="31.5478" fwhm="0.0536806" res="10757.6" algo="Sum"/><pk mz="578.27488024" i="1835.95" sn="6.27974" a="65.5395" fwhm="0.0327797" res="17641.3" algo="Sum"/><pk mz="578.69029662" i="918.023" sn="3.13794" a="35.9533" fwhm="0.034008" res="17016.3" algo="Sum"/><pk mz="578.77625150" i="1217.27" sn="4.16162" a="46.0448" fwhm="0.0415979" res="13913.6" algo="Sum"/><pk mz="578.87569747" i="1381.83" sn="4.72562" a="63.2421" fwhm="0.0381803" res="15161.6" algo="Sum"/><pk mz="579.28639146" i="1466" sn="5.0086" a="68.6701" fwhm="0.0378485" res="15305.4" algo="Sum"/><pk mz="579.42745149" i="721.923" sn="2.46628" a="42.4415" fwhm="0.0713777" res="8117.76" algo="Sum"/><pk mz="580.28353111" i="854.855" sn="2.91327" a="46.8559" fwhm="0.0526223" res="11027.3" algo="Sum"/><pk mz="580.77449431" i="1087.61" sn="3.69687" a="51.0746" fwhm="0.0447746" res="12971.1" algo="Sum"/><pk mz="580.88669002" i="724.265" sn="2.46182" a="27.2843" fwhm="0.04603" res="12619.8" algo="Sum"/><pk mz="581.36508610" i="1857.92" sn="6.31095" a="54.8146" fwhm="0.0372012" res="15627.6" algo="Sum"/><pk mz="581.39632440" i="2959.97" sn="10.048" a="114.133" fwhm="0.0427438" res="13601.9" algo="Sum"/><pk mz="581.44596130" i="1085.3" sn="3.68154" a="37.8126" fwhm="0.0354209" res="16415.3" algo="Sum"/><pk mz="582.29130714" i="5577.9" sn="18.8644" a="200.515" fwhm="0.0297976" res="19541.5" algo="Sum"/><pk mz="582.36600644" i="794.535" sn="2.68363" a="22.4099" fwhm="0.0427905" res="13609.7" algo="Sum"/><pk mz="582.40034135" i="1207.94" sn="4.07996" a="55.2039" fwhm="0.0508831" res="11445.8" algo="Sum"/><pk mz="582.64011187" i="807.211" sn="2.72588" a="27.0071" fwhm="0.0300807" res="19369.2" algo="Sum"/><pk mz="582.81844256" i="810.196" sn="2.73551" a="32.394" fwhm="0.0337531" res="17267.1" algo="Sum"/><pk mz="582.85668691" i="1313.53" sn="4.43495" a="53.593" fwhm="0.0419963" res="13878.8" algo="Sum"/><pk mz="583.25096847" i="1972.09" sn="6.65611" a="63.6058" fwhm="0.0358717" res="16259.4" algo="Sum"/><pk mz="583.29778144" i="2223.35" sn="7.50416" a="128.143" fwhm="0.0604819" res="9644.17" algo="Sum"/><pk mz="583.38752621" i="993.386" sn="3.35283" a="63.9085" fwhm="0.0628407" res="9283.59" algo="Sum"/><pk mz="584.25447244" i="932.637" sn="3.14449" a="28.5839" fwhm="0.032558" res="17945" algo="Sum"/><pk mz="584.30469284" i="2691.39" sn="9.07433" a="127.214" fwhm="0.0424072" res="13778.4" algo="Sum"/><pk mz="584.36824628" i="938.197" sn="3.16324" a="53.7492" fwhm="0.063662" res="9179.23" algo="Sum"/><pk mz="584.63760881" i="766.472" sn="2.58367" a="26.4056" fwhm="0.030489" res="19175.4" algo="Sum"/><pk mz="584.72527394" i="1162.9" sn="3.91946" a="48.3005" fwhm="0.0331163" res="17656.7" algo="Sum"/><pk mz="584.86397295" i="787.891" sn="2.65468" a="41.0897" fwhm="0.0490967" res="11912.5" algo="Sum"/><pk mz="585.28118452" i="2121.6" sn="7.14394" a="94.6982" fwhm="0.0505195" res="11585.3" algo="Sum"/><pk mz="585.33587319" i="7350.83" sn="24.758" a="308.555" fwhm="0.0316136" res="18515.3" algo="Sum"/><pk mz="586.30479730" i="8295.26" sn="27.9055" a="279.385" fwhm="0.0322518" res="18179" algo="Sum"/><pk mz="586.72227714" i="1532.11" sn="5.14821" a="57.4816" fwhm="0.0347162" res="16900.5" algo="Sum"/><pk mz="586.84151095" i="1294.26" sn="4.34838" a="53.6205" fwhm="0.0396465" res="14801.8" algo="Sum"/><pk mz="586.90606075" i="818.126" sn="2.74869" a="36.8932" fwhm="0.0428328" res="13702.2" algo="Sum"/><pk mz="587.31028711" i="2804.27" sn="9.41231" a="103.014" fwhm="0.0376294" res="15607.7" algo="Sum"/><pk mz="587.40064665" i="771.076" sn="2.58795" a="37.0702" fwhm="0.0654345" res="8976.92" algo="Sum"/><pk mz="587.46061286" i="867.847" sn="2.91257" a="30.1389" fwhm="0.0438722" res="13390.3" algo="Sum"/><pk mz="587.50760167" i="710.675" sn="2.38421" a="26.0009" fwhm="0.0451176" res="13021.7" algo="Sum"/><pk mz="588.31508285" i="844.205" sn="2.82295" a="27.427" fwhm="0.0253321" res="23224.1" algo="Sum"/><pk mz="588.33604464" i="1031.25" sn="3.4484" a="46.7222" fwhm="0.0528862" res="11124.6" algo="Sum"/><pk mz="588.40366203" i="951.641" sn="3.18223" a="43.5993" fwhm="0.0441957" res="13313.6" algo="Sum"/><pk mz="588.72036039" i="1023.55" sn="3.4194" a="43.052" fwhm="0.0411544" res="14305.2" algo="Sum"/><pk mz="588.76935806" i="707.573" sn="2.36287" a="20.9777" fwhm="0.0430622" res="13672.5" algo="Sum"/><pk mz="588.80333180" i="1033.32" sn="3.44885" a="32.6564" fwhm="0.0389453" res="15118.7" algo="Sum"/><pk mz="588.83951991" i="1266.77" sn="4.22613" a="48.8385" fwhm="0.0453278" res="12990.7" algo="Sum"/><pk mz="588.90492033" i="685.36" sn="2.286" a="28.4539" fwhm="0.0527154" res="11171.4" algo="Sum"/><pk mz="589.31774102" i="753.368" sn="2.51327" a="41.0885" fwhm="0.0613567" res="9604.79" algo="Sum"/><pk mz="589.40539611" i="1321.09" sn="4.40682" a="52.8144" fwhm="0.0452781" res="13017.5" algo="Sum"/><pk mz="589.47619662" i="1387.21" sn="4.62686" a="58.433" fwhm="0.0371858" res="15852.2" algo="Sum"/><pk mz="590.31671572" i="7288.65" sn="24.2499" a="254.742" fwhm="0.0289121" res="20417.6" algo="Sum"/><pk mz="590.59008034" i="891.322" sn="2.96602" a="34.8114" fwhm="0.032061" res="18420.8" algo="Sum"/><pk mz="590.67271168" i="696.419" sn="2.31682" a="29.6833" fwhm="0.0452232" res="13061.3" algo="Sum"/><pk mz="590.79854643" i="774.517" sn="2.57723" a="31.8603" fwhm="0.0622189" res="9495.49" algo="Sum"/><pk mz="590.84015641" i="793.833" sn="2.64202" a="37.9935" fwhm="0.0607849" res="9720.17" algo="Sum"/><pk mz="591.32015772" i="2794.76" sn="9.29147" a="117.273" fwhm="0.0331357" res="17845.4" algo="Sum"/><pk mz="591.38126888" i="869.177" sn="2.89008" a="28.305" fwhm="0.0418675" res="14125.1" algo="Sum"/><pk mz="591.44603874" i="698.981" sn="2.32466" a="24.033" fwhm="0.0479557" res="12333.2" algo="Sum"/><pk mz="591.48903747" i="883.529" sn="2.93843" a="35.8896" fwhm="0.0515239" res="11479.9" algo="Sum"/><pk mz="592.25144577" i="1460.08" sn="4.84824" a="56.4206" fwhm="0.0320252" res="18493.3" algo="Sum"/><pk mz="592.33204074" i="1970.39" sn="6.54133" a="103.803" fwhm="0.045195" res="13106.1" algo="Sum"/><pk mz="592.67007188" i="1220.39" sn="4.05069" a="48.3632" fwhm="0.0336119" res="17632.8" algo="Sum"/><pk mz="592.85098928" i="2001.29" sn="6.64155" a="87.4129" fwhm="0.0341757" res="17347.2" algo="Sum"/><pk mz="593.33946149" i="1159.91" sn="3.84397" a="77.9301" fwhm="0.0548119" res="10825" algo="Sum"/><pk mz="594.24957107" i="692.392" sn="2.28578" a="30.7135" fwhm="0.0433936" res="13694.4" algo="Sum"/><pk mz="594.34962344" i="784.935" sn="2.58791" a="39.7003" fwhm="0.0616669" res="9638.07" algo="Sum"/><pk mz="594.66718269" i="1031.76" sn="3.39839" a="39.8612" fwhm="0.0340071" res="17486.6" algo="Sum"/><pk mz="594.75511999" i="1410.41" sn="4.64555" a="57.35" fwhm="0.0410589" res="14485.4" algo="Sum"/><pk mz="594.84913150" i="1879.81" sn="6.19165" a="74.5549" fwhm="0.0338083" res="17594.8" algo="Sum"/><pk mz="595.35312873" i="1315.88" sn="4.3181" a="44.8491" fwhm="0.0401702" res="14820.8" algo="Sum"/><pk mz="595.37717758" i="1320.16" sn="4.33213" a="46.3436" fwhm="0.0498669" res="11939.3" algo="Sum"/><pk mz="595.42317178" i="909.697" sn="2.98519" a="30.177" fwhm="0.0449196" res="13255.3" algo="Sum"/><pk mz="595.45830085" i="720.927" sn="2.36574" a="27.0995" fwhm="0.0319839" res="18617.5" algo="Sum"/><pk mz="595.85003062" i="709.161" sn="2.32667" a="30.7264" fwhm="0.0525904" res="11330" algo="Sum"/><pk mz="596.75172250" i="1709.21" sn="5.59926" a="63.0299" fwhm="0.0325571" res="18329.4" algo="Sum"/><pk mz="596.85081090" i="1016.73" sn="3.33014" a="38.0231" fwhm="0.0506261" res="11789.4" algo="Sum"/><pk mz="596.93647192" i="953.115" sn="3.12185" a="39.7292" fwhm="0.0349736" res="17068.2" algo="Sum"/><pk mz="597.33511534" i="2065.15" sn="6.76278" a="79.1426" fwhm="0.0357389" res="16713.9" algo="Sum"/><pk mz="597.39056073" i="1004.3" sn="3.28933" a="33.9025" fwhm="0.0481962" res="12395" algo="Sum"/><pk mz="597.44147280" i="1403.82" sn="4.59784" a="64.3577" fwhm="0.0466055" res="12819.1" algo="Sum"/><pk mz="598.33910138" i="913.655" sn="2.99075" a="37.1272" fwhm="0.0424476" res="14096" algo="Sum"/><pk mz="598.39357967" i="778.286" sn="2.54764" a="33.3" fwhm="0.0486578" res="12298" algo="Sum"/><pk mz="598.74949873" i="1018.13" sn="3.32932" a="46.6213" fwhm="0.0506141" res="11829.7" algo="Sum"/><pk mz="598.78971354" i="776.722" sn="2.53991" a="19.8004" fwhm="0.0386022" res="15511.8" algo="Sum"/><pk mz="598.83182635" i="813.742" sn="2.66096" a="31.0724" fwhm="0.0530796" res="11281.8" algo="Sum"/><pk mz="599.33666018" i="736.625" sn="2.40951" a="36.2285" fwhm="0.0681983" res="8788.15" algo="Sum"/><pk mz="599.42785574" i="1213.34" sn="3.96889" a="44.1495" fwhm="0.0418484" res="14323.8" algo="Sum"/><pk mz="599.45714519" i="1254.39" sn="4.10267" a="47.2316" fwhm="0.0414673" res="14456.1" algo="Sum"/><pk mz="600.27542922" i="1968.93" sn="6.42478" a="74.8692" fwhm="0.0325765" res="18426.7" algo="Sum"/><pk mz="600.70082156" i="1307.84" sn="4.26588" a="53.1675" fwhm="0.0339729" res="17681.8" algo="Sum"/><pk mz="600.77210969" i="704.643" sn="2.29814" a="50.9721" fwhm="0.0540899" res="11106.9" algo="Sum"/><pk mz="601.27602175" i="886.585" sn="2.88494" a="40.4902" fwhm="0.041611" res="14449.9" algo="Sum"/><pk mz="601.34189302" i="1339" sn="4.35648" a="79.514" fwhm="0.0492587" res="12207.8" algo="Sum"/><pk mz="601.46329807" i="1516.93" sn="4.93525" a="67.6037" fwhm="0.0406378" res="14800.6" algo="Sum"/><pk mz="601.51734679" i="867.932" sn="2.82376" a="31.4967" fwhm="0.0451728" res="13315.9" algo="Sum"/><pk mz="602.28121725" i="2731.3" sn="8.86343" a="121.817" fwhm="0.0383354" res="15710.9" algo="Sum"/><pk mz="602.34353474" i="709.032" sn="2.3009" a="35.9599" fwhm="0.0572954" res="10512.9" algo="Sum"/><pk mz="602.69750751" i="1905.31" sn="6.17408" a="69.7154" fwhm="0.0327222" res="18418.6" algo="Sum"/><pk mz="602.81104814" i="699.998" sn="2.26821" a="21.9103" fwhm="0.0435728" res="13834.6" algo="Sum"/><pk mz="602.87691021" i="895.706" sn="2.90259" a="44.5944" fwhm="0.0468437" res="12870" algo="Sum"/><pk mz="603.28880534" i="999.585" sn="3.23774" a="48.953" fwhm="0.0567885" res="10623.4" algo="Sum"/><pk mz="603.34525492" i="1074.32" sn="3.47981" a="55.8519" fwhm="0.0609001" res="9907.13" algo="Sum"/><pk mz="603.43293538" i="957.027" sn="3.09976" a="41.0916" fwhm="0.0453899" res="13294.4" algo="Sum"/><pk mz="603.48912148" i="798.664" sn="2.58669" a="28.579" fwhm="0.0498697" res="12101.3" algo="Sum"/><pk mz="603.52739942" i="777.846" sn="2.51961" a="32.0441" fwhm="0.046403" res="13006.2" algo="Sum"/><pk mz="604.30349864" i="1490.9" sn="4.82013" a="85.8577" fwhm="0.0489179" res="12353.4" algo="Sum"/><pk mz="604.69468970" i="1273.03" sn="4.10994" a="52.2957" fwhm="0.0355419" res="17013.6" algo="Sum"/><pk mz="604.78446841" i="1852.29" sn="5.9819" a="71.9993" fwhm="0.0414804" res="14580" algo="Sum"/><pk mz="604.87376267" i="751.338" sn="2.42642" a="53.623" fwhm="0.0685055" res="8829.56" algo="Sum"/><pk mz="605.30760768" i="804.052" sn="2.59309" a="48.8895" fwhm="0.0687252" res="8807.66" algo="Sum"/><pk mz="605.37879262" i="1363.03" sn="4.39628" a="61.358" fwhm="0.0486347" res="12447.5" algo="Sum"/><pk mz="605.44867534" i="1250.27" sn="4.03231" a="54.6581" fwhm="0.0489172" res="12377" algo="Sum"/><pk mz="606.29322899" i="2274.57" sn="7.33174" a="99.6701" fwhm="0.0365295" res="16597.3" algo="Sum"/><pk mz="606.38106458" i="1261.09" sn="4.05944" a="64.4681" fwhm="0.0422188" res="14362.8" algo="Sum"/><pk mz="606.78106900" i="1552.41" sn="4.99593" a="66.144" fwhm="0.041213" res="14723.1" algo="Sum"/><pk mz="606.81808936" i="870.768" sn="2.80228" a="26.3009" fwhm="0.0457117" res="13274.9" algo="Sum"/><pk mz="606.88083099" i="790.154" sn="2.5426" a="45.0188" fwhm="0.0679643" res="8929.4" algo="Sum"/><pk mz="606.96457756" i="777.652" sn="2.50221" a="37.542" fwhm="0.0391428" res="15506.4" algo="Sum"/><pk mz="607.29601740" i="1088.92" sn="3.49936" a="60.9084" fwhm="0.0544668" res="11149.8" algo="Sum"/><pk mz="607.38555314" i="889.767" sn="2.85779" a="49.6373" fwhm="0.0582542" res="10426.5" algo="Sum"/><pk mz="607.46018302" i="848.97" sn="2.7265" a="42.6682" fwhm="0.0442656" res="13723.1" algo="Sum"/><pk mz="608.30005379" i="816.502" sn="2.61454" a="39.7548" fwhm="0.0512352" res="11872.7" algo="Sum"/><pk mz="608.64260737" i="1041.74" sn="3.33483" a="38.2539" fwhm="0.0317676" res="19159.2" algo="Sum"/><pk mz="608.77713033" i="860.428" sn="2.75355" a="33.9282" fwhm="0.0487475" res="12488.4" algo="Sum"/><pk mz="608.82353280" i="1403.79" sn="4.49243" a="58.7786" fwhm="0.0412919" res="14744.4" algo="Sum"/><pk mz="609.30592629" i="1066.86" sn="3.41287" a="51.9786" fwhm="0.0446315" res="13651.9" algo="Sum"/><pk mz="609.41390251" i="824.842" sn="2.63868" a="37.0188" fwhm="0.0581523" res="10479.6" algo="Sum"/><pk mz="610.30352737" i="3109.86" sn="9.94126" a="126.287" fwhm="0.0331717" res="18398.3" algo="Sum"/><pk mz="610.64019709" i="913.265" sn="2.91597" a="34.6064" fwhm="0.033762" res="18086.6" algo="Sum"/><pk mz="610.72908321" i="1640.24" sn="5.23669" a="77.2798" fwhm="0.0393519" res="15519.7" algo="Sum"/><pk mz="610.82041124" i="1394.51" sn="4.45194" a="73.6689" fwhm="0.0432184" res="14133.3" algo="Sum"/><pk mz="611.31086985" i="1559.41" sn="4.97782" a="63.663" fwhm="0.042566" res="14361.5" algo="Sum"/><pk mz="611.34478289" i="1272.18" sn="4.06094" a="41.5771" fwhm="0.0383611" res="15936.6" algo="Sum"/><pk mz="611.44438151" i="743.617" sn="2.37318" a="32.268" fwhm="0.0474372" res="12889.6" algo="Sum"/><pk mz="612.31918845" i="2195.96" sn="6.99039" a="87.5687" fwhm="0.0343522" res="17824.8" algo="Sum"/><pk mz="612.72680741" i="2053.39" sn="6.52976" a="83.8648" fwhm="0.0343941" res="17814.9" algo="Sum"/><pk mz="612.82108316" i="1024.79" sn="3.25851" a="39.8897" fwhm="0.0549709" res="11148.1" algo="Sum"/><pk mz="612.90599216" i="891.437" sn="2.83271" a="38.1597" fwhm="0.0442698" res="13844.8" algo="Sum"/><pk mz="613.33208157" i="1982.01" sn="6.29466" a="93.3605" fwhm="0.0422117" res="14529.9" algo="Sum"/><pk mz="613.38398669" i="704.585" sn="2.23747" a="12.6998" fwhm="0.0195349" res="31399.5" algo="Sum"/><pk mz="613.41975500" i="897.036" sn="2.84861" a="37.8852" fwhm="0.054713" res="11211.6" algo="Sum"/><pk mz="613.47459659" i="1375.37" sn="4.3676" a="55.7376" fwhm="0.0482845" res="12705.4" algo="Sum"/><pk mz="614.33646379" i="2496.44" sn="7.89976" a="120.071" fwhm="0.0365168" res="16823.4" algo="Sum"/><pk mz="614.72380253" i="1349.28" sn="4.26489" a="57.22" fwhm="0.0419243" res="14662.7" algo="Sum"/><pk mz="614.81233405" i="1790.83" sn="5.65842" a="67.2351" fwhm="0.0388986" res="15805.5" algo="Sum"/><pk mz="615.34259010" i="1078.38" sn="3.40741" a="50.6182" fwhm="0.0511044" res="12040.9" algo="Sum"/><pk mz="615.40003784" i="916.452" sn="2.89492" a="31.6008" fwhm="0.0417447" res="14742" algo="Sum"/><pk mz="615.45300147" i="1555.95" sn="4.91427" a="51.341" fwhm="0.0435182" res="14142.4" algo="Sum"/><pk mz="615.48966974" i="3508.43" sn="11.0826" a="141.607" fwhm="0.0344513" res="17865.5" algo="Sum"/><pk mz="616.17131758" i="5235.13" sn="16.4961" a="186.537" fwhm="0.0302617" res="20361.4" algo="Sum"/><pk mz="616.24755732" i="713.587" sn="2.24854" a="30.3767" fwhm="0.0452083" res="13631.3" algo="Sum"/><pk mz="616.46088806" i="915.191" sn="2.88223" a="29.8693" fwhm="0.0377772" res="16318.3" algo="Sum"/><pk mz="616.49287092" i="1567.43" sn="4.93603" a="63.1581" fwhm="0.0404201" res="15252.1" algo="Sum"/><pk mz="616.67491471" i="943.147" sn="2.96898" a="35.0223" fwhm="0.0368124" res="16751.8" algo="Sum"/><pk mz="616.80882206" i="1252.46" sn="3.94399" a="56.361" fwhm="0.0402078" res="15340.5" algo="Sum"/><pk mz="617.17386830" i="2391.38" sn="7.52405" a="94.5196" fwhm="0.0305823" res="20180.8" algo="Sum"/><pk mz="617.31885490" i="1109.39" sn="3.49033" a="53.2938" fwhm="0.0535603" res="11525.7" algo="Sum"/><pk mz="617.36327694" i="871.259" sn="2.74139" a="35.8199" fwhm="0.0578973" res="10663.1" algo="Sum"/><pk mz="617.46780525" i="3517.5" sn="11.0564" a="123.74" fwhm="0.0491034" res="12574.8" algo="Sum"/><pk mz="617.50312517" i="3237.38" sn="10.1698" a="128.651" fwhm="0.0415651" res="14856.3" algo="Sum"/><pk mz="618.47108190" i="1599.27" sn="5.01174" a="81.686" fwhm="0.0438657" res="14099.2" algo="Sum"/><pk mz="618.50714071" i="1409.45" sn="4.41682" a="52.9184" fwhm="0.0407081" res="15193.7" algo="Sum"/><pk mz="618.67189650" i="1362.17" sn="4.27065" a="50.4079" fwhm="0.0350873" res="17632.4" algo="Sum"/><pk mz="618.75218194" i="699.837" sn="2.19438" a="22.3939" fwhm="0.04905" res="12614.7" algo="Sum"/><pk mz="618.79686043" i="697.195" sn="2.1861" a="37.6067" fwhm="0.0760306" res="8138.79" algo="Sum"/><pk mz="618.85039010" i="844.307" sn="2.64729" a="41.3123" fwhm="0.0518283" res="11940.4" algo="Sum"/><pk mz="619.04125953" i="770.204" sn="2.41236" a="30.5186" fwhm="0.0357924" res="17295.3" algo="Sum"/><pk mz="619.30842132" i="1121.43" sn="3.51185" a="56.4822" fwhm="0.05738" res="10793.1" algo="Sum"/><pk mz="619.35867589" i="717.884" sn="2.24597" a="22.6159" fwhm="0.044167" res="14023.1" algo="Sum"/><pk mz="619.40256648" i="723.136" sn="2.26097" a="19.9382" fwhm="0.0392606" res="15776.7" algo="Sum"/><pk mz="619.43016157" i="1025.85" sn="3.20672" a="33.4952" fwhm="0.0449717" res="13773.8" algo="Sum"/><pk mz="619.48458147" i="2305.26" sn="7.20632" a="99.321" fwhm="0.0488838" res="12672.6" algo="Sum"/><pk mz="620.40545210" i="693.715" sn="2.16341" a="29.5747" fwhm="0.052419" res="11835.5" algo="Sum"/><pk mz="620.49032119" i="1021.92" sn="3.18671" a="42.5876" fwhm="0.0487314" res="12732.9" algo="Sum"/><pk mz="620.66938903" i="1013.28" sn="3.15998" a="44.993" fwhm="0.0390166" res="15907.8" algo="Sum"/><pk mz="620.75805272" i="1913.04" sn="5.96477" a="87.4369" fwhm="0.039269" res="15807.8" algo="Sum"/><pk mz="620.84496291" i="686.52" sn="2.14057" a="40.1906" fwhm="0.0714907" res="8684.27" algo="Sum"/><pk mz="621.34278977" i="795.027" sn="2.47276" a="32.7529" fwhm="0.0501441" res="12391.2" algo="Sum"/><pk mz="621.38615415" i="883.58" sn="2.74819" a="31.1828" fwhm="0.0401946" res="15459.5" algo="Sum"/><pk mz="621.40249747" i="858.23" sn="2.66934" a="29.0853" fwhm="0.0282229" res="22017.7" algo="Sum"/><pk mz="621.44198915" i="738.629" sn="2.29735" a="17.9026" fwhm="0.0304969" res="20377.3" algo="Sum"/><pk mz="622.75542019" i="1998.85" sn="6.20324" a="77.3692" fwhm="0.0363584" res="17128.3" algo="Sum"/><pk mz="622.93441050" i="805.609" sn="2.49918" a="38.9432" fwhm="0.046234" res="13473.5" algo="Sum"/><pk mz="624.27372433" i="719.956" sn="2.23214" a="41.4627" fwhm="0.0477977" res="13060.8" algo="Sum"/><pk mz="624.75315865" i="989.454" sn="3.06526" a="46.7802" fwhm="0.0578319" res="10802.9" algo="Sum"/><pk mz="624.79668173" i="850.778" sn="2.63565" a="26.4171" fwhm="0.0443603" res="14084.6" algo="Sum"/><pk mz="624.83985530" i="1434.22" sn="4.44312" a="67.8897" fwhm="0.0430619" res="14510.3" algo="Sum"/><pk mz="625.27930837" i="829.737" sn="2.57131" a="43.5095" fwhm="0.0543731" res="11499.8" algo="Sum"/><pk mz="625.38713655" i="1549.26" sn="4.79986" a="78.4769" fwhm="0.0477125" res="13107.4" algo="Sum"/><pk mz="626.27954532" i="1127.71" sn="3.49251" a="56.4408" fwhm="0.0449161" res="13943.3" algo="Sum"/><pk mz="626.38641340" i="697.503" sn="2.15981" a="42.5959" fwhm="0.0398859" res="15704.4" algo="Sum"/><pk mz="626.61645171" i="733.105" sn="2.27007" a="28.218" fwhm="0.0337288" res="18578.1" algo="Sum"/><pk mz="626.70411778" i="1153.99" sn="3.5738" a="51.4233" fwhm="0.0543905" res="11522.3" algo="Sum"/><pk mz="626.74260322" i="706.521" sn="2.18738" a="15.8077" fwhm="0.0296198" res="21159.6" algo="Sum"/><pk mz="626.79634938" i="838.802" sn="2.59481" a="38.7244" fwhm="0.057563" res="10888.9" algo="Sum"/><pk mz="626.83782079" i="949.806" sn="2.93742" a="46.0489" fwhm="0.0514686" res="12179" algo="Sum"/><pk mz="628.29092932" i="721.585" sn="2.22791" a="43.7692" fwhm="0.0636686" res="9868.14" algo="Sum"/><pk mz="628.39248133" i="932.597" sn="2.87834" a="46.7464" fwhm="0.051884" res="12111.5" algo="Sum"/><pk mz="628.70109114" i="1467" sn="4.5182" a="69.7877" fwhm="0.0395016" res="15915.8" algo="Sum"/><pk mz="628.74104013" i="761.362" sn="2.34515" a="26.2092" fwhm="0.0335425" res="18744.6" algo="Sum"/><pk mz="628.82449629" i="1034.33" sn="3.18633" a="39.4042" fwhm="0.0454085" res="13848.2" algo="Sum"/><pk mz="628.88672731" i="863.279" sn="2.65952" a="45.6887" fwhm="0.0615916" res="10210.6" algo="Sum"/><pk mz="629.30837927" i="1432.34" sn="4.40929" a="59.0406" fwhm="0.0394434" res="15954.7" algo="Sum"/><pk mz="629.39880673" i="821.151" sn="2.52751" a="21.8274" fwhm="0.0331307" res="18997.4" algo="Sum"/><pk mz="629.44985601" i="1308.5" sn="4.02843" a="68.9412" fwhm="0.054168" res="11620.3" algo="Sum"/><pk mz="630.31686041" i="968.642" sn="2.97616" a="52.0879" fwhm="0.0534168" res="11800" algo="Sum"/><pk mz="630.44978738" i="830.082" sn="2.54818" a="43.5942" fwhm="0.0635674" res="9917.81" algo="Sum"/><pk mz="630.69925867" i="1106.2" sn="3.39148" a="52.8628" fwhm="0.0450078" res="14013.1" algo="Sum"/><pk mz="630.78702297" i="1953.29" sn="5.98876" a="71.1725" fwhm="0.0456841" res="13807.6" algo="Sum"/><pk mz="631.11101527" i="760.423" sn="2.33011" a="37.6382" fwhm="0.0376577" res="16759.2" algo="Sum"/><pk mz="631.46315172" i="2626.4" sn="8.03857" a="101.46" fwhm="0.0419396" res="15056.5" algo="Sum"/><pk mz="632.47024513" i="1300.91" sn="3.97008" a="60.3879" fwhm="0.0481874" res="13125.2" algo="Sum"/><pk mz="632.78316579" i="1499.4" sn="4.57614" a="62.55" fwhm="0.054632" res="11582.7" algo="Sum"/><pk mz="633.33243542" i="735.568" sn="2.24331" a="40.3416" fwhm="0.0644799" res="9822.17" algo="Sum"/><pk mz="633.44116071" i="1642.84" sn="5.00883" a="74.7076" fwhm="0.0439422" res="14415.3" algo="Sum"/><pk mz="633.47727792" i="2328.97" sn="7.10073" a="102.39" fwhm="0.051225" res="12366.6" algo="Sum"/><pk mz="634.23442248" i="970.568" sn="2.95446" a="48.2707" fwhm="0.0488051" res="12995.3" algo="Sum"/><pk mz="634.30380781" i="1055" sn="3.21119" a="47.3537" fwhm="0.0421393" res="15052.5" algo="Sum"/><pk mz="634.44473117" i="818.545" sn="2.49117" a="30.3502" fwhm="0.0486022" res="13053.8" algo="Sum"/><pk mz="634.47983227" i="996.714" sn="3.03344" a="47.9658" fwhm="0.0522479" res="12143.6" algo="Sum"/><pk mz="634.64784222" i="1169.82" sn="3.56176" a="45.8682" fwhm="0.037104" res="17104.6" algo="Sum"/><pk mz="634.76677891" i="811.905" sn="2.47201" a="21.7605" fwhm="0.0397446" res="15971.1" algo="Sum"/><pk mz="634.78157217" i="832.908" sn="2.53595" a="18.1088" fwhm="0.0254718" res="24921" algo="Sum"/><pk mz="634.83364795" i="1256.49" sn="3.82552" a="45.1364" fwhm="0.0498463" res="12735.8" algo="Sum"/><pk mz="634.86274958" i="1058.42" sn="3.22249" a="51.4038" fwhm="0.0505769" res="12552.4" algo="Sum"/><pk mz="635.28025125" i="712.219" sn="2.16737" a="30.5131" fwhm="0.0572022" res="11105.9" algo="Sum"/><pk mz="635.38958714" i="805.357" sn="2.45103" a="35.8215" fwhm="0.0665177" res="9552.19" algo="Sum"/><pk mz="635.41170128" i="838.577" sn="2.5524" a="20.6627" fwhm="0.0298235" res="21305.7" algo="Sum"/><pk mz="635.42249646" i="889.14" sn="2.70645" a="12.8688" fwhm="0.014912" res="42611.5" algo="Sum"/><pk mz="635.45934148" i="1224.85" sn="3.72903" a="50.4253" fwhm="0.0553801" res="11474.5" algo="Sum"/><pk mz="636.23263710" i="722.807" sn="2.19727" a="32.0863" fwhm="0.0503653" res="12632.4" algo="Sum"/><pk mz="636.38227212" i="966.355" sn="2.93756" a="44.9" fwhm="0.0577486" res="11019.9" algo="Sum"/><pk mz="636.64433867" i="1036.49" sn="3.14812" a="51.7399" fwhm="0.0508843" res="12511.6" algo="Sum"/><pk mz="636.73298444" i="1374.11" sn="4.17277" a="60.4398" fwhm="0.049988" res="12737.7" algo="Sum"/><pk mz="636.83158139" i="1325.04" sn="4.02296" a="62.5499" fwhm="0.0523497" res="12165" algo="Sum"/><pk mz="637.38402526" i="783.844" sn="2.37947" a="33.3557" fwhm="0.0534326" res="11928.7" algo="Sum"/><pk mz="637.43021563" i="699.497" sn="2.12341" a="18.5598" fwhm="0.0398281" res="16004.5" algo="Sum"/><pk mz="637.47222224" i="994.65" sn="3.01938" a="44.6169" fwhm="0.0534289" res="11931.2" algo="Sum"/><pk mz="638.46982611" i="1879.16" sn="5.69469" a="75.1395" fwhm="0.0351277" res="18175.7" algo="Sum"/><pk mz="638.72902558" i="1404.27" sn="4.25178" a="62.7593" fwhm="0.0486897" res="13118.4" algo="Sum"/><pk mz="638.83149346" i="952.238" sn="2.88304" a="63.4442" fwhm="0.0848376" res="7530.05" algo="Sum"/><pk mz="639.40532916" i="1169.93" sn="3.54286" a="57.42" fwhm="0.0661008" res="9673.19" algo="Sum"/><pk mz="639.48823469" i="3475.36" sn="10.5243" a="156.156" fwhm="0.0342955" res="18646.4" algo="Sum"/><pk mz="640.49323411" i="1555.34" sn="4.70484" a="76.1168" fwhm="0.0368975" res="17358.7" algo="Sum"/><pk mz="640.58472617" i="1533.11" sn="4.63792" a="71.6595" fwhm="0.0392817" res="16307.5" algo="Sum"/><pk mz="640.72928157" i="918.57" sn="2.77789" a="46.5054" fwhm="0.0531059" res="12065.1" algo="Sum"/><pk mz="640.76965870" i="806.961" sn="2.44044" a="18.9329" fwhm="0.0299492" res="21395.2" algo="Sum"/><pk mz="640.81487893" i="1652.63" sn="4.99887" a="90.0869" fwhm="0.0442681" res="14475.8" algo="Sum"/><pk mz="641.35994797" i="1568.76" sn="4.7463" a="68.936" fwhm="0.0436176" res="14704.2" algo="Sum"/><pk mz="641.50470475" i="6687.66" sn="20.2354" a="247.289" fwhm="0.0310112" res="20686.2" algo="Sum"/><pk mz="641.58599160" i="858.775" sn="2.59599" a="37.9271" fwhm="0.0435926" res="14717.8" algo="Sum"/><pk mz="642.36362192" i="823.241" sn="2.48575" a="36.4823" fwhm="0.0519414" res="12367.1" algo="Sum"/><pk mz="642.50857187" i="2874.06" sn="8.67855" a="110.427" fwhm="0.0322233" res="19939.2" algo="Sum"/><pk mz="642.58867436" i="1075.99" sn="3.24712" a="50.5803" fwhm="0.045103" res="14247.1" algo="Sum"/><pk mz="642.68248091" i="943.952" sn="2.84944" a="50.6743" fwhm="0.0580108" res="11078.7" algo="Sum"/><pk mz="642.76587342" i="783.978" sn="2.36707" a="40.2977" fwhm="0.0651592" res="9864.54" algo="Sum"/><pk mz="642.81163209" i="1030.09" sn="3.11011" a="50.984" fwhm="0.0692625" res="9280.81" algo="Sum"/><pk mz="643.42108277" i="716.481" sn="2.16151" a="29.8279" fwhm="0.0505729" res="12722.6" algo="Sum"/><pk mz="643.51980790" i="4740.55" sn="14.2901" a="182.891" fwhm="0.033433" res="19248.1" algo="Sum"/><pk mz="644.26159382" i="1250.05" sn="3.76474" a="64.4591" fwhm="0.0381013" res="16909.2" algo="Sum"/><pk mz="644.52390079" i="2067.53" sn="6.22889" a="79.0848" fwhm="0.0339889" res="18962.8" algo="Sum"/><pk mz="644.58937088" i="1281.05" sn="3.86014" a="60.6031" fwhm="0.0399261" res="16144.5" algo="Sum"/><pk mz="644.67797795" i="1448.05" sn="4.36335" a="60.4931" fwhm="0.0431793" res="14930.2" algo="Sum"/><pk mz="644.72252039" i="740.178" sn="2.23035" a="20.5548" fwhm="0.0350485" res="18395.2" algo="Sum"/><pk mz="644.75969657" i="756.131" sn="2.27838" a="17.1643" fwhm="0.0300421" res="21461.9" algo="Sum"/><pk mz="644.79717246" i="942.13" sn="2.83883" a="53.3953" fwhm="0.0750359" res="8593.18" algo="Sum"/><pk mz="644.86217543" i="803.838" sn="2.42196" a="38.375" fwhm="0.0572539" res="11263.2" algo="Sum"/><pk mz="645.48346878" i="1390.95" sn="4.18213" a="54.7511" fwhm="0.0519036" res="12436.2" algo="Sum"/><pk mz="645.53352074" i="961.735" sn="2.89163" a="43.6759" fwhm="0.0546626" res="11809.4" algo="Sum"/><pk mz="646.49512854" i="1069.14" sn="3.20768" a="48.6225" fwhm="0.0473454" res="13654.9" algo="Sum"/><pk mz="646.54478994" i="734.441" sn="2.20348" a="29.1757" fwhm="0.04942" res="13082.7" algo="Sum"/><pk mz="646.67711430" i="1165.02" sn="3.49626" a="53.293" fwhm="0.0509085" res="12702.7" algo="Sum"/><pk mz="646.72294320" i="921.695" sn="2.76602" a="24.9986" fwhm="0.0401172" res="16120.8" algo="Sum"/><pk mz="646.76007314" i="1333.25" sn="4.00112" a="56.7306" fwhm="0.0650937" res="9935.83" algo="Sum"/><pk mz="646.85891837" i="799.479" sn="2.39971" a="36.2186" fwhm="0.0617425" res="10476.7" algo="Sum"/><pk mz="647.36183097" i="713.987" sn="2.14026" a="21.811" fwhm="0.0422551" res="15320.3" algo="Sum"/><pk mz="647.45203861" i="2680.96" sn="8.0386" a="138.343" fwhm="0.0389659" res="16615.9" algo="Sum"/><pk mz="647.50025242" i="1069.93" sn="3.20809" a="40.7061" fwhm="0.0493561" res="13118.9" algo="Sum"/><pk mz="647.55194305" i="988.15" sn="2.96299" a="43.6966" fwhm="0.0429039" res="15093.1" algo="Sum"/><pk mz="648.37504359" i="831.356" sn="2.4919" a="36.8054" fwhm="0.0510582" res="12698.8" algo="Sum"/><pk mz="648.45626570" i="1314.93" sn="3.94224" a="77.8672" fwhm="0.0513056" res="12639.1" algo="Sum"/><pk mz="648.63144398" i="963.552" sn="2.888" a="39.8215" fwhm="0.0464285" res="13970.6" algo="Sum"/><pk mz="648.67296673" i="763.323" sn="2.28786" a="26.9828" fwhm="0.0502224" res="12916" algo="Sum"/><pk mz="648.75545382" i="1201.09" sn="3.59995" a="55.5786" fwhm="0.0683719" res="9488.62" algo="Sum"/><pk mz="648.86939391" i="747.505" sn="2.24025" a="46.6322" fwhm="0.077614" res="8360.21" algo="Sum"/><pk mz="649.43087950" i="2325.68" sn="6.96892" a="145.4" fwhm="0.0442044" res="14691.5" algo="Sum"/><pk mz="649.93237314" i="1250.52" sn="3.74446" a="57.2867" fwhm="0.0363496" res="17880" algo="Sum"/><pk mz="650.43708949" i="1988.55" sn="5.95589" a="92.2601" fwhm="0.0435419" res="14938.2" algo="Sum"/><pk mz="650.62965338" i="1098.21" sn="3.28815" a="51.21" fwhm="0.0423126" res="15376.7" algo="Sum"/><pk mz="650.74685426" i="826.178" sn="2.47286" a="32.3384" fwhm="0.0570616" res="11404.3" algo="Sum"/><pk mz="650.80681290" i="1546.91" sn="4.63001" a="70.034" fwhm="0.0492898" res="13203.7" algo="Sum"/><pk mz="650.90812189" i="709.951" sn="2.12493" a="12.8763" fwhm="0.0201234" res="32345.8" algo="Sum"/><pk mz="650.93916167" i="1041.62" sn="3.11765" a="44.2712" fwhm="0.0509022" res="12788" algo="Sum"/><pk mz="651.12742374" i="899.99" sn="2.69541" a="39.8028" fwhm="0.0375198" res="17354.2" algo="Sum"/><pk mz="651.44199729" i="1102.35" sn="3.30285" a="53.3492" fwhm="0.0544013" res="11974.7" algo="Sum"/><pk mz="652.62204810" i="974.046" sn="2.91868" a="41.9267" fwhm="0.0463063" res="14093.6" algo="Sum"/><pk mz="652.71092254" i="1304.86" sn="3.90915" a="75.761" fwhm="0.044577" res="14642.3" algo="Sum"/><pk mz="652.80641047" i="1693.2" sn="5.07291" a="98.0533" fwhm="0.0495598" res="13172.1" algo="Sum"/><pk mz="653.33088825" i="844.397" sn="2.53085" a="57.5306" fwhm="0.0554051" res="11791.9" algo="Sum"/><pk mz="653.44825716" i="1048.64" sn="3.1428" a="57.9709" fwhm="0.0634325" res="10301.5" algo="Sum"/><pk mz="654.29056325" i="1615.58" sn="4.84088" a="64.5537" fwhm="0.036135" res="18106.8" algo="Sum"/><pk mz="654.70923300" i="1704.25" sn="5.10866" a="75.8342" fwhm="0.0471206" res="13894.3" algo="Sum"/><pk mz="654.74906100" i="882.976" sn="2.64673" a="20.6179" fwhm="0.0281691" res="23243.5" algo="Sum"/><pk mz="654.80403353" i="1306.94" sn="3.91731" a="78.2083" fwhm="0.0743777" res="8803.77" algo="Sum"/><pk mz="654.89109092" i="889.339" sn="2.66557" a="39.977" fwhm="0.0562349" res="11645.6" algo="Sum"/><pk mz="655.29131760" i="715.095" sn="2.14192" a="34.2948" fwhm="0.0646008" res="10143.7" algo="Sum"/><pk mz="655.37142377" i="995.947" sn="2.98307" a="47.6005" fwhm="0.0581911" res="11262.4" algo="Sum"/><pk mz="655.46450101" i="2368.12" sn="7.09167" a="120.782" fwhm="0.0428261" res="15305.3" algo="Sum"/><pk mz="656.46794719" i="1155.91" sn="3.45942" a="75.5526" fwhm="0.0514706" res="12754.2" algo="Sum"/><pk mz="656.70632004" i="1157.33" sn="3.46122" a="49.8028" fwhm="0.0528929" res="12415.8" algo="Sum"/><pk mz="656.74411210" i="847.442" sn="2.53478" a="21.2625" fwhm="0.0251275" res="26136.4" algo="Sum"/><pk mz="656.79209800" i="1225.12" sn="3.66444" a="88.6273" fwhm="0.0745327" res="8812.14" algo="Sum"/><pk mz="657.36234349" i="1176.38" sn="3.514" a="66.1954" fwhm="0.0436924" res="15045.2" algo="Sum"/><pk mz="657.47903416" i="4382.85" sn="13.0936" a="202.506" fwhm="0.0358413" res="18344.2" algo="Sum"/><pk mz="658.38990946" i="796.647" sn="2.37898" a="49.4354" fwhm="0.0717305" res="9178.67" algo="Sum"/><pk mz="658.48255999" i="1917.25" sn="5.72572" a="88.0872" fwhm="0.0397941" res="16547.2" algo="Sum"/><pk mz="658.60592103" i="866.756" sn="2.58846" a="32.117" fwhm="0.0527741" res="12479.7" algo="Sum"/><pk mz="658.65866602" i="1020.01" sn="3.04582" a="47.4279" fwhm="0.0638796" res="10310.9" algo="Sum"/><pk mz="658.73776352" i="828.021" sn="2.47281" a="23.9731" fwhm="0.0404885" res="16269.7" algo="Sum"/><pk mz="658.78522838" i="858.598" sn="2.56412" a="45.2456" fwhm="0.0806442" res="8169.03" algo="Sum"/><pk mz="658.83216198" i="743.762" sn="2.22107" a="24.621" fwhm="0.0445307" res="14795" algo="Sum"/><pk mz="658.89985561" i="806.5" sn="2.40824" a="52.0368" fwhm="0.0633365" res="10403.2" algo="Sum"/><pk mz="659.41649938" i="705.665" sn="2.10641" a="22.9756" fwhm="0.042518" res="15509.1" algo="Sum"/><pk mz="659.49342221" i="3157.36" sn="9.42381" a="147.132" fwhm="0.0382114" res="17259.1" algo="Sum"/><pk mz="660.23570899" i="851.334" sn="2.54029" a="55.9685" fwhm="0.0566708" res="11650.4" algo="Sum"/><pk mz="660.49723862" i="1444.66" sn="4.31296" a="68.8269" fwhm="0.0449068" res="14708.2" algo="Sum"/><pk mz="660.56305665" i="863.495" sn="2.57859" a="38.6051" fwhm="0.0476953" res="13849.6" algo="Sum"/><pk mz="660.65472723" i="1532.56" sn="4.57648" a="83.5157" fwhm="0.0411035" res="16072.9" algo="Sum"/><pk mz="660.70838945" i="696.47" sn="2.0797" a="6.68137" fwhm="0.00880927" res="75001.5" algo="Sum"/><pk mz="660.74169738" i="814.967" sn="2.43352" a="25.7189" fwhm="0.0456183" res="14484.2" algo="Sum"/><pk mz="660.76525648" i="825.597" sn="2.46526" a="40.8557" fwhm="0.041896" res="15771.6" algo="Sum"/><pk mz="660.83563085" i="1006.45" sn="3.00502" a="52.3204" fwhm="0.0587558" res="11247.2" algo="Sum"/><pk mz="661.43673637" i="2148.45" sn="6.41502" a="77.012" fwhm="0.0429829" res="15388.4" algo="Sum"/><pk mz="661.45619015" i="2106.76" sn="6.2911" a="85.4922" fwhm="0.0555406" res="11909.4" algo="Sum"/><pk mz="661.74085750" i="709.716" sn="2.11955" a="37.6764" fwhm="0.0637481" res="10380.6" algo="Sum"/><pk mz="661.92988772" i="1231.16" sn="3.67629" a="49.3304" fwhm="0.0383669" res="17252.6" algo="Sum"/><pk mz="662.43844890" i="1978" sn="5.91067" a="103.497" fwhm="0.0383109" res="17291.1" algo="Sum"/><pk mz="662.53294319" i="816.745" sn="2.44059" a="57.8775" fwhm="0.0674588" res="9821.3" algo="Sum"/><pk mz="662.65152892" i="1387.76" sn="4.1485" a="68.9842" fwhm="0.0462446" res="14329.3" algo="Sum"/><pk mz="662.74136684" i="1613.23" sn="4.82238" a="104.57" fwhm="0.0616697" res="10746.6" algo="Sum"/><pk mz="662.83420516" i="938.727" sn="2.80611" a="63.723" fwhm="0.0821023" res="8073.27" algo="Sum"/><pk mz="662.93792707" i="1229.75" sn="3.67606" a="52.2464" fwhm="0.0384173" res="17256.2" algo="Sum"/><pk mz="663.33046783" i="869.618" sn="2.60214" a="44.8747" fwhm="0.0569798" res="11641.5" algo="Sum"/><pk mz="663.44702950" i="6300.48" sn="18.8526" a="280.204" fwhm="0.0342347" res="19379.4" algo="Sum"/><pk mz="663.52680671" i="906.125" sn="2.71135" a="35.1167" fwhm="0.0539891" res="12290" algo="Sum"/><pk mz="663.74188798" i="758.095" sn="2.26819" a="42.5865" fwhm="0.080234" res="8272.58" algo="Sum"/><pk mz="663.94666302" i="1207.33" sn="3.61157" a="60.1041" fwhm="0.0373398" res="17781.2" algo="Sum"/><pk mz="664.45017492" i="3159.38" sn="9.46692" a="149.466" fwhm="0.0381596" res="17412.4" algo="Sum"/><pk mz="664.55642148" i="1114.39" sn="3.33855" a="56.1463" fwhm="0.049659" res="13382.4" algo="Sum"/><pk mz="664.64963858" i="880.323" sn="2.63659" a="38.8544" fwhm="0.0565238" res="11758.7" algo="Sum"/><pk mz="664.73836851" i="1705.44" sn="5.10848" a="78.9317" fwhm="0.0494682" res="13437.7" algo="Sum"/><pk mz="664.83867378" i="816.139" sn="2.44467" a="40.7215" fwhm="0.066117" res="10055.5" algo="Sum"/><pk mz="664.92698254" i="930.551" sn="2.78742" a="39.0823" fwhm="0.0537512" res="12370.5" algo="Sum"/><pk mz="665.45379397" i="1251.48" sn="3.75347" a="49.7327" fwhm="0.0542776" res="12260.2" algo="Sum"/><pk mz="665.50265869" i="1006.99" sn="3.02019" a="45.226" fwhm="0.0519801" res="12803" algo="Sum"/><pk mz="666.50886109" i="692.708" sn="2.0764" a="33.4597" fwhm="0.0599262" res="11122.2" algo="Sum"/><pk mz="666.59782818" i="1879.21" sn="5.63432" a="81.5539" fwhm="0.0392814" res="16969.8" algo="Sum"/><pk mz="666.73454289" i="1196.09" sn="3.58608" a="49.3146" fwhm="0.0577866" res="11537.9" algo="Sum"/><pk mz="666.78118860" i="1409.96" sn="4.22805" a="58.3295" fwhm="0.0584546" res="11406.8" algo="Sum"/><pk mz="667.52074593" i="728.807" sn="2.18774" a="34.0024" fwhm="0.0548634" res="12166.9" algo="Sum"/><pk mz="667.60167851" i="701.42" sn="2.10557" a="36.3553" fwhm="0.045681" res="14614.4" algo="Sum"/><pk mz="667.75056563" i="693.861" sn="2.08364" a="18.8863" fwhm="0.0356689" res="18720.8" algo="Sum"/><pk mz="668.25963193" i="750.733" sn="2.25381" a="42.4003" fwhm="0.0386318" res="17298.2" algo="Sum"/><pk mz="668.60158471" i="1559.04" sn="4.68223" a="83.9032" fwhm="0.0482541" res="13855.8" algo="Sum"/><pk mz="668.68821223" i="1418.46" sn="4.26093" a="71.507" fwhm="0.0433548" res="15423.6" algo="Sum"/><pk mz="668.73915275" i="865.737" sn="2.60112" a="12.7488" fwhm="0.0152979" res="43714.5" algo="Sum"/><pk mz="668.77973717" i="1579.61" sn="4.74696" a="78.4985" fwhm="0.0576119" res="11608.4" algo="Sum"/><pk mz="669.30280746" i="725.639" sn="2.18056" a="34.8859" fwhm="0.0570165" res="11738.7" algo="Sum"/><pk mz="669.42656726" i="1456.25" sn="4.37714" a="83.7134" fwhm="0.0698388" res="9585.31" algo="Sum"/><pk mz="669.47959871" i="728.373" sn="2.18895" a="31.4826" fwhm="0.0514283" res="13017.7" algo="Sum"/><pk mz="669.61811518" i="1144.59" sn="3.44084" a="58.6106" fwhm="0.0448749" res="14921.9" algo="Sum"/><pk mz="669.73601362" i="689.929" sn="2.07444" a="18.023" fwhm="0.0408249" res="16405.1" algo="Sum"/><pk mz="669.77718632" i="706.019" sn="2.12288" a="30.5596" fwhm="0.0612393" res="10937.1" algo="Sum"/><pk mz="670.27047751" i="883.212" sn="2.65278" a="46.4566" fwhm="0.0535168" res="12524.5" algo="Sum"/><pk mz="670.43510651" i="895.266" sn="2.68898" a="37.264" fwhm="0.0528348" res="12689.3" algo="Sum"/><pk mz="670.60474621" i="2055.73" sn="6.17781" a="99.2076" fwhm="0.0466673" res="14369.9" algo="Sum"/><pk mz="670.68413645" i="1862.86" sn="5.59899" a="79.8004" fwhm="0.0469615" res="14281.6" algo="Sum"/><pk mz="670.77893212" i="1278.83" sn="3.84354" a="74.9323" fwhm="0.0676641" res="9913.37" algo="Sum"/><pk mz="670.86473240" i="1059.57" sn="3.18426" a="51.8771" fwhm="0.0522909" res="12829.5" algo="Sum"/><pk mz="671.44702791" i="1175.15" sn="3.53196" a="69.2112" fwhm="0.062158" res="10802.3" algo="Sum"/><pk mz="671.56720508" i="2530.2" sn="7.60532" a="101.502" fwhm="0.0363808" res="18459.4" algo="Sum"/><pk mz="671.60681911" i="1094.84" sn="3.29088" a="49.1407" fwhm="0.0532437" res="12613.8" algo="Sum"/><pk mz="672.42363666" i="925.904" sn="2.78176" a="56.2386" fwhm="0.0729232" res="9220.98" algo="Sum"/><pk mz="672.57030886" i="1519.52" sn="4.56525" a="66.248" fwhm="0.0470661" res="14289.9" algo="Sum"/><pk mz="672.61844628" i="1676.8" sn="5.03836" a="69.1279" fwhm="0.0515382" res="13050.9" algo="Sum"/><pk mz="672.68149020" i="1551.46" sn="4.66273" a="68.7479" fwhm="0.0557763" res="12060.3" algo="Sum"/><pk mz="672.77047013" i="1738.86" sn="5.22575" a="103.552" fwhm="0.051328" res="13107.3" algo="Sum"/><pk mz="672.86110242" i="790.637" sn="2.3765" a="31.5283" fwhm="0.0559762" res="12020.5" algo="Sum"/><pk mz="673.10802209" i="913.407" sn="2.74485" a="43.3879" fwhm="0.041813" res="16098.1" algo="Sum"/><pk mz="673.33483909" i="1008.22" sn="3.02903" a="55.9695" fwhm="0.0526218" res="12795.7" algo="Sum"/><pk mz="673.42957162" i="1221.41" sn="3.67066" a="68.6436" fwhm="0.0608337" res="11070" algo="Sum"/><pk mz="673.51976967" i="923.502" sn="2.77625" a="40.6828" fwhm="0.0574507" res="11723.4" algo="Sum"/><pk mz="673.57847283" i="954.659" sn="2.87065" a="31.3181" fwhm="0.0432573" res="15571.5" algo="Sum"/><pk mz="673.62391386" i="902.225" sn="2.71289" a="44.1108" fwhm="0.0594136" res="11337.9" algo="Sum"/><pk mz="673.77074928" i="706.012" sn="2.1227" a="35.1013" fwhm="0.0572269" res="11773.7" algo="Sum"/><pk mz="673.93042049" i="711.846" sn="2.13926" a="33.9338" fwhm="0.0474233" res="14210.9" algo="Sum"/><pk mz="674.43694118" i="1130.01" sn="3.39556" a="63.1449" fwhm="0.0450756" res="14962.3" algo="Sum"/><pk mz="674.58372330" i="772.789" sn="2.32248" a="33.5882" fwhm="0.0613155" res="11001.8" algo="Sum"/><pk mz="674.62986420" i="975.694" sn="2.93214" a="44.6374" fwhm="0.0594061" res="11356.2" algo="Sum"/><pk mz="674.67914197" i="973.855" sn="2.92661" a="42.2698" fwhm="0.0603572" res="11178.1" algo="Sum"/><pk mz="674.72312723" i="768.699" sn="2.31008" a="15.592" fwhm="0.0204883" res="32932.1" algo="Sum"/><pk mz="674.76666717" i="1495.66" sn="4.49472" a="68.5911" fwhm="0.0585967" res="11515.4" algo="Sum"/><pk mz="674.94630356" i="1108.19" sn="3.33021" a="54.8998" fwhm="0.0451756" res="14940.5" algo="Sum"/><pk mz="675.44685914" i="1712.63" sn="5.1449" a="79.3165" fwhm="0.0433067" res="15596.8" algo="Sum"/><pk mz="675.53677132" i="8622.25" sn="25.901" a="329.73" fwhm="0.0320656" res="21067.4" algo="Sum"/><pk mz="675.67018696" i="4779.3" sn="14.3612" a="219.627" fwhm="0.0358061" res="18870.2" algo="Sum"/><pk mz="675.75073439" i="742.826" sn="2.23209" a="24.7077" fwhm="0.0400235" res="16883.8" algo="Sum"/><pk mz="675.94629456" i="1046.17" sn="3.14297" a="54.9544" fwhm="0.0429731" res="15729.5" algo="Sum"/><pk mz="676.41071750" i="716.59" sn="2.15117" a="24.5061" fwhm="0.0473004" res="14300.3" algo="Sum"/><pk mz="676.45090195" i="1180.48" sn="3.54339" a="54.8138" fwhm="0.0501328" res="13493.2" algo="Sum"/><pk mz="676.54035649" i="3879.87" sn="11.6434" a="157.53" fwhm="0.0350895" res="19280.4" algo="Sum"/><pk mz="676.62981245" i="1255.21" sn="3.7666" a="45.7696" fwhm="0.0417133" res="16221" algo="Sum"/><pk mz="676.67388207" i="2854.92" sn="8.56696" a="134.62" fwhm="0.0411412" res="16447.6" algo="Sum"/><pk mz="676.76107918" i="1044.88" sn="3.13544" a="51.2276" fwhm="0.0512025" res="13217.3" algo="Sum"/><pk mz="676.80441170" i="950.412" sn="2.85197" a="56.8148" fwhm="0.0626976" res="10794.7" algo="Sum"/><pk mz="676.95439508" i="803.421" sn="2.41088" a="35.0203" fwhm="0.0503133" res="13454.8" algo="Sum"/><pk mz="677.36419016" i="728.088" sn="2.18633" a="25.1104" fwhm="0.047815" res="14166.4" algo="Sum"/><pk mz="677.45585463" i="1661.97" sn="4.99018" a="92.436" fwhm="0.0561745" res="12059.8" algo="Sum"/><pk mz="677.54451566" i="1291.2" sn="3.87674" a="67.8381" fwhm="0.0474862" res="14268.2" algo="Sum"/><pk mz="677.67940734" i="1104.24" sn="3.31526" a="60.3255" fwhm="0.0517549" res="13094" algo="Sum"/><pk mz="677.75528638" i="699.022" sn="2.09958" a="21.3528" fwhm="0.0410466" res="16511.8" algo="Sum"/><pk mz="678.28970879" i="741.384" sn="2.22399" a="40.6319" fwhm="0.0629412" res="10776.6" algo="Sum"/><pk mz="678.46411702" i="792.088" sn="2.37592" a="39.6317" fwhm="0.0716047" res="9475.13" algo="Sum"/><pk mz="678.54285141" i="731.24" sn="2.19341" a="38.4622" fwhm="0.0580762" res="11683.7" algo="Sum"/><pk mz="678.62697832" i="1084.76" sn="3.2538" a="48.065" fwhm="0.043216" res="15703.2" algo="Sum"/><pk mz="678.71513325" i="1758.21" sn="5.27376" a="98.1239" fwhm="0.0573667" res="11831.2" algo="Sum"/><pk mz="678.80412105" i="973.99" sn="2.92177" a="52.3029" fwhm="0.0548735" res="12370.3" algo="Sum"/><pk mz="679.29754270" i="729.89" sn="2.1883" a="44.4902" fwhm="0.0610664" res="11123.9" algo="Sum"/><pk mz="679.45781102" i="1128.91" sn="3.38708" a="66.9097" fwhm="0.0703041" res="9664.56" algo="Sum"/><pk mz="679.71438959" i="733.344" sn="2.19911" a="26.5001" fwhm="0.0514097" res="13221.5" algo="Sum"/><pk mz="680.30497982" i="704.01" sn="2.11144" a="35.508" fwhm="0.0543511" res="12516.9" algo="Sum"/><pk mz="680.41116911" i="794.523" sn="2.38312" a="48.0372" fwhm="0.0699473" res="9727.48" algo="Sum"/><pk mz="680.47859075" i="864.841" sn="2.59387" a="37.5694" fwhm="0.0481027" res="14146.4" algo="Sum"/><pk mz="680.51842879" i="1159.32" sn="3.47689" a="57.836" fwhm="0.0535845" res="12699.9" algo="Sum"/><pk mz="680.62377876" i="705.44" sn="2.11567" a="32.8211" fwhm="0.0564845" res="12049.7" algo="Sum"/><pk mz="680.71389442" i="1958.77" sn="5.87411" a="84.7462" fwhm="0.0462919" res="14704.8" algo="Sum"/><pk mz="680.79986323" i="860.265" sn="2.57934" a="27.6329" fwhm="0.0463057" res="14702.3" algo="Sum"/><pk mz="680.89626813" i="938.072" sn="2.81167" a="57.9445" fwhm="0.0692046" res="9838.89" algo="Sum"/><pk mz="681.48120384" i="1052.46" sn="3.15494" a="52.6485" fwhm="0.0575589" res="11839.7" algo="Sum"/><pk mz="681.71491560" i="753.517" sn="2.25769" a="38.2971" fwhm="0.0734785" res="9277.74" algo="Sum"/><pk mz="682.71006412" i="1382.04" sn="4.13992" a="80.3406" fwhm="0.0526465" res="12967.8" algo="Sum"/><pk mz="682.75067238" i="1030.56" sn="3.08742" a="24.4358" fwhm="0.0309149" res="22084.9" algo="Sum"/><pk mz="682.79782175" i="1614.92" sn="4.83927" a="88.0735" fwhm="0.051165" res="13345" algo="Sum"/><pk mz="683.43376411" i="1025.92" sn="3.07182" a="57.9862" fwhm="0.0720912" res="9480.12" algo="Sum"/><pk mz="683.49768727" i="892.294" sn="2.67171" a="47.7271" fwhm="0.0637631" res="10719.3" algo="Sum"/><pk mz="683.72245467" i="700.579" sn="2.0981" a="26.4586" fwhm="0.051561" res="13260.5" algo="Sum"/><pk mz="683.74256905" i="701.899" sn="2.102" a="16.4332" fwhm="0.0309374" res="22100.9" algo="Sum"/><pk mz="684.57081486" i="836.679" sn="2.50557" a="40.7739" fwhm="0.0475066" res="14410" algo="Sum"/><pk mz="684.66165211" i="1061.24" sn="3.1774" a="50.6153" fwhm="0.0709127" res="9654.99" algo="Sum"/><pk mz="684.71979489" i="877.256" sn="2.62655" a="30.9928" fwhm="0.0464385" res="14744.6" algo="Sum"/><pk mz="684.75143587" i="1058.14" sn="3.16813" a="39.9401" fwhm="0.0515998" res="13270.4" algo="Sum"/><pk mz="684.79330624" i="1222.17" sn="3.65926" a="63.3578" fwhm="0.0590301" res="11600.7" algo="Sum"/><pk mz="684.83697989" i="698.635" sn="2.09175" a="15.5603" fwhm="0.0251018" res="27282.4" algo="Sum"/><pk mz="685.42667042" i="19501.8" sn="58.3734" a="856.221" fwhm="0.0371354" res="18457.5" algo="Sum"/><pk mz="685.54541992" i="1792.82" sn="5.36632" a="91.6341" fwhm="0.0476706" res="14380.9" algo="Sum"/><pk mz="685.73139318" i="697.014" sn="2.08657" a="22.8938" fwhm="0.0447881" res="15310.6" algo="Sum"/><pk mz="686.43087739" i="9384.47" sn="28.0968" a="447.928" fwhm="0.0388128" res="17685.7" algo="Sum"/><pk mz="686.57129425" i="1403.1" sn="4.20054" a="91.0396" fwhm="0.0655746" res="10470.1" algo="Sum"/><pk mz="686.65645494" i="1675.66" sn="5.0171" a="84.3158" fwhm="0.0575043" res="11941" algo="Sum"/><pk mz="686.70043862" i="900.223" sn="2.69536" a="29.6076" fwhm="0.0465063" res="14765.8" algo="Sum"/><pk mz="686.74937874" i="1013.74" sn="3.03525" a="32.6914" fwhm="0.0465075" res="14766.4" algo="Sum"/><pk mz="686.77256806" i="980.918" sn="2.93697" a="44.6222" fwhm="0.0654793" res="10488.4" algo="Sum"/><pk mz="686.83327917" i="894.535" sn="2.67833" a="35.6207" fwhm="0.0568463" res="12082.3" algo="Sum"/><pk mz="687.43625281" i="2947.25" sn="8.81851" a="183.363" fwhm="0.0543997" res="12636.8" algo="Sum"/><pk mz="687.54738047" i="3105.98" sn="9.29751" a="196.567" fwhm="0.0557109" res="12341.3" algo="Sum"/><pk mz="687.65992607" i="713.344" sn="2.13539" a="19.8557" fwhm="0.0413676" res="16623.2" algo="Sum"/><pk mz="688.44449773" i="1089.56" sn="3.26368" a="53.0896" fwhm="0.0552992" res="12449.5" algo="Sum"/><pk mz="688.55343895" i="1815.89" sn="5.44234" a="99.5947" fwhm="0.0655859" res="10498.5" algo="Sum"/><pk mz="688.65562684" i="1326.97" sn="3.97687" a="66.1676" fwhm="0.0622315" res="11066" algo="Sum"/><pk mz="688.69877505" i="899.934" sn="2.69705" a="13.6335" fwhm="0.0155245" res="44361.9" algo="Sum"/><pk mz="688.74355776" i="1778.08" sn="5.32882" a="114.382" fwhm="0.0667546" res="10317.5" algo="Sum"/><pk mz="688.82943484" i="798.703" sn="2.39344" a="47.853" fwhm="0.0693611" res="9931.07" algo="Sum"/><pk mz="689.07857558" i="754.988" sn="2.26171" a="39.3928" fwhm="0.0430323" res="16013.1" algo="Sum"/><pk mz="689.46335453" i="774.149" sn="2.32071" a="36.6745" fwhm="0.0639438" res="10782.3" algo="Sum"/><pk mz="689.55200554" i="5852.02" sn="17.542" a="256.611" fwhm="0.0367815" res="18747.3" algo="Sum"/><pk mz="689.74010996" i="742.499" sn="2.22508" a="33.8824" fwhm="0.0609213" res="11321.8" algo="Sum"/><pk mz="690.55504206" i="2800" sn="8.38605" a="115.869" fwhm="0.0401531" res="17198" algo="Sum"/><pk mz="690.60842786" i="877.49" sn="2.6281" a="29.0122" fwhm="0.0466384" res="14807.7" algo="Sum"/><pk mz="690.65534761" i="864.734" sn="2.59005" a="39.735" fwhm="0.0607983" res="11359.8" algo="Sum"/><pk mz="690.74039867" i="1805.4" sn="5.40752" a="139.752" fwhm="0.0548306" res="12597.7" algo="Sum"/><pk mz="690.83062749" i="702.469" sn="2.10403" a="34.0092" fwhm="0.0565642" res="12213.2" algo="Sum"/><pk mz="690.91860676" i="709.88" sn="2.12625" a="44.1898" fwhm="0.0705304" res="9796.05" algo="Sum"/><pk mz="691.40933011" i="807.287" sn="2.41833" a="55.948" fwhm="0.0780467" res="8858.92" algo="Sum"/><pk mz="691.42353360" i="766.567" sn="2.29635" a="22.3743" fwhm="0.041481" res="16668.5" algo="Sum"/><pk mz="691.50975452" i="694.231" sn="2.07968" a="25.7677" fwhm="0.0518537" res="13335.8" algo="Sum"/><pk mz="691.55845096" i="940.707" sn="2.8179" a="54.3216" fwhm="0.0541077" res="12781.2" algo="Sum"/><pk mz="691.73629923" i="706.77" sn="2.11653" a="20.8143" fwhm="0.0414898" res="16672.4" algo="Sum"/><pk mz="691.75408718" i="718.767" sn="2.15268" a="16.9271" fwhm="0.0311181" res="22230" algo="Sum"/><pk mz="692.60787296" i="1274.02" sn="3.81684" a="64.8842" fwhm="0.0535752" res="12927.8" algo="Sum"/><pk mz="692.66465867" i="697.319" sn="2.08922" a="20.4542" fwhm="0.0363282" res="19066.9" algo="Sum"/><pk mz="692.73747399" i="1194.96" sn="3.58084" a="52.3854" fwhm="0.0635951" res="10892.9" algo="Sum"/><pk mz="692.78451046" i="1030.96" sn="3.08937" a="35.5031" fwhm="0.0467115" res="14831.1" algo="Sum"/><pk mz="692.82381899" i="1325.7" sn="3.97262" a="78.8232" fwhm="0.0576229" res="12023.4" algo="Sum"/><pk mz="693.45946518" i="749.793" sn="2.24857" a="49.4775" fwhm="0.0803765" res="8627.64" algo="Sum"/><pk mz="694.43655307" i="792.094" sn="2.37925" a="35.926" fwhm="0.0575987" res="12056.5" algo="Sum"/><pk mz="694.60937111" i="1048.85" sn="3.15189" a="50.3981" fwhm="0.0543719" res="12775.2" algo="Sum"/><pk mz="694.69216431" i="1333.51" sn="4.00729" a="89.9612" fwhm="0.0583434" res="11907" algo="Sum"/><pk mz="694.75424675" i="864.141" sn="2.5966" a="8.5244" fwhm="0.0103951" res="66834.8" algo="Sum"/><pk mz="694.78875072" i="1206.96" sn="3.62686" a="52.742" fwhm="0.0583934" res="11898.4" algo="Sum"/><pk mz="695.09073974" i="746.753" sn="2.24952" a="39.3977" fwhm="0.0424202" res="16385.8" algo="Sum"/><pk mz="695.38840735" i="709.25" sn="2.13534" a="49.0484" fwhm="0.0654154" res="10630.3" algo="Sum"/><pk mz="695.50266352" i="1031.85" sn="3.10853" a="66.5319" fwhm="0.0800342" res="8690.06" algo="Sum"/><pk mz="695.56806776" i="858.102" sn="2.58493" a="35.049" fwhm="0.0504113" res="13797.9" algo="Sum"/><pk mz="695.70200176" i="722.935" sn="2.1776" a="32.0312" fwhm="0.0593881" res="11714.5" algo="Sum"/><pk mz="696.59868425" i="798.055" sn="2.4054" a="35.3394" fwhm="0.0655737" res="10623.1" algo="Sum"/><pk mz="696.64351450" i="823.352" sn="2.48221" a="23.4116" fwhm="0.040217" res="17322.1" algo="Sum"/><pk mz="696.68611280" i="1593.81" sn="4.80556" a="83.4988" fwhm="0.0637361" res="10930.8" algo="Sum"/><pk mz="696.73372217" i="998.141" sn="3.01028" a="32.6137" fwhm="0.0468448" res="14873.2" algo="Sum"/><pk mz="696.78700040" i="1087.93" sn="3.28119" a="69.9071" fwhm="0.0753132" res="9251.85" algo="Sum"/><pk mz="696.86575390" i="724.404" sn="2.18499" a="33.6904" fwhm="0.0636312" res="10951.6" algo="Sum"/><pk mz="697.35809774" i="710.853" sn="2.14669" a="43.7053" fwhm="0.0821169" res="8492.26" algo="Sum"/><pk mz="697.51897747" i="8542.12" sn="25.7949" a="346.233" fwhm="0.0350723" res="19888" algo="Sum"/><pk mz="697.65143854" i="8920.39" sn="26.9304" a="354.191" fwhm="0.0339094" res="20574" algo="Sum"/><pk mz="697.76494284" i="767.551" sn="2.31702" a="24.9701" fwhm="0.0289781" res="24079.1" algo="Sum"/><pk mz="698.52220775" i="3706.33" sn="11.1719" a="185.929" fwhm="0.0382349" res="18269.2" algo="Sum"/><pk mz="698.65570202" i="4714.76" sn="14.2116" a="258.105" fwhm="0.0406622" res="17181.9" algo="Sum"/><pk mz="698.77277081" i="1703.6" sn="5.13515" a="97.9186" fwhm="0.0544972" res="12822.2" algo="Sum"/><pk mz="698.85591243" i="726.226" sn="2.18895" a="44.9163" fwhm="0.0651621" res="10724.9" algo="Sum"/><pk mz="699.40049172" i="835.172" sn="2.51943" a="67.5042" fwhm="0.0652047" res="10726.2" algo="Sum"/><pk mz="699.52812137" i="1623.19" sn="4.89622" a="93.5129" fwhm="0.0466677" res="14989.6" algo="Sum"/><pk mz="699.65902105" i="1654.62" sn="4.99145" a="88.1076" fwhm="0.0487702" res="14346" algo="Sum"/><pk mz="699.76197070" i="739.342" sn="2.22986" a="33.6953" fwhm="0.0625954" res="11179.1" algo="Sum"/><pk mz="700.53302509" i="992.052" sn="2.98992" a="64.5628" fwhm="0.0745173" res="9400.94" algo="Sum"/><pk mz="700.65443426" i="1041.21" sn="3.13751" a="90.0153" fwhm="0.113704" res="6162.1" algo="Sum"/><pk mz="700.72479814" i="922.605" sn="2.78012" a="32.7296" fwhm="0.0469783" res="14915.9" algo="Sum"/><pk mz="700.76990188" i="1408.99" sn="4.24578" a="93.5083" fwhm="0.065361" res="10721.5" algo="Sum"/><pk mz="701.40279568" i="15774.2" sn="47.5105" a="604.841" fwhm="0.0332194" res="21114.2" algo="Sum"/><pk mz="701.54970058" i="13814.5" sn="41.6018" a="623.606" fwhm="0.0362574" res="19349.1" algo="Sum"/><pk mz="701.65906620" i="741.933" sn="2.2343" a="39.7481" fwhm="0.0697977" res="10052.8" algo="Sum"/><pk mz="701.70655512" i="796.302" sn="2.39803" a="25.7334" fwhm="0.0470114" res="14926.3" algo="Sum"/><pk mz="701.73507750" i="704.953" sn="2.12295" a="21.4182" fwhm="0.0365654" res="19191.2" algo="Sum"/><pk mz="701.76753471" i="713.05" sn="2.14715" a="20.5463" fwhm="0.0417899" res="16792.8" algo="Sum"/><pk mz="702.22092929" i="795.551" sn="2.39351" a="48.2463" fwhm="0.0517848" res="13560.4" algo="Sum"/><pk mz="702.40651297" i="7237.13" sn="21.7657" a="326.263" fwhm="0.0354121" res="19835.2" algo="Sum"/><pk mz="702.55290829" i="6821.64" sn="20.5142" a="306.901" fwhm="0.0374292" res="18770.2" algo="Sum"/><pk mz="702.63363317" i="1496.06" sn="4.49899" a="80.3363" fwhm="0.057752" res="12166.4" algo="Sum"/><pk mz="702.69303357" i="971.07" sn="2.92022" a="22.4881" fwhm="0.0313629" res="22405.2" algo="Sum"/><pk mz="702.71441640" i="936.68" sn="2.8168" a="22.8408" fwhm="0.0313635" res="22405.5" algo="Sum"/><pk mz="702.76209117" i="1076.9" sn="3.23846" a="65.6331" fwhm="0.054673" res="12853.9" algo="Sum"/><pk mz="702.81563376" i="840.874" sn="2.52869" a="24.8308" fwhm="0.0365934" res="19206.1" algo="Sum"/><pk mz="702.85369385" i="919.249" sn="2.76438" a="50.2006" fwhm="0.0549182" res="12798.2" algo="Sum"/><pk mz="703.40750876" i="3072.11" sn="9.23667" a="142.897" fwhm="0.0412409" res="17056.1" algo="Sum"/><pk mz="703.56799877" i="67729.9" sn="203.638" a="2393.15" fwhm="0.030616" res="22980.4" algo="Sum"/><pk mz="703.69477439" i="962.906" sn="2.8951" a="58.8517" fwhm="0.0802048" res="8773.72" algo="Sum"/><pk mz="703.75961755" i="716.656" sn="2.15463" a="21.8701" fwhm="0.0366181" res="19218.9" algo="Sum"/><pk mz="704.40872716" i="1265.79" sn="3.80445" a="54.2238" fwhm="0.0538423" res="13082.8" algo="Sum"/><pk mz="704.57118199" i="29170.3" sn="87.6709" a="1103.03" fwhm="0.0330119" res="21343" algo="Sum"/><pk mz="704.71958268" i="1409.96" sn="4.2376" a="78.2493" fwhm="0.0640329" res="11005.6" algo="Sum"/><pk mz="704.80996974" i="929.166" sn="2.79262" a="30.4637" fwhm="0.0455205" res="15483.3" algo="Sum"/><pk mz="705.41688465" i="727.072" sn="2.18554" a="37.7376" fwhm="0.0453403" res="15558.3" algo="Sum"/><pk mz="705.48525771" i="1929.3" sn="5.79936" a="131.64" fwhm="0.0759358" res="9290.55" algo="Sum"/><pk mz="705.57648220" i="8923.89" sn="26.8247" a="393.987" fwhm="0.0369006" res="19121" algo="Sum"/><pk mz="705.67098381" i="753.076" sn="2.26378" a="24.5451" fwhm="0.047144" res="14968.4" algo="Sum"/><pk mz="705.72788785" i="825.735" sn="2.48311" a="27.5682" fwhm="0.047146" res="14969" algo="Sum"/><pk mz="705.74939495" i="724.71" sn="2.17961" a="14.4085" fwhm="0.0209542" res="33680.6" algo="Sum"/><pk mz="706.53024862" i="2812.04" sn="8.47055" a="106.833" fwhm="0.0454522" res="15544.5" algo="Sum"/><pk mz="706.58109463" i="2660.34" sn="8.01376" a="123.145" fwhm="0.0519621" res="13598" algo="Sum"/><pk mz="706.63408718" i="905.236" sn="2.7276" a="27.5307" fwhm="0.0366928" res="19258.1" algo="Sum"/><pk mz="706.67429687" i="873.402" sn="2.63222" a="17.3882" fwhm="0.0209676" res="33703.1" algo="Sum"/><pk mz="706.71652073" i="1450.35" sn="4.37123" a="78.0974" fwhm="0.0707222" res="9992.85" algo="Sum"/><pk mz="706.81659814" i="779.652" sn="2.34947" a="31.2698" fwhm="0.0524246" res="13482.5" algo="Sum"/><pk mz="706.83852630" i="777.096" sn="2.34187" a="27.6895" fwhm="0.0355641" res="19875.1" algo="Sum"/><pk mz="707.35747447" i="690.881" sn="2.08384" a="53.8066" fwhm="0.0750064" res="9430.63" algo="Sum"/><pk mz="707.48954267" i="931.555" sn="2.81194" a="50.7848" fwhm="0.0613769" res="11527" algo="Sum"/><pk mz="707.53370111" i="1452.02" sn="4.3827" a="64.5094" fwhm="0.0487332" res="14518.5" algo="Sum"/><pk mz="707.58728816" i="748.375" sn="2.25949" a="38.965" fwhm="0.0596561" res="11861.1" algo="Sum"/><pk mz="707.70457734" i="748.53" sn="2.25976" a="42.7305" fwhm="0.0405495" res="17452.9" algo="Sum"/><pk mz="707.73743566" i="770.453" sn="2.32568" a="44.6818" fwhm="0.0614791" res="11511.8" algo="Sum"/><pk mz="708.58456749" i="878.479" sn="2.65873" a="47.0547" fwhm="0.0658176" res="10765.9" algo="Sum"/><pk mz="708.65928037" i="785.775" sn="2.37828" a="18.4989" fwhm="0.0314958" res="22500.1" algo="Sum"/><pk mz="708.70710224" i="1033.86" sn="3.12922" a="56.7564" fwhm="0.0811922" res="8728.76" algo="Sum"/><pk mz="708.76639850" i="1240.61" sn="3.75572" a="52.1182" fwhm="0.0528" res="13423.6" algo="Sum"/><pk mz="708.79673397" i="1398.01" sn="4.23284" a="59.1571" fwhm="0.0498271" res="14225.1" algo="Sum"/><pk mz="709.53622903" i="869.656" sn="2.63665" a="53.0591" fwhm="0.0616331" res="11512.3" algo="Sum"/><pk mz="709.68678925" i="686.993" sn="2.08311" a="22.6786" fwhm="0.0472775" res="15011.1" algo="Sum"/><pk mz="709.71601931" i="723.925" sn="2.19551" a="28.2765" fwhm="0.0483723" res="14671.9" algo="Sum"/><pk mz="710.57830621" i="879.492" sn="2.67286" a="50.6521" fwhm="0.0738862" res="9617.2" algo="Sum"/><pk mz="710.66938984" i="1191.09" sn="3.62161" a="86.0146" fwhm="0.072922" res="9745.61" algo="Sum"/><pk mz="710.76296443" i="1539.74" sn="4.6821" a="70.3076" fwhm="0.0538126" res="13208.1" algo="Sum"/><pk mz="711.53591508" i="6107.22" sn="18.586" a="300.053" fwhm="0.040647" res="17505.2" algo="Sum"/><pk mz="711.66573077" i="721.282" sn="2.19518" a="30.9688" fwhm="0.0467231" res="15231.6" algo="Sum"/><pk mz="711.72219959" i="696.317" sn="2.1201" a="14.1806" fwhm="0.0325513" res="21864.7" algo="Sum"/><pk mz="711.73392759" i="718.918" sn="2.18918" a="14.3658" fwhm="0.028164" res="25271.1" algo="Sum"/><pk mz="711.76316939" i="707.211" sn="2.15368" a="31.29" fwhm="0.0631299" res="11274.6" algo="Sum"/><pk mz="712.24745558" i="909.137" sn="2.77114" a="49.5911" fwhm="0.0567643" res="12547.4" algo="Sum"/><pk mz="712.53922191" i="2907.07" sn="8.86905" a="183.86" fwhm="0.0511073" res="13942" algo="Sum"/><pk mz="712.66738772" i="1600.51" sn="4.88279" a="96.524" fwhm="0.0602397" res="11830.5" algo="Sum"/><pk mz="712.71245119" i="953.949" sn="2.91037" a="23.1876" fwhm="0.0256393" res="27797.7" algo="Sum"/><pk mz="712.76405022" i="1282.8" sn="3.91364" a="86.9852" fwhm="0.0770097" res="9255.51" algo="Sum"/><pk mz="712.84914275" i="755.614" sn="2.30517" a="36.6213" fwhm="0.0639447" res="11147.9" algo="Sum"/><pk mz="713.44093688" i="886.503" sn="2.70632" a="56.2409" fwhm="0.0769741" res="9268.58" algo="Sum"/><pk mz="713.49410814" i="2061.67" sn="6.29379" a="91.573" fwhm="0.0510965" res="13963.7" algo="Sum"/><pk mz="713.53740378" i="1241.21" sn="3.78913" a="62.4142" fwhm="0.0620118" res="11506.5" algo="Sum"/><pk mz="713.62618640" i="816.393" sn="2.4933" a="44.1753" fwhm="0.0773306" res="9228.25" algo="Sum"/><pk mz="713.66248008" i="761.386" sn="2.32527" a="18.699" fwhm="0.031607" res="22579.3" algo="Sum"/><pk mz="713.68901442" i="721.663" sn="2.20396" a="14.4803" fwhm="0.0210716" res="33869.7" algo="Sum"/><pk mz="713.71669310" i="750.436" sn="2.29183" a="21.7322" fwhm="0.042144" res="16935.2" algo="Sum"/><pk mz="713.75654549" i="693.544" sn="2.11802" a="28.2838" fwhm="0.0526814" res="13548.6" algo="Sum"/><pk mz="714.49789076" i="1131.17" sn="3.46304" a="49.9848" fwhm="0.0538783" res="13261.3" algo="Sum"/><pk mz="714.52829402" i="992.189" sn="3.03775" a="42.401" fwhm="0.0492307" res="14513.9" algo="Sum"/><pk mz="714.66283487" i="1310.86" sn="4.01214" a="68.6084" fwhm="0.0760857" res="9392.87" algo="Sum"/><pk mz="714.74714547" i="1373.44" sn="4.20368" a="119.129" fwhm="0.0996337" res="7173.75" algo="Sum"/><pk mz="714.84491329" i="804.9" sn="2.46334" a="39.0491" fwhm="0.0657652" res="10869.7" algo="Sum"/><pk mz="715.52023542" i="1238.6" sn="3.79353" a="92.9404" fwhm="0.0862711" res="8293.85" algo="Sum"/><pk mz="715.67594931" i="737.988" sn="2.25936" a="21.1522" fwhm="0.0422016" res="16958.5" algo="Sum"/><pk mz="715.70322832" i="811.98" sn="2.48592" a="18.6374" fwhm="0.0312004" res="22938.9" algo="Sum"/><pk mz="715.72700378" i="767.971" sn="2.35118" a="26.9931" fwhm="0.0458593" res="15607" algo="Sum"/><pk mz="715.75367226" i="689.437" sn="2.11075" a="20.1852" fwhm="0.028465" res="25145.1" algo="Sum"/><pk mz="716.44355458" i="835.286" sn="2.55934" a="48.2942" fwhm="0.0579797" res="12356.8" algo="Sum"/><pk mz="716.52241593" i="1401.52" sn="4.29461" a="65.4923" fwhm="0.0495019" res="14474.6" algo="Sum"/><pk mz="716.61898285" i="901.721" sn="2.76298" a="37.8184" fwhm="0.0579599" res="12364" algo="Sum"/><pk mz="716.67257239" i="960.594" sn="2.94337" a="46.724" fwhm="0.0686252" res="10443.3" algo="Sum"/><pk mz="716.70405957" i="966.089" sn="2.96021" a="19.0757" fwhm="0.021116" res="33941.2" algo="Sum"/><pk mz="716.74373488" i="1128.94" sn="3.45921" a="59.2411" fwhm="0.0739083" res="9697.75" algo="Sum"/><pk mz="716.83897240" i="693.894" sn="2.12609" a="23.5094" fwhm="0.0475157" res="15086.4" algo="Sum"/><pk mz="717.07494725" i="801.51" sn="2.4554" a="38.7584" fwhm="0.0399539" res="17947.6" algo="Sum"/><pk mz="717.36267585" i="816.458" sn="2.50348" a="47.5816" fwhm="0.0627529" res="11431.5" algo="Sum"/><pk mz="717.44934697" i="703.116" sn="2.15548" a="34.3305" fwhm="0.0560184" res="12807.4" algo="Sum"/><pk mz="717.51947517" i="3164.26" sn="9.6989" a="159.514" fwhm="0.0517572" res="13863.2" algo="Sum"/><pk mz="717.58269199" i="2765.31" sn="8.47605" a="130.415" fwhm="0.0482123" res="14883.8" algo="Sum"/><pk mz="717.68224299" i="747.43" sn="2.29077" a="34.7881" fwhm="0.0600334" res="11954.7" algo="Sum"/><pk mz="717.71936671" i="771.205" sn="2.36361" a="29.5573" fwhm="0.0397696" res="18046.9" algo="Sum"/><pk mz="717.73780300" i="691.201" sn="2.11841" a="23.8882" fwhm="0.0828445" res="8663.68" algo="Sum"/><pk mz="718.52546713" i="2002.92" sn="6.14152" a="80.2381" fwhm="0.0436751" res="16451.6" algo="Sum"/><pk mz="718.57438892" i="2832.33" sn="8.6847" a="146.763" fwhm="0.0776545" res="9253.48" algo="Sum"/><pk mz="718.67255887" i="898.623" sn="2.75543" a="17.892" fwhm="0.0211449" res="33988" algo="Sum"/><pk mz="718.67828609" i="865.693" sn="2.65445" a="13.6777" fwhm="0.0304401" res="23609.6" algo="Sum"/><pk mz="718.70969208" i="974.983" sn="2.98957" a="28.3961" fwhm="0.0370048" res="19422.1" algo="Sum"/><pk mz="718.73737622" i="967.935" sn="2.96796" a="37.0211" fwhm="0.0439622" res="16349" algo="Sum"/><pk mz="718.79861749" i="1012.26" sn="3.10453" a="42.9923" fwhm="0.0423042" res="16991.2" algo="Sum"/><pk mz="718.82676458" i="965.751" sn="2.96201" a="54.322" fwhm="0.0498759" res="14412.3" algo="Sum"/><pk mz="719.53308581" i="2382.4" sn="7.31694" a="96.6825" fwhm="0.0486862" res="14779" algo="Sum"/><pk mz="719.55137345" i="2260.5" sn="6.94257" a="111.876" fwhm="0.0862882" res="8338.93" algo="Sum"/><pk mz="719.71315640" i="698.23" sn="2.14421" a="17.2285" fwhm="0.0317403" res="22675.1" algo="Sum"/><pk mz="719.73272693" i="718.651" sn="2.20707" a="17.3492" fwhm="0.0315434" res="22817.2" algo="Sum"/><pk mz="719.75999410" i="715.196" sn="2.1964" a="23.802" fwhm="0.0476125" res="15117.1" algo="Sum"/><pk mz="720.58278635" i="2671.41" sn="8.21002" a="151.463" fwhm="0.0717858" res="10038" algo="Sum"/><pk mz="720.69892618" i="1475.6" sn="4.53707" a="99.5431" fwhm="0.0646371" res="11149.9" algo="Sum"/><pk mz="720.78745432" i="1004.81" sn="3.08953" a="55.5096" fwhm="0.0687708" res="10481" algo="Sum"/><pk mz="721.48060274" i="1128.33" sn="3.47766" a="67.5424" fwhm="0.0685272" res="10528.4" algo="Sum"/><pk mz="721.54805262" i="1128.65" sn="3.47977" a="39.673" fwhm="0.0529678" res="13622.4" algo="Sum"/><pk mz="721.58186145" i="1423.09" sn="4.38812" a="82.3471" fwhm="0.0625785" res="11530.8" algo="Sum"/><pk mz="721.69804860" i="752.817" sn="2.32172" a="45.9158" fwhm="0.0828122" res="8714.87" algo="Sum"/><pk mz="722.27614926" i="932.233" sn="2.87635" a="48.4972" fwhm="0.0514053" res="14050.6" algo="Sum"/><pk mz="722.50216292" i="1033.46" sn="3.19032" a="59.0719" fwhm="0.0547862" res="13187.7" algo="Sum"/><pk mz="722.55566164" i="872.62" sn="2.69443" a="37.6667" fwhm="0.0583055" res="12392.6" algo="Sum"/><pk mz="722.59843557" i="984.494" sn="3.03987" a="49.5981" fwhm="0.0703098" res="10277.4" algo="Sum"/><pk mz="722.69610609" i="1680.87" sn="5.18941" a="103.977" fwhm="0.0669384" res="10796.4" algo="Sum"/><pk mz="722.78942991" i="896.057" sn="2.76741" a="38.8095" fwhm="0.0583151" res="12394.5" algo="Sum"/><pk mz="723.53507193" i="11505" sn="35.6373" a="445.792" fwhm="0.0350285" res="20655.6" algo="Sum"/><pk mz="723.69507452" i="775.977" sn="2.40437" a="51.2889" fwhm="0.0850558" res="8508.48" algo="Sum"/><pk mz="723.75039289" i="733.204" sn="2.27243" a="21.0431" fwhm="0.0349023" res="20736.5" algo="Sum"/><pk mz="724.53687064" i="5960.95" sn="18.4818" a="285.982" fwhm="0.0400822" res="18076.3" algo="Sum"/><pk mz="724.69397733" i="1331.3" sn="4.13323" a="86.7402" fwhm="0.0777666" res="9318.84" algo="Sum"/><pk mz="724.73951357" i="1243.58" sn="3.86105" a="49.4241" fwhm="0.0530852" res="13652.4" algo="Sum"/><pk mz="724.77305282" i="1187.03" sn="3.68548" a="34.984" fwhm="0.0424692" res="17065.8" algo="Sum"/><pk mz="724.88573415" i="689.167" sn="2.13984" a="19.4781" fwhm="0.0371635" res="19505.3" algo="Sum"/><pk mz="725.55063807" i="70058.8" sn="218.116" a="2526.88" fwhm="0.0309622" res="23433.5" algo="Sum"/><pk mz="725.67958029" i="1125.74" sn="3.50481" a="61.7717" fwhm="0.0743672" res="9758.06" algo="Sum"/><pk mz="726.55353809" i="30553.3" sn="95.2353" a="1173.73" fwhm="0.0333495" res="21786.1" algo="Sum"/><pk mz="726.64513242" i="1384.33" sn="4.31542" a="58.979" fwhm="0.0561033" res="12951.9" algo="Sum"/><pk mz="726.68690416" i="1192.33" sn="3.71769" a="35.5112" fwhm="0.0425252" res="17088.4" algo="Sum"/><pk mz="726.73635723" i="1428.33" sn="4.4535" a="88.4942" fwhm="0.0552785" res="13146.8" algo="Sum"/><pk mz="726.81279391" i="696.048" sn="2.17062" a="23.8507" fwhm="0.0794739" res="9145.3" algo="Sum"/><pk mz="727.47150609" i="1084.91" sn="3.39485" a="41.0075" fwhm="0.0494755" res="14703.7" algo="Sum"/><pk mz="727.55872828" i="10959.7" sn="34.3039" a="480.482" fwhm="0.038814" res="18744.7" algo="Sum"/><pk mz="727.63625989" i="737.226" sn="2.30818" a="11.2866" fwhm="0.0146256" res="49750.7" algo="Sum"/><pk mz="727.66073464" i="754.342" sn="2.36176" a="15.2721" fwhm="0.0212768" res="34199.8" algo="Sum"/><pk mz="727.70315868" i="828.687" sn="2.59447" a="45.8466" fwhm="0.0635913" res="11443.4" algo="Sum"/><pk mz="727.73661920" i="827.395" sn="2.59042" a="31.1409" fwhm="0.0531952" res="13680.5" algo="Sum"/><pk mz="728.22446048" i="720.599" sn="2.25783" a="43.0432" fwhm="0.0718915" res="10129.5" algo="Sum"/><pk mz="728.51471341" i="4165.23" sn="13.0724" a="152.26" fwhm="0.0425112" res="17137" algo="Sum"/><pk mz="728.55956176" i="4001.35" sn="12.5607" a="202.986" fwhm="0.0558683" res="13040.7" algo="Sum"/><pk mz="728.64113946" i="1576.25" sn="4.94787" a="96.9926" fwhm="0.0552949" res="13177.4" algo="Sum"/><pk mz="728.73423472" i="1241.54" sn="3.89722" a="68.5969" fwhm="0.0655997" res="11108.8" algo="Sum"/><pk mz="728.81540988" i="856.82" sn="2.68971" a="59.0196" fwhm="0.0513285" res="14199" algo="Sum"/><pk mz="729.41399206" i="862.523" sn="2.71116" a="54.0025" fwhm="0.0661486" res="11026.9" algo="Sum"/><pk mz="729.51711758" i="2028.43" sn="6.3849" a="96.9493" fwhm="0.0502762" res="14510.2" algo="Sum"/><pk mz="729.58374053" i="8058.13" sn="25.3647" a="369.985" fwhm="0.0373946" res="19510.4" algo="Sum"/><pk mz="729.66903603" i="837.686" sn="2.63679" a="24.5944" fwhm="0.0426125" res="17123.4" algo="Sum"/><pk mz="729.70241067" i="802.445" sn="2.52586" a="27.9663" fwhm="0.0333022" res="21911.6" algo="Sum"/><pk mz="729.74085985" i="773.717" sn="2.43533" a="46.9067" fwhm="0.0784498" res="9302.01" algo="Sum"/><pk mz="730.41700121" i="694.848" sn="2.18766" a="41.806" fwhm="0.075761" res="9641.07" algo="Sum"/><pk mz="730.53092408" i="4160.39" sn="13.094" a="173.469" fwhm="0.0453772" res="16099.1" algo="Sum"/><pk mz="730.58622946" i="4043.03" sn="12.7247" a="180.622" fwhm="0.051672" res="14138.9" algo="Sum"/><pk mz="730.63113077" i="1771.09" sn="5.57418" a="70.2467" fwhm="0.0563737" res="12960.5" algo="Sum"/><pk mz="730.67715761" i="1093.37" sn="3.44118" a="26.7102" fwhm="0.0319815" res="22846.9" algo="Sum"/><pk mz="730.72775605" i="1609.29" sn="5.06481" a="110.429" fwhm="0.0702716" res="10398.6" algo="Sum"/><pk mz="730.82287951" i="878.128" sn="2.76407" a="43.9874" fwhm="0.0746304" res="9792.57" algo="Sum"/><pk mz="731.53681804" i="2326.95" sn="7.33083" a="101.218" fwhm="0.0518914" res="14097.4" algo="Sum"/><pk mz="731.59982650" i="13721.5" sn="43.2283" a="552.606" fwhm="0.0359694" res="20339.5" algo="Sum"/><pk mz="731.69667231" i="821.603" sn="2.58832" a="8.70014" fwhm="0.0106679" res="68588.7" algo="Sum"/><pk mz="731.72448023" i="924.438" sn="2.91244" a="38.1718" fwhm="0.054126" res="13518.9" algo="Sum"/><pk mz="732.54751272" i="13045.2" sn="41.0858" a="507.988" fwhm="0.0348235" res="21036" algo="Sum"/><pk mz="732.60252878" i="6758.14" sn="21.2847" a="320.702" fwhm="0.0491636" res="14901.3" algo="Sum"/><pk mz="732.68163472" i="1054.91" sn="3.32244" a="16.1372" fwhm="0.0160126" res="45756.6" algo="Sum"/><pk mz="732.72417163" i="1601.47" sn="5.04384" a="75.864" fwhm="0.0732356" res="10005" algo="Sum"/><pk mz="732.82386554" i="756.721" sn="2.38373" a="46.3033" fwhm="0.0680247" res="10772.9" algo="Sum"/><pk mz="733.04825133" i="709.581" sn="2.23532" a="42.2542" fwhm="0.0513896" res="14264.5" algo="Sum"/><pk mz="733.54940188" i="6410.83" sn="20.1935" a="286.379" fwhm="0.0386761" res="18966.5" algo="Sum"/><pk mz="733.60711573" i="2582.71" sn="8.13528" a="106.238" fwhm="0.0468273" res="15666.2" algo="Sum"/><pk mz="733.70470672" i="782.129" sn="2.46447" a="26.882" fwhm="0.0480711" res="15262.9" algo="Sum"/><pk mz="733.73031798" i="786.276" sn="2.47804" a="19.8843" fwhm="0.032048" res="22894.7" algo="Sum"/><pk mz="733.75520285" i="771.607" sn="2.43219" a="18.8924" fwhm="0.0320487" res="22895" algo="Sum"/><pk mz="734.56266847" i="12966.1" sn="40.889" a="646.826" fwhm="0.0377404" res="19463.6" algo="Sum"/><pk mz="734.67201421" i="870.356" sn="2.74447" a="13.5511" fwhm="0.00979542" res="75001.6" algo="Sum"/><pk mz="734.72387293" i="1237.84" sn="3.90328" a="47.0279" fwhm="0.0522573" res="14059.7" algo="Sum"/><pk mz="734.76110018" i="1071.61" sn="3.37929" a="40.3438" fwhm="0.0534515" res="13746.3" algo="Sum"/><pk mz="735.56731376" i="6214.92" sn="19.6282" a="331.605" fwhm="0.0417374" res="17623.7" algo="Sum"/><pk mz="735.63660221" i="809.859" sn="2.55826" a="15.829" fwhm="0.0213932" res="34386.5" algo="Sum"/><pk mz="735.66267272" i="779.422" sn="2.4621" a="22.2681" fwhm="0.0427871" res="17193.5" algo="Sum"/><pk mz="735.71175896" i="792.707" sn="2.50409" a="30.5283" fwhm="0.0534853" res="13755.4" algo="Sum"/><pk mz="735.73410800" i="782.209" sn="2.47104" a="26.216" fwhm="0.0344178" res="21376.6" algo="Sum"/><pk mz="735.77135987" i="697.289" sn="2.20284" a="22.9684" fwhm="0.0388121" res="18957.3" algo="Sum"/><pk mz="736.53887042" i="2719.05" sn="8.61593" a="121.756" fwhm="0.044366" res="16601.4" algo="Sum"/><pk mz="736.56836024" i="2617.74" sn="8.2961" a="132.902" fwhm="0.0501522" res="14686.7" algo="Sum"/><pk mz="736.67558183" i="1409.46" sn="4.46691" a="99.3614" fwhm="0.0596245" res="12355.3" algo="Sum"/><pk mz="736.74843829" i="1070.61" sn="3.39422" a="25.0668" fwhm="0.0321139" res="22941.7" algo="Sum"/><pk mz="736.77151677" i="989.741" sn="3.13823" a="32.8088" fwhm="0.0481718" res="15294.6" algo="Sum"/><pk mz="737.54439925" i="1753.82" sn="5.57243" a="135.716" fwhm="0.0676631" res="10900.2" algo="Sum"/><pk mz="737.69112792" i="774.454" sn="2.46095" a="22.7677" fwhm="0.0374661" res="19689.6" algo="Sum"/><pk mz="737.72905398" i="854.601" sn="2.71581" a="40.5426" fwhm="0.0642708" res="11478.5" algo="Sum"/><pk mz="738.51030677" i="1311.71" sn="4.18413" a="48.3904" fwhm="0.0491986" res="15010.8" algo="Sum"/><pk mz="738.53847522" i="1621.31" sn="5.17239" a="72.8417" fwhm="0.064306" res="11484.8" algo="Sum"/><pk mz="738.67082702" i="1745.35" sn="5.57212" a="110.413" fwhm="0.0620654" res="11901.5" algo="Sum"/><pk mz="738.71897080" i="950.547" sn="3.03492" a="19.2308" fwhm="0.0267975" res="27566.7" algo="Sum"/><pk mz="738.75831258" i="961.671" sn="3.07053" a="68.2218" fwhm="0.0835366" res="8843.53" algo="Sum"/><pk mz="738.84794607" i="696.035" sn="2.22238" a="50.4373" fwhm="0.0910754" res="8112.49" algo="Sum"/><pk mz="739.05446586" i="845.415" sn="2.6986" a="58.6976" fwhm="0.0620619" res="11908.3" algo="Sum"/><pk mz="739.51151308" i="2962.44" sn="9.47039" a="141.085" fwhm="0.056091" res="13184.1" algo="Sum"/><pk mz="739.56356972" i="3033.95" sn="9.70075" a="147.197" fwhm="0.0521356" res="14185.4" algo="Sum"/><pk mz="739.66749650" i="820.51" sn="2.62326" a="55.9785" fwhm="0.0831584" res="8894.68" algo="Sum"/><pk mz="739.72193873" i="707.999" sn="2.26461" a="18.9677" fwhm="0.032509" res="22754.4" algo="Sum"/><pk mz="739.74720799" i="766.872" sn="2.45352" a="29.4787" fwhm="0.0501594" res="14747.9" algo="Sum"/><pk mz="740.55178139" i="4223.47" sn="13.5576" a="210.781" fwhm="0.0526184" res="14074" algo="Sum"/><pk mz="740.66960203" i="1412.21" sn="4.53426" a="88.3126" fwhm="0.0814656" res="9091.81" algo="Sum"/><pk mz="740.71298202" i="1140.7" sn="3.66253" a="22.2599" fwhm="0.0214668" res="34505" algo="Sum"/><pk mz="740.75571948" i="1411.53" sn="4.53211" a="87.1113" fwhm="0.073818" res="10034.9" algo="Sum"/><pk mz="740.84293963" i="688.319" sn="2.2101" a="31.8623" fwhm="0.0484905" res="15278.1" algo="Sum"/><pk mz="741.52565197" i="14145.3" sn="45.5211" a="693.887" fwhm="0.0400259" res="18526.1" algo="Sum"/><pk mz="741.67481450" i="794.98" sn="2.55859" a="35.085" fwhm="0.0590715" res="12555.5" algo="Sum"/><pk mz="741.70468305" i="835.04" sn="2.68752" a="32.397" fwhm="0.053703" res="13811.2" algo="Sum"/><pk mz="741.73893921" i="735.358" sn="2.3667" a="36.1379" fwhm="0.0698164" res="10624.1" algo="Sum"/><pk mz="742.53313440" i="8398.82" sn="27.1461" a="292.679" fwhm="0.0399031" res="18608.4" algo="Sum"/><pk mz="742.56524237" i="10996" sn="35.5431" a="483.252" fwhm="0.0464623" res="15982.1" algo="Sum"/><pk mz="742.66063558" i="1132.25" sn="3.65983" a="44.7821" fwhm="0.0504529" res="14719.9" algo="Sum"/><pk mz="742.70674059" i="1107.87" sn="3.58105" a="45.5701" fwhm="0.0537392" res="13820.6" algo="Sum"/><pk mz="742.75115299" i="1386.27" sn="4.48092" a="55.3299" fwhm="0.0591149" res="12564.5" algo="Sum"/><pk mz="743.43853935" i="832.611" sn="2.69219" a="53.333" fwhm="0.0554694" res="13402.7" algo="Sum"/><pk mz="743.56798500" i="5957.31" sn="19.2712" a="275.416" fwhm="0.0455343" res="16329.9" algo="Sum"/><pk mz="743.68427980" i="814.804" sn="2.63552" a="32.3274" fwhm="0.0492643" res="15095.8" algo="Sum"/><pk mz="743.73550609" i="788.683" sn="2.55105" a="31.3076" fwhm="0.0537763" res="13830.2" algo="Sum"/><pk mz="744.49064187" i="1448.93" sn="4.69328" a="57.8633" fwhm="0.0466448" res="15960.8" algo="Sum"/><pk mz="744.57998627" i="7482.89" sn="24.238" a="361.835" fwhm="0.0479666" res="15522.9" algo="Sum"/><pk mz="744.66923574" i="983.197" sn="3.1847" a="20.4384" fwhm="0.0215241" res="34597.1" algo="Sum"/><pk mz="744.71042619" i="1117.56" sn="3.61993" a="38.7083" fwhm="0.0484301" res="15377" algo="Sum"/><pk mz="744.73476001" i="1138.46" sn="3.68762" a="55.959" fwhm="0.0699569" res="10645.6" algo="Sum"/><pk mz="744.78432494" i="934.58" sn="3.02749" a="55.8821" fwhm="0.0542492" res="13728.9" algo="Sum"/><pk mz="745.48592756" i="1043.09" sn="3.38337" a="59.8112" fwhm="0.0605764" res="12306.5" algo="Sum"/><pk mz="745.58653946" i="3664.06" sn="11.8848" a="246.746" fwhm="0.0709095" res="10514.6" algo="Sum"/><pk mz="745.71210431" i="746.521" sn="2.42285" a="19.5969" fwhm="0.0323087" res="23080.8" algo="Sum"/><pk mz="745.73272727" i="758.329" sn="2.46132" a="19.2804" fwhm="0.0323093" res="23081" algo="Sum"/><pk mz="746.50440806" i="1779.41" sn="5.78414" a="76.5188" fwhm="0.0511526" res="14593.7" algo="Sum"/><pk mz="746.60027139" i="5955.07" sn="19.3576" a="285.71" fwhm="0.0488101" res="15296" algo="Sum"/><pk mz="746.70485170" i="1543.63" sn="5.01804" a="71.1912" fwhm="0.0646602" res="11548.1" algo="Sum"/><pk mz="747.51245150" i="1419.47" sn="4.61797" a="82.0505" fwhm="0.0550492" res="13579" algo="Sum"/><pk mz="747.57211508" i="2359.01" sn="7.67451" a="88.8078" fwhm="0.0469279" res="15930.2" algo="Sum"/><pk mz="747.59899598" i="2758.29" sn="8.97346" a="158.287" fwhm="0.0546964" res="13668.2" algo="Sum"/><pk mz="747.70660050" i="865.701" sn="2.81599" a="41.9701" fwhm="0.0475056" res="15739.3" algo="Sum"/><pk mz="747.74373152" i="819.151" sn="2.66484" a="23.2232" fwhm="0.0431369" res="17334.2" algo="Sum"/><pk mz="748.52135742" i="2038.12" sn="6.6401" a="111.203" fwhm="0.0487198" res="15363.8" algo="Sum"/><pk mz="748.57923967" i="2133.24" sn="6.9511" a="87.8228" fwhm="0.0583243" res="12834.8" algo="Sum"/><pk mz="748.70005994" i="1657.4" sn="5.40224" a="89.7861" fwhm="0.0723439" res="10349.2" algo="Sum"/><pk mz="749.52445025" i="2349.2" sn="7.68263" a="165.369" fwhm="0.0746817" res="10036.2" algo="Sum"/><pk mz="749.69305250" i="800.244" sn="2.61844" a="23.1044" fwhm="0.0431928" res="17356.9" algo="Sum"/><pk mz="749.70737632" i="781.829" sn="2.55839" a="12.332" fwhm="0.0161976" res="46285.2" algo="Sum"/><pk mz="749.72887413" i="813.31" sn="2.66171" a="28.1982" fwhm="0.0431943" res="17357.1" algo="Sum"/><pk mz="750.53686829" i="2955.94" sn="9.68559" a="191.199" fwhm="0.0612799" res="12247.7" algo="Sum"/><pk mz="750.69897053" i="1274.58" sn="4.1797" a="88.3231" fwhm="0.0729086" res="10296.4" algo="Sum"/><pk mz="750.74423921" i="1147.54" sn="3.76392" a="29.0221" fwhm="0.0324176" res="23158.6" algo="Sum"/><pk mz="750.78083678" i="1146.53" sn="3.76113" a="71.3535" fwhm="0.082089" res="9145.94" algo="Sum"/><pk mz="751.56554404" i="8297.7" sn="27.3205" a="429.192" fwhm="0.0403143" res="18642.6" algo="Sum"/><pk mz="751.66115559" i="776.885" sn="2.55924" a="19.9597" fwhm="0.0324374" res="23172.7" algo="Sum"/><pk mz="751.69107315" i="719.652" sn="2.37103" a="11.6261" fwhm="0.0292528" res="25696.4" algo="Sum"/><pk mz="751.70907061" i="765.425" sn="2.52201" a="23.5698" fwhm="0.0432511" res="17380.1" algo="Sum"/><pk mz="751.74126263" i="732.836" sn="2.41489" a="22.9775" fwhm="0.043252" res="17380.5" algo="Sum"/><pk mz="751.75888565" i="701.648" sn="2.31222" a="24.2724" fwhm="0.0432531" res="17380.5" algo="Sum"/><pk mz="752.03973093" i="745.505" sn="2.45785" a="40.9434" fwhm="0.0459005" res="16384.1" algo="Sum"/><pk mz="752.51671574" i="5088.83" sn="16.8113" a="213.148" fwhm="0.0454449" res="16558.9" algo="Sum"/><pk mz="752.56153572" i="5872.17" sn="19.4039" a="298.736" fwhm="0.056001" res="13438.4" algo="Sum"/><pk mz="752.64900577" i="1256.86" sn="4.15463" a="59.451" fwhm="0.0649173" res="11594" algo="Sum"/><pk mz="752.74731703" i="1252.87" sn="4.1406" a="48.6802" fwhm="0.0541012" res="13913.7" algo="Sum"/><pk mz="753.04813366" i="2908.08" sn="9.61035" a="126.823" fwhm="0.0370079" res="20348.3" algo="Sum"/><pk mz="753.58108906" i="14594.3" sn="48.3989" a="685.304" fwhm="0.0407628" res="18487" algo="Sum"/><pk mz="753.66888654" i="871.074" sn="2.88874" a="25.7416" fwhm="0.0378945" res="19888.6" algo="Sum"/><pk mz="753.72545959" i="874.514" sn="2.90017" a="37.4704" fwhm="0.0595499" res="12657" algo="Sum"/><pk mz="753.75741453" i="789.628" sn="2.61892" a="19.6673" fwhm="0.0324827" res="23204.9" algo="Sum"/><pk mz="754.05457735" i="2730.7" sn="9.05751" a="115.922" fwhm="0.0355901" res="21187.2" algo="Sum"/><pk mz="754.53125588" i="17695" sn="58.7752" a="740.051" fwhm="0.0401397" res="18797.7" algo="Sum"/><pk mz="754.57920708" i="7538.73" sn="25.0403" a="305.691" fwhm="0.0437774" res="17236.7" algo="Sum"/><pk mz="754.64374877" i="1691.75" sn="5.61896" a="79.0664" fwhm="0.0663422" res="11375" algo="Sum"/><pk mz="754.71256730" i="973.989" sn="3.23523" a="20.5438" fwhm="0.0216686" res="34829.8" algo="Sum"/><pk mz="754.74175616" i="1175.68" sn="3.90518" a="88.9727" fwhm="0.0789829" res="9555.77" algo="Sum"/><pk mz="754.81695986" i="749.26" sn="2.48906" a="34.6893" fwhm="0.0648581" res="11638" algo="Sum"/><pk mz="755.05635789" i="1307.2" sn="4.34402" a="55.8277" fwhm="0.047922" res="15756" algo="Sum"/><pk mz="755.53475644" i="8712.42" sn="28.9825" a="378.233" fwhm="0.0388684" res="19438.3" algo="Sum"/><pk mz="755.58764536" i="3220.86" sn="10.7153" a="140.987" fwhm="0.0467814" res="16151.4" algo="Sum"/><pk mz="755.73181809" i="823.057" sn="2.73873" a="20.9355" fwhm="0.0325251" res="23235.3" algo="Sum"/><pk mz="756.54678014" i="30035" sn="100.066" a="1321.3" fwhm="0.0364301" res="20767.1" algo="Sum"/><pk mz="756.63636402" i="1516.79" sn="5.05369" a="71.5039" fwhm="0.0419943" res="18017.6" algo="Sum"/><pk mz="756.68766431" i="1138.02" sn="3.79169" a="18.0669" fwhm="0.0162728" res="46500.2" algo="Sum"/><pk mz="756.73725627" i="1634.66" sn="5.44641" a="122.407" fwhm="0.0874411" res="8654.25" algo="Sum"/><pk mz="756.82339330" i="836.909" sn="2.78844" a="33.2872" fwhm="0.0596725" res="12683" algo="Sum"/><pk mz="757.55021746" i="14095.5" sn="47.0739" a="608.733" fwhm="0.0381981" res="19832.2" algo="Sum"/><pk mz="757.61678994" i="4932.13" sn="16.4715" a="238.84" fwhm="0.0480654" res="15762.2" algo="Sum"/><pk mz="757.70230624" i="900.29" sn="3.00664" a="33.0921" fwhm="0.0251031" res="30183.6" algo="Sum"/><pk mz="757.73745393" i="924.867" sn="3.08872" a="31.3932" fwhm="0.0434245" res="17449.5" algo="Sum"/><pk mz="758.56555349" i="476398" sn="1591.66" a="12773.3" fwhm="0.0226238" res="33529.6" algo="Sum"/><pk mz="758.72102329" i="2034.39" sn="6.79686" a="131.97" fwhm="0.0856945" res="8853.79" algo="Sum"/><pk mz="758.91457452" i="779.157" sn="2.60426" a="40.6891" fwhm="0.061199" res="12400.8" algo="Sum"/><pk mz="759.45948053" i="791.755" sn="2.65114" a="51.0567" fwhm="0.0579015" res="13116.4" algo="Sum"/><pk mz="759.56858265" i="209060" sn="700.024" a="6506.07" fwhm="0.0269102" res="28226" algo="Sum"/><pk mz="759.62826700" i="10873.3" sn="36.4085" a="408.262" fwhm="0.0405887" res="18715.3" algo="Sum"/><pk mz="760.05612275" i="734.808" sn="2.46307" a="30.9112" fwhm="0.0593238" res="12812" algo="Sum"/><pk mz="760.57905465" i="223900" sn="750.838" a="6920.05" fwhm="0.0271916" res="27971.1" algo="Sum"/><pk mz="760.71503302" i="1756.96" sn="5.89268" a="43.4884" fwhm="0.0326322" res="23311.8" algo="Sum"/><pk mz="761.04195985" i="993.447" sn="3.3341" a="55.3712" fwhm="0.0595768" res="12774.1" algo="Sum"/><pk mz="761.58316101" i="84360.4" sn="283.071" a="3264.25" fwhm="0.0323482" res="23543.3" algo="Sum"/><pk mz="761.71724932" i="1087.76" sn="3.65075" a="27.0653" fwhm="0.0326538" res="23327.1" algo="Sum"/><pk mz="761.74706587" i="976.41" sn="3.27755" a="36.6883" fwhm="0.0540436" res="14095" algo="Sum"/><pk mz="761.78656285" i="753.977" sn="2.53177" a="15.5948" fwhm="0.0358256" res="21263.7" algo="Sum"/><pk mz="762.05032367" i="739.957" sn="2.48978" a="51.8721" fwhm="0.0760585" res="10019.3" algo="Sum"/><pk mz="762.50078036" i="1744.76" sn="5.87211" a="108.52" fwhm="0.0683533" res="11155.3" algo="Sum"/><pk mz="762.58714349" i="23170.6" sn="77.9917" a="1026.06" fwhm="0.0371333" res="20536.5" algo="Sum"/><pk mz="762.67817248" i="1522.24" sn="5.12381" a="60.6574" fwhm="0.0710865" res="10728.9" algo="Sum"/><pk mz="762.76218295" i="1019.94" sn="3.43453" a="20.5501" fwhm="0.021784" res="35014.8" algo="Sum"/><pk mz="762.78370053" i="1023.5" sn="3.44689" a="29.9535" fwhm="0.0381227" res="20008.7" algo="Sum"/><pk mz="763.50375077" i="1428.37" sn="4.81894" a="92.5874" fwhm="0.0661863" res="11535.7" algo="Sum"/><pk mz="763.59145979" i="5403.04" sn="18.2302" a="287.485" fwhm="0.0424857" res="17972.9" algo="Sum"/><pk mz="763.65967916" i="976.712" sn="3.29657" a="20.1575" fwhm="0.0217968" res="35035.4" algo="Sum"/><pk mz="763.68184457" i="958.593" sn="3.23578" a="24.9256" fwhm="0.0326958" res="23357.2" algo="Sum"/><pk mz="763.74090234" i="903.455" sn="3.05059" a="39.3072" fwhm="0.0574607" res="13291.5" algo="Sum"/><pk mz="763.78340185" i="709.557" sn="2.39624" a="25.496" fwhm="0.0490469" res="15572.5" algo="Sum"/><pk mz="764.55118844" i="11076.2" sn="37.5352" a="646.047" fwhm="0.040692" res="18788.8" algo="Sum"/><pk mz="764.67588705" i="1508.53" sn="5.1154" a="69.6227" fwhm="0.0654335" res="11686.3" algo="Sum"/><pk mz="764.77359626" i="944.897" sn="3.20568" a="42.0627" fwhm="0.0395738" res="19325.3" algo="Sum"/><pk mz="765.04990283" i="1544.38" sn="5.24389" a="78.2163" fwhm="0.0414151" res="18472.7" algo="Sum"/><pk mz="765.55394863" i="6615.24" sn="22.477" a="328.523" fwhm="0.0442528" res="17299.6" algo="Sum"/><pk mz="765.67270083" i="911.788" sn="3.09985" a="44.4349" fwhm="0.0620622" res="12337.2" algo="Sum"/><pk mz="765.71588381" i="758.401" sn="2.57882" a="16.3287" fwhm="0.0469259" res="16317.5" algo="Sum"/><pk mz="765.74056377" i="768.84" sn="2.61458" a="19.7951" fwhm="0.0327399" res="23388.6" algo="Sum"/><pk mz="766.05644615" i="1859.92" sn="6.3292" a="94.6588" fwhm="0.0404412" res="18942.5" algo="Sum"/><pk mz="766.56632671" i="18920.8" sn="64.551" a="826.028" fwhm="0.0459309" res="16689.5" algo="Sum"/><pk mz="766.67335422" i="1233.82" sn="4.21118" a="62.8823" fwhm="0.0655189" res="11701.6" algo="Sum"/><pk mz="766.72421717" i="1252.27" sn="4.27423" a="50.1331" fwhm="0.0546009" res="14042.3" algo="Sum"/><pk mz="766.75503457" i="1260.95" sn="4.3038" a="51.4496" fwhm="0.0546024" res="14042.5" algo="Sum"/><pk mz="767.06348490" i="2484.5" sn="8.4805" a="130.623" fwhm="0.0421233" res="18209.9" algo="Sum"/><pk mz="767.56939609" i="10902.2" sn="37.3131" a="505.814" fwhm="0.0507555" res="15122.9" algo="Sum"/><pk mz="767.69674244" i="872.353" sn="2.98584" a="37.5654" fwhm="0.0503318" res="15252.7" algo="Sum"/><pk mz="767.73655462" i="795.013" sn="2.7212" a="23.4943" fwhm="0.0382463" res="20073.5" algo="Sum"/><pk mz="767.76692815" i="685.398" sn="2.34593" a="38.049" fwhm="0.0884934" res="8675.98" algo="Sum"/><pk mz="768.06834736" i="1677.68" sn="5.74454" a="78.4011" fwhm="0.0532598" res="14421.2" algo="Sum"/><pk mz="768.49143843" i="1846.12" sn="6.3482" a="71.7558" fwhm="0.0430148" res="17865.8" algo="Sum"/><pk mz="768.58217387" i="20218" sn="69.5342" a="948.973" fwhm="0.0496688" res="15474.1" algo="Sum"/><pk mz="768.72621586" i="1397.89" sn="4.80823" a="78.6242" fwhm="0.078287" res="9819.33" algo="Sum"/><pk mz="769.05340149" i="1208.84" sn="4.15867" a="87.6045" fwhm="0.0435477" res="17660" algo="Sum"/><pk mz="769.49640291" i="1142.14" sn="3.93617" a="63.0617" fwhm="0.0493145" res="15603.9" algo="Sum"/><pk mz="769.58236375" i="10137.6" sn="34.9369" a="449.229" fwhm="0.043837" res="17555.5" algo="Sum"/><pk mz="769.71127352" i="866.793" sn="2.98734" a="34.2577" fwhm="0.0371434" res="20722.7" algo="Sum"/><pk mz="769.73093301" i="860.791" sn="2.96665" a="36.3235" fwhm="0.0587678" res="13097.8" algo="Sum"/><pk mz="770.05738028" i="2009.11" sn="6.92756" a="97.7155" fwhm="0.0393009" res="19593.9" algo="Sum"/><pk mz="770.50614995" i="6050.87" sn="20.9383" a="270.026" fwhm="0.0487351" res="15810.1" algo="Sum"/><pk mz="770.56539099" i="8159.79" sn="28.239" a="325.188" fwhm="0.0489184" res="15752.1" algo="Sum"/><pk mz="770.59240243" i="7874.82" sn="27.2527" a="363.682" fwhm="0.0449272" res="17152" algo="Sum"/><pk mz="770.72178283" i="1355.16" sn="4.68986" a="73.1481" fwhm="0.063705" res="12098.3" algo="Sum"/><pk mz="771.06380644" i="1739.65" sn="6.02315" a="90.3758" fwhm="0.0400675" res="19244.1" algo="Sum"/><pk mz="771.50916988" i="3093.49" sn="10.7205" a="158.434" fwhm="0.0546171" res="14125.8" algo="Sum"/><pk mz="771.56944922" i="4176.3" sn="14.4731" a="180.384" fwhm="0.0529878" res="14561.3" algo="Sum"/><pk mz="771.59706054" i="3649.16" sn="12.6463" a="211.34" fwhm="0.055546" res="13891.1" algo="Sum"/><pk mz="771.71051854" i="824.731" sn="2.85813" a="25.7554" fwhm="0.0383451" res="20125.4" algo="Sum"/><pk mz="772.06785528" i="884.535" sn="3.06657" a="49.1402" fwhm="0.0531592" res="14523.7" algo="Sum"/><pk mz="772.52247250" i="7435.6" sn="25.801" a="349.568" fwhm="0.0528886" res="14606.6" algo="Sum"/><pk mz="772.58020134" i="11283.4" sn="39.1525" a="676.335" fwhm="0.051838" res="14903.7" algo="Sum"/><pk mz="772.70721452" i="1328.38" sn="4.60937" a="66.5696" fwhm="0.071258" res="10843.8" algo="Sum"/><pk mz="772.80278167" i="840.136" sn="2.91564" a="28.6949" fwhm="0.0493354" res="15664.3" algo="Sum"/><pk mz="773.05917614" i="754.232" sn="2.61775" a="60.8252" fwhm="0.062059" res="12456.8" algo="Sum"/><pk mz="773.52871007" i="3955.69" sn="13.7376" a="195.543" fwhm="0.0533688" res="14494" algo="Sum"/><pk mz="773.58388674" i="5945.12" sn="20.6466" a="278.271" fwhm="0.0560773" res="13795" algo="Sum"/><pk mz="773.64648334" i="4687.38" sn="16.2786" a="232.293" fwhm="0.0588592" res="13144" algo="Sum"/><pk mz="774.05394814" i="938.849" sn="3.26389" a="69.4604" fwhm="0.0559424" res="13836.6" algo="Sum"/><pk mz="774.55497145" i="6345.36" sn="22.0735" a="346.772" fwhm="0.0569002" res="13612.5" algo="Sum"/><pk mz="774.58915464" i="6275.04" sn="21.8289" a="289.961" fwhm="0.0543572" res="14250" algo="Sum"/><pk mz="774.64792988" i="3194.42" sn="11.1133" a="132.379" fwhm="0.0493445" res="15698.8" algo="Sum"/><pk mz="774.80432107" i="781.646" sn="2.71926" a="49.6575" fwhm="0.0802567" res="9654.08" algo="Sum"/><pk mz="775.05760170" i="1027.18" sn="3.57744" a="70.3511" fwhm="0.0629032" res="12321.4" algo="Sum"/><pk mz="775.55519906" i="3865.92" sn="13.4586" a="236.301" fwhm="0.0717691" res="10806.3" algo="Sum"/><pk mz="775.64971182" i="1404.72" sn="4.89055" a="81.1087" fwhm="0.0602242" res="12879.4" algo="Sum"/><pk mz="775.70542052" i="808.362" sn="2.81406" a="16.3795" fwhm="0.0397144" res="19532.1" algo="Sum"/><pk mz="775.73979701" i="835.06" sn="2.90724" a="28.1591" fwhm="0.0379768" res="20426.7" algo="Sum"/><pk mz="776.06020698" i="763.749" sn="2.66481" a="60.8014" fwhm="0.0632323" res="12273.2" algo="Sum"/><pk mz="776.55914183" i="3354.18" sn="11.7096" a="170.096" fwhm="0.0692519" res="11213.5" algo="Sum"/><pk mz="776.69136030" i="1109.11" sn="3.87312" a="49.2138" fwhm="0.0604505" res="12848.4" algo="Sum"/><pk mz="776.72514838" i="961.992" sn="3.35994" a="20.2861" fwhm="0.0219825" res="35333.8" algo="Sum"/><pk mz="776.75415997" i="982.981" sn="3.43376" a="15.1149" fwhm="0.0248688" res="31234.1" algo="Sum"/><pk mz="776.78506328" i="1058.87" sn="3.69945" a="72.2612" fwhm="0.0697107" res="11143" algo="Sum"/><pk mz="777.05092844" i="1082.48" sn="3.79168" a="54.5444" fwhm="0.0635365" res="12230" algo="Sum"/><pk mz="777.55890666" i="2731.89" sn="9.57071" a="166.774" fwhm="0.0743992" res="10451.2" algo="Sum"/><pk mz="777.69108850" i="862.097" sn="3.02119" a="30.8781" fwhm="0.049491" res="15713.8" algo="Sum"/><pk mz="778.05534441" i="1076.61" sn="3.78018" a="63.5085" fwhm="0.0549503" res="14159.2" algo="Sum"/><pk mz="778.53258026" i="16994.7" sn="59.6835" a="842.882" fwhm="0.040057" res="19435.6" algo="Sum"/><pk mz="778.65471459" i="1449.84" sn="5.09462" a="103.607" fwhm="0.0715625" res="10880.8" algo="Sum"/><pk mz="778.75039308" i="1032.84" sn="3.63104" a="63.2017" fwhm="0.0774179" res="10059" algo="Sum"/><pk mz="778.78917712" i="952.851" sn="3.35039" a="31.0827" fwhm="0.0495265" res="15724.7" algo="Sum"/><pk mz="779.06342968" i="1389.7" sn="4.89686" a="91.6235" fwhm="0.0539669" res="14435.9" algo="Sum"/><pk mz="779.53680321" i="9274.37" sn="32.6769" a="430.569" fwhm="0.044247" res="17617.9" algo="Sum"/><pk mz="779.59731946" i="4717.67" sn="16.6271" a="220.706" fwhm="0.0533609" res="14609.9" algo="Sum"/><pk mz="779.70322363" i="886.14" sn="3.1247" a="26.9744" fwhm="0.0385432" res="20229.3" algo="Sum"/><pk mz="779.73015015" i="817.739" sn="2.88377" a="25.3566" fwhm="0.038544" res="20229.6" algo="Sum"/><pk mz="779.76975409" i="757.218" sn="2.6705" a="15.7319" fwhm="0.0220255" res="35403" algo="Sum"/><pk mz="779.79782336" i="747.54" sn="2.63648" a="22.51" fwhm="0.0384356" res="20288.4" algo="Sum"/><pk mz="780.06835130" i="1621.86" sn="5.7243" a="128.764" fwhm="0.0571088" res="13659.3" algo="Sum"/><pk mz="780.15897729" i="726.27" sn="2.56378" a="24.6417" fwhm="0.0494947" res="15762.5" algo="Sum"/><pk mz="780.19482212" i="742.398" sn="2.62044" a="21.332" fwhm="0.0405005" res="19263.8" algo="Sum"/><pk mz="780.23918989" i="922.047" sn="3.2542" a="64.8557" fwhm="0.0723031" res="10791.2" algo="Sum"/><pk mz="780.38854686" i="815.045" sn="2.8767" a="37.4197" fwhm="0.0536037" res="14558.5" algo="Sum"/><pk mz="780.54909660" i="684807" sn="2418.89" a="16040.4" fwhm="0.0204657" res="38139.4" algo="Sum"/><pk mz="780.73230059" i="1586.63" sn="5.60746" a="83.2651" fwhm="0.0716275" res="10899.9" algo="Sum"/><pk mz="780.82503347" i="912.685" sn="3.22516" a="61.3485" fwhm="0.0421466" res="18526.4" algo="Sum"/><pk mz="781.04999768" i="8878.29" sn="31.3623" a="424.655" fwhm="0.036526" res="21383.4" algo="Sum"/><pk mz="781.15090828" i="725.787" sn="2.56428" a="3.96647" fwhm="0.0104151" res="75001.8" algo="Sum"/><pk mz="781.16447938" i="787.645" sn="2.78302" a="24.5959" fwhm="0.0440904" res="17717.4" algo="Sum"/><pk mz="781.23475003" i="750.065" sn="2.65185" a="52.2792" fwhm="0.0837135" res="9332.24" algo="Sum"/><pk mz="781.38558855" i="801.098" sn="2.8311" a="44.7258" fwhm="0.0643241" res="12147.6" algo="Sum"/><pk mz="781.55226536" i="292213" sn="1033.36" a="8521.12" fwhm="0.0255598" res="30577.4" algo="Sum"/><pk mz="781.82211618" i="796.376" sn="2.8167" a="29.176" fwhm="0.0496227" res="15755.3" algo="Sum"/><pk mz="782.05669879" i="9403.32" sn="33.2625" a="444.242" fwhm="0.0372429" res="20998.8" algo="Sum"/><pk mz="782.15278211" i="773.314" sn="2.7362" a="22.3455" fwhm="0.0386038" res="20261" algo="Sum"/><pk mz="782.22194374" i="745.336" sn="2.64024" a="27.7271" fwhm="0.049635" res="15759.5" algo="Sum"/><pk mz="782.56357745" i="534095" sn="1894.69" a="14384.5" fwhm="0.0228969" res="34177.7" algo="Sum"/><pk mz="782.83408252" i="985.693" sn="3.49734" a="69.857" fwhm="0.0685774" res="11415.3" algo="Sum"/><pk mz="782.94295394" i="697.806" sn="2.47597" a="20.8623" fwhm="0.0358941" res="21812.6" algo="Sum"/><pk mz="783.06283383" i="4879.25" sn="17.3247" a="249.274" fwhm="0.0407096" res="19235.3" algo="Sum"/><pk mz="783.18245036" i="703.698" sn="2.49831" a="46.174" fwhm="0.088294" res="8870.17" algo="Sum"/><pk mz="783.56692041" i="212091" sn="756.276" a="7190.75" fwhm="0.0278776" res="28107.4" algo="Sum"/><pk mz="783.81481732" i="699.845" sn="2.49557" a="37.106" fwhm="0.0550023" res="14250.6" algo="Sum"/><pk mz="784.07104628" i="2675.52" sn="9.54396" a="176.565" fwhm="0.0441721" res="17750.4" algo="Sum"/><pk mz="784.57808013" i="187694" sn="671.491" a="6619.1" fwhm="0.0293619" res="26720.9" algo="Sum"/><pk mz="785.07587798" i="1494.07" sn="5.34757" a="102.013" fwhm="0.0708211" res="11085.3" algo="Sum"/><pk mz="785.58264532" i="72723.6" sn="261.409" a="2793.47" fwhm="0.0344191" res="22824" algo="Sum"/><pk mz="785.64786904" i="13915.8" sn="50.0211" a="568.656" fwhm="0.046893" res="16754" algo="Sum"/><pk mz="785.83313118" i="737.654" sn="2.65157" a="28.0072" fwhm="0.0497496" res="15795.8" algo="Sum"/><pk mz="786.06072212" i="1213.17" sn="4.36574" a="84.1014" fwhm="0.0710168" res="11068.7" algo="Sum"/><pk mz="786.17991261" i="731.165" sn="2.63199" a="37.211" fwhm="0.0584489" res="13450.7" algo="Sum"/><pk mz="786.50724877" i="3158.3" sn="11.379" a="169.98" fwhm="0.0487488" res="16133.9" algo="Sum"/><pk mz="786.59561140" i="172207" sn="620.44" a="5808.11" fwhm="0.0288479" res="27267" algo="Sum"/><pk mz="786.77969692" i="1226.23" sn="4.41845" a="31.3213" fwhm="0.0331865" res="23707.8" algo="Sum"/><pk mz="786.85334248" i="752.579" sn="2.71232" a="47.9389" fwhm="0.0476417" res="16516.1" algo="Sum"/><pk mz="787.06387921" i="1272.95" sn="4.58856" a="95.8887" fwhm="0.0593594" res="13259.3" algo="Sum"/><pk mz="787.59927800" i="76238.9" sn="275.013" a="2802.15" fwhm="0.0325816" res="24173.2" algo="Sum"/><pk mz="787.66247460" i="14651.3" sn="52.8509" a="685.972" fwhm="0.0493439" res="15962.7" algo="Sum"/><pk mz="787.78880728" i="887.534" sn="3.20253" a="74.9527" fwhm="0.0939045" res="8389.25" algo="Sum"/><pk mz="788.06264460" i="1427.25" sn="5.15291" a="106.112" fwhm="0.0609523" res="12929.2" algo="Sum"/><pk mz="788.55140860" i="14428" sn="52.1394" a="617.205" fwhm="0.0446266" res="17670" algo="Sum"/><pk mz="788.60622493" i="33757.9" sn="121.993" a="1504.74" fwhm="0.0395913" res="19918.7" algo="Sum"/><pk mz="788.66579912" i="7846.11" sn="28.359" a="327.266" fwhm="0.0449113" res="17560.5" algo="Sum"/><pk mz="788.77492196" i="1063.68" sn="3.84513" a="21.5805" fwhm="0.0221523" res="35606.8" algo="Sum"/><pk mz="789.04095938" i="1640.99" sn="5.93399" a="109.385" fwhm="0.0755612" res="10442.4" algo="Sum"/><pk mz="789.55266931" i="8161.74" sn="29.5355" a="406.457" fwhm="0.0508135" res="15538.2" algo="Sum"/><pk mz="789.61167307" i="11668.5" sn="42.231" a="564.967" fwhm="0.0442154" res="17858.3" algo="Sum"/><pk mz="789.66972817" i="2999.22" sn="10.8554" a="148.125" fwhm="0.0434468" res="18175.6" algo="Sum"/><pk mz="789.76811502" i="751.468" sn="2.72048" a="30.9304" fwhm="0.0554159" res="14251.7" algo="Sum"/><pk mz="790.04511596" i="1752.62" sn="6.35031" a="101.419" fwhm="0.0550482" res="14351.9" algo="Sum"/><pk mz="790.26606474" i="689.72" sn="2.49921" a="41.1395" fwhm="0.0615261" res="12844.4" algo="Sum"/><pk mz="790.56515438" i="19605.6" sn="71.0548" a="996.864" fwhm="0.0455352" res="17361.6" algo="Sum"/><pk mz="790.67489351" i="1846.4" sn="6.691" a="134.819" fwhm="0.0638602" res="12381.3" algo="Sum"/><pk mz="790.78710004" i="788.904" sn="2.86019" a="32.8178" fwhm="0.051891" res="15239.4" algo="Sum"/><pk mz="791.05485598" i="1223.42" sn="4.4406" a="85.4276" fwhm="0.0684737" res="11552.7" algo="Sum"/><pk mz="791.56827181" i="10180.5" sn="36.9932" a="508.044" fwhm="0.0515357" res="15359.6" algo="Sum"/><pk mz="791.72320567" i="760.964" sn="2.76658" a="40.9089" fwhm="0.0669454" res="11826.4" algo="Sum"/><pk mz="792.04732761" i="1321.7" sn="4.82402" a="94.2242" fwhm="0.0629565" res="12580.9" algo="Sum"/><pk mz="792.55198958" i="13613.4" sn="49.7033" a="444.349" fwhm="0.0368138" res="21528.6" algo="Sum"/><pk mz="792.57588702" i="13887.2" sn="50.7066" a="630.082" fwhm="0.0470242" res="16854.6" algo="Sum"/><pk mz="792.67370767" i="1271.32" sn="4.64409" a="61.9088" fwhm="0.0642342" res="12340.4" algo="Sum"/><pk mz="792.72690600" i="1055.38" sn="3.85624" a="43.0823" fwhm="0.0555195" res="14278.4" algo="Sum"/><pk mz="792.75750646" i="934.039" sn="3.41335" a="37.1428" fwhm="0.0555212" res="14278.5" algo="Sum"/><pk mz="793.04902675" i="7411.09" sn="27.1452" a="350.622" fwhm="0.0370645" res="21396.4" algo="Sum"/><pk mz="793.55207589" i="18051.9" sn="66.1445" a="841.543" fwhm="0.0488175" res="16255.5" algo="Sum"/><pk mz="793.71694257" i="734.351" sn="2.69272" a="19.6901" fwhm="0.0333326" res="23812.1" algo="Sum"/><pk mz="793.74390626" i="695.074" sn="2.54937" a="18.0902" fwhm="0.0333332" res="23812.4" algo="Sum"/><pk mz="794.05615165" i="10265" sn="37.737" a="466.851" fwhm="0.0374263" res="21216.6" algo="Sum"/><pk mz="794.56168755" i="29590.2" sn="108.797" a="1243.89" fwhm="0.0519953" res="15281.4" algo="Sum"/><pk mz="794.70957499" i="1060.42" sn="3.90118" a="16.9653" fwhm="0.0166766" res="47654.2" algo="Sum"/><pk mz="794.72246685" i="1096.96" sn="4.03571" a="31.7775" fwhm="0.0389127" res="20423.2" algo="Sum"/><pk mz="794.76342022" i="894.578" sn="3.29128" a="35.2137" fwhm="0.0522196" res="15219.6" algo="Sum"/><pk mz="795.06381144" i="10919.9" sn="40.1824" a="513.791" fwhm="0.0375265" res="21186.7" algo="Sum"/><pk mz="795.56843544" i="17571.5" sn="64.7053" a="756.903" fwhm="0.0520607" res="15281.5" algo="Sum"/><pk mz="796.07132363" i="6334.63" sn="23.3277" a="344.261" fwhm="0.0414169" res="19220.9" algo="Sum"/><pk mz="796.20880899" i="692.476" sn="2.55264" a="17.3636" fwhm="0.0333847" res="23849.5" algo="Sum"/><pk mz="796.52164047" i="156527" sn="577.247" a="5268.17" fwhm="0.0297499" res="26773.9" algo="Sum"/><pk mz="796.71413833" i="1229.41" sn="4.53458" a="102.645" fwhm="0.0751394" res="10603.1" algo="Sum"/><pk mz="796.80178048" i="811.704" sn="2.99399" a="25.9834" fwhm="0.0445294" res="17893.8" algo="Sum"/><pk mz="797.07909482" i="2619.04" sn="9.664" a="195.256" fwhm="0.0526987" res="15125.2" algo="Sum"/><pk mz="797.52468700" i="71342.7" sn="263.74" a="2684.41" fwhm="0.0332362" res="23995.7" algo="Sum"/><pk mz="798.07814464" i="1255.67" sn="4.64576" a="100.912" fwhm="0.0893627" res="8930.77" algo="Sum"/><pk mz="798.53381969" i="82452.5" sn="306.63" a="3841.86" fwhm="0.036004" res="22179.1" algo="Sum"/><pk mz="798.71376442" i="1334.51" sn="4.96316" a="86.6247" fwhm="0.0822349" res="9712.59" algo="Sum"/><pk mz="798.80801002" i="801.006" sn="2.97918" a="58.6111" fwhm="0.0465372" res="17164.9" algo="Sum"/><pk mz="799.06592135" i="1253.23" sn="4.66418" a="85.2182" fwhm="0.0630445" res="12674.6" algo="Sum"/><pk mz="799.53818948" i="33406.5" sn="124.834" a="1701.38" fwhm="0.0410891" res="19458.6" algo="Sum"/><pk mz="799.66404488" i="6867.76" sn="25.6669" a="341.791" fwhm="0.0458208" res="17452" algo="Sum"/><pk mz="799.76955288" i="729.07" sn="2.72517" a="18.2347" fwhm="0.0334595" res="23902.6" algo="Sum"/><pk mz="800.06870020" i="1411.09" sn="5.27848" a="102.509" fwhm="0.0659078" res="12139.2" algo="Sum"/><pk mz="800.54026761" i="14919.9" sn="56.0817" a="982.628" fwhm="0.0520136" res="15391" algo="Sum"/><pk mz="800.66768963" i="4524.41" sn="17.0066" a="245.891" fwhm="0.054489" res="14694.1" algo="Sum"/><pk mz="800.78990727" i="805.819" sn="3.02879" a="15.3103" fwhm="0.0223204" res="35877" algo="Sum"/><pk mz="800.81024465" i="694.098" sn="2.60879" a="14.4985" fwhm="0.0273212" res="29310.9" algo="Sum"/><pk mz="801.04730135" i="1570.84" sn="5.91012" a="102.78" fwhm="0.069269" res="11564.3" algo="Sum"/><pk mz="801.54359667" i="6486.39" sn="24.4377" a="500.424" fwhm="0.0643477" res="12456.4" algo="Sum"/><pk mz="801.67898269" i="6865.15" sn="25.8647" a="389.715" fwhm="0.0427339" res="18759.8" algo="Sum"/><pk mz="802.04631103" i="1912.15" sn="7.21088" a="105.082" fwhm="0.057701" res="13900" algo="Sum"/><pk mz="802.09403375" i="1372.77" sn="5.17801" a="69.7387" fwhm="0.0550749" res="14563.7" algo="Sum"/><pk mz="802.53308680" i="18435.6" sn="69.6254" a="1046.71" fwhm="0.0432032" res="18575.8" algo="Sum"/><pk mz="802.68301726" i="3886.38" sn="14.678" a="215.162" fwhm="0.0523666" res="15328.1" algo="Sum"/><pk mz="802.78679104" i="801.05" sn="3.02658" a="37.7137" fwhm="0.0706752" res="11358.8" algo="Sum"/><pk mz="803.05231363" i="2017.72" sn="7.62757" a="107.216" fwhm="0.0548574" res="14638.9" algo="Sum"/><pk mz="803.09395428" i="1061.67" sn="4.01412" a="53.064" fwhm="0.0847147" res="9479.99" algo="Sum"/><pk mz="803.53694181" i="9548" sn="36.1107" a="609.608" fwhm="0.047571" res="16891.3" algo="Sum"/><pk mz="803.68748515" i="1649.67" sn="6.24124" a="122.845" fwhm="0.0877302" res="9160.9" algo="Sum"/><pk mz="803.76100866" i="693.773" sn="2.62506" a="18.1558" fwhm="0.0609989" res="13176.7" algo="Sum"/><pk mz="804.05436382" i="1617.03" sn="6.12175" a="98.8753" fwhm="0.0514501" res="15627.9" algo="Sum"/><pk mz="804.54748806" i="262693" sn="994.901" a="8306.38" fwhm="0.0267477" res="30079.1" algo="Sum"/><pk mz="804.74410152" i="1172.9" sn="4.44347" a="52.7927" fwhm="0.0615328" res="13078.3" algo="Sum"/><pk mz="805.04965856" i="5666.25" sn="21.4798" a="291.141" fwhm="0.0381907" res="21079.8" algo="Sum"/><pk mz="805.55077342" i="127586" sn="483.823" a="4725.16" fwhm="0.0305692" res="26351.7" algo="Sum"/><pk mz="805.68341244" i="1170.96" sn="4.44164" a="40.1298" fwhm="0.0447775" res="17993" algo="Sum"/><pk mz="805.73434611" i="923.527" sn="3.50385" a="45.7794" fwhm="0.0720671" res="11180.3" algo="Sum"/><pk mz="805.78129493" i="727.859" sn="2.76217" a="25.3926" fwhm="0.0817916" res="9851.63" algo="Sum"/><pk mz="806.05612872" i="7024.95" sn="26.7083" a="344.423" fwhm="0.0376748" res="21395.1" algo="Sum"/><pk mz="806.24053104" i="708.815" sn="2.6965" a="28.9954" fwhm="0.0559906" res="14399.6" algo="Sum"/><pk mz="806.42296767" i="723.063" sn="2.75071" a="28.1614" fwhm="0.0889589" res="9065.12" algo="Sum"/><pk mz="806.56314741" i="317818" sn="1209.51" a="10051.7" fwhm="0.0262723" res="30700.1" algo="Sum"/><pk mz="806.83584638" i="787.153" sn="2.99841" a="64.8208" fwhm="0.0641857" res="12570.3" algo="Sum"/><pk mz="807.06414931" i="9132.58" sn="34.8692" a="475.443" fwhm="0.0391191" res="20631" algo="Sum"/><pk mz="807.56674846" i="145257" sn="555.607" a="5255.94" fwhm="0.0305429" res="26440.4" algo="Sum"/><pk mz="807.62691267" i="12243.9" sn="46.8445" a="467.265" fwhm="0.0422633" res="19109.4" algo="Sum"/><pk mz="808.07259733" i="7476.3" sn="28.6706" a="444.055" fwhm="0.0504943" res="16003.3" algo="Sum"/><pk mz="808.43704763" i="817.008" sn="3.13334" a="28.1007" fwhm="0.0475526" res="17000.9" algo="Sum"/><pk mz="808.57830351" i="287640" sn="1103.69" a="8870.56" fwhm="0.0266389" res="30353.3" algo="Sum"/><pk mz="808.83233447" i="755.557" sn="2.90047" a="39.2239" fwhm="0.0579346" res="13961.1" algo="Sum"/><pk mz="809.08133864" i="4262.82" sn="16.4031" a="182.452" fwhm="0.0469006" res="17251" algo="Sum"/><pk mz="809.58204235" i="123202" sn="474.369" a="4509.7" fwhm="0.0308739" res="26222.2" algo="Sum"/><pk mz="809.64363653" i="14450.3" sn="55.6524" a="576.301" fwhm="0.0443189" res="18268.6" algo="Sum"/><pk mz="809.83263394" i="692.859" sn="2.669" a="27.8042" fwhm="0.0947684" res="8545.39" algo="Sum"/><pk mz="810.09586986" i="1933.41" sn="7.44975" a="146.891" fwhm="0.0771753" res="10496.8" algo="Sum"/><pk mz="810.59389379" i="124373" sn="480.213" a="4535.45" fwhm="0.0324068" res="25013.1" algo="Sum"/><pk mz="811.06876079" i="1031.14" sn="3.98205" a="63.202" fwhm="0.0585316" res="13856.9" algo="Sum"/><pk mz="811.08914247" i="1077.7" sn="4.16194" a="38.308" fwhm="0.0505429" res="16047.5" algo="Sum"/><pk mz="811.59837839" i="54075.2" sn="209.658" a="2128.4" fwhm="0.0356489" res="22766.4" algo="Sum"/><pk mz="811.66238304" i="15249.2" sn="59.1226" a="658.964" fwhm="0.0480793" res="16881.7" algo="Sum"/><pk mz="812.06918022" i="1116.87" sn="4.33172" a="118.039" fwhm="0.0913592" res="8888.75" algo="Sum"/><pk mz="812.54544962" i="7090.3" sn="27.5527" a="345.428" fwhm="0.0555916" res="14616.3" algo="Sum"/><pk mz="812.60845482" i="38001.5" sn="147.661" a="1678.42" fwhm="0.0384748" res="21120.5" algo="Sum"/><pk mz="812.66385321" i="8512.76" sn="33.0846" a="416.588" fwhm="0.0460343" res="17653.4" algo="Sum"/><pk mz="812.77631141" i="861.822" sn="3.34947" a="47.4866" fwhm="0.0575672" res="14118.7" algo="Sum"/><pk mz="813.04319389" i="1150.05" sn="4.47097" a="55.0133" fwhm="0.0507276" res="16027.6" algo="Sum"/><pk mz="813.07360422" i="1167" sn="4.53688" a="62.7968" fwhm="0.0567306" res="14332.2" algo="Sum"/><pk mz="813.54867416" i="4514.3" sn="17.6113" a="247.709" fwhm="0.0593955" res="13697.1" algo="Sum"/><pk mz="813.61334442" i="15485.4" sn="60.422" a="700.446" fwhm="0.0438701" res="18546" algo="Sum"/><pk mz="813.67981164" i="25306.5" sn="98.7424" a="1077.14" fwhm="0.0380712" res="21372.6" algo="Sum"/><pk mz="814.04856475" i="1400.98" sn="5.46829" a="69.7405" fwhm="0.055604" res="14640.1" algo="Sum"/><pk mz="814.56203253" i="9353.55" sn="36.6307" a="607.562" fwhm="0.0664254" res="12262.8" algo="Sum"/><pk mz="814.61848297" i="7265.1" sn="28.4518" a="302.007" fwhm="0.058127" res="14014.5" algo="Sum"/><pk mz="814.68361323" i="13285.3" sn="52.0285" a="613.901" fwhm="0.0410534" res="19844.5" algo="Sum"/><pk mz="815.05490854" i="1748.12" sn="6.8516" a="99.0748" fwhm="0.0601801" res="13543.6" algo="Sum"/><pk mz="815.09234303" i="1131.17" sn="4.43426" a="65.9144" fwhm="0.0984069" res="8282.87" algo="Sum"/><pk mz="815.56428368" i="6033.78" sn="23.7478" a="368.563" fwhm="0.0604119" res="13500.1" algo="Sum"/><pk mz="815.62429335" i="3247.48" sn="12.7815" a="131.497" fwhm="0.0563154" res="14483.1" algo="Sum"/><pk mz="815.69264198" i="10532" sn="41.4521" a="496.066" fwhm="0.0411437" res="19825.4" algo="Sum"/><pk mz="816.06007805" i="1558.49" sn="6.14456" a="76.9832" fwhm="0.0594282" res="13731.9" algo="Sum"/><pk mz="816.10135264" i="1003.04" sn="3.95462" a="61.8166" fwhm="0.0564752" res="14450.6" algo="Sum"/><pk mz="816.58135259" i="17253.6" sn="68.0815" a="958.618" fwhm="0.045686" res="17873.8" algo="Sum"/><pk mz="816.69630131" i="5153.53" sn="20.3361" a="268.351" fwhm="0.0470791" res="17347.3" algo="Sum"/><pk mz="817.05132824" i="2304.67" sn="9.10086" a="134.238" fwhm="0.0469071" res="17418.5" algo="Sum"/><pk mz="817.58339718" i="9145.48" sn="36.1552" a="446.049" fwhm="0.0489599" res="16699" algo="Sum"/><pk mz="817.70021620" i="1852.14" sn="7.32371" a="113.417" fwhm="0.0714296" res="11447.6" algo="Sum"/><pk mz="818.05692553" i="2854.32" sn="11.2909" a="152.181" fwhm="0.0420936" res="19434.2" algo="Sum"/><pk mz="818.51070773" i="5730.9" sn="22.6941" a="241.273" fwhm="0.042329" res="19336.9" algo="Sum"/><pk mz="818.57076254" i="13540.1" sn="53.6203" a="612.376" fwhm="0.0493156" res="16598.6" algo="Sum"/><pk mz="819.06445707" i="5090.07" sn="20.1714" a="270.047" fwhm="0.0387646" res="21129.2" algo="Sum"/><pk mz="819.51920791" i="3190.5" sn="12.6641" a="140.954" fwhm="0.0435562" res="18815.2" algo="Sum"/><pk mz="819.57103243" i="9521.52" sn="37.7965" a="412.619" fwhm="0.0479969" res="17075.5" algo="Sum"/><pk mz="820.07305351" i="3973.34" sn="15.8202" a="215.876" fwhm="0.0519081" res="15798.6" algo="Sum"/><pk mz="820.52225235" i="68724.7" sn="273.689" a="2783.75" fwhm="0.0362917" res="22609.1" algo="Sum"/><pk mz="820.71721926" i="1140.63" sn="4.54478" a="45.8059" fwhm="0.0564912" res="14528.2" algo="Sum"/><pk mz="821.08258544" i="2940.24" sn="11.7415" a="213.997" fwhm="0.0639202" res="12845.4" algo="Sum"/><pk mz="821.52547961" i="33345.1" sn="133.259" a="1398.4" fwhm="0.0389179" res="21109.2" algo="Sum"/><pk mz="821.64055868" i="6629.58" sn="26.5058" a="350.941" fwhm="0.0601826" res="13652.4" algo="Sum"/><pk mz="822.10531310" i="1746.91" sn="7.02238" a="133.82" fwhm="0.0819751" res="10028.7" algo="Sum"/><pk mz="822.53574829" i="57760.2" sn="232.337" a="2747.41" fwhm="0.0390923" res="21040.9" algo="Sum"/><pk mz="822.63393628" i="5780.65" sn="23.2613" a="316.126" fwhm="0.059466" res="13833.7" algo="Sum"/><pk mz="822.80483696" i="692.329" sn="2.78837" a="17.6145" fwhm="0.0339377" res="24244.5" algo="Sum"/><pk mz="823.12257091" i="1160.34" sn="4.68251" a="53.3512" fwhm="0.063265" res="13010.7" algo="Sum"/><pk mz="823.53969231" i="26006.2" sn="104.997" a="1181.58" fwhm="0.0421134" res="19555.3" algo="Sum"/><pk mz="823.65858537" i="6161.02" sn="24.8867" a="334.918" fwhm="0.0640014" res="12869.4" algo="Sum"/><pk mz="824.07099024" i="699.061" sn="2.83519" a="40.8715" fwhm="0.070283" res="11725" algo="Sum"/><pk mz="824.12448685" i="693.748" sn="2.81616" a="39.1431" fwhm="0.0620114" res="13289.9" algo="Sum"/><pk mz="824.55145685" i="60292" sn="244.908" a="2715.02" fwhm="0.036946" res="22317.8" algo="Sum"/><pk mz="824.65869309" i="4469.74" sn="18.1625" a="222.358" fwhm="0.0603297" res="13669.2" algo="Sum"/><pk mz="825.05515360" i="752.426" sn="3.06077" a="47.2746" fwhm="0.068032" res="12127.5" algo="Sum"/><pk mz="825.55499799" i="27856.7" sn="113.554" a="1222.13" fwhm="0.0399371" res="20671.4" algo="Sum"/><pk mz="826.05448388" i="820.611" sn="3.34777" a="51.9885" fwhm="0.0720765" res="11460.8" algo="Sum"/><pk mz="826.08737856" i="789.086" sn="3.21956" a="40.8309" fwhm="0.0520412" res="15873.7" algo="Sum"/><pk mz="826.55962422" i="16801.7" sn="68.9383" a="1124.22" fwhm="0.050637" res="16323.2" algo="Sum"/><pk mz="826.66911168" i="1915.72" sn="7.86095" a="140.31" fwhm="0.076457" res="10812.2" algo="Sum"/><pk mz="827.05554707" i="1090.02" sn="4.47371" a="71.8907" fwhm="0.0634327" res="13038.3" algo="Sum"/><pk mz="827.09847404" i="801.038" sn="3.2878" a="25.3998" fwhm="0.0453682" res="18230.8" algo="Sum"/><pk mz="827.56273279" i="7130.57" sn="29.354" a="559.932" fwhm="0.0585168" res="14142.3" algo="Sum"/><pk mz="827.69676803" i="2386.31" sn="9.82478" a="146.769" fwhm="0.0745583" res="11101.3" algo="Sum"/><pk mz="828.06085988" i="1085.22" sn="4.47237" a="62.3748" fwhm="0.0664344" res="12464.3" algo="Sum"/><pk mz="828.54752430" i="115727" sn="479.5" a="4448.42" fwhm="0.0321895" res="25739.7" algo="Sum"/><pk mz="828.69766986" i="1997.41" sn="8.27607" a="129.517" fwhm="0.0862145" res="9612.04" algo="Sum"/><pk mz="829.06042275" i="1238.83" sn="5.1361" a="85.462" fwhm="0.0563674" res="14708.1" algo="Sum"/><pk mz="829.11867242" i="770.252" sn="3.19421" a="24.7251" fwhm="0.0432257" res="19181.1" algo="Sum"/><pk mz="829.55077004" i="58165.1" sn="242.022" a="2361.83" fwhm="0.0349394" res="23742.5" algo="Sum"/><pk mz="829.70227509" i="1855.94" sn="7.72247" a="131.896" fwhm="0.082908" res="10007.5" algo="Sum"/><pk mz="829.81676263" i="725.606" sn="3.01909" a="41.5527" fwhm="0.0685469" res="12105.8" algo="Sum"/><pk mz="830.06189197" i="1274.22" sn="5.30761" a="71.5098" fwhm="0.0627058" res="13237.4" algo="Sum"/><pk mz="830.56072327" i="65864.2" sn="275.407" a="2755.68" fwhm="0.0358145" res="23190.6" algo="Sum"/><pk mz="830.66556920" i="1593.38" sn="6.66262" a="95.5026" fwhm="0.0795653" res="10440" algo="Sum"/><pk mz="831.06548139" i="1791.47" sn="7.49626" a="96.8273" fwhm="0.0486715" res="17075" algo="Sum"/><pk mz="831.56548900" i="29623.7" sn="124.07" a="1316.33" fwhm="0.0381142" res="21817.7" algo="Sum"/><pk mz="832.07325753" i="1642.49" sn="6.88718" a="80.4529" fwhm="0.0529982" res="15700" algo="Sum"/><pk mz="832.57800488" i="112238" sn="471.588" a="4316.07" fwhm="0.0324098" res="25689.1" algo="Sum"/><pk mz="832.76263935" i="805.184" sn="3.38457" a="56.5522" fwhm="0.0910463" res="9146.59" algo="Sum"/><pk mz="833.08270332" i="1622.9" sn="6.8262" a="84.7848" fwhm="0.0522836" res="15933.9" algo="Sum"/><pk mz="833.58166392" i="53690.2" sn="225.973" a="2183.85" fwhm="0.0362538" res="22992.9" algo="Sum"/><pk mz="833.64538550" i="12605.5" sn="53.0622" a="568.532" fwhm="0.0510464" res="16331.1" algo="Sum"/><pk mz="834.09834527" i="1097.35" sn="4.62079" a="86.6986" fwhm="0.0934666" res="8924.03" algo="Sum"/><pk mz="834.59276095" i="65416.7" sn="275.61" a="2814.26" fwhm="0.0363963" res="22930.7" algo="Sum"/><pk mz="835.12597741" i="828.491" sn="3.49735" a="41.0002" fwhm="0.0599751" res="13924.5" algo="Sum"/><pk mz="835.59735211" i="29339.7" sn="123.959" a="1388.96" fwhm="0.0399299" res="20926.6" algo="Sum"/><pk mz="835.66144666" i="21675.3" sn="91.5978" a="922.386" fwhm="0.0401528" res="20812" algo="Sum"/><pk mz="836.53230113" i="4559.27" sn="19.3079" a="262.04" fwhm="0.0705566" res="11856.2" algo="Sum"/><pk mz="836.60566791" i="15062.7" sn="63.8075" a="730.292" fwhm="0.045855" res="18244.6" algo="Sum"/><pk mz="836.66413994" i="11316" sn="47.9481" a="485.205" fwhm="0.0469382" res="17824.8" algo="Sum"/><pk mz="837.61247782" i="6764.83" sn="28.8049" a="314.673" fwhm="0.0560704" res="14938.6" algo="Sum"/><pk mz="837.67442316" i="8751.83" sn="37.274" a="427.916" fwhm="0.0469942" res="17825.1" algo="Sum"/><pk mz="838.50822958" i="7807.03" sn="33.3712" a="399.273" fwhm="0.0577639" res="14516.1" algo="Sum"/><pk mz="838.62315422" i="4679.2" sn="20.0103" a="239.196" fwhm="0.0753449" res="11130.5" algo="Sum"/><pk mz="838.67918170" i="4110.78" sn="17.5835" a="236.48" fwhm="0.0553348" res="15156.5" algo="Sum"/><pk mz="839.51249691" i="3812.61" sn="16.417" a="208.201" fwhm="0.0582726" res="14406.6" algo="Sum"/><pk mz="839.55529830" i="2547.3" sn="10.9705" a="100.539" fwhm="0.0571361" res="14694" algo="Sum"/><pk mz="839.63303678" i="3116.59" sn="13.4262" a="188.997" fwhm="0.07992" res="10505.9" algo="Sum"/><pk mz="839.68014375" i="2017.68" sn="8.69291" a="91.3441" fwhm="0.0504376" res="16647.9" algo="Sum"/><pk mz="840.51659703" i="5881.2" sn="25.4437" a="342.567" fwhm="0.0594469" res="14139" algo="Sum"/><pk mz="840.57864380" i="4374.56" sn="18.9298" a="250.244" fwhm="0.0683005" res="12307.1" algo="Sum"/><pk mz="840.63344275" i="2155.59" sn="9.3287" a="87.7654" fwhm="0.0511227" res="16443.5" algo="Sum"/><pk mz="840.68887882" i="1324.3" sn="5.73143" a="84.2304" fwhm="0.0637515" res="13187" algo="Sum"/><pk mz="841.51990650" i="2824.43" sn="12.3117" a="179.694" fwhm="0.0638924" res="13170.9" algo="Sum"/><pk mz="841.58422621" i="2700.85" sn="11.7736" a="148.939" fwhm="0.0856633" res="9824.32" algo="Sum"/><pk mz="842.52219917" i="2978.88" sn="13.0368" a="148.194" fwhm="0.0455243" res="18507.1" algo="Sum"/><pk mz="842.59113600" i="4528.7" sn="19.8205" a="205.778" fwhm="0.0509355" res="16542.3" algo="Sum"/><pk mz="843.58552330" i="2761.92" sn="12.1604" a="224.679" fwhm="0.0933085" res="9040.82" algo="Sum"/><pk mz="843.66250484" i="1212.79" sn="5.33976" a="73.009" fwhm="0.0510918" res="16512.7" algo="Sum"/><pk mz="844.52280414" i="33150.5" sn="146.484" a="1639.61" fwhm="0.040594" res="20804.1" algo="Sum"/><pk mz="844.60997197" i="3619.59" sn="15.9943" a="145.476" fwhm="0.0452807" res="18652.7" algo="Sum"/><pk mz="844.73209070" i="824.661" sn="3.64402" a="39.8007" fwhm="0.0630427" res="13399.4" algo="Sum"/><pk mz="845.52601524" i="17141.8" sn="76.1071" a="877.632" fwhm="0.0420536" res="20105.9" algo="Sum"/><pk mz="845.61128405" i="2186.44" sn="9.70751" a="99.0819" fwhm="0.0559214" res="15121.4" algo="Sum"/><pk mz="845.67776041" i="1033.22" sn="4.58737" a="27.0099" fwhm="0.0332314" res="25448.2" algo="Sum"/><pk mz="846.53517876" i="20239.1" sn="90.0779" a="1059.04" fwhm="0.0453641" res="18660.9" algo="Sum"/><pk mz="846.62772654" i="2863.32" sn="12.7438" a="161.809" fwhm="0.0630298" res="13432.2" algo="Sum"/><pk mz="846.74037466" i="791.415" sn="3.52324" a="36.7831" fwhm="0.0529483" res="15991.8" algo="Sum"/><pk mz="847.53971163" i="9197.13" sn="41.0593" a="554.119" fwhm="0.0481713" res="17594.3" algo="Sum"/><pk mz="847.62694171" i="1878.42" sn="8.3864" a="58.1604" fwhm="0.045928" res="18455.6" algo="Sum"/><pk mz="848.54841191" i="37422.7" sn="167.597" a="1934.67" fwhm="0.0445276" res="19056.7" algo="Sum"/><pk mz="848.64338538" i="2633.46" sn="11.7975" a="134.306" fwhm="0.0539191" res="15739.2" algo="Sum"/><pk mz="849.55181516" i="18371" sn="82.568" a="955.402" fwhm="0.0458809" res="18516.5" algo="Sum"/><pk mz="849.61559576" i="3960.64" sn="17.8041" a="164.811" fwhm="0.0556033" res="15279.9" algo="Sum"/><pk mz="850.56010022" i="18624.1" sn="84.0108" a="1140.11" fwhm="0.0488534" res="17410.5" algo="Sum"/><pk mz="850.66198385" i="2688.21" sn="12.1299" a="138.533" fwhm="0.0600096" res="14175.4" algo="Sum"/><pk mz="851.56418350" i="8292.87" sn="37.507" a="449.59" fwhm="0.0536362" res="15876.7" algo="Sum"/><pk mz="851.63633729" i="5233.35" sn="23.6763" a="279.131" fwhm="0.0570449" res="14929.2" algo="Sum"/><pk mz="852.56348002" i="4939.38" sn="22.452" a="417.73" fwhm="0.0806276" res="10574.1" algo="Sum"/><pk mz="852.63897001" i="3111.73" sn="14.1487" a="150.128" fwhm="0.069095" res="12340.1" algo="Sum"/><pk mz="853.56268296" i="2429.89" sn="11.0844" a="222.098" fwhm="0.0970984" res="8790.7" algo="Sum"/><pk mz="853.64907741" i="2717.89" sn="12.4019" a="176.425" fwhm="0.081984" res="10412.4" algo="Sum"/><pk mz="854.48376295" i="2013.28" sn="9.24882" a="101.103" fwhm="0.0542868" res="15740.2" algo="Sum"/><pk mz="854.56238137" i="9130.29" sn="41.957" a="497.918" fwhm="0.0470321" res="18169.8" algo="Sum"/><pk mz="854.65491198" i="1757.67" sn="8.07943" a="90.965" fwhm="0.0691764" res="12354.7" algo="Sum"/><pk mz="855.48886496" i="1072.77" sn="4.95247" a="58.4519" fwhm="0.0514508" res="16627.3" algo="Sum"/><pk mz="855.56649501" i="5130.03" sn="23.6898" a="297.418" fwhm="0.0476486" res="17955.8" algo="Sum"/><pk mz="855.65874141" i="1297.39" sn="5.99216" a="62.667" fwhm="0.0634488" res="13485.8" algo="Sum"/><pk mz="855.72513562" i="995.981" sn="4.60091" a="42.1908" fwhm="0.0571196" res="14981.3" algo="Sum"/><pk mz="856.49240823" i="1774.83" sn="8.24584" a="93.0366" fwhm="0.0542368" res="15791.7" algo="Sum"/><pk mz="856.57785564" i="27292.8" sn="126.83" a="1277.62" fwhm="0.0390448" res="21938.3" algo="Sum"/><pk mz="856.66668985" i="1240.47" sn="5.76608" a="33.0139" fwhm="0.0670955" res="12767.9" algo="Sum"/><pk mz="856.73721361" i="873.108" sn="4.05854" a="31.5306" fwhm="0.0519457" res="16492.9" algo="Sum"/><pk mz="857.58229447" i="14426.1" sn="67.266" a="702.733" fwhm="0.0416924" res="20569.3" algo="Sum"/><pk mz="857.66816972" i="1005.21" sn="4.6877" a="11.4284" fwhm="0.0115497" res="74258.7" algo="Sum"/><pk mz="857.67928802" i="983.509" sn="4.58651" a="27.1726" fwhm="0.0346497" res="24752.9" algo="Sum"/><pk mz="858.58990211" i="10335.5" sn="48.495" a="523.483" fwhm="0.0459141" res="18699.9" algo="Sum"/><pk mz="859.59403314" i="4665.23" sn="21.9858" a="305.806" fwhm="0.0506662" res="16965.8" algo="Sum"/><pk mz="859.70014901" i="786.355" sn="3.70585" a="38.7619" fwhm="0.0641183" res="13408" algo="Sum"/><pk mz="860.53151799" i="2784.88" sn="13.174" a="170.116" fwhm="0.0738417" res="11653.7" algo="Sum"/><pk mz="860.60384454" i="4002.8" sn="18.9354" a="253.94" fwhm="0.0650422" res="13231.5" algo="Sum"/><pk mz="861.53152123" i="2010.84" sn="9.54524" a="149.979" fwhm="0.0779869" res="11047.1" algo="Sum"/><pk mz="861.60924361" i="2090.55" sn="9.92361" a="126.22" fwhm="0.0727943" res="11836.2" algo="Sum"/><pk mz="862.51119976" i="3824.96" sn="18.1924" a="294.606" fwhm="0.078932" res="10927.3" algo="Sum"/><pk mz="862.61670232" i="1984.58" sn="9.43955" a="113.162" fwhm="0.0796091" res="10835.7" algo="Sum"/><pk mz="863.51486889" i="2111.16" sn="10.0643" a="116.547" fwhm="0.0589789" res="14641.1" algo="Sum"/><pk mz="863.62354723" i="1302.44" sn="6.21107" a="78.809" fwhm="0.0857798" res="10067.9" algo="Sum"/><pk mz="864.51564623" i="5651.4" sn="26.9963" a="399.722" fwhm="0.059373" res="14560.8" algo="Sum"/><pk mz="864.61992881" i="1449.24" sn="6.92554" a="98.3808" fwhm="0.100989" res="8561.52" algo="Sum"/><pk mz="865.51808378" i="2897.27" sn="13.872" a="201.217" fwhm="0.0695995" res="12435.7" algo="Sum"/><pk mz="866.53105677" i="4762.82" sn="22.8321" a="307.394" fwhm="0.0574248" res="15089.8" algo="Sum"/><pk mz="866.65348266" i="1175.8" sn="5.63902" a="63.9217" fwhm="0.0609005" res="14230.6" algo="Sum"/><pk mz="867.53621594" i="2698.76" sn="12.9745" a="161.105" fwhm="0.059728" res="14524.8" algo="Sum"/><pk mz="867.59584597" i="1306.38" sn="6.28203" a="66.3057" fwhm="0.0696987" res="12447.8" algo="Sum"/><pk mz="867.67891533" i="1255.73" sn="6.04032" a="83.5546" fwhm="0.0974148" res="8907.06" algo="Sum"/><pk mz="868.53611493" i="2895.7" sn="13.9753" a="202.553" fwhm="0.0670052" res="12962.2" algo="Sum"/><pk mz="868.61078689" i="1430.19" sn="6.90428" a="69.7479" fwhm="0.0632289" res="13737.6" algo="Sum"/><pk mz="868.67819439" i="1180.21" sn="5.69901" a="79.8504" fwhm="0.0906502" res="9582.75" algo="Sum"/><pk mz="869.53924440" i="1505.55" sn="7.29986" a="131.583" fwhm="0.0884349" res="9832.54" algo="Sum"/><pk mz="869.61442939" i="1050.2" sn="5.09351" a="55.1532" fwhm="0.0697795" res="12462.3" algo="Sum"/><pk mz="869.69105494" i="1198.64" sn="5.81443" a="74.6742" fwhm="0.0799651" res="10875.9" algo="Sum"/><pk mz="870.54164060" i="3657.28" sn="17.8245" a="241.9" fwhm="0.0625062" res="13927.3" algo="Sum"/><pk mz="870.62840465" i="1704.64" sn="8.30966" a="114.002" fwhm="0.0881326" res="9878.62" algo="Sum"/><pk mz="870.69317964" i="1174.48" sn="5.72558" a="48.9672" fwhm="0.0630227" res="13815.6" algo="Sum"/><pk mz="871.54398919" i="2134.29" sn="10.4536" a="160.218" fwhm="0.0670073" res="13006.7" algo="Sum"/><pk mz="871.62814291" i="1469.15" sn="7.19712" a="96.4163" fwhm="0.0774069" res="11260.3" algo="Sum"/><pk mz="871.70263359" i="952.283" sn="4.66562" a="69.3322" fwhm="0.0807026" res="10801.4" algo="Sum"/><pk mz="872.54724431" i="11722.1" sn="57.7004" a="655.779" fwhm="0.0500831" res="17422" algo="Sum"/><pk mz="872.64524704" i="2247.22" sn="11.0631" a="139.524" fwhm="0.0776109" res="11243.8" algo="Sum"/><pk mz="872.71075624" i="985.095" sn="4.84986" a="30.1692" fwhm="0.0466024" res="18726.7" algo="Sum"/><pk mz="873.55231364" i="6079.96" sn="30.0212" a="371.144" fwhm="0.0535761" res="16304.9" algo="Sum"/><pk mz="873.64632663" i="1516.19" sn="7.48653" a="91.8259" fwhm="0.0724383" res="12060.6" algo="Sum"/><pk mz="873.71234353" i="760.227" sn="3.75379" a="23.674" fwhm="0.0408006" res="21414.2" algo="Sum"/><pk mz="874.55479985" i="7276.71" sn="36.0268" a="420.776" fwhm="0.0507665" res="17227" algo="Sum"/><pk mz="874.65872329" i="2006.01" sn="9.9319" a="102.427" fwhm="0.0679726" res="12867.8" algo="Sum"/><pk mz="874.72648999" i="3649.53" sn="18.0691" a="205.283" fwhm="0.0475055" res="18413.1" algo="Sum"/><pk mz="875.55944514" i="3529.35" sn="17.5415" a="203.067" fwhm="0.0564316" res="15515.4" algo="Sum"/><pk mz="875.65957835" i="1201.38" sn="5.97108" a="61.262" fwhm="0.0641864" res="13642.5" algo="Sum"/><pk mz="875.72738316" i="2326.75" sn="11.5644" a="123.55" fwhm="0.0537946" res="16279.1" algo="Sum"/><pk mz="876.56590338" i="6006.43" sn="29.9238" a="402.426" fwhm="0.0513543" res="17069" algo="Sum"/><pk mz="876.67850657" i="1972" sn="9.82463" a="115.144" fwhm="0.083997" res="10437" algo="Sum"/><pk mz="876.72928943" i="1423.57" sn="7.09372" a="67.4019" fwhm="0.0489651" res="17905.2" algo="Sum"/><pk mz="877.57011314" i="3230.98" sn="16.1368" a="229.816" fwhm="0.0570677" res="15377.7" algo="Sum"/><pk mz="877.62978729" i="1345.36" sn="6.71994" a="44.2234" fwhm="0.0467335" res="18779.5" algo="Sum"/><pk mz="877.67886850" i="1318.42" sn="6.58662" a="57.5756" fwhm="0.0584182" res="15024.1" algo="Sum"/><pk mz="877.71596253" i="1324.68" sn="6.61873" a="83.4767" fwhm="0.0591877" res="14829.4" algo="Sum"/><pk mz="878.56863189" i="2081.19" sn="10.416" a="162.695" fwhm="0.101756" res="8634.05" algo="Sum"/><pk mz="878.69609908" i="1918.25" sn="9.60421" a="103.735" fwhm="0.0736379" res="11932.7" algo="Sum"/><pk mz="879.50212203" i="717.233" sn="3.59517" a="40.4724" fwhm="0.0592359" res="14847.4" algo="Sum"/><pk mz="879.58018298" i="1238.89" sn="6.21175" a="80.7999" fwhm="0.0851006" res="10335.8" algo="Sum"/><pk mz="879.70166590" i="1343.44" sn="6.7383" a="55.7025" fwhm="0.0584853" res="15041.4" algo="Sum"/><pk mz="879.72368915" i="1341.65" sn="6.72988" a="65.0262" fwhm="0.0523083" res="16818.1" algo="Sum"/><pk mz="880.49583307" i="1365.76" sn="6.85975" a="84.9306" fwhm="0.0753359" res="11687.6" algo="Sum"/><pk mz="880.57457474" i="1441.46" sn="7.2414" a="133.115" fwhm="0.101636" res="8664.02" algo="Sum"/><pk mz="880.71229816" i="1039.38" sn="5.22368" a="67.9892" fwhm="0.0775789" res="11352.5" algo="Sum"/><pk mz="880.73249225" i="1074.6" sn="5.4011" a="50.6244" fwhm="0.0543208" res="16213.6" algo="Sum"/><pk mz="881.49953694" i="936.396" sn="4.71255" a="59.1712" fwhm="0.0547932" res="16087.8" algo="Sum"/><pk mz="881.59234095" i="1394.28" sn="7.01878" a="116.934" fwhm="0.0819618" res="10756.1" algo="Sum"/><pk mz="881.67682149" i="983.676" sn="4.95332" a="60.9239" fwhm="0.090177" res="9777.18" algo="Sum"/><pk mz="881.75061107" i="1101.3" sn="5.54708" a="72.5755" fwhm="0.0685706" res="12859" algo="Sum"/><pk mz="882.50636776" i="1399.95" sn="7.07195" a="99.0808" fwhm="0.0672933" res="13114.3" algo="Sum"/><pk mz="882.59004136" i="1594.16" sn="8.05556" a="122.649" fwhm="0.0870713" res="10136.4" algo="Sum"/><pk mz="882.68432457" i="923.436" sn="4.6679" a="61.3092" fwhm="0.0794888" res="11104.5" algo="Sum"/><pk mz="882.75389897" i="792.908" sn="4.00897" a="41.9052" fwhm="0.0728465" res="12118" algo="Sum"/><pk mz="883.51988995" i="839.288" sn="4.24865" a="52.0777" fwhm="0.0741508" res="11915.2" algo="Sum"/><pk mz="883.59923977" i="1105.92" sn="5.60003" a="86.6616" fwhm="0.0697766" res="12663.3" algo="Sum"/><pk mz="883.68336159" i="823.363" sn="4.17048" a="71.2057" fwhm="0.104199" res="8480.7" algo="Sum"/><pk mz="884.52426082" i="1077.13" sn="5.47231" a="61.4199" fwhm="0.0730547" res="12107.7" algo="Sum"/><pk mz="884.59727114" i="1596.27" sn="8.11203" a="106.454" fwhm="0.0766739" res="11537.1" algo="Sum"/><pk mz="884.67295435" i="896.017" sn="4.55438" a="29.5884" fwhm="0.0410556" res="21548.2" algo="Sum"/><pk mz="885.60514022" i="1049.46" sn="5.34925" a="63.1522" fwhm="0.0788785" res="11227.5" algo="Sum"/><pk mz="885.66191570" i="755.248" sn="3.84981" a="20.3188" fwhm="0.0352102" res="25153.6" algo="Sum"/><pk mz="886.51069140" i="1942.78" sn="9.93316" a="105.796" fwhm="0.0627713" res="14122.9" algo="Sum"/><pk mz="886.61367756" i="1275.54" sn="6.52278" a="40.3033" fwhm="0.0469719" res="18875.4" algo="Sum"/><pk mz="887.51744931" i="1192.6" sn="6.11856" a="69.8692" fwhm="0.0591537" res="15003.6" algo="Sum"/><pk mz="887.57903452" i="899.575" sn="4.61521" a="19.7793" fwhm="0.0234987" res="37771.4" algo="Sum"/><pk mz="887.61160281" i="885.734" sn="4.54462" a="39.803" fwhm="0.058748" res="15108.8" algo="Sum"/><pk mz="888.51748463" i="2455.6" sn="12.6514" a="150.704" fwhm="0.0705291" res="12597.9" algo="Sum"/><pk mz="888.62126454" i="1222.48" sn="6.29908" a="94.0126" fwhm="0.0945121" res="9402.19" algo="Sum"/><pk mz="889.52040736" i="1358.42" sn="7.02268" a="74.2629" fwhm="0.060903" res="14605.5" algo="Sum"/><pk mz="889.63381381" i="1034.13" sn="5.34663" a="65.0522" fwhm="0.0868791" res="10239.9" algo="Sum"/><pk mz="890.53337248" i="2665.58" sn="13.8274" a="184.506" fwhm="0.0604369" res="14734.9" algo="Sum"/><pk mz="890.63309221" i="1135.15" sn="5.8885" a="86.1147" fwhm="0.0937599" res="9499.08" algo="Sum"/><pk mz="890.68343114" i="866.301" sn="4.49386" a="9.82005" fwhm="0.0118755" res="75001.6" algo="Sum"/><pk mz="890.71317716" i="967.33" sn="5.01794" a="54.1988" fwhm="0.069506" res="12814.9" algo="Sum"/><pk mz="891.53796243" i="1520.65" sn="7.90917" a="110.272" fwhm="0.066669" res="13372.6" algo="Sum"/><pk mz="891.60234786" i="999.726" sn="5.19974" a="39.0487" fwhm="0.0529919" res="16825.3" algo="Sum"/><pk mz="891.65484771" i="1023.67" sn="5.32429" a="34.2434" fwhm="0.0412167" res="21633.3" algo="Sum"/><pk mz="891.67713638" i="1050.68" sn="5.46485" a="23.8743" fwhm="0.0406069" res="21958.7" algo="Sum"/><pk mz="891.70127414" i="1123.23" sn="5.84245" a="67.7277" fwhm="0.0624376" res="14281.5" algo="Sum"/><pk mz="892.54108539" i="2555.37" sn="13.3394" a="194.231" fwhm="0.0691278" res="12911.5" algo="Sum"/><pk mz="892.61665100" i="1003.4" sn="5.23808" a="27.6951" fwhm="0.0593702" res="15034.8" algo="Sum"/><pk mz="892.66488531" i="1046.81" sn="5.46551" a="39.9576" fwhm="0.0530234" res="16835.3" algo="Sum"/><pk mz="892.69370439" i="1052.35" sn="5.49501" a="67.2808" fwhm="0.0385703" res="23144.6" algo="Sum"/><pk mz="893.54916813" i="1460.5" sn="7.63936" a="85.438" fwhm="0.081273" res="10994.4" algo="Sum"/><pk mz="893.61612147" i="1247.35" sn="6.52545" a="74.4063" fwhm="0.084981" res="10515.5" algo="Sum"/><pk mz="893.69943098" i="1373.06" sn="7.18459" a="111.396" fwhm="0.0880129" res="10154.2" algo="Sum"/><pk mz="894.55132184" i="1322.29" sn="6.94157" a="66.2095" fwhm="0.0668438" res="13382.7" algo="Sum"/><pk mz="894.62487886" i="1156.8" sn="6.07408" a="53.6312" fwhm="0.0648778" res="13789.4" algo="Sum"/><pk mz="894.70061323" i="1218.15" sn="6.39756" a="78.8156" fwhm="0.0828547" res="10798.4" algo="Sum"/><pk mz="895.57077663" i="898.857" sn="4.72904" a="19.518" fwhm="0.0236043" res="37941" algo="Sum"/><pk mz="895.63173285" i="1199.93" sn="6.3141" a="86.5654" fwhm="0.0923256" res="9700.79" algo="Sum"/><pk mz="895.70974922" i="1386.66" sn="7.29842" a="86.5599" fwhm="0.0703423" res="12733.6" algo="Sum"/><pk mz="896.47178535" i="952.901" sn="5.03585" a="43.2879" fwhm="0.0513338" res="17463.6" algo="Sum"/><pk mz="896.53696691" i="2816.34" sn="14.8868" a="182.282" fwhm="0.0565953" res="15841.2" algo="Sum"/><pk mz="896.64357577" i="1296.8" sn="6.85693" a="84.8223" fwhm="0.0749111" res="11969.4" algo="Sum"/><pk mz="896.70968132" i="1072.66" sn="5.6731" a="80.2144" fwhm="0.0770464" res="11638.6" algo="Sum"/><pk mz="897.53955133" i="1685.7" sn="8.95732" a="107.917" fwhm="0.0620313" res="14469.1" algo="Sum"/><pk mz="897.58508279" i="1017.6" sn="5.40784" a="5.66964" fwhm="0.0119675" res="75001.6" algo="Sum"/><pk mz="897.64011440" i="1237.15" sn="6.57583" a="97.1257" fwhm="0.107934" res="8316.57" algo="Sum"/><pk mz="897.72373487" i="1198.83" sn="6.37395" a="79.6944" fwhm="0.0662645" res="13547.6" algo="Sum"/><pk mz="898.47469165" i="998.818" sn="5.34097" a="60.3905" fwhm="0.0642257" res="13989.3" algo="Sum"/><pk mz="898.55326814" i="1956.29" sn="10.4637" a="133.947" fwhm="0.0664327" res="13525.8" algo="Sum"/><pk mz="898.66204398" i="1800.92" sn="9.63643" a="122.291" fwhm="0.0611645" res="14692.5" algo="Sum"/><pk mz="898.72740060" i="924.841" sn="4.94946" a="48.862" fwhm="0.0657726" res="13664.2" algo="Sum"/><pk mz="899.55599985" i="1131.62" sn="6.09088" a="88.7058" fwhm="0.101817" res="8835" algo="Sum"/><pk mz="899.66449286" i="1258.6" sn="6.77688" a="82.1668" fwhm="0.0871309" res="10325.4" algo="Sum"/><pk mz="900.56657239" i="2615.81" sn="14.1801" a="171.533" fwhm="0.0575845" res="15639" algo="Sum"/><pk mz="900.67610215" i="1911.16" sn="10.3628" a="126.58" fwhm="0.0657019" res="13708.5" algo="Sum"/><pk mz="901.57032131" i="1559.53" sn="8.49597" a="91.0912" fwhm="0.0695588" res="12961.3" algo="Sum"/><pk mz="901.63981081" i="1038.27" sn="5.65699" a="40.741" fwhm="0.0532892" res="16919.8" algo="Sum"/><pk mz="901.68205921" i="1282.83" sn="6.99026" a="59.19" fwhm="0.0651329" res="13843.7" algo="Sum"/><pk mz="902.52104502" i="825.727" sn="4.51315" a="18.0885" fwhm="0.0411543" res="21930.2" algo="Sum"/><pk mz="902.58079866" i="1497.58" sn="8.18571" a="112.783" fwhm="0.0781497" res="11549.4" algo="Sum"/><pk mz="902.63539284" i="991.924" sn="5.42269" a="26.8946" fwhm="0.035546" res="25393.4" algo="Sum"/><pk mz="902.69060479" i="1151.22" sn="6.29464" a="69.369" fwhm="0.0751951" res="12004.6" algo="Sum"/><pk mz="903.58494632" i="962.844" sn="5.2873" a="55.148" fwhm="0.0812023" res="11127.6" algo="Sum"/><pk mz="903.65132733" i="1341.9" sn="7.36936" a="78.1243" fwhm="0.0838089" res="10782.3" algo="Sum"/><pk mz="904.50116381" i="884.983" sn="4.87169" a="52.1805" fwhm="0.0722413" res="12520.5" algo="Sum"/><pk mz="904.58525003" i="904.18" sn="4.97854" a="35.8636" fwhm="0.0533761" res="16947.4" algo="Sum"/><pk mz="904.60426257" i="942.451" sn="5.18926" a="20.5403" fwhm="0.0237231" res="38131.7" algo="Sum"/><pk mz="904.66213972" i="1157.04" sn="6.37088" a="41.9821" fwhm="0.0404053" res="22389.7" algo="Sum"/><pk mz="905.60243065" i="724.939" sn="4.00443" a="53.606" fwhm="0.0796838" res="11364.9" algo="Sum"/><pk mz="905.67345995" i="1198.1" sn="6.61809" a="93.1083" fwhm="0.108605" res="8339.15" algo="Sum"/><pk mz="905.74650271" i="709.905" sn="3.92138" a="44.7583" fwhm="0.0637345" res="14211.2" algo="Sum"/><pk mz="906.50189158" i="1481.01" sn="8.20984" a="116.56" fwhm="0.06695" res="13540" algo="Sum"/><pk mz="906.60114070" i="804.034" sn="4.45707" a="48.8521" fwhm="0.0777425" res="11661.6" algo="Sum"/><pk mz="906.69135547" i="1133.05" sn="6.28094" a="93.7073" fwhm="0.0785338" res="11545.2" algo="Sum"/><pk mz="906.74815014" i="718.603" sn="3.98389" a="24.5253" fwhm="0.0436038" res="20795.1" algo="Sum"/><pk mz="907.50901090" i="991.519" sn="5.5108" a="71.7772" fwhm="0.0896694" res="10120.6" algo="Sum"/><pk mz="907.58350243" i="685.65" sn="3.8108" a="27.655" fwhm="0.0534647" res="16975.4" algo="Sum"/><pk mz="907.62040659" i="756.53" sn="4.20474" a="19.9715" fwhm="0.0332255" res="27317" algo="Sum"/><pk mz="907.69195079" i="1569.38" sn="8.72339" a="113.694" fwhm="0.0704217" res="12889.4" algo="Sum"/><pk mz="907.76735898" i="1041.9" sn="5.79257" a="51.2585" fwhm="0.0639909" res="14185.9" algo="Sum"/><pk mz="908.51139317" i="1295.96" sn="7.22212" a="102.876" fwhm="0.0844205" res="10761.7" algo="Sum"/><pk mz="908.69712542" i="1181.67" sn="6.58667" a="86.2036" fwhm="0.0807791" res="11249.2" algo="Sum"/><pk mz="908.77245629" i="785.31" sn="4.37804" a="48.417" fwhm="0.071598" res="12692.7" algo="Sum"/><pk mz="909.54309285" i="1322.16" sn="7.38656" a="118.122" fwhm="0.0897605" res="10133" algo="Sum"/><pk mz="909.59472583" i="816.674" sn="4.5633" a="22.4675" fwhm="0.0356827" res="25491.2" algo="Sum"/><pk mz="909.62018433" i="783.088" sn="4.376" a="13.3676" fwhm="0.0178416" res="50983.2" algo="Sum"/><pk mz="909.65078540" i="837.247" sn="4.67903" a="22.8244" fwhm="0.0356835" res="25492.2" algo="Sum"/><pk mz="909.70342158" i="1221.07" sn="6.82465" a="90.4478" fwhm="0.0859692" res="10581.7" algo="Sum"/><pk mz="910.54480025" i="1090.99" sn="6.11487" a="71.8559" fwhm="0.093603" res="9727.73" algo="Sum"/><pk mz="910.59263766" i="832.567" sn="4.66691" a="19.5774" fwhm="0.029752" res="30606.1" algo="Sum"/><pk mz="910.70799785" i="906.667" sn="5.0829" a="73.6693" fwhm="0.0941618" res="9671.74" algo="Sum"/><pk mz="911.56151272" i="759.851" sn="4.27382" a="29.0339" fwhm="0.0476286" res="19139" algo="Sum"/><pk mz="911.62407145" i="789.76" sn="4.44284" a="38.0241" fwhm="0.0654909" res="13919.9" algo="Sum"/><pk mz="911.71461933" i="781.923" sn="4.40001" a="54.163" fwhm="0.0703385" res="12961.8" algo="Sum"/><pk mz="912.52246234" i="1025.54" sn="5.79291" a="56.9835" fwhm="0.0718632" res="12698.1" algo="Sum"/><pk mz="912.62153027" i="869.663" sn="4.91381" a="54.8718" fwhm="0.0867967" res="10514.5" algo="Sum"/><pk mz="913.62293995" i="872.005" sn="4.94471" a="71.6744" fwhm="0.0883932" res="10335.9" algo="Sum"/><pk mz="914.53714441" i="1164.19" sn="6.62205" a="87.3049" fwhm="0.0958664" res="9539.7" algo="Sum"/><pk mz="914.63717749" i="1081.73" sn="6.15483" a="81.5849" fwhm="0.10981" res="8329.3" algo="Sum"/><pk mz="915.54053079" i="714.517" sn="4.08051" a="56.2914" fwhm="0.0658058" res="13912.8" algo="Sum"/><pk mz="915.64247892" i="853.433" sn="4.87495" a="30.6683" fwhm="0.052161" res="17554.2" algo="Sum"/><pk mz="915.68201019" i="706.298" sn="4.03492" a="46.5688" fwhm="0.0905735" res="10109.8" algo="Sum"/><pk mz="916.53068056" i="2070.12" sn="11.8626" a="152.786" fwhm="0.0622036" res="14734.4" algo="Sum"/><pk mz="916.64927187" i="948.178" sn="5.43459" a="64.4131" fwhm="0.0992509" res="9235.67" algo="Sum"/><pk mz="917.53340753" i="1145.03" sn="6.58862" a="76.3226" fwhm="0.0771826" res="11887.8" algo="Sum"/><pk mz="917.58997154" i="734.284" sn="4.22546" a="24.1321" fwhm="0.0418125" res="21945.3" algo="Sum"/><pk mz="917.66774598" i="832.504" sn="4.79145" a="24.1118" fwhm="0.0358404" res="25604.3" algo="Sum"/><pk mz="917.70138413" i="931.356" sn="5.36093" a="61.5808" fwhm="0.0764114" res="12010" algo="Sum"/><pk mz="918.54122191" i="1386.26" sn="8.01463" a="95.2456" fwhm="0.0594069" res="15461.8" algo="Sum"/><pk mz="918.68512739" i="838.683" sn="4.85052" a="13.9474" fwhm="0.0179302" res="51236.9" algo="Sum"/><pk mz="918.71945571" i="850.933" sn="4.92144" a="64.0784" fwhm="0.0731854" res="12553.3" algo="Sum"/><pk mz="919.54653456" i="879.591" sn="5.1062" a="64.8488" fwhm="0.0720906" res="12755.4" algo="Sum"/><pk mz="919.64333532" i="922.407" sn="5.35619" a="42.4823" fwhm="0.0616976" res="14905.6" algo="Sum"/><pk mz="919.72269073" i="1034.68" sn="6.00874" a="54.4169" fwhm="0.0628447" res="14634.8" algo="Sum"/><pk mz="920.58621069" i="820.066" sn="4.77369" a="32.3531" fwhm="0.0538465" res="17096.5" algo="Sum"/><pk mz="920.62128696" i="742.547" sn="4.32245" a="12.9725" fwhm="0.0179491" res="51290.6" algo="Sum"/><pk mz="920.65319500" i="779.089" sn="4.53521" a="38.866" fwhm="0.0658147" res="13988.6" algo="Sum"/><pk mz="920.71955311" i="833.663" sn="4.8529" a="52.2147" fwhm="0.0926101" res="9941.89" algo="Sum"/><pk mz="921.67111935" i="930.636" sn="5.43463" a="30.7664" fwhm="0.0419055" res="21994" algo="Sum"/><pk mz="921.72514946" i="933.32" sn="5.45031" a="57.8142" fwhm="0.0785231" res="11738.3" algo="Sum"/><pk mz="922.47633536" i="802.99" sn="4.70903" a="53.0763" fwhm="0.0744251" res="12394.7" algo="Sum"/><pk mz="922.58233811" i="856.375" sn="5.0221" a="56.4128" fwhm="0.0859188" res="10737.8" algo="Sum"/><pk mz="922.65982273" i="971.6" sn="5.69782" a="69.6415" fwhm="0.0730275" res="12634.4" algo="Sum"/><pk mz="922.72657142" i="728.905" sn="4.27497" a="29.3889" fwhm="0.0598993" res="15404.6" algo="Sum"/><pk mz="923.67236880" i="1207.15" sn="7.10937" a="75.9826" fwhm="0.0819212" res="11275.1" algo="Sum"/><pk mz="923.73704179" i="1136.02" sn="6.69133" a="72.682" fwhm="0.0678411" res="13616.2" algo="Sum"/><pk mz="924.49284599" i="803.425" sn="4.74996" a="53.7835" fwhm="0.0744247" res="12421.9" algo="Sum"/><pk mz="924.56898004" i="1143.29" sn="6.75929" a="78.5279" fwhm="0.0779658" res="11858.7" algo="Sum"/><pk mz="924.67588002" i="1161.95" sn="6.87151" a="88.1016" fwhm="0.0864767" res="10692.8" algo="Sum"/><pk mz="924.74804140" i="843.764" sn="4.99077" a="49.2753" fwhm="0.0734749" res="12585.9" algo="Sum"/><pk mz="925.56793985" i="781.964" sn="4.64144" a="37.6424" fwhm="0.0650004" res="14239.4" algo="Sum"/><pk mz="925.62213854" i="805.167" sn="4.77987" a="27.1355" fwhm="0.0479938" res="19286.3" algo="Sum"/><pk mz="925.63262936" i="811.155" sn="4.81553" a="9.61489" fwhm="0.0123415" res="75001.6" algo="Sum"/><pk mz="925.68191368" i="1143.33" sn="6.78835" a="71.5325" fwhm="0.0874977" res="10579.5" algo="Sum"/><pk mz="926.52363348" i="690.139" sn="4.11522" a="22.3481" fwhm="0.0480174" res="19295.6" algo="Sum"/><pk mz="926.57918368" i="792.856" sn="4.72854" a="46.442" fwhm="0.0715366" res="12952.5" algo="Sum"/><pk mz="926.62816360" i="808.536" sn="4.82255" a="22.6496" fwhm="0.036015" res="25728.9" algo="Sum"/><pk mz="926.64201254" i="787.089" sn="4.69477" a="14.0283" fwhm="0.0180077" res="51458" algo="Sum"/><pk mz="926.68665109" i="938.637" sn="5.59923" a="68.4351" fwhm="0.0817573" res="11334.6" algo="Sum"/><pk mz="927.68828234" i="815.179" sn="4.88533" a="76.6132" fwhm="0.101474" res="9142.13" algo="Sum"/><pk mz="928.65619114" i="724.866" sn="4.35806" a="19.9083" fwhm="0.0360544" res="25757.1" algo="Sum"/><pk mz="928.67805312" i="715.631" sn="4.30284" a="20.298" fwhm="0.0360551" res="25757.2" algo="Sum"/><pk mz="929.60820338" i="723.141" sn="4.36086" a="38.5266" fwhm="0.069836" res="13311.3" algo="Sum"/><pk mz="929.67217663" i="753.604" sn="4.54519" a="40.3074" fwhm="0.0620696" res="14977.9" algo="Sum"/><pk mz="930.51020634" i="847.778" sn="5.13041" a="56.0049" fwhm="0.0665013" res="13992.4" algo="Sum"/><pk mz="931.52436129" i="1071.04" sn="6.49976" a="72.5707" fwhm="0.0629787" res="14791.1" algo="Sum"/><pk mz="931.69039107" i="866.558" sn="5.25987" a="67.9731" fwhm="0.0812892" res="11461.4" algo="Sum"/><pk mz="932.51163224" i="1235.65" sn="7.52492" a="104.953" fwhm="0.0739543" res="12609.3" algo="Sum"/><pk mz="932.60257120" i="708.516" sn="4.31517" a="40.8979" fwhm="0.0626544" res="14884.9" algo="Sum"/><pk mz="932.68893544" i="775.785" sn="4.72529" a="60.9148" fwhm="0.0799287" res="11669" algo="Sum"/><pk mz="933.53136776" i="734.195" sn="4.48514" a="44.9711" fwhm="0.0574601" res="16246.6" algo="Sum"/><pk mz="933.70089255" i="1123.15" sn="6.86373" a="92.5954" fwhm="0.080717" res="11567.6" algo="Sum"/><pk mz="934.52040742" i="854.789" sn="5.23716" a="70.7185" fwhm="0.0743887" res="12562.7" algo="Sum"/><pk mz="934.69951568" i="983.388" sn="6.02666" a="77.548" fwhm="0.0681836" res="13708.6" algo="Sum"/><pk mz="935.71624416" i="1018.66" sn="6.26162" a="90.0205" fwhm="0.0762335" res="12274.3" algo="Sum"/><pk mz="936.71410031" i="736.593" sn="4.53896" a="52.7719" fwhm="0.0717706" res="13051.5" algo="Sum"/><pk mz="937.65586383" i="717.896" sn="4.43654" a="27.0006" fwhm="0.0863973" res="10852.8" algo="Sum"/><pk mz="937.66493951" i="785.05" sn="4.85154" a="28.0646" fwhm="0.0936218" res="10015.5" algo="Sum"/><pk mz="938.65730152" i="753.085" sn="4.66466" a="66.1204" fwhm="0.108948" res="8615.68" algo="Sum"/><pk mz="939.67547782" i="804.049" sn="4.9927" a="54.5782" fwhm="0.0670883" res="14006.6" algo="Sum"/><pk mz="940.53365735" i="946.348" sn="5.89241" a="83.047" fwhm="0.0829151" res="11343.3" algo="Sum"/><pk mz="940.66217994" i="766.131" sn="4.77177" a="45.0892" fwhm="0.0846687" res="11109.9" algo="Sum"/><pk mz="941.69057781" i="696.784" sn="4.35591" a="26.6827" fwhm="0.0544604" res="17291.3" algo="Sum"/><pk mz="942.54172413" i="851.711" sn="5.3347" a="53.0336" fwhm="0.0688755" res="13684.7" algo="Sum"/><pk mz="944.55730237" i="829.719" sn="5.22374" a="74.9538" fwhm="0.0877352" res="10766" algo="Sum"/><pk mz="947.67803390" i="839.22" sn="5.33964" a="75.535" fwhm="0.103331" res="9171.31" algo="Sum"/><pk mz="948.49751882" i="788.83" sn="5.03406" a="59.8509" fwhm="0.0748392" res="12673.8" algo="Sum"/><pk mz="948.58705062" i="684.834" sn="4.37163" a="47.545" fwhm="0.0693166" res="13684.8" algo="Sum"/><pk mz="948.68257155" i="691.135" sn="4.41271" a="30.2721" fwhm="0.0598588" res="15848.7" algo="Sum"/><pk mz="949.69114181" i="922.782" sn="5.9095" a="76.3389" fwhm="0.0741356" res="12810.2" algo="Sum"/><pk mz="950.68830555" i="732.644" sn="4.70935" a="67.9987" fwhm="0.115945" res="8199.46" algo="Sum"/><pk mz="951.70277687" i="807.081" sn="5.21041" a="72.1406" fwhm="0.0913796" res="10414.8" algo="Sum"/><pk mz="953.65840356" i="691.884" sn="4.49598" a="43.9192" fwhm="0.0797046" res="11964.9" algo="Sum"/><pk mz="955.57588757" i="738.356" sn="4.82488" a="50.764" fwhm="0.0683924" res="13972" algo="Sum"/><pk mz="955.68226293" i="718.981" sn="4.69891" a="19.8029" fwhm="0.0324563" res="29445.2" algo="Sum"/><pk mz="957.68903710" i="764.832" sn="5.0308" a="48.4772" fwhm="0.0853636" res="11218.9" algo="Sum"/><pk mz="963.59013581" i="686.588" sn="4.66532" a="43.74" fwhm="0.0842861" res="11432.4" algo="Sum"/><pk mz="965.68393890" i="716.468" sn="4.90739" a="64.9285" fwhm="0.111382" res="8670.04" algo="Sum"/><pk mz="969.64876870" i="694.342" sn="4.84305" a="55.5383" fwhm="0.10437" res="9290.46" algo="Sum"/><pk mz="984.51516360" i="712.588" sn="5.34978" a="51.7922" fwhm="0.0659467" res="14928.9" algo="Sum"/><pk mz="1022.76400522" i="1000.38" sn="9.32472" a="68.3737" fwhm="0.0581678" res="17583" algo="Sum"/><pk mz="1023.76869661" i="803.922" sn="7.52522" a="55.2225" fwhm="0.0577308" res="17733.5" algo="Sum"/><pk mz="1051.79626212" i="1270" sn="13.8779" a="76.5805" fwhm="0.0507871" res="20709.9" algo="Sum"/><pk mz="1052.79812662" i="906.345" sn="9.96252" a="54.9967" fwhm="0.0574468" res="18326.5" algo="Sum"/><pk mz="1067.77414017" i="852.545" sn="10.1299" a="59.9992" fwhm="0.0737742" res="14473.5" algo="Sum"/></ms_peaks><deconvolution_results/><annotation_list/><GMF_results/></ms_spectrum></DataAnalysis></analysis><checksums><DataAnalysis_checksum>0c7b4c1a413f8bac204e2aa894d0503d</DataAnalysis_checksum></checksums></root>
