# Supplementary material for: Diagnosing Impaired Glucose Tolerance Using Direct Infusion Mass Spectrometry of Blood Plasma
Source: PLoS One. 2014 Sep 9;9(9):e105343. doi: 10.1371/journal.pone.0105343 (PMC4159123; doi:10.1371/journal.pone.0105343)
Supplement: Supporting Information S1 — Mass spectra of blood plasma metabolites obtained by direct infusion mass spectrometry (DIMS) of blood plasma samples from control subjects (n = 30) and patients with impaired glucose tolerance (n = 20). (ZIP) [file pone.0105343.s002.zip › Mass spectra/Sample 10.xml]

<root><fileinfo appname="Bruker Compass DataAnalysis" appversion="4.1.335.0" date="2014-06-18T12:10:30" type="DataAnalysisResults" typeversion="1.1" subtype="MS Spectrum"/><generalinfo organisation="" user="111" hostname="TRIFONOVA-PC" os="Windows 7"/><analysis name="C:\Users\Trifonova\Desktop\Mass spectra\Diabetes\Plasma Sample 276 ST PM 08022013.d\analysis.baf"><info><DateTime>2013-02-08T12:55:25+04:00</DateTime><method>Tune_pos_Standard.m</method><sample><![CDATA[Plasma Sample 276 ST PM 08022013]]></sample><comment><![CDATA[Sample 276. Diabetes. Human blood plasma after protein precipitation 50 fold in MeOH with 0.1% FA
]]></comment><operator>BDAL@DE</operator><instrument>maXis impact</instrument><instrument_serial_number>282001.00069</instrument_serial_number></info><DataAnalysis version="DataAnalysis 4.1.335.0" DataAnalysisResults=""><DataAnalysis_processing_parameters><find_compounds_chromatogram detect_version="3" detect_areamode="1" detect_areathresholdabs="0" detect_areathresholdrel="0" detect_intensitymode="1" detect_intensitythresholdabs="3000" detect_intensitythresholdrel="3" detect_sensitivity="0.333333" detect_skimratio="0" detect_smoothingwidth="3" detect_averageno="5" detect_averagemode="0" add_uv_or_ms_spectra="0" spectrum_load_mode="0" background_subtraction_mode="2" MS_peaksensmode2="1" MS_pc12="0.4" MS_pc22="4" MS_peaksens12="99" MS_peaksens22="99" MS_areamode2="2" MS_areathresholdabs2="1000" MS_areathresholdrel2="10" MS_intensitymode2="0" MS_intensitythresholdabs2="1000" MS_intensitythresholdrel2="10" MS_basesmoothmode2="1" MS_basesmoothpts2="8" MS_basesmoothmin2="12" MS_basesmoothforce2="0.1" MS_startendslope2="10" MS_valleyfilterused2="1" MS_valleyfilter2="10" MS_noisecorr2="0" UV_peaksensmode2="1" UV_pc12="0.4" UV_pc22="4" UV_peaksens12="99.9" UV_peaksens22="100" UV_areamode2="0" UV_areathresholdabs2="5" UV_areathresholdrel2="1" UV_intensitymode2="1" UV_intensitythresholdabs2="1" UV_intensitythresholdrel2="0.01" UV_basesmoothmode2="1" UV_basesmoothpts2="8" UV_basesmoothmin2="12" UV_basesmoothforce2="1" UV_startendslope2="10" UV_valleyfilterused2="1" UV_valleyfilter2="10" UV_noisecorr2="0" detect_delcmpdsinrng="1"/><auto_ms_n use_retention_time_window="0" retention_time_window="1" rt_unit="min" minimum_intensity_positive="1000" minimum_intensity_negative="1000" create_max_number_compounds="100000" spectrum_load_mode="0" background_type="0" create_auto_ms_n_traces="0" create_detailed_traces="0" merge_positive_negative_compounds="0" detect_delcmpdsinrng="1" detect_keep_cmpds_detectedneutralloss="0" add_uv_spectra="0" create_individual_MSMS_cmpds="0" advanced_precursor_determination="0"/><dissect_params dissect_addsmoothing="0" dissect_allow_wider_peaks="0" dissect_resolving_power="1" dissect_deletepeaksinrange="1" dissect_fullrange="1" dissect_cutoff="0.1" dissect_sensitivity="0.333333" dissect_maxoverlap="5" dissect_smoothwidth="1" spectrum_load_mode="0" add_uv_spectra="0"/><find_all_compounds min_time_points="20" min_correlation="0.7" background_type="0" load_spec_type="2" additional_smoothing="1" proteomics="1" chrom_sn_threshold="3" chrom_smoothingwidth="10" detect_delcmpdsinrng="1" add_MSMS_spectra="1"/><ms_peak_finder ms_peak_finder_type="3" ms_manually_use_peak_finder="1"><ms_peak_finder_apex minimum_intensity="100" peak_width="0.05" relative_threshold_base_peak="0.1" signal_to_noise="10"/><ms_peak_finder_centroid peak_width="1" signal_to_noise="1" relative_threshold_base_peak="2" minimum_intensity="100" centroid_percentage="80"/><ms_peak_finder_snap minimum_intensity="0" relative_threshold_base_peak="0" signal_to_noise="2" maximum_charge="12" quality_factor_threshold="0.9" number_of_patterns="500000" building_block_1="C 4.9384 N 1.3577 O 1.4773 S 0.0417 H 7.7583" building_block_2="" use_snap_2="1" add_detailed_results="0"/><ms_peak_finder_sumpeak minimum_intensity="100" peak_width="5" use_datapoints="1" sum_width="2" relative_threshold_base_peak="0.1" signal_to_noise="1" baseline_type="1" baseline_flatness="1" same_sumwidth_as_acquisition="1" use_resolution="0" res="10000" instrument_sum_width="2" use_sum_of_intensities="0"/><ms_peak_finder_ftms signal_to_noise="4" relative_threshold_base_peak="0.01" minimum_intensity="100" centroid_percentage="80" use_centroid="0"/></ms_peak_finder><deconvolution clear_prev_results="1" create_neutral_spectrum="0" incl_shifted_spectra="0" ret_residuals="0" incl_comp_details="0" show_comp_details="0" substance_class="1" extend_evelope="0" extend_before="1" extend_after="1" auto_apply="0"><deconvolution_detailed perf_deconv="1" rel_isotop_deconv="0" resolve_isotop="1" exclude_itraq_ions="1" abund_cutoff="2" envelope_cutoff="75" high_mass="4000" low_mass="250" mw_agreement="0" maximum_charge="10" max_charge_isotop="5" min_charge="1" min_peaks="3" precursor_deconv="0" max_components="10" adduct_ion_name="+H" adduct_ion_mass="1.00728" apply_min_max_mass_boundaries="0"/><deconvolution_detailed perf_deconv="1" rel_isotop_deconv="0" resolve_isotop="1" exclude_itraq_ions="1" abund_cutoff="2" envelope_cutoff="75" high_mass="3000" low_mass="100" mw_agreement="5" maximum_charge="3" max_charge_isotop="0" min_charge="1" min_peaks="3" precursor_deconv="0" max_components="10" adduct_ion_name="+H" adduct_ion_mass="1.00728" apply_min_max_mass_boundaries="0"/><deconvolution_detailed perf_deconv="1" rel_isotop_deconv="0" resolve_isotop="1" exclude_itraq_ions="1" abund_cutoff="0.5" envelope_cutoff="75" high_mass="2000" low_mass="50" mw_agreement="5" maximum_charge="3" max_charge_isotop="4" min_charge="1" min_peaks="3" precursor_deconv="0" max_components="10" adduct_ion_name="+H" adduct_ion_mass="1.00728" apply_min_max_mass_boundaries="0"/><deconvolution_detailed perf_deconv="1" rel_isotop_deconv="1" resolve_isotop="0" exclude_itraq_ions="0" abund_cutoff="10" envelope_cutoff="75" high_mass="100000" low_mass="5000" mw_agreement="5" maximum_charge="100" max_charge_isotop="0" min_charge="1" min_peaks="3" precursor_deconv="0" max_components="10" adduct_ion_name="+H" adduct_ion_mass="1.00728" apply_min_max_mass_boundaries="1"/><max_entropy_deconvolution adduct_ion_name="-H" adduct_ion_mass="-1.00783" low_mass="5000" high_mass="100000" spacint_out="0" resolving_power="10000" peak_width="0.3" width="1" maxentx="0"/></deconvolution><mascot_export globalchargelimit_apply="1" globalchargelimit="1+, 2+ and 3+" prefer_fullscan_deconvolution_results="1" deconvolution_export_type="2" msmssignals="50" threshold="100" mssignals_deconv="2" mssignals_non_deconv="20" normalize_msms="0" single_charged="0"/><process_parameters baseline_flatness="0.8" baseline_addchild="1" baseline_disableoriginal="0" baseline_usesamecolor="1" smoothing_algorithm="1" smoothing_width="0.2" smoothing_cycles="1" smoothing_addchild="1" smoothing_disableoriginal="0" smoothing_usesamecolor="1"/><process_parameters baseline_flatness="0.8" baseline_addchild="1" baseline_disableoriginal="0" baseline_usesamecolor="1" smoothing_algorithm="1" smoothing_width="0.2" smoothing_cycles="1" smoothing_addchild="1" smoothing_disableoriginal="0" smoothing_usesamecolor="1"/><display_params mass_precision="4" time_precision="1" structure_size="30" chrom_peak_label="Index"/><calibration_params calibration_range="0.05" calibration_listname="Samples Recalibration Diabetes" calibration_listgroupname="ESI" calibration_fit_mode="2" calibration_intensitythreshold="1000"/><calibration_params calibration_range="0.05" calibration_listname="Lockmass 1222" calibration_listgroupname="ESI" calibration_intensitythreshold="1000" calibration_lockmassmode="0"/><library_search_params del_prev_res="1"><library_search_basic_params accept_score="50" allowmasses_above="0" allowmasses_below="0" desired_score="900" increasedepth="0" maxnr_spectra="10" match_all="0" sort_by="1" include_precursor_spectra="1" skip_low_frgamnet_spectra="1" min_effective_score="500" minmatch_score="250" min_score="400"/><library_search_basic_params add_int_range="5" extended="1" locnorm="0" root="0" hwfstp="50" hwscdp="7" intrangefac="1.9" locnormeqfac="1" locnormfac="2" locnormwin="25" masdisint="20" minsrcint="100" minspepresrc="15" threshfstp="40" maskadducts="0" maskprecursor="0"/><library_search_libraries_params add_unid="0" srcparallel="0" libraries="" librariey_unidentified=""/><library_search_match_params chrgdeconv="0" collenerg="0" fragampl="1" instrtp="2" ionmeth="1" isolwidth="0" msmsstg="2" ms_vs_msms="4" pkwidth="0" polarity="4" psd="0" precion="0" prodion="0" rgtgaspress="0" rgtion="0" refl="0" trgtgas="0" trgtgaspress="0" trapdrv="1"/><library_search_basic_params add_confirm_mode="0"/><library_search_basic_params accepted_deviation="1" apply_rt_match="0" match_columnname="1" max_deviation="5"/></library_search_params><masslist_layout layout_columntypes="1 2 6 5 3 11 4 " layout_columnwidth="30 60 45 48 45 30 48 "/><cmpdlist_layout layout_columntypes="14 20 1 23 12 26 31 6 52 " layout_columnwidth="23 55 49 60 50 37 272 61 0 "/><cmpdlist_layout layout_columntypes="24 1 2 3 5 18 18 40 7 9 8 " layout_columnwidth="-1 -1 -1 -1 -1 -1 -1 -1 -1 -1 -1 "/><cmpdlist_layout layout_columntypes="6 0 5 3 4 2 12 14 10 11 " layout_columnwidth="-1 -1 -1 -1 -1 -1 -1 -1 -1 -1 "/><cmpdlist_layout layout_columntypes="15 14 6 5 43 11 1 2 17 7 8 9 10 4 3 39 40 41 42 16 18 19 25 20 21 22 23 24 31 26 27 28 29 30 37 32 33 34 35 36 " layout_columnwidth="-1 -1 -1 -1 -1 -1 -1 -1 -1 -1 -1 -1 -1 -1 -1 -1 -1 -1 -1 -1 -1 -1 -1 -1 -1 -1 -1 -1 -1 -1 -1 -1 -1 -1 -1 -1 -1 -1 -1 -1 "/><exclusion_masses/><xml_export_parameters export_detailed_information="0" export_peptide_database_query_information="1"/><smf1D_params max_nr_formulae="500" z="1" rdb_min="0" rdb_max="80" tolerance_ppm="5" tolerance_abs="2" tolerance_ppm_MSn="5" tolerance_abs_MSn="2" use_rel_tolerance="1" use_rel_tolerance_MSn="0" lower_bound_formula="" upper_bound_formula="" electron_configuration="2" electron_configuration_MSn="0" sigma_limit="0.02" sigma_limit_MSn="0.05" HC_Ratio_min="0" HC_Ratio_max="3" filtering="1" patternsearch="0" validate_formulae="1" filter_by_elementratio="1" estimate_carbon_count="1" relative_threshold_base_peak="10" delete_previous_results="1" filter_criteriy="0" adducts_positive_mode="'M+H' " adducts_negative_mode="'M-H' " collect_adducts="0"/><smf3D_params tolerance_neutralloss="2" intensitythresholdabs2="100" intensity_threshold_abs_msms="100" auto_filter="0" nr_explained_peaks="5" highlight_unexplained_peaks="0"/><uv_parameters rt_offset="0"/><target_screening delta_rt="1.5" threshold_sigma="0.05" detection_tolerance="5" identification_tolerance="5" use_tolerance_ppm="0" compound_database="C:\BDALSystemData\BuildingBlocks\TargetScreeningDataBase.csv" use_sampleinfo_xml="0" rt_range_start="0" rt_range_end="0" additional_smoothing="0" create_chromatogram_time_slices="1" rt_window_halfwidth="45" enable_BPC="1" evaluate_qualifier_ions="1" qualifier_ion_intensity_threshold="0" group_id="':' " lc_method_id=":" ms_method_id=":" matrix_id=":" useDB="0" sortanalytes="4"/><automatic_calibration automatic_calibration="0/0" automatic_calibration_use_spectrum_type="0/0" automatic_calibration_retain_data="0/0" automatic_calibration_perform_lockmass="0/0"/><target_screening_scoring threshold1_qualityfactor="0.05" threshold1_massaccuracy="10" threshold1_retentiontime="20" threshold2_retentiontime="40" use_tolerance_ppm="0"/></DataAnalysis_processing_parameters><ms_spectrum info="+MS, 0.2-0.7min #12-41" msmsinfo="All MS" polarity="+" scanmode="fullscan" seq_nr_start="12" seq_nr_end="41" spec_index="0" spec_nrs="12/13/14/15/16/17/18/19/20/21/22/23/24/25/26/27/28/29/30/31/32/33/34/35/36/37/38/39/40/41" rt="0.447958" rt_unit="min"><ms_peaks><pk mz="80.94784013" i="2954.26" sn="789.853" a="17.517" fwhm="0.00531561" res="15228.3" algo="Sum"/><pk mz="82.94483103" i="2414.41" sn="640.682" a="14.3473" fwhm="0.00531306" res="15611.5" algo="Sum"/><pk mz="84.04447566" i="2263.63" sn="595.421" a="13.6087" fwhm="0.00536281" res="15671.7" algo="Sum"/><pk mz="84.08062267" i="2250.32" sn="591.692" a="13.4798" fwhm="0.00533957" res="15746.7" algo="Sum"/><pk mz="84.95952621" i="7170.44" sn="1872.73" a="41.5395" fwhm="0.00520057" res="16336.6" algo="Sum"/><pk mz="86.09624865" i="6495.53" sn="1682.74" a="38.4255" fwhm="0.0053492" res="16095.2" algo="Sum"/><pk mz="90.05496276" i="2099.62" sn="529.206" a="12.5093" fwhm="0.00542402" res="16603" algo="Sum"/><pk mz="90.97650948" i="17375.7" sn="4352.96" a="108.865" fwhm="0.00548548" res="16585" algo="Sum"/><pk mz="93.05725257" i="3917.3" sn="966.868" a="24.5624" fwhm="0.00555831" res="16742" algo="Sum"/><pk mz="94.06493486" i="8629.05" sn="2111.39" a="54.6375" fwhm="0.00556037" res="16917" algo="Sum"/><pk mz="95.08567928" i="1330.24" sn="322.628" a="7.98174" fwhm="0.00543298" res="17501.6" algo="Sum"/><pk mz="96.92167092" i="37656" sn="8999.34" a="224.685" fwhm="0.00549331" res="17643.6" algo="Sum"/><pk mz="97.10113125" i="2221.53" sn="530.619" a="14.5149" fwhm="0.00580329" res="16732.1" algo="Sum"/><pk mz="98.91889100" i="15861.5" sn="3711.29" a="101.615" fwhm="0.00576128" res="17169.6" algo="Sum"/><pk mz="98.99537875" i="2163.16" sn="505.419" a="15.4854" fwhm="0.00602061" res="16442.7" algo="Sum"/><pk mz="100.91694117" i="1082.51" sn="247.407" a="6.69055" fwhm="0.00556588" res="18131.4" algo="Sum"/><pk mz="101.00817495" i="1062.48" sn="242.564" a="7.80012" fwhm="0.00650326" res="15531.9" algo="Sum"/><pk mz="102.05503083" i="3078.39" sn="696.484" a="20.6238" fwhm="0.00591439" res="17255.4" algo="Sum"/><pk mz="103.03883096" i="1719.44" sn="384.311" a="11.2337" fwhm="0.00605133" res="17027.5" algo="Sum"/><pk mz="103.05431197" i="1557.85" sn="348.105" a="11.5335" fwhm="0.00646197" res="15947.8" algo="Sum"/><pk mz="104.05289276" i="1189.91" sn="262.239" a="8.81206" fwhm="0.00665537" res="15634.4" algo="Sum"/><pk mz="104.10694175" i="7351.39" sn="1618.85" a="49.1955" fwhm="0.00617644" res="16855.5" algo="Sum"/><pk mz="104.99231217" i="5607.42" sn="1220.75" a="38.4314" fwhm="0.00590739" res="17773" algo="Sum"/><pk mz="106.08627934" i="1926.71" sn="415.673" a="13.0003" fwhm="0.00618171" res="17161.3" algo="Sum"/><pk mz="106.95051538" i="6237.95" sn="1332.2" a="43.4615" fwhm="0.0063275" res="16902.5" algo="Sum"/><pk mz="107.04916777" i="2885.78" sn="616.224" a="19.5231" fwhm="0.00626859" res="17077.1" algo="Sum"/><pk mz="108.08073825" i="4892.27" sn="1031.55" a="34.9902" fwhm="0.0064518" res="16752" algo="Sum"/><pk mz="109.10123867" i="1343.73" sn="277.441" a="9.19376" fwhm="0.00626953" res="17401.8" algo="Sum"/><pk mz="110.00865962" i="12775.7" sn="2583.35" a="89.3811" fwhm="0.00629616" res="17472.3" algo="Sum"/><pk mz="110.07126940" i="4358.09" sn="880.499" a="29.9752" fwhm="0.00611195" res="18009.2" algo="Sum"/><pk mz="111.00993299" i="2049.98" sn="408.221" a="16.105" fwhm="0.00720202" res="15413.7" algo="Sum"/><pk mz="111.11678035" i="2971.78" sn="589.575" a="20.0155" fwhm="0.00617861" res="17984.1" algo="Sum"/><pk mz="112.00622296" i="1974.37" sn="386.494" a="14.6993" fwhm="0.00673416" res="16632.6" algo="Sum"/><pk mz="112.89559224" i="48571.4" sn="9336.16" a="335.709" fwhm="0.00624924" res="18065.5" algo="Sum"/><pk mz="114.06612092" i="11943.2" sn="2257.88" a="89.0458" fwhm="0.00644222" res="17706" algo="Sum"/><pk mz="114.09126647" i="6282.78" sn="1187.46" a="46.8246" fwhm="0.00641227" res="17792.6" algo="Sum"/><pk mz="114.89304695" i="22543.4" sn="4195.32" a="163.233" fwhm="0.00647262" res="17750.6" algo="Sum"/><pk mz="115.03681827" i="2879.24" sn="534.121" a="21.732" fwhm="0.00664925" res="17300.7" algo="Sum"/><pk mz="116.05288900" i="5605.17" sn="1025.46" a="39.6854" fwhm="0.00656755" res="17670.6" algo="Sum"/><pk mz="116.07065291" i="21168.1" sn="3872.67" a="149.473" fwhm="0.0064095" res="18109.2" algo="Sum"/><pk mz="116.89104792" i="2434.98" sn="441.529" a="18.744" fwhm="0.00685375" res="17055.1" algo="Sum"/><pk mz="117.07373262" i="1364.99" sn="246.958" a="10.7367" fwhm="0.00700919" res="16702.9" algo="Sum"/><pk mz="118.08639850" i="16233.6" sn="2889.05" a="121.817" fwhm="0.00670225" res="17618.9" algo="Sum"/><pk mz="119.01781552" i="1306.41" sn="229.547" a="11.7941" fwhm="0.00819959" res="14515.1" algo="Sum"/><pk mz="119.08873608" i="1070.79" sn="188.098" a="10.5209" fwhm="0.00886144" res="13439" algo="Sum"/><pk mz="120.00345562" i="3525.58" sn="608.192" a="27.187" fwhm="0.00682984" res="17570.5" algo="Sum"/><pk mz="120.06579667" i="1212.33" sn="208.797" a="9.41965" fwhm="0.00685727" res="17509.3" algo="Sum"/><pk mz="120.08103674" i="20100.3" sn="3461.74" a="159.395" fwhm="0.00711393" res="16879.7" algo="Sum"/><pk mz="120.99583085" i="1432.43" sn="242.069" a="12.7427" fwhm="0.00686291" res="17630.4" algo="Sum"/><pk mz="121.08470976" i="1963.87" sn="330.625" a="14.9656" fwhm="0.00674663" res="17947.4" algo="Sum"/><pk mz="122.92487160" i="4514.25" sn="732.733" a="34.1527" fwhm="0.00698052" res="17609.7" algo="Sum"/><pk mz="123.04439733" i="1187.33" sn="192.42" a="9.08393" fwhm="0.00672338" res="18301" algo="Sum"/><pk mz="125.02200033" i="1553.36" sn="242.657" a="12.9823" fwhm="0.0073238" res="17070.6" algo="Sum"/><pk mz="125.13303435" i="1575.05" sn="245.226" a="12.1808" fwhm="0.00704343" res="17765.9" algo="Sum"/><pk mz="125.98670927" i="2044.76" sn="311.503" a="16.1044" fwhm="0.00702538" res="17933.1" algo="Sum"/><pk mz="127.14872201" i="1262.8" sn="187.565" a="9.48241" fwhm="0.00685066" res="18560.1" algo="Sum"/><pk mz="128.01982219" i="11715.3" sn="1724.4" a="96.4504" fwhm="0.00718388" res="17820.4" algo="Sum"/><pk mz="128.06890631" i="2420.46" sn="355.721" a="19.659" fwhm="0.00711485" res="18000.2" algo="Sum"/><pk mz="129.02070957" i="2046.14" sn="294.314" a="19.3949" fwhm="0.00784967" res="16436.4" algo="Sum"/><pk mz="129.05508982" i="1116.61" sn="160.612" a="9.5912" fwhm="0.0079393" res="16255.2" algo="Sum"/><pk mz="129.06680765" i="1474.43" sn="212.08" a="13.1467" fwhm="0.00859818" res="15010.9" algo="Sum"/><pk mz="130.01753806" i="1910.81" sn="270.09" a="16.3923" fwhm="0.00737147" res="17637.9" algo="Sum"/><pk mz="130.05043746" i="21179.8" sn="2993.86" a="170.524" fwhm="0.00717282" res="18131" algo="Sum"/><pk mz="130.08683552" i="12110.2" sn="1710.98" a="100.645" fwhm="0.00710461" res="18310.2" algo="Sum"/><pk mz="130.15974858" i="5523.08" sn="779.077" a="46.1023" fwhm="0.00748155" res="17397.4" algo="Sum"/><pk mz="131.05261512" i="1834.02" sn="252.402" a="19.2699" fwhm="0.00949508" res="13802.2" algo="Sum"/><pk mz="132.07743344" i="7937.77" sn="1052.47" a="70.6924" fwhm="0.00792414" res="16667.7" algo="Sum"/><pk mz="132.10245304" i="9630.02" sn="1275.61" a="80.8026" fwhm="0.00746457" res="17697.3" algo="Sum"/><pk mz="132.98792614" i="1725.71" sn="222.887" a="18.2047" fwhm="0.00727387" res="18283" algo="Sum"/><pk mz="133.03310109" i="1501.42" sn="193.65" a="14.1338" fwhm="0.00867992" res="15326.5" algo="Sum"/><pk mz="133.10005489" i="1644.17" sn="211.662" a="21.4863" fwhm="0.0130482" res="10200.6" algo="Sum"/><pk mz="134.01972941" i="2593.03" sn="327.363" a="23.6626" fwhm="0.00778241" res="17220.9" algo="Sum"/><pk mz="135.00366293" i="23760.5" sn="2938.35" a="213.971" fwhm="0.0076466" res="17655.4" algo="Sum"/><pk mz="135.11764123" i="1589.02" sn="196.464" a="13.8766" fwhm="0.00815325" res="16572.2" algo="Sum"/><pk mz="135.97794924" i="1095.69" sn="133.614" a="9.04221" fwhm="0.00768381" res="17696.7" algo="Sum"/><pk mz="136.02231999" i="2736.2" sn="333.648" a="23.624" fwhm="0.00757375" res="17959.7" algo="Sum"/><pk mz="136.04887170" i="8780.02" sn="1070.37" a="73.3043" fwhm="0.00764441" res="17797.2" algo="Sum"/><pk mz="136.07547283" i="6406.24" sn="780.751" a="61.0468" fwhm="0.00860837" res="15807.3" algo="Sum"/><pk mz="137.06033907" i="2877.84" sn="344.31" a="35.6556" fwhm="0.00835361" res="16407.3" algo="Sum"/><pk mz="138.05362954" i="1630.34" sn="190.981" a="16.2448" fwhm="0.0077468" res="17820.7" algo="Sum"/><pk mz="138.90721125" i="4857.81" sn="559.542" a="40.8612" fwhm="0.00776331" res="17892.8" algo="Sum"/><pk mz="139.05089556" i="1617.69" sn="185.908" a="16.0452" fwhm="0.00870285" res="15977.6" algo="Sum"/><pk mz="140.06900587" i="7563.53" sn="852.197" a="63.837" fwhm="0.00759828" res="18434.3" algo="Sum"/><pk mz="140.90438870" i="3019.34" sn="334.427" a="26.4798" fwhm="0.00797434" res="17669.7" algo="Sum"/><pk mz="143.01717691" i="2620.93" sn="280.038" a="25.7847" fwhm="0.00859547" res="16638.7" algo="Sum"/><pk mz="144.10277957" i="6893.58" sn="714.486" a="61.5447" fwhm="0.0080746" res="17846.4" algo="Sum"/><pk mz="145.04991277" i="2058.06" sn="208.273" a="18.9341" fwhm="0.00803225" res="18058.4" algo="Sum"/><pk mz="146.03066874" i="2524.9" sn="250.233" a="24.6049" fwhm="0.00849308" res="17194.1" algo="Sum"/><pk mz="146.06097508" i="2512.99" sn="249.05" a="22.6275" fwhm="0.00766227" res="19062.4" algo="Sum"/><pk mz="146.11862919" i="1065.78" sn="105.633" a="10.3645" fwhm="0.00861656" res="16957.9" algo="Sum"/><pk mz="147.07733115" i="6744.75" sn="657.204" a="67.1359" fwhm="0.00802465" res="18328.2" algo="Sum"/><pk mz="147.11432611" i="5697.42" sn="555.152" a="58.0373" fwhm="0.00915281" res="16073.1" algo="Sum"/><pk mz="148.02682417" i="1866.95" sn="179.424" a="20.0468" fwhm="0.00952501" res="15540.9" algo="Sum"/><pk mz="148.06143392" i="1256.16" sn="120.722" a="12.1579" fwhm="0.00816442" res="18135" algo="Sum"/><pk mz="148.93614545" i="2302.46" sn="216.795" a="20.521" fwhm="0.00814917" res="18276.2" algo="Sum"/><pk mz="149.02397978" i="15127.3" sn="1423.32" a="150.184" fwhm="0.00881546" res="16904.8" algo="Sum"/><pk mz="149.06082361" i="1738.73" sn="163.477" a="17.7178" fwhm="0.00877766" res="16981.8" algo="Sum"/><pk mz="149.13353255" i="1221.04" sn="114.493" a="11.5819" fwhm="0.00835909" res="17840.9" algo="Sum"/><pk mz="150.01510933" i="3089.08" sn="284.575" a="29.5951" fwhm="0.00858591" res="17472.3" algo="Sum"/><pk mz="150.02667261" i="1383.55" sn="127.446" a="12.7877" fwhm="0.0081633" res="18378.2" algo="Sum"/><pk mz="150.05983132" i="1208.46" sn="111.278" a="12.2191" fwhm="0.00875312" res="17143.6" algo="Sum"/><pk mz="150.11352963" i="1997.49" sn="183.877" a="19.3318" fwhm="0.00845344" res="17757.7" algo="Sum"/><pk mz="150.97778377" i="7841.88" sn="715.505" a="69.3753" fwhm="0.00810027" res="18638.6" algo="Sum"/><pk mz="151.04862654" i="2219.65" sn="202.507" a="22.8173" fwhm="0.00901881" res="16748.2" algo="Sum"/><pk mz="152.02322947" i="9471.95" sn="859.309" a="104.451" fwhm="0.00888065" res="17118.5" algo="Sum"/><pk mz="154.05966240" i="1252.27" sn="111.856" a="12.9581" fwhm="0.00934191" res="16491.2" algo="Sum"/><pk mz="154.88131966" i="1480.08" sn="130.813" a="13.784" fwhm="0.00865501" res="17895" algo="Sum"/><pk mz="156.04327414" i="2661.1" sn="229.021" a="26.804" fwhm="0.00890374" res="17525.6" algo="Sum"/><pk mz="156.07785129" i="4029.44" sn="346.283" a="40.7959" fwhm="0.0088785" res="17579.3" algo="Sum"/><pk mz="156.87865083" i="1199.64" sn="100.924" a="11.3817" fwhm="0.00857893" res="18286.5" algo="Sum"/><pk mz="157.08413216" i="3723.23" sn="311.309" a="42.5704" fwhm="0.00941734" res="16680.3" algo="Sum"/><pk mz="158.09316287" i="1117.76" sn="91.082" a="14.3395" fwhm="0.0105984" res="14916.7" algo="Sum"/><pk mz="158.96500372" i="14954.7" sn="1194.28" a="138.571" fwhm="0.0084986" res="18704.9" algo="Sum"/><pk mz="159.00891687" i="1213.1" sn="96.7872" a="18.8891" fwhm="0.0160529" res="9905.3" algo="Sum"/><pk mz="159.04284568" i="7811.95" sn="622.88" a="82.4542" fwhm="0.0089557" res="17758.8" algo="Sum"/><pk mz="159.07745200" i="2428.85" sn="193.65" a="26.3074" fwhm="0.0090927" res="17495.1" algo="Sum"/><pk mz="160.03663786" i="1218.3" sn="95.6587" a="17.2079" fwhm="0.010607" res="15087.8" algo="Sum"/><pk mz="160.06142978" i="13234.4" sn="1039.14" a="131.829" fwhm="0.00856455" res="18688.8" algo="Sum"/><pk mz="160.13425681" i="1273.95" sn="100.028" a="14.3093" fwhm="0.00967223" res="16556.1" algo="Sum"/><pk mz="161.13253286" i="1959.31" sn="150.922" a="21.6055" fwhm="0.0102357" res="15742.2" algo="Sum"/><pk mz="162.05147134" i="3019" sn="227.245" a="35.8583" fwhm="0.0100547" res="16117" algo="Sum"/><pk mz="162.11348569" i="48288.7" sn="3627.02" a="458.158" fwhm="0.00856899" res="18918.6" algo="Sum"/><pk mz="163.11707431" i="4123.71" sn="301.727" a="50.0041" fwhm="0.0106009" res="15387.2" algo="Sum"/><pk mz="164.03051452" i="3537.68" sn="254.85" a="36.9148" fwhm="0.00943842" res="17379" algo="Sum"/><pk mz="164.93108105" i="3393.68" sn="242.727" a="35.4236" fwhm="0.00952636" res="17313.1" algo="Sum"/><pk mz="165.01434344" i="6242.49" sn="446.454" a="64.4578" fwhm="0.00925728" res="17825.4" algo="Sum"/><pk mz="165.05552733" i="3184.73" sn="227.767" a="33.6501" fwhm="0.00915605" res="18026.9" algo="Sum"/><pk mz="165.98904320" i="1523.08" sn="108.434" a="17.4062" fwhm="0.0100118" res="16579.3" algo="Sum"/><pk mz="166.02709671" i="6111.29" sn="435.065" a="61.4559" fwhm="0.00889606" res="18663" algo="Sum"/><pk mz="166.08686976" i="12276.8" sn="873.991" a="127.141" fwhm="0.00923165" res="17991" algo="Sum"/><pk mz="166.95174961" i="1425.9" sn="100.624" a="14.6622" fwhm="0.00932599" res="17901.8" algo="Sum"/><pk mz="167.09023762" i="1267.28" sn="89.4307" a="14.2763" fwhm="0.00996526" res="16767.3" algo="Sum"/><pk mz="169.03688162" i="1193.67" sn="82.3176" a="12.8207" fwhm="0.0100317" res="16850.2" algo="Sum"/><pk mz="169.05926619" i="5177.21" sn="356.668" a="55.6126" fwhm="0.00945065" res="17888.6" algo="Sum"/><pk mz="169.09555885" i="1974.27" sn="135.872" a="26.4242" fwhm="0.0101847" res="16602.9" algo="Sum"/><pk mz="169.19613150" i="1057.01" sn="72.5629" a="11.1991" fwhm="0.00949157" res="17825.9" algo="Sum"/><pk mz="169.98668396" i="1896.53" sn="127.542" a="19.8343" fwhm="0.00942388" res="18037.9" algo="Sum"/><pk mz="170.03398912" i="1955.46" sn="131.227" a="26.3315" fwhm="0.00974962" res="17440.1" algo="Sum"/><pk mz="170.09480981" i="1782.33" sn="119.487" a="23.6976" fwhm="0.0112627" res="15102.5" algo="Sum"/><pk mz="171.01548928" i="1501.03" sn="98.5886" a="17.0718" fwhm="0.00958832" res="17835.8" algo="Sum"/><pk mz="171.10000890" i="1643.24" sn="107.645" a="17.5846" fwhm="0.00956443" res="17889.2" algo="Sum"/><pk mz="172.09554166" i="3862.52" sn="248.673" a="41.3676" fwhm="0.0091272" res="18855.2" algo="Sum"/><pk mz="172.98060470" i="1347.46" sn="85.3114" a="13.2614" fwhm="0.00857453" res="20173.8" algo="Sum"/><pk mz="173.07966624" i="2629.51" sn="166.47" a="32.0991" fwhm="0.00973032" res="17787.7" algo="Sum"/><pk mz="174.93907279" i="3157.32" sn="195.619" a="31.9661" fwhm="0.00909557" res="19233.4" algo="Sum"/><pk mz="175.03278715" i="18162.8" sn="1125.25" a="191.022" fwhm="0.00895242" res="19551.4" algo="Sum"/><pk mz="175.11986016" i="16767.2" sn="1036.74" a="175.245" fwhm="0.00937112" res="18687.2" algo="Sum"/><pk mz="175.14866851" i="1218.33" sn="75.2269" a="14.7014" fwhm="0.010654" res="16439.8" algo="Sum"/><pk mz="175.53379019" i="1786.71" sn="108.782" a="16.8825" fwhm="0.00853094" res="20576.1" algo="Sum"/><pk mz="176.06687704" i="5414.31" sn="325.529" a="60.6916" fwhm="0.00976399" res="18032.3" algo="Sum"/><pk mz="176.12283391" i="1183.14" sn="70.9859" a="16.8547" fwhm="0.0125725" res="14008.6" algo="Sum"/><pk mz="177.02595905" i="2019.73" sn="118.117" a="25.5048" fwhm="0.0110229" res="16059.9" algo="Sum"/><pk mz="177.06192310" i="2083.02" sn="121.708" a="30.0131" fwhm="0.0115853" res="15283.4" algo="Sum"/><pk mz="178.02560476" i="1053.72" sn="60.3611" a="11.9708" fwhm="0.0096133" res="18518.7" algo="Sum"/><pk mz="178.05974623" i="1216.04" sn="69.6591" a="16.629" fwhm="0.0120831" res="14736.2" algo="Sum"/><pk mz="180.00416066" i="1930.87" sn="107.234" a="20.4958" fwhm="0.00971141" res="18535.3" algo="Sum"/><pk mz="180.90447969" i="1348.76" sn="73.4721" a="14.6215" fwhm="0.00926033" res="19535.4" algo="Sum"/><pk mz="181.08604457" i="1930.25" sn="105.122" a="24.4715" fwhm="0.0103791" res="17447.1" algo="Sum"/><pk mz="182.08217468" i="1994.61" sn="106.393" a="24.4083" fwhm="0.0105107" res="17323.5" algo="Sum"/><pk mz="184.07422726" i="2369.57" sn="118.027" a="25.5629" fwhm="0.00996872" res="18465.2" algo="Sum"/><pk mz="184.09521477" i="3287.16" sn="163.607" a="38.3716" fwhm="0.0104215" res="17665" algo="Sum"/><pk mz="185.03324259" i="2688.08" sn="130.342" a="36.0545" fwhm="0.010971" res="16865.7" algo="Sum"/><pk mz="185.11559826" i="29160.2" sn="1413.21" a="328.493" fwhm="0.0100766" res="18370.8" algo="Sum"/><pk mz="186.11899127" i="2741.45" sn="131.171" a="34.97" fwhm="0.0109584" res="16984.1" algo="Sum"/><pk mz="187.05846358" i="5524.3" sn="259.406" a="67.6722" fwhm="0.0103936" res="17997.4" algo="Sum"/><pk mz="188.07119614" i="14118.4" sn="654.153" a="161.93" fwhm="0.0102006" res="18437.3" algo="Sum"/><pk mz="189.02307979" i="1998.5" sn="90.4936" a="31.9989" fwhm="0.0144736" res="13059.8" algo="Sum"/><pk mz="189.07434362" i="3471.31" sn="157.16" a="44.4964" fwhm="0.0113901" res="16599.9" algo="Sum"/><pk mz="191.01016274" i="1021.77" sn="43.3502" a="16.6341" fwhm="0.0203241" res="9398.21" algo="Sum"/><pk mz="191.04090213" i="18433.8" sn="781.119" a="216.07" fwhm="0.0105042" res="18187" algo="Sum"/><pk mz="191.07688122" i="5397.79" sn="228.332" a="75.5154" fwhm="0.0120311" res="15881.9" algo="Sum"/><pk mz="192.04196998" i="2221.57" sn="91.7245" a="29.8945" fwhm="0.0125934" res="15249.4" algo="Sum"/><pk mz="192.96235348" i="1069.77" sn="43.3598" a="13.3499" fwhm="0.011005" res="17534.1" algo="Sum"/><pk mz="193.00112900" i="1020.76" sn="41.3714" a="14.0364" fwhm="0.0115818" res="16664.2" algo="Sum"/><pk mz="196.86565430" i="7144.53" sn="272.635" a="85.6107" fwhm="0.0104733" res="18796.8" algo="Sum"/><pk mz="197.10162473" i="1921.66" sn="73.0215" a="26.2266" fwhm="0.0122363" res="16108" algo="Sum"/><pk mz="198.08571784" i="1263.55" sn="47.5201" a="16.9284" fwhm="0.0117409" res="16871.5" algo="Sum"/><pk mz="198.86272126" i="6940.51" sn="258.936" a="80.364" fwhm="0.0105146" res="18912.9" algo="Sum"/><pk mz="200.04148516" i="1951.96" sn="71.687" a="25.6755" fwhm="0.0116327" res="17196.5" algo="Sum"/><pk mz="200.06943562" i="1304.4" sn="47.9049" a="19.0701" fwhm="0.0121128" res="16517.2" algo="Sum"/><pk mz="200.85976695" i="2296.76" sn="83.2907" a="27.7947" fwhm="0.0106468" res="18865.7" algo="Sum"/><pk mz="201.08834205" i="1506.36" sn="54.5284" a="19.2572" fwhm="0.0119064" res="16889.1" algo="Sum"/><pk mz="201.18558433" i="3643.87" sn="131.897" a="44.0845" fwhm="0.01092" res="18423.7" algo="Sum"/><pk mz="202.03362769" i="4687.61" sn="167.506" a="63.906" fwhm="0.0109476" res="18454.6" algo="Sum"/><pk mz="203.03340034" i="4836.72" sn="169.666" a="39.5407" fwhm="0.00772099" res="26296.3" algo="Sum"/><pk mz="203.05349724" i="338733" sn="11882.3" a="3337.42" fwhm="0.00860177" res="23606" algo="Sum"/><pk mz="204.05679130" i="22279.2" sn="766.483" a="276.07" fwhm="0.0108747" res="18764.3" algo="Sum"/><pk mz="204.12348946" i="11379.5" sn="391.117" a="139.53" fwhm="0.0107804" res="18934.7" algo="Sum"/><pk mz="205.05881642" i="4853.67" sn="163.468" a="89.5416" fwhm="0.0190202" res="10781.1" algo="Sum"/><pk mz="205.09590601" i="3687.6" sn="124.016" a="42.5356" fwhm="0.0116144" res="17658.8" algo="Sum"/><pk mz="205.12530457" i="1584.34" sn="53.2326" a="24.1062" fwhm="0.0146767" res="13976.2" algo="Sum"/><pk mz="206.89432824" i="13913" sn="450.445" a="162.751" fwhm="0.0106262" res="19470.3" algo="Sum"/><pk mz="207.01487473" i="6841.91" sn="221.285" a="90.0789" fwhm="0.0112476" res="18405.2" algo="Sum"/><pk mz="207.05151003" i="1377.17" sn="44.5415" a="22.946" fwhm="0.013323" res="15540.9" algo="Sum"/><pk mz="208.89153322" i="8711" sn="275.136" a="107.523" fwhm="0.0113679" res="18375.6" algo="Sum"/><pk mz="210.05093522" i="2185.74" sn="68.3154" a="27.6534" fwhm="0.011412" res="18406.1" algo="Sum"/><pk mz="210.88859757" i="1463.71" sn="45.2087" a="17.8545" fwhm="0.0114054" res="18490.3" algo="Sum"/><pk mz="212.83937862" i="3156.84" sn="93.7617" a="38.1275" fwhm="0.0107429" res="19812.1" algo="Sum"/><pk mz="213.00017636" i="2282.92" sn="67.3226" a="30.4623" fwhm="0.0114252" res="18643" algo="Sum"/><pk mz="213.14647918" i="1669.15" sn="49.0011" a="20.2953" fwhm="0.01117" res="19082.1" algo="Sum"/><pk mz="214.00635297" i="1125.64" sn="32.3937" a="14.8146" fwhm="0.0112412" res="19037.7" algo="Sum"/><pk mz="214.83663250" i="2927.6" sn="82.8311" a="37.7236" fwhm="0.0117994" res="18207.5" algo="Sum"/><pk mz="215.01660095" i="2699.84" sn="76.2627" a="35.6372" fwhm="0.0115827" res="18563.6" algo="Sum"/><pk mz="216.83361597" i="1173.55" sn="32.2344" a="14.4461" fwhm="0.0114087" res="19006" algo="Sum"/><pk mz="216.92302831" i="36916" sn="1013.59" a="441.209" fwhm="0.0110249" res="19675.7" algo="Sum"/><pk mz="217.08217173" i="1113.29" sn="30.562" a="15.4636" fwhm="0.0139439" res="15568.3" algo="Sum"/><pk mz="217.10572558" i="2359.67" sn="64.7775" a="38.8818" fwhm="0.0128922" res="16840" algo="Sum"/><pk mz="218.92008710" i="11646.9" sn="311.592" a="149.207" fwhm="0.0116632" res="18770.1" algo="Sum"/><pk mz="219.02726959" i="319120" sn="8511.2" a="3459.35" fwhm="0.00940357" res="23291.9" algo="Sum"/><pk mz="219.08305521" i="3039.99" sn="80.911" a="56.2655" fwhm="0.0142182" res="15408.7" algo="Sum"/><pk mz="220.03039349" i="21490.3" sn="560.414" a="275.494" fwhm="0.0116507" res="18885.5" algo="Sum"/><pk mz="220.06686873" i="1753.89" sn="45.6776" a="24.4966" fwhm="0.0120329" res="18288.7" algo="Sum"/><pk mz="220.93452706" i="1128.26" sn="28.9414" a="16.7435" fwhm="0.0124552" res="17738.4" algo="Sum"/><pk mz="221.02576422" i="23725" sn="607.526" a="350.293" fwhm="0.0128181" res="17243.3" algo="Sum"/><pk mz="221.06350501" i="4404.95" sn="112.776" a="66.4189" fwhm="0.0118193" res="18703.7" algo="Sum"/><pk mz="222.02899085" i="1669.1" sn="42.2678" a="26.5951" fwhm="0.0134394" res="16520.8" algo="Sum"/><pk mz="222.86802065" i="9239.9" sn="232.429" a="114.884" fwhm="0.011339" res="19654.9" algo="Sum"/><pk mz="223.09584882" i="1263.29" sn="31.7628" a="19.7557" fwhm="0.012782" res="17453.8" algo="Sum"/><pk mz="224.86529542" i="6444.31" sn="158.774" a="82.5763" fwhm="0.0119722" res="18782.3" algo="Sum"/><pk mz="225.03471062" i="12034" sn="296.39" a="167.239" fwhm="0.0123077" res="18284.1" algo="Sum"/><pk mz="226.04364736" i="2188.62" sn="53.2103" a="36.1104" fwhm="0.0154279" res="14651.6" algo="Sum"/><pk mz="226.86264523" i="1301.09" sn="31.1445" a="18.441" fwhm="0.0126287" res="17964.1" algo="Sum"/><pk mz="226.95165989" i="27227.5" sn="649.962" a="352.999" fwhm="0.0117952" res="19241.1" algo="Sum"/><pk mz="227.07967608" i="1587.58" sn="37.707" a="27.1184" fwhm="0.0140211" res="16195.6" algo="Sum"/><pk mz="227.12566268" i="2117.49" sn="50.2018" a="31.3418" fwhm="0.0111561" res="20358.9" algo="Sum"/><pk mz="227.95492753" i="1066.9" sn="24.7943" a="15.5839" fwhm="0.0126122" res="18074.1" algo="Sum"/><pk mz="228.26889199" i="14566.1" sn="337.116" a="194.19" fwhm="0.0121691" res="18758.1" algo="Sum"/><pk mz="229.15486725" i="1816.38" sn="41.4066" a="34.0275" fwhm="0.0143657" res="15951.6" algo="Sum"/><pk mz="229.21666365" i="2426.16" sn="55.3072" a="34.4474" fwhm="0.0123755" res="18521.9" algo="Sum"/><pk mz="229.27212407" i="2378.87" sn="54.229" a="33.2412" fwhm="0.0130962" res="17506.7" algo="Sum"/><pk mz="229.97431396" i="1051.51" sn="23.7277" a="16.3186" fwhm="0.013952" res="16483.3" algo="Sum"/><pk mz="230.24782957" i="1780.26" sn="40.1438" a="23.8388" fwhm="0.0117691" res="19563.8" algo="Sum"/><pk mz="232.89671290" i="26853.9" sn="587.742" a="345.922" fwhm="0.011792" res="19750.5" algo="Sum"/><pk mz="232.98676650" i="2023.33" sn="44.2746" a="22.272" fwhm="0.0108663" res="21441.1" algo="Sum"/><pk mz="232.99959839" i="2195.39" sn="48.0397" a="34.0607" fwhm="0.0182468" res="12769.4" algo="Sum"/><pk mz="234.89407668" i="10644.6" sn="229.714" a="141.696" fwhm="0.0122543" res="19168.2" algo="Sum"/><pk mz="234.98171650" i="1595.67" sn="34.4351" a="23.8266" fwhm="0.0130103" res="18061.2" algo="Sum"/><pk mz="235.09220912" i="1897.06" sn="40.9375" a="29.4179" fwhm="0.0142867" res="16455.4" algo="Sum"/><pk mz="236.99863245" i="1395.98" sn="29.7507" a="22.1964" fwhm="0.013403" res="17682.5" algo="Sum"/><pk mz="237.14778095" i="1179.36" sn="25.131" a="19.0598" fwhm="0.0137855" res="17202.6" algo="Sum"/><pk mz="238.84190831" i="3022.14" sn="63.8292" a="40.3258" fwhm="0.0123982" res="19264.2" algo="Sum"/><pk mz="239.08903732" i="5670.16" sn="119.63" a="78.7764" fwhm="0.0123931" res="19292.1" algo="Sum"/><pk mz="239.14048545" i="1465.59" sn="30.9213" a="19.5849" fwhm="0.0156446" res="15285.8" algo="Sum"/><pk mz="239.16183985" i="1734.98" sn="36.6049" a="27.2808" fwhm="0.013581" res="17610" algo="Sum"/><pk mz="240.83908256" i="2292.81" sn="47.8956" a="34.4949" fwhm="0.0129262" res="18631.8" algo="Sum"/><pk mz="240.96714807" i="1945.52" sn="40.6134" a="29.0395" fwhm="0.0132697" res="18159.2" algo="Sum"/><pk mz="241.00886641" i="1893.03" sn="39.5148" a="25.7047" fwhm="0.0124378" res="19377.2" algo="Sum"/><pk mz="241.03047516" i="1248.68" sn="26.0648" a="19.0338" fwhm="0.0136999" res="17593.7" algo="Sum"/><pk mz="241.15615035" i="1870.74" sn="39.0484" a="28.2826" fwhm="0.0141015" res="17101.5" algo="Sum"/><pk mz="242.92537788" i="12007.4" sn="244.86" a="159.923" fwhm="0.0122843" res="19775.2" algo="Sum"/><pk mz="243.09927094" i="2648.3" sn="53.7305" a="47.1047" fwhm="0.0136872" res="17761.1" algo="Sum"/><pk mz="245.07874763" i="2483.26" sn="48.7465" a="42.3755" fwhm="0.0136705" res="17927.5" algo="Sum"/><pk mz="245.14883482" i="1113.08" sn="21.8509" a="21.5828" fwhm="0.0143634" res="17067.6" algo="Sum"/><pk mz="245.22639981" i="1154.7" sn="22.6672" a="17.1522" fwhm="0.0135001" res="18164.7" algo="Sum"/><pk mz="247.09215249" i="1996.41" sn="38.3436" a="33.1501" fwhm="0.0141342" res="17481.9" algo="Sum"/><pk mz="248.87051814" i="8042.25" sn="151.612" a="114.029" fwhm="0.012898" res="19295.2" algo="Sum"/><pk mz="249.04565523" i="2105.64" sn="39.6715" a="33.9015" fwhm="0.0181466" res="13724.1" algo="Sum"/><pk mz="249.05989344" i="2212.93" sn="41.6917" a="34.1529" fwhm="0.0183294" res="13588" algo="Sum"/><pk mz="249.10727762" i="1288.62" sn="24.2769" a="21.1228" fwhm="0.0192511" res="12939.9" algo="Sum"/><pk mz="249.15594615" i="3159.25" sn="59.5186" a="63.0035" fwhm="0.0181247" res="13746.8" algo="Sum"/><pk mz="249.18389502" i="1484.59" sn="27.969" a="22.1596" fwhm="0.014101" res="17671.4" algo="Sum"/><pk mz="250.86809167" i="3842.8" sn="70.878" a="54.2462" fwhm="0.0126981" res="19756.3" algo="Sum"/><pk mz="250.92025651" i="1552.42" sn="28.6126" a="23.6884" fwhm="0.0127417" res="19692.9" algo="Sum"/><pk mz="251.19813659" i="6297.27" sn="115.255" a="93.6543" fwhm="0.0133534" res="18811.6" algo="Sum"/><pk mz="252.91721030" i="1037.24" sn="18.5299" a="14.4939" fwhm="0.0121939" res="20741.3" algo="Sum"/><pk mz="253.14158839" i="1424.37" sn="25.3991" a="21.5147" fwhm="0.0158308" res="15990.4" algo="Sum"/><pk mz="254.82325979" i="6167.54" sn="107.362" a="98.5721" fwhm="0.0140246" res="18169.8" algo="Sum"/><pk mz="255.15561578" i="2345.1" sn="40.7771" a="45.3783" fwhm="0.0163206" res="15634" algo="Sum"/><pk mz="255.26852436" i="1207.26" sn="20.9901" a="19.6817" fwhm="0.0133065" res="19183.8" algo="Sum"/><pk mz="256.15588749" i="1261.44" sn="21.6844" a="23.6681" fwhm="0.0150098" res="17065.9" algo="Sum"/><pk mz="256.26408381" i="2413.07" sn="41.4264" a="38.5371" fwhm="0.0147921" res="17324.3" algo="Sum"/><pk mz="256.30007447" i="112809" sn="1934.34" a="1546.51" fwhm="0.01231" res="20820.5" algo="Sum"/><pk mz="256.82013369" i="7927.61" sn="134.837" a="122.416" fwhm="0.0137111" res="18730.8" algo="Sum"/><pk mz="257.07473139" i="1037.05" sn="17.6232" a="17.3831" fwhm="0.0138739" res="18529.4" algo="Sum"/><pk mz="257.15156290" i="1927.64" sn="32.7586" a="36.1815" fwhm="0.0150605" res="17074.6" algo="Sum"/><pk mz="257.24747810" i="2745.24" sn="46.6482" a="43.3083" fwhm="0.014141" res="18191.6" algo="Sum"/><pk mz="257.30319261" i="20374.5" sn="345.964" a="310.566" fwhm="0.013834" res="18599.3" algo="Sum"/><pk mz="258.27886324" i="1126.8" sn="18.7697" a="16.8483" fwhm="0.014029" res="18410.4" algo="Sum"/><pk mz="258.30645241" i="1874.67" sn="31.2021" a="29.5836" fwhm="0.0145055" res="17807.5" algo="Sum"/><pk mz="258.81763388" i="3709.08" sn="61.4332" a="60.1401" fwhm="0.0140679" res="18397.7" algo="Sum"/><pk mz="258.89956909" i="2098.19" sn="34.7521" a="32.4805" fwhm="0.0139131" res="18608.3" algo="Sum"/><pk mz="259.13026594" i="3171.03" sn="52.15" a="47.994" fwhm="0.0130555" res="19848.3" algo="Sum"/><pk mz="260.94874677" i="2571.98" sn="41.246" a="40.0804" fwhm="0.0134635" res="19382" algo="Sum"/><pk mz="261.01158438" i="2456.48" sn="39.3347" a="45.9029" fwhm="0.0156367" res="16692.2" algo="Sum"/><pk mz="261.04347625" i="1054.84" sn="16.8759" a="19.8183" fwhm="0.0169612" res="15390.6" algo="Sum"/><pk mz="261.10970553" i="7043.03" sn="112.539" a="113.944" fwhm="0.0139035" res="18780.1" algo="Sum"/><pk mz="261.12791731" i="1914.51" sn="30.5895" a="22.5862" fwhm="0.0123466" res="21149.8" algo="Sum"/><pk mz="262.11318026" i="1072.99" sn="16.966" a="17.2629" fwhm="0.0150967" res="17362.3" algo="Sum"/><pk mz="262.91571182" i="1065.18" sn="16.6701" a="17.7513" fwhm="0.0148056" res="17757.8" algo="Sum"/><pk mz="263.00968512" i="1131.91" sn="17.7136" a="23.887" fwhm="0.016654" res="15792.5" algo="Sum"/><pk mz="263.08631459" i="9861.48" sn="154.283" a="164.722" fwhm="0.0147939" res="17783.5" algo="Sum"/><pk mz="263.19804488" i="33688.2" sn="526.998" a="496.097" fwhm="0.0133907" res="19655.2" algo="Sum"/><pk mz="263.23544214" i="5006.33" sn="78.3162" a="79.9794" fwhm="0.0146995" res="17907.7" algo="Sum"/><pk mz="264.09082984" i="1015.17" sn="15.7381" a="18.8601" fwhm="0.0168399" res="15682.4" algo="Sum"/><pk mz="264.20150491" i="5781.79" sn="89.5855" a="87.2086" fwhm="0.013792" res="19156.1" algo="Sum"/><pk mz="264.85130870" i="5145.78" sn="79.1161" a="90.1036" fwhm="0.0153055" res="17304.4" algo="Sum"/><pk mz="265.02444930" i="1285.03" sn="19.7544" a="33.6684" fwhm="0.0240119" res="11037.2" algo="Sum"/><pk mz="265.21236650" i="2352.64" sn="36.1573" a="41.5908" fwhm="0.0153844" res="17239.1" algo="Sum"/><pk mz="265.25228146" i="1600.92" sn="24.6043" a="25.0509" fwhm="0.0140976" res="18815.4" algo="Sum"/><pk mz="266.17218110" i="1697.1" sn="25.9139" a="29.3537" fwhm="0.0149227" res="17836.8" algo="Sum"/><pk mz="266.84869412" i="4885.22" sn="73.7123" a="77.6038" fwhm="0.0148101" res="18018" algo="Sum"/><pk mz="267.15723301" i="1018.37" sn="15.3181" a="17.962" fwhm="0.022018" res="12133.6" algo="Sum"/><pk mz="268.84675733" i="1589.45" sn="23.3152" a="27.3744" fwhm="0.0179797" res="14952.8" algo="Sum"/><pk mz="269.28355218" i="1163.56" sn="16.977" a="18.6138" fwhm="0.0141365" res="19048.9" algo="Sum"/><pk mz="270.31551265" i="1603.67" sn="23.1056" a="25.7968" fwhm="0.0143687" res="18812.8" algo="Sum"/><pk mz="270.79744667" i="3866.42" sn="55.3628" a="56.6181" fwhm="0.0129348" res="20935.5" algo="Sum"/><pk mz="270.97749785" i="5425.62" sn="77.6308" a="89.3784" fwhm="0.0143393" res="18897.5" algo="Sum"/><pk mz="271.16638163" i="1901.08" sn="27.1986" a="33.5646" fwhm="0.0158692" res="17087.5" algo="Sum"/><pk mz="271.18814139" i="1261.68" sn="18.0507" a="23.988" fwhm="0.0157185" res="17252.9" algo="Sum"/><pk mz="272.79461539" i="5022.73" sn="70.9003" a="76.6582" fwhm="0.0136381" res="20002.4" algo="Sum"/><pk mz="272.94539116" i="1188.1" sn="16.7548" a="24.1713" fwhm="0.0177567" res="15371.4" algo="Sum"/><pk mz="273.18162056" i="1585.47" sn="22.3455" a="32.3958" fwhm="0.0173157" res="15776.6" algo="Sum"/><pk mz="274.79165456" i="2628.79" sn="36.4573" a="41.4858" fwhm="0.0143477" res="19152.3" algo="Sum"/><pk mz="274.88086589" i="2682.29" sn="37.1992" a="45.7529" fwhm="0.0147815" res="18596.2" algo="Sum"/><pk mz="276.87792760" i="1726.83" sn="23.3609" a="27.4757" fwhm="0.0145804" res="18989.8" algo="Sum"/><pk mz="276.92296084" i="1947.68" sn="26.2997" a="33.8555" fwhm="0.0145859" res="18985.7" algo="Sum"/><pk mz="276.98444821" i="1106.09" sn="14.9029" a="22.1624" fwhm="0.0156366" res="17713.9" algo="Sum"/><pk mz="277.21414907" i="2108.19" sn="28.2571" a="33.1978" fwhm="0.0142815" res="19410.7" algo="Sum"/><pk mz="277.24992185" i="2335.61" sn="31.308" a="40.2019" fwhm="0.0150421" res="18431.7" algo="Sum"/><pk mz="278.24594326" i="3112.13" sn="41.3526" a="53.5808" fwhm="0.0160521" res="17333.9" algo="Sum"/><pk mz="278.89161905" i="1866.52" sn="24.5171" a="31.3275" fwhm="0.0153513" res="18167.3" algo="Sum"/><pk mz="279.05807124" i="1295.79" sn="16.9662" a="25.1684" fwhm="0.017277" res="16152" algo="Sum"/><pk mz="279.08986196" i="1131.28" sn="14.8122" a="31.9951" fwhm="0.0302295" res="9232.38" algo="Sum"/><pk mz="279.15768054" i="3253.56" sn="42.604" a="59.516" fwhm="0.0152639" res="18288.7" algo="Sum"/><pk mz="279.22960943" i="6164.38" sn="80.7535" a="112.728" fwhm="0.0148525" res="18800.1" algo="Sum"/><pk mz="280.23303554" i="1169.17" sn="15.1352" a="19.4817" fwhm="0.0151534" res="18493" algo="Sum"/><pk mz="280.26323964" i="2134.51" sn="27.6317" a="34.1147" fwhm="0.0146983" res="19067.8" algo="Sum"/><pk mz="280.82640504" i="2693.68" sn="34.5604" a="41.678" fwhm="0.0142349" res="19728" algo="Sum"/><pk mz="281.20848101" i="2878.76" sn="36.9272" a="49.8908" fwhm="0.0148641" res="18918.7" algo="Sum"/><pk mz="281.24562014" i="1741.4" sn="22.3412" a="30.199" fwhm="0.0151802" res="18527.2" algo="Sum"/><pk mz="282.20530092" i="1839.9" sn="23.4504" a="33.2427" fwhm="0.0215633" res="13087.3" algo="Sum"/><pk mz="282.27888649" i="4938.47" sn="62.9171" a="82.7641" fwhm="0.0148509" res="19007.6" algo="Sum"/><pk mz="282.82353352" i="2678.79" sn="33.8857" a="45.978" fwhm="0.0145648" res="19418.3" algo="Sum"/><pk mz="283.03351977" i="1069.06" sn="13.5185" a="22.6976" fwhm="0.0178488" res="15857.3" algo="Sum"/><pk mz="283.26302249" i="2136.55" sn="26.9433" a="35.4491" fwhm="0.0157715" res="17960.4" algo="Sum"/><pk mz="283.28116099" i="1145.23" sn="14.4325" a="13.9333" fwhm="0.0132765" res="21337" algo="Sum"/><pk mz="283.29836689" i="1395.87" sn="17.5812" a="24.8675" fwhm="0.0206156" res="13741.9" algo="Sum"/><pk mz="284.29483081" i="4407.75" sn="54.9117" a="76.067" fwhm="0.0158691" res="17915" algo="Sum"/><pk mz="284.33089753" i="21855.6" sn="272.043" a="361.098" fwhm="0.0149268" res="19048.4" algo="Sum"/><pk mz="284.82128589" i="1033" sn="12.8146" a="17.2915" fwhm="0.0166325" res="17124.4" algo="Sum"/><pk mz="284.90954072" i="1781.73" sn="22.1003" a="31.2446" fwhm="0.0149838" res="19014.5" algo="Sum"/><pk mz="285.07296360" i="1303.35" sn="16.0749" a="27.3612" fwhm="0.0185239" res="15389.5" algo="Sum"/><pk mz="285.13112109" i="1120.78" sn="13.7977" a="21.1678" fwhm="0.018064" res="15784.5" algo="Sum"/><pk mz="285.16399211" i="1476.9" sn="18.1701" a="33.1147" fwhm="0.0263986" res="10802.2" algo="Sum"/><pk mz="285.27876297" i="2318.88" sn="28.5245" a="44.6302" fwhm="0.0168944" res="16886" algo="Sum"/><pk mz="285.33427275" i="4870.53" sn="59.909" a="81.0694" fwhm="0.0151388" res="18847.9" algo="Sum"/><pk mz="286.77118616" i="1335.74" sn="16.1447" a="21.5835" fwhm="0.0148176" res="19353.4" algo="Sum"/><pk mz="286.95153173" i="2301.21" sn="27.6825" a="41.7596" fwhm="0.0161315" res="17788.2" algo="Sum"/><pk mz="287.09985892" i="1220.97" sn="14.6802" a="23.663" fwhm="0.0165162" res="17382.9" algo="Sum"/><pk mz="287.23643938" i="1019.24" sn="12.2518" a="18.7466" fwhm="0.0157383" res="18250.8" algo="Sum"/><pk mz="288.21630585" i="1085.01" sn="12.9209" a="21.2377" fwhm="0.016152" res="17844" algo="Sum"/><pk mz="288.28933725" i="1169.14" sn="13.9194" a="21.8954" fwhm="0.0165465" res="17422.9" algo="Sum"/><pk mz="288.76832920" i="1945.19" sn="23.0716" a="30.7779" fwhm="0.0148701" res="19419.4" algo="Sum"/><pk mz="288.92143570" i="2810.42" sn="33.3142" a="49.5031" fwhm="0.0161129" res="17931.1" algo="Sum"/><pk mz="290.85521939" i="1627.97" sn="19.1794" a="29.0157" fwhm="0.0157229" res="18498.8" algo="Sum"/><pk mz="291.12018490" i="1257.75" sn="14.8044" a="23.6785" fwhm="0.0158488" res="18368.6" algo="Sum"/><pk mz="291.19486188" i="3139.57" sn="36.9531" a="54.5062" fwhm="0.0155228" res="18759.2" algo="Sum"/><pk mz="291.22918897" i="3229.07" sn="38.0066" a="54.2422" fwhm="0.0157606" res="18478.3" algo="Sum"/><pk mz="291.26543155" i="5879.11" sn="69.1978" a="96.3853" fwhm="0.0149979" res="19420.5" algo="Sum"/><pk mz="292.26895611" i="1232.85" sn="14.4671" a="22.1052" fwhm="0.0159534" res="18320.2" algo="Sum"/><pk mz="292.85254853" i="1239.82" sn="14.4904" a="21.0561" fwhm="0.015834" res="18495.1" algo="Sum"/><pk mz="293.09754354" i="31325.4" sn="365.415" a="496.368" fwhm="0.0144581" res="20272.3" algo="Sum"/><pk mz="293.17262951" i="1552.01" sn="18.0803" a="33.9378" fwhm="0.0181819" res="16124.5" algo="Sum"/><pk mz="293.20799646" i="1455.71" sn="16.9509" a="27.4072" fwhm="0.0175125" res="16742.8" algo="Sum"/><pk mz="293.24495541" i="3623.53" sn="42.1838" a="64.2744" fwhm="0.0154691" res="18956.8" algo="Sum"/><pk mz="294.10065782" i="3704.82" sn="42.9222" a="63.7613" fwhm="0.0153494" res="19160.4" algo="Sum"/><pk mz="294.93845766" i="1800.7" sn="20.6885" a="32.2395" fwhm="0.0156089" res="18895.6" algo="Sum"/><pk mz="295.10093800" i="1431.29" sn="16.3737" a="30.1573" fwhm="0.0185526" res="15906.1" algo="Sum"/><pk mz="295.18848429" i="2534.36" sn="28.9894" a="48.5724" fwhm="0.0183731" res="16066.3" algo="Sum"/><pk mz="295.22384448" i="4724.61" sn="54.0485" a="86.5412" fwhm="0.016054" res="18389.5" algo="Sum"/><pk mz="295.26069152" i="1135.59" sn="12.9911" a="21.5625" fwhm="0.0171186" res="17247.9" algo="Sum"/><pk mz="296.22284385" i="1730.23" sn="19.6182" a="39.9122" fwhm="0.0202367" res="14637.9" algo="Sum"/><pk mz="297.31529928" i="1243.1" sn="13.9325" a="24.205" fwhm="0.0164576" res="18065.5" algo="Sum"/><pk mz="298.34702804" i="284531" sn="3170.07" a="3925.68" fwhm="0.0121049" res="24646.9" algo="Sum"/><pk mz="299.10977492" i="3893.13" sn="43.1089" a="69.2225" fwhm="0.0164892" res="18139.7" algo="Sum"/><pk mz="299.13936256" i="1732.67" sn="19.1859" a="25.0014" fwhm="0.0200354" res="14930.5" algo="Sum"/><pk mz="299.16176832" i="3624.98" sn="40.1396" a="80.9611" fwhm="0.0194666" res="15367.9" algo="Sum"/><pk mz="299.19717916" i="3668.69" sn="40.6236" a="69.6082" fwhm="0.0166434" res="17976.9" algo="Sum"/><pk mz="299.35003290" i="58959.6" sn="652.05" a="981.125" fwhm="0.0149327" res="20046.6" algo="Sum"/><pk mz="300.35325494" i="6091.47" sn="66.8614" a="109.191" fwhm="0.0163867" res="18329.1" algo="Sum"/><pk mz="300.88391670" i="1161.43" sn="12.7076" a="22.4587" fwhm="0.0161595" res="18619.6" algo="Sum"/><pk mz="301.07508081" i="1089.08" sn="11.9153" a="24.7643" fwhm="0.0203621" res="14786" algo="Sum"/><pk mz="301.14115533" i="194169" sn="2120.76" a="2819.55" fwhm="0.0130822" res="23019.1" algo="Sum"/><pk mz="301.21174774" i="14590.7" sn="159.111" a="266.229" fwhm="0.0164747" res="18283.3" algo="Sum"/><pk mz="302.14418031" i="33024.5" sn="355.73" a="544.93" fwhm="0.015213" res="19861" algo="Sum"/><pk mz="302.21533656" i="3149.49" sn="33.8808" a="53.5382" fwhm="0.0174288" res="17339.9" algo="Sum"/><pk mz="302.24499415" i="9853.02" sn="105.994" a="184.461" fwhm="0.0161335" res="18733.9" algo="Sum"/><pk mz="303.14693004" i="4323.29" sn="45.9978" a="85.0184" fwhm="0.0173696" res="17452.7" algo="Sum"/><pk mz="303.19265113" i="1852.48" sn="19.7079" a="32.5315" fwhm="0.0167292" res="18123.6" algo="Sum"/><pk mz="303.22919430" i="38696.7" sn="411.707" a="718.028" fwhm="0.0153239" res="19788" algo="Sum"/><pk mz="304.23237937" i="8092.24" sn="85.4507" a="140.21" fwhm="0.015988" res="19028.8" algo="Sum"/><pk mz="304.26062697" i="11159.5" sn="117.851" a="205.472" fwhm="0.0164896" res="18451.6" algo="Sum"/><pk mz="304.29878579" i="1328.41" sn="14.0287" a="28.6176" fwhm="0.0230915" res="13178" algo="Sum"/><pk mz="304.89512904" i="1114.23" sn="11.669" a="19.6489" fwhm="0.0154085" res="19787.4" algo="Sum"/><pk mz="305.15705230" i="1671.68" sn="17.4807" a="35.8464" fwhm="0.0245579" res="12426" algo="Sum"/><pk mz="305.24473947" i="19296.6" sn="201.751" a="367.842" fwhm="0.0163076" res="18717.9" algo="Sum"/><pk mz="305.27962346" i="3914.81" sn="40.9293" a="87.1528" fwhm="0.0253364" res="12049" algo="Sum"/><pk mz="306.24820027" i="4143.15" sn="42.8833" a="69.5171" fwhm="0.0163408" res="18741.3" algo="Sum"/><pk mz="306.27688819" i="5954.01" sn="61.6264" a="116.792" fwhm="0.0175298" res="17471.8" algo="Sum"/><pk mz="307.20246149" i="1244.82" sn="12.7715" a="30.03" fwhm="0.0261799" res="11734.3" algo="Sum"/><pk mz="307.22453583" i="1158.79" sn="11.8889" a="21.7959" fwhm="0.0217481" res="14126.5" algo="Sum"/><pk mz="307.26043132" i="9256.91" sn="94.9736" a="183.744" fwhm="0.016705" res="18393.3" algo="Sum"/><pk mz="308.05034598" i="2102.92" sn="21.494" a="38.0105" fwhm="0.0161439" res="19081.6" algo="Sum"/><pk mz="308.26304320" i="2533.02" sn="25.8724" a="48.355" fwhm="0.0170454" res="18084.9" algo="Sum"/><pk mz="308.87833041" i="1236.16" sn="12.5414" a="25.4808" fwhm="0.016879" res="18299.5" algo="Sum"/><pk mz="308.95409134" i="1121.58" sn="11.378" a="23.1484" fwhm="0.018498" res="16702.1" algo="Sum"/><pk mz="309.20373493" i="12204" sn="123.75" a="242.89" fwhm="0.0177065" res="17462.7" algo="Sum"/><pk mz="309.24066512" i="3194.87" sn="32.3963" a="60.6522" fwhm="0.0188336" res="16419.6" algo="Sum"/><pk mz="309.27571712" i="2639.06" sn="26.7603" a="52.6549" fwhm="0.0181589" res="17031.6" algo="Sum"/><pk mz="310.20669709" i="2238.55" sn="22.549" a="51.5992" fwhm="0.0190788" res="16259.2" algo="Sum"/><pk mz="310.31048230" i="1767.78" sn="17.7899" a="33.1375" fwhm="0.0166197" res="18671.3" algo="Sum"/><pk mz="310.87575567" i="1150.24" sn="11.5384" a="21.3439" fwhm="0.0169753" res="18313.4" algo="Sum"/><pk mz="310.91207701" i="1177.8" sn="11.8149" a="21.7583" fwhm="0.016578" res="18754.5" algo="Sum"/><pk mz="311.21919261" i="1602.39" sn="16.0515" a="48.3627" fwhm="0.0312938" res="9945.06" algo="Sum"/><pk mz="311.29431443" i="1336.65" sn="13.3889" a="25.5556" fwhm="0.0176087" res="17678.5" algo="Sum"/><pk mz="311.32989041" i="1317.81" sn="13.2007" a="29.5466" fwhm="0.018102" res="17198.7" algo="Sum"/><pk mz="312.32638024" i="3195.75" sn="31.844" a="61.7346" fwhm="0.0175631" res="17783.1" algo="Sum"/><pk mz="312.36219988" i="1082.77" sn="10.7893" a="22.2805" fwhm="0.0181479" res="17212" algo="Sum"/><pk mz="312.78178081" i="1461.51" sn="14.5204" a="27.177" fwhm="0.0162291" res="19272.9" algo="Sum"/><pk mz="313.17645685" i="1053.54" sn="10.3886" a="21.6362" fwhm="0.0232616" res="13463.2" algo="Sum"/><pk mz="313.21250818" i="1439.07" sn="14.1908" a="36.9562" fwhm="0.0222067" res="14104.4" algo="Sum"/><pk mz="314.23226401" i="2382.57" sn="23.3601" a="53.3615" fwhm="0.016725" res="18788.2" algo="Sum"/><pk mz="314.34101160" i="1636.74" sn="16.0476" a="31.1463" fwhm="0.0159717" res="19681.1" algo="Sum"/><pk mz="314.77877024" i="2161.35" sn="21.0305" a="41.698" fwhm="0.0168795" res="18648.6" algo="Sum"/><pk mz="315.07950345" i="35106.6" sn="340.701" a="620.143" fwhm="0.0156469" res="20136.9" algo="Sum"/><pk mz="315.19277168" i="44068.2" sn="427.796" a="794.601" fwhm="0.0161044" res="19571.9" algo="Sum"/><pk mz="315.22781814" i="1937.27" sn="18.8075" a="37.1951" fwhm="0.0225285" res="13992.4" algo="Sum"/><pk mz="316.08256747" i="4160.63" sn="40.0492" a="79.9897" fwhm="0.0168416" res="18768" algo="Sum"/><pk mz="316.11124006" i="4020.19" sn="38.7003" a="72.8595" fwhm="0.0170574" res="18532.2" algo="Sum"/><pk mz="316.19619498" i="9127.43" sn="87.8635" a="170.685" fwhm="0.0167778" res="18846.1" algo="Sum"/><pk mz="316.24765089" i="2544.35" sn="24.4927" a="54.7259" fwhm="0.0178703" res="17696.8" algo="Sum"/><pk mz="316.77649305" i="1483.15" sn="14.1886" a="31.3202" fwhm="0.0182135" res="17392.4" algo="Sum"/><pk mz="316.98508531" i="1085.89" sn="10.3844" a="25.9297" fwhm="0.0190346" res="16653.1" algo="Sum"/><pk mz="317.11462203" i="17546.7" sn="167.793" a="329.777" fwhm="0.0164963" res="19223.4" algo="Sum"/><pk mz="317.18078660" i="1740.91" sn="16.6464" a="43.0294" fwhm="0.0290958" res="10901.3" algo="Sum"/><pk mz="317.20242271" i="2236.77" sn="21.3875" a="52.6869" fwhm="0.0285869" res="11096.1" algo="Sum"/><pk mz="317.24515146" i="5034.4" sn="48.138" a="96.1694" fwhm="0.0175145" res="18113.3" algo="Sum"/><pk mz="317.28081255" i="1275.12" sn="12.1917" a="23.9625" fwhm="0.0177236" res="17901.6" algo="Sum"/><pk mz="318.11775571" i="3326.02" sn="31.6208" a="63.4233" fwhm="0.0166426" res="19114.6" algo="Sum"/><pk mz="318.21823488" i="1263.43" sn="12.0059" a="27.7684" fwhm="0.0229742" res="13851.1" algo="Sum"/><pk mz="318.24542785" i="1504.02" sn="14.2854" a="34.0352" fwhm="0.0220393" res="14439.9" algo="Sum"/><pk mz="318.97020497" i="1197.23" sn="11.2967" a="32.378" fwhm="0.0234522" res="13600.9" algo="Sum"/><pk mz="319.03972507" i="4111.63" sn="38.7949" a="80.5094" fwhm="0.0167536" res="19043" algo="Sum"/><pk mz="319.11472638" i="1672.98" sn="15.7738" a="35.4091" fwhm="0.0192909" res="16542.3" algo="Sum"/><pk mz="319.15167818" i="1632.74" sn="15.3912" a="38.3574" fwhm="0.0203891" res="15653" algo="Sum"/><pk mz="319.19830457" i="1046.33" sn="9.8588" a="22.316" fwhm="0.0271558" res="11754.3" algo="Sum"/><pk mz="319.22426978" i="2920.8" sn="27.4991" a="58.346" fwhm="0.0179308" res="17803.2" algo="Sum"/><pk mz="319.26029014" i="6406.77" sn="60.2561" a="119.079" fwhm="0.0170462" res="18729.1" algo="Sum"/><pk mz="319.29672085" i="7129.77" sn="66.9974" a="132.85" fwhm="0.0169812" res="18803" algo="Sum"/><pk mz="320.23279506" i="1261.59" sn="11.7714" a="26.305" fwhm="0.0213237" res="15017.7" algo="Sum"/><pk mz="320.26320125" i="1580.05" sn="14.7423" a="30.9895" fwhm="0.0181417" res="17653.4" algo="Sum"/><pk mz="320.30024364" i="1610.66" sn="15.0281" a="32.0978" fwhm="0.0179527" res="17841.4" algo="Sum"/><pk mz="321.23769227" i="3393.44" sn="31.4546" a="74.8795" fwhm="0.0271938" res="11812.9" algo="Sum"/><pk mz="321.27535893" i="2397.42" sn="22.2215" a="45.0553" fwhm="0.0169318" res="18974.7" algo="Sum"/><pk mz="321.31470978" i="1863.77" sn="17.2751" a="39.5745" fwhm="0.0198255" res="16207.2" algo="Sum"/><pk mz="322.24319721" i="1050.53" sn="9.6509" a="28.0652" fwhm="0.0308773" res="10436.2" algo="Sum"/><pk mz="322.81075758" i="1821.62" sn="16.6784" a="36.8546" fwhm="0.0170297" res="18955.7" algo="Sum"/><pk mz="323.19718819" i="2596.98" sn="23.7102" a="57.6688" fwhm="0.0201868" res="16010.3" algo="Sum"/><pk mz="323.22631324" i="1332.78" sn="12.1682" a="29.5454" fwhm="0.0319087" res="10129.7" algo="Sum"/><pk mz="323.25529126" i="2428.28" sn="22.1719" a="49.2018" fwhm="0.0186261" res="17355" algo="Sum"/><pk mz="323.29178821" i="1379.16" sn="12.5956" a="28.7347" fwhm="0.0186905" res="17297.1" algo="Sum"/><pk mz="324.80791764" i="2339.98" sn="21.0465" a="44.1546" fwhm="0.0169075" res="19210.9" algo="Sum"/><pk mz="325.17757118" i="1769.53" sn="15.8945" a="37.4597" fwhm="0.0238623" res="13627.3" algo="Sum"/><pk mz="325.21191314" i="12619.8" sn="113.355" a="292.497" fwhm="0.0180585" res="18008.8" algo="Sum"/><pk mz="325.34594636" i="1202.47" sn="10.8009" a="24.1142" fwhm="0.0173409" res="18761.7" algo="Sum"/><pk mz="326.21556000" i="2779.19" sn="24.8455" a="55.6801" fwhm="0.0192649" res="16933.1" algo="Sum"/><pk mz="326.37808102" i="1667.3" sn="14.8823" a="31.0217" fwhm="0.0166345" res="19620.6" algo="Sum"/><pk mz="326.80568840" i="1245.96" sn="11.1053" a="28.6819" fwhm="0.0189123" res="17280.1" algo="Sum"/><pk mz="327.01452704" i="1663.31" sn="14.8123" a="32.2887" fwhm="0.0178811" res="18288.2" algo="Sum"/><pk mz="327.19598361" i="10266.3" sn="91.3994" a="210.055" fwhm="0.0176678" res="18519.4" algo="Sum"/><pk mz="327.22796450" i="15835.3" sn="140.975" a="317.344" fwhm="0.0178845" res="18296.7" algo="Sum"/><pk mz="328.19949848" i="1947.2" sn="17.231" a="42.5643" fwhm="0.0188388" res="17421.4" algo="Sum"/><pk mz="328.23211767" i="3595.22" sn="31.7945" a="80.631" fwhm="0.0191359" res="17152.7" algo="Sum"/><pk mz="329.17651955" i="2313.78" sn="20.3146" a="51.0242" fwhm="0.0266051" res="12372.7" algo="Sum"/><pk mz="329.21245500" i="12331.1" sn="108.154" a="247.829" fwhm="0.01814" res="18148.4" algo="Sum"/><pk mz="329.24271997" i="10964.8" sn="96.0894" a="207.863" fwhm="0.0180563" res="18234.2" algo="Sum"/><pk mz="330.21617200" i="2618.61" sn="22.7842" a="52.9854" fwhm="0.0232475" res="14204.4" algo="Sum"/><pk mz="330.24365227" i="3629.52" sn="31.5801" a="83.7743" fwhm="0.0213418" res="15474" algo="Sum"/><pk mz="330.75312975" i="1655.52" sn="14.3599" a="30.8736" fwhm="0.0164492" res="20107.5" algo="Sum"/><pk mz="331.04646382" i="13831" sn="119.159" a="297.6" fwhm="0.0191871" res="17253.6" algo="Sum"/><pk mz="331.18739484" i="36767.3" sn="316.521" a="725.12" fwhm="0.0175291" res="18893.6" algo="Sum"/><pk mz="331.22308450" i="7840.21" sn="67.5102" a="160.478" fwhm="0.0219135" res="15115.1" algo="Sum"/><pk mz="331.25983167" i="4410.88" sn="37.9915" a="93.5804" fwhm="0.0197639" res="16760.9" algo="Sum"/><pk mz="331.29590276" i="1144.4" sn="9.85713" a="24.035" fwhm="0.0204583" res="16193.7" algo="Sum"/><pk mz="332.04944913" i="1683.79" sn="14.4088" a="40.3123" fwhm="0.0214943" res="15448.3" algo="Sum"/><pk mz="332.08496825" i="1106.59" sn="9.46949" a="26.1456" fwhm="0.020232" res="16413.8" algo="Sum"/><pk mz="332.19076649" i="7555.69" sn="64.6432" a="145.553" fwhm="0.0180417" res="18412.4" algo="Sum"/><pk mz="332.22646675" i="1798.97" sn="15.3912" a="41.623" fwhm="0.0239429" res="13875.8" algo="Sum"/><pk mz="332.26278475" i="1203.98" sn="10.301" a="21.8775" fwhm="0.0248057" res="13394.6" algo="Sum"/><pk mz="332.29236357" i="3371.3" sn="28.8471" a="70.1568" fwhm="0.0186267" res="17839.6" algo="Sum"/><pk mz="332.75033491" i="1122.15" sn="9.56227" a="23.2203" fwhm="0.0167674" res="19845" algo="Sum"/><pk mz="332.83957582" i="2345.54" sn="19.9292" a="44.3496" fwhm="0.0177505" res="18751" algo="Sum"/><pk mz="332.94955936" i="1156.53" sn="9.81104" a="34.1297" fwhm="0.0286552" res="11619.2" algo="Sum"/><pk mz="333.16692864" i="1725.89" sn="14.6386" a="43.6642" fwhm="0.0214624" res="15523.3" algo="Sum"/><pk mz="333.19488944" i="1521.92" sn="12.9064" a="47.9847" fwhm="0.0359137" res="9277.66" algo="Sum"/><pk mz="333.24120800" i="1230.86" sn="10.4353" a="29.2289" fwhm="0.0255297" res="13053.1" algo="Sum"/><pk mz="333.27615288" i="4388.48" sn="37.2075" a="92.946" fwhm="0.0193815" res="17195.6" algo="Sum"/><pk mz="333.31191265" i="4850.67" sn="41.1283" a="96.5499" fwhm="0.0178474" res="18675.6" algo="Sum"/><pk mz="334.27776410" i="1391.24" sn="11.716" a="28.9268" fwhm="0.0191524" res="17453.5" algo="Sum"/><pk mz="334.31241107" i="1744.87" sn="14.694" a="42.6672" fwhm="0.0209833" res="15932.3" algo="Sum"/><pk mz="334.83678369" i="2238.1" sn="18.7519" a="44.1405" fwhm="0.0170298" res="19661.8" algo="Sum"/><pk mz="335.22042499" i="1641.51" sn="13.7431" a="37.837" fwhm="0.0244451" res="13713.2" algo="Sum"/><pk mz="335.25529195" i="1622.9" sn="13.5873" a="33.0529" fwhm="0.0186809" res="17946.4" algo="Sum"/><pk mz="335.29143965" i="2671.33" sn="22.3657" a="57.4225" fwhm="0.018107" res="18517.2" algo="Sum"/><pk mz="337.06133312" i="18853.4" sn="156.367" a="350.79" fwhm="0.0169443" res="19892.3" algo="Sum"/><pk mz="337.17664929" i="1096.62" sn="9.09576" a="23.9575" fwhm="0.0225125" res="14977.3" algo="Sum"/><pk mz="337.21053192" i="1607.93" sn="13.3354" a="39.4629" fwhm="0.0256239" res="13160" algo="Sum"/><pk mz="337.23401176" i="1505.95" sn="12.4825" a="30.1943" fwhm="0.0234187" res="14400.2" algo="Sum"/><pk mz="337.27123877" i="2481.53" sn="20.5488" a="48.1532" fwhm="0.0184857" res="18244.9" algo="Sum"/><pk mz="337.30726594" i="5116.14" sn="42.3257" a="105.962" fwhm="0.0183584" res="18373.5" algo="Sum"/><pk mz="338.06463800" i="2189.76" sn="18.0507" a="48.2248" fwhm="0.0183349" res="18438.3" algo="Sum"/><pk mz="338.31179437" i="1260.33" sn="10.3312" a="17.5927" fwhm="0.0136171" res="24844.7" algo="Sum"/><pk mz="338.34151048" i="28377.3" sn="232.611" a="544.227" fwhm="0.0168607" res="20066.9" algo="Sum"/><pk mz="338.78471355" i="1422.9" sn="11.6503" a="30.2748" fwhm="0.0170948" res="19818" algo="Sum"/><pk mz="339.19237226" i="1823.96" sn="14.8634" a="37.5031" fwhm="0.0237882" res="14258.9" algo="Sum"/><pk mz="339.22914045" i="1716.62" sn="13.9887" a="45.6736" fwhm="0.0308344" res="11001.6" algo="Sum"/><pk mz="339.34506869" i="6817.48" sn="55.554" a="161.68" fwhm="0.0197243" res="17204.4" algo="Sum"/><pk mz="340.25661039" i="1043.36" sn="8.4515" a="39.4241" fwhm="0.0288928" res="11776.5" algo="Sum"/><pk mz="340.35276009" i="1109.48" sn="8.98986" a="32.5735" fwhm="0.0267784" res="12710" algo="Sum"/><pk mz="340.78152543" i="1816.52" sn="14.6864" a="38.783" fwhm="0.0178076" res="19136.8" algo="Sum"/><pk mz="341.20753112" i="4604.84" sn="37.0195" a="93.4412" fwhm="0.0226791" res="15045" algo="Sum"/><pk mz="341.24442386" i="2533.86" sn="20.371" a="71.9878" fwhm="0.0221979" res="15372.8" algo="Sum"/><pk mz="342.21133957" i="1092.88" sn="8.71195" a="24.6456" fwhm="0.0248144" res="13790.8" algo="Sum"/><pk mz="342.24534859" i="1916" sn="15.2735" a="38.7904" fwhm="0.0245497" res="13940.9" algo="Sum"/><pk mz="342.25979450" i="1610.12" sn="12.8351" a="31.3201" fwhm="0.0182131" res="18791.9" algo="Sum"/><pk mz="342.86851031" i="3237.92" sn="25.6957" a="65.4736" fwhm="0.017341" res="19772.1" algo="Sum"/><pk mz="343.19120693" i="60447.1" sn="479.435" a="1141.02" fwhm="0.0171643" res="19994.4" algo="Sum"/><pk mz="343.25908243" i="1357.74" sn="10.7689" a="32.0733" fwhm="0.0283518" res="12107.1" algo="Sum"/><pk mz="344.19441026" i="11244.1" sn="88.5335" a="230.671" fwhm="0.0184955" res="18609.6" algo="Sum"/><pk mz="344.27824350" i="1081.82" sn="8.51638" a="25.6572" fwhm="0.0271836" res="12664.9" algo="Sum"/><pk mz="344.86583864" i="1998.78" sn="15.6583" a="43.4632" fwhm="0.0179552" res="19207" algo="Sum"/><pk mz="345.19967024" i="5893.26" sn="46.1131" a="228.65" fwhm="0.037068" res="9312.62" algo="Sum"/><pk mz="345.23940415" i="4664.21" sn="36.4962" a="98.9676" fwhm="0.0201609" res="17124.2" algo="Sum"/><pk mz="345.31332060" i="1307.78" sn="10.232" a="28.8602" fwhm="0.0195835" res="17632.9" algo="Sum"/><pk mz="346.20790265" i="1376.93" sn="10.7352" a="35.4622" fwhm="0.0319542" res="10834.5" algo="Sum"/><pk mz="346.24232896" i="1199.28" sn="9.3461" a="25.7214" fwhm="0.0232257" res="14907.7" algo="Sum"/><pk mz="347.16182387" i="6762.25" sn="52.4611" a="134.839" fwhm="0.0206366" res="16822.7" algo="Sum"/><pk mz="347.22158211" i="3580.18" sn="27.7309" a="88.702" fwhm="0.023505" res="14772.3" algo="Sum"/><pk mz="347.25477632" i="1714.62" sn="13.2672" a="38.7001" fwhm="0.0251914" res="13784.6" algo="Sum"/><pk mz="347.32816093" i="6658.91" sn="51.4128" a="134.1" fwhm="0.0181736" res="19111.7" algo="Sum"/><pk mz="348.16607864" i="1561.47" sn="11.988" a="31.8479" fwhm="0.0238459" res="14600.7" algo="Sum"/><pk mz="348.33158993" i="1684.35" sn="12.9234" a="35.2967" fwhm="0.0188735" res="18456.1" algo="Sum"/><pk mz="348.81363142" i="1855.74" sn="14.2142" a="36.6466" fwhm="0.0181309" res="19238.6" algo="Sum"/><pk mz="349.05519613" i="2026.85" sn="15.4726" a="43.1573" fwhm="0.018426" res="18943.6" algo="Sum"/><pk mz="349.18234269" i="1664.77" sn="12.67" a="52.0144" fwhm="0.0298679" res="11690.9" algo="Sum"/><pk mz="349.27068658" i="1816.34" sn="13.823" a="46.9459" fwhm="0.0224867" res="15532.3" algo="Sum"/><pk mz="350.81087415" i="1821.6" sn="13.7427" a="38.5714" fwhm="0.0185553" res="18906.2" algo="Sum"/><pk mz="351.22900388" i="2349.17" sn="17.6455" a="59.0277" fwhm="0.0267878" res="13111.5" algo="Sum"/><pk mz="351.24752088" i="1707.03" sn="12.8217" a="30.8647" fwhm="0.0177254" res="19816.1" algo="Sum"/><pk mz="351.28602261" i="1509.57" sn="11.336" a="34.5385" fwhm="0.0218534" res="16074.7" algo="Sum"/><pk mz="351.32317313" i="1372.4" sn="10.3033" a="29.8931" fwhm="0.0203352" res="17276.6" algo="Sum"/><pk mz="351.98543895" i="2091.23" sn="15.622" a="49.8567" fwhm="0.0201222" res="17492.4" algo="Sum"/><pk mz="352.89693563" i="4070.06" sn="30.1762" a="93.053" fwhm="0.0185815" res="18991.8" algo="Sum"/><pk mz="353.03078680" i="8036.83" sn="59.6018" a="194.428" fwhm="0.0218585" res="16150.7" algo="Sum"/><pk mz="353.20744449" i="1209.18" sn="8.96613" a="38.4747" fwhm="0.0323762" res="10909.5" algo="Sum"/><pk mz="353.26619958" i="3051.76" sn="22.6301" a="76.4286" fwhm="0.0233112" res="15154.3" algo="Sum"/><pk mz="353.37755670" i="1038.28" sn="7.69889" a="22.1671" fwhm="0.0194339" res="18183.6" algo="Sum"/><pk mz="353.98454498" i="2026.19" sn="14.9643" a="46.3451" fwhm="0.0197383" res="17933.9" algo="Sum"/><pk mz="354.03392656" i="1017.34" sn="7.51364" a="26.9501" fwhm="0.0234173" res="15118.5" algo="Sum"/><pk mz="354.89496883" i="1534.29" sn="11.3059" a="35.9839" fwhm="0.0196098" res="18097.9" algo="Sum"/><pk mz="355.18989995" i="1153.72" sn="8.49348" a="28.7283" fwhm="0.0345399" res="10283.5" algo="Sum"/><pk mz="355.22295459" i="1028.3" sn="7.57017" a="26.7503" fwhm="0.0310349" res="11445.9" algo="Sum"/><pk mz="355.98099728" i="1088.55" sn="7.99372" a="23.8464" fwhm="0.0197925" res="17985.6" algo="Sum"/><pk mz="357.20606146" i="8495.61" sn="61.8942" a="176.056" fwhm="0.0196397" res="18188" algo="Sum"/><pk mz="358.20899670" i="1741.36" sn="12.5963" a="53.9535" fwhm="0.0217249" res="16488.4" algo="Sum"/><pk mz="358.30603479" i="1200.71" sn="8.68164" a="36.9602" fwhm="0.0261458" res="13704.2" algo="Sum"/><pk mz="358.84269941" i="2252.08" sn="16.2415" a="45.7344" fwhm="0.0183371" res="19569.2" algo="Sum"/><pk mz="358.98002178" i="231656" sn="1667.99" a="3807.61" fwhm="0.0144069" res="24917.1" algo="Sum"/><pk mz="359.04272295" i="12486.6" sn="89.7551" a="282.8" fwhm="0.0193866" res="18520.1" algo="Sum"/><pk mz="359.16565014" i="8689.96" sn="62.4309" a="197.541" fwhm="0.0196659" res="18263.4" algo="Sum"/><pk mz="359.21771464" i="3343.06" sn="24.0174" a="99.3938" fwhm="0.0261754" res="13723.5" algo="Sum"/><pk mz="359.32733465" i="1395.69" sn="10.0262" a="34.9862" fwhm="0.0216404" res="16604.5" algo="Sum"/><pk mz="359.98194086" i="31808.9" sn="227.252" a="657.395" fwhm="0.0184297" res="19532.7" algo="Sum"/><pk mz="360.04578367" i="1677.96" sn="11.9732" a="44.8634" fwhm="0.0215918" res="16675.1" algo="Sum"/><pk mz="360.17055467" i="2023.72" sn="14.4385" a="50.3028" fwhm="0.0211022" res="17067.9" algo="Sum"/><pk mz="360.32340914" i="56568.2" sn="403.676" a="1117.79" fwhm="0.0174701" res="20625.2" algo="Sum"/><pk mz="360.83980907" i="1522.83" sn="10.8152" a="38.3762" fwhm="0.0203682" res="17715.9" algo="Sum"/><pk mz="360.97751888" i="137499" sn="975.347" a="2559" fwhm="0.0162002" res="22282.3" algo="Sum"/><pk mz="361.18555285" i="2601.47" sn="18.4515" a="87.2956" fwhm="0.0418974" res="8620.71" algo="Sum"/><pk mz="361.23829397" i="3800.59" sn="26.9565" a="101.179" fwhm="0.0232838" res="15514.6" algo="Sum"/><pk mz="361.27014770" i="1128.21" sn="8.00317" a="20.4674" fwhm="0.0235684" res="15328.6" algo="Sum"/><pk mz="361.32766873" i="14152.5" sn="100.412" a="394.742" fwhm="0.0258223" res="13992.9" algo="Sum"/><pk mz="361.97960317" i="19776.8" sn="139.155" a="420.343" fwhm="0.0188414" res="19211.9" algo="Sum"/><pk mz="362.11722187" i="1044.63" sn="7.34814" a="26.1738" fwhm="0.0196157" res="18460.6" algo="Sum"/><pk mz="362.19078355" i="1122.44" sn="7.89124" a="31.212" fwhm="0.0275532" res="13145.1" algo="Sum"/><pk mz="362.24123731" i="6151.51" sn="43.2317" a="131.747" fwhm="0.0191383" res="18927.6" algo="Sum"/><pk mz="362.33631445" i="2273.5" sn="15.9798" a="82.6832" fwhm="0.0329612" res="10992.8" algo="Sum"/><pk mz="362.92571211" i="3291.11" sn="22.9727" a="67.6072" fwhm="0.0191776" res="18924.4" algo="Sum"/><pk mz="362.97347116" i="20305.4" sn="141.76" a="433.389" fwhm="0.0189253" res="19179.3" algo="Sum"/><pk mz="363.15802814" i="1256.65" sn="8.77027" a="28.0404" fwhm="0.0219022" res="16580.9" algo="Sum"/><pk mz="363.18351322" i="1051.09" sn="7.33565" a="28.2394" fwhm="0.0375562" res="9670.39" algo="Sum"/><pk mz="363.21554953" i="1032.63" sn="7.20679" a="20.5354" fwhm="0.0300665" res="12080.4" algo="Sum"/><pk mz="363.24597903" i="2222.75" sn="15.5127" a="65.425" fwhm="0.0270901" res="13408.8" algo="Sum"/><pk mz="363.32365023" i="1502.01" sn="10.4826" a="37.6505" fwhm="0.0233033" res="15591.1" algo="Sum"/><pk mz="363.35836352" i="1027.72" sn="7.17253" a="25.0608" fwhm="0.0256072" res="14189.7" algo="Sum"/><pk mz="363.97604102" i="3048.95" sn="21.1757" a="69.5011" fwhm="0.0190655" res="19090.8" algo="Sum"/><pk mz="364.97058025" i="1618.32" sn="11.1714" a="42.8554" fwhm="0.0226471" res="16115.6" algo="Sum"/><pk mz="365.10526946" i="3137.56" sn="21.65" a="62.8238" fwhm="0.0182682" res="19985.8" algo="Sum"/><pk mz="365.13706494" i="1105.94" sn="7.63127" a="21.0549" fwhm="0.0281661" res="12963.7" algo="Sum"/><pk mz="365.15462505" i="1086.97" sn="7.50037" a="25.6112" fwhm="0.0269306" res="13559.1" algo="Sum"/><pk mz="365.24508242" i="1787.23" sn="12.3289" a="41.0032" fwhm="0.0267047" res="13677.2" algo="Sum"/><pk mz="365.26684793" i="1511.73" sn="10.4254" a="37.0243" fwhm="0.0320487" res="11397.2" algo="Sum"/><pk mz="365.30119039" i="1249.87" sn="8.61627" a="29.0714" fwhm="0.0240627" res="15181.2" algo="Sum"/><pk mz="365.33844142" i="2752.46" sn="18.9748" a="60.3555" fwhm="0.0194081" res="18824" algo="Sum"/><pk mz="367.12101466" i="5162.07" sn="35.3518" a="111.204" fwhm="0.0197294" res="18607.8" algo="Sum"/><pk mz="368.27881055" i="1246.47" sn="8.46655" a="27.4714" fwhm="0.0205163" res="17950.5" algo="Sum"/><pk mz="368.42460849" i="4914.04" sn="33.3641" a="104.981" fwhm="0.0192949" res="19094.4" algo="Sum"/><pk mz="368.87147526" i="2324.85" sn="15.7442" a="53.7062" fwhm="0.0200972" res="18354.4" algo="Sum"/><pk mz="369.20013750" i="2055.55" sn="13.8535" a="41.2698" fwhm="0.0236922" res="15583.2" algo="Sum"/><pk mz="369.22505628" i="3112.89" sn="20.9772" a="89.0717" fwhm="0.0308625" res="11963.5" algo="Sum"/><pk mz="369.35125022" i="39793.4" sn="268.255" a="813.461" fwhm="0.0181668" res="20331.1" algo="Sum"/><pk mz="369.42776403" i="1479.18" sn="9.96762" a="37.8666" fwhm="0.0216675" res="17049.8" algo="Sum"/><pk mz="370.29491142" i="1478.87" sn="9.93242" a="35.5539" fwhm="0.0204836" res="18077.6" algo="Sum"/><pk mz="370.35475282" i="11905.9" sn="79.9627" a="253.79" fwhm="0.0188555" res="19641.8" algo="Sum"/><pk mz="371.22420761" i="1170.35" sn="7.7989" a="40.3641" fwhm="0.0436961" res="8495.58" algo="Sum"/><pk mz="371.31817953" i="1312.72" sn="8.73902" a="45.3981" fwhm="0.0320621" res="11581.2" algo="Sum"/><pk mz="371.35841228" i="1945.1" sn="12.9492" a="41.8033" fwhm="0.0195266" res="19018.1" algo="Sum"/><pk mz="372.73781760" i="1823.67" sn="12.0131" a="39.871" fwhm="0.0191399" res="19474.4" algo="Sum"/><pk mz="373.18210358" i="1921.23" sn="12.639" a="48.961" fwhm="0.0286496" res="13025.7" algo="Sum"/><pk mz="373.34430410" i="1351.71" sn="8.89151" a="32.8045" fwhm="0.0204323" res="18272.2" algo="Sum"/><pk mz="374.30296480" i="1391.59" sn="9.10272" a="35.6379" fwhm="0.0210456" res="17785.4" algo="Sum"/><pk mz="374.73468221" i="1385.9" sn="9.04324" a="33.2868" fwhm="0.0209752" res="17865.6" algo="Sum"/><pk mz="375.01435524" i="6029.67" sn="39.3221" a="151.532" fwhm="0.0221288" res="16946.9" algo="Sum"/><pk mz="375.28660830" i="2149.26" sn="14.0073" a="58.0477" fwhm="0.0232081" res="16170.5" algo="Sum"/><pk mz="375.35922661" i="5943.61" sn="38.7361" a="128.442" fwhm="0.0193601" res="19388.2" algo="Sum"/><pk mz="376.29702090" i="6430.59" sn="41.6776" a="143.725" fwhm="0.0216956" res="17344.4" algo="Sum"/><pk mz="376.36286130" i="1755.85" sn="11.3589" a="38.6888" fwhm="0.0195987" res="19203.5" algo="Sum"/><pk mz="376.97866028" i="1134.69" sn="7.31727" a="33.3681" fwhm="0.0272301" res="13844.2" algo="Sum"/><pk mz="377.23485646" i="1790.56" sn="11.5076" a="49.6667" fwhm="0.0269088" res="14019" algo="Sum"/><pk mz="377.26550692" i="1044.87" sn="6.71422" a="20.8823" fwhm="0.0306427" res="12311.8" algo="Sum"/><pk mz="377.30088280" i="2336.48" sn="15.0139" a="66.5639" fwhm="0.0242149" res="15581.3" algo="Sum"/><pk mz="378.90026153" i="1797.69" sn="11.4418" a="40.075" fwhm="0.0220217" res="17205.8" algo="Sum"/><pk mz="379.28206417" i="1393.73" sn="8.82963" a="38.6722" fwhm="0.0303966" res="12477.8" algo="Sum"/><pk mz="379.31714184" i="1580.36" sn="10.0134" a="38.1784" fwhm="0.0239229" res="15855.8" algo="Sum"/><pk mz="379.35369792" i="1334.52" sn="8.45666" a="29.9145" fwhm="0.0210072" res="18058.3" algo="Sum"/><pk mz="380.76947987" i="1676.28" sn="10.5266" a="42.3176" fwhm="0.0211949" res="17965.1" algo="Sum"/><pk mz="381.02501475" i="6961.93" sn="43.6275" a="153.747" fwhm="0.0196186" res="19421.7" algo="Sum"/><pk mz="381.20576236" i="1611.36" sn="10.0981" a="50.8092" fwhm="0.0275505" res="13836.6" algo="Sum"/><pk mz="381.29655390" i="3176.03" sn="19.9049" a="78.6157" fwhm="0.0214215" res="17799.7" algo="Sum"/><pk mz="381.96942693" i="2148.22" sn="13.3721" a="48.8042" fwhm="0.0195547" res="19533.3" algo="Sum"/><pk mz="382.76613248" i="2672.73" sn="16.548" a="61.4184" fwhm="0.0198852" res="19248.8" algo="Sum"/><pk mz="383.11596276" i="109066" sn="674.812" a="2122.44" fwhm="0.0174353" res="21973.6" algo="Sum"/><pk mz="383.22252570" i="79255.3" sn="490.356" a="1618.78" fwhm="0.0180701" res="21207.5" algo="Sum"/><pk mz="383.96717129" i="1480.5" sn="9.14008" a="34.1176" fwhm="0.0216946" res="17698.8" algo="Sum"/><pk mz="384.11886537" i="14809.1" sn="91.3237" a="322.493" fwhm="0.0194104" res="19789.3" algo="Sum"/><pk mz="384.22552829" i="16969.9" sn="104.616" a="395.146" fwhm="0.0202624" res="18962.5" algo="Sum"/><pk mz="384.76397922" i="1664.66" sn="10.2267" a="46.2987" fwhm="0.0227132" res="16940.1" algo="Sum"/><pk mz="385.12132718" i="3876.89" sn="23.8101" a="95.069" fwhm="0.0214202" res="17979.4" algo="Sum"/><pk mz="385.22253541" i="5575.61" sn="34.2408" a="182.964" fwhm="0.0274307" res="14043.5" algo="Sum"/><pk mz="386.22433548" i="1181.68" sn="7.23749" a="34.8633" fwhm="0.0276576" res="13964.5" algo="Sum"/><pk mz="387.20032785" i="1102.79" sn="6.72148" a="40.5214" fwhm="0.0491601" res="7876.31" algo="Sum"/><pk mz="387.35965480" i="1208.07" sn="7.34523" a="27.7069" fwhm="0.0209978" res="18447.7" algo="Sum"/><pk mz="388.35465678" i="1326.52" sn="8.01621" a="38.073" fwhm="0.0258774" res="15007.5" algo="Sum"/><pk mz="388.71179919" i="1617.98" sn="9.75933" a="36.1991" fwhm="0.0199837" res="19451.5" algo="Sum"/><pk mz="389.37475491" i="4849.69" sn="29.0697" a="114.842" fwhm="0.0204409" res="19048.8" algo="Sum"/><pk mz="390.37777387" i="1449.57" sn="8.65015" a="33.897" fwhm="0.0207475" res="18815.6" algo="Sum"/><pk mz="390.70865101" i="1388.45" sn="8.27853" a="33.3685" fwhm="0.0209552" res="18645" algo="Sum"/><pk mz="390.79773880" i="2788.24" sn="16.5879" a="66.7498" fwhm="0.0214104" res="18252.7" algo="Sum"/><pk mz="390.98482187" i="1085.82" sn="6.43697" a="34.8199" fwhm="0.0249665" res="15660.4" algo="Sum"/><pk mz="391.28057756" i="2474.78" sn="14.6534" a="69.3607" fwhm="0.0275195" res="14218.3" algo="Sum"/><pk mz="391.35382855" i="1961.39" sn="11.6108" a="46.5631" fwhm="0.021786" res="17963.6" algo="Sum"/><pk mz="391.38921247" i="1310.14" sn="7.75588" a="30.4813" fwhm="0.0220436" res="17755.2" algo="Sum"/><pk mz="392.28478231" i="1268.5" sn="7.46476" a="41.0812" fwhm="0.0347739" res="11281" algo="Sum"/><pk mz="392.79457488" i="3686.89" sn="21.6006" a="86.1624" fwhm="0.0197074" res="19931.3" algo="Sum"/><pk mz="393.20759159" i="2215.26" sn="12.947" a="68.7235" fwhm="0.0267018" res="14725.9" algo="Sum"/><pk mz="393.29717420" i="40450.7" sn="236.403" a="861.313" fwhm="0.0195502" res="20117.3" algo="Sum"/><pk mz="393.36953162" i="1884.97" sn="11.0172" a="46.9422" fwhm="0.0253652" res="15508.3" algo="Sum"/><pk mz="394.30055327" i="10214.3" sn="59.4597" a="222.723" fwhm="0.020245" res="19476.4" algo="Sum"/><pk mz="394.34597439" i="5168.4" sn="30.0863" a="123.449" fwhm="0.0219374" res="17975.9" algo="Sum"/><pk mz="394.79258848" i="1857.04" sn="10.7883" a="52.3088" fwhm="0.0234332" res="16847.6" algo="Sum"/><pk mz="395.21662530" i="1078" sn="6.25076" a="37.5526" fwhm="0.0304171" res="12993.2" algo="Sum"/><pk mz="395.30242878" i="2176.63" sn="12.6217" a="58.2933" fwhm="0.0292638" res="13508.2" algo="Sum"/><pk mz="395.34952304" i="1798.22" sn="10.424" a="52.574" fwhm="0.0236086" res="16746" algo="Sum"/><pk mz="396.74349041" i="1510.11" sn="8.69342" a="37.3455" fwhm="0.0210422" res="18854.7" algo="Sum"/><pk mz="396.99708243" i="3705.87" sn="21.3272" a="98.7327" fwhm="0.0227777" res="17429.2" algo="Sum"/><pk mz="397.23534439" i="3063.33" sn="17.6009" a="86.19" fwhm="0.0244496" res="16247.1" algo="Sum"/><pk mz="398.74332182" i="2375.66" sn="13.5778" a="38.76" fwhm="0.0264492" res="15075.8" algo="Sum"/><pk mz="398.75976673" i="2839.34" sn="16.2279" a="71.0121" fwhm="0.0262584" res="15186" algo="Sum"/><pk mz="399.08957485" i="12752.7" sn="72.7421" a="290.431" fwhm="0.0204159" res="19548" algo="Sum"/><pk mz="399.21487171" i="20601.7" sn="117.496" a="523.202" fwhm="0.0291043" res="13716.7" algo="Sum"/><pk mz="399.26207483" i="1880.27" sn="10.7236" a="51.3136" fwhm="0.0297314" res="13429" algo="Sum"/><pk mz="399.77323399" i="1394.71" sn="7.94326" a="41.1808" fwhm="0.0248084" res="16114.4" algo="Sum"/><pk mz="400.09273175" i="1875.58" sn="10.6494" a="44.3152" fwhm="0.0213828" res="18711" algo="Sum"/><pk mz="400.21801606" i="4852.11" sn="27.543" a="115.004" fwhm="0.0272512" res="14686.2" algo="Sum"/><pk mz="400.34154212" i="2105.54" sn="11.9503" a="55.8973" fwhm="0.0222632" res="17982.2" algo="Sum"/><pk mz="400.73848408" i="1646.61" sn="9.33582" a="43.3892" fwhm="0.0230109" res="17415.2" algo="Sum"/><pk mz="400.82709164" i="3376.49" sn="19.1046" a="81.3211" fwhm="0.0205965" res="19460.9" algo="Sum"/><pk mz="401.09009715" i="1241.01" sn="7.01168" a="36.0714" fwhm="0.024372" res="16457" algo="Sum"/><pk mz="401.19743746" i="2652.56" sn="14.9907" a="75.042" fwhm="0.0317452" res="12638.1" algo="Sum"/><pk mz="401.37514162" i="1103.89" sn="6.24083" a="28.1449" fwhm="0.0238636" res="16819.5" algo="Sum"/><pk mz="401.77134455" i="1104.89" sn="6.22462" a="27.3071" fwhm="0.0222393" res="18065.8" algo="Sum"/><pk mz="402.35718953" i="9798.97" sn="54.9628" a="235.102" fwhm="0.0207649" res="19376.8" algo="Sum"/><pk mz="402.82400183" i="3077.31" sn="17.1932" a="74.2065" fwhm="0.0211381" res="19056.8" algo="Sum"/><pk mz="403.00731571" i="2075.32" sn="11.5937" a="55.3127" fwhm="0.0208071" res="19368.8" algo="Sum"/><pk mz="403.36038759" i="2750.76" sn="15.3649" a="59.8818" fwhm="0.0235816" res="17104.8" algo="Sum"/><pk mz="403.39028817" i="5014.09" sn="28.0072" a="121.437" fwhm="0.0219893" res="18344.8" algo="Sum"/><pk mz="404.39343306" i="1456.87" sn="8.08877" a="37.3587" fwhm="0.0222169" res="18202.1" algo="Sum"/><pk mz="404.82314063" i="1227.22" sn="6.79564" a="39.6921" fwhm="0.0323689" res="12506.6" algo="Sum"/><pk mz="405.26184272" i="2041.81" sn="11.2957" a="78.8777" fwhm="0.0295146" res="13730.9" algo="Sum"/><pk mz="406.25564614" i="1521.64" sn="8.3927" a="45.6929" fwhm="0.0286207" res="14194.5" algo="Sum"/><pk mz="406.77173528" i="2384.19" sn="13.1098" a="63.6783" fwhm="0.0210471" res="19326.7" algo="Sum"/><pk mz="407.34846259" i="1038.37" sn="5.6915" a="29.1228" fwhm="0.0325162" res="12527.5" algo="Sum"/><pk mz="407.38530152" i="1105.51" sn="6.0599" a="26.1663" fwhm="0.0231226" res="17618.5" algo="Sum"/><pk mz="408.30851090" i="1125.75" sn="6.13794" a="37.2807" fwhm="0.031712" res="12875.5" algo="Sum"/><pk mz="408.76980477" i="3450.64" sn="18.7905" a="94.5867" fwhm="0.0229907" res="17779.8" algo="Sum"/><pk mz="409.18221088" i="1029.95" sn="5.59104" a="33.6919" fwhm="0.0245335" res="16678.5" algo="Sum"/><pk mz="409.27087583" i="8200.69" sn="44.5364" a="204.171" fwhm="0.0227758" res="17969.6" algo="Sum"/><pk mz="409.34366874" i="4018.42" sn="21.8288" a="116.155" fwhm="0.0242616" res="16872.1" algo="Sum"/><pk mz="410.27465254" i="2117.29" sn="11.4535" a="62.9609" fwhm="0.0252706" res="16235.2" algo="Sum"/><pk mz="410.34610970" i="1209.88" sn="6.54561" a="38.426" fwhm="0.0268723" res="15270.2" algo="Sum"/><pk mz="410.76497023" i="2681.33" sn="14.4924" a="72.7435" fwhm="0.0227737" res="18036.8" algo="Sum"/><pk mz="410.85543068" i="3074.05" sn="16.6115" a="79.2779" fwhm="0.0213872" res="19210.3" algo="Sum"/><pk mz="411.25764646" i="2827.8" sn="15.2325" a="108.948" fwhm="0.0326197" res="12607.6" algo="Sum"/><pk mz="412.77738101" i="1712.82" sn="9.17542" a="53.1792" fwhm="0.0245762" res="16795.8" algo="Sum"/><pk mz="412.85268606" i="1959.55" sn="10.4924" a="51.4449" fwhm="0.023484" res="17580.2" algo="Sum"/><pk mz="413.17886148" i="2226.24" sn="11.9017" a="59.864" fwhm="0.0238376" res="17333" algo="Sum"/><pk mz="413.23233308" i="1303.33" sn="6.96635" a="31.2421" fwhm="0.0284622" res="14518.7" algo="Sum"/><pk mz="413.26595781" i="10956.5" sn="58.5636" a="281.874" fwhm="0.0224843" res="18380.2" algo="Sum"/><pk mz="414.26929734" i="3332.47" sn="17.7684" a="88.2276" fwhm="0.0226225" res="18312.3" algo="Sum"/><pk mz="414.71412007" i="1156.47" sn="6.14941" a="30.6681" fwhm="0.0210605" res="19691.6" algo="Sum"/><pk mz="415.19337370" i="16784.7" sn="89.1788" a="457.372" fwhm="0.022519" res="18437.5" algo="Sum"/><pk mz="415.27902693" i="1642.41" sn="8.72702" a="58.378" fwhm="0.0339216" res="12242.3" algo="Sum"/><pk mz="416.19721489" i="3867.52" sn="20.4768" a="110.051" fwhm="0.0233811" res="17800.6" algo="Sum"/><pk mz="416.79971182" i="2714.07" sn="14.3395" a="80.2857" fwhm="0.0227667" res="18307.4" algo="Sum"/><pk mz="417.00195499" i="1912.72" sn="10.102" a="50.2937" fwhm="0.0218424" res="19091.4" algo="Sum"/><pk mz="417.19228297" i="2119.26" sn="11.19" a="69.3165" fwhm="0.0283644" res="14708.3" algo="Sum"/><pk mz="417.40573357" i="4334.49" sn="22.8769" a="109.999" fwhm="0.021735" res="19204.3" algo="Sum"/><pk mz="418.40967274" i="1341.82" sn="7.05151" a="30.8545" fwhm="0.0205555" res="20355.1" algo="Sum"/><pk mz="418.79767009" i="2643.66" sn="13.8839" a="64.494" fwhm="0.0220803" res="18967" algo="Sum"/><pk mz="418.98350025" i="1103.83" sn="5.797" a="51.0517" fwhm="0.0466771" res="8976.22" algo="Sum"/><pk mz="419.38441824" i="1664.04" sn="8.72674" a="43.0012" fwhm="0.0252627" res="16601" algo="Sum"/><pk mz="419.42124260" i="1375.33" sn="7.21272" a="33.4254" fwhm="0.0250208" res="16762.9" algo="Sum"/><pk mz="420.79507029" i="1190.46" sn="6.21938" a="43.4202" fwhm="0.0291775" res="14421.9" algo="Sum"/><pk mz="420.88440404" i="2730.88" sn="14.259" a="67.0988" fwhm="0.021919" res="19201.8" algo="Sum"/><pk mz="421.39980301" i="1326.98" sn="6.92497" a="33.7805" fwhm="0.0242429" res="17382.4" algo="Sum"/><pk mz="422.75296381" i="1065.53" sn="5.52333" a="42.0375" fwhm="0.036189" res="11681.8" algo="Sum"/><pk mz="422.88051856" i="1181.48" sn="6.12475" a="35.7637" fwhm="0.0252347" res="16757.9" algo="Sum"/><pk mz="424.34098835" i="1923.81" sn="9.91473" a="54.368" fwhm="0.0246657" res="17203.7" algo="Sum"/><pk mz="424.74312813" i="1259.67" sn="6.48153" a="31.6968" fwhm="0.0230419" res="18433.5" algo="Sum"/><pk mz="425.28270029" i="1034.86" sn="5.32158" a="35.1791" fwhm="0.0345593" res="12305.9" algo="Sum"/><pk mz="425.31638550" i="1696.37" sn="8.72327" a="43.3998" fwhm="0.0278272" res="15284.2" algo="Sum"/><pk mz="425.35626705" i="1613" sn="8.2928" a="60.0971" fwhm="0.0384391" res="11065.7" algo="Sum"/><pk mz="426.35747099" i="2907.69" sn="14.8957" a="79.4211" fwhm="0.0234727" res="18164" algo="Sum"/><pk mz="426.82910397" i="2253.2" sn="11.5268" a="57.9938" fwhm="0.022561" res="18918.9" algo="Sum"/><pk mz="427.15665517" i="1291.26" sn="6.60442" a="32.6919" fwhm="0.0238673" res="17897.1" algo="Sum"/><pk mz="427.35599984" i="2258.11" sn="11.5502" a="63.7818" fwhm="0.0253226" res="16876.4" algo="Sum"/><pk mz="428.37214804" i="6402.5" sn="32.6486" a="168.991" fwhm="0.022874" res="18727.5" algo="Sum"/><pk mz="428.82647961" i="1549.88" sn="7.89602" a="42.0507" fwhm="0.0233574" res="18359.4" algo="Sum"/><pk mz="429.21459314" i="1449.09" sn="7.35997" a="31.2441" fwhm="0.0242801" res="17677.6" algo="Sum"/><pk mz="429.23865073" i="3189.76" sn="16.1966" a="105.106" fwhm="0.0277836" res="15449.4" algo="Sum"/><pk mz="429.37363453" i="4476.34" sn="22.7388" a="113.675" fwhm="0.0240483" res="17854.6" algo="Sum"/><pk mz="430.38288376" i="6635.05" sn="33.5656" a="192.576" fwhm="0.0252925" res="17016.3" algo="Sum"/><pk mz="430.69573803" i="1304.59" sn="6.59976" a="36.0131" fwhm="0.023532" res="18302.5" algo="Sum"/><pk mz="430.91296484" i="2264.46" sn="11.4501" a="60.3592" fwhm="0.0221482" res="19455.9" algo="Sum"/><pk mz="431.16967272" i="2834.66" sn="14.3204" a="99.4987" fwhm="0.0302221" res="14266.7" algo="Sum"/><pk mz="431.23961347" i="1031.12" sn="5.20864" a="35.3215" fwhm="0.0416207" res="10361.2" algo="Sum"/><pk mz="431.38688234" i="3347.03" sn="16.9044" a="85.6408" fwhm="0.0248714" res="17344.7" algo="Sum"/><pk mz="431.42149420" i="3934.41" sn="19.8646" a="103.115" fwhm="0.0236347" res="18253.7" algo="Sum"/><pk mz="432.42458908" i="1204.96" sn="6.07218" a="30.169" fwhm="0.0232784" res="18576.2" algo="Sum"/><pk mz="432.69224359" i="1208.54" sn="6.08585" a="32.2778" fwhm="0.0225373" res="19198.9" algo="Sum"/><pk mz="432.97281614" i="1140.81" sn="5.73477" a="38.3587" fwhm="0.0273086" res="15854.8" algo="Sum"/><pk mz="433.30674764" i="1217.95" sn="6.11264" a="52.6481" fwhm="0.0326113" res="13287" algo="Sum"/><pk mz="436.85855810" i="1593.12" sn="7.93887" a="43.4827" fwhm="0.0253781" res="17214" algo="Sum"/><pk mz="437.18525264" i="1268.89" sn="6.31316" a="34.4101" fwhm="0.0251252" res="17400.2" algo="Sum"/><pk mz="437.23465964" i="1694.3" sn="8.42865" a="51.5824" fwhm="0.0271376" res="16111.8" algo="Sum"/><pk mz="438.98324809" i="3687.11" sn="18.234" a="99.8575" fwhm="0.0231889" res="18930.8" algo="Sum"/><pk mz="440.72395427" i="1501.46" sn="7.36297" a="40.5675" fwhm="0.0239174" res="18426.9" algo="Sum"/><pk mz="440.98057827" i="1315.13" sn="6.4463" a="40.8566" fwhm="0.0250819" res="17581.7" algo="Sum"/><pk mz="441.29682362" i="2246" sn="10.9996" a="68.6179" fwhm="0.0290063" res="15213.8" algo="Sum"/><pk mz="441.35196242" i="1057.08" sn="5.17772" a="45.619" fwhm="0.0375706" res="11747.3" algo="Sum"/><pk mz="442.72137495" i="1180.38" sn="5.74268" a="33.6395" fwhm="0.0278308" res="15907.6" algo="Sum"/><pk mz="445.43682176" i="3546.8" sn="17.1444" a="90.7862" fwhm="0.0227824" res="19551.8" algo="Sum"/><pk mz="446.44022966" i="1236.69" sn="5.95881" a="31.963" fwhm="0.0222925" res="20026.5" algo="Sum"/><pk mz="446.66961837" i="1201.06" sn="5.78343" a="28.8175" fwhm="0.0214947" res="20780.5" algo="Sum"/><pk mz="446.88685061" i="1241.68" sn="5.97897" a="40.6871" fwhm="0.0264032" res="16925.5" algo="Sum"/><pk mz="447.41425318" i="1163.33" sn="5.60028" a="30.274" fwhm="0.0348333" res="12844.4" algo="Sum"/><pk mz="447.45161920" i="1309.57" sn="6.30233" a="35.0795" fwhm="0.0259007" res="17275.7" algo="Sum"/><pk mz="448.66698247" i="1136.28" sn="5.45323" a="29.2001" fwhm="0.0219612" res="20430" algo="Sum"/><pk mz="448.75597792" i="1273.61" sn="6.1118" a="39.1933" fwhm="0.0244756" res="18334.9" algo="Sum"/><pk mz="449.28651395" i="2913.43" sn="13.975" a="109.348" fwhm="0.0277547" res="16187.8" algo="Sum"/><pk mz="449.36744136" i="1043.32" sn="5.0032" a="46.6542" fwhm="0.0467691" res="9608.21" algo="Sum"/><pk mz="449.43233458" i="1025.48" sn="4.91935" a="28.1855" fwhm="0.0273858" res="16411.1" algo="Sum"/><pk mz="450.75232294" i="1763.57" sn="8.44315" a="50.5633" fwhm="0.0242098" res="18618.6" algo="Sum"/><pk mz="452.75119242" i="1217.94" sn="5.80629" a="35.5588" fwhm="0.0253544" res="17856.9" algo="Sum"/><pk mz="453.36892821" i="1295.47" sn="6.16714" a="46.0769" fwhm="0.034815" res="13022.2" algo="Sum"/><pk mz="454.95506121" i="2561.69" sn="12.1896" a="80.7152" fwhm="0.0265547" res="17132.8" algo="Sum"/><pk mz="456.69901543" i="1351.97" sn="6.40823" a="39.4351" fwhm="0.0245707" res="18587.2" algo="Sum"/><pk mz="456.95177606" i="1078.1" sn="5.1114" a="35.3447" fwhm="0.0275635" res="16578.2" algo="Sum"/><pk mz="458.69565835" i="1151.64" sn="5.43849" a="32.8496" fwhm="0.0257151" res="17837.6" algo="Sum"/><pk mz="458.78520395" i="1478.38" sn="6.9806" a="50.0917" fwhm="0.0267767" res="17133.8" algo="Sum"/><pk mz="459.45235317" i="2916.39" sn="13.7357" a="83.4187" fwhm="0.0241902" res="18993.4" algo="Sum"/><pk mz="460.45651949" i="1039.09" sn="4.87581" a="27.886" fwhm="0.0232212" res="19829.1" algo="Sum"/><pk mz="460.78240615" i="1774.24" sn="8.30994" a="52.8759" fwhm="0.024349" res="18924.1" algo="Sum"/><pk mz="460.96550573" i="1671.57" sn="7.82645" a="50.5456" fwhm="0.0249273" res="18492.4" algo="Sum"/><pk mz="463.30974481" i="1395" sn="6.49911" a="54.7751" fwhm="0.0555158" res="8345.55" algo="Sum"/><pk mz="463.35010678" i="1021.81" sn="4.76106" a="31.2262" fwhm="0.042449" res="10915.5" algo="Sum"/><pk mz="465.26180648" i="1092.54" sn="5.06196" a="52.0879" fwhm="0.0385146" res="12080.1" algo="Sum"/><pk mz="466.72646402" i="1554.92" sn="7.18726" a="46.5215" fwhm="0.0249317" res="18720.2" algo="Sum"/><pk mz="468.72501707" i="1135.03" sn="5.22224" a="33.3124" fwhm="0.0249563" res="18781.8" algo="Sum"/><pk mz="468.81400822" i="1590.45" sn="7.31706" a="46.1911" fwhm="0.0266803" res="17571.6" algo="Sum"/><pk mz="469.32943926" i="1396.23" sn="6.42301" a="50.1392" fwhm="0.0470739" res="9970.06" algo="Sum"/><pk mz="469.38264078" i="2026.21" sn="9.31999" a="87.9171" fwhm="0.048474" res="9683.17" algo="Sum"/><pk mz="470.81076201" i="1415.52" sn="6.48839" a="42.5346" fwhm="0.0270977" res="17374.5" algo="Sum"/><pk mz="473.34233458" i="1361.92" sn="6.19898" a="54.6617" fwhm="0.0400913" res="11806.6" algo="Sum"/><pk mz="473.46716413" i="2757.83" sn="12.5573" a="78.5573" fwhm="0.0241154" res="19633.4" algo="Sum"/><pk mz="474.75976283" i="1249.89" sn="5.66677" a="36.3408" fwhm="0.0243134" res="19526.7" algo="Sum"/><pk mz="475.32362251" i="2854.23" sn="12.9102" a="117.87" fwhm="0.0280172" res="16965.4" algo="Sum"/><pk mz="475.41315295" i="1277.86" sn="5.77281" a="40.81" fwhm="0.0346524" res="13719.5" algo="Sum"/><pk mz="475.48371029" i="1229.76" sn="5.54921" a="39.7309" fwhm="0.0291006" res="16339.3" algo="Sum"/><pk mz="476.75560815" i="1429.4" sn="6.43886" a="44.1274" fwhm="0.0265026" res="17989" algo="Sum"/><pk mz="476.93859693" i="1198.02" sn="5.3914" a="49.6254" fwhm="0.0306993" res="15535.8" algo="Sum"/><pk mz="477.33399801" i="1234.99" sn="5.54326" a="65.2273" fwhm="0.0514795" res="9272.32" algo="Sum"/><pk mz="478.32701125" i="3863.05" sn="17.2917" a="117.797" fwhm="0.0261425" res="18296.9" algo="Sum"/><pk mz="478.84241287" i="1374.96" sn="6.13952" a="42.0911" fwhm="0.0258257" res="18541.3" algo="Sum"/><pk mz="479.33186318" i="1541.26" sn="6.87405" a="83.5629" fwhm="0.0444196" res="10791" algo="Sum"/><pk mz="480.34179719" i="1119.99" sn="4.9847" a="42.802" fwhm="0.0321155" res="14956.7" algo="Sum"/><pk mz="480.83921632" i="1093.47" sn="4.86043" a="37.9438" fwhm="0.0304349" res="15798.9" algo="Sum"/><pk mz="481.20342628" i="1716.19" sn="7.61386" a="55.4534" fwhm="0.0285564" res="16851" algo="Sum"/><pk mz="481.26073760" i="2438.18" sn="10.8169" a="76.9596" fwhm="0.0268654" res="17913.7" algo="Sum"/><pk mz="482.32080361" i="1445.81" sn="6.4034" a="47.6242" fwhm="0.031576" res="15274.9" algo="Sum"/><pk mz="483.34139915" i="2125.15" sn="9.38098" a="84.3465" fwhm="0.0431504" res="11201.3" algo="Sum"/><pk mz="483.37804297" i="3673.54" sn="16.216" a="112.548" fwhm="0.0282391" res="17117.3" algo="Sum"/><pk mz="484.38270653" i="1230.88" sn="5.42366" a="40.0808" fwhm="0.0279576" res="17325.6" algo="Sum"/><pk mz="484.78723909" i="1221.65" sn="5.36608" a="37.8654" fwhm="0.0286773" res="16904.9" algo="Sum"/><pk mz="485.37212469" i="1839.76" sn="8.07716" a="50.1418" fwhm="0.0307827" res="15767.7" algo="Sum"/><pk mz="486.78409476" i="1227.2" sn="5.34954" a="38.0435" fwhm="0.0273203" res="17817.7" algo="Sum"/><pk mz="487.35235651" i="1271.88" sn="5.54093" a="29.3326" fwhm="0.0288133" res="16914.1" algo="Sum"/><pk mz="487.48283682" i="2419.47" sn="10.5348" a="68.9823" fwhm="0.0245704" res="19840.2" algo="Sum"/><pk mz="488.87091193" i="1360.06" sn="5.89611" a="47.5221" fwhm="0.0268603" res="18200.5" algo="Sum"/><pk mz="489.35313779" i="1038.65" sn="4.5012" a="46.5214" fwhm="0.0502727" res="9733.97" algo="Sum"/><pk mz="490.28887217" i="1229.11" sn="5.29579" a="47.377" fwhm="0.0324" res="15132.4" algo="Sum"/><pk mz="491.30061563" i="1041.31" sn="4.47393" a="55.6568" fwhm="0.0437176" res="11238.1" algo="Sum"/><pk mz="491.36772709" i="1204.23" sn="5.17379" a="47.2092" fwhm="0.0361734" res="13583.7" algo="Sum"/><pk mz="493.31236026" i="3634.01" sn="15.4447" a="110.285" fwhm="0.0343138" res="14376.5" algo="Sum"/><pk mz="494.31989822" i="2587.46" sn="10.9287" a="81.6958" fwhm="0.0291945" res="16932" algo="Sum"/><pk mz="494.81758797" i="1127.63" sn="4.75679" a="34.5498" fwhm="0.0371168" res="13331.4" algo="Sum"/><pk mz="495.32649966" i="1307.72" sn="5.51207" a="56.16" fwhm="0.0549895" res="9007.66" algo="Sum"/><pk mz="496.33790178" i="61336.3" sn="257.452" a="1629.9" fwhm="0.023416" res="21196.5" algo="Sum"/><pk mz="496.81444373" i="1114.99" sn="4.67617" a="60.0268" fwhm="0.0462583" res="10740" algo="Sum"/><pk mz="496.93953734" i="1919.44" sn="8.04816" a="64.86" fwhm="0.0286079" res="17370.7" algo="Sum"/><pk mz="497.23448181" i="1263.51" sn="5.29461" a="45.4622" fwhm="0.030658" res="16218.7" algo="Sum"/><pk mz="497.34109583" i="16795.2" sn="70.3676" a="507.679" fwhm="0.0265839" res="18708.4" algo="Sum"/><pk mz="498.34414657" i="3181.59" sn="13.2801" a="112.291" fwhm="0.0281884" res="17679" algo="Sum"/><pk mz="498.68085965" i="1121.13" sn="4.67809" a="32.6056" fwhm="0.0269629" res="18495.1" algo="Sum"/><pk mz="498.89922429" i="1128.29" sn="4.70663" a="30.8756" fwhm="0.0303642" res="16430.5" algo="Sum"/><pk mz="498.93806638" i="1524.88" sn="6.36158" a="50.4181" fwhm="0.0291803" res="17098.5" algo="Sum"/><pk mz="499.30008626" i="1165.56" sn="4.84984" a="54.1891" fwhm="0.0510715" res="9776.49" algo="Sum"/><pk mz="499.35215127" i="1841.7" sn="7.66121" a="82.4409" fwhm="0.03618" res="13801.9" algo="Sum"/><pk mz="500.67920004" i="1091.66" sn="4.53904" a="30.2671" fwhm="0.0265121" res="18885" algo="Sum"/><pk mz="501.38817863" i="4223" sn="17.5532" a="154.468" fwhm="0.0274454" res="18268.6" algo="Sum"/><pk mz="501.49794605" i="2041.79" sn="8.4833" a="60.1835" fwhm="0.0272449" res="18407.1" algo="Sum"/><pk mz="502.00893134" i="7480.53" sn="31.0585" a="214.941" fwhm="0.025475" res="19705.9" algo="Sum"/><pk mz="502.32528419" i="1333.75" sn="5.52941" a="49.1557" fwhm="0.0359353" res="13978.6" algo="Sum"/><pk mz="502.39217602" i="1489.75" sn="6.17615" a="53.2706" fwhm="0.0293253" res="17131.7" algo="Sum"/><pk mz="503.01107615" i="1647.31" sn="6.8198" a="56.1828" fwhm="0.0290832" res="17295.6" algo="Sum"/><pk mz="503.32940203" i="1026.34" sn="4.24917" a="33.3034" fwhm="0.0367506" res="13695.8" algo="Sum"/><pk mz="503.51209811" i="1061.23" sn="4.39465" a="34.7188" fwhm="0.0322064" res="15633.9" algo="Sum"/><pk mz="504.00462586" i="4929.72" sn="20.3604" a="149.436" fwhm="0.0260115" res="19376.2" algo="Sum"/><pk mz="504.30346175" i="1885.27" sn="7.78654" a="58.7066" fwhm="0.0362013" res="13930.5" algo="Sum"/><pk mz="504.33968542" i="1483.25" sn="6.12189" a="47.5579" fwhm="0.0336655" res="14980.9" algo="Sum"/><pk mz="505.00677409" i="1314.09" sn="5.39785" a="41.9212" fwhm="0.0256258" res="19706.9" algo="Sum"/><pk mz="505.31040647" i="1161.53" sn="4.77118" a="35.569" fwhm="0.0413474" res="12221.1" algo="Sum"/><pk mz="505.34254901" i="1043.57" sn="4.28664" a="38.7407" fwhm="0.0410481" res="12311" algo="Sum"/><pk mz="506.00044981" i="1623.47" sn="6.64897" a="54.9238" fwhm="0.0271075" res="18666.4" algo="Sum"/><pk mz="506.35729451" i="1510.32" sn="6.18242" a="59.4664" fwhm="0.0316359" res="16005.8" algo="Sum"/><pk mz="507.33045219" i="1656.77" sn="6.74926" a="50.0871" fwhm="0.0433188" res="11711.5" algo="Sum"/><pk mz="508.71026980" i="1357.65" sn="5.48996" a="43.1181" fwhm="0.028168" res="18059.9" algo="Sum"/><pk mz="509.28745158" i="1692.57" sn="6.83245" a="57.2427" fwhm="0.0397694" res="12806" algo="Sum"/><pk mz="509.31927197" i="1419.02" sn="5.72779" a="28.5683" fwhm="0.0267028" res="19073.6" algo="Sum"/><pk mz="509.36102050" i="6077.09" sn="24.5327" a="211.464" fwhm="0.028327" res="17981.5" algo="Sum"/><pk mz="510.35921754" i="3142.28" sn="12.6459" a="141.447" fwhm="0.036802" res="13867.7" algo="Sum"/><pk mz="510.70833440" i="1143.21" sn="4.59672" a="36.8836" fwhm="0.0295165" res="17302.5" algo="Sum"/><pk mz="511.24964595" i="1103.01" sn="4.43042" a="37.5632" fwhm="0.0337434" res="15151.1" algo="Sum"/><pk mz="511.35700518" i="1342.44" sn="5.39156" a="74.2473" fwhm="0.0551086" res="9279.08" algo="Sum"/><pk mz="512.91069406" i="1881.17" sn="7.53824" a="59.9115" fwhm="0.0313149" res="16379.1" algo="Sum"/><pk mz="513.35019202" i="1040.79" sn="4.16948" a="58.192" fwhm="0.0588669" res="8720.52" algo="Sum"/><pk mz="513.40922289" i="2946.71" sn="11.8048" a="99.9296" fwhm="0.0300815" res="17067.3" algo="Sum"/><pk mz="514.41203338" i="1036.34" sn="4.13662" a="34.7261" fwhm="0.0288936" res="17803.6" algo="Sum"/><pk mz="514.65599537" i="1136.65" sn="4.53312" a="37.6137" fwhm="0.0289861" res="17755.3" algo="Sum"/><pk mz="514.90866499" i="1332.46" sn="5.31218" a="53.6314" fwhm="0.0354683" res="14517.4" algo="Sum"/><pk mz="515.36758996" i="1929.84" sn="7.68114" a="58.5585" fwhm="0.0285368" res="18059.7" algo="Sum"/><pk mz="515.41040719" i="51377.1" sn="204.378" a="1438.37" fwhm="0.0249677" res="20643.1" algo="Sum"/><pk mz="515.51249452" i="1969.15" sn="7.83169" a="69.7659" fwhm="0.0321756" res="16021.8" algo="Sum"/><pk mz="516.30300530" i="2305.59" sn="9.13261" a="83.8337" fwhm="0.0304605" res="16949.9" algo="Sum"/><pk mz="516.41367930" i="17230.4" sn="68.2451" a="509.106" fwhm="0.0266103" res="19406.6" algo="Sum"/><pk mz="516.65326727" i="1049.87" sn="4.1563" a="43.5574" fwhm="0.0312011" res="16558.8" algo="Sum"/><pk mz="516.74231176" i="1097.77" sn="4.34535" a="43.017" fwhm="0.0339058" res="15240.5" algo="Sum"/><pk mz="517.36570624" i="2262.87" sn="8.92918" a="80.1582" fwhm="0.0416438" res="12423.6" algo="Sum"/><pk mz="517.41219345" i="5342.32" sn="21.0805" a="182.322" fwhm="0.032063" res="16137.3" algo="Sum"/><pk mz="518.31919850" i="79077.4" sn="310.957" a="2224.25" fwhm="0.024188" res="21428.7" algo="Sum"/><pk mz="518.41094084" i="1820.97" sn="7.16041" a="65.3203" fwhm="0.040526" res="12792" algo="Sum"/><pk mz="518.73895403" i="1654.75" sn="6.49852" a="56.9002" fwhm="0.0300488" res="17263.2" algo="Sum"/><pk mz="518.92170727" i="1521.38" sn="5.97343" a="56.6291" fwhm="0.0310447" res="16715.3" algo="Sum"/><pk mz="519.32229558" i="21345.1" sn="83.7317" a="648.316" fwhm="0.0264827" res="19609.8" algo="Sum"/><pk mz="520.33564156" i="23430.9" sn="91.494" a="752.696" fwhm="0.0271681" res="19152.4" algo="Sum"/><pk mz="520.73750684" i="1181.98" sn="4.60813" a="44.5245" fwhm="0.031519" res="16521.4" algo="Sum"/><pk mz="520.91795554" i="1112.73" sn="4.33813" a="47.4911" fwhm="0.0352009" res="14798.4" algo="Sum"/><pk mz="521.34033742" i="7068.64" sn="27.5023" a="234.706" fwhm="0.0296923" res="17558.1" algo="Sum"/><pk mz="522.35186370" i="12297.4" sn="47.645" a="401.079" fwhm="0.0275143" res="18984.8" algo="Sum"/><pk mz="522.59556812" i="1183.3" sn="4.58475" a="40.9896" fwhm="0.0263661" res="19820.7" algo="Sum"/><pk mz="523.35856267" i="4295.72" sn="16.6084" a="204.236" fwhm="0.0402369" res="13006.9" algo="Sum"/><pk mz="524.36804213" i="20292" sn="78.3979" a="623.979" fwhm="0.0269562" res="19452.6" algo="Sum"/><pk mz="524.68409819" i="1408.6" sn="5.43799" a="43.7299" fwhm="0.0275912" res="19016.4" algo="Sum"/><pk mz="525.28514619" i="2600.85" sn="10.0373" a="88.8962" fwhm="0.0314803" res="16686.1" algo="Sum"/><pk mz="525.37038371" i="6831.78" sn="26.3605" a="236.782" fwhm="0.0321166" res="16358.2" algo="Sum"/><pk mz="526.29036782" i="1290.53" sn="4.96828" a="43.488" fwhm="0.0386062" res="13632.3" algo="Sum"/><pk mz="526.33498739" i="1183.62" sn="4.55672" a="34.6887" fwhm="0.0422544" res="12456.3" algo="Sum"/><pk mz="526.37209431" i="1496.11" sn="5.75974" a="61.7398" fwhm="0.0457749" res="11499.2" algo="Sum"/><pk mz="526.68109596" i="1148.99" sn="4.4204" a="34.8557" fwhm="0.0291864" res="18045.4" algo="Sum"/><pk mz="526.77122699" i="1524.49" sn="5.86439" a="59.1662" fwhm="0.0295843" res="17805.8" algo="Sum"/><pk mz="528.76782093" i="1707.7" sn="6.52074" a="55.5201" fwhm="0.0299512" res="17654.3" algo="Sum"/><pk mz="529.35005501" i="1054.79" sn="4.01933" a="26.2412" fwhm="0.0362971" res="14583.8" algo="Sum"/><pk mz="529.40140199" i="1913.31" sn="7.29077" a="99.6363" fwhm="0.0540426" res="9796.01" algo="Sum"/><pk mz="529.52829450" i="1526.7" sn="5.81741" a="48.5917" fwhm="0.0289886" res="18266.7" algo="Sum"/><pk mz="530.76490278" i="1080.03" sn="4.08665" a="46.7012" fwhm="0.0334497" res="15867.6" algo="Sum"/><pk mz="531.34581167" i="2651.46" sn="10.0285" a="91.4762" fwhm="0.0362749" res="14647.8" algo="Sum"/><pk mz="531.40414887" i="9776.42" sn="36.9859" a="327.723" fwhm="0.0288773" res="18402.1" algo="Sum"/><pk mz="531.54303498" i="1078.25" sn="4.07596" a="37.862" fwhm="0.0344206" res="15442.6" algo="Sum"/><pk mz="532.33907331" i="2422.06" sn="9.12924" a="108.559" fwhm="0.0434861" res="12241.6" algo="Sum"/><pk mz="532.40942208" i="3655.76" sn="13.7634" a="119.522" fwhm="0.0361131" res="14742.8" algo="Sum"/><pk mz="532.43276445" i="3427.8" sn="12.8982" a="95.8598" fwhm="0.0305578" res="17423.8" algo="Sum"/><pk mz="532.71538229" i="1063.9" sn="3.99595" a="36.3551" fwhm="0.0291542" res="18272.3" algo="Sum"/><pk mz="533.34219263" i="1652.34" sn="6.19987" a="81.7262" fwhm="0.0518127" res="10293.7" algo="Sum"/><pk mz="533.40756900" i="1446.52" sn="5.42163" a="54.9364" fwhm="0.055258" res="9653.04" algo="Sum"/><pk mz="533.43831343" i="1484.6" sn="5.56293" a="47.28" fwhm="0.0372485" res="14321.1" algo="Sum"/><pk mz="534.29243555" i="11691.1" sn="43.7104" a="407.639" fwhm="0.0278768" res="19166.2" algo="Sum"/><pk mz="534.71201481" i="1640.75" sn="6.13059" a="57.2312" fwhm="0.027841" res="19205.9" algo="Sum"/><pk mz="534.89520950" i="1404.26" sn="5.24729" a="64.5796" fwhm="0.0370911" res="14421.1" algo="Sum"/><pk mz="535.29613140" i="3548.34" sn="13.2562" a="136.388" fwhm="0.0317496" res="16859.9" algo="Sum"/><pk mz="535.37579640" i="5408.55" sn="20.2057" a="206.213" fwhm="0.029464" res="18170.5" algo="Sum"/><pk mz="536.29327081" i="1604.65" sn="5.9932" a="61.8335" fwhm="0.0342001" res="15681" algo="Sum"/><pk mz="536.37861623" i="2098.48" sn="7.8377" a="82.6183" fwhm="0.0323918" res="16559.1" algo="Sum"/><pk mz="536.71021378" i="1167.67" sn="4.3592" a="45.0367" fwhm="0.0341997" res="15693.4" algo="Sum"/><pk mz="536.79929879" i="1462.48" sn="5.45982" a="65.1664" fwhm="0.0350384" res="15320.3" algo="Sum"/><pk mz="536.89045901" i="1242.98" sn="4.63935" a="62.6633" fwhm="0.0429385" res="12503.7" algo="Sum"/><pk mz="537.39259489" i="1.01475e+006" sn="3786.12" a="17369.9" fwhm="0.0153714" res="34960.5" algo="Sum"/><pk mz="538.39537153" i="300021" sn="1118.08" a="6988.03" fwhm="0.0199312" res="27012.6" algo="Sum"/><pk mz="538.79551411" i="1533.7" sn="5.71407" a="66.238" fwhm="0.0355539" res="15154.3" algo="Sum"/><pk mz="539.39381506" i="82654.4" sn="307.733" a="2579.63" fwhm="0.0271756" res="19848.5" algo="Sum"/><pk mz="540.34735531" i="1173.82" sn="4.3574" a="46.1551" fwhm="0.0533187" res="10134.3" algo="Sum"/><pk mz="540.39369645" i="18872.3" sn="70.0569" a="637.758" fwhm="0.0295235" res="18303.9" algo="Sum"/><pk mz="541.25883650" i="1589.01" sn="5.88662" a="60.6189" fwhm="0.0373505" res="14491.4" algo="Sum"/><pk mz="541.33340215" i="1398.67" sn="5.18132" a="64.4652" fwhm="0.0560947" res="9650.34" algo="Sum"/><pk mz="541.39359639" i="4165.34" sn="15.4278" a="161.715" fwhm="0.0361273" res="14985.7" algo="Sum"/><pk mz="542.31818467" i="26491" sn="97.8079" a="814.283" fwhm="0.0270648" res="20037.8" algo="Sum"/><pk mz="542.39110862" i="1265.49" sn="4.67202" a="52.9898" fwhm="0.0455419" res="11909.7" algo="Sum"/><pk mz="542.74417198" i="1269.39" sn="4.68555" a="52.6246" fwhm="0.0367384" res="14773.2" algo="Sum"/><pk mz="543.32130357" i="8072.04" sn="29.7595" a="271.137" fwhm="0.0286442" res="18967.9" algo="Sum"/><pk mz="543.38453534" i="1289.35" sn="4.75402" a="58.1947" fwhm="0.0663367" res="8191.31" algo="Sum"/><pk mz="543.43976595" i="1231.9" sn="4.53981" a="48.0269" fwhm="0.0401152" res="13547" algo="Sum"/><pk mz="543.54450162" i="1258.54" sn="4.63094" a="41.3217" fwhm="0.0292042" res="18611.8" algo="Sum"/><pk mz="544.33352715" i="19864.1" sn="73.018" a="612.441" fwhm="0.0271845" res="20023.7" algo="Sum"/><pk mz="544.74062899" i="1529.62" sn="5.61823" a="54.746" fwhm="0.0304812" res="17871.4" algo="Sum"/><pk mz="545.33758235" i="6102.23" sn="22.3531" a="196.528" fwhm="0.0309403" res="17625.5" algo="Sum"/><pk mz="545.40953039" i="1190.26" sn="4.35488" a="47.482" fwhm="0.0423813" res="12869.1" algo="Sum"/><pk mz="546.34898061" i="25951.8" sn="94.8312" a="812.55" fwhm="0.0276233" res="19778.6" algo="Sum"/><pk mz="546.82742753" i="1326.04" sn="4.84374" a="58.2365" fwhm="0.0323709" res="16892.5" algo="Sum"/><pk mz="547.35330135" i="8317.98" sn="30.3401" a="284.806" fwhm="0.0376344" res="14543.9" algo="Sum"/><pk mz="548.35823412" i="2106.28" sn="7.67994" a="75.753" fwhm="0.0444618" res="12333.3" algo="Sum"/><pk mz="548.82532366" i="1113.16" sn="4.05178" a="51.0677" fwhm="0.041787" res="13133.9" algo="Sum"/><pk mz="549.37188489" i="1032.5" sn="3.76013" a="43.6636" fwhm="0.0418387" res="13130.7" algo="Sum"/><pk mz="549.40637330" i="1377.05" sn="5.01521" a="57.1887" fwhm="0.0533743" res="10293.5" algo="Sum"/><pk mz="551.34986599" i="3969.26" sn="14.3828" a="162.441" fwhm="0.0388787" res="14181.3" algo="Sum"/><pk mz="551.40650036" i="2386.93" sn="8.64915" a="92.5945" fwhm="0.0467335" res="11799" algo="Sum"/><pk mz="552.35577793" i="1489.07" sn="5.38778" a="63.0525" fwhm="0.0410388" res="13459.4" algo="Sum"/><pk mz="552.40888601" i="1203.14" sn="4.35324" a="67.7802" fwhm="0.0408024" res="13538.6" algo="Sum"/><pk mz="552.77423935" i="1238.16" sn="4.47353" a="67.8207" fwhm="0.0471011" res="11735.9" algo="Sum"/><pk mz="553.31177939" i="2798.21" sn="10.1046" a="67.2713" fwhm="0.0306561" res="18049" algo="Sum"/><pk mz="553.36782680" i="333435" sn="1204.06" a="9976.33" fwhm="0.0254306" res="21759.9" algo="Sum"/><pk mz="553.45233763" i="12245.3" sn="44.2116" a="504.69" fwhm="0.0445854" res="12413.3" algo="Sum"/><pk mz="554.31468669" i="1022.17" sn="3.68338" a="31.3391" fwhm="0.0379299" res="14614.2" algo="Sum"/><pk mz="554.37036750" i="109414" sn="394.248" a="3881.49" fwhm="0.0311628" res="17789.5" algo="Sum"/><pk mz="554.45624352" i="5884.52" sn="21.2084" a="234.408" fwhm="0.0433674" res="12785.1" algo="Sum"/><pk mz="554.77092555" i="1263.13" sn="4.54469" a="77.9439" fwhm="0.0458468" res="12100.5" algo="Sum"/><pk mz="554.89636689" i="1672.42" sn="6.0192" a="61.212" fwhm="0.0403793" res="13742.1" algo="Sum"/><pk mz="555.36623019" i="54200.7" sn="194.99" a="2066.63" fwhm="0.0327571" res="16954.1" algo="Sum"/><pk mz="555.45733574" i="1679.01" sn="6.0402" a="57.8001" fwhm="0.0397941" res="13958.3" algo="Sum"/><pk mz="556.36728616" i="15219.4" sn="54.6854" a="563.681" fwhm="0.0323593" res="17193.4" algo="Sum"/><pk mz="556.85443929" i="1252.12" sn="4.49426" a="42.1009" fwhm="0.0377946" res="14733.7" algo="Sum"/><pk mz="556.89190809" i="1459.31" sn="5.23878" a="51.4716" fwhm="0.0349015" res="15956.1" algo="Sum"/><pk mz="557.36766301" i="4193.21" sn="15.0378" a="171.338" fwhm="0.0371489" res="15003.6" algo="Sum"/><pk mz="557.43476556" i="3561.22" sn="12.7683" a="134.597" fwhm="0.0308574" res="18064.9" algo="Sum"/><pk mz="557.55783964" i="1193.04" sn="4.27748" a="49.9389" fwhm="0.0378272" res="14739.6" algo="Sum"/><pk mz="558.29165761" i="4127.75" sn="14.7719" a="142.632" fwhm="0.0305841" res="18254.3" algo="Sum"/><pk mz="558.36869751" i="1067.78" sn="3.82122" a="51.3505" fwhm="0.0533585" res="10464.5" algo="Sum"/><pk mz="558.43787215" i="1299.09" sn="4.64902" a="47.5059" fwhm="0.0334132" res="16713.1" algo="Sum"/><pk mz="559.29620887" i="1655.71" sn="5.92405" a="75.4789" fwhm="0.0452013" res="12373.5" algo="Sum"/><pk mz="559.37385033" i="1064.94" sn="3.81029" a="66.1773" fwhm="0.0430606" res="12990.4" algo="Sum"/><pk mz="560.30589058" i="2679.84" sn="9.58393" a="105.903" fwhm="0.0341615" res="16401.7" algo="Sum"/><pk mz="561.31174275" i="1085.99" sn="3.88316" a="50.1093" fwhm="0.0430595" res="13035.7" algo="Sum"/><pk mz="561.40236434" i="1665.39" sn="5.95492" a="92.6637" fwhm="0.0516215" res="10875.4" algo="Sum"/><pk mz="562.32308896" i="3906.39" sn="13.944" a="172.038" fwhm="0.035589" res="15800.5" algo="Sum"/><pk mz="563.32619197" i="1402.95" sn="5.00288" a="86.6442" fwhm="0.0470106" res="11983" algo="Sum"/><pk mz="565.27901566" i="1036.17" sn="3.68105" a="51.2601" fwhm="0.0480732" res="11758.7" algo="Sum"/><pk mz="565.42136375" i="13908.8" sn="49.4072" a="451.694" fwhm="0.0290476" res="19465.3" algo="Sum"/><pk mz="566.31707223" i="5725.88" sn="20.3097" a="221.061" fwhm="0.0310386" res="18245.6" algo="Sum"/><pk mz="566.42450803" i="5002.6" sn="17.7439" a="198.494" fwhm="0.0315458" res="17955.6" algo="Sum"/><pk mz="566.66779216" i="1234.34" sn="4.37862" a="47.0864" fwhm="0.0309748" res="18294.5" algo="Sum"/><pk mz="567.34476794" i="6808.12" sn="24.1337" a="310.407" fwhm="0.0383189" res="14805.9" algo="Sum"/><pk mz="567.41860076" i="2418.86" sn="8.57521" a="131.171" fwhm="0.0548255" res="10349.5" algo="Sum"/><pk mz="568.33788674" i="5264.12" sn="18.6122" a="229" fwhm="0.039362" res="14438.8" algo="Sum"/><pk mz="568.42024749" i="1024.23" sn="3.62072" a="52.2511" fwhm="0.0614997" res="9242.65" algo="Sum"/><pk mz="568.66416400" i="1112.53" sn="3.93143" a="44.6586" fwhm="0.0368813" res="15418.8" algo="Sum"/><pk mz="569.36068462" i="69615.1" sn="245.5" a="2171.34" fwhm="0.0276637" res="20581.5" algo="Sum"/><pk mz="569.42734699" i="10573.2" sn="37.2594" a="377.772" fwhm="0.0343333" res="16585.3" algo="Sum"/><pk mz="570.36358967" i="24237.3" sn="85.3053" a="804.25" fwhm="0.0296707" res="19223.1" algo="Sum"/><pk mz="570.43038171" i="4290" sn="15.0991" a="170.204" fwhm="0.0345353" res="16517.3" algo="Sum"/><pk mz="570.86626208" i="1765.42" sn="6.21121" a="65.0379" fwhm="0.0361786" res="15779.1" algo="Sum"/><pk mz="571.36077366" i="11669.3" sn="41.0087" a="435.269" fwhm="0.0330018" res="17313" algo="Sum"/><pk mz="571.42737537" i="2288.37" sn="8.04207" a="102.253" fwhm="0.0477316" res="11971.7" algo="Sum"/><pk mz="572.36204876" i="3712.75" sn="13.059" a="145.798" fwhm="0.0316489" res="18084.7" algo="Sum"/><pk mz="572.86431507" i="1636.1" sn="5.75168" a="60.1235" fwhm="0.0431156" res="13286.7" algo="Sum"/><pk mz="573.35940681" i="1657.97" sn="5.83326" a="66.4288" fwhm="0.051942" res="11038.5" algo="Sum"/><pk mz="573.42153691" i="2439.56" sn="8.58297" a="137.651" fwhm="0.0603674" res="9498.86" algo="Sum"/><pk mz="575.40624446" i="1186.07" sn="4.16054" a="49.7575" fwhm="0.049917" res="11527.3" algo="Sum"/><pk mz="576.27514393" i="2396.21" sn="8.39639" a="84.9815" fwhm="0.0323937" res="17789.8" algo="Sum"/><pk mz="576.69457288" i="1540.38" sn="5.39665" a="60.444" fwhm="0.0333241" res="17305.6" algo="Sum"/><pk mz="576.87783405" i="1801.43" sn="6.30296" a="73.0426" fwhm="0.0335076" res="17216.3" algo="Sum"/><pk mz="577.51160223" i="1065.51" sn="3.72987" a="40.9514" fwhm="0.0393638" res="14671.1" algo="Sum"/><pk mz="578.69275401" i="1282.61" sn="4.48551" a="51.7461" fwhm="0.040033" res="14455.4" algo="Sum"/><pk mz="578.87600413" i="1499.53" sn="5.24708" a="71.5349" fwhm="0.0354817" res="16314.8" algo="Sum"/><pk mz="579.28649633" i="1617.43" sn="5.65514" a="70.0939" fwhm="0.0353879" res="16369.6" algo="Sum"/><pk mz="581.39638807" i="5883.15" sn="20.5281" a="258.429" fwhm="0.0437596" res="13286.1" algo="Sum"/><pk mz="582.29134430" i="1191.52" sn="4.15007" a="44.3571" fwhm="0.0415176" res="14025.2" algo="Sum"/><pk mz="582.39964291" i="2351.63" sn="8.18533" a="95.2298" fwhm="0.0406169" res="14338.8" algo="Sum"/><pk mz="582.63999714" i="1180.7" sn="4.10915" a="45.0894" fwhm="0.0330293" res="17640.1" algo="Sum"/><pk mz="583.25036083" i="5574.08" sn="19.3894" a="191.508" fwhm="0.0314634" res="18537.4" algo="Sum"/><pk mz="583.32067823" i="2937.77" sn="10.219" a="114.496" fwhm="0.0360476" res="16182" algo="Sum"/><pk mz="583.38775259" i="1886.49" sn="6.56214" a="106.936" fwhm="0.0590257" res="9883.63" algo="Sum"/><pk mz="584.25450304" i="2753.04" sn="9.57108" a="100.657" fwhm="0.0326395" res="17900.2" algo="Sum"/><pk mz="584.32012317" i="1284.58" sn="4.46591" a="54.9238" fwhm="0.0598952" res="9755.71" algo="Sum"/><pk mz="584.37174179" i="1317.72" sn="4.58111" a="56.6855" fwhm="0.0598559" res="9762.98" algo="Sum"/><pk mz="584.63759142" i="1185.82" sn="4.12322" a="44.5313" fwhm="0.0325635" res="17953.8" algo="Sum"/><pk mz="584.72699669" i="1270.39" sn="4.41729" a="65.0662" fwhm="0.0402234" res="14537" algo="Sum"/><pk mz="585.26606145" i="9448.19" sn="32.8343" a="341.47" fwhm="0.032694" res="17901.3" algo="Sum"/><pk mz="585.33565325" i="14459.2" sn="50.2614" a="578.734" fwhm="0.0321261" res="18220" algo="Sum"/><pk mz="586.27033149" i="3554.57" sn="12.355" a="129.388" fwhm="0.0432169" res="13565.8" algo="Sum"/><pk mz="586.30281161" i="2602.07" sn="9.04424" a="36.6477" fwhm="0.0143249" res="40928.8" algo="Sum"/><pk mz="586.33835982" i="5475.71" sn="19.0324" a="239.707" fwhm="0.0365254" res="16052.9" algo="Sum"/><pk mz="586.72321724" i="1746.71" sn="6.06612" a="67.399" fwhm="0.033564" res="17480.7" algo="Sum"/><pk mz="587.27536906" i="1124.62" sn="3.90398" a="35.0426" fwhm="0.0372179" res="15779.4" algo="Sum"/><pk mz="587.33502766" i="3614.39" sn="12.5469" a="164.33" fwhm="0.0391258" res="15011.5" algo="Sum"/><pk mz="587.40178252" i="1234.02" sn="4.28373" a="54.6501" fwhm="0.0476966" res="12315.4" algo="Sum"/><pk mz="588.33711485" i="1234" sn="4.27762" a="60.2795" fwhm="0.04845" res="12143.2" algo="Sum"/><pk mz="588.49605995" i="1202.57" sn="4.16776" a="45.1304" fwhm="0.0367872" res="15997.3" algo="Sum"/><pk mz="588.72037663" i="1361.96" sn="4.71799" a="65.497" fwhm="0.039128" res="15046" algo="Sum"/><pk mz="589.40499119" i="1824.28" sn="6.31827" a="90.9049" fwhm="0.0486626" res="12112.1" algo="Sum"/><pk mz="589.47831114" i="1229.02" sn="4.25674" a="50.9918" fwhm="0.0523823" res="11253.4" algo="Sum"/><pk mz="590.31600298" i="2790.74" sn="9.65036" a="105.836" fwhm="0.0309427" res="19077.7" algo="Sum"/><pk mz="591.31715621" i="1270.54" sn="4.39333" a="63.6525" fwhm="0.0427099" res="13845" algo="Sum"/><pk mz="591.49001401" i="1210.6" sn="4.18821" a="55.7888" fwhm="0.0395243" res="14965.2" algo="Sum"/><pk mz="592.66795929" i="1652.31" sn="5.71203" a="61.2871" fwhm="0.0301731" res="19642.2" algo="Sum"/><pk mz="592.85082630" i="1825.09" sn="6.30855" a="74.9769" fwhm="0.0335991" res="17644.8" algo="Sum"/><pk mz="593.33669630" i="1053.38" sn="3.6357" a="68.3797" fwhm="0.0574715" res="10324" algo="Sum"/><pk mz="594.66742324" i="1473.14" sn="5.07233" a="50.6549" fwhm="0.0328393" res="18108.4" algo="Sum"/><pk mz="594.75367682" i="1417.64" sn="4.88063" a="62.6323" fwhm="0.0376026" res="15816.8" algo="Sum"/><pk mz="594.84783371" i="1439.55" sn="4.95653" a="69.2393" fwhm="0.038623" res="15401.4" algo="Sum"/><pk mz="595.35039880" i="2814.26" sn="9.66249" a="108.887" fwhm="0.0447839" res="13293.9" algo="Sum"/><pk mz="596.75179962" i="1542.94" sn="5.28693" a="62.1455" fwhm="0.0419592" res="14222.2" algo="Sum"/><pk mz="597.33709791" i="2773.72" sn="9.50533" a="108.87" fwhm="0.0381001" res="15678.1" algo="Sum"/><pk mz="597.39290213" i="1614.84" sn="5.53353" a="78.2545" fwhm="0.0553378" res="10795.4" algo="Sum"/><pk mz="598.34022537" i="1073.08" sn="3.67707" a="45.4912" fwhm="0.04351" res="13751.8" algo="Sum"/><pk mz="598.39354357" i="1186.86" sn="4.06736" a="47.4455" fwhm="0.044994" res="13299.4" algo="Sum"/><pk mz="598.75060140" i="1075.34" sn="3.68187" a="64.6285" fwhm="0.0598848" res="9998.37" algo="Sum"/><pk mz="599.36945076" i="1391.04" sn="4.76404" a="55.0233" fwhm="0.0579347" res="10345.6" algo="Sum"/><pk mz="599.42539778" i="1778.62" sn="6.09143" a="95.4464" fwhm="0.0550552" res="10887.7" algo="Sum"/><pk mz="600.69967923" i="1251.49" sn="4.27938" a="52.8428" fwhm="0.0473545" res="12685.2" algo="Sum"/><pk mz="601.34514580" i="5175.27" sn="17.6735" a="241.932" fwhm="0.0405705" res="14822.2" algo="Sum"/><pk mz="601.46020547" i="3402.58" sn="11.6198" a="135.182" fwhm="0.0351643" res="17104.3" algo="Sum"/><pk mz="601.51238031" i="1244.24" sn="4.24906" a="47.7077" fwhm="0.0434957" res="13829.2" algo="Sum"/><pk mz="602.34948043" i="1916.23" sn="6.53776" a="94.2391" fwhm="0.0453145" res="13292.6" algo="Sum"/><pk mz="602.46237047" i="1308.63" sn="4.46405" a="55.9976" fwhm="0.0383142" res="15724.2" algo="Sum"/><pk mz="602.69754306" i="1787.75" sn="6.0916" a="62.0139" fwhm="0.0359175" res="16780" algo="Sum"/><pk mz="603.34225954" i="1527.02" sn="5.20048" a="74.6503" fwhm="0.0582997" res="10349" algo="Sum"/><pk mz="603.52637186" i="1202.13" sn="4.09446" a="54.3829" fwhm="0.0426051" res="14165.6" algo="Sum"/><pk mz="604.45256888" i="1383.67" sn="4.71208" a="57.2403" fwhm="0.040467" res="14936.9" algo="Sum"/><pk mz="604.69392460" i="1344.62" sn="4.57821" a="74.5156" fwhm="0.044952" res="13452" algo="Sum"/><pk mz="604.78484340" i="1333.98" sn="4.54317" a="62.3086" fwhm="0.0437567" res="13821.5" algo="Sum"/><pk mz="605.37627783" i="1255.23" sn="4.26971" a="61.3684" fwhm="0.0489507" res="12367.1" algo="Sum"/><pk mz="605.45173838" i="1150.63" sn="3.91353" a="54.7987" fwhm="0.0515471" res="11745.6" algo="Sum"/><pk mz="606.37704653" i="1411.88" sn="4.79877" a="61.9394" fwhm="0.0396523" res="15292.4" algo="Sum"/><pk mz="606.78109050" i="1207.06" sn="4.10348" a="70.1055" fwhm="0.0475425" res="12762.9" algo="Sum"/><pk mz="607.24622975" i="3320.2" sn="11.284" a="113.551" fwhm="0.0324444" res="18716.5" algo="Sum"/><pk mz="608.24946299" i="1335.88" sn="4.52916" a="56.4705" fwhm="0.0364249" res="16698.7" algo="Sum"/><pk mz="609.30608132" i="1149.63" sn="3.89796" a="69.9829" fwhm="0.0437298" res="13933.4" algo="Sum"/><pk mz="610.30354758" i="1154.29" sn="3.91205" a="62.6799" fwhm="0.0452133" res="13498.3" algo="Sum"/><pk mz="610.73076542" i="1249.39" sn="4.23274" a="58.2932" fwhm="0.056154" res="10876" algo="Sum"/><pk mz="611.32547737" i="1483.9" sn="5.02757" a="54.8301" fwhm="0.0425092" res="14381" algo="Sum"/><pk mz="612.72635013" i="1531.89" sn="5.1793" a="60.5284" fwhm="0.0399979" res="15319" algo="Sum"/><pk mz="613.33390655" i="2280.08" sn="7.70874" a="96.2052" fwhm="0.0409919" res="14962.3" algo="Sum"/><pk mz="613.47319637" i="1056.03" sn="3.56988" a="51.1834" fwhm="0.0458561" res="13378.2" algo="Sum"/><pk mz="614.33846996" i="1333.25" sn="4.49538" a="52.0354" fwhm="0.0413079" res="14872.2" algo="Sum"/><pk mz="614.72141994" i="1177.26" sn="3.96457" a="78.6652" fwhm="0.0593632" res="10355.3" algo="Sum"/><pk mz="614.81379727" i="1249.62" sn="4.20863" a="54.7036" fwhm="0.048721" res="12619.1" algo="Sum"/><pk mz="615.48890476" i="3309.52" sn="11.1539" a="131.219" fwhm="0.0332663" res="18501.9" algo="Sum"/><pk mz="616.16978552" i="3244" sn="10.9131" a="119.114" fwhm="0.0320568" res="19221.2" algo="Sum"/><pk mz="616.49244664" i="1445.68" sn="4.86483" a="58.1521" fwhm="0.0363013" res="16982.6" algo="Sum"/><pk mz="617.17326663" i="1427.86" sn="4.80816" a="59.015" fwhm="0.0343992" res="17941.5" algo="Sum"/><pk mz="617.32118772" i="2590.22" sn="8.72321" a="124.914" fwhm="0.0413395" res="14933" algo="Sum"/><pk mz="617.35819295" i="1152.44" sn="3.881" a="30.2977" fwhm="0.0624953" res="9878.47" algo="Sum"/><pk mz="617.44746399" i="2945.54" sn="9.91648" a="185.482" fwhm="0.0647039" res="9542.67" algo="Sum"/><pk mz="617.50346138" i="3472.11" sn="11.6804" a="148.742" fwhm="0.0386494" res="15977.1" algo="Sum"/><pk mz="618.32305390" i="1034.46" sn="3.47724" a="50.3707" fwhm="0.0503649" res="12276.9" algo="Sum"/><pk mz="618.45747576" i="1282.05" sn="4.30677" a="43.0633" fwhm="0.0490419" res="12610.8" algo="Sum"/><pk mz="618.50827037" i="1406.01" sn="4.72389" a="65.3559" fwhm="0.0506345" res="12215.1" algo="Sum"/><pk mz="619.31001742" i="1247.41" sn="4.19176" a="73.686" fwhm="0.047862" res="12939.5" algo="Sum"/><pk mz="619.43201610" i="1212.28" sn="4.06985" a="37.8792" fwhm="0.0445542" res="13902.9" algo="Sum"/><pk mz="619.51994784" i="1292.09" sn="4.33822" a="63.1877" fwhm="0.0512366" res="12091.3" algo="Sum"/><pk mz="620.75761494" i="1227.92" sn="4.11749" a="63.9143" fwhm="0.0512491" res="12112.6" algo="Sum"/><pk mz="622.75471748" i="1160.98" sn="3.88461" a="65.0816" fwhm="0.0501803" res="12410.4" algo="Sum"/><pk mz="624.83948490" i="1075.47" sn="3.59444" a="53.6397" fwhm="0.0438167" res="14260.3" algo="Sum"/><pk mz="625.38576357" i="2512.26" sn="8.39949" a="119.503" fwhm="0.0391037" res="15993" algo="Sum"/><pk mz="628.39065788" i="1077.73" sn="3.59864" a="60.5299" fwhm="0.0487684" res="12885.2" algo="Sum"/><pk mz="629.30763568" i="1533" sn="5.11443" a="63.2313" fwhm="0.0384303" res="16375.3" algo="Sum"/><pk mz="630.81491592" i="1169.6" sn="3.89541" a="45.4415" fwhm="0.0449093" res="14046.4" algo="Sum"/><pk mz="631.43084256" i="1092.33" sn="3.63729" a="32.9704" fwhm="0.029311" res="21542.5" algo="Sum"/><pk mz="631.46288010" i="1658.56" sn="5.52322" a="78.9467" fwhm="0.0502168" res="12574.7" algo="Sum"/><pk mz="632.48161474" i="1874.18" sn="6.24231" a="81.7308" fwhm="0.0373579" res="16930.3" algo="Sum"/><pk mz="633.42915738" i="1580.06" sn="5.26349" a="67.3498" fwhm="0.0464096" res="13648.7" algo="Sum"/><pk mz="633.48256147" i="1852.46" sn="6.17088" a="85.0253" fwhm="0.047975" res="13204.4" algo="Sum"/><pk mz="634.65026935" i="1316.4" sn="4.37594" a="70.7926" fwhm="0.0425953" res="14899.5" algo="Sum"/><pk mz="634.83309081" i="1272.17" sn="4.22891" a="58.842" fwhm="0.0532255" res="11927.2" algo="Sum"/><pk mz="636.64752419" i="1415.1" sn="4.70112" a="69.5835" fwhm="0.0449723" res="14156.4" algo="Sum"/><pk mz="636.83236543" i="1406.88" sn="4.6734" a="65.2505" fwhm="0.0497249" res="12807.1" algo="Sum"/><pk mz="639.40432945" i="1393.16" sn="4.62001" a="102.361" fwhm="0.0723245" res="8840.77" algo="Sum"/><pk mz="639.48836066" i="3772.75" sn="12.5112" a="147.001" fwhm="0.03392" res="18852.9" algo="Sum"/><pk mz="640.49475974" i="1801.76" sn="5.97569" a="80.1986" fwhm="0.0380543" res="16831.1" algo="Sum"/><pk mz="640.58207761" i="3932.85" sn="13.0468" a="166.531" fwhm="0.0362279" res="17682" algo="Sum"/><pk mz="641.35772775" i="1788.63" sn="5.93957" a="78.0341" fwhm="0.0431464" res="14864.7" algo="Sum"/><pk mz="641.50404406" i="7023" sn="23.3304" a="260.942" fwhm="0.0327779" res="19571.2" algo="Sum"/><pk mz="641.58407783" i="1792.58" sn="5.9508" a="76.5862" fwhm="0.038521" res="16655.4" algo="Sum"/><pk mz="642.50763997" i="3249.99" sn="10.7936" a="120.998" fwhm="0.0334014" res="19235.9" algo="Sum"/><pk mz="642.59100692" i="1382.35" sn="4.59068" a="66.2555" fwhm="0.0424088" res="15152.3" algo="Sum"/><pk mz="642.68257362" i="1128.27" sn="3.74849" a="63.5855" fwhm="0.0697681" res="9211.69" algo="Sum"/><pk mz="643.51916346" i="4750.75" sn="15.7845" a="196.433" fwhm="0.0352582" res="18251.6" algo="Sum"/><pk mz="644.52326377" i="2203.74" sn="7.32597" a="87.3655" fwhm="0.0353041" res="18256.3" algo="Sum"/><pk mz="644.59050458" i="1434.24" sn="4.76929" a="74.7715" fwhm="0.0477088" res="13510.9" algo="Sum"/><pk mz="644.67869046" i="1770.86" sn="5.88883" a="77.7617" fwhm="0.0458476" res="14061.3" algo="Sum"/><pk mz="645.48357020" i="3056.24" sn="10.1576" a="127.532" fwhm="0.0361908" res="17835.6" algo="Sum"/><pk mz="645.54351201" i="1816.26" sn="6.03648" a="87.8427" fwhm="0.0576319" res="11201.2" algo="Sum"/><pk mz="646.49603715" i="2812.56" sn="9.34079" a="133.69" fwhm="0.0415645" res="15554.1" algo="Sum"/><pk mz="646.54822733" i="1074.06" sn="3.56701" a="40.2134" fwhm="0.0437493" res="14778.5" algo="Sum"/><pk mz="646.67834167" i="1490.69" sn="4.95131" a="73.188" fwhm="0.0532425" res="12145.9" algo="Sum"/><pk mz="647.45163283" i="3443.6" sn="11.4352" a="159.475" fwhm="0.0383039" res="16903" algo="Sum"/><pk mz="647.50098567" i="1672.89" sn="5.55492" a="59.7639" fwhm="0.0444834" res="14556" algo="Sum"/><pk mz="647.56326500" i="1909.36" sn="6.34067" a="95.458" fwhm="0.0420807" res="15388.6" algo="Sum"/><pk mz="648.45711156" i="1736.38" sn="5.76728" a="85.7011" fwhm="0.0450075" res="14407.7" algo="Sum"/><pk mz="648.56678347" i="1077.02" sn="3.57803" a="55.8581" fwhm="0.0660017" res="9826.52" algo="Sum"/><pk mz="648.62646692" i="1095.43" sn="3.63929" a="50.85" fwhm="0.0551771" res="11755.4" algo="Sum"/><pk mz="648.67884214" i="1042.7" sn="3.46412" a="39.7935" fwhm="0.0528601" res="12271.6" algo="Sum"/><pk mz="649.43199610" i="1630.93" sn="5.42329" a="75.5756" fwhm="0.0546763" res="11877.8" algo="Sum"/><pk mz="650.43527602" i="1341.57" sn="4.45998" a="64.2319" fwhm="0.049239" res="13209.8" algo="Sum"/><pk mz="650.62990998" i="1743.81" sn="5.79488" a="80.0851" fwhm="0.0439217" res="14813.4" algo="Sum"/><pk mz="650.80525615" i="1231.34" sn="4.09137" a="65.8616" fwhm="0.0625902" res="10397.9" algo="Sum"/><pk mz="652.62417188" i="1180.27" sn="3.92304" a="70.163" fwhm="0.0507808" res="12851.8" algo="Sum"/><pk mz="652.71271248" i="1348.55" sn="4.48295" a="78.096" fwhm="0.0574593" res="11359.6" algo="Sum"/><pk mz="652.80279784" i="1550.19" sn="5.15323" a="80.2435" fwhm="0.0431489" res="15129.1" algo="Sum"/><pk mz="654.70849691" i="1682.87" sn="5.60087" a="71.68" fwhm="0.048368" res="13536" algo="Sum"/><pk mz="655.46162190" i="1637.52" sn="5.44279" a="75.1884" fwhm="0.0405667" res="16157.6" algo="Sum"/><pk mz="656.46579421" i="1091.97" sn="3.62612" a="61.3698" fwhm="0.0425743" res="15419.3" algo="Sum"/><pk mz="656.70766828" i="1378.51" sn="4.57549" a="74.7554" fwhm="0.0555883" res="11813.8" algo="Sum"/><pk mz="657.36078273" i="1523.83" sn="5.05336" a="70.0196" fwhm="0.0414951" res="15841.9" algo="Sum"/><pk mz="657.47744860" i="2804.31" sn="9.29882" a="136.59" fwhm="0.0388237" res="16935" algo="Sum"/><pk mz="658.48054752" i="1392.39" sn="4.61709" a="64.9105" fwhm="0.0391672" res="16812.1" algo="Sum"/><pk mz="658.60512960" i="1175.15" sn="3.89686" a="51.721" fwhm="0.0621783" res="10592.2" algo="Sum"/><pk mz="658.65841291" i="1186.19" sn="3.93349" a="52.2573" fwhm="0.0624089" res="10553.9" algo="Sum"/><pk mz="659.49353950" i="1992.85" sn="6.6067" a="112.853" fwhm="0.0456484" res="14447.3" algo="Sum"/><pk mz="660.65340968" i="1648.74" sn="5.47032" a="75.3176" fwhm="0.0491977" res="13428.6" algo="Sum"/><pk mz="661.46376984" i="3007.42" sn="9.98136" a="203.068" fwhm="0.0675228" res="9796.16" algo="Sum"/><pk mz="661.51131332" i="1367.87" sn="4.5409" a="47.8189" fwhm="0.0387779" res="17059" algo="Sum"/><pk mz="662.46691497" i="1392.59" sn="4.62328" a="63.0159" fwhm="0.0515969" res="12839.3" algo="Sum"/><pk mz="662.65063559" i="1493.85" sn="4.96334" a="76.8051" fwhm="0.0533692" res="12416.3" algo="Sum"/><pk mz="662.74094385" i="1302.45" sn="4.32742" a="80.8692" fwhm="0.064708" res="10242" algo="Sum"/><pk mz="663.44649457" i="11827.8" sn="39.3321" a="477.319" fwhm="0.0341748" res="19413.3" algo="Sum"/><pk mz="663.53397656" i="1052.37" sn="3.49955" a="59.9255" fwhm="0.0552578" res="12008" algo="Sum"/><pk mz="664.44994192" i="6053.51" sn="20.1581" a="257.939" fwhm="0.0362274" res="18341.1" algo="Sum"/><pk mz="664.64902190" i="1086.92" sn="3.61932" a="57.0713" fwhm="0.0726079" res="9153.95" algo="Sum"/><pk mz="664.73757179" i="1398.98" sn="4.65868" a="65.5537" fwhm="0.0529134" res="12562.8" algo="Sum"/><pk mz="665.45219244" i="1754.26" sn="5.84746" a="82.5202" fwhm="0.0503352" res="13220.4" algo="Sum"/><pk mz="666.59636865" i="4988.21" sn="16.6276" a="196.44" fwhm="0.0347566" res="19179" algo="Sum"/><pk mz="666.73310748" i="1094.31" sn="3.64826" a="68.2709" fwhm="0.0508224" res="13118.9" algo="Sum"/><pk mz="667.59899900" i="2177.84" sn="7.26877" a="94.845" fwhm="0.0377967" res="17662.9" algo="Sum"/><pk mz="668.60766346" i="2864.5" sn="9.56901" a="143.991" fwhm="0.0446873" res="14961.9" algo="Sum"/><pk mz="668.68588467" i="1256.69" sn="4.19952" a="47.4155" fwhm="0.0467433" res="14305.5" algo="Sum"/><pk mz="669.42835050" i="3052.87" sn="10.2196" a="151.738" fwhm="0.0498651" res="13424.8" algo="Sum"/><pk mz="669.54632935" i="1030.14" sn="3.44744" a="46.0697" fwhm="0.0482363" res="13880.6" algo="Sum"/><pk mz="669.61341500" i="1316.05" sn="4.40552" a="64.6018" fwhm="0.0467591" res="14320.5" algo="Sum"/><pk mz="670.43260067" i="1522.73" sn="5.09636" a="87.4682" fwhm="0.0505171" res="13271.4" algo="Sum"/><pk mz="670.60496739" i="2027.02" sn="6.78661" a="103.292" fwhm="0.0490247" res="13678.9" algo="Sum"/><pk mz="670.68278576" i="1839.92" sn="6.16092" a="81.8142" fwhm="0.0521361" res="12864.1" algo="Sum"/><pk mz="671.43988316" i="1328.64" sn="4.45535" a="84.9607" fwhm="0.0489581" res="13714.6" algo="Sum"/><pk mz="671.56672113" i="21258" sn="71.2895" a="854.806" fwhm="0.0331297" res="20270.8" algo="Sum"/><pk mz="671.68811013" i="1044.02" sn="3.50119" a="74.4163" fwhm="0.0634319" res="10589.1" algo="Sum"/><pk mz="672.42255207" i="1063.22" sn="3.56805" a="73.8279" fwhm="0.0641305" res="10485.2" algo="Sum"/><pk mz="672.57002887" i="10673.4" sn="35.8249" a="418.071" fwhm="0.0355527" res="18917.6" algo="Sum"/><pk mz="672.61442125" i="2848.9" sn="9.56338" a="107.816" fwhm="0.0439587" res="15301" algo="Sum"/><pk mz="672.68263394" i="1574.41" sn="5.28626" a="100.421" fwhm="0.0836289" res="8043.66" algo="Sum"/><pk mz="672.76999927" i="1209.76" sn="4.06174" a="55.3409" fwhm="0.0686522" res="9799.69" algo="Sum"/><pk mz="673.33544282" i="1120.23" sn="3.76217" a="59.8324" fwhm="0.0436798" res="15415.3" algo="Sum"/><pk mz="673.52031908" i="1161.43" sn="3.90438" a="45.2664" fwhm="0.0457067" res="14735.7" algo="Sum"/><pk mz="673.57825013" i="5610.12" sn="18.8628" a="222.629" fwhm="0.0376385" res="17896" algo="Sum"/><pk mz="674.58397240" i="2416.01" sn="8.12676" a="108.831" fwhm="0.0459624" res="14676.9" algo="Sum"/><pk mz="674.63021802" i="1203.21" sn="4.04723" a="37.8481" fwhm="0.0328699" res="20524.2" algo="Sum"/><pk mz="674.67416894" i="1028.98" sn="3.46118" a="38.7845" fwhm="0.0512221" res="13171.5" algo="Sum"/><pk mz="674.76559642" i="1172.68" sn="3.94456" a="54.8094" fwhm="0.062987" res="10712.8" algo="Sum"/><pk mz="675.44728612" i="1270.32" sn="4.27061" a="64.01" fwhm="0.0413462" res="16336.4" algo="Sum"/><pk mz="675.53626629" i="7778.61" sn="26.156" a="299.798" fwhm="0.034651" res="19495.4" algo="Sum"/><pk mz="676.53990368" i="3682.3" sn="12.3767" a="162.911" fwhm="0.0375034" res="18039.5" algo="Sum"/><pk mz="676.62789061" i="1141.86" sn="3.83794" a="55.597" fwhm="0.0771922" res="8765.5" algo="Sum"/><pk mz="677.45510110" i="1622.11" sn="5.45255" a="84.6906" fwhm="0.0472146" res="14348.4" algo="Sum"/><pk mz="677.54412309" i="1224.2" sn="4.1153" a="63.3493" fwhm="0.046436" res="14590.9" algo="Sum"/><pk mz="678.71443637" i="1142.12" sn="3.8416" a="68.8053" fwhm="0.0710821" res="9548.32" algo="Sum"/><pk mz="680.48230505" i="1387.19" sn="4.68159" a="95.2115" fwhm="0.0576069" res="11812.5" algo="Sum"/><pk mz="680.71234020" i="1456.06" sn="4.91388" a="84.7395" fwhm="0.0560345" res="12148.1" algo="Sum"/><pk mz="682.71310936" i="1089.34" sn="3.68184" a="75.7203" fwhm="0.0657841" res="10378.1" algo="Sum"/><pk mz="682.79665468" i="1016.39" sn="3.43667" a="58.5881" fwhm="0.0599992" res="11380.1" algo="Sum"/><pk mz="683.42980162" i="1097.88" sn="3.71209" a="75.9479" fwhm="0.0647658" res="10552.3" algo="Sum"/><pk mz="685.42669230" i="32374.3" sn="109.727" a="1339.44" fwhm="0.0356802" res="19210.3" algo="Sum"/><pk mz="685.52326941" i="1090.46" sn="3.69592" a="42.5702" fwhm="0.0556966" res="12308.2" algo="Sum"/><pk mz="686.43062752" i="15319.6" sn="51.9819" a="710.208" fwhm="0.0370032" res="18550.6" algo="Sum"/><pk mz="686.57633541" i="1105.34" sn="3.75114" a="63.8078" fwhm="0.0805059" res="8528.28" algo="Sum"/><pk mz="686.65379996" i="1292.25" sn="4.38599" a="72.0788" fwhm="0.0645413" res="10639" algo="Sum"/><pk mz="687.43445926" i="4176.57" sn="14.1842" a="206.173" fwhm="0.0439823" res="15629.8" algo="Sum"/><pk mz="687.54050458" i="10423.4" sn="35.4123" a="463.398" fwhm="0.0356666" res="19276.9" algo="Sum"/><pk mz="688.54332051" i="5486.53" sn="18.668" a="295.148" fwhm="0.0385663" res="17853.5" algo="Sum"/><pk mz="688.65995370" i="1173.12" sn="3.99154" a="78.875" fwhm="0.0614721" res="11202.8" algo="Sum"/><pk mz="688.74626004" i="1103.94" sn="3.75616" a="43.7179" fwhm="0.0499474" res="13789.4" algo="Sum"/><pk mz="688.76301881" i="1067.57" sn="3.63241" a="44.5248" fwhm="0.0948673" res="7260.28" algo="Sum"/><pk mz="689.55069777" i="8413.94" sn="28.6432" a="378.384" fwhm="0.0402868" res="17116" algo="Sum"/><pk mz="690.55437993" i="3684.36" sn="12.5337" a="164.405" fwhm="0.0514047" res="13433.7" algo="Sum"/><pk mz="690.74697036" i="1124.04" sn="3.82382" a="53.7803" fwhm="0.0637863" res="10829.1" algo="Sum"/><pk mz="691.55814790" i="1218.65" sn="4.14911" a="71.7837" fwhm="0.0696074" res="9935.12" algo="Sum"/><pk mz="692.61090620" i="2494.23" sn="8.50517" a="127.627" fwhm="0.0426811" res="16227.6" algo="Sum"/><pk mz="693.61370936" i="1188.94" sn="4.05817" a="55.4671" fwhm="0.0513844" res="13498.5" algo="Sum"/><pk mz="694.62508165" i="2082.45" sn="7.12362" a="128.019" fwhm="0.0627061" res="11077.5" algo="Sum"/><pk mz="694.78742331" i="1166.27" sn="3.99036" a="55.6299" fwhm="0.0538914" res="12892.4" algo="Sum"/><pk mz="695.49935564" i="1027.53" sn="3.52661" a="40.0329" fwhm="0.0588967" res="11808.8" algo="Sum"/><pk mz="695.56689939" i="4141.27" sn="14.2146" a="174.146" fwhm="0.0365382" res="19036.7" algo="Sum"/><pk mz="695.62984457" i="1117.67" sn="3.83633" a="59.5282" fwhm="0.0601827" res="11558.6" algo="Sum"/><pk mz="696.57146698" i="2436.1" sn="8.37939" a="125.756" fwhm="0.047876" res="14549.5" algo="Sum"/><pk mz="696.63739843" i="1277.98" sn="4.39648" a="57.9354" fwhm="0.0624591" res="11153.5" algo="Sum"/><pk mz="696.68263544" i="1059.56" sn="3.64576" a="38.382" fwhm="0.0506167" res="13763.9" algo="Sum"/><pk mz="697.51794977" i="6138.44" sn="21.1845" a="250.352" fwhm="0.0365602" res="19078.6" algo="Sum"/><pk mz="697.57239869" i="1171.98" sn="4.04428" a="47.8966" fwhm="0.0493831" res="14125.7" algo="Sum"/><pk mz="698.52272554" i="2785.79" sn="9.62188" a="126.545" fwhm="0.0431231" res="16198.3" algo="Sum"/><pk mz="699.52797407" i="1083.81" sn="3.75472" a="74.6722" fwhm="0.050393" res="13881.5" algo="Sum"/><pk mz="700.53647340" i="1138.62" sn="3.94914" a="88.1563" fwhm="0.0888716" res="7882.57" algo="Sum"/><pk mz="700.64345402" i="1200.16" sn="4.16242" a="58.8363" fwhm="0.0586729" res="11941.5" algo="Sum"/><pk mz="701.40175436" i="12267.7" sn="42.5408" a="517.276" fwhm="0.035431" res="19796.3" algo="Sum"/><pk mz="701.55178457" i="15370.1" sn="53.3039" a="651.224" fwhm="0.0352999" res="19874" algo="Sum"/><pk mz="702.40610995" i="5820.3" sn="20.1889" a="242.003" fwhm="0.0364597" res="19265.3" algo="Sum"/><pk mz="702.55491175" i="7422.56" sn="25.7539" a="316.216" fwhm="0.0370821" res="18945.9" algo="Sum"/><pk mz="702.63733316" i="1656.65" sn="5.74805" a="82.8261" fwhm="0.0741667" res="9473.76" algo="Sum"/><pk mz="703.40738607" i="2479.11" sn="8.59945" a="136.678" fwhm="0.0471658" res="14913.5" algo="Sum"/><pk mz="703.56792302" i="87836.4" sn="304.683" a="3129.38" fwhm="0.0309497" res="22732.6" algo="Sum"/><pk mz="704.57112197" i="38324.4" sn="133.026" a="1448.22" fwhm="0.0333285" res="21140.2" algo="Sum"/><pk mz="705.48952117" i="2918.65" sn="10.1372" a="167.869" fwhm="0.0526207" res="13407.1" algo="Sum"/><pk mz="705.57681372" i="12449.3" sn="43.2398" a="541.102" fwhm="0.036755" res="19196.8" algo="Sum"/><pk mz="706.52976189" i="2419.23" sn="8.42701" a="98.1059" fwhm="0.0576589" res="12253.6" algo="Sum"/><pk mz="706.58199614" i="3700.34" sn="12.8899" a="174.135" fwhm="0.0471632" res="14981.6" algo="Sum"/><pk mz="706.63121890" i="1297.54" sn="4.52098" a="78.5665" fwhm="0.0442938" res="15953.3" algo="Sum"/><pk mz="707.48790711" i="1051.7" sn="3.67308" a="45.6665" fwhm="0.0549707" res="12870.3" algo="Sum"/><pk mz="707.53403342" i="1187.1" sn="4.14662" a="50.2872" fwhm="0.0556055" res="12724.2" algo="Sum"/><pk mz="707.58687781" i="1125.94" sn="3.93411" a="66.0877" fwhm="0.071131" res="9947.66" algo="Sum"/><pk mz="708.59141947" i="1064.92" sn="3.73511" a="51.8379" fwhm="0.052756" res="13431.5" algo="Sum"/><pk mz="710.58127763" i="1078.32" sn="3.80433" a="63.0068" fwhm="0.0660494" res="10758.3" algo="Sum"/><pk mz="710.66955062" i="1172.36" sn="4.13792" a="75.8826" fwhm="0.0714192" res="9950.68" algo="Sum"/><pk mz="710.76186823" i="1185.06" sn="4.18335" a="66.9268" fwhm="0.0785533" res="9048.15" algo="Sum"/><pk mz="711.53717821" i="6527.97" sn="23.083" a="321.18" fwhm="0.0399942" res="17791" algo="Sum"/><pk mz="712.54075207" i="3409.21" sn="12.1022" a="206.079" fwhm="0.0458444" res="15542.6" algo="Sum"/><pk mz="712.66766500" i="1516.53" sn="5.38469" a="79.4397" fwhm="0.0598091" res="11915.7" algo="Sum"/><pk mz="713.43854238" i="1157.3" sn="4.11885" a="62.7201" fwhm="0.0572659" res="12458.4" algo="Sum"/><pk mz="713.49654269" i="1146.54" sn="4.0812" a="51.0474" fwhm="0.0539325" res="13229.4" algo="Sum"/><pk mz="713.54395578" i="1415.05" sn="5.03774" a="82.9353" fwhm="0.0619022" res="11527" algo="Sum"/><pk mz="714.53623938" i="1069.84" sn="3.82235" a="54.0501" fwhm="0.0708697" res="10082.4" algo="Sum"/><pk mz="714.66657620" i="1442.73" sn="5.15415" a="112.44" fwhm="0.0719238" res="9936.44" algo="Sum"/><pk mz="715.56600817" i="1090.39" sn="3.90496" a="51.1154" fwhm="0.0629206" res="11372.5" algo="Sum"/><pk mz="716.52454455" i="1336.62" sn="4.79696" a="55.0142" fwhm="0.0479638" res="14938.9" algo="Sum"/><pk mz="716.55087270" i="1251.36" sn="4.49098" a="55.9733" fwhm="0.0650651" res="11012.8" algo="Sum"/><pk mz="716.61482039" i="1020.06" sn="3.66086" a="38.0873" fwhm="0.0527901" res="13574.8" algo="Sum"/><pk mz="716.67010368" i="1078.89" sn="3.87201" a="37.8991" fwhm="0.0475129" res="15083.7" algo="Sum"/><pk mz="717.58412498" i="3335.8" sn="11.9852" a="178.857" fwhm="0.0421381" res="17029.3" algo="Sum"/><pk mz="718.57206189" i="3843.46" sn="13.8264" a="180.407" fwhm="0.0579575" res="12398.3" algo="Sum"/><pk mz="719.49052170" i="1139.41" sn="4.1045" a="59.6509" fwhm="0.059076" res="12179.1" algo="Sum"/><pk mz="719.56973480" i="2603.08" sn="9.37681" a="141.611" fwhm="0.0512852" res="14030.8" algo="Sum"/><pk mz="720.58201475" i="3500.12" sn="12.6327" a="270.36" fwhm="0.0662195" res="10881.7" algo="Sum"/><pk mz="720.70012598" i="1111.15" sn="4.01226" a="78.4544" fwhm="0.0884756" res="8145.75" algo="Sum"/><pk mz="721.48102282" i="1389.33" sn="5.03598" a="76.1862" fwhm="0.0512381" res="14080.9" algo="Sum"/><pk mz="721.58430083" i="1814.74" sn="6.58093" a="91.1728" fwhm="0.0541734" res="13319.9" algo="Sum"/><pk mz="722.49622181" i="1385.24" sn="5.03326" a="74.0856" fwhm="0.0684367" res="10557.1" algo="Sum"/><pk mz="722.60207823" i="1156.17" sn="4.20202" a="74.7367" fwhm="0.0876174" res="8247.25" algo="Sum"/><pk mz="722.69451685" i="1379.98" sn="5.01551" a="79.1437" fwhm="0.072179" res="10012.5" algo="Sum"/><pk mz="723.53491554" i="11643.5" sn="42.51" a="492.461" fwhm="0.0363431" res="19908.5" algo="Sum"/><pk mz="724.53248839" i="7087.94" sn="25.9616" a="368.553" fwhm="0.0451147" res="16059.8" algo="Sum"/><pk mz="724.69075792" i="1230.33" sn="4.50888" a="76.2287" fwhm="0.0868743" res="8341.83" algo="Sum"/><pk mz="725.55011040" i="63987.9" sn="235.615" a="2448.64" fwhm="0.0331464" res="21889.2" algo="Sum"/><pk mz="726.55342591" i="28648.8" sn="105.758" a="1174.33" fwhm="0.0358805" res="20249.3" algo="Sum"/><pk mz="726.63449676" i="1370.38" sn="5.05987" a="62.0921" fwhm="0.0566012" res="12837.8" algo="Sum"/><pk mz="726.69714550" i="1014.93" sn="3.74838" a="35.9854" fwhm="0.0478441" res="15188.8" algo="Sum"/><pk mz="727.46621137" i="1075.74" sn="3.99419" a="66.2141" fwhm="0.0713904" res="10190" algo="Sum"/><pk mz="727.56001244" i="9908.67" sn="36.8064" a="490.986" fwhm="0.0402955" res="18055.6" algo="Sum"/><pk mz="728.51851162" i="2683.87" sn="9.99977" a="97.9626" fwhm="0.0433707" res="16797.5" algo="Sum"/><pk mz="728.56053767" i="4191.53" sn="15.6203" a="220.103" fwhm="0.0583839" res="12478.8" algo="Sum"/><pk mz="728.64174841" i="1524.87" sn="5.68269" a="91.9032" fwhm="0.061606" res="11827.5" algo="Sum"/><pk mz="729.52071552" i="1459.72" sn="5.45772" a="56.4768" fwhm="0.040561" res="17985.8" algo="Sum"/><pk mz="729.58375019" i="11335" sn="42.3802" a="510.668" fwhm="0.038559" res="18921.2" algo="Sum"/><pk mz="730.53313286" i="3509.74" sn="13.1318" a="150.347" fwhm="0.0488201" res="14963.8" algo="Sum"/><pk mz="730.58627005" i="5761.55" sn="21.5571" a="248.902" fwhm="0.0435679" res="16768.9" algo="Sum"/><pk mz="730.72853399" i="1142.85" sn="4.27608" a="53.2989" fwhm="0.068738" res="10630.6" algo="Sum"/><pk mz="731.53586495" i="2054.3" sn="7.69509" a="72.5368" fwhm="0.0426986" res="17132.6" algo="Sum"/><pk mz="731.59938029" i="17656.6" sn="66.1387" a="736.146" fwhm="0.0368765" res="19839.2" algo="Sum"/><pk mz="732.54765841" i="9765.51" sn="36.605" a="387.578" fwhm="0.0396432" res="18478.5" algo="Sum"/><pk mz="732.60217711" i="8507.81" sn="31.8921" a="370.217" fwhm="0.0447325" res="16377.4" algo="Sum"/><pk mz="732.72733962" i="1172.11" sn="4.39395" a="63.304" fwhm="0.0763505" res="9596.89" algo="Sum"/><pk mz="733.54809984" i="5997.69" sn="22.5454" a="276.967" fwhm="0.0415029" res="17674.6" algo="Sum"/><pk mz="733.60832321" i="3230.01" sn="12.145" a="182.536" fwhm="0.0494038" res="14849.2" algo="Sum"/><pk mz="734.56250306" i="13895.1" sn="52.3301" a="688.173" fwhm="0.0377329" res="19467.4" algo="Sum"/><pk mz="735.56615743" i="5992.27" sn="22.6153" a="290.878" fwhm="0.0414763" res="17734.6" algo="Sum"/><pk mz="736.53875812" i="5289.81" sn="20.0329" a="251.005" fwhm="0.0525522" res="14015.4" algo="Sum"/><pk mz="736.67696357" i="1095.81" sn="4.15047" a="70.2495" fwhm="0.0703261" res="10475.2" algo="Sum"/><pk mz="737.54176494" i="3078.54" sn="11.6894" a="169.127" fwhm="0.0432617" res="17048.4" algo="Sum"/><pk mz="738.53840433" i="2280.33" sn="8.70029" a="113.094" fwhm="0.0632606" res="11674.5" algo="Sum"/><pk mz="738.67520629" i="1251.93" sn="4.77924" a="104.055" fwhm="0.0664101" res="11122.9" algo="Sum"/><pk mz="739.51458259" i="1995.47" sn="7.63365" a="83.3622" fwhm="0.0486606" res="15197.4" algo="Sum"/><pk mz="739.56349874" i="3005.6" sn="11.4994" a="177.051" fwhm="0.0591916" res="12494.4" algo="Sum"/><pk mz="740.55140080" i="4488.67" sn="17.2673" a="250.499" fwhm="0.0548057" res="13512.3" algo="Sum"/><pk mz="740.66892811" i="1190.15" sn="4.57901" a="84.2182" fwhm="0.0798406" res="9276.85" algo="Sum"/><pk mz="741.52600145" i="7731.07" sn="29.8258" a="453.805" fwhm="0.0457181" res="16219.5" algo="Sum"/><pk mz="742.56665516" i="12257" sn="47.531" a="588.518" fwhm="0.047799" res="15535.2" algo="Sum"/><pk mz="743.57080246" i="6156.63" sn="23.9214" a="294.672" fwhm="0.0475047" res="15652.6" algo="Sum"/><pk mz="744.58118871" i="9148.59" sn="35.6553" a="424.828" fwhm="0.0497034" res="14980.5" algo="Sum"/><pk mz="745.58707418" i="4415.33" sn="17.233" a="277.587" fwhm="0.0625934" res="11911.6" algo="Sum"/><pk mz="746.50476479" i="2867.59" sn="11.2216" a="129.348" fwhm="0.0456281" res="16360.6" algo="Sum"/><pk mz="746.59875760" i="6377.23" sn="24.9555" a="316.75" fwhm="0.0501531" res="14886.4" algo="Sum"/><pk mz="746.72773711" i="1098.47" sn="4.30014" a="54.9576" fwhm="0.0697485" res="10706" algo="Sum"/><pk mz="747.50885978" i="1699.07" sn="6.65691" a="97.1136" fwhm="0.0581683" res="12850.8" algo="Sum"/><pk mz="747.60084736" i="2994.07" sn="11.7339" a="144.299" fwhm="0.0524339" res="14258" algo="Sum"/><pk mz="748.52087099" i="2921.91" sn="11.4937" a="152.687" fwhm="0.0529232" res="14143.5" algo="Sum"/><pk mz="748.58108839" i="2182.52" sn="8.58576" a="92.6086" fwhm="0.0593499" res="12613" algo="Sum"/><pk mz="748.71566791" i="1097.89" sn="4.31999" a="44.1481" fwhm="0.0574604" res="13030.1" algo="Sum"/><pk mz="749.52212586" i="3670.31" sn="14.4949" a="199.264" fwhm="0.05784" res="12958.6" algo="Sum"/><pk mz="750.53726210" i="5013.89" sn="19.8469" a="300.464" fwhm="0.0462707" res="16220.6" algo="Sum"/><pk mz="751.56549986" i="8418.86" sn="33.4658" a="432.119" fwhm="0.0435045" res="17275.6" algo="Sum"/><pk mz="752.55797934" i="8563.7" sn="34.1455" a="453.79" fwhm="0.0556569" res="13521.4" algo="Sum"/><pk mz="752.75076606" i="1179.17" sn="4.70197" a="70.1032" fwhm="0.0583026" res="12911.1" algo="Sum"/><pk mz="753.04916552" i="3087.78" sn="12.3187" a="131.284" fwhm="0.0366352" res="20555.3" algo="Sum"/><pk mz="753.57962317" i="13352.3" sn="53.4467" a="817.648" fwhm="0.0495407" res="15211.3" algo="Sum"/><pk mz="754.05578148" i="2577.56" sn="10.319" a="111.913" fwhm="0.0350058" res="21540.9" algo="Sum"/><pk mz="754.53280217" i="11424.5" sn="45.8087" a="541.129" fwhm="0.0561201" res="13445" algo="Sum"/><pk mz="754.57866604" i="7338.81" sn="29.4233" a="299.406" fwhm="0.0453573" res="16636.3" algo="Sum"/><pk mz="754.75119221" i="1112.53" sn="4.46006" a="65.738" fwhm="0.072159" res="10459.6" algo="Sum"/><pk mz="755.06050555" i="1139.72" sn="4.57632" a="71.1027" fwhm="0.0503797" res="14987.4" algo="Sum"/><pk mz="755.53626396" i="5324.42" sn="21.4315" a="237.981" fwhm="0.0531834" res="14206.2" algo="Sum"/><pk mz="755.58669168" i="3496.96" sn="14.0772" a="174.978" fwhm="0.0532815" res="14181" algo="Sum"/><pk mz="756.54748727" i="25903.2" sn="104.473" a="1171.44" fwhm="0.0372108" res="20331.4" algo="Sum"/><pk mz="756.73853333" i="1139.68" sn="4.59682" a="47.3458" fwhm="0.0596724" res="12681.6" algo="Sum"/><pk mz="757.55096316" i="12026.3" sn="48.7017" a="524.672" fwhm="0.0390239" res="19412.5" algo="Sum"/><pk mz="757.61598952" i="6016.14" sn="24.3629" a="252.393" fwhm="0.0475268" res="15940.8" algo="Sum"/><pk mz="758.56549968" i="516685" sn="2096.02" a="13593.8" fwhm="0.0222614" res="34075.4" algo="Sum"/><pk mz="759.56864860" i="214168" sn="871.218" a="7031.43" fwhm="0.0276401" res="27480.7" algo="Sum"/><pk mz="759.62725608" i="10441.1" sn="42.4738" a="353.576" fwhm="0.0379108" res="20037.2" algo="Sum"/><pk mz="760.57855355" i="185679" sn="756.643" a="6178.73" fwhm="0.0294431" res="25832.1" algo="Sum"/><pk mz="761.58267160" i="71319.5" sn="291.25" a="2658.36" fwhm="0.0334396" res="22774.9" algo="Sum"/><pk mz="762.49772166" i="1513.01" sn="6.19829" a="76.268" fwhm="0.0535963" res="14226.7" algo="Sum"/><pk mz="762.58723251" i="20104.6" sn="82.3651" a="921.472" fwhm="0.0380592" res="20036.9" algo="Sum"/><pk mz="763.50273407" i="1237.05" sn="5.08261" a="79.8592" fwhm="0.0695151" res="10983.3" algo="Sum"/><pk mz="763.59183469" i="4873.57" sn="20.0256" a="264.235" fwhm="0.0450077" res="16965.8" algo="Sum"/><pk mz="764.55097091" i="10410.9" sn="42.9557" a="604.825" fwhm="0.0442553" res="17275.9" algo="Sum"/><pk mz="764.66339358" i="1057.62" sn="4.36608" a="52.0438" fwhm="0.070891" res="10786.5" algo="Sum"/><pk mz="765.05091478" i="1309.42" sn="5.41472" a="71.5381" fwhm="0.0428839" res="17840" algo="Sum"/><pk mz="765.55444493" i="5826.21" sn="24.0975" a="280.603" fwhm="0.0485658" res="15763.3" algo="Sum"/><pk mz="766.05776920" i="1834.44" sn="7.59972" a="82.712" fwhm="0.0374033" res="20481" algo="Sum"/><pk mz="766.56719740" i="20731.1" sn="86.027" a="891.583" fwhm="0.0443953" res="17266.9" algo="Sum"/><pk mz="767.06489728" i="2566.45" sn="10.6554" a="135.943" fwhm="0.0394057" res="19465.8" algo="Sum"/><pk mz="767.57068674" i="11489.5" sn="47.8037" a="516.468" fwhm="0.0484743" res="15834.6" algo="Sum"/><pk mz="768.07051071" i="1633.22" sn="6.79738" a="98.9353" fwhm="0.0495851" res="15490" algo="Sum"/><pk mz="768.58260512" i="19882.1" sn="83.0777" a="943.142" fwhm="0.0499079" res="15400" algo="Sum"/><pk mz="768.72220064" i="1130.06" sn="4.72304" a="74.3025" fwhm="0.0758107" res="10140" algo="Sum"/><pk mz="769.58378262" i="10007.9" sn="41.9276" a="448.888" fwhm="0.0451091" res="17060.5" algo="Sum"/><pk mz="770.05802298" i="2322.24" sn="9.74074" a="103.732" fwhm="0.0395045" res="19492.9" algo="Sum"/><pk mz="770.50771327" i="3486.75" sn="14.6816" a="162.5" fwhm="0.0504784" res="15264.1" algo="Sum"/><pk mz="770.59479553" i="7969.71" sn="33.5641" a="422.553" fwhm="0.0521144" res="14786.6" algo="Sum"/><pk mz="770.72480240" i="1024.53" sn="4.31477" a="56.0799" fwhm="0.0699591" res="11016.8" algo="Sum"/><pk mz="771.06462059" i="1924.78" sn="8.113" a="100.634" fwhm="0.0399307" res="19310.1" algo="Sum"/><pk mz="771.50946020" i="1916.95" sn="8.0903" a="106.439" fwhm="0.0540386" res="14277" algo="Sum"/><pk mz="771.57223558" i="3613.52" sn="15.2507" a="131.072" fwhm="0.0420262" res="18359.3" algo="Sum"/><pk mz="771.59937776" i="3813.04" sn="16.0928" a="239.251" fwhm="0.0595846" res="12949.7" algo="Sum"/><pk mz="772.52236028" i="5024.14" sn="21.2869" a="215.462" fwhm="0.0467952" res="16508.6" algo="Sum"/><pk mz="772.58176733" i="12846.9" sn="54.4313" a="585.928" fwhm="0.0464296" res="16639.8" algo="Sum"/><pk mz="773.52753141" i="2568.29" sn="10.8896" a="111.764" fwhm="0.0484914" res="15951.9" algo="Sum"/><pk mz="773.58464673" i="6359.35" sn="26.9637" a="318.673" fwhm="0.0506694" res="15267.3" algo="Sum"/><pk mz="773.64582015" i="4100.22" sn="17.3854" a="205.952" fwhm="0.053922" res="14347.5" algo="Sum"/><pk mz="774.53928686" i="6240.72" sn="26.5123" a="316.748" fwhm="0.0548091" res="14131.6" algo="Sum"/><pk mz="774.59310549" i="5593.79" sn="23.7642" a="296.912" fwhm="0.0632134" res="12253.6" algo="Sum"/><pk mz="774.63903493" i="2815.52" sn="11.9626" a="107.257" fwhm="0.070204" res="11034.1" algo="Sum"/><pk mz="775.54576174" i="3533.82" sn="15.0428" a="188.01" fwhm="0.0611712" res="12678.3" algo="Sum"/><pk mz="775.59602159" i="2641.77" sn="11.2471" a="137.839" fwhm="0.0620208" res="12505.4" algo="Sum"/><pk mz="775.64993730" i="1231.32" sn="5.24222" a="38.2659" fwhm="0.0462509" res="16770.5" algo="Sum"/><pk mz="776.55586677" i="4232.82" sn="18.0738" a="273.891" fwhm="0.0641494" res="12105.4" algo="Sum"/><pk mz="777.56187518" i="4047.73" sn="17.3514" a="272.191" fwhm="0.053962" res="14409.4" algo="Sum"/><pk mz="778.05659728" i="1095.02" sn="4.70366" a="70.5626" fwhm="0.0517883" res="15023.8" algo="Sum"/><pk mz="778.53330739" i="13084.8" sn="56.2573" a="751.519" fwhm="0.047097" res="16530.4" algo="Sum"/><pk mz="778.65654175" i="1105.94" sn="4.75764" a="80.0382" fwhm="0.0646668" res="12041.1" algo="Sum"/><pk mz="779.06360134" i="1340.74" sn="5.7816" a="81.093" fwhm="0.0528962" res="14728.1" algo="Sum"/><pk mz="779.53763703" i="6994.12" sn="30.1671" a="341.173" fwhm="0.0585983" res="13303.1" algo="Sum"/><pk mz="779.59382090" i="4630.97" sn="19.9793" a="236.652" fwhm="0.0518325" res="15040.6" algo="Sum"/><pk mz="780.07191427" i="1445" sn="6.24487" a="82.1461" fwhm="0.0597836" res="13048.3" algo="Sum"/><pk mz="780.44529001" i="1345.38" sn="5.81476" a="64.8552" fwhm="0.0541704" res="14407.2" algo="Sum"/><pk mz="780.54913135" i="524792" sn="2268.97" a="14111" fwhm="0.0227035" res="34380.2" algo="Sum"/><pk mz="780.73158806" i="1303.48" sn="5.63846" a="47.5437" fwhm="0.0495911" res="15743.4" algo="Sum"/><pk mz="781.05098189" i="7761.6" sn="33.5655" a="332.056" fwhm="0.0362424" res="21550.8" algo="Sum"/><pk mz="781.55224585" i="229425" sn="992.836" a="7275.06" fwhm="0.0277563" res="28157.7" algo="Sum"/><pk mz="782.05748691" i="7445.58" sn="32.2221" a="343.58" fwhm="0.0356343" res="21946.7" algo="Sum"/><pk mz="782.44265356" i="1260.82" sn="5.46527" a="61.9722" fwhm="0.0525723" res="14883.2" algo="Sum"/><pk mz="782.56323841" i="358149" sn="1552.96" a="10966" fwhm="0.0255647" res="30611.1" algo="Sum"/><pk mz="783.06432219" i="3575.75" sn="15.5183" a="193.608" fwhm="0.0421657" res="18571.1" algo="Sum"/><pk mz="783.56674448" i="145852" sn="635.224" a="5276.74" fwhm="0.0307021" res="25521.6" algo="Sum"/><pk mz="784.07237066" i="2926.38" sn="12.7519" a="143.384" fwhm="0.0407686" res="19232.2" algo="Sum"/><pk mz="784.57764011" i="131820" sn="575.784" a="5026.82" fwhm="0.0322703" res="24312.7" algo="Sum"/><pk mz="785.07786373" i="1666.09" sn="7.28127" a="134.854" fwhm="0.0623873" res="12583.9" algo="Sum"/><pk mz="785.58243808" i="53703.9" sn="235.675" a="2130.8" fwhm="0.0358648" res="21904" algo="Sum"/><pk mz="785.64800204" i="14061.5" sn="61.7075" a="579.811" fwhm="0.0455018" res="17266.3" algo="Sum"/><pk mz="786.06410871" i="1024.39" sn="4.50109" a="59.9776" fwhm="0.0579191" res="13571.8" algo="Sum"/><pk mz="786.50636103" i="2853.65" sn="12.556" a="133.839" fwhm="0.048008" res="16382.8" algo="Sum"/><pk mz="786.59582302" i="201834" sn="888.068" a="6656.38" fwhm="0.0285744" res="27528" algo="Sum"/><pk mz="787.50998461" i="1640.31" sn="7.2357" a="60.7058" fwhm="0.0458605" res="17171.8" algo="Sum"/><pk mz="787.59930918" i="91133.6" sn="402.008" a="3454.2" fwhm="0.0324189" res="24294.4" algo="Sum"/><pk mz="787.66229675" i="14831.8" sn="65.426" a="619.486" fwhm="0.0458619" res="17174.7" algo="Sum"/><pk mz="788.06620842" i="1114.48" sn="4.92237" a="92.2261" fwhm="0.0728663" res="10815.2" algo="Sum"/><pk mz="788.55291504" i="12688.8" sn="56.0681" a="514.448" fwhm="0.042492" res="18557.7" algo="Sum"/><pk mz="788.60608681" i="39820.4" sn="175.955" a="1716.36" fwhm="0.0384155" res="20528.3" algo="Sum"/><pk mz="788.66520282" i="7994.75" sn="35.3324" a="332.53" fwhm="0.0436765" res="18057" algo="Sum"/><pk mz="789.06631900" i="1090.83" sn="4.82459" a="50.5702" fwhm="0.0578245" res="13645.9" algo="Sum"/><pk mz="789.55429669" i="6705.19" sn="29.6846" a="314.762" fwhm="0.0494468" res="15967.7" algo="Sum"/><pk mz="789.61140194" i="13030" sn="57.6966" a="609.215" fwhm="0.0424596" res="18596.8" algo="Sum"/><pk mz="789.66630570" i="2852.82" sn="12.6342" a="113.183" fwhm="0.0430367" res="18348.7" algo="Sum"/><pk mz="790.04588075" i="1151.05" sn="5.10249" a="53.1348" fwhm="0.0567343" res="13925.4" algo="Sum"/><pk mz="790.56554118" i="16508.4" sn="73.2754" a="846.554" fwhm="0.0466077" res="16962.1" algo="Sum"/><pk mz="790.67531851" i="1480.39" sn="6.5714" a="91.7631" fwhm="0.0579092" res="13653.7" algo="Sum"/><pk mz="791.56892750" i="8562.3" sn="38.105" a="387.425" fwhm="0.0513021" res="15429.5" algo="Sum"/><pk mz="792.05444819" i="1080.16" sn="4.82616" a="69.8979" fwhm="0.067228" res="11781.6" algo="Sum"/><pk mz="792.57888800" i="13318.4" sn="59.5359" a="591.163" fwhm="0.0490424" res="16161.1" algo="Sum"/><pk mz="793.04969504" i="5338.75" sn="23.9316" a="245.978" fwhm="0.0365385" res="21704.5" algo="Sum"/><pk mz="793.55305494" i="12822.1" sn="57.5012" a="601.177" fwhm="0.0556993" res="14247.1" algo="Sum"/><pk mz="794.05704130" i="6360.92" sn="28.6049" a="309.739" fwhm="0.0388543" res="20436.8" algo="Sum"/><pk mz="794.56300928" i="24984" sn="112.456" a="1044.75" fwhm="0.0504433" res="15751.6" algo="Sum"/><pk mz="795.06472056" i="8773.5" sn="39.514" a="414.353" fwhm="0.0381037" res="20865.8" algo="Sum"/><pk mz="795.56869622" i="15058.5" sn="67.9257" a="659.267" fwhm="0.0509087" res="15627.4" algo="Sum"/><pk mz="796.07164005" i="5550.73" sn="25.0529" a="285.487" fwhm="0.0400667" res="19868.7" algo="Sum"/><pk mz="796.52076536" i="67916.2" sn="307.035" a="2634.97" fwhm="0.0342086" res="23284.3" algo="Sum"/><pk mz="796.57580914" i="13186.4" sn="59.6178" a="471.247" fwhm="0.0500917" res="15902.3" algo="Sum"/><pk mz="797.07916869" i="2199.04" sn="9.95091" a="123.743" fwhm="0.0587063" res="13577.4" algo="Sum"/><pk mz="797.52394111" i="31579" sn="143.209" a="1320.5" fwhm="0.0369145" res="21604.6" algo="Sum"/><pk mz="797.58308446" i="6860.78" sn="31.1132" a="245.457" fwhm="0.0501234" res="15912.4" algo="Sum"/><pk mz="798.08558130" i="1232.11" sn="5.59357" a="65.7802" fwhm="0.0697256" res="11446.1" algo="Sum"/><pk mz="798.53224641" i="30822.8" sn="140.552" a="1399.2" fwhm="0.0410134" res="19470" algo="Sum"/><pk mz="799.07053278" i="1047.26" sn="4.77994" a="60.9373" fwhm="0.0610547" res="13087.8" algo="Sum"/><pk mz="799.53719621" i="13035" sn="59.6541" a="632.403" fwhm="0.0440655" res="18144.3" algo="Sum"/><pk mz="799.66412677" i="7200.87" sn="32.9559" a="380.576" fwhm="0.0424362" res="18843.9" algo="Sum"/><pk mz="800.06859031" i="1093.92" sn="5.01239" a="70.9057" fwhm="0.0596262" res="13418.1" algo="Sum"/><pk mz="800.53995717" i="6454.06" sn="29.7031" a="414.945" fwhm="0.0548429" res="14597" algo="Sum"/><pk mz="800.60785231" i="2420.07" sn="11.1377" a="75.7243" fwhm="0.0390588" res="20497.5" algo="Sum"/><pk mz="800.66562107" i="4036.93" sn="18.5789" a="216.362" fwhm="0.0525782" res="15228.1" algo="Sum"/><pk mz="801.54561322" i="2817.06" sn="13.0032" a="167.768" fwhm="0.0734915" res="10906.6" algo="Sum"/><pk mz="801.67836249" i="7156.08" sn="33.0316" a="343.926" fwhm="0.0419592" res="19106.1" algo="Sum"/><pk mz="802.53342421" i="10167.7" sn="47.0938" a="684.396" fwhm="0.0488668" res="16422.9" algo="Sum"/><pk mz="802.68247598" i="4016.35" sn="18.6063" a="204.178" fwhm="0.0445014" res="18037.2" algo="Sum"/><pk mz="803.05655724" i="1125.07" sn="5.21921" a="64.882" fwhm="0.0590367" res="13602.7" algo="Sum"/><pk mz="803.53796204" i="5444.45" sn="25.2715" a="387.692" fwhm="0.0524249" res="15327.4" algo="Sum"/><pk mz="803.68639801" i="1513.73" sn="7.02851" a="90.4716" fwhm="0.0496918" res="16173.4" algo="Sum"/><pk mz="804.05628916" i="1079.17" sn="5.01412" a="63.2005" fwhm="0.0610158" res="13177.8" algo="Sum"/><pk mz="804.54703888" i="154654" sn="718.895" a="5500.68" fwhm="0.0303697" res="26491.8" algo="Sum"/><pk mz="805.04975814" i="3935.86" sn="18.3205" a="172.932" fwhm="0.0384225" res="20952.6" algo="Sum"/><pk mz="805.55031426" i="76671.6" sn="357.026" a="2942.79" fwhm="0.0338764" res="23779.1" algo="Sum"/><pk mz="806.05724694" i="3936.42" sn="18.3662" a="205.441" fwhm="0.0403798" res="19961.9" algo="Sum"/><pk mz="806.56293138" i="200737" sn="938.28" a="7118.9" fwhm="0.0296434" res="27208.9" algo="Sum"/><pk mz="807.06514587" i="6396.63" sn="30.0166" a="321.434" fwhm="0.0390238" res="20681.3" algo="Sum"/><pk mz="807.56685817" i="96582.9" sn="453.93" a="3681.91" fwhm="0.0329837" res="24483.8" algo="Sum"/><pk mz="807.62569759" i="9525.25" sn="44.7768" a="375.038" fwhm="0.0422397" res="19120.1" algo="Sum"/><pk mz="808.07314581" i="5447.85" sn="25.6617" a="251.763" fwhm="0.0488398" res="16545.4" algo="Sum"/><pk mz="808.57810551" i="240513" sn="1133.86" a="8125.73" fwhm="0.0280358" res="28840.9" algo="Sum"/><pk mz="809.08238743" i="3825.66" sn="18.0995" a="169.708" fwhm="0.0448795" res="18027.9" algo="Sum"/><pk mz="809.58174480" i="105526" sn="499.826" a="4012.5" fwhm="0.0323775" res="25004.5" algo="Sum"/><pk mz="809.64353059" i="12029.6" sn="56.9907" a="489.975" fwhm="0.0446939" res="18115.3" algo="Sum"/><pk mz="810.09220378" i="1856.74" sn="8.80326" a="79.7681" fwhm="0.0531406" res="15244.3" algo="Sum"/><pk mz="810.59365687" i="114315" sn="542.618" a="4263.1" fwhm="0.0334338" res="24244.7" algo="Sum"/><pk mz="811.59792255" i="51374.9" sn="244.597" a="2025.9" fwhm="0.0358333" res="22649.3" algo="Sum"/><pk mz="811.66323484" i="18723.8" sn="89.1561" a="776.78" fwhm="0.0441416" res="18387.7" algo="Sum"/><pk mz="812.60789329" i="34069.2" sn="162.741" a="1452.7" fwhm="0.038817" res="20934.4" algo="Sum"/><pk mz="812.66619948" i="10063.1" sn="48.0759" a="417.359" fwhm="0.0445901" res="18225.3" algo="Sum"/><pk mz="813.55360514" i="3063.3" sn="14.6975" a="119.021" fwhm="0.0476144" res="17086.3" algo="Sum"/><pk mz="813.61353397" i="13645.3" sn="65.473" a="633.862" fwhm="0.0442773" res="18375.4" algo="Sum"/><pk mz="813.67920018" i="28797" sn="138.175" a="1199.28" fwhm="0.0376472" res="21613.3" algo="Sum"/><pk mz="814.56444935" i="7146.3" sn="34.3861" a="473.02" fwhm="0.0670175" res="12154.5" algo="Sum"/><pk mz="814.62013121" i="6429.92" sn="30.939" a="269.308" fwhm="0.0596804" res="13649.7" algo="Sum"/><pk mz="814.68328012" i="14818.2" sn="71.3013" a="670.167" fwhm="0.0401821" res="20274.8" algo="Sum"/><pk mz="815.56235589" i="4622.21" sn="22.3422" a="320.422" fwhm="0.0721586" res="11302.4" algo="Sum"/><pk mz="815.62485359" i="2986.13" sn="14.434" a="115.308" fwhm="0.0523408" res="15583" algo="Sum"/><pk mz="815.69276688" i="11760.2" sn="56.8446" a="542.282" fwhm="0.0413598" res="19721.9" algo="Sum"/><pk mz="816.58162982" i="13060.8" sn="63.227" a="790.13" fwhm="0.0461195" res="17705.8" algo="Sum"/><pk mz="816.69730187" i="5393.68" sn="26.1109" a="266.777" fwhm="0.0433034" res="18859.9" algo="Sum"/><pk mz="817.05419491" i="1411.98" sn="6.84339" a="81.5183" fwhm="0.0519286" res="15734.2" algo="Sum"/><pk mz="817.58483950" i="6963.39" sn="33.7903" a="471.835" fwhm="0.0553141" res="14780.8" algo="Sum"/><pk mz="817.69964209" i="1762.89" sn="8.55625" a="96.3358" fwhm="0.0570653" res="14329.2" algo="Sum"/><pk mz="818.05945382" i="1765.36" sn="8.57745" a="93.5288" fwhm="0.0430276" res="19012.4" algo="Sum"/><pk mz="818.59144203" i="11041.6" sn="53.6882" a="516.09" fwhm="0.0497447" res="16455.9" algo="Sum"/><pk mz="819.06497560" i="3576.28" sn="17.4078" a="181.969" fwhm="0.0395281" res="20721.1" algo="Sum"/><pk mz="819.57357043" i="6788.15" sn="33.0861" a="281.659" fwhm="0.0472099" res="17360.2" algo="Sum"/><pk mz="820.07271948" i="2774.59" sn="13.5623" a="163.731" fwhm="0.0503788" res="16278.1" algo="Sum"/><pk mz="820.52080363" i="22723.9" sn="111.152" a="983.687" fwhm="0.0387269" res="21187.4" algo="Sum"/><pk mz="820.58011169" i="8136.55" sn="39.8034" a="295.561" fwhm="0.0508407" res="16140.2" algo="Sum"/><pk mz="821.08379456" i="2259.85" sn="11.0848" a="165.115" fwhm="0.0624021" res="13157.9" algo="Sum"/><pk mz="821.52451940" i="11174.9" sn="54.8678" a="496.664" fwhm="0.0408525" res="20109.5" algo="Sum"/><pk mz="821.58778695" i="5931.26" sn="29.1285" a="286.531" fwhm="0.0677429" res="12128" algo="Sum"/><pk mz="821.63738719" i="5265.28" sn="25.8629" a="260.385" fwhm="0.053377" res="15393.1" algo="Sum"/><pk mz="822.10381545" i="1413.64" sn="6.97451" a="53.6568" fwhm="0.0821689" res="10005" algo="Sum"/><pk mz="822.11171681" i="1479.56" sn="7.29971" a="47.2077" fwhm="0.0574557" res="14308.6" algo="Sum"/><pk mz="822.53402482" i="18284.1" sn="90.336" a="879.192" fwhm="0.0414844" res="19827.5" algo="Sum"/><pk mz="822.59764040" i="4467.23" sn="22.0767" a="98.6259" fwhm="0.0226236" res="36360.2" algo="Sum"/><pk mz="822.63390438" i="4815.07" sn="23.799" a="284.394" fwhm="0.0636379" res="12926.8" algo="Sum"/><pk mz="823.53835653" i="8149.1" sn="40.4261" a="433.951" fwhm="0.0445283" res="18494.7" algo="Sum"/><pk mz="823.65887220" i="4867.54" sn="24.1585" a="260.54" fwhm="0.0616063" res="13369.7" algo="Sum"/><pk mz="824.55117403" i="28469.2" sn="142.143" a="1334.32" fwhm="0.0386207" res="21350" algo="Sum"/><pk mz="824.65666423" i="3465.28" sn="17.3069" a="202.528" fwhm="0.0757155" res="10891.5" algo="Sum"/><pk mz="825.55496945" i="13501.3" sn="67.6123" a="630.54" fwhm="0.0409052" res="20182.1" algo="Sum"/><pk mz="825.67135858" i="2084.32" sn="10.4394" a="113.56" fwhm="0.0591921" res="13949" algo="Sum"/><pk mz="826.55861129" i="8639.9" sn="43.5309" a="523.284" fwhm="0.0513653" res="16091.8" algo="Sum"/><pk mz="826.67907360" i="1650.59" sn="8.31857" a="98.8619" fwhm="0.067643" res="12221.2" algo="Sum"/><pk mz="827.56055519" i="3561.8" sn="18.0277" a="273.207" fwhm="0.0611545" res="13532.3" algo="Sum"/><pk mz="827.69739719" i="2290.09" sn="11.5944" a="139.068" fwhm="0.0590439" res="14018.3" algo="Sum"/><pk mz="828.54694468" i="76749.4" sn="390.804" a="3160.39" fwhm="0.0345439" res="23985.3" algo="Sum"/><pk mz="828.69782038" i="1753.48" sn="8.92872" a="133.982" fwhm="0.0750874" res="11036.4" algo="Sum"/><pk mz="829.55027980" i="39887.9" sn="203.989" a="1727.53" fwhm="0.0368579" res="22506.7" algo="Sum"/><pk mz="829.70734419" i="1418.29" sn="7.25323" a="116.189" fwhm="0.0916705" res="9050.98" algo="Sum"/><pk mz="830.55985986" i="38708.2" sn="199.098" a="1748.11" fwhm="0.0384164" res="21619.9" algo="Sum"/><pk mz="830.70005556" i="1033.82" sn="5.31753" a="44.1306" fwhm="0.0508933" res="16322.4" algo="Sum"/><pk mz="831.06688015" i="1205.09" sn="6.207" a="71.2607" fwhm="0.0536617" res="15487.2" algo="Sum"/><pk mz="831.56459004" i="17543" sn="90.4251" a="812.24" fwhm="0.0406486" res="20457.4" algo="Sum"/><pk mz="831.62222714" i="2703.82" sn="13.9368" a="99.1183" fwhm="0.0422612" res="19678.1" algo="Sum"/><pk mz="832.07521767" i="1153.68" sn="5.95185" a="54.2328" fwhm="0.0569221" res="14617.8" algo="Sum"/><pk mz="832.57776215" i="80364" sn="415.2" a="3293.83" fwhm="0.0345191" res="24119.4" algo="Sum"/><pk mz="833.08276335" i="1231.81" sn="6.37647" a="79.5039" fwhm="0.0643321" res="12949.7" algo="Sum"/><pk mz="833.58125037" i="40065.8" sn="207.588" a="1675.63" fwhm="0.0372395" res="22384.4" algo="Sum"/><pk mz="833.64502623" i="11129.4" sn="57.6701" a="484.755" fwhm="0.0501344" res="16628.2" algo="Sum"/><pk mz="834.59288612" i="51198.5" sn="265.722" a="2124.67" fwhm="0.0379824" res="21973.2" algo="Sum"/><pk mz="835.59757916" i="24252.2" sn="126.194" a="1052.62" fwhm="0.0404475" res="20658.8" algo="Sum"/><pk mz="835.66087608" i="17022.5" sn="88.5964" a="733.08" fwhm="0.0425623" res="19633.8" algo="Sum"/><pk mz="836.53808533" i="1672.09" sn="8.72547" a="48.5979" fwhm="0.044228" res="18914.2" algo="Sum"/><pk mz="836.60606291" i="13272.2" sn="69.2763" a="645.132" fwhm="0.0435315" res="19218.4" algo="Sum"/><pk mz="836.66453072" i="9136.13" sn="47.6986" a="377.641" fwhm="0.0462352" res="18095.8" algo="Sum"/><pk mz="837.61047838" i="5657.98" sn="29.6507" a="248.051" fwhm="0.0563482" res="14864.9" algo="Sum"/><pk mz="837.67421046" i="6849.25" sn="35.9027" a="333.918" fwhm="0.0465463" res="17996.6" algo="Sum"/><pk mz="838.50577999" i="7832.74" sn="41.2066" a="371.818" fwhm="0.0419412" res="19992.4" algo="Sum"/><pk mz="838.56829967" i="2357.93" sn="12.4077" a="63.4176" fwhm="0.0342633" res="24474.2" algo="Sum"/><pk mz="838.62266438" i="3885.51" sn="20.4503" a="196.13" fwhm="0.0662529" res="12657.9" algo="Sum"/><pk mz="838.67975653" i="3200.63" sn="16.8488" a="159.572" fwhm="0.0580433" res="14449.2" algo="Sum"/><pk mz="839.50936692" i="3836.2" sn="20.3032" a="179.023" fwhm="0.0439658" res="19094.6" algo="Sum"/><pk mz="839.56670665" i="1711.99" sn="9.06272" a="67.0587" fwhm="0.0571395" res="14693.3" algo="Sum"/><pk mz="839.62956493" i="2243.39" sn="11.878" a="129.302" fwhm="0.0828019" res="10140.2" algo="Sum"/><pk mz="839.68635006" i="1543.88" sn="8.17539" a="75.4219" fwhm="0.052721" res="15927" algo="Sum"/><pk mz="840.51271155" i="5386.46" sn="28.6146" a="299.681" fwhm="0.05156" res="16301.6" algo="Sum"/><pk mz="840.58146213" i="3621.91" sn="19.2446" a="172.622" fwhm="0.0639981" res="13134.5" algo="Sum"/><pk mz="841.51752152" i="2478.36" sn="13.2437" a="140.898" fwhm="0.0689647" res="12202.1" algo="Sum"/><pk mz="841.58452180" i="2119.96" sn="11.3298" a="105.772" fwhm="0.0725329" res="11602.8" algo="Sum"/><pk mz="842.59178842" i="3489.09" sn="18.7067" a="177.928" fwhm="0.0565958" res="14887.9" algo="Sum"/><pk mz="843.59460313" i="2038.45" sn="10.9865" a="164.264" fwhm="0.08139" res="10364.8" algo="Sum"/><pk mz="844.52159654" i="12223.3" sn="66.0984" a="615.05" fwhm="0.0405626" res="20820.2" algo="Sum"/><pk mz="844.61088225" i="2726.53" sn="14.7444" a="145.017" fwhm="0.061511" res="13731" algo="Sum"/><pk mz="845.52455793" i="6241.84" sn="33.9358" a="324.213" fwhm="0.0423945" res="19944.2" algo="Sum"/><pk mz="845.61716227" i="1593.29" sn="8.66241" a="96.8604" fwhm="0.0701639" res="12052" algo="Sum"/><pk mz="846.53227708" i="6904.4" sn="37.6719" a="394.725" fwhm="0.0481403" res="17584.7" algo="Sum"/><pk mz="846.62759697" i="2184.05" sn="11.9167" a="129.797" fwhm="0.0673173" res="12576.7" algo="Sum"/><pk mz="847.53780802" i="3405.21" sn="18.6423" a="196.449" fwhm="0.0516751" res="16401.3" algo="Sum"/><pk mz="847.63278055" i="1341.39" sn="7.3447" a="112.356" fwhm="0.0897328" res="9446.19" algo="Sum"/><pk mz="848.54534287" i="16275.4" sn="89.4604" a="867.999" fwhm="0.0462075" res="18363.8" algo="Sum"/><pk mz="848.64610355" i="2226.92" sn="12.2439" a="123.569" fwhm="0.0672963" res="12610.6" algo="Sum"/><pk mz="849.54851918" i="8132.42" sn="44.8705" a="445.517" fwhm="0.0484659" res="17528.8" algo="Sum"/><pk mz="849.62460846" i="2160.94" sn="11.9253" a="98.3731" fwhm="0.0628536" res="13517.5" algo="Sum"/><pk mz="849.67619673" i="1903.67" sn="10.5072" a="103.868" fwhm="0.0599402" res="14175.4" algo="Sum"/><pk mz="850.55841201" i="7425.94" sn="41.1481" a="448.962" fwhm="0.0519142" res="16383.9" algo="Sum"/><pk mz="850.66144985" i="2158.85" sn="11.9657" a="160.868" fwhm="0.0827068" res="10285.3" algo="Sum"/><pk mz="851.56241580" i="3491.86" sn="19.4299" a="190.063" fwhm="0.0577473" res="14746.3" algo="Sum"/><pk mz="851.63694358" i="2741.91" sn="15.2612" a="145.954" fwhm="0.0778289" res="10942.4" algo="Sum"/><pk mz="851.70088003" i="2389.11" sn="13.3009" a="126.004" fwhm="0.0601855" res="14151.3" algo="Sum"/><pk mz="852.56109365" i="2352.55" sn="13.1452" a="147.343" fwhm="0.0810478" res="10519.2" algo="Sum"/><pk mz="852.63895930" i="1732.8" sn="9.68498" a="96.4429" fwhm="0.0806157" res="10576.6" algo="Sum"/><pk mz="852.70220095" i="1799.7" sn="10.061" a="63.7165" fwhm="0.0518264" res="16453" algo="Sum"/><pk mz="853.56313368" i="1635.77" sn="9.18128" a="135.911" fwhm="0.0831576" res="10264.4" algo="Sum"/><pk mz="853.65252191" i="1475.32" sn="8.28343" a="90.9693" fwhm="0.0906933" res="9412.52" algo="Sum"/><pk mz="853.72147155" i="2531.47" sn="14.2152" a="142.742" fwhm="0.0616388" res="13850.4" algo="Sum"/><pk mz="854.48361677" i="1294.55" sn="7.30722" a="72.2563" fwhm="0.0643644" res="13275.7" algo="Sum"/><pk mz="854.56214075" i="5393.24" sn="30.4519" a="297.012" fwhm="0.0447835" res="19082.1" algo="Sum"/><pk mz="854.66631403" i="1023.95" sn="5.78341" a="16.7532" fwhm="0.0172953" res="49416.1" algo="Sum"/><pk mz="854.72398140" i="1587.77" sn="8.9692" a="100.379" fwhm="0.0657974" res="12990.2" algo="Sum"/><pk mz="855.56524063" i="2944.39" sn="16.6981" a="194.818" fwhm="0.0522257" res="16382.1" algo="Sum"/><pk mz="855.73424154" i="1538.46" sn="8.72763" a="85.9675" fwhm="0.0553689" res="15455.1" algo="Sum"/><pk mz="856.49894088" i="1147.64" sn="6.53815" a="75.6246" fwhm="0.0707238" res="12110.5" algo="Sum"/><pk mz="856.57769173" i="21524.6" sn="122.648" a="988.205" fwhm="0.0394478" res="21714.2" algo="Sum"/><pk mz="856.73594697" i="1044.68" sn="5.95346" a="63.4212" fwhm="0.0695755" res="12313.8" algo="Sum"/><pk mz="857.58305927" i="12760.4" sn="72.8886" a="587.062" fwhm="0.0409089" res="20963.2" algo="Sum"/><pk mz="858.58974098" i="8464.08" sn="48.5998" a="431.944" fwhm="0.0439558" res="19533" algo="Sum"/><pk mz="859.59569003" i="3680.49" sn="21.2101" a="198.899" fwhm="0.0483023" res="17796.1" algo="Sum"/><pk mz="860.60472402" i="2961.34" sn="17.1391" a="176.808" fwhm="0.0534045" res="16114.8" algo="Sum"/><pk mz="861.61013009" i="1499.28" sn="8.71055" a="98.6469" fwhm="0.0656377" res="13126.8" algo="Sum"/><pk mz="862.50647799" i="2891.31" sn="16.8325" a="144.3" fwhm="0.0513408" res="16799.6" algo="Sum"/><pk mz="862.61927298" i="1394.09" sn="8.11776" a="83.2613" fwhm="0.0598315" res="14417.5" algo="Sum"/><pk mz="863.50848652" i="1571.56" sn="9.1773" a="99.6665" fwhm="0.0580266" res="14881.3" algo="Sum"/><pk mz="864.51393627" i="3373.05" sn="19.76" a="218.284" fwhm="0.0497515" res="17376.6" algo="Sum"/><pk mz="865.51713293" i="1878.07" sn="11.0442" a="114.869" fwhm="0.0570222" res="15178.6" algo="Sum"/><pk mz="865.61900333" i="1351.73" sn="7.95115" a="85.8571" fwhm="0.0667762" res="12963" algo="Sum"/><pk mz="866.53295380" i="4042.45" sn="23.8351" a="237.978" fwhm="0.0498585" res="17379.8" algo="Sum"/><pk mz="866.61638600" i="1218.34" sn="7.18561" a="50.6159" fwhm="0.0580524" res="14928.2" algo="Sum"/><pk mz="867.53716810" i="2255.06" sn="13.3368" a="149.049" fwhm="0.0523589" res="16569" algo="Sum"/><pk mz="867.67629517" i="1315.7" sn="7.78517" a="77.9914" fwhm="0.0650963" res="13329.1" algo="Sum"/><pk mz="868.53754433" i="2148.79" sn="12.7676" a="135.687" fwhm="0.0595894" res="14575.4" algo="Sum"/><pk mz="868.61148747" i="1091.45" sn="6.48689" a="54.118" fwhm="0.062666" res="13861" algo="Sum"/><pk mz="868.67883102" i="1089.88" sn="6.47907" a="63.838" fwhm="0.0751648" res="11557" algo="Sum"/><pk mz="869.54300879" i="1197.77" sn="7.16519" a="66.6168" fwhm="0.0598724" res="14523.3" algo="Sum"/><pk mz="869.69176956" i="1339.95" sn="8.01895" a="82.0892" fwhm="0.0572122" res="15201.2" algo="Sum"/><pk mz="870.54121730" i="1628.54" sn="9.81846" a="103.926" fwhm="0.0778389" res="11183.9" algo="Sum"/><pk mz="870.62925560" i="1409.42" sn="8.49845" a="84.9866" fwhm="0.0626758" res="13891" algo="Sum"/><pk mz="870.69146004" i="1019.01" sn="6.14497" a="58.3406" fwhm="0.0617292" res="14105" algo="Sum"/><pk mz="871.62780105" i="1224.22" sn="7.4293" a="51.2336" fwhm="0.0542408" res="16069.6" algo="Sum"/><pk mz="872.54672549" i="4881.57" sn="29.8086" a="276.162" fwhm="0.0515203" res="16936" algo="Sum"/><pk mz="872.64392336" i="1657.53" sn="10.1242" a="107.006" fwhm="0.0723792" res="12056.6" algo="Sum"/><pk mz="873.55072126" i="2712.62" sn="16.6344" a="169.535" fwhm="0.0552642" res="15806.8" algo="Sum"/><pk mz="873.64760669" i="1058.08" sn="6.48842" a="67.9648" fwhm="0.0833401" res="10482.9" algo="Sum"/><pk mz="874.55370988" i="3002.09" sn="18.4706" a="185.156" fwhm="0.0561891" res="15564.5" algo="Sum"/><pk mz="874.66196528" i="1435.92" sn="8.83492" a="78.1744" fwhm="0.0684364" res="12780.6" algo="Sum"/><pk mz="874.72539796" i="1996.75" sn="12.2856" a="100.238" fwhm="0.0460531" res="18993.8" algo="Sum"/><pk mz="875.55953290" i="1643.15" sn="10.1426" a="128.212" fwhm="0.0674722" res="12976.6" algo="Sum"/><pk mz="875.71546822" i="1814.79" sn="11.2022" a="108.327" fwhm="0.0633401" res="13825.6" algo="Sum"/><pk mz="876.56473339" i="3449.05" sn="21.3518" a="216.858" fwhm="0.0494002" res="17744.1" algo="Sum"/><pk mz="876.68164460" i="1661.21" sn="10.2854" a="103.468" fwhm="0.0753008" res="11642.4" algo="Sum"/><pk mz="877.56917137" i="2022.08" sn="12.5521" a="113.548" fwhm="0.052077" res="16851.4" algo="Sum"/><pk mz="877.72039623" i="4788.72" sn="29.738" a="266.408" fwhm="0.0459008" res="19122.1" algo="Sum"/><pk mz="878.57532754" i="1242.91" sn="7.73868" a="65.8476" fwhm="0.0752984" res="11667.9" algo="Sum"/><pk mz="878.71993523" i="3256.4" sn="20.2818" a="213.628" fwhm="0.0570338" res="15407" algo="Sum"/><pk mz="879.73477037" i="6225.1" sn="38.88" a="331.494" fwhm="0.0438631" res="20056.4" algo="Sum"/><pk mz="880.73845649" i="3560.18" sn="22.3095" a="202.282" fwhm="0.0468814" res="18786.5" algo="Sum"/><pk mz="881.59388343" i="1376.91" sn="8.64862" a="104.58" fwhm="0.05884" res="14982.9" algo="Sum"/><pk mz="881.74983162" i="3285.15" sn="20.6451" a="183.896" fwhm="0.0456164" res="19329.7" algo="Sum"/><pk mz="882.59623428" i="1159.06" sn="7.31025" a="96.9836" fwhm="0.0868841" res="10158.3" algo="Sum"/><pk mz="882.75372481" i="1719.04" sn="10.8477" a="92.5485" fwhm="0.0447983" res="19705.1" algo="Sum"/><pk mz="884.60329426" i="1111.41" sn="7.06215" a="103.324" fwhm="0.091783" res="9637.98" algo="Sum"/><pk mz="886.50835676" i="1517.46" sn="9.71708" a="114.104" fwhm="0.0571945" res="15499.9" algo="Sum"/><pk mz="888.51452414" i="1365.26" sn="8.81547" a="82.379" fwhm="0.0700461" res="12684.7" algo="Sum"/><pk mz="890.53457788" i="1840.22" sn="11.9737" a="127.341" fwhm="0.0605056" res="14718.2" algo="Sum"/><pk mz="891.53688733" i="1118.54" sn="7.29775" a="75.6549" fwhm="0.0752894" res="11841.5" algo="Sum"/><pk mz="892.54360568" i="1647.5" sn="10.7836" a="125.495" fwhm="0.0668877" res="13343.9" algo="Sum"/><pk mz="893.69522761" i="2729.69" sn="17.9258" a="152.135" fwhm="0.0471506" res="18954.1" algo="Sum"/><pk mz="894.69804084" i="1813.82" sn="11.9527" a="100.233" fwhm="0.0506063" res="17679.6" algo="Sum"/><pk mz="895.70873151" i="3350" sn="22.1643" a="188.114" fwhm="0.0454068" res="19726.3" algo="Sum"/><pk mz="896.53501294" i="1382.65" sn="9.18829" a="91.0435" fwhm="0.0678705" res="13209.5" algo="Sum"/><pk mz="896.71320827" i="1992.93" sn="13.2503" a="106.383" fwhm="0.0487791" res="18383.1" algo="Sum"/><pk mz="897.62497387" i="2155.99" sn="14.3907" a="129.677" fwhm="0.0558468" res="16073" algo="Sum"/><pk mz="897.72040743" i="1782.14" sn="11.8988" a="104.184" fwhm="0.0523912" res="17135" algo="Sum"/><pk mz="898.63258303" i="1560.75" sn="10.4717" a="126.918" fwhm="0.0707824" res="12695.7" algo="Sum"/><pk mz="900.56638199" i="1504.03" sn="10.2177" a="106.413" fwhm="0.0597699" res="15067.2" algo="Sum"/><pk mz="900.67730139" i="1236.97" sn="8.40476" a="85.9039" fwhm="0.067324" res="13378.2" algo="Sum"/><pk mz="901.71534908" i="1020.98" sn="6.97371" a="57.4803" fwhm="0.058499" res="15414.2" algo="Sum"/><pk mz="903.73329391" i="1475.05" sn="10.1525" a="98.1281" fwhm="0.0526849" res="17153.5" algo="Sum"/><pk mz="904.73672708" i="1040.47" sn="7.18543" a="71.0965" fwhm="0.0607365" res="14896.1" algo="Sum"/><pk mz="905.75251701" i="1435.22" sn="9.94486" a="79.7108" fwhm="0.0482287" res="18780.4" algo="Sum"/><pk mz="907.69900849" i="1438.67" sn="10.0307" a="82.2836" fwhm="0.0535926" res="16937" algo="Sum"/><pk mz="913.61874071" i="1245.69" sn="8.85468" a="83.6825" fwhm="0.0567768" res="16091.4" algo="Sum"/><pk mz="916.53104303" i="1042.57" sn="7.4952" a="73.0265" fwhm="0.0719652" res="12735.7" algo="Sum"/><pk mz="919.71184045" i="1054.12" sn="7.67332" a="60.2941" fwhm="0.0671038" res="13705.8" algo="Sum"/><pk mz="1051.79407396" i="6903.75" sn="108.324" a="370.51" fwhm="0.046421" res="22657.7" algo="Sum"/><pk mz="1052.79685389" i="4383.02" sn="69.0888" a="244.627" fwhm="0.0483477" res="21775.5" algo="Sum"/><pk mz="1053.79589120" i="2088.58" sn="33.0716" a="118.885" fwhm="0.0520197" res="20257.6" algo="Sum"/><pk mz="1067.77909337" i="1990.73" sn="34.3925" a="126.924" fwhm="0.0574207" res="18595.7" algo="Sum"/><pk mz="1068.78020291" i="1284.89" sn="22.2674" a="80.2248" fwhm="0.0590637" res="18095.4" algo="Sum"/></ms_peaks><deconvolution_results/><annotation_list/><GMF_results/></ms_spectrum></DataAnalysis></analysis><checksums><DataAnalysis_checksum>87ec0c9a502dfdeded9cdfdbc996f5e5</DataAnalysis_checksum></checksums></root>
