# Supplementary material for: Diagnosing Impaired Glucose Tolerance Using Direct Infusion Mass Spectrometry of Blood Plasma
Source: PLoS One. 2014 Sep 9;9(9):e105343. doi: 10.1371/journal.pone.0105343 (PMC4159123; doi:10.1371/journal.pone.0105343)
Supplement: Supporting Information S1 — Mass spectra of blood plasma metabolites obtained by direct infusion mass spectrometry (DIMS) of blood plasma samples from control subjects (n = 30) and patients with impaired glucose tolerance (n = 20). (ZIP) [file pone.0105343.s002.zip › Mass spectra/Sample 11.xml]

<root><fileinfo appname="Bruker Compass DataAnalysis" appversion="4.1.335.0" date="2014-06-18T12:16:23" type="DataAnalysisResults" typeversion="1.1" subtype="MS Spectrum"/><generalinfo organisation="" user="111" hostname="TRIFONOVA-PC" os="Windows 7"/><analysis name="C:\Users\Trifonova\Desktop\Mass spectra\Diabetes\Plasma Sample 291 ST PM 12022013.d\analysis.baf"><info><DateTime>2013-02-12T17:51:34+04:00</DateTime><method>Tune_pos_Standard.m</method><sample><![CDATA[Plasma Sample 291 ST PM 12022013]]></sample><comment><![CDATA[Sample 291. Diabetes. Human blood plasma after protein precipitation 50 fold in MeOH with 0.1% FA
]]></comment><operator>BDAL@DE</operator><instrument>maXis impact</instrument><instrument_serial_number>282001.00069</instrument_serial_number></info><DataAnalysis version="DataAnalysis 4.1.335.0" DataAnalysisResults=""><DataAnalysis_processing_parameters><find_compounds_chromatogram detect_version="3" detect_areamode="1" detect_areathresholdabs="0" detect_areathresholdrel="0" detect_intensitymode="1" detect_intensitythresholdabs="3000" detect_intensitythresholdrel="3" detect_sensitivity="0.333333" detect_skimratio="0" detect_smoothingwidth="3" detect_averageno="5" detect_averagemode="0" add_uv_or_ms_spectra="0" spectrum_load_mode="0" background_subtraction_mode="2" MS_peaksensmode2="1" MS_pc12="0.4" MS_pc22="4" MS_peaksens12="99" MS_peaksens22="99" MS_areamode2="2" MS_areathresholdabs2="1000" MS_areathresholdrel2="10" MS_intensitymode2="0" MS_intensitythresholdabs2="1000" MS_intensitythresholdrel2="10" MS_basesmoothmode2="1" MS_basesmoothpts2="8" MS_basesmoothmin2="12" MS_basesmoothforce2="0.1" MS_startendslope2="10" MS_valleyfilterused2="1" MS_valleyfilter2="10" MS_noisecorr2="0" UV_peaksensmode2="1" UV_pc12="0.4" UV_pc22="4" UV_peaksens12="99.9" UV_peaksens22="100" UV_areamode2="0" UV_areathresholdabs2="5" UV_areathresholdrel2="1" UV_intensitymode2="1" UV_intensitythresholdabs2="1" UV_intensitythresholdrel2="0.01" UV_basesmoothmode2="1" UV_basesmoothpts2="8" UV_basesmoothmin2="12" UV_basesmoothforce2="1" UV_startendslope2="10" UV_valleyfilterused2="1" UV_valleyfilter2="10" UV_noisecorr2="0" detect_delcmpdsinrng="1"/><auto_ms_n use_retention_time_window="0" retention_time_window="1" rt_unit="min" minimum_intensity_positive="1000" minimum_intensity_negative="1000" create_max_number_compounds="100000" spectrum_load_mode="0" background_type="0" create_auto_ms_n_traces="0" create_detailed_traces="0" merge_positive_negative_compounds="0" detect_delcmpdsinrng="1" detect_keep_cmpds_detectedneutralloss="0" add_uv_spectra="0" create_individual_MSMS_cmpds="0" advanced_precursor_determination="0"/><dissect_params dissect_addsmoothing="0" dissect_allow_wider_peaks="0" dissect_resolving_power="1" dissect_deletepeaksinrange="1" dissect_fullrange="1" dissect_cutoff="0.1" dissect_sensitivity="0.333333" dissect_maxoverlap="5" dissect_smoothwidth="1" spectrum_load_mode="0" add_uv_spectra="0"/><find_all_compounds min_time_points="20" min_correlation="0.7" background_type="0" load_spec_type="2" additional_smoothing="1" proteomics="1" chrom_sn_threshold="3" chrom_smoothingwidth="10" detect_delcmpdsinrng="1" add_MSMS_spectra="1"/><ms_peak_finder ms_peak_finder_type="3" ms_manually_use_peak_finder="1"><ms_peak_finder_apex minimum_intensity="100" peak_width="0.05" relative_threshold_base_peak="0.1" signal_to_noise="10"/><ms_peak_finder_centroid peak_width="1" signal_to_noise="1" relative_threshold_base_peak="2" minimum_intensity="100" centroid_percentage="80"/><ms_peak_finder_snap minimum_intensity="0" relative_threshold_base_peak="0" signal_to_noise="2" maximum_charge="12" quality_factor_threshold="0.9" number_of_patterns="500000" building_block_1="C 4.9384 N 1.3577 O 1.4773 S 0.0417 H 7.7583" building_block_2="" use_snap_2="1" add_detailed_results="0"/><ms_peak_finder_sumpeak minimum_intensity="100" peak_width="5" use_datapoints="1" sum_width="2" relative_threshold_base_peak="0.1" signal_to_noise="1" baseline_type="1" baseline_flatness="1" same_sumwidth_as_acquisition="1" use_resolution="0" res="10000" instrument_sum_width="2" use_sum_of_intensities="0"/><ms_peak_finder_ftms signal_to_noise="4" relative_threshold_base_peak="0.01" minimum_intensity="100" centroid_percentage="80" use_centroid="0"/></ms_peak_finder><deconvolution clear_prev_results="1" create_neutral_spectrum="0" incl_shifted_spectra="0" ret_residuals="0" incl_comp_details="0" show_comp_details="0" substance_class="1" extend_evelope="0" extend_before="1" extend_after="1" auto_apply="0"><deconvolution_detailed perf_deconv="1" rel_isotop_deconv="0" resolve_isotop="1" exclude_itraq_ions="1" abund_cutoff="2" envelope_cutoff="75" high_mass="4000" low_mass="250" mw_agreement="0" maximum_charge="10" max_charge_isotop="5" min_charge="1" min_peaks="3" precursor_deconv="0" max_components="10" adduct_ion_name="+H" adduct_ion_mass="1.00728" apply_min_max_mass_boundaries="0"/><deconvolution_detailed perf_deconv="1" rel_isotop_deconv="0" resolve_isotop="1" exclude_itraq_ions="1" abund_cutoff="2" envelope_cutoff="75" high_mass="3000" low_mass="100" mw_agreement="5" maximum_charge="3" max_charge_isotop="0" min_charge="1" min_peaks="3" precursor_deconv="0" max_components="10" adduct_ion_name="+H" adduct_ion_mass="1.00728" apply_min_max_mass_boundaries="0"/><deconvolution_detailed perf_deconv="1" rel_isotop_deconv="0" resolve_isotop="1" exclude_itraq_ions="1" abund_cutoff="0.5" envelope_cutoff="75" high_mass="2000" low_mass="50" mw_agreement="5" maximum_charge="3" max_charge_isotop="4" min_charge="1" min_peaks="3" precursor_deconv="0" max_components="10" adduct_ion_name="+H" adduct_ion_mass="1.00728" apply_min_max_mass_boundaries="0"/><deconvolution_detailed perf_deconv="1" rel_isotop_deconv="1" resolve_isotop="0" exclude_itraq_ions="0" abund_cutoff="10" envelope_cutoff="75" high_mass="100000" low_mass="5000" mw_agreement="5" maximum_charge="100" max_charge_isotop="0" min_charge="1" min_peaks="3" precursor_deconv="0" max_components="10" adduct_ion_name="+H" adduct_ion_mass="1.00728" apply_min_max_mass_boundaries="1"/><max_entropy_deconvolution adduct_ion_name="-H" adduct_ion_mass="-1.00783" low_mass="5000" high_mass="100000" spacint_out="0" resolving_power="10000" peak_width="0.3" width="1" maxentx="0"/></deconvolution><mascot_export globalchargelimit_apply="1" globalchargelimit="1+, 2+ and 3+" prefer_fullscan_deconvolution_results="1" deconvolution_export_type="2" msmssignals="50" threshold="100" mssignals_deconv="2" mssignals_non_deconv="20" normalize_msms="0" single_charged="0"/><process_parameters baseline_flatness="0.8" baseline_addchild="1" baseline_disableoriginal="0" baseline_usesamecolor="1" smoothing_algorithm="1" smoothing_width="0.2" smoothing_cycles="1" smoothing_addchild="1" smoothing_disableoriginal="0" smoothing_usesamecolor="1"/><process_parameters baseline_flatness="0.8" baseline_addchild="1" baseline_disableoriginal="0" baseline_usesamecolor="1" smoothing_algorithm="1" smoothing_width="0.2" smoothing_cycles="1" smoothing_addchild="1" smoothing_disableoriginal="0" smoothing_usesamecolor="1"/><display_params mass_precision="4" time_precision="1" structure_size="30" chrom_peak_label="Index"/><calibration_params calibration_range="0.05" calibration_listname="Samples Recalibration Diabetes" calibration_listgroupname="ESI" calibration_fit_mode="2" calibration_intensitythreshold="1000"/><calibration_params calibration_range="0.05" calibration_listname="Lockmass 1222" calibration_listgroupname="ESI" calibration_intensitythreshold="1000" calibration_lockmassmode="0"/><library_search_params del_prev_res="1"><library_search_basic_params accept_score="50" allowmasses_above="0" allowmasses_below="0" desired_score="900" increasedepth="0" maxnr_spectra="10" match_all="0" sort_by="1" include_precursor_spectra="1" skip_low_frgamnet_spectra="1" min_effective_score="500" minmatch_score="250" min_score="400"/><library_search_basic_params add_int_range="5" extended="1" locnorm="0" root="0" hwfstp="50" hwscdp="7" intrangefac="1.9" locnormeqfac="1" locnormfac="2" locnormwin="25" masdisint="20" minsrcint="100" minspepresrc="15" threshfstp="40" maskadducts="0" maskprecursor="0"/><library_search_libraries_params add_unid="0" srcparallel="0" libraries="" librariey_unidentified=""/><library_search_match_params chrgdeconv="0" collenerg="0" fragampl="1" instrtp="2" ionmeth="1" isolwidth="0" msmsstg="2" ms_vs_msms="4" pkwidth="0" polarity="4" psd="0" precion="0" prodion="0" rgtgaspress="0" rgtion="0" refl="0" trgtgas="0" trgtgaspress="0" trapdrv="1"/><library_search_basic_params add_confirm_mode="0"/><library_search_basic_params accepted_deviation="1" apply_rt_match="0" match_columnname="1" max_deviation="5"/></library_search_params><masslist_layout layout_columntypes="1 2 6 5 3 11 4 " layout_columnwidth="30 60 45 48 45 30 48 "/><cmpdlist_layout layout_columntypes="14 20 1 23 12 26 31 6 52 " layout_columnwidth="23 55 49 60 50 37 272 61 0 "/><cmpdlist_layout layout_columntypes="24 1 2 3 5 18 18 40 7 9 8 " layout_columnwidth="-1 -1 -1 -1 -1 -1 -1 -1 -1 -1 -1 "/><cmpdlist_layout layout_columntypes="6 0 5 3 4 2 12 14 10 11 " layout_columnwidth="-1 -1 -1 -1 -1 -1 -1 -1 -1 -1 "/><cmpdlist_layout layout_columntypes="15 14 6 5 43 11 1 2 17 7 8 9 10 4 3 39 40 41 42 16 18 19 25 20 21 22 23 24 31 26 27 28 29 30 37 32 33 34 35 36 " layout_columnwidth="-1 -1 -1 -1 -1 -1 -1 -1 -1 -1 -1 -1 -1 -1 -1 -1 -1 -1 -1 -1 -1 -1 -1 -1 -1 -1 -1 -1 -1 -1 -1 -1 -1 -1 -1 -1 -1 -1 -1 -1 "/><exclusion_masses/><xml_export_parameters export_detailed_information="0" export_peptide_database_query_information="1"/><smf1D_params max_nr_formulae="500" z="1" rdb_min="0" rdb_max="80" tolerance_ppm="5" tolerance_abs="2" tolerance_ppm_MSn="5" tolerance_abs_MSn="2" use_rel_tolerance="1" use_rel_tolerance_MSn="0" lower_bound_formula="" upper_bound_formula="" electron_configuration="2" electron_configuration_MSn="0" sigma_limit="0.02" sigma_limit_MSn="0.05" HC_Ratio_min="0" HC_Ratio_max="3" filtering="1" patternsearch="0" validate_formulae="1" filter_by_elementratio="1" estimate_carbon_count="1" relative_threshold_base_peak="10" delete_previous_results="1" filter_criteriy="0" adducts_positive_mode="'M+H' " adducts_negative_mode="'M-H' " collect_adducts="0"/><smf3D_params tolerance_neutralloss="2" intensitythresholdabs2="100" intensity_threshold_abs_msms="100" auto_filter="0" nr_explained_peaks="5" highlight_unexplained_peaks="0"/><uv_parameters rt_offset="0"/><target_screening delta_rt="1.5" threshold_sigma="0.05" detection_tolerance="5" identification_tolerance="5" use_tolerance_ppm="0" compound_database="C:\BDALSystemData\BuildingBlocks\TargetScreeningDataBase.csv" use_sampleinfo_xml="0" rt_range_start="0" rt_range_end="0" additional_smoothing="0" create_chromatogram_time_slices="1" rt_window_halfwidth="45" enable_BPC="1" evaluate_qualifier_ions="1" qualifier_ion_intensity_threshold="0" group_id="':' " lc_method_id=":" ms_method_id=":" matrix_id=":" useDB="0" sortanalytes="4"/><automatic_calibration automatic_calibration="0/0" automatic_calibration_use_spectrum_type="0/0" automatic_calibration_retain_data="0/0" automatic_calibration_perform_lockmass="0/0"/><target_screening_scoring threshold1_qualityfactor="0.05" threshold1_massaccuracy="10" threshold1_retentiontime="20" threshold2_retentiontime="40" use_tolerance_ppm="0"/></DataAnalysis_processing_parameters><ms_spectrum info="+MS, 0.2-0.7min #12-41" msmsinfo="All MS" polarity="+" scanmode="fullscan" seq_nr_start="12" seq_nr_end="41" spec_index="0" spec_nrs="12/13/14/15/16/17/18/19/20/21/22/23/24/25/26/27/28/29/30/31/32/33/34/35/36/37/38/39/40/41" rt="0.447575" rt_unit="min"><ms_peaks><pk mz="80.94787606" i="1792" sn="469.966" a="11.4115" fwhm="0.00540053" res="14988.9" algo="Sum"/><pk mz="82.94486621" i="1724.71" sn="448.473" a="9.81182" fwhm="0.0052747" res="15725" algo="Sum"/><pk mz="84.04447208" i="1996.72" sn="514.901" a="12.3966" fwhm="0.0052865" res="15898" algo="Sum"/><pk mz="84.08068144" i="1351.1" sn="348.369" a="8.5735" fwhm="0.00523953" res="16047.4" algo="Sum"/><pk mz="84.95961787" i="13800.5" sn="3533.79" a="79.5664" fwhm="0.00518653" res="16380.8" algo="Sum"/><pk mz="85.02826328" i="1010.22" sn="258.532" a="6.03306" fwhm="0.00540031" res="15745.1" algo="Sum"/><pk mz="86.09634676" i="6707.06" sn="1706.45" a="42.0444" fwhm="0.00533452" res="16139.5" algo="Sum"/><pk mz="87.09962766" i="567.153" sn="143.397" a="3.70058" fwhm="0.00555673" res="15674.6" algo="Sum"/><pk mz="88.07567070" i="532.969" sn="134.01" a="3.30774" fwhm="0.00546062" res="16129.3" algo="Sum"/><pk mz="88.95237025" i="700.437" sn="174.883" a="4.19232" fwhm="0.00527426" res="16865.4" algo="Sum"/><pk mz="90.05492001" i="858.947" sn="213.382" a="5.6389" fwhm="0.00572263" res="15736.6" algo="Sum"/><pk mz="90.97656094" i="16558.9" sn="4093.42" a="96.7281" fwhm="0.00524215" res="17354.8" algo="Sum"/><pk mz="91.05436002" i="1272.19" sn="314.456" a="7.42748" fwhm="0.00527105" res="17274.4" algo="Sum"/><pk mz="93.05725574" i="4430.72" sn="1079.99" a="28.2505" fwhm="0.00571129" res="16293.6" algo="Sum"/><pk mz="93.06986230" i="683.515" sn="166.612" a="4.24129" fwhm="0.00604902" res="15386" algo="Sum"/><pk mz="94.06498226" i="11042.3" sn="2674.05" a="66.768" fwhm="0.00549598" res="17115.2" algo="Sum"/><pk mz="95.06839735" i="812.259" sn="195.412" a="6.57161" fwhm="0.0059093" res="16087.9" algo="Sum"/><pk mz="95.08552877" i="1090.98" sn="262.425" a="6.22895" fwhm="0.00514354" res="18486.4" algo="Sum"/><pk mz="96.07852452" i="2241.05" sn="535.704" a="15.0713" fwhm="0.00575661" res="16690.1" algo="Sum"/><pk mz="96.92170388" i="31571.5" sn="7495.3" a="188.214" fwhm="0.00535786" res="18089.6" algo="Sum"/><pk mz="97.10116624" i="1303.63" sn="309.373" a="8.51849" fwhm="0.00581035" res="16711.8" algo="Sum"/><pk mz="98.91891379" i="13217.5" sn="3091.21" a="83.6733" fwhm="0.00584397" res="16926.7" algo="Sum"/><pk mz="98.99544776" i="1024.33" sn="239.328" a="6.46599" fwhm="0.00554864" res="17841.4" algo="Sum"/><pk mz="99.97989052" i="811.216" sn="188.129" a="4.57657" fwhm="0.00508745" res="19652.2" algo="Sum"/><pk mz="100.07560828" i="514.696" sn="119.338" a="3.49083" fwhm="0.00529709" res="18892.5" algo="Sum"/><pk mz="100.91692465" i="906.529" sn="208.317" a="5.35997" fwhm="0.00544432" res="18536.2" algo="Sum"/><pk mz="100.99119598" i="803.982" sn="184.45" a="5.60612" fwhm="0.00645626" res="15642.4" algo="Sum"/><pk mz="101.07128464" i="840.308" sn="192.721" a="5.6577" fwhm="0.00583451" res="17323" algo="Sum"/><pk mz="102.05506631" i="2588.32" sn="587.939" a="16.7769" fwhm="0.00587916" res="17358.8" algo="Sum"/><pk mz="102.09162852" i="753.616" sn="171.105" a="5.46354" fwhm="0.00628286" res="16249.2" algo="Sum"/><pk mz="103.03886894" i="1805.95" sn="405.748" a="11.6122" fwhm="0.00593436" res="17363.1" algo="Sum"/><pk mz="103.05430827" i="1853.75" sn="416.436" a="12.7777" fwhm="0.00607167" res="16973" algo="Sum"/><pk mz="104.05314593" i="1062.53" sn="235.741" a="8.19553" fwhm="0.00655945" res="15863.1" algo="Sum"/><pk mz="104.10696775" i="14000.5" sn="3104.7" a="87.5442" fwhm="0.00571212" res="18225.6" algo="Sum"/><pk mz="104.99228517" i="4409.9" sn="969.424" a="30.7251" fwhm="0.00585605" res="17928.9" algo="Sum"/><pk mz="105.06980872" i="540.222" sn="118.732" a="3.74402" fwhm="0.00598052" res="17568.7" algo="Sum"/><pk mz="105.11039073" i="773.496" sn="169.98" a="5.4817" fwhm="0.00612985" res="17147.3" algo="Sum"/><pk mz="106.06510529" i="724.59" sn="157.945" a="5.28027" fwhm="0.00620899" res="17082.5" algo="Sum"/><pk mz="106.08618285" i="2388.44" sn="520.593" a="15.4019" fwhm="0.0059298" res="17890.3" algo="Sum"/><pk mz="106.95056419" i="6766.28" sn="1462" a="47.6127" fwhm="0.00626483" res="17071.6" algo="Sum"/><pk mz="107.04918550" i="3242.92" sn="700.594" a="20.8739" fwhm="0.0059383" res="18026.9" algo="Sum"/><pk mz="107.08620224" i="468.604" sn="101.228" a="3.93467" fwhm="0.00760499" res="14081" algo="Sum"/><pk mz="107.96690425" i="465.421" sn="99.659" a="3.04125" fwhm="0.00537076" res="20102.7" algo="Sum"/><pk mz="108.08081882" i="6389.33" sn="1366.95" a="42.5819" fwhm="0.00593361" res="18215" algo="Sum"/><pk mz="108.94861299" i="601.595" sn="127.195" a="4.18997" fwhm="0.0057774" res="18857.7" algo="Sum"/><pk mz="109.08390323" i="489.745" sn="103.249" a="4.7605" fwhm="0.0072297" res="15088.3" algo="Sum"/><pk mz="109.10122990" i="1158.53" sn="244.237" a="7.67392" fwhm="0.00607412" res="17961.7" algo="Sum"/><pk mz="110.00872128" i="23228.8" sn="4813.25" a="165.363" fwhm="0.00616757" res="17836.6" algo="Sum"/><pk mz="110.07117697" i="3302.34" sn="683.892" a="23.0017" fwhm="0.00625118" res="17608.1" algo="Sum"/><pk mz="110.97514814" i="744.563" sn="152.59" a="5.09643" fwhm="0.00603564" res="18386.7" algo="Sum"/><pk mz="111.00996280" i="3778.67" sn="773.5" a="30.1257" fwhm="0.00700524" res="15846.7" algo="Sum"/><pk mz="111.11690361" i="2025.38" sn="414.041" a="13.5125" fwhm="0.00607774" res="18282.6" algo="Sum"/><pk mz="112.00615396" i="3693.39" sn="747.71" a="26.3453" fwhm="0.00641073" res="17471.7" algo="Sum"/><pk mz="112.05204840" i="1083.38" sn="219.326" a="8.30784" fwhm="0.00679896" res="16480.8" algo="Sum"/><pk mz="112.89559137" i="52783.5" sn="10544.2" a="347.17" fwhm="0.00600362" res="18804.6" algo="Sum"/><pk mz="113.00867578" i="998.861" sn="199.504" a="7.05004" fwhm="0.0062192" res="18170.9" algo="Sum"/><pk mz="113.02115727" i="567.262" sn="113.293" a="3.69002" fwhm="0.00622594" res="18153.3" algo="Sum"/><pk mz="113.13255569" i="665.48" sn="132.888" a="4.55404" fwhm="0.00606932" res="18640.1" algo="Sum"/><pk mz="114.06617714" i="6432.23" sn="1267.78" a="45.411" fwhm="0.00635055" res="17961.6" algo="Sum"/><pk mz="114.09122499" i="7482.22" sn="1474.09" a="52.7934" fwhm="0.00638146" res="17878.6" algo="Sum"/><pk mz="114.89307841" i="23720" sn="4602.83" a="167.874" fwhm="0.00647325" res="17748.9" algo="Sum"/><pk mz="115.03699360" i="1455.01" sn="281.579" a="11.1799" fwhm="0.0069209" res="16621.7" algo="Sum"/><pk mz="115.08815517" i="516.034" sn="99.8218" a="4.1211" fwhm="0.0079939" res="14397" algo="Sum"/><pk mz="115.09393720" i="563.279" sn="108.947" a="3.71553" fwhm="0.0067483" res="17055.2" algo="Sum"/><pk mz="116.05302843" i="834.78" sn="159.839" a="6.61946" fwhm="0.0071116" res="16318.8" algo="Sum"/><pk mz="116.07060242" i="16853.4" sn="3226.99" a="116.964" fwhm="0.00629856" res="18428.1" algo="Sum"/><pk mz="116.89107286" i="2842.8" sn="539.702" a="19.9276" fwhm="0.00642165" res="18202.7" algo="Sum"/><pk mz="116.99237793" i="696.145" sn="131.937" a="6.19586" fwhm="0.00699605" res="16722.6" algo="Sum"/><pk mz="117.07354988" i="1155.49" sn="218.901" a="9.30726" fwhm="0.00710786" res="16471" algo="Sum"/><pk mz="118.06545770" i="655.654" sn="122.794" a="5.91768" fwhm="0.00834077" res="14155.2" algo="Sum"/><pk mz="118.08643055" i="46400" sn="8686.96" a="343.107" fwhm="0.00643028" res="18364.1" algo="Sum"/><pk mz="119.01742427" i="1311.65" sn="243.159" a="9.84468" fwhm="0.00691247" res="17217.8" algo="Sum"/><pk mz="119.04951773" i="741.431" sn="137.449" a="6.01127" fwhm="0.00724007" res="16443.1" algo="Sum"/><pk mz="119.08947638" i="2822.33" sn="522.987" a="25.2454" fwhm="0.00799179" res="14901.5" algo="Sum"/><pk mz="120.00346516" i="1267.95" sn="231.35" a="9.57792" fwhm="0.00668666" res="17946.7" algo="Sum"/><pk mz="120.06571653" i="771.905" sn="140.723" a="4.96085" fwhm="0.00651722" res="18422.9" algo="Sum"/><pk mz="120.08110816" i="26284.5" sn="4791.83" a="192.021" fwhm="0.00652141" res="18413.4" algo="Sum"/><pk mz="120.96659181" i="750.831" sn="135.078" a="5.52253" fwhm="0.00648721" res="18646.9" algo="Sum"/><pk mz="120.99562565" i="1498.08" sn="269.434" a="12.5914" fwhm="0.00677221" res="17866.5" algo="Sum"/><pk mz="121.02910124" i="759.671" sn="136.521" a="6.50778" fwhm="0.00743421" res="16280" algo="Sum"/><pk mz="121.06534303" i="480.822" sn="86.2689" a="3.93561" fwhm="0.00734651" res="16479.3" algo="Sum"/><pk mz="121.08443924" i="2245.16" sn="402.647" a="17.6164" fwhm="0.00662443" res="18278.5" algo="Sum"/><pk mz="121.10165033" i="637.724" sn="114.294" a="5.21557" fwhm="0.0069168" res="17508.3" algo="Sum"/><pk mz="122.06027362" i="529.219" sn="93.7129" a="4.66193" fwhm="0.00730756" res="16703.3" algo="Sum"/><pk mz="122.09670309" i="609.718" sn="107.944" a="4.87344" fwhm="0.00667578" res="18289.5" algo="Sum"/><pk mz="122.92495583" i="5989.12" sn="1043.7" a="45.2653" fwhm="0.00689141" res="17837.4" algo="Sum"/><pk mz="123.04457720" i="1634.78" sn="284.641" a="11.7255" fwhm="0.00615087" res="20004.4" algo="Sum"/><pk mz="123.11718747" i="669.974" sn="116.647" a="5.37478" fwhm="0.00722968" res="17029.4" algo="Sum"/><pk mz="123.94128532" i="462.454" sn="79.5677" a="3.57722" fwhm="0.00663833" res="18670.6" algo="Sum"/><pk mz="124.92321942" i="904.71" sn="153.443" a="7.2151" fwhm="0.00676605" res="18463.2" algo="Sum"/><pk mz="125.02159061" i="2313.3" sn="391.795" a="19.0591" fwhm="0.00719675" res="17372" algo="Sum"/><pk mz="125.13305147" i="1018.82" sn="171.998" a="7.40941" fwhm="0.00651719" res="19200.5" algo="Sum"/><pk mz="125.98683026" i="7238.03" sn="1201.2" a="52.0612" fwhm="0.00662435" res="19018.7" algo="Sum"/><pk mz="126.02336858" i="487.899" sn="80.9237" a="4.38408" fwhm="0.00674357" res="18687.9" algo="Sum"/><pk mz="127.03847611" i="571.95" sn="92.8982" a="4.85469" fwhm="0.00737463" res="17226.4" algo="Sum"/><pk mz="127.14902159" i="675.115" sn="109.549" a="5.39895" fwhm="0.00734731" res="17305.5" algo="Sum"/><pk mz="128.01999252" i="23105.7" sn="3712.58" a="175.092" fwhm="0.00690697" res="18534.9" algo="Sum"/><pk mz="128.06885654" i="4024.71" sn="645.915" a="30.564" fwhm="0.00680616" res="18816.6" algo="Sum"/><pk mz="128.98681170" i="1900.29" sn="299.607" a="17.9327" fwhm="0.00720971" res="17890.7" algo="Sum"/><pk mz="129.02112902" i="3569.62" sn="562.801" a="31.3791" fwhm="0.00774406" res="16660.7" algo="Sum"/><pk mz="129.05485234" i="1121.29" sn="176.788" a="8.52323" fwhm="0.00761763" res="16941.6" algo="Sum"/><pk mz="129.06712876" i="1027.79" sn="162.046" a="10.7205" fwhm="0.00906134" res="14243.7" algo="Sum"/><pk mz="130.01765883" i="3520.19" sn="547.095" a="30.1384" fwhm="0.00734335" res="17705.5" algo="Sum"/><pk mz="130.05056309" i="18889" sn="2935.52" a="144.576" fwhm="0.00698866" res="18608.8" algo="Sum"/><pk mz="130.08690137" i="7467.7" sn="1160.39" a="64.8595" fwhm="0.0073321" res="17742.1" algo="Sum"/><pk mz="130.15969825" i="6967.81" sn="1081.59" a="53.9814" fwhm="0.00706099" res="18433.6" algo="Sum"/><pk mz="131.01946229" i="1009.99" sn="154.213" a="12.7214" fwhm="0.00829202" res="15800.7" algo="Sum"/><pk mz="131.05213484" i="1627.37" sn="248.259" a="20.5087" fwhm="0.0106929" res="12256" algo="Sum"/><pk mz="131.08945434" i="676.601" sn="103.116" a="6.91436" fwhm="0.00926338" res="14151.4" algo="Sum"/><pk mz="131.16329500" i="628.754" sn="95.6242" a="5.15286" fwhm="0.00723161" res="18137.5" algo="Sum"/><pk mz="132.07795503" i="3566.16" sn="529.293" a="32.1285" fwhm="0.00819174" res="16123.3" algo="Sum"/><pk mz="132.10275651" i="10580.5" sn="1569.44" a="83.4959" fwhm="0.00706212" res="18705.8" algo="Sum"/><pk mz="132.98827828" i="900.221" sn="131.149" a="8.24419" fwhm="0.00698097" res="19050.1" algo="Sum"/><pk mz="133.03268529" i="1367.11" sn="198.976" a="10.7813" fwhm="0.00692906" res="19199.2" algo="Sum"/><pk mz="133.10204414" i="1269.5" sn="184.62" a="17.6307" fwhm="0.0134785" res="9875.17" algo="Sum"/><pk mz="134.01984936" i="2128.89" sn="304.687" a="16.1295" fwhm="0.00696206" res="19250" algo="Sum"/><pk mz="135.00379362" i="69059.9" sn="9704.93" a="543.144" fwhm="0.00703438" res="19192" algo="Sum"/><pk mz="135.11782686" i="1393.36" sn="195.815" a="10.6491" fwhm="0.00698361" res="19347.8" algo="Sum"/><pk mz="136.00719421" i="2400.77" sn="333.67" a="20.9574" fwhm="0.00775304" res="17542.4" algo="Sum"/><pk mz="136.02245919" i="2458.43" sn="341.684" a="20.5106" fwhm="0.00767088" res="17732.3" algo="Sum"/><pk mz="136.04900123" i="5610.79" sn="779.751" a="45.4924" fwhm="0.00729262" res="18655.7" algo="Sum"/><pk mz="136.07572950" i="8273.88" sn="1149.85" a="71.2322" fwhm="0.00778132" res="17487.5" algo="Sum"/><pk mz="136.11378394" i="470.672" sn="65.4108" a="5.28881" fwhm="0.00906583" res="15013.9" algo="Sum"/><pk mz="137.00822220" i="542.69" sn="74.3681" a="5.47264" fwhm="0.00831109" res="16485" algo="Sum"/><pk mz="137.02809128" i="643.958" sn="88.2227" a="6.15635" fwhm="0.00898051" res="15258.4" algo="Sum"/><pk mz="137.06046676" i="3162.14" sn="432.848" a="30.8081" fwhm="0.00811237" res="16895.2" algo="Sum"/><pk mz="137.07768649" i="702.393" sn="96.1095" a="6.8372" fwhm="0.0098075" res="13976.8" algo="Sum"/><pk mz="137.13354396" i="590.417" sn="80.7062" a="5.43176" fwhm="0.00758986" res="18068" algo="Sum"/><pk mz="138.05380020" i="956.221" sn="128.982" a="8.39749" fwhm="0.00793436" res="17399.5" algo="Sum"/><pk mz="138.09213341" i="486.539" sn="65.6325" a="4.80369" fwhm="0.00683047" res="20217.1" algo="Sum"/><pk mz="138.90744052" i="2605.06" sn="346.633" a="22.4226" fwhm="0.00785294" res="17688.6" algo="Sum"/><pk mz="139.14936122" i="516.409" sn="68.4994" a="4.44962" fwhm="0.00742008" res="18753.1" algo="Sum"/><pk mz="139.53239635" i="503.622" sn="66.477" a="3.93177" fwhm="0.00694238" res="20098.6" algo="Sum"/><pk mz="139.91561331" i="803.45" sn="105.251" a="6.85355" fwhm="0.00771007" res="18147.1" algo="Sum"/><pk mz="140.06920469" i="41479.3" sn="5413.77" a="348.763" fwhm="0.00751422" res="18640.6" algo="Sum"/><pk mz="140.90449375" i="1734.72" sn="222.578" a="15.0127" fwhm="0.00772507" res="18239.9" algo="Sum"/><pk mz="140.99669161" i="584.117" sn="74.9291" a="7.43169" fwhm="0.00833503" res="16916.2" algo="Sum"/><pk mz="141.07223587" i="2533.14" sn="324.945" a="23.2174" fwhm="0.00793737" res="17773.2" algo="Sum"/><pk mz="141.16510742" i="548.525" sn="70.3447" a="4.37937" fwhm="0.00723654" res="19507.3" algo="Sum"/><pk mz="143.01715476" i="1697.29" sn="211.537" a="15.846" fwhm="0.00800393" res="17868.4" algo="Sum"/><pk mz="143.03228695" i="517.274" sn="64.4569" a="5.4623" fwhm="0.0104953" res="13628.2" algo="Sum"/><pk mz="143.99787214" i="2999.95" sn="365.751" a="25.5146" fwhm="0.00767406" res="18764.2" algo="Sum"/><pk mz="144.04345912" i="582.389" sn="70.9644" a="6.072" fwhm="0.0084976" res="16951.1" algo="Sum"/><pk mz="144.08183876" i="740.832" sn="90.218" a="6.7368" fwhm="0.0080042" res="18000.8" algo="Sum"/><pk mz="144.10317442" i="605.826" sn="73.7764" a="5.95858" fwhm="0.00816269" res="17653.9" algo="Sum"/><pk mz="144.17566919" i="593.891" sn="72.1807" a="5.27768" fwhm="0.00812573" res="17743.1" algo="Sum"/><pk mz="145.05025150" i="2205.94" sn="263.787" a="20.4651" fwhm="0.00770804" res="18818.1" algo="Sum"/><pk mz="145.10082452" i="495.766" sn="59.1994" a="5.06036" fwhm="0.00920326" res="15766.2" algo="Sum"/><pk mz="146.03077478" i="5476.72" sn="643.828" a="46.4809" fwhm="0.00754252" res="19361" algo="Sum"/><pk mz="146.06083139" i="2082.23" sn="244.762" a="19.3255" fwhm="0.00783066" res="18652.4" algo="Sum"/><pk mz="146.11886714" i="1266.68" sn="148.894" a="11.4951" fwhm="0.00822692" res="17761.1" algo="Sum"/><pk mz="146.99764679" i="1297.33" sn="149.683" a="12.7115" fwhm="0.00825734" res="17802.1" algo="Sum"/><pk mz="147.03165586" i="964.772" sn="111.313" a="9.21824" fwhm="0.00899259" res="16350.3" algo="Sum"/><pk mz="147.04509041" i="814.319" sn="93.9541" a="8.26178" fwhm="0.00961301" res="15296.5" algo="Sum"/><pk mz="147.07753260" i="4930.99" sn="568.926" a="44.5759" fwhm="0.00822302" res="17886.1" algo="Sum"/><pk mz="147.11452193" i="4038.85" sn="465.993" a="39.8984" fwhm="0.00878946" res="16737.6" algo="Sum"/><pk mz="148.00494886" i="1064.22" sn="121.328" a="9.54729" fwhm="0.00818054" res="18092.3" algo="Sum"/><pk mz="148.02814872" i="1171.7" sn="133.582" a="14.4446" fwhm="0.00861318" res="17186.2" algo="Sum"/><pk mz="148.06182726" i="1779.36" sn="202.851" a="16.1745" fwhm="0.0078858" res="18775.7" algo="Sum"/><pk mz="148.07937943" i="471.282" sn="53.6986" a="5.13778" fwhm="0.0113983" res="12991.3" algo="Sum"/><pk mz="148.93628958" i="1565.05" sn="175.209" a="14.002" fwhm="0.00806845" res="18459.1" algo="Sum"/><pk mz="149.02369821" i="18766.5" sn="2098.84" a="198.961" fwhm="0.00947047" res="15735.6" algo="Sum"/><pk mz="149.06101106" i="2032.86" sn="227.134" a="18.7279" fwhm="0.00829456" res="17970.9" algo="Sum"/><pk mz="149.13376227" i="933.863" sn="104.086" a="8.26552" fwhm="0.00776966" res="19194.4" algo="Sum"/><pk mz="149.99390176" i="933.841" sn="102.582" a="8.4218" fwhm="0.00818511" res="18325.2" algo="Sum"/><pk mz="150.01530875" i="1314.73" sn="144.376" a="11.8888" fwhm="0.00990531" res="15144.9" algo="Sum"/><pk mz="150.02724167" i="1643.82" sn="180.482" a="16.5167" fwhm="0.00947118" res="15840.4" algo="Sum"/><pk mz="150.05998048" i="1010.3" sn="110.903" a="10.1662" fwhm="0.00903585" res="16607.2" algo="Sum"/><pk mz="150.93346408" i="528.099" sn="57.3647" a="5.14691" fwhm="0.00842401" res="17917.1" algo="Sum"/><pk mz="150.97787612" i="25498.6" sn="2769.74" a="235.45" fwhm="0.0083039" res="18181.6" algo="Sum"/><pk mz="151.03630184" i="561.553" sn="60.9637" a="6.22985" fwhm="0.0110068" res="13722.1" algo="Sum"/><pk mz="151.04876024" i="1846.17" sn="200.425" a="17.6093" fwhm="0.00783692" res="19274" algo="Sum"/><pk mz="151.11295616" i="508.925" sn="55.2322" a="5.24558" fwhm="0.00847605" res="17828.2" algo="Sum"/><pk mz="151.98184030" i="1008.48" sn="108.789" a="10.1016" fwhm="0.00862324" res="17624.7" algo="Sum"/><pk mz="152.02346767" i="6310.14" sn="680.698" a="69.1632" fwhm="0.00854122" res="17798.8" algo="Sum"/><pk mz="152.04772457" i="466.771" sn="50.3522" a="4.9592" fwhm="0.00950445" res="15997.5" algo="Sum"/><pk mz="152.97625697" i="1940.96" sn="207.74" a="19.4871" fwhm="0.00869172" res="17600.2" algo="Sum"/><pk mz="153.02404510" i="529.908" sn="56.7159" a="10.2009" fwhm="0.0137655" res="11116.5" algo="Sum"/><pk mz="153.09055696" i="563.817" sn="60.3452" a="6.13165" fwhm="0.00935897" res="16357.6" algo="Sum"/><pk mz="154.02290376" i="518.718" sn="55.2048" a="6.11583" fwhm="0.0141123" res="10914.1" algo="Sum"/><pk mz="154.08545960" i="767.633" sn="81.6892" a="7.75252" fwhm="0.00867028" res="17771.7" algo="Sum"/><pk mz="154.88155059" i="1200.19" sn="126.346" a="10.3925" fwhm="0.00809515" res="19132.6" algo="Sum"/><pk mz="154.97529716" i="633.225" sn="66.6292" a="6.90038" fwhm="0.00958899" res="16161.8" algo="Sum"/><pk mz="155.07994521" i="674.666" sn="70.9886" a="8.10371" fwhm="0.00994135" res="15599.5" algo="Sum"/><pk mz="155.18082054" i="566.092" sn="59.4274" a="4.54944" fwhm="0.00737799" res="21032.9" algo="Sum"/><pk mz="156.04320061" i="19420.5" sn="1998.24" a="180.74" fwhm="0.00830105" res="18798" algo="Sum"/><pk mz="156.07788178" i="3094.38" sn="317.928" a="30.98" fwhm="0.00871453" res="17910.1" algo="Sum"/><pk mz="156.87900677" i="911.408" sn="92.04" a="8.07891" fwhm="0.00841116" res="18651.3" algo="Sum"/><pk mz="157.04728711" i="1563.94" sn="157.43" a="17.654" fwhm="0.00900641" res="17437.3" algo="Sum"/><pk mz="157.08429142" i="3807.97" sn="383.11" a="42.2574" fwhm="0.0096682" res="16247.5" algo="Sum"/><pk mz="158.04146046" i="1567.34" sn="154.16" a="16.763" fwhm="0.00892147" res="17714.7" algo="Sum"/><pk mz="158.09281667" i="607.265" sn="59.7293" a="10.3076" fwhm="0.0147541" res="10715.1" algo="Sum"/><pk mz="158.96525076" i="14138.3" sn="1371.15" a="127.913" fwhm="0.00817729" res="19439.8" algo="Sum"/><pk mz="159.01213599" i="1829.74" sn="177.265" a="24.0453" fwhm="0.0141981" res="11199.5" algo="Sum"/><pk mz="159.04292994" i="4458.01" sn="431.739" a="46.7493" fwhm="0.00870712" res="18265.9" algo="Sum"/><pk mz="159.07783071" i="1719.37" sn="166.509" a="18.0533" fwhm="0.00891213" res="17849.6" algo="Sum"/><pk mz="159.09204139" i="650.917" sn="63.0368" a="5.83919" fwhm="0.00743435" res="21399.6" algo="Sum"/><pk mz="160.03650930" i="899.078" sn="86.0024" a="9.59001" fwhm="0.0128689" res="12436" algo="Sum"/><pk mz="160.06162001" i="1928.03" sn="184.428" a="19.8629" fwhm="0.00913846" res="17515.2" algo="Sum"/><pk mz="160.13438285" i="983.893" sn="94.1155" a="10.187" fwhm="0.00927222" res="17270.3" algo="Sum"/><pk mz="161.02056561" i="682.38" sn="64.2248" a="16.5353" fwhm="0.0213042" res="7558.15" algo="Sum"/><pk mz="161.09745627" i="1038.21" sn="97.7155" a="12.5672" fwhm="0.00953003" res="16904.2" algo="Sum"/><pk mz="161.13227360" i="1754.24" sn="165.107" a="18.6245" fwhm="0.00992873" res="16228.9" algo="Sum"/><pk mz="162.00897895" i="666.126" sn="61.5948" a="7.11761" fwhm="0.00879665" res="18417.1" algo="Sum"/><pk mz="162.05142511" i="3092.68" sn="285.431" a="33.1038" fwhm="0.00921214" res="17591.1" algo="Sum"/><pk mz="162.11367358" i="52310.5" sn="4817.02" a="483.373" fwhm="0.00826678" res="19610.3" algo="Sum"/><pk mz="163.03614924" i="529.541" sn="47.6906" a="7.26472" fwhm="0.0115832" res="14075.2" algo="Sum"/><pk mz="163.07696507" i="677.955" sn="61.0216" a="8.28162" fwhm="0.00878144" res="18570.6" algo="Sum"/><pk mz="163.11768401" i="4336.16" sn="390.074" a="57.9923" fwhm="0.0118489" res="13766.5" algo="Sum"/><pk mz="163.14911339" i="509.946" sn="45.8496" a="5.7088" fwhm="0.00924574" res="17645.9" algo="Sum"/><pk mz="164.03075072" i="2167.63" sn="192.399" a="23.304" fwhm="0.00927234" res="17690.3" algo="Sum"/><pk mz="164.12042932" i="483.936" sn="42.9311" a="5.31721" fwhm="0.00949704" res="17281.2" algo="Sum"/><pk mz="164.12723012" i="556.759" sn="49.3913" a="5.62244" fwhm="0.00996554" res="16469.5" algo="Sum"/><pk mz="164.91040855" i="543.362" sn="47.9234" a="5.49967" fwhm="0.0089894" res="18345" algo="Sum"/><pk mz="164.99413762" i="1513.93" sn="133.526" a="14.459" fwhm="0.00960367" res="17180.3" algo="Sum"/><pk mz="165.01418387" i="5178.16" sn="456.715" a="58.0592" fwhm="0.00964159" res="17114.8" algo="Sum"/><pk mz="165.05568650" i="4208.99" sn="371.245" a="43.7769" fwhm="0.00910091" res="18136.2" algo="Sum"/><pk mz="165.98911690" i="739.504" sn="64.9776" a="8.81065" fwhm="0.0096599" res="17183.3" algo="Sum"/><pk mz="166.02736325" i="1944.35" sn="170.847" a="21.0526" fwhm="0.00848159" res="19575" algo="Sum"/><pk mz="166.05913215" i="557.541" sn="48.9903" a="5.57356" fwhm="0.00866468" res="19165.1" algo="Sum"/><pk mz="166.08737524" i="11610.2" sn="1020.17" a="109.243" fwhm="0.00830226" res="20005.1" algo="Sum"/><pk mz="166.95185862" i="6608" sn="575.059" a="67.7785" fwhm="0.00879648" res="18979.4" algo="Sum"/><pk mz="167.03429398" i="927.136" sn="80.6836" a="12.0981" fwhm="0.0106207" res="15727.2" algo="Sum"/><pk mz="167.09058114" i="1229.25" sn="106.975" a="12.6992" fwhm="0.00889571" res="18783.3" algo="Sum"/><pk mz="168.95009131" i="991.848" sn="84.6832" a="10.524" fwhm="0.00941354" res="17947.6" algo="Sum"/><pk mz="169.03705693" i="771.036" sn="65.6541" a="8.80971" fwhm="0.010458" res="16163.4" algo="Sum"/><pk mz="169.05941543" i="3009.4" sn="256.09" a="33.2979" fwhm="0.00917434" res="18427.4" algo="Sum"/><pk mz="169.09560219" i="1391.04" sn="118.3" a="15.5693" fwhm="0.0118101" res="14317.9" algo="Sum"/><pk mz="169.19622018" i="697.128" sn="59.1943" a="7.03525" fwhm="0.00955916" res="17699.9" algo="Sum"/><pk mz="169.98693288" i="3359.09" sn="279.801" a="34.0878" fwhm="0.00923973" res="18397.4" algo="Sum"/><pk mz="170.03550470" i="808.396" sn="67.2073" a="14.2271" fwhm="0.0177287" res="9590.99" algo="Sum"/><pk mz="170.06060390" i="564.642" sn="46.9299" a="6.82127" fwhm="0.0115509" res="14722.7" algo="Sum"/><pk mz="170.09511547" i="1757.87" sn="146.027" a="22.2717" fwhm="0.0106144" res="16025" algo="Sum"/><pk mz="170.85531267" i="722.014" sn="59.1662" a="7.8495" fwhm="0.0097163" res="17584.4" algo="Sum"/><pk mz="171.10038128" i="2255.48" sn="183.813" a="23.0937" fwhm="0.0090251" res="18958.3" algo="Sum"/><pk mz="172.09618702" i="551.631" sn="44.4033" a="9.18454" fwhm="0.0131271" res="13110" algo="Sum"/><pk mz="172.85270489" i="603.474" sn="47.907" a="6.37845" fwhm="0.00958388" res="18035.8" algo="Sum"/><pk mz="172.98068435" i="1160.41" sn="91.9815" a="12.0191" fwhm="0.00901674" res="19184.4" algo="Sum"/><pk mz="173.03038055" i="574.611" sn="45.5475" a="7.29792" fwhm="0.0116616" res="14837.6" algo="Sum"/><pk mz="173.05948455" i="490.013" sn="38.8416" a="4.92055" fwhm="0.0118805" res="14566.7" algo="Sum"/><pk mz="173.07977589" i="5128.26" sn="406.5" a="59.9007" fwhm="0.00914278" res="18930.8" algo="Sum"/><pk mz="174.93915582" i="3834.74" sn="296.765" a="36.9343" fwhm="0.00885171" res="19763.3" algo="Sum"/><pk mz="174.99300992" i="1571.79" sn="121.638" a="22.3066" fwhm="0.0116561" res="15013" algo="Sum"/><pk mz="175.03379065" i="6989.28" sn="540.89" a="79.836" fwhm="0.00958614" res="18259" algo="Sum"/><pk mz="175.12006570" i="6649.91" sn="513.04" a="72.2306" fwhm="0.00955825" res="18321.3" algo="Sum"/><pk mz="175.14888155" i="889.903" sn="68.5318" a="9.91857" fwhm="0.0103888" res="16859.4" algo="Sum"/><pk mz="175.53435163" i="554.135" sn="42.0691" a="5.072" fwhm="0.0084246" res="20835.9" algo="Sum"/><pk mz="176.03568357" i="493.627" sn="37.0448" a="8.73732" fwhm="0.0168761" res="10431" algo="Sum"/><pk mz="176.06696465" i="4980.34" sn="373.266" a="54.2204" fwhm="0.00956433" res="18408.7" algo="Sum"/><pk mz="176.12394256" i="635.025" sn="47.474" a="8.45451" fwhm="0.0130153" res="13532" algo="Sum"/><pk mz="177.00867992" i="547.93" sn="39.973" a="5.30374" fwhm="0.0111284" res="15906.1" algo="Sum"/><pk mz="177.02567869" i="2429.35" sn="177.157" a="26.9481" fwhm="0.00970086" res="18248.5" algo="Sum"/><pk mz="177.06229551" i="1981.74" sn="144.37" a="28.8428" fwhm="0.0118133" res="14988.4" algo="Sum"/><pk mz="177.08966103" i="516.473" sn="37.5926" a="5.11022" fwhm="0.0102752" res="17234.6" algo="Sum"/><pk mz="177.10345819" i="485.331" sn="35.3139" a="7.15858" fwhm="0.0157306" res="11258.5" algo="Sum"/><pk mz="178.02594475" i="1147.37" sn="82.1354" a="13.1292" fwhm="0.0105869" res="16815.7" algo="Sum"/><pk mz="178.06071192" i="812.185" sn="58.1411" a="10.684" fwhm="0.0109256" res="16297.5" algo="Sum"/><pk mz="179.10639716" i="677.579" sn="47.6155" a="9.18461" fwhm="0.0138105" res="12968.8" algo="Sum"/><pk mz="180.00463802" i="1258.39" sn="87.449" a="13.6592" fwhm="0.00965003" res="18653.3" algo="Sum"/><pk mz="180.10186244" i="511.327" sn="35.5315" a="7.24573" fwhm="0.011201" res="16079" algo="Sum"/><pk mz="180.98853856" i="926.541" sn="63.1118" a="10.5173" fwhm="0.00960137" res="18850.3" algo="Sum"/><pk mz="181.08613313" i="2652.84" sn="180.7" a="31.767" fwhm="0.00971761" res="18634.8" algo="Sum"/><pk mz="182.08244026" i="2414.25" sn="161.066" a="28.7394" fwhm="0.0103575" res="17579.7" algo="Sum"/><pk mz="183.01844086" i="583.002" sn="37.7943" a="9.40995" fwhm="0.0127678" res="14334.4" algo="Sum"/><pk mz="184.07434528" i="2357.95" sn="148.374" a="26.2322" fwhm="0.0104158" res="17672.6" algo="Sum"/><pk mz="184.09550571" i="5605.67" sn="352.709" a="64.5586" fwhm="0.0100329" res="18349.1" algo="Sum"/><pk mz="185.03320545" i="1217.06" sn="74.9283" a="18.1105" fwhm="0.0116329" res="15906" algo="Sum"/><pk mz="185.07609993" i="507.29" sn="31.2284" a="10.2379" fwhm="0.0195493" res="9467.17" algo="Sum"/><pk mz="185.11586825" i="40137.2" sn="2470.33" a="423.745" fwhm="0.009453" res="19582.8" algo="Sum"/><pk mz="185.96096741" i="1400.49" sn="85.286" a="15.4" fwhm="0.00989452" res="18794.3" algo="Sum"/><pk mz="186.11919173" i="3843.27" sn="233.992" a="42.8181" fwhm="0.00994898" res="18707.4" algo="Sum"/><pk mz="187.05873323" i="4296.66" sn="256.991" a="52.4428" fwhm="0.0100762" res="18564.3" algo="Sum"/><pk mz="187.11982266" i="465.293" sn="27.83" a="8.63225" fwhm="0.0180977" res="10339.4" algo="Sum"/><pk mz="188.07135216" i="11616" sn="685.768" a="133.726" fwhm="0.0101554" res="18519.3" algo="Sum"/><pk mz="189.02326610" i="1787.86" sn="103.725" a="28.5784" fwhm="0.0139165" res="13582.7" algo="Sum"/><pk mz="189.05354527" i="500.043" sn="28.9964" a="7.4456" fwhm="0.0170521" res="11086.8" algo="Sum"/><pk mz="189.07456564" i="3284.51" sn="190.462" a="39.4513" fwhm="0.0103653" res="18241.1" algo="Sum"/><pk mz="189.13461995" i="596.236" sn="34.466" a="9.98008" fwhm="0.015153" res="12481.6" algo="Sum"/><pk mz="189.16345874" i="649.478" sn="37.4847" a="7.96447" fwhm="0.0107019" res="17675.8" algo="Sum"/><pk mz="190.91300456" i="1085.78" sn="59.6406" a="11.5305" fwhm="0.00969699" res="19687.9" algo="Sum"/><pk mz="191.01026962" i="849.749" sn="46.4816" a="12.1162" fwhm="0.0148187" res="12889.8" algo="Sum"/><pk mz="191.04116336" i="15618.5" sn="853.602" a="177.53" fwhm="0.0100099" res="19085.3" algo="Sum"/><pk mz="191.07724595" i="3976.79" sn="217.051" a="55.4387" fwhm="0.0118267" res="16156.4" algo="Sum"/><pk mz="191.10544439" i="533.291" sn="29.0758" a="7.74305" fwhm="0.011733" res="16287.8" algo="Sum"/><pk mz="192.02595397" i="1386.38" sn="74.2459" a="13.4584" fwhm="0.0107984" res="17782.8" algo="Sum"/><pk mz="192.04165447" i="2316.28" sn="124.045" a="30.6535" fwhm="0.0125837" res="15261.2" algo="Sum"/><pk mz="192.96251496" i="2662.4" sn="140.221" a="30.2311" fwhm="0.0102487" res="18828.1" algo="Sum"/><pk mz="193.00230921" i="1835.33" sn="96.6616" a="21.7666" fwhm="0.010809" res="17855.7" algo="Sum"/><pk mz="193.03703597" i="713.469" sn="37.5764" a="13.0296" fwhm="0.01929" res="10007.1" algo="Sum"/><pk mz="193.12277507" i="493.241" sn="25.9756" a="6.36545" fwhm="0.00988644" res="19534.1" algo="Sum"/><pk mz="194.02299223" i="545.329" sn="28.3774" a="6.36519" fwhm="0.0112786" res="17202.7" algo="Sum"/><pk mz="194.95989458" i="913.518" sn="46.7166" a="12.3753" fwhm="0.0120952" res="16118.8" algo="Sum"/><pk mz="195.10039122" i="925.686" sn="47.3319" a="15.7272" fwhm="0.0123282" res="15825.6" algo="Sum"/><pk mz="196.86593810" i="4123.6" sn="203.913" a="45.1218" fwhm="0.00970066" res="20294.1" algo="Sum"/><pk mz="196.99728875" i="531.489" sn="26.1602" a="7.92112" fwhm="0.011071" res="17793.9" algo="Sum"/><pk mz="197.07967020" i="1135.24" sn="55.6759" a="14.2215" fwhm="0.0115056" res="17129.1" algo="Sum"/><pk mz="197.10284914" i="949.916" sn="46.5311" a="9.51904" fwhm="0.0102353" res="19257.1" algo="Sum"/><pk mz="197.11528791" i="1355.89" sn="66.3824" a="18.7107" fwhm="0.0121668" res="16201.1" algo="Sum"/><pk mz="198.08615232" i="808.757" sn="38.6859" a="13.492" fwhm="0.0118365" res="16735.2" algo="Sum"/><pk mz="198.86292655" i="3832.39" sn="180.892" a="42.5825" fwhm="0.00998867" res="19908.9" algo="Sum"/><pk mz="199.09460556" i="549.454" sn="25.764" a="9.61094" fwhm="0.0136585" res="14576.6" algo="Sum"/><pk mz="199.13145196" i="1156.71" sn="54.2094" a="14.3576" fwhm="0.0108877" res="18289.5" algo="Sum"/><pk mz="200.04174533" i="1834.03" sn="84.9723" a="20.4543" fwhm="0.0100715" res="19862.2" algo="Sum"/><pk mz="200.06927085" i="2257.79" sn="104.605" a="26.861" fwhm="0.0106526" res="18781.2" algo="Sum"/><pk mz="200.86017285" i="1366.63" sn="62.3747" a="14.619" fwhm="0.0098582" res="20374.9" algo="Sum"/><pk mz="201.07415985" i="495.571" sn="22.5824" a="4.51396" fwhm="0.00880897" res="22826.1" algo="Sum"/><pk mz="201.08933323" i="1447.69" sn="65.9687" a="18.2183" fwhm="0.0102552" res="19608.5" algo="Sum"/><pk mz="201.18567019" i="1973.68" sn="89.9334" a="24.5473" fwhm="0.0107524" res="18710.8" algo="Sum"/><pk mz="202.03380112" i="811.054" sn="36.5594" a="11.2916" fwhm="0.0117117" res="17250.6" algo="Sum"/><pk mz="202.99084401" i="2068.73" sn="91.75" a="27.617" fwhm="0.010827" res="18748.5" algo="Sum"/><pk mz="203.03291836" i="4359.76" sn="193.359" a="41.251" fwhm="0.00944487" res="21496.6" algo="Sum"/><pk mz="203.05358441" i="213058" sn="9449.31" a="2127.77" fwhm="0.00884027" res="22969.2" algo="Sum"/><pk mz="203.10355165" i="794.561" sn="35.2394" a="11.8128" fwhm="0.0131318" res="15466.6" algo="Sum"/><pk mz="203.15008175" i="653.472" sn="28.9384" a="11.9959" fwhm="0.0173061" res="11738.7" algo="Sum"/><pk mz="203.18085641" i="475.088" sn="21.0069" a="5.93962" fwhm="0.011229" res="18094.2" algo="Sum"/><pk mz="204.05695743" i="14094.1" sn="611.438" a="172.588" fwhm="0.0108543" res="18799.6" algo="Sum"/><pk mz="204.12378596" i="17452.8" sn="755.942" a="210.865" fwhm="0.0105776" res="19297.7" algo="Sum"/><pk mz="204.95756624" i="641.099" sn="27.2492" a="7.9789" fwhm="0.0103664" res="19771.3" algo="Sum"/><pk mz="205.00238108" i="1038.42" sn="44.0569" a="12.9612" fwhm="0.0102203" res="20058.3" algo="Sum"/><pk mz="205.05810700" i="2943.6" sn="124.646" a="45.1885" fwhm="0.0128184" res="15997.2" algo="Sum"/><pk mz="205.08884989" i="3132.6" sn="132.5" a="65.8653" fwhm="0.0217219" res="9441.57" algo="Sum"/><pk mz="205.12549610" i="2189.52" sn="92.5496" a="34.7648" fwhm="0.0143263" res="14318.2" algo="Sum"/><pk mz="206.89454786" i="8380.41" sn="341.554" a="98.9858" fwhm="0.0108433" res="19080.5" algo="Sum"/><pk mz="206.98083826" i="533.035" sn="21.6999" a="7.82652" fwhm="0.0139269" res="14861.9" algo="Sum"/><pk mz="207.01503158" i="6932.6" sn="282.226" a="84.5494" fwhm="0.0104688" res="19774.5" algo="Sum"/><pk mz="207.05176152" i="1265.32" sn="51.511" a="21.6423" fwhm="0.0134075" res="15443" algo="Sum"/><pk mz="207.11036872" i="1126.26" sn="45.8487" a="16.1649" fwhm="0.0151401" res="13679.6" algo="Sum"/><pk mz="208.01690495" i="618.534" sn="24.963" a="8.89179" fwhm="0.0125883" res="16524.6" algo="Sum"/><pk mz="208.89157336" i="5622.24" sn="223.375" a="65.8278" fwhm="0.0104537" res="19982.5" algo="Sum"/><pk mz="208.93612310" i="1472.18" sn="58.4885" a="18.6953" fwhm="0.011193" res="18666.7" algo="Sum"/><pk mz="209.01365314" i="631.755" sn="25.0956" a="8.56825" fwhm="0.0114748" res="18215.1" algo="Sum"/><pk mz="209.11562246" i="2047.59" sn="81.3376" a="27.3075" fwhm="0.0113144" res="18482.3" algo="Sum"/><pk mz="210.05078337" i="2699.99" sn="106.159" a="31.3237" fwhm="0.0102863" res="20420.5" algo="Sum"/><pk mz="210.88848746" i="799.135" sn="31.099" a="10.4571" fwhm="0.0123582" res="17064.7" algo="Sum"/><pk mz="210.93376978" i="543.404" sn="21.147" a="7.87336" fwhm="0.0125887" res="16755.9" algo="Sum"/><pk mz="211.01121907" i="519.362" sn="20.2084" a="9.53392" fwhm="0.0156708" res="13465.2" algo="Sum"/><pk mz="211.05217874" i="465.055" sn="18.0954" a="11.4641" fwhm="0.0218899" res="9641.52" algo="Sum"/><pk mz="211.09504633" i="722.209" sn="28.0635" a="10.6024" fwhm="0.0125377" res="16836.8" algo="Sum"/><pk mz="211.13099868" i="2823.95" sn="109.614" a="39.2549" fwhm="0.0115051" res="18351.1" algo="Sum"/><pk mz="212.83958026" i="2076.85" sn="77.8117" a="25.269" fwhm="0.0110109" res="19329.8" algo="Sum"/><pk mz="213.00054007" i="1158.95" sn="43.1365" a="15.2003" fwhm="0.0115337" res="18467.6" algo="Sum"/><pk mz="213.07494176" i="708.136" sn="26.3187" a="10.7627" fwhm="0.0108874" res="19570.8" algo="Sum"/><pk mz="213.11042779" i="1183.25" sn="43.9284" a="18.8539" fwhm="0.0123603" res="17241.5" algo="Sum"/><pk mz="213.14673129" i="2572.98" sn="95.4067" a="32.3801" fwhm="0.0105353" res="20231.7" algo="Sum"/><pk mz="214.00700171" i="1440.77" sn="52.5187" a="20.0972" fwhm="0.0121795" res="17571.1" algo="Sum"/><pk mz="214.83686386" i="2175.02" sn="78.0235" a="26.6509" fwhm="0.0112351" res="19121.9" algo="Sum"/><pk mz="215.01651054" i="1388.39" sn="49.7097" a="20.6851" fwhm="0.012234" res="17575.4" algo="Sum"/><pk mz="215.12608864" i="700.515" sn="25.0787" a="10.5664" fwhm="0.0125383" res="17157.5" algo="Sum"/><pk mz="216.01593575" i="724.105" sn="25.6927" a="12.0412" fwhm="0.0119985" res="18003.5" algo="Sum"/><pk mz="216.83368737" i="812.95" sn="28.4208" a="10.1216" fwhm="0.0105762" res="20502.1" algo="Sum"/><pk mz="216.92323623" i="28930.7" sn="1010.89" a="336.729" fwhm="0.0106405" res="20386.6" algo="Sum"/><pk mz="216.95411040" i="682.048" sn="23.832" a="10.8951" fwhm="0.0177401" res="12229.6" algo="Sum"/><pk mz="217.08257043" i="1290.66" sn="45.0947" a="15.8508" fwhm="0.0136784" res="15870.4" algo="Sum"/><pk mz="217.10566300" i="3756.52" sn="131.253" a="56.6414" fwhm="0.0115387" res="18815.5" algo="Sum"/><pk mz="217.15900626" i="656.103" sn="22.9091" a="9.8639" fwhm="0.0127658" res="17011.1" algo="Sum"/><pk mz="217.92636165" i="739.976" sn="25.5675" a="8.73939" fwhm="0.0102101" res="21344.2" algo="Sum"/><pk mz="218.13945669" i="529.94" sn="18.2915" a="7.43001" fwhm="0.0115603" res="18869.7" algo="Sum"/><pk mz="218.92022773" i="9443.37" sn="321.229" a="114.018" fwhm="0.0108139" res="20244.3" algo="Sum"/><pk mz="218.96482522" i="800.878" sn="27.1929" a="15.5335" fwhm="0.016882" res="12970.3" algo="Sum"/><pk mz="219.02727441" i="260081" sn="8806.79" a="2662.87" fwhm="0.00914344" res="23954.6" algo="Sum"/><pk mz="219.08393022" i="2563.7" sn="86.6098" a="46.6464" fwhm="0.0135823" res="16130.1" algo="Sum"/><pk mz="219.13719000" i="540.196" sn="18.2102" a="9.49098" fwhm="0.0157613" res="13903.5" algo="Sum"/><pk mz="219.17486730" i="772.85" sn="26.0122" a="9.58666" fwhm="0.0107146" res="20455.8" algo="Sum"/><pk mz="219.19662350" i="495.167" sn="16.6556" a="6.01397" fwhm="0.0141542" res="15486.3" algo="Sum"/><pk mz="219.21105006" i="600.83" sn="20.2095" a="8.04147" fwhm="0.0142412" res="15392.7" algo="Sum"/><pk mz="220.03053968" i="16464.2" sn="544.984" a="207.564" fwhm="0.0111697" res="19698.8" algo="Sum"/><pk mz="220.06697145" i="1109.29" sn="36.6671" a="14.4911" fwhm="0.0123826" res="17772.3" algo="Sum"/><pk mz="220.93486633" i="2758.64" sn="89.7273" a="33.8937" fwhm="0.0106687" res="20708.6" algo="Sum"/><pk mz="221.02591774" i="19001" sn="617.395" a="264.398" fwhm="0.0123334" res="17920.9" algo="Sum"/><pk mz="221.06353361" i="2914.61" sn="94.6329" a="43.5228" fwhm="0.0125758" res="17578.4" algo="Sum"/><pk mz="221.11715287" i="1217.92" sn="39.4982" a="17.7412" fwhm="0.0121062" res="18264.8" algo="Sum"/><pk mz="221.15267283" i="556.015" sn="18.032" a="8.08333" fwhm="0.0118525" res="18658.8" algo="Sum"/><pk mz="222.02926356" i="1400.3" sn="44.9473" a="22.0061" fwhm="0.0126278" res="17582.6" algo="Sum"/><pk mz="222.86816307" i="7538.11" sn="239.037" a="90.3609" fwhm="0.0107813" res="20671.7" algo="Sum"/><pk mz="222.97194671" i="733.325" sn="23.2442" a="9.59486" fwhm="0.0139522" res="15981.2" algo="Sum"/><pk mz="222.98894582" i="696.594" sn="22.0799" a="9.438" fwhm="0.0149168" res="14948.8" algo="Sum"/><pk mz="223.06423444" i="508.292" sn="16.1113" a="8.88699" fwhm="0.016244" res="13732.1" algo="Sum"/><pk mz="223.09572796" i="1767.67" sn="56.0298" a="25.8024" fwhm="0.0121512" res="18359.9" algo="Sum"/><pk mz="223.13118082" i="845.603" sn="26.8031" a="13.1025" fwhm="0.0125534" res="17774.5" algo="Sum"/><pk mz="223.16798111" i="604.234" sn="19.1524" a="7.61628" fwhm="0.0109923" res="20302.2" algo="Sum"/><pk mz="224.12859837" i="558.932" sn="17.5509" a="9.23856" fwhm="0.013592" res="16489.7" algo="Sum"/><pk mz="224.86529535" i="5370.82" sn="166.883" a="65.6431" fwhm="0.0109926" res="20456" algo="Sum"/><pk mz="225.03501753" i="9641.69" sn="299.543" a="130.178" fwhm="0.011798" res="19074" algo="Sum"/><pk mz="225.11011088" i="1427.66" sn="44.3525" a="20.8552" fwhm="0.0124457" res="18087.4" algo="Sum"/><pk mz="225.14528107" i="839.658" sn="26.0853" a="18.2212" fwhm="0.0164712" res="13669.1" algo="Sum"/><pk mz="226.02509391" i="915.728" sn="28.0465" a="10.1129" fwhm="0.0106948" res="21134.1" algo="Sum"/><pk mz="226.04461140" i="2575.72" sn="78.888" a="40.4056" fwhm="0.0133251" res="16963.9" algo="Sum"/><pk mz="226.10691772" i="617.761" sn="18.8755" a="11.0136" fwhm="0.0153613" res="14719.2" algo="Sum"/><pk mz="226.18083236" i="493.747" sn="15.036" a="6.56283" fwhm="0.0113414" res="19942.9" algo="Sum"/><pk mz="226.86274620" i="1148.77" sn="34.6205" a="15.0506" fwhm="0.011624" res="19516.7" algo="Sum"/><pk mz="226.95182108" i="26901.6" sn="808.39" a="328.49" fwhm="0.0111336" res="20384.4" algo="Sum"/><pk mz="226.98386838" i="1131.53" sn="33.9584" a="19.4692" fwhm="0.0147947" res="15342.2" algo="Sum"/><pk mz="227.07827759" i="1778.54" sn="53.1528" a="31.5393" fwhm="0.0148588" res="15282.4" algo="Sum"/><pk mz="227.10533434" i="496.592" sn="14.825" a="5.36212" fwhm="0.0118876" res="19104.5" algo="Sum"/><pk mz="227.12597582" i="3221.68" sn="96.1049" a="49.1451" fwhm="0.0126604" res="17939.9" algo="Sum"/><pk mz="227.17657343" i="512.921" sn="15.285" a="11.1495" fwhm="0.0213211" res="10655" algo="Sum"/><pk mz="227.23765392" i="498.293" sn="14.8256" a="6.72497" fwhm="0.0115176" res="19729.7" algo="Sum"/><pk mz="227.95501232" i="966.784" sn="28.2576" a="15.8534" fwhm="0.0142333" res="16015.6" algo="Sum"/><pk mz="228.26900846" i="607.76" sn="17.6894" a="7.81197" fwhm="0.0119606" res="19085.1" algo="Sum"/><pk mz="228.81347988" i="643.483" sn="18.5312" a="7.63649" fwhm="0.00998803" res="22908.8" algo="Sum"/><pk mz="229.05093337" i="677.587" sn="19.3908" a="9.97039" fwhm="0.0129931" res="17628.7" algo="Sum"/><pk mz="229.15484652" i="1712.47" sn="48.931" a="23.9861" fwhm="0.0136855" res="16744.3" algo="Sum"/><pk mz="229.21663894" i="1379.07" sn="39.4048" a="19.5834" fwhm="0.0124836" res="18361.4" algo="Sum"/><pk mz="229.98078619" i="489.518" sn="13.8278" a="6.63701" fwhm="0.0111668" res="20595.1" algo="Sum"/><pk mz="230.24845186" i="730.54" sn="20.6238" a="9.82231" fwhm="0.0123253" res="18680.9" algo="Sum"/><pk mz="230.81055302" i="579.607" sn="16.1837" a="7.7435" fwhm="0.0126564" res="18236.7" algo="Sum"/><pk mz="232.89687667" i="27438.1" sn="749.579" a="338.981" fwhm="0.0112159" res="20765" algo="Sum"/><pk mz="233.00123025" i="1882.07" sn="51.4121" a="32.4824" fwhm="0.0125365" res="18585.9" algo="Sum"/><pk mz="233.02635892" i="578.607" sn="15.8057" a="8.39115" fwhm="0.0163014" res="14294.9" algo="Sum"/><pk mz="233.07881945" i="1057.66" sn="28.8919" a="17.9633" fwhm="0.0128711" res="18108.6" algo="Sum"/><pk mz="233.11497870" i="607.953" sn="16.6073" a="9.43831" fwhm="0.0134274" res="17361.2" algo="Sum"/><pk mz="233.15118969" i="1267.16" sn="34.614" a="18.7455" fwhm="0.0127142" res="18337.9" algo="Sum"/><pk mz="233.90038600" i="586.573" sn="15.8819" a="9.14637" fwhm="0.0127824" res="18298.7" algo="Sum"/><pk mz="234.89413204" i="10485.4" sn="279.361" a="138.438" fwhm="0.0119685" res="19626.1" algo="Sum"/><pk mz="234.95067848" i="471.836" sn="12.5648" a="11.5214" fwhm="0.0220598" res="10650.6" algo="Sum"/><pk mz="234.98216538" i="811.367" sn="21.5852" a="12.5749" fwhm="0.0132572" res="17724.8" algo="Sum"/><pk mz="235.05746853" i="478.868" sn="12.7182" a="8.73071" fwhm="0.0164747" res="14267.8" algo="Sum"/><pk mz="235.09236609" i="1085.88" sn="28.8137" a="16.7028" fwhm="0.0152414" res="15424.6" algo="Sum"/><pk mz="235.13142633" i="769.22" sn="20.3959" a="12.5228" fwhm="0.0129355" res="18177.3" algo="Sum"/><pk mz="235.16934334" i="1130.89" sn="29.9763" a="15.4859" fwhm="0.0120731" res="19478.7" algo="Sum"/><pk mz="235.20503865" i="500.94" sn="13.2773" a="6.57606" fwhm="0.0111016" res="21186.7" algo="Sum"/><pk mz="236.02938035" i="655.313" sn="17.1737" a="9.71893" fwhm="0.0176097" res="13403.4" algo="Sum"/><pk mz="236.89315772" i="771.974" sn="20.0269" a="10.9184" fwhm="0.0133472" res="17748.5" algo="Sum"/><pk mz="236.99845233" i="768.869" sn="19.9191" a="10.8029" fwhm="0.0127223" res="18628.6" algo="Sum"/><pk mz="237.02529141" i="722.68" sn="18.7193" a="14.5044" fwhm="0.0182295" res="13002.3" algo="Sum"/><pk mz="237.07837576" i="848.754" sn="21.9853" a="14.3583" fwhm="0.015315" res="15480.2" algo="Sum"/><pk mz="237.10995447" i="922.159" sn="23.8868" a="14.8276" fwhm="0.0123187" res="19248" algo="Sum"/><pk mz="237.14722617" i="1601.38" sn="41.4807" a="25.4468" fwhm="0.013962" res="16985.2" algo="Sum"/><pk mz="237.22099516" i="480.092" sn="12.4359" a="6.22957" fwhm="0.0111164" res="21339.8" algo="Sum"/><pk mz="238.84193792" i="3195.19" sn="81.9397" a="43.4591" fwhm="0.0116227" res="20549.5" algo="Sum"/><pk mz="239.06476425" i="1164.01" sn="29.8182" a="16.5143" fwhm="0.014351" res="16658.4" algo="Sum"/><pk mz="239.08921144" i="7367.1" sn="188.722" a="99.6035" fwhm="0.0119094" res="20075.7" algo="Sum"/><pk mz="239.12599992" i="1276.98" sn="32.7122" a="19.4621" fwhm="0.017937" res="13331.4" algo="Sum"/><pk mz="239.13991797" i="1175.88" sn="30.1223" a="13.335" fwhm="0.0134569" res="17770.8" algo="Sum"/><pk mz="239.16187117" i="2288.28" sn="58.6183" a="34.3581" fwhm="0.0131683" res="18161.9" algo="Sum"/><pk mz="240.09356483" i="888.048" sn="22.5913" a="14.6523" fwhm="0.014576" res="16471.9" algo="Sum"/><pk mz="240.83911558" i="2605.32" sn="66.0002" a="35.6965" fwhm="0.011943" res="20165.8" algo="Sum"/><pk mz="240.96751417" i="1945.49" sn="49.2539" a="27.3847" fwhm="0.0122006" res="19750.4" algo="Sum"/><pk mz="241.00862281" i="1994.74" sn="50.4991" a="28.7581" fwhm="0.012531" res="19232.9" algo="Sum"/><pk mz="241.02986888" i="777.312" sn="19.6786" a="11.8582" fwhm="0.0144168" res="16718.7" algo="Sum"/><pk mz="241.10507182" i="836.345" sn="21.1726" a="18.3611" fwhm="0.0171921" res="14024.2" algo="Sum"/><pk mz="241.14221660" i="1229.83" sn="31.134" a="16.8873" fwhm="0.0169625" res="14216.2" algo="Sum"/><pk mz="241.15553899" i="1396.74" sn="35.3593" a="18.8843" fwhm="0.0140337" res="17184.1" algo="Sum"/><pk mz="241.17923406" i="635.743" sn="16.0942" a="10.5138" fwhm="0.0160203" res="15054.6" algo="Sum"/><pk mz="242.01910885" i="856.972" sn="21.39" a="13.7349" fwhm="0.0147277" res="16432.9" algo="Sum"/><pk mz="242.83677756" i="646.738" sn="15.9174" a="8.94364" fwhm="0.0128737" res="18863.1" algo="Sum"/><pk mz="242.92563865" i="14923.7" sn="366.68" a="195.629" fwhm="0.0119299" res="20362.8" algo="Sum"/><pk mz="243.00938455" i="667.378" sn="16.3449" a="14.0106" fwhm="0.016934" res="14350.4" algo="Sum"/><pk mz="243.04988180" i="806.698" sn="19.7284" a="15.2484" fwhm="0.0149907" res="16213.3" algo="Sum"/><pk mz="243.09951570" i="3819.83" sn="93.2668" a="57.4594" fwhm="0.013317" res="18254.9" algo="Sum"/><pk mz="243.21105520" i="732.152" sn="17.822" a="11.5936" fwhm="0.013312" res="18270" algo="Sum"/><pk mz="243.92910971" i="627.578" sn="15.0508" a="11.5938" fwhm="0.0137576" res="17730.5" algo="Sum"/><pk mz="244.07928964" i="665.765" sn="15.9344" a="9.37936" fwhm="0.0126547" res="19287.7" algo="Sum"/><pk mz="244.10155520" i="797.434" sn="19.0809" a="14.7179" fwhm="0.0151239" res="16140.1" algo="Sum"/><pk mz="244.92483784" i="1087.07" sn="25.6971" a="20.3257" fwhm="0.0151582" res="16157.9" algo="Sum"/><pk mz="245.04531910" i="1470" sn="34.6147" a="22.7789" fwhm="0.0135229" res="18120.8" algo="Sum"/><pk mz="245.07869546" i="3506.36" sn="82.496" a="48.95" fwhm="0.0121383" res="20190.6" algo="Sum"/><pk mz="245.09703572" i="553.489" sn="13.0226" a="4.28817" fwhm="0.00926221" res="26462" algo="Sum"/><pk mz="245.11281477" i="576.147" sn="13.5557" a="7.93725" fwhm="0.0182934" res="13399" algo="Sum"/><pk mz="245.13783222" i="463.337" sn="10.9015" a="5.60337" fwhm="0.0153478" res="15972.2" algo="Sum"/><pk mz="245.14971342" i="648.347" sn="15.2545" a="10.3391" fwhm="0.019461" res="12597" algo="Sum"/><pk mz="245.22662644" i="463.098" sn="10.8963" a="6.97203" fwhm="0.0125165" res="19592.2" algo="Sum"/><pk mz="246.08178045" i="470.085" sn="10.9475" a="8.87887" fwhm="0.0153302" res="16052.1" algo="Sum"/><pk mz="247.01643689" i="837.62" sn="19.2891" a="11.8486" fwhm="0.0125898" res="19620.4" algo="Sum"/><pk mz="247.09240238" i="758.806" sn="17.4695" a="15.3615" fwhm="0.0152614" res="16190.7" algo="Sum"/><pk mz="247.13077468" i="1271.82" sn="29.2803" a="21.2156" fwhm="0.0139675" res="17693.3" algo="Sum"/><pk mz="247.24234232" i="754.497" sn="17.3671" a="11.8828" fwhm="0.012518" res="19750.9" algo="Sum"/><pk mz="248.87063550" i="10796.8" sn="244.13" a="146.15" fwhm="0.0123149" res="20209" algo="Sum"/><pk mz="248.99888929" i="986.936" sn="22.3094" a="14.5195" fwhm="0.0131204" res="18978" algo="Sum"/><pk mz="249.04659673" i="1839.6" sn="41.5829" a="36.2756" fwhm="0.0177113" res="14061.4" algo="Sum"/><pk mz="249.05957063" i="1705.9" sn="38.5616" a="23.4678" fwhm="0.0122224" res="20377.4" algo="Sum"/><pk mz="249.10808388" i="1815.51" sn="41.0393" a="28.4516" fwhm="0.0171026" res="14565.5" algo="Sum"/><pk mz="249.15614742" i="5703.23" sn="128.92" a="104.208" fwhm="0.0171156" res="14557.2" algo="Sum"/><pk mz="249.18424912" i="1760.53" sn="39.7942" a="26.5631" fwhm="0.0138247" res="18024.5" algo="Sum"/><pk mz="250.15853658" i="811.306" sn="18.0726" a="16.9051" fwhm="0.0218201" res="11464.6" algo="Sum"/><pk mz="250.18085078" i="587.642" sn="13.0861" a="11.5304" fwhm="0.0210418" res="11889.7" algo="Sum"/><pk mz="250.86812357" i="4971.33" sn="109.928" a="71.0301" fwhm="0.0129362" res="19392.7" algo="Sum"/><pk mz="250.92009882" i="3585.32" sn="79.1861" a="50.2014" fwhm="0.0119779" res="20948.5" algo="Sum"/><pk mz="251.04657954" i="478.776" sn="10.5338" a="13.725" fwhm="0.0244559" res="10265.3" algo="Sum"/><pk mz="251.12582034" i="1025.19" sn="22.506" a="18.9999" fwhm="0.0164154" res="15298.2" algo="Sum"/><pk mz="251.16210838" i="1893.36" sn="41.5408" a="29.6319" fwhm="0.0132246" res="18992.1" algo="Sum"/><pk mz="251.19842459" i="1963.98" sn="43.0478" a="29.4349" fwhm="0.0125863" res="19958.1" algo="Sum"/><pk mz="252.16176030" i="570.061" sn="12.3462" a="11.2611" fwhm="0.0182527" res="13815" algo="Sum"/><pk mz="252.86614330" i="584.312" sn="12.5287" a="7.80753" fwhm="0.0127857" res="19777.3" algo="Sum"/><pk mz="252.88656639" i="490.485" sn="10.5132" a="6.71743" fwhm="0.0140045" res="18057.5" algo="Sum"/><pk mz="252.91732825" i="2117.25" sn="45.3556" a="31.0914" fwhm="0.013063" res="19361.4" algo="Sum"/><pk mz="253.05418738" i="1192.94" sn="25.5245" a="20.301" fwhm="0.0141766" res="17850.2" algo="Sum"/><pk mz="253.10524361" i="637.669" sn="13.6454" a="11.3642" fwhm="0.0135458" res="18685.2" algo="Sum"/><pk mz="253.14159167" i="2053.68" sn="43.9463" a="39.0546" fwhm="0.0137051" res="18470.6" algo="Sum"/><pk mz="254.82234695" i="3279.89" sn="68.6023" a="56.9879" fwhm="0.0155407" res="16397.1" algo="Sum"/><pk mz="254.93191578" i="478.543" sn="10.0053" a="7.91845" fwhm="0.0190238" res="13400.7" algo="Sum"/><pk mz="255.06286005" i="696.007" sn="14.5434" a="11.6754" fwhm="0.0147989" res="17235.2" algo="Sum"/><pk mz="255.12064966" i="1235.4" sn="25.8144" a="24.7011" fwhm="0.0182952" res="13944.7" algo="Sum"/><pk mz="255.15651582" i="3209.05" sn="67.0548" a="58.264" fwhm="0.0140911" res="18107.6" algo="Sum"/><pk mz="255.26820136" i="1052.47" sn="21.9882" a="15.14" fwhm="0.0128987" res="19790.2" algo="Sum"/><pk mz="256.15644269" i="1199.49" sn="24.7812" a="22.9712" fwhm="0.0160436" res="15966.2" algo="Sum"/><pk mz="256.26422918" i="1463.64" sn="30.1855" a="21.6543" fwhm="0.0137271" res="18668.4" algo="Sum"/><pk mz="256.30000973" i="4371.72" sn="90.0287" a="62.1573" fwhm="0.0125246" res="20463.8" algo="Sum"/><pk mz="256.81989133" i="4174.85" sn="85.343" a="65.8259" fwhm="0.0141537" res="18145.1" algo="Sum"/><pk mz="256.93998901" i="763.763" sn="15.6063" a="15.078" fwhm="0.0160127" res="16046" algo="Sum"/><pk mz="257.07634541" i="730.359" sn="14.9218" a="13.7978" fwhm="0.0151699" res="16946.5" algo="Sum"/><pk mz="257.15092233" i="1644.62" sn="33.6008" a="31.4761" fwhm="0.0219976" res="11689.9" algo="Sum"/><pk mz="257.18769437" i="580.542" sn="11.8609" a="9.66851" fwhm="0.0154505" res="16645.9" algo="Sum"/><pk mz="257.24734430" i="773.9" sn="15.8093" a="13.186" fwhm="0.015282" res="16833.4" algo="Sum"/><pk mz="257.30307888" i="804.029" sn="16.3911" a="12.0983" fwhm="0.0133788" res="19232.1" algo="Sum"/><pk mz="258.27902623" i="698.983" sn="13.979" a="10.1332" fwhm="0.012345" res="20921.7" algo="Sum"/><pk mz="258.81733493" i="1901.88" sn="37.8405" a="33.2382" fwhm="0.0142193" res="18201.9" algo="Sum"/><pk mz="258.89919058" i="3573.15" sn="71.0926" a="52.2323" fwhm="0.0132378" res="19557.5" algo="Sum"/><pk mz="258.98119577" i="521.024" sn="10.3489" a="8.20988" fwhm="0.0149141" res="17364.8" algo="Sum"/><pk mz="259.00628080" i="741.771" sn="14.7211" a="11.2492" fwhm="0.0150883" res="17166.1" algo="Sum"/><pk mz="259.02692339" i="495.892" sn="9.83439" a="7.9836" fwhm="0.0158154" res="16378.2" algo="Sum"/><pk mz="259.06112418" i="467.873" sn="9.2679" a="9.73512" fwhm="0.022512" res="11507.7" algo="Sum"/><pk mz="259.09401169" i="701.786" sn="13.8855" a="11.8328" fwhm="0.0175065" res="14799.9" algo="Sum"/><pk mz="259.13038215" i="3053.25" sn="60.3423" a="51.2434" fwhm="0.01378" res="18804.8" algo="Sum"/><pk mz="259.16679683" i="923.931" sn="18.2398" a="15.6303" fwhm="0.0146247" res="17721.2" algo="Sum"/><pk mz="259.18994649" i="569.088" sn="11.2299" a="8.93882" fwhm="0.0174222" res="14877" algo="Sum"/><pk mz="260.13365120" i="606.236" sn="11.8131" a="11.0468" fwhm="0.0149085" res="17448.7" algo="Sum"/><pk mz="260.89857916" i="573.586" sn="11.0726" a="9.09698" fwhm="0.0133612" res="19526.6" algo="Sum"/><pk mz="260.94878395" i="7348.26" sn="141.616" a="107.699" fwhm="0.0129109" res="20211.5" algo="Sum"/><pk mz="261.01349616" i="1804.6" sn="34.7432" a="38.7877" fwhm="0.0199542" res="13080.6" algo="Sum"/><pk mz="261.04307562" i="1453.15" sn="27.9577" a="29.1985" fwhm="0.0194932" res="13391.5" algo="Sum"/><pk mz="261.10969595" i="16027" sn="308.018" a="234.847" fwhm="0.0134556" res="19405.2" algo="Sum"/><pk mz="261.18328546" i="494.021" sn="9.49505" a="9.73489" fwhm="0.0170019" res="15362" algo="Sum"/><pk mz="262.11310647" i="2500.91" sn="47.5784" a="37.6675" fwhm="0.0128932" res="20329.5" algo="Sum"/><pk mz="262.91539811" i="1145.42" sn="21.5434" a="16.6762" fwhm="0.0127431" res="20632" algo="Sum"/><pk mz="262.94593434" i="2331.7" sn="43.858" a="36.6651" fwhm="0.0139927" res="18791.6" algo="Sum"/><pk mz="263.00850259" i="672.266" sn="12.6455" a="12.195" fwhm="0.0185546" res="14174.8" algo="Sum"/><pk mz="263.08806170" i="7253.92" sn="136.421" a="116.968" fwhm="0.013981" res="18817.6" algo="Sum"/><pk mz="263.12338221" i="986.019" sn="18.5413" a="20.6406" fwhm="0.0241234" res="10907.4" algo="Sum"/><pk mz="263.16157468" i="798.82" sn="15.0202" a="12.6753" fwhm="0.0143729" res="18309.6" algo="Sum"/><pk mz="263.19822203" i="8200.14" sn="154.187" a="121.936" fwhm="0.0136603" res="19267.3" algo="Sum"/><pk mz="263.23613277" i="1437.69" sn="27.0329" a="24.0466" fwhm="0.015453" res="17034.7" algo="Sum"/><pk mz="264.09210268" i="864.129" sn="16.1154" a="17.5707" fwhm="0.0170803" res="15461.8" algo="Sum"/><pk mz="264.20155006" i="1399.95" sn="26.1023" a="21.8139" fwhm="0.0140693" res="18778.6" algo="Sum"/><pk mz="264.84936830" i="3919.42" sn="72.5461" a="73.833" fwhm="0.0172906" res="15317.6" algo="Sum"/><pk mz="264.91287642" i="538.747" sn="9.97005" a="8.3241" fwhm="0.0144204" res="18370.7" algo="Sum"/><pk mz="264.93601148" i="474.584" sn="8.78265" a="6.85857" fwhm="0.0161724" res="16382" algo="Sum"/><pk mz="264.96440119" i="677.819" sn="12.5437" a="18.415" fwhm="0.025159" res="10531.6" algo="Sum"/><pk mz="265.02379340" i="2050.17" sn="37.9405" a="42.1562" fwhm="0.0165378" res="16025.3" algo="Sum"/><pk mz="265.10517433" i="665.175" sn="12.3097" a="13.3347" fwhm="0.0225544" res="11754" algo="Sum"/><pk mz="265.13831192" i="1780.02" sn="32.9411" a="41.3325" fwhm="0.0213989" res="12390.3" algo="Sum"/><pk mz="265.17800185" i="967.151" sn="17.8974" a="17.7788" fwhm="0.0142152" res="18654.6" algo="Sum"/><pk mz="265.21331082" i="939.088" sn="17.3781" a="15.4736" fwhm="0.0138592" res="19136.2" algo="Sum"/><pk mz="265.25236241" i="1009.45" sn="18.6802" a="16.1261" fwhm="0.0131449" res="20179.2" algo="Sum"/><pk mz="266.17290064" i="1840.55" sn="33.7827" a="31.6432" fwhm="0.0142753" res="18645.7" algo="Sum"/><pk mz="266.84787758" i="3254.45" sn="58.9765" a="55.9507" fwhm="0.0153601" res="17372.8" algo="Sum"/><pk mz="266.89361322" i="2463.61" sn="44.645" a="40.4738" fwhm="0.0143291" res="18625.9" algo="Sum"/><pk mz="267.05834860" i="646.415" sn="11.6843" a="11.8005" fwhm="0.016169" res="16516.7" algo="Sum"/><pk mz="267.12143658" i="696.511" sn="12.5732" a="15.386" fwhm="0.0245895" res="10863.2" algo="Sum"/><pk mz="267.15675516" i="2593.71" sn="46.781" a="50.8784" fwhm="0.0146933" res="18182.2" algo="Sum"/><pk mz="267.22969745" i="465.556" sn="8.38423" a="7.84503" fwhm="0.0162056" res="16490" algo="Sum"/><pk mz="268.84662009" i="974.986" sn="17.1388" a="14.3679" fwhm="0.0177065" res="15183.5" algo="Sum"/><pk mz="268.86155574" i="914.056" sn="16.0589" a="13.2312" fwhm="0.0157363" res="17085.5" algo="Sum"/><pk mz="268.89102401" i="1833.41" sn="32.1973" a="28.9332" fwhm="0.0135375" res="19862.6" algo="Sum"/><pk mz="269.13588888" i="1094.22" sn="19.1293" a="22.0778" fwhm="0.0161878" res="16625.8" algo="Sum"/><pk mz="269.17305968" i="566.072" sn="9.89642" a="11.0631" fwhm="0.0254511" res="10576.1" algo="Sum"/><pk mz="269.18683485" i="464.332" sn="8.11774" a="5.09444" fwhm="0.0129423" res="20799.1" algo="Sum"/><pk mz="269.20817784" i="472.81" sn="8.26595" a="6.62493" fwhm="0.0201054" res="13389.8" algo="Sum"/><pk mz="269.22554573" i="512.046" sn="8.95191" a="8.75654" fwhm="0.0165717" res="16246.1" algo="Sum"/><pk mz="269.28388224" i="653.674" sn="11.4279" a="9.5668" fwhm="0.0124933" res="21554.2" algo="Sum"/><pk mz="270.79752705" i="2423.06" sn="41.5307" a="34.3469" fwhm="0.0130982" res="20674.5" algo="Sum"/><pk mz="270.86009287" i="594.271" sn="10.1811" a="11.6198" fwhm="0.0151068" res="17929.6" algo="Sum"/><pk mz="270.88884581" i="481.455" sn="8.24815" a="7.45478" fwhm="0.0149731" res="18091.7" algo="Sum"/><pk mz="270.97755314" i="18369.4" sn="314.642" a="287.644" fwhm="0.0135145" res="20050.9" algo="Sum"/><pk mz="271.03898196" i="735.65" sn="12.6007" a="16.7483" fwhm="0.0200628" res="13509.5" algo="Sum"/><pk mz="271.09124759" i="694.964" sn="11.9038" a="12.2512" fwhm="0.0173603" res="15615.6" algo="Sum"/><pk mz="271.11585784" i="556.368" sn="9.5298" a="9.75567" fwhm="0.0217132" res="12486.2" algo="Sum"/><pk mz="271.14678071" i="835.921" sn="14.3182" a="16.9113" fwhm="0.0238864" res="11351.5" algo="Sum"/><pk mz="271.16638468" i="1772.28" sn="30.3567" a="30.864" fwhm="0.0161928" res="16746.1" algo="Sum"/><pk mz="271.18772867" i="1517.83" sn="25.9983" a="23.1261" fwhm="0.0166149" res="16321.9" algo="Sum"/><pk mz="271.96574364" i="1139.39" sn="19.3531" a="15.843" fwhm="0.0144534" res="18816.7" algo="Sum"/><pk mz="271.98013108" i="1254.52" sn="21.3101" a="19.7017" fwhm="0.0184483" res="14742.8" algo="Sum"/><pk mz="272.79456540" i="3247.8" sn="54.725" a="46.9234" fwhm="0.0130483" res="20906.4" algo="Sum"/><pk mz="272.94443874" i="1328.41" sn="22.3649" a="23.2484" fwhm="0.0146742" res="18600.3" algo="Sum"/><pk mz="273.10988859" i="693.842" sn="11.6796" a="10.4905" fwhm="0.0142921" res="19109.2" algo="Sum"/><pk mz="273.14566874" i="917.439" sn="15.4434" a="18.892" fwhm="0.0172898" res="15798.1" algo="Sum"/><pk mz="273.18159804" i="1212.33" sn="20.407" a="28.2032" fwhm="0.0200643" res="13615.3" algo="Sum"/><pk mz="274.14238745" i="906.539" sn="15.1595" a="16.873" fwhm="0.0159487" res="17189" algo="Sum"/><pk mz="274.79182130" i="1592.68" sn="26.3391" a="26.4104" fwhm="0.01422" res="19324.3" algo="Sum"/><pk mz="274.88039080" i="2037.51" sn="33.6954" a="35.1823" fwhm="0.0154907" res="17744.8" algo="Sum"/><pk mz="274.96405758" i="700.723" sn="11.5882" a="17.0096" fwhm="0.0217459" res="12644.4" algo="Sum"/><pk mz="275.03594735" i="932.592" sn="15.4228" a="14.8316" fwhm="0.014466" res="19012.6" algo="Sum"/><pk mz="275.10430926" i="640.532" sn="10.5865" a="14.2744" fwhm="0.0179403" res="15334.5" algo="Sum"/><pk mz="275.16109337" i="921.38" sn="15.2094" a="15.3535" fwhm="0.0173529" res="15856.8" algo="Sum"/><pk mz="275.19918331" i="547.947" sn="9.03745" a="10.0678" fwhm="0.0144238" res="19079.5" algo="Sum"/><pk mz="276.65267680" i="614.795" sn="9.97951" a="8.49189" fwhm="0.0121471" res="22775.2" algo="Sum"/><pk mz="276.87824168" i="1269.2" sn="20.5169" a="20.0647" fwhm="0.0138924" res="19930.2" algo="Sum"/><pk mz="276.92264932" i="6992.15" sn="112.846" a="111.421" fwhm="0.0140165" res="19756.9" algo="Sum"/><pk mz="276.98448438" i="887.096" sn="14.2934" a="18.6335" fwhm="0.0196557" res="14091.8" algo="Sum"/><pk mz="277.01868424" i="596.406" sn="9.60512" a="16.3988" fwhm="0.0238977" res="11591.8" algo="Sum"/><pk mz="277.08342502" i="1050.91" sn="16.9032" a="20.8852" fwhm="0.0191318" res="14482.9" algo="Sum"/><pk mz="277.10412896" i="1065.47" sn="17.1306" a="18.0999" fwhm="0.0177487" res="15612.7" algo="Sum"/><pk mz="277.14202978" i="652.768" sn="10.4876" a="16.5715" fwhm="0.0249193" res="11121.6" algo="Sum"/><pk mz="277.17811166" i="1121.11" sn="17.9986" a="18.114" fwhm="0.014557" res="19040.9" algo="Sum"/><pk mz="277.21430565" i="1576.45" sn="25.3" a="24.8229" fwhm="0.0134015" res="20685.3" algo="Sum"/><pk mz="277.25019834" i="709.667" sn="11.3898" a="12.1917" fwhm="0.015629" res="17739.5" algo="Sum"/><pk mz="278.24579751" i="1491.55" sn="23.7192" a="24.8468" fwhm="0.0147308" res="18888.7" algo="Sum"/><pk mz="278.89227772" i="3175.87" sn="49.8838" a="50.8148" fwhm="0.0142634" res="19552.9" algo="Sum"/><pk mz="278.92005297" i="2887.01" sn="45.3204" a="47.4738" fwhm="0.0141469" res="19716" algo="Sum"/><pk mz="278.98091392" i="507.502" sn="7.9541" a="11.8707" fwhm="0.021789" res="12803.8" algo="Sum"/><pk mz="279.05854110" i="645.089" sn="10.1043" a="13.7935" fwhm="0.0205303" res="13592.5" algo="Sum"/><pk mz="279.08383391" i="1057.94" sn="16.5709" a="18.7134" fwhm="0.0217673" res="12821.3" algo="Sum"/><pk mz="279.10409305" i="759.281" sn="11.8929" a="10.8457" fwhm="0.0197677" res="14119.2" algo="Sum"/><pk mz="279.15784470" i="4223.09" sn="66.1423" a="74.7036" fwhm="0.0151313" res="18449" algo="Sum"/><pk mz="279.19260573" i="658.41" sn="10.3097" a="11.7035" fwhm="0.0194342" res="14366" algo="Sum"/><pk mz="279.22991998" i="1573.05" sn="24.6326" a="31.8008" fwhm="0.0159331" res="17525.1" algo="Sum"/><pk mz="280.09285101" i="684.377" sn="10.5963" a="16.3768" fwhm="0.0191204" res="14648.9" algo="Sum"/><pk mz="280.16026555" i="801.087" sn="12.4033" a="16.5388" fwhm="0.016956" res="16522.7" algo="Sum"/><pk mz="280.26368922" i="536.089" sn="8.29955" a="8.52278" fwhm="0.0132529" res="21147.3" algo="Sum"/><pk mz="280.82631154" i="1822.81" sn="27.9516" a="29.6049" fwhm="0.0141826" res="19800.8" algo="Sum"/><pk mz="280.88931407" i="1062.77" sn="16.2936" a="19.9391" fwhm="0.0169703" res="16551.8" algo="Sum"/><pk mz="280.92953826" i="472.91" sn="7.25065" a="9.90138" fwhm="0.0247355" res="11357.3" algo="Sum"/><pk mz="281.13758873" i="995.513" sn="15.2601" a="14.966" fwhm="0.0183259" res="15341" algo="Sum"/><pk mz="281.15055759" i="1002.46" sn="15.3666" a="14.1363" fwhm="0.0178663" res="15736.3" algo="Sum"/><pk mz="281.17200377" i="1236.84" sn="18.9593" a="24.3705" fwhm="0.0240516" res="11690.4" algo="Sum"/><pk mz="281.20861657" i="2867.67" sn="43.9581" a="47.7922" fwhm="0.014055" res="20007.8" algo="Sum"/><pk mz="281.24507966" i="793.149" sn="12.1589" a="13.8786" fwhm="0.0160361" res="17538.3" algo="Sum"/><pk mz="282.20618209" i="1309.92" sn="19.9262" a="23.95" fwhm="0.0184442" res="15300.6" algo="Sum"/><pk mz="282.27910042" i="5086.4" sn="77.3187" a="80.2057" fwhm="0.0141184" res="19993.8" algo="Sum"/><pk mz="282.82344834" i="1859.3" sn="28.047" a="30.4269" fwhm="0.0145233" res="19473.8" algo="Sum"/><pk mz="282.86809397" i="719.915" sn="10.8588" a="15.0679" fwhm="0.0157458" res="17964.7" algo="Sum"/><pk mz="283.03208276" i="1113.99" sn="16.7968" a="23.8044" fwhm="0.0165731" res="17077.8" algo="Sum"/><pk mz="283.13006374" i="912.105" sn="13.7459" a="19.0004" fwhm="0.0224867" res="12591" algo="Sum"/><pk mz="283.15184083" i="1590.12" sn="23.9633" a="27.3729" fwhm="0.019288" res="14680.2" algo="Sum"/><pk mz="283.18653212" i="468.829" sn="7.06384" a="5.73794" fwhm="0.0142558" res="19864.6" algo="Sum"/><pk mz="283.20498822" i="785.305" sn="11.8236" a="15.2998" fwhm="0.0244023" res="11605.6" algo="Sum"/><pk mz="283.26324401" i="869.728" sn="13.0654" a="12.6249" fwhm="0.0161335" res="17557.5" algo="Sum"/><pk mz="283.28320855" i="1121.6" sn="16.8356" a="17.2127" fwhm="0.0192905" res="14685.1" algo="Sum"/><pk mz="283.29806679" i="1114" sn="16.7131" a="17.7216" fwhm="0.0163125" res="17366.9" algo="Sum"/><pk mz="284.29521337" i="1650.64" sn="24.452" a="29.2165" fwhm="0.015798" res="17995.6" algo="Sum"/><pk mz="284.33093304" i="1103.87" sn="16.3499" a="17.7754" fwhm="0.0143199" res="19855.6" algo="Sum"/><pk mz="284.82165112" i="716.2" sn="10.5689" a="12.0738" fwhm="0.0200233" res="14224.5" algo="Sum"/><pk mz="284.86577401" i="566.337" sn="8.3584" a="9.69656" fwhm="0.0161995" res="17584.8" algo="Sum"/><pk mz="284.90976884" i="1566.01" sn="23.093" a="27.6503" fwhm="0.0149205" res="19095.3" algo="Sum"/><pk mz="284.99352267" i="1105.6" sn="16.2528" a="21.1286" fwhm="0.0149374" res="19079.2" algo="Sum"/><pk mz="285.07067795" i="1446.42" sn="21.2059" a="28.3061" fwhm="0.0153085" res="18621.8" algo="Sum"/><pk mz="285.13088606" i="1602.36" sn="23.4578" a="30.6065" fwhm="0.0184603" res="15445.6" algo="Sum"/><pk mz="285.16454289" i="2084.64" sn="30.5041" a="45.5017" fwhm="0.0233896" res="12191.9" algo="Sum"/><pk mz="285.22101054" i="1014.12" sn="14.8403" a="19.0519" fwhm="0.015567" res="18322.1" algo="Sum"/><pk mz="285.27866551" i="674.499" sn="9.87016" a="13.7744" fwhm="0.017845" res="15986.5" algo="Sum"/><pk mz="286.14367548" i="2050.52" sn="29.6397" a="36.6101" fwhm="0.0162491" res="17609.8" algo="Sum"/><pk mz="286.77105167" i="1004.14" sn="14.4201" a="16.0089" fwhm="0.0143929" res="19924.4" algo="Sum"/><pk mz="286.90751909" i="568.281" sn="8.1209" a="10.707" fwhm="0.0159271" res="18013.8" algo="Sum"/><pk mz="286.95137334" i="10100.9" sn="144.245" a="167.315" fwhm="0.01436" res="19982.6" algo="Sum"/><pk mz="287.00783356" i="861.518" sn="12.2983" a="21.4231" fwhm="0.0226289" res="12683.3" algo="Sum"/><pk mz="287.10110017" i="517.358" sn="7.38472" a="12.6159" fwhm="0.0308136" res="9317.34" algo="Sum"/><pk mz="287.12586511" i="503.46" sn="7.18634" a="8.39852" fwhm="0.0195632" res="14676.8" algo="Sum"/><pk mz="287.14608725" i="911.57" sn="13.0117" a="14.6025" fwhm="0.0228071" res="12590.2" algo="Sum"/><pk mz="287.15900956" i="862.347" sn="12.3091" a="15.4321" fwhm="0.0205769" res="13955.4" algo="Sum"/><pk mz="287.19809432" i="884.384" sn="12.6232" a="16.9947" fwhm="0.0172758" res="16624.3" algo="Sum"/><pk mz="287.23667904" i="1290" sn="18.4116" a="22.8784" fwhm="0.0161135" res="17825.9" algo="Sum"/><pk mz="287.93937531" i="528.991" sn="7.47887" a="6.8817" fwhm="0.0121379" res="23722.3" algo="Sum"/><pk mz="287.95442531" i="689.046" sn="9.74173" a="13.714" fwhm="0.0175949" res="16365.8" algo="Sum"/><pk mz="288.21650033" i="1233.65" sn="17.4323" a="24.5152" fwhm="0.0156835" res="18377" algo="Sum"/><pk mz="288.28962481" i="922.968" sn="13.0414" a="16.048" fwhm="0.0142991" res="20161.4" algo="Sum"/><pk mz="288.76849537" i="1517.13" sn="21.2344" a="24.0629" fwhm="0.0140789" res="20510.7" algo="Sum"/><pk mz="288.92149603" i="6048.93" sn="84.5982" a="93.5267" fwhm="0.0140298" res="20593.4" algo="Sum"/><pk mz="288.94960354" i="954.177" sn="13.3448" a="17.9399" fwhm="0.0198244" res="14575.5" algo="Sum"/><pk mz="289.14178792" i="647.585" sn="9.05457" a="8.23648" fwhm="0.0166764" res="17338.4" algo="Sum"/><pk mz="289.15360417" i="653.89" sn="9.14272" a="9.49485" fwhm="0.0201204" res="14371.2" algo="Sum"/><pk mz="289.17757574" i="1710.45" sn="23.9156" a="32.4837" fwhm="0.0165473" res="17475.8" algo="Sum"/><pk mz="289.21635959" i="953.598" sn="13.3333" a="17.2135" fwhm="0.0163394" res="17700.5" algo="Sum"/><pk mz="289.25141246" i="614.458" sn="8.59092" a="11.1738" fwhm="0.015853" res="18245.8" algo="Sum"/><pk mz="290.76605179" i="789.631" sn="10.8969" a="12.5278" fwhm="0.0150813" res="19280" algo="Sum"/><pk mz="290.85513130" i="1431.83" sn="19.7586" a="23.3071" fwhm="0.0147703" res="19692" algo="Sum"/><pk mz="290.94106233" i="625.432" sn="8.63068" a="20.2541" fwhm="0.0337025" res="8632.64" algo="Sum"/><pk mz="291.11979264" i="595.742" sn="8.21707" a="12.0383" fwhm="0.0179046" res="16259.5" algo="Sum"/><pk mz="291.15656227" i="800.177" sn="11.0363" a="18.1168" fwhm="0.0246993" res="11788" algo="Sum"/><pk mz="291.19497589" i="3814.97" sn="52.6173" a="64.2788" fwhm="0.0148729" res="19578.9" algo="Sum"/><pk mz="291.22942050" i="1156.93" sn="15.9568" a="20.4358" fwhm="0.0168626" res="17270.7" algo="Sum"/><pk mz="291.26568486" i="1453.53" sn="20.0459" a="22.5651" fwhm="0.0136722" res="21303.5" algo="Sum"/><pk mz="292.19867460" i="817.037" sn="11.1214" a="16.3944" fwhm="0.0175406" res="16658.4" algo="Sum"/><pk mz="292.85208139" i="1090.38" sn="14.7377" a="17.1969" fwhm="0.0133688" res="21905.7" algo="Sum"/><pk mz="292.89666271" i="2213.66" sn="29.92" a="41.5078" fwhm="0.0162435" res="18031.6" algo="Sum"/><pk mz="293.09766049" i="4381.15" sn="58.9947" a="73.905" fwhm="0.0147993" res="19804.9" algo="Sum"/><pk mz="293.13681402" i="619.532" sn="8.33191" a="13.6882" fwhm="0.0281522" res="10412.6" algo="Sum"/><pk mz="293.17273400" i="1510.08" sn="20.2913" a="30.114" fwhm="0.0179291" res="16351.8" algo="Sum"/><pk mz="293.20970521" i="2198.34" sn="29.5197" a="40.6562" fwhm="0.0164339" res="17841.8" algo="Sum"/><pk mz="293.24528180" i="1381.01" sn="18.5442" a="24.7863" fwhm="0.0159945" res="18334.1" algo="Sum"/><pk mz="294.10071220" i="611.213" sn="8.12757" a="11.4747" fwhm="0.0161593" res="18200.1" algo="Sum"/><pk mz="294.21423431" i="509.245" sn="6.7716" a="11.6068" fwhm="0.0210859" res="13953.1" algo="Sum"/><pk mz="294.86640837" i="1796.7" sn="23.7139" a="31.6554" fwhm="0.0151954" res="19405" algo="Sum"/><pk mz="294.89350823" i="1149.06" sn="15.1545" a="19.2336" fwhm="0.0150374" res="19610.6" algo="Sum"/><pk mz="294.93862773" i="1906.37" sn="25.105" a="33.5105" fwhm="0.0152821" res="19299.6" algo="Sum"/><pk mz="294.97123246" i="543.547" sn="7.15204" a="11.6617" fwhm="0.0193431" res="15249.4" algo="Sum"/><pk mz="295.10020521" i="501.697" sn="6.58286" a="15.4825" fwhm="0.0340293" res="8671.94" algo="Sum"/><pk mz="295.12893071" i="498.779" sn="6.54511" a="6.75543" fwhm="0.0190731" res="15473.6" algo="Sum"/><pk mz="295.15219168" i="852.533" sn="11.1852" a="19.3062" fwhm="0.0213694" res="13811.9" algo="Sum"/><pk mz="295.18803501" i="3534.23" sn="46.3731" a="67.1545" fwhm="0.016497" res="17893.4" algo="Sum"/><pk mz="295.22439808" i="5757.37" sn="75.5462" a="100.459" fwhm="0.0152386" res="19373.5" algo="Sum"/><pk mz="295.25960770" i="558.987" sn="7.33376" a="10.1544" fwhm="0.0207876" res="14203.6" algo="Sum"/><pk mz="296.15138061" i="674.484" sn="8.78451" a="12.8498" fwhm="0.0154203" res="19205.2" algo="Sum"/><pk mz="296.19216868" i="785.474" sn="10.2299" a="12.4091" fwhm="0.018451" res="16052.9" algo="Sum"/><pk mz="296.22061735" i="3591.47" sn="46.7748" a="72.9561" fwhm="0.018087" res="16377.5" algo="Sum"/><pk mz="296.80026379" i="574.973" sn="7.42422" a="10.3571" fwhm="0.0149474" res="19856.3" algo="Sum"/><pk mz="296.86396888" i="756.901" sn="9.7625" a="13.5164" fwhm="0.0161261" res="18408.9" algo="Sum"/><pk mz="297.12954428" i="673.647" sn="8.68261" a="12.7631" fwhm="0.0289557" res="10261.5" algo="Sum"/><pk mz="297.14350145" i="534.556" sn="6.89044" a="5.20074" fwhm="0.0101983" res="29136.7" algo="Sum"/><pk mz="297.16790337" i="1313.8" sn="16.9382" a="24.4834" fwhm="0.0230915" res="12869.2" algo="Sum"/><pk mz="297.19979395" i="473.444" sn="6.10424" a="3.10899" fwhm="0.00679948" res="43709.2" algo="Sum"/><pk mz="297.22202738" i="1019.33" sn="13.1425" a="20.1236" fwhm="0.0193296" res="15376.5" algo="Sum"/><pk mz="297.23662070" i="851.745" sn="10.9818" a="14.1153" fwhm="0.0157187" res="18909.8" algo="Sum"/><pk mz="297.31508445" i="708.528" sn="9.13442" a="11.1445" fwhm="0.0147842" res="20110.3" algo="Sum"/><pk mz="298.17547768" i="490.513" sn="6.28154" a="13.1143" fwhm="0.0248348" res="12006.4" algo="Sum"/><pk mz="298.34698085" i="2294.78" sn="29.3722" a="39.0405" fwhm="0.0155009" res="19247.1" algo="Sum"/><pk mz="298.79745715" i="588.243" sn="7.49862" a="11.3485" fwhm="0.0158074" res="18902.4" algo="Sum"/><pk mz="299.11047161" i="1359.7" sn="17.309" a="34.8104" fwhm="0.0219604" res="13620.4" algo="Sum"/><pk mz="299.16148543" i="3525.83" sn="44.8841" a="67.0082" fwhm="0.0181027" res="16525.8" algo="Sum"/><pk mz="299.19300024" i="3010.78" sn="38.3274" a="91.5031" fwhm="0.0255647" res="11703.4" algo="Sum"/><pk mz="299.35029167" i="473.113" sn="6.0179" a="9.23794" fwhm="0.0179952" res="16635" algo="Sum"/><pk mz="300.00439361" i="529.3" sn="6.71574" a="9.29379" fwhm="0.0155247" res="19324.3" algo="Sum"/><pk mz="300.16467949" i="796.46" sn="10.0977" a="16.1298" fwhm="0.0182288" res="16466.5" algo="Sum"/><pk mz="300.19893693" i="720.309" sn="9.12773" a="20.2182" fwhm="0.0208338" res="14409.2" algo="Sum"/><pk mz="300.88367141" i="1178.68" sn="14.8036" a="21.5481" fwhm="0.0160304" res="18769.5" algo="Sum"/><pk mz="300.97210158" i="794.967" sn="9.98436" a="17.335" fwhm="0.0240563" res="12511.1" algo="Sum"/><pk mz="300.98166228" i="755.818" sn="9.49267" a="10.8248" fwhm="0.0150452" res="20005.1" algo="Sum"/><pk mz="301.04405495" i="502.922" sn="6.31643" a="11.2779" fwhm="0.0233225" res="12907.9" algo="Sum"/><pk mz="301.06483165" i="497.314" sn="6.246" a="11.534" fwhm="0.0283209" res="10630.5" algo="Sum"/><pk mz="301.14115975" i="273060" sn="3421.84" a="3713.53" fwhm="0.0118269" res="25462.4" algo="Sum"/><pk mz="301.21172742" i="4569.3" sn="57.135" a="95.437" fwhm="0.018114" res="16628.7" algo="Sum"/><pk mz="302.14418791" i="44726.7" sn="551.761" a="733.157" fwhm="0.0143775" res="21015.1" algo="Sum"/><pk mz="302.21485525" i="1161.51" sn="14.3149" a="21.3083" fwhm="0.0183879" res="16435.5" algo="Sum"/><pk mz="302.24502593" i="2092" sn="25.7825" a="38.4643" fwhm="0.015679" res="19277.1" algo="Sum"/><pk mz="302.88080311" i="561.014" sn="6.87655" a="9.99237" fwhm="0.0161493" res="18755" algo="Sum"/><pk mz="302.92659665" i="1543.48" sn="18.8877" a="35.545" fwhm="0.0202037" res="14993.7" algo="Sum"/><pk mz="303.05784391" i="478.661" sn="5.83261" a="15.8048" fwhm="0.0277014" res="10940.1" algo="Sum"/><pk mz="303.14702989" i="6144.41" sn="74.7904" a="113.843" fwhm="0.0164193" res="18462.9" algo="Sum"/><pk mz="303.19241595" i="2635.38" sn="32.0776" a="46.7882" fwhm="0.016141" res="18784" algo="Sum"/><pk mz="303.22922623" i="7417.13" sn="90.2802" a="135.356" fwhm="0.0157202" res="19289.1" algo="Sum"/><pk mz="304.15116894" i="874.384" sn="10.5521" a="23.014" fwhm="0.0190836" res="15937.9" algo="Sum"/><pk mz="304.19773732" i="560.181" sn="6.76024" a="11.87" fwhm="0.0257452" res="11815.7" algo="Sum"/><pk mz="304.23199954" i="1508.18" sn="18.2004" a="28.6359" fwhm="0.0196927" res="15449" algo="Sum"/><pk mz="304.26087595" i="11241.2" sn="135.656" a="188.648" fwhm="0.0148291" res="20517.8" algo="Sum"/><pk mz="304.29803197" i="635.583" sn="7.67007" a="13.4627" fwhm="0.0242661" res="12540" algo="Sum"/><pk mz="304.89561717" i="2452.71" sn="29.3094" a="42.8477" fwhm="0.0150378" res="20275.3" algo="Sum"/><pk mz="304.97476739" i="1692.9" sn="20.2259" a="30.8332" fwhm="0.0155464" res="19617.1" algo="Sum"/><pk mz="305.15707474" i="1711.86" sn="20.4428" a="30.4761" fwhm="0.0196668" res="15516.3" algo="Sum"/><pk mz="305.20990353" i="996.122" sn="11.8951" a="18.3843" fwhm="0.0195764" res="15590.7" algo="Sum"/><pk mz="305.24528101" i="6248.1" sn="74.6156" a="113.177" fwhm="0.0183319" res="16651.1" algo="Sum"/><pk mz="305.95946404" i="547.325" sn="6.48001" a="13.111" fwhm="0.0219233" res="13955.9" algo="Sum"/><pk mz="306.24846446" i="1353.54" sn="16.0045" a="21.7578" fwhm="0.0167898" res="18240.2" algo="Sum"/><pk mz="306.27666181" i="1794.85" sn="21.2227" a="37.5094" fwhm="0.0188286" res="16266.5" algo="Sum"/><pk mz="306.82891866" i="513.496" sn="6.01889" a="9.02242" fwhm="0.0160569" res="19108.8" algo="Sum"/><pk mz="306.95974189" i="838.589" sn="9.82657" a="12.2351" fwhm="0.0207305" res="14807.2" algo="Sum"/><pk mz="306.96771863" i="808.979" sn="9.47961" a="15.4712" fwhm="0.0257247" res="11932.8" algo="Sum"/><pk mz="307.05241658" i="643.791" sn="7.54172" a="13.3635" fwhm="0.0158219" res="19406.9" algo="Sum"/><pk mz="307.11471458" i="484.944" sn="5.67982" a="13.4547" fwhm="0.0295695" res="10386.2" algo="Sum"/><pk mz="307.15267341" i="656.632" sn="7.69068" a="18.2668" fwhm="0.0275902" res="11132.7" algo="Sum"/><pk mz="307.20213195" i="1292.48" sn="15.1379" a="32.8847" fwhm="0.0285933" res="10743.8" algo="Sum"/><pk mz="307.22376124" i="1233.98" sn="14.4527" a="22.0629" fwhm="0.0215561" res="14252.3" algo="Sum"/><pk mz="307.26038606" i="2391.82" sn="28.0137" a="49.3366" fwhm="0.0169835" res="18091.7" algo="Sum"/><pk mz="308.12600306" i="1497.28" sn="17.4497" a="30.5553" fwhm="0.0173227" res="17787.4" algo="Sum"/><pk mz="308.26508779" i="509.27" sn="5.93293" a="10.2543" fwhm="0.017398" res="17718.4" algo="Sum"/><pk mz="308.87792211" i="2842.64" sn="32.8903" a="50.6618" fwhm="0.015571" res="19836.7" algo="Sum"/><pk mz="308.95368623" i="883.32" sn="10.2203" a="19.988" fwhm="0.0177243" res="17431.1" algo="Sum"/><pk mz="308.98795784" i="602.57" sn="6.97178" a="12.6444" fwhm="0.0166874" res="18516.3" algo="Sum"/><pk mz="309.12941576" i="812.955" sn="9.40347" a="20.526" fwhm="0.0317973" res="9721.89" algo="Sum"/><pk mz="309.20371321" i="16684.5" sn="192.992" a="311.099" fwhm="0.0158265" res="19537.1" algo="Sum"/><pk mz="309.23754198" i="1617.31" sn="18.7077" a="22.6252" fwhm="0.0136495" res="22655.6" algo="Sum"/><pk mz="309.27649760" i="1207.56" sn="13.9649" a="23.3465" fwhm="0.0166633" res="18560.3" algo="Sum"/><pk mz="310.20718979" i="3184.77" sn="36.5122" a="68.3219" fwhm="0.0161825" res="19169.4" algo="Sum"/><pk mz="310.23869917" i="577.764" sn="6.61937" a="10.3433" fwhm="0.0162167" res="19130.8" algo="Sum"/><pk mz="310.31036555" i="1484.07" sn="16.9835" a="25.85" fwhm="0.0155458" res="19961" algo="Sum"/><pk mz="310.84140424" i="622.336" sn="7.09577" a="12.3216" fwhm="0.0159468" res="19492.3" algo="Sum"/><pk mz="310.87501375" i="2608.69" sn="29.7438" a="44.4943" fwhm="0.0156676" res="19841.9" algo="Sum"/><pk mz="310.91242365" i="1334.84" sn="15.2196" a="24.4767" fwhm="0.0161361" res="19268.1" algo="Sum"/><pk mz="311.12603749" i="514.2" sn="5.85165" a="13.1969" fwhm="0.022733" res="13686.1" algo="Sum"/><pk mz="311.15980748" i="761.956" sn="8.66833" a="13.1041" fwhm="0.0198781" res="15653.4" algo="Sum"/><pk mz="311.20039335" i="1206.84" sn="13.7234" a="15.6977" fwhm="0.0139155" res="22363.7" algo="Sum"/><pk mz="311.21995461" i="3284.23" sn="37.3482" a="73.9259" fwhm="0.0195673" res="15905.1" algo="Sum"/><pk mz="311.25395198" i="907.455" sn="10.3209" a="16.7205" fwhm="0.0212795" res="14627" algo="Sum"/><pk mz="311.32970938" i="977.109" sn="11.1149" a="22.1406" fwhm="0.0179076" res="17385.3" algo="Sum"/><pk mz="312.04126903" i="479.048" sn="5.41513" a="9.74676" fwhm="0.0174506" res="17881.4" algo="Sum"/><pk mz="312.19388491" i="1074.75" sn="12.1486" a="21.7675" fwhm="0.0175859" res="17752.6" algo="Sum"/><pk mz="312.22212954" i="822.693" sn="9.2994" a="18.0735" fwhm="0.0233678" res="13361.2" algo="Sum"/><pk mz="312.32762175" i="617.665" sn="6.9797" a="12.1866" fwhm="0.0179864" res="17364.7" algo="Sum"/><pk mz="312.78168870" i="698.387" sn="7.86119" a="13.1906" fwhm="0.0165416" res="18908.8" algo="Sum"/><pk mz="312.87241708" i="840.162" sn="9.42753" a="15.804" fwhm="0.0188659" res="16584" algo="Sum"/><pk mz="313.13976161" i="493.199" sn="5.51018" a="10.1676" fwhm="0.0359611" res="8707.73" algo="Sum"/><pk mz="313.16405862" i="1371.03" sn="15.3164" a="23.019" fwhm="0.0199773" res="15676" algo="Sum"/><pk mz="313.17535154" i="1257.36" sn="14.0478" a="21.2159" fwhm="0.0176319" res="17761.9" algo="Sum"/><pk mz="313.21182514" i="1643.19" sn="18.3593" a="47.0738" fwhm="0.0265327" res="11804.7" algo="Sum"/><pk mz="314.23214726" i="3367.88" sn="37.3787" a="67.5989" fwhm="0.0159949" res="19645.8" algo="Sum"/><pk mz="314.77870252" i="1045.45" sn="11.5056" a="19.2813" fwhm="0.0161628" res="19475.5" algo="Sum"/><pk mz="315.00351329" i="3651.23" sn="40.1053" a="69.1746" fwhm="0.0166503" res="18918.7" algo="Sum"/><pk mz="315.07931066" i="4452.87" sn="48.9237" a="94.5005" fwhm="0.0166281" res="18948.6" algo="Sum"/><pk mz="315.13535339" i="1643.18" sn="18.0573" a="30.9758" fwhm="0.0191958" res="16416.9" algo="Sum"/><pk mz="315.15750029" i="1728.34" sn="18.9943" a="33.6372" fwhm="0.0279391" res="11280.2" algo="Sum"/><pk mz="315.19283514" i="56241.2" sn="618.221" a="938.454" fwhm="0.0149786" res="21042.8" algo="Sum"/><pk mz="315.22927933" i="2201.7" sn="24.2033" a="46.9037" fwhm="0.0238978" res="13190.7" algo="Sum"/><pk mz="316.08260063" i="591.958" sn="6.44195" a="13.8185" fwhm="0.0197729" res="15985.6" algo="Sum"/><pk mz="316.11143848" i="1428.88" sn="15.5496" a="26.9053" fwhm="0.0170624" res="18526.8" algo="Sum"/><pk mz="316.13694053" i="651.742" sn="7.09247" a="11.0583" fwhm="0.0167677" res="18853.9" algo="Sum"/><pk mz="316.19618643" i="11271.3" sn="122.658" a="197.195" fwhm="0.0156351" res="20223.5" algo="Sum"/><pk mz="316.24759619" i="2276.93" sn="24.7783" a="53.0915" fwhm="0.0186389" res="16967.1" algo="Sum"/><pk mz="316.32127452" i="569.749" sn="6.19879" a="9.78282" fwhm="0.0154824" res="20431.1" algo="Sum"/><pk mz="316.77603100" i="691.601" sn="7.47866" a="12.8916" fwhm="0.0160232" res="19769.9" algo="Sum"/><pk mz="316.97153553" i="865.656" sn="9.35695" a="14.5869" fwhm="0.022415" res="14141.1" algo="Sum"/><pk mz="316.98358428" i="1004.34" sn="10.856" a="19.7984" fwhm="0.0227132" res="13955.9" algo="Sum"/><pk mz="317.05513945" i="482.85" sn="5.21902" a="10.595" fwhm="0.0215232" res="14730.9" algo="Sum"/><pk mz="317.11469793" i="37299.1" sn="403.157" a="645.049" fwhm="0.0152048" res="20856.2" algo="Sum"/><pk mz="317.17364977" i="1597.09" sn="17.2626" a="34.2928" fwhm="0.02763" res="11479.3" algo="Sum"/><pk mz="317.20240229" i="2277.57" sn="24.617" a="59.8169" fwhm="0.0296" res="10716.3" algo="Sum"/><pk mz="317.24589465" i="2215.01" sn="23.9412" a="44.3167" fwhm="0.0181038" res="17523.7" algo="Sum"/><pk mz="317.28141630" i="500.74" sn="5.40952" a="9.74376" fwhm="0.0208831" res="15193.2" algo="Sum"/><pk mz="318.11820688" i="6549.55" sn="70.3076" a="118.848" fwhm="0.0163884" res="19411.1" algo="Sum"/><pk mz="318.16813959" i="684.31" sn="7.3465" a="20.9099" fwhm="0.0262555" res="12118.1" algo="Sum"/><pk mz="318.21545591" i="607.372" sn="6.52083" a="14.1314" fwhm="0.0239804" res="13269.8" algo="Sum"/><pk mz="318.24663209" i="585.451" sn="6.28394" a="14.3857" fwhm="0.0230835" res="13786.8" algo="Sum"/><pk mz="318.90754481" i="1347.73" sn="14.3671" a="28.2525" fwhm="0.0169363" res="18829.8" algo="Sum"/><pk mz="318.97160443" i="878.123" sn="9.36099" a="31.2046" fwhm="0.0347873" res="9169.19" algo="Sum"/><pk mz="319.11462141" i="3309.14" sn="35.2398" a="70.0635" fwhm="0.019571" res="16305.5" algo="Sum"/><pk mz="319.15139122" i="2632.19" sn="28.0054" a="54.86" fwhm="0.0170654" res="18701.7" algo="Sum"/><pk mz="319.19506856" i="1244.4" sn="13.2295" a="28.5698" fwhm="0.0278135" res="11476.3" algo="Sum"/><pk mz="319.22470174" i="2501.39" sn="26.5713" a="48.301" fwhm="0.0175982" res="18139.6" algo="Sum"/><pk mz="319.26027423" i="1689.97" sn="17.9336" a="32.2638" fwhm="0.0172285" res="18531" algo="Sum"/><pk mz="319.29723749" i="1668.42" sn="17.6873" a="31.3531" fwhm="0.0171333" res="18636.1" algo="Sum"/><pk mz="320.12867286" i="893.066" sn="9.40858" a="25.1455" fwhm="0.0287863" res="11120.9" algo="Sum"/><pk mz="320.15340820" i="465.096" sn="4.89803" a="11.6057" fwhm="0.0253546" res="12627" algo="Sum"/><pk mz="320.23309008" i="1498.5" sn="15.763" a="31.2974" fwhm="0.0182133" res="17582.4" algo="Sum"/><pk mz="320.25976687" i="557.388" sn="5.86318" a="11.2214" fwhm="0.0233798" res="13698.2" algo="Sum"/><pk mz="320.29995028" i="471.86" sn="4.96303" a="8.62822" fwhm="0.0162037" res="19767.1" algo="Sum"/><pk mz="320.87044380" i="622.531" sn="6.53275" a="12.4507" fwhm="0.0176762" res="18152.7" algo="Sum"/><pk mz="320.90400550" i="818.034" sn="8.58369" a="16.3162" fwhm="0.0171802" res="18678.7" algo="Sum"/><pk mz="320.94978982" i="1087.74" sn="11.4025" a="23.6809" fwhm="0.0261177" res="12288.6" algo="Sum"/><pk mz="321.13093119" i="1375.42" sn="14.3561" a="32.1694" fwhm="0.0208487" res="15402.9" algo="Sum"/><pk mz="321.16886863" i="1631.75" sn="17.0321" a="46.7056" fwhm="0.031546" res="10181" algo="Sum"/><pk mz="321.21110265" i="2018.48" sn="21.0679" a="41.8345" fwhm="0.0237725" res="13511.9" algo="Sum"/><pk mz="321.23731556" i="3073.09" sn="32.0755" a="76.8051" fwhm="0.0306456" res="10482.3" algo="Sum"/><pk mz="321.27600654" i="904.79" sn="9.44377" a="17.7781" fwhm="0.0180138" res="17835" algo="Sum"/><pk mz="321.31494077" i="937.909" sn="9.78945" a="18.4144" fwhm="0.0172286" res="18650.1" algo="Sum"/><pk mz="322.24099859" i="761.228" sn="7.8861" a="25.3767" fwhm="0.0388547" res="8293.48" algo="Sum"/><pk mz="322.81034952" i="936.027" sn="9.64961" a="19.7994" fwhm="0.016152" res="19985.8" algo="Sum"/><pk mz="322.92047755" i="1029.41" sn="10.5866" a="23.0674" fwhm="0.0271521" res="11893" algo="Sum"/><pk mz="323.15846514" i="525.211" sn="5.40076" a="16.2803" fwhm="0.037978" res="8509.09" algo="Sum"/><pk mz="323.19679198" i="2777.42" sn="28.5603" a="69.7651" fwhm="0.0240894" res="13416.5" algo="Sum"/><pk mz="323.22184763" i="1524.27" sn="15.6744" a="34.1663" fwhm="0.0335229" res="9641.81" algo="Sum"/><pk mz="323.25536024" i="2051.1" sn="21.096" a="41.2521" fwhm="0.0194167" res="16648.3" algo="Sum"/><pk mz="323.29118654" i="704.9" sn="7.25083" a="13.6881" fwhm="0.01851" res="17465.7" algo="Sum"/><pk mz="324.20129055" i="666.192" sn="6.79121" a="20.5905" fwhm="0.0281359" res="11522.7" algo="Sum"/><pk mz="324.25771756" i="523.402" sn="5.33517" a="12.6079" fwhm="0.0190624" res="17010.3" algo="Sum"/><pk mz="324.80750525" i="1208.23" sn="12.2365" a="22.004" fwhm="0.015899" res="20429.4" algo="Sum"/><pk mz="324.85239330" i="1921.29" sn="19.4564" a="37.2374" fwhm="0.01715" res="18941.8" algo="Sum"/><pk mz="324.92525830" i="647.959" sn="6.56144" a="18.7298" fwhm="0.0255192" res="12732.6" algo="Sum"/><pk mz="325.17636114" i="2213.1" sn="22.3904" a="56.6566" fwhm="0.0251768" res="12915.7" algo="Sum"/><pk mz="325.21215738" i="12673.2" sn="128.218" a="242.003" fwhm="0.0171669" res="18944.2" algo="Sum"/><pk mz="325.26996630" i="847.109" sn="8.5704" a="18.3298" fwhm="0.0251521" res="12932.1" algo="Sum"/><pk mz="325.34602715" i="513.215" sn="5.19207" a="10.9124" fwhm="0.0186977" res="17400.4" algo="Sum"/><pk mz="326.18068007" i="504.91" sn="5.08839" a="13.2681" fwhm="0.0263499" res="12378.8" algo="Sum"/><pk mz="326.21578644" i="2816.44" sn="28.3835" a="65.8238" fwhm="0.0181226" res="18000.5" algo="Sum"/><pk mz="326.80916676" i="621.568" sn="6.24605" a="19.5943" fwhm="0.0239603" res="13639.6" algo="Sum"/><pk mz="326.84895784" i="2012.02" sn="20.2189" a="37.5781" fwhm="0.0168172" res="19435.4" algo="Sum"/><pk mz="326.88556725" i="497.589" sn="5.0003" a="11.3567" fwhm="0.0192742" res="16959.8" algo="Sum"/><pk mz="327.01513026" i="1537.17" sn="15.4394" a="28.5863" fwhm="0.0163947" res="19946.4" algo="Sum"/><pk mz="327.05172689" i="583.633" sn="5.8618" a="12.2882" fwhm="0.0190436" res="17173.9" algo="Sum"/><pk mz="327.19571862" i="10355.8" sn="104.005" a="220.765" fwhm="0.017152" res="19076.2" algo="Sum"/><pk mz="327.22840368" i="21095.9" sn="211.87" a="389.591" fwhm="0.0164033" res="19949" algo="Sum"/><pk mz="328.19923832" i="1915.34" sn="19.1032" a="40.0142" fwhm="0.0184293" res="17808.6" algo="Sum"/><pk mz="328.23177849" i="4514.87" sn="44.9939" a="92.6782" fwhm="0.0178804" res="18357.1" algo="Sum"/><pk mz="328.75600475" i="596.438" sn="5.91456" a="10.7777" fwhm="0.0163115" res="20154.9" algo="Sum"/><pk mz="328.81896903" i="539.374" sn="5.34853" a="11.3188" fwhm="0.0200047" res="16437.1" algo="Sum"/><pk mz="328.84736742" i="769.721" sn="7.63268" a="17.0399" fwhm="0.0197628" res="16639.7" algo="Sum"/><pk mz="328.93573723" i="861.188" sn="8.53969" a="22.0019" fwhm="0.0190209" res="17293.4" algo="Sum"/><pk mz="329.00631972" i="509.606" sn="5.05341" a="8.85448" fwhm="0.0186982" res="17595.6" algo="Sum"/><pk mz="329.01791438" i="582.147" sn="5.77151" a="15.7731" fwhm="0.0257917" res="12756.8" algo="Sum"/><pk mz="329.17621126" i="2698.72" sn="26.6397" a="59.4073" fwhm="0.0247134" res="13319.8" algo="Sum"/><pk mz="329.21132963" i="8867.39" sn="87.4522" a="190.879" fwhm="0.0194725" res="16906.5" algo="Sum"/><pk mz="329.24335581" i="6084.42" sn="59.9548" a="118.851" fwhm="0.0185178" res="17779.8" algo="Sum"/><pk mz="330.17864676" i="570.656" sn="5.578" a="12.4229" fwhm="0.0216988" res="15216.4" algo="Sum"/><pk mz="330.21452813" i="2114.34" sn="20.667" a="43.6372" fwhm="0.0186961" res="17662.2" algo="Sum"/><pk mz="330.24620243" i="1389.99" sn="13.5868" a="35.5864" fwhm="0.0217154" res="15207.9" algo="Sum"/><pk mz="330.75289860" i="974.294" sn="9.48997" a="17.0542" fwhm="0.0153607" res="21532.4" algo="Sum"/><pk mz="330.97797568" i="1772.3" sn="17.1736" a="37.5175" fwhm="0.0172812" res="19152.5" algo="Sum"/><pk mz="331.04535633" i="4251.91" sn="41.1371" a="90.4163" fwhm="0.018372" res="18019" algo="Sum"/><pk mz="331.18734435" i="47929.8" sn="463.443" a="865.666" fwhm="0.016963" res="19524.1" algo="Sum"/><pk mz="331.25996114" i="1937.16" sn="18.7361" a="42.6863" fwhm="0.0204082" res="16231.7" algo="Sum"/><pk mz="331.29600719" i="515.286" sn="4.98356" a="10.6639" fwhm="0.0190408" res="17399.3" algo="Sum"/><pk mz="332.04626269" i="614.095" sn="5.90009" a="16.0476" fwhm="0.0211277" res="15716.2" algo="Sum"/><pk mz="332.08668800" i="624.845" sn="6.00286" a="16.3126" fwhm="0.0225987" res="14694.9" algo="Sum"/><pk mz="332.19084821" i="10223" sn="98.2026" a="183.9" fwhm="0.0167606" res="19819.7" algo="Sum"/><pk mz="332.26010096" i="550.616" sn="5.28959" a="11.2472" fwhm="0.0281159" res="11817.5" algo="Sum"/><pk mz="332.29250253" i="2464.17" sn="23.6754" a="48.7484" fwhm="0.0168474" res="19723.7" algo="Sum"/><pk mz="332.75168207" i="642.079" sn="6.14109" a="15.1756" fwhm="0.0199881" res="16647.5" algo="Sum"/><pk mz="332.83957662" i="1605.94" sn="15.3164" a="29.2169" fwhm="0.0163971" res="20298.7" algo="Sum"/><pk mz="332.94834774" i="2772.65" sn="26.4227" a="65.8802" fwhm="0.0200685" res="16590.6" algo="Sum"/><pk mz="333.16726387" i="2554.42" sn="24.3363" a="56.4456" fwhm="0.023934" res="13920.2" algo="Sum"/><pk mz="333.19731582" i="2062.82" sn="19.6506" a="56.9485" fwhm="0.0316124" res="10540.1" algo="Sum"/><pk mz="333.24025081" i="1518.46" sn="14.4656" a="33.0894" fwhm="0.0201105" res="16570.4" algo="Sum"/><pk mz="333.27621824" i="1558.09" sn="14.8473" a="35.2064" fwhm="0.0204289" res="16313.9" algo="Sum"/><pk mz="333.31150182" i="1474.64" sn="14.0503" a="33.1765" fwhm="0.0222311" res="14993" algo="Sum"/><pk mz="334.17121872" i="512.286" sn="4.84339" a="12.43" fwhm="0.0311847" res="10715.9" algo="Sum"/><pk mz="334.27720989" i="651.461" sn="6.15922" a="13.4844" fwhm="0.018479" res="18089.5" algo="Sum"/><pk mz="334.31149967" i="666.274" sn="6.29927" a="15.8396" fwhm="0.0219513" res="15229.7" algo="Sum"/><pk mz="334.83696370" i="1495.22" sn="14.0713" a="28.8272" fwhm="0.0172223" res="19442" algo="Sum"/><pk mz="334.88073393" i="946.686" sn="8.90669" a="21.1115" fwhm="0.0187" res="17908.1" algo="Sum"/><pk mz="334.94371829" i="530.142" sn="4.989" a="11.0825" fwhm="0.0260058" res="12879.6" algo="Sum"/><pk mz="334.95431837" i="566.393" sn="5.33039" a="14.4276" fwhm="0.0285112" res="11748.2" algo="Sum"/><pk mz="335.12544679" i="1087.82" sn="10.2333" a="30.1113" fwhm="0.0251776" res="13310.5" algo="Sum"/><pk mz="335.15950771" i="538.132" sn="5.06234" a="7.3793" fwhm="0.0179967" res="18623.4" algo="Sum"/><pk mz="335.19347542" i="680.721" sn="6.40371" a="18.6356" fwhm="0.0335803" res="9981.85" algo="Sum"/><pk mz="335.22059756" i="1347.93" sn="12.6803" a="32.2119" fwhm="0.0242762" res="13808.6" algo="Sum"/><pk mz="335.25581629" i="1671.83" sn="15.7273" a="33.0658" fwhm="0.0182555" res="18364.7" algo="Sum"/><pk mz="335.29130474" i="1564.02" sn="14.7125" a="32.3725" fwhm="0.0179741" res="18654.1" algo="Sum"/><pk mz="336.32569486" i="476.951" sn="4.45502" a="10.0503" fwhm="0.0183294" res="18348.9" algo="Sum"/><pk mz="336.84434494" i="624.313" sn="5.80958" a="20.6453" fwhm="0.0347016" res="9706.89" algo="Sum"/><pk mz="336.87755377" i="754.64" sn="7.02372" a="13.9356" fwhm="0.0174392" res="19317.2" algo="Sum"/><pk mz="336.93706163" i="566.693" sn="5.274" a="18.59" fwhm="0.0253881" res="13271.5" algo="Sum"/><pk mz="337.06155920" i="2619.34" sn="24.3695" a="56.151" fwhm="0.0179733" res="18753.5" algo="Sum"/><pk mz="337.10731643" i="636.909" sn="5.92612" a="17.8549" fwhm="0.0339806" res="9920.6" algo="Sum"/><pk mz="337.14268890" i="807.201" sn="7.51059" a="15.166" fwhm="0.0295037" res="11427.1" algo="Sum"/><pk mz="337.17574404" i="1388.54" sn="12.9197" a="34.38" fwhm="0.0263148" res="12813.2" algo="Sum"/><pk mz="337.20715095" i="2130.27" sn="19.8186" a="54.4539" fwhm="0.0288549" res="11686.3" algo="Sum"/><pk mz="337.23352328" i="1659.54" sn="15.4275" a="33.0285" fwhm="0.0233704" res="14430" algo="Sum"/><pk mz="337.27140905" i="2453.45" sn="22.7844" a="46.7876" fwhm="0.0176045" res="19158.2" algo="Sum"/><pk mz="337.30746045" i="4430.5" sn="41.1061" a="86.9624" fwhm="0.0170083" res="19831.9" algo="Sum"/><pk mz="338.21296886" i="556.825" sn="5.12787" a="14.0449" fwhm="0.0304224" res="11117.2" algo="Sum"/><pk mz="338.23725768" i="471.113" sn="4.33588" a="9.68163" fwhm="0.0255688" res="13228.5" algo="Sum"/><pk mz="338.27610147" i="639.099" sn="5.87697" a="15.649" fwhm="0.0240775" res="14049.5" algo="Sum"/><pk mz="338.31090364" i="950.156" sn="8.73425" a="15.6877" fwhm="0.017696" res="19118" algo="Sum"/><pk mz="338.34150421" i="14719.6" sn="135.322" a="275.681" fwhm="0.0168534" res="20075.6" algo="Sum"/><pk mz="338.78503162" i="884.331" sn="8.11927" a="17.055" fwhm="0.0166248" res="20378.3" algo="Sum"/><pk mz="338.89306633" i="693.116" sn="6.36422" a="21.7448" fwhm="0.0288987" res="11726.9" algo="Sum"/><pk mz="338.96366336" i="680.946" sn="6.25074" a="19.0751" fwhm="0.0256234" res="13228.7" algo="Sum"/><pk mz="339.03637677" i="1984.64" sn="18.1832" a="49.0323" fwhm="0.0195236" res="17365.4" algo="Sum"/><pk mz="339.19186542" i="2524.75" sn="23.0591" a="52.1393" fwhm="0.0267532" res="12678.5" algo="Sum"/><pk mz="339.22817285" i="2415.29" sn="22.0571" a="62.5051" fwhm="0.0315497" res="10752.2" algo="Sum"/><pk mz="339.28724264" i="914.322" sn="8.34985" a="20.5234" fwhm="0.0208306" res="16287.9" algo="Sum"/><pk mz="339.34492430" i="3725.64" sn="34.0236" a="87.2797" fwhm="0.0188406" res="18011.4" algo="Sum"/><pk mz="340.17978578" i="850.757" sn="7.71659" a="22.2638" fwhm="0.0280321" res="12135.4" algo="Sum"/><pk mz="340.25452871" i="1109.2" sn="10.0599" a="33.1566" fwhm="0.0347144" res="9801.53" algo="Sum"/><pk mz="340.35107874" i="626.528" sn="5.68315" a="19.0832" fwhm="0.0337629" res="10080.6" algo="Sum"/><pk mz="340.78156372" i="1110.57" sn="10.0414" a="22.5509" fwhm="0.0186662" res="18256.6" algo="Sum"/><pk mz="340.82626051" i="560.044" sn="5.05691" a="14.6673" fwhm="0.0233714" res="14583" algo="Sum"/><pk mz="341.20768227" i="6805.52" sn="61.2042" a="142.798" fwhm="0.0214619" res="15898.3" algo="Sum"/><pk mz="341.24499954" i="2229.85" sn="20.0515" a="62.5782" fwhm="0.0245938" res="13875.2" algo="Sum"/><pk mz="342.16878729" i="1090.98" sn="9.72406" a="23.8687" fwhm="0.0252096" res="13572.9" algo="Sum"/><pk mz="342.19216140" i="820.213" sn="7.31146" a="8.23094" fwhm="0.0213817" res="16004" algo="Sum"/><pk mz="342.21133195" i="1567.32" sn="13.973" a="35.2857" fwhm="0.0207636" res="16481.3" algo="Sum"/><pk mz="342.26184045" i="1916.5" sn="17.087" a="42.8104" fwhm="0.0255028" res="13420.5" algo="Sum"/><pk mz="342.77946627" i="643.628" sn="5.70608" a="11.6221" fwhm="0.0183846" res="18645" algo="Sum"/><pk mz="342.82385287" i="640.69" sn="5.67926" a="13.0794" fwhm="0.018705" res="18328" algo="Sum"/><pk mz="342.86847752" i="2352.47" sn="20.8484" a="48.3578" fwhm="0.0182135" res="18825" algo="Sum"/><pk mz="342.98897046" i="680.559" sn="6.02983" a="15.2681" fwhm="0.0193163" res="17756.4" algo="Sum"/><pk mz="343.19158459" i="68828.2" sn="609.521" a="1277.91" fwhm="0.0169998" res="20188" algo="Sum"/><pk mz="343.25895802" i="1150.64" sn="10.1897" a="27.5707" fwhm="0.0271535" res="12641.4" algo="Sum"/><pk mz="344.19463307" i="12934.2" sn="113.704" a="262.452" fwhm="0.0180773" res="19040.2" algo="Sum"/><pk mz="344.27783950" i="994.481" sn="8.74238" a="21.8344" fwhm="0.0246166" res="13985.6" algo="Sum"/><pk mz="344.86582245" i="1527.34" sn="13.3547" a="34.009" fwhm="0.0185677" res="18573.4" algo="Sum"/><pk mz="344.90972457" i="699.232" sn="6.11407" a="16.7458" fwhm="0.0218706" res="15770.5" algo="Sum"/><pk mz="345.20064913" i="7631.16" sn="66.698" a="261.006" fwhm="0.0336301" res="10264.6" algo="Sum"/><pk mz="345.23929702" i="4818.04" sn="42.1107" a="107.328" fwhm="0.0202831" res="17021" algo="Sum"/><pk mz="345.27641178" i="510.094" sn="4.45873" a="9.86925" fwhm="0.0229302" res="15057.7" algo="Sum"/><pk mz="346.20454006" i="1553.01" sn="13.5252" a="40.4382" fwhm="0.0313861" res="11030.5" algo="Sum"/><pk mz="346.24267145" i="1162.5" sn="10.1203" a="25.1656" fwhm="0.020413" res="16961.9" algo="Sum"/><pk mz="346.87893578" i="615.136" sn="5.33286" a="13.7694" fwhm="0.0270427" res="12827.1" algo="Sum"/><pk mz="347.16168901" i="12130.9" sn="105.046" a="223.053" fwhm="0.0182776" res="18993.8" algo="Sum"/><pk mz="347.22059955" i="2906.79" sn="25.1297" a="69.0861" fwhm="0.0237628" res="14611.9" algo="Sum"/><pk mz="347.25419978" i="1884.56" sn="16.2784" a="37.0694" fwhm="0.0215162" res="16139.2" algo="Sum"/><pk mz="347.29155783" i="1006.32" sn="8.6837" a="19.5224" fwhm="0.0176964" res="19624.9" algo="Sum"/><pk mz="347.32860972" i="1597.51" sn="13.773" a="31.48" fwhm="0.0174704" res="19880.9" algo="Sum"/><pk mz="348.16517452" i="2479.22" sn="21.2659" a="49.6593" fwhm="0.0205311" res="16957.9" algo="Sum"/><pk mz="348.22344121" i="715.292" sn="6.13386" a="16.4996" fwhm="0.0253324" res="13746.2" algo="Sum"/><pk mz="348.26150070" i="656.787" sn="5.63212" a="16.0097" fwhm="0.0252319" res="13802.4" algo="Sum"/><pk mz="348.81387829" i="1482.79" sn="12.6844" a="28.6465" fwhm="0.0169264" res="20607.7" algo="Sum"/><pk mz="348.92105446" i="1545.96" sn="13.2205" a="38.9536" fwhm="0.0197354" res="17680" algo="Sum"/><pk mz="349.05641397" i="755.934" sn="6.44224" a="18.2617" fwhm="0.0196634" res="17751.6" algo="Sum"/><pk mz="349.18272100" i="2369.51" sn="20.1448" a="60.1433" fwhm="0.0353957" res="9865.12" algo="Sum"/><pk mz="349.21047886" i="1488.85" sn="12.6564" a="27.6321" fwhm="0.0294819" res="11844.9" algo="Sum"/><pk mz="349.23347998" i="1132.24" sn="9.62497" a="23.8136" fwhm="0.0298332" res="11706.2" algo="Sum"/><pk mz="349.27062841" i="1948.05" sn="16.5597" a="42.5946" fwhm="0.0194236" res="17981.8" algo="Sum"/><pk mz="349.30647027" i="558.594" sn="4.74843" a="13.3705" fwhm="0.0222902" res="15670.8" algo="Sum"/><pk mz="350.18658220" i="512.785" sn="4.3394" a="11.5331" fwhm="0.0293012" res="11951.3" algo="Sum"/><pk mz="350.21365493" i="466.639" sn="3.9489" a="10.0669" fwhm="0.0332146" res="10544" algo="Sum"/><pk mz="350.27476245" i="524.132" sn="4.43509" a="12.8917" fwhm="0.0244948" res="14300" algo="Sum"/><pk mz="350.81078960" i="1477.82" sn="12.4471" a="31.0387" fwhm="0.0184691" res="18994.4" algo="Sum"/><pk mz="350.97969574" i="508.83" sn="4.26741" a="16.0908" fwhm="0.0299525" res="11717.9" algo="Sum"/><pk mz="351.09824795" i="528.357" sn="4.43029" a="12.0948" fwhm="0.0235472" res="14910.4" algo="Sum"/><pk mz="351.15790305" i="945.284" sn="7.92945" a="22.6334" fwhm="0.0267401" res="13132.3" algo="Sum"/><pk mz="351.19373496" i="959.823" sn="8.05349" a="20.148" fwhm="0.0249754" res="14061.6" algo="Sum"/><pk mz="351.22848391" i="2571.57" sn="21.577" a="66.7397" fwhm="0.0281643" res="12470.7" algo="Sum"/><pk mz="351.24921693" i="1975.28" sn="16.5742" a="42.8022" fwhm="0.0250267" res="14035" algo="Sum"/><pk mz="351.28632652" i="1094.35" sn="9.18154" a="22.6591" fwhm="0.0237497" res="14791.2" algo="Sum"/><pk mz="351.32264289" i="624.848" sn="5.24267" a="13.8166" fwhm="0.0209181" res="16795.2" algo="Sum"/><pk mz="352.23177781" i="635.715" sn="5.29927" a="20.1051" fwhm="0.0366946" res="9599" algo="Sum"/><pk mz="352.25102460" i="511.121" sn="4.26052" a="9.71394" fwhm="0.0237614" res="14824.5" algo="Sum"/><pk mz="352.32228239" i="476.317" sn="3.97041" a="10.0173" fwhm="0.0199183" res="17688.4" algo="Sum"/><pk mz="352.80866996" i="590.599" sn="4.89016" a="12.4831" fwhm="0.024731" res="14265.8" algo="Sum"/><pk mz="352.89720413" i="3905.66" sn="32.3302" a="76.799" fwhm="0.0181717" res="19420.2" algo="Sum"/><pk mz="353.02925762" i="2077.06" sn="17.205" a="53.5026" fwhm="0.0225857" res="15630.6" algo="Sum"/><pk mz="353.15659241" i="843.212" sn="6.98367" a="22.5751" fwhm="0.023934" res="14755.4" algo="Sum"/><pk mz="353.16884422" i="817.722" sn="6.77305" a="11.0136" fwhm="0.0148242" res="23823.7" algo="Sum"/><pk mz="353.20628159" i="995.503" sn="8.24441" a="19.5996" fwhm="0.02965" res="11912.5" algo="Sum"/><pk mz="353.24241659" i="1547.26" sn="12.8136" a="34.8461" fwhm="0.0302961" res="11659.7" algo="Sum"/><pk mz="353.26617492" i="1866.85" sn="15.4602" a="54.7193" fwhm="0.0369043" res="9572.48" algo="Sum"/><pk mz="353.30026111" i="812.016" sn="6.72465" a="14.9177" fwhm="0.0230448" res="15331" algo="Sum"/><pk mz="353.37694718" i="478.38" sn="3.96075" a="10.3655" fwhm="0.0183323" res="19276.2" algo="Sum"/><pk mz="354.26995410" i="490.793" sn="4.03562" a="14.1887" fwhm="0.036221" res="9780.79" algo="Sum"/><pk mz="354.89459404" i="1473.44" sn="12.0893" a="30.6111" fwhm="0.0186759" res="19002.9" algo="Sum"/><pk mz="354.93589203" i="483.674" sn="3.96862" a="13.3282" fwhm="0.027611" res="12854.9" algo="Sum"/><pk mz="355.00608480" i="511.031" sn="4.1922" a="20.517" fwhm="0.0400451" res="8865.16" algo="Sum"/><pk mz="355.06933752" i="946.77" sn="7.7659" a="21.7372" fwhm="0.0206562" res="17189.5" algo="Sum"/><pk mz="355.12492816" i="533.456" sn="4.37551" a="18.0234" fwhm="0.0356995" res="9947.61" algo="Sum"/><pk mz="355.18906390" i="1666.85" sn="13.671" a="39.9715" fwhm="0.0286398" res="12401.9" algo="Sum"/><pk mz="355.22302019" i="1549.13" sn="12.707" a="39.3306" fwhm="0.0317097" res="11202.4" algo="Sum"/><pk mz="355.25905606" i="831.291" sn="6.81801" a="20.583" fwhm="0.0340584" res="10430.9" algo="Sum"/><pk mz="355.27938074" i="557.974" sn="4.57475" a="10.6444" fwhm="0.0139343" res="25496.7" algo="Sum"/><pk mz="356.06923623" i="564.921" sn="4.6197" a="12.6136" fwhm="0.0178684" res="19927.3" algo="Sum"/><pk mz="356.22340125" i="521.48" sn="4.26261" a="15.6165" fwhm="0.0333572" res="10679.1" algo="Sum"/><pk mz="356.27658464" i="499.313" sn="4.07987" a="22.0258" fwhm="0.0403808" res="8822.92" algo="Sum"/><pk mz="356.75588222" i="474.239" sn="3.85727" a="10.2024" fwhm="0.018295" res="19500.2" algo="Sum"/><pk mz="356.90965372" i="817.75" sn="6.65078" a="23.1841" fwhm="0.0207365" res="17211.7" algo="Sum"/><pk mz="357.20587384" i="9646.06" sn="78.1676" a="205.937" fwhm="0.019138" res="18664.7" algo="Sum"/><pk mz="357.23814911" i="2191.2" sn="17.745" a="42.5827" fwhm="0.0186119" res="19194.1" algo="Sum"/><pk mz="357.27393260" i="520.563" sn="4.21356" a="12.7512" fwhm="0.0269258" res="13268.8" algo="Sum"/><pk mz="358.20949544" i="1941.56" sn="15.6304" a="43.3551" fwhm="0.0208748" res="17159.9" algo="Sum"/><pk mz="358.24050138" i="550.792" sn="4.43412" a="12.6965" fwhm="0.0319872" res="11199.5" algo="Sum"/><pk mz="358.30002048" i="933.698" sn="7.51613" a="30.604" fwhm="0.0290432" res="12336.8" algo="Sum"/><pk mz="358.84214205" i="2121.21" sn="17.0439" a="43.2466" fwhm="0.018637" res="19254.3" algo="Sum"/><pk mz="358.94623229" i="492.833" sn="3.95618" a="11.4383" fwhm="0.0336366" res="10671.3" algo="Sum"/><pk mz="358.97994090" i="4568.71" sn="36.6414" a="95.2553" fwhm="0.0177599" res="20212.9" algo="Sum"/><pk mz="359.04232283" i="2045.49" sn="16.3796" a="51.6816" fwhm="0.0208164" res="17248.1" algo="Sum"/><pk mz="359.16530345" i="14016.9" sn="112.219" a="299.04" fwhm="0.0183684" res="19553.4" algo="Sum"/><pk mz="359.21781676" i="4614.72" sn="36.9453" a="139.428" fwhm="0.0266213" res="13493.6" algo="Sum"/><pk mz="359.25250036" i="908.953" sn="7.27705" a="18.916" fwhm="0.0249049" res="14425" algo="Sum"/><pk mz="359.32693158" i="481.404" sn="3.85344" a="10.2279" fwhm="0.0251054" res="14312.7" algo="Sum"/><pk mz="359.98280999" i="734.735" sn="5.85971" a="21.1026" fwhm="0.0218483" res="16476.5" algo="Sum"/><pk mz="360.11312831" i="984.743" sn="7.8427" a="22.1504" fwhm="0.0193926" res="18569.6" algo="Sum"/><pk mz="360.16906255" i="2638.37" sn="21.0155" a="66.0915" fwhm="0.0198476" res="18146.7" algo="Sum"/><pk mz="360.22111061" i="1071.35" sn="8.53526" a="29.6846" fwhm="0.0328878" res="10953" algo="Sum"/><pk mz="360.32343443" i="28085.7" sn="223.786" a="540.264" fwhm="0.0173338" res="20787.4" algo="Sum"/><pk mz="360.83960306" i="1555.96" sn="12.3326" a="36.0204" fwhm="0.0186202" res="19378.9" algo="Sum"/><pk mz="360.97778516" i="2895.98" sn="22.9284" a="62.8217" fwhm="0.0223187" res="16173.8" algo="Sum"/><pk mz="361.01285272" i="2392.39" sn="18.9413" a="69.2738" fwhm="0.03125" res="11552.4" algo="Sum"/><pk mz="361.17614495" i="2801.64" sn="22.1815" a="100.922" fwhm="0.0384164" res="9401.61" algo="Sum"/><pk mz="361.23765197" i="2925.02" sn="23.1584" a="73.7059" fwhm="0.0258214" res="13989.9" algo="Sum"/><pk mz="361.27119202" i="1003.07" sn="7.94289" a="21.0999" fwhm="0.025172" res="14352.1" algo="Sum"/><pk mz="361.32688064" i="6744.77" sn="53.4031" a="171.302" fwhm="0.0217393" res="16620.9" algo="Sum"/><pk mz="361.98071820" i="493.542" sn="3.87496" a="14.7063" fwhm="0.0329841" res="10974.4" algo="Sum"/><pk mz="362.01577134" i="604.461" sn="4.74582" a="15.2113" fwhm="0.0307839" res="11759.9" algo="Sum"/><pk mz="362.19009145" i="941.6" sn="7.389" a="30.2733" fwhm="0.0395319" res="9161.97" algo="Sum"/><pk mz="362.24102899" i="8336.02" sn="65.4185" a="170.282" fwhm="0.0182806" res="19815.6" algo="Sum"/><pk mz="362.33456805" i="1086.12" sn="8.52644" a="37.762" fwhm="0.0304677" res="11892.4" algo="Sum"/><pk mz="362.92685897" i="4078.82" sn="31.7966" a="83.9075" fwhm="0.0188161" res="19288.1" algo="Sum"/><pk mz="362.97004292" i="654.001" sn="5.09842" a="19.4394" fwhm="0.0322438" res="11257.1" algo="Sum"/><pk mz="363.15699866" i="2667.41" sn="20.7853" a="62.6442" fwhm="0.0243629" res="14906.2" algo="Sum"/><pk mz="363.21604226" i="1041.83" sn="8.11827" a="17.7198" fwhm="0.0225503" res="16106.9" algo="Sum"/><pk mz="363.24527756" i="2700.47" sn="21.0428" a="70.2397" fwhm="0.0234831" res="15468.3" algo="Sum"/><pk mz="363.32349327" i="958.289" sn="7.46728" a="24.1091" fwhm="0.0221357" res="16413.5" algo="Sum"/><pk mz="364.15976059" i="859.653" sn="6.66351" a="22.1075" fwhm="0.0233173" res="15617.6" algo="Sum"/><pk mz="364.25186944" i="559.946" sn="4.34036" a="20.1835" fwhm="0.0393079" res="9266.62" algo="Sum"/><pk mz="364.78730239" i="631.526" sn="4.86677" a="12.2918" fwhm="0.0180067" res="20258.5" algo="Sum"/><pk mz="364.92694199" i="681.808" sn="5.25439" a="22.3302" fwhm="0.0367077" res="9941.44" algo="Sum"/><pk mz="365.10542134" i="1917.13" sn="14.7676" a="39.8545" fwhm="0.0192941" res="18923.2" algo="Sum"/><pk mz="365.13781987" i="2188.81" sn="16.8603" a="49.8352" fwhm="0.0272806" res="13384.5" algo="Sum"/><pk mz="365.20648554" i="1345.72" sn="10.3674" a="42.3448" fwhm="0.040675" res="8978.65" algo="Sum"/><pk mz="365.24546931" i="1421.88" sn="10.9522" a="33.2337" fwhm="0.0318681" res="11461.2" algo="Sum"/><pk mz="365.26561491" i="1634.48" sn="12.584" a="34.1203" fwhm="0.0239024" res="15281.5" algo="Sum"/><pk mz="365.30174372" i="923.563" sn="7.10881" a="22.3001" fwhm="0.0260336" res="14032" algo="Sum"/><pk mz="365.33857874" i="1387.25" sn="10.6779" a="30.2541" fwhm="0.0191479" res="19079.8" algo="Sum"/><pk mz="366.14147609" i="570.312" sn="4.37541" a="12.3984" fwhm="0.0282918" res="12941.6" algo="Sum"/><pk mz="366.25132506" i="527.498" sn="4.0381" a="12.1894" fwhm="0.0293859" res="12463.5" algo="Sum"/><pk mz="366.26569278" i="588.004" sn="4.49952" a="14.8905" fwhm="0.0291663" res="12557.8" algo="Sum"/><pk mz="366.37353406" i="600.138" sn="4.58634" a="12.7066" fwhm="0.0182863" res="20035.5" algo="Sum"/><pk mz="366.78518495" i="690.872" sn="5.27343" a="15.1727" fwhm="0.0169775" res="21604.2" algo="Sum"/><pk mz="366.83725979" i="598.316" sn="4.5667" a="14.2619" fwhm="0.0213839" res="17154.9" algo="Sum"/><pk mz="366.91305851" i="591.483" sn="4.51454" a="15.1054" fwhm="0.026322" res="13939.4" algo="Sum"/><pk mz="366.94884089" i="514.207" sn="3.92473" a="16.4936" fwhm="0.0291428" res="12591.4" algo="Sum"/><pk mz="367.12114802" i="3923.61" sn="29.9434" a="86.0134" fwhm="0.0193146" res="19007.5" algo="Sum"/><pk mz="367.15082535" i="1115.38" sn="8.50529" a="24.8582" fwhm="0.0268779" res="13660" algo="Sum"/><pk mz="367.19169567" i="839.181" sn="6.39195" a="19.4823" fwhm="0.0316824" res="11589.8" algo="Sum"/><pk mz="367.22145916" i="1139.64" sn="8.67308" a="31.858" fwhm="0.0411244" res="8929.53" algo="Sum"/><pk mz="367.24763773" i="972.149" sn="7.39315" a="31.1933" fwhm="0.0425479" res="8631.39" algo="Sum"/><pk mz="367.27918460" i="809.325" sn="6.15024" a="18.7638" fwhm="0.0257181" res="14280.9" algo="Sum"/><pk mz="367.33566183" i="2357.53" sn="17.9084" a="54.9625" fwhm="0.0192249" res="19107.3" algo="Sum"/><pk mz="367.39312893" i="619.125" sn="4.70178" a="15.8092" fwhm="0.0202651" res="18129.3" algo="Sum"/><pk mz="368.12545193" i="591.265" sn="4.46991" a="14.1654" fwhm="0.0228754" res="16092.7" algo="Sum"/><pk mz="368.27947915" i="1874.31" sn="14.1678" a="43.8369" fwhm="0.0195581" res="18830.1" algo="Sum"/><pk mz="368.33841034" i="766.37" sn="5.79225" a="18.9925" fwhm="0.0193173" res="19067.8" algo="Sum"/><pk mz="368.83396376" i="836.274" sn="6.30887" a="15.9134" fwhm="0.0174832" res="21096.5" algo="Sum"/><pk mz="368.87123888" i="2756.71" sn="20.7967" a="60.3899" fwhm="0.0181716" res="20299.4" algo="Sum"/><pk mz="368.97590646" i="518.394" sn="3.90374" a="10.1816" fwhm="0.029758" res="12399.2" algo="Sum"/><pk mz="369.00064921" i="511.844" sn="3.85193" a="12.0458" fwhm="0.0221003" res="16696.6" algo="Sum"/><pk mz="369.13295291" i="737.239" sn="5.53349" a="11.062" fwhm="0.0185009" res="19952.2" algo="Sum"/><pk mz="369.13855493" i="731.664" sn="5.49185" a="14.2733" fwhm="0.0303116" res="12178.1" algo="Sum"/><pk mz="369.16475572" i="533.405" sn="4.0037" a="7.92273" fwhm="0.0151562" res="24357.3" algo="Sum"/><pk mz="369.22474996" i="4319.16" sn="32.4149" a="114.607" fwhm="0.0232445" res="15884.4" algo="Sum"/><pk mz="369.27905687" i="844.142" sn="6.33508" a="20.5677" fwhm="0.0278311" res="13268.6" algo="Sum"/><pk mz="369.35135273" i="36848.8" sn="276.566" a="749.289" fwhm="0.0177833" res="20769.6" algo="Sum"/><pk mz="370.20108232" i="638.885" sn="4.77645" a="13.3084" fwhm="0.0302296" res="12246.3" algo="Sum"/><pk mz="370.22949551" i="983.94" sn="7.355" a="25.0684" fwhm="0.0290948" res="12724.9" algo="Sum"/><pk mz="370.29503560" i="1795.67" sn="13.4229" a="42.3355" fwhm="0.0198989" res="18608.8" algo="Sum"/><pk mz="370.35486487" i="11265.4" sn="84.211" a="227.741" fwhm="0.017931" res="20654.5" algo="Sum"/><pk mz="370.86750829" i="1277.25" sn="9.49974" a="30.2693" fwhm="0.020501" res="18090.2" algo="Sum"/><pk mz="371.03946876" i="840.072" sn="6.23412" a="19.9713" fwhm="0.0191614" res="19363.9" algo="Sum"/><pk mz="371.10139710" i="1263.8" sn="9.37958" a="33.6626" fwhm="0.020212" res="18360.4" algo="Sum"/><pk mz="371.16500827" i="859.315" sn="6.37763" a="24.898" fwhm="0.026302" res="14111.7" algo="Sum"/><pk mz="371.20002206" i="933.449" sn="6.92777" a="10.2851" fwhm="0.0113983" res="32566.2" algo="Sum"/><pk mz="371.22160311" i="1433.47" sn="10.6377" a="45.7089" fwhm="0.0385046" res="9640.96" algo="Sum"/><pk mz="371.26143377" i="1288.15" sn="9.55906" a="32.8773" fwhm="0.0262137" res="14162.9" algo="Sum"/><pk mz="371.29890847" i="704.725" sn="5.22808" a="10.0557" fwhm="0.0195591" res="18983.4" algo="Sum"/><pk mz="371.31557442" i="924.63" sn="6.85954" a="24.2197" fwhm="0.0267048" res="13904.5" algo="Sum"/><pk mz="371.35867616" i="1731.85" sn="12.8512" a="38.2438" fwhm="0.0185148" res="20057.4" algo="Sum"/><pk mz="372.22133896" i="534.534" sn="3.93958" a="19.0212" fwhm="0.0384633" res="9677.3" algo="Sum"/><pk mz="372.28007895" i="497.331" sn="3.66531" a="12.0024" fwhm="0.0305536" res="12184.5" algo="Sum"/><pk mz="372.31188846" i="647.001" sn="4.76837" a="16.525" fwhm="0.0256227" res="14530.5" algo="Sum"/><pk mz="372.73680645" i="708.115" sn="5.19375" a="16.8654" fwhm="0.0209347" res="17804.7" algo="Sum"/><pk mz="373.18079632" i="2964.59" sn="21.7043" a="114.705" fwhm="0.0318964" res="11699.8" algo="Sum"/><pk mz="373.23372341" i="1558.03" sn="11.4066" a="36.9238" fwhm="0.027963" res="13347.4" algo="Sum"/><pk mz="373.27132893" i="885.224" sn="6.48089" a="22.621" fwhm="0.0240303" res="15533.4" algo="Sum"/><pk mz="374.18449070" i="682.265" sn="4.96719" a="20.4912" fwhm="0.0249278" res="15010.7" algo="Sum"/><pk mz="374.27655457" i="466.056" sn="3.39297" a="7.5613" fwhm="0.0203183" res="18420.6" algo="Sum"/><pk mz="374.30331524" i="1397.05" sn="10.17" a="32.0275" fwhm="0.0187522" res="19960.5" algo="Sum"/><pk mz="374.73537742" i="666.06" sn="4.82924" a="15.6684" fwhm="0.0184185" res="20345.6" algo="Sum"/><pk mz="374.81624900" i="788.564" sn="5.7191" a="16.8611" fwhm="0.0196162" res="19107.5" algo="Sum"/><pk mz="375.01155169" i="1708.75" sn="12.3862" a="47.75" fwhm="0.0234045" res="16023.1" algo="Sum"/><pk mz="375.19151742" i="1349.33" sn="9.77011" a="32.3762" fwhm="0.0308644" res="12156.1" algo="Sum"/><pk mz="375.21196639" i="1298.96" sn="9.40457" a="33.7975" fwhm="0.0324543" res="11561.2" algo="Sum"/><pk mz="375.25073831" i="1004.66" sn="7.2738" a="23.4835" fwhm="0.0287876" res="13035.1" algo="Sum"/><pk mz="375.28700569" i="2146.11" sn="15.538" a="51.1571" fwhm="0.0219673" res="17083.9" algo="Sum"/><pk mz="375.35981111" i="1469.01" sn="10.6352" a="30.3693" fwhm="0.018529" res="20258" algo="Sum"/><pk mz="376.29703660" i="4059.16" sn="29.2602" a="92.8766" fwhm="0.0221298" res="17004.1" algo="Sum"/><pk mz="376.81386408" i="663.763" sn="4.76506" a="18.0322" fwhm="0.019874" res="18960.2" algo="Sum"/><pk mz="376.86641018" i="689.065" sn="4.94632" a="16.1908" fwhm="0.0192083" res="19620" algo="Sum"/><pk mz="376.93492547" i="575.637" sn="4.13188" a="20.9949" fwhm="0.0426539" res="8837.06" algo="Sum"/><pk mz="376.98333539" i="1141.42" sn="8.19303" a="40.1234" fwhm="0.0342754" res="10998.7" algo="Sum"/><pk mz="377.17649974" i="1021.91" sn="7.31218" a="33.6938" fwhm="0.0376226" res="10025.3" algo="Sum"/><pk mz="377.20146330" i="870.9" sn="6.22878" a="12.5351" fwhm="0.0153202" res="24621.1" algo="Sum"/><pk mz="377.23516958" i="2421.03" sn="17.3028" a="65.0866" fwhm="0.0242904" res="15530.2" algo="Sum"/><pk mz="377.26598836" i="946.3" sn="6.76237" a="21.1061" fwhm="0.0330655" res="11409.6" algo="Sum"/><pk mz="377.30088131" i="1649.2" sn="11.7848" a="45.4305" fwhm="0.0243997" res="15463.3" algo="Sum"/><pk mz="377.33333996" i="598.704" sn="4.2782" a="12.0807" fwhm="0.0191295" res="19725.2" algo="Sum"/><pk mz="378.21554161" i="1640.25" sn="11.6566" a="40.9978" fwhm="0.0233546" res="16194.5" algo="Sum"/><pk mz="378.30045770" i="606.582" sn="4.31054" a="17.2212" fwhm="0.0273231" res="13845.4" algo="Sum"/><pk mz="378.86311528" i="658.465" sn="4.66816" a="12.674" fwhm="0.0179312" res="21128.7" algo="Sum"/><pk mz="378.90044080" i="2490.94" sn="17.644" a="54.1547" fwhm="0.0205537" res="18434.6" algo="Sum"/><pk mz="379.15321653" i="503.285" sn="3.55084" a="12.8101" fwhm="0.0225638" res="16803.6" algo="Sum"/><pk mz="379.18748314" i="621.993" sn="4.38837" a="16.4006" fwhm="0.034684" res="10932.6" algo="Sum"/><pk mz="379.22155286" i="963.983" sn="6.80035" a="28.8133" fwhm="0.0376052" res="10084.3" algo="Sum"/><pk mz="379.24203318" i="804.656" sn="5.67639" a="18.943" fwhm="0.0281351" res="13479.3" algo="Sum"/><pk mz="379.28184774" i="1215.94" sn="8.57779" a="32.9019" fwhm="0.0282596" res="13421.3" algo="Sum"/><pk mz="379.31741314" i="1138.22" sn="8.02915" a="27.8184" fwhm="0.0263353" res="14403.4" algo="Sum"/><pk mz="379.35283521" i="486.557" sn="3.43296" a="11.1195" fwhm="0.0235708" res="16094.2" algo="Sum"/><pk mz="380.26566891" i="695.962" sn="4.88245" a="29.1051" fwhm="0.0424887" res="8949.8" algo="Sum"/><pk mz="380.76893357" i="1010.63" sn="7.06967" a="27.6161" fwhm="0.0217439" res="17511.6" algo="Sum"/><pk mz="380.89191742" i="603.497" sn="4.21317" a="24.3261" fwhm="0.0489769" res="7776.97" algo="Sum"/><pk mz="381.02483340" i="1007.54" sn="7.03142" a="24.8913" fwhm="0.0209544" res="18183.5" algo="Sum"/><pk mz="381.07939878" i="724.401" sn="5.05544" a="15.7613" fwhm="0.0205699" res="18526" algo="Sum"/><pk mz="381.11383155" i="538.724" sn="3.75964" a="18.3563" fwhm="0.0375563" res="10147.8" algo="Sum"/><pk mz="381.20492558" i="1728.37" sn="12.0631" a="47.7667" fwhm="0.0339656" res="11223.3" algo="Sum"/><pk mz="381.23945306" i="911.799" sn="6.3642" a="19.8894" fwhm="0.030804" res="12376.3" algo="Sum"/><pk mz="381.26194488" i="963.309" sn="6.72404" a="20.2174" fwhm="0.0308049" res="12376.7" algo="Sum"/><pk mz="381.29585965" i="1459.36" sn="10.1858" a="43.7795" fwhm="0.0328765" res="11597.8" algo="Sum"/><pk mz="381.33279066" i="671.554" sn="4.68633" a="16.2432" fwhm="0.0244745" res="15580.8" algo="Sum"/><pk mz="382.20948985" i="469.719" sn="3.25186" a="15.8142" fwhm="0.0318525" res="11999.3" algo="Sum"/><pk mz="382.76567715" i="1270.97" sn="8.76231" a="31.6249" fwhm="0.0213418" res="17935" algo="Sum"/><pk mz="382.81271303" i="528.297" sn="3.64189" a="14.1532" fwhm="0.023607" res="16216.1" algo="Sum"/><pk mz="382.88458959" i="487.876" sn="3.36262" a="18.12" fwhm="0.0356849" res="10729.6" algo="Sum"/><pk mz="383.11591736" i="58209.3" sn="401.031" a="1166.83" fwhm="0.0177881" res="21537.7" algo="Sum"/><pk mz="383.22253432" i="57878.3" sn="398.751" a="1187.17" fwhm="0.0179721" res="21323.2" algo="Sum"/><pk mz="383.33067734" i="4215.51" sn="29.0426" a="105.606" fwhm="0.0203579" res="18829.5" algo="Sum"/><pk mz="384.11928896" i="8128.31" sn="55.7637" a="176.5" fwhm="0.0191351" res="20074" algo="Sum"/><pk mz="384.22568425" i="12836.9" sn="88.0485" a="279.485" fwhm="0.0192747" res="19934.2" algo="Sum"/><pk mz="384.33354391" i="1350.28" sn="9.26158" a="30.9053" fwhm="0.0210827" res="18229.8" algo="Sum"/><pk mz="384.76452558" i="932.125" sn="6.3752" a="27.6264" fwhm="0.028489" res="13505.7" algo="Sum"/><pk mz="384.80791731" i="737.098" sn="5.04136" a="14.4081" fwhm="0.0202984" res="18957.6" algo="Sum"/><pk mz="384.84477666" i="967.2" sn="6.61514" a="23.0194" fwhm="0.0210308" res="18299.1" algo="Sum"/><pk mz="385.12129929" i="2119.87" sn="14.4876" a="57.8636" fwhm="0.0215321" res="17885.9" algo="Sum"/><pk mz="385.22268149" i="4206.4" sn="28.7486" a="141.65" fwhm="0.0351461" res="10960.6" algo="Sum"/><pk mz="385.26750044" i="626.267" sn="4.28037" a="9.28462" fwhm="0.0257959" res="14935.2" algo="Sum"/><pk mz="385.28543846" i="641.035" sn="4.3813" a="10.5111" fwhm="0.0232255" res="16588.9" algo="Sum"/><pk mz="385.34417079" i="778.84" sn="5.32276" a="21.9957" fwhm="0.0229572" res="16785.3" algo="Sum"/><pk mz="386.20070409" i="612.174" sn="4.17524" a="14.5505" fwhm="0.0337463" res="11444.2" algo="Sum"/><pk mz="386.22440499" i="935.252" sn="6.37874" a="30.4816" fwhm="0.0317619" res="12160" algo="Sum"/><pk mz="386.71504051" i="508.016" sn="3.45694" a="11.9458" fwhm="0.0205948" res="18777.3" algo="Sum"/><pk mz="386.77283435" i="540.789" sn="3.67936" a="17.0129" fwhm="0.0348425" res="11100.6" algo="Sum"/><pk mz="386.84157363" i="510.017" sn="3.4692" a="14.1018" fwhm="0.0255919" res="15115.8" algo="Sum"/><pk mz="386.89475565" i="965.871" sn="6.56927" a="25.2746" fwhm="0.0215979" res="17913.5" algo="Sum"/><pk mz="387.20020944" i="936.934" sn="6.35377" a="49.905" fwhm="0.0747759" res="5178.15" algo="Sum"/><pk mz="387.24991396" i="865.962" sn="5.86441" a="26.1908" fwhm="0.0409172" res="9464.24" algo="Sum"/><pk mz="388.35605501" i="625.525" sn="4.20609" a="16.6315" fwhm="0.0224524" res="17296.8" algo="Sum"/><pk mz="388.71149384" i="856.944" sn="5.75139" a="19.6156" fwhm="0.0193849" res="20052.3" algo="Sum"/><pk mz="388.89140789" i="650.503" sn="4.36144" a="15.0972" fwhm="0.0199348" res="19508.2" algo="Sum"/><pk mz="389.20000177" i="910.83" sn="6.07119" a="24.634" fwhm="0.0389049" res="10003.9" algo="Sum"/><pk mz="389.23107301" i="905.321" sn="6.03525" a="29.9446" fwhm="0.046688" res="8336.85" algo="Sum"/><pk mz="389.26771983" i="815.604" sn="5.43782" a="23.6284" fwhm="0.0341975" res="11382.9" algo="Sum"/><pk mz="389.37444972" i="1459.22" sn="9.73214" a="32.9966" fwhm="0.0202844" res="19195.8" algo="Sum"/><pk mz="389.97348644" i="958.844" sn="6.37358" a="24.4798" fwhm="0.0215805" res="18070.6" algo="Sum"/><pk mz="390.27595000" i="734.733" sn="4.88333" a="20.3614" fwhm="0.0294227" res="13264.4" algo="Sum"/><pk mz="390.37692867" i="463.48" sn="3.08056" a="10.8697" fwhm="0.0225967" res="17275.9" algo="Sum"/><pk mz="390.70916108" i="731.247" sn="4.854" a="19.3463" fwhm="0.0221692" res="17623.9" algo="Sum"/><pk mz="390.77506264" i="880.167" sn="5.83277" a="12.8531" fwhm="0.0128557" res="30396.9" algo="Sum"/><pk mz="390.79773659" i="1833.95" sn="12.1455" a="45.8609" fwhm="0.0211635" res="18465.6" algo="Sum"/><pk mz="390.90646799" i="504.606" sn="3.33119" a="16.866" fwhm="0.0308219" res="12682.7" algo="Sum"/><pk mz="390.98473817" i="596.477" sn="3.93523" a="22.3232" fwhm="0.0291357" res="13419.4" algo="Sum"/><pk mz="391.20869786" i="900.613" sn="5.9382" a="35.7025" fwhm="0.0524765" res="7454.93" algo="Sum"/><pk mz="391.27955945" i="2326.55" sn="15.3315" a="63.5456" fwhm="0.0307203" res="12736.9" algo="Sum"/><pk mz="391.31703545" i="495.333" sn="3.26335" a="9.65297" fwhm="0.027117" res="14430.7" algo="Sum"/><pk mz="391.35371300" i="866.295" sn="5.70808" a="21.6559" fwhm="0.0234355" res="16699.2" algo="Sum"/><pk mz="391.77972447" i="509.559" sn="3.34045" a="14.4998" fwhm="0.0229507" res="17070.5" algo="Sum"/><pk mz="392.28553640" i="1223.97" sn="8.01277" a="37.6409" fwhm="0.0351565" res="11158.3" algo="Sum"/><pk mz="392.30764288" i="748.413" sn="4.8994" a="14.5962" fwhm="0.0336401" res="11661.9" algo="Sum"/><pk mz="392.79473729" i="2242.01" sn="14.6082" a="52.0766" fwhm="0.019627" res="20013" algo="Sum"/><pk mz="392.83985257" i="629.568" sn="4.10206" a="15.7667" fwhm="0.0238083" res="16500.1" algo="Sum"/><pk mz="393.20816666" i="3066.34" sn="19.9564" a="96.275" fwhm="0.0248963" res="15793.8" algo="Sum"/><pk mz="393.29733016" i="39056.3" sn="254.163" a="841.756" fwhm="0.0188621" res="20851.2" algo="Sum"/><pk mz="393.36904751" i="936.797" sn="6.0964" a="25.5445" fwhm="0.0295845" res="13296.4" algo="Sum"/><pk mz="394.21073382" i="633.323" sn="4.1016" a="21.636" fwhm="0.0328737" res="11991.7" algo="Sum"/><pk mz="394.30058076" i="9806.49" sn="63.5033" a="218.219" fwhm="0.0195991" res="20118.3" algo="Sum"/><pk mz="394.34576445" i="3570.46" sn="23.1199" a="92.7325" fwhm="0.0219936" res="17930.1" algo="Sum"/><pk mz="394.79352206" i="1147.29" sn="7.42232" a="36.0545" fwhm="0.0314691" res="12545.4" algo="Sum"/><pk mz="394.83567605" i="598.761" sn="3.87377" a="13.6197" fwhm="0.0277629" res="14221.7" algo="Sum"/><pk mz="394.87493187" i="887.976" sn="5.74488" a="20.3536" fwhm="0.0204179" res="19339.7" algo="Sum"/><pk mz="395.18422844" i="487.156" sn="3.14941" a="12.0742" fwhm="0.0325435" res="12143.3" algo="Sum"/><pk mz="395.21525570" i="1159.22" sn="7.4941" a="35.0542" fwhm="0.0304899" res="12962.2" algo="Sum"/><pk mz="395.23846222" i="728.642" sn="4.71031" a="17.3846" fwhm="0.0352854" res="11201.2" algo="Sum"/><pk mz="395.30302451" i="2036.38" sn="13.1654" a="70.8066" fwhm="0.0287033" res="13772.1" algo="Sum"/><pk mz="395.34970577" i="1250.07" sn="8.08186" a="30.9346" fwhm="0.0217157" res="18205.8" algo="Sum"/><pk mz="396.30969217" i="681.932" sn="4.39373" a="21.0047" fwhm="0.0283139" res="13997" algo="Sum"/><pk mz="396.74377769" i="962.339" sn="6.17698" a="23.94" fwhm="0.0206066" res="19253.2" algo="Sum"/><pk mz="396.80493854" i="567.508" sn="3.6423" a="20.8507" fwhm="0.0364971" res="10872.2" algo="Sum"/><pk mz="396.92322578" i="1273.27" sn="8.17387" a="34.3123" fwhm="0.0196442" res="20205.6" algo="Sum"/><pk mz="396.99515170" i="980.572" sn="6.29486" a="29.6597" fwhm="0.0250943" res="15820.1" algo="Sum"/><pk mz="397.18243603" i="877.839" sn="5.62483" a="36.5736" fwhm="0.0406161" res="9778.93" algo="Sum"/><pk mz="397.23617437" i="2107.32" sn="13.4975" a="59.8441" fwhm="0.0270684" res="14675.2" algo="Sum"/><pk mz="397.31003458" i="481.299" sn="3.0827" a="11.4866" fwhm="0.027979" res="14200.3" algo="Sum"/><pk mz="398.23918253" i="545.92" sn="3.48435" a="17.3571" fwhm="0.034362" res="11589.5" algo="Sum"/><pk mz="398.32706477" i="794.512" sn="5.0688" a="24.7728" fwhm="0.0257698" res="15457.1" algo="Sum"/><pk mz="398.76173044" i="4831.24" sn="30.7571" a="94.6475" fwhm="0.0183274" res="21757.7" algo="Sum"/><pk mz="398.91962983" i="509.722" sn="3.24338" a="13.8792" fwhm="0.0333446" res="11963.5" algo="Sum"/><pk mz="399.08962437" i="9239.65" sn="58.6732" a="217.13" fwhm="0.0200464" res="19908.3" algo="Sum"/><pk mz="399.21575434" i="24702.6" sn="156.839" a="572.503" fwhm="0.0273318" res="14606.3" algo="Sum"/><pk mz="399.26236260" i="2857.55" sn="18.1429" a="75.0701" fwhm="0.0284919" res="14013.2" algo="Sum"/><pk mz="399.30659682" i="570.315" sn="3.62075" a="10.8431" fwhm="0.0236441" res="16888.2" algo="Sum"/><pk mz="399.32203519" i="568.541" sn="3.60948" a="15.3238" fwhm="0.0304186" res="13127.5" algo="Sum"/><pk mz="399.77258898" i="1737.25" sn="11.0133" a="50.3266" fwhm="0.0258315" res="15476.2" algo="Sum"/><pk mz="400.09327328" i="1372.25" sn="8.67165" a="35.4996" fwhm="0.0204398" res="19574.2" algo="Sum"/><pk mz="400.21878816" i="5787.36" sn="36.5627" a="141.154" fwhm="0.0245298" res="16315.6" algo="Sum"/><pk mz="400.27552326" i="1116.74" sn="7.05644" a="32.7857" fwhm="0.0249663" res="16032.7" algo="Sum"/><pk mz="400.34173450" i="1981.73" sn="12.5217" a="50.1558" fwhm="0.0220439" res="18161.1" algo="Sum"/><pk mz="400.73909319" i="958.788" sn="6.04748" a="26.9859" fwhm="0.0316116" res="12677" algo="Sum"/><pk mz="400.78274082" i="1004.71" sn="6.33152" a="25.9017" fwhm="0.0262223" res="15284" algo="Sum"/><pk mz="400.82705228" i="2364.91" sn="14.8864" a="61.4437" fwhm="0.021001" res="19086.1" algo="Sum"/><pk mz="401.08900666" i="994.97" sn="6.25524" a="28.6397" fwhm="0.0233726" res="17160.6" algo="Sum"/><pk mz="401.19841792" i="2913.88" sn="18.3178" a="71.9004" fwhm="0.0285339" res="14060.4" algo="Sum"/><pk mz="401.26673773" i="600.271" sn="3.77338" a="9.02071" fwhm="0.022461" res="17865" algo="Sum"/><pk mz="401.28350763" i="694.532" sn="4.36563" a="21.1119" fwhm="0.0323289" res="12412.6" algo="Sum"/><pk mz="401.34229877" i="1534.26" sn="9.6437" a="36.7346" fwhm="0.0220167" res="18229" algo="Sum"/><pk mz="401.37538272" i="468.543" sn="2.94539" a="9.68689" fwhm="0.0229838" res="17463.4" algo="Sum"/><pk mz="401.77139970" i="518.052" sn="3.24251" a="16.0332" fwhm="0.0266512" res="15075.2" algo="Sum"/><pk mz="402.19972270" i="653.172" sn="4.07238" a="19.2021" fwhm="0.0351692" res="11436.1" algo="Sum"/><pk mz="402.23358233" i="639.652" sn="3.98808" a="21.4161" fwhm="0.0414886" res="9695.03" algo="Sum"/><pk mz="402.35501628" i="1078.07" sn="6.72209" a="33.8164" fwhm="0.0259407" res="15510.6" algo="Sum"/><pk mz="402.74140004" i="469.286" sn="2.91384" a="11.5931" fwhm="0.0252003" res="15981.6" algo="Sum"/><pk mz="402.77194989" i="743.616" sn="4.61712" a="23.9496" fwhm="0.0313691" res="12839.8" algo="Sum"/><pk mz="402.82402731" i="2348.97" sn="14.5839" a="53.1454" fwhm="0.0196545" res="20495.3" algo="Sum"/><pk mz="402.86870214" i="773.523" sn="4.80253" a="21.1721" fwhm="0.0262411" res="15352.6" algo="Sum"/><pk mz="403.20693928" i="585.541" sn="3.63532" a="19.3911" fwhm="0.0435589" res="9256.59" algo="Sum"/><pk mz="403.24614705" i="690.008" sn="4.2839" a="14.4327" fwhm="0.0312922" res="12886.5" algo="Sum"/><pk mz="403.25448179" i="689.704" sn="4.28202" a="7.85674" fwhm="0.0118804" res="33942.8" algo="Sum"/><pk mz="403.35747840" i="562.914" sn="3.49473" a="15.9208" fwhm="0.0253799" res="15892.8" algo="Sum"/><pk mz="403.39053480" i="1122.98" sn="6.9718" a="27.9806" fwhm="0.0218075" res="18497.8" algo="Sum"/><pk mz="404.68548018" i="577.17" sn="3.54995" a="12.3734" fwhm="0.0176948" res="22870.3" algo="Sum"/><pk mz="404.78827498" i="686.841" sn="4.22436" a="16.4804" fwhm="0.0271734" res="14896.5" algo="Sum"/><pk mz="404.82996594" i="1015.59" sn="6.24604" a="37.4025" fwhm="0.0366857" res="11035.1" algo="Sum"/><pk mz="404.86429572" i="623.88" sn="3.83693" a="14.9059" fwhm="0.025902" res="15630.6" algo="Sum"/><pk mz="405.16717359" i="482.286" sn="2.96416" a="16.5509" fwhm="0.0366523" res="11054.3" algo="Sum"/><pk mz="405.22394829" i="782.078" sn="4.80651" a="22.9225" fwhm="0.0371107" res="10919.3" algo="Sum"/><pk mz="405.27085712" i="1007.29" sn="6.19179" a="32.0501" fwhm="0.044312" res="9145.85" algo="Sum"/><pk mz="405.33261932" i="585.383" sn="3.59808" a="19.9485" fwhm="0.040106" res="10106.5" algo="Sum"/><pk mz="406.25438375" i="842.497" sn="5.16188" a="26.1948" fwhm="0.0372791" res="10897.6" algo="Sum"/><pk mz="406.68322455" i="482.082" sn="2.94345" a="11.2952" fwhm="0.0201546" res="20178.2" algo="Sum"/><pk mz="406.77173358" i="1852.2" sn="11.3109" a="48.3255" fwhm="0.020428" res="19912.5" algo="Sum"/><pk mz="406.83483404" i="585.823" sn="3.57876" a="18.3989" fwhm="0.0303339" res="13411.9" algo="Sum"/><pk mz="406.95254484" i="1202.29" sn="7.34301" a="32.0509" fwhm="0.0228481" res="17811.2" algo="Sum"/><pk mz="407.18572720" i="491.034" sn="2.99709" a="13.8509" fwhm="0.0283601" res="14357.7" algo="Sum"/><pk mz="407.20805902" i="553.471" sn="3.37642" a="12.317" fwhm="0.0318356" res="12791" algo="Sum"/><pk mz="407.25702986" i="1057.17" sn="6.4414" a="28.2157" fwhm="0.037996" res="10718.4" algo="Sum"/><pk mz="407.28600671" i="866.218" sn="5.27471" a="26.6919" fwhm="0.0424099" res="9603.56" algo="Sum"/><pk mz="407.31238480" i="602.217" sn="3.66498" a="13.223" fwhm="0.0517884" res="7864.93" algo="Sum"/><pk mz="407.34781716" i="722.766" sn="4.39736" a="17.2612" fwhm="0.0317843" res="12816" algo="Sum"/><pk mz="407.76715142" i="1032.5" sn="6.26795" a="24.7717" fwhm="0.0196441" res="20757.8" algo="Sum"/><pk mz="408.26952135" i="743.992" sn="4.50464" a="20.3783" fwhm="0.0330759" res="12343.4" algo="Sum"/><pk mz="408.77030488" i="2885.53" sn="17.4518" a="74.5643" fwhm="0.0233203" res="17528.5" algo="Sum"/><pk mz="408.91888580" i="476.159" sn="2.87925" a="13.6383" fwhm="0.0300347" res="13614.9" algo="Sum"/><pk mz="409.18301604" i="1965.83" sn="11.8491" a="62.0544" fwhm="0.0242233" res="16892.1" algo="Sum"/><pk mz="409.27109933" i="12356.2" sn="74.5049" a="309.51" fwhm="0.0208555" res="19624.2" algo="Sum"/><pk mz="409.34348510" i="1262.72" sn="7.61399" a="34.099" fwhm="0.0375025" res="10915.1" algo="Sum"/><pk mz="410.27481984" i="3197.74" sn="19.224" a="87.8833" fwhm="0.0224248" res="18295.6" algo="Sum"/><pk mz="410.76386418" i="3001.91" sn="18.0187" a="79.071" fwhm="0.0210916" res="19475.2" algo="Sum"/><pk mz="410.85553933" i="2594.39" sn="15.5642" a="69.5841" fwhm="0.021872" res="18784.5" algo="Sum"/><pk mz="411.18534783" i="615.566" sn="3.68166" a="27.4485" fwhm="0.0416241" res="9878.54" algo="Sum"/><pk mz="411.26376880" i="2877.48" sn="17.2096" a="109.037" fwhm="0.0346446" res="11870.9" algo="Sum"/><pk mz="411.77020423" i="1345.27" sn="8.03308" a="34.7743" fwhm="0.021697" res="18978.2" algo="Sum"/><pk mz="412.27135691" i="1122.61" sn="6.69323" a="39.1542" fwhm="0.0353961" res="11647.4" algo="Sum"/><pk mz="412.30100892" i="604.203" sn="3.60273" a="14.6891" fwhm="0.0276847" res="14892.7" algo="Sum"/><pk mz="412.77770988" i="3271.89" sn="19.4408" a="76.8795" fwhm="0.0203464" res="20287.5" algo="Sum"/><pk mz="412.85264906" i="1735.7" sn="10.3117" a="44.2943" fwhm="0.0228111" res="18098.8" algo="Sum"/><pk mz="412.89693295" i="875.887" sn="5.20361" a="26.6166" fwhm="0.0264556" res="15607.2" algo="Sum"/><pk mz="413.17981729" i="1615.81" sn="9.58978" a="46.4075" fwhm="0.0300273" res="13760.1" algo="Sum"/><pk mz="413.23271528" i="1606.76" sn="9.53659" a="48.6082" fwhm="0.0380367" res="10864" algo="Sum"/><pk mz="413.26672569" i="8485.7" sn="50.3652" a="224.477" fwhm="0.024011" res="17211.5" algo="Sum"/><pk mz="413.78751959" i="922.489" sn="5.46731" a="37.7312" fwhm="0.0369656" res="11193.9" algo="Sum"/><pk mz="414.23591963" i="511.765" sn="3.0299" a="11.974" fwhm="0.0313142" res="13228.4" algo="Sum"/><pk mz="414.26991906" i="2443.49" sn="14.4667" a="68.5619" fwhm="0.0234323" res="17679.5" algo="Sum"/><pk mz="414.71407547" i="753.662" sn="4.44894" a="18.421" fwhm="0.0208665" res="19874.7" algo="Sum"/><pk mz="414.77671875" i="640.834" sn="3.78275" a="19.1119" fwhm="0.0354237" res="11709" algo="Sum"/><pk mz="414.86596857" i="1237.72" sn="7.30962" a="39.5326" fwhm="0.0279705" res="14832.3" algo="Sum"/><pk mz="415.19264647" i="16875.5" sn="99.6218" a="419.01" fwhm="0.0221529" res="18742.1" algo="Sum"/><pk mz="415.27700487" i="1077.18" sn="6.3595" a="32.2749" fwhm="0.0415838" res="9986.51" algo="Sum"/><pk mz="415.78417426" i="503.911" sn="2.96314" a="16.9596" fwhm="0.0276463" res="15039.4" algo="Sum"/><pk mz="416.19610742" i="3799.24" sn="22.3401" a="106.395" fwhm="0.0227537" res="18291.4" algo="Sum"/><pk mz="416.28499389" i="558.06" sn="3.28067" a="18.553" fwhm="0.0250893" res="16592.1" algo="Sum"/><pk mz="416.71137843" i="605.5" sn="3.54861" a="15.1851" fwhm="0.020531" res="20296.7" algo="Sum"/><pk mz="416.75872026" i="618.692" sn="3.62502" a="12.6504" fwhm="0.0248516" res="16769.9" algo="Sum"/><pk mz="416.79992334" i="2430.76" sn="14.2389" a="68.6064" fwhm="0.0228412" res="18247.7" algo="Sum"/><pk mz="416.86583265" i="583.572" sn="3.41875" a="19.8559" fwhm="0.0345006" res="12082.8" algo="Sum"/><pk mz="417.19091242" i="2452.4" sn="14.3619" a="85.3602" fwhm="0.0262752" res="15877.7" algo="Sum"/><pk mz="417.26435520" i="655.636" sn="3.83881" a="17.62" fwhm="0.0402828" res="10358.4" algo="Sum"/><pk mz="417.28421485" i="610.255" sn="3.57257" a="20.6447" fwhm="0.0430724" res="9687.98" algo="Sum"/><pk mz="417.40640927" i="1311.89" sn="7.67521" a="29.3172" fwhm="0.0200469" res="20821.5" algo="Sum"/><pk mz="418.19620467" i="553.376" sn="3.22641" a="24.8157" fwhm="0.0330879" res="12638.9" algo="Sum"/><pk mz="418.79791277" i="2345.61" sn="13.6527" a="56.5308" fwhm="0.0219206" res="19105.2" algo="Sum"/><pk mz="418.84002812" i="517.022" sn="3.00935" a="14.4466" fwhm="0.0345557" res="12120.7" algo="Sum"/><pk mz="418.97548840" i="759.146" sn="4.41921" a="23.0455" fwhm="0.0286287" res="14634.8" algo="Sum"/><pk mz="419.24220688" i="757.992" sn="4.40626" a="26.1788" fwhm="0.0416456" res="10066.9" algo="Sum"/><pk mz="419.28970630" i="604.154" sn="3.51199" a="18.3695" fwhm="0.0403804" res="10383.5" algo="Sum"/><pk mz="419.31328968" i="702.629" sn="4.08443" a="21.0607" fwhm="0.0405923" res="10329.9" algo="Sum"/><pk mz="419.35094797" i="684.64" sn="3.97986" a="17.256" fwhm="0.0356492" res="11763.3" algo="Sum"/><pk mz="419.38473746" i="736.252" sn="4.27989" a="19.5201" fwhm="0.0258344" res="16233.6" algo="Sum"/><pk mz="420.79436463" i="1139.5" sn="6.59344" a="40.0357" fwhm="0.0391583" res="10746" algo="Sum"/><pk mz="420.88516980" i="2784.64" sn="16.1005" a="67.1129" fwhm="0.0217234" res="19374.8" algo="Sum"/><pk mz="421.25146257" i="740.644" sn="4.27995" a="20.2731" fwhm="0.0404753" res="10407.6" algo="Sum"/><pk mz="421.28256991" i="541.78" sn="3.13106" a="8.45241" fwhm="0.0161906" res="26020.2" algo="Sum"/><pk mz="421.30541593" i="678.89" sn="3.92323" a="18.6972" fwhm="0.033179" res="12698" algo="Sum"/><pk mz="421.36287121" i="662.287" sn="3.82742" a="19.1213" fwhm="0.0295455" res="14261.5" algo="Sum"/><pk mz="421.40051015" i="555.814" sn="3.2121" a="14.1897" fwhm="0.0247147" res="17050.6" algo="Sum"/><pk mz="421.78227406" i="827.297" sn="4.7745" a="27.3139" fwhm="0.0243366" res="17331.2" algo="Sum"/><pk mz="422.28481501" i="561.498" sn="3.22681" a="31.4141" fwhm="0.0380953" res="11085" algo="Sum"/><pk mz="422.76057350" i="1322.33" sn="7.58219" a="46.2148" fwhm="0.0417326" res="10130.2" algo="Sum"/><pk mz="422.88227690" i="1204.88" sn="6.90574" a="35.3117" fwhm="0.0254633" res="16607.5" algo="Sum"/><pk mz="422.92580397" i="793.016" sn="4.54505" a="20.6654" fwhm="0.0254276" res="16632.5" algo="Sum"/><pk mz="422.97755816" i="517.028" sn="2.96296" a="17.9985" fwhm="0.0266332" res="15881.6" algo="Sum"/><pk mz="423.23289679" i="554.918" sn="3.17948" a="12.8778" fwhm="0.0273061" res="15499.6" algo="Sum"/><pk mz="423.26469891" i="1119.98" sn="6.418" a="46.2375" fwhm="0.047398" res="8930.02" algo="Sum"/><pk mz="423.32324818" i="1965.42" sn="11.2629" a="65.0801" fwhm="0.0278907" res="15177.9" algo="Sum"/><pk mz="423.77223157" i="681.802" sn="3.89634" a="21.4791" fwhm="0.0285197" res="14858.9" algo="Sum"/><pk mz="424.27635028" i="583.214" sn="3.32473" a="24.6669" fwhm="0.0391752" res="10830.2" algo="Sum"/><pk mz="424.34125040" i="2797.06" sn="15.9424" a="82.8922" fwhm="0.0245375" res="17293.6" algo="Sum"/><pk mz="424.74412555" i="1135.26" sn="6.45917" a="25.8183" fwhm="0.0223118" res="19036.7" algo="Sum"/><pk mz="424.77878447" i="1988.89" sn="11.316" a="55.0594" fwhm="0.0253635" res="16747.7" algo="Sum"/><pk mz="424.89635588" i="1391.5" sn="7.91511" a="45.4052" fwhm="0.026721" res="15901.2" algo="Sum"/><pk mz="425.21886152" i="571.84" sn="3.25122" a="18.4" fwhm="0.0425188" res="10000.7" algo="Sum"/><pk mz="425.28073415" i="1532.58" sn="8.71355" a="47.5132" fwhm="0.025689" res="16554.9" algo="Sum"/><pk mz="425.31545941" i="1148.08" sn="6.52718" a="19.6472" fwhm="0.0244019" res="17429.6" algo="Sum"/><pk mz="425.34013473" i="1755.59" sn="9.97985" a="58.4744" fwhm="0.0374497" res="11357.7" algo="Sum"/><pk mz="425.78021524" i="783.148" sn="4.44246" a="29.0606" fwhm="0.0371479" res="11461.7" algo="Sum"/><pk mz="426.28510550" i="530.268" sn="3.00278" a="13.1044" fwhm="0.0366447" res="11632.9" algo="Sum"/><pk mz="426.32020912" i="798.928" sn="4.524" a="17.0991" fwhm="0.0270589" res="15755.3" algo="Sum"/><pk mz="426.35699814" i="3081.92" sn="17.4458" a="82.0059" fwhm="0.0222054" res="19200.6" algo="Sum"/><pk mz="426.74108447" i="720.258" sn="4.0701" a="19.1614" fwhm="0.02436" res="17518.1" algo="Sum"/><pk mz="426.79130922" i="1028.86" sn="5.81441" a="30.3127" fwhm="0.029343" res="14544.9" algo="Sum"/><pk mz="426.82957945" i="2209.72" sn="12.487" a="59.6404" fwhm="0.0233849" res="18252.3" algo="Sum"/><pk mz="427.15890360" i="490.208" sn="2.77012" a="16.9851" fwhm="0.0393913" res="10844" algo="Sum"/><pk mz="427.24012297" i="923.96" sn="5.22118" a="46.5928" fwhm="0.052106" res="8199.44" algo="Sum"/><pk mz="427.27954874" i="466.452" sn="2.63586" a="10.4706" fwhm="0.0285349" res="14973.9" algo="Sum"/><pk mz="427.32287061" i="507.267" sn="2.86419" a="10.7527" fwhm="0.0305003" res="14010.5" algo="Sum"/><pk mz="427.35828407" i="1281.98" sn="7.23533" a="36.1637" fwhm="0.0263516" res="16217.5" algo="Sum"/><pk mz="428.23415833" i="465.661" sn="2.61575" a="22.3131" fwhm="0.0506823" res="8449.38" algo="Sum"/><pk mz="428.37152454" i="1090.67" sn="6.12612" a="33.3499" fwhm="0.0245329" res="17461.1" algo="Sum"/><pk mz="428.78897364" i="780.285" sn="4.37901" a="21.3695" fwhm="0.0318867" res="13447.3" algo="Sum"/><pk mz="428.82709113" i="1607.85" sn="9.02304" a="43.5146" fwhm="0.0233819" res="18340.1" algo="Sum"/><pk mz="429.00141037" i="587.742" sn="3.29695" a="22.262" fwhm="0.0304755" res="14076.9" algo="Sum"/><pk mz="429.08922681" i="554.509" sn="3.10977" a="16.6182" fwhm="0.0277938" res="15438.3" algo="Sum"/><pk mz="429.15864917" i="584.148" sn="3.27062" a="23.6759" fwhm="0.0350329" res="12250.2" algo="Sum"/><pk mz="429.23863573" i="3802.9" sn="21.2622" a="117.963" fwhm="0.0258626" res="16596.9" algo="Sum"/><pk mz="429.29480436" i="586.406" sn="3.27918" a="8.56766" fwhm="0.0163439" res="26266.4" algo="Sum"/><pk mz="429.31792511" i="668.477" sn="3.73832" a="20.5369" fwhm="0.0378934" res="11329.6" algo="Sum"/><pk mz="429.37292409" i="2221.41" sn="12.4237" a="54.5282" fwhm="0.0228849" res="18762.3" algo="Sum"/><pk mz="430.24381372" i="1044.22" sn="5.8207" a="32.0023" fwhm="0.0301328" res="14278.3" algo="Sum"/><pk mz="430.37895989" i="795.909" sn="4.43656" a="27.0422" fwhm="0.0294774" res="14600.3" algo="Sum"/><pk mz="430.69385487" i="601.119" sn="3.35136" a="15.5589" fwhm="0.0224735" res="19164.6" algo="Sum"/><pk mz="430.77356196" i="781.949" sn="4.35876" a="29.6865" fwhm="0.0328933" res="13096.1" algo="Sum"/><pk mz="430.83903946" i="712.201" sn="3.96994" a="29.395" fwhm="0.0429935" res="10021" algo="Sum"/><pk mz="430.91333178" i="2429.89" sn="13.5428" a="61.8934" fwhm="0.0223364" res="19292" algo="Sum"/><pk mz="431.17131488" i="2580.39" sn="14.352" a="99.961" fwhm="0.0356455" res="12096.1" algo="Sum"/><pk mz="431.23973057" i="3927.99" sn="21.8364" a="104.943" fwhm="0.0240195" res="17953.7" algo="Sum"/><pk mz="431.31330924" i="552.039" sn="3.0688" a="17.6725" fwhm="0.0394897" res="10922.2" algo="Sum"/><pk mz="431.42199853" i="1070.13" sn="5.94615" a="25.0269" fwhm="0.0214074" res="20153" algo="Sum"/><pk mz="432.17485522" i="649.351" sn="3.5982" a="17.5825" fwhm="0.0317874" res="13595.8" algo="Sum"/><pk mz="432.24359193" i="1142.07" sn="6.32981" a="32.3019" fwhm="0.0234857" res="18404.5" algo="Sum"/><pk mz="432.69171795" i="553.989" sn="3.06818" a="16.4072" fwhm="0.0234041" res="18487.9" algo="Sum"/><pk mz="432.77567728" i="1169.68" sn="6.47594" a="34.676" fwhm="0.0254349" res="17015.1" algo="Sum"/><pk mz="433.17009224" i="644.812" sn="3.5605" a="26.0627" fwhm="0.0339332" res="12765.4" algo="Sum"/><pk mz="433.24914651" i="618.354" sn="3.41318" a="26.47" fwhm="0.0467613" res="9265.13" algo="Sum"/><pk mz="433.29305387" i="578.359" sn="3.19154" a="25.0513" fwhm="0.0464434" res="9329.49" algo="Sum"/><pk mz="433.36564398" i="579.671" sn="3.19903" a="18.082" fwhm="0.0385569" res="11239.7" algo="Sum"/><pk mz="433.77715963" i="864.39" sn="4.76506" a="24.7293" fwhm="0.0257045" res="16875.6" algo="Sum"/><pk mz="434.27943741" i="512.704" sn="2.82499" a="16.6451" fwhm="0.0281905" res="15405.2" algo="Sum"/><pk mz="434.77234069" i="1237.68" sn="6.80959" a="39.483" fwhm="0.0254027" res="17115.2" algo="Sum"/><pk mz="434.82435283" i="918.392" sn="5.05302" a="24.7565" fwhm="0.0234551" res="18538.6" algo="Sum"/><pk mz="434.89912764" i="529.292" sn="2.91205" a="18.9052" fwhm="0.0304018" res="14305.1" algo="Sum"/><pk mz="435.21853015" i="646.607" sn="3.55492" a="25.8965" fwhm="0.0523018" res="8321.29" algo="Sum"/><pk mz="435.25100001" i="501.355" sn="2.75631" a="5.96802" fwhm="0.0222005" res="19605.4" algo="Sum"/><pk mz="435.27945332" i="581.833" sn="3.19876" a="23.589" fwhm="0.0370068" res="11762.1" algo="Sum"/><pk mz="435.31145006" i="565.671" sn="3.10991" a="22.6039" fwhm="0.0576038" res="7556.99" algo="Sum"/><pk mz="435.37835429" i="477.267" sn="2.62367" a="14.5914" fwhm="0.0310495" res="14022.1" algo="Sum"/><pk mz="436.77386499" i="970.853" sn="5.32199" a="28.2139" fwhm="0.0317045" res="13776.4" algo="Sum"/><pk mz="436.82016522" i="1081.95" sn="5.931" a="27.2897" fwhm="0.027226" res="16044.3" algo="Sum"/><pk mz="436.85934413" i="2078.02" sn="11.3912" a="50.7344" fwhm="0.0223802" res="19519.9" algo="Sum"/><pk mz="437.18808511" i="668.096" sn="3.65829" a="19.6085" fwhm="0.0342503" res="12764.5" algo="Sum"/><pk mz="437.23452656" i="2940.19" sn="16.1008" a="86.7553" fwhm="0.0245738" res="17792.7" algo="Sum"/><pk mz="437.28149660" i="831.655" sn="4.55516" a="21.0183" fwhm="0.0359681" res="12157.5" algo="Sum"/><pk mz="437.33605233" i="625.265" sn="3.42474" a="19.0031" fwhm="0.0397008" res="11015.8" algo="Sum"/><pk mz="438.23883786" i="754.399" sn="4.12485" a="24.9408" fwhm="0.0272596" res="16076.5" algo="Sum"/><pk mz="438.29486361" i="654.381" sn="3.5778" a="22.4796" fwhm="0.0335913" res="13047.9" algo="Sum"/><pk mz="438.72596345" i="478.99" sn="2.61137" a="15.7946" fwhm="0.038584" res="11370.7" algo="Sum"/><pk mz="438.81724075" i="562.398" sn="3.06437" a="15.5062" fwhm="0.0383848" res="11432.1" algo="Sum"/><pk mz="438.85663770" i="1127.01" sn="6.14103" a="36.4523" fwhm="0.0270208" res="16241.4" algo="Sum"/><pk mz="438.98398935" i="551.445" sn="3.00481" a="15.1137" fwhm="0.0276437" res="15880.1" algo="Sum"/><pk mz="439.24340407" i="630.837" sn="3.43593" a="21.5789" fwhm="0.0386878" res="11353.5" algo="Sum"/><pk mz="439.29652369" i="1149.53" sn="6.26096" a="37.1852" fwhm="0.0370331" res="11862.3" algo="Sum"/><pk mz="440.29644324" i="462.533" sn="2.51327" a="17.1722" fwhm="0.040693" res="10819.9" algo="Sum"/><pk mz="440.72220525" i="746.519" sn="4.04586" a="21.7665" fwhm="0.0284148" res="15510.3" algo="Sum"/><pk mz="440.77105855" i="689.802" sn="3.73838" a="28.0082" fwhm="0.0365986" res="12043.4" algo="Sum"/><pk mz="440.84421143" i="496.347" sn="2.68995" a="13.7929" fwhm="0.0451367" res="9766.87" algo="Sum"/><pk mz="440.86976996" i="781.139" sn="4.23317" a="26.2932" fwhm="0.0360129" res="12242" algo="Sum"/><pk mz="441.26107210" i="537.758" sn="2.90883" a="14.2722" fwhm="0.02848" res="15493.7" algo="Sum"/><pk mz="441.29829149" i="2112.25" sn="11.4255" a="64.4385" fwhm="0.0289136" res="15262.6" algo="Sum"/><pk mz="441.33064358" i="1024.78" sn="5.54282" a="27.9284" fwhm="0.0337444" res="13078.6" algo="Sum"/><pk mz="442.30033483" i="701.904" sn="3.78039" a="21.8317" fwhm="0.032345" res="13674.4" algo="Sum"/><pk mz="442.72173961" i="555.384" sn="2.98894" a="15.7752" fwhm="0.0319164" res="13871.3" algo="Sum"/><pk mz="442.76669243" i="1073.62" sn="5.77608" a="30.9537" fwhm="0.0261892" res="16906.5" algo="Sum"/><pk mz="442.80368778" i="976.101" sn="5.25009" a="27.3382" fwhm="0.0278524" res="15898.2" algo="Sum"/><pk mz="443.13845077" i="471.667" sn="2.53226" a="23.8941" fwhm="0.044438" res="9972.07" algo="Sum"/><pk mz="443.22494936" i="686.396" sn="3.6848" a="20.1829" fwhm="0.0427793" res="10360.7" algo="Sum"/><pk mz="443.27860740" i="555.31" sn="2.98108" a="9.47367" fwhm="0.0231449" res="19152.3" algo="Sum"/><pk mz="443.29078887" i="520.499" sn="2.79421" a="6.06025" fwhm="0.0124561" res="35588.2" algo="Sum"/><pk mz="443.30623049" i="542.1" sn="2.91019" a="8.16345" fwhm="0.0166084" res="26691.7" algo="Sum"/><pk mz="443.33227759" i="647.029" sn="3.47377" a="23.7876" fwhm="0.0445446" res="9952.56" algo="Sum"/><pk mz="444.76353417" i="762.123" sn="4.06475" a="22.7526" fwhm="0.0344031" res="12928" algo="Sum"/><pk mz="444.79882236" i="891.09" sn="4.75289" a="26.6664" fwhm="0.0312634" res="14227.5" algo="Sum"/><pk mz="444.85170339" i="1162.41" sn="6.19923" a="36.092" fwhm="0.0256455" res="17346.2" algo="Sum"/><pk mz="444.92658855" i="474.406" sn="2.5299" a="18.2895" fwhm="0.038832" res="11457.7" algo="Sum"/><pk mz="445.12135087" i="754.166" sn="4.02026" a="24.9049" fwhm="0.0321726" res="13835.4" algo="Sum"/><pk mz="445.20116139" i="728.205" sn="3.88206" a="28.6674" fwhm="0.0497111" res="8955.77" algo="Sum"/><pk mz="445.29359140" i="564.888" sn="3.01146" a="13.1218" fwhm="0.0336863" res="13218.8" algo="Sum"/><pk mz="445.30475098" i="535.862" sn="2.85672" a="9.87529" fwhm="0.024969" res="17834.3" algo="Sum"/><pk mz="445.32937292" i="483.283" sn="2.57642" a="10.9738" fwhm="0.0332928" res="13376.2" algo="Sum"/><pk mz="445.36682778" i="1061.42" sn="5.6585" a="29.0559" fwhm="0.0254219" res="17519" algo="Sum"/><pk mz="445.43755271" i="989.737" sn="5.27626" a="27.6833" fwhm="0.0234442" res="18999.9" algo="Sum"/><pk mz="446.66940458" i="565.497" sn="2.99937" a="13.6266" fwhm="0.0219931" res="20309.5" algo="Sum"/><pk mz="446.77893579" i="548.131" sn="2.90727" a="13.6491" fwhm="0.0375152" res="11909.3" algo="Sum"/><pk mz="446.84841811" i="1179.4" sn="6.25447" a="28.9199" fwhm="0.0246819" res="18104.3" algo="Sum"/><pk mz="446.88763853" i="1738.62" sn="9.22019" a="48.5075" fwhm="0.0239289" res="18675.6" algo="Sum"/><pk mz="447.17508773" i="687.863" sn="3.64662" a="25.5636" fwhm="0.0408773" res="10939.4" algo="Sum"/><pk mz="447.21427891" i="891.222" sn="4.7247" a="36.5948" fwhm="0.0494631" res="9041.38" algo="Sum"/><pk mz="447.28209747" i="607.583" sn="3.22102" a="25.3774" fwhm="0.0442172" res="10115.6" algo="Sum"/><pk mz="447.32001294" i="471.133" sn="2.49757" a="12.8911" fwhm="0.0375379" res="11916.5" algo="Sum"/><pk mz="447.34989052" i="478.533" sn="2.53673" a="14.4152" fwhm="0.0345199" res="12959.2" algo="Sum"/><pk mz="447.41389888" i="549.785" sn="2.91367" a="15.8708" fwhm="0.0284282" res="15738.4" algo="Sum"/><pk mz="447.79239941" i="621.097" sn="3.28916" a="19.6023" fwhm="0.0266567" res="16798.5" algo="Sum"/><pk mz="448.29461565" i="523.327" sn="2.76658" a="20.1213" fwhm="0.0337805" res="13270.8" algo="Sum"/><pk mz="448.66662659" i="582.502" sn="3.07437" a="14.401" fwhm="0.0209311" res="21435.4" algo="Sum"/><pk mz="448.75526815" i="859.604" sn="4.53634" a="28.5779" fwhm="0.0271217" res="16546" algo="Sum"/><pk mz="448.84963952" i="623.358" sn="3.28982" a="21.41" fwhm="0.0320884" res="13987.9" algo="Sum"/><pk mz="449.28753372" i="700.497" sn="3.69467" a="28.0583" fwhm="0.0520875" res="8625.63" algo="Sum"/><pk mz="449.34170136" i="507.14" sn="2.67292" a="11.1074" fwhm="0.0521367" res="8618.53" algo="Sum"/><pk mz="449.36240119" i="574.548" sn="3.02813" a="20.8064" fwhm="0.0419993" res="10699.3" algo="Sum"/><pk mz="449.39157085" i="476.85" sn="2.51359" a="9.84478" fwhm="0.0219691" res="20455.6" algo="Sum"/><pk mz="450.75344185" i="1207.53" sn="6.35544" a="37.7638" fwhm="0.03174" res="14201.4" algo="Sum"/><pk mz="450.79772502" i="952.8" sn="5.01475" a="27.0955" fwhm="0.0297375" res="15159.3" algo="Sum"/><pk mz="450.86470389" i="554.861" sn="2.92012" a="19.211" fwhm="0.0358294" res="12583.7" algo="Sum"/><pk mz="451.15724625" i="539.199" sn="2.83616" a="16.7057" fwhm="0.0278005" res="16228.4" algo="Sum"/><pk mz="451.26955259" i="605.277" sn="3.18378" a="14.6776" fwhm="0.0363702" res="12407.7" algo="Sum"/><pk mz="451.35502756" i="485.681" sn="2.5547" a="11.9726" fwhm="0.0377066" res="11970.2" algo="Sum"/><pk mz="452.75226321" i="762.867" sn="4.01153" a="21.5449" fwhm="0.0280029" res="16168" algo="Sum"/><pk mz="452.79386112" i="1223.67" sn="6.43464" a="31.9996" fwhm="0.025659" res="17646.6" algo="Sum"/><pk mz="452.83324944" i="895.687" sn="4.70996" a="27.4165" fwhm="0.0333468" res="13579.5" algo="Sum"/><pk mz="453.16843284" i="667.054" sn="3.50319" a="20.782" fwhm="0.0356789" res="12701.3" algo="Sum"/><pk mz="453.20907017" i="2293.33" sn="12.0433" a="65.9883" fwhm="0.0245636" res="18450.4" algo="Sum"/><pk mz="453.25779274" i="479.741" sn="2.5199" a="11.1602" fwhm="0.0335875" res="13494.8" algo="Sum"/><pk mz="453.30111984" i="756.13" sn="3.97193" a="28.3858" fwhm="0.0443559" res="10219.6" algo="Sum"/><pk mz="453.33587717" i="1050.96" sn="5.52011" a="38.0999" fwhm="0.0467519" res="9696.64" algo="Sum"/><pk mz="453.36322433" i="564.779" sn="2.96635" a="7.44666" fwhm="0.0167959" res="26992.4" algo="Sum"/><pk mz="454.21307679" i="559.468" sn="2.93473" a="18.7942" fwhm="0.0275324" res="16497.4" algo="Sum"/><pk mz="454.29215750" i="522.095" sn="2.73869" a="19.0977" fwhm="0.0473142" res="9601.6" algo="Sum"/><pk mz="454.79145817" i="794.837" sn="4.16929" a="26.7552" fwhm="0.0431399" res="10542.2" algo="Sum"/><pk mz="454.83024582" i="550.643" sn="2.8886" a="16.9141" fwhm="0.0429898" res="10580" algo="Sum"/><pk mz="454.88111515" i="1293.54" sn="6.78666" a="37.8464" fwhm="0.024897" res="18270.5" algo="Sum"/><pk mz="454.95333050" i="704.185" sn="3.69406" a="23.0283" fwhm="0.030386" res="14972.4" algo="Sum"/><pk mz="455.20853408" i="505.999" sn="2.65118" a="12.5658" fwhm="0.0378674" res="12021.1" algo="Sum"/><pk mz="455.30871154" i="695.358" sn="3.6433" a="20.7651" fwhm="0.0413413" res="11013.4" algo="Sum"/><pk mz="455.34694442" i="655.374" sn="3.43381" a="21.506" fwhm="0.0341554" res="13331.6" algo="Sum"/><pk mz="456.69868820" i="700.824" sn="3.66082" a="18.4674" fwhm="0.0230308" res="19829.9" algo="Sum"/><pk mz="456.78702679" i="515.916" sn="2.69569" a="17.6302" fwhm="0.0299427" res="15255.4" algo="Sum"/><pk mz="456.87749283" i="910.054" sn="4.7553" a="28.4513" fwhm="0.028079" res="16271.1" algo="Sum"/><pk mz="457.26997744" i="1099.48" sn="5.74036" a="36.2035" fwhm="0.0412934" res="11073.7" algo="Sum"/><pk mz="457.30622336" i="709.746" sn="3.70558" a="17.055" fwhm="0.0337373" res="13554.9" algo="Sum"/><pk mz="457.32944342" i="765.758" sn="3.99803" a="21.504" fwhm="0.042173" res="10844.1" algo="Sum"/><pk mz="458.27611587" i="474.958" sn="2.47807" a="20.1504" fwhm="0.0424118" res="10805.4" algo="Sum"/><pk mz="458.69778868" i="558.331" sn="2.90613" a="16.15" fwhm="0.0275191" res="16668.3" algo="Sum"/><pk mz="458.74032887" i="522.752" sn="2.72074" a="13.0777" fwhm="0.0293205" res="15645.7" algo="Sum"/><pk mz="458.78310258" i="1130.98" sn="5.88635" a="42.6803" fwhm="0.0282872" res="16218.7" algo="Sum"/><pk mz="458.89221889" i="632.214" sn="3.28843" a="22.5492" fwhm="0.0439537" res="10440.4" algo="Sum"/><pk mz="459.25243132" i="491.374" sn="2.55285" a="15.0895" fwhm="0.0519363" res="8842.61" algo="Sum"/><pk mz="459.27404194" i="680.253" sn="3.53441" a="17.5362" fwhm="0.0329852" res="13923.6" algo="Sum"/><pk mz="459.32097280" i="810.987" sn="4.2127" a="31.4399" fwhm="0.0502361" res="9143.24" algo="Sum"/><pk mz="459.33986853" i="778.077" sn="4.04167" a="16.4222" fwhm="0.0274394" res="16740.2" algo="Sum"/><pk mz="459.45250789" i="832.976" sn="4.32505" a="20.6116" fwhm="0.0227831" res="20166.4" algo="Sum"/><pk mz="460.28046276" i="648.631" sn="3.35749" a="22.9929" fwhm="0.0324913" res="14166.3" algo="Sum"/><pk mz="460.78179934" i="1173.33" sn="6.0571" a="36.2323" fwhm="0.0281416" res="16373.7" algo="Sum"/><pk mz="460.82636792" i="1213.03" sn="6.26166" a="36.2301" fwhm="0.0272633" res="16902.8" algo="Sum"/><pk mz="461.18565568" i="769.407" sn="3.97145" a="36.2851" fwhm="0.0338174" res="13637.5" algo="Sum"/><pk mz="461.28579833" i="558.863" sn="2.88412" a="13.3621" fwhm="0.0338837" res="13613.8" algo="Sum"/><pk mz="461.32834614" i="1301.88" sn="6.71813" a="60.4596" fwhm="0.0401298" res="11495.9" algo="Sum"/><pk mz="462.33424679" i="486.406" sn="2.50187" a="20.9718" fwhm="0.0335176" res="13793.8" algo="Sum"/><pk mz="462.78073916" i="711.181" sn="3.6485" a="24.111" fwhm="0.0330868" res="13986.9" algo="Sum"/><pk mz="462.82259873" i="1149.87" sn="5.89906" a="34.2961" fwhm="0.0275032" res="16827.9" algo="Sum"/><pk mz="462.86172257" i="727.463" sn="3.73203" a="22.9695" fwhm="0.0326823" res="14162.4" algo="Sum"/><pk mz="463.20165542" i="648.245" sn="3.3251" a="25.9644" fwhm="0.0378108" res="12250.5" algo="Sum"/><pk mz="463.26796911" i="522.01" sn="2.67759" a="17.9128" fwhm="0.0401254" res="11545.5" algo="Sum"/><pk mz="463.30495721" i="644.705" sn="3.30663" a="14.8272" fwhm="0.0339581" res="13643.4" algo="Sum"/><pk mz="463.35124938" i="1038.17" sn="5.32561" a="38.3338" fwhm="0.0441335" res="10498.9" algo="Sum"/><pk mz="464.73030881" i="658.831" sn="3.36104" a="22.4029" fwhm="0.0333984" res="13914.8" algo="Sum"/><pk mz="464.79079495" i="467.239" sn="2.38335" a="16.2076" fwhm="0.0510179" res="9110.36" algo="Sum"/><pk mz="464.82191280" i="635.028" sn="3.2384" a="25.5857" fwhm="0.045593" res="10195" algo="Sum"/><pk mz="464.90982891" i="1257.6" sn="6.41321" a="38.8332" fwhm="0.0257025" res="18088.1" algo="Sum"/><pk mz="465.21606392" i="496.594" sn="2.53212" a="16.0502" fwhm="0.0402947" res="11545.3" algo="Sum"/><pk mz="465.27611616" i="469.651" sn="2.39474" a="19.8837" fwhm="0.0914343" res="5088.64" algo="Sum"/><pk mz="465.31249606" i="574.418" sn="2.92895" a="23.7852" fwhm="0.0595546" res="7813.21" algo="Sum"/><pk mz="465.36751588" i="612.284" sn="3.12238" a="35.1125" fwhm="0.0698999" res="6657.63" algo="Sum"/><pk mz="466.32652617" i="524.064" sn="2.66783" a="20.3956" fwhm="0.0353108" res="13206.4" algo="Sum"/><pk mz="466.72812162" i="1012.9" sn="5.15308" a="25.9484" fwhm="0.0237357" res="19663.5" algo="Sum"/><pk mz="466.77177373" i="663.66" sn="3.37555" a="23.3775" fwhm="0.0427293" res="10923.9" algo="Sum"/><pk mz="466.90569437" i="613.239" sn="3.11858" a="19.4563" fwhm="0.0305884" res="15264.1" algo="Sum"/><pk mz="467.10079772" i="568.844" sn="2.89241" a="14.8956" fwhm="0.0272892" res="17116.7" algo="Sum"/><pk mz="467.31651340" i="656.825" sn="3.33984" a="21.2463" fwhm="0.0445483" res="10490.1" algo="Sum"/><pk mz="467.37088089" i="642.248" sn="3.26572" a="18.7548" fwhm="0.0330864" res="14125.8" algo="Sum"/><pk mz="468.30771774" i="754.678" sn="3.82656" a="32.0286" fwhm="0.0368749" res="12699.9" algo="Sum"/><pk mz="468.72557983" i="678.7" sn="3.43436" a="19.3533" fwhm="0.0304265" res="15405.2" algo="Sum"/><pk mz="468.77079890" i="643.415" sn="3.2558" a="20.8005" fwhm="0.0396215" res="11831.2" algo="Sum"/><pk mz="468.81315604" i="1180" sn="5.971" a="44.7245" fwhm="0.030501" res="15370.4" algo="Sum"/><pk mz="468.92277126" i="546.629" sn="2.76577" a="21.054" fwhm="0.0422311" res="11103.7" algo="Sum"/><pk mz="469.31984365" i="1068.43" sn="5.40748" a="46.2337" fwhm="0.0640825" res="7323.68" algo="Sum"/><pk mz="469.36398671" i="1982.05" sn="10.0313" a="67.9419" fwhm="0.0282538" res="16612.4" algo="Sum"/><pk mz="470.36741836" i="722.596" sn="3.65002" a="22.4392" fwhm="0.0273191" res="17217.6" algo="Sum"/><pk mz="470.76715973" i="541.891" sn="2.7345" a="15.8869" fwhm="0.0413635" res="11381.2" algo="Sum"/><pk mz="470.81051319" i="1049.48" sn="5.29578" a="32.1622" fwhm="0.0290763" res="16192.2" algo="Sum"/><pk mz="470.85421807" i="1221.29" sn="6.16104" a="33.6026" fwhm="0.0241943" res="19461.4" algo="Sum"/><pk mz="471.28200458" i="523.599" sn="2.64032" a="18.6609" fwhm="0.0256337" res="18385.3" algo="Sum"/><pk mz="471.32285359" i="752.075" sn="3.79009" a="26.6207" fwhm="0.0465453" res="10126.1" algo="Sum"/><pk mz="471.33939120" i="735.441" sn="3.70549" a="18.1312" fwhm="0.0368157" res="12802.7" algo="Sum"/><pk mz="472.30109453" i="511.561" sn="2.57553" a="20.9007" fwhm="0.03827" res="12341.3" algo="Sum"/><pk mz="472.81782694" i="620.746" sn="3.12323" a="29.2392" fwhm="0.043963" res="10754.9" algo="Sum"/><pk mz="472.85013477" i="904.682" sn="4.55182" a="29.7286" fwhm="0.0348534" res="13566.8" algo="Sum"/><pk mz="473.30523126" i="684.629" sn="3.43758" a="21.5851" fwhm="0.0429026" res="11032.1" algo="Sum"/><pk mz="473.34164650" i="985.063" sn="4.94518" a="50.0911" fwhm="0.0546999" res="8653.42" algo="Sum"/><pk mz="473.46801875" i="855.563" sn="4.29441" a="23.8181" fwhm="0.0255617" res="18522.5" algo="Sum"/><pk mz="474.75946136" i="959.377" sn="4.7995" a="36.0179" fwhm="0.0299835" res="15834" algo="Sum"/><pk mz="474.85406549" i="572.596" sn="2.86405" a="26.2515" fwhm="0.0444655" res="10679.2" algo="Sum"/><pk mz="474.93959193" i="1063.76" sn="5.31989" a="35.0145" fwhm="0.0267617" res="17747" algo="Sum"/><pk mz="475.32434466" i="4060.62" sn="20.2603" a="133.972" fwhm="0.0256494" res="18531.6" algo="Sum"/><pk mz="475.41406724" i="774.237" sn="3.85804" a="24.7438" fwhm="0.038984" res="12195.1" algo="Sum"/><pk mz="475.44388295" i="517.629" sn="2.57914" a="13.872" fwhm="0.0318077" res="14947.5" algo="Sum"/><pk mz="476.27330348" i="525.176" sn="2.6125" a="24.0292" fwhm="0.0411537" res="11573" algo="Sum"/><pk mz="476.32685185" i="1316.34" sn="6.54819" a="44.3101" fwhm="0.0303691" res="15684.6" algo="Sum"/><pk mz="476.75664369" i="1217.5" sn="6.05632" a="36.2413" fwhm="0.0262397" res="18169.3" algo="Sum"/><pk mz="476.79966677" i="603.148" sn="2.9983" a="21.6485" fwhm="0.046129" res="10336.2" algo="Sum"/><pk mz="476.93413530" i="573.517" sn="2.84862" a="30.7123" fwhm="0.0388322" res="12281.9" algo="Sum"/><pk mz="477.32841780" i="1221.76" sn="6.04867" a="40.8739" fwhm="0.0371388" res="12852.6" algo="Sum"/><pk mz="478.32789227" i="4202.99" sn="20.7639" a="118.096" fwhm="0.0241074" res="19841.5" algo="Sum"/><pk mz="478.75586000" i="792.209" sn="3.90227" a="29.0129" fwhm="0.037766" res="12676.9" algo="Sum"/><pk mz="478.79630208" i="639.208" sn="3.14873" a="18.7056" fwhm="0.0381846" res="12539" algo="Sum"/><pk mz="478.84219234" i="1476.49" sn="7.27314" a="48.9098" fwhm="0.0286481" res="16714.6" algo="Sum"/><pk mz="478.92725170" i="539.62" sn="2.65847" a="18.0871" fwhm="0.0305921" res="15655.3" algo="Sum"/><pk mz="479.33150251" i="1682.86" sn="8.28689" a="63.0845" fwhm="0.0365223" res="13124.4" algo="Sum"/><pk mz="480.30921720" i="496.922" sn="2.4402" a="19.1776" fwhm="0.028893" res="16623.7" algo="Sum"/><pk mz="480.34220846" i="1196.19" sn="5.87405" a="43.2797" fwhm="0.030967" res="15511.4" algo="Sum"/><pk mz="480.79658441" i="528.665" sn="2.59202" a="19.2645" fwhm="0.0518894" res="9265.8" algo="Sum"/><pk mz="480.84059219" i="1096.65" sn="5.3768" a="35.4275" fwhm="0.0334049" res="14394.3" algo="Sum"/><pk mz="480.88201444" i="1021.62" sn="5.00871" a="31.2115" fwhm="0.0288799" res="16651.1" algo="Sum"/><pk mz="481.20411287" i="1605.84" sn="7.86016" a="47.2863" fwhm="0.0272798" res="17639.6" algo="Sum"/><pk mz="481.26101816" i="3152.16" sn="15.4295" a="100.292" fwhm="0.0258927" res="18586.7" algo="Sum"/><pk mz="481.30774360" i="709.454" sn="3.47317" a="14.0087" fwhm="0.0259587" res="18541.3" algo="Sum"/><pk mz="481.34559702" i="880.11" sn="4.30859" a="41.9211" fwhm="0.0545267" res="8827.7" algo="Sum"/><pk mz="482.20659158" i="475.862" sn="2.32462" a="13.1794" fwhm="0.02379" res="20269.3" algo="Sum"/><pk mz="482.26471851" i="829.954" sn="4.05511" a="29.6447" fwhm="0.0309897" res="15562.1" algo="Sum"/><pk mz="482.32466490" i="1115.11" sn="5.44459" a="33.9769" fwhm="0.0323766" res="14897.3" algo="Sum"/><pk mz="482.35756496" i="1097.52" sn="5.35673" a="33.0724" fwhm="0.0348749" res="13831.1" algo="Sum"/><pk mz="482.70031516" i="538.673" sn="2.62624" a="15.3741" fwhm="0.0265893" res="18153.9" algo="Sum"/><pk mz="482.75187780" i="493.514" sn="2.40397" a="16.5437" fwhm="0.0354225" res="13628.4" algo="Sum"/><pk mz="482.84999630" i="685.301" sn="3.33356" a="36.6056" fwhm="0.0693345" res="6964.06" algo="Sum"/><pk mz="483.27278276" i="586.165" sn="2.8511" a="29.3036" fwhm="0.0534255" res="9045.73" algo="Sum"/><pk mz="483.33854472" i="809.321" sn="3.93606" a="33.6424" fwhm="0.037893" res="12755.3" algo="Sum"/><pk mz="483.37920028" i="2352.53" sn="11.4413" a="77.7902" fwhm="0.0278695" res="17344.4" algo="Sum"/><pk mz="484.38207170" i="856.396" sn="4.15374" a="26.8383" fwhm="0.0265247" res="18261.5" algo="Sum"/><pk mz="484.75003287" i="628.155" sn="3.03971" a="17.8857" fwhm="0.0341544" res="14192.9" algo="Sum"/><pk mz="484.78734833" i="1088.09" sn="5.26562" a="38.0671" fwhm="0.0315116" res="15384.4" algo="Sum"/><pk mz="485.29425147" i="630.238" sn="3.0473" a="17.5168" fwhm="0.0390986" res="12412.1" algo="Sum"/><pk mz="485.35745943" i="2758.24" sn="13.3356" a="121.03" fwhm="0.0362697" res="13381.9" algo="Sum"/><pk mz="486.36088870" i="975.434" sn="4.70074" a="41.83" fwhm="0.0442924" res="10980.7" algo="Sum"/><pk mz="486.74926270" i="505.808" sn="2.43491" a="13.9302" fwhm="0.0329375" res="14778" algo="Sum"/><pk mz="486.78427940" i="1209.73" sn="5.82354" a="35.5203" fwhm="0.0272367" res="17872.4" algo="Sum"/><pk mz="486.82646858" i="656.847" sn="3.16234" a="18.549" fwhm="0.0343598" res="14168.5" algo="Sum"/><pk mz="487.28992913" i="601.581" sn="2.8959" a="26.6601" fwhm="0.0608052" res="8013.95" algo="Sum"/><pk mz="487.34336612" i="1012.65" sn="4.87441" a="69.2588" fwhm="0.0661917" res="7362.6" algo="Sum"/><pk mz="487.48250238" i="727.765" sn="3.50317" a="20.6362" fwhm="0.0246239" res="19797.1" algo="Sum"/><pk mz="488.30773853" i="566.997" sn="2.72378" a="19.1512" fwhm="0.0437737" res="11155.3" algo="Sum"/><pk mz="488.78614076" i="705.974" sn="3.38652" a="28.5769" fwhm="0.0468476" res="10433.5" algo="Sum"/><pk mz="488.82371990" i="497.047" sn="2.38431" a="14.1631" fwhm="0.0352303" res="13875.1" algo="Sum"/><pk mz="488.87185302" i="1413.16" sn="6.77892" a="52.5792" fwhm="0.0292249" res="16727.9" algo="Sum"/><pk mz="489.31511926" i="849.426" sn="4.07386" a="29.9698" fwhm="0.0523469" res="9347.54" algo="Sum"/><pk mz="489.35257752" i="867.184" sn="4.15903" a="31.5933" fwhm="0.0414633" res="11802.1" algo="Sum"/><pk mz="490.28874295" i="804.098" sn="3.83325" a="35.9911" fwhm="0.0444104" res="11040" algo="Sum"/><pk mz="490.73524280" i="536.267" sn="2.55269" a="19.2352" fwhm="0.0330088" res="14866.8" algo="Sum"/><pk mz="490.86943852" i="799.891" sn="3.8072" a="28.171" fwhm="0.0326561" res="15031.5" algo="Sum"/><pk mz="490.91266079" i="761.476" sn="3.62435" a="30.38" fwhm="0.0378509" res="12969.7" algo="Sum"/><pk mz="491.30059126" i="1269.73" sn="6.04007" a="42.6001" fwhm="0.0433642" res="11329.6" algo="Sum"/><pk mz="491.36773332" i="914.963" sn="4.35244" a="36.7354" fwhm="0.0358045" res="13723.6" algo="Sum"/><pk mz="492.30344730" i="529.813" sn="2.5054" a="19.3957" fwhm="0.0423451" res="11626" algo="Sum"/><pk mz="492.73003100" i="571.01" sn="2.69576" a="19.3521" fwhm="0.0319359" res="15428.7" algo="Sum"/><pk mz="492.78226493" i="522.635" sn="2.4669" a="18.468" fwhm="0.0442861" res="11127.2" algo="Sum"/><pk mz="492.88371196" i="830.484" sn="3.91578" a="25.5696" fwhm="0.0394117" res="12506" algo="Sum"/><pk mz="493.32247337" i="1189.96" sn="5.60603" a="56.0382" fwhm="0.0561546" res="8785.08" algo="Sum"/><pk mz="493.38349097" i="588.15" sn="2.76961" a="16.0024" fwhm="0.0377225" res="13079.3" algo="Sum"/><pk mz="494.32291364" i="1737.56" sn="8.13826" a="67.2045" fwhm="0.0304795" res="16218.2" algo="Sum"/><pk mz="494.77715592" i="738.6" sn="3.45698" a="21.3235" fwhm="0.032222" res="15355.3" algo="Sum"/><pk mz="494.81706800" i="1330.46" sn="6.2278" a="41.0107" fwhm="0.032689" res="15137.1" algo="Sum"/><pk mz="494.89900381" i="500.889" sn="2.3444" a="23.5098" fwhm="0.0578883" res="8549.2" algo="Sum"/><pk mz="495.32804860" i="1128.38" sn="5.27571" a="62.109" fwhm="0.0602931" res="8215.34" algo="Sum"/><pk mz="496.33810635" i="61336.1" sn="285.792" a="1584.14" fwhm="0.0227014" res="21863.8" algo="Sum"/><pk mz="496.77627661" i="576.963" sn="2.68709" a="16.2222" fwhm="0.0378634" res="13120.2" algo="Sum"/><pk mz="496.81373646" i="1160.94" sn="5.40681" a="43.5157" fwhm="0.0363669" res="13661.2" algo="Sum"/><pk mz="496.85627805" i="591.679" sn="2.75562" a="17.9977" fwhm="0.0390458" res="12725" algo="Sum"/><pk mz="496.98533882" i="488.137" sn="2.27329" a="19.7068" fwhm="0.0361633" res="13742.8" algo="Sum"/><pk mz="497.18185825" i="535.226" sn="2.48985" a="17.3021" fwhm="0.0424633" res="11708.5" algo="Sum"/><pk mz="497.23359794" i="2425.3" sn="11.2814" a="74.826" fwhm="0.027314" res="18204.3" algo="Sum"/><pk mz="497.28058545" i="630.174" sn="2.93185" a="16.4912" fwhm="0.0365016" res="13623.5" algo="Sum"/><pk mz="497.34156732" i="16469.6" sn="76.6281" a="483.141" fwhm="0.0258632" res="19229.7" algo="Sum"/><pk mz="498.23881444" i="671.618" sn="3.11388" a="26.374" fwhm="0.0335987" res="14829.1" algo="Sum"/><pk mz="498.34430841" i="3408.82" sn="15.8002" a="106.048" fwhm="0.0268101" res="18587.9" algo="Sum"/><pk mz="498.81438916" i="734.001" sn="3.40151" a="35.7579" fwhm="0.070029" res="7122.97" algo="Sum"/><pk mz="498.90013055" i="1291.05" sn="5.97914" a="41.3903" fwhm="0.0290537" res="17171.7" algo="Sum"/><pk mz="499.23344084" i="635.183" sn="2.93801" a="29.8993" fwhm="0.0360904" res="13832.8" algo="Sum"/><pk mz="499.31638851" i="536.987" sn="2.48305" a="21.036" fwhm="0.0465475" res="10727" algo="Sum"/><pk mz="499.37112176" i="1948.72" sn="9.01097" a="63.3029" fwhm="0.0352251" res="14176.6" algo="Sum"/><pk mz="500.27482694" i="666.658" sn="3.08107" a="24.56" fwhm="0.0441514" res="11330.9" algo="Sum"/><pk mz="500.37418122" i="700.964" sn="3.23909" a="23.3239" fwhm="0.0317241" res="15772.7" algo="Sum"/><pk mz="500.72514576" i="655.648" sn="3.02888" a="19.8999" fwhm="0.0348984" res="14348.1" algo="Sum"/><pk mz="500.76206629" i="641.445" sn="2.96327" a="19.1677" fwhm="0.0430068" res="11643.8" algo="Sum"/><pk mz="500.79671111" i="530.747" sn="2.45219" a="16.6109" fwhm="0.0420465" res="11910.5" algo="Sum"/><pk mz="500.89923360" i="473.72" sn="2.18834" a="19.1058" fwhm="0.0492051" res="10179.8" algo="Sum"/><pk mz="501.28315940" i="549.175" sn="2.53589" a="17.7353" fwhm="0.0416278" res="12042" algo="Sum"/><pk mz="501.33348144" i="1258.22" sn="5.80977" a="63.0878" fwhm="0.0589779" res="8500.36" algo="Sum"/><pk mz="501.38842562" i="2195.53" sn="10.1375" a="72.8795" fwhm="0.0288268" res="17393.1" algo="Sum"/><pk mz="501.49723566" i="714.042" sn="3.29456" a="21.7754" fwhm="0.0269786" res="18588.7" algo="Sum"/><pk mz="502.29080704" i="888.193" sn="4.0914" a="24.0846" fwhm="0.0262288" res="19150.4" algo="Sum"/><pk mz="502.32671339" i="1420.52" sn="6.54354" a="50.3671" fwhm="0.0335841" res="14957.3" algo="Sum"/><pk mz="502.39229756" i="799.748" sn="3.68398" a="27.247" fwhm="0.0307466" res="16339.7" algo="Sum"/><pk mz="502.72078650" i="559.559" sn="2.57307" a="16.6604" fwhm="0.0321708" res="15626.6" algo="Sum"/><pk mz="502.75725277" i="642.591" sn="2.95447" a="20.2807" fwhm="0.0361806" res="13895.8" algo="Sum"/><pk mz="502.80786008" i="814.837" sn="3.7468" a="25.4577" fwhm="0.0373363" res="13467" algo="Sum"/><pk mz="502.88470008" i="488.719" sn="2.24724" a="20.7765" fwhm="0.0625042" res="8045.61" algo="Sum"/><pk mz="503.33031791" i="1061.34" sn="4.87849" a="36.4824" fwhm="0.0477133" res="10549.1" algo="Sum"/><pk mz="503.36360946" i="584.524" sn="2.68706" a="14.1072" fwhm="0.0309713" res="16252.6" algo="Sum"/><pk mz="503.40175104" i="517.026" sn="2.37611" a="21.981" fwhm="0.0407245" res="12361.1" algo="Sum"/><pk mz="504.30445232" i="1368.92" sn="6.27583" a="42.8663" fwhm="0.0337498" res="14942.4" algo="Sum"/><pk mz="504.33996621" i="1482.05" sn="6.79393" a="52.5022" fwhm="0.0339999" res="14833.6" algo="Sum"/><pk mz="504.80520772" i="752.036" sn="3.43723" a="25.5447" fwhm="0.0377753" res="13363.4" algo="Sum"/><pk mz="504.84627683" i="1252.67" sn="5.72097" a="43.7092" fwhm="0.0324478" res="15558.7" algo="Sum"/><pk mz="505.28269193" i="624.305" sn="2.8504" a="24.271" fwhm="0.041306" res="12232.7" algo="Sum"/><pk mz="505.31601465" i="835.713" sn="3.81562" a="22.5257" fwhm="0.0398968" res="12665.6" algo="Sum"/><pk mz="505.34212130" i="1042.01" sn="4.7575" a="41.9259" fwhm="0.0375025" res="13474.9" algo="Sum"/><pk mz="506.35758969" i="2099.48" sn="9.54692" a="67.739" fwhm="0.0284622" res="17790.6" algo="Sum"/><pk mz="506.71232630" i="473.394" sn="2.14537" a="19.6659" fwhm="0.0337363" res="15019.8" algo="Sum"/><pk mz="506.84257636" i="821.539" sn="3.72357" a="29.6657" fwhm="0.0404895" res="12517.9" algo="Sum"/><pk mz="507.29840540" i="805.67" sn="3.64682" a="35.4432" fwhm="0.0370386" res="13696.5" algo="Sum"/><pk mz="507.37132589" i="1539.49" sn="6.96797" a="69.2137" fwhm="0.0504163" res="10063.6" algo="Sum"/><pk mz="508.33632293" i="499.626" sn="2.25511" a="11.9093" fwhm="0.0356683" res="14251.8" algo="Sum"/><pk mz="508.37440516" i="1293.15" sn="5.83686" a="49.0535" fwhm="0.0331437" res="15338.5" algo="Sum"/><pk mz="508.70967902" i="723.631" sn="3.25481" a="22.0769" fwhm="0.0289304" res="17583.9" algo="Sum"/><pk mz="508.75601913" i="492.312" sn="2.2142" a="20.0487" fwhm="0.041541" res="12247.1" algo="Sum"/><pk mz="508.83488186" i="558.291" sn="2.51013" a="11.1906" fwhm="0.0249748" res="20373.9" algo="Sum"/><pk mz="508.85056501" i="596.84" sn="2.68352" a="11.8564" fwhm="0.026691" res="19064.5" algo="Sum"/><pk mz="509.30552936" i="898.6" sn="4.03772" a="21.9674" fwhm="0.0356036" res="14304.9" algo="Sum"/><pk mz="509.32519321" i="923.205" sn="4.14827" a="20.0361" fwhm="0.0267034" res="19073.4" algo="Sum"/><pk mz="509.36248795" i="3448.06" sn="15.4946" a="125.278" fwhm="0.0299493" res="17007.5" algo="Sum"/><pk mz="510.35901809" i="1738.3" sn="7.78684" a="74.7997" fwhm="0.0405576" res="12583.6" algo="Sum"/><pk mz="510.70926722" i="594.057" sn="2.66028" a="19.2358" fwhm="0.036531" res="13980.2" algo="Sum"/><pk mz="510.75135160" i="679.166" sn="3.04187" a="22.1965" fwhm="0.03609" res="14152.1" algo="Sum"/><pk mz="510.79075815" i="702.163" sn="3.14549" a="25.2255" fwhm="0.0490327" res="10417.4" algo="Sum"/><pk mz="510.87922681" i="476.534" sn="2.13502" a="19.4548" fwhm="0.0493518" res="10351.8" algo="Sum"/><pk mz="511.25024486" i="981.117" sn="4.39422" a="34.5097" fwhm="0.0463235" res="11036.5" algo="Sum"/><pk mz="511.35967013" i="951.81" sn="4.26296" a="29.7142" fwhm="0.0445945" res="11466.9" algo="Sum"/><pk mz="512.33642528" i="520.229" sn="2.32778" a="16.0914" fwhm="0.0422111" res="12137.5" algo="Sum"/><pk mz="512.74794511" i="638.383" sn="2.85335" a="20.3039" fwhm="0.0344366" res="14889.6" algo="Sum"/><pk mz="512.78944159" i="665.986" sn="2.97673" a="25.5337" fwhm="0.0574345" res="8928.24" algo="Sum"/><pk mz="512.83626480" i="813.218" sn="3.6348" a="31.9464" fwhm="0.041336" res="12406.5" algo="Sum"/><pk mz="512.91199703" i="624.019" sn="2.78917" a="26.8176" fwhm="0.049404" res="10382" algo="Sum"/><pk mz="513.34906610" i="1040.31" sn="4.64913" a="43.5482" fwhm="0.0488981" res="10498.3" algo="Sum"/><pk mz="513.40056014" i="565.112" sn="2.52548" a="23.6515" fwhm="0.0411477" res="12477" algo="Sum"/><pk mz="514.65750763" i="465.272" sn="2.07143" a="14.6728" fwhm="0.0277513" res="18545.4" algo="Sum"/><pk mz="514.80022273" i="578.031" sn="2.57265" a="18.4796" fwhm="0.044744" res="11505.5" algo="Sum"/><pk mz="514.83450836" i="788.384" sn="3.50886" a="22.3509" fwhm="0.0425262" res="12106.3" algo="Sum"/><pk mz="514.87480546" i="1010.59" sn="4.49782" a="35.7474" fwhm="0.0405213" res="12706.3" algo="Sum"/><pk mz="515.31135196" i="521.43" sn="2.31748" a="10.4519" fwhm="0.0268597" res="19185.3" algo="Sum"/><pk mz="515.35568195" i="1033.64" sn="4.59368" a="34.5771" fwhm="0.0407187" res="12656.5" algo="Sum"/><pk mz="515.36685338" i="1034.39" sn="4.59669" a="13.592" fwhm="0.0134306" res="38372.5" algo="Sum"/><pk mz="515.41028235" i="27180.3" sn="120.714" a="746.814" fwhm="0.0245917" res="20958.7" algo="Sum"/><pk mz="515.51181282" i="727.776" sn="3.23089" a="24.0751" fwhm="0.0360928" res="14283" algo="Sum"/><pk mz="516.30312018" i="1780.91" sn="7.86992" a="58.0462" fwhm="0.0279543" res="18469.6" algo="Sum"/><pk mz="516.34315170" i="510.128" sn="2.25408" a="17.8638" fwhm="0.049293" res="10475" algo="Sum"/><pk mz="516.41352271" i="8899.23" sn="39.3218" a="257.997" fwhm="0.0259634" res="19890.1" algo="Sum"/><pk mz="516.65579590" i="500.646" sn="2.21093" a="14.8394" fwhm="0.0284149" res="18182.6" algo="Sum"/><pk mz="516.74076216" i="794.295" sn="3.5062" a="28.0205" fwhm="0.0349404" res="14789.2" algo="Sum"/><pk mz="516.82731812" i="550.501" sn="2.42685" a="21.3045" fwhm="0.0419305" res="12325.8" algo="Sum"/><pk mz="516.85531484" i="540.489" sn="2.3821" a="10.9226" fwhm="0.0268998" res="19214.1" algo="Sum"/><pk mz="516.87006732" i="553.026" sn="2.43711" a="12.552" fwhm="0.0348164" res="14845.6" algo="Sum"/><pk mz="517.30913554" i="893.37" sn="3.93442" a="23.8506" fwhm="0.034126" res="15158.8" algo="Sum"/><pk mz="517.36100432" i="1596.69" sn="7.03293" a="79.1254" fwhm="0.0508341" res="10177.4" algo="Sum"/><pk mz="517.41314109" i="2825.22" sn="12.4425" a="97.3606" fwhm="0.0330463" res="15657.2" algo="Sum"/><pk mz="518.31931261" i="68153.8" sn="299.053" a="1837.42" fwhm="0.0234873" res="22068" algo="Sum"/><pk mz="518.40549899" i="1113.15" sn="4.88413" a="36.528" fwhm="0.0392553" res="13206" algo="Sum"/><pk mz="518.73878646" i="937.208" sn="4.10689" a="32.1387" fwhm="0.0317595" res="16333.4" algo="Sum"/><pk mz="518.78411847" i="720.363" sn="3.15735" a="24.7002" fwhm="0.0426741" res="12156.9" algo="Sum"/><pk mz="518.81756677" i="466.531" sn="2.04483" a="9.82141" fwhm="0.0251408" res="20636.5" algo="Sum"/><pk mz="518.85169884" i="537.669" sn="2.35663" a="21.6935" fwhm="0.0428283" res="12114.7" algo="Sum"/><pk mz="519.13715489" i="584.131" sn="2.55679" a="18.923" fwhm="0.0268314" res="19348.1" algo="Sum"/><pk mz="519.32249607" i="18193.1" sn="79.5907" a="529.494" fwhm="0.0257124" res="20197.4" algo="Sum"/><pk mz="520.33556803" i="18048.6" sn="78.6345" a="557.619" fwhm="0.0273033" res="19057.6" algo="Sum"/><pk mz="520.73683804" i="731.96" sn="3.18402" a="23.2117" fwhm="0.0357817" res="14553.2" algo="Sum"/><pk mz="520.77830768" i="787.29" sn="3.4247" a="27.2854" fwhm="0.0402217" res="12947.7" algo="Sum"/><pk mz="520.82180925" i="685.961" sn="2.98392" a="24.7329" fwhm="0.053447" res="9744.64" algo="Sum"/><pk mz="521.27408045" i="523.399" sn="2.27315" a="25.6428" fwhm="0.0479196" res="10878.1" algo="Sum"/><pk mz="521.33998095" i="5549.72" sn="24.0795" a="184.281" fwhm="0.0275928" res="18894" algo="Sum"/><pk mz="522.35202779" i="9859.89" sn="42.5966" a="298.101" fwhm="0.0270089" res="19340" algo="Sum"/><pk mz="522.59575531" i="624.417" sn="2.69781" a="20.2969" fwhm="0.0284707" res="18355.6" algo="Sum"/><pk mz="522.68750970" i="487.437" sn="2.10563" a="17.9071" fwhm="0.0329634" res="15856.6" algo="Sum"/><pk mz="522.75145437" i="512.991" sn="2.21607" a="9.45187" fwhm="0.0223102" res="23431.1" algo="Sum"/><pk mz="522.77848335" i="585.122" sn="2.52788" a="22.5733" fwhm="0.0373886" res="13982.3" algo="Sum"/><pk mz="522.81312141" i="545.602" sn="2.35754" a="16.1796" fwhm="0.0291461" res="17937.6" algo="Sum"/><pk mz="522.86590178" i="792.28" sn="3.42432" a="33.5601" fwhm="0.0379523" res="13776.9" algo="Sum"/><pk mz="523.25590920" i="655.308" sn="2.82947" a="22.6749" fwhm="0.0365809" res="14304.1" algo="Sum"/><pk mz="523.29485004" i="890.145" sn="3.84344" a="38.3954" fwhm="0.0451511" res="11589.9" algo="Sum"/><pk mz="523.35805979" i="3967.84" sn="17.1322" a="174.46" fwhm="0.0398279" res="13140.5" algo="Sum"/><pk mz="524.27272943" i="760.448" sn="3.27939" a="42.4645" fwhm="0.033776" res="15522.1" algo="Sum"/><pk mz="524.36823596" i="28029.6" sn="120.893" a="803.929" fwhm="0.0253472" res="20687.4" algo="Sum"/><pk mz="524.68418956" i="705.027" sn="3.04075" a="23.8288" fwhm="0.0285571" res="18373.1" algo="Sum"/><pk mz="524.77982709" i="479.067" sn="2.06612" a="22.9553" fwhm="0.051309" res="10227.8" algo="Sum"/><pk mz="524.86362597" i="667.357" sn="2.87721" a="24.6886" fwhm="0.0385138" res="13628" algo="Sum"/><pk mz="525.28566303" i="3175.4" sn="13.6969" a="104.546" fwhm="0.0303786" res="17291.3" algo="Sum"/><pk mz="525.37202198" i="8984.86" sn="38.7462" a="308.855" fwhm="0.0306709" res="17129.3" algo="Sum"/><pk mz="526.28890089" i="1493.47" sn="6.42626" a="46.3736" fwhm="0.0281244" res="18712.9" algo="Sum"/><pk mz="526.33592430" i="808.246" sn="3.4778" a="21.1305" fwhm="0.0355324" res="14812.9" algo="Sum"/><pk mz="526.37506327" i="2038.83" sn="8.77287" a="78.5127" fwhm="0.0366108" res="14377.6" algo="Sum"/><pk mz="526.68121755" i="664.446" sn="2.85836" a="21.3736" fwhm="0.0286338" res="18393.7" algo="Sum"/><pk mz="526.76952661" i="1069.68" sn="4.6016" a="36.0045" fwhm="0.0352547" res="14941.8" algo="Sum"/><pk mz="526.85918435" i="519.228" sn="2.23364" a="9.94079" fwhm="0.0271591" res="19399" algo="Sum"/><pk mz="526.88313635" i="542.57" sn="2.33353" a="20.6607" fwhm="0.0540037" res="9756.42" algo="Sum"/><pk mz="527.15555380" i="2138.99" sn="9.17741" a="69.688" fwhm="0.0265922" res="19823.7" algo="Sum"/><pk mz="527.29520980" i="686.231" sn="2.94415" a="25.138" fwhm="0.0518636" res="10167" algo="Sum"/><pk mz="527.32880786" i="755.015" sn="3.23853" a="29.2147" fwhm="0.0543073" res="9710.09" algo="Sum"/><pk mz="527.37819748" i="761.467" sn="3.26687" a="26.0458" fwhm="0.0491804" res="10723.3" algo="Sum"/><pk mz="528.15937137" i="497.976" sn="2.12918" a="17.4829" fwhm="0.0304513" res="17344.4" algo="Sum"/><pk mz="528.33897403" i="506.444" sn="2.16596" a="24.5607" fwhm="0.0466817" res="11317.9" algo="Sum"/><pk mz="528.76852598" i="1249.78" sn="5.33393" a="39.4928" fwhm="0.0295009" res="17923.8" algo="Sum"/><pk mz="528.80902567" i="732.007" sn="3.1212" a="26.0218" fwhm="0.0426794" res="12390.3" algo="Sum"/><pk mz="528.88176796" i="549.116" sn="2.34017" a="22.4512" fwhm="0.0580672" res="9108.1" algo="Sum"/><pk mz="529.34298353" i="667.862" sn="2.84595" a="34.7321" fwhm="0.0489085" res="10823.1" algo="Sum"/><pk mz="529.39861136" i="505.197" sn="2.15279" a="26.2454" fwhm="0.0628039" res="8429.4" algo="Sum"/><pk mz="529.52820006" i="576.571" sn="2.45718" a="19.6311" fwhm="0.0302632" res="17497.4" algo="Sum"/><pk mz="530.35420655" i="1093.76" sn="4.64216" a="38.6907" fwhm="0.0317523" res="16702.8" algo="Sum"/><pk mz="530.77318750" i="861.301" sn="3.64278" a="33.1483" fwhm="0.0442524" res="11994.2" algo="Sum"/><pk mz="530.80711591" i="790.721" sn="3.34465" a="26.8878" fwhm="0.0489747" res="10838.4" algo="Sum"/><pk mz="530.84697472" i="602.414" sn="2.54827" a="18.8067" fwhm="0.0454363" res="11683.3" algo="Sum"/><pk mz="531.34980011" i="1455.57" sn="6.15256" a="56.8654" fwhm="0.0487371" res="10902.4" algo="Sum"/><pk mz="531.40410601" i="6212.68" sn="26.2621" a="202.149" fwhm="0.0276901" res="19191.1" algo="Sum"/><pk mz="531.47603585" i="472.339" sn="1.99628" a="9.23378" fwhm="0.0272777" res="19483.9" algo="Sum"/><pk mz="531.48542136" i="465.719" sn="1.96806" a="5.95394" fwhm="0.0136391" res="38967.9" algo="Sum"/><pk mz="531.50462764" i="516.952" sn="2.18377" a="14.1035" fwhm="0.0336539" res="15793.3" algo="Sum"/><pk mz="532.28050556" i="578.39" sn="2.43611" a="21.0278" fwhm="0.0376936" res="14121.2" algo="Sum"/><pk mz="532.33772865" i="1409.87" sn="5.93737" a="61.802" fwhm="0.0418386" res="12723.6" algo="Sum"/><pk mz="532.40900650" i="2334.13" sn="9.81832" a="59.6458" fwhm="0.0291431" res="18268.8" algo="Sum"/><pk mz="532.43325904" i="2385.96" sn="10.0298" a="85.6816" fwhm="0.0360534" res="14767.9" algo="Sum"/><pk mz="532.71519216" i="743.81" sn="3.12127" a="25.5045" fwhm="0.0348587" res="15282.1" algo="Sum"/><pk mz="532.78059803" i="581.748" sn="2.44109" a="20.9246" fwhm="0.0348513" res="15287.2" algo="Sum"/><pk mz="532.80122332" i="658.914" sn="2.7648" a="12.9289" fwhm="0.0273119" res="19508" algo="Sum"/><pk mz="532.89535023" i="843.74" sn="3.54026" a="39.2525" fwhm="0.0363228" res="14671.1" algo="Sum"/><pk mz="533.33769590" i="1086.39" sn="4.55209" a="53.936" fwhm="0.0514557" res="10365" algo="Sum"/><pk mz="533.39720823" i="1193.17" sn="4.99524" a="47.8577" fwhm="0.0536768" res="9937.21" algo="Sum"/><pk mz="533.43795137" i="1012.79" sn="4.23909" a="34.5503" fwhm="0.0334814" res="15932.4" algo="Sum"/><pk mz="534.29253649" i="12539.9" sn="52.34" a="400.445" fwhm="0.0268175" res="19923.3" algo="Sum"/><pk mz="534.38972751" i="580.215" sn="2.42174" a="21.4694" fwhm="0.0432751" res="12348.7" algo="Sum"/><pk mz="534.71284963" i="1088.72" sn="4.54154" a="34.7721" fwhm="0.0286173" res="18684.9" algo="Sum"/><pk mz="534.77648304" i="482.263" sn="2.0118" a="5.98189" fwhm="0.0136811" res="39088.6" algo="Sum"/><pk mz="534.79595434" i="479.549" sn="2.00046" a="18.6412" fwhm="0.0501654" res="10660.6" algo="Sum"/><pk mz="534.82075103" i="481.18" sn="2.00727" a="9.13059" fwhm="0.0273638" res="19544.8" algo="Sum"/><pk mz="534.89195369" i="803.943" sn="3.35378" a="33.8662" fwhm="0.0476801" res="11218.3" algo="Sum"/><pk mz="535.29585286" i="3666.81" sn="15.2921" a="132.646" fwhm="0.0291092" res="18389.2" algo="Sum"/><pk mz="535.37596512" i="2784.23" sn="11.6114" a="91.5485" fwhm="0.0327187" res="16363" algo="Sum"/><pk mz="536.29438950" i="1691.36" sn="7.05097" a="58.4513" fwhm="0.0325658" res="16468" algo="Sum"/><pk mz="536.37965445" i="1114.21" sn="4.64495" a="40.7856" fwhm="0.0392438" res="13667.9" algo="Sum"/><pk mz="536.71207410" i="803.24" sn="3.3452" a="31.9454" fwhm="0.0357455" res="15014.8" algo="Sum"/><pk mz="536.75118032" i="529.005" sn="2.20311" a="14.7763" fwhm="0.0329513" res="16289.2" algo="Sum"/><pk mz="536.79938258" i="1344.54" sn="5.59951" a="57.8872" fwhm="0.0349518" res="15358.3" algo="Sum"/><pk mz="536.88599940" i="685.273" sn="2.85377" a="31.4786" fwhm="0.0352761" res="15219.5" algo="Sum"/><pk mz="537.30122316" i="911.402" sn="3.7968" a="34.6995" fwhm="0.0470644" res="11416.3" algo="Sum"/><pk mz="537.39238843" i="462245" sn="1925.66" a="9528.19" fwhm="0.0172884" res="31084.1" algo="Sum"/><pk mz="538.39528936" i="141797" sn="590.079" a="3637.33" fwhm="0.0221526" res="24303.9" algo="Sum"/><pk mz="538.71272320" i="494.222" sn="2.05536" a="23.1636" fwhm="0.0594776" res="9057.41" algo="Sum"/><pk mz="538.79713866" i="1334.79" sn="5.55049" a="47.5202" fwhm="0.0386115" res="13954.3" algo="Sum"/><pk mz="538.83919761" i="849.262" sn="3.53133" a="31.6483" fwhm="0.0427413" res="12607" algo="Sum"/><pk mz="538.87852610" i="590.668" sn="2.45523" a="18.208" fwhm="0.0397549" res="13555" algo="Sum"/><pk mz="539.29837656" i="561.979" sn="2.33533" a="17.1552" fwhm="0.0412166" res="13084.5" algo="Sum"/><pk mz="539.39510477" i="43612.6" sn="181.269" a="1451.55" fwhm="0.0294877" res="18292.2" algo="Sum"/><pk mz="540.39638429" i="10330.6" sn="42.8503" a="397.028" fwhm="0.0327776" res="16486.8" algo="Sum"/><pk mz="540.49472725" i="647.887" sn="2.68728" a="25.9886" fwhm="0.0347559" res="15551.2" algo="Sum"/><pk mz="540.80126490" i="871.321" sn="3.61097" a="42.7444" fwhm="0.0557336" res="9703.33" algo="Sum"/><pk mz="540.83333772" i="787.674" sn="3.26451" a="24.0108" fwhm="0.0393539" res="13742.8" algo="Sum"/><pk mz="540.89384648" i="481.082" sn="1.99398" a="19.8105" fwhm="0.0433533" res="12476.4" algo="Sum"/><pk mz="541.11645889" i="770.69" sn="3.19229" a="29.9007" fwhm="0.0313325" res="17270.1" algo="Sum"/><pk mz="541.25861984" i="2617.51" sn="10.84" a="98.5357" fwhm="0.028462" res="19016.9" algo="Sum"/><pk mz="541.39427701" i="2550.56" sn="10.5586" a="118.044" fwhm="0.0447758" res="12091.2" algo="Sum"/><pk mz="541.45373816" i="686.657" sn="2.84192" a="23.1343" fwhm="0.0410834" res="13179.4" algo="Sum"/><pk mz="542.26368551" i="700.602" sn="2.88952" a="24.7814" fwhm="0.0338845" res="16003.3" algo="Sum"/><pk mz="542.31821781" i="17743.1" sn="73.1784" a="520.794" fwhm="0.0265294" res="20442.1" algo="Sum"/><pk mz="542.70924477" i="552.57" sn="2.2776" a="14.6633" fwhm="0.0321569" res="16876.9" algo="Sum"/><pk mz="542.74599851" i="1022.52" sn="4.21534" a="36.5295" fwhm="0.0353415" res="15357.2" algo="Sum"/><pk mz="542.81018388" i="620.922" sn="2.56027" a="34.4629" fwhm="0.0527966" res="10281.2" algo="Sum"/><pk mz="542.92202446" i="702.315" sn="2.89529" a="29.0284" fwhm="0.0361266" res="15028.3" algo="Sum"/><pk mz="543.12490390" i="690.016" sn="2.84408" a="25.8871" fwhm="0.0363599" res="14937.5" algo="Sum"/><pk mz="543.25979006" i="547.171" sn="2.25339" a="24.4101" fwhm="0.035763" res="15190.6" algo="Sum"/><pk mz="543.32179036" i="5427.52" sn="22.3534" a="189.702" fwhm="0.0288071" res="18860.7" algo="Sum"/><pk mz="543.39602446" i="752.899" sn="3.1012" a="28.749" fwhm="0.0451889" res="12025" algo="Sum"/><pk mz="543.43737180" i="687.49" sn="2.83051" a="22.6337" fwhm="0.0401665" res="13529.6" algo="Sum"/><pk mz="543.54416343" i="487.174" sn="2.00195" a="15.0345" fwhm="0.0314925" res="17259.5" algo="Sum"/><pk mz="544.33388843" i="14741.2" sn="60.4822" a="444.8" fwhm="0.0270981" res="20087.5" algo="Sum"/><pk mz="544.74146077" i="1180.94" sn="4.83853" a="43.6308" fwhm="0.0346596" res="15716.9" algo="Sum"/><pk mz="544.78551177" i="586.275" sn="2.40208" a="19.2849" fwhm="0.0460289" res="11835.7" algo="Sum"/><pk mz="544.81265554" i="539.51" sn="2.21048" a="14.9479" fwhm="0.0352018" res="15476.8" algo="Sum"/><pk mz="544.84949517" i="477.172" sn="1.9551" a="14.8173" fwhm="0.0344453" res="15817.8" algo="Sum"/><pk mz="544.91168605" i="531.294" sn="2.17633" a="23.9861" fwhm="0.0463767" res="11749.7" algo="Sum"/><pk mz="545.33766047" i="4603.41" sn="18.8094" a="174.11" fwhm="0.0302296" res="18039.9" algo="Sum"/><pk mz="545.41056488" i="784.33" sn="3.19967" a="39.6938" fwhm="0.0487355" res="11191.2" algo="Sum"/><pk mz="546.34916829" i="29178.8" sn="118.827" a="872.087" fwhm="0.0263698" res="20718.8" algo="Sum"/><pk mz="546.73962979" i="806.629" sn="3.28461" a="32.4067" fwhm="0.0511376" res="10691.5" algo="Sum"/><pk mz="546.78050117" i="555.433" sn="2.26178" a="13.2838" fwhm="0.0368905" res="14821.7" algo="Sum"/><pk mz="546.82756785" i="1417.46" sn="5.77124" a="57.3685" fwhm="0.0303867" res="17995.6" algo="Sum"/><pk mz="546.90791592" i="504.395" sn="2.0532" a="21.8366" fwhm="0.0541028" res="10108.7" algo="Sum"/><pk mz="547.35284940" i="9066.09" sn="36.87" a="342.916" fwhm="0.030503" res="17944.2" algo="Sum"/><pk mz="548.27264459" i="676.379" sn="2.74705" a="21.6991" fwhm="0.0362837" res="15110.7" algo="Sum"/><pk mz="548.31731331" i="563.938" sn="2.29066" a="12.378" fwhm="0.0495849" res="11058.2" algo="Sum"/><pk mz="548.35839088" i="2346.89" sn="9.5342" a="109.719" fwhm="0.0396373" res="13834.4" algo="Sum"/><pk mz="548.69167152" i="467.93" sn="1.89941" a="16.3597" fwhm="0.0466182" res="11769.9" algo="Sum"/><pk mz="548.76575452" i="513.91" sn="2.08504" a="14.0835" fwhm="0.0415766" res="13198.9" algo="Sum"/><pk mz="548.77720701" i="480.609" sn="1.94978" a="10.025" fwhm="0.0277185" res="19798.2" algo="Sum"/><pk mz="548.82531453" i="1022.4" sn="4.14729" a="39.5183" fwhm="0.041146" res="13338.5" algo="Sum"/><pk mz="548.86743880" i="785.686" sn="3.18708" a="25.8684" fwhm="0.0479288" res="11451.7" algo="Sum"/><pk mz="549.27639129" i="470.639" sn="1.90964" a="15.3604" fwhm="0.0439342" res="12502.3" algo="Sum"/><pk mz="549.38333153" i="1695.21" sn="6.87539" a="53.5678" fwhm="0.0415044" res="13236.8" algo="Sum"/><pk mz="549.41930052" i="993.12" sn="4.02755" a="36.7345" fwhm="0.0376834" res="14579.9" algo="Sum"/><pk mz="550.38540365" i="1037.54" sn="4.19684" a="45.2378" fwhm="0.0387397" res="14207.3" algo="Sum"/><pk mz="550.62055283" i="495.021" sn="2.00126" a="16.7924" fwhm="0.0383791" res="14346.9" algo="Sum"/><pk mz="550.68495525" i="651.01" sn="2.63131" a="23.0807" fwhm="0.0333976" res="16488.7" algo="Sum"/><pk mz="550.73962856" i="497.126" sn="2.00911" a="16.3835" fwhm="0.0417812" res="13181.5" algo="Sum"/><pk mz="550.78056717" i="469.995" sn="1.89946" a="15.9061" fwhm="0.0462811" res="11900.8" algo="Sum"/><pk mz="550.84612929" i="798.451" sn="3.22568" a="13.0479" fwhm="0.0185135" res="29753.7" algo="Sum"/><pk mz="550.85932146" i="773.371" sn="3.12353" a="19.374" fwhm="0.0370279" res="14876.9" algo="Sum"/><pk mz="551.35048794" i="2230.18" sn="8.995" a="94.6333" fwhm="0.0459674" res="11994.4" algo="Sum"/><pk mz="551.40070384" i="1425.32" sn="5.74783" a="57.3515" fwhm="0.0534385" res="10318.4" algo="Sum"/><pk mz="551.43259430" i="982.118" sn="3.96054" a="31.4809" fwhm="0.0341763" res="16134.9" algo="Sum"/><pk mz="552.35300955" i="969.127" sn="3.89696" a="36.3784" fwhm="0.0425327" res="12986.5" algo="Sum"/><pk mz="552.39819544" i="790.14" sn="3.17723" a="35.9018" fwhm="0.0584708" res="9447.43" algo="Sum"/><pk mz="552.68464678" i="486.077" sn="1.9542" a="19.0543" fwhm="0.045259" res="12211.6" algo="Sum"/><pk mz="552.73572315" i="629.777" sn="2.52914" a="18.9712" fwhm="0.0375596" res="14716.2" algo="Sum"/><pk mz="552.77306457" i="1276.95" sn="5.12515" a="52.9883" fwhm="0.0363085" res="15224.3" algo="Sum"/><pk mz="552.85635931" i="672.152" sn="2.69771" a="38.8762" fwhm="0.0696053" res="7942.74" algo="Sum"/><pk mz="553.36696210" i="214647" sn="861.249" a="6598.18" fwhm="0.0256773" res="21550.9" algo="Sum"/><pk mz="553.45329967" i="7872.55" sn="31.5843" a="291.503" fwhm="0.0411244" res="13458" algo="Sum"/><pk mz="554.36977107" i="71996.5" sn="287.926" a="2510.26" fwhm="0.030235" res="18335.4" algo="Sum"/><pk mz="554.45614826" i="3397.21" sn="13.5889" a="142.665" fwhm="0.041642" res="13314.8" algo="Sum"/><pk mz="554.73610159" i="546.499" sn="2.18265" a="14.9585" fwhm="0.0568475" res="9758.33" algo="Sum"/><pk mz="554.77035966" i="1330.81" sn="5.31589" a="52.6679" fwhm="0.0410483" res="13515.1" algo="Sum"/><pk mz="554.81200544" i="635.598" sn="2.539" a="20.2885" fwhm="0.0422286" res="13138.3" algo="Sum"/><pk mz="554.85478729" i="589.572" sn="2.35505" a="22.7057" fwhm="0.0534" res="10390.5" algo="Sum"/><pk mz="554.89390347" i="493.548" sn="1.97146" a="13.9295" fwhm="0.0402859" res="13773.9" algo="Sum"/><pk mz="554.94070294" i="517.621" sn="2.06738" a="17.5503" fwhm="0.0506111" res="10964.8" algo="Sum"/><pk mz="555.29635026" i="500.527" sn="1.99824" a="20.3714" fwhm="0.0485276" res="11442.9" algo="Sum"/><pk mz="555.36638530" i="37176.2" sn="148.406" a="1369.32" fwhm="0.0316935" res="17523" algo="Sum"/><pk mz="556.36792065" i="10371.8" sn="41.3002" a="387.318" fwhm="0.032679" res="17025.3" algo="Sum"/><pk mz="556.76779187" i="929.39" sn="3.6961" a="37.6878" fwhm="0.045416" res="12259.3" algo="Sum"/><pk mz="556.85741372" i="1302.39" sn="5.17963" a="48.293" fwhm="0.0340069" res="16374.8" algo="Sum"/><pk mz="557.09068919" i="865.781" sn="3.44354" a="33.2864" fwhm="0.031593" res="17633.4" algo="Sum"/><pk mz="557.30544608" i="535.931" sn="2.13058" a="14.8435" fwhm="0.0387343" res="14387.9" algo="Sum"/><pk mz="557.36782771" i="3013.53" sn="11.9717" a="132.687" fwhm="0.0381471" res="14611" algo="Sum"/><pk mz="557.44068850" i="612.001" sn="2.43116" a="31.9853" fwhm="0.0590994" res="9432.26" algo="Sum"/><pk mz="557.55856007" i="553.261" sn="2.19781" a="18.2364" fwhm="0.0318315" res="17515.9" algo="Sum"/><pk mz="558.09156588" i="492.894" sn="1.95754" a="17.6864" fwhm="0.0286419" res="19485.1" algo="Sum"/><pk mz="558.29166534" i="3423.57" sn="13.5699" a="117.988" fwhm="0.0299509" res="18640.2" algo="Sum"/><pk mz="558.36854792" i="830.559" sn="3.29193" a="43.1975" fwhm="0.0527493" res="10585.3" algo="Sum"/><pk mz="558.68236964" i="598.561" sn="2.37107" a="17.266" fwhm="0.0360287" res="15506.6" algo="Sum"/><pk mz="558.72038089" i="609.289" sn="2.41379" a="21.3168" fwhm="0.04699" res="11890.2" algo="Sum"/><pk mz="558.75703243" i="473.243" sn="1.87512" a="10.55" fwhm="0.027969" res="19977.7" algo="Sum"/><pk mz="558.78038010" i="529.833" sn="2.0992" a="13.5345" fwhm="0.0372929" res="14983.5" algo="Sum"/><pk mz="558.85423483" i="808.344" sn="3.20272" a="33.3462" fwhm="0.0599192" res="9326.8" algo="Sum"/><pk mz="558.89771669" i="629.703" sn="2.49494" a="27.1322" fwhm="0.0442737" res="12623.7" algo="Sum"/><pk mz="559.29510323" i="1349.72" sn="5.34628" a="62.4824" fwhm="0.0371098" res="15071.4" algo="Sum"/><pk mz="559.39420217" i="863.279" sn="3.41946" a="45.7205" fwhm="0.0565088" res="9899.24" algo="Sum"/><pk mz="560.30796984" i="2282.3" sn="9.0372" a="112.406" fwhm="0.0363276" res="15423.8" algo="Sum"/><pk mz="560.67627992" i="520.965" sn="2.06147" a="15.7963" fwhm="0.0337996" res="16588.2" algo="Sum"/><pk mz="560.71408196" i="696.615" sn="2.75652" a="26.3581" fwhm="0.0426597" res="13143.9" algo="Sum"/><pk mz="560.76337725" i="692.807" sn="2.74145" a="37.5966" fwhm="0.0562769" res="9964.35" algo="Sum"/><pk mz="560.87081426" i="662.918" sn="2.6228" a="29.638" fwhm="0.0546175" res="10269.1" algo="Sum"/><pk mz="561.23076402" i="725.357" sn="2.8718" a="31.6018" fwhm="0.0367421" res="15274.9" algo="Sum"/><pk mz="561.31478048" i="980.523" sn="3.88267" a="60.7155" fwhm="0.0785141" res="7149.23" algo="Sum"/><pk mz="561.40652575" i="1198.06" sn="4.74405" a="51.1793" fwhm="0.044014" res="12755.2" algo="Sum"/><pk mz="562.32217567" i="5436.95" sn="21.4959" a="194.477" fwhm="0.0295068" res="19057.4" algo="Sum"/><pk mz="562.41301663" i="553.747" sn="2.18947" a="24.9383" fwhm="0.0385713" res="14581.1" algo="Sum"/><pk mz="562.71675150" i="497.78" sn="1.96609" a="19.081" fwhm="0.0584955" res="9619.83" algo="Sum"/><pk mz="562.76198038" i="785.928" sn="3.10414" a="25.2871" fwhm="0.044984" res="12510.3" algo="Sum"/><pk mz="562.80166531" i="1308.36" sn="5.16756" a="57.0487" fwhm="0.0372509" res="15108.4" algo="Sum"/><pk mz="562.88070786" i="486.623" sn="1.92171" a="20.5805" fwhm="0.0556127" res="10121.4" algo="Sum"/><pk mz="563.32625002" i="1899.68" sn="7.49773" a="84.2794" fwhm="0.0344701" res="16342.5" algo="Sum"/><pk mz="563.43914993" i="2504.79" sn="9.88452" a="84.0609" fwhm="0.0337916" res="16673.9" algo="Sum"/><pk mz="564.32094219" i="984.291" sn="3.87236" a="52.8302" fwhm="0.0544314" res="10367.6" algo="Sum"/><pk mz="564.40555735" i="498.369" sn="1.96072" a="12.7019" fwhm="0.0374801" res="15058.8" algo="Sum"/><pk mz="564.44218096" i="1126.42" sn="4.43167" a="45.8921" fwhm="0.0367914" res="15341.7" algo="Sum"/><pk mz="564.76024510" i="618.819" sn="2.4301" a="18.0161" fwhm="0.0421785" res="13389.8" algo="Sum"/><pk mz="564.79859694" i="1110.1" sn="4.35835" a="43.4597" fwhm="0.0385343" res="14657" algo="Sum"/><pk mz="564.84708367" i="528.314" sn="2.07439" a="13.4002" fwhm="0.037495" res="15064.6" algo="Sum"/><pk mz="564.87552488" i="492.622" sn="1.93446" a="14.8176" fwhm="0.042183" res="13391.1" algo="Sum"/><pk mz="565.36346344" i="1159.54" sn="4.55125" a="44.9251" fwhm="0.0502472" res="11251.6" algo="Sum"/><pk mz="565.42136187" i="6864.33" sn="26.936" a="264.013" fwhm="0.0310443" res="18213.4" algo="Sum"/><pk mz="566.31710049" i="5272.22" sn="20.6411" a="170.599" fwhm="0.0276707" res="20466.3" algo="Sum"/><pk mz="566.36007871" i="727.788" sn="2.84934" a="14.7164" fwhm="0.0281592" res="20112.8" algo="Sum"/><pk mz="566.42425199" i="2848.84" sn="11.1516" a="104.14" fwhm="0.0292918" res="19337.3" algo="Sum"/><pk mz="566.66586758" i="568.655" sn="2.2256" a="23.0371" fwhm="0.0392777" res="14427.2" algo="Sum"/><pk mz="566.80170557" i="707.425" sn="2.76929" a="44.1873" fwhm="0.0631125" res="8980.82" algo="Sum"/><pk mz="566.88461092" i="1165.32" sn="4.56046" a="52.2524" fwhm="0.0366009" res="15488.3" algo="Sum"/><pk mz="567.34541831" i="3397.95" sn="13.2811" a="112.754" fwhm="0.037361" res="15185.5" algo="Sum"/><pk mz="567.40094656" i="1855.83" sn="7.25406" a="46.8461" fwhm="0.0375793" res="15098.8" algo="Sum"/><pk mz="567.41391930" i="1845.95" sn="7.21534" a="74.505" fwhm="0.0417653" res="13585.8" algo="Sum"/><pk mz="568.33629050" i="3487.06" sn="13.5991" a="144.51" fwhm="0.0356048" res="15962.4" algo="Sum"/><pk mz="568.40093667" i="818.467" sn="3.19137" a="31.827" fwhm="0.0410599" res="13843.2" algo="Sum"/><pk mz="568.66353780" i="567.067" sn="2.20954" a="20.1145" fwhm="0.0377504" res="15063.8" algo="Sum"/><pk mz="568.71015582" i="659.011" sn="2.56798" a="18.4159" fwhm="0.0361965" res="15711.7" algo="Sum"/><pk mz="568.74567077" i="771.501" sn="3.00633" a="38.4578" fwhm="0.053663" res="10598.5" algo="Sum"/><pk mz="568.79949461" i="486.754" sn="1.89678" a="6.39303" fwhm="0.0141097" res="40312.8" algo="Sum"/><pk mz="568.81597068" i="518.932" sn="2.02217" a="13.0132" fwhm="0.0376264" res="15117.5" algo="Sum"/><pk mz="568.88002439" i="469.938" sn="1.83126" a="24.3972" fwhm="0.0617767" res="9208.64" algo="Sum"/><pk mz="569.31167631" i="2679.89" sn="10.4286" a="68.191" fwhm="0.0284018" res="20044.9" algo="Sum"/><pk mz="569.36019659" i="41245" sn="160.337" a="1318.53" fwhm="0.0277674" res="20504.6" algo="Sum"/><pk mz="569.42745468" i="7965.53" sn="30.9413" a="269.42" fwhm="0.0335232" res="16986.1" algo="Sum"/><pk mz="570.31678865" i="881.069" sn="3.41741" a="21.323" fwhm="0.0225536" res="25287.2" algo="Sum"/><pk mz="570.36319543" i="14887.7" sn="57.745" a="496.796" fwhm="0.0293753" res="19416.4" algo="Sum"/><pk mz="570.43067104" i="3139.12" sn="12.1757" a="117.622" fwhm="0.0343396" res="16611.5" algo="Sum"/><pk mz="570.70709728" i="569.843" sn="2.2101" a="17.4335" fwhm="0.0452069" res="12624.3" algo="Sum"/><pk mz="570.74526309" i="845.302" sn="3.27856" a="33.6005" fwhm="0.0502485" res="11358.4" algo="Sum"/><pk mz="570.79446955" i="858.884" sn="3.33155" a="40.093" fwhm="0.0563037" res="10137.8" algo="Sum"/><pk mz="570.86599489" i="705.454" sn="2.73604" a="35.4166" fwhm="0.0569087" res="10031.3" algo="Sum"/><pk mz="571.35997003" i="7307.77" sn="28.3225" a="262.77" fwhm="0.0326184" res="17516.5" algo="Sum"/><pk mz="571.42897436" i="1513.67" sn="5.86661" a="57.4072" fwhm="0.0418076" res="13668.1" algo="Sum"/><pk mz="572.36295357" i="2648.82" sn="10.2673" a="97.4298" fwhm="0.0318811" res="17953.1" algo="Sum"/><pk mz="572.43214612" i="557.49" sn="2.16107" a="23.5492" fwhm="0.0384772" res="14877.2" algo="Sum"/><pk mz="572.74265914" i="644.64" sn="2.49752" a="23.4888" fwhm="0.0489805" res="11693.3" algo="Sum"/><pk mz="572.79092994" i="928.081" sn="3.59515" a="34.1253" fwhm="0.0466485" res="12278.9" algo="Sum"/><pk mz="572.83008299" i="1129.27" sn="4.37327" a="39.7635" fwhm="0.0511298" res="11203.4" algo="Sum"/><pk mz="573.36531202" i="1128.68" sn="4.37635" a="58.7762" fwhm="0.0580142" res="9883.19" algo="Sum"/><pk mz="573.42482169" i="937.718" sn="3.6359" a="36.856" fwhm="0.0489613" res="11711.8" algo="Sum"/><pk mz="574.37663271" i="605.781" sn="2.34653" a="32.6616" fwhm="0.0657815" res="8731.58" algo="Sum"/><pk mz="574.69591711" i="603.979" sn="2.33644" a="19.9504" fwhm="0.043881" res="13096.7" algo="Sum"/><pk mz="574.78886238" i="704.974" sn="2.72655" a="33.0544" fwhm="0.0484178" res="11871.4" algo="Sum"/><pk mz="574.82440121" i="768.223" sn="2.97117" a="34.2522" fwhm="0.0510592" res="11258" algo="Sum"/><pk mz="574.86472643" i="487.274" sn="1.88457" a="15.8583" fwhm="0.0425976" res="13495.2" algo="Sum"/><pk mz="575.28150678" i="469.643" sn="1.8155" a="18.1949" fwhm="0.0567596" res="10135.4" algo="Sum"/><pk mz="575.38911976" i="815.12" sn="3.15113" a="60.3687" fwhm="0.0722464" res="7964.26" algo="Sum"/><pk mz="575.44146318" i="701.473" sn="2.71179" a="35.3183" fwhm="0.0745787" res="7715.89" algo="Sum"/><pk mz="575.49699607" i="697.173" sn="2.69517" a="34.2449" fwhm="0.0449027" res="12816.5" algo="Sum"/><pk mz="576.27566925" i="1803.51" sn="6.95595" a="78.5111" fwhm="0.0324087" res="17781.5" algo="Sum"/><pk mz="576.45985085" i="687.741" sn="2.65098" a="30.3437" fwhm="0.0497124" res="11595.9" algo="Sum"/><pk mz="576.69356403" i="984.162" sn="3.79355" a="31.0702" fwhm="0.0317014" res="18191.4" algo="Sum"/><pk mz="576.73825235" i="655.606" sn="2.52541" a="26.0533" fwhm="0.0568314" res="10148.2" algo="Sum"/><pk mz="576.79272939" i="534.351" sn="2.05619" a="18.3375" fwhm="0.0461213" res="12506" algo="Sum"/><pk mz="576.81106304" i="547.832" sn="2.10781" a="9.69771" fwhm="0.018945" res="30446.6" algo="Sum"/><pk mz="576.83727713" i="558.512" sn="2.1489" a="21.25" fwhm="0.0521001" res="11071.7" algo="Sum"/><pk mz="576.87727585" i="482.1" sn="1.85496" a="15.5728" fwhm="0.038877" res="14838.5" algo="Sum"/><pk mz="577.27907891" i="671.559" sn="2.58338" a="33.2231" fwhm="0.0427584" res="13500.9" algo="Sum"/><pk mz="577.37499898" i="764.346" sn="2.9407" a="29.3124" fwhm="0.0485758" res="11886.1" algo="Sum"/><pk mz="577.41548452" i="897.57" sn="3.45325" a="41.0894" fwhm="0.0499422" res="11561.7" algo="Sum"/><pk mz="577.46611014" i="620.363" sn="2.38674" a="25.9467" fwhm="0.0568674" res="10154.6" algo="Sum"/><pk mz="577.51449691" i="647.575" sn="2.49086" a="22.4953" fwhm="0.044247" res="13052.1" algo="Sum"/><pk mz="578.27386288" i="776.254" sn="2.98041" a="33.0135" fwhm="0.0354028" res="16334.1" algo="Sum"/><pk mz="578.41761797" i="527.619" sn="2.02522" a="19.1658" fwhm="0.0453183" res="12763.5" algo="Sum"/><pk mz="578.69400082" i="726.733" sn="2.7896" a="26.8656" fwhm="0.0423235" res="13673.1" algo="Sum"/><pk mz="578.73598054" i="851.94" sn="3.27069" a="29.3276" fwhm="0.0453612" res="12758.4" algo="Sum"/><pk mz="578.77412275" i="786.907" sn="3.02153" a="24.9319" fwhm="0.0441554" res="13107.7" algo="Sum"/><pk mz="578.87900868" i="481.975" sn="1.85134" a="10.5325" fwhm="0.0284685" res="20334.1" algo="Sum"/><pk mz="579.28701588" i="2677.19" sn="10.2732" a="107.059" fwhm="0.0325823" res="17779.2" algo="Sum"/><pk mz="579.42687138" i="2731.6" sn="10.4816" a="123.18" fwhm="0.0472654" res="12259" algo="Sum"/><pk mz="580.29023337" i="1297.85" sn="4.97427" a="52.2258" fwhm="0.0323308" res="17948.5" algo="Sum"/><pk mz="580.35616690" i="1057.86" sn="4.05474" a="43.6626" fwhm="0.0511396" res="11348.5" algo="Sum"/><pk mz="580.43100179" i="1259.23" sn="4.82442" a="62.4516" fwhm="0.0513602" res="11301.2" algo="Sum"/><pk mz="580.70326782" i="521.684" sn="1.99699" a="15.4127" fwhm="0.0391054" res="14849.7" algo="Sum"/><pk mz="580.73366112" i="768.554" sn="2.942" a="28.7995" fwhm="0.0479499" res="12111.3" algo="Sum"/><pk mz="580.77346873" i="689.909" sn="2.64095" a="24.9268" fwhm="0.0423928" res="13699.8" algo="Sum"/><pk mz="580.82204285" i="915.413" sn="3.50417" a="39.0089" fwhm="0.0417442" res="13913.8" algo="Sum"/><pk mz="581.29472027" i="597.829" sn="2.28642" a="21.3222" fwhm="0.0423614" res="13722.3" algo="Sum"/><pk mz="581.40510098" i="5271.33" sn="20.1413" a="255.314" fwhm="0.0456672" res="12731.4" algo="Sum"/><pk mz="581.44545485" i="3012.57" sn="11.5073" a="106.139" fwhm="0.0340746" res="17063.9" algo="Sum"/><pk mz="582.29112283" i="1126.9" sn="4.29394" a="55.9137" fwhm="0.0429766" res="13549" algo="Sum"/><pk mz="582.40787497" i="2032.59" sn="7.73469" a="100.819" fwhm="0.0471542" res="12351.1" algo="Sum"/><pk mz="582.45038941" i="1212.49" sn="4.61394" a="36.42" fwhm="0.0357514" res="16291.7" algo="Sum"/><pk mz="582.63988796" i="559.971" sn="2.13051" a="22.1286" fwhm="0.0329197" res="17698.8" algo="Sum"/><pk mz="582.73398632" i="496.511" sn="1.88861" a="8.94135" fwhm="0.019042" res="30602.5" algo="Sum"/><pk mz="582.77247557" i="523.003" sn="1.98922" a="18.4539" fwhm="0.0403328" res="14449.1" algo="Sum"/><pk mz="582.81794483" i="876.801" sn="3.33423" a="34.3256" fwhm="0.042799" res="13617.6" algo="Sum"/><pk mz="582.85869954" i="1017.13" sn="3.86785" a="33.8723" fwhm="0.0402396" res="14484.7" algo="Sum"/><pk mz="583.21188590" i="1300.29" sn="4.94351" a="35.6097" fwhm="0.031317" res="18622.9" algo="Sum"/><pk mz="583.24924447" i="2422.82" sn="9.21122" a="90.4826" fwhm="0.0343934" res="16958.2" algo="Sum"/><pk mz="583.31835168" i="1808.61" sn="6.87606" a="78.3067" fwhm="0.0402145" res="14505.2" algo="Sum"/><pk mz="583.38825037" i="1493.61" sn="5.67848" a="91.6106" fwhm="0.0638537" res="9136.33" algo="Sum"/><pk mz="583.46185663" i="1080.91" sn="4.10947" a="45.5273" fwhm="0.0465578" res="12532" algo="Sum"/><pk mz="584.21661579" i="569.557" sn="2.16365" a="17.9823" fwhm="0.0345422" res="16913.1" algo="Sum"/><pk mz="584.25359600" i="996.122" sn="3.78402" a="36.8627" fwhm="0.0424545" res="13761.9" algo="Sum"/><pk mz="584.32201423" i="893.722" sn="3.39487" a="44.0665" fwhm="0.0478895" res="12201.5" algo="Sum"/><pk mz="584.39124796" i="679.996" sn="2.58301" a="43.9308" fwhm="0.0674818" res="8659.99" algo="Sum"/><pk mz="584.63755456" i="635.189" sn="2.41048" a="22.9749" fwhm="0.0340198" res="17185.2" algo="Sum"/><pk mz="584.72586276" i="863.789" sn="3.27713" a="43.8766" fwhm="0.045953" res="12724.4" algo="Sum"/><pk mz="584.81980341" i="590.298" sn="2.2394" a="28.8316" fwhm="0.0667664" res="8759.19" algo="Sum"/><pk mz="584.85368302" i="532.075" sn="2.01851" a="11.5617" fwhm="0.0286151" res="20438.6" algo="Sum"/><pk mz="585.28369425" i="2234.96" sn="8.47554" a="72.4148" fwhm="0.0370193" res="15810.2" algo="Sum"/><pk mz="585.33574499" i="9021.12" sn="34.2194" a="358.766" fwhm="0.0309698" res="18900.2" algo="Sum"/><pk mz="585.43718352" i="554.113" sn="2.10206" a="11.905" fwhm="0.0286292" res="20448.9" algo="Sum"/><pk mz="586.30303222" i="2774.17" sn="10.5215" a="90.8907" fwhm="0.0383626" res="15283.2" algo="Sum"/><pk mz="586.33816842" i="3517.79" sn="13.3417" a="125.048" fwhm="0.0385766" res="15199.3" algo="Sum"/><pk mz="586.43349484" i="467.525" sn="1.77282" a="28.6801" fwhm="0.0525324" res="11163.3" algo="Sum"/><pk mz="586.72400540" i="1144.32" sn="4.33567" a="43.639" fwhm="0.039678" res="14787.1" algo="Sum"/><pk mz="586.76876554" i="826.108" sn="3.13001" a="31.6739" fwhm="0.0515213" res="11388.9" algo="Sum"/><pk mz="586.83447345" i="622.576" sn="2.3588" a="39.5461" fwhm="0.054809" res="10706.9" algo="Sum"/><pk mz="587.33502219" i="2307.24" sn="8.73691" a="99.8267" fwhm="0.0459015" res="12795.5" algo="Sum"/><pk mz="587.38989909" i="603.787" sn="2.28638" a="24.9491" fwhm="0.0824211" res="7126.69" algo="Sum"/><pk mz="588.33711684" i="891.511" sn="3.36965" a="49.1218" fwhm="0.0547444" res="10747" algo="Sum"/><pk mz="588.40385282" i="1003.69" sn="3.79364" a="33.7241" fwhm="0.0340855" res="17262.6" algo="Sum"/><pk mz="588.72389085" i="847.273" sn="3.19964" a="36.6325" fwhm="0.0459268" res="12818.7" algo="Sum"/><pk mz="588.76276387" i="934.315" sn="3.5274" a="33.305" fwhm="0.0526357" res="11185.6" algo="Sum"/><pk mz="588.79921232" i="704.493" sn="2.65859" a="28.211" fwhm="0.0526376" res="11185.9" algo="Sum"/><pk mz="589.33957039" i="568.718" sn="2.14557" a="32.4772" fwhm="0.0768282" res="7670.87" algo="Sum"/><pk mz="589.41064611" i="1093.43" sn="4.12522" a="49.9666" fwhm="0.0556465" res="10592.1" algo="Sum"/><pk mz="589.46443315" i="771.442" sn="2.91035" a="28.3538" fwhm="0.0445057" res="13244.7" algo="Sum"/><pk mz="590.31741987" i="1861.36" sn="7.00897" a="80.0208" fwhm="0.0343657" res="17177.5" algo="Sum"/><pk mz="590.44475411" i="547.604" sn="2.06236" a="21.148" fwhm="0.0527107" res="11201.6" algo="Sum"/><pk mz="590.58976223" i="785.229" sn="2.95892" a="33.0877" fwhm="0.0347033" res="17018.3" algo="Sum"/><pk mz="590.67310201" i="614.726" sn="2.31577" a="23.3656" fwhm="0.0459923" res="12842.9" algo="Sum"/><pk mz="590.76073180" i="817.101" sn="3.0776" a="29.4281" fwhm="0.0527251" res="11204.6" algo="Sum"/><pk mz="590.80049565" i="596.34" sn="2.24613" a="15.7228" fwhm="0.0383467" res="15406.8" algo="Sum"/><pk mz="590.85177433" i="837.613" sn="3.15574" a="46.7002" fwhm="0.0495964" res="11913.2" algo="Sum"/><pk mz="591.32015675" i="905.882" sn="3.41076" a="47.8629" fwhm="0.0537253" res="11006.4" algo="Sum"/><pk mz="591.35932416" i="685.488" sn="2.58109" a="9.24765" fwhm="0.0143868" res="41104.3" algo="Sum"/><pk mz="591.38371945" i="698.808" sn="2.63151" a="25.4747" fwhm="0.0479571" res="12331.5" algo="Sum"/><pk mz="591.43124505" i="714.707" sn="2.69166" a="31.3488" fwhm="0.0575506" res="10276.7" algo="Sum"/><pk mz="591.45829040" i="684.141" sn="2.5765" a="5.87439" fwhm="0.009592" res="61661.7" algo="Sum"/><pk mz="591.48438124" i="738.503" sn="2.78123" a="39.6848" fwhm="0.0513074" res="11528.2" algo="Sum"/><pk mz="592.25123704" i="518.333" sn="1.9478" a="22.2079" fwhm="0.0379906" res="15589.4" algo="Sum"/><pk mz="592.33325921" i="677.333" sn="2.54546" a="43.6188" fwhm="0.056932" res="10404.2" algo="Sum"/><pk mz="592.66785523" i="917.108" sn="3.44678" a="34.0605" fwhm="0.0375793" res="15771.1" algo="Sum"/><pk mz="592.73033163" i="607.422" sn="2.28317" a="24.5666" fwhm="0.0576133" res="10288.1" algo="Sum"/><pk mz="592.75559736" i="555.444" sn="2.08775" a="15.0053" fwhm="0.0384101" res="15432.3" algo="Sum"/><pk mz="592.77797755" i="524.921" sn="1.97297" a="13.4214" fwhm="0.0325802" res="18194.4" algo="Sum"/><pk mz="592.84681727" i="965.257" sn="3.62775" a="40.1125" fwhm="0.0446451" res="13279.1" algo="Sum"/><pk mz="593.33810724" i="869.713" sn="3.26156" a="49.3247" fwhm="0.0600717" res="9877.17" algo="Sum"/><pk mz="593.40709853" i="767.823" sn="2.87677" a="42.0024" fwhm="0.0594789" res="9976.76" algo="Sum"/><pk mz="593.44716052" i="825.425" sn="3.0909" a="32.8999" fwhm="0.0512956" res="11569.2" algo="Sum"/><pk mz="594.37184354" i="1412.22" sn="5.27742" a="50.5929" fwhm="0.0374333" res="15878.2" algo="Sum"/><pk mz="594.45252340" i="462.841" sn="1.72973" a="15.1632" fwhm="0.0397878" res="14940.6" algo="Sum"/><pk mz="594.66610877" i="877.9" sn="3.28068" a="34.5387" fwhm="0.0424615" res="14004.8" algo="Sum"/><pk mz="594.71031067" i="554.242" sn="2.07118" a="15.7615" fwhm="0.0384733" res="15457.7" algo="Sum"/><pk mz="594.75532562" i="1197.74" sn="4.47592" a="57.5497" fwhm="0.0418158" res="14223.2" algo="Sum"/><pk mz="594.84360098" i="770.318" sn="2.87901" a="42.7215" fwhm="0.0490957" res="12116" algo="Sum"/><pk mz="595.35226113" i="1250.35" sn="4.657" a="47.6157" fwhm="0.0395224" res="15063.7" algo="Sum"/><pk mz="595.37885083" i="1209.21" sn="4.50379" a="27.982" fwhm="0.0288712" res="20621.9" algo="Sum"/><pk mz="595.42770356" i="4178.5" sn="15.5631" a="134.389" fwhm="0.0349978" res="17013.3" algo="Sum"/><pk mz="595.46320478" i="6739.94" sn="25.1034" a="232.808" fwhm="0.0357956" res="16635.1" algo="Sum"/><pk mz="596.35380688" i="612.427" sn="2.27812" a="33.4239" fwhm="0.0466667" res="12779" algo="Sum"/><pk mz="596.43065143" i="1673.6" sn="6.22664" a="56.5835" fwhm="0.0343993" res="17338.4" algo="Sum"/><pk mz="596.46661319" i="2793.58" sn="10.3949" a="101.934" fwhm="0.0356497" res="16731.3" algo="Sum"/><pk mz="596.66864055" i="561.207" sn="2.08809" a="22.2427" fwhm="0.0452308" res="13191.6" algo="Sum"/><pk mz="596.70636635" i="549.988" sn="2.04621" a="16.5468" fwhm="0.043355" res="13763.3" algo="Sum"/><pk mz="596.75286329" i="1369.3" sn="5.09325" a="51.7465" fwhm="0.0382921" res="15584.2" algo="Sum"/><pk mz="596.79265214" i="877.175" sn="3.26275" a="32.0058" fwhm="0.0451065" res="13230.8" algo="Sum"/><pk mz="597.34516638" i="826.192" sn="3.07335" a="29.2718" fwhm="0.038053" res="15697.7" algo="Sum"/><pk mz="597.39051841" i="1622.34" sn="6.03579" a="61.9283" fwhm="0.04336" res="13777.4" algo="Sum"/><pk mz="597.43936520" i="2143.02" sn="7.97159" a="117.031" fwhm="0.0723243" res="8260.56" algo="Sum"/><pk mz="598.39342033" i="823.533" sn="3.06273" a="36.1059" fwhm="0.0459475" res="13023.4" algo="Sum"/><pk mz="598.44462722" i="818.798" sn="3.04512" a="37.5393" fwhm="0.0465221" res="12863.7" algo="Sum"/><pk mz="598.75428219" i="1041.48" sn="3.86788" a="48.0192" fwhm="0.0507579" res="11796.3" algo="Sum"/><pk mz="598.79031776" i="947.846" sn="3.52012" a="30.7937" fwhm="0.0425283" res="14079.8" algo="Sum"/><pk mz="598.82606226" i="635.868" sn="2.36149" a="25.7054" fwhm="0.0508082" res="11786" algo="Sum"/><pk mz="599.37244047" i="978.014" sn="3.63203" a="50.7196" fwhm="0.0712859" res="8408.01" algo="Sum"/><pk mz="599.44864105" i="1014.46" sn="3.76738" a="56.8774" fwhm="0.0575999" res="10407.1" algo="Sum"/><pk mz="600.27460887" i="640.422" sn="2.37445" a="29.2961" fwhm="0.0463029" res="12964.1" algo="Sum"/><pk mz="600.45777280" i="474.992" sn="1.76017" a="19.5394" fwhm="0.0563361" res="10658.5" algo="Sum"/><pk mz="600.60958381" i="560.803" sn="2.078" a="19.0649" fwhm="0.0309258" res="19421" algo="Sum"/><pk mz="600.70039354" i="843.428" sn="3.12426" a="33.5295" fwhm="0.0482186" res="12457.9" algo="Sum"/><pk mz="600.76370063" i="737.561" sn="2.73136" a="37.2084" fwhm="0.0607702" res="9885.83" algo="Sum"/><pk mz="600.78917710" i="709.918" sn="2.62813" a="15.5624" fwhm="0.0290023" res="20715.2" algo="Sum"/><pk mz="600.87738412" i="685.896" sn="2.53579" a="29.2464" fwhm="0.0526591" res="11410.7" algo="Sum"/><pk mz="601.34288910" i="1830.92" sn="6.77363" a="96.0664" fwhm="0.0473402" res="12702.6" algo="Sum"/><pk mz="601.46581952" i="619.025" sn="2.29003" a="30.4492" fwhm="0.0658033" res="9140.36" algo="Sum"/><pk mz="601.51383726" i="584.987" sn="2.16389" a="23.3769" fwhm="0.0433652" res="13870.9" algo="Sum"/><pk mz="602.28251495" i="791.954" sn="2.92557" a="38.6236" fwhm="0.0523625" res="11502.2" algo="Sum"/><pk mz="602.34167845" i="877.081" sn="3.2403" a="45.6611" fwhm="0.0560334" res="10749.7" algo="Sum"/><pk mz="602.69730604" i="1277.8" sn="4.71829" a="43.1184" fwhm="0.032617" res="18478" algo="Sum"/><pk mz="602.74245387" i="643.164" sn="2.37489" a="23.2544" fwhm="0.0466253" res="12927.4" algo="Sum"/><pk mz="602.78117937" i="574.541" sn="2.12166" a="10.4167" fwhm="0.0193666" res="31124.8" algo="Sum"/><pk mz="602.79840397" i="592.044" sn="2.18635" a="29.594" fwhm="0.0705448" res="8544.9" algo="Sum"/><pk mz="602.87709207" i="574.821" sn="2.1225" a="33.9177" fwhm="0.0627227" res="9611.79" algo="Sum"/><pk mz="603.29242255" i="465.77" sn="1.71885" a="19.6625" fwhm="0.0444773" res="13564.1" algo="Sum"/><pk mz="603.35870544" i="811.67" sn="2.99506" a="60.4345" fwhm="0.09315" res="6477.28" algo="Sum"/><pk mz="603.43179926" i="850.056" sn="3.1366" a="41.5202" fwhm="0.0576455" res="10468" algo="Sum"/><pk mz="603.52939539" i="738.93" sn="2.72844" a="33.8461" fwhm="0.0447846" res="13476.3" algo="Sum"/><pk mz="604.30350598" i="826.872" sn="3.0503" a="42.1021" fwhm="0.0512886" res="11782.4" algo="Sum"/><pk mz="604.36264112" i="474.027" sn="1.74885" a="19.0691" fwhm="0.0533285" res="11332.8" algo="Sum"/><pk mz="604.45236414" i="789.507" sn="2.91273" a="40.6" fwhm="0.0448986" res="13462.6" algo="Sum"/><pk mz="604.69301983" i="938.594" sn="3.46245" a="40.8805" fwhm="0.0487774" res="12397" algo="Sum"/><pk mz="604.73805554" i="691.437" sn="2.55127" a="18.5875" fwhm="0.0387964" res="15587.5" algo="Sum"/><pk mz="604.78463162" i="1214.08" sn="4.48042" a="51.5089" fwhm="0.046024" res="13140.6" algo="Sum"/><pk mz="604.86866107" i="546.655" sn="2.01737" a="15.7968" fwhm="0.0436504" res="13857.1" algo="Sum"/><pk mz="604.88798987" i="517.673" sn="1.91042" a="11.0872" fwhm="0.029101" res="20785.8" algo="Sum"/><pk mz="605.30697340" i="476.209" sn="1.7548" a="25.3202" fwhm="0.0525709" res="11514.1" algo="Sum"/><pk mz="605.37580193" i="1468.48" sn="5.41232" a="71.3308" fwhm="0.0523467" res="11564.7" algo="Sum"/><pk mz="605.44826974" i="1611.9" sn="5.94009" a="89.1314" fwhm="0.0455146" res="13302.3" algo="Sum"/><pk mz="606.29547281" i="705.482" sn="2.59821" a="37.1591" fwhm="0.0522257" res="11609.1" algo="Sum"/><pk mz="606.37818774" i="848.819" sn="3.12278" a="47.7047" fwhm="0.039702" res="15273.2" algo="Sum"/><pk mz="606.44955266" i="756.682" sn="2.78289" a="39.9336" fwhm="0.052541" res="11542.4" algo="Sum"/><pk mz="606.71295584" i="625.228" sn="2.29973" a="27.6524" fwhm="0.027584" res="21995.1" algo="Sum"/><pk mz="606.73216084" i="604.819" sn="2.22466" a="13.5739" fwhm="0.0291454" res="20817.5" algo="Sum"/><pk mz="606.78194249" i="1203.04" sn="4.42503" a="50.5526" fwhm="0.0519835" res="11672.6" algo="Sum"/><pk mz="606.82432447" i="867.421" sn="3.19057" a="37.8112" fwhm="0.0513712" res="11812.5" algo="Sum"/><pk mz="607.26929725" i="734.482" sn="2.69845" a="28.626" fwhm="0.0522204" res="11629" algo="Sum"/><pk mz="607.38817963" i="850.744" sn="3.12344" a="46.6457" fwhm="0.0525482" res="11558.7" algo="Sum"/><pk mz="607.41868888" i="677.726" sn="2.48822" a="16.2151" fwhm="0.040177" res="15118.6" algo="Sum"/><pk mz="607.45936794" i="743.411" sn="2.72938" a="34.7591" fwhm="0.0468049" res="12978.5" algo="Sum"/><pk mz="608.38710845" i="1026.36" sn="3.75995" a="39.4482" fwhm="0.0405138" res="15016.8" algo="Sum"/><pk mz="608.46111645" i="732.099" sn="2.68195" a="34.6615" fwhm="0.0466702" res="13037.5" algo="Sum"/><pk mz="608.64238629" i="670.467" sn="2.45539" a="26.275" fwhm="0.048442" res="12564.4" algo="Sum"/><pk mz="608.70579819" i="490.39" sn="1.79581" a="21.7226" fwhm="0.0632498" res="9623.84" algo="Sum"/><pk mz="608.73685969" i="547.952" sn="2.00661" a="17.0834" fwhm="0.0437899" res="13901.3" algo="Sum"/><pk mz="608.78821427" i="837.534" sn="3.06706" a="30.4651" fwhm="0.0779133" res="7813.66" algo="Sum"/><pk mz="608.81692137" i="955.383" sn="3.49862" a="49.0815" fwhm="0.0527488" res="11541.8" algo="Sum"/><pk mz="609.33238687" i="909.05" sn="3.32847" a="38.5602" fwhm="0.042443" res="14356.5" algo="Sum"/><pk mz="609.40408000" i="1005.62" sn="3.68264" a="39.0787" fwhm="0.0520113" res="11716.8" algo="Sum"/><pk mz="609.44248039" i="1483.08" sn="5.43206" a="64.9892" fwhm="0.0587792" res="10368.3" algo="Sum"/><pk mz="610.30402249" i="789.837" sn="2.89258" a="44.3741" fwhm="0.04085" res="14940.1" algo="Sum"/><pk mz="610.37423104" i="519.519" sn="1.90283" a="15.821" fwhm="0.0438487" res="13920" algo="Sum"/><pk mz="610.39983675" i="477.221" sn="1.7479" a="10.9531" fwhm="0.0292332" res="20880.4" algo="Sum"/><pk mz="610.44630810" i="738.204" sn="2.70321" a="32.3811" fwhm="0.060275" res="10127.7" algo="Sum"/><pk mz="610.63920295" i="570.798" sn="2.08933" a="25.4152" fwhm="0.0473833" res="12887.2" algo="Sum"/><pk mz="610.69507762" i="647.134" sn="2.36837" a="17.2023" fwhm="0.0328396" res="18596.3" algo="Sum"/><pk mz="610.72971685" i="1194.44" sn="4.37139" a="56.3578" fwhm="0.0551192" res="11080.2" algo="Sum"/><pk mz="610.81276817" i="802.283" sn="2.93605" a="48.2302" fwhm="0.0604933" res="10097.2" algo="Sum"/><pk mz="610.90798256" i="642.282" sn="2.35051" a="29.9096" fwhm="0.0411949" res="14829.7" algo="Sum"/><pk mz="611.32847185" i="741.711" sn="2.71601" a="39.1108" fwhm="0.0550847" res="11098" algo="Sum"/><pk mz="611.34590401" i="751.313" sn="2.75118" a="20.7398" fwhm="0.034132" res="17911.2" algo="Sum"/><pk mz="611.40662855" i="1866.68" sn="6.83544" a="53.9829" fwhm="0.0318939" res="19170" algo="Sum"/><pk mz="611.43868562" i="2836.25" sn="10.3859" a="140.334" fwhm="0.0534204" res="11445.8" algo="Sum"/><pk mz="612.32064272" i="577.06" sn="2.10664" a="30.6469" fwhm="0.0520901" res="11755" algo="Sum"/><pk mz="612.44136478" i="1287.19" sn="4.69736" a="68.3322" fwhm="0.0546025" res="11216.4" algo="Sum"/><pk mz="612.72667816" i="1486.75" sn="5.42284" a="56.8486" fwhm="0.0464373" res="13194.7" algo="Sum"/><pk mz="612.81011624" i="672.894" sn="2.45434" a="34.086" fwhm="0.046455" res="13191.5" algo="Sum"/><pk mz="613.33432601" i="1928.37" sn="7.02522" a="89.9686" fwhm="0.0384797" res="15939.2" algo="Sum"/><pk mz="613.43355294" i="1202.67" sn="4.38036" a="50.607" fwhm="0.0586115" res="10466.1" algo="Sum"/><pk mz="613.46820375" i="969.108" sn="3.52969" a="33.3061" fwhm="0.0326946" res="18763.6" algo="Sum"/><pk mz="614.33513547" i="1447.15" sn="5.25364" a="61.1852" fwhm="0.0372907" res="16474.2" algo="Sum"/><pk mz="614.43701041" i="609.885" sn="2.21456" a="18.3414" fwhm="0.0439946" res="13966.2" algo="Sum"/><pk mz="614.72525827" i="1162.96" sn="4.21827" a="47.8264" fwhm="0.0476139" res="12910.6" algo="Sum"/><pk mz="614.81246432" i="1275.58" sn="4.62554" a="62.3991" fwhm="0.0396325" res="15512.8" algo="Sum"/><pk mz="615.13480040" i="534.675" sn="1.93896" a="21.5274" fwhm="0.0380882" res="16150.3" algo="Sum"/><pk mz="615.34162268" i="814.194" sn="2.95131" a="51.2547" fwhm="0.0498215" res="12350.9" algo="Sum"/><pk mz="615.45460442" i="1522.04" sn="5.51677" a="63.1159" fwhm="0.0421622" res="14597.3" algo="Sum"/><pk mz="615.48793977" i="2682.55" sn="9.72477" a="109.473" fwhm="0.0402169" res="15304.2" algo="Sum"/><pk mz="616.17033947" i="4123.41" sn="14.9107" a="142.22" fwhm="0.0305748" res="20152.9" algo="Sum"/><pk mz="616.35304122" i="635.241" sn="2.29692" a="39.6994" fwhm="0.0552698" res="11151.7" algo="Sum"/><pk mz="616.45637711" i="747.86" sn="2.70407" a="29.0775" fwhm="0.0400516" res="15391.6" algo="Sum"/><pk mz="616.49130720" i="1275.36" sn="4.61156" a="49.811" fwhm="0.0403485" res="15279.2" algo="Sum"/><pk mz="616.63796632" i="535.996" sn="1.93674" a="16.5008" fwhm="0.0403245" res="15291.9" algo="Sum"/><pk mz="616.67592229" i="659.175" sn="2.38192" a="23.7015" fwhm="0.0477156" res="12924" algo="Sum"/><pk mz="616.72679012" i="692.1" sn="2.50146" a="50.4066" fwhm="0.09688" res="6365.89" algo="Sum"/><pk mz="616.81037002" i="1014.17" sn="3.6668" a="44.1077" fwhm="0.0541178" res="11397.6" algo="Sum"/><pk mz="616.85153653" i="727.397" sn="2.63012" a="36.0591" fwhm="0.0465813" res="13242.5" algo="Sum"/><pk mz="617.17284111" i="1858.2" sn="6.71606" a="69.5237" fwhm="0.0309122" res="19965.3" algo="Sum"/><pk mz="617.31822631" i="1125" sn="4.0655" a="62.8569" fwhm="0.0574005" res="10754.6" algo="Sum"/><pk mz="617.36194576" i="580.463" sn="2.09785" a="24.0424" fwhm="0.0408052" res="15129.5" algo="Sum"/><pk mz="617.46686437" i="1907.07" sn="6.88604" a="73.6987" fwhm="0.0445683" res="13854.4" algo="Sum"/><pk mz="617.50336282" i="2382.34" sn="8.59724" a="89.1421" fwhm="0.0426985" res="14461.9" algo="Sum"/><pk mz="618.17595249" i="502.591" sn="1.81243" a="21.2615" fwhm="0.0358252" res="17255.3" algo="Sum"/><pk mz="618.32311250" i="618.573" sn="2.23032" a="33.9241" fwhm="0.051404" res="12028.7" algo="Sum"/><pk mz="618.37057411" i="484.087" sn="1.74517" a="16.3902" fwhm="0.0490392" res="12609.7" algo="Sum"/><pk mz="618.47181380" i="871.988" sn="3.14181" a="40.6103" fwhm="0.047887" res="12915.2" algo="Sum"/><pk mz="618.50752845" i="1071.74" sn="3.86164" a="41.2149" fwhm="0.0426232" res="14511" algo="Sum"/><pk mz="618.62609894" i="961.302" sn="3.46479" a="35.4748" fwhm="0.0443337" res="13953.9" algo="Sum"/><pk mz="618.67072401" i="816.347" sn="2.94236" a="31.9466" fwhm="0.056022" res="11043.4" algo="Sum"/><pk mz="618.72615209" i="794.544" sn="2.86387" a="46.4946" fwhm="0.0417489" res="14820.2" algo="Sum"/><pk mz="618.81627343" i="790.201" sn="2.84817" a="41.9317" fwhm="0.0687442" res="9001.72" algo="Sum"/><pk mz="619.30563076" i="692.794" sn="2.49452" a="28.2799" fwhm="0.0541741" res="11431.8" algo="Sum"/><pk mz="619.35386209" i="580.837" sn="2.08995" a="21.0034" fwhm="0.0445708" res="13895.9" algo="Sum"/><pk mz="619.42523169" i="991.597" sn="3.56569" a="33.2377" fwhm="0.0490808" res="12620.5" algo="Sum"/><pk mz="619.46941736" i="924.093" sn="3.32329" a="42.7802" fwhm="0.058322" res="10621.5" algo="Sum"/><pk mz="619.51573627" i="707.89" sn="2.54576" a="26.3659" fwhm="0.0437412" res="14163.2" algo="Sum"/><pk mz="620.39011320" i="632.855" sn="2.27258" a="28.7026" fwhm="0.0638252" res="9720.14" algo="Sum"/><pk mz="620.42652584" i="533.237" sn="1.91484" a="18.1083" fwhm="0.0340913" res="18199" algo="Sum"/><pk mz="620.47192685" i="522.337" sn="1.87572" a="21.1764" fwhm="0.0405322" res="15308.1" algo="Sum"/><pk mz="620.66915490" i="662.696" sn="2.37978" a="23.6511" fwhm="0.0524486" res="11833.9" algo="Sum"/><pk mz="620.71595833" i="816.557" sn="2.93226" a="30.4469" fwhm="0.0531079" res="11687.8" algo="Sum"/><pk mz="620.75781155" i="1171.36" sn="4.20637" a="56.8522" fwhm="0.0572652" res="10840.1" algo="Sum"/><pk mz="620.83547472" i="621.866" sn="2.23312" a="39.5699" fwhm="0.0721765" res="8601.63" algo="Sum"/><pk mz="621.33929093" i="1377.3" sn="4.93942" a="59.1429" fwhm="0.0527547" res="11777.9" algo="Sum"/><pk mz="621.39198871" i="915.706" sn="3.28401" a="28.1726" fwhm="0.0426171" res="14580.8" algo="Sum"/><pk mz="621.43896582" i="1356.99" sn="4.86688" a="66.8562" fwhm="0.0570473" res="10893.4" algo="Sum"/><pk mz="621.47742320" i="874.561" sn="3.13704" a="29.1039" fwhm="0.0374614" res="16589.8" algo="Sum"/><pk mz="622.35796679" i="811.941" sn="2.91198" a="34.9912" fwhm="0.050385" res="12352" algo="Sum"/><pk mz="622.40070784" i="1880.21" sn="6.74466" a="80.0737" fwhm="0.0442293" res="14072.1" algo="Sum"/><pk mz="622.47524591" i="553.132" sn="1.98449" a="21.6074" fwhm="0.0429849" res="14481.3" algo="Sum"/><pk mz="622.61924082" i="508.808" sn="1.82468" a="18.0898" fwhm="0.0456336" res="13643.9" algo="Sum"/><pk mz="622.72119644" i="801.486" sn="2.87412" a="25.8915" fwhm="0.0492107" res="12654.2" algo="Sum"/><pk mz="622.75432895" i="1302.18" sn="4.6696" a="51.6577" fwhm="0.0537084" res="11595.1" algo="Sum"/><pk mz="622.83713536" i="531.24" sn="1.90482" a="14.0868" fwhm="0.0540769" res="11517.6" algo="Sum"/><pk mz="623.35582153" i="625.966" sn="2.24645" a="22.5849" fwhm="0.0515137" res="12100.8" algo="Sum"/><pk mz="623.40525378" i="1089.26" sn="3.90988" a="55.6729" fwhm="0.0778967" res="8002.98" algo="Sum"/><pk mz="623.45769861" i="1191.44" sn="4.27609" a="47.5448" fwhm="0.048452" res="12867.5" algo="Sum"/><pk mz="624.38597379" i="700.284" sn="2.51132" a="52.5051" fwhm="0.0720728" res="8663.27" algo="Sum"/><pk mz="624.45891986" i="576.446" sn="2.06709" a="29.1176" fwhm="0.049373" res="12647.8" algo="Sum"/><pk mz="624.61895032" i="608.426" sn="2.18083" a="23.8514" fwhm="0.0342097" res="18258.5" algo="Sum"/><pk mz="624.67319963" i="471.846" sn="1.69098" a="15.8084" fwhm="0.047539" res="13140.2" algo="Sum"/><pk mz="624.75735368" i="943.771" sn="3.38182" a="43.1983" fwhm="0.0690084" res="9053.35" algo="Sum"/><pk mz="624.84049412" i="1119.36" sn="4.01102" a="47.077" fwhm="0.0461886" res="13528" algo="Sum"/><pk mz="625.39098156" i="833.17" sn="2.9886" a="45.3763" fwhm="0.0576791" res="10842.6" algo="Sum"/><pk mz="625.46986550" i="908.262" sn="3.25797" a="40.2646" fwhm="0.0496872" res="12588.1" algo="Sum"/><pk mz="626.41325712" i="503.562" sn="1.80511" a="20.5639" fwhm="0.0592287" res="10576.2" algo="Sum"/><pk mz="626.47428055" i="479.31" sn="1.71819" a="19.9933" fwhm="0.0441695" res="14183.4" algo="Sum"/><pk mz="626.61956450" i="483.719" sn="1.73398" a="20.2224" fwhm="0.047027" res="13324.7" algo="Sum"/><pk mz="626.66492724" i="567.409" sn="2.03381" a="16.8483" fwhm="0.0421794" res="14857.1" algo="Sum"/><pk mz="626.70535033" i="838.274" sn="3.00384" a="34.2251" fwhm="0.0514186" res="12188.3" algo="Sum"/><pk mz="626.76275741" i="660.145" sn="2.36418" a="15.4925" fwhm="0.0296222" res="21158.6" algo="Sum"/><pk mz="626.77616713" i="663.003" sn="2.3742" a="23.1879" fwhm="0.0400934" res="15632.9" algo="Sum"/><pk mz="626.83790417" i="743.274" sn="2.66117" a="34.2679" fwhm="0.0551677" res="11362.4" algo="Sum"/><pk mz="626.87720196" i="578.414" sn="2.07121" a="19.917" fwhm="0.0376299" res="16659" algo="Sum"/><pk mz="627.39657579" i="625.692" sn="2.24142" a="24.288" fwhm="0.0484812" res="12941" algo="Sum"/><pk mz="627.42933011" i="893.138" sn="3.19949" a="46.2221" fwhm="0.0660009" res="9506.38" algo="Sum"/><pk mz="627.52663190" i="584.597" sn="2.09331" a="24.0927" fwhm="0.0334169" res="18778.7" algo="Sum"/><pk mz="628.44793497" i="497.435" sn="1.78012" a="25.8336" fwhm="0.0544439" res="11543" algo="Sum"/><pk mz="628.66128695" i="617.697" sn="2.2076" a="18.0871" fwhm="0.0445006" res="14127" algo="Sum"/><pk mz="628.70030047" i="987.246" sn="3.5285" a="42.5762" fwhm="0.0613192" res="10252.9" algo="Sum"/><pk mz="628.74932698" i="814.954" sn="2.91337" a="43.1876" fwhm="0.0567298" res="11083.2" algo="Sum"/><pk mz="628.79842374" i="549.809" sn="1.96599" a="7.74206" fwhm="0.0148352" res="42385.5" algo="Sum"/><pk mz="628.82196687" i="598.667" sn="2.14087" a="13.4785" fwhm="0.0280164" res="22444.8" algo="Sum"/><pk mz="628.84841774" i="652.403" sn="2.33332" a="22.9779" fwhm="0.0494436" res="12718.5" algo="Sum"/><pk mz="629.30748740" i="1747.26" sn="6.2446" a="72.2879" fwhm="0.0371844" res="16924" algo="Sum"/><pk mz="629.37422446" i="564.289" sn="2.01658" a="18.7008" fwhm="0.0606367" res="10379.4" algo="Sum"/><pk mz="629.39529079" i="618.026" sn="2.20869" a="14.0274" fwhm="0.0296846" res="21202.8" algo="Sum"/><pk mz="629.46312111" i="1208.3" sn="4.31845" a="79.3748" fwhm="0.0694615" res="9062.05" algo="Sum"/><pk mz="630.31421162" i="915.915" sn="3.26958" a="48.6648" fwhm="0.0535555" res="11769.4" algo="Sum"/><pk mz="630.36404950" i="483.683" sn="1.72663" a="11.0755" fwhm="0.0297075" res="21219" algo="Sum"/><pk mz="630.46833039" i="724.932" sn="2.5853" a="33.3277" fwhm="0.0445688" res="14146" algo="Sum"/><pk mz="630.61453443" i="535.345" sn="1.90821" a="25.2237" fwhm="0.0537336" res="11735.9" algo="Sum"/><pk mz="630.69776078" i="799.846" sn="2.85138" a="36.239" fwhm="0.0656217" res="9611.12" algo="Sum"/><pk mz="630.74556164" i="996.649" sn="3.55301" a="33.9211" fwhm="0.0473011" res="13334.7" algo="Sum"/><pk mz="630.78592230" i="1261.51" sn="4.49722" a="51.7367" fwhm="0.0557628" res="11312" algo="Sum"/><pk mz="631.10848138" i="673.976" sn="2.40148" a="25.7755" fwhm="0.0310086" res="20352.7" algo="Sum"/><pk mz="631.32332014" i="575.861" sn="2.05076" a="26.7949" fwhm="0.0700078" res="9017.89" algo="Sum"/><pk mz="631.34787229" i="650.453" sn="2.31621" a="28.5492" fwhm="0.0479356" res="13170.7" algo="Sum"/><pk mz="631.46363597" i="1731.83" sn="6.16492" a="92.6786" fwhm="0.053606" res="11779.7" algo="Sum"/><pk mz="632.34320585" i="549.378" sn="1.95054" a="17.1759" fwhm="0.0477877" res="13232.3" algo="Sum"/><pk mz="632.38111056" i="463.611" sn="1.64563" a="12.3604" fwhm="0.0299002" res="21149.7" algo="Sum"/><pk mz="632.43425595" i="517.905" sn="1.83853" a="15.7933" fwhm="0.0699991" res="9034.9" algo="Sum"/><pk mz="632.48070503" i="1455.45" sn="5.16706" a="74.9392" fwhm="0.044756" res="14131.8" algo="Sum"/><pk mz="632.63207078" i="688.224" sn="2.4433" a="30.5275" fwhm="0.0485656" res="13026.3" algo="Sum"/><pk mz="632.78211003" i="1120.01" sn="3.97597" a="44.7703" fwhm="0.056089" res="11281.8" algo="Sum"/><pk mz="633.24986242" i="861.737" sn="3.059" a="36.2025" fwhm="0.0406776" res="15567.5" algo="Sum"/><pk mz="633.31110114" i="559.681" sn="1.98612" a="20.635" fwhm="0.0477796" res="13254.8" algo="Sum"/><pk mz="633.34067525" i="507.579" sn="1.80094" a="7.20269" fwhm="0.0148886" res="42538.5" algo="Sum"/><pk mz="633.34850932" i="487.14" sn="1.72834" a="9.42985" fwhm="0.0198518" res="31903.8" algo="Sum"/><pk mz="633.38605210" i="553.924" sn="1.965" a="17.4201" fwhm="0.0446675" res="14180" algo="Sum"/><pk mz="633.44583346" i="1181.28" sn="4.19047" a="52.681" fwhm="0.048553" res="13046.5" algo="Sum"/><pk mz="633.47944450" i="1575.44" sn="5.58871" a="69.1291" fwhm="0.051731" res="12245.6" algo="Sum"/><pk mz="633.77271754" i="472.69" sn="1.67675" a="21.7079" fwhm="0.0478145" res="13254.8" algo="Sum"/><pk mz="634.24334946" i="590.937" sn="2.09314" a="33.8638" fwhm="0.0571848" res="11091.1" algo="Sum"/><pk mz="634.30326087" i="491.774" sn="1.74156" a="17.1379" fwhm="0.0454226" res="13964.5" algo="Sum"/><pk mz="634.36294186" i="986.635" sn="3.49389" a="43.2078" fwhm="0.0465539" res="13626.4" algo="Sum"/><pk mz="634.39712039" i="659.27" sn="2.33475" a="20.2152" fwhm="0.0447037" res="14191.1" algo="Sum"/><pk mz="634.44950810" i="657.36" sn="2.32826" a="20.7649" fwhm="0.044705" res="14191.9" algo="Sum"/><pk mz="634.47986064" i="732.198" sn="2.59352" a="36.5902" fwhm="0.0517676" res="12256.3" algo="Sum"/><pk mz="634.60562728" i="473.572" sn="1.67713" a="12.3735" fwhm="0.0378398" res="16770.8" algo="Sum"/><pk mz="634.64829764" i="838.576" sn="2.96978" a="36.1056" fwhm="0.0536984" res="11818.8" algo="Sum"/><pk mz="634.70223606" i="740.394" sn="2.62207" a="34.0246" fwhm="0.0638469" res="9941" algo="Sum"/><pk mz="634.74903000" i="668.698" sn="2.36816" a="18.7227" fwhm="0.0397471" res="15969.7" algo="Sum"/><pk mz="634.78190240" i="791.274" sn="2.80226" a="48.1326" fwhm="0.0700367" res="9063.56" algo="Sum"/><pk mz="634.87026326" i="946.046" sn="3.35028" a="51.575" fwhm="0.044695" res="14204.5" algo="Sum"/><pk mz="635.41141426" i="981.811" sn="3.47758" a="44.3393" fwhm="0.056674" res="11211.7" algo="Sum"/><pk mz="635.45658210" i="2200.77" sn="7.7968" a="106.252" fwhm="0.0420133" res="15125.1" algo="Sum"/><pk mz="636.38016731" i="1105.66" sn="3.91349" a="58.9171" fwhm="0.0575691" res="11054.2" algo="Sum"/><pk mz="636.41249923" i="899.859" sn="3.18492" a="24.7911" fwhm="0.0615653" res="10337.2" algo="Sum"/><pk mz="636.45827733" i="1036.79" sn="3.66956" a="42.971" fwhm="0.0520483" res="12228.2" algo="Sum"/><pk mz="636.64666387" i="877.605" sn="3.1051" a="37.6716" fwhm="0.0545209" res="11677.1" algo="Sum"/><pk mz="636.69191230" i="850.233" sn="3.00825" a="29.9218" fwhm="0.04976" res="12795.3" algo="Sum"/><pk mz="636.72895943" i="876.606" sn="3.10156" a="41.6404" fwhm="0.063428" res="10038.6" algo="Sum"/><pk mz="636.80304927" i="584.923" sn="2.06916" a="10.5548" fwhm="0.0199059" res="31990.7" algo="Sum"/><pk mz="636.82985308" i="554.946" sn="1.96312" a="17.124" fwhm="0.0447891" res="14218.4" algo="Sum"/><pk mz="636.86226265" i="494.728" sn="1.7501" a="17.4845" fwhm="0.0464106" res="13722.4" algo="Sum"/><pk mz="637.43101251" i="1059.23" sn="3.7484" a="24.9848" fwhm="0.0298732" res="21337.9" algo="Sum"/><pk mz="637.47108306" i="1990.12" sn="7.04264" a="99.1913" fwhm="0.0469202" res="13586.3" algo="Sum"/><pk mz="637.76047542" i="497.117" sn="1.75732" a="18.7941" fwhm="0.0504574" res="12639.6" algo="Sum"/><pk mz="638.39907293" i="589.678" sn="2.08534" a="20.6587" fwhm="0.046056" res="13861.4" algo="Sum"/><pk mz="638.43048444" i="702.482" sn="2.48425" a="18.4214" fwhm="0.0398623" res="16015.9" algo="Sum"/><pk mz="638.47260529" i="1167.32" sn="4.12811" a="61.163" fwhm="0.0395358" res="16149.2" algo="Sum"/><pk mz="638.69181885" i="819.434" sn="2.89667" a="32.7926" fwhm="0.0548218" res="11650.3" algo="Sum"/><pk mz="638.72964090" i="995.286" sn="3.5183" a="36.3352" fwhm="0.0498736" res="12807" algo="Sum"/><pk mz="638.77878105" i="932.465" sn="3.29549" a="45.2446" fwhm="0.0622429" res="10262.7" algo="Sum"/><pk mz="638.83590901" i="482.288" sn="1.70443" a="14.2164" fwhm="0.039875" res="16021" algo="Sum"/><pk mz="639.41072985" i="833.867" sn="2.94595" a="32.6459" fwhm="0.0501369" res="12753.3" algo="Sum"/><pk mz="639.43547670" i="925.344" sn="3.26913" a="25.8368" fwhm="0.0398937" res="16028.5" algo="Sum"/><pk mz="639.48741969" i="2984.97" sn="10.5455" a="126.536" fwhm="0.0334385" res="19124.3" algo="Sum"/><pk mz="640.44950842" i="483.093" sn="1.7054" a="18.9968" fwhm="0.0598874" res="10694.2" algo="Sum"/><pk mz="640.49212032" i="1306.97" sn="4.61378" a="56.2118" fwhm="0.0398801" res="16060.5" algo="Sum"/><pk mz="640.58356417" i="1118.05" sn="3.94712" a="47.7271" fwhm="0.0380661" res="16828.2" algo="Sum"/><pk mz="640.64954611" i="474.708" sn="1.67542" a="14.3912" fwhm="0.0418321" res="15314.8" algo="Sum"/><pk mz="640.69238874" i="679.238" sn="2.39712" a="26.5056" fwhm="0.0395164" res="16213.3" algo="Sum"/><pk mz="640.72679137" i="701.141" sn="2.47456" a="26.733" fwhm="0.0499175" res="12835.7" algo="Sum"/><pk mz="640.77261903" i="968.426" sn="3.41855" a="36.406" fwhm="0.0462146" res="13865.2" algo="Sum"/><pk mz="640.81273080" i="1099.69" sn="3.88235" a="56.6368" fwhm="0.0578468" res="11077.8" algo="Sum"/><pk mz="641.37159324" i="537.05" sn="1.89633" a="26.0518" fwhm="0.0557966" res="11494.8" algo="Sum"/><pk mz="641.44100348" i="642.092" sn="2.26746" a="17.3822" fwhm="0.0349619" res="18346.9" algo="Sum"/><pk mz="641.50389860" i="3867.22" sn="13.6574" a="151.209" fwhm="0.0328125" res="19550.6" algo="Sum"/><pk mz="641.58288112" i="522.282" sn="1.84353" a="21.9255" fwhm="0.042564" res="15073.4" algo="Sum"/><pk mz="641.75800673" i="476.264" sn="1.6815" a="12.9026" fwhm="0.039966" res="16057.6" algo="Sum"/><pk mz="642.37376482" i="472.338" sn="1.66736" a="32.6121" fwhm="0.0608314" res="10559.9" algo="Sum"/><pk mz="642.50639104" i="1828.35" sn="6.45408" a="70.8197" fwhm="0.0339597" res="18919.6" algo="Sum"/><pk mz="642.58991805" i="624.717" sn="2.20534" a="30.6481" fwhm="0.0493272" res="13027.1" algo="Sum"/><pk mz="642.65123505" i="562.821" sn="1.98722" a="19.1291" fwhm="0.0474405" res="13546.5" algo="Sum"/><pk mz="642.68389978" i="895.621" sn="3.16264" a="34.9174" fwhm="0.0497244" res="12924.9" algo="Sum"/><pk mz="642.73512010" i="591.117" sn="2.08779" a="14.0139" fwhm="0.0299971" res="21426.5" algo="Sum"/><pk mz="642.77478656" i="763.325" sn="2.69643" a="38.142" fwhm="0.0652741" res="9847.32" algo="Sum"/><pk mz="642.80967546" i="797.253" sn="2.81634" a="33.4315" fwhm="0.0537454" res="11960.3" algo="Sum"/><pk mz="642.84768034" i="499.216" sn="1.76349" a="18.1399" fwhm="0.0714381" res="8998.67" algo="Sum"/><pk mz="643.43674590" i="576.719" sn="2.03597" a="21.6169" fwhm="0.0500227" res="12862.9" algo="Sum"/><pk mz="643.45429655" i="601.396" sn="2.12292" a="15.8217" fwhm="0.0400192" res="16078.6" algo="Sum"/><pk mz="643.51890119" i="2481.86" sn="8.75965" a="104.683" fwhm="0.0343629" res="18727.1" algo="Sum"/><pk mz="644.38216165" i="683.312" sn="2.41033" a="29.8464" fwhm="0.0518016" res="12439.4" algo="Sum"/><pk mz="644.52271351" i="1098.08" sn="3.87519" a="44.087" fwhm="0.034015" res="18948.2" algo="Sum"/><pk mz="644.59143269" i="1067.77" sn="3.76916" a="41.4421" fwhm="0.0386592" res="16673.7" algo="Sum"/><pk mz="644.63441543" i="565.743" sn="1.99693" a="14.952" fwhm="0.0400556" res="16093.5" algo="Sum"/><pk mz="644.68014667" i="1132.99" sn="3.99918" a="45.2784" fwhm="0.0518195" res="12440.9" algo="Sum"/><pk mz="644.72213968" i="879.732" sn="3.10525" a="37.1927" fwhm="0.0538995" res="11961.6" algo="Sum"/><pk mz="644.79022785" i="732.174" sn="2.58448" a="30.4417" fwhm="0.0550832" res="11705.7" algo="Sum"/><pk mz="644.81555588" i="641.301" sn="2.26371" a="19.1216" fwhm="0.0765964" res="8418.35" algo="Sum"/><pk mz="645.45899063" i="1344.24" sn="4.74119" a="82.319" fwhm="0.0630382" res="10239.2" algo="Sum"/><pk mz="645.52869104" i="616.003" sn="2.17267" a="29.7988" fwhm="0.0529041" res="12201.9" algo="Sum"/><pk mz="645.72784256" i="497.693" sn="1.75439" a="18.9053" fwhm="0.0520108" res="12415.3" algo="Sum"/><pk mz="646.40751903" i="590.536" sn="2.07982" a="19.4225" fwhm="0.0256487" res="25202.4" algo="Sum"/><pk mz="646.41414854" i="580.273" sn="2.04367" a="11.2029" fwhm="0.0362733" res="17820.7" algo="Sum"/><pk mz="646.49921594" i="1587.56" sn="5.591" a="59.0986" fwhm="0.0401249" res="16112.2" algo="Sum"/><pk mz="646.60110071" i="526.946" sn="1.85617" a="25.1108" fwhm="0.0668732" res="9669.06" algo="Sum"/><pk mz="646.67781069" i="958.572" sn="3.37642" a="48.6593" fwhm="0.0542791" res="11913.9" algo="Sum"/><pk mz="646.72160194" i="1044.23" sn="3.67813" a="46.0562" fwhm="0.0611568" res="10574.8" algo="Sum"/><pk mz="646.76162805" i="917.77" sn="3.2327" a="28.427" fwhm="0.045137" res="14328.8" algo="Sum"/><pk mz="647.45154925" i="4302.82" sn="15.1466" a="168.579" fwhm="0.0379978" res="17039.2" algo="Sum"/><pk mz="647.71888465" i="481.527" sn="1.69471" a="17.1627" fwhm="0.0487671" res="13281.9" algo="Sum"/><pk mz="647.75891284" i="474.627" sn="1.67043" a="19.6951" fwhm="0.0552098" res="11732.7" algo="Sum"/><pk mz="648.37831422" i="1129.78" sn="3.97551" a="52.3198" fwhm="0.0407571" res="15908.4" algo="Sum"/><pk mz="648.45579377" i="2032.34" sn="7.15423" a="119.344" fwhm="0.0437377" res="14826" algo="Sum"/><pk mz="648.62485167" i="683.826" sn="2.40596" a="38.462" fwhm="0.0509027" res="12742.4" algo="Sum"/><pk mz="648.70941844" i="940.098" sn="3.30763" a="17.1598" fwhm="0.0200909" res="32288.7" algo="Sum"/><pk mz="648.72301714" i="957.716" sn="3.36962" a="25.855" fwhm="0.0400046" res="16216.2" algo="Sum"/><pk mz="648.75385284" i="819.341" sn="2.88276" a="29.7227" fwhm="0.0483167" res="13427.1" algo="Sum"/><pk mz="648.80644168" i="905.462" sn="3.18565" a="43.2749" fwhm="0.0582615" res="11136.1" algo="Sum"/><pk mz="649.11771811" i="590.836" sn="2.07848" a="26.3938" fwhm="0.0342957" res="18927.1" algo="Sum"/><pk mz="649.43378505" i="1817.98" sn="6.39788" a="91.9192" fwhm="0.0656013" res="9899.71" algo="Sum"/><pk mz="649.74313559" i="494.615" sn="1.73912" a="17.4397" fwhm="0.0306698" res="21185.1" algo="Sum"/><pk mz="649.79974350" i="484.075" sn="1.70209" a="13.9535" fwhm="0.0395695" res="16421.7" algo="Sum"/><pk mz="649.93100505" i="495.749" sn="1.74314" a="20.0863" fwhm="0.0403287" res="16115.8" algo="Sum"/><pk mz="650.40088357" i="1174.95" sn="4.13361" a="42.4478" fwhm="0.038257" res="17000.9" algo="Sum"/><pk mz="650.43460420" i="1733.03" sn="6.097" a="73.004" fwhm="0.0485146" res="13407" algo="Sum"/><pk mz="650.63003715" i="988.014" sn="3.47407" a="45.2507" fwhm="0.0503715" res="12916.6" algo="Sum"/><pk mz="650.69541578" i="731.217" sn="2.57112" a="26.8035" fwhm="0.0399117" res="16303.4" algo="Sum"/><pk mz="650.70912604" i="753.507" sn="2.64949" a="17.6488" fwhm="0.0246708" res="26375.7" algo="Sum"/><pk mz="650.80300404" i="900.136" sn="3.16507" a="42.833" fwhm="0.0704167" res="9242.17" algo="Sum"/><pk mz="651.44149666" i="1717.85" sn="6.04474" a="85.752" fwhm="0.0567422" res="11480.7" algo="Sum"/><pk mz="651.48300156" i="1093.98" sn="3.84946" a="37.9556" fwhm="0.0353175" res="18446.5" algo="Sum"/><pk mz="651.72019928" i="462.284" sn="1.62612" a="10.7418" fwhm="0.0272349" res="23929.6" algo="Sum"/><pk mz="651.73618498" i="501.892" sn="1.76554" a="10.7634" fwhm="0.0284422" res="22914.4" algo="Sum"/><pk mz="651.79698853" i="486.638" sn="1.71212" a="22.7013" fwhm="0.0631725" res="10317.7" algo="Sum"/><pk mz="652.44885603" i="884.931" sn="3.11429" a="36.9911" fwhm="0.049447" res="13194.9" algo="Sum"/><pk mz="652.48496564" i="633.204" sn="2.2284" a="23.7995" fwhm="0.050802" res="12843.7" algo="Sum"/><pk mz="652.62623881" i="739.662" sn="2.60329" a="33.9688" fwhm="0.0460295" res="14178.4" algo="Sum"/><pk mz="652.67035568" i="725.375" sn="2.55287" a="26.8822" fwhm="0.0442858" res="14737.7" algo="Sum"/><pk mz="652.71387648" i="1082.35" sn="3.80889" a="59.5628" fwhm="0.0569328" res="11464.6" algo="Sum"/><pk mz="652.80110058" i="813.586" sn="2.86297" a="42.4586" fwhm="0.0663212" res="9843.03" algo="Sum"/><pk mz="653.45717227" i="1473.79" sn="5.1859" a="101.92" fwhm="0.0683171" res="9565.06" algo="Sum"/><pk mz="653.74421656" i="509.293" sn="1.79246" a="15.393" fwhm="0.0408757" res="15993.5" algo="Sum"/><pk mz="653.79330299" i="499.968" sn="1.75994" a="12.678" fwhm="0.0403394" res="16207.3" algo="Sum"/><pk mz="654.28793872" i="537.792" sn="1.89319" a="20.767" fwhm="0.0474662" res="13784.3" algo="Sum"/><pk mz="654.46501187" i="950.193" sn="3.34388" a="60.3502" fwhm="0.0523313" res="12506.2" algo="Sum"/><pk mz="654.62683309" i="577.792" sn="2.03405" a="15.8013" fwhm="0.0403649" res="16217.7" algo="Sum"/><pk mz="654.66577708" i="623.328" sn="2.19462" a="17.1175" fwhm="0.0403658" res="16218.3" algo="Sum"/><pk mz="654.70811603" i="1256.37" sn="4.42425" a="60.9823" fwhm="0.0639129" res="10243.8" algo="Sum"/><pk mz="654.75007673" i="1004.58" sn="3.53758" a="46.4458" fwhm="0.0496357" res="13191.1" algo="Sum"/><pk mz="654.81007860" i="728.075" sn="2.56354" a="39.587" fwhm="0.0471532" res="13886.9" algo="Sum"/><pk mz="655.37562628" i="541.052" sn="1.90352" a="22.758" fwhm="0.0495186" res="13234.9" algo="Sum"/><pk mz="655.41373771" i="529.424" sn="1.86218" a="15.2587" fwhm="0.040389" res="16227.5" algo="Sum"/><pk mz="655.47472213" i="2138.23" sn="7.52199" a="121.439" fwhm="0.0509936" res="12854.1" algo="Sum"/><pk mz="655.70844304" i="468.553" sn="1.64837" a="15.2744" fwhm="0.045448" res="14427.7" algo="Sum"/><pk mz="655.75819245" i="494.637" sn="1.73977" a="22.1095" fwhm="0.0536501" res="12222.9" algo="Sum"/><pk mz="656.47606707" i="1134.47" sn="3.98808" a="72.4912" fwhm="0.0550009" res="11935.7" algo="Sum"/><pk mz="656.62414771" i="580.319" sn="2.03921" a="20.3861" fwhm="0.0517799" res="12681.1" algo="Sum"/><pk mz="656.65559503" i="543.404" sn="1.90901" a="10.126" fwhm="0.0202136" res="32485.8" algo="Sum"/><pk mz="656.71235081" i="1081.09" sn="3.79844" a="57.6861" fwhm="0.0513508" res="12788.8" algo="Sum"/><pk mz="656.74908471" i="1113.44" sn="3.91247" a="38.7727" fwhm="0.0487418" res="13474.1" algo="Sum"/><pk mz="657.35936678" i="1221.94" sn="4.28942" a="52.6559" fwhm="0.0427725" res="15368.7" algo="Sum"/><pk mz="657.48137435" i="2107.96" sn="7.40099" a="131.725" fwhm="0.0498313" res="13194.1" algo="Sum"/><pk mz="657.72670414" i="498.646" sn="1.75095" a="37.8418" fwhm="0.0542555" res="12122.8" algo="Sum"/><pk mz="657.75509805" i="476.809" sn="1.67448" a="11.3478" fwhm="0.0303461" res="21675.1" algo="Sum"/><pk mz="657.78626841" i="468.21" sn="1.64418" a="17.7634" fwhm="0.051557" res="12758.4" algo="Sum"/><pk mz="658.36341606" i="841.341" sn="2.95336" a="37.9748" fwhm="0.0438406" res="15017.2" algo="Sum"/><pk mz="658.48357023" i="1077.73" sn="3.7844" a="55.5728" fwhm="0.0466642" res="14111.1" algo="Sum"/><pk mz="658.61051282" i="779.425" sn="2.73668" a="31.5301" fwhm="0.0579229" res="11370.5" algo="Sum"/><pk mz="658.65704039" i="873.151" sn="3.06576" a="31.5208" fwhm="0.0462499" res="14241.3" algo="Sum"/><pk mz="658.71442674" i="878.023" sn="3.08275" a="29.6813" fwhm="0.0394384" res="16702.4" algo="Sum"/><pk mz="658.73921332" i="886.191" sn="3.11143" a="41.2827" fwhm="0.0657988" res="10011.4" algo="Sum"/><pk mz="658.78145618" i="756.706" sn="2.65681" a="25.6801" fwhm="0.0419449" res="15705.9" algo="Sum"/><pk mz="658.83325543" i="792.485" sn="2.78221" a="37.9718" fwhm="0.0507098" res="12992.2" algo="Sum"/><pk mz="659.36905264" i="558.668" sn="1.9611" a="22.8205" fwhm="0.0553558" res="11911.5" algo="Sum"/><pk mz="659.43243934" i="701.146" sn="2.46094" a="40.9132" fwhm="0.0558583" res="11805.5" algo="Sum"/><pk mz="659.49282632" i="1423.91" sn="4.99774" a="66.5873" fwhm="0.0522504" res="12621.8" algo="Sum"/><pk mz="659.73441046" i="561.705" sn="1.9718" a="27.5059" fwhm="0.070914" res="9303.3" algo="Sum"/><pk mz="660.39028550" i="566.783" sn="1.98909" a="23.2392" fwhm="0.0844938" res="7815.84" algo="Sum"/><pk mz="660.41962748" i="763.429" sn="2.67936" a="43.1065" fwhm="0.0580673" res="11373.4" algo="Sum"/><pk mz="660.49475701" i="765.043" sn="2.6861" a="40.6197" fwhm="0.0575938" res="11468.1" algo="Sum"/><pk mz="660.55889262" i="604.657" sn="2.12309" a="23.3554" fwhm="0.0523885" res="12608.9" algo="Sum"/><pk mz="660.65429631" i="1116.85" sn="3.92134" a="43.0538" fwhm="0.0543277" res="12160.5" algo="Sum"/><pk mz="660.70200203" i="848.974" sn="2.98082" a="30.4576" fwhm="0.0506896" res="13034.3" algo="Sum"/><pk mz="660.75146259" i="785.298" sn="2.75725" a="36.3005" fwhm="0.0286402" res="23070.8" algo="Sum"/><pk mz="660.82864185" i="752.404" sn="2.64163" a="38.9738" fwhm="0.0657333" res="10053.2" algo="Sum"/><pk mz="661.37309571" i="577.949" sn="2.02909" a="27.3029" fwhm="0.0567877" res="11646.4" algo="Sum"/><pk mz="661.43264050" i="1242.93" sn="4.3646" a="78.1248" fwhm="0.0678516" res="9748.23" algo="Sum"/><pk mz="661.48390956" i="976.544" sn="3.43003" a="25.3161" fwhm="0.0342518" res="19312.4" algo="Sum"/><pk mz="661.51101055" i="771.554" sn="2.71026" a="15.0245" fwhm="0.0405251" res="16323.5" algo="Sum"/><pk mz="661.53317570" i="774.281" sn="2.71978" a="35.269" fwhm="0.0462221" res="14312.1" algo="Sum"/><pk mz="661.73763878" i="479.373" sn="1.6834" a="24.4026" fwhm="0.0592591" res="11166.9" algo="Sum"/><pk mz="662.39389171" i="950.082" sn="3.33794" a="44.0028" fwhm="0.0461067" res="14366.5" algo="Sum"/><pk mz="662.43406713" i="1084.4" sn="3.80984" a="47.6207" fwhm="0.0621795" res="10653.6" algo="Sum"/><pk mz="662.47727493" i="645.378" sn="2.26741" a="23.2456" fwhm="0.050758" res="13051.7" algo="Sum"/><pk mz="662.51738141" i="534.135" sn="1.87682" a="14.9403" fwhm="0.0355317" res="18645.8" algo="Sum"/><pk mz="662.54977160" i="483.217" sn="1.69825" a="13.4468" fwhm="0.0365155" res="18144.3" algo="Sum"/><pk mz="662.65352084" i="1021.03" sn="3.59" a="39.5649" fwhm="0.0515719" res="12849.1" algo="Sum"/><pk mz="662.69050579" i="875.196" sn="3.07723" a="27.5513" fwhm="0.0456893" res="14504.3" algo="Sum"/><pk mz="662.74259563" i="1144.85" sn="4.02534" a="68.9629" fwhm="0.0656654" res="10092.7" algo="Sum"/><pk mz="662.83024495" i="606.213" sn="2.13147" a="27.3186" fwhm="0.0565233" res="11726.7" algo="Sum"/><pk mz="663.44587098" i="13271.6" sn="46.7023" a="510.02" fwhm="0.0322093" res="20598" algo="Sum"/><pk mz="663.56440743" i="1712.53" sn="6.02623" a="77.5492" fwhm="0.0380545" res="17437.2" algo="Sum"/><pk mz="663.71786221" i="495.675" sn="1.74408" a="9.35196" fwhm="0.0379625" res="17483.5" algo="Sum"/><pk mz="663.73757070" i="545.16" sn="1.91809" a="9.95677" fwhm="0.0203223" res="32660.6" algo="Sum"/><pk mz="663.75184017" i="536.457" sn="1.88737" a="18.9758" fwhm="0.0488038" res="13600.4" algo="Sum"/><pk mz="663.94561345" i="590.31" sn="2.07637" a="25.4097" fwhm="0.0425057" res="15620.1" algo="Sum"/><pk mz="664.44929580" i="6747.53" sn="23.7699" a="248.84" fwhm="0.0336136" res="19767.3" algo="Sum"/><pk mz="664.56735604" i="1026.5" sn="3.61532" a="53.9745" fwhm="0.0466105" res="14257.9" algo="Sum"/><pk mz="664.66192387" i="777.648" sn="2.73929" a="34.7535" fwhm="0.0514786" res="12911.4" algo="Sum"/><pk mz="664.69000161" i="802.999" sn="2.82859" a="22.8084" fwhm="0.0406739" res="16341.9" algo="Sum"/><pk mz="664.73734513" i="1247.9" sn="4.39577" a="58.6008" fwhm="0.0585591" res="11351.6" algo="Sum"/><pk mz="664.77747450" i="861.729" sn="3.03547" a="37.2906" fwhm="0.0603246" res="11020" algo="Sum"/><pk mz="665.23693719" i="561.048" sn="1.97785" a="17.0455" fwhm="0.0428782" res="15514.6" algo="Sum"/><pk mz="665.45471589" i="2350.95" sn="8.28779" a="103.273" fwhm="0.0504817" res="13182.1" algo="Sum"/><pk mz="665.74427392" i="501.768" sn="1.76772" a="25.2865" fwhm="0.0646738" res="10293.9" algo="Sum"/><pk mz="666.45918496" i="920.241" sn="3.2439" a="39.6317" fwhm="0.0530449" res="12564" algo="Sum"/><pk mz="666.49878333" i="497.497" sn="1.75371" a="21.7177" fwhm="0.0519993" res="12817.5" algo="Sum"/><pk mz="666.59775478" i="915.216" sn="3.22671" a="43.9946" fwhm="0.0560218" res="11898.9" algo="Sum"/><pk mz="666.66141111" i="658.666" sn="2.32221" a="24.0547" fwhm="0.0483129" res="13798.8" algo="Sum"/><pk mz="666.68719841" i="716.974" sn="2.52797" a="19.5468" fwhm="0.0384263" res="17349.8" algo="Sum"/><pk mz="666.73769659" i="996.721" sn="3.51432" a="47.0528" fwhm="0.0561131" res="11882" algo="Sum"/><pk mz="666.77565254" i="1033.41" sn="3.64419" a="41.1658" fwhm="0.0534724" res="12469.5" algo="Sum"/><pk mz="667.45197749" i="956.954" sn="3.37753" a="43.8251" fwhm="0.0503567" res="13254.5" algo="Sum"/><pk mz="667.46875367" i="991.242" sn="3.49886" a="55.4975" fwhm="0.0509849" res="13091.5" algo="Sum"/><pk mz="667.71847445" i="549.696" sn="1.94006" a="13.4593" fwhm="0.0478194" res="13963.3" algo="Sum"/><pk mz="667.73271072" i="525.065" sn="1.85326" a="17.1498" fwhm="0.0532379" res="12542.4" algo="Sum"/><pk mz="667.76757033" i="516.535" sn="1.82344" a="16.9027" fwhm="0.0283849" res="23525.5" algo="Sum"/><pk mz="668.45700653" i="640.379" sn="2.25982" a="31.8705" fwhm="0.0725518" res="9213.52" algo="Sum"/><pk mz="668.60707644" i="1072.03" sn="3.78495" a="59.8726" fwhm="0.052847" res="12651.7" algo="Sum"/><pk mz="668.68498671" i="1044.48" sn="3.68875" a="61.8398" fwhm="0.0581133" res="11506.6" algo="Sum"/><pk mz="668.76981441" i="920.077" sn="3.25054" a="53.111" fwhm="0.0807621" res="8280.74" algo="Sum"/><pk mz="668.86713385" i="657.372" sn="2.32278" a="34.7149" fwhm="0.057706" res="11590.9" algo="Sum"/><pk mz="669.43734029" i="1408.77" sn="4.98175" a="71.1282" fwhm="0.062345" res="10737.6" algo="Sum"/><pk mz="669.61878697" i="531.459" sn="1.87938" a="26.4572" fwhm="0.0466002" res="14369.4" algo="Sum"/><pk mz="669.68535546" i="578.834" sn="2.04742" a="25.4109" fwhm="0.057773" res="11591.7" algo="Sum"/><pk mz="669.72758234" i="518.742" sn="1.83521" a="12.2715" fwhm="0.0306208" res="21871.6" algo="Sum"/><pk mz="669.74858229" i="531.886" sn="1.88177" a="14.3223" fwhm="0.0353764" res="18932.1" algo="Sum"/><pk mz="669.77528638" i="467.397" sn="1.65361" a="8.78469" fwhm="0.0220335" res="30398" algo="Sum"/><pk mz="670.45755306" i="852.683" sn="3.01429" a="42.6609" fwhm="0.0530645" res="12634.8" algo="Sum"/><pk mz="670.60375633" i="1099.21" sn="3.88805" a="56.8581" fwhm="0.0561894" res="11934.7" algo="Sum"/><pk mz="670.68370772" i="1369.47" sn="4.84448" a="74.5518" fwhm="0.0575374" res="11656.5" algo="Sum"/><pk mz="670.72713130" i="890.544" sn="3.15028" a="23.9893" fwhm="0.0357512" res="18761" algo="Sum"/><pk mz="670.77012860" i="802.9" sn="2.84024" a="48.6125" fwhm="0.0783953" res="8556.25" algo="Sum"/><pk mz="670.85546436" i="554.869" sn="1.96254" a="35.9283" fwhm="0.0558902" res="12003.1" algo="Sum"/><pk mz="671.44699756" i="2042.11" sn="7.22778" a="76.6601" fwhm="0.0447049" res="15019.5" algo="Sum"/><pk mz="671.56611726" i="937.324" sn="3.31813" a="36.5523" fwhm="0.0440712" res="15238.2" algo="Sum"/><pk mz="671.68374280" i="599.538" sn="2.12173" a="15.7676" fwhm="0.0408872" res="16427.7" algo="Sum"/><pk mz="671.70631070" i="606.735" sn="2.1472" a="18.5715" fwhm="0.0421465" res="15937.4" algo="Sum"/><pk mz="671.75347873" i="495.836" sn="1.75475" a="20.6738" fwhm="0.0459056" res="14633.4" algo="Sum"/><pk mz="672.37786429" i="509.023" sn="1.80118" a="24.1006" fwhm="0.0450288" res="14932.2" algo="Sum"/><pk mz="672.45171180" i="1072.13" sn="3.79356" a="39.6873" fwhm="0.0511384" res="13149.6" algo="Sum"/><pk mz="672.56968373" i="659.394" sn="2.33322" a="28.3453" fwhm="0.0380236" res="17688.2" algo="Sum"/><pk mz="672.61885982" i="1582.61" sn="5.60074" a="74.7" fwhm="0.0485246" res="13861.4" algo="Sum"/><pk mz="672.68160263" i="1356.3" sn="4.80017" a="56.842" fwhm="0.0571346" res="11773.6" algo="Sum"/><pk mz="672.71449135" i="998.623" sn="3.5343" a="26.6931" fwhm="0.0409189" res="16440.2" algo="Sum"/><pk mz="672.76667363" i="1205.89" sn="4.26787" a="68.9672" fwhm="0.0539125" res="12478.9" algo="Sum"/><pk mz="672.83056176" i="519.234" sn="1.83785" a="19.3204" fwhm="0.0257576" res="26121.6" algo="Sum"/><pk mz="673.33425372" i="1222" sn="4.32442" a="62.5446" fwhm="0.0361447" res="18628.9" algo="Sum"/><pk mz="673.44419294" i="732.673" sn="2.59264" a="42.8122" fwhm="0.100789" res="6681.71" algo="Sum"/><pk mz="673.49409435" i="1043.44" sn="3.69297" a="51.362" fwhm="0.0690463" res="9754.24" algo="Sum"/><pk mz="673.62270005" i="825.039" sn="2.92085" a="40.174" fwhm="0.0462646" res="14560.2" algo="Sum"/><pk mz="673.68253815" i="530.472" sn="1.87811" a="15.1635" fwhm="0.0588248" res="11452.4" algo="Sum"/><pk mz="673.69330868" i="531.843" sn="1.883" a="10.5857" fwhm="0.0322419" res="20895" algo="Sum"/><pk mz="673.74210229" i="540.368" sn="1.91321" a="10.06" fwhm="0.020475" res="32905.7" algo="Sum"/><pk mz="673.76284610" i="560.93" sn="1.98601" a="17.5096" fwhm="0.0352487" res="19114.6" algo="Sum"/><pk mz="674.33475856" i="574.369" sn="2.03298" a="26.208" fwhm="0.0556646" res="12114.2" algo="Sum"/><pk mz="674.39387369" i="649.561" sn="2.29964" a="23.6024" fwhm="0.0493316" res="13670.6" algo="Sum"/><pk mz="674.43468599" i="777.292" sn="2.75239" a="34.1499" fwhm="0.0542057" res="12442.1" algo="Sum"/><pk mz="674.50085358" i="591.512" sn="2.09502" a="25.0811" fwhm="0.0506699" res="13311.7" algo="Sum"/><pk mz="674.52639329" i="587.708" sn="2.08154" a="22.5552" fwhm="0.0501926" res="13438.8" algo="Sum"/><pk mz="674.58937317" i="600.017" sn="2.1248" a="10.7345" fwhm="0.0204879" res="32926.3" algo="Sum"/><pk mz="674.63115550" i="756.225" sn="2.67777" a="37.8975" fwhm="0.0717097" res="9407.81" algo="Sum"/><pk mz="674.68822933" i="963.565" sn="3.41195" a="38.3682" fwhm="0.0563454" res="11974.2" algo="Sum"/><pk mz="674.76420202" i="1184.81" sn="4.19539" a="50.4234" fwhm="0.0546284" res="12351.9" algo="Sum"/><pk mz="674.80203172" i="802.622" sn="2.84206" a="31.9219" fwhm="0.0464971" res="14512.8" algo="Sum"/><pk mz="675.44468053" i="909.964" sn="3.21899" a="43.9814" fwhm="0.054111" res="12482.6" algo="Sum"/><pk mz="675.53542552" i="7104.8" sn="25.1332" a="296.574" fwhm="0.0341713" res="19769.1" algo="Sum"/><pk mz="675.66643321" i="541.881" sn="1.91732" a="15.388" fwhm="0.0536604" res="12591.5" algo="Sum"/><pk mz="675.67489382" i="545.554" sn="1.93023" a="2.66953" fwhm="0.00900886" res="75001.1" algo="Sum"/><pk mz="675.68490379" i="551.945" sn="1.95278" a="15.5006" fwhm="0.0358831" res="18830.2" algo="Sum"/><pk mz="675.71395550" i="532.046" sn="1.88238" a="7.27485" fwhm="0.0153787" res="43938.3" algo="Sum"/><pk mz="675.73652285" i="504.933" sn="1.78643" a="12.3088" fwhm="0.0307579" res="21969.5" algo="Sum"/><pk mz="675.76370277" i="600.781" sn="2.12554" a="21.7695" fwhm="0.0550994" res="12264.4" algo="Sum"/><pk mz="676.40850521" i="1736.18" sn="6.13692" a="69.9862" fwhm="0.0479791" res="14098" algo="Sum"/><pk mz="676.53933276" i="3095.32" sn="10.9401" a="126.452" fwhm="0.0370794" res="18245.7" algo="Sum"/><pk mz="676.62897231" i="807.969" sn="2.85545" a="34.9413" fwhm="0.060981" res="11095.7" algo="Sum"/><pk mz="676.67465526" i="891.258" sn="3.1498" a="31.2668" fwhm="0.0512986" res="13190.9" algo="Sum"/><pk mz="676.77176435" i="852.519" sn="3.01289" a="38.5718" fwhm="0.0666921" res="10147.7" algo="Sum"/><pk mz="676.78522027" i="886.971" sn="3.13465" a="16.431" fwhm="0.0205212" res="32979.8" algo="Sum"/><pk mz="677.41377259" i="972.073" sn="3.43681" a="45.1461" fwhm="0.0617794" res="10965" algo="Sum"/><pk mz="677.45766433" i="1082.23" sn="3.82629" a="57.3605" fwhm="0.0625808" res="10825.3" algo="Sum"/><pk mz="677.54256306" i="2549.24" sn="9.01294" a="113.049" fwhm="0.037331" res="18149.6" algo="Sum"/><pk mz="677.69105262" i="472.038" sn="1.67023" a="19.0818" fwhm="0.0832125" res="8144.1" algo="Sum"/><pk mz="677.72553666" i="551.624" sn="1.95232" a="25.2533" fwhm="0.0550019" res="12321.9" algo="Sum"/><pk mz="677.75748958" i="538.207" sn="1.90519" a="15.0225" fwhm="0.0359379" res="18859.1" algo="Sum"/><pk mz="678.42483764" i="1094.46" sn="3.87295" a="49.6799" fwhm="0.0452567" res="14990.6" algo="Sum"/><pk mz="678.46287556" i="1005.03" sn="3.55647" a="52.3312" fwhm="0.0613706" res="11055.2" algo="Sum"/><pk mz="678.54524516" i="1280.37" sn="4.5308" a="63.8282" fwhm="0.0400299" res="16950.9" algo="Sum"/><pk mz="678.62696195" i="759.506" sn="2.68765" a="31.1331" fwhm="0.0570057" res="11904.5" algo="Sum"/><pk mz="678.67273297" i="799.9" sn="2.83057" a="26.014" fwhm="0.0429175" res="15813.4" algo="Sum"/><pk mz="678.71488571" i="1085.22" sn="3.84077" a="59.0925" fwhm="0.0651292" res="10421.1" algo="Sum"/><pk mz="678.76530338" i="725.208" sn="2.56722" a="14.1579" fwhm="0.0205511" res="33028.2" algo="Sum"/><pk mz="678.78753742" i="765.438" sn="2.70951" a="28.4004" fwhm="0.0513789" res="13211.4" algo="Sum"/><pk mz="679.42758493" i="1142.08" sn="4.04432" a="75.5436" fwhm="0.0580663" res="11700.9" algo="Sum"/><pk mz="679.45523181" i="929.227" sn="3.29058" a="9.33823" fwhm="0.0102808" res="66089.5" algo="Sum"/><pk mz="679.47668053" i="948.784" sn="3.35983" a="22.8778" fwhm="0.0308429" res="22030.3" algo="Sum"/><pk mz="679.55664210" i="1252.32" sn="4.43497" a="58.3182" fwhm="0.0422721" res="16075.8" algo="Sum"/><pk mz="679.68045141" i="510.431" sn="1.8074" a="9.1729" fwhm="0.0205649" res="33050.4" algo="Sum"/><pk mz="679.71140824" i="544.262" sn="1.92718" a="17.8885" fwhm="0.0441416" res="15398.4" algo="Sum"/><pk mz="679.73391383" i="552.57" sn="1.9566" a="12.5658" fwhm="0.0308488" res="22034.4" algo="Sum"/><pk mz="679.76268228" i="535.176" sn="1.89528" a="16.3052" fwhm="0.0443593" res="15324" algo="Sum"/><pk mz="680.42615707" i="639.774" sn="2.26817" a="14.3465" fwhm="0.0308641" res="22045.9" algo="Sum"/><pk mz="680.48222658" i="1460.75" sn="5.17834" a="92.6506" fwhm="0.0558702" res="12179.7" algo="Sum"/><pk mz="680.56358763" i="757.74" sn="2.68668" a="38.1209" fwhm="0.0604474" res="11258.8" algo="Sum"/><pk mz="680.63082954" i="556.014" sn="1.97208" a="21.0963" fwhm="0.0514481" res="13229.5" algo="Sum"/><pk mz="680.71174090" i="1300.95" sn="4.61417" a="54.9266" fwhm="0.0589376" res="11549.7" algo="Sum"/><pk mz="680.77868624" i="764.407" sn="2.71073" a="32.9437" fwhm="0.0577759" res="11783.1" algo="Sum"/><pk mz="681.48208942" i="995.529" sn="3.53205" a="65.003" fwhm="0.0732191" res="9307.43" algo="Sum"/><pk mz="681.71971771" i="569.051" sn="2.01914" a="10.5908" fwhm="0.0205958" res="33099.9" algo="Sum"/><pk mz="681.74437956" i="567.023" sn="2.01169" a="18.1957" fwhm="0.0463416" res="14711.3" algo="Sum"/><pk mz="681.77092665" i="470.088" sn="1.66771" a="11.2812" fwhm="0.0308951" res="22067.3" algo="Sum"/><pk mz="682.48539879" i="631.465" sn="2.24498" a="39.6128" fwhm="0.0654909" res="10421.1" algo="Sum"/><pk mz="682.57975113" i="530.507" sn="1.88629" a="28.0651" fwhm="0.0507239" res="13456.8" algo="Sum"/><pk mz="682.70925111" i="1037.48" sn="3.6889" a="51.7036" fwhm="0.0721379" res="9463.95" algo="Sum"/><pk mz="682.79834063" i="1110.23" sn="3.94936" a="64.4181" fwhm="0.0516255" res="13226" algo="Sum"/><pk mz="683.43446098" i="706.028" sn="2.51018" a="24.7347" fwhm="0.0503403" res="13576.3" algo="Sum"/><pk mz="683.48017439" i="975.755" sn="3.46916" a="53.6928" fwhm="0.0690815" res="9893.82" algo="Sum"/><pk mz="683.68665107" i="575.521" sn="2.04631" a="17.8902" fwhm="0.0464072" res="14732.3" algo="Sum"/><pk mz="683.71068323" i="603.952" sn="2.14752" a="16.2335" fwhm="0.0412518" res="16574.1" algo="Sum"/><pk mz="683.73459872" i="555.489" sn="1.97503" a="12.6524" fwhm="0.0309396" res="22099" algo="Sum"/><pk mz="683.76683834" i="502.932" sn="1.78791" a="9.41253" fwhm="0.0206267" res="33149.6" algo="Sum"/><pk mz="683.79269196" i="533.253" sn="1.89552" a="18.4886" fwhm="0.0515679" res="13260" algo="Sum"/><pk mz="684.44395214" i="530.135" sn="1.88645" a="14.8122" fwhm="0.0361148" res="18951.9" algo="Sum"/><pk mz="684.48395722" i="622.955" sn="2.21703" a="35.0218" fwhm="0.0581871" res="11763.5" algo="Sum"/><pk mz="684.57353611" i="564.18" sn="2.00783" a="25.7819" fwhm="0.0552888" res="12381.8" algo="Sum"/><pk mz="684.66983203" i="837.924" sn="2.98167" a="38.443" fwhm="0.0516794" res="13248.4" algo="Sum"/><pk mz="684.70763902" i="892.06" sn="3.17431" a="36.4982" fwhm="0.050605" res="13530.4" algo="Sum"/><pk mz="684.74068801" i="791.962" sn="2.81812" a="26.1378" fwhm="0.0464436" res="14743.5" algo="Sum"/><pk mz="684.79360618" i="977.737" sn="3.47918" a="41.3826" fwhm="0.0566907" res="12079.5" algo="Sum"/><pk mz="685.42677944" i="32852.1" sn="116.891" a="1341.46" fwhm="0.0341357" res="20079.4" algo="Sum"/><pk mz="685.54570692" i="10385" sn="36.951" a="419.326" fwhm="0.0336304" res="20384.7" algo="Sum"/><pk mz="685.65497739" i="653.214" sn="2.32434" a="14.4859" fwhm="0.0309829" res="22130.1" algo="Sum"/><pk mz="685.68095796" i="613.518" sn="2.18316" a="23.0852" fwhm="0.0302315" res="22681" algo="Sum"/><pk mz="685.72334325" i="612.162" sn="2.17807" a="17.1193" fwhm="0.0361485" res="18969.6" algo="Sum"/><pk mz="685.77103529" i="530.837" sn="1.8886" a="15.2271" fwhm="0.0361497" res="18970.3" algo="Sum"/><pk mz="685.79350741" i="498.717" sn="1.77413" a="15.5427" fwhm="0.0453788" res="15112.6" algo="Sum"/><pk mz="686.42989229" i="15805.1" sn="56.2876" a="680.646" fwhm="0.0357854" res="19181.8" algo="Sum"/><pk mz="686.54905885" i="5337.89" sn="19.012" a="226.732" fwhm="0.0363934" res="18864.7" algo="Sum"/><pk mz="686.65906465" i="1107.04" sn="3.94333" a="77.8684" fwhm="0.0739308" res="9287.86" algo="Sum"/><pk mz="686.70312694" i="874.361" sn="3.11451" a="21.6707" fwhm="0.0310065" res="22147" algo="Sum"/><pk mz="686.74041276" i="770.6" sn="2.74491" a="18.8947" fwhm="0.0563381" res="12189.6" algo="Sum"/><pk mz="686.79294073" i="775.069" sn="2.76082" a="29.7906" fwhm="0.0488417" res="14061.6" algo="Sum"/><pk mz="686.81110615" i="734.067" sn="2.61477" a="17.5768" fwhm="0.0310091" res="22148.7" algo="Sum"/><pk mz="687.21979647" i="495.311" sn="1.7646" a="30.2405" fwhm="0.0565376" res="12155.1" algo="Sum"/><pk mz="687.43424477" i="4381.24" sn="15.6109" a="223.127" fwhm="0.0422918" res="16254.6" algo="Sum"/><pk mz="687.55746344" i="4761.33" sn="16.9713" a="248.095" fwhm="0.0400373" res="17172.9" algo="Sum"/><pk mz="687.66934166" i="591.099" sn="2.10689" a="20.5384" fwhm="0.0465425" res="14775.1" algo="Sum"/><pk mz="687.70146437" i="538.115" sn="1.91803" a="16.408" fwhm="0.0362006" res="18996.9" algo="Sum"/><pk mz="687.73654422" i="545.844" sn="1.94558" a="16.4394" fwhm="0.041373" res="16622.8" algo="Sum"/><pk mz="687.78416152" i="495.954" sn="1.76775" a="16.5334" fwhm="0.0465465" res="14776.3" algo="Sum"/><pk mz="688.44135200" i="1507.4" sn="5.37359" a="76.5105" fwhm="0.054385" res="12658.7" algo="Sum"/><pk mz="688.56398832" i="2266.85" sn="8.08178" a="145.899" fwhm="0.0510552" res="13486.7" algo="Sum"/><pk mz="688.65834981" i="1009.1" sn="3.59765" a="49.2306" fwhm="0.0670352" res="10273.1" algo="Sum"/><pk mz="688.70196774" i="1012.03" sn="3.60808" a="33.5005" fwhm="0.0465773" res="14786.2" algo="Sum"/><pk mz="688.74337270" i="1127.66" sn="4.02032" a="69.7945" fwhm="0.0585173" res="11769.9" algo="Sum"/><pk mz="688.81481047" i="610.207" sn="2.17558" a="25.6574" fwhm="0.0569329" res="12098.7" algo="Sum"/><pk mz="689.15311886" i="505.702" sn="1.80242" a="22.0658" fwhm="0.0446171" res="15445.9" algo="Sum"/><pk mz="689.20321719" i="872.276" sn="3.10896" a="43.764" fwhm="0.0468452" res="14712.3" algo="Sum"/><pk mz="689.41764865" i="543.159" sn="1.93769" a="25.3415" fwhm="0.0796618" res="8654.31" algo="Sum"/><pk mz="689.46151584" i="894.714" sn="3.1915" a="55.2265" fwhm="0.0766523" res="8994.66" algo="Sum"/><pk mz="689.55214297" i="4658.05" sn="16.6156" a="222.406" fwhm="0.0377744" res="18254.5" algo="Sum"/><pk mz="689.67427753" i="532.517" sn="1.89952" a="12.8309" fwhm="0.0480521" res="14352.6" algo="Sum"/><pk mz="689.69501019" i="596.671" sn="2.1283" a="16.7375" fwhm="0.0414318" res="16646.5" algo="Sum"/><pk mz="689.71816366" i="587.688" sn="2.09605" a="13.9634" fwhm="0.0283091" res="24363.8" algo="Sum"/><pk mz="689.75036550" i="585.177" sn="2.08715" a="18.7568" fwhm="0.0440432" res="15660.8" algo="Sum"/><pk mz="689.77694983" i="494.127" sn="1.76253" a="18.1939" fwhm="0.0364136" res="18942.8" algo="Sum"/><pk mz="690.38958906" i="1040.9" sn="3.71275" a="44.7028" fwhm="0.0445105" res="15510.7" algo="Sum"/><pk mz="690.42306710" i="885.356" sn="3.15796" a="35.7735" fwhm="0.0509339" res="13555.3" algo="Sum"/><pk mz="690.45515366" i="645.841" sn="2.30364" a="22.9402" fwhm="0.0871938" res="7918.62" algo="Sum"/><pk mz="690.55582878" i="2210.61" sn="7.88454" a="92.3289" fwhm="0.0435038" res="15873.5" algo="Sum"/><pk mz="690.60007448" i="744.807" sn="2.65648" a="21.1927" fwhm="0.0414592" res="16657.3" algo="Sum"/><pk mz="690.66251037" i="790.62" sn="2.81988" a="39.2418" fwhm="0.0436014" res="15840.4" algo="Sum"/><pk mz="690.69795221" i="866.888" sn="3.09191" a="30.0809" fwhm="0.0466447" res="14807.7" algo="Sum"/><pk mz="690.73847828" i="1263.47" sn="4.50638" a="62.1213" fwhm="0.0700807" res="9856.33" algo="Sum"/><pk mz="691.41648645" i="905.924" sn="3.23238" a="59.7166" fwhm="0.0724835" res="9538.96" algo="Sum"/><pk mz="691.47040042" i="670.849" sn="2.39362" a="15.8098" fwhm="0.0311138" res="22223.9" algo="Sum"/><pk mz="691.49148010" i="703.423" sn="2.50984" a="15.4794" fwhm="0.0311145" res="22224.1" algo="Sum"/><pk mz="691.55694436" i="826.985" sn="2.95065" a="44.2271" fwhm="0.0624773" res="11068.9" algo="Sum"/><pk mz="691.69929628" i="542.917" sn="1.93709" a="15.9963" fwhm="0.041492" res="16670.7" algo="Sum"/><pk mz="691.73386424" i="569.159" sn="2.03088" a="24.9925" fwhm="0.059532" res="11619.5" algo="Sum"/><pk mz="692.42116217" i="600.525" sn="2.14393" a="24.2788" fwhm="0.051892" res="13343.5" algo="Sum"/><pk mz="692.51895680" i="473.068" sn="1.6888" a="16.1117" fwhm="0.0467059" res="14827.2" algo="Sum"/><pk mz="692.55258386" i="612.925" sn="2.18817" a="27.5683" fwhm="0.0599726" res="11547.8" algo="Sum"/><pk mz="692.60771629" i="848.596" sn="3.02912" a="34.8322" fwhm="0.0582419" res="11891.9" algo="Sum"/><pk mz="692.65022508" i="717.593" sn="2.56178" a="30.5748" fwhm="0.0622812" res="11121.3" algo="Sum"/><pk mz="692.69869670" i="832.647" sn="2.97289" a="22.1359" fwhm="0.0380191" res="18219.8" algo="Sum"/><pk mz="692.74457899" i="985.284" sn="3.51847" a="52.1711" fwhm="0.0548495" res="12629.9" algo="Sum"/><pk mz="692.82660064" i="960.016" sn="3.42821" a="49.0777" fwhm="0.0597952" res="11586.7" algo="Sum"/><pk mz="693.46159897" i="697.659" sn="2.49234" a="42.5464" fwhm="0.0882828" res="7855.01" algo="Sum"/><pk mz="693.53756426" i="1886.59" sn="6.74129" a="89.8433" fwhm="0.0397213" res="17460.1" algo="Sum"/><pk mz="693.72818516" i="575.688" sn="2.05723" a="33.7643" fwhm="0.0528047" res="13137.6" algo="Sum"/><pk mz="694.44445598" i="513.34" sn="1.83492" a="10.2603" fwhm="0.0207871" res="33407.5" algo="Sum"/><pk mz="694.45977657" i="591.661" sn="2.11519" a="21.2171" fwhm="0.0497489" res="13959.3" algo="Sum"/><pk mz="694.54105258" i="1154.13" sn="4.12742" a="57.181" fwhm="0.0467871" res="14844.7" algo="Sum"/><pk mz="694.63641894" i="848.98" sn="3.03643" a="16.1289" fwhm="0.0207899" res="33412.2" algo="Sum"/><pk mz="694.64852611" i="871.079" sn="3.11547" a="20.6322" fwhm="0.0311854" res="22274.8" algo="Sum"/><pk mz="694.68811163" i="968.049" sn="3.4621" a="47.1631" fwhm="0.0673313" res="10317.5" algo="Sum"/><pk mz="694.81657191" i="714.666" sn="2.55635" a="36.6621" fwhm="0.059769" res="11625" algo="Sum"/><pk mz="694.86546493" i="526.677" sn="1.88463" a="22.6323" fwhm="0.0478373" res="14525.6" algo="Sum"/><pk mz="695.39292062" i="609.714" sn="2.18543" a="39.4499" fwhm="0.0569116" res="12218.8" algo="Sum"/><pk mz="695.49881083" i="895.272" sn="3.20971" a="29.4168" fwhm="0.0468069" res="14858.9" algo="Sum"/><pk mz="695.54863760" i="808.814" sn="2.89995" a="43.9987" fwhm="0.0555278" res="12526.1" algo="Sum"/><pk mz="695.63914654" i="497.947" sn="1.78536" a="18.3929" fwhm="0.0486503" res="14298.8" algo="Sum"/><pk mz="695.69599655" i="532.998" sn="1.91126" a="31.2024" fwhm="0.0780211" res="8916.77" algo="Sum"/><pk mz="695.72763225" i="562.365" sn="2.01684" a="24.2635" fwhm="0.0624196" res="11146" algo="Sum"/><pk mz="696.41789255" i="532.562" sn="1.91239" a="22.3244" fwhm="0.0572458" res="12165.4" algo="Sum"/><pk mz="696.47685522" i="699.643" sn="2.51261" a="32.3484" fwhm="0.0590569" res="11793.3" algo="Sum"/><pk mz="696.59925515" i="759.181" sn="2.72648" a="17.626" fwhm="0.0312293" res="22306" algo="Sum"/><pk mz="696.64823067" i="920.104" sn="3.30479" a="33.0882" fwhm="0.0439201" res="15861.7" algo="Sum"/><pk mz="696.68770218" i="1079.25" sn="3.87714" a="47.8253" fwhm="0.0644138" res="10815.8" algo="Sum"/><pk mz="696.73292839" i="912.974" sn="3.28056" a="53.2032" fwhm="0.0663095" res="10507.3" algo="Sum"/><pk mz="696.83035493" i="582.369" sn="2.09293" a="31.2778" fwhm="0.0501814" res="13886.2" algo="Sum"/><pk mz="697.51801707" i="4819.23" sn="17.3474" a="196.933" fwhm="0.0363304" res="19199.3" algo="Sum"/><pk mz="697.65758684" i="600.263" sn="2.161" a="31.8075" fwhm="0.0705981" res="9882.1" algo="Sum"/><pk mz="697.71094283" i="614.867" sn="2.21366" a="20.3121" fwhm="0.0391182" res="17835.9" algo="Sum"/><pk mz="697.72113364" i="639.38" sn="2.30184" a="21.7311" fwhm="0.028669" res="24337.1" algo="Sum"/><pk mz="697.77497284" i="468.029" sn="1.68507" a="18.787" fwhm="0.0520925" res="13394.9" algo="Sum"/><pk mz="698.52202548" i="2111.52" sn="7.60477" a="98.6972" fwhm="0.0415932" res="16794.1" algo="Sum"/><pk mz="698.59681117" i="734.395" sn="2.64497" a="31.7257" fwhm="0.0605689" res="11533.9" algo="Sum"/><pk mz="698.68866603" i="906.314" sn="3.26415" a="39.2273" fwhm="0.0499143" res="13997.8" algo="Sum"/><pk mz="698.73152703" i="1004.2" sn="3.61659" a="43.5674" fwhm="0.0573408" res="12185.6" algo="Sum"/><pk mz="698.77190075" i="1058.35" sn="3.8116" a="41.2793" fwhm="0.0508655" res="13737.6" algo="Sum"/><pk mz="698.85008781" i="516.257" sn="1.85907" a="25.1294" fwhm="0.0576798" res="12116" algo="Sum"/><pk mz="699.45816045" i="621.538" sn="2.24283" a="25.9999" fwhm="0.0573703" res="12192" algo="Sum"/><pk mz="699.52442749" i="4921.55" sn="17.7595" a="219.249" fwhm="0.0357737" res="19554.2" algo="Sum"/><pk mz="699.64370141" i="476.45" sn="1.71949" a="11.3993" fwhm="0.0312972" res="22354.9" algo="Sum"/><pk mz="699.69151669" i="670.831" sn="2.42112" a="18.3652" fwhm="0.041731" res="16766.7" algo="Sum"/><pk mz="699.71581419" i="658.169" sn="2.37535" a="15.6058" fwhm="0.0312989" res="22355.9" algo="Sum"/><pk mz="699.73530636" i="649.584" sn="2.3443" a="17.5418" fwhm="0.0365161" res="19162.4" algo="Sum"/><pk mz="700.45135123" i="741.635" sn="2.67748" a="40.1276" fwhm="0.0629986" res="11118.5" algo="Sum"/><pk mz="700.52850588" i="2705.65" sn="9.77021" a="133.785" fwhm="0.0394178" res="17771.9" algo="Sum"/><pk mz="700.64883459" i="867.955" sn="3.13453" a="37.1017" fwhm="0.0574193" res="12202.3" algo="Sum"/><pk mz="700.68423536" i="798.176" sn="2.88253" a="11.7091" fwhm="0.0156602" res="44743.1" algo="Sum"/><pk mz="700.69409142" i="753.089" sn="2.7197" a="7.95169" fwhm="0.00934244" res="75001.2" algo="Sum"/><pk mz="700.72491844" i="941.298" sn="3.3994" a="35.3226" fwhm="0.0499924" res="14016.6" algo="Sum"/><pk mz="700.74512570" i="930.341" sn="3.35983" a="9.47498" fwhm="0.0104406" res="67117.4" algo="Sum"/><pk mz="700.76640922" i="995.024" sn="3.59342" a="47.9742" fwhm="0.0626099" res="11192.6" algo="Sum"/><pk mz="701.40177589" i="16298.9" sn="58.8706" a="655.305" fwhm="0.0339158" res="20680.7" algo="Sum"/><pk mz="701.54291555" i="42707.4" sn="154.277" a="1784.95" fwhm="0.0359107" res="19535.8" algo="Sum"/><pk mz="701.69204753" i="726.873" sn="2.62577" a="29.0131" fwhm="0.0522386" res="13432.5" algo="Sum"/><pk mz="701.75404761" i="603.336" sn="2.1795" a="15.0691" fwhm="0.0313445" res="22388.4" algo="Sum"/><pk mz="701.78283413" i="591.154" sn="2.13565" a="15.9131" fwhm="0.0365694" res="19190.5" algo="Sum"/><pk mz="701.80841472" i="491.808" sn="1.77671" a="12.9117" fwhm="0.0278332" res="25214.8" algo="Sum"/><pk mz="702.40580458" i="7741.52" sn="27.9512" a="317.719" fwhm="0.0363495" res="19323.7" algo="Sum"/><pk mz="702.54586660" i="21231.7" sn="76.6595" a="911.549" fwhm="0.0362948" res="19356.7" algo="Sum"/><pk mz="702.63427469" i="1228.54" sn="4.43579" a="56.2805" fwhm="0.047427" res="14815.1" algo="Sum"/><pk mz="702.67627268" i="973.566" sn="3.51517" a="45.3041" fwhm="0.0450481" res="15598.4" algo="Sum"/><pk mz="702.74713753" i="901.876" sn="3.25632" a="39.1347" fwhm="0.0508072" res="13831.7" algo="Sum"/><pk mz="702.77091788" i="791.548" sn="2.85797" a="37.0174" fwhm="0.0522767" res="13443.3" algo="Sum"/><pk mz="702.85554137" i="747.564" sn="2.69901" a="38.2974" fwhm="0.0742465" res="9466.51" algo="Sum"/><pk mz="703.40707467" i="3339.24" sn="12.0515" a="167.413" fwhm="0.0430187" res="16351.2" algo="Sum"/><pk mz="703.46982146" i="1014.08" sn="3.65987" a="25.8859" fwhm="0.0309536" res="22726.6" algo="Sum"/><pk mz="703.56524550" i="96590.6" sn="348.6" a="3612.36" fwhm="0.0318556" res="22086.1" algo="Sum"/><pk mz="704.40583864" i="1906.03" sn="6.88273" a="88.7522" fwhm="0.0508683" res="13847.6" algo="Sum"/><pk mz="704.56850397" i="42810.1" sn="154.589" a="1699.18" fwhm="0.0340392" res="20698.8" algo="Sum"/><pk mz="704.81794512" i="581.309" sn="2.09901" a="15.4189" fwhm="0.0309999" res="22736.1" algo="Sum"/><pk mz="704.85684206" i="468.578" sn="1.69199" a="11.5221" fwhm="0.0314137" res="22437.9" algo="Sum"/><pk mz="705.12706404" i="480.425" sn="1.73576" a="29.5279" fwhm="0.0640185" res="11014.4" algo="Sum"/><pk mz="705.40869928" i="805.894" sn="2.91023" a="31.9052" fwhm="0.0414199" res="17030.7" algo="Sum"/><pk mz="705.44382488" i="899.081" sn="3.24674" a="29.4927" fwhm="0.0471399" res="14964.9" algo="Sum"/><pk mz="705.47577877" i="874.589" sn="3.1583" a="21.7008" fwhm="0.0314272" res="22447.9" algo="Sum"/><pk mz="705.57425291" i="13433.6" sn="48.5111" a="584.335" fwhm="0.0380283" res="18553.9" algo="Sum"/><pk mz="705.66385912" i="737.307" sn="2.66255" a="24.3572" fwhm="0.0254251" res="27754.6" algo="Sum"/><pk mz="705.70077595" i="669.083" sn="2.41633" a="19.2056" fwhm="0.0366715" res="19243.9" algo="Sum"/><pk mz="705.74102275" i="626.231" sn="2.26256" a="20.9399" fwhm="0.0395715" res="17834.6" algo="Sum"/><pk mz="706.42649970" i="534.793" sn="1.93565" a="21.9747" fwhm="0.102926" res="6863.43" algo="Sum"/><pk mz="706.45354640" i="639.906" sn="2.3161" a="18.2755" fwhm="0.0335283" res="21070.4" algo="Sum"/><pk mz="706.46754466" i="631.263" sn="2.28481" a="15.9516" fwhm="0.0314496" res="22463.4" algo="Sum"/><pk mz="706.53255984" i="1695.62" sn="6.1372" a="63.3858" fwhm="0.0395885" res="17846.9" algo="Sum"/><pk mz="706.58040926" i="3763.9" sn="13.6246" a="174.171" fwhm="0.0445911" res="15845.8" algo="Sum"/><pk mz="706.66856725" i="1068.96" sn="3.87124" a="45.1757" fwhm="0.0576655" res="12254.6" algo="Sum"/><pk mz="706.71319429" i="1007.98" sn="3.6509" a="51.7141" fwhm="0.0619261" res="11412.2" algo="Sum"/><pk mz="706.75968935" i="888.715" sn="3.21891" a="35.1774" fwhm="0.0492498" res="14350.5" algo="Sum"/><pk mz="706.82572236" i="513.149" sn="1.85907" a="2.50698" fwhm="0.0101873" res="69383.1" algo="Sum"/><pk mz="706.83175352" i="508.071" sn="1.84071" a="18.9194" fwhm="0.0894981" res="7897.73" algo="Sum"/><pk mz="707.16273502" i="567.474" sn="2.05825" a="30.4842" fwhm="0.0641367" res="11025.9" algo="Sum"/><pk mz="707.43394591" i="493.412" sn="1.79058" a="9.25135" fwhm="0.0209805" res="33718.6" algo="Sum"/><pk mz="707.47580066" i="903.53" sn="3.27882" a="46.3484" fwhm="0.0704373" res="10044" algo="Sum"/><pk mz="707.53291066" i="969.061" sn="3.51745" a="44.5455" fwhm="0.0566338" res="12493.1" algo="Sum"/><pk mz="707.58280695" i="982.265" sn="3.56616" a="47.4113" fwhm="0.0529771" res="13356.4" algo="Sum"/><pk mz="707.67903632" i="601.553" sn="2.18448" a="14.2644" fwhm="0.0314765" res="22482.8" algo="Sum"/><pk mz="707.70632796" i="649.722" sn="2.35918" a="17.6301" fwhm="0.032604" res="21706.1" algo="Sum"/><pk mz="707.73175600" i="554.415" sn="2.01294" a="19.0027" fwhm="0.0180484" res="39213" algo="Sum"/><pk mz="707.77208879" i="504.717" sn="1.83216" a="20.4895" fwhm="0.0560373" res="12630.4" algo="Sum"/><pk mz="708.41340905" i="493.463" sn="1.79727" a="23.4145" fwhm="0.0711108" res="9962.1" algo="Sum"/><pk mz="708.48531647" i="604.903" sn="2.2037" a="25.615" fwhm="0.0473251" res="14970.6" algo="Sum"/><pk mz="708.53335149" i="583.428" sn="2.12581" a="22.1414" fwhm="0.0517392" res="13694.3" algo="Sum"/><pk mz="708.58156836" i="707.281" sn="2.57744" a="31.7192" fwhm="0.0546518" res="12965.4" algo="Sum"/><pk mz="708.64537641" i="710.984" sn="2.59094" a="26.8755" fwhm="0.0783944" res="9039.49" algo="Sum"/><pk mz="708.68163868" i="857.346" sn="3.12429" a="25.7397" fwhm="0.0367486" res="19284.6" algo="Sum"/><pk mz="708.71621470" i="905.676" sn="3.30046" a="30.0059" fwhm="0.0472493" res="14999.5" algo="Sum"/><pk mz="708.76226392" i="1019.09" sn="3.71379" a="36.3792" fwhm="0.0486648" res="14564.2" algo="Sum"/><pk mz="708.80115591" i="936.575" sn="3.41375" a="43.8126" fwhm="0.0689283" res="10283.2" algo="Sum"/><pk mz="709.44803821" i="599.171" sn="2.18694" a="30.031" fwhm="0.0705105" res="10061.6" algo="Sum"/><pk mz="709.49743444" i="574.352" sn="2.09661" a="22.3147" fwhm="0.0525281" res="13507" algo="Sum"/><pk mz="709.53520637" i="588.648" sn="2.14908" a="30.9369" fwhm="0.0655141" res="10830.3" algo="Sum"/><pk mz="709.65536589" i="466.523" sn="1.70263" a="11.6457" fwhm="0.0315201" res="22514.4" algo="Sum"/><pk mz="709.68050835" i="531.804" sn="1.94063" a="10.449" fwhm="0.041015" res="17303" algo="Sum"/><pk mz="709.70180244" i="594.839" sn="2.17076" a="20.1547" fwhm="0.047282" res="15010" algo="Sum"/><pk mz="709.75495489" i="543.959" sn="1.98587" a="16.3597" fwhm="0.0420301" res="16886.8" algo="Sum"/><pk mz="709.78280235" i="578.97" sn="2.11401" a="21.901" fwhm="0.0550211" res="12900.2" algo="Sum"/><pk mz="710.43709750" i="574.326" sn="2.10125" a="37.7409" fwhm="0.0620656" res="11446.5" algo="Sum"/><pk mz="710.57777824" i="661.711" sn="2.42057" a="27.5634" fwhm="0.0578251" res="12288.4" algo="Sum"/><pk mz="710.67080276" i="1004.37" sn="3.67552" a="48.8571" fwhm="0.0722912" res="9830.66" algo="Sum"/><pk mz="710.70910200" i="775.448" sn="2.83808" a="15.2512" fwhm="0.0210292" res="33796.3" algo="Sum"/><pk mz="710.75853814" i="870.2" sn="3.18486" a="49.919" fwhm="0.0658866" res="10787.6" algo="Sum"/><pk mz="710.84339123" i="474.987" sn="1.73842" a="18.0311" fwhm="0.0451022" res="15760.7" algo="Sum"/><pk mz="711.46227434" i="605.776" sn="2.2189" a="19.609" fwhm="0.0461176" res="15427.1" algo="Sum"/><pk mz="711.53447743" i="2911.65" sn="10.6666" a="154.958" fwhm="0.0425375" res="16727.2" algo="Sum"/><pk mz="711.66804913" i="525.474" sn="1.92516" a="19.8922" fwhm="0.0349738" res="20348.6" algo="Sum"/><pk mz="711.69305851" i="598.22" sn="2.19172" a="20.3911" fwhm="0.0448533" res="15867.1" algo="Sum"/><pk mz="711.72700289" i="600.636" sn="2.2007" a="22.7595" fwhm="0.0518391" res="13729.5" algo="Sum"/><pk mz="711.75877227" i="518.69" sn="1.90059" a="14.3277" fwhm="0.0420897" res="16910.5" algo="Sum"/><pk mz="711.79023533" i="472.96" sn="1.73289" a="16.562" fwhm="0.0460162" res="15468.3" algo="Sum"/><pk mz="712.44883488" i="521.913" sn="1.91703" a="20.8158" fwhm="0.0562619" res="12663.1" algo="Sum"/><pk mz="712.53817334" i="1543.21" sn="5.66845" a="79.0799" fwhm="0.055021" res="12950.3" algo="Sum"/><pk mz="712.61468353" i="619.243" sn="2.27457" a="12.3984" fwhm="0.0210573" res="33841.7" algo="Sum"/><pk mz="712.66777858" i="1171.29" sn="4.3023" a="64.1163" fwhm="0.0649268" res="10976.5" algo="Sum"/><pk mz="712.71126152" i="947.174" sn="3.47892" a="36.1737" fwhm="0.0520191" res="13701" algo="Sum"/><pk mz="712.75074517" i="814.721" sn="2.99243" a="24.8771" fwhm="0.0421188" res="16922.4" algo="Sum"/><pk mz="713.49434441" i="1402.48" sn="5.15838" a="79.2993" fwhm="0.0509522" res="14003.2" algo="Sum"/><pk mz="713.69587336" i="632.629" sn="2.32766" a="33.6587" fwhm="0.0737568" res="9676.34" algo="Sum"/><pk mz="713.73453403" i="589.156" sn="2.16771" a="11.2705" fwhm="0.0210739" res="33868.1" algo="Sum"/><pk mz="713.75470669" i="543.969" sn="2.00135" a="14.6677" fwhm="0.0305058" res="23397.3" algo="Sum"/><pk mz="714.42833112" i="584.179" sn="2.15345" a="18.4616" fwhm="0.0441783" res="16171.5" algo="Sum"/><pk mz="714.49492439" i="892.15" sn="3.29015" a="49.16" fwhm="0.0518216" res="13787.6" algo="Sum"/><pk mz="714.52516232" i="729.588" sn="2.69091" a="33.8771" fwhm="0.0629654" res="11347.9" algo="Sum"/><pk mz="714.58721655" i="562.727" sn="2.07527" a="19.3859" fwhm="0.0474446" res="15061.5" algo="Sum"/><pk mz="714.67044475" i="1104.99" sn="4.07458" a="39.0022" fwhm="0.050733" res="14086.9" algo="Sum"/><pk mz="714.69995674" i="1093.5" sn="4.03221" a="60.9875" fwhm="0.0672801" res="10622.8" algo="Sum"/><pk mz="714.75649460" i="864.14" sn="3.18645" a="24.6066" fwhm="0.042178" res="16946.2" algo="Sum"/><pk mz="715.43676575" i="481.864" sn="1.77868" a="13.3818" fwhm="0.0407694" res="17548.4" algo="Sum"/><pk mz="715.51897731" i="9794.01" sn="36.1675" a="473.158" fwhm="0.0382944" res="18684.7" algo="Sum"/><pk mz="715.64508479" i="573.028" sn="2.11592" a="22.3325" fwhm="0.0527548" res="13565.5" algo="Sum"/><pk mz="715.70732283" i="693.07" sn="2.55897" a="27.0529" fwhm="0.0527575" res="13566" algo="Sum"/><pk mz="715.73768044" i="635.018" sn="2.34463" a="14.7656" fwhm="0.0281708" res="25407" algo="Sum"/><pk mz="715.79232261" i="524.808" sn="1.93762" a="11.0647" fwhm="0.0256382" res="27919" algo="Sum"/><pk mz="716.44232339" i="780.591" sn="2.88295" a="30.8108" fwhm="0.0564194" res="12698.5" algo="Sum"/><pk mz="716.52291680" i="5409.29" sn="19.9781" a="283.797" fwhm="0.0405959" res="17650.1" algo="Sum"/><pk mz="716.61474892" i="762.074" sn="2.81456" a="30.6386" fwhm="0.052791" res="13574.6" algo="Sum"/><pk mz="716.69500954" i="1034.61" sn="3.82111" a="53.899" fwhm="0.073012" res="9816.13" algo="Sum"/><pk mz="716.74236465" i="864.506" sn="3.19287" a="24.4382" fwhm="0.0369571" res="19393.9" algo="Sum"/><pk mz="716.78814601" i="830.813" sn="3.06848" a="50.5337" fwhm="0.0697455" res="10277.2" algo="Sum"/><pk mz="717.36358551" i="845.585" sn="3.12615" a="45.0706" fwhm="0.0482288" res="14874.2" algo="Sum"/><pk mz="717.52442166" i="17123.2" sn="63.3125" a="817.873" fwhm="0.0464889" res="15434.3" algo="Sum"/><pk mz="717.65933007" i="636.421" sn="2.35294" a="19.1458" fwhm="0.0422634" res="16980.6" algo="Sum"/><pk mz="717.68673453" i="672.103" sn="2.48468" a="12.9414" fwhm="0.0211321" res="33961.9" algo="Sum"/><pk mz="717.70224342" i="660.866" sn="2.44314" a="15.804" fwhm="0.0316987" res="22641.4" algo="Sum"/><pk mz="717.73317991" i="576.912" sn="2.13277" a="28.0133" fwhm="0.0686825" res="10450" algo="Sum"/><pk mz="718.42250269" i="1088.9" sn="4.02681" a="46.9043" fwhm="0.0491665" res="14612" algo="Sum"/><pk mz="718.52881015" i="8813.75" sn="32.5936" a="444.648" fwhm="0.0582505" res="12335.2" algo="Sum"/><pk mz="718.68224428" i="936.99" sn="3.46503" a="54.4778" fwhm="0.0560446" res="12823.4" algo="Sum"/><pk mz="718.71294168" i="857.373" sn="3.1706" a="17.4001" fwhm="0.0211473" res="33986" algo="Sum"/><pk mz="718.76623669" i="783.952" sn="2.89909" a="11.349" fwhm="0.015861" res="45316.6" algo="Sum"/><pk mz="718.79069243" i="838.744" sn="3.10173" a="34.7601" fwhm="0.0613942" res="11707.8" algo="Sum"/><pk mz="718.82886457" i="719.948" sn="2.66267" a="26.3484" fwhm="0.0511308" res="14058.6" algo="Sum"/><pk mz="719.53728943" i="12475.9" sn="46.1868" a="758.139" fwhm="0.0521435" res="13799.2" algo="Sum"/><pk mz="719.67510910" i="636.8" sn="2.35742" a="25.3054" fwhm="0.0529036" res="13603.5" algo="Sum"/><pk mz="719.71414991" i="602.923" sn="2.23193" a="26.3592" fwhm="0.0582734" res="12350.6" algo="Sum"/><pk mz="719.75874566" i="567.238" sn="2.10041" a="35.1698" fwhm="0.0456009" res="15783.9" algo="Sum"/><pk mz="720.43233665" i="576.402" sn="2.13512" a="32.8738" fwhm="0.0603347" res="11940.6" algo="Sum"/><pk mz="720.54323015" i="6070.26" sn="22.4847" a="308.743" fwhm="0.0650029" res="11084.8" algo="Sum"/><pk mz="720.66320053" i="930.034" sn="3.44643" a="18.8187" fwhm="0.02647" res="27225.7" algo="Sum"/><pk mz="720.69969100" i="1130.53" sn="4.18976" a="53.5256" fwhm="0.0734135" res="9816.99" algo="Sum"/><pk mz="720.73974526" i="777.6" sn="2.88179" a="14.5265" fwhm="0.0211771" res="34033.9" algo="Sum"/><pk mz="720.77932265" i="691.963" sn="2.56442" a="37.926" fwhm="0.0741221" res="9724.21" algo="Sum"/><pk mz="721.54244012" i="2414.41" sn="8.97956" a="120.784" fwhm="0.0648622" res="11124.2" algo="Sum"/><pk mz="721.65485541" i="576.505" sn="2.14467" a="11.1769" fwhm="0.0211905" res="34055.6" algo="Sum"/><pk mz="721.70269420" i="596.382" sn="2.21862" a="32.8074" fwhm="0.0741687" res="9730.56" algo="Sum"/><pk mz="721.76744024" i="502.306" sn="1.86818" a="19.7713" fwhm="0.0529804" res="13623.3" algo="Sum"/><pk mz="722.43494055" i="465.887" sn="1.73518" a="26.0207" fwhm="0.045564" res="15855.4" algo="Sum"/><pk mz="722.54674812" i="1218.15" sn="4.53944" a="63.2331" fwhm="0.056674" res="12749.2" algo="Sum"/><pk mz="722.64751367" i="859.536" sn="3.20322" a="24.798" fwhm="0.04241" res="17039.6" algo="Sum"/><pk mz="722.69527035" i="1221.76" sn="4.55355" a="66.5936" fwhm="0.0659027" res="10966.1" algo="Sum"/><pk mz="722.74076012" i="880.464" sn="3.28206" a="33.1773" fwhm="0.0530163" res="13632.4" algo="Sum"/><pk mz="722.79780399" i="593.266" sn="2.21212" a="11.7647" fwhm="0.0212074" res="34082.4" algo="Sum"/><pk mz="723.13653162" i="700.126" sn="2.618" a="42.2691" fwhm="0.0474753" res="15231.9" algo="Sum"/><pk mz="723.53412715" i="8532.61" sn="31.9138" a="366.996" fwhm="0.0364147" res="19869.3" algo="Sum"/><pk mz="723.63399760" i="586.375" sn="2.19373" a="13.7078" fwhm="0.0318293" res="22734.9" algo="Sum"/><pk mz="723.65944243" i="577.072" sn="2.15915" a="8.80501" fwhm="0.0159148" res="45470.7" algo="Sum"/><pk mz="723.68466800" i="624.348" sn="2.33628" a="21.1918" fwhm="0.0477454" res="15157.2" algo="Sum"/><pk mz="723.70499547" i="617.021" sn="2.3091" a="12.0566" fwhm="0.0212206" res="34103.9" algo="Sum"/><pk mz="723.73111685" i="581.939" sn="2.17812" a="17.4526" fwhm="0.0371368" res="19488.2" algo="Sum"/><pk mz="724.14036116" i="539.407" sn="2.02086" a="36.7967" fwhm="0.0684525" res="10578.7" algo="Sum"/><pk mz="724.53205140" i="5363.31" sn="20.1084" a="276.391" fwhm="0.0439178" res="16497.5" algo="Sum"/><pk mz="724.60875107" i="696.356" sn="2.61168" a="13.8908" fwhm="0.0212338" res="34125.2" algo="Sum"/><pk mz="724.64680289" i="775.168" sn="2.9078" a="26.3993" fwhm="0.0477771" res="15167.2" algo="Sum"/><pk mz="724.70093970" i="1054.46" sn="3.95613" a="53.2466" fwhm="0.0628692" res="11527.1" algo="Sum"/><pk mz="724.73692250" i="1090.69" sn="4.09212" a="49.4747" fwhm="0.0528757" res="13706.4" algo="Sum"/><pk mz="725.13684261" i="520.502" sn="1.95523" a="20.6278" fwhm="0.0568798" res="12748.6" algo="Sum"/><pk mz="725.46604872" i="499.62" sn="1.88128" a="27.6996" fwhm="0.074362" res="9755.88" algo="Sum"/><pk mz="725.54975714" i="49727.1" sn="187.275" a="1828.44" fwhm="0.0321898" res="22539.7" algo="Sum"/><pk mz="725.69032430" i="753.69" sn="2.83844" a="19.0685" fwhm="0.0318747" res="22767" algo="Sum"/><pk mz="725.71919035" i="719.349" sn="2.70911" a="33.6089" fwhm="0.0504341" res="14389.5" algo="Sum"/><pk mz="725.76978241" i="582.683" sn="2.19439" a="15.5364" fwhm="0.03224" res="22511.5" algo="Sum"/><pk mz="726.45797591" i="716.903" sn="2.7058" a="37.2722" fwhm="0.0661447" res="10982.9" algo="Sum"/><pk mz="726.55310880" i="21414.6" sn="80.8243" a="849.282" fwhm="0.0343773" res="21134.7" algo="Sum"/><pk mz="726.62532414" i="1039.21" sn="3.92225" a="33.291" fwhm="0.0425266" res="17086.4" algo="Sum"/><pk mz="726.70451798" i="985.318" sn="3.7196" a="39.4065" fwhm="0.0531608" res="13669.9" algo="Sum"/><pk mz="726.73051595" i="1014.18" sn="3.82856" a="39.7486" fwhm="0.0531624" res="13670" algo="Sum"/><pk mz="726.82565647" i="669.045" sn="2.52578" a="35.6322" fwhm="0.0589026" res="12339.4" algo="Sum"/><pk mz="727.47502563" i="871.031" sn="3.30268" a="59.4774" fwhm="0.0501609" res="14502.8" algo="Sum"/><pk mz="727.55934889" i="8777.75" sn="33.2894" a="412.369" fwhm="0.0388147" res="18744.4" algo="Sum"/><pk mz="727.63974976" i="640.425" sn="2.42917" a="22.4535" fwhm="0.0478761" res="15198.4" algo="Sum"/><pk mz="727.69043270" i="645.813" sn="2.4496" a="22.4623" fwhm="0.0454083" res="16025.5" algo="Sum"/><pk mz="727.71673249" i="667.236" sn="2.53087" a="19.4406" fwhm="0.0299548" res="24293.8" algo="Sum"/><pk mz="728.51467665" i="1420.32" sn="5.40002" a="38.304" fwhm="0.0417978" res="17429.5" algo="Sum"/><pk mz="728.56146345" i="3312.29" sn="12.596" a="183.672" fwhm="0.0482673" res="15094.3" algo="Sum"/><pk mz="728.64287495" i="1170.82" sn="4.45236" a="58.0704" fwhm="0.0604643" res="12050.8" algo="Sum"/><pk mz="728.68457440" i="896.09" sn="3.40761" a="44.6533" fwhm="0.0574167" res="12691.2" algo="Sum"/><pk mz="728.73854652" i="847.408" sn="3.22249" a="44.5227" fwhm="0.0425558" res="17124.3" algo="Sum"/><pk mz="728.81258206" i="674.448" sn="2.56476" a="21.3085" fwhm="0.0479143" res="15210.8" algo="Sum"/><pk mz="729.51196214" i="1099.72" sn="4.19382" a="45.0621" fwhm="0.0585899" res="12451.2" algo="Sum"/><pk mz="729.58292985" i="6451.01" sn="24.6012" a="290.471" fwhm="0.0396176" res="18415.6" algo="Sum"/><pk mz="729.70825996" i="645.277" sn="2.46079" a="31.413" fwhm="0.0652802" res="11178.1" algo="Sum"/><pk mz="730.41971742" i="759.65" sn="2.89907" a="39.1521" fwhm="0.0559513" res="13054.6" algo="Sum"/><pk mz="730.53208335" i="2449.32" sn="9.3476" a="142.161" fwhm="0.0558292" res="13085.1" algo="Sum"/><pk mz="730.58643708" i="3389.93" sn="12.9373" a="150.618" fwhm="0.0469374" res="15565.1" algo="Sum"/><pk mz="730.63363355" i="1525.87" sn="5.82333" a="59.9211" fwhm="0.0519943" res="14052.2" algo="Sum"/><pk mz="730.68144391" i="1000.92" sn="3.81993" a="25.0799" fwhm="0.031984" res="22845.2" algo="Sum"/><pk mz="730.72710117" i="1107.44" sn="4.22649" a="62.0957" fwhm="0.0822455" res="8884.71" algo="Sum"/><pk mz="730.83179694" i="523.36" sn="1.99784" a="17.5065" fwhm="0.0353716" res="20661.5" algo="Sum"/><pk mz="731.43427866" i="529.268" sn="2.02185" a="27.3413" fwhm="0.042272" res="17303" algo="Sum"/><pk mz="731.49980159" i="3633.94" sn="13.8815" a="173.167" fwhm="0.0518727" res="14101.8" algo="Sum"/><pk mz="731.54301424" i="3352.13" sn="12.805" a="111.14" fwhm="0.0480041" res="15239.2" algo="Sum"/><pk mz="731.59918959" i="10992.3" sn="41.9901" a="480.069" fwhm="0.0370218" res="19761.3" algo="Sum"/><pk mz="731.73071222" i="634.241" sn="2.42292" a="21.1444" fwhm="0.0380388" res="19236.4" algo="Sum"/><pk mz="731.76247034" i="524.72" sn="2.00439" a="10.4409" fwhm="0.0213384" res="34293.2" algo="Sum"/><pk mz="732.43742016" i="1216.26" sn="4.64863" a="52.2053" fwhm="0.0442561" res="16550" algo="Sum"/><pk mz="732.54751815" i="7350.94" sn="28.0958" a="289.869" fwhm="0.0401127" res="18262.2" algo="Sum"/><pk mz="732.60184860" i="5585.8" sn="21.3493" a="250.622" fwhm="0.0494231" res="14823.1" algo="Sum"/><pk mz="732.66734778" i="1056.09" sn="4.03644" a="40.8013" fwhm="0.045616" res="16061.6" algo="Sum"/><pk mz="732.71879168" i="1006.42" sn="3.8466" a="58.9659" fwhm="0.0746937" res="9809.65" algo="Sum"/><pk mz="733.44879026" i="800.215" sn="3.06009" a="36.5913" fwhm="0.0509147" res="14405.4" algo="Sum"/><pk mz="733.53880578" i="5190.61" sn="19.8493" a="428.953" fwhm="0.079766" res="9196.13" algo="Sum"/><pk mz="733.60879261" i="2398.83" sn="9.17335" a="109.342" fwhm="0.0479857" res="15288.1" algo="Sum"/><pk mz="733.67784305" i="655.911" sn="2.50823" a="28.9099" fwhm="0.0399105" res="18383.1" algo="Sum"/><pk mz="733.72186700" i="587.707" sn="2.24797" a="19.8271" fwhm="0.0427341" res="17169.5" algo="Sum"/><pk mz="733.76801345" i="538.035" sn="2.05976" a="17.8779" fwhm="0.046988" res="15616.1" algo="Sum"/><pk mz="734.41066665" i="467.145" sn="1.78958" a="15.8274" fwhm="0.0473952" res="15495.5" algo="Sum"/><pk mz="734.44935926" i="575.858" sn="2.20604" a="27.1536" fwhm="0.0636003" res="11547.9" algo="Sum"/><pk mz="734.56259375" i="14240.3" sn="54.5589" a="586.425" fwhm="0.0371828" res="19755.4" algo="Sum"/><pk mz="734.67535522" i="827.419" sn="3.1696" a="17.4155" fwhm="0.0213809" res="34361.3" algo="Sum"/><pk mz="734.73060976" i="981.783" sn="3.76144" a="46.7873" fwhm="0.0644789" res="11394.9" algo="Sum"/><pk mz="734.76127670" i="922.498" sn="3.53467" a="37.0496" fwhm="0.0525415" res="13984.4" algo="Sum"/><pk mz="734.80530318" i="615.341" sn="2.35831" a="17.8426" fwhm="0.0374199" res="19636.7" algo="Sum"/><pk mz="735.58073295" i="22633.7" sn="86.8786" a="989.935" fwhm="0.0401368" res="18326.9" algo="Sum"/><pk mz="735.70966254" i="647.062" sn="2.4843" a="16.5869" fwhm="0.032094" res="22923.6" algo="Sum"/><pk mz="735.73905101" i="597.941" sn="2.29599" a="15.0076" fwhm="0.0320946" res="22924.1" algo="Sum"/><pk mz="735.80726745" i="476.896" sn="1.83154" a="16.4119" fwhm="0.0421466" res="17458.3" algo="Sum"/><pk mz="736.45195818" i="535.722" sn="2.06162" a="28.3061" fwhm="0.0682966" res="10783.1" algo="Sum"/><pk mz="736.58530639" i="11402.5" sn="43.8794" a="499.281" fwhm="0.0383218" res="19221" algo="Sum"/><pk mz="736.67039251" i="1122.5" sn="4.32019" a="60.1719" fwhm="0.0621568" res="11851.8" algo="Sum"/><pk mz="736.74077029" i="881.024" sn="3.39205" a="38.5843" fwhm="0.0588797" res="12512.6" algo="Sum"/><pk mz="736.85108516" i="561.517" sn="2.16256" a="33.9154" fwhm="0.0636621" res="11574.4" algo="Sum"/><pk mz="737.15928840" i="515.36" sn="1.98486" a="33.9738" fwhm="0.0600904" res="12267.5" algo="Sum"/><pk mz="737.54041255" i="1203.25" sn="4.63936" a="42.7593" fwhm="0.0887103" res="8314.03" algo="Sum"/><pk mz="737.58883156" i="3161.07" sn="12.1889" a="179.963" fwhm="0.0459502" res="16051.9" algo="Sum"/><pk mz="737.68165787" i="588.225" sn="2.26907" a="23.7969" fwhm="0.0535612" res="13772.7" algo="Sum"/><pk mz="737.72404958" i="542.215" sn="2.0923" a="11.3614" fwhm="0.0214249" res="34433" algo="Sum"/><pk mz="737.73558290" i="577.144" sn="2.22711" a="22.3118" fwhm="0.0535635" res="13773.1" algo="Sum"/><pk mz="738.53676396" i="1326.43" sn="5.13552" a="64.1022" fwhm="0.0670839" res="11009.1" algo="Sum"/><pk mz="738.59164084" i="1178.79" sn="4.56504" a="66.0223" fwhm="0.0609474" res="12118.5" algo="Sum"/><pk mz="738.67188583" i="1205.61" sn="4.67042" a="67.1805" fwhm="0.0734026" res="10063.3" algo="Sum"/><pk mz="739.51362046" i="2139.9" sn="8.30433" a="110.241" fwhm="0.0696765" res="10613.5" algo="Sum"/><pk mz="739.55954519" i="1597.94" sn="6.2019" a="79.8244" fwhm="0.0468721" res="15778.2" algo="Sum"/><pk mz="739.65271119" i="600.866" sn="2.33185" a="17.396" fwhm="0.0342171" res="21616.5" algo="Sum"/><pk mz="739.68103443" i="680.921" sn="2.64255" a="22.4111" fwhm="0.0482702" res="15323.8" algo="Sum"/><pk mz="739.69933512" i="602.343" sn="2.3376" a="21.1747" fwhm="0.0806187" res="9175.29" algo="Sum"/><pk mz="739.74103803" i="530.912" sn="2.06055" a="16.1234" fwhm="0.0615824" res="12012.2" algo="Sum"/><pk mz="740.44628632" i="484.245" sn="1.88777" a="21.0201" fwhm="0.0590275" res="12544.1" algo="Sum"/><pk mz="740.54851245" i="3093.86" sn="12.0601" a="151.934" fwhm="0.0527101" res="14049.5" algo="Sum"/><pk mz="740.62858368" i="820.2" sn="3.19719" a="20.1542" fwhm="0.0303981" res="24364.3" algo="Sum"/><pk mz="740.67827068" i="1085.57" sn="4.2321" a="59.4805" fwhm="0.0725728" res="10206" algo="Sum"/><pk mz="740.71062328" i="961.121" sn="3.74692" a="27.8414" fwhm="0.042937" res="17251.1" algo="Sum"/><pk mz="740.75215911" i="984.695" sn="3.83883" a="54.4488" fwhm="0.0612672" res="12090.5" algo="Sum"/><pk mz="740.81770234" i="493.726" sn="1.92492" a="9.62215" fwhm="0.02147" res="34504.8" algo="Sum"/><pk mz="741.52940308" i="9759.44" sn="38.1544" a="500.74" fwhm="0.0434697" res="17058.5" algo="Sum"/><pk mz="741.63184781" i="611.712" sn="2.392" a="12.2904" fwhm="0.0214818" res="34523.8" algo="Sum"/><pk mz="741.67100194" i="664.045" sn="2.59664" a="29.0737" fwhm="0.0563745" res="13156.1" algo="Sum"/><pk mz="741.70851741" i="674.481" sn="2.63745" a="22.334" fwhm="0.0476598" res="15562.5" algo="Sum"/><pk mz="741.74571499" i="556.796" sn="2.17726" a="39.223" fwhm="0.0607952" res="12200.7" algo="Sum"/><pk mz="742.05503423" i="534.985" sn="2.09268" a="23.7156" fwhm="0.037121" res="19990.2" algo="Sum"/><pk mz="742.45768293" i="529.77" sn="2.07907" a="23.1012" fwhm="0.0591075" res="12561.1" algo="Sum"/><pk mz="742.56514430" i="9140.06" sn="35.8912" a="393.911" fwhm="0.0432843" res="17155.5" algo="Sum"/><pk mz="742.67263707" i="1002.39" sn="3.93619" a="34.117" fwhm="0.0483679" res="15354.7" algo="Sum"/><pk mz="742.70522924" i="965.713" sn="3.79216" a="31.9281" fwhm="0.0483691" res="15355" algo="Sum"/><pk mz="742.74927683" i="971.959" sn="3.81668" a="42.9485" fwhm="0.0520925" res="14258.3" algo="Sum"/><pk mz="743.06035057" i="469.18" sn="1.84322" a="23.4768" fwhm="0.0466469" res="15929.5" algo="Sum"/><pk mz="743.45372064" i="623.946" sn="2.45368" a="33.3803" fwhm="0.0608617" res="12215.5" algo="Sum"/><pk mz="743.56234570" i="5993.78" sn="23.5822" a="389.43" fwhm="0.0617577" res="12040" algo="Sum"/><pk mz="743.66486371" i="680.108" sn="2.67584" a="13.4537" fwhm="0.0215111" res="34571.2" algo="Sum"/><pk mz="743.68949985" i="692.237" sn="2.72357" a="27.0568" fwhm="0.0537789" res="13828.6" algo="Sum"/><pk mz="743.72031598" i="636.783" sn="2.50531" a="12.2007" fwhm="0.021512" res="34572.3" algo="Sum"/><pk mz="743.74352843" i="584.604" sn="2.30001" a="26.567" fwhm="0.0506118" res="14695.1" algo="Sum"/><pk mz="744.44923589" i="718.836" sn="2.83199" a="28.5136" fwhm="0.0501395" res="14847.6" algo="Sum"/><pk mz="744.48902749" i="790.653" sn="3.11493" a="44.1228" fwhm="0.0670929" res="11096.4" algo="Sum"/><pk mz="744.57995649" i="7342.09" sn="28.9256" a="344.808" fwhm="0.0486296" res="15311.2" algo="Sum"/><pk mz="744.66202125" i="955.662" sn="3.76502" a="29.5472" fwhm="0.0430513" res="17297.1" algo="Sum"/><pk mz="744.74921831" i="807.174" sn="3.17994" a="29.0904" fwhm="0.0484356" res="15376.1" algo="Sum"/><pk mz="745.41597512" i="558.75" sn="2.20462" a="26.0268" fwhm="0.0513785" res="14508.3" algo="Sum"/><pk mz="745.48443622" i="847.994" sn="3.34599" a="34.3419" fwhm="0.0538435" res="13845.4" algo="Sum"/><pk mz="745.58580631" i="3701.2" sn="14.6041" a="203.934" fwhm="0.0540053" res="13805.8" algo="Sum"/><pk mz="745.68730017" i="611.463" sn="2.41305" a="25.777" fwhm="0.0538511" res="13847.2" algo="Sum"/><pk mz="745.72611402" i="601.195" sn="2.373" a="18.0665" fwhm="0.0376968" res="19782.2" algo="Sum"/><pk mz="746.50440845" i="2428.39" sn="9.59702" a="109.859" fwhm="0.045277" res="16487.5" algo="Sum"/><pk mz="746.59951153" i="5224.68" sn="20.648" a="242.136" fwhm="0.0503882" res="14816.9" algo="Sum"/><pk mz="746.70468427" i="1082.9" sn="4.27962" a="72.3189" fwhm="0.0644075" res="11593.4" algo="Sum"/><pk mz="746.77847564" i="671.446" sn="2.65366" a="26.1975" fwhm="0.0538907" res="13857.3" algo="Sum"/><pk mz="747.51584024" i="2493.49" sn="9.87154" a="154.991" fwhm="0.0661676" res="11297.3" algo="Sum"/><pk mz="747.60092476" i="2775.29" sn="10.9871" a="154.257" fwhm="0.0607201" res="12312.2" algo="Sum"/><pk mz="747.67708237" i="641.277" sn="2.53847" a="16.6977" fwhm="0.0323539" res="23109.3" algo="Sum"/><pk mz="747.71174905" i="603.886" sn="2.39035" a="24.3443" fwhm="0.0539244" res="13865.9" algo="Sum"/><pk mz="748.52227871" i="2508.1" sn="9.9559" a="144.327" fwhm="0.0552472" res="13548.6" algo="Sum"/><pk mz="748.57362509" i="1597.87" sn="6.3437" a="32.6834" fwhm="0.021582" res="34685.1" algo="Sum"/><pk mz="748.60637314" i="1681.26" sn="6.67478" a="98.9022" fwhm="0.0823667" res="9088.7" algo="Sum"/><pk mz="748.66333435" i="969.646" sn="3.84986" a="19.1733" fwhm="0.0215833" res="34687.2" algo="Sum"/><pk mz="748.70389375" i="1150.97" sn="4.57072" a="66.018" fwhm="0.0874772" res="8558.85" algo="Sum"/><pk mz="749.56247979" i="5091.35" sn="20.2954" a="259.829" fwhm="0.0538302" res="13924.6" algo="Sum"/><pk mz="749.70315668" i="597.046" sn="2.38142" a="28.0104" fwhm="0.0647954" res="11570.3" algo="Sum"/><pk mz="750.55672343" i="3558.76" sn="14.2336" a="301.345" fwhm="0.0733833" res="10227.9" algo="Sum"/><pk mz="750.69842018" i="1009.87" sn="4.04164" a="48.5983" fwhm="0.0702414" res="10687.4" algo="Sum"/><pk mz="750.78810607" i="836.697" sn="3.34985" a="38.0866" fwhm="0.0461258" res="16277" algo="Sum"/><pk mz="751.56322553" i="10204.1" sn="40.9662" a="533.191" fwhm="0.0441736" res="17013.9" algo="Sum"/><pk mz="751.64260815" i="741.056" sn="2.97619" a="14.3153" fwhm="0.0260704" res="28831.3" algo="Sum"/><pk mz="751.67197987" i="631.387" sn="2.53611" a="16.0776" fwhm="0.0324401" res="23171" algo="Sum"/><pk mz="751.70338581" i="613.054" sn="2.46279" a="15.872" fwhm="0.0324407" res="23171.6" algo="Sum"/><pk mz="751.75637289" i="548.007" sn="2.20188" a="16.0668" fwhm="0.0378489" res="19862" algo="Sum"/><pk mz="751.78287279" i="488.272" sn="1.96185" a="13.5983" fwhm="0.0432568" res="17379.5" algo="Sum"/><pk mz="752.04433560" i="483.872" sn="1.94512" a="24.0971" fwhm="0.0428576" res="17547.5" algo="Sum"/><pk mz="752.56044392" i="7396.51" sn="29.7919" a="380.503" fwhm="0.0488196" res="15415.1" algo="Sum"/><pk mz="752.64026516" i="1056" sn="4.25503" a="25.3642" fwhm="0.0324609" res="23186" algo="Sum"/><pk mz="752.70143895" i="869.921" sn="3.50541" a="47.0186" fwhm="0.0715985" res="10512.8" algo="Sum"/><pk mz="752.75067717" i="731.279" sn="2.94663" a="18.3442" fwhm="0.0324634" res="23187.7" algo="Sum"/><pk mz="752.78005865" i="728.846" sn="2.93683" a="30.5696" fwhm="0.0595176" res="12648" algo="Sum"/><pk mz="752.81832964" i="567.965" sn="2.28875" a="23.9499" fwhm="0.0503833" res="14941.8" algo="Sum"/><pk mz="753.04955115" i="1946.88" sn="7.84627" a="82.0471" fwhm="0.0348614" res="21601.2" algo="Sum"/><pk mz="753.42000963" i="659.666" sn="2.6645" a="29.3241" fwhm="0.0498423" res="15116.1" algo="Sum"/><pk mz="753.57730643" i="7728.35" sn="31.2377" a="488.428" fwhm="0.0562474" res="13397.5" algo="Sum"/><pk mz="753.65626301" i="649.002" sn="2.62329" a="10.3785" fwhm="0.0285455" res="26401.9" algo="Sum"/><pk mz="753.67783177" i="661.115" sn="2.67225" a="13.5252" fwhm="0.0216555" res="34803" algo="Sum"/><pk mz="753.70107591" i="624.346" sn="2.52363" a="15.8755" fwhm="0.0324839" res="23202.3" algo="Sum"/><pk mz="753.75199903" i="572.451" sn="2.31379" a="26.9322" fwhm="0.0467952" res="16107.5" algo="Sum"/><pk mz="754.05421701" i="1444.92" sn="5.84063" a="66.4605" fwhm="0.0387856" res="19441.6" algo="Sum"/><pk mz="754.42444425" i="561.866" sn="2.27591" a="28.3613" fwhm="0.0449804" res="16772.3" algo="Sum"/><pk mz="754.53196746" i="5995.84" sn="24.2925" a="286.086" fwhm="0.0530976" res="14210.3" algo="Sum"/><pk mz="754.57541026" i="4165.44" sn="16.8765" a="188.892" fwhm="0.0477765" res="15793.9" algo="Sum"/><pk mz="754.64656743" i="1068.07" sn="4.32736" a="45.1346" fwhm="0.0593459" res="12716.1" algo="Sum"/><pk mz="754.70538996" i="990.435" sn="4.01338" a="40.0202" fwhm="0.0595933" res="12664.3" algo="Sum"/><pk mz="754.73325799" i="755.169" sn="3.06005" a="22.1303" fwhm="0.0379241" res="19901.2" algo="Sum"/><pk mz="754.78140564" i="721.819" sn="2.92491" a="23.91" fwhm="0.0487606" res="15479.3" algo="Sum"/><pk mz="755.05899101" i="651.841" sn="2.64473" a="40.3257" fwhm="0.0509788" res="14811.2" algo="Sum"/><pk mz="755.53184615" i="3476.14" sn="14.1353" a="196.361" fwhm="0.0647553" res="11667.5" algo="Sum"/><pk mz="755.59127320" i="2017.41" sn="8.20428" a="95.8585" fwhm="0.0467744" res="16153.9" algo="Sum"/><pk mz="755.67332396" i="650.12" sn="2.64392" a="26.7552" fwhm="0.0542104" res="13939.6" algo="Sum"/><pk mz="755.70361227" i="616.725" sn="2.5081" a="27.3703" fwhm="0.0308094" res="24528.4" algo="Sum"/><pk mz="755.76339492" i="573.263" sn="2.33135" a="24.3998" fwhm="0.0596352" res="12673.1" algo="Sum"/><pk mz="756.07058970" i="580.754" sn="2.36212" a="33.7376" fwhm="0.0498215" res="15175.6" algo="Sum"/><pk mz="756.54725113" i="18676.2" sn="76.0548" a="837.407" fwhm="0.0378432" res="19991.6" algo="Sum"/><pk mz="756.66284606" i="999.393" sn="4.07" a="25.9465" fwhm="0.0325476" res="23247.9" algo="Sum"/><pk mz="756.69876953" i="1086.99" sn="4.42673" a="31.9905" fwhm="0.0433976" res="17436.4" algo="Sum"/><pk mz="756.71953864" i="1019.79" sn="4.15306" a="57.9617" fwhm="0.0867986" res="8718.11" algo="Sum"/><pk mz="756.78289389" i="600.217" sn="2.44436" a="12.6657" fwhm="0.0217002" res="34874.5" algo="Sum"/><pk mz="757.06668296" i="474.933" sn="1.93523" a="39.1683" fwhm="0.0655486" res="11549.7" algo="Sum"/><pk mz="757.54902987" i="9736.13" sn="39.7652" a="517.206" fwhm="0.0442076" res="17136.2" algo="Sum"/><pk mz="757.61584526" i="3330.84" sn="13.6041" a="150.028" fwhm="0.0542681" res="13960.6" algo="Sum"/><pk mz="757.71883050" i="675.623" sn="2.75944" a="26.8876" fwhm="0.0533262" res="14209.1" algo="Sum"/><pk mz="757.75849014" i="606.742" sn="2.47804" a="25.8023" fwhm="0.061808" res="12259.9" algo="Sum"/><pk mz="758.45764384" i="990.399" sn="4.04822" a="57.5001" fwhm="0.0758963" res="9993.35" algo="Sum"/><pk mz="758.56538816" i="429375" sn="1755.06" a="11621.5" fwhm="0.0228632" res="33178.4" algo="Sum"/><pk mz="759.46744358" i="773.105" sn="3.16541" a="27.4496" fwhm="0.0481448" res="15774.7" algo="Sum"/><pk mz="759.56854630" i="184511" sn="755.463" a="6113.14" fwhm="0.0279617" res="27164.6" algo="Sum"/><pk mz="759.62766153" i="9285.16" sn="38.0172" a="328.829" fwhm="0.0371758" res="20433.4" algo="Sum"/><pk mz="759.83874085" i="477.753" sn="1.95648" a="18.0651" fwhm="0.0543599" res="13977.9" algo="Sum"/><pk mz="760.57775006" i="129671" sn="531.479" a="4568.2" fwhm="0.0309303" res="24590.1" algo="Sum"/><pk mz="760.71038648" i="1336.78" sn="5.47945" a="46.3606" fwhm="0.0400303" res="19003.4" algo="Sum"/><pk mz="760.81129490" i="850.918" sn="3.48814" a="53.5933" fwhm="0.0778271" res="9775.66" algo="Sum"/><pk mz="761.04595751" i="524.833" sn="2.15179" a="23.3647" fwhm="0.0438857" res="17341.6" algo="Sum"/><pk mz="761.38893443" i="565.526" sn="2.31928" a="36.3327" fwhm="0.0615941" res="12361.4" algo="Sum"/><pk mz="761.58235139" i="48309" sn="198.15" a="1909.61" fwhm="0.0348785" res="21835.3" algo="Sum"/><pk mz="762.04448936" i="463.247" sn="1.90388" a="27.2745" fwhm="0.0637341" res="11956.6" algo="Sum"/><pk mz="762.50189711" i="1362.59" sn="5.60365" a="74.1743" fwhm="0.0597377" res="12764.2" algo="Sum"/><pk mz="762.58754024" i="14878.1" sn="61.1901" a="685.469" fwhm="0.0385759" res="19768.5" algo="Sum"/><pk mz="762.81370072" i="611.614" sn="2.51717" a="32.138" fwhm="0.0706175" res="10802.1" algo="Sum"/><pk mz="763.17280738" i="531.779" sn="2.19202" a="36.9476" fwhm="0.0777249" res="9818.9" algo="Sum"/><pk mz="763.51888117" i="1367.59" sn="5.64145" a="59.7501" fwhm="0.0572376" res="13339.5" algo="Sum"/><pk mz="763.59084124" i="4535.25" sn="18.7091" a="275.623" fwhm="0.0483525" res="15792.2" algo="Sum"/><pk mz="763.69775053" i="710.162" sn="2.93116" a="22.1179" fwhm="0.0435979" res="17516.8" algo="Sum"/><pk mz="764.17547774" i="493.975" sn="2.046" a="34.1721" fwhm="0.0604231" res="12647.1" algo="Sum"/><pk mz="764.55377004" i="7186.1" sn="29.7791" a="449.616" fwhm="0.0443212" res="17250.3" algo="Sum"/><pk mz="764.65387366" i="1080.63" sn="4.48041" a="16.4807" fwhm="0.0163595" res="46740.8" algo="Sum"/><pk mz="764.67262180" i="1018.06" sn="4.22119" a="35.4924" fwhm="0.0490793" res="15580.4" algo="Sum"/><pk mz="764.77573205" i="584.226" sn="2.42328" a="12.2193" fwhm="0.0218144" res="35058.4" algo="Sum"/><pk mz="764.80727249" i="593.243" sn="2.46096" a="22.6537" fwhm="0.044936" res="17019.9" algo="Sum"/><pk mz="765.05252248" i="880.709" sn="3.65943" a="42.631" fwhm="0.0436893" res="17511.2" algo="Sum"/><pk mz="765.55400263" i="5124.03" sn="21.2962" a="330.634" fwhm="0.0512572" res="14935.6" algo="Sum"/><pk mz="765.64436503" i="663.81" sn="2.76005" a="14.12" fwhm="0.0240595" res="31823" algo="Sum"/><pk mz="765.66797264" i="675.58" sn="2.80932" a="26.809" fwhm="0.0355597" res="21531.9" algo="Sum"/><pk mz="765.71534004" i="579.175" sn="2.40895" a="9.34621" fwhm="0.0305684" res="25049.2" algo="Sum"/><pk mz="765.72273940" i="583.781" sn="2.42818" a="20.121" fwhm="0.0856021" res="8945.14" algo="Sum"/><pk mz="765.76788582" i="490.595" sn="2.04109" a="16.428" fwhm="0.0475287" res="16111.7" algo="Sum"/><pk mz="766.05696716" i="1067.19" sn="4.4435" a="49.4433" fwhm="0.0371461" res="20622.8" algo="Sum"/><pk mz="766.56801189" i="16080.7" sn="67.1155" a="801.382" fwhm="0.0413352" res="18545.1" algo="Sum"/><pk mz="766.64599349" i="1027.6" sn="4.29041" a="41.8947" fwhm="0.0487055" res="15740.4" algo="Sum"/><pk mz="766.67980006" i="928.895" sn="3.87858" a="28.918" fwhm="0.0382228" res="20058.2" algo="Sum"/><pk mz="766.72360825" i="963.402" sn="4.02274" a="38.2991" fwhm="0.0546053" res="14041.2" algo="Sum"/><pk mz="766.75043259" i="922.557" sn="3.85209" a="34.0593" fwhm="0.0344949" res="22227.9" algo="Sum"/><pk mz="767.06617218" i="1630.11" sn="6.80744" a="72.4152" fwhm="0.0373621" res="20530.6" algo="Sum"/><pk mz="767.57088141" i="9366.83" sn="39.2144" a="516.145" fwhm="0.0462379" res="16600.5" algo="Sum"/><pk mz="767.68994812" i="647.383" sn="2.71051" a="15.797" fwhm="0.032784" res="23416.6" algo="Sum"/><pk mz="767.71633614" i="579.035" sn="2.42434" a="14.397" fwhm="0.0291247" res="26359.7" algo="Sum"/><pk mz="767.74682168" i="519.766" sn="2.17617" a="20.3672" fwhm="0.0546421" res="14050.5" algo="Sum"/><pk mz="768.06976833" i="976.643" sn="4.09173" a="49.7352" fwhm="0.0467404" res="16432.7" algo="Sum"/><pk mz="768.58346700" i="15923.6" sn="66.9335" a="692.538" fwhm="0.0461873" res="16640.6" algo="Sum"/><pk mz="768.71964339" i="936.779" sn="3.93787" a="32.4001" fwhm="0.0492084" res="15621.7" algo="Sum"/><pk mz="768.74015919" i="905.297" sn="3.80553" a="44.3837" fwhm="0.0559821" res="13731.9" algo="Sum"/><pk mz="769.05034258" i="611.18" sn="2.57021" a="25.8634" fwhm="0.0423077" res="18177.5" algo="Sum"/><pk mz="769.58591465" i="8219.49" sn="34.6411" a="351.634" fwhm="0.0442069" res="17408.7" algo="Sum"/><pk mz="769.68888920" i="635.491" sn="2.67868" a="16.2793" fwhm="0.0442652" res="17388.1" algo="Sum"/><pk mz="769.71992922" i="616.204" sn="2.59738" a="24.2506" fwhm="0.0547121" res="14068.6" algo="Sum"/><pk mz="770.05862088" i="1578.12" sn="6.65623" a="77.5578" fwhm="0.0359773" res="21404" algo="Sum"/><pk mz="770.50998268" i="2302.49" sn="9.74854" a="105.827" fwhm="0.052414" res="14700.5" algo="Sum"/><pk mz="770.59659474" i="6352.95" sn="26.9036" a="295.505" fwhm="0.050863" res="15150.4" algo="Sum"/><pk mz="770.72509675" i="786.477" sn="3.33059" a="32.9041" fwhm="0.0547477" res="14077.8" algo="Sum"/><pk mz="770.84041785" i="479.543" sn="2.03082" a="22.3759" fwhm="0.0605051" res="12740.1" algo="Sum"/><pk mz="771.06328129" i="1096.89" sn="4.64798" a="45.3536" fwhm="0.0397066" res="19419" algo="Sum"/><pk mz="771.51313939" i="1741" sn="7.3898" a="91.4481" fwhm="0.0626707" res="12310.6" algo="Sum"/><pk mz="771.60333363" i="3260.21" sn="13.8381" a="179.047" fwhm="0.0604121" res="12772.3" algo="Sum"/><pk mz="771.73985686" i="545.322" sn="2.31448" a="18.3244" fwhm="0.0493055" res="15652.2" algo="Sum"/><pk mz="772.06948640" i="566.836" sn="2.40684" a="28.1711" fwhm="0.0418552" res="18446.2" algo="Sum"/><pk mz="772.53722025" i="5337.73" sn="22.7009" a="254.145" fwhm="0.0491909" res="15704.9" algo="Sum"/><pk mz="772.58092004" i="7606.4" sn="32.3493" a="365.827" fwhm="0.0639812" res="12075.1" algo="Sum"/><pk mz="772.75987628" i="623.441" sn="2.65166" a="19.1953" fwhm="0.0438558" res="17620.5" algo="Sum"/><pk mz="773.53935848" i="4192.45" sn="17.8568" a="218.292" fwhm="0.0568539" res="13605.8" algo="Sum"/><pk mz="773.57982807" i="4820.56" sn="20.5321" a="228.591" fwhm="0.059387" res="13026.1" algo="Sum"/><pk mz="773.64765838" i="3321.32" sn="14.1464" a="179.613" fwhm="0.0590302" res="13106" algo="Sum"/><pk mz="774.05326176" i="505.452" sn="2.15326" a="31.2792" fwhm="0.060923" res="12705.4" algo="Sum"/><pk mz="774.55844766" i="10222.3" sn="43.6128" a="669.968" fwhm="0.0544927" res="14214" algo="Sum"/><pk mz="774.64873367" i="2464.66" sn="10.5161" a="110.077" fwhm="0.0518309" res="14945.7" algo="Sum"/><pk mz="774.75303096" i="714.051" sn="3.04676" a="27.0833" fwhm="0.0499183" res="15520.4" algo="Sum"/><pk mz="775.05783669" i="544.379" sn="2.32331" a="43.0744" fwhm="0.0636901" res="12169.2" algo="Sum"/><pk mz="775.55936570" i="6243.29" sn="26.6538" a="444.142" fwhm="0.0650552" res="11921.6" algo="Sum"/><pk mz="775.65030798" i="1217.59" sn="5.19811" a="66.6525" fwhm="0.0677041" res="11456.5" algo="Sum"/><pk mz="775.74992957" i="499.866" sn="2.13451" a="12.9386" fwhm="0.0329556" res="23539.3" algo="Sum"/><pk mz="776.06330087" i="523.997" sn="2.24067" a="22.4999" fwhm="0.0414891" res="18705.2" algo="Sum"/><pk mz="776.56236682" i="3684.72" sn="15.7778" a="278.469" fwhm="0.0710752" res="10925.9" algo="Sum"/><pk mz="776.74923144" i="765.366" sn="3.27912" a="38.9662" fwhm="0.0690452" res="11249.9" algo="Sum"/><pk mz="776.78820360" i="697.846" sn="2.99038" a="17.3464" fwhm="0.0329776" res="23555" algo="Sum"/><pk mz="777.05495989" i="506.636" sn="2.17661" a="39.517" fwhm="0.0715963" res="10853.3" algo="Sum"/><pk mz="777.55571949" i="2280.83" sn="9.80078" a="149.217" fwhm="0.0819038" res="9493.52" algo="Sum"/><pk mz="777.69939699" i="601.913" sn="2.58772" a="27.4473" fwhm="0.0486801" res="15975.7" algo="Sum"/><pk mz="777.74237412" i="554.484" sn="2.38418" a="13.7961" fwhm="0.0329979" res="23569.4" algo="Sum"/><pk mz="778.05057724" i="816.309" sn="3.51991" a="53.326" fwhm="0.0542637" res="14338.3" algo="Sum"/><pk mz="778.53382995" i="6625.22" sn="28.5892" a="301.717" fwhm="0.0476647" res="16333.6" algo="Sum"/><pk mz="778.66145825" i="976.515" sn="4.21643" a="10.3845" fwhm="0.0110057" res="70750.8" algo="Sum"/><pk mz="778.66800686" i="977.797" sn="4.22207" a="23.1729" fwhm="0.0330176" res="23583.4" algo="Sum"/><pk mz="778.69763941" i="833.737" sn="3.60051" a="19.747" fwhm="0.0330182" res="23583.9" algo="Sum"/><pk mz="778.74639319" i="714.112" sn="3.08462" a="30.5674" fwhm="0.0550315" res="14150.9" algo="Sum"/><pk mz="778.77884361" i="694.757" sn="3.00138" a="20.868" fwhm="0.0385231" res="20215.9" algo="Sum"/><pk mz="779.06232274" i="953.164" sn="4.13055" a="58.1503" fwhm="0.050302" res="15487.7" algo="Sum"/><pk mz="779.14467879" i="621.935" sn="2.69466" a="19.312" fwhm="0.0457876" res="17016.5" algo="Sum"/><pk mz="779.53898793" i="4137.33" sn="17.9317" a="237.701" fwhm="0.0629412" res="12385.2" algo="Sum"/><pk mz="779.59219807" i="2459.33" sn="10.6619" a="112.828" fwhm="0.0472707" res="16492.1" algo="Sum"/><pk mz="779.66560665" i="745.398" sn="3.2327" a="25.3498" fwhm="0.0387363" res="20127.5" algo="Sum"/><pk mz="779.69172948" i="587.841" sn="2.54974" a="18.678" fwhm="0.038546" res="20227.6" algo="Sum"/><pk mz="779.75415287" i="517.574" sn="2.24549" a="13.2116" fwhm="0.0330406" res="23599.9" algo="Sum"/><pk mz="780.06941725" i="860.159" sn="3.7361" a="44.5592" fwhm="0.0634923" res="12286" algo="Sum"/><pk mz="780.15021723" i="516.699" sn="2.24476" a="23.5609" fwhm="0.0605891" res="12876.1" algo="Sum"/><pk mz="780.54919458" i="340219" sn="1479.65" a="9925.58" fwhm="0.0246005" res="31729" algo="Sum"/><pk mz="781.05108013" i="4478.46" sn="19.4961" a="191.273" fwhm="0.0368732" res="21182.1" algo="Sum"/><pk mz="781.11048332" i="691.511" sn="3.01035" a="16.9381" fwhm="0.0330693" res="23620.4" algo="Sum"/><pk mz="781.14375643" i="590.301" sn="2.56978" a="6.40536" fwhm="0.0110232" res="70863.4" algo="Sum"/><pk mz="781.18396252" i="756.719" sn="3.29485" a="40.4748" fwhm="0.0458036" res="17055.1" algo="Sum"/><pk mz="781.22554942" i="470.14" sn="2.04768" a="18.8539" fwhm="0.0512713" res="15237.1" algo="Sum"/><pk mz="781.55224765" i="152035" sn="662.377" a="5083.85" fwhm="0.0292937" res="26679.9" algo="Sum"/><pk mz="781.76943477" i="671.848" sn="2.92819" a="19.5082" fwhm="0.0441108" res="17722.9" algo="Sum"/><pk mz="781.79394009" i="586.408" sn="2.55581" a="21.3132" fwhm="0.0494577" res="15807.3" algo="Sum"/><pk mz="782.05741915" i="3587.71" sn="15.6393" a="161.6" fwhm="0.0363653" res="21505.6" algo="Sum"/><pk mz="782.18464569" i="621.069" sn="2.70905" a="25.939" fwhm="0.0567778" res="13776.2" algo="Sum"/><pk mz="782.23384772" i="494.939" sn="2.16046" a="14.3835" fwhm="0.0364543" res="21457.9" algo="Sum"/><pk mz="782.45058056" i="743.001" sn="3.24523" a="22.9026" fwhm="0.0426333" res="18353.1" algo="Sum"/><pk mz="782.56333339" i="222103" sn="970.525" a="7618.77" fwhm="0.0284254" res="27530.4" algo="Sum"/><pk mz="783.06322225" i="2013.07" sn="8.80346" a="107.599" fwhm="0.0390576" res="20048.9" algo="Sum"/><pk mz="783.13168414" i="493.78" sn="2.15977" a="10.4413" fwhm="0.0220746" res="35476.6" algo="Sum"/><pk mz="783.17741640" i="545.466" sn="2.3855" a="27.24" fwhm="0.0629092" res="12449.3" algo="Sum"/><pk mz="783.56669881" i="97438" sn="427.865" a="3605.32" fwhm="0.0322198" res="24319.4" algo="Sum"/><pk mz="783.74793199" i="717.373" sn="3.15054" a="14.3074" fwhm="0.0270575" res="28966" algo="Sum"/><pk mz="783.79811566" i="538.611" sn="2.36545" a="20.3054" fwhm="0.0474269" res="16526.5" algo="Sum"/><pk mz="784.07271001" i="2246.88" sn="9.87331" a="118.957" fwhm="0.0379146" res="20680" algo="Sum"/><pk mz="784.44093853" i="596.176" sn="2.62795" a="17.5731" fwhm="0.0441858" res="17753.2" algo="Sum"/><pk mz="784.57780236" i="92464.5" sn="407.648" a="3714.25" fwhm="0.0337335" res="23258.1" algo="Sum"/><pk mz="785.07839001" i="1127.61" sn="4.9755" a="86.5526" fwhm="0.0678366" res="11573.1" algo="Sum"/><pk mz="785.58212688" i="39094.7" sn="173.439" a="1582.11" fwhm="0.0363713" res="21599" algo="Sum"/><pk mz="785.64759920" i="11667.7" sn="51.7622" a="478.606" fwhm="0.0428358" res="18340.9" algo="Sum"/><pk mz="785.80897911" i="597.078" sn="2.64887" a="16.5976" fwhm="0.0442247" res="17768.6" algo="Sum"/><pk mz="786.05839804" i="694.665" sn="3.08572" a="29.8228" fwhm="0.046931" res="16749.3" algo="Sum"/><pk mz="786.59597850" i="219516" sn="976.2" a="7005.46" fwhm="0.0275935" res="28506.5" algo="Sum"/><pk mz="786.77014205" i="1042.32" sn="4.63564" a="45.3" fwhm="0.0608464" res="12930.4" algo="Sum"/><pk mz="787.06670781" i="646.475" sn="2.87712" a="46.4969" fwhm="0.0649544" res="12117.2" algo="Sum"/><pk mz="787.59932083" i="103236" sn="460.417" a="3661.61" fwhm="0.0312153" res="25231.2" algo="Sum"/><pk mz="787.66310683" i="18420.3" sn="82.1517" a="788.842" fwhm="0.0469559" res="16774.5" algo="Sum"/><pk mz="788.06721630" i="673.098" sn="3.00641" a="47.1016" fwhm="0.0717788" res="10979.1" algo="Sum"/><pk mz="788.54972211" i="11406.6" sn="51.0472" a="431.812" fwhm="0.042266" res="18656.8" algo="Sum"/><pk mz="788.60530405" i="40984.5" sn="183.416" a="1737.99" fwhm="0.0372621" res="21163.7" algo="Sum"/><pk mz="788.66583892" i="9837.45" sn="44.0334" a="412.794" fwhm="0.0469544" res="16796.4" algo="Sum"/><pk mz="789.04397288" i="856.382" sn="3.83463" a="51.4184" fwhm="0.0601076" res="13127.2" algo="Sum"/><pk mz="789.44941909" i="490.322" sn="2.19827" a="32.9954" fwhm="0.0654526" res="12061.4" algo="Sum"/><pk mz="789.55061226" i="6854.12" sn="30.7293" a="375.671" fwhm="0.057689" res="13686.3" algo="Sum"/><pk mz="789.61050425" i="12606.3" sn="56.526" a="579.08" fwhm="0.0424634" res="18595.1" algo="Sum"/><pk mz="789.66998733" i="3640.29" sn="16.3229" a="153.475" fwhm="0.0462089" res="17089.1" algo="Sum"/><pk mz="790.04217594" i="921.62" sn="4.13613" a="42.8885" fwhm="0.0466555" res="16933.5" algo="Sum"/><pk mz="790.56350347" i="13417.2" sn="60.2589" a="747.54" fwhm="0.0497922" res="15877.3" algo="Sum"/><pk mz="790.67706253" i="1743.08" sn="7.82888" a="83.6559" fwhm="0.057013" res="13868.4" algo="Sum"/><pk mz="791.05948395" i="732.143" sn="3.29491" a="44.4998" fwhm="0.0683927" res="11566.4" algo="Sum"/><pk mz="791.56544400" i="7626.36" sn="34.3411" a="482.004" fwhm="0.05884" res="13452.8" algo="Sum"/><pk mz="791.67802492" i="800.969" sn="3.60797" a="34.3468" fwhm="0.0577905" res="13699.1" algo="Sum"/><pk mz="791.73069135" i="593.334" sn="2.67333" a="23.2948" fwhm="0.0554889" res="14268.3" algo="Sum"/><pk mz="792.05847122" i="973.353" sn="4.40441" a="63.9116" fwhm="0.056199" res="14093.8" algo="Sum"/><pk mz="792.58137338" i="10213.3" sn="46.2319" a="468.417" fwhm="0.048465" res="16353.7" algo="Sum"/><pk mz="792.67049527" i="950.589" sn="4.30476" a="25.1583" fwhm="0.033313" res="23794.6" algo="Sum"/><pk mz="792.71848096" i="922.971" sn="4.18052" a="41.6615" fwhm="0.0552033" res="14360" algo="Sum"/><pk mz="793.04999651" i="2973.9" sn="13.5074" a="138.309" fwhm="0.0370935" res="21379.7" algo="Sum"/><pk mz="793.55347086" i="6860.59" sn="31.1837" a="334.424" fwhm="0.0541919" res="14643.4" algo="Sum"/><pk mz="793.66769697" i="658.37" sn="2.99402" a="35.2477" fwhm="0.0643345" res="12336.6" algo="Sum"/><pk mz="793.69399543" i="699.287" sn="3.18048" a="16.8961" fwhm="0.0333345" res="23810" algo="Sum"/><pk mz="794.05727757" i="3289.08" sn="15.0045" a="144.333" fwhm="0.0366126" res="21688.1" algo="Sum"/><pk mz="794.56271300" i="14189.7" sn="64.7673" a="648.997" fwhm="0.0464239" res="17115.4" algo="Sum"/><pk mz="794.59695732" i="14396.1" sn="65.7204" a="610.202" fwhm="0.0468298" res="16967.7" algo="Sum"/><pk mz="794.79107040" i="509.485" sn="2.32729" a="26.238" fwhm="0.150991" res="5263.82" algo="Sum"/><pk mz="795.06452878" i="5783.78" sn="26.43" a="272.27" fwhm="0.0361635" res="21985.3" algo="Sum"/><pk mz="795.56966286" i="9555.08" sn="43.726" a="490.747" fwhm="0.0508478" res="15646.1" algo="Sum"/><pk mz="795.59869615" i="8425.03" sn="38.5599" a="333.912" fwhm="0.0424259" res="18752.7" algo="Sum"/><pk mz="796.07127168" i="3675.02" sn="16.8322" a="191.305" fwhm="0.0400066" res="19898.5" algo="Sum"/><pk mz="796.41585450" i="603.241" sn="2.77242" a="27.2553" fwhm="0.0596794" res="13344.9" algo="Sum"/><pk mz="796.52207834" i="59603.8" sn="274.042" a="2789.67" fwhm="0.0368162" res="21635.1" algo="Sum"/><pk mz="796.60959185" i="8353.74" sn="38.4173" a="364.735" fwhm="0.0465536" res="17111.7" algo="Sum"/><pk mz="796.80160766" i="539.823" sn="2.4827" a="23.2578" fwhm="0.0612329" res="13012.6" algo="Sum"/><pk mz="797.07674838" i="1612.53" sn="7.4167" a="87.441" fwhm="0.0529556" res="15051.8" algo="Sum"/><pk mz="797.15346622" i="832.042" sn="3.82802" a="40.9771" fwhm="0.0739949" res="10773.1" algo="Sum"/><pk mz="797.52520905" i="28623.9" sn="131.983" a="1245.78" fwhm="0.0396417" res="20118.4" algo="Sum"/><pk mz="797.73255557" i="562.388" sn="2.59368" a="23.9076" fwhm="0.032528" res="24524.5" algo="Sum"/><pk mz="797.77842554" i="464.449" sn="2.14199" a="15.3826" fwhm="0.0388529" res="20533.3" algo="Sum"/><pk mz="798.08795828" i="940.713" sn="4.34395" a="57.5936" fwhm="0.062721" res="12724.4" algo="Sum"/><pk mz="798.15455592" i="642.119" sn="2.96531" a="29.5296" fwhm="0.0603481" res="13225.8" algo="Sum"/><pk mz="798.41166269" i="590.891" sn="2.74077" a="32.8586" fwhm="0.0597822" res="13355.3" algo="Sum"/><pk mz="798.53459071" i="24566.2" sn="113.944" a="1381.3" fwhm="0.050308" res="15872.9" algo="Sum"/><pk mz="798.77723368" i="513.837" sn="2.38391" a="29.2202" fwhm="0.0573536" res="13927.2" algo="Sum"/><pk mz="799.07009931" i="746.724" sn="3.46636" a="40.0653" fwhm="0.0615611" res="12980.1" algo="Sum"/><pk mz="799.15684660" i="593.852" sn="2.75749" a="24.5925" fwhm="0.0490598" res="16289.4" algo="Sum"/><pk mz="799.54168840" i="10430.1" sn="48.5815" a="693.777" fwhm="0.0582425" res="13727.8" algo="Sum"/><pk mz="799.66324914" i="4414.41" sn="20.5629" a="255.977" fwhm="0.0448926" res="17812.8" algo="Sum"/><pk mz="800.07017002" i="692.47" sn="3.23043" a="45.7603" fwhm="0.0597949" res="13380.2" algo="Sum"/><pk mz="800.15797139" i="539.351" sn="2.51855" a="26.0709" fwhm="0.0488442" res="16381.8" algo="Sum"/><pk mz="800.41183516" i="473.898" sn="2.21824" a="26.1231" fwhm="0.0654911" res="12221.7" algo="Sum"/><pk mz="800.57100120" i="7223.11" sn="33.8682" a="587.289" fwhm="0.073546" res="10885.3" algo="Sum"/><pk mz="800.66510105" i="2854.09" sn="13.3824" a="150.343" fwhm="0.0626869" res="12772.5" algo="Sum"/><pk mz="801.04599759" i="666.331" sn="3.12951" a="40.678" fwhm="0.0699844" res="11446.1" algo="Sum"/><pk mz="801.57538279" i="4075.56" sn="19.1741" a="281.626" fwhm="0.0834638" res="9603.87" algo="Sum"/><pk mz="801.67859217" i="6232.91" sn="29.3237" a="295.087" fwhm="0.0415343" res="19301.6" algo="Sum"/><pk mz="802.04870077" i="849.349" sn="3.99805" a="45.4413" fwhm="0.0593159" res="13521.7" algo="Sum"/><pk mz="802.53620684" i="5932.92" sn="27.9913" a="325.378" fwhm="0.0567247" res="14147.9" algo="Sum"/><pk mz="802.58623150" i="6111.09" sn="28.832" a="318.177" fwhm="0.0552035" res="14538.7" algo="Sum"/><pk mz="802.68222481" i="3434.31" sn="16.2046" a="175.482" fwhm="0.0501519" res="16005" algo="Sum"/><pk mz="803.05366353" i="1153.04" sn="5.44932" a="63.4024" fwhm="0.0537288" res="14946.4" algo="Sum"/><pk mz="803.54412517" i="4249.27" sn="20.0963" a="239.554" fwhm="0.0599977" res="13392.9" algo="Sum"/><pk mz="803.58755669" i="3823.47" sn="18.083" a="234.262" fwhm="0.0611745" res="13136" algo="Sum"/><pk mz="803.68304896" i="1516.95" sn="7.17678" a="72.899" fwhm="0.0535881" res="14997.4" algo="Sum"/><pk mz="804.05919166" i="1085.17" sn="5.13645" a="58.9522" fwhm="0.0493174" res="16303.8" algo="Sum"/><pk mz="804.54677606" i="96387.9" sn="456.767" a="3659.25" fwhm="0.032278" res="24925.6" algo="Sum"/><pk mz="805.05302514" i="1996.58" sn="9.47619" a="90.8974" fwhm="0.0393991" res="20433.3" algo="Sum"/><pk mz="805.55010604" i="48105.3" sn="228.569" a="2043.41" fwhm="0.0356183" res="22616.2" algo="Sum"/><pk mz="805.76090540" i="498.13" sn="2.36882" a="14.4706" fwhm="0.036428" res="22119.3" algo="Sum"/><pk mz="806.05834877" i="1953.88" sn="9.31372" a="93.2381" fwhm="0.0447639" res="18006.9" algo="Sum"/><pk mz="806.44304750" i="569.086" sn="2.71748" a="21.5984" fwhm="0.0545632" res="14780" algo="Sum"/><pk mz="806.56251678" i="121380" sn="579.81" a="4562.33" fwhm="0.0315042" res="25601.8" algo="Sum"/><pk mz="807.06521947" i="4173.56" sn="20.0339" a="213.388" fwhm="0.0385278" res="20947.6" algo="Sum"/><pk mz="807.56643782" i="58456" sn="280.768" a="2389.75" fwhm="0.0348819" res="23151.4" algo="Sum"/><pk mz="807.62705560" i="6917.53" sn="33.2341" a="270.518" fwhm="0.0404304" res="19975.7" algo="Sum"/><pk mz="807.75807669" i="601.766" sn="2.89278" a="16.7008" fwhm="0.0360317" res="22418" algo="Sum"/><pk mz="808.07320969" i="3246.6" sn="15.6368" a="140.841" fwhm="0.0505543" res="15984.3" algo="Sum"/><pk mz="808.43928071" i="625.643" sn="3.01408" a="25.1543" fwhm="0.0560708" res="14418.2" algo="Sum"/><pk mz="808.57788251" i="197754" sn="953.262" a="6748.91" fwhm="0.0285165" res="28354.7" algo="Sum"/><pk mz="809.08191521" i="2736.28" sn="13.221" a="146.639" fwhm="0.0541645" res="14937.5" algo="Sum"/><pk mz="809.58139231" i="89221.6" sn="431.608" a="3396.6" fwhm="0.0329556" res="24565.8" algo="Sum"/><pk mz="809.64363653" i="12190" sn="58.984" a="512.291" fwhm="0.0478172" res="16932.1" algo="Sum"/><pk mz="810.08916777" i="1534.67" sn="7.4287" a="100.13" fwhm="0.0659098" res="12290.9" algo="Sum"/><pk mz="810.59374707" i="108745" sn="527.477" a="3997.19" fwhm="0.0331866" res="24425.3" algo="Sum"/><pk mz="810.75905142" i="834.147" sn="4.04718" a="28.5392" fwhm="0.0331853" res="24431.3" algo="Sum"/><pk mz="811.09533130" i="712.448" sn="3.4581" a="61.3761" fwhm="0.11113" res="7298.6" algo="Sum"/><pk mz="811.16606812" i="540.801" sn="2.626" a="10.9047" fwhm="0.0224661" res="36106.2" algo="Sum"/><pk mz="811.18430194" i="551.679" sn="2.67926" a="18.0164" fwhm="0.0505498" res="16047.2" algo="Sum"/><pk mz="811.59814190" i="49357.7" sn="240.212" a="1976.8" fwhm="0.0356417" res="22771" algo="Sum"/><pk mz="811.66241782" i="14524" sn="70.6872" a="628.055" fwhm="0.0450495" res="18017.1" algo="Sum"/><pk mz="812.07553276" i="576.609" sn="2.80935" a="33.4899" fwhm="0.0844257" res="9618.82" algo="Sum"/><pk mz="812.53826476" i="6676.8" sn="32.6257" a="361.614" fwhm="0.0574084" res="14153.7" algo="Sum"/><pk mz="812.60762023" i="31499.5" sn="153.927" a="1418.73" fwhm="0.0394827" res="20581.4" algo="Sum"/><pk mz="812.66471316" i="8151.03" sn="39.8394" a="318.312" fwhm="0.0422586" res="19230.8" algo="Sum"/><pk mz="813.05792435" i="647.113" sn="3.1638" a="36.285" fwhm="0.0551126" res="14752.7" algo="Sum"/><pk mz="813.08128695" i="577.231" sn="2.82217" a="28.9163" fwhm="0.0621058" res="13091.9" algo="Sum"/><pk mz="813.17011516" i="470.348" sn="2.29981" a="17.4392" fwhm="0.0493474" res="16478.5" algo="Sum"/><pk mz="813.54335937" i="3934.68" sn="19.3187" a="211.247" fwhm="0.0601688" res="13521" algo="Sum"/><pk mz="813.61237848" i="13642" sn="66.992" a="584.602" fwhm="0.0417667" res="19479.9" algo="Sum"/><pk mz="813.67877957" i="23568.6" sn="115.738" a="991.533" fwhm="0.0372595" res="21838.2" algo="Sum"/><pk mz="814.05182524" i="597.724" sn="2.93679" a="33.1379" fwhm="0.0586563" res="13878.3" algo="Sum"/><pk mz="814.09117932" i="556.98" sn="2.73692" a="30.2186" fwhm="0.0660762" res="12320.5" algo="Sum"/><pk mz="814.38463587" i="504.406" sn="2.48433" a="26.4514" fwhm="0.0655772" res="12418.7" algo="Sum"/><pk mz="814.56124614" i="6926.36" sn="34.1471" a="385.589" fwhm="0.060208" res="13529.1" algo="Sum"/><pk mz="814.62161307" i="6627.4" sn="32.6732" a="293.979" fwhm="0.0620183" res="13135.2" algo="Sum"/><pk mz="814.68220751" i="12290" sn="60.5899" a="533.04" fwhm="0.0403393" res="20195.7" algo="Sum"/><pk mz="815.05405464" i="941.233" sn="4.64739" a="43.818" fwhm="0.0545582" res="14939.2" algo="Sum"/><pk mz="815.56029986" i="4996.55" sn="24.7698" a="326.846" fwhm="0.0662453" res="12311.2" algo="Sum"/><pk mz="815.62614505" i="3133.74" sn="15.5351" a="123.517" fwhm="0.0563197" res="14482.1" algo="Sum"/><pk mz="815.69320622" i="12451.9" sn="61.7289" a="545.483" fwhm="0.03987" res="20458.8" algo="Sum"/><pk mz="816.05926395" i="874.245" sn="4.34174" a="46.7452" fwhm="0.0616327" res="13240.7" algo="Sum"/><pk mz="816.57876766" i="11991.9" sn="59.6108" a="645.361" fwhm="0.047786" res="17088.3" algo="Sum"/><pk mz="816.69695982" i="5879.87" sn="29.2297" a="295.337" fwhm="0.0417978" res="19539.2" algo="Sum"/><pk mz="817.05979336" i="900.929" sn="4.48253" a="63.2243" fwhm="0.0648428" res="12600.6" algo="Sum"/><pk mz="817.58237039" i="7079.39" sn="35.2752" a="456.247" fwhm="0.0532709" res="15347.6" algo="Sum"/><pk mz="817.70005832" i="2019.24" sn="10.0639" a="106.439" fwhm="0.0606109" res="13491" algo="Sum"/><pk mz="818.06512762" i="944.857" sn="4.71153" a="75.3838" fwhm="0.0562858" res="14534.1" algo="Sum"/><pk mz="818.59113415" i="9181.91" sn="45.8375" a="410.404" fwhm="0.051639" res="15852.2" algo="Sum"/><pk mz="818.69705844" i="1126.74" sn="5.62645" a="61.9631" fwhm="0.0729776" res="11218.5" algo="Sum"/><pk mz="818.75726982" i="594.463" sn="2.96856" a="9.2052" fwhm="0.0169283" res="48366.1" algo="Sum"/><pk mz="818.77476311" i="545.501" sn="2.72414" a="18.1907" fwhm="0.0462758" res="17693.4" algo="Sum"/><pk mz="819.06555582" i="2065.64" sn="10.3186" a="109.446" fwhm="0.0405247" res="20211.5" algo="Sum"/><pk mz="819.59305993" i="5155.98" sn="25.8107" a="204.63" fwhm="0.0433303" res="18915" algo="Sum"/><pk mz="820.07313668" i="1764.13" sn="8.86742" a="114.002" fwhm="0.0487611" res="16818.2" algo="Sum"/><pk mz="820.52548602" i="21337.9" sn="107.483" a="1156.81" fwhm="0.047945" res="17113.9" algo="Sum"/><pk mz="820.75213581" i="521.255" sn="2.62735" a="14.0409" fwhm="0.0338979" res="24212.5" algo="Sum"/><pk mz="820.77686204" i="501.539" sn="2.52824" a="17.8185" fwhm="0.0451981" res="18159.5" algo="Sum"/><pk mz="821.08132792" i="1824.02" sn="9.21993" a="81.5984" fwhm="0.0516703" res="15890.8" algo="Sum"/><pk mz="821.52868947" i="10937.1" sn="55.3684" a="564.178" fwhm="0.0503483" res="16316.9" algo="Sum"/><pk mz="821.62633505" i="3274.86" sn="16.5851" a="192.101" fwhm="0.0630865" res="13023.8" algo="Sum"/><pk mz="822.09249961" i="1158.12" sn="5.90546" a="49.7955" fwhm="0.0451413" res="18211.5" algo="Sum"/><pk mz="822.54273962" i="17531.6" sn="89.4424" a="1179.99" fwhm="0.0602496" res="13652.3" algo="Sum"/><pk mz="822.62781288" i="3770.55" sn="19.2438" a="187.528" fwhm="0.0510496" res="16114.3" algo="Sum"/><pk mz="822.75823306" i="510.389" sn="2.6062" a="16.7693" fwhm="0.0643895" res="12777.8" algo="Sum"/><pk mz="823.12426663" i="785.176" sn="4.02181" a="42.2118" fwhm="0.0474272" res="17355.5" algo="Sum"/><pk mz="823.54808929" i="8748.23" sn="44.8601" a="623.433" fwhm="0.0636872" res="12931.1" algo="Sum"/><pk mz="823.65617161" i="3596.73" sn="18.452" a="199.059" fwhm="0.0649953" res="12672.6" algo="Sum"/><pk mz="824.07311475" i="480.533" sn="2.47809" a="31.8845" fwhm="0.0543704" res="15156.7" algo="Sum"/><pk mz="824.55334348" i="33780.6" sn="174.578" a="1689.3" fwhm="0.0416623" res="19791.4" algo="Sum"/><pk mz="824.65374460" i="3062.02" sn="15.8311" a="159.202" fwhm="0.0625945" res="13174.5" algo="Sum"/><pk mz="825.55682505" i="16677.4" sn="86.6634" a="797.284" fwhm="0.0446099" res="18506.1" algo="Sum"/><pk mz="826.05625954" i="462.469" sn="2.40691" a="34.1891" fwhm="0.0788926" res="10470.6" algo="Sum"/><pk mz="826.56180928" i="10400.3" sn="54.4651" a="733.085" fwhm="0.0666782" res="12396.3" algo="Sum"/><pk mz="827.05864294" i="620.55" sn="3.25156" a="43.4727" fwhm="0.0549226" res="15058.6" algo="Sum"/><pk mz="827.57395273" i="4692.93" sn="24.6852" a="423.381" fwhm="0.0818585" res="10109.8" algo="Sum"/><pk mz="827.69072107" i="1388.93" sn="7.30769" a="76.2632" fwhm="0.0603121" res="13723.5" algo="Sum"/><pk mz="828.06258984" i="562.579" sn="2.96125" a="16.7391" fwhm="0.043715" res="18942.3" algo="Sum"/><pk mz="828.54636728" i="40635" sn="215.274" a="1895.56" fwhm="0.0370649" res="22353.9" algo="Sum"/><pk mz="828.69187451" i="1218.35" sn="6.45482" a="57.3477" fwhm="0.0592074" res="13996.4" algo="Sum"/><pk mz="828.80168242" i="508.985" sn="2.69661" a="17.9754" fwhm="0.0542697" res="15271.9" algo="Sum"/><pk mz="829.07045490" i="599.271" sn="3.17683" a="47.4176" fwhm="0.0860814" res="9631.24" algo="Sum"/><pk mz="829.54979133" i="20863.8" sn="111.017" a="926.83" fwhm="0.0391186" res="21206" algo="Sum"/><pk mz="829.67154993" i="1320.55" sn="7.02673" a="47.9419" fwhm="0.0511224" res="16229.1" algo="Sum"/><pk mz="830.06700903" i="548.173" sn="2.92002" a="24.4107" fwhm="0.0667562" res="12434.3" algo="Sum"/><pk mz="830.55941487" i="22889.1" sn="122.437" a="1052.33" fwhm="0.0401215" res="20701.1" algo="Sum"/><pk mz="831.06581083" i="773.465" sn="4.14314" a="42.5503" fwhm="0.0541877" res="15336.8" algo="Sum"/><pk mz="831.56473484" i="11195.4" sn="60.0484" a="538.323" fwhm="0.044216" res="18806.9" algo="Sum"/><pk mz="832.07208875" i="752.542" sn="4.04027" a="34.8759" fwhm="0.0493103" res="16874.2" algo="Sum"/><pk mz="832.57764870" i="64955.6" sn="349.17" a="2730.41" fwhm="0.034976" res="23804.3" algo="Sum"/><pk mz="832.79434442" i="466.926" sn="2.51096" a="13.1572" fwhm="0.0330383" res="25207" algo="Sum"/><pk mz="833.08115148" i="884.812" sn="4.76247" a="38.2969" fwhm="0.0569796" res="14620.7" algo="Sum"/><pk mz="833.58116824" i="32523.5" sn="175.217" a="1406.22" fwhm="0.037741" res="22086.9" algo="Sum"/><pk mz="833.64448878" i="7808.87" sn="42.0776" a="321.074" fwhm="0.0460943" res="18085.6" algo="Sum"/><pk mz="834.09002365" i="655.512" sn="3.53708" a="40.884" fwhm="0.0668331" res="12480.2" algo="Sum"/><pk mz="834.59281471" i="41563.3" sn="224.453" a="1717.93" fwhm="0.0380945" res="21908.5" algo="Sum"/><pk mz="835.10703192" i="491.545" sn="2.65796" a="26.2363" fwhm="0.0652691" res="12794.8" algo="Sum"/><pk mz="835.59771372" i="19373.8" sn="104.85" a="822.52" fwhm="0.0399731" res="20904" algo="Sum"/><pk mz="835.66051011" i="11525.2" sn="62.3892" a="533.055" fwhm="0.0439723" res="19004.2" algo="Sum"/><pk mz="836.53298616" i="3818.14" sn="20.7359" a="208.542" fwhm="0.0626092" res="13361.2" algo="Sum"/><pk mz="836.60566005" i="11079.6" sn="60.1883" a="533.763" fwhm="0.0445471" res="18780.3" algo="Sum"/><pk mz="836.66403635" i="6479.08" sn="35.2052" a="282.616" fwhm="0.0499783" res="16740.5" algo="Sum"/><pk mz="837.54124675" i="2274.72" sn="12.4328" a="139.472" fwhm="0.0742622" res="11278.2" algo="Sum"/><pk mz="837.61166414" i="4905.44" sn="26.8193" a="252.578" fwhm="0.0540706" res="15491.1" algo="Sum"/><pk mz="837.67409743" i="6081.01" sn="33.2547" a="279.745" fwhm="0.0456033" res="18368.7" algo="Sum"/><pk mz="838.51055275" i="5076.68" sn="27.882" a="227.147" fwhm="0.047514" res="17647.7" algo="Sum"/><pk mz="838.55076802" i="5551.45" sn="30.4948" a="267.48" fwhm="0.0557458" res="15042.4" algo="Sum"/><pk mz="838.62311869" i="3965.06" sn="21.787" a="195.004" fwhm="0.0633507" res="13237.8" algo="Sum"/><pk mz="838.67794626" i="3300.6" sn="18.1399" a="147.666" fwhm="0.0528409" res="15871.7" algo="Sum"/><pk mz="839.51495724" i="2609.88" sn="14.4318" a="102.812" fwhm="0.0442332" res="18979.3" algo="Sum"/><pk mz="839.55525737" i="3203.6" sn="17.7179" a="170.849" fwhm="0.0692779" res="12118.7" algo="Sum"/><pk mz="839.62846544" i="2534.04" sn="14.0187" a="134.326" fwhm="0.0704567" res="11916.9" algo="Sum"/><pk mz="839.68291316" i="1488.7" sn="8.23713" a="78.2351" fwhm="0.0536839" res="15641.2" algo="Sum"/><pk mz="840.51625788" i="3144.74" sn="17.4722" a="158.353" fwhm="0.0519383" res="16183" algo="Sum"/><pk mz="840.56927433" i="4563.5" sn="25.3605" a="261.371" fwhm="0.0750407" res="11201.5" algo="Sum"/><pk mz="840.69162178" i="911.589" sn="5.06749" a="28.9625" fwhm="0.0340388" res="24698" algo="Sum"/><pk mz="841.57554761" i="2917.06" sn="16.3306" a="180.27" fwhm="0.0862285" res="9759.83" algo="Sum"/><pk mz="841.69825573" i="716.886" sn="4.01431" a="26.6743" fwhm="0.0514916" res="16346.3" algo="Sum"/><pk mz="842.53192792" i="2157.12" sn="12.1335" a="95.8456" fwhm="0.0533242" res="15800.2" algo="Sum"/><pk mz="842.59072780" i="3648.78" sn="20.5254" a="242.424" fwhm="0.0783027" res="10760.7" algo="Sum"/><pk mz="842.70577052" i="700.982" sn="3.94415" a="38.7643" fwhm="0.0558333" res="15093.3" algo="Sum"/><pk mz="843.59803826" i="2436.03" sn="13.806" a="199.435" fwhm="0.0960887" res="8779.37" algo="Sum"/><pk mz="844.52962899" i="11187.8" sn="63.6312" a="711.829" fwhm="0.0633809" res="13324.7" algo="Sum"/><pk mz="845.53262456" i="5986.69" sn="34.2212" a="394.226" fwhm="0.0645637" res="13096.1" algo="Sum"/><pk mz="846.54304715" i="6656.1" sn="38.167" a="468.525" fwhm="0.0630498" res="13426.6" algo="Sum"/><pk mz="846.62123830" i="2119.39" sn="12.1529" a="104.729" fwhm="0.0563899" res="15013.7" algo="Sum"/><pk mz="847.55060481" i="3740.42" sn="21.5382" a="265.77" fwhm="0.071143" res="11913.3" algo="Sum"/><pk mz="848.55129740" i="17158.1" sn="99.1328" a="1075.61" fwhm="0.0549329" res="15447" algo="Sum"/><pk mz="848.64512485" i="1990.37" sn="11.503" a="86.6741" fwhm="0.0445496" res="19049.4" algo="Sum"/><pk mz="849.55417981" i="8859.1" sn="51.3516" a="538.494" fwhm="0.0582783" res="14577.5" algo="Sum"/><pk mz="850.56410847" i="8080.14" sn="47.0194" a="646.17" fwhm="0.076215" res="11160.1" algo="Sum"/><pk mz="851.57291931" i="3890.06" sn="22.753" a="261.786" fwhm="0.0834371" res="10206.2" algo="Sum"/><pk mz="851.62406267" i="3110.66" sn="18.1979" a="141.719" fwhm="0.0584344" res="14574" algo="Sum"/><pk mz="852.54665000" i="2731.52" sn="16.0726" a="201.055" fwhm="0.0796984" res="10697.2" algo="Sum"/><pk mz="852.72514412" i="721.206" sn="4.2466" a="28.1645" fwhm="0.0558733" res="15261.8" algo="Sum"/><pk mz="853.54706989" i="1648.48" sn="9.74253" a="79.5162" fwhm="0.0547759" res="15582.5" algo="Sum"/><pk mz="853.56984584" i="1615.97" sn="9.55125" a="86.465" fwhm="0.0749" res="11396.1" algo="Sum"/><pk mz="853.64712152" i="1729.94" sn="10.2281" a="108.862" fwhm="0.0716773" res="11909.6" algo="Sum"/><pk mz="854.55963322" i="4226.61" sn="25.1476" a="269.148" fwhm="0.0611245" res="13980.6" algo="Sum"/><pk mz="855.19481505" i="466.502" sn="2.78355" a="28.0075" fwhm="0.0698769" res="12238.6" algo="Sum"/><pk mz="855.56659645" i="2441.71" sn="14.5895" a="173.956" fwhm="0.0874085" res="9788.14" algo="Sum"/><pk mz="856.57667694" i="15501.4" sn="93.1754" a="731.617" fwhm="0.0416688" res="20556.8" algo="Sum"/><pk mz="857.58199480" i="9652.39" sn="58.2603" a="504.645" fwhm="0.043927" res="19522.9" algo="Sum"/><pk mz="858.58804967" i="7337.03" sn="44.5704" a="405.667" fwhm="0.0467862" res="18351.3" algo="Sum"/><pk mz="859.59392988" i="3882.34" sn="23.7096" a="231.091" fwhm="0.0548122" res="15682.5" algo="Sum"/><pk mz="860.53223334" i="2951.18" sn="18.1209" a="171.492" fwhm="0.0679401" res="12666" algo="Sum"/><pk mz="860.60412690" i="3370.85" sn="20.6978" a="196.009" fwhm="0.0678344" res="12686.8" algo="Sum"/><pk mz="861.53686734" i="1895.8" sn="11.689" a="127.765" fwhm="0.0767376" res="11227.1" algo="Sum"/><pk mz="861.60737209" i="1960.49" sn="12.0879" a="118.529" fwhm="0.0749907" res="11489.5" algo="Sum"/><pk mz="862.54006676" i="2538.4" sn="15.688" a="222.875" fwhm="0.0989938" res="8713.07" algo="Sum"/><pk mz="862.61689919" i="1675.07" sn="10.3528" a="90.5051" fwhm="0.0650446" res="13261.9" algo="Sum"/><pk mz="863.55055187" i="1410.29" sn="8.74645" a="129.754" fwhm="0.118702" res="7274.97" algo="Sum"/><pk mz="863.61230636" i="1286.67" sn="7.98118" a="66.1478" fwhm="0.0708582" res="12187.9" algo="Sum"/><pk mz="864.52317230" i="2617.6" sn="16.2765" a="130.11" fwhm="0.055647" res="15535.8" algo="Sum"/><pk mz="864.55879643" i="2718.91" sn="16.9084" a="130.077" fwhm="0.0643497" res="13435.3" algo="Sum"/><pk mz="865.52288084" i="1534.74" sn="9.56727" a="82.2029" fwhm="0.0544344" res="15900.3" algo="Sum"/><pk mz="865.56351547" i="1664.13" sn="10.3747" a="106.493" fwhm="0.080746" res="10719.6" algo="Sum"/><pk mz="865.62867306" i="1142.69" sn="7.12532" a="58.1607" fwhm="0.0648322" res="13351.8" algo="Sum"/><pk mz="866.53429415" i="3406.87" sn="21.3067" a="197.068" fwhm="0.0568041" res="15254.8" algo="Sum"/><pk mz="867.53930984" i="1937.59" sn="12.1811" a="118.476" fwhm="0.073475" res="11807.3" algo="Sum"/><pk mz="867.59293743" i="1366.34" sn="8.59159" a="99.5091" fwhm="0.0755571" res="11482.6" algo="Sum"/><pk mz="867.69739527" i="849.82" sn="5.34587" a="51.9654" fwhm="0.063775" res="13605.6" algo="Sum"/><pk mz="868.53974191" i="2419.2" sn="15.2762" a="187.171" fwhm="0.0799334" res="10865.8" algo="Sum"/><pk mz="868.60009435" i="1372.5" sn="8.66876" a="36.5961" fwhm="0.034872" res="24908.2" algo="Sum"/><pk mz="868.69214009" i="812.992" sn="5.13661" a="40.9827" fwhm="0.0572744" res="15167.2" algo="Sum"/><pk mz="869.54002881" i="1317.91" sn="8.37194" a="95.8191" fwhm="0.0792817" res="10967.7" algo="Sum"/><pk mz="869.60360237" i="1220.93" sn="7.75781" a="61.6335" fwhm="0.0662319" res="13129.7" algo="Sum"/><pk mz="869.70582609" i="763.16" sn="4.85066" a="27.7891" fwhm="0.0523411" res="16616.1" algo="Sum"/><pk mz="870.55116713" i="2368.86" sn="15.1505" a="203.109" fwhm="0.0908892" res="9578.16" algo="Sum"/><pk mz="870.69706406" i="737.108" sn="4.71592" a="28.2672" fwhm="0.0527175" res="16516.3" algo="Sum"/><pk mz="871.17640193" i="617.607" sn="3.95678" a="42.6456" fwhm="0.0627093" res="13892.3" algo="Sum"/><pk mz="871.56602310" i="1638.8" sn="10.5378" a="95.2038" fwhm="0.0600201" res="14521.2" algo="Sum"/><pk mz="871.61743945" i="1474.38" sn="9.48178" a="69.0094" fwhm="0.0607484" res="14348" algo="Sum"/><pk mz="871.70764104" i="584.865" sn="3.76199" a="18.7995" fwhm="0.046579" res="18714.6" algo="Sum"/><pk mz="872.17450081" i="485.653" sn="3.12837" a="45.3671" fwhm="0.0724639" res="12036" algo="Sum"/><pk mz="872.55607212" i="5471.5" sn="35.3422" a="459.735" fwhm="0.0712418" res="12247.8" algo="Sum"/><pk mz="873.17506417" i="518.507" sn="3.35614" a="29.5623" fwhm="0.0597464" res="14614.7" algo="Sum"/><pk mz="873.57069398" i="3112.51" sn="20.192" a="275.728" fwhm="0.0947545" res="9219.3" algo="Sum"/><pk mz="874.56046582" i="3224.57" sn="21.0032" a="201.741" fwhm="0.0761737" res="11481.1" algo="Sum"/><pk mz="874.65155690" i="1281.86" sn="8.34938" a="68.3621" fwhm="0.063779" res="13713.8" algo="Sum"/><pk mz="874.72230283" i="1013.33" sn="6.60032" a="51.8942" fwhm="0.0582731" res="15010.7" algo="Sum"/><pk mz="875.57049370" i="1887.52" sn="12.3473" a="126.288" fwhm="0.0828293" res="10570.8" algo="Sum"/><pk mz="875.72255096" i="713.694" sn="4.66868" a="39.2368" fwhm="0.0546297" res="16030.1" algo="Sum"/><pk mz="876.56531161" i="4094.83" sn="26.8784" a="310.533" fwhm="0.0580838" res="15091.4" algo="Sum"/><pk mz="876.67768102" i="1482.9" sn="9.73372" a="71.9632" fwhm="0.0624872" res="14029.7" algo="Sum"/><pk mz="877.57173413" i="2293.25" sn="15.0926" a="118.611" fwhm="0.0643527" res="13636.9" algo="Sum"/><pk mz="877.62142799" i="1179.1" sn="7.7602" a="49.6087" fwhm="0.0584213" res="15022.3" algo="Sum"/><pk mz="877.67772331" i="958.335" sn="6.30838" a="48.3502" fwhm="0.0701076" res="12519" algo="Sum"/><pk mz="878.55230471" i="1820.03" sn="12.0173" a="150.849" fwhm="0.0961293" res="9139.28" algo="Sum"/><pk mz="878.63214780" i="949.491" sn="6.2705" a="41.1485" fwhm="0.0584547" res="15031" algo="Sum"/><pk mz="878.69124788" i="1057" sn="6.98179" a="73.557" fwhm="0.0659975" res="13314" algo="Sum"/><pk mz="879.55895671" i="1186.4" sn="7.85785" a="73.731" fwhm="0.0846147" res="10394.9" algo="Sum"/><pk mz="879.65547443" i="911.111" sn="6.03623" a="45.9667" fwhm="0.0701863" res="12533.2" algo="Sum"/><pk mz="880.56272811" i="1902.34" sn="12.6358" a="133.715" fwhm="0.0795785" res="11065.3" algo="Sum"/><pk mz="880.63759676" i="777.563" sn="5.16582" a="30.6227" fwhm="0.052669" res="16720.2" algo="Sum"/><pk mz="880.66492010" i="767.367" sn="5.09855" a="30.801" fwhm="0.0320452" res="27482" algo="Sum"/><pk mz="880.70559154" i="612.189" sn="4.06812" a="13.1424" fwhm="0.0234095" res="37621.7" algo="Sum"/><pk mz="881.57394666" i="1194.86" sn="7.95909" a="89.166" fwhm="0.0920413" res="9578.03" algo="Sum"/><pk mz="881.67538856" i="1301.41" sn="8.672" a="84.4854" fwhm="0.0591689" res="14901" algo="Sum"/><pk mz="881.74802550" i="561.275" sn="3.74112" a="29.2352" fwhm="0.049284" res="17891.2" algo="Sum"/><pk mz="882.51368762" i="1052.62" sn="7.04466" a="53.7666" fwhm="0.0565177" res="15614.8" algo="Sum"/><pk mz="882.58542965" i="1346.38" sn="9.01284" a="122.894" fwhm="0.134577" res="6558.2" algo="Sum"/><pk mz="882.67724244" i="1015.4" sn="6.79955" a="65.9639" fwhm="0.0634662" res="13907.8" algo="Sum"/><pk mz="883.52191800" i="711.395" sn="4.77957" a="36.2898" fwhm="0.0573902" res="15395" algo="Sum"/><pk mz="883.59327784" i="1063.93" sn="7.15006" a="60.4554" fwhm="0.0710428" res="12437.5" algo="Sum"/><pk mz="883.69176697" i="1548.51" sn="10.4081" a="101.39" fwhm="0.0596293" res="14819.8" algo="Sum"/><pk mz="884.59769702" i="1433.52" sn="9.69541" a="86.4596" fwhm="0.0765739" res="11552.2" algo="Sum"/><pk mz="884.65229012" i="796.556" sn="5.38776" a="9.18543" fwhm="0.0117951" res="75001.4" algo="Sum"/><pk mz="884.69429937" i="1081.03" sn="7.31263" a="67.5818" fwhm="0.0726903" res="12170.7" algo="Sum"/><pk mz="885.54568936" i="1093.8" sn="7.42922" a="76.5948" fwhm="0.0736891" res="12017.3" algo="Sum"/><pk mz="885.60484675" i="1229.36" sn="8.35099" a="74.2083" fwhm="0.0812691" res="10897.2" algo="Sum"/><pk mz="885.70603201" i="958.019" sn="6.50914" a="61.0825" fwhm="0.0668976" res="13239.7" algo="Sum"/><pk mz="886.54720182" i="1434.11" sn="9.79335" a="129.891" fwhm="0.101795" res="8709.17" algo="Sum"/><pk mz="886.61079239" i="1208.45" sn="8.25359" a="72.1823" fwhm="0.0765597" res="11580.6" algo="Sum"/><pk mz="886.68307018" i="639.832" sn="4.37107" a="15.1749" fwhm="0.0331872" res="26717.6" algo="Sum"/><pk mz="886.70886230" i="714.318" sn="4.88016" a="34.4737" fwhm="0.0607158" res="14604.3" algo="Sum"/><pk mz="887.58144150" i="1128.33" sn="7.73239" a="36.6165" fwhm="0.046704" res="19004.4" algo="Sum"/><pk mz="887.61223037" i="1049.59" sn="7.19338" a="67.6151" fwhm="0.0601437" res="14758.2" algo="Sum"/><pk mz="887.70800543" i="509.62" sn="3.49367" a="38.4831" fwhm="0.0918596" res="9663.74" algo="Sum"/><pk mz="888.56321814" i="2012.38" sn="13.8598" a="113.237" fwhm="0.0847109" res="10489.4" algo="Sum"/><pk mz="889.56931461" i="1328.57" sn="9.18305" a="84.4577" fwhm="0.0782006" res="11375.5" algo="Sum"/><pk mz="890.53944946" i="1665.02" sn="11.5582" a="90.1846" fwhm="0.0608874" res="14626" algo="Sum"/><pk mz="891.54603657" i="1032.02" sn="7.18447" a="55.6019" fwhm="0.0632132" res="14103.8" algo="Sum"/><pk mz="891.57766234" i="970.248" sn="6.75447" a="38.8201" fwhm="0.0471071" res="18926.6" algo="Sum"/><pk mz="891.69838095" i="1258.26" sn="8.7595" a="84.1816" fwhm="0.0546075" res="16329.2" algo="Sum"/><pk mz="892.54704660" i="2015.96" sn="14.0686" a="144.385" fwhm="0.0829473" res="10760.4" algo="Sum"/><pk mz="892.70285449" i="961.641" sn="6.71258" a="65.1375" fwhm="0.0616319" res="14484.4" algo="Sum"/><pk mz="893.55559396" i="1143.24" sn="8.02212" a="85.1689" fwhm="0.0879997" res="10154.1" algo="Sum"/><pk mz="893.61184886" i="965.793" sn="6.7777" a="31.9538" fwhm="0.0471604" res="18948.3" algo="Sum"/><pk mz="893.71437695" i="1591.88" sn="11.1746" a="102.015" fwhm="0.0600251" res="14889" algo="Sum"/><pk mz="894.54500607" i="1304.26" sn="9.19564" a="68.9029" fwhm="0.0623272" res="14352.4" algo="Sum"/><pk mz="894.61890857" i="809.196" sn="5.70646" a="43.8092" fwhm="0.12707" res="7040.34" algo="Sum"/><pk mz="894.71443031" i="1087.13" sn="7.66856" a="68.3255" fwhm="0.0722685" res="12380.4" algo="Sum"/><pk mz="895.54804160" i="777.367" sn="5.50376" a="35.4844" fwhm="0.0578651" res="15476.5" algo="Sum"/><pk mz="895.63221330" i="995.278" sn="7.04824" a="76.1658" fwhm="0.0885041" res="10119.7" algo="Sum"/><pk mz="895.72433438" i="1021.32" sn="7.23506" a="59.1031" fwhm="0.0610316" res="14676.4" algo="Sum"/><pk mz="896.47168191" i="597.255" sn="4.24758" a="30.9551" fwhm="0.0506428" res="17701.8" algo="Sum"/><pk mz="896.54635170" i="1587.31" sn="11.2914" a="99.6049" fwhm="0.0782802" res="11453" algo="Sum"/><pk mz="896.64674677" i="954.059" sn="6.78891" a="56.6447" fwhm="0.0636943" res="14077.3" algo="Sum"/><pk mz="896.72403704" i="686.56" sn="4.88677" a="33.1668" fwhm="0.0649584" res="13804.6" algo="Sum"/><pk mz="897.54563782" i="971.322" sn="6.94205" a="53.6943" fwhm="0.0547956" res="16379.9" algo="Sum"/><pk mz="897.62750313" i="1720.56" sn="12.3006" a="175.953" fwhm="0.0994563" res="9025.35" algo="Sum"/><pk mz="897.73147858" i="642.261" sn="4.59339" a="29.1853" fwhm="0.0465238" res="19296.2" algo="Sum"/><pk mz="898.47615239" i="568.463" sn="4.08729" a="34.4745" fwhm="0.0552651" res="16257.6" algo="Sum"/><pk mz="898.56013699" i="1180.51" sn="8.49045" a="65.311" fwhm="0.0717692" res="12520.1" algo="Sum"/><pk mz="898.65369788" i="1393.99" sn="10.0289" a="154.816" fwhm="0.129357" res="6947.1" algo="Sum"/><pk mz="899.66409593" i="1417.76" sn="10.2636" a="65.7177" fwhm="0.0650649" res="13827.2" algo="Sum"/><pk mz="900.56773287" i="1729.22" sn="12.5885" a="121.954" fwhm="0.0746665" res="12061.2" algo="Sum"/><pk mz="900.67291477" i="1255.68" sn="9.14352" a="92.6737" fwhm="0.0737883" res="12206.2" algo="Sum"/><pk mz="901.57474589" i="1146.81" sn="8.38391" a="68.4996" fwhm="0.0724178" res="12449.6" algo="Sum"/><pk mz="901.63740036" i="943.281" sn="6.89693" a="47.3674" fwhm="0.0537517" res="16774.1" algo="Sum"/><pk mz="901.68067176" i="963.461" sn="7.04551" a="61.7639" fwhm="0.0684073" res="13181.1" algo="Sum"/><pk mz="902.57494602" i="1087.79" sn="7.98696" a="93.3871" fwhm="0.108504" res="8318.39" algo="Sum"/><pk mz="902.69053972" i="784.072" sn="5.75908" a="34.9347" fwhm="0.054905" res="16441" algo="Sum"/><pk mz="903.58166529" i="836.445" sn="6.17041" a="39.7618" fwhm="0.0652061" res="13857.3" algo="Sum"/><pk mz="903.60771224" i="788.068" sn="5.81401" a="18.4528" fwhm="0.0315282" res="28660.3" algo="Sum"/><pk mz="903.64722291" i="955.911" sn="7.0525" a="54.3668" fwhm="0.0652203" res="13855.3" algo="Sum"/><pk mz="904.55866840" i="870.508" sn="6.44617" a="28.4406" fwhm="0.0474482" res="19064.1" algo="Sum"/><pk mz="904.57817938" i="886.154" sn="6.5625" a="42.091" fwhm="0.046696" res="19371.6" algo="Sum"/><pk mz="904.62256002" i="710.564" sn="5.26269" a="8.52722" fwhm="0.0120614" res="75001.4" algo="Sum"/><pk mz="904.65337532" i="800" sn="5.92521" a="33.6388" fwhm="0.0588184" res="15380.4" algo="Sum"/><pk mz="905.58433374" i="712.365" sn="5.29026" a="24.0884" fwhm="0.0415411" res="21799.7" algo="Sum"/><pk mz="905.67705299" i="1530.28" sn="11.3643" a="82.1216" fwhm="0.0599202" res="15114.7" algo="Sum"/><pk mz="906.50231199" i="905.737" sn="6.74979" a="49.1669" fwhm="0.0645881" res="14035.1" algo="Sum"/><pk mz="906.57931507" i="837.54" sn="6.24167" a="70.6981" fwhm="0.124691" res="7270.61" algo="Sum"/><pk mz="906.68211170" i="1080.81" sn="8.05458" a="79.357" fwhm="0.0720939" res="12576.4" algo="Sum"/><pk mz="907.51585265" i="702.172" sn="5.25451" a="46.2467" fwhm="0.0609592" res="14887.3" algo="Sum"/><pk mz="907.58187454" i="615.286" sn="4.60432" a="32.5612" fwhm="0.0653505" res="13887.9" algo="Sum"/><pk mz="907.69358144" i="4080.43" sn="30.538" a="205.391" fwhm="0.0478638" res="18964.1" algo="Sum"/><pk mz="908.51612872" i="914.006" sn="6.86223" a="50.822" fwhm="0.0550592" res="16500.7" algo="Sum"/><pk mz="908.59754570" i="707.68" sn="5.31325" a="19.6445" fwhm="0.0356657" res="25475.4" algo="Sum"/><pk mz="908.62414939" i="672.256" sn="5.04763" a="15.5829" fwhm="0.0237775" res="38213.7" algo="Sum"/><pk mz="908.69754465" i="2516.84" sn="18.902" a="154.381" fwhm="0.0522743" res="17383.3" algo="Sum"/><pk mz="909.54184560" i="1314.93" sn="9.90246" a="94.0576" fwhm="0.066717" res="13632.8" algo="Sum"/><pk mz="909.70756252" i="5109.09" sn="38.495" a="264.375" fwhm="0.0458106" res="19858" algo="Sum"/><pk mz="910.54160380" i="1182.66" sn="8.93476" a="95.5864" fwhm="0.0737168" res="12351.9" algo="Sum"/><pk mz="910.62449991" i="687.182" sn="5.19284" a="15.4367" fwhm="0.0442109" res="20597.3" algo="Sum"/><pk mz="910.63527812" i="675.883" sn="5.10761" a="11.838" fwhm="0.0178529" res="51007.7" algo="Sum"/><pk mz="910.71184849" i="2880.62" sn="21.7734" a="161.078" fwhm="0.0481628" res="18909" algo="Sum"/><pk mz="911.55265220" i="698.821" sn="5.2946" a="40.3796" fwhm="0.0725281" res="12568.3" algo="Sum"/><pk mz="911.64131574" i="753.284" sn="5.70864" a="54.1124" fwhm="0.101221" res="9006.48" algo="Sum"/><pk mz="911.72045543" i="2573.31" sn="19.5064" a="151.569" fwhm="0.0500746" res="18207.2" algo="Sum"/><pk mz="912.55647659" i="1087.65" sn="8.27614" a="40.0484" fwhm="0.053615" res="17020.5" algo="Sum"/><pk mz="912.63413110" i="748.893" sn="5.69985" a="26.5662" fwhm="0.044535" res="20492.5" algo="Sum"/><pk mz="912.72425504" i="1277.4" sn="9.7251" a="81.7146" fwhm="0.0633289" res="14412.5" algo="Sum"/><pk mz="913.61920016" i="1480.83" sn="11.3098" a="102.598" fwhm="0.0802457" res="11385.3" algo="Sum"/><pk mz="913.72084895" i="712.102" sn="5.4404" a="54.0481" fwhm="0.0820133" res="11141.1" algo="Sum"/><pk mz="914.55131278" i="800.829" sn="6.14799" a="48.1058" fwhm="0.0645883" res="14159.7" algo="Sum"/><pk mz="914.62072378" i="1189.86" sn="9.13673" a="80.8462" fwhm="0.0682739" res="13396.3" algo="Sum"/><pk mz="914.72060959" i="471.383" sn="3.6208" a="27.1061" fwhm="0.0602389" res="15184.9" algo="Sum"/><pk mz="915.63509136" i="847.283" sn="6.53873" a="62.7913" fwhm="0.0949577" res="9642.56" algo="Sum"/><pk mz="915.69657605" i="678.247" sn="5.23516" a="15.8036" fwhm="0.0238699" res="38362" algo="Sum"/><pk mz="916.53084074" i="1192.85" sn="9.24155" a="99.4437" fwhm="0.0675605" res="13566.1" algo="Sum"/><pk mz="916.61457745" i="689.194" sn="5.34091" a="27.3027" fwhm="0.0477638" res="19190.6" algo="Sum"/><pk mz="916.65471930" i="671.23" sn="5.20228" a="25.7276" fwhm="0.0537354" res="17058.7" algo="Sum"/><pk mz="916.69058101" i="604.744" sn="4.68756" a="13.5109" fwhm="0.0288817" res="31739.4" algo="Sum"/><pk mz="916.70858598" i="568.394" sn="4.40605" a="22.5558" fwhm="0.0464234" res="19746.7" algo="Sum"/><pk mz="917.54400155" i="666.27" sn="5.18045" a="25.9254" fwhm="0.0537613" res="17067" algo="Sum"/><pk mz="917.57937039" i="648.007" sn="5.0387" a="17.5667" fwhm="0.0358417" res="25600.9" algo="Sum"/><pk mz="917.61178270" i="646.48" sn="5.02721" a="14.3006" fwhm="0.0238947" res="38402.2" algo="Sum"/><pk mz="917.63690104" i="637.531" sn="4.95799" a="18.0965" fwhm="0.0358427" res="25601.8" algo="Sum"/><pk mz="917.65798933" i="658.685" sn="5.12278" a="17.7253" fwhm="0.0358433" res="25601.9" algo="Sum"/><pk mz="917.72202943" i="677.226" sn="5.26812" a="50.7807" fwhm="0.0880137" res="10427" algo="Sum"/><pk mz="918.54196656" i="837.998" sn="6.54977" a="50.3157" fwhm="0.0647081" res="14195.2" algo="Sum"/><pk mz="918.57202453" i="743.557" sn="5.81223" a="34.0077" fwhm="0.0426734" res="21525.6" algo="Sum"/><pk mz="918.64843130" i="569.602" sn="4.45353" a="27.2416" fwhm="0.0728101" res="12617" algo="Sum"/><pk mz="918.67409804" i="598.587" sn="4.6804" a="16.2394" fwhm="0.032486" res="28279.1" algo="Sum"/><pk mz="918.72742345" i="605.806" sn="4.737" a="35.737" fwhm="0.0698379" res="13155.1" algo="Sum"/><pk mz="919.57142773" i="594.502" sn="4.66266" a="19.4188" fwhm="0.0478405" res="19221.6" algo="Sum"/><pk mz="919.65296494" i="898.938" sn="7.05223" a="60.8602" fwhm="0.0756613" res="12154.9" algo="Sum"/><pk mz="919.72859199" i="621.679" sn="4.87739" a="36.5862" fwhm="0.0647853" res="14196.6" algo="Sum"/><pk mz="920.59202483" i="874.057" sn="6.87943" a="45.7594" fwhm="0.065844" res="13981.4" algo="Sum"/><pk mz="920.65709629" i="764.81" sn="6.01966" a="48.9831" fwhm="0.0770873" res="11943" algo="Sum"/><pk mz="920.70989661" i="476.431" sn="3.74989" a="2.8506" fwhm="0.0122759" res="75001.4" algo="Sum"/><pk mz="920.72918167" i="545.338" sn="4.29224" a="25.5047" fwhm="0.0537627" res="17125.8" algo="Sum"/><pk mz="921.60546134" i="708.008" sn="5.58962" a="21.6189" fwhm="0.0393991" res="23391.6" algo="Sum"/><pk mz="921.67206316" i="2750.75" sn="21.7168" a="161.509" fwhm="0.0501192" res="18389.6" algo="Sum"/><pk mz="922.48174019" i="539.465" sn="4.27237" a="31.1932" fwhm="0.0569535" res="16197.1" algo="Sum"/><pk mz="922.57433878" i="659.271" sn="5.22119" a="27.9369" fwhm="0.0598979" res="15402.5" algo="Sum"/><pk mz="922.59751859" i="665.001" sn="5.26657" a="14.4093" fwhm="0.0239596" res="38506.4" algo="Sum"/><pk mz="922.67494485" i="1916.98" sn="15.1819" a="120.603" fwhm="0.0555633" res="16605.8" algo="Sum"/><pk mz="923.56151588" i="502.643" sn="3.99505" a="21.9751" fwhm="0.0495598" res="18635.3" algo="Sum"/><pk mz="923.68186919" i="3875.53" sn="30.8058" a="272.369" fwhm="0.0557892" res="16556.6" algo="Sum"/><pk mz="924.49435911" i="603.94" sn="4.82002" a="31.9536" fwhm="0.053773" res="17192.5" algo="Sum"/><pk mz="924.56698099" i="797.801" sn="6.36721" a="53.9655" fwhm="0.0714391" res="12942" algo="Sum"/><pk mz="924.60821540" i="651.612" sn="5.20101" a="14.691" fwhm="0.0239857" res="38548.4" algo="Sum"/><pk mz="924.68619996" i="2423.09" sn="19.3446" a="156.369" fwhm="0.0571743" res="16173.1" algo="Sum"/><pk mz="925.52538017" i="528.285" sn="4.23583" a="34.0418" fwhm="0.0833367" res="11105.9" algo="Sum"/><pk mz="925.57938276" i="585.48" sn="4.69524" a="25.5224" fwhm="0.0599957" res="15427.4" algo="Sum"/><pk mz="925.69183909" i="3586.03" sn="28.7676" a="244.982" fwhm="0.0563043" res="16440.9" algo="Sum"/><pk mz="926.53313605" i="629.948" sn="5.06596" a="44.3431" fwhm="0.0622272" res="14889.5" algo="Sum"/><pk mz="926.56450680" i="630.52" sn="5.07096" a="17.312" fwhm="0.0360167" res="25726" algo="Sum"/><pk mz="926.58663617" i="595.479" sn="4.78941" a="10.267" fwhm="0.0180085" res="51452.7" algo="Sum"/><pk mz="926.61289222" i="584.089" sn="4.69817" a="16.8509" fwhm="0.0360175" res="25726.8" algo="Sum"/><pk mz="926.69447562" i="2043.25" sn="16.4388" a="146.919" fwhm="0.0628629" res="14741.5" algo="Sum"/><pk mz="927.53855843" i="479.704" sn="3.8722" a="15.4895" fwhm="0.0375956" res="24671.5" algo="Sum"/><pk mz="927.57491401" i="546.175" sn="4.4091" a="18.5101" fwhm="0.0480482" res="19305.1" algo="Sum"/><pk mz="927.60254682" i="543.049" sn="4.38422" a="12.6608" fwhm="0.0240245" res="38610.7" algo="Sum"/><pk mz="927.69958637" i="1824.08" sn="14.7307" a="131.814" fwhm="0.0716447" res="12948.6" algo="Sum"/><pk mz="928.55425520" i="596.246" sn="4.82735" a="19.923" fwhm="0.0712285" res="13036.3" algo="Sum"/><pk mz="928.57757132" i="627.719" sn="5.08251" a="21.0582" fwhm="0.0420651" res="22074.8" algo="Sum"/><pk mz="928.70041011" i="1000.03" sn="8.10005" a="69.2011" fwhm="0.0702071" res="13228" algo="Sum"/><pk mz="929.60498475" i="943.329" sn="7.66835" a="50.2366" fwhm="0.0699398" res="13291.5" algo="Sum"/><pk mz="929.68719290" i="737.019" sn="5.99284" a="66.1968" fwhm="0.0864789" res="10750.5" algo="Sum"/><pk mz="930.53105113" i="565.669" sn="4.61918" a="38.2883" fwhm="0.0731433" res="12722" algo="Sum"/><pk mz="930.61143039" i="701.959" sn="5.73354" a="47.4101" fwhm="0.0654863" res="14210.8" algo="Sum"/><pk mz="930.68632748" i="563.155" sn="4.60088" a="26.4059" fwhm="0.0655913" res="14189.2" algo="Sum"/><pk mz="931.52278825" i="742.428" sn="6.0919" a="40.3827" fwhm="0.0613019" res="15195.7" algo="Sum"/><pk mz="931.59651605" i="576.023" sn="4.72751" a="37.6191" fwhm="0.0686173" res="13576.7" algo="Sum"/><pk mz="931.63779565" i="556.237" sn="4.56574" a="12.7111" fwhm="0.0240767" res="38694.5" algo="Sum"/><pk mz="931.69085777" i="941.508" sn="7.72934" a="55.6724" fwhm="0.0693843" res="13428" algo="Sum"/><pk mz="932.51781652" i="673.399" sn="5.55443" a="53.1918" fwhm="0.08661" res="10766.9" algo="Sum"/><pk mz="932.59079919" i="563.843" sn="4.6518" a="17.4721" fwhm="0.0481779" res="19357.2" algo="Sum"/><pk mz="932.61441314" i="526.376" sn="4.34288" a="20.3224" fwhm="0.0419205" res="22247.2" algo="Sum"/><pk mz="932.69578222" i="714.984" sn="5.89999" a="48.8396" fwhm="0.0810293" res="11510.6" algo="Sum"/><pk mz="933.62484392" i="539.424" sn="4.47254" a="26.2546" fwhm="0.0662811" res="14085.8" algo="Sum"/><pk mz="933.70682458" i="1356.65" sn="11.2513" a="73.6678" fwhm="0.0596985" res="15640.4" algo="Sum"/><pk mz="934.53236542" i="607.528" sn="5.05583" a="44.88" fwhm="0.0750725" res="12448.4" algo="Sum"/><pk mz="934.60540735" i="560.739" sn="4.66726" a="22.9989" fwhm="0.0585733" res="15956.2" algo="Sum"/><pk mz="934.63957243" i="483.176" sn="4.02212" a="11.0576" fwhm="0.0241155" res="38756.8" algo="Sum"/><pk mz="934.71155941" i="951.553" sn="7.92257" a="68.4789" fwhm="0.0683897" res="13667.4" algo="Sum"/><pk mz="935.65186397" i="918.57" sn="7.68424" a="49.9048" fwhm="0.0678797" res="13784" algo="Sum"/><pk mz="935.72106696" i="1496.81" sn="12.5227" a="92.4863" fwhm="0.061217" res="15285.3" algo="Sum"/><pk mz="936.54600525" i="553.208" sn="4.64502" a="17.7926" fwhm="0.04828" res="19398.2" algo="Sum"/><pk mz="936.57332631" i="539.904" sn="4.53371" a="21.3862" fwhm="0.0543161" res="17243" algo="Sum"/><pk mz="936.65001074" i="706.663" sn="5.935" a="45.0937" fwhm="0.066848" res="14011.6" algo="Sum"/><pk mz="936.72532574" i="1005.15" sn="8.44185" a="62.0068" fwhm="0.0596944" res="15692" algo="Sum"/><pk mz="937.66486129" i="3171.13" sn="26.7692" a="183.041" fwhm="0.054974" res="17056.5" algo="Sum"/><pk mz="938.55024097" i="467.825" sn="3.9637" a="21.2839" fwhm="0.0604145" res="15535.2" algo="Sum"/><pk mz="938.58551202" i="518.49" sn="4.39296" a="14.2422" fwhm="0.0362495" res="25892.4" algo="Sum"/><pk mz="938.66937958" i="2078.33" sn="17.6088" a="132.771" fwhm="0.0569616" res="16479" algo="Sum"/><pk mz="938.73120646" i="669.154" sn="5.67008" a="33.8331" fwhm="0.0574793" res="16331.6" algo="Sum"/><pk mz="939.67813385" i="3116.25" sn="26.5214" a="211.726" fwhm="0.0596667" res="15748.8" algo="Sum"/><pk mz="940.54307232" i="558.012" sn="4.76622" a="35.1224" fwhm="0.080232" res="11722.8" algo="Sum"/><pk mz="940.57837618" i="547.655" sn="4.67775" a="15.7075" fwhm="0.036288" res="25919.8" algo="Sum"/><pk mz="940.60385292" i="545.419" sn="4.65885" a="9.55101" fwhm="0.0181442" res="51840.4" algo="Sum"/><pk mz="940.68093478" i="1881.73" sn="16.0769" a="146.691" fwhm="0.0638397" res="14735" algo="Sum"/><pk mz="941.68749623" i="1744.3" sn="14.984" a="108.217" fwhm="0.0797139" res="11813.3" algo="Sum"/><pk mz="942.55083049" i="464.387" sn="4.00219" a="28.5544" fwhm="0.0791214" res="11912.7" algo="Sum"/><pk mz="942.58100124" i="476.548" sn="4.10727" a="13.3331" fwhm="0.0363266" res="25947.4" algo="Sum"/><pk mz="942.63366753" i="557.257" sn="4.80354" a="14.6816" fwhm="0.0363273" res="25948.3" algo="Sum"/><pk mz="942.68834822" i="1014.54" sn="8.74661" a="58.3548" fwhm="0.0738701" res="12761.4" algo="Sum"/><pk mz="942.72743107" i="987.591" sn="8.51512" a="52.9941" fwhm="0.0567855" res="16601.5" algo="Sum"/><pk mz="943.63946356" i="517.092" sn="4.47577" a="20.9733" fwhm="0.0742028" res="12717" algo="Sum"/><pk mz="943.69055301" i="829.225" sn="7.17849" a="39.5964" fwhm="0.0666374" res="14161.6" algo="Sum"/><pk mz="943.74911950" i="1428.76" sn="12.3706" a="79.57" fwhm="0.0682282" res="13832.3" algo="Sum"/><pk mz="944.55546880" i="667.391" sn="5.80611" a="34.4591" fwhm="0.073457" res="12858.6" algo="Sum"/><pk mz="944.63155695" i="548.602" sn="4.77365" a="14.447" fwhm="0.0300524" res="31432.8" algo="Sum"/><pk mz="944.66094720" i="514.108" sn="4.47392" a="9.1379" fwhm="0.0327143" res="28876.1" algo="Sum"/><pk mz="944.69355776" i="576.02" sn="5.01306" a="23.2636" fwhm="0.0545506" res="17317.8" algo="Sum"/><pk mz="944.75111570" i="882.708" sn="7.68347" a="60.8333" fwhm="0.0838287" res="11270" algo="Sum"/><pk mz="945.55958486" i="494.391" sn="4.31664" a="21.5388" fwhm="0.0515995" res="18325" algo="Sum"/><pk mz="945.58859411" i="527.333" sn="4.60459" a="11.7696" fwhm="0.0242563" res="38983.3" algo="Sum"/><pk mz="945.61707668" i="550.308" sn="4.80559" a="18.5442" fwhm="0.0485133" res="19491.9" algo="Sum"/><pk mz="945.67914877" i="842.194" sn="7.35587" a="39.3573" fwhm="0.0530328" res="17832" algo="Sum"/><pk mz="946.59472621" i="482.023" sn="4.22943" a="13.8897" fwhm="0.0364036" res="26002.8" algo="Sum"/><pk mz="946.63117231" i="501.602" sn="4.4017" a="14.4984" fwhm="0.0556403" res="17013.4" algo="Sum"/><pk mz="946.67414579" i="656.691" sn="5.76339" a="40.5872" fwhm="0.0637909" res="14840.3" algo="Sum"/><pk mz="947.68578904" i="1488.53" sn="13.1174" a="89.0797" fwhm="0.0542634" res="17464.5" algo="Sum"/><pk mz="948.69029412" i="990.909" sn="8.77411" a="69.5984" fwhm="0.0595306" res="15936.2" algo="Sum"/><pk mz="949.69875034" i="1768.4" sn="15.7184" a="102.979" fwhm="0.0567907" res="16722.8" algo="Sum"/><pk mz="950.69927569" i="1061.56" sn="9.48294" a="83.1476" fwhm="0.0680844" res="13963.5" algo="Sum"/><pk mz="951.70713577" i="1352.41" sn="12.1293" a="87.9903" fwhm="0.0750713" res="12677.4" algo="Sum"/><pk mz="952.63560472" i="547.72" sn="4.93182" a="25.77" fwhm="0.0599872" res="15880.6" algo="Sum"/><pk mz="952.71198655" i="817.569" sn="7.36219" a="71.684" fwhm="0.0775525" res="12284.7" algo="Sum"/><pk mz="953.64974459" i="1467.26" sn="13.2652" a="101.051" fwhm="0.0787425" res="12111" algo="Sum"/><pk mz="953.70217994" i="1248.18" sn="11.2847" a="70.7913" fwhm="0.0530149" res="17989.3" algo="Sum"/><pk mz="954.65217147" i="1010.59" sn="9.17767" a="70.8329" fwhm="0.0817758" res="11674" algo="Sum"/><pk mz="954.69097573" i="808.148" sn="7.33934" a="32.7429" fwhm="0.0593655" res="16081.6" algo="Sum"/><pk mz="955.56908617" i="493.312" sn="4.49709" a="28.4968" fwhm="0.0764144" res="12505.1" algo="Sum"/><pk mz="955.67324643" i="1655.56" sn="15.0925" a="108.289" fwhm="0.0738646" res="12938.2" algo="Sum"/><pk mz="956.56974843" i="485.946" sn="4.45194" a="30.1588" fwhm="0.0817581" res="11700" algo="Sum"/><pk mz="956.67264403" i="1066.87" sn="9.77583" a="48.1523" fwhm="0.0604346" res="15829.9" algo="Sum"/><pk mz="957.71062666" i="1315.93" sn="12.1153" a="111.761" fwhm="0.0846345" res="11315.8" algo="Sum"/><pk mz="958.71710485" i="811.222" sn="7.50802" a="38.3096" fwhm="0.0528644" res="18135.4" algo="Sum"/><pk mz="959.72208126" i="860.13" sn="7.99901" a="54.7629" fwhm="0.0617582" res="15540" algo="Sum"/><pk mz="960.72799906" i="519.874" sn="4.86611" a="32.356" fwhm="0.0779134" res="12330.7" algo="Sum"/><pk mz="961.66131970" i="740.279" sn="6.97351" a="51.3087" fwhm="0.0833292" res="11540.5" algo="Sum"/><pk mz="962.67140993" i="570.234" sn="5.40711" a="37.6789" fwhm="0.0851327" res="11307.9" algo="Sum"/><pk mz="963.58403958" i="883.589" sn="8.44408" a="54.2322" fwhm="0.0676182" res="14250.4" algo="Sum"/><pk mz="963.68096946" i="1504.34" sn="14.3801" a="114.469" fwhm="0.063219" res="15243.5" algo="Sum"/><pk mz="964.58093150" i="635.596" sn="6.11392" a="42.3353" fwhm="0.0764745" res="12613.1" algo="Sum"/><pk mz="964.68229692" i="1064.82" sn="10.2447" a="78.3545" fwhm="0.0679096" res="14205.4" algo="Sum"/><pk mz="965.69118311" i="1557.07" sn="15.0881" a="112.888" fwhm="0.0668699" res="14441.4" algo="Sum"/><pk mz="966.69717910" i="1086.52" sn="10.5803" a="75.5975" fwhm="0.0667345" res="14485.7" algo="Sum"/><pk mz="967.70462595" i="1076.92" sn="10.5451" a="55.134" fwhm="0.0706314" res="13700.8" algo="Sum"/><pk mz="968.70734462" i="696.069" sn="6.84618" a="55.7004" fwhm="0.0895025" res="10823.2" algo="Sum"/><pk mz="969.69764875" i="831.845" sn="8.24171" a="60.1688" fwhm="0.0794071" res="12211.7" algo="Sum"/><pk mz="970.69411833" i="593.56" sn="5.91159" a="32.1357" fwhm="0.0629744" res="15414.1" algo="Sum"/><pk mz="971.70676561" i="1745.44" sn="17.5099" a="102.168" fwhm="0.066928" res="14518.7" algo="Sum"/><pk mz="972.70932873" i="1202.56" sn="12.1177" a="78.557" fwhm="0.0684055" res="14219.8" algo="Sum"/><pk mz="973.71446756" i="1118.91" sn="11.3337" a="69.5337" fwhm="0.0690149" res="14108.8" algo="Sum"/><pk mz="974.71874002" i="629.89" sn="6.40781" a="34.1124" fwhm="0.0610336" res="15970.2" algo="Sum"/><pk mz="975.72137100" i="504.116" sn="5.16072" a="39.0776" fwhm="0.0742878" res="13134.3" algo="Sum"/><pk mz="977.65981271" i="608.939" sn="6.32273" a="30.1256" fwhm="0.0588702" res="16607.1" algo="Sum"/><pk mz="978.64729544" i="533.314" sn="5.58466" a="24.4467" fwhm="0.0678966" res="14413.8" algo="Sum"/><pk mz="979.66952078" i="927.011" sn="9.78867" a="68.1955" fwhm="0.0820866" res="11934.6" algo="Sum"/><pk mz="980.67243628" i="685.394" sn="7.29405" a="36.6365" fwhm="0.0737091" res="13304.6" algo="Sum"/><pk mz="981.68365412" i="931.138" sn="9.97621" a="36.7518" fwhm="0.0556086" res="17653.4" algo="Sum"/><pk mz="982.69160582" i="593.565" sn="6.40178" a="20.0663" fwhm="0.0494552" res="19870.4" algo="Sum"/><pk mz="983.71073743" i="677.055" sn="7.34284" a="31.9428" fwhm="0.061851" res="15904.5" algo="Sum"/><pk mz="985.68420425" i="555.707" sn="6.10922" a="18.6251" fwhm="0.0433392" res="22743.5" algo="Sum"/><pk mz="985.71928594" i="517.943" sn="5.69436" a="22.7788" fwhm="0.0560989" res="17571.1" algo="Sum"/><pk mz="987.68398284" i="900.856" sn="10.0753" a="55.4505" fwhm="0.0762632" res="12951" algo="Sum"/><pk mz="988.68943697" i="624.083" sn="7.03618" a="50.7296" fwhm="0.0737194" res="13411.5" algo="Sum"/><pk mz="989.69663736" i="685.55" sn="7.77449" a="57.192" fwhm="0.0827632" res="11958.2" algo="Sum"/><pk mz="995.68557972" i="556.737" sn="6.61204" a="36.7078" fwhm="0.0894304" res="11133.6" algo="Sum"/><pk mz="997.71839284" i="748.249" sn="9.02859" a="51.8851" fwhm="0.0649144" res="15369.7" algo="Sum"/><pk mz="998.72271441" i="498.661" sn="6.0544" a="26.1649" fwhm="0.0642916" res="15534.3" algo="Sum"/><pk mz="999.72816682" i="587.874" sn="7.18166" a="39.0733" fwhm="0.0723073" res="13826.1" algo="Sum"/><pk mz="1051.79358142" i="3504.46" sn="60.865" a="199.885" fwhm="0.0480235" res="21901.7" algo="Sum"/><pk mz="1052.79757285" i="2314.58" sn="40.4486" a="134.322" fwhm="0.0486028" res="21661.2" algo="Sum"/><pk mz="1053.79660291" i="1199.84" sn="21.0823" a="82.1292" fwhm="0.0531488" res="19827.3" algo="Sum"/><pk mz="1054.79870627" i="494.847" sn="8.75736" a="29.8238" fwhm="0.0577691" res="18258.9" algo="Sum"/><pk mz="1067.77739444" i="1327.81" sn="25.5" a="89.4226" fwhm="0.0596183" res="17910.2" algo="Sum"/><pk mz="1068.78088206" i="904.064" sn="17.4207" a="60.6049" fwhm="0.0601973" res="17754.6" algo="Sum"/><pk mz="1069.78033432" i="513.203" sn="9.94691" a="37.7806" fwhm="0.0619786" res="17260.5" algo="Sum"/><pk mz="1083.76552959" i="472.016" sn="9.9049" a="30.2694" fwhm="0.0533445" res="20316.4" algo="Sum"/></ms_peaks><deconvolution_results/><annotation_list/><GMF_results/></ms_spectrum></DataAnalysis></analysis><checksums><DataAnalysis_checksum>048270fb7350c8ef950f24868c90bfb6</DataAnalysis_checksum></checksums></root>
