# Supplementary material for: Diagnosing Impaired Glucose Tolerance Using Direct Infusion Mass Spectrometry of Blood Plasma
Source: PLoS One. 2014 Sep 9;9(9):e105343. doi: 10.1371/journal.pone.0105343 (PMC4159123; doi:10.1371/journal.pone.0105343)
Supplement: Supporting Information S1 — Mass spectra of blood plasma metabolites obtained by direct infusion mass spectrometry (DIMS) of blood plasma samples from control subjects (n = 30) and patients with impaired glucose tolerance (n = 20). (ZIP) [file pone.0105343.s002.zip › Mass spectra/Sample 12.xml]

<root><fileinfo appname="Bruker Compass DataAnalysis" appversion="4.1.335.0" date="2014-06-18T11:08:28" type="DataAnalysisResults" typeversion="1.1" subtype="MS Spectrum"/><generalinfo organisation="" user="111" hostname="TRIFONOVA-PC" os="Windows 7"/><analysis name="C:\Users\Trifonova\Desktop\Mass spectra\Diabetes\Plasma Sample 30 ST PM 20022013.d\analysis.baf"><info><DateTime>2013-02-20T13:43:12+04:00</DateTime><method>Tune_pos_Standard.m</method><sample><![CDATA[Plasma Sample 30 ST PM 20022013]]></sample><comment><![CDATA[Sample 30*. Diabetes. Human blood plasma after protein precipitation 50 fold in MeOH with 0.1% FA
]]></comment><operator>BDAL@DE</operator><instrument>maXis impact</instrument><instrument_serial_number>282001.00069</instrument_serial_number></info><DataAnalysis version="DataAnalysis 4.1.335.0" DataAnalysisResults=""><DataAnalysis_processing_parameters><find_compounds_chromatogram detect_version="3" detect_areamode="1" detect_areathresholdabs="0" detect_areathresholdrel="0" detect_intensitymode="1" detect_intensitythresholdabs="3000" detect_intensitythresholdrel="3" detect_sensitivity="0.333333" detect_skimratio="0" detect_smoothingwidth="3" detect_averageno="5" detect_averagemode="0" add_uv_or_ms_spectra="0" spectrum_load_mode="0" background_subtraction_mode="2" MS_peaksensmode2="1" MS_pc12="0.4" MS_pc22="4" MS_peaksens12="99" MS_peaksens22="99" MS_areamode2="2" MS_areathresholdabs2="1000" MS_areathresholdrel2="10" MS_intensitymode2="0" MS_intensitythresholdabs2="1000" MS_intensitythresholdrel2="10" MS_basesmoothmode2="1" MS_basesmoothpts2="8" MS_basesmoothmin2="12" MS_basesmoothforce2="0.1" MS_startendslope2="10" MS_valleyfilterused2="1" MS_valleyfilter2="10" MS_noisecorr2="0" UV_peaksensmode2="1" UV_pc12="0.4" UV_pc22="4" UV_peaksens12="99.9" UV_peaksens22="100" UV_areamode2="0" UV_areathresholdabs2="5" UV_areathresholdrel2="1" UV_intensitymode2="1" UV_intensitythresholdabs2="1" UV_intensitythresholdrel2="0.01" UV_basesmoothmode2="1" UV_basesmoothpts2="8" UV_basesmoothmin2="12" UV_basesmoothforce2="1" UV_startendslope2="10" UV_valleyfilterused2="1" UV_valleyfilter2="10" UV_noisecorr2="0" detect_delcmpdsinrng="1"/><auto_ms_n use_retention_time_window="0" retention_time_window="1" rt_unit="min" minimum_intensity_positive="1000" minimum_intensity_negative="1000" create_max_number_compounds="100000" spectrum_load_mode="0" background_type="0" create_auto_ms_n_traces="0" create_detailed_traces="0" merge_positive_negative_compounds="0" detect_delcmpdsinrng="1" detect_keep_cmpds_detectedneutralloss="0" add_uv_spectra="0" create_individual_MSMS_cmpds="0" advanced_precursor_determination="0"/><dissect_params dissect_addsmoothing="0" dissect_allow_wider_peaks="0" dissect_resolving_power="1" dissect_deletepeaksinrange="1" dissect_fullrange="1" dissect_cutoff="0.1" dissect_sensitivity="0.333333" dissect_maxoverlap="5" dissect_smoothwidth="1" spectrum_load_mode="0" add_uv_spectra="0"/><find_all_compounds min_time_points="20" min_correlation="0.7" background_type="0" load_spec_type="2" additional_smoothing="1" proteomics="1" chrom_sn_threshold="3" chrom_smoothingwidth="10" detect_delcmpdsinrng="1" add_MSMS_spectra="1"/><ms_peak_finder ms_peak_finder_type="3" ms_manually_use_peak_finder="1"><ms_peak_finder_apex minimum_intensity="100" peak_width="0.05" relative_threshold_base_peak="0.1" signal_to_noise="10"/><ms_peak_finder_centroid peak_width="1" signal_to_noise="1" relative_threshold_base_peak="2" minimum_intensity="100" centroid_percentage="80"/><ms_peak_finder_snap minimum_intensity="0" relative_threshold_base_peak="0" signal_to_noise="2" maximum_charge="12" quality_factor_threshold="0.9" number_of_patterns="500000" building_block_1="C 4.9384 N 1.3577 O 1.4773 S 0.0417 H 7.7583" building_block_2="" use_snap_2="1" add_detailed_results="0"/><ms_peak_finder_sumpeak minimum_intensity="100" peak_width="5" use_datapoints="1" sum_width="2" relative_threshold_base_peak="0.1" signal_to_noise="1" baseline_type="1" baseline_flatness="1" same_sumwidth_as_acquisition="1" use_resolution="0" res="10000" instrument_sum_width="2" use_sum_of_intensities="0"/><ms_peak_finder_ftms signal_to_noise="4" relative_threshold_base_peak="0.01" minimum_intensity="100" centroid_percentage="80" use_centroid="0"/></ms_peak_finder><deconvolution clear_prev_results="1" create_neutral_spectrum="0" incl_shifted_spectra="0" ret_residuals="0" incl_comp_details="0" show_comp_details="0" substance_class="1" extend_evelope="0" extend_before="1" extend_after="1" auto_apply="0"><deconvolution_detailed perf_deconv="1" rel_isotop_deconv="0" resolve_isotop="1" exclude_itraq_ions="1" abund_cutoff="2" envelope_cutoff="75" high_mass="4000" low_mass="250" mw_agreement="0" maximum_charge="10" max_charge_isotop="5" min_charge="1" min_peaks="3" precursor_deconv="0" max_components="10" adduct_ion_name="+H" adduct_ion_mass="1.00728" apply_min_max_mass_boundaries="0"/><deconvolution_detailed perf_deconv="1" rel_isotop_deconv="0" resolve_isotop="1" exclude_itraq_ions="1" abund_cutoff="2" envelope_cutoff="75" high_mass="3000" low_mass="100" mw_agreement="5" maximum_charge="3" max_charge_isotop="0" min_charge="1" min_peaks="3" precursor_deconv="0" max_components="10" adduct_ion_name="+H" adduct_ion_mass="1.00728" apply_min_max_mass_boundaries="0"/><deconvolution_detailed perf_deconv="1" rel_isotop_deconv="0" resolve_isotop="1" exclude_itraq_ions="1" abund_cutoff="0.5" envelope_cutoff="75" high_mass="2000" low_mass="50" mw_agreement="5" maximum_charge="3" max_charge_isotop="4" min_charge="1" min_peaks="3" precursor_deconv="0" max_components="10" adduct_ion_name="+H" adduct_ion_mass="1.00728" apply_min_max_mass_boundaries="0"/><deconvolution_detailed perf_deconv="1" rel_isotop_deconv="1" resolve_isotop="0" exclude_itraq_ions="0" abund_cutoff="10" envelope_cutoff="75" high_mass="100000" low_mass="5000" mw_agreement="5" maximum_charge="100" max_charge_isotop="0" min_charge="1" min_peaks="3" precursor_deconv="0" max_components="10" adduct_ion_name="+H" adduct_ion_mass="1.00728" apply_min_max_mass_boundaries="1"/><max_entropy_deconvolution adduct_ion_name="-H" adduct_ion_mass="-1.00783" low_mass="5000" high_mass="100000" spacint_out="0" resolving_power="10000" peak_width="0.3" width="1" maxentx="0"/></deconvolution><mascot_export globalchargelimit_apply="1" globalchargelimit="1+, 2+ and 3+" prefer_fullscan_deconvolution_results="1" deconvolution_export_type="2" msmssignals="50" threshold="100" mssignals_deconv="2" mssignals_non_deconv="20" normalize_msms="0" single_charged="0"/><process_parameters baseline_flatness="0.8" baseline_addchild="1" baseline_disableoriginal="0" baseline_usesamecolor="1" smoothing_algorithm="1" smoothing_width="0.2" smoothing_cycles="1" smoothing_addchild="1" smoothing_disableoriginal="0" smoothing_usesamecolor="1"/><process_parameters baseline_flatness="0.8" baseline_addchild="1" baseline_disableoriginal="0" baseline_usesamecolor="1" smoothing_algorithm="1" smoothing_width="0.2" smoothing_cycles="1" smoothing_addchild="1" smoothing_disableoriginal="0" smoothing_usesamecolor="1"/><display_params mass_precision="4" time_precision="1" structure_size="30" chrom_peak_label="Index"/><calibration_params calibration_range="0.05" calibration_listname="Samples Recalibration Diabetes" calibration_listgroupname="ESI" calibration_fit_mode="2" calibration_intensitythreshold="1000"/><calibration_params calibration_range="0.05" calibration_listname="Lockmass 1222" calibration_listgroupname="ESI" calibration_intensitythreshold="1000" calibration_lockmassmode="0"/><library_search_params del_prev_res="1"><library_search_basic_params accept_score="50" allowmasses_above="0" allowmasses_below="0" desired_score="900" increasedepth="0" maxnr_spectra="10" match_all="0" sort_by="1" include_precursor_spectra="1" skip_low_frgamnet_spectra="1" min_effective_score="500" minmatch_score="250" min_score="400"/><library_search_basic_params add_int_range="5" extended="1" locnorm="0" root="0" hwfstp="50" hwscdp="7" intrangefac="1.9" locnormeqfac="1" locnormfac="2" locnormwin="25" masdisint="20" minsrcint="100" minspepresrc="15" threshfstp="40" maskadducts="0" maskprecursor="0"/><library_search_libraries_params add_unid="0" srcparallel="0" libraries="" librariey_unidentified=""/><library_search_match_params chrgdeconv="0" collenerg="0" fragampl="1" instrtp="2" ionmeth="1" isolwidth="0" msmsstg="2" ms_vs_msms="4" pkwidth="0" polarity="4" psd="0" precion="0" prodion="0" rgtgaspress="0" rgtion="0" refl="0" trgtgas="0" trgtgaspress="0" trapdrv="1"/><library_search_basic_params add_confirm_mode="0"/><library_search_basic_params accepted_deviation="1" apply_rt_match="0" match_columnname="1" max_deviation="5"/></library_search_params><masslist_layout layout_columntypes="1 2 6 5 3 11 4 " layout_columnwidth="30 60 45 48 45 30 48 "/><cmpdlist_layout layout_columntypes="14 20 1 23 12 26 31 6 52 " layout_columnwidth="23 55 49 60 50 37 272 61 0 "/><cmpdlist_layout layout_columntypes="24 1 2 3 5 18 18 40 7 9 8 " layout_columnwidth="-1 -1 -1 -1 -1 -1 -1 -1 -1 -1 -1 "/><cmpdlist_layout layout_columntypes="6 0 5 3 4 2 12 14 10 11 " layout_columnwidth="-1 -1 -1 -1 -1 -1 -1 -1 -1 -1 "/><cmpdlist_layout layout_columntypes="15 14 6 5 43 11 1 2 17 7 8 9 10 4 3 39 40 41 42 16 18 19 25 20 21 22 23 24 31 26 27 28 29 30 37 32 33 34 35 36 " layout_columnwidth="-1 -1 -1 -1 -1 -1 -1 -1 -1 -1 -1 -1 -1 -1 -1 -1 -1 -1 -1 -1 -1 -1 -1 -1 -1 -1 -1 -1 -1 -1 -1 -1 -1 -1 -1 -1 -1 -1 -1 -1 "/><exclusion_masses/><xml_export_parameters export_detailed_information="0" export_peptide_database_query_information="1"/><smf1D_params max_nr_formulae="500" z="1" rdb_min="0" rdb_max="80" tolerance_ppm="5" tolerance_abs="2" tolerance_ppm_MSn="5" tolerance_abs_MSn="2" use_rel_tolerance="1" use_rel_tolerance_MSn="0" lower_bound_formula="" upper_bound_formula="" electron_configuration="2" electron_configuration_MSn="0" sigma_limit="0.02" sigma_limit_MSn="0.05" HC_Ratio_min="0" HC_Ratio_max="3" filtering="1" patternsearch="0" validate_formulae="1" filter_by_elementratio="1" estimate_carbon_count="1" relative_threshold_base_peak="10" delete_previous_results="1" filter_criteriy="0" adducts_positive_mode="'M+H' " adducts_negative_mode="'M-H' " collect_adducts="0"/><smf3D_params tolerance_neutralloss="2" intensitythresholdabs2="100" intensity_threshold_abs_msms="100" auto_filter="0" nr_explained_peaks="5" highlight_unexplained_peaks="0"/><uv_parameters rt_offset="0"/><target_screening delta_rt="1.5" threshold_sigma="0.05" detection_tolerance="5" identification_tolerance="5" use_tolerance_ppm="0" compound_database="C:\BDALSystemData\BuildingBlocks\TargetScreeningDataBase.csv" use_sampleinfo_xml="0" rt_range_start="0" rt_range_end="0" additional_smoothing="0" create_chromatogram_time_slices="1" rt_window_halfwidth="45" enable_BPC="1" evaluate_qualifier_ions="1" qualifier_ion_intensity_threshold="0" group_id="':' " lc_method_id=":" ms_method_id=":" matrix_id=":" useDB="0" sortanalytes="4"/><automatic_calibration automatic_calibration="0/0" automatic_calibration_use_spectrum_type="0/0" automatic_calibration_retain_data="0/0" automatic_calibration_perform_lockmass="0/0"/><target_screening_scoring threshold1_qualityfactor="0.05" threshold1_massaccuracy="10" threshold1_retentiontime="20" threshold2_retentiontime="40" use_tolerance_ppm="0"/></DataAnalysis_processing_parameters><ms_spectrum info="+MS, 0.2-0.7min #12-41" msmsinfo="All MS" polarity="+" scanmode="fullscan" seq_nr_start="12" seq_nr_end="41" spec_index="0" spec_nrs="12/13/14/15/16/17/18/19/20/21/22/23/24/25/26/27/28/29/30/31/32/33/34/35/36/37/38/39/40/41" rt="0.447708" rt_unit="min"><ms_peaks><pk mz="80.94798445" i="1640.57" sn="476.504" a="9.07172" fwhm="0.0048115" res="16823.8" algo="Sum"/><pk mz="82.94480261" i="1409.17" sn="403.738" a="7.89604" fwhm="0.00503839" res="16462.6" algo="Sum"/><pk mz="84.04451438" i="1248.51" sn="354.475" a="7.13247" fwhm="0.00522651" res="16080.4" algo="Sum"/><pk mz="84.08094359" i="1092.74" sn="310.173" a="6.78738" fwhm="0.00539776" res="15577" algo="Sum"/><pk mz="84.95962737" i="13197.2" sn="3711.49" a="75.1027" fwhm="0.0052095" res="16308.6" algo="Sum"/><pk mz="86.09639091" i="4027.66" sn="1122.44" a="24.7675" fwhm="0.00538993" res="15973.6" algo="Sum"/><pk mz="88.07589306" i="567.73" sn="155.61" a="3.25758" fwhm="0.00500864" res="17584.8" algo="Sum"/><pk mz="88.95263014" i="704.744" sn="191.536" a="4.0237" fwhm="0.00521216" res="17066.4" algo="Sum"/><pk mz="90.05501107" i="1448.14" sn="391.031" a="8.26563" fwhm="0.00488285" res="18443.1" algo="Sum"/><pk mz="90.97656018" i="10832" sn="2907.86" a="60.6128" fwhm="0.00522701" res="17405.1" algo="Sum"/><pk mz="91.05438286" i="1359.69" sn="364.792" a="8.23283" fwhm="0.00542781" res="16775.5" algo="Sum"/><pk mz="93.05722094" i="5709.47" sn="1503.33" a="33.4083" fwhm="0.00549116" res="16946.7" algo="Sum"/><pk mz="93.06975604" i="754.663" sn="198.65" a="4.86073" fwhm="0.0058816" res="15823.9" algo="Sum"/><pk mz="94.06507730" i="11772.3" sn="3067.98" a="70.442" fwhm="0.00537381" res="17504.4" algo="Sum"/><pk mz="95.06829245" i="777.464" sn="200.459" a="6.30432" fwhm="0.00605312" res="15705.7" algo="Sum"/><pk mz="95.08562934" i="1707.8" sn="440.301" a="10.1204" fwhm="0.00551126" res="17253" algo="Sum"/><pk mz="96.07884221" i="861.651" sn="220" a="6.06363" fwhm="0.0063646" res="15095.8" algo="Sum"/><pk mz="96.92167321" i="29718.7" sn="7518.37" a="179.236" fwhm="0.0054663" res="17730.7" algo="Sum"/><pk mz="97.02837542" i="546.491" sn="138.238" a="3.64559" fwhm="0.00585212" res="16580" algo="Sum"/><pk mz="97.06491607" i="536.95" sn="135.817" a="3.3674" fwhm="0.00527519" res="18400.3" algo="Sum"/><pk mz="97.10129469" i="2630.52" sn="665.343" a="14.7831" fwhm="0.00520066" res="18671" algo="Sum"/><pk mz="98.91902898" i="13300.9" sn="3282.63" a="80.4088" fwhm="0.00555785" res="17798.1" algo="Sum"/><pk mz="98.99557325" i="1323.67" sn="326.237" a="8.10683" fwhm="0.00548815" res="18038.1" algo="Sum"/><pk mz="99.97999493" i="653.623" sn="159.352" a="4.22253" fwhm="0.00576656" res="17337.9" algo="Sum"/><pk mz="100.07566827" i="1606.1" sn="391.485" a="10.1048" fwhm="0.00584564" res="17119.7" algo="Sum"/><pk mz="100.91686014" i="883.486" sn="213.063" a="5.18482" fwhm="0.00541691" res="18630" algo="Sum"/><pk mz="102.05503036" i="2609.63" sn="621.564" a="16.6241" fwhm="0.00562848" res="18131.9" algo="Sum"/><pk mz="102.09165052" i="695.952" sn="165.72" a="4.31552" fwhm="0.00534432" res="19102.8" algo="Sum"/><pk mz="102.98496981" i="644.678" sn="151.808" a="4.56959" fwhm="0.00617546" res="16676.5" algo="Sum"/><pk mz="103.03885235" i="939.854" sn="221.204" a="6.01793" fwhm="0.00594254" res="17339.2" algo="Sum"/><pk mz="103.05449178" i="1270.83" sn="298.952" a="8.67075" fwhm="0.00624601" res="16499.3" algo="Sum"/><pk mz="103.07549760" i="575.432" sn="135.332" a="3.88284" fwhm="0.00617292" res="16698" algo="Sum"/><pk mz="104.05307187" i="667.027" sn="154.509" a="5.58797" fwhm="0.00692458" res="15026.6" algo="Sum"/><pk mz="104.10697642" i="10861.4" sn="2514.59" a="70.0809" fwhm="0.00589607" res="17657" algo="Sum"/><pk mz="104.99229748" i="3605.04" sn="824.554" a="25.4462" fwhm="0.0055927" res="18773.1" algo="Sum"/><pk mz="105.03357422" i="741.404" sn="169.482" a="4.52235" fwhm="0.00552897" res="18996.9" algo="Sum"/><pk mz="105.07003570" i="912.994" sn="208.714" a="5.91723" fwhm="0.00593764" res="17695.6" algo="Sum"/><pk mz="105.11067483" i="705.393" sn="161.229" a="4.74437" fwhm="0.00607733" res="17295.5" algo="Sum"/><pk mz="106.06523343" i="1076.22" sn="244.147" a="8.20339" fwhm="0.00663788" res="15978.8" algo="Sum"/><pk mz="106.08627512" i="2563.23" sn="581.484" a="16.2528" fwhm="0.00576642" res="18397.2" algo="Sum"/><pk mz="106.95061653" i="5946.71" sn="1333.12" a="39.1235" fwhm="0.00590893" res="18099.8" algo="Sum"/><pk mz="107.04920983" i="4528.65" sn="1015.1" a="30.4103" fwhm="0.00623562" res="17167.4" algo="Sum"/><pk mz="107.08587758" i="811.704" sn="181.957" a="6.14378" fwhm="0.00667736" res="16037.2" algo="Sum"/><pk mz="107.96686054" i="557.48" sn="123.527" a="3.70902" fwhm="0.00608402" res="17746" algo="Sum"/><pk mz="108.08088862" i="8008.31" sn="1772.79" a="51.5042" fwhm="0.00579457" res="18652.1" algo="Sum"/><pk mz="109.08402102" i="568.564" sn="123.53" a="5.41407" fwhm="0.00740672" res="14727.7" algo="Sum"/><pk mz="109.10119922" i="1984.69" sn="431.101" a="13.3096" fwhm="0.00611901" res="17829.9" algo="Sum"/><pk mz="110.00874231" i="21260.5" sn="4519.12" a="146.587" fwhm="0.00606497" res="18138.4" algo="Sum"/><pk mz="110.07126080" i="2491.53" sn="529.324" a="16.0812" fwhm="0.00557623" res="19739.4" algo="Sum"/><pk mz="110.97535381" i="626.284" sn="131.578" a="4.30017" fwhm="0.0065857" res="16851" algo="Sum"/><pk mz="111.00989351" i="3693.98" sn="775.247" a="27.1436" fwhm="0.00668979" res="16593.9" algo="Sum"/><pk mz="111.11674498" i="3755.31" sn="785.904" a="24.2778" fwhm="0.00599831" res="18524.7" algo="Sum"/><pk mz="112.00614002" i="3385.23" sn="699.952" a="23.0088" fwhm="0.00620055" res="18063.9" algo="Sum"/><pk mz="112.05208847" i="542.728" sn="112.218" a="4.15556" fwhm="0.00656492" res="17068.3" algo="Sum"/><pk mz="112.89559457" i="57699" sn="11751.9" a="370.438" fwhm="0.00582643" res="19376.5" algo="Sum"/><pk mz="113.13262515" i="1036.15" sn="210.862" a="7.52353" fwhm="0.00670932" res="16862" algo="Sum"/><pk mz="114.06622402" i="5684.9" sn="1139.2" a="42.0468" fwhm="0.00639925" res="17824.9" algo="Sum"/><pk mz="114.09130254" i="9933.85" sn="1989.81" a="70.1253" fwhm="0.00629391" res="18127.2" algo="Sum"/><pk mz="114.89308730" i="25452.6" sn="5022.44" a="179.435" fwhm="0.00635168" res="18088.6" algo="Sum"/><pk mz="115.03727460" i="1291.15" sn="253.969" a="9.78911" fwhm="0.00644088" res="17860.5" algo="Sum"/><pk mz="115.09438533" i="717.263" sn="140.938" a="5.53536" fwhm="0.00741014" res="15532" algo="Sum"/><pk mz="116.05293998" i="2390.71" sn="463.853" a="16.9287" fwhm="0.00661008" res="17557" algo="Sum"/><pk mz="116.07070387" i="9395.69" sn="1822.99" a="62.3619" fwhm="0.00608011" res="19090.2" algo="Sum"/><pk mz="116.89105837" i="2839.82" sn="545.38" a="20.4813" fwhm="0.00663899" res="17606.8" algo="Sum"/><pk mz="116.99267579" i="581.438" sn="111.477" a="5.03376" fwhm="0.00665016" res="17592.5" algo="Sum"/><pk mz="117.07252796" i="695.227" sn="133.274" a="7.26709" fwhm="0.00986508" res="11867.4" algo="Sum"/><pk mz="118.06545453" i="579.946" sn="109.641" a="5.13524" fwhm="0.00793244" res="14883.9" algo="Sum"/><pk mz="118.08640912" i="15966" sn="3017.6" a="108.982" fwhm="0.00628575" res="18786.4" algo="Sum"/><pk mz="119.01726989" i="1262.21" sn="235.739" a="9.71516" fwhm="0.0068734" res="17315.6" algo="Sum"/><pk mz="119.04961146" i="585.488" sn="109.349" a="4.22916" fwhm="0.00612572" res="19434.4" algo="Sum"/><pk mz="119.08769524" i="1561.66" sn="291.606" a="14.6303" fwhm="0.00898596" res="13252.6" algo="Sum"/><pk mz="120.00368157" i="883.476" sn="162.138" a="6.99537" fwhm="0.00692747" res="17322.9" algo="Sum"/><pk mz="120.08100805" i="15728.8" sn="2882.49" a="114.489" fwhm="0.00646351" res="18578.3" algo="Sum"/><pk mz="120.96664462" i="810.855" sn="146.263" a="6.47425" fwhm="0.00723128" res="16728.3" algo="Sum"/><pk mz="120.99563765" i="2657.48" sn="479.244" a="19.8325" fwhm="0.00645563" res="18742.7" algo="Sum"/><pk mz="121.02906685" i="1271.31" sn="229.117" a="10.7531" fwhm="0.00713421" res="16964.6" algo="Sum"/><pk mz="121.06488017" i="659.342" sn="118.696" a="5.11015" fwhm="0.0071198" res="17004" algo="Sum"/><pk mz="121.08453127" i="1570.95" sn="282.666" a="11.0149" fwhm="0.00637061" res="19006.7" algo="Sum"/><pk mz="121.10156180" i="1194.14" sn="214.77" a="8.1465" fwhm="0.00625209" res="19369.8" algo="Sum"/><pk mz="122.05943552" i="1137" sn="202.013" a="9.83545" fwhm="0.00719292" res="16969.4" algo="Sum"/><pk mz="122.09714704" i="674.459" sn="119.732" a="6.07816" fwhm="0.00745258" res="16383.2" algo="Sum"/><pk mz="122.92497993" i="6219.69" sn="1085.8" a="44.0306" fwhm="0.00661869" res="18572.4" algo="Sum"/><pk mz="123.04429955" i="1081.12" sn="188.539" a="9.38608" fwhm="0.00713412" res="17247.3" algo="Sum"/><pk mz="123.11731787" i="1468.26" sn="256.053" a="10.5079" fwhm="0.00664988" res="18514.2" algo="Sum"/><pk mz="123.94107157" i="625.075" sn="107.406" a="4.77792" fwhm="0.00694559" res="17844.6" algo="Sum"/><pk mz="124.92322485" i="992.914" sn="167.975" a="7.30865" fwhm="0.00671283" res="18609.6" algo="Sum"/><pk mz="125.02191991" i="1756.08" sn="296.718" a="14.5011" fwhm="0.00735343" res="17001.9" algo="Sum"/><pk mz="125.05843927" i="535.786" sn="90.4291" a="4.30331" fwhm="0.00693094" res="18043.5" algo="Sum"/><pk mz="125.13302719" i="1699.93" sn="286.274" a="12.4531" fwhm="0.00662914" res="18876.2" algo="Sum"/><pk mz="125.98673646" i="7240.32" sn="1198.03" a="52.3363" fwhm="0.00668304" res="18851.7" algo="Sum"/><pk mz="127.11234811" i="565.066" sn="91.3873" a="3.93657" fwhm="0.0058106" res="21875.9" algo="Sum"/><pk mz="127.14882507" i="1270.85" sn="205.527" a="9.75365" fwhm="0.00664988" res="19120.5" algo="Sum"/><pk mz="128.01990442" i="16380.7" sn="2621.3" a="126.982" fwhm="0.00698859" res="18318.4" algo="Sum"/><pk mz="128.06882220" i="3996.74" sn="638.941" a="32.8452" fwhm="0.00722807" res="17718.3" algo="Sum"/><pk mz="128.14412311" i="2828.02" sn="452.045" a="23.1993" fwhm="0.00703501" res="18215.2" algo="Sum"/><pk mz="128.98644112" i="1058.75" sn="166.115" a="9.14022" fwhm="0.00700731" res="18407.4" algo="Sum"/><pk mz="129.02085977" i="2718.95" sn="426.594" a="23.6534" fwhm="0.00771188" res="16730.1" algo="Sum"/><pk mz="129.05481942" i="1674.32" sn="262.696" a="14.2231" fwhm="0.00780247" res="16540.2" algo="Sum"/><pk mz="129.06772071" i="982.225" sn="154.108" a="9.1368" fwhm="0.00978845" res="13185.7" algo="Sum"/><pk mz="130.01759493" i="2599.5" sn="401.497" a="22.1122" fwhm="0.00698544" res="18612.6" algo="Sum"/><pk mz="130.05059000" i="9086.68" sn="1403.23" a="67.1531" fwhm="0.00696644" res="18668.2" algo="Sum"/><pk mz="130.06434759" i="696.168" sn="107.495" a="6.89876" fwhm="0.00885013" res="14696.3" algo="Sum"/><pk mz="130.08697505" i="6296.21" sn="972.195" a="51.6933" fwhm="0.00709018" res="18347.5" algo="Sum"/><pk mz="130.15963669" i="8758.46" sn="1350.05" a="67.7132" fwhm="0.00710417" res="18321.6" algo="Sum"/><pk mz="131.01951674" i="573.863" sn="86.7756" a="6.63933" fwhm="0.00883976" res="14821.6" algo="Sum"/><pk mz="131.05178972" i="1054.76" sn="159.334" a="14.6454" fwhm="0.0104389" res="12554.1" algo="Sum"/><pk mz="131.08829781" i="742.36" sn="112.027" a="7.36465" fwhm="0.00862058" res="15206.4" algo="Sum"/><pk mz="131.16325916" i="802.802" sn="120.914" a="6.55307" fwhm="0.00753607" res="17404.7" algo="Sum"/><pk mz="132.07771782" i="6267.09" sn="920.66" a="50.541" fwhm="0.00744839" res="17732.4" algo="Sum"/><pk mz="132.10266390" i="6802.04" sn="998.815" a="51.7149" fwhm="0.00693096" res="19059.8" algo="Sum"/><pk mz="133.03292375" i="768.839" sn="110.529" a="7.09896" fwhm="0.00817489" res="16273.4" algo="Sum"/><pk mz="133.06472697" i="577.628" sn="83.0007" a="5.20128" fwhm="0.00891144" res="14931.9" algo="Sum"/><pk mz="133.08547630" i="688.378" sn="98.9146" a="8.35022" fwhm="0.0128196" res="10381.4" algo="Sum"/><pk mz="133.10174129" i="1435.01" sn="206.2" a="15.8939" fwhm="0.0105714" res="12590.7" algo="Sum"/><pk mz="134.01968158" i="1190.92" sn="168.352" a="10.4781" fwhm="0.00748453" res="17906.2" algo="Sum"/><pk mz="134.06422437" i="594.965" sn="84.103" a="6.08096" fwhm="0.009092" res="14745.3" algo="Sum"/><pk mz="135.00382950" i="22682.2" sn="3151.56" a="197.9" fwhm="0.00729577" res="18504.4" algo="Sum"/><pk mz="135.08131000" i="869.506" sn="120.813" a="6.81708" fwhm="0.00678907" res="19896.9" algo="Sum"/><pk mz="135.11766100" i="2040.92" sn="283.568" a="16.0431" fwhm="0.00718995" res="18792.6" algo="Sum"/><pk mz="136.00752065" i="864.452" sn="118.757" a="7.68856" fwhm="0.00885351" res="15362" algo="Sum"/><pk mz="136.02226264" i="2748.3" sn="377.558" a="24.6582" fwhm="0.00806447" res="16866.9" algo="Sum"/><pk mz="136.04887186" i="5285.15" sn="726.115" a="42.3199" fwhm="0.00730597" res="18621.6" algo="Sum"/><pk mz="136.07514365" i="6741.16" sn="926.177" a="58.584" fwhm="0.00788621" res="17254.8" algo="Sum"/><pk mz="136.11336722" i="577.957" sn="79.4042" a="4.52992" fwhm="0.00748235" res="18191.3" algo="Sum"/><pk mz="137.02792963" i="642.623" sn="87.068" a="6.634" fwhm="0.00930624" res="14724.3" algo="Sum"/><pk mz="137.06051805" i="4651.74" sn="630.075" a="43.4771" fwhm="0.00743155" res="18443.1" algo="Sum"/><pk mz="137.07808929" i="611.499" sn="82.7841" a="6.03366" fwhm="0.0105293" res="13018.8" algo="Sum"/><pk mz="137.13343084" i="1392.19" sn="188.246" a="10.4775" fwhm="0.00693815" res="19765.1" algo="Sum"/><pk mz="138.05487336" i="594.677" sn="79.2262" a="5.36269" fwhm="0.00824799" res="16738" algo="Sum"/><pk mz="138.90742515" i="2384.66" sn="312.951" a="19.2792" fwhm="0.00739332" res="18788.2" algo="Sum"/><pk mz="139.04371981" i="749.934" sn="98.1475" a="7.05587" fwhm="0.0123575" res="11251.7" algo="Sum"/><pk mz="139.05001152" i="758.362" sn="99.2505" a="6.0741" fwhm="0.0073478" res="18924" algo="Sum"/><pk mz="139.14895692" i="942.606" sn="123.312" a="7.89485" fwhm="0.00769195" res="18090.2" algo="Sum"/><pk mz="139.91559173" i="1360.27" sn="175.898" a="10.4747" fwhm="0.00705085" res="19843.8" algo="Sum"/><pk mz="140.06911461" i="14700.8" sn="1893.74" a="123.848" fwhm="0.00757007" res="18503" algo="Sum"/><pk mz="140.90431887" i="1605.13" sn="202.8" a="12.6738" fwhm="0.00711559" res="19802.2" algo="Sum"/><pk mz="141.07174575" i="1025.43" sn="129.525" a="9.92005" fwhm="0.00883897" res="15960.2" algo="Sum"/><pk mz="141.16480125" i="911.159" sn="115.081" a="7.45195" fwhm="0.00761034" res="18549.1" algo="Sum"/><pk mz="143.01727958" i="3240.33" sn="396.472" a="26.9728" fwhm="0.00740785" res="19306.2" algo="Sum"/><pk mz="143.03215402" i="584.416" sn="71.4706" a="4.79106" fwhm="0.00814842" res="17553.4" algo="Sum"/><pk mz="143.99787409" i="2515.04" sn="299.406" a="21.3923" fwhm="0.00773594" res="18614.1" algo="Sum"/><pk mz="144.04318880" i="699.11" sn="83.1365" a="6.1974" fwhm="0.00700077" res="20575.3" algo="Sum"/><pk mz="144.08173930" i="641.079" sn="76.2233" a="6.09077" fwhm="0.00896388" res="16073.6" algo="Sum"/><pk mz="144.10292631" i="2470.78" sn="293.704" a="21.7188" fwhm="0.00778375" res="18513.3" algo="Sum"/><pk mz="144.17557834" i="714.299" sn="84.7238" a="5.72305" fwhm="0.00735598" res="19599.8" algo="Sum"/><pk mz="145.04978499" i="969.865" sn="112.944" a="8.58295" fwhm="0.00785957" res="18455.2" algo="Sum"/><pk mz="145.10244611" i="1002.5" sn="116.507" a="9.66575" fwhm="0.00884179" res="16411" algo="Sum"/><pk mz="146.03078518" i="2663.37" sn="304.717" a="23.756" fwhm="0.00799563" res="18263.8" algo="Sum"/><pk mz="146.06106456" i="1733.55" sn="198.333" a="15.8446" fwhm="0.00798077" res="18301.6" algo="Sum"/><pk mz="146.11889019" i="618.881" sn="70.7921" a="6.20782" fwhm="0.00849391" res="17202.8" algo="Sum"/><pk mz="146.99772495" i="664.872" sn="74.7642" a="6.33867" fwhm="0.00801682" res="18336.2" algo="Sum"/><pk mz="147.03074090" i="576.734" sn="64.8487" a="6.09847" fwhm="0.0104326" res="14093.5" algo="Sum"/><pk mz="147.04501328" i="540.787" sn="60.8068" a="5.11843" fwhm="0.00906937" res="16213.4" algo="Sum"/><pk mz="147.06730026" i="1118.61" sn="125.778" a="7.30328" fwhm="0.0063191" res="23273.5" algo="Sum"/><pk mz="147.07755480" i="2586.25" sn="290.801" a="26.7931" fwhm="0.00832542" res="17666.1" algo="Sum"/><pk mz="147.11506487" i="3539.37" sn="397.971" a="36.0453" fwhm="0.0093141" res="15794.9" algo="Sum"/><pk mz="148.02705027" i="1095.83" sn="121.688" a="11.3148" fwhm="0.00927727" res="15955.9" algo="Sum"/><pk mz="148.06137831" i="2102.25" sn="233.404" a="19.8576" fwhm="0.00826074" res="17923.5" algo="Sum"/><pk mz="148.93634966" i="1164.25" sn="127.293" a="10.8917" fwhm="0.00858021" res="17358.1" algo="Sum"/><pk mz="149.02436336" i="29094.5" sn="3178.79" a="248.984" fwhm="0.00780935" res="19082.8" algo="Sum"/><pk mz="149.06092091" i="2229.41" sn="243.384" a="21.7749" fwhm="0.00845574" res="17628.4" algo="Sum"/><pk mz="149.13359174" i="1611.17" sn="175.403" a="14.3661" fwhm="0.00813291" res="18337" algo="Sum"/><pk mz="149.99380950" i="686.905" sn="73.5554" a="5.8694" fwhm="0.00810427" res="18508" algo="Sum"/><pk mz="150.01542631" i="1205.92" sn="129.075" a="9.89461" fwhm="0.00897115" res="16722" algo="Sum"/><pk mz="150.02761735" i="2550.68" sn="272.943" a="24.1285" fwhm="0.00819895" res="18298.4" algo="Sum"/><pk mz="150.06024317" i="751.82" sn="80.4394" a="8.72387" fwhm="0.0106559" res="14082.3" algo="Sum"/><pk mz="150.97782467" i="11175.6" sn="1180.95" a="95.0227" fwhm="0.00776542" res="19442.3" algo="Sum"/><pk mz="151.04846755" i="674.62" sn="71.2685" a="6.9437" fwhm="0.00834277" res="18105.3" algo="Sum"/><pk mz="151.11293283" i="784.671" sn="82.8284" a="7.62602" fwhm="0.00822637" res="18369.3" algo="Sum"/><pk mz="151.14916419" i="729.916" sn="77.0409" a="6.80352" fwhm="0.00802716" res="18829.7" algo="Sum"/><pk mz="152.02310875" i="7314.24" sn="767.547" a="71.8129" fwhm="0.00822498" res="18483.1" algo="Sum"/><pk mz="152.97620940" i="853.6" sn="88.4263" a="8.06465" fwhm="0.00827907" res="18477.5" algo="Sum"/><pk mz="153.02405125" i="742.893" sn="76.9579" a="10.0008" fwhm="0.00993749" res="15398.7" algo="Sum"/><pk mz="153.09072106" i="783.579" sn="81.1727" a="7.98344" fwhm="0.00857566" res="17851.8" algo="Sum"/><pk mz="153.12876313" i="810.496" sn="83.956" a="7.12858" fwhm="0.00789631" res="19392.5" algo="Sum"/><pk mz="153.16507333" i="587.66" sn="60.8678" a="5.86071" fwhm="0.00902116" res="16978.4" algo="Sum"/><pk mz="154.02203571" i="653.681" sn="67.2933" a="8.43476" fwhm="0.00977266" res="15760.5" algo="Sum"/><pk mz="154.05961031" i="661.566" sn="68.105" a="7.9057" fwhm="0.00961475" res="16023.3" algo="Sum"/><pk mz="154.08662598" i="1013.78" sn="104.347" a="11.0575" fwhm="0.00950679" res="16208.1" algo="Sum"/><pk mz="154.88152242" i="1284.51" sn="130.603" a="11.6284" fwhm="0.00846735" res="18291.6" algo="Sum"/><pk mz="154.97542695" i="872.223" sn="88.6448" a="8.54985" fwhm="0.00864073" res="17935.4" algo="Sum"/><pk mz="155.07134107" i="623.998" sn="63.4163" a="6.7977" fwhm="0.0124238" res="12481.8" algo="Sum"/><pk mz="155.18055010" i="800.959" sn="81.2281" a="7.39866" fwhm="0.0087514" res="17732.1" algo="Sum"/><pk mz="156.04322109" i="8296.32" sn="824.118" a="78.1782" fwhm="0.00819464" res="19042.1" algo="Sum"/><pk mz="156.07788507" i="2226.13" sn="220.809" a="23.7744" fwhm="0.00922937" res="16911" algo="Sum"/><pk mz="156.87842972" i="948.523" sn="92.3952" a="8.60524" fwhm="0.00817888" res="19180.9" algo="Sum"/><pk mz="157.04801991" i="738.442" sn="71.6507" a="9.74454" fwhm="0.0106217" res="14785.6" algo="Sum"/><pk mz="157.08452089" i="4875.5" sn="472.811" a="47.3322" fwhm="0.00841846" res="18659.5" algo="Sum"/><pk mz="158.04095431" i="732.986" sn="69.4432" a="8.05157" fwhm="0.00916827" res="17237.8" algo="Sum"/><pk mz="158.09302608" i="700.33" sn="66.3494" a="9.59078" fwhm="0.0124186" res="12730.4" algo="Sum"/><pk mz="158.96504363" i="8359.52" sn="780.659" a="73.1269" fwhm="0.00804233" res="19766.1" algo="Sum"/><pk mz="158.99911751" i="1188.24" sn="110.881" a="9.81893" fwhm="0.00886323" res="17939.2" algo="Sum"/><pk mz="159.00998185" i="1483.87" sn="138.453" a="21.7489" fwhm="0.0157272" res="10110.5" algo="Sum"/><pk mz="159.04295712" i="3992.6" sn="372.392" a="41.4948" fwhm="0.00869718" res="18286.7" algo="Sum"/><pk mz="159.07798609" i="1205.19" sn="112.409" a="13.2381" fwhm="0.00918139" res="17326.1" algo="Sum"/><pk mz="159.11799145" i="578.633" sn="53.9695" a="6.21993" fwhm="0.00940801" res="16913" algo="Sum"/><pk mz="160.06151951" i="7274.76" sn="669.804" a="66.8289" fwhm="0.00829478" res="19296.7" algo="Sum"/><pk mz="160.13461717" i="677.178" sn="62.3494" a="7.1423" fwhm="0.0088721" res="18049.2" algo="Sum"/><pk mz="161.02650774" i="656.835" sn="59.5497" a="14.3332" fwhm="0.0184238" res="8740.14" algo="Sum"/><pk mz="161.06432952" i="636.569" sn="57.7097" a="7.95448" fwhm="0.00984486" res="16360.3" algo="Sum"/><pk mz="161.09734209" i="2011.77" sn="182.376" a="20.4502" fwhm="0.0086236" res="18681" algo="Sum"/><pk mz="161.13259502" i="1954.72" sn="177.204" a="21.7296" fwhm="0.0100161" res="16087.4" algo="Sum"/><pk mz="162.05129257" i="1598.22" sn="142.03" a="15.9982" fwhm="0.00837553" res="19348.2" algo="Sum"/><pk mz="162.11355100" i="25749.5" sn="2283.48" a="231.364" fwhm="0.00819112" res="19791.4" algo="Sum"/><pk mz="163.07667563" i="1310.64" sn="113.68" a="14.0198" fwhm="0.00866014" res="18830.7" algo="Sum"/><pk mz="163.11858814" i="2449.06" sn="212.304" a="41.2021" fwhm="0.0157122" res="10381.7" algo="Sum"/><pk mz="163.14911487" i="958.671" sn="83.0419" a="9.50201" fwhm="0.00850342" res="19186.3" algo="Sum"/><pk mz="164.03072714" i="994.254" sn="84.7281" a="10.5376" fwhm="0.00929866" res="17640.3" algo="Sum"/><pk mz="164.12847330" i="833.917" sn="71.0181" a="12.1604" fwhm="0.00965103" res="17006.3" algo="Sum"/><pk mz="164.91022345" i="547.727" sn="46.1767" a="5.10537" fwhm="0.00864571" res="19074.2" algo="Sum"/><pk mz="164.93129424" i="703.201" sn="59.2796" a="7.00632" fwhm="0.00913844" res="18048.1" algo="Sum"/><pk mz="165.01429598" i="3875.84" sn="326.72" a="41.7315" fwhm="0.00938624" res="17580.4" algo="Sum"/><pk mz="165.05564513" i="2836.47" sn="239.104" a="28.0433" fwhm="0.00869975" res="18972.5" algo="Sum"/><pk mz="165.12884983" i="633.601" sn="53.4103" a="7.39829" fwhm="0.00887632" res="18603.3" algo="Sum"/><pk mz="165.16473954" i="647.366" sn="54.5693" a="6.49779" fwhm="0.00876511" res="18843.4" algo="Sum"/><pk mz="165.98870762" i="919.23" sn="77.1322" a="9.12693" fwhm="0.00803246" res="20664.7" algo="Sum"/><pk mz="166.02725020" i="2651.78" sn="222.51" a="26.4842" fwhm="0.00828202" res="20046.7" algo="Sum"/><pk mz="166.08690976" i="11490.6" sn="964.17" a="111.539" fwhm="0.00870253" res="19084.9" algo="Sum"/><pk mz="166.95192072" i="3389.2" sn="281.104" a="31.2229" fwhm="0.0084465" res="19765.8" algo="Sum"/><pk mz="167.03460095" i="1322.08" sn="109.655" a="14.3103" fwhm="0.00935962" res="17846.3" algo="Sum"/><pk mz="167.07051553" i="589.884" sn="48.9256" a="6.54612" fwhm="0.00825931" res="20228.2" algo="Sum"/><pk mz="167.09029536" i="1228.2" sn="101.868" a="12.6338" fwhm="0.00870943" res="19185" algo="Sum"/><pk mz="167.18059080" i="671.034" sn="55.6419" a="6.04554" fwhm="0.00789584" res="21173.3" algo="Sum"/><pk mz="168.95004484" i="548.021" sn="44.5729" a="5.17024" fwhm="0.00780785" res="21638.5" algo="Sum"/><pk mz="169.03687475" i="1299.64" sn="105.35" a="13.6294" fwhm="0.00912661" res="18521.3" algo="Sum"/><pk mz="169.05917827" i="1277.34" sn="103.457" a="15.7369" fwhm="0.0103662" res="16308.7" algo="Sum"/><pk mz="169.09533733" i="968.536" sn="78.371" a="12.127" fwhm="0.0128097" res="13200.6" algo="Sum"/><pk mz="169.19611415" i="1272.98" sn="102.752" a="11.7112" fwhm="0.00853001" res="19835.4" algo="Sum"/><pk mz="170.03445388" i="1526.15" sn="120.319" a="21.1771" fwhm="0.011415" res="14895.7" algo="Sum"/><pk mz="170.09506846" i="1819.17" sn="143.346" a="22.9339" fwhm="0.0102781" res="16549.2" algo="Sum"/><pk mz="170.85535707" i="1142.21" sn="88.7355" a="10.9419" fwhm="0.0087257" res="19580.7" algo="Sum"/><pk mz="171.10027369" i="2295.64" sn="177.127" a="24.2818" fwhm="0.00945482" res="18096.6" algo="Sum"/><pk mz="172.09570617" i="1140.6" sn="86.8331" a="15.2887" fwhm="0.0101847" res="16897.5" algo="Sum"/><pk mz="172.85253183" i="874.352" sn="65.5997" a="8.75541" fwhm="0.00898418" res="19239.7" algo="Sum"/><pk mz="172.98097753" i="688.085" sn="51.5539" a="8.24711" fwhm="0.00978961" res="17669.8" algo="Sum"/><pk mz="173.07966937" i="8486.44" sn="635.824" a="86.5907" fwhm="0.00927305" res="18664.8" algo="Sum"/><pk mz="173.13334344" i="642.82" sn="48.1616" a="6.3976" fwhm="0.00894112" res="19363.7" algo="Sum"/><pk mz="173.15468348" i="878.697" sn="65.8341" a="9.0517" fwhm="0.0090149" res="19207.6" algo="Sum"/><pk mz="174.01483098" i="530.496" sn="39.2397" a="6.2455" fwhm="0.00928738" res="18736.7" algo="Sum"/><pk mz="174.08330497" i="681.528" sn="50.4111" a="8.74703" fwhm="0.0100975" res="17240.2" algo="Sum"/><pk mz="174.93908862" i="2824.5" sn="205.941" a="28.2976" fwhm="0.00904433" res="19342.4" algo="Sum"/><pk mz="174.99302686" i="977.136" sn="71.244" a="14.2335" fwhm="0.0117535" res="14888.6" algo="Sum"/><pk mz="175.03348127" i="6607.19" sn="481.737" a="79.4749" fwhm="0.00944407" res="18533.7" algo="Sum"/><pk mz="175.11991620" i="5706.66" sn="415.157" a="64.159" fwhm="0.00958327" res="18273.5" algo="Sum"/><pk mz="175.14885954" i="1292.05" sn="93.8375" a="14.5171" fwhm="0.0100121" res="17493.8" algo="Sum"/><pk mz="175.53405614" i="664.277" sn="47.6035" a="5.85637" fwhm="0.00780076" res="22502.2" algo="Sum"/><pk mz="176.06698446" i="2338.67" sn="165.599" a="25.225" fwhm="0.00951433" res="18505.4" algo="Sum"/><pk mz="177.00876587" i="568.787" sn="39.2819" a="6.06057" fwhm="0.0119051" res="14868.4" algo="Sum"/><pk mz="177.02577860" i="1230.08" sn="84.9437" a="14.139" fwhm="0.00930583" res="19023.1" algo="Sum"/><pk mz="177.06096508" i="970.676" sn="66.9741" a="15.0828" fwhm="0.0137768" res="12852.1" algo="Sum"/><pk mz="177.12752441" i="541.48" sn="37.307" a="6.26984" fwhm="0.0105678" res="16761.1" algo="Sum"/><pk mz="177.16487531" i="700.915" sn="48.2165" a="7.72024" fwhm="0.00957755" res="18497.9" algo="Sum"/><pk mz="178.02545604" i="628.019" sn="42.5548" a="7.71833" fwhm="0.0111218" res="16006.9" algo="Sum"/><pk mz="178.06002580" i="588.056" sn="39.8461" a="7.1875" fwhm="0.0101732" res="17502.9" algo="Sum"/><pk mz="178.98686670" i="625.045" sn="41.5898" a="7.33674" fwhm="0.0100054" res="17889.1" algo="Sum"/><pk mz="180.00392478" i="758.236" sn="49.8476" a="8.79148" fwhm="0.010549" res="17063.5" algo="Sum"/><pk mz="180.98809548" i="956.208" sn="61.6169" a="11.3694" fwhm="0.0103844" res="17428.9" algo="Sum"/><pk mz="181.08600565" i="2899.31" sn="186.836" a="34.6553" fwhm="0.0098279" res="18425.7" algo="Sum"/><pk mz="182.05855932" i="987.621" sn="62.4883" a="11.134" fwhm="0.00935409" res="19463" algo="Sum"/><pk mz="182.08255604" i="1689.8" sn="106.777" a="21.1775" fwhm="0.0111687" res="16303" algo="Sum"/><pk mz="183.09944816" i="559.291" sn="34.3045" a="8.77035" fwhm="0.0163202" res="11219.2" algo="Sum"/><pk mz="183.21169072" i="650.059" sn="39.7408" a="6.56816" fwhm="0.00922022" res="19870.6" algo="Sum"/><pk mz="184.07454518" i="3513.43" sn="209.906" a="37.3437" fwhm="0.00979823" res="18786.5" algo="Sum"/><pk mz="184.09533048" i="4786.6" sn="285.872" a="53.4418" fwhm="0.00976687" res="18849" algo="Sum"/><pk mz="185.03359261" i="881.17" sn="51.38" a="14.3976" fwhm="0.0126555" res="14620.8" algo="Sum"/><pk mz="185.11577047" i="49601.3" sn="2892.19" a="496.179" fwhm="0.00894358" res="20698.2" algo="Sum"/><pk mz="186.11917669" i="4298.06" sn="247.941" a="50.4216" fwhm="0.0101957" res="18254.6" algo="Sum"/><pk mz="187.05873990" i="2363.61" sn="133.945" a="27.1454" fwhm="0.00940367" res="19892.1" algo="Sum"/><pk mz="187.11849375" i="541.947" sn="30.712" a="10.5776" fwhm="0.0188066" res="9949.64" algo="Sum"/><pk mz="188.07140425" i="10017.3" sn="560.114" a="105.176" fwhm="0.00953713" res="19719.9" algo="Sum"/><pk mz="189.02290642" i="2346.4" sn="128.816" a="32.6961" fwhm="0.0123136" res="15350.8" algo="Sum"/><pk mz="189.05311762" i="779.553" sn="42.797" a="10.1687" fwhm="0.0123792" res="15271.9" algo="Sum"/><pk mz="189.07448563" i="2913.81" sn="159.966" a="33.7364" fwhm="0.0108502" res="17425.9" algo="Sum"/><pk mz="189.08641550" i="1449.63" sn="79.5609" a="15.5952" fwhm="0.00997817" res="18950" algo="Sum"/><pk mz="189.16406952" i="794.177" sn="43.4097" a="9.33799" fwhm="0.0104111" res="18169.5" algo="Sum"/><pk mz="190.91271027" i="1135.19" sn="59.2291" a="12.7846" fwhm="0.00997697" res="19135.3" algo="Sum"/><pk mz="191.01026355" i="598.56" sn="31.108" a="9.19784" fwhm="0.0138127" res="13828.6" algo="Sum"/><pk mz="191.04104914" i="5568.25" sn="289.248" a="64.4455" fwhm="0.00950765" res="20093.4" algo="Sum"/><pk mz="191.07689013" i="2557.25" sn="132.669" a="36.3739" fwhm="0.0117577" res="16251.2" algo="Sum"/><pk mz="192.02504820" i="1380.7" sn="70.2878" a="16.3569" fwhm="0.0107842" res="17806.1" algo="Sum"/><pk mz="192.04112929" i="1144.87" sn="58.2824" a="13.9626" fwhm="0.012355" res="15543.6" algo="Sum"/><pk mz="192.96259295" i="1215.5" sn="60.7669" a="13.1432" fwhm="0.00984795" res="19594.2" algo="Sum"/><pk mz="193.00193046" i="1202.98" sn="60.1388" a="14.5475" fwhm="0.0107498" res="17954.1" algo="Sum"/><pk mz="193.05331640" i="540.62" sn="27.0263" a="7.40472" fwhm="0.0154004" res="12535.6" algo="Sum"/><pk mz="193.12270144" i="649.165" sn="32.452" a="7.79515" fwhm="0.0097084" res="19892.3" algo="Sum"/><pk mz="194.96170005" i="617.041" sn="29.974" a="7.82133" fwhm="0.011183" res="17433.7" algo="Sum"/><pk mz="195.10042663" i="1117.47" sn="54.2715" a="15.9301" fwhm="0.0117098" res="16661.3" algo="Sum"/><pk mz="196.86598360" i="3472.29" sn="163.268" a="39.8199" fwhm="0.0104444" res="18848.9" algo="Sum"/><pk mz="196.99715902" i="826.011" sn="38.6571" a="10.918" fwhm="0.0107849" res="18266" algo="Sum"/><pk mz="197.07951111" i="1505.3" sn="70.2211" a="17.9761" fwhm="0.0106623" res="18483.7" algo="Sum"/><pk mz="197.10258711" i="792.947" sn="36.9545" a="9.80842" fwhm="0.0161553" res="12200.5" algo="Sum"/><pk mz="197.11465002" i="846.198" sn="39.4152" a="10.661" fwhm="0.0124899" res="15781.9" algo="Sum"/><pk mz="197.22708230" i="560.004" sn="25.99" a="6.34949" fwhm="0.0105478" res="18698.5" algo="Sum"/><pk mz="198.08676529" i="562.396" sn="25.6841" a="11.4752" fwhm="0.0170839" res="11595" algo="Sum"/><pk mz="198.86296973" i="3273.79" sn="147.662" a="35.5532" fwhm="0.00989676" res="20093.7" algo="Sum"/><pk mz="199.09561510" i="643.181" sn="28.8258" a="8.99561" fwhm="0.0124768" res="15957.2" algo="Sum"/><pk mz="199.13110099" i="1042.75" sn="46.7334" a="13.6171" fwhm="0.0116736" res="17058.2" algo="Sum"/><pk mz="199.17028511" i="668.021" sn="29.9391" a="8.45743" fwhm="0.0109481" res="18192.1" algo="Sum"/><pk mz="200.04216606" i="1199.96" sn="53.2075" a="13.8221" fwhm="0.010447" res="19148.2" algo="Sum"/><pk mz="200.06932321" i="1876.31" sn="83.1972" a="22.1986" fwhm="0.0105393" res="18983.1" algo="Sum"/><pk mz="200.85987852" i="1038.71" sn="45.4279" a="11.7302" fwhm="0.0105614" res="19018.3" algo="Sum"/><pk mz="201.08941527" i="1953.11" sn="85.278" a="23.4134" fwhm="0.0113125" res="17775.9" algo="Sum"/><pk mz="201.11063576" i="573.215" sn="25.0281" a="6.77132" fwhm="0.0111081" res="18104.9" algo="Sum"/><pk mz="201.16452320" i="591.047" sn="25.8066" a="6.50745" fwhm="0.0104932" res="19170.9" algo="Sum"/><pk mz="201.18586239" i="4000.9" sn="174.69" a="45.0944" fwhm="0.0101909" res="19741.7" algo="Sum"/><pk mz="202.03393441" i="1735.93" sn="74.8894" a="19.7579" fwhm="0.0096439" res="20949.4" algo="Sum"/><pk mz="202.18932797" i="644.873" sn="27.7722" a="7.23332" fwhm="0.00992929" res="20362.9" algo="Sum"/><pk mz="202.99094424" i="743.66" sn="31.6473" a="10.4489" fwhm="0.010518" res="19299.4" algo="Sum"/><pk mz="203.03429202" i="2451.06" sn="104.308" a="21.3008" fwhm="0.00777383" res="26117.7" algo="Sum"/><pk mz="203.05351940" i="167103" sn="7111.23" a="1698.66" fwhm="0.00904625" res="22446.2" algo="Sum"/><pk mz="203.10568925" i="634.466" sn="27.0004" a="9.86817" fwhm="0.0162044" res="12534" algo="Sum"/><pk mz="203.14646551" i="534.487" sn="22.7205" a="10.1662" fwhm="0.0172571" res="11771.8" algo="Sum"/><pk mz="203.18043488" i="761.04" sn="32.3005" a="10.2656" fwhm="0.0111933" res="18151.9" algo="Sum"/><pk mz="204.05688881" i="11766.4" sn="490.493" a="134.883" fwhm="0.0102856" res="19839.1" algo="Sum"/><pk mz="204.12387163" i="3472.51" sn="144.483" a="42.4452" fwhm="0.0103744" res="19675.8" algo="Sum"/><pk mz="205.00218409" i="1243.9" sn="50.6567" a="16.1992" fwhm="0.010866" res="18866.4" algo="Sum"/><pk mz="205.05791178" i="2586.25" sn="105.102" a="36.3724" fwhm="0.0121498" res="16877.5" algo="Sum"/><pk mz="205.08778457" i="4738.47" sn="192.403" a="82.4963" fwhm="0.0183798" res="11158.4" algo="Sum"/><pk mz="205.12429433" i="736.139" sn="29.8706" a="11.8224" fwhm="0.01393" res="14725.4" algo="Sum"/><pk mz="206.09054159" i="647.212" sn="25.7825" a="8.81068" fwhm="0.0173667" res="11867" algo="Sum"/><pk mz="206.89441205" i="5984.13" sn="233.994" a="67.9678" fwhm="0.0105065" res="19692.1" algo="Sum"/><pk mz="207.01522786" i="3383.5" sn="132.152" a="44.6563" fwhm="0.0107594" res="19240.5" algo="Sum"/><pk mz="207.05170878" i="1002.97" sn="39.174" a="16.2864" fwhm="0.0131018" res="15803.3" algo="Sum"/><pk mz="207.11038087" i="1635.01" sn="63.8584" a="25.4082" fwhm="0.0120776" res="17148.3" algo="Sum"/><pk mz="208.89156515" i="3745.82" sn="143.143" a="43.2096" fwhm="0.0105657" res="19770.7" algo="Sum"/><pk mz="208.93600718" i="795.915" sn="30.4124" a="11.009" fwhm="0.010983" res="19023.6" algo="Sum"/><pk mz="209.11572569" i="1370.83" sn="52.3732" a="17.725" fwhm="0.0112661" res="18561.5" algo="Sum"/><pk mz="209.15436100" i="769.988" sn="29.4177" a="9.94432" fwhm="0.0110058" res="19004" algo="Sum"/><pk mz="210.05084008" i="1338.96" sn="50.6737" a="17.6641" fwhm="0.0116606" res="18013.7" algo="Sum"/><pk mz="210.88855792" i="601.813" sn="22.5706" a="7.82305" fwhm="0.0115106" res="18321.2" algo="Sum"/><pk mz="211.01106615" i="591.956" sn="22.1957" a="9.70916" fwhm="0.0126974" res="16618.4" algo="Sum"/><pk mz="211.09484324" i="834.037" sn="31.2299" a="13.6768" fwhm="0.0130949" res="16120.4" algo="Sum"/><pk mz="211.13105506" i="872.929" sn="32.6493" a="12.2053" fwhm="0.0108323" res="19490.9" algo="Sum"/><pk mz="212.83969259" i="2567.44" sn="92.7623" a="29.0164" fwhm="0.0101799" res="20907.7" algo="Sum"/><pk mz="213.00037110" i="1127.54" sn="40.4386" a="16.0445" fwhm="0.0110619" res="19255.3" algo="Sum"/><pk mz="213.07497002" i="580.96" sn="20.8078" a="9.94877" fwhm="0.0125648" res="16958.1" algo="Sum"/><pk mz="213.11036815" i="1434.5" sn="51.3148" a="20.0212" fwhm="0.0110415" res="19300.9" algo="Sum"/><pk mz="213.14664204" i="2713.76" sn="96.9532" a="34.9375" fwhm="0.01152" res="18502.3" algo="Sum"/><pk mz="214.00703092" i="1477.25" sn="51.8677" a="18.6831" fwhm="0.0112932" res="18950.1" algo="Sum"/><pk mz="214.83681169" i="2670.5" sn="92.2652" a="29.9735" fwhm="0.01048" res="20499.7" algo="Sum"/><pk mz="215.01673206" i="1128.67" sn="38.9477" a="16.1021" fwhm="0.01218" res="17653.2" algo="Sum"/><pk mz="215.12609778" i="995.15" sn="34.3354" a="13.2824" fwhm="0.0112587" res="19107.5" algo="Sum"/><pk mz="215.18035944" i="659.928" sn="22.7693" a="9.02226" fwhm="0.0115954" res="18557.4" algo="Sum"/><pk mz="216.01579206" i="650.637" sn="22.1767" a="9.24866" fwhm="0.012225" res="17670" algo="Sum"/><pk mz="216.83367232" i="886.624" sn="29.7931" a="11.5613" fwhm="0.0110983" res="19537.5" algo="Sum"/><pk mz="216.92308025" i="16626.9" sn="558.408" a="189.198" fwhm="0.0104373" res="20783.5" algo="Sum"/><pk mz="216.95468207" i="858.542" sn="28.8337" a="12.5555" fwhm="0.0134765" res="16098.7" algo="Sum"/><pk mz="217.08221071" i="1398.98" sn="46.9709" a="18.3977" fwhm="0.0126543" res="17154.8" algo="Sum"/><pk mz="217.10561204" i="6309.87" sn="211.849" a="87.129" fwhm="0.0116355" res="18658.9" algo="Sum"/><pk mz="217.15885721" i="1233.96" sn="41.3785" a="16.2348" fwhm="0.0111379" res="19497.2" algo="Sum"/><pk mz="217.19551807" i="648.024" sn="21.7248" a="8.5913" fwhm="0.0115493" res="18805.9" algo="Sum"/><pk mz="218.02848181" i="1198.9" sn="39.7682" a="16.5563" fwhm="0.0118033" res="18471.8" algo="Sum"/><pk mz="218.10947505" i="691.69" sn="22.9421" a="9.94641" fwhm="0.0115172" res="18937.7" algo="Sum"/><pk mz="218.92018767" i="5330.51" sn="174.062" a="64.818" fwhm="0.0108357" res="20203.6" algo="Sum"/><pk mz="219.02723866" i="185574" sn="6033.95" a="2018.27" fwhm="0.00970036" res="22579.3" algo="Sum"/><pk mz="219.08425538" i="2482.72" sn="80.5199" a="41.2721" fwhm="0.0114475" res="19138.1" algo="Sum"/><pk mz="219.13741295" i="646.066" sn="20.9058" a="9.29373" fwhm="0.0122472" res="17892.9" algo="Sum"/><pk mz="219.17492011" i="1254.89" sn="40.547" a="15.5329" fwhm="0.0111632" res="19633.7" algo="Sum"/><pk mz="219.19654667" i="636.565" sn="20.557" a="6.5397" fwhm="0.0108662" res="20172.3" algo="Sum"/><pk mz="219.21105774" i="838.912" sn="27.0915" a="11.811" fwhm="0.013395" res="16365.1" algo="Sum"/><pk mz="220.03041345" i="13014.3" sn="413.862" a="156.605" fwhm="0.0108917" res="20201.6" algo="Sum"/><pk mz="220.06702089" i="613.067" sn="19.479" a="9.2962" fwhm="0.0136565" res="16114.5" algo="Sum"/><pk mz="220.93496662" i="1978.83" sn="61.887" a="24.1446" fwhm="0.0107921" res="20471.8" algo="Sum"/><pk mz="221.02586485" i="14199.4" sn="443.638" a="195.625" fwhm="0.0121605" res="18175.6" algo="Sum"/><pk mz="221.06355252" i="1575.79" sn="49.1946" a="23.9728" fwhm="0.0128601" res="17189.9" algo="Sum"/><pk mz="221.11709536" i="1833.12" sn="57.1858" a="25.047" fwhm="0.0117493" res="18819.6" algo="Sum"/><pk mz="221.15228262" i="624.865" sn="19.4932" a="9.28164" fwhm="0.0146721" res="15072.9" algo="Sum"/><pk mz="222.02960798" i="1046.65" sn="32.2922" a="15.5837" fwhm="0.0127749" res="17380.1" algo="Sum"/><pk mz="222.86821343" i="6484.44" sn="197.999" a="80.297" fwhm="0.0113461" res="19642.8" algo="Sum"/><pk mz="222.97250730" i="574.909" sn="17.5469" a="9.22088" fwhm="0.0128508" res="17350.9" algo="Sum"/><pk mz="223.09572751" i="1963.13" sn="59.9172" a="30.602" fwhm="0.0118345" res="18851.4" algo="Sum"/><pk mz="223.13118652" i="740.815" sn="22.6106" a="10.778" fwhm="0.0125426" res="17789.9" algo="Sum"/><pk mz="223.16852514" i="619.211" sn="18.8991" a="9.0056" fwhm="0.0127597" res="17490.1" algo="Sum"/><pk mz="224.12883027" i="605.654" sn="18.3145" a="9.6476" fwhm="0.01351" res="16589.8" algo="Sum"/><pk mz="224.86541253" i="4689.22" sn="140.505" a="57.4829" fwhm="0.0109171" res="20597.5" algo="Sum"/><pk mz="225.03506457" i="7661.04" sn="229.436" a="103.215" fwhm="0.0116293" res="19350.7" algo="Sum"/><pk mz="225.11046090" i="1324.86" sn="39.675" a="20.4741" fwhm="0.0125234" res="17975.1" algo="Sum"/><pk mz="225.14584341" i="736.023" sn="22.0414" a="11.1302" fwhm="0.0185048" res="12166.9" algo="Sum"/><pk mz="226.02517834" i="707.553" sn="20.905" a="8.29126" fwhm="0.0114019" res="19823.4" algo="Sum"/><pk mz="226.04432133" i="1600.93" sn="47.3004" a="25.5969" fwhm="0.0145066" res="15582.1" algo="Sum"/><pk mz="226.18082779" i="1244.65" sn="36.5865" a="15.9415" fwhm="0.0116697" res="19381.9" algo="Sum"/><pk mz="226.86285639" i="1000.6" sn="29.1084" a="13.1588" fwhm="0.0115906" res="19573.1" algo="Sum"/><pk mz="226.95184902" i="12291.4" sn="356.551" a="147.177" fwhm="0.0108845" res="20851" algo="Sum"/><pk mz="226.98489181" i="1135.47" sn="32.892" a="17.2808" fwhm="0.0136873" res="16583.6" algo="Sum"/><pk mz="227.08031838" i="989.702" sn="28.5567" a="20.2837" fwhm="0.0178555" res="12717.7" algo="Sum"/><pk mz="227.12588645" i="3694.44" sn="106.413" a="52.5795" fwhm="0.0118942" res="19095.5" algo="Sum"/><pk mz="227.17702339" i="886.379" sn="25.497" a="17.3875" fwhm="0.0156632" res="14503.9" algo="Sum"/><pk mz="227.23769283" i="589.821" sn="16.949" a="8.43053" fwhm="0.0127404" res="17836" algo="Sum"/><pk mz="228.26902804" i="1708.77" sn="48.1238" a="22.1949" fwhm="0.0121453" res="18794.8" algo="Sum"/><pk mz="228.81324958" i="834.355" sn="23.2629" a="10.4741" fwhm="0.01127" res="20302.8" algo="Sum"/><pk mz="229.05053657" i="762.23" sn="21.1213" a="12.0328" fwhm="0.0128716" res="17795" algo="Sum"/><pk mz="229.14355389" i="1054.2" sn="29.1788" a="12.1502" fwhm="0.0111967" res="20465.3" algo="Sum"/><pk mz="229.15526156" i="1309.77" sn="36.2526" a="20.8107" fwhm="0.0168868" res="13570.1" algo="Sum"/><pk mz="229.19541942" i="635.062" sn="17.5777" a="8.1856" fwhm="0.0126947" res="18054.4" algo="Sum"/><pk mz="229.21669114" i="2579.91" sn="71.4083" a="33.3546" fwhm="0.0115193" res="19898.5" algo="Sum"/><pk mz="229.98002372" i="714.21" sn="19.5487" a="11.0666" fwhm="0.0127524" res="18034.3" algo="Sum"/><pk mz="230.24823290" i="4089.94" sn="111.898" a="53.4539" fwhm="0.0120808" res="19059" algo="Sum"/><pk mz="230.81063247" i="951.467" sn="25.7519" a="11.6374" fwhm="0.0109802" res="21020.6" algo="Sum"/><pk mz="231.13617487" i="617.748" sn="16.678" a="8.19905" fwhm="0.0146767" res="15748.5" algo="Sum"/><pk mz="231.17430529" i="665.145" sn="17.9558" a="10.2819" fwhm="0.0127923" res="18071.3" algo="Sum"/><pk mz="231.25183834" i="672.336" sn="18.1453" a="8.92901" fwhm="0.0122464" res="18883.3" algo="Sum"/><pk mz="232.89695678" i="20094.5" sn="533.056" a="249.395" fwhm="0.0113217" res="20570.8" algo="Sum"/><pk mz="233.00055913" i="1210.96" sn="32.1151" a="18.0715" fwhm="0.0139121" res="16748.1" algo="Sum"/><pk mz="233.04415570" i="545.041" sn="14.4547" a="10.9034" fwhm="0.0193536" res="12041.4" algo="Sum"/><pk mz="233.07856445" i="1354.53" sn="35.9226" a="22.0348" fwhm="0.0133226" res="17494.9" algo="Sum"/><pk mz="233.15180832" i="1935.59" sn="51.3312" a="26.9452" fwhm="0.0125047" res="18645.1" algo="Sum"/><pk mz="233.19001896" i="656.639" sn="17.4138" a="9.72575" fwhm="0.0135993" res="17147.3" algo="Sum"/><pk mz="233.22683869" i="563.734" sn="14.9488" a="7.33351" fwhm="0.0119858" res="19458.6" algo="Sum"/><pk mz="234.89417000" i="7909.68" sn="205.08" a="101.909" fwhm="0.0116729" res="20123" algo="Sum"/><pk mz="234.98192941" i="701.984" sn="18.1849" a="11.217" fwhm="0.014001" res="16783.3" algo="Sum"/><pk mz="235.05696322" i="548.947" sn="14.1966" a="9.43744" fwhm="0.0151776" res="15487.1" algo="Sum"/><pk mz="235.09295948" i="2672.81" sn="69.0569" a="42.466" fwhm="0.0121603" res="19332.9" algo="Sum"/><pk mz="235.13151808" i="968.842" sn="25.0176" a="12.6098" fwhm="0.0103735" res="22666.5" algo="Sum"/><pk mz="235.16936212" i="1880.65" sn="48.5534" a="26.2449" fwhm="0.0124183" res="18937.3" algo="Sum"/><pk mz="235.20532385" i="828.713" sn="21.3893" a="10.8762" fwhm="0.0118206" res="19898" algo="Sum"/><pk mz="236.99870895" i="627.441" sn="15.8183" a="9.88979" fwhm="0.0130056" res="18222.9" algo="Sum"/><pk mz="237.07894183" i="887.346" sn="22.3695" a="16.1493" fwhm="0.0150999" res="15700.7" algo="Sum"/><pk mz="237.11044811" i="1094.18" sn="27.5836" a="18.5351" fwhm="0.0129969" res="18243.7" algo="Sum"/><pk mz="237.14815200" i="1834.64" sn="46.2502" a="27.0952" fwhm="0.0130458" res="18178.1" algo="Sum"/><pk mz="237.22160142" i="778.869" sn="19.6348" a="10.664" fwhm="0.0124621" res="19035.4" algo="Sum"/><pk mz="238.84200323" i="3675.15" sn="91.8082" a="48.2513" fwhm="0.0118021" res="20237.3" algo="Sum"/><pk mz="239.06438698" i="858.33" sn="21.4184" a="11.1087" fwhm="0.0132506" res="18041.8" algo="Sum"/><pk mz="239.08924583" i="10378.7" sn="258.987" a="139.195" fwhm="0.0121512" res="19676.2" algo="Sum"/><pk mz="239.12649383" i="1392.94" sn="34.7588" a="19.4708" fwhm="0.0171138" res="13972.7" algo="Sum"/><pk mz="239.14106014" i="1406.91" sn="35.1076" a="18.0324" fwhm="0.016371" res="14607.6" algo="Sum"/><pk mz="239.16175429" i="2782.59" sn="69.4357" a="42.156" fwhm="0.0129549" res="18461.2" algo="Sum"/><pk mz="239.23718426" i="551.74" sn="13.7657" a="7.55406" fwhm="0.0122932" res="19461" algo="Sum"/><pk mz="240.09345646" i="1230.79" sn="30.5102" a="18.9943" fwhm="0.013582" res="17677.3" algo="Sum"/><pk mz="240.23336885" i="825.573" sn="20.4603" a="12.2073" fwhm="0.0134819" res="17818.9" algo="Sum"/><pk mz="240.83930528" i="2810.7" sn="69.445" a="37.7706" fwhm="0.0120263" res="20026.1" algo="Sum"/><pk mz="240.96714787" i="1163.07" sn="28.7172" a="15.8903" fwhm="0.0118312" res="20367.2" algo="Sum"/><pk mz="241.00869025" i="1998.25" sn="49.333" a="28.239" fwhm="0.0126916" res="18989.6" algo="Sum"/><pk mz="241.02881081" i="821.467" sn="20.2805" a="12.2347" fwhm="0.0141214" res="17068.3" algo="Sum"/><pk mz="241.10515439" i="777.366" sn="19.1917" a="14.6833" fwhm="0.0175443" res="13742.7" algo="Sum"/><pk mz="241.15610509" i="1666.73" sn="41.1485" a="22.4938" fwhm="0.0140983" res="17105.3" algo="Sum"/><pk mz="241.17937590" i="995.521" sn="24.5775" a="14.3035" fwhm="0.0127498" res="18916.4" algo="Sum"/><pk mz="241.21613047" i="969.192" sn="23.9275" a="13.9348" fwhm="0.0121314" res="19883.6" algo="Sum"/><pk mz="241.25327559" i="634.025" sn="15.6396" a="9.25137" fwhm="0.0116811" res="20653.3" algo="Sum"/><pk mz="242.01896408" i="671.887" sn="16.4037" a="12.4516" fwhm="0.0152459" res="15874.4" algo="Sum"/><pk mz="242.83678230" i="730.458" sn="17.5942" a="10.1357" fwhm="0.0122806" res="19774.1" algo="Sum"/><pk mz="242.92560390" i="8795.33" sn="211.507" a="120.111" fwhm="0.012482" res="19462" algo="Sum"/><pk mz="243.09947293" i="4630.91" sn="110.708" a="65.2234" fwhm="0.0124569" res="19515.2" algo="Sum"/><pk mz="243.15535071" i="588.088" sn="14.0385" a="7.86194" fwhm="0.0175405" res="13862.5" algo="Sum"/><pk mz="243.17385774" i="891.355" sn="21.2721" a="12.4512" fwhm="0.0129746" res="18742.2" algo="Sum"/><pk mz="243.21107738" i="977.578" sn="23.3028" a="15.0074" fwhm="0.0129761" res="18743" algo="Sum"/><pk mz="244.10207182" i="776.416" sn="18.2213" a="13.664" fwhm="0.0151432" res="16119.6" algo="Sum"/><pk mz="244.92488539" i="802.757" sn="18.6242" a="11.838" fwhm="0.0129265" res="18947.6" algo="Sum"/><pk mz="245.04557686" i="1686.31" sn="39.0243" a="23.4084" fwhm="0.012389" res="19779.3" algo="Sum"/><pk mz="245.07873530" i="3831.76" sn="88.6122" a="59.0348" fwhm="0.0124545" res="19677.9" algo="Sum"/><pk mz="245.11428794" i="535.475" sn="12.3833" a="7.48251" fwhm="0.0144164" res="17002.4" algo="Sum"/><pk mz="245.13751420" i="641.274" sn="14.8299" a="7.74504" fwhm="0.0157852" res="15529.6" algo="Sum"/><pk mz="245.15123547" i="700.642" sn="16.2029" a="12.1455" fwhm="0.0168852" res="14518.7" algo="Sum"/><pk mz="245.19003002" i="1021.02" sn="23.6119" a="13.6579" fwhm="0.0118389" res="20710.5" algo="Sum"/><pk mz="245.22699998" i="766.458" sn="17.7268" a="10.9001" fwhm="0.0127794" res="19189.3" algo="Sum"/><pk mz="246.08206793" i="541.79" sn="12.3854" a="9.08437" fwhm="0.0147464" res="16687.6" algo="Sum"/><pk mz="247.09230418" i="1019.94" sn="23.0623" a="19.1141" fwhm="0.0147641" res="16736" algo="Sum"/><pk mz="247.13054666" i="1416.63" sn="32.0321" a="24.9477" fwhm="0.0133202" res="18553" algo="Sum"/><pk mz="247.20598164" i="610.852" sn="13.8109" a="8.82372" fwhm="0.0129202" res="19133.3" algo="Sum"/><pk mz="247.24211747" i="939.809" sn="21.2483" a="15.3149" fwhm="0.0131707" res="18772.2" algo="Sum"/><pk mz="248.87068049" i="10645.3" sn="236.71" a="141.429" fwhm="0.0122516" res="20313.3" algo="Sum"/><pk mz="249.04586944" i="2383.92" sn="52.9902" a="39.8933" fwhm="0.0146452" res="17005.3" algo="Sum"/><pk mz="249.09644971" i="1290.75" sn="28.691" a="15.853" fwhm="0.0120934" res="20597.8" algo="Sum"/><pk mz="249.10746947" i="1397.58" sn="31.0656" a="22.4962" fwhm="0.0187132" res="13311.9" algo="Sum"/><pk mz="249.15670046" i="6474.69" sn="143.92" a="109.355" fwhm="0.0149226" res="16696.6" algo="Sum"/><pk mz="249.18447932" i="2602.48" sn="57.848" a="35.4546" fwhm="0.012126" res="20549.7" algo="Sum"/><pk mz="249.22020722" i="540.928" sn="12.0101" a="8.07365" fwhm="0.0133137" res="18719.1" algo="Sum"/><pk mz="250.16001010" i="921.859" sn="20.2246" a="18.3173" fwhm="0.0202279" res="12367.1" algo="Sum"/><pk mz="250.17868022" i="1058.46" sn="23.2162" a="19.2989" fwhm="0.0195795" res="12777.6" algo="Sum"/><pk mz="250.86804847" i="5167.58" sn="112.623" a="69.588" fwhm="0.0124992" res="20070.7" algo="Sum"/><pk mz="250.92039288" i="1309.11" sn="28.5042" a="20.8686" fwhm="0.0133431" res="18805.3" algo="Sum"/><pk mz="251.12600902" i="1155.32" sn="25.0236" a="21.3339" fwhm="0.0146867" res="17098.9" algo="Sum"/><pk mz="251.16266635" i="949.902" sn="20.5646" a="14.5958" fwhm="0.0135978" res="18470.8" algo="Sum"/><pk mz="251.19857836" i="2192.18" sn="47.4166" a="34.3263" fwhm="0.0133663" res="18793.4" algo="Sum"/><pk mz="252.15948286" i="624.139" sn="13.3596" a="12.8957" fwhm="0.0172627" res="14607.2" algo="Sum"/><pk mz="252.86635735" i="593.844" sn="12.6032" a="8.44203" fwhm="0.0131743" res="19193.9" algo="Sum"/><pk mz="252.91699207" i="711.538" sn="15.0889" a="11.2833" fwhm="0.0136615" res="18513.1" algo="Sum"/><pk mz="253.05426692" i="783.98" sn="16.6128" a="13.9305" fwhm="0.0141733" res="17854.4" algo="Sum"/><pk mz="253.10503746" i="580.488" sn="12.3014" a="10.0434" fwhm="0.0136577" res="18532.1" algo="Sum"/><pk mz="253.14178232" i="2548.02" sn="53.9964" a="46.6768" fwhm="0.0135822" res="18637.7" algo="Sum"/><pk mz="253.21402808" i="568.917" sn="12.0562" a="8.84447" fwhm="0.0135212" res="18727.2" algo="Sum"/><pk mz="254.14473712" i="549.349" sn="11.5054" a="11.1638" fwhm="0.0147536" res="17225.9" algo="Sum"/><pk mz="254.82058344" i="2900.63" sn="60.142" a="52.7251" fwhm="0.0166361" res="15317.3" algo="Sum"/><pk mz="255.06290257" i="1161.55" sn="24.0611" a="18.141" fwhm="0.0130325" res="19571.3" algo="Sum"/><pk mz="255.12114399" i="1087.8" sn="22.5334" a="24.0493" fwhm="0.0261946" res="9739.45" algo="Sum"/><pk mz="255.15679241" i="4000.88" sn="82.8772" a="66.9643" fwhm="0.0129836" res="19652.2" algo="Sum"/><pk mz="255.26825713" i="1234.47" sn="25.5698" a="18.3351" fwhm="0.0126904" res="20115.1" algo="Sum"/><pk mz="256.15664034" i="1261.35" sn="25.8869" a="25.6839" fwhm="0.0162717" res="15742.5" algo="Sum"/><pk mz="256.26409617" i="2107.2" sn="43.2001" a="32.5127" fwhm="0.014237" res="17999.9" algo="Sum"/><pk mz="256.29995369" i="12928" sn="264.725" a="183.968" fwhm="0.0129456" res="19798.2" algo="Sum"/><pk mz="256.81910835" i="3428.66" sn="69.8151" a="57.9641" fwhm="0.0156042" res="16458.3" algo="Sum"/><pk mz="256.94047821" i="693.134" sn="14.1066" a="12.7466" fwhm="0.013606" res="18884.3" algo="Sum"/><pk mz="257.07579104" i="1177.76" sn="23.9642" a="22.5357" fwhm="0.0150222" res="17113" algo="Sum"/><pk mz="257.15141906" i="2026.21" sn="41.2279" a="31.9638" fwhm="0.0141633" res="18156.2" algo="Sum"/><pk mz="257.18787632" i="930.64" sn="18.936" a="16.1779" fwhm="0.0148694" res="17296.4" algo="Sum"/><pk mz="257.22632722" i="862.486" sn="17.5493" a="12.8503" fwhm="0.0138128" res="18622.4" algo="Sum"/><pk mz="257.24762613" i="1764.2" sn="35.8968" a="25.3541" fwhm="0.0133542" res="19263.5" algo="Sum"/><pk mz="257.30309789" i="2514.94" sn="51.1462" a="34.749" fwhm="0.0127221" res="20224.9" algo="Sum"/><pk mz="258.27903749" i="3331.03" sn="66.7283" a="48.4543" fwhm="0.0135043" res="19125.6" algo="Sum"/><pk mz="258.81695475" i="1634.65" sn="32.6038" a="25.6408" fwhm="0.0140689" res="18396.4" algo="Sum"/><pk mz="258.89957233" i="3084.31" sn="61.5181" a="44.412" fwhm="0.0128942" res="20078.8" algo="Sum"/><pk mz="259.09417691" i="766.356" sn="15.2161" a="14.2148" fwhm="0.015645" res="16560.8" algo="Sum"/><pk mz="259.13035022" i="3402.64" sn="67.479" a="53.9689" fwhm="0.0134725" res="19234.1" algo="Sum"/><pk mz="259.16821899" i="1366.56" sn="27.0766" a="23.3642" fwhm="0.0141389" res="18330.1" algo="Sum"/><pk mz="259.19060738" i="901.299" sn="17.8544" a="12.7042" fwhm="0.0191194" res="13556.4" algo="Sum"/><pk mz="259.28278640" i="727.414" sn="14.3885" a="9.5743" fwhm="0.0120149" res="21580.1" algo="Sum"/><pk mz="260.13353514" i="608.516" sn="11.9285" a="11.8683" fwhm="0.0151322" res="17190.7" algo="Sum"/><pk mz="260.94890931" i="2114.23" sn="41.0957" a="31.9078" fwhm="0.0128741" res="20269.3" algo="Sum"/><pk mz="261.01292237" i="2214.76" sn="43.0225" a="45.1142" fwhm="0.0180363" res="14471.6" algo="Sum"/><pk mz="261.04323507" i="1250.47" sn="24.2819" a="22.2767" fwhm="0.0176396" res="14798.7" algo="Sum"/><pk mz="261.10973810" i="22120.6" sn="429.395" a="311.201" fwhm="0.0126833" res="20586.9" algo="Sum"/><pk mz="261.13007571" i="7933.9" sn="154.006" a="115.104" fwhm="0.0132065" res="19772.9" algo="Sum"/><pk mz="261.18369246" i="775.855" sn="15.0603" a="13.3525" fwhm="0.0147563" res="17699.8" algo="Sum"/><pk mz="261.22118232" i="609.651" sn="11.834" a="9.63278" fwhm="0.0137161" res="19044.9" algo="Sum"/><pk mz="262.11305719" i="3193.54" sn="61.4595" a="47.8664" fwhm="0.0132704" res="19751.7" algo="Sum"/><pk mz="262.13371930" i="1103.46" sn="21.236" a="17.068" fwhm="0.012249" res="21400.5" algo="Sum"/><pk mz="262.91519206" i="853.33" sn="16.2747" a="12.9271" fwhm="0.0132881" res="19785.8" algo="Sum"/><pk mz="262.94567355" i="718.962" sn="13.7129" a="10.9993" fwhm="0.0135013" res="19475.5" algo="Sum"/><pk mz="263.00890426" i="732.507" sn="13.9693" a="16.3571" fwhm="0.018398" res="14295.5" algo="Sum"/><pk mz="263.08688648" i="3678.41" sn="70.1459" a="65.1639" fwhm="0.0144667" res="18185.6" algo="Sum"/><pk mz="263.12478473" i="971.519" sn="18.5294" a="24.2586" fwhm="0.0254174" res="10352.2" algo="Sum"/><pk mz="263.16212664" i="918.029" sn="17.5046" a="14.3009" fwhm="0.0139229" res="18901.4" algo="Sum"/><pk mz="263.19818746" i="9610" sn="183.239" a="137.995" fwhm="0.0132435" res="19873.7" algo="Sum"/><pk mz="263.23599892" i="2068.33" sn="39.4381" a="31.1223" fwhm="0.0131849" res="19965" algo="Sum"/><pk mz="264.20130995" i="1580.74" sn="29.9365" a="24.8054" fwhm="0.013676" res="19318.7" algo="Sum"/><pk mz="264.84702970" i="3807.12" sn="71.6818" a="68.7264" fwhm="0.0166782" res="15879.9" algo="Sum"/><pk mz="265.02395367" i="2297.31" sn="43.2395" a="45.738" fwhm="0.0172168" res="15393.4" algo="Sum"/><pk mz="265.10463171" i="620.928" sn="11.687" a="10.5726" fwhm="0.0211421" res="12539.2" algo="Sum"/><pk mz="265.13458528" i="1551.39" sn="29.2" a="42.1394" fwhm="0.0233586" res="11350.6" algo="Sum"/><pk mz="265.17777026" i="1251.37" sn="23.5554" a="21.8431" fwhm="0.0168511" res="15736.5" algo="Sum"/><pk mz="265.19404879" i="702.971" sn="13.2325" a="6.36469" fwhm="0.00963372" res="27527.7" algo="Sum"/><pk mz="265.21376077" i="1204.59" sn="22.6749" a="20.4707" fwhm="0.0164336" res="16138.6" algo="Sum"/><pk mz="265.25293239" i="1405.41" sn="26.4551" a="21.7113" fwhm="0.0134413" res="19734.2" algo="Sum"/><pk mz="266.17278386" i="3273.17" sn="61.1971" a="52.0366" fwhm="0.0129302" res="20585.3" algo="Sum"/><pk mz="266.84626727" i="2681.99" sn="49.6225" a="47.7841" fwhm="0.0165833" res="16091.3" algo="Sum"/><pk mz="266.89409496" i="1128.22" sn="20.8745" a="19.3254" fwhm="0.0142083" res="18784.4" algo="Sum"/><pk mz="267.12092460" i="619.646" sn="11.4341" a="10.0883" fwhm="0.0196541" res="13591.1" algo="Sum"/><pk mz="267.15750754" i="1809.53" sn="33.3646" a="30.0739" fwhm="0.0167046" res="15993.1" algo="Sum"/><pk mz="267.17118187" i="1291.61" sn="23.8085" a="20.7662" fwhm="0.0128128" res="20851.9" algo="Sum"/><pk mz="267.21030070" i="1023.3" sn="18.8556" a="18.7989" fwhm="0.0167794" res="15924.9" algo="Sum"/><pk mz="267.22853814" i="616.931" sn="11.3635" a="7.42257" fwhm="0.0123034" res="21719.9" algo="Sum"/><pk mz="267.26815139" i="657.742" sn="12.1113" a="9.61943" fwhm="0.0135305" res="19753" algo="Sum"/><pk mz="268.26454648" i="654.398" sn="11.8889" a="10.5439" fwhm="0.0144691" res="18540.5" algo="Sum"/><pk mz="268.84579806" i="723.677" sn="13.0494" a="11.7432" fwhm="0.0202299" res="13289.5" algo="Sum"/><pk mz="268.86212151" i="896.748" sn="16.1614" a="13.1355" fwhm="0.0156047" res="17229.5" algo="Sum"/><pk mz="268.89111756" i="864.813" sn="15.5812" a="13.1652" fwhm="0.0136543" res="19692.8" algo="Sum"/><pk mz="269.13649156" i="1057.23" sn="18.9778" a="23.7685" fwhm="0.0179951" res="14956.1" algo="Sum"/><pk mz="269.17396901" i="567.073" sn="10.1793" a="7.49657" fwhm="0.0194113" res="13866.8" algo="Sum"/><pk mz="269.18844575" i="917.934" sn="16.4775" a="14.8961" fwhm="0.0158288" res="17006.2" algo="Sum"/><pk mz="269.22611474" i="2835.24" sn="50.8915" a="51.5304" fwhm="0.0133926" res="20102.5" algo="Sum"/><pk mz="269.28374571" i="912.115" sn="16.3721" a="14.6491" fwhm="0.0137914" res="19525.5" algo="Sum"/><pk mz="270.22914405" i="671.746" sn="11.9393" a="13.8379" fwhm="0.0149253" res="18105.4" algo="Sum"/><pk mz="270.79744720" i="2323.6" sn="41.0911" a="32.5888" fwhm="0.013031" res="20781" algo="Sum"/><pk mz="270.86032467" i="686.919" sn="12.1438" a="11.9366" fwhm="0.0135598" res="19975.2" algo="Sum"/><pk mz="270.97763516" i="4106.25" sn="72.5802" a="66.3842" fwhm="0.0135809" res="19952.8" algo="Sum"/><pk mz="271.03841548" i="575.341" sn="10.1695" a="15.0212" fwhm="0.0254708" res="10641.1" algo="Sum"/><pk mz="271.14648563" i="927.76" sn="16.3987" a="12.6237" fwhm="0.0194824" res="13917.5" algo="Sum"/><pk mz="271.16669820" i="2103.65" sn="37.1831" a="34.4341" fwhm="0.0154667" res="17532.3" algo="Sum"/><pk mz="271.18813034" i="2427.01" sn="42.8987" a="37.8309" fwhm="0.0156891" res="17285.1" algo="Sum"/><pk mz="271.24163219" i="1807.28" sn="31.9447" a="28.9707" fwhm="0.0143694" res="18876.3" algo="Sum"/><pk mz="271.26297497" i="698.623" sn="12.3485" a="12.0976" fwhm="0.0187818" res="14442.8" algo="Sum"/><pk mz="271.96450907" i="1065.03" sn="18.7122" a="18.5296" fwhm="0.0147106" res="18487.7" algo="Sum"/><pk mz="272.24135266" i="678.614" sn="11.9081" a="14.8881" fwhm="0.02311" res="11780.3" algo="Sum"/><pk mz="272.79460236" i="3144.43" sn="54.9113" a="45.6106" fwhm="0.0133183" res="20482.7" algo="Sum"/><pk mz="272.94497499" i="928.212" sn="16.1923" a="17.6063" fwhm="0.0149097" res="18306.5" algo="Sum"/><pk mz="273.11047694" i="543.924" sn="9.48639" a="9.91685" fwhm="0.0186023" res="14681.5" algo="Sum"/><pk mz="273.14628657" i="1092.66" sn="19.0567" a="16.0577" fwhm="0.015125" res="18059.3" algo="Sum"/><pk mz="273.18230063" i="1804.9" sn="31.4769" a="40.7987" fwhm="0.0179147" res="15249.1" algo="Sum"/><pk mz="273.22102465" i="1034.36" sn="18.0401" a="16.8501" fwhm="0.0140105" res="19501.2" algo="Sum"/><pk mz="273.25771917" i="1110.96" sn="19.3765" a="18.8873" fwhm="0.0140203" res="19490.2" algo="Sum"/><pk mz="274.14219119" i="879.693" sn="15.2891" a="18.0031" fwhm="0.0165755" res="16539" algo="Sum"/><pk mz="274.79205888" i="1618.2" sn="27.8879" a="27.1963" fwhm="0.0140706" res="19529.6" algo="Sum"/><pk mz="274.87985261" i="1572.4" sn="27.0987" a="27.6059" fwhm="0.0160199" res="17158.7" algo="Sum"/><pk mz="275.03673489" i="603.124" sn="10.392" a="11.0419" fwhm="0.0165494" res="16619.2" algo="Sum"/><pk mz="275.10610344" i="673.692" sn="11.5979" a="17.5367" fwhm="0.0242497" res="11344.7" algo="Sum"/><pk mz="275.16131483" i="1280.3" sn="22.0197" a="21.3766" fwhm="0.016181" res="17005.2" algo="Sum"/><pk mz="275.19970570" i="778.195" sn="13.3756" a="13.6747" fwhm="0.0154895" res="17766.9" algo="Sum"/><pk mz="275.23649669" i="733.534" sn="12.6007" a="11.6091" fwhm="0.0139225" res="19769.2" algo="Sum"/><pk mz="276.65274814" i="903.33" sn="15.3242" a="12.5746" fwhm="0.0120973" res="22869" algo="Sum"/><pk mz="276.87773414" i="928.208" sn="15.6867" a="14.3826" fwhm="0.0137936" res="20072.9" algo="Sum"/><pk mz="276.92263967" i="2610.57" sn="44.0642" a="45.4591" fwhm="0.0148616" res="18633.5" algo="Sum"/><pk mz="276.98378970" i="1020.27" sn="17.1903" a="20.9929" fwhm="0.0194141" res="14267.2" algo="Sum"/><pk mz="277.01637468" i="550.136" sn="9.26508" a="11.1233" fwhm="0.0194315" res="14256.1" algo="Sum"/><pk mz="277.08387869" i="1690.05" sn="28.4244" a="24.9019" fwhm="0.0144765" res="19140.3" algo="Sum"/><pk mz="277.10426800" i="3379.08" sn="56.8081" a="55.1217" fwhm="0.0142286" res="19475.1" algo="Sum"/><pk mz="277.14263591" i="757.96" sn="12.7331" a="18.2499" fwhm="0.0267149" res="10374.1" algo="Sum"/><pk mz="277.17863960" i="1638.64" sn="27.5186" a="26.4209" fwhm="0.0139775" res="19830.3" algo="Sum"/><pk mz="277.21488027" i="1998.54" sn="33.5587" a="30.6409" fwhm="0.0135458" res="20465" algo="Sum"/><pk mz="277.25005259" i="893.23" sn="14.9986" a="14.6352" fwhm="0.0141928" res="19534.6" algo="Sum"/><pk mz="278.24650853" i="1322.02" sn="22.0255" a="21.9024" fwhm="0.0148075" res="18790.9" algo="Sum"/><pk mz="278.89236331" i="2580.82" sn="42.5252" a="44.8788" fwhm="0.0143961" res="19372.7" algo="Sum"/><pk mz="278.92011268" i="1089.86" sn="17.9511" a="17.6198" fwhm="0.014674" res="19007.8" algo="Sum"/><pk mz="279.05714256" i="995.931" sn="16.3765" a="19.271" fwhm="0.016098" res="17334.9" algo="Sum"/><pk mz="279.08548656" i="579.2" sn="9.52399" a="8.71128" fwhm="0.0169451" res="16470" algo="Sum"/><pk mz="279.10367323" i="955.365" sn="15.7075" a="16.6495" fwhm="0.0211567" res="13192.2" algo="Sum"/><pk mz="279.15808798" i="5489.91" sn="90.2876" a="93.3579" fwhm="0.0148132" res="18845.2" algo="Sum"/><pk mz="279.19315577" i="903.378" sn="14.8575" a="16.6835" fwhm="0.0183606" res="15206.1" algo="Sum"/><pk mz="279.22998157" i="2465.78" sn="40.5575" a="40.0096" fwhm="0.0134746" res="20722.8" algo="Sum"/><pk mz="280.16059681" i="963.408" sn="15.6637" a="19.5223" fwhm="0.0184642" res="15173.2" algo="Sum"/><pk mz="280.26358612" i="836.863" sn="13.605" a="14.3231" fwhm="0.0155442" res="18030.1" algo="Sum"/><pk mz="280.82632515" i="1693.67" sn="27.306" a="27.961" fwhm="0.0140473" res="19991.5" algo="Sum"/><pk mz="280.88894423" i="1006.83" sn="16.2281" a="17.0585" fwhm="0.015052" res="18661.2" algo="Sum"/><pk mz="281.15101762" i="2506.37" sn="40.385" a="51.8809" fwhm="0.0164017" res="17141.5" algo="Sum"/><pk mz="281.17198638" i="1181.61" sn="19.0392" a="14.2363" fwhm="0.0132262" res="21258.7" algo="Sum"/><pk mz="281.18781406" i="1279.18" sn="20.6113" a="18.4539" fwhm="0.0194039" res="14491.3" algo="Sum"/><pk mz="281.20839775" i="2965.92" sn="47.7897" a="47.4987" fwhm="0.0135952" res="20684.3" algo="Sum"/><pk mz="281.24634076" i="876.066" sn="14.117" a="17.3947" fwhm="0.0161666" res="17396.7" algo="Sum"/><pk mz="282.15322468" i="694.026" sn="11.12" a="20.392" fwhm="0.0244755" res="11528" algo="Sum"/><pk mz="282.20552925" i="2147.76" sn="34.4121" a="43.4396" fwhm="0.0203566" res="13863.1" algo="Sum"/><pk mz="282.27905907" i="6157.39" sn="98.6258" a="98.6835" fwhm="0.0144538" res="19529.7" algo="Sum"/><pk mz="282.82349038" i="1725.29" sn="27.4401" a="27.0818" fwhm="0.0143938" res="19649" algo="Sum"/><pk mz="283.03275284" i="896.854" sn="14.2575" a="16.4955" fwhm="0.0167814" res="16865.9" algo="Sum"/><pk mz="283.12892573" i="535.961" sn="8.51902" a="9.21205" fwhm="0.0265444" res="10666.3" algo="Sum"/><pk mz="283.16679512" i="1716.72" sn="27.287" a="34.4021" fwhm="0.0205482" res="13780.6" algo="Sum"/><pk mz="283.20542378" i="2263.54" sn="35.9515" a="40.2107" fwhm="0.01516" res="18681.1" algo="Sum"/><pk mz="283.26376402" i="1396.84" sn="22.1388" a="21.2608" fwhm="0.0163035" res="17374.4" algo="Sum"/><pk mz="283.28324967" i="1387.38" sn="21.9725" a="20.9432" fwhm="0.0184631" res="15343.2" algo="Sum"/><pk mz="283.29822584" i="1326.32" sn="20.9925" a="18.8131" fwhm="0.0143659" res="19720.2" algo="Sum"/><pk mz="284.29499491" i="3160.97" sn="49.3756" a="51.0087" fwhm="0.01481" res="19196.2" algo="Sum"/><pk mz="284.33123745" i="3176.83" sn="49.6023" a="51.5983" fwhm="0.0146236" res="19443.3" algo="Sum"/><pk mz="284.82290762" i="686.301" sn="10.6801" a="8.73461" fwhm="0.0129599" res="21977.2" algo="Sum"/><pk mz="284.83592804" i="708.967" sn="11.0328" a="11.5193" fwhm="0.0163851" res="17383.8" algo="Sum"/><pk mz="284.90998794" i="1077.05" sn="16.7482" a="17.98" fwhm="0.01411" res="20192.1" algo="Sum"/><pk mz="285.07256920" i="586.914" sn="9.07384" a="14.2275" fwhm="0.0244017" res="11682.5" algo="Sum"/><pk mz="285.13102775" i="1514.85" sn="23.3777" a="28.2644" fwhm="0.0212455" res="13420.8" algo="Sum"/><pk mz="285.16521912" i="2437.66" sn="37.6099" a="53.5753" fwhm="0.025581" res="11147.5" algo="Sum"/><pk mz="285.22109520" i="4279.73" sn="66.0315" a="76.2701" fwhm="0.0146266" res="19500.1" algo="Sum"/><pk mz="285.27937831" i="1577.29" sn="24.3359" a="29.0211" fwhm="0.0174932" res="16308" algo="Sum"/><pk mz="285.33443098" i="730.767" sn="11.274" a="11.5889" fwhm="0.0150558" res="18951.8" algo="Sum"/><pk mz="286.16843695" i="540.649" sn="8.24475" a="12.2873" fwhm="0.0244687" res="11695.3" algo="Sum"/><pk mz="286.22464943" i="1047.73" sn="15.9816" a="18.0151" fwhm="0.0148264" res="19305.1" algo="Sum"/><pk mz="286.31052484" i="655.22" sn="9.99439" a="10.7336" fwhm="0.0138319" res="20699.3" algo="Sum"/><pk mz="286.77125779" i="1483.9" sn="22.4848" a="21.7956" fwhm="0.0136378" res="21027.7" algo="Sum"/><pk mz="286.95151578" i="3240.77" sn="48.8825" a="53.4176" fwhm="0.0150325" res="19088.7" algo="Sum"/><pk mz="287.00740417" i="805.905" sn="12.1528" a="18.5686" fwhm="0.0216242" res="13272.5" algo="Sum"/><pk mz="287.06826547" i="550.271" sn="8.29576" a="7.43756" fwhm="0.0199934" res="14358.1" algo="Sum"/><pk mz="287.08662597" i="539.202" sn="8.12889" a="10.8201" fwhm="0.0261233" res="10989.7" algo="Sum"/><pk mz="287.16215274" i="1104.31" sn="16.6483" a="21.0376" fwhm="0.0198652" res="14455.5" algo="Sum"/><pk mz="287.19826061" i="1445.99" sn="21.798" a="25.5586" fwhm="0.0163827" res="17530.6" algo="Sum"/><pk mz="287.23659665" i="7589.57" sn="114.413" a="120.083" fwhm="0.0142038" res="20222.5" algo="Sum"/><pk mz="287.93903111" i="753.171" sn="11.2564" a="13.1258" fwhm="0.0164537" res="17500" algo="Sum"/><pk mz="288.23964032" i="1792.17" sn="26.7576" a="32.6536" fwhm="0.0154208" res="18691.6" algo="Sum"/><pk mz="288.28974449" i="1070.33" sn="15.9803" a="18.6203" fwhm="0.0145592" res="19801.2" algo="Sum"/><pk mz="288.76899741" i="1940.14" sn="28.7501" a="30.8858" fwhm="0.0146748" res="19677.9" algo="Sum"/><pk mz="288.92136525" i="3683.62" sn="54.5523" a="65.0657" fwhm="0.0154701" res="18676.1" algo="Sum"/><pk mz="289.15566607" i="817.59" sn="12.102" a="20.1281" fwhm="0.0324132" res="8920.91" algo="Sum"/><pk mz="289.17844192" i="1601.32" sn="23.7028" a="29.5723" fwhm="0.017411" res="16609" algo="Sum"/><pk mz="289.21537811" i="1360.11" sn="20.1325" a="24.156" fwhm="0.0154601" res="18707.2" algo="Sum"/><pk mz="289.25208398" i="2401.44" sn="35.5463" a="40.5162" fwhm="0.0152246" res="18999" algo="Sum"/><pk mz="290.25501159" i="532.131" sn="7.83152" a="10.9503" fwhm="0.0168447" res="17231.3" algo="Sum"/><pk mz="290.76563920" i="1136.69" sn="16.6711" a="19.4124" fwhm="0.0145416" res="19995.4" algo="Sum"/><pk mz="290.85479262" i="1268.71" sn="18.6069" a="21.4557" fwhm="0.0152485" res="19074.3" algo="Sum"/><pk mz="291.12065073" i="653.425" sn="9.57816" a="14.7475" fwhm="0.0240985" res="12080.5" algo="Sum"/><pk mz="291.15759924" i="843.693" sn="12.3672" a="19.6318" fwhm="0.0267801" res="10872.2" algo="Sum"/><pk mz="291.19512420" i="6081.41" sn="89.1436" a="102.99" fwhm="0.0150233" res="19382.9" algo="Sum"/><pk mz="291.22999876" i="2059.59" sn="30.1902" a="34.6191" fwhm="0.0151936" res="19167.9" algo="Sum"/><pk mz="291.26590749" i="1678.81" sn="24.6087" a="29.268" fwhm="0.0158118" res="18420.8" algo="Sum"/><pk mz="292.19864563" i="1315.34" sn="19.118" a="24.8191" fwhm="0.0155635" res="18774.6" algo="Sum"/><pk mz="292.85239698" i="931.392" sn="13.4605" a="16.0248" fwhm="0.015931" res="18382.5" algo="Sum"/><pk mz="292.89685497" i="1208.7" sn="17.4682" a="25.0851" fwhm="0.0156786" res="18681.3" algo="Sum"/><pk mz="293.09775488" i="17197.7" sn="247.616" a="280.277" fwhm="0.014396" res="20359.7" algo="Sum"/><pk mz="293.13456042" i="720.713" sn="10.3682" a="15.5817" fwhm="0.0271691" res="10789.3" algo="Sum"/><pk mz="293.17319044" i="1624.88" sn="23.354" a="41.0954" fwhm="0.0284465" res="10306.1" algo="Sum"/><pk mz="293.20910483" i="2909.8" sn="41.7971" a="47.9735" fwhm="0.015034" res="19503.1" algo="Sum"/><pk mz="293.24572890" i="1858.91" sn="26.7008" a="31.9465" fwhm="0.0147284" res="19910.2" algo="Sum"/><pk mz="294.10102383" i="2034.57" sn="28.9691" a="37.716" fwhm="0.0160541" res="18319.4" algo="Sum"/><pk mz="294.21251496" i="661.654" sn="9.4191" a="15.053" fwhm="0.0205521" res="14315.4" algo="Sum"/><pk mz="294.86632584" i="2131.26" sn="30.1288" a="39.2393" fwhm="0.0152159" res="19378.8" algo="Sum"/><pk mz="294.89351476" i="579.528" sn="8.18469" a="9.71062" fwhm="0.0160014" res="18429.3" algo="Sum"/><pk mz="294.93859586" i="943.647" sn="13.3059" a="18.1651" fwhm="0.0147523" res="19992.8" algo="Sum"/><pk mz="295.10144482" i="792.019" sn="11.1271" a="20.8635" fwhm="0.0211099" res="13979.3" algo="Sum"/><pk mz="295.13038503" i="596.828" sn="8.38577" a="9.47345" fwhm="0.0233055" res="12663.6" algo="Sum"/><pk mz="295.16529807" i="931.017" sn="13.0792" a="11.5987" fwhm="0.0135513" res="21781.3" algo="Sum"/><pk mz="295.18873373" i="3496.18" sn="49.1216" a="74.4831" fwhm="0.0194356" res="15188" algo="Sum"/><pk mz="295.22465737" i="6215.81" sn="87.3387" a="105.085" fwhm="0.0150528" res="19612.6" algo="Sum"/><pk mz="295.26062862" i="611.472" sn="8.59288" a="10.7069" fwhm="0.0207694" res="14216.1" algo="Sum"/><pk mz="296.15221952" i="635.23" sn="8.85229" a="17.6285" fwhm="0.0216563" res="13675.1" algo="Sum"/><pk mz="296.19358117" i="732.147" sn="10.2029" a="13.964" fwhm="0.0227694" res="13008.4" algo="Sum"/><pk mz="296.22214049" i="2468.19" sn="34.3961" a="55.6575" fwhm="0.0199797" res="14826.2" algo="Sum"/><pk mz="296.80045125" i="752.675" sn="10.3879" a="13.8041" fwhm="0.0151273" res="19620.1" algo="Sum"/><pk mz="296.86393783" i="924.756" sn="12.7479" a="15.7949" fwhm="0.0150636" res="19707.4" algo="Sum"/><pk mz="297.12623086" i="897.116" sn="12.357" a="20.3845" fwhm="0.0206314" res="14401.7" algo="Sum"/><pk mz="297.14499055" i="861.12" sn="11.8604" a="14.2342" fwhm="0.0245559" res="12100.7" algo="Sum"/><pk mz="297.17137274" i="1314.53" sn="18.1087" a="17.1324" fwhm="0.0153596" res="19347.6" algo="Sum"/><pk mz="297.18218009" i="1524.53" sn="21.0025" a="30.0491" fwhm="0.0196614" res="15115" algo="Sum"/><pk mz="297.22084844" i="1230" sn="16.9451" a="26.611" fwhm="0.0264022" res="11257.4" algo="Sum"/><pk mz="297.23879522" i="1033.85" sn="14.2428" a="19.6958" fwhm="0.0154697" res="19214.2" algo="Sum"/><pk mz="297.31472403" i="907.252" sn="12.4976" a="16.8673" fwhm="0.0162106" res="18340.8" algo="Sum"/><pk mz="298.17745940" i="767.111" sn="10.4969" a="20.4754" fwhm="0.0240184" res="12414.5" algo="Sum"/><pk mz="298.34673178" i="4047.66" sn="55.3819" a="65.4731" fwhm="0.0150182" res="19865.7" algo="Sum"/><pk mz="298.79761969" i="810.715" sn="11.0417" a="14.2996" fwhm="0.0146653" res="20374.5" algo="Sum"/><pk mz="299.11054204" i="1959.07" sn="26.6578" a="42.8156" fwhm="0.0158724" res="18844.7" algo="Sum"/><pk mz="299.16155992" i="4783.44" sn="65.09" a="91.6178" fwhm="0.015999" res="18698.8" algo="Sum"/><pk mz="299.19797152" i="3641.54" sn="49.5517" a="79.076" fwhm="0.0180849" res="16544.1" algo="Sum"/><pk mz="299.23527889" i="752.97" sn="10.2459" a="14.671" fwhm="0.0195197" res="15329.9" algo="Sum"/><pk mz="299.34981682" i="916.965" sn="12.4755" a="16.0264" fwhm="0.0152676" res="19606.8" algo="Sum"/><pk mz="300.16550693" i="992.282" sn="13.4553" a="21.9509" fwhm="0.017624" res="17031.6" algo="Sum"/><pk mz="300.20078654" i="867.334" sn="11.761" a="16.9238" fwhm="0.0181092" res="16577.3" algo="Sum"/><pk mz="300.88404053" i="1110.34" sn="14.9589" a="19.9218" fwhm="0.0153628" res="19585.3" algo="Sum"/><pk mz="301.14126748" i="288492" sn="3878.24" a="3702.63" fwhm="0.0115426" res="26089.6" algo="Sum"/><pk mz="301.21331268" i="6896" sn="92.5359" a="132.615" fwhm="0.0171908" res="17521.8" algo="Sum"/><pk mz="301.25149662" i="633.099" sn="8.48686" a="12.3452" fwhm="0.0212675" res="14164.9" algo="Sum"/><pk mz="302.14430281" i="45771.6" sn="605.869" a="728.877" fwhm="0.0144829" res="20862.2" algo="Sum"/><pk mz="302.21643812" i="1756.07" sn="23.2192" a="32.8608" fwhm="0.0178682" res="16913.6" algo="Sum"/><pk mz="302.24545475" i="2172.24" sn="28.7216" a="39.7195" fwhm="0.0164699" res="18351.4" algo="Sum"/><pk mz="302.92714359" i="756.09" sn="9.93279" a="18.7159" fwhm="0.0235909" res="12840.9" algo="Sum"/><pk mz="303.06229480" i="561.404" sn="7.34455" a="12.9125" fwhm="0.0221189" res="13701.5" algo="Sum"/><pk mz="303.12029430" i="609.175" sn="7.96125" a="7.15728" fwhm="0.0115885" res="26156.9" algo="Sum"/><pk mz="303.14698918" i="6243.89" sn="81.5944" a="124.16" fwhm="0.017048" res="17782" algo="Sum"/><pk mz="303.19255428" i="2409.5" sn="31.4863" a="46.3995" fwhm="0.0169654" res="17871.3" algo="Sum"/><pk mz="303.23039483" i="6613.12" sn="86.4191" a="126.309" fwhm="0.0162143" res="18701.4" algo="Sum"/><pk mz="303.26447755" i="611.901" sn="7.99495" a="9.88856" fwhm="0.0168854" res="17960.2" algo="Sum"/><pk mz="303.30428511" i="703.076" sn="9.18476" a="14.8736" fwhm="0.016801" res="18052.8" algo="Sum"/><pk mz="304.15006674" i="778.282" sn="10.0768" a="19.3491" fwhm="0.0226377" res="13435.6" algo="Sum"/><pk mz="304.19650934" i="580.278" sn="7.51356" a="11.6084" fwhm="0.0226774" res="13414.1" algo="Sum"/><pk mz="304.23363602" i="1525.02" sn="19.7463" a="29.0779" fwhm="0.0186756" res="16290.5" algo="Sum"/><pk mz="304.26092406" i="7299.9" sn="94.5206" a="120.217" fwhm="0.0149587" res="20340.1" algo="Sum"/><pk mz="304.29992396" i="2861.11" sn="37.0462" a="53.5266" fwhm="0.0169066" res="17998.8" algo="Sum"/><pk mz="304.74286581" i="696.532" sn="8.97411" a="11.7562" fwhm="0.0155233" res="19631.3" algo="Sum"/><pk mz="304.89520627" i="2161.94" sn="27.7348" a="38.4024" fwhm="0.0157424" res="19367.7" algo="Sum"/><pk mz="305.15697502" i="8731.65" sn="111.911" a="161.572" fwhm="0.016112" res="18939.7" algo="Sum"/><pk mz="305.20986036" i="1835.26" sn="23.5204" a="31.3653" fwhm="0.0170536" res="17897.1" algo="Sum"/><pk mz="305.24644431" i="10384.9" sn="133.101" a="194.702" fwhm="0.0160265" res="19046.4" algo="Sum"/><pk mz="305.30168575" i="723.279" sn="9.2701" a="12.0052" fwhm="0.0151476" res="20155.1" algo="Sum"/><pk mz="306.16082136" i="1268.49" sn="16.0841" a="27.6458" fwhm="0.0171257" res="17877.3" algo="Sum"/><pk mz="306.24938268" i="2345.84" sn="29.7392" a="38.9792" fwhm="0.0162742" res="18818" algo="Sum"/><pk mz="306.27675469" i="1804.49" sn="22.8763" a="34.6403" fwhm="0.018099" res="16922.3" algo="Sum"/><pk mz="306.82910700" i="573.28" sn="7.21" a="10.8746" fwhm="0.0165311" res="18560.8" algo="Sum"/><pk mz="307.16459039" i="926.519" sn="11.6397" a="18.5902" fwhm="0.0290222" res="10583.8" algo="Sum"/><pk mz="307.20183155" i="1995.06" sn="25.0635" a="43.4164" fwhm="0.0248467" res="12363.9" algo="Sum"/><pk mz="307.22440793" i="1816.51" sn="22.8205" a="33.4707" fwhm="0.021798" res="14094.1" algo="Sum"/><pk mz="307.26097246" i="3731.86" sn="46.8826" a="71.1601" fwhm="0.0161803" res="18989.9" algo="Sum"/><pk mz="308.26395342" i="873.493" sn="10.9227" a="16.295" fwhm="0.0153185" res="20123.7" algo="Sum"/><pk mz="308.87821817" i="1063.92" sn="13.2228" a="22.2382" fwhm="0.0184656" res="16727.2" algo="Sum"/><pk mz="309.13067271" i="644.105" sn="8.00042" a="11.2766" fwhm="0.0277363" res="11145.4" algo="Sum"/><pk mz="309.14153373" i="590.494" sn="7.33452" a="9.29186" fwhm="0.0208029" res="14860.5" algo="Sum"/><pk mz="309.20417189" i="19612.1" sn="243.601" a="436.47" fwhm="0.0182915" res="16904.3" algo="Sum"/><pk mz="309.27653939" i="1364.88" sn="16.9531" a="27.0462" fwhm="0.0171518" res="18031.7" algo="Sum"/><pk mz="310.20784810" i="3613.41" sn="44.535" a="80.2992" fwhm="0.0218105" res="14222.9" algo="Sum"/><pk mz="310.31040553" i="2859.3" sn="35.1821" a="50.5108" fwhm="0.0156318" res="19851.2" algo="Sum"/><pk mz="310.84068504" i="911.971" sn="11.186" a="17.7727" fwhm="0.015812" res="19658.6" algo="Sum"/><pk mz="310.87546111" i="951.369" sn="11.6692" a="16.4799" fwhm="0.0155362" res="20009.8" algo="Sum"/><pk mz="310.91260721" i="949.413" sn="11.6453" a="18.1184" fwhm="0.0157981" res="19680.4" algo="Sum"/><pk mz="311.12598891" i="722.973" sn="8.84619" a="13.8068" fwhm="0.0247274" res="12582.3" algo="Sum"/><pk mz="311.16170152" i="1217.82" sn="14.8901" a="28.893" fwhm="0.0203713" res="15274.5" algo="Sum"/><pk mz="311.19850556" i="2183.46" sn="26.6885" a="46.7121" fwhm="0.0243022" res="12805.4" algo="Sum"/><pk mz="311.22348408" i="2987.18" sn="36.508" a="96.0733" fwhm="0.0389407" res="7992.23" algo="Sum"/><pk mz="311.25245880" i="1066.95" sn="13.0401" a="14.6041" fwhm="0.01259" res="24722.2" algo="Sum"/><pk mz="311.29455962" i="847.034" sn="10.3525" a="16.1604" fwhm="0.0195804" res="15898.3" algo="Sum"/><pk mz="311.32960735" i="1179.8" sn="14.4222" a="22.1745" fwhm="0.0217517" res="14312.9" algo="Sum"/><pk mz="312.19607034" i="950.711" sn="11.548" a="23.4482" fwhm="0.0239731" res="13022.8" algo="Sum"/><pk mz="312.22766124" i="674.751" sn="8.19601" a="20.8478" fwhm="0.0352998" res="8845.03" algo="Sum"/><pk mz="312.32712113" i="1071.69" sn="13.0157" a="20.5283" fwhm="0.0175969" res="17749" algo="Sum"/><pk mz="312.78113530" i="694.611" sn="8.40445" a="14.1872" fwhm="0.0173257" res="18053" algo="Sum"/><pk mz="313.14170447" i="695.288" sn="8.342" a="15.5489" fwhm="0.0351543" res="8907.65" algo="Sum"/><pk mz="313.17675154" i="1841.45" sn="22.0899" a="38.0633" fwhm="0.0223237" res="14028.9" algo="Sum"/><pk mz="313.21288117" i="4426.5" sn="53.1132" a="86.4926" fwhm="0.0173777" res="18023.8" algo="Sum"/><pk mz="313.24943671" i="853.734" sn="10.2454" a="15.9819" fwhm="0.0268868" res="11650.7" algo="Sum"/><pk mz="313.27320114" i="1200.47" sn="14.4073" a="24.6028" fwhm="0.0181668" res="17244.3" algo="Sum"/><pk mz="314.21763446" i="1041.68" sn="12.4007" a="21.1686" fwhm="0.0236512" res="13285.5" algo="Sum"/><pk mz="314.77780388" i="920.874" sn="10.8647" a="19.3766" fwhm="0.018258" res="17240.6" algo="Sum"/><pk mz="315.00349869" i="534.757" sn="6.29666" a="11.464" fwhm="0.0151707" res="20763.9" algo="Sum"/><pk mz="315.07947727" i="12378.5" sn="145.788" a="220.662" fwhm="0.0155366" res="20279.8" algo="Sum"/><pk mz="315.13535398" i="1686" sn="19.8612" a="33.0318" fwhm="0.0208672" res="15102" algo="Sum"/><pk mz="315.15804719" i="1636.58" sn="19.2811" a="28.4526" fwhm="0.025487" res="12365.5" algo="Sum"/><pk mz="315.19294150" i="58251" sn="686.39" a="938.39" fwhm="0.0145226" res="21703.6" algo="Sum"/><pk mz="315.22906986" i="3938.32" sn="46.4031" a="78.3482" fwhm="0.0201544" res="15640.7" algo="Sum"/><pk mz="316.08295945" i="1460.06" sn="17.0289" a="29.2898" fwhm="0.0167456" res="18875.5" algo="Sum"/><pk mz="316.11151304" i="1192.17" sn="13.9045" a="20.3498" fwhm="0.0164304" res="19239.4" algo="Sum"/><pk mz="316.19619291" i="11127.4" sn="129.781" a="198.686" fwhm="0.0161273" res="19606.3" algo="Sum"/><pk mz="316.23290101" i="1133.75" sn="13.2231" a="20.4227" fwhm="0.026157" res="12089.8" algo="Sum"/><pk mz="316.24501112" i="1137.37" sn="13.2653" a="19.1393" fwhm="0.016122" res="19615.7" algo="Sum"/><pk mz="316.32216427" i="601.093" sn="7.00906" a="11.842" fwhm="0.0176293" res="17943" algo="Sum"/><pk mz="316.77606667" i="659.297" sn="7.63825" a="11.669" fwhm="0.017826" res="17770.5" algo="Sum"/><pk mz="317.05639578" i="543.271" sn="6.2926" a="11.327" fwhm="0.0209518" res="15132.7" algo="Sum"/><pk mz="317.11477038" i="42536.4" sn="492.691" a="732.647" fwhm="0.0152258" res="20827.5" algo="Sum"/><pk mz="317.17352400" i="1915.6" sn="22.1879" a="39.5478" fwhm="0.0242974" res="13053.8" algo="Sum"/><pk mz="317.20676894" i="3196.17" sn="37.016" a="86.4" fwhm="0.0271749" res="11672.8" algo="Sum"/><pk mz="317.24547636" i="2258.96" sn="26.1603" a="42.4678" fwhm="0.017331" res="18305.1" algo="Sum"/><pk mz="317.28123423" i="599.759" sn="6.94112" a="11.2794" fwhm="0.0177672" res="17857.7" algo="Sum"/><pk mz="318.11812486" i="7604.8" sn="87.5494" a="134.764" fwhm="0.0160249" res="19851.4" algo="Sum"/><pk mz="318.16766428" i="761.295" sn="8.76501" a="22.0646" fwhm="0.0251739" res="12638.8" algo="Sum"/><pk mz="318.21407188" i="880.064" sn="10.1331" a="22.4464" fwhm="0.0239615" res="13280.2" algo="Sum"/><pk mz="318.24425373" i="1038.1" sn="11.9516" a="22.2275" fwhm="0.0197013" res="16153.4" algo="Sum"/><pk mz="318.90841542" i="565.046" sn="6.45934" a="14.1528" fwhm="0.0190482" res="16742.2" algo="Sum"/><pk mz="318.96930625" i="846.772" sn="9.67989" a="22.9849" fwhm="0.0223424" res="14276.4" algo="Sum"/><pk mz="319.03949738" i="638.035" sn="7.2931" a="17.5854" fwhm="0.0220206" res="14488.2" algo="Sum"/><pk mz="319.11455384" i="3925.43" sn="44.8211" a="82.8508" fwhm="0.0183849" res="17357.4" algo="Sum"/><pk mz="319.15208072" i="1888.45" sn="21.5419" a="37.8366" fwhm="0.0230692" res="13834.5" algo="Sum"/><pk mz="319.19402314" i="1266.62" sn="14.4379" a="24.7734" fwhm="0.0291743" res="10940.9" algo="Sum"/><pk mz="319.22566299" i="5931.9" sn="67.5525" a="110.832" fwhm="0.0165091" res="19336.3" algo="Sum"/><pk mz="319.26051551" i="1942.33" sn="22.096" a="36.2442" fwhm="0.01724" res="18518.6" algo="Sum"/><pk mz="319.29721739" i="2097.2" sn="23.8386" a="39.0275" fwhm="0.0167979" res="19008.2" algo="Sum"/><pk mz="320.11909571" i="816.061" sn="9.21984" a="20.7561" fwhm="0.0239569" res="13362.3" algo="Sum"/><pk mz="320.23162020" i="2102.56" sn="23.7106" a="43.8976" fwhm="0.0192285" res="16654" algo="Sum"/><pk mz="320.25902119" i="843.801" sn="9.51554" a="15.1629" fwhm="0.0218692" res="14644.3" algo="Sum"/><pk mz="320.29951245" i="587.682" sn="6.62684" a="11.2442" fwhm="0.0164501" res="19470.9" algo="Sum"/><pk mz="320.87010604" i="770.36" sn="8.66999" a="15.1175" fwhm="0.0178417" res="17984.3" algo="Sum"/><pk mz="320.96509156" i="632.176" sn="7.10238" a="15.6553" fwhm="0.0216745" res="14808.4" algo="Sum"/><pk mz="321.13092214" i="4316.64" sn="48.3303" a="87.6702" fwhm="0.0167993" res="19115.8" algo="Sum"/><pk mz="321.18096477" i="2584.12" sn="28.9328" a="64.0883" fwhm="0.0273046" res="11762.9" algo="Sum"/><pk mz="321.21025333" i="3171.18" sn="35.5057" a="69.6346" fwhm="0.0274678" res="11694.1" algo="Sum"/><pk mz="321.23946579" i="4701.83" sn="52.6434" a="92.8138" fwhm="0.019104" res="16815.3" algo="Sum"/><pk mz="321.27606380" i="944.401" sn="10.5736" a="17.3907" fwhm="0.0184766" res="17388.3" algo="Sum"/><pk mz="321.31510043" i="3290.64" sn="36.8422" a="61.0139" fwhm="0.016526" res="19443" algo="Sum"/><pk mz="322.13387215" i="675.14" sn="7.50064" a="16.4603" fwhm="0.0186683" res="17255.7" algo="Sum"/><pk mz="322.18518858" i="754.122" sn="8.37871" a="22.1099" fwhm="0.028347" res="11365.7" algo="Sum"/><pk mz="322.21577187" i="662.015" sn="7.35571" a="13.9058" fwhm="0.029727" res="10839.1" algo="Sum"/><pk mz="322.24306845" i="1065.45" sn="11.8397" a="26.9271" fwhm="0.0241734" res="13330.5" algo="Sum"/><pk mz="322.31832608" i="902.843" sn="10.0327" a="16.1751" fwhm="0.0158705" res="20309.3" algo="Sum"/><pk mz="322.81040419" i="799.216" sn="8.83666" a="16.3297" fwhm="0.0160159" res="20155.7" algo="Sum"/><pk mz="323.13254869" i="612.994" sn="6.76036" a="18.6736" fwhm="0.0318027" res="10160.6" algo="Sum"/><pk mz="323.16224514" i="746.344" sn="8.231" a="11.3849" fwhm="0.0193367" res="16712.4" algo="Sum"/><pk mz="323.19763652" i="6334.53" sn="69.8599" a="138.778" fwhm="0.0180464" res="17909.2" algo="Sum"/><pk mz="323.22309836" i="1987.71" sn="21.92" a="50.926" fwhm="0.0354523" res="9117.13" algo="Sum"/><pk mz="323.25487620" i="1994.53" sn="21.9999" a="39.8468" fwhm="0.0195574" res="16528.5" algo="Sum"/><pk mz="323.29160526" i="710.61" sn="7.83913" a="12.868" fwhm="0.0165919" res="19484.9" algo="Sum"/><pk mz="324.20162994" i="1561.32" sn="17.0687" a="36.7789" fwhm="0.0192317" res="16857.6" algo="Sum"/><pk mz="324.22638414" i="552.913" sn="6.04434" a="13.6933" fwhm="0.0335485" res="9664.42" algo="Sum"/><pk mz="324.80745544" i="882.825" sn="9.59602" a="17.277" fwhm="0.0180018" res="18043.1" algo="Sum"/><pk mz="324.85239433" i="900.141" sn="9.78327" a="18.8064" fwhm="0.0169213" res="19197.8" algo="Sum"/><pk mz="325.17691148" i="3292.82" sn="35.7387" a="70.5928" fwhm="0.0230909" res="14082.5" algo="Sum"/><pk mz="325.21318058" i="25808.2" sn="280.11" a="521.878" fwhm="0.0163349" res="19909.1" algo="Sum"/><pk mz="325.27027421" i="920.536" sn="9.99106" a="20.0091" fwhm="0.0240707" res="13513.1" algo="Sum"/><pk mz="325.34633244" i="920.709" sn="9.99237" a="15.7647" fwhm="0.0159686" res="20374.1" algo="Sum"/><pk mz="326.18088146" i="809.613" sn="8.75026" a="19.2722" fwhm="0.0233608" res="13962.8" algo="Sum"/><pk mz="326.21674631" i="5863.38" sn="63.3711" a="119.274" fwhm="0.0164646" res="19813.3" algo="Sum"/><pk mz="326.81958302" i="626.088" sn="6.74645" a="18.6835" fwhm="0.0246943" res="13234.6" algo="Sum"/><pk mz="326.84966195" i="934.314" sn="10.0683" a="17.8939" fwhm="0.017192" res="19011.8" algo="Sum"/><pk mz="327.19566907" i="10531.9" sn="113.404" a="205.7" fwhm="0.0178675" res="18312.3" algo="Sum"/><pk mz="327.22915451" i="61103.6" sn="657.942" a="1054.09" fwhm="0.015181" res="21555.2" algo="Sum"/><pk mz="328.19900326" i="2050.88" sn="21.9435" a="44.7393" fwhm="0.0194356" res="16886.5" algo="Sum"/><pk mz="328.23259060" i="13220.5" sn="141.326" a="238.833" fwhm="0.0163065" res="20128.9" algo="Sum"/><pk mz="328.75589904" i="689.506" sn="7.33893" a="13.871" fwhm="0.0169529" res="19392.3" algo="Sum"/><pk mz="328.81858381" i="539.475" sn="5.74157" a="11.9234" fwhm="0.0180285" res="18238.8" algo="Sum"/><pk mz="328.99849321" i="572.644" sn="6.09514" a="12.1653" fwhm="0.0200469" res="16411.4" algo="Sum"/><pk mz="329.17690763" i="3510.75" sn="37.1832" a="78.5311" fwhm="0.0265581" res="12394.6" algo="Sum"/><pk mz="329.21184015" i="15580.1" sn="164.855" a="314.794" fwhm="0.0182243" res="18064.4" algo="Sum"/><pk mz="329.24365760" i="14009.5" sn="148.106" a="260.712" fwhm="0.0176249" res="18680.6" algo="Sum"/><pk mz="330.17915740" i="596.226" sn="6.25501" a="12.4724" fwhm="0.0254777" res="12959.5" algo="Sum"/><pk mz="330.21494663" i="3442.9" sn="36.1195" a="73.5498" fwhm="0.019271" res="17135.3" algo="Sum"/><pk mz="330.24705867" i="3034.34" sn="31.8334" a="59.8678" fwhm="0.0185762" res="17778" algo="Sum"/><pk mz="330.75318682" i="1212.77" sn="12.6829" a="21.6219" fwhm="0.0153481" res="21550.1" algo="Sum"/><pk mz="331.04805878" i="5083.98" sn="52.781" a="114.146" fwhm="0.020339" res="16276.5" algo="Sum"/><pk mz="331.13413897" i="594.726" sn="6.17144" a="10.7087" fwhm="0.0253279" res="13073.9" algo="Sum"/><pk mz="331.18752058" i="49497.6" sn="513.545" a="898.216" fwhm="0.0166772" res="19858.7" algo="Sum"/><pk mz="331.22015596" i="4275.24" sn="44.359" a="74.5628" fwhm="0.0167235" res="19805.6" algo="Sum"/><pk mz="331.25985659" i="2521.41" sn="26.1683" a="52.3452" fwhm="0.0181882" res="18212.9" algo="Sum"/><pk mz="332.04980200" i="615.711" sn="6.34327" a="15.8373" fwhm="0.0223135" res="14881.1" algo="Sum"/><pk mz="332.08545798" i="592.952" sn="6.1088" a="14.2735" fwhm="0.0172658" res="19233.8" algo="Sum"/><pk mz="332.19092539" i="10363.4" sn="106.755" a="189.424" fwhm="0.0174314" res="19057.1" algo="Sum"/><pk mz="332.22169831" i="997.733" sn="10.2778" a="22.1842" fwhm="0.0250107" res="13283.2" algo="Sum"/><pk mz="332.26318128" i="703.127" sn="7.24384" a="14.1761" fwhm="0.0222744" res="14916.8" algo="Sum"/><pk mz="332.29218539" i="3004.19" sn="30.9511" a="53.5541" fwhm="0.0163505" res="20323.1" algo="Sum"/><pk mz="332.33087544" i="1064.19" sn="10.9602" a="21.6348" fwhm="0.0182653" res="18194.7" algo="Sum"/><pk mz="332.75119650" i="745.117" sn="7.64281" a="19.1067" fwhm="0.0222052" res="14985.3" algo="Sum"/><pk mz="332.83973003" i="1152.59" sn="11.7892" a="23.2308" fwhm="0.0171785" res="19375.4" algo="Sum"/><pk mz="332.94814813" i="1011.13" sn="10.3324" a="26.0768" fwhm="0.020951" res="15891.8" algo="Sum"/><pk mz="333.16699481" i="3097.77" sn="31.6498" a="88.5535" fwhm="0.0273123" res="12198.4" algo="Sum"/><pk mz="333.19836165" i="2444.86" sn="24.977" a="66.5097" fwhm="0.031187" res="10683.9" algo="Sum"/><pk mz="333.23988704" i="1769.35" sn="18.0798" a="36.4844" fwhm="0.019722" res="16896.8" algo="Sum"/><pk mz="333.27665794" i="1691.2" sn="17.2841" a="33.8167" fwhm="0.0202633" res="16447.3" algo="Sum"/><pk mz="333.31190792" i="1527.54" sn="15.6113" a="38.2822" fwhm="0.0217235" res="15343.4" algo="Sum"/><pk mz="334.16995244" i="648.498" sn="6.5817" a="14.8428" fwhm="0.0275106" res="12146.9" algo="Sum"/><pk mz="334.20859182" i="614.314" sn="6.23476" a="19.0316" fwhm="0.0401166" res="8330.92" algo="Sum"/><pk mz="334.27734886" i="750.504" sn="7.61697" a="16.152" fwhm="0.019232" res="17381.3" algo="Sum"/><pk mz="334.31119538" i="823.262" sn="8.35541" a="17.8165" fwhm="0.0204033" res="16385.1" algo="Sum"/><pk mz="334.83616076" i="989.835" sn="9.99972" a="20.1954" fwhm="0.0182935" res="18303.6" algo="Sum"/><pk mz="334.93997000" i="731.1" sn="7.387" a="20.4814" fwhm="0.0239264" res="13998.8" algo="Sum"/><pk mz="335.12590021" i="1138.71" sn="11.4984" a="21.0817" fwhm="0.0218436" res="15342" algo="Sum"/><pk mz="335.16151972" i="1193.04" sn="12.047" a="36.9085" fwhm="0.0408574" res="8203.21" algo="Sum"/><pk mz="335.19566132" i="860.044" sn="8.68446" a="17.1233" fwhm="0.0214354" res="15637.5" algo="Sum"/><pk mz="335.22066467" i="2165.62" sn="21.8678" a="46.5573" fwhm="0.0209147" res="16028" algo="Sum"/><pk mz="335.25566748" i="1697.47" sn="17.1405" a="33.8614" fwhm="0.0184014" res="18219" algo="Sum"/><pk mz="335.29214690" i="2040.18" sn="20.602" a="42.951" fwhm="0.0176295" res="19018.8" algo="Sum"/><pk mz="336.22568434" i="691.345" sn="6.95632" a="16.3465" fwhm="0.0246428" res="13644" algo="Sum"/><pk mz="336.25554042" i="543.956" sn="5.47144" a="12.2061" fwhm="0.0251204" res="13385.8" algo="Sum"/><pk mz="336.32612634" i="1375.83" sn="13.8325" a="26.2794" fwhm="0.0170036" res="19779.7" algo="Sum"/><pk mz="336.84748459" i="575.041" sn="5.75746" a="18.7639" fwhm="0.0347763" res="9686.13" algo="Sum"/><pk mz="336.93890998" i="630.408" sn="6.31279" a="18.5168" fwhm="0.0246094" res="13691.5" algo="Sum"/><pk mz="337.06129522" i="6820.86" sn="68.278" a="128.151" fwhm="0.0169348" res="19903.5" algo="Sum"/><pk mz="337.10632913" i="557.608" sn="5.58162" a="16.0425" fwhm="0.03647" res="9243.39" algo="Sum"/><pk mz="337.17675056" i="3474.31" sn="34.7776" a="76.7968" fwhm="0.0191667" res="17591.8" algo="Sum"/><pk mz="337.21030710" i="2151.06" sn="21.5319" a="48.7113" fwhm="0.0313573" res="10753.8" algo="Sum"/><pk mz="337.23525494" i="1904.07" sn="19.0477" a="39.0958" fwhm="0.0248247" res="13584.7" algo="Sum"/><pk mz="337.27124537" i="2570.32" sn="25.6987" a="50.9454" fwhm="0.0182511" res="18479.5" algo="Sum"/><pk mz="337.30724759" i="6058.1" sn="60.5168" a="119.274" fwhm="0.0165687" res="20358.1" algo="Sum"/><pk mz="338.06437469" i="895.125" sn="8.9115" a="19.8621" fwhm="0.0169594" res="19933.7" algo="Sum"/><pk mz="338.18050586" i="774.869" sn="7.69152" a="17.7417" fwhm="0.0259699" res="13022" algo="Sum"/><pk mz="338.21349345" i="549.504" sn="5.44892" a="11.5174" fwhm="0.029184" res="11589" algo="Sum"/><pk mz="338.23769688" i="551.615" sn="5.46638" a="12.7058" fwhm="0.033942" res="9965.17" algo="Sum"/><pk mz="338.27781649" i="865.988" sn="8.57457" a="21.7381" fwhm="0.0237108" res="14266.8" algo="Sum"/><pk mz="338.31182250" i="1489.79" sn="14.7477" a="18.8046" fwhm="0.0126932" res="26653.1" algo="Sum"/><pk mz="338.34165978" i="59186.4" sn="585.948" a="1029.59" fwhm="0.0157671" res="21458.7" algo="Sum"/><pk mz="338.78448681" i="829.958" sn="8.20545" a="17.3414" fwhm="0.0168898" res="20058.5" algo="Sum"/><pk mz="339.03710181" i="1563.43" sn="15.4252" a="33.969" fwhm="0.0191759" res="17680.4" algo="Sum"/><pk mz="339.19251065" i="7412.19" sn="72.9259" a="143.821" fwhm="0.0185123" res="18322.5" algo="Sum"/><pk mz="339.22757665" i="3343.51" sn="32.8931" a="77.0027" fwhm="0.0281332" res="12057.9" algo="Sum"/><pk mz="339.28810830" i="1547.21" sn="15.2213" a="32.2978" fwhm="0.0181028" res="18742.3" algo="Sum"/><pk mz="339.34492796" i="14092.8" sn="138.643" a="280.92" fwhm="0.0171705" res="19763.2" algo="Sum"/><pk mz="340.19471070" i="1768.12" sn="17.2586" a="39.9164" fwhm="0.0239856" res="14183.3" algo="Sum"/><pk mz="340.23207586" i="882.108" sn="8.61181" a="17.9521" fwhm="0.0311329" res="10928.4" algo="Sum"/><pk mz="340.25795734" i="1603.22" sn="15.649" a="33.7626" fwhm="0.019231" res="17693.2" algo="Sum"/><pk mz="340.35033178" i="2082.72" sn="20.3343" a="50.8735" fwhm="0.0218415" res="15582.7" algo="Sum"/><pk mz="340.78181042" i="1238.88" sn="12.0602" a="23.9869" fwhm="0.0170194" res="20023.1" algo="Sum"/><pk mz="341.20795371" i="23270.9" sn="225.444" a="444.27" fwhm="0.0177948" res="19174.6" algo="Sum"/><pk mz="341.24396599" i="3051.09" sn="29.5584" a="60.277" fwhm="0.024302" res="14041.8" algo="Sum"/><pk mz="341.30448735" i="678.725" sn="6.57537" a="15.6389" fwhm="0.0210882" res="16184.6" algo="Sum"/><pk mz="342.16941224" i="1072.42" sn="10.2844" a="23.8192" fwhm="0.0203706" res="16797.2" algo="Sum"/><pk mz="342.21127079" i="5313.58" sn="50.9658" a="104.93" fwhm="0.0186768" res="18322.8" algo="Sum"/><pk mz="342.24421457" i="1853.44" sn="17.7739" a="33.9814" fwhm="0.0254049" res="13471.6" algo="Sum"/><pk mz="342.78116563" i="676.269" sn="6.44739" a="12.8481" fwhm="0.023029" res="14884.8" algo="Sum"/><pk mz="342.86816969" i="1686.92" sn="16.079" a="32.9379" fwhm="0.0174632" res="19633.7" algo="Sum"/><pk mz="343.19281325" i="69949.1" sn="666.394" a="1558.26" fwhm="0.0199108" res="17236.6" algo="Sum"/><pk mz="343.21931406" i="15237.6" sn="145.166" a="228.362" fwhm="0.0139489" res="24605.6" algo="Sum"/><pk mz="343.25723427" i="1475.54" sn="14.0572" a="33.459" fwhm="0.0271906" res="12624.1" algo="Sum"/><pk mz="343.29279681" i="1038.36" sn="9.89228" a="24.9937" fwhm="0.0225889" res="15197.4" algo="Sum"/><pk mz="344.19622458" i="13020.3" sn="123.222" a="317.604" fwhm="0.0229714" res="14983.7" algo="Sum"/><pk mz="344.25966923" i="746.199" sn="7.06194" a="14.3043" fwhm="0.02927" res="11761.5" algo="Sum"/><pk mz="344.86592577" i="1045.27" sn="9.83412" a="23.8199" fwhm="0.0191337" res="18024" algo="Sum"/><pk mz="345.20265374" i="10371.4" sn="97.4966" a="269.661" fwhm="0.0315501" res="10941.4" algo="Sum"/><pk mz="345.23898233" i="7860" sn="73.8879" a="152.287" fwhm="0.0199989" res="17262.9" algo="Sum"/><pk mz="345.27298982" i="561.372" sn="5.27766" a="9.26715" fwhm="0.0287977" res="11989.6" algo="Sum"/><pk mz="345.31276327" i="543.377" sn="5.10819" a="11.3137" fwhm="0.0177741" res="19427.8" algo="Sum"/><pk mz="346.20639445" i="2254.82" sn="21.1439" a="54.6746" fwhm="0.0298919" res="11581.9" algo="Sum"/><pk mz="346.24237642" i="1794.92" sn="16.8314" a="39.6484" fwhm="0.0202137" res="17129.1" algo="Sum"/><pk mz="346.72753864" i="578.101" sn="5.40028" a="11.6573" fwhm="0.0169445" res="20462.5" algo="Sum"/><pk mz="346.87883185" i="552.717" sn="5.16255" a="14.2307" fwhm="0.0241838" res="14343.4" algo="Sum"/><pk mz="347.16208217" i="12620.2" sn="117.739" a="252.63" fwhm="0.0192033" res="18078.2" algo="Sum"/><pk mz="347.22059813" i="4674.82" sn="43.5326" a="106.101" fwhm="0.0226072" res="15358.8" algo="Sum"/><pk mz="347.25452996" i="1990.58" sn="18.5175" a="43.5021" fwhm="0.024463" res="14195.1" algo="Sum"/><pk mz="347.29134455" i="876.077" sn="8.14081" a="16.693" fwhm="0.018767" res="18505.5" algo="Sum"/><pk mz="347.32845255" i="1681.43" sn="15.611" a="34.1062" fwhm="0.0176799" res="19645.4" algo="Sum"/><pk mz="348.16543902" i="2700.06" sn="24.9346" a="59.2883" fwhm="0.0216189" res="16104.7" algo="Sum"/><pk mz="348.22384360" i="969.505" sn="8.95039" a="26.4804" fwhm="0.0265893" res="13096.4" algo="Sum"/><pk mz="348.26159067" i="875.262" sn="8.07885" a="19.9401" fwhm="0.0229614" res="15167.3" algo="Sum"/><pk mz="348.81369643" i="1323.83" sn="12.1963" a="25.9459" fwhm="0.0172755" res="20191.3" algo="Sum"/><pk mz="348.92041300" i="900.552" sn="8.29599" a="22.0248" fwhm="0.0189307" res="18431.4" algo="Sum"/><pk mz="349.05723595" i="607.634" sn="5.57737" a="13.807" fwhm="0.0187106" res="18655.6" algo="Sum"/><pk mz="349.18252921" i="3535.41" sn="32.3771" a="74.6274" fwhm="0.0271035" res="12883.3" algo="Sum"/><pk mz="349.21197361" i="2276.28" sn="20.8462" a="51.0297" fwhm="0.0289874" res="12047" algo="Sum"/><pk mz="349.27074362" i="2407.34" sn="22.0467" a="54.6066" fwhm="0.0206854" res="16884.9" algo="Sum"/><pk mz="349.30636946" i="595.101" sn="5.45127" a="13.4774" fwhm="0.0259546" res="13458.4" algo="Sum"/><pk mz="350.18697898" i="696.973" sn="6.3469" a="13.4883" fwhm="0.0266776" res="13126.6" algo="Sum"/><pk mz="350.21731893" i="699.172" sn="6.36655" a="18.186" fwhm="0.0349264" res="10027.3" algo="Sum"/><pk mz="350.27453465" i="630.154" sn="5.7373" a="14.9796" fwhm="0.0249259" res="14052.6" algo="Sum"/><pk mz="350.81079460" i="1396.53" sn="12.6598" a="27.8729" fwhm="0.0179025" res="19595.7" algo="Sum"/><pk mz="351.09910703" i="576.838" sn="5.20223" a="13.408" fwhm="0.0218132" res="16095.7" algo="Sum"/><pk mz="351.15730495" i="1153.27" sn="10.4037" a="26.4461" fwhm="0.0308386" res="11386.9" algo="Sum"/><pk mz="351.19422304" i="1152.18" sn="10.3943" a="27.2206" fwhm="0.0322573" res="10887.3" algo="Sum"/><pk mz="351.22773787" i="2308.26" sn="20.8237" a="63.5653" fwhm="0.0353234" res="9943.22" algo="Sum"/><pk mz="351.25010331" i="2649.14" sn="23.8964" a="60.1596" fwhm="0.0242362" res="14492.8" algo="Sum"/><pk mz="351.28533394" i="1030.4" sn="9.29243" a="20.3317" fwhm="0.0235082" res="14943.1" algo="Sum"/><pk mz="351.32278196" i="750.612" sn="6.76879" a="15.1662" fwhm="0.0178581" res="19673" algo="Sum"/><pk mz="352.23107231" i="710.614" sn="6.3636" a="17.4318" fwhm="0.0284165" res="12395.3" algo="Sum"/><pk mz="352.25070269" i="828.213" sn="7.41671" a="20.3557" fwhm="0.0249127" res="14139.4" algo="Sum"/><pk mz="352.32185144" i="1154.47" sn="10.3384" a="23.0945" fwhm="0.0176178" res="19998.1" algo="Sum"/><pk mz="352.80974977" i="587.515" sn="5.2254" a="18.8115" fwhm="0.0340287" res="10368" algo="Sum"/><pk mz="352.89761943" i="2117.04" sn="18.8207" a="51.9322" fwhm="0.0192085" res="18371.9" algo="Sum"/><pk mz="353.03288517" i="3785.4" sn="33.6654" a="88.6213" fwhm="0.0207843" res="16985.5" algo="Sum"/><pk mz="353.15352735" i="1519.81" sn="13.5144" a="35.2652" fwhm="0.0238773" res="14790.3" algo="Sum"/><pk mz="353.17076097" i="1628.12" sn="14.4788" a="39.3246" fwhm="0.0341453" res="10343.2" algo="Sum"/><pk mz="353.20810538" i="1517.12" sn="13.4885" a="40.1402" fwhm="0.0366592" res="9634.91" algo="Sum"/><pk mz="353.24301997" i="1649.35" sn="14.6641" a="34.6485" fwhm="0.0331657" res="10650.9" algo="Sum"/><pk mz="353.26656956" i="3259.12" sn="28.9762" a="79.5519" fwhm="0.0253925" res="13912.2" algo="Sum"/><pk mz="353.37778365" i="695.494" sn="6.18298" a="15.2543" fwhm="0.0180744" res="19551.3" algo="Sum"/><pk mz="354.20779324" i="580.045" sn="5.12371" a="16.3718" fwhm="0.0324112" res="10928.6" algo="Sum"/><pk mz="354.26956655" i="759.421" sn="6.70819" a="19.8727" fwhm="0.0304894" res="11619.4" algo="Sum"/><pk mz="354.89415878" i="848.934" sn="7.48094" a="20.7177" fwhm="0.0199824" res="17760.3" algo="Sum"/><pk mz="355.06921587" i="879.314" sn="7.74737" a="20.6087" fwhm="0.0204504" res="17362.4" algo="Sum"/><pk mz="355.12881254" i="594.701" sn="5.23954" a="17.4654" fwhm="0.037442" res="9484.76" algo="Sum"/><pk mz="355.16773399" i="3103.72" sn="27.3409" a="65.469" fwhm="0.022993" res="15446.8" algo="Sum"/><pk mz="355.18815702" i="4082.76" sn="35.9639" a="95.4857" fwhm="0.0285142" res="12456.5" algo="Sum"/><pk mz="355.22330543" i="3024.76" sn="26.6412" a="68.9779" fwhm="0.0232801" res="15258.7" algo="Sum"/><pk mz="355.25893670" i="930.079" sn="8.1903" a="18.2545" fwhm="0.0297338" res="11948" algo="Sum"/><pk mz="355.28150124" i="1002.78" sn="8.82772" a="27.0894" fwhm="0.0282595" res="12572.1" algo="Sum"/><pk mz="356.17234627" i="783.4" sn="6.8805" a="15.6609" fwhm="0.0203772" res="17479" algo="Sum"/><pk mz="356.19079039" i="1001.01" sn="8.7917" a="25.5166" fwhm="0.0286274" res="12442.3" algo="Sum"/><pk mz="356.22558868" i="925.964" sn="8.13262" a="23.8447" fwhm="0.0279178" res="12759.8" algo="Sum"/><pk mz="356.28021476" i="546.986" sn="4.80228" a="16.5298" fwhm="0.0382253" res="9320.52" algo="Sum"/><pk mz="356.75628499" i="670.758" sn="5.86398" a="14.5322" fwhm="0.0167079" res="21352.5" algo="Sum"/><pk mz="356.90870205" i="537.006" sn="4.6938" a="16.422" fwhm="0.0224926" res="15867.8" algo="Sum"/><pk mz="357.18319341" i="11028.8" sn="96.1843" a="203.334" fwhm="0.0220589" res="16192.3" algo="Sum"/><pk mz="357.20442927" i="14027.7" sn="122.265" a="283.649" fwhm="0.022375" res="15964.4" algo="Sum"/><pk mz="357.23877225" i="3333.83" sn="29.0432" a="75.6122" fwhm="0.0259507" res="13766.1" algo="Sum"/><pk mz="357.27334090" i="595.092" sn="5.18251" a="13.6245" fwhm="0.026562" res="13450.6" algo="Sum"/><pk mz="358.18682920" i="2629.47" sn="22.7657" a="54.2898" fwhm="0.0218665" res="16380.6" algo="Sum"/><pk mz="358.20791995" i="3068.38" sn="26.5631" a="63.6352" fwhm="0.0234922" res="15247.9" algo="Sum"/><pk mz="358.24170712" i="969.949" sn="8.39581" a="23.9713" fwhm="0.0268847" res="13325.1" algo="Sum"/><pk mz="358.30623981" i="1104.77" sn="9.56276" a="33.043" fwhm="0.0251881" res="14225.2" algo="Sum"/><pk mz="358.84235790" i="1816.47" sn="15.693" a="37.8944" fwhm="0.0180776" res="19850.1" algo="Sum"/><pk mz="358.97968308" i="26533.6" sn="228.919" a="494.637" fwhm="0.017054" res="21049.6" algo="Sum"/><pk mz="359.04334621" i="4459.94" sn="38.4168" a="96.088" fwhm="0.0188232" res="19074.5" algo="Sum"/><pk mz="359.16529178" i="16475.6" sn="141.913" a="342.778" fwhm="0.0184897" res="19425.2" algo="Sum"/><pk mz="359.21812113" i="13262.5" sn="114.237" a="276.232" fwhm="0.021746" res="16518.8" algo="Sum"/><pk mz="359.25124685" i="1462.58" sn="12.598" a="33.7412" fwhm="0.025485" res="14096.6" algo="Sum"/><pk mz="359.98206194" i="4186.99" sn="35.877" a="82.6961" fwhm="0.0175753" res="20482.2" algo="Sum"/><pk mz="360.04568465" i="589.113" sn="5.04156" a="15.5922" fwhm="0.0211476" res="17025.3" algo="Sum"/><pk mz="360.16865011" i="3190.89" sn="27.3056" a="74.831" fwhm="0.02025" res="17786.1" algo="Sum"/><pk mz="360.22180062" i="3123.48" sn="26.7351" a="61.9019" fwhm="0.02096" res="17186.2" algo="Sum"/><pk mz="360.32355029" i="54252.7" sn="464.41" a="1005.63" fwhm="0.0166513" res="21639.4" algo="Sum"/><pk mz="360.83985692" i="1413.89" sn="12.0455" a="35.8537" fwhm="0.0194754" res="18527.9" algo="Sum"/><pk mz="360.97718152" i="16520.9" sn="140.702" a="329.41" fwhm="0.0177707" res="20313.1" algo="Sum"/><pk mz="361.01274794" i="1364.36" sn="11.6197" a="27.0445" fwhm="0.0235495" res="15330" algo="Sum"/><pk mz="361.18068019" i="3665.44" sn="31.217" a="182.987" fwhm="0.0557862" res="6474.37" algo="Sum"/><pk mz="361.20949545" i="3019.6" sn="25.7167" a="32.4769" fwhm="0.0112432" res="32126.8" algo="Sum"/><pk mz="361.23624501" i="6704.08" sn="57.0959" a="153.776" fwhm="0.0211107" res="17111.5" algo="Sum"/><pk mz="361.27001838" i="1418.79" sn="12.0838" a="30.6713" fwhm="0.0252879" res="14286.3" algo="Sum"/><pk mz="361.32698417" i="13624.1" sn="116.025" a="293.722" fwhm="0.018327" res="19715.5" algo="Sum"/><pk mz="361.97994845" i="2497.37" sn="21.0936" a="56.1465" fwhm="0.0189419" res="19110" algo="Sum"/><pk mz="362.19056844" i="1398.12" sn="11.7948" a="39.069" fwhm="0.0299591" res="12089.5" algo="Sum"/><pk mz="362.24095074" i="11299.6" sn="95.3271" a="227.014" fwhm="0.0176412" res="20533.8" algo="Sum"/><pk mz="362.33156129" i="1929.05" sn="16.2768" a="52.1681" fwhm="0.0232362" res="15593.4" algo="Sum"/><pk mz="362.92674658" i="1502.8" sn="12.6014" a="31.2748" fwhm="0.0187553" res="19350.7" algo="Sum"/><pk mz="362.97344703" i="2638.02" sn="22.1164" a="58.2793" fwhm="0.0191779" res="18926.7" algo="Sum"/><pk mz="363.15705320" i="3057.9" sn="25.6206" a="74.2781" fwhm="0.0298621" res="12161.1" algo="Sum"/><pk mz="363.18915556" i="1876.3" sn="15.7206" a="48.9696" fwhm="0.0339424" res="10700.1" algo="Sum"/><pk mz="363.21322353" i="1428.32" sn="11.9672" a="19.8975" fwhm="0.0150325" res="24161.9" algo="Sum"/><pk mz="363.24580464" i="3509.81" sn="29.407" a="99.8625" fwhm="0.02301" res="15786.4" algo="Sum"/><pk mz="363.28401781" i="714.138" sn="5.98342" a="12.7193" fwhm="0.0268672" res="13521.5" algo="Sum"/><pk mz="363.32356666" i="1082.76" sn="9.07197" a="28.7593" fwhm="0.0222095" res="16358.9" algo="Sum"/><pk mz="364.16051684" i="731.888" sn="6.09606" a="19.24" fwhm="0.0233226" res="15614.1" algo="Sum"/><pk mz="364.25124917" i="811.137" sn="6.75614" a="24.2158" fwhm="0.0311055" res="11710.2" algo="Sum"/><pk mz="364.78857596" i="804.239" sn="6.66183" a="17.0783" fwhm="0.0163997" res="22243.6" algo="Sum"/><pk mz="365.10537409" i="2428.09" sn="20.1063" a="48.0272" fwhm="0.0194718" res="18750.4" algo="Sum"/><pk mz="365.13748391" i="2653.81" sn="21.9754" a="49.2694" fwhm="0.0224266" res="16281.4" algo="Sum"/><pk mz="365.15427044" i="2657.01" sn="22.0016" a="57.5022" fwhm="0.026141" res="13968.6" algo="Sum"/><pk mz="365.20708186" i="1973.9" sn="16.3414" a="66.7161" fwhm="0.0321983" res="11342.4" algo="Sum"/><pk mz="365.24474027" i="1592.76" sn="13.1837" a="34.4771" fwhm="0.0312171" res="11700.2" algo="Sum"/><pk mz="365.26614520" i="1825.55" sn="15.1082" a="44.0673" fwhm="0.0297741" res="12267.9" algo="Sum"/><pk mz="365.30113507" i="966.113" sn="7.99551" a="21.0566" fwhm="0.028515" res="12810.8" algo="Sum"/><pk mz="365.33901522" i="1520.87" sn="12.5867" a="33.3036" fwhm="0.0183656" res="19892.6" algo="Sum"/><pk mz="366.14056855" i="699.755" sn="5.77221" a="14.5646" fwhm="0.0255415" res="14335.1" algo="Sum"/><pk mz="366.15612852" i="562.757" sn="4.64213" a="12.025" fwhm="0.025942" res="14114.4" algo="Sum"/><pk mz="366.21185385" i="563.656" sn="4.64373" a="18.4398" fwhm="0.033181" res="11036.8" algo="Sum"/><pk mz="366.24828751" i="622.89" sn="5.12723" a="16.7106" fwhm="0.0330859" res="11069.6" algo="Sum"/><pk mz="366.26712730" i="593.128" sn="4.87982" a="13.1218" fwhm="0.0172686" res="21210.1" algo="Sum"/><pk mz="366.37282624" i="1251.89" sn="10.2894" a="26.0681" fwhm="0.0180679" res="20277.5" algo="Sum"/><pk mz="366.78517819" i="793.6" sn="6.51338" a="18.1581" fwhm="0.019761" res="18561.1" algo="Sum"/><pk mz="367.12222168" i="1703.85" sn="13.9785" a="44.0817" fwhm="0.0302256" res="12146.1" algo="Sum"/><pk mz="367.15228810" i="1219.75" sn="9.99816" a="29.3564" fwhm="0.034751" res="10565.2" algo="Sum"/><pk mz="367.19378170" i="1043.09" sn="8.54004" a="27.402" fwhm="0.0377861" res="9717.69" algo="Sum"/><pk mz="367.22245569" i="1570.38" sn="12.8461" a="44.2827" fwhm="0.0334166" res="10989.2" algo="Sum"/><pk mz="367.24543851" i="1035.63" sn="8.4662" a="15.3697" fwhm="0.0188947" res="19436.5" algo="Sum"/><pk mz="367.28008147" i="897.322" sn="7.33111" a="25.7709" fwhm="0.0305231" res="12032.8" algo="Sum"/><pk mz="367.33591538" i="2150.23" sn="17.5642" a="49.5707" fwhm="0.0193915" res="18943.2" algo="Sum"/><pk mz="367.39213904" i="897.402" sn="7.33022" a="23.8904" fwhm="0.0221982" res="16550.5" algo="Sum"/><pk mz="368.22424402" i="609.486" sn="4.95383" a="17.386" fwhm="0.034239" res="10754.5" algo="Sum"/><pk mz="368.28010514" i="591.722" sn="4.80928" a="15.8783" fwhm="0.0301517" res="12214.2" algo="Sum"/><pk mz="368.33956164" i="662.613" sn="5.38503" a="18.9078" fwhm="0.0211965" res="17377.4" algo="Sum"/><pk mz="368.42482781" i="1009.88" sn="8.20597" a="20.6959" fwhm="0.017573" res="20965.4" algo="Sum"/><pk mz="368.87147827" i="2198.97" sn="17.8425" a="44.6267" fwhm="0.0186981" res="19727.8" algo="Sum"/><pk mz="369.00433577" i="761.754" sn="6.16462" a="20.3678" fwhm="0.0224258" res="16454.5" algo="Sum"/><pk mz="369.14537309" i="1057.3" sn="8.53572" a="20.2646" fwhm="0.0295243" res="12503.1" algo="Sum"/><pk mz="369.16602342" i="1040.18" sn="8.39798" a="23.7313" fwhm="0.0320738" res="11509.9" algo="Sum"/><pk mz="369.22553377" i="4233.07" sn="34.1743" a="125.531" fwhm="0.0276894" res="13334.5" algo="Sum"/><pk mz="369.27665581" i="795.296" sn="6.42242" a="15.0851" fwhm="0.0295217" res="12508.7" algo="Sum"/><pk mz="369.29539729" i="707.644" sn="5.71472" a="16.6305" fwhm="0.0296889" res="12438.8" algo="Sum"/><pk mz="369.35141106" i="40025.7" sn="323.221" a="774.328" fwhm="0.0174682" res="21144.2" algo="Sum"/><pk mz="370.19987260" i="1339.17" sn="10.7575" a="29.999" fwhm="0.0300915" res="12302.5" algo="Sum"/><pk mz="370.22972336" i="1017.24" sn="8.17144" a="34.9298" fwhm="0.0387099" res="9564.2" algo="Sum"/><pk mz="370.29579255" i="704.009" sn="5.65525" a="20.3761" fwhm="0.0257093" res="14403.2" algo="Sum"/><pk mz="370.35469001" i="11703.5" sn="94.0137" a="238.002" fwhm="0.0180341" res="20536.4" algo="Sum"/><pk mz="370.86865061" i="1006.71" sn="8.04441" a="22.5231" fwhm="0.0185523" res="19990.4" algo="Sum"/><pk mz="371.10061130" i="948.612" sn="7.56563" a="26.0598" fwhm="0.0225577" res="16451.2" algo="Sum"/><pk mz="371.16245427" i="2123.85" sn="16.9387" a="55.2489" fwhm="0.0287001" res="12932.4" algo="Sum"/><pk mz="371.19416578" i="2135.59" sn="17.0323" a="58.4975" fwhm="0.0379916" res="9770.43" algo="Sum"/><pk mz="371.21949835" i="2263.83" sn="18.0488" a="63.5696" fwhm="0.0356713" res="10406.7" algo="Sum"/><pk mz="371.25839769" i="1321.43" sn="10.5317" a="36.4173" fwhm="0.0318212" res="11667" algo="Sum"/><pk mz="371.31766302" i="1632.81" sn="13.0102" a="49.9156" fwhm="0.0246732" res="15049.4" algo="Sum"/><pk mz="371.35902071" i="1879.96" sn="14.9829" a="41.5869" fwhm="0.0197544" res="18798.8" algo="Sum"/><pk mz="372.16681581" i="531.841" sn="4.2127" a="15.5523" fwhm="0.0295727" res="12584.8" algo="Sum"/><pk mz="372.21676734" i="788.616" sn="6.24587" a="26.7243" fwhm="0.0417018" res="8925.68" algo="Sum"/><pk mz="372.31822187" i="614.549" sn="4.86726" a="15.9051" fwhm="0.0316505" res="11763.4" algo="Sum"/><pk mz="372.73647156" i="747.9" sn="5.8951" a="17.6289" fwhm="0.0203212" res="18342.3" algo="Sum"/><pk mz="373.17942728" i="5801.47" sn="45.6078" a="134.747" fwhm="0.0265467" res="14057.5" algo="Sum"/><pk mz="373.23362080" i="2767.09" sn="21.7532" a="67.8157" fwhm="0.0245783" res="15185.5" algo="Sum"/><pk mz="373.27100499" i="1336.98" sn="10.5106" a="31.7222" fwhm="0.0251579" res="14837.1" algo="Sum"/><pk mz="374.18270308" i="1378.82" sn="10.7956" a="37.4415" fwhm="0.0301622" res="12405.7" algo="Sum"/><pk mz="374.23674157" i="741.425" sn="5.80504" a="19.0304" fwhm="0.0316864" res="11810.7" algo="Sum"/><pk mz="374.30266745" i="2077.81" sn="16.2682" a="49.1118" fwhm="0.0202397" res="18493.5" algo="Sum"/><pk mz="374.73485535" i="569.276" sn="4.44765" a="17.3663" fwhm="0.0255066" res="14691.7" algo="Sum"/><pk mz="374.81646432" i="964.642" sn="7.537" a="21.1509" fwhm="0.0194774" res="19243.7" algo="Sum"/><pk mz="375.01573382" i="3189.2" sn="24.8912" a="75.731" fwhm="0.0207871" res="18040.8" algo="Sum"/><pk mz="375.19292616" i="4771.82" sn="37.2176" a="107.531" fwhm="0.0263349" res="14247" algo="Sum"/><pk mz="375.25078540" i="1567.26" sn="12.2223" a="35.3809" fwhm="0.0293757" res="12774.2" algo="Sum"/><pk mz="375.28656547" i="2220.62" sn="17.3176" a="55.3751" fwhm="0.0235814" res="15914.5" algo="Sum"/><pk mz="375.35953690" i="1497.66" sn="11.6788" a="31.6529" fwhm="0.0185847" res="20197.3" algo="Sum"/><pk mz="376.19723792" i="1167.96" sn="9.08687" a="27.6251" fwhm="0.0294119" res="12790.7" algo="Sum"/><pk mz="376.29733983" i="9425.96" sn="73.1137" a="200.93" fwhm="0.0201254" res="18697.6" algo="Sum"/><pk mz="376.81344659" i="837.645" sn="6.46845" a="22.5614" fwhm="0.0200277" res="18814.6" algo="Sum"/><pk mz="376.92866207" i="593.153" sn="4.57938" a="17.8661" fwhm="0.0349243" res="10792.7" algo="Sum"/><pk mz="376.98785287" i="804.125" sn="6.20817" a="27.7481" fwhm="0.0341069" res="11053.1" algo="Sum"/><pk mz="377.20804377" i="2149.69" sn="16.5583" a="46.6497" fwhm="0.0344681" res="10943.7" algo="Sum"/><pk mz="377.23440118" i="4094.21" sn="31.52" a="103.942" fwhm="0.0226373" res="16664.2" algo="Sum"/><pk mz="377.26532107" i="1547.31" sn="11.912" a="28.6472" fwhm="0.0272761" res="13831.4" algo="Sum"/><pk mz="377.30129842" i="3320.85" sn="25.5616" a="79.8113" fwhm="0.0216056" res="17463.1" algo="Sum"/><pk mz="378.21442014" i="2434.84" sn="18.6087" a="53.1483" fwhm="0.0233654" res="16187" algo="Sum"/><pk mz="378.26900865" i="612.464" sn="4.68133" a="11.607" fwhm="0.0297277" res="12724.5" algo="Sum"/><pk mz="378.29861860" i="1086.35" sn="8.30491" a="32.3952" fwhm="0.0274632" res="13774.7" algo="Sum"/><pk mz="378.90102247" i="1436.01" sn="10.9419" a="31.0675" fwhm="0.0216209" res="17524.8" algo="Sum"/><pk mz="379.15275666" i="669.381" sn="5.08363" a="16.6252" fwhm="0.024584" res="15422.8" algo="Sum"/><pk mz="379.18787480" i="911.895" sn="6.92541" a="30.5276" fwhm="0.046078" res="8229.26" algo="Sum"/><pk mz="379.22118437" i="1345.81" sn="10.2192" a="37.3176" fwhm="0.0399" res="9504.29" algo="Sum"/><pk mz="379.24553150" i="1089.22" sn="8.27084" a="25.4719" fwhm="0.024055" res="15765.7" algo="Sum"/><pk mz="379.28139215" i="1827.42" sn="13.8759" a="53.8883" fwhm="0.0343985" res="11026.1" algo="Sum"/><pk mz="379.31726811" i="1361.65" sn="10.3404" a="31.8384" fwhm="0.0273561" res="13865.9" algo="Sum"/><pk mz="380.26941978" i="590.181" sn="4.45294" a="10.4286" fwhm="0.023072" res="16481.8" algo="Sum"/><pk mz="380.28248429" i="617.244" sn="4.65713" a="13.0467" fwhm="0.0245016" res="15520.7" algo="Sum"/><pk mz="380.76801090" i="698.607" sn="5.25463" a="21.4852" fwhm="0.0256473" res="14846.3" algo="Sum"/><pk mz="381.02487372" i="2178.79" sn="16.352" a="47.9574" fwhm="0.0187918" res="20276.1" algo="Sum"/><pk mz="381.07940655" i="829.424" sn="6.2249" a="17.7605" fwhm="0.020186" res="18878.4" algo="Sum"/><pk mz="381.11292946" i="745.86" sn="5.59775" a="23.2533" fwhm="0.0309719" res="12305.1" algo="Sum"/><pk mz="381.20358817" i="2156.84" sn="16.1869" a="58.5378" fwhm="0.0344901" res="11052.6" algo="Sum"/><pk mz="381.23934455" i="1222.62" sn="9.17464" a="28.2287" fwhm="0.0346522" res="11001.9" algo="Sum"/><pk mz="381.26233377" i="872.552" sn="6.5481" a="13.3591" fwhm="0.0154014" res="24755" algo="Sum"/><pk mz="381.29747774" i="3160.83" sn="23.7118" a="85.6645" fwhm="0.0226459" res="16837.4" algo="Sum"/><pk mz="381.33424012" i="720.124" sn="5.40074" a="27.9733" fwhm="0.03854" res="9894.5" algo="Sum"/><pk mz="381.40930587" i="627.569" sn="4.7066" a="12.6081" fwhm="0.0179741" res="21219.9" algo="Sum"/><pk mz="382.20593274" i="571.739" sn="4.25427" a="16.3142" fwhm="0.0316325" res="12082.7" algo="Sum"/><pk mz="382.30080230" i="737.713" sn="5.49029" a="22.2121" fwhm="0.0258459" res="14791.6" algo="Sum"/><pk mz="382.76550018" i="988.082" sn="7.32369" a="26.4878" fwhm="0.0212939" res="17975.4" algo="Sum"/><pk mz="383.11577009" i="38923.9" sn="288.293" a="795.178" fwhm="0.0180327" res="21245.6" algo="Sum"/><pk mz="383.17954944" i="907.645" sn="6.72253" a="19.8795" fwhm="0.0308801" res="12408.6" algo="Sum"/><pk mz="383.22246140" i="56424.4" sn="417.911" a="1166.91" fwhm="0.0178905" res="21420.5" algo="Sum"/><pk mz="383.29126893" i="806.464" sn="5.97313" a="15.746" fwhm="0.0308848" res="12410.4" algo="Sum"/><pk mz="383.32994917" i="1483.42" sn="10.9871" a="40.3715" fwhm="0.0242985" res="15775.9" algo="Sum"/><pk mz="383.36629479" i="1100.33" sn="8.14968" a="24.5348" fwhm="0.0206671" res="18549.6" algo="Sum"/><pk mz="384.11924305" i="5472.38" sn="40.3856" a="122.33" fwhm="0.0196053" res="19592.7" algo="Sum"/><pk mz="384.22571286" i="12860.4" sn="94.8995" a="286.859" fwhm="0.0189403" res="20286.2" algo="Sum"/><pk mz="384.76431371" i="707.249" sn="5.20353" a="24.7902" fwhm="0.0315961" res="12177.6" algo="Sum"/><pk mz="384.84537217" i="1022.26" sn="7.5211" a="25.3877" fwhm="0.0215699" res="17841.8" algo="Sum"/><pk mz="385.12198963" i="1579.46" sn="11.6114" a="48.8027" fwhm="0.0247911" res="15534.7" algo="Sum"/><pk mz="385.22377696" i="4491.4" sn="33.0187" a="138.696" fwhm="0.033221" res="11595.8" algo="Sum"/><pk mz="385.27420915" i="875.605" sn="6.43703" a="15.241" fwhm="0.0232233" res="16590" algo="Sum"/><pk mz="385.29062225" i="939.178" sn="6.90439" a="27.2491" fwhm="0.0336458" res="11451.4" algo="Sum"/><pk mz="386.20042541" i="676.527" sn="4.96502" a="16.6002" fwhm="0.0348767" res="11073.3" algo="Sum"/><pk mz="386.22432505" i="966.424" sn="7.09257" a="30.4354" fwhm="0.0366185" res="10547.2" algo="Sum"/><pk mz="386.71509858" i="547.537" sn="4.00985" a="12.5034" fwhm="0.0198372" res="19494.5" algo="Sum"/><pk mz="386.84255058" i="558.886" sn="4.09149" a="16.1704" fwhm="0.0228712" res="16914" algo="Sum"/><pk mz="387.16003157" i="1118.71" sn="8.17624" a="25.4972" fwhm="0.0257111" res="15058.1" algo="Sum"/><pk mz="387.19645894" i="1564.46" sn="11.4222" a="48.704" fwhm="0.0395006" res="9802.3" algo="Sum"/><pk mz="387.25079671" i="1289.85" sn="9.40391" a="36.9069" fwhm="0.0397877" res="9732.94" algo="Sum"/><pk mz="388.35464614" i="851.652" sn="6.16933" a="24.7039" fwhm="0.0224635" res="17288.3" algo="Sum"/><pk mz="388.71143693" i="982.048" sn="7.09874" a="21.2759" fwhm="0.0197373" res="19694.3" algo="Sum"/><pk mz="389.17280386" i="1799.6" sn="12.9151" a="44.8429" fwhm="0.0282755" res="13763.6" algo="Sum"/><pk mz="389.20372208" i="1517.79" sn="10.8924" a="47.3124" fwhm="0.0427928" res="9095.07" algo="Sum"/><pk mz="389.22562842" i="1297.18" sn="9.31024" a="17.6337" fwhm="0.0187722" res="20734.1" algo="Sum"/><pk mz="389.24316433" i="1172.66" sn="8.41717" a="20.0353" fwhm="0.0212397" res="18326.2" algo="Sum"/><pk mz="389.26562558" i="984.872" sn="7.06976" a="25.5951" fwhm="0.0321862" res="12094.2" algo="Sum"/><pk mz="389.33983785" i="559.462" sn="4.01632" a="11.5444" fwhm="0.0261013" res="14916.5" algo="Sum"/><pk mz="389.37429371" i="1434.75" sn="10.2971" a="33.1245" fwhm="0.0196503" res="19815.2" algo="Sum"/><pk mz="389.97383236" i="1096.53" sn="7.8267" a="27.0395" fwhm="0.0204365" res="19082.2" algo="Sum"/><pk mz="390.17649276" i="545.947" sn="3.89666" a="14.8516" fwhm="0.0216546" res="18018.2" algo="Sum"/><pk mz="390.27661832" i="1248.57" sn="8.91138" a="33.7547" fwhm="0.0303268" res="12869" algo="Sum"/><pk mz="390.70911682" i="834.72" sn="5.95145" a="22.1689" fwhm="0.0221559" res="17634.5" algo="Sum"/><pk mz="390.77702079" i="752.418" sn="5.35352" a="14.7547" fwhm="0.0219203" res="17827.2" algo="Sum"/><pk mz="390.79544693" i="1168" sn="8.30559" a="28.2585" fwhm="0.0238826" res="16363.2" algo="Sum"/><pk mz="390.98677150" i="923.584" sn="6.54452" a="29.5942" fwhm="0.0256473" res="15244.8" algo="Sum"/><pk mz="391.19092263" i="1256.49" sn="8.90184" a="28.5772" fwhm="0.0266571" res="14674.9" algo="Sum"/><pk mz="391.20897509" i="1439.11" sn="10.1944" a="46.5484" fwhm="0.0468033" res="8358.57" algo="Sum"/><pk mz="391.28040384" i="2869.87" sn="20.3181" a="67.3562" fwhm="0.0273465" res="14308.2" algo="Sum"/><pk mz="391.35347531" i="975.534" sn="6.90745" a="23.7999" fwhm="0.0227592" res="17195.4" algo="Sum"/><pk mz="391.77901065" i="718.604" sn="5.06319" a="21.01" fwhm="0.0208264" res="18811.6" algo="Sum"/><pk mz="392.19204075" i="574.126" sn="4.03979" a="17.5435" fwhm="0.0311363" res="12596" algo="Sum"/><pk mz="392.28893158" i="1948.23" sn="13.7038" a="61.2387" fwhm="0.0309966" res="12655.9" algo="Sum"/><pk mz="392.31133232" i="1527.15" sn="10.7419" a="34.72" fwhm="0.0248858" res="15764.4" algo="Sum"/><pk mz="392.79398008" i="1560.5" sn="10.919" a="41.0457" fwhm="0.0217584" res="18052.5" algo="Sum"/><pk mz="393.16304278" i="541.857" sn="3.7849" a="16.1828" fwhm="0.0320861" res="12253.4" algo="Sum"/><pk mz="393.20915911" i="2207.94" sn="15.4233" a="94.0265" fwhm="0.035683" res="11019.5" algo="Sum"/><pk mz="393.29726132" i="36652.6" sn="256.007" a="791.507" fwhm="0.0187964" res="20924.1" algo="Sum"/><pk mz="393.36844931" i="736.94" sn="5.14775" a="18.9119" fwhm="0.0246915" res="15931.4" algo="Sum"/><pk mz="394.21280317" i="563.181" sn="3.91687" a="20.733" fwhm="0.0328565" res="11998" algo="Sum"/><pk mz="394.30076193" i="9570.45" sn="66.5616" a="208.301" fwhm="0.0190474" res="20701" algo="Sum"/><pk mz="394.34591063" i="4047.2" sn="28.1463" a="101.399" fwhm="0.0214755" res="18362.6" algo="Sum"/><pk mz="394.79504595" i="728.985" sn="5.06879" a="26.3439" fwhm="0.0361862" res="10910.1" algo="Sum"/><pk mz="394.87502134" i="714.125" sn="4.96327" a="16.2206" fwhm="0.0241322" res="16363" algo="Sum"/><pk mz="395.18033780" i="563.404" sn="3.91232" a="11.2871" fwhm="0.0312873" res="12630.7" algo="Sum"/><pk mz="395.21942303" i="1103.49" sn="7.6625" a="36.3624" fwhm="0.0406382" res="9725.33" algo="Sum"/><pk mz="395.25359448" i="974.311" sn="6.76529" a="23.8162" fwhm="0.0352832" res="11202.3" algo="Sum"/><pk mz="395.30201910" i="1971.83" sn="13.6918" a="76.076" fwhm="0.0361948" res="10921.5" algo="Sum"/><pk mz="395.35588800" i="1572.98" sn="10.9223" a="60.8381" fwhm="0.0361846" res="10926.1" algo="Sum"/><pk mz="395.42414554" i="640.912" sn="4.44983" a="14.1901" fwhm="0.0201327" res="19640.9" algo="Sum"/><pk mz="396.74396605" i="816.418" sn="5.63307" a="20.5533" fwhm="0.0216379" res="18335.6" algo="Sum"/><pk mz="396.80464971" i="535.861" sn="3.69743" a="18.888" fwhm="0.0318788" res="12447.3" algo="Sum"/><pk mz="396.99770220" i="1958.79" sn="13.5141" a="50.9932" fwhm="0.0206183" res="19254.7" algo="Sum"/><pk mz="397.18024858" i="1053.51" sn="7.25857" a="29.9664" fwhm="0.0306881" res="12942.5" algo="Sum"/><pk mz="397.23664146" i="2162.01" sn="14.8939" a="63.9366" fwhm="0.0285987" res="13890" algo="Sum"/><pk mz="397.26947807" i="1201.39" sn="8.27735" a="31.2512" fwhm="0.0294624" res="13484" algo="Sum"/><pk mz="397.30577703" i="653.66" sn="4.50472" a="14.6656" fwhm="0.030363" res="13085.2" algo="Sum"/><pk mz="397.38272924" i="3143.81" sn="21.6642" a="67.2425" fwhm="0.0190802" res="20826.9" algo="Sum"/><pk mz="398.24178509" i="622.821" sn="4.27703" a="20.749" fwhm="0.0330347" res="12055.3" algo="Sum"/><pk mz="398.38660958" i="1044.95" sn="7.17724" a="22.8035" fwhm="0.0194444" res="20488.5" algo="Sum"/><pk mz="398.76149754" i="3625.32" sn="24.8371" a="77.8588" fwhm="0.019832" res="20107" algo="Sum"/><pk mz="399.08981838" i="6904.01" sn="47.2064" a="155.141" fwhm="0.0196775" res="20281.5" algo="Sum"/><pk mz="399.19869663" i="21630.8" sn="147.886" a="369.216" fwhm="0.0202181" res="19744.6" algo="Sum"/><pk mz="399.21510302" i="25335.7" sn="173.215" a="594.023" fwhm="0.024542" res="16266.6" algo="Sum"/><pk mz="399.26262145" i="2457.28" sn="16.7999" a="63.1597" fwhm="0.0269117" res="14836" algo="Sum"/><pk mz="399.30532362" i="779.133" sn="5.32703" a="18.9146" fwhm="0.0354637" res="11259.5" algo="Sum"/><pk mz="399.77005768" i="2073.19" sn="14.1539" a="54.032" fwhm="0.0224026" res="17844.8" algo="Sum"/><pk mz="400.09339049" i="1129.56" sn="7.68187" a="23.5381" fwhm="0.0178725" res="22386" algo="Sum"/><pk mz="400.20330151" i="4934.96" sn="33.5656" a="94.9307" fwhm="0.0226542" res="17665.8" algo="Sum"/><pk mz="400.21851428" i="5671.32" sn="38.576" a="129.385" fwhm="0.0260543" res="15361" algo="Sum"/><pk mz="400.27293172" i="1110.88" sn="7.55682" a="33.7931" fwhm="0.0303006" res="13210.1" algo="Sum"/><pk mz="400.34165978" i="1241.7" sn="8.44561" a="36.1811" fwhm="0.0215038" res="18617.3" algo="Sum"/><pk mz="400.73818678" i="902.991" sn="6.13316" a="24.5805" fwhm="0.0290772" res="13781.9" algo="Sum"/><pk mz="400.78252411" i="883.009" sn="5.99236" a="26.4065" fwhm="0.0313656" res="12777.8" algo="Sum"/><pk mz="400.82627394" i="1522.3" sn="10.3196" a="41.4462" fwhm="0.0217853" res="18399" algo="Sum"/><pk mz="401.09129197" i="743.252" sn="5.03443" a="22.851" fwhm="0.0246688" res="16259" algo="Sum"/><pk mz="401.19679272" i="3449.45" sn="23.3743" a="98.714" fwhm="0.032761" res="12246.2" algo="Sum"/><pk mz="401.26994645" i="856.243" sn="5.80219" a="18.1158" fwhm="0.0316004" res="12698.3" algo="Sum"/><pk mz="401.28299246" i="914.588" sn="6.1975" a="25.6142" fwhm="0.0280821" res="14289.7" algo="Sum"/><pk mz="401.34222777" i="737.962" sn="5.00059" a="18.7715" fwhm="0.021957" res="18278.6" algo="Sum"/><pk mz="402.19839016" i="825.592" sn="5.55431" a="23.0071" fwhm="0.0328821" res="12231.5" algo="Sum"/><pk mz="402.35707829" i="1796.75" sn="12.0903" a="47.2312" fwhm="0.0216908" res="18549.6" algo="Sum"/><pk mz="402.77382725" i="795.473" sn="5.33485" a="19.3654" fwhm="0.0286985" res="14034.7" algo="Sum"/><pk mz="402.82323299" i="1467.26" sn="9.83915" a="35.6659" fwhm="0.0211161" res="19076.6" algo="Sum"/><pk mz="403.00662686" i="653.662" sn="4.38187" a="15.2118" fwhm="0.0195901" res="20571.9" algo="Sum"/><pk mz="403.15682589" i="582.271" sn="3.90251" a="16.5659" fwhm="0.0330177" res="12210.3" algo="Sum"/><pk mz="403.18356183" i="841.219" sn="5.63904" a="32.5197" fwhm="0.0419973" res="9600.23" algo="Sum"/><pk mz="403.20482755" i="829.758" sn="5.56286" a="24.2493" fwhm="0.030157" res="13370.2" algo="Sum"/><pk mz="403.25107125" i="778.568" sn="5.21919" a="20.5938" fwhm="0.0356384" res="11315.1" algo="Sum"/><pk mz="403.35938686" i="788.379" sn="5.28497" a="20.1078" fwhm="0.0299408" res="13471.9" algo="Sum"/><pk mz="403.39065283" i="1233.92" sn="8.2717" a="27.2695" fwhm="0.0210603" res="19154.1" algo="Sum"/><pk mz="404.68541844" i="792.844" sn="5.26396" a="19.2159" fwhm="0.0206492" res="19598.1" algo="Sum"/><pk mz="404.78922459" i="553.502" sn="3.67475" a="15.5272" fwhm="0.0273767" res="14785.9" algo="Sum"/><pk mz="404.83593614" i="833.82" sn="5.53546" a="27.2012" fwhm="0.0353956" res="11437.5" algo="Sum"/><pk mz="405.16839517" i="715.59" sn="4.74914" a="22.8063" fwhm="0.0342056" res="11845.1" algo="Sum"/><pk mz="405.20555542" i="787.807" sn="5.22843" a="19.1319" fwhm="0.0301651" res="13432.9" algo="Sum"/><pk mz="405.22495737" i="923.259" sn="6.127" a="25.4439" fwhm="0.0396951" res="10208.4" algo="Sum"/><pk mz="405.26218885" i="1341.3" sn="8.90069" a="59.3962" fwhm="0.0457224" res="8863.54" algo="Sum"/><pk mz="405.33391065" i="899.232" sn="5.96717" a="30.8925" fwhm="0.0418034" res="9696.19" algo="Sum"/><pk mz="405.36688730" i="580.689" sn="3.85336" a="14.0688" fwhm="0.0276268" res="14673" algo="Sum"/><pk mz="405.94749942" i="658.576" sn="4.36446" a="16.4376" fwhm="0.0204307" res="19869.5" algo="Sum"/><pk mz="406.21811783" i="541.267" sn="3.58358" a="13.5018" fwhm="0.0319641" res="12708.6" algo="Sum"/><pk mz="406.25444572" i="1111.2" sn="7.35546" a="39.7702" fwhm="0.0398854" res="10185.5" algo="Sum"/><pk mz="406.68291726" i="690.903" sn="4.56273" a="16.8139" fwhm="0.0210203" res="19347.1" algo="Sum"/><pk mz="406.77201383" i="1457.99" sn="9.62979" a="40.8596" fwhm="0.0216184" res="18816" algo="Sum"/><pk mz="406.83522936" i="545.592" sn="3.60457" a="16.0827" fwhm="0.0294214" res="13827.9" algo="Sum"/><pk mz="407.18549378" i="691.692" sn="4.56681" a="23.8735" fwhm="0.0385893" res="10551.8" algo="Sum"/><pk mz="407.25499518" i="1357.79" sn="8.95397" a="31.1651" fwhm="0.0358148" res="11371.2" algo="Sum"/><pk mz="407.27639522" i="1226.67" sn="8.08619" a="41.7328" fwhm="0.047755" res="8528.46" algo="Sum"/><pk mz="407.31048754" i="882.284" sn="5.81255" a="20.7848" fwhm="0.0222676" res="18291.7" algo="Sum"/><pk mz="407.34939758" i="820.255" sn="5.40219" a="25.1702" fwhm="0.0374364" res="10881.1" algo="Sum"/><pk mz="408.28969934" i="979.085" sn="6.41915" a="32.5358" fwhm="0.0478135" res="8539.21" algo="Sum"/><pk mz="408.77071303" i="2420.09" sn="15.8539" a="60.3345" fwhm="0.0206669" res="19779" algo="Sum"/><pk mz="409.18399853" i="1329.11" sn="8.6771" a="48.3028" fwhm="0.0300358" res="13623.2" algo="Sum"/><pk mz="409.27113248" i="13645.3" sn="89.1246" a="338.239" fwhm="0.0204748" res="19989" algo="Sum"/><pk mz="409.34300599" i="1224.34" sn="7.99998" a="39.5376" fwhm="0.0445349" res="9191.51" algo="Sum"/><pk mz="410.27443982" i="3394.79" sn="22.0903" a="86.0881" fwhm="0.0228033" res="17991.9" algo="Sum"/><pk mz="410.76400504" i="2627.63" sn="17.0758" a="66.3345" fwhm="0.022074" res="18608.5" algo="Sum"/><pk mz="410.85586649" i="1749.8" sn="11.3668" a="46.9338" fwhm="0.0211095" res="19463.1" algo="Sum"/><pk mz="411.18469226" i="590.375" sn="3.82594" a="21.3984" fwhm="0.047379" res="8678.63" algo="Sum"/><pk mz="411.21558441" i="543.87" sn="3.52458" a="11.9061" fwhm="0.0319899" res="12854.6" algo="Sum"/><pk mz="411.26274667" i="3015.96" sn="19.5451" a="120.141" fwhm="0.0361491" res="11376.8" algo="Sum"/><pk mz="411.77029211" i="1508.31" sn="9.76292" a="38.6274" fwhm="0.0216402" res="19028" algo="Sum"/><pk mz="412.27103147" i="1290.67" sn="8.34794" a="51.957" fwhm="0.0344975" res="11950.8" algo="Sum"/><pk mz="412.71803983" i="586.703" sn="3.78907" a="13.3314" fwhm="0.0191468" res="21555.5" algo="Sum"/><pk mz="412.77746747" i="2553.96" sn="16.4772" a="71.7368" fwhm="0.0220748" res="18699" algo="Sum"/><pk mz="412.85325112" i="1126.35" sn="7.26674" a="28.1625" fwhm="0.0210578" res="19605.7" algo="Sum"/><pk mz="412.97067933" i="677.696" sn="4.37154" a="25.3927" fwhm="0.0275314" res="15000" algo="Sum"/><pk mz="413.17951380" i="1459.95" sn="9.40727" a="42.2236" fwhm="0.0303249" res="13625.1" algo="Sum"/><pk mz="413.23217461" i="1661.81" sn="10.7087" a="29.3193" fwhm="0.0240512" res="17181.4" algo="Sum"/><pk mz="413.26611144" i="12961.4" sn="83.5232" a="330.188" fwhm="0.0217225" res="19024.8" algo="Sum"/><pk mz="413.31849337" i="836.512" sn="5.39026" a="22.1066" fwhm="0.0281647" res="14675" algo="Sum"/><pk mz="413.78539080" i="836.363" sn="5.38606" a="31.2145" fwhm="0.0313617" res="13194" algo="Sum"/><pk mz="414.26956363" i="3663.45" sn="23.569" a="94.5264" fwhm="0.0213807" res="19375.8" algo="Sum"/><pk mz="414.71426905" i="922.601" sn="5.92395" a="23.1924" fwhm="0.0211384" res="19619" algo="Sum"/><pk mz="414.77545473" i="626.062" sn="4.01988" a="16.7925" fwhm="0.025359" res="16356.2" algo="Sum"/><pk mz="414.86746748" i="793.705" sn="5.09805" a="29.419" fwhm="0.0315753" res="13139" algo="Sum"/><pk mz="415.19239365" i="19019.8" sn="122.083" a="497.866" fwhm="0.0214463" res="19359.6" algo="Sum"/><pk mz="415.27562040" i="1305.95" sn="8.38313" a="40.6592" fwhm="0.0358015" res="11599.4" algo="Sum"/><pk mz="416.19583526" i="4397.93" sn="28.1439" a="117.146" fwhm="0.0221152" res="18819.5" algo="Sum"/><pk mz="416.71263128" i="676.848" sn="4.32679" a="17.5584" fwhm="0.0237744" res="17527.8" algo="Sum"/><pk mz="416.80050203" i="2044.61" sn="13.0633" a="64.4236" fwhm="0.0221407" res="18825.1" algo="Sum"/><pk mz="417.00229623" i="784.546" sn="5.01423" a="19.6614" fwhm="0.0219984" res="18956" algo="Sum"/><pk mz="417.19135613" i="2845.03" sn="18.1815" a="105.649" fwhm="0.0267513" res="15595.2" algo="Sum"/><pk mz="417.27645770" i="671.242" sn="4.29001" a="35.2204" fwhm="0.0724566" res="5758.99" algo="Sum"/><pk mz="417.40610381" i="1128.66" sn="7.20997" a="26.8347" fwhm="0.0210741" res="19806.6" algo="Sum"/><pk mz="418.19430914" i="615.58" sn="3.91959" a="25.584" fwhm="0.0303689" res="13770.5" algo="Sum"/><pk mz="418.79759745" i="2106.68" sn="13.3839" a="52.3114" fwhm="0.0207538" res="20179.3" algo="Sum"/><pk mz="418.98017349" i="747.376" sn="4.74906" a="28.7793" fwhm="0.0336718" res="12443.1" algo="Sum"/><pk mz="419.23976055" i="979.701" sn="6.21774" a="39.8998" fwhm="0.0535714" res="7825.81" algo="Sum"/><pk mz="419.28082315" i="911.107" sn="5.7824" a="27.8712" fwhm="0.0424326" res="9881.09" algo="Sum"/><pk mz="419.31861315" i="1114.98" sn="7.07633" a="32.7486" fwhm="0.0393721" res="10650.1" algo="Sum"/><pk mz="419.34884650" i="971.148" sn="6.1634" a="24.4977" fwhm="0.0303877" res="13799.9" algo="Sum"/><pk mz="419.38423430" i="776.617" sn="4.92862" a="19.6571" fwhm="0.0297543" res="14094.9" algo="Sum"/><pk mz="420.79783230" i="955.277" sn="6.02803" a="44.6582" fwhm="0.0421139" res="9991.9" algo="Sum"/><pk mz="420.88502579" i="1484.82" sn="9.36136" a="34.8839" fwhm="0.0206306" res="20401" algo="Sum"/><pk mz="421.23669238" i="1016.31" sn="6.40391" a="33.6691" fwhm="0.0379581" res="11097.4" algo="Sum"/><pk mz="421.30669501" i="811.421" sn="5.11264" a="21.2489" fwhm="0.0354495" res="11884.7" algo="Sum"/><pk mz="421.34353638" i="1104.44" sn="6.95904" a="46.4349" fwhm="0.0527376" res="7989.44" algo="Sum"/><pk mz="422.75963193" i="1624.06" sn="10.1635" a="57.9762" fwhm="0.0320715" res="13181.8" algo="Sum"/><pk mz="422.79540840" i="582.903" sn="3.64777" a="4.63728" fwhm="0.00745068" res="56745.9" algo="Sum"/><pk mz="422.80290063" i="563.032" sn="3.52342" a="15.4397" fwhm="0.0277236" res="15250.7" algo="Sum"/><pk mz="422.88105884" i="576.603" sn="3.60736" a="19.0606" fwhm="0.0264556" res="15984.6" algo="Sum"/><pk mz="423.26330106" i="1341.01" sn="8.38533" a="51.7724" fwhm="0.0470749" res="8991.28" algo="Sum"/><pk mz="423.32102453" i="938.898" sn="5.87142" a="29.2048" fwhm="0.0399019" res="10609.1" algo="Sum"/><pk mz="423.35915350" i="1098.66" sn="6.87049" a="36.3811" fwhm="0.0343244" res="12334.1" algo="Sum"/><pk mz="423.76986302" i="963.459" sn="6.00896" a="24.9503" fwhm="0.0213919" res="19809.9" algo="Sum"/><pk mz="424.27551832" i="923.901" sn="5.74177" a="34.906" fwhm="0.0335304" res="12653.5" algo="Sum"/><pk mz="424.34103536" i="1050.01" sn="6.5255" a="36.2318" fwhm="0.0324203" res="13088.7" algo="Sum"/><pk mz="424.74313630" i="1209.47" sn="7.50579" a="28.3769" fwhm="0.0224721" res="18900.9" algo="Sum"/><pk mz="424.77810569" i="1380.67" sn="8.56823" a="44.1944" fwhm="0.0261478" res="16245.3" algo="Sum"/><pk mz="424.89637851" i="763.082" sn="4.73581" a="22.008" fwhm="0.0273474" res="15537" algo="Sum"/><pk mz="425.21619701" i="869.841" sn="5.39803" a="39.2929" fwhm="0.0418554" res="10159.2" algo="Sum"/><pk mz="425.28221448" i="1458.13" sn="9.0488" a="53.9009" fwhm="0.0411929" res="10324.2" algo="Sum"/><pk mz="425.31411642" i="845.547" sn="5.24726" a="15.6553" fwhm="0.0244003" res="17430.7" algo="Sum"/><pk mz="425.34033901" i="869.809" sn="5.39737" a="29.4642" fwhm="0.0457459" res="9297.9" algo="Sum"/><pk mz="425.78375697" i="804.245" sn="4.98512" a="25.0947" fwhm="0.0298966" res="14241.9" algo="Sum"/><pk mz="426.28653631" i="680.471" sn="4.20727" a="27.4644" fwhm="0.033588" res="12691.6" algo="Sum"/><pk mz="426.32019059" i="663.779" sn="4.10406" a="14.5629" fwhm="0.0256961" res="16590.9" algo="Sum"/><pk mz="426.35685322" i="1439.26" sn="8.8964" a="42.0016" fwhm="0.0244323" res="17450.5" algo="Sum"/><pk mz="426.74096516" i="800.047" sn="4.93677" a="23.7337" fwhm="0.0282006" res="15132.3" algo="Sum"/><pk mz="426.79108438" i="611.151" sn="3.77149" a="19.6009" fwhm="0.044103" res="9677.15" algo="Sum"/><pk mz="426.82929084" i="2001.34" sn="12.3512" a="46.5051" fwhm="0.0209715" res="20352.9" algo="Sum"/><pk mz="427.24242463" i="1019.64" sn="6.29088" a="60.8878" fwhm="0.05651" res="7560.47" algo="Sum"/><pk mz="427.28763251" i="598.351" sn="3.69164" a="8.93451" fwhm="0.0203804" res="20965.6" algo="Sum"/><pk mz="427.29185055" i="562.676" sn="3.47154" a="15.2527" fwhm="0.036686" res="11647.3" algo="Sum"/><pk mz="427.35650285" i="962.879" sn="5.94068" a="30.9789" fwhm="0.0290761" res="14697.9" algo="Sum"/><pk mz="428.37223246" i="1205.17" sn="7.41942" a="36.2744" fwhm="0.0239901" res="17856.2" algo="Sum"/><pk mz="428.82628192" i="1380.25" sn="8.48934" a="36.3939" fwhm="0.0224768" res="19078.6" algo="Sum"/><pk mz="429.08872889" i="539.66" sn="3.31576" a="14.1005" fwhm="0.0262766" res="16329.7" algo="Sum"/><pk mz="429.15673692" i="606.05" sn="3.71738" a="20.2161" fwhm="0.0401515" res="10688.4" algo="Sum"/><pk mz="429.21300250" i="1441.02" sn="8.82971" a="30.2986" fwhm="0.0196096" res="21887.9" algo="Sum"/><pk mz="429.23919769" i="6530.06" sn="40.0072" a="182.188" fwhm="0.0225749" res="19014" algo="Sum"/><pk mz="429.31757476" i="1055.26" sn="6.46716" a="29.0998" fwhm="0.0314984" res="13629.8" algo="Sum"/><pk mz="429.37218802" i="6557.59" sn="40.1989" a="155.187" fwhm="0.0203846" res="21063.6" algo="Sum"/><pk mz="430.24330318" i="1906.69" sn="11.6459" a="52.3785" fwhm="0.0224975" res="19124" algo="Sum"/><pk mz="430.37768748" i="2320.3" sn="14.1729" a="68.3848" fwhm="0.0258437" res="16653.1" algo="Sum"/><pk mz="430.69242235" i="668.152" sn="4.08186" a="18.4655" fwhm="0.0236997" res="18172.9" algo="Sum"/><pk mz="430.83762183" i="755.573" sn="4.61443" a="29.4413" fwhm="0.0391268" res="11011.3" algo="Sum"/><pk mz="430.91339686" i="947.48" sn="5.78588" a="24.3695" fwhm="0.0228007" res="18899.1" algo="Sum"/><pk mz="431.17147484" i="3020.21" sn="18.4129" a="116.209" fwhm="0.0341963" res="12608.7" algo="Sum"/><pk mz="431.24072178" i="1236.05" sn="7.53723" a="43.8216" fwhm="0.041491" res="10393.6" algo="Sum"/><pk mz="431.27354769" i="701.643" sn="4.27861" a="12.8652" fwhm="0.0238431" res="18087.9" algo="Sum"/><pk mz="431.38355904" i="702.992" sn="4.28544" a="19.8712" fwhm="0.029719" res="14515.4" algo="Sum"/><pk mz="431.42175024" i="907.493" sn="5.53107" a="21.9155" fwhm="0.0225922" res="19096.1" algo="Sum"/><pk mz="432.17484689" i="707.656" sn="4.30433" a="31.32" fwhm="0.0371195" res="11642.8" algo="Sum"/><pk mz="432.69064852" i="572.969" sn="3.48488" a="17.4748" fwhm="0.0245821" res="17601.9" algo="Sum"/><pk mz="432.77490486" i="1293.03" sn="7.86252" a="39.5907" fwhm="0.0236" res="18337.9" algo="Sum"/><pk mz="432.97278455" i="697.424" sn="4.23421" a="23.6337" fwhm="0.0261254" res="16572.9" algo="Sum"/><pk mz="433.16862129" i="716.366" sn="4.34563" a="26.2124" fwhm="0.0318289" res="13609.3" algo="Sum"/><pk mz="433.25292013" i="681.272" sn="4.12989" a="16.6005" fwhm="0.0330564" res="13106.5" algo="Sum"/><pk mz="433.27908850" i="543.232" sn="3.29244" a="10.7169" fwhm="0.0246277" res="17593.2" algo="Sum"/><pk mz="433.30367544" i="591.888" sn="3.58712" a="19.2637" fwhm="0.0399537" res="10845.1" algo="Sum"/><pk mz="433.36522306" i="672.755" sn="4.07795" a="18.7316" fwhm="0.0348798" res="12424.5" algo="Sum"/><pk mz="434.77249279" i="1275.83" sn="7.7108" a="39.3973" fwhm="0.0240738" res="18060" algo="Sum"/><pk mz="435.21465425" i="831.602" sn="5.02064" a="27.3783" fwhm="0.0332866" res="13074.8" algo="Sum"/><pk mz="435.25958671" i="643.794" sn="3.88646" a="15.3096" fwhm="0.028798" res="15114.3" algo="Sum"/><pk mz="435.28603703" i="669.672" sn="4.04268" a="13.0004" fwhm="0.0246845" res="17634" algo="Sum"/><pk mz="435.32057597" i="928.728" sn="5.60655" a="35.6816" fwhm="0.0483734" res="8999.16" algo="Sum"/><pk mz="435.35484803" i="655.122" sn="3.95484" a="17.2231" fwhm="0.03703" res="11756.8" algo="Sum"/><pk mz="436.77571913" i="1068.02" sn="6.4314" a="39.0449" fwhm="0.0306884" res="14232.6" algo="Sum"/><pk mz="436.85850846" i="1532.4" sn="9.22678" a="46.3193" fwhm="0.022704" res="19241.5" algo="Sum"/><pk mz="437.18962084" i="633.127" sn="3.8088" a="21.3594" fwhm="0.0377843" res="11570.7" algo="Sum"/><pk mz="437.23404487" i="1331.12" sn="8.00673" a="50.1789" fwhm="0.0350953" res="12458.5" algo="Sum"/><pk mz="437.28192030" i="888.82" sn="5.34691" a="33.3797" fwhm="0.0573409" res="7626.01" algo="Sum"/><pk mz="437.33811424" i="1074.6" sn="6.46454" a="42.1411" fwhm="0.0429296" res="10187.3" algo="Sum"/><pk mz="438.29176411" i="537.845" sn="3.23054" a="22.6434" fwhm="0.0453637" res="9661.73" algo="Sum"/><pk mz="438.85525308" i="703.649" sn="4.21595" a="22.3515" fwhm="0.0327722" res="13391.1" algo="Sum"/><pk mz="438.98293532" i="1235.85" sn="7.40465" a="31.4215" fwhm="0.021943" res="20005.6" algo="Sum"/><pk mz="439.24531700" i="609.071" sn="3.64907" a="26.4526" fwhm="0.0486673" res="9025.47" algo="Sum"/><pk mz="439.29675438" i="642.739" sn="3.85034" a="9.89997" fwhm="0.0165319" res="26572.6" algo="Sum"/><pk mz="439.31350549" i="696.319" sn="4.171" a="20.579" fwhm="0.041331" res="10629.2" algo="Sum"/><pk mz="439.35305312" i="886.291" sn="5.30894" a="31.5789" fwhm="0.0328126" res="13389.8" algo="Sum"/><pk mz="440.72064968" i="814.627" sn="4.85788" a="22.2516" fwhm="0.0244098" res="18055.1" algo="Sum"/><pk mz="440.86963731" i="561.331" sn="3.34697" a="19.894" fwhm="0.0365775" res="12053" algo="Sum"/><pk mz="441.26077438" i="650.241" sn="3.87209" a="14.9958" fwhm="0.0301468" res="14637.1" algo="Sum"/><pk mz="441.29703852" i="3990.03" sn="23.7597" a="107.039" fwhm="0.0240363" res="18359.6" algo="Sum"/><pk mz="441.36801104" i="675.629" sn="4.02451" a="17.9193" fwhm="0.0292914" res="15068.2" algo="Sum"/><pk mz="442.29996388" i="1252.96" sn="7.42532" a="35.2806" fwhm="0.0244168" res="18114.6" algo="Sum"/><pk mz="442.72050142" i="552.571" sn="3.27208" a="18.371" fwhm="0.0341923" res="12948" algo="Sum"/><pk mz="442.76700137" i="601.829" sn="3.56374" a="13.8609" fwhm="0.0254907" res="17369.7" algo="Sum"/><pk mz="442.80252395" i="1116.62" sn="6.61013" a="29.6127" fwhm="0.0238325" res="18579.8" algo="Sum"/><pk mz="443.22403737" i="797.747" sn="4.71688" a="31.5189" fwhm="0.0478551" res="9261.79" algo="Sum"/><pk mz="443.25365148" i="555.623" sn="3.28526" a="12.7187" fwhm="0.0290613" res="15252.4" algo="Sum"/><pk mz="443.30181429" i="659.958" sn="3.90221" a="23.9354" fwhm="0.0498211" res="8897.87" algo="Sum"/><pk mz="443.33290030" i="909.425" sn="5.37819" a="34.0822" fwhm="0.0398124" res="11135.5" algo="Sum"/><pk mz="444.80086714" i="810.342" sn="4.76543" a="24.7327" fwhm="0.0283553" res="15686.7" algo="Sum"/><pk mz="445.12101694" i="722.278" sn="4.24653" a="23.1426" fwhm="0.0266378" res="16710.1" algo="Sum"/><pk mz="445.20167639" i="686.848" sn="4.03854" a="44.1325" fwhm="0.0677222" res="6573.94" algo="Sum"/><pk mz="445.30146752" i="698.495" sn="4.10709" a="30.5221" fwhm="0.0525837" res="8468.44" algo="Sum"/><pk mz="445.36671482" i="2456.09" sn="14.4416" a="61.981" fwhm="0.0244513" res="18214.4" algo="Sum"/><pk mz="445.43734322" i="1065.67" sn="6.26565" a="23.9215" fwhm="0.0213944" res="20820.3" algo="Sum"/><pk mz="446.36985066" i="834.626" sn="4.88645" a="22.8527" fwhm="0.0245291" res="18197.6" algo="Sum"/><pk mz="446.66909893" i="582.604" sn="3.4073" a="16.9946" fwhm="0.0246714" res="18104.8" algo="Sum"/><pk mz="446.88764823" i="943.016" sn="5.51595" a="30.4638" fwhm="0.0248579" res="17977.7" algo="Sum"/><pk mz="447.17221162" i="672.741" sn="3.93468" a="21.0815" fwhm="0.0333314" res="13415.9" algo="Sum"/><pk mz="447.28475964" i="747.932" sn="4.37444" a="35.9707" fwhm="0.0482205" res="9275.83" algo="Sum"/><pk mz="447.32117974" i="636.491" sn="3.72266" a="16.5876" fwhm="0.0375353" res="11917.3" algo="Sum"/><pk mz="447.35080265" i="729.813" sn="4.26826" a="15.5448" fwhm="0.0299237" res="14949.7" algo="Sum"/><pk mz="447.41412661" i="585.516" sn="3.42424" a="15.2692" fwhm="0.0279398" res="16013.5" algo="Sum"/><pk mz="448.66738956" i="610.962" sn="3.56086" a="17.1733" fwhm="0.0250876" res="17884" algo="Sum"/><pk mz="448.75344191" i="703.089" sn="4.09716" a="27.253" fwhm="0.027284" res="16447.5" algo="Sum"/><pk mz="449.28801411" i="1042.27" sn="6.07146" a="41.7819" fwhm="0.044381" res="10123.4" algo="Sum"/><pk mz="449.33884613" i="758.067" sn="4.41397" a="17.7015" fwhm="0.0306148" res="14677.2" algo="Sum"/><pk mz="449.36453074" i="739.127" sn="4.30356" a="27.665" fwhm="0.0501615" res="8958.35" algo="Sum"/><pk mz="450.74893784" i="882.915" sn="5.13645" a="28.9456" fwhm="0.028328" res="15911.8" algo="Sum"/><pk mz="451.25306325" i="632.283" sn="3.67596" a="17.176" fwhm="0.0340138" res="13266.7" algo="Sum"/><pk mz="451.28376366" i="633.767" sn="3.68389" a="22.193" fwhm="0.0452816" res="9966.17" algo="Sum"/><pk mz="451.31608726" i="802.809" sn="4.66546" a="24.5949" fwhm="0.0412665" res="10936.6" algo="Sum"/><pk mz="451.35435331" i="874.982" sn="5.08413" a="22.5639" fwhm="0.0395312" res="11417.7" algo="Sum"/><pk mz="452.75096808" i="551.349" sn="3.20217" a="21.1085" fwhm="0.0376581" res="12022.7" algo="Sum"/><pk mz="452.79301788" i="531.284" sn="3.08563" a="15.014" fwhm="0.0425484" res="10641.8" algo="Sum"/><pk mz="452.83249752" i="850.583" sn="4.93998" a="25.2033" fwhm="0.035832" res="12637.7" algo="Sum"/><pk mz="453.21000657" i="1115.58" sn="6.46529" a="34.1504" fwhm="0.0261534" res="17328.9" algo="Sum"/><pk mz="453.29958825" i="916.344" sn="5.31179" a="20.1969" fwhm="0.0293886" res="15424.3" algo="Sum"/><pk mz="453.33778015" i="1568.21" sn="9.08849" a="51.2882" fwhm="0.0375242" res="12081.2" algo="Sum"/><pk mz="454.29293350" i="1010.85" sn="5.85132" a="39.2728" fwhm="0.0322369" res="14092.3" algo="Sum"/><pk mz="454.33919758" i="579.309" sn="3.35333" a="20.161" fwhm="0.0374902" res="12118.9" algo="Sum"/><pk mz="454.82992725" i="560.218" sn="3.24288" a="21.3947" fwhm="0.0345183" res="13176.5" algo="Sum"/><pk mz="454.95515389" i="1306.98" sn="7.56548" a="40.5022" fwhm="0.0262252" res="17348" algo="Sum"/><pk mz="455.31104432" i="961.364" sn="5.5573" a="27.2322" fwhm="0.0407232" res="11180.6" algo="Sum"/><pk mz="455.34724248" i="836.879" sn="4.83781" a="23.9233" fwhm="0.0316611" res="14381.9" algo="Sum"/><pk mz="456.69800226" i="667.557" sn="3.85142" a="19.3595" fwhm="0.0246262" res="18545.2" algo="Sum"/><pk mz="456.95258249" i="584.302" sn="3.37184" a="18.674" fwhm="0.0331378" res="13789.5" algo="Sum"/><pk mz="457.27027527" i="2496.73" sn="14.4023" a="91.2167" fwhm="0.0272292" res="16793.4" algo="Sum"/><pk mz="457.34491364" i="865.89" sn="4.99486" a="40.257" fwhm="0.0547912" res="8347.05" algo="Sum"/><pk mz="458.27434900" i="808.286" sn="4.65736" a="37.4253" fwhm="0.0320891" res="14281.3" algo="Sum"/><pk mz="458.69661674" i="657.58" sn="3.78377" a="17.5204" fwhm="0.0238353" res="19244.4" algo="Sum"/><pk mz="458.78261918" i="850.703" sn="4.89537" a="26.559" fwhm="0.0313467" res="14635.8" algo="Sum"/><pk mz="459.27591471" i="920.787" sn="5.28597" a="24.6673" fwhm="0.0352656" res="13023.3" algo="Sum"/><pk mz="459.32105213" i="1317.28" sn="7.56215" a="56.1602" fwhm="0.039428" res="11649.6" algo="Sum"/><pk mz="459.45242085" i="820.717" sn="4.71059" a="21.1881" fwhm="0.0231848" res="19817" algo="Sum"/><pk mz="460.77956107" i="842.473" sn="4.81256" a="28.1904" fwhm="0.0308573" res="14932.6" algo="Sum"/><pk mz="460.82470687" i="566.284" sn="3.23447" a="17.363" fwhm="0.0314164" res="14668.3" algo="Sum"/><pk mz="461.33485427" i="1937.12" sn="11.0624" a="74.7981" fwhm="0.0375924" res="12272" algo="Sum"/><pk mz="461.39738748" i="845.964" sn="4.83109" a="26.0926" fwhm="0.030735" res="15012.1" algo="Sum"/><pk mz="462.33774240" i="687.673" sn="3.92089" a="26.7259" fwhm="0.0373248" res="12386.9" algo="Sum"/><pk mz="462.78645849" i="543.223" sn="3.09024" a="20.323" fwhm="0.0505529" res="9154.5" algo="Sum"/><pk mz="462.82197441" i="631.261" sn="3.59106" a="16.1358" fwhm="0.0258152" res="17928.3" algo="Sum"/><pk mz="463.26680562" i="666.771" sn="3.79083" a="23.3008" fwhm="0.0454539" res="10192" algo="Sum"/><pk mz="463.30943843" i="993.898" sn="5.65102" a="39.6819" fwhm="0.0476747" res="9718.14" algo="Sum"/><pk mz="463.35208511" i="2443.08" sn="13.892" a="87.9871" fwhm="0.0320624" res="14451.6" algo="Sum"/><pk mz="464.30915377" i="537.108" sn="3.04268" a="19.1974" fwhm="0.0480492" res="9663.2" algo="Sum"/><pk mz="464.35560832" i="841.47" sn="4.76615" a="31.4592" fwhm="0.0333149" res="13938.4" algo="Sum"/><pk mz="464.72971085" i="613.298" sn="3.47117" a="21.7902" fwhm="0.0267018" res="17404.4" algo="Sum"/><pk mz="465.26280290" i="752.198" sn="4.25878" a="34.7099" fwhm="0.0489474" res="9505.36" algo="Sum"/><pk mz="465.33296771" i="958.543" sn="5.42705" a="25.5216" fwhm="0.0382835" res="12154.9" algo="Sum"/><pk mz="465.36792373" i="1178.07" sn="6.66999" a="47.1203" fwhm="0.0403055" res="11546" algo="Sum"/><pk mz="466.72665345" i="875.276" sn="4.9482" a="25.1575" fwhm="0.0259733" res="17969.5" algo="Sum"/><pk mz="467.10205539" i="556.996" sn="3.14823" a="16.3244" fwhm="0.0270024" res="17298.5" algo="Sum"/><pk mz="467.31565987" i="971.466" sn="5.49058" a="36.706" fwhm="0.0446039" res="10477" algo="Sum"/><pk mz="467.36905313" i="697.769" sn="3.94369" a="17.9236" fwhm="0.0341634" res="13680.4" algo="Sum"/><pk mz="468.30740762" i="2019.37" sn="11.3909" a="68.7736" fwhm="0.0263395" res="17779.7" algo="Sum"/><pk mz="468.72616502" i="604.941" sn="3.4068" a="20.7385" fwhm="0.0301021" res="15571.2" algo="Sum"/><pk mz="468.81146471" i="993.131" sn="5.59275" a="37.1064" fwhm="0.0293136" res="15992.9" algo="Sum"/><pk mz="469.31667691" i="1465.85" sn="8.25395" a="70.9559" fwhm="0.0488888" res="9599.68" algo="Sum"/><pk mz="469.36424422" i="2176.26" sn="12.251" a="74.4671" fwhm="0.0296088" res="15852.2" algo="Sum"/><pk mz="470.36744727" i="772.104" sn="4.33845" a="25.5382" fwhm="0.0284152" res="16553.4" algo="Sum"/><pk mz="470.80998047" i="858.912" sn="4.82139" a="25.9482" fwhm="0.02907" res="16195.7" algo="Sum"/><pk mz="470.85248208" i="578.584" sn="3.24817" a="19.7826" fwhm="0.0339133" res="13884" algo="Sum"/><pk mz="470.92522939" i="734.46" sn="4.12335" a="27.9606" fwhm="0.0287687" res="16369.3" algo="Sum"/><pk mz="471.28565362" i="720.635" sn="4.04524" a="27.6125" fwhm="0.055651" res="8468.6" algo="Sum"/><pk mz="471.33116597" i="800.92" sn="4.49488" a="30.5292" fwhm="0.0482999" res="9758.42" algo="Sum"/><pk mz="473.30063985" i="879.088" sn="4.91418" a="27.9047" fwhm="0.0428999" res="11032.7" algo="Sum"/><pk mz="473.34276473" i="1249.44" sn="6.98523" a="51.5384" fwhm="0.0471976" res="10028.9" algo="Sum"/><pk mz="473.46828106" i="793.447" sn="4.436" a="20.679" fwhm="0.0249052" res="19010.8" algo="Sum"/><pk mz="474.75857509" i="936.36" sn="5.21496" a="29.8877" fwhm="0.0254852" res="18628.8" algo="Sum"/><pk mz="475.32313107" i="6078.38" sn="33.7647" a="197.496" fwhm="0.0248439" res="19132.4" algo="Sum"/><pk mz="475.41368657" i="1156.55" sn="6.41393" a="33.3561" fwhm="0.0263561" res="18038.1" algo="Sum"/><pk mz="476.27631036" i="708.864" sn="3.92729" a="26.7822" fwhm="0.0437983" res="10874.3" algo="Sum"/><pk mz="476.32599348" i="1863.02" sn="10.3216" a="59.0926" fwhm="0.0277733" res="17150.5" algo="Sum"/><pk mz="476.75576386" i="1075.55" sn="5.95701" a="33.183" fwhm="0.0263938" res="18063.2" algo="Sum"/><pk mz="476.93862065" i="707.281" sn="3.91824" a="30.088" fwhm="0.0317303" res="15031" algo="Sum"/><pk mz="477.33027430" i="3017.98" sn="16.6907" a="86.7748" fwhm="0.0342387" res="13941.3" algo="Sum"/><pk mz="478.29391133" i="1139.65" sn="6.29493" a="26.3488" fwhm="0.0259758" res="18413.1" algo="Sum"/><pk mz="478.32857539" i="4876.5" sn="26.9349" a="146.212" fwhm="0.0256219" res="18668.8" algo="Sum"/><pk mz="478.75661750" i="621.123" sn="3.4265" a="27.5042" fwhm="0.0396366" res="12078.7" algo="Sum"/><pk mz="478.84272882" i="919.894" sn="5.07496" a="28.6884" fwhm="0.0303024" res="15802.1" algo="Sum"/><pk mz="479.33431803" i="2847.68" sn="15.7044" a="144.505" fwhm="0.0444003" res="10795.7" algo="Sum"/><pk mz="479.40545830" i="548.928" sn="3.0273" a="16.3099" fwhm="0.0323432" res="14822.5" algo="Sum"/><pk mz="480.34328477" i="1961.41" sn="10.7958" a="62.156" fwhm="0.0309045" res="15542.8" algo="Sum"/><pk mz="480.83983612" i="608.355" sn="3.34422" a="20.3721" fwhm="0.033358" res="14414.5" algo="Sum"/><pk mz="481.20333141" i="1402.61" sn="7.69392" a="43.203" fwhm="0.0285601" res="16848.8" algo="Sum"/><pk mz="481.26133661" i="1605.93" sn="8.80881" a="58.985" fwhm="0.033029" res="14570.9" algo="Sum"/><pk mz="481.34777833" i="1632.36" sn="8.95686" a="72.0015" fwhm="0.0450106" res="10694.1" algo="Sum"/><pk mz="482.32197024" i="2015.75" sn="11.0375" a="59.0405" fwhm="0.0305293" res="15798.7" algo="Sum"/><pk mz="482.35789468" i="1564.16" sn="8.56286" a="50.9992" fwhm="0.0317271" res="15203.4" algo="Sum"/><pk mz="482.70098753" i="615.176" sn="3.36386" a="16.9253" fwhm="0.0242468" res="19907.8" algo="Sum"/><pk mz="483.27998254" i="605.735" sn="3.304" a="26.6624" fwhm="0.0578688" res="8351.3" algo="Sum"/><pk mz="483.33985151" i="1239.48" sn="6.75939" a="52.4329" fwhm="0.0563978" res="8570.2" algo="Sum"/><pk mz="483.37829318" i="3820.55" sn="20.835" a="116.757" fwhm="0.0261692" res="18471.2" algo="Sum"/><pk mz="484.38195148" i="1355.8" sn="7.3808" a="39.9193" fwhm="0.025421" res="19054.4" algo="Sum"/><pk mz="484.78816140" i="1043.38" sn="5.66118" a="39.4404" fwhm="0.027323" res="17742.8" algo="Sum"/><pk mz="485.29511993" i="887.639" sn="4.80985" a="27.3686" fwhm="0.0454092" res="10687.2" algo="Sum"/><pk mz="485.35668310" i="3015.74" sn="16.3452" a="137.697" fwhm="0.0392018" res="12381" algo="Sum"/><pk mz="486.36069954" i="962.954" sn="5.20618" a="45.6897" fwhm="0.0447695" res="10863.7" algo="Sum"/><pk mz="486.78443991" i="1014.64" sn="5.48165" a="31.115" fwhm="0.0264423" res="18409.3" algo="Sum"/><pk mz="487.23028278" i="638.956" sn="3.44841" a="29.3529" fwhm="0.0463098" res="10521.1" algo="Sum"/><pk mz="487.28349170" i="596.821" sn="3.22101" a="19.8842" fwhm="0.0430742" res="11312.7" algo="Sum"/><pk mz="487.35186682" i="1158.24" sn="6.25154" a="74.1642" fwhm="0.0755237" res="6452.96" algo="Sum"/><pk mz="487.48358338" i="650.7" sn="3.51222" a="17.387" fwhm="0.025055" res="19456.5" algo="Sum"/><pk mz="488.79054641" i="604.006" sn="3.25583" a="25.7456" fwhm="0.0452051" res="10812.7" algo="Sum"/><pk mz="488.87073352" i="707.35" sn="3.81306" a="28.6001" fwhm="0.0327077" res="14946.7" algo="Sum"/><pk mz="489.31741351" i="1044.51" sn="5.62853" a="32.283" fwhm="0.0424042" res="11539.4" algo="Sum"/><pk mz="489.35043577" i="893.696" sn="4.81584" a="33.6229" fwhm="0.0396878" res="12330" algo="Sum"/><pk mz="490.28957237" i="1461.8" sn="7.84541" a="56.5035" fwhm="0.0264635" res="18527" algo="Sum"/><pk mz="490.73435272" i="551.229" sn="2.95453" a="22.3937" fwhm="0.0341918" res="14352.4" algo="Sum"/><pk mz="491.29931142" i="2355.41" sn="12.6148" a="110.956" fwhm="0.0404019" res="12160.3" algo="Sum"/><pk mz="491.36822116" i="918.552" sn="4.91909" a="37.6985" fwhm="0.0441082" res="11140.1" algo="Sum"/><pk mz="492.30314014" i="782.113" sn="4.16652" a="45.4578" fwhm="0.0559487" res="8799.19" algo="Sum"/><pk mz="492.72960776" i="744.132" sn="3.95848" a="23.4009" fwhm="0.0264102" res="18656.8" algo="Sum"/><pk mz="492.91411364" i="534.716" sn="2.84032" a="21.0909" fwhm="0.0422404" res="11669.3" algo="Sum"/><pk mz="493.32270934" i="3528.68" sn="18.7379" a="173.335" fwhm="0.0508395" res="9703.53" algo="Sum"/><pk mz="494.32251838" i="4064.05" sn="21.4762" a="142.844" fwhm="0.0288329" res="17144.4" algo="Sum"/><pk mz="494.81671200" i="1112.7" sn="5.87354" a="45.1705" fwhm="0.0354363" res="13963.6" algo="Sum"/><pk mz="495.32946168" i="2462.99" sn="12.9892" a="117.927" fwhm="0.0481431" res="10288.7" algo="Sum"/><pk mz="496.33830858" i="131823" sn="692.341" a="3108.35" fwhm="0.0204678" res="24249.8" algo="Sum"/><pk mz="496.81366238" i="953.538" sn="5.00517" a="35.3832" fwhm="0.0337967" res="14700.1" algo="Sum"/><pk mz="496.93914582" i="572.72" sn="3.00483" a="19.7262" fwhm="0.0333546" res="14898.7" algo="Sum"/><pk mz="497.23500944" i="1239.41" sn="6.50081" a="44.3972" fwhm="0.0312045" res="15934.7" algo="Sum"/><pk mz="497.34132450" i="35550" sn="186.44" a="955.502" fwhm="0.0239951" res="20726.8" algo="Sum"/><pk mz="498.34389148" i="6740.68" sn="35.2255" a="193.716" fwhm="0.025751" res="19352.4" algo="Sum"/><pk mz="498.89886018" i="542.598" sn="2.8346" a="16.8173" fwhm="0.0355487" res="14034.2" algo="Sum"/><pk mz="499.35445325" i="2536.07" sn="13.2268" a="59.1757" fwhm="0.0290436" res="17193.3" algo="Sum"/><pk mz="499.36884537" i="2765.76" sn="14.4248" a="78.6191" fwhm="0.031588" res="15808.8" algo="Sum"/><pk mz="500.27399223" i="895.268" sn="4.66721" a="32.9535" fwhm="0.0320037" res="15631.8" algo="Sum"/><pk mz="500.37295964" i="935.866" sn="4.87864" a="26.9839" fwhm="0.0306608" res="16319.6" algo="Sum"/><pk mz="500.76088077" i="717.451" sn="3.7412" a="24.3043" fwhm="0.0325847" res="15368" algo="Sum"/><pk mz="501.27691645" i="680.474" sn="3.55011" a="26.6436" fwhm="0.0606293" res="8267.9" algo="Sum"/><pk mz="501.33223348" i="1466.56" sn="7.64965" a="59.8156" fwhm="0.0376217" res="13325.6" algo="Sum"/><pk mz="501.38746861" i="3001.61" sn="15.6566" a="102.804" fwhm="0.0294573" res="17020.8" algo="Sum"/><pk mz="501.49838287" i="704.182" sn="3.67175" a="18.7046" fwhm="0.0244471" res="20513.6" algo="Sum"/><pk mz="502.28999215" i="1196.52" sn="6.23165" a="33.5532" fwhm="0.0333609" res="15056.3" algo="Sum"/><pk mz="502.32805300" i="1247.17" sn="6.49548" a="45.0902" fwhm="0.0381702" res="13160.2" algo="Sum"/><pk mz="502.39144151" i="1086.8" sn="5.66022" a="37.1215" fwhm="0.0284364" res="17667.2" algo="Sum"/><pk mz="502.75913179" i="731.057" sn="3.80746" a="23.7389" fwhm="0.0309473" res="16245.7" algo="Sum"/><pk mz="503.29982924" i="977.79" sn="5.08486" a="30.9778" fwhm="0.0384839" res="13078.2" algo="Sum"/><pk mz="503.32983081" i="1152.8" sn="5.99499" a="45.8288" fwhm="0.0552134" res="9116.09" algo="Sum"/><pk mz="503.36770363" i="782.777" sn="4.07053" a="26.5437" fwhm="0.0440514" res="11426.8" algo="Sum"/><pk mz="503.40157737" i="597.5" sn="3.1074" a="18.1833" fwhm="0.0364689" res="13803.6" algo="Sum"/><pk mz="504.30444589" i="1392.65" sn="7.22167" a="39.2396" fwhm="0.0321658" res="15678.3" algo="Sum"/><pk mz="504.33983008" i="1360.41" sn="7.05354" a="49.5137" fwhm="0.0372278" res="13547.4" algo="Sum"/><pk mz="504.84504008" i="771.714" sn="3.9853" a="35.9848" fwhm="0.0372017" res="13570.5" algo="Sum"/><pk mz="505.30641919" i="1057.76" sn="5.45781" a="42.7369" fwhm="0.0544051" res="9287.85" algo="Sum"/><pk mz="505.34395594" i="1229.24" sn="6.34262" a="42.3035" fwhm="0.0409105" res="12352.4" algo="Sum"/><pk mz="506.26858274" i="548.213" sn="2.81968" a="23.3301" fwhm="0.0442924" res="11430.1" algo="Sum"/><pk mz="506.35751568" i="2012.37" sn="10.3511" a="68.3973" fwhm="0.0285339" res="17745.8" algo="Sum"/><pk mz="507.30017180" i="1624.32" sn="8.31638" a="107.81" fwhm="0.062582" res="8106.17" algo="Sum"/><pk mz="507.35994964" i="1184.25" sn="6.06291" a="42.0586" fwhm="0.0421966" res="12023.7" algo="Sum"/><pk mz="508.30130480" i="618.201" sn="3.16303" a="25.4738" fwhm="0.0511521" res="9937.05" algo="Sum"/><pk mz="508.33856779" i="794.519" sn="4.06505" a="24.2373" fwhm="0.0444592" res="11433.8" algo="Sum"/><pk mz="508.37277293" i="1445.71" sn="7.39479" a="47.0555" fwhm="0.0302494" res="16806" algo="Sum"/><pk mz="508.70755943" i="593.663" sn="3.02534" a="19.741" fwhm="0.0283989" res="17912.9" algo="Sum"/><pk mz="509.31067446" i="2639.25" sn="13.427" a="138.654" fwhm="0.06072" res="8387.86" algo="Sum"/><pk mz="509.36120539" i="3215.61" sn="16.3598" a="118.352" fwhm="0.033771" res="15082.8" algo="Sum"/><pk mz="510.31073452" i="883.996" sn="4.48524" a="30.9991" fwhm="0.032117" res="15889.1" algo="Sum"/><pk mz="510.35585418" i="2728.95" sn="13.8462" a="131.496" fwhm="0.0341226" res="14956.5" algo="Sum"/><pk mz="510.79160885" i="751.813" sn="3.8114" a="36.1797" fwhm="0.0514719" res="9923.71" algo="Sum"/><pk mz="511.25119422" i="927.324" sn="4.69711" a="33.4303" fwhm="0.042255" res="12099.2" algo="Sum"/><pk mz="511.31846030" i="1370.7" sn="6.94294" a="55.6695" fwhm="0.0384334" res="13304" algo="Sum"/><pk mz="511.35371296" i="1508.39" sn="7.64037" a="65.6692" fwhm="0.0526805" res="9706.7" algo="Sum"/><pk mz="512.33190191" i="1056.32" sn="5.35261" a="45.0958" fwhm="0.0437597" res="11707.9" algo="Sum"/><pk mz="512.78898027" i="661.714" sn="3.35051" a="29.6583" fwhm="0.0594906" res="8619.67" algo="Sum"/><pk mz="512.91095604" i="876.957" sn="4.44056" a="29.0219" fwhm="0.0315118" res="16276.8" algo="Sum"/><pk mz="513.33796350" i="1201.47" sn="6.08565" a="61.9874" fwhm="0.0580055" res="8849.82" algo="Sum"/><pk mz="513.40172451" i="817.242" sn="4.13945" a="34.0456" fwhm="0.0476451" res="10775.6" algo="Sum"/><pk mz="514.87320234" i="586.836" sn="2.95932" a="17.6542" fwhm="0.0374574" res="13745.6" algo="Sum"/><pk mz="514.90811603" i="636.722" sn="3.21013" a="25.3017" fwhm="0.0354242" res="14535.5" algo="Sum"/><pk mz="515.34833232" i="1430.28" sn="7.20847" a="58.1037" fwhm="0.0529902" res="9725.35" algo="Sum"/><pk mz="515.41032801" i="51023.4" sn="257.177" a="1334.86" fwhm="0.0234361" res="21992.1" algo="Sum"/><pk mz="515.51370017" i="653.703" sn="3.29481" a="19.5753" fwhm="0.031355" res="16441.2" algo="Sum"/><pk mz="516.30266969" i="2004.3" sn="10.0625" a="65.2317" fwhm="0.0284246" res="18163.9" algo="Sum"/><pk mz="516.34997105" i="692.426" sn="3.47619" a="22.4495" fwhm="0.0438418" res="11777.6" algo="Sum"/><pk mz="516.41350988" i="17341.8" sn="87.0613" a="488.272" fwhm="0.0247544" res="20861.5" algo="Sum"/><pk mz="516.73965685" i="597.561" sn="2.9968" a="24.5127" fwhm="0.0343818" res="15029.5" algo="Sum"/><pk mz="517.30896671" i="1039.52" sn="5.20535" a="32.1447" fwhm="0.0383277" res="13497" algo="Sum"/><pk mz="517.36193742" i="2343.36" sn="11.7358" a="95.1942" fwhm="0.0453093" res="11418.5" algo="Sum"/><pk mz="517.41267682" i="5161.64" sn="25.8524" a="175.074" fwhm="0.0301359" res="17169.3" algo="Sum"/><pk mz="518.31926866" i="70857.5" sn="353.623" a="1872.53" fwhm="0.0229369" res="22597.6" algo="Sum"/><pk mz="518.41163824" i="1372.47" sn="6.84966" a="50.7061" fwhm="0.0419874" res="12346.9" algo="Sum"/><pk mz="518.73741283" i="750.512" sn="3.74204" a="27.6862" fwhm="0.0329252" res="15755" algo="Sum"/><pk mz="519.13668382" i="584.232" sn="2.91142" a="18.4352" fwhm="0.0297582" res="17445.2" algo="Sum"/><pk mz="519.26489504" i="619.374" sn="3.08715" a="20.7924" fwhm="0.043472" res="11944.8" algo="Sum"/><pk mz="519.32258700" i="19577.7" sn="97.594" a="583.143" fwhm="0.0249677" res="20799.8" algo="Sum"/><pk mz="519.40044385" i="866.977" sn="4.32205" a="25.601" fwhm="0.0362851" res="14314.4" algo="Sum"/><pk mz="520.33611692" i="29074.1" sn="144.275" a="850.501" fwhm="0.0258809" res="20105" algo="Sum"/><pk mz="520.73863630" i="537.702" sn="2.6653" a="20.7187" fwhm="0.0481" res="10826.2" algo="Sum"/><pk mz="520.81842455" i="564.672" sn="2.79896" a="21.8575" fwhm="0.0513114" res="10150.2" algo="Sum"/><pk mz="521.27291676" i="753.396" sn="3.73205" a="38.1553" fwhm="0.063553" res="8202.18" algo="Sum"/><pk mz="521.33948001" i="8987" sn="44.4742" a="271.359" fwhm="0.0266013" res="19598.3" algo="Sum"/><pk mz="521.45208231" i="605.315" sn="2.98933" a="19.3741" fwhm="0.0373137" res="13974.8" algo="Sum"/><pk mz="522.35218910" i="24034.1" sn="118.479" a="698.778" fwhm="0.0248329" res="21034.7" algo="Sum"/><pk mz="522.59543243" i="777.326" sn="3.83175" a="29.0542" fwhm="0.0300431" res="17394.9" algo="Sum"/><pk mz="523.29747673" i="1736.11" sn="8.54979" a="58.9007" fwhm="0.0483903" res="10814.1" algo="Sum"/><pk mz="523.35614200" i="7563.83" sn="37.2494" a="275.334" fwhm="0.029276" res="17876.6" algo="Sum"/><pk mz="523.46854223" i="832.331" sn="4.09828" a="28.0681" fwhm="0.0311765" res="16790.5" algo="Sum"/><pk mz="524.27479915" i="921.472" sn="4.5345" a="39.5722" fwhm="0.0370808" res="14138.7" algo="Sum"/><pk mz="524.29636797" i="736.818" sn="3.6255" a="17.5283" fwhm="0.0316068" res="16588.1" algo="Sum"/><pk mz="524.36807888" i="47167.1" sn="232.081" a="1255.36" fwhm="0.0238387" res="21996.5" algo="Sum"/><pk mz="524.68466106" i="675.445" sn="3.32344" a="21.5299" fwhm="0.0294457" res="17818.7" algo="Sum"/><pk mz="525.28800312" i="2492.32" sn="12.2687" a="89.3191" fwhm="0.0376877" res="13937.9" algo="Sum"/><pk mz="525.37120954" i="14535.2" sn="71.5367" a="421.337" fwhm="0.0258315" res="20338.4" algo="Sum"/><pk mz="526.29134585" i="1831.58" sn="9.00238" a="59.927" fwhm="0.0313692" res="16777.3" algo="Sum"/><pk mz="526.33510616" i="886.719" sn="4.35831" a="26.7314" fwhm="0.0407155" res="12927.1" algo="Sum"/><pk mz="526.37370959" i="2927.98" sn="14.3913" a="97.2378" fwhm="0.0288941" res="18217.3" algo="Sum"/><pk mz="526.68199297" i="583.428" sn="2.86622" a="18.2416" fwhm="0.0323395" res="16286" algo="Sum"/><pk mz="526.77115979" i="739.027" sn="3.63066" a="35.6985" fwhm="0.0416102" res="12659.7" algo="Sum"/><pk mz="527.30341822" i="1217.92" sn="5.96876" a="39.4218" fwhm="0.0393866" res="13387.9" algo="Sum"/><pk mz="527.32861648" i="1174.89" sn="5.75788" a="45.9262" fwhm="0.0487237" res="10822.8" algo="Sum"/><pk mz="527.37613014" i="1057.48" sn="5.18215" a="38.738" fwhm="0.0394573" res="13365.7" algo="Sum"/><pk mz="528.30564423" i="596.879" sn="2.91756" a="19.8888" fwhm="0.0376973" res="14014.4" algo="Sum"/><pk mz="528.33708351" i="641.352" sn="3.13494" a="24.5725" fwhm="0.0406169" res="13007.8" algo="Sum"/><pk mz="528.76714576" i="891.766" sn="4.35141" a="34.4832" fwhm="0.0317941" res="16631" algo="Sum"/><pk mz="528.88257763" i="695.973" sn="3.39066" a="27.4225" fwhm="0.0402839" res="13128.9" algo="Sum"/><pk mz="529.32710200" i="895.387" sn="4.36227" a="25.6049" fwhm="0.0363186" res="14574.5" algo="Sum"/><pk mz="529.34269282" i="893.943" sn="4.35524" a="30.8695" fwhm="0.0472693" res="11198.4" algo="Sum"/><pk mz="529.38608826" i="722.616" sn="3.52054" a="28.907" fwhm="0.0448347" res="11807.5" algo="Sum"/><pk mz="530.32330260" i="540.936" sn="2.6278" a="16.6139" fwhm="0.0366919" res="14453.4" algo="Sum"/><pk mz="530.35377131" i="799.451" sn="3.8839" a="33.3896" fwhm="0.0444929" res="11920" algo="Sum"/><pk mz="530.77069198" i="625.767" sn="3.02939" a="30.0174" fwhm="0.0551791" res="9619.05" algo="Sum"/><pk mz="530.87663349" i="578.387" sn="2.79969" a="26.6818" fwhm="0.0442028" res="12010" algo="Sum"/><pk mz="531.25570868" i="744.482" sn="3.60102" a="35.9828" fwhm="0.0517097" res="10273.8" algo="Sum"/><pk mz="531.34637227" i="1438.69" sn="6.95966" a="54.6386" fwhm="0.0458207" res="11596.2" algo="Sum"/><pk mz="531.40433803" i="11704.9" sn="56.6376" a="353.162" fwhm="0.0258765" res="20536.2" algo="Sum"/><pk mz="531.47945296" i="749.204" sn="3.6237" a="22.9207" fwhm="0.0438058" res="12132.6" algo="Sum"/><pk mz="532.28265681" i="711.807" sn="3.43652" a="32.9251" fwhm="0.0520753" res="10221.4" algo="Sum"/><pk mz="532.33527748" i="1428.22" sn="6.8932" a="56.8528" fwhm="0.0382078" res="13932.6" algo="Sum"/><pk mz="532.40890628" i="4125.35" sn="19.8877" a="116.7" fwhm="0.0328646" res="16200.1" algo="Sum"/><pk mz="532.43316184" i="3542.72" sn="17.0673" a="94.657" fwhm="0.0315638" res="16868.5" algo="Sum"/><pk mz="532.71532358" i="682.764" sn="3.2838" a="25.7748" fwhm="0.0325151" res="16383.6" algo="Sum"/><pk mz="533.28564541" i="634.641" sn="3.04941" a="12.2681" fwhm="0.0243154" res="21932" algo="Sum"/><pk mz="533.34124315" i="1508.41" sn="7.24523" a="80.4359" fwhm="0.0525623" res="10146.8" algo="Sum"/><pk mz="533.40668797" i="1653.4" sn="7.93361" a="62.362" fwhm="0.0595964" res="8950.32" algo="Sum"/><pk mz="533.43877824" i="1448.56" sn="6.9507" a="56.4444" fwhm="0.0368755" res="14465.9" algo="Sum"/><pk mz="534.29229358" i="16808.9" sn="80.4409" a="514.555" fwhm="0.0256799" res="20805.9" algo="Sum"/><pk mz="534.39445145" i="576.488" sn="2.75885" a="12.1102" fwhm="0.0273507" res="19538.6" algo="Sum"/><pk mz="534.40997465" i="589.906" sn="2.82306" a="14.7628" fwhm="0.0319099" res="16747.5" algo="Sum"/><pk mz="534.43157121" i="536.69" sn="2.56839" a="22.1133" fwhm="0.0382957" res="13955.4" algo="Sum"/><pk mz="534.71284159" i="857.413" sn="4.103" a="31.6475" fwhm="0.0327023" res="16350.9" algo="Sum"/><pk mz="534.89385410" i="714.669" sn="3.42033" a="34.3804" fwhm="0.0427514" res="12511.7" algo="Sum"/><pk mz="535.29594299" i="5010.71" sn="23.9711" a="173.22" fwhm="0.028241" res="18954.6" algo="Sum"/><pk mz="535.37569251" i="2448.67" sn="11.7144" a="87.1997" fwhm="0.0335857" res="15940.6" algo="Sum"/><pk mz="536.29354767" i="2241.4" sn="10.726" a="83.762" fwhm="0.0314208" res="17068.1" algo="Sum"/><pk mz="536.37741915" i="974.266" sn="4.66147" a="44.2851" fwhm="0.04357" res="12310.7" algo="Sum"/><pk mz="536.71207103" i="652.587" sn="3.11888" a="30.042" fwhm="0.0455026" res="11795.2" algo="Sum"/><pk mz="536.79861519" i="902.229" sn="4.31199" a="41.7093" fwhm="0.0392866" res="13663.7" algo="Sum"/><pk mz="536.88974511" i="531.327" sn="2.53881" a="34.1688" fwhm="0.0545433" res="9843.37" algo="Sum"/><pk mz="537.30322009" i="1174.65" sn="5.61551" a="42.5918" fwhm="0.0468852" res="11460" algo="Sum"/><pk mz="537.39225149" i="416738" sn="1992.25" a="8487.53" fwhm="0.0171372" res="31358.2" algo="Sum"/><pk mz="537.53132718" i="3300.02" sn="15.7748" a="113.088" fwhm="0.0305952" res="17569.1" algo="Sum"/><pk mz="538.30072690" i="537.921" sn="2.56768" a="9.26639" fwhm="0.0183003" res="29414.8" algo="Sum"/><pk mz="538.39527462" i="127942" sn="610.71" a="3206.92" fwhm="0.0218303" res="24662.8" algo="Sum"/><pk mz="538.53407484" i="1542.31" sn="7.36124" a="51.1023" fwhm="0.0320381" res="16809.2" algo="Sum"/><pk mz="538.79628588" i="840.019" sn="4.00789" a="33.2889" fwhm="0.0373152" res="14439.1" algo="Sum"/><pk mz="538.83899094" i="544.651" sn="2.5984" a="19.7547" fwhm="0.050083" res="10758.9" algo="Sum"/><pk mz="539.27842851" i="959.953" sn="4.57948" a="22.6504" fwhm="0.032554" res="16565.6" algo="Sum"/><pk mz="539.28804844" i="1009.19" sn="4.81435" a="28.5704" fwhm="0.0366346" res="14720.7" algo="Sum"/><pk mz="539.39389428" i="35802.9" sn="170.82" a="1185.87" fwhm="0.0284592" res="18953.3" algo="Sum"/><pk mz="540.30169378" i="651.75" sn="3.09894" a="35.0293" fwhm="0.0593508" res="9103.53" algo="Sum"/><pk mz="540.39417622" i="8363.14" sn="39.7651" a="310.84" fwhm="0.030255" res="17861.3" algo="Sum"/><pk mz="540.65840108" i="545.684" sn="2.59401" a="19.0154" fwhm="0.031476" res="17176.9" algo="Sum"/><pk mz="540.80440702" i="540.026" sn="2.5656" a="22.8478" fwhm="0.0600545" res="9005.23" algo="Sum"/><pk mz="540.82869099" i="558.732" sn="2.65436" a="21.4142" fwhm="0.041222" res="13119.9" algo="Sum"/><pk mz="541.11815279" i="717.667" sn="3.40747" a="28.5537" fwhm="0.0272349" res="19868.6" algo="Sum"/><pk mz="541.25979419" i="1496.96" sn="7.1069" a="59.7049" fwhm="0.0426853" res="12680.2" algo="Sum"/><pk mz="541.33231463" i="1137.3" sn="5.39924" a="37.5188" fwhm="0.0458794" res="11799" algo="Sum"/><pk mz="541.39358699" i="2141.98" sn="10.169" a="85.5486" fwhm="0.0360571" res="15014.9" algo="Sum"/><pk mz="542.26462854" i="547.001" sn="2.58789" a="17.245" fwhm="0.0362328" res="14966.1" algo="Sum"/><pk mz="542.31854516" i="17161.9" sn="81.1941" a="508.425" fwhm="0.0256382" res="21152.8" algo="Sum"/><pk mz="542.39066736" i="694.169" sn="3.28357" a="16.6659" fwhm="0.0315781" res="17176.2" algo="Sum"/><pk mz="542.74406307" i="963.618" sn="4.55968" a="38.8673" fwhm="0.0361087" res="15030.8" algo="Sum"/><pk mz="543.32154900" i="5595.19" sn="26.444" a="201.535" fwhm="0.0282296" res="19246.5" algo="Sum"/><pk mz="543.38887560" i="741.034" sn="3.50163" a="22.2276" fwhm="0.0443881" res="12241.8" algo="Sum"/><pk mz="543.44091233" i="1062.48" sn="5.01759" a="43.8209" fwhm="0.0362477" res="14992.4" algo="Sum"/><pk mz="544.33432638" i="18807.5" sn="88.5575" a="579.048" fwhm="0.0265123" res="20531.4" algo="Sum"/><pk mz="544.74092196" i="1022.7" sn="4.81098" a="38.6038" fwhm="0.0328424" res="16586.5" algo="Sum"/><pk mz="545.33784521" i="6009.46" sn="28.2111" a="224.362" fwhm="0.0305509" res="17850.2" algo="Sum"/><pk mz="545.41704776" i="1543.27" sn="7.23463" a="73.487" fwhm="0.0437972" res="12453.2" algo="Sum"/><pk mz="546.34937081" i="26555.1" sn="124.427" a="753.561" fwhm="0.0252889" res="21604.4" algo="Sum"/><pk mz="546.74243231" i="655.141" sn="3.06907" a="32.4638" fwhm="0.0555276" res="9846.32" algo="Sum"/><pk mz="546.82888801" i="792.098" sn="3.71051" a="36.5511" fwhm="0.046594" res="11736" algo="Sum"/><pk mz="547.22904552" i="535.543" sn="2.50759" a="24.5072" fwhm="0.0468238" res="11687" algo="Sum"/><pk mz="547.35346237" i="8550.23" sn="40.0312" a="309.17" fwhm="0.0346238" res="15808.6" algo="Sum"/><pk mz="547.46449017" i="755.423" sn="3.53734" a="24.2469" fwhm="0.044417" res="12325.6" algo="Sum"/><pk mz="548.27162996" i="800.053" sn="3.74421" a="29.1589" fwhm="0.0440411" res="12449.1" algo="Sum"/><pk mz="548.31697369" i="685.356" sn="3.20758" a="16.4904" fwhm="0.0369394" res="14843.7" algo="Sum"/><pk mz="548.36116035" i="2224.16" sn="10.409" a="90.9271" fwhm="0.0446057" res="12293.5" algo="Sum"/><pk mz="548.82615913" i="662.268" sn="3.09641" a="29.9017" fwhm="0.0513424" res="10689.5" algo="Sum"/><pk mz="549.27636963" i="570.543" sn="2.66864" a="20.0061" fwhm="0.0487139" res="11275.6" algo="Sum"/><pk mz="549.37634417" i="1313.56" sn="6.14329" a="59.1462" fwhm="0.0600255" res="9152.38" algo="Sum"/><pk mz="549.48316257" i="1267.28" sn="5.92615" a="55.7344" fwhm="0.0335023" res="16401.4" algo="Sum"/><pk mz="549.78584906" i="1588.53" sn="7.42402" a="59.5199" fwhm="0.0272513" res="20174.7" algo="Sum"/><pk mz="550.28607930" i="1348.89" sn="6.30015" a="52.2143" fwhm="0.0306333" res="17963.6" algo="Sum"/><pk mz="550.38183827" i="1014" sn="4.73602" a="47.2767" fwhm="0.0446033" res="12339.5" algo="Sum"/><pk mz="550.48685002" i="560.512" sn="2.6176" a="24.0792" fwhm="0.0314332" res="17512.9" algo="Sum"/><pk mz="550.62401151" i="709.805" sn="3.31215" a="29.8545" fwhm="0.0392496" res="14028.8" algo="Sum"/><pk mz="550.68692286" i="727.1" sn="3.3923" a="26.0064" fwhm="0.0304469" res="18086.8" algo="Sum"/><pk mz="550.78674051" i="682.716" sn="3.18502" a="30.82" fwhm="0.0526997" res="10451.4" algo="Sum"/><pk mz="550.86705654" i="679.795" sn="3.1683" a="29.1184" fwhm="0.0507926" res="10845.4" algo="Sum"/><pk mz="551.29629643" i="593.475" sn="2.76436" a="23.4294" fwhm="0.0457174" res="12058.8" algo="Sum"/><pk mz="551.34994195" i="2728.38" sn="12.7086" a="112.373" fwhm="0.034725" res="15877.6" algo="Sum"/><pk mz="551.40233812" i="1305.46" sn="6.0807" a="47.2578" fwhm="0.0433566" res="12717.8" algo="Sum"/><pk mz="551.49937001" i="1438.21" sn="6.69912" a="48.8365" fwhm="0.0290346" res="18994.5" algo="Sum"/><pk mz="552.35475570" i="1086.6" sn="5.05376" a="40.8283" fwhm="0.0426945" res="12937.4" algo="Sum"/><pk mz="552.40145762" i="796.614" sn="3.70503" a="30.0753" fwhm="0.0488529" res="11307.4" algo="Sum"/><pk mz="552.50185642" i="634.86" sn="2.95238" a="22.7333" fwhm="0.0287441" res="19221.4" algo="Sum"/><pk mz="552.68566601" i="542.282" sn="2.52202" a="24.3385" fwhm="0.046353" res="11923.4" algo="Sum"/><pk mz="552.77308304" i="1009.22" sn="4.68698" a="45.0245" fwhm="0.0384726" res="14368" algo="Sum"/><pk mz="552.86524636" i="610.882" sn="2.83702" a="29.7845" fwhm="0.0544652" res="10150.8" algo="Sum"/><pk mz="553.36667465" i="260825" sn="1211.31" a="7000.14" fwhm="0.0228466" res="24221" algo="Sum"/><pk mz="553.45318789" i="5679.7" sn="26.3779" a="206.558" fwhm="0.0427032" res="12960.5" algo="Sum"/><pk mz="554.36936169" i="85163.7" sn="394.619" a="2671.59" fwhm="0.0269657" res="20558.3" algo="Sum"/><pk mz="554.45673118" i="2555.47" sn="11.8425" a="92.2767" fwhm="0.0436684" res="12697" algo="Sum"/><pk mz="554.77116743" i="1030.82" sn="4.76745" a="42.5611" fwhm="0.0408283" res="13587.9" algo="Sum"/><pk mz="555.30836674" i="692.008" sn="3.19817" a="35.9387" fwhm="0.158526" res="3502.95" algo="Sum"/><pk mz="555.36576713" i="41687.6" sn="192.671" a="1465.27" fwhm="0.0300529" res="18479.6" algo="Sum"/><pk mz="555.45715815" i="883.737" sn="4.08476" a="26.4636" fwhm="0.0347568" res="15981.3" algo="Sum"/><pk mz="556.36708016" i="11822.1" sn="54.5604" a="406.253" fwhm="0.0305892" res="18188.3" algo="Sum"/><pk mz="556.77141620" i="649.556" sn="2.9931" a="25.7473" fwhm="0.052629" res="10579.2" algo="Sum"/><pk mz="556.85667581" i="689.117" sn="3.17445" a="24.786" fwhm="0.0416213" res="13379.1" algo="Sum"/><pk mz="557.09110098" i="934.452" sn="4.30469" a="37.2949" fwhm="0.0307141" res="18138" algo="Sum"/><pk mz="557.30481963" i="690.067" sn="3.17894" a="27.4372" fwhm="0.0605168" res="9209.09" algo="Sum"/><pk mz="557.36700578" i="3232.54" sn="14.884" a="141.139" fwhm="0.0361882" res="15401.9" algo="Sum"/><pk mz="557.43376094" i="783.858" sn="3.60885" a="31.337" fwhm="0.0526097" res="10595.7" algo="Sum"/><pk mz="558.29222861" i="3834.45" sn="17.6346" a="133.705" fwhm="0.0290839" res="19195.9" algo="Sum"/><pk mz="558.36500726" i="936.317" sn="4.30612" a="44.5785" fwhm="0.0466491" res="11969.5" algo="Sum"/><pk mz="558.71982809" i="706.151" sn="3.24581" a="27.9302" fwhm="0.0414264" res="13487.1" algo="Sum"/><pk mz="559.29550488" i="1704.67" sn="7.83766" a="79.5679" fwhm="0.0431792" res="12952.9" algo="Sum"/><pk mz="559.36148516" i="758.762" sn="3.48861" a="15.6393" fwhm="0.0279821" res="19990" algo="Sum"/><pk mz="559.37013848" i="718.264" sn="3.30241" a="3.27757" fwhm="0.00745826" res="75000.1" algo="Sum"/><pk mz="559.38221664" i="777.532" sn="3.57491" a="22.9093" fwhm="0.0636568" res="8787.47" algo="Sum"/><pk mz="559.42190555" i="736.223" sn="3.38498" a="28.5367" fwhm="0.0475048" res="11776.1" algo="Sum"/><pk mz="559.51333388" i="3993.77" sn="18.3616" a="134.661" fwhm="0.0283277" res="19751.5" algo="Sum"/><pk mz="560.30595098" i="3347.53" sn="15.3927" a="129.035" fwhm="0.0315176" res="17777.6" algo="Sum"/><pk mz="560.51631297" i="1685.67" sn="7.75087" a="65.3105" fwhm="0.0292476" res="19164.5" algo="Sum"/><pk mz="560.71491889" i="798.058" sn="3.66811" a="30.6385" fwhm="0.0344264" res="16287.3" algo="Sum"/><pk mz="561.23296731" i="590.369" sn="2.71559" a="26.6264" fwhm="0.0465549" res="12055.3" algo="Sum"/><pk mz="561.31236893" i="1389.12" sn="6.3902" a="80.4652" fwhm="0.0450886" res="12449.1" algo="Sum"/><pk mz="561.39604603" i="1262.63" sn="5.80836" a="46.8008" fwhm="0.0453972" res="12366.3" algo="Sum"/><pk mz="561.44511261" i="783.334" sn="3.60349" a="28.8368" fwhm="0.0486464" res="11541.3" algo="Sum"/><pk mz="562.32228117" i="5400.41" sn="24.8392" a="200.814" fwhm="0.0304394" res="18473.5" algo="Sum"/><pk mz="562.39643467" i="592.301" sn="2.72396" a="27.2378" fwhm="0.0546549" res="10290" algo="Sum"/><pk mz="562.56781013" i="623.374" sn="2.86551" a="29.1766" fwhm="0.043892" res="12817.1" algo="Sum"/><pk mz="562.71525636" i="580.826" sn="2.66992" a="23.2214" fwhm="0.0457088" res="12310.9" algo="Sum"/><pk mz="562.80173674" i="976.882" sn="4.48981" a="44.6359" fwhm="0.0364965" res="15420.7" algo="Sum"/><pk mz="563.32641960" i="2008.3" sn="9.22496" a="85.8219" fwhm="0.0403546" res="13959.4" algo="Sum"/><pk mz="563.40213309" i="716.359" sn="3.28984" a="24.0232" fwhm="0.0464341" res="12133.4" algo="Sum"/><pk mz="563.42456160" i="636.117" sn="2.9208" a="5.7914" fwhm="0.00936131" res="60186.5" algo="Sum"/><pk mz="563.45846558" i="991.801" sn="4.55375" a="36.2593" fwhm="0.0470902" res="11965.5" algo="Sum"/><pk mz="564.31070424" i="1303.99" sn="5.97083" a="90.9963" fwhm="0.0534035" res="10566.9" algo="Sum"/><pk mz="564.79868587" i="733.034" sn="3.35142" a="31.3152" fwhm="0.0449554" res="12563.5" algo="Sum"/><pk mz="565.31532056" i="849.289" sn="3.88234" a="34.2377" fwhm="0.054094" res="10450.6" algo="Sum"/><pk mz="565.37993504" i="984.735" sn="4.50095" a="48.2207" fwhm="0.0550733" res="10265.9" algo="Sum"/><pk mz="565.42136500" i="6025.43" sn="27.544" a="213.329" fwhm="0.0294113" res="19224.6" algo="Sum"/><pk mz="565.56230208" i="5860.06" sn="26.7926" a="181.093" fwhm="0.0273124" res="20707.2" algo="Sum"/><pk mz="566.31693918" i="3965.6" sn="18.0978" a="142.55" fwhm="0.0295798" res="19145.4" algo="Sum"/><pk mz="566.37449533" i="561.04" sn="2.55969" a="12.1714" fwhm="0.0281574" res="20114.6" algo="Sum"/><pk mz="566.42425116" i="2597.35" sn="11.8525" a="98.2025" fwhm="0.0302998" res="18694" algo="Sum"/><pk mz="566.56626050" i="2669.59" sn="12.1866" a="89.402" fwhm="0.0291545" res="19433.2" algo="Sum"/><pk mz="566.66454342" i="547.891" sn="2.50029" a="22.9309" fwhm="0.0388292" res="14593.8" algo="Sum"/><pk mz="566.88259855" i="531.376" sn="2.42396" a="20.5999" fwhm="0.051175" res="11077.3" algo="Sum"/><pk mz="567.34355565" i="2847.97" sn="12.975" a="125.468" fwhm="0.0417487" res="13589.5" algo="Sum"/><pk mz="567.41871638" i="1363.63" sn="6.21256" a="79.1278" fwhm="0.0552663" res="10267" algo="Sum"/><pk mz="567.56815362" i="549.277" sn="2.49938" a="20.6239" fwhm="0.030991" res="18314" algo="Sum"/><pk mz="568.33503269" i="6027.13" sn="27.3931" a="228.673" fwhm="0.0313726" res="18115.6" algo="Sum"/><pk mz="568.42119506" i="655.588" sn="2.97877" a="23.9294" fwhm="0.0449146" res="12655.6" algo="Sum"/><pk mz="568.74750924" i="815.879" sn="3.70647" a="26.3679" fwhm="0.0416604" res="13652" algo="Sum"/><pk mz="569.35995607" i="46157.4" sn="209.119" a="1377.24" fwhm="0.026659" res="21357.2" algo="Sum"/><pk mz="569.42776770" i="6874.64" sn="31.122" a="235.975" fwhm="0.0308636" res="18449.8" algo="Sum"/><pk mz="570.36261815" i="16664.3" sn="75.3413" a="523.323" fwhm="0.0282178" res="20212.8" algo="Sum"/><pk mz="570.43158008" i="2775.11" sn="12.5466" a="101.61" fwhm="0.0330706" res="17248.9" algo="Sum"/><pk mz="570.74453068" i="802.342" sn="3.62698" a="33.5008" fwhm="0.0471423" res="12106.8" algo="Sum"/><pk mz="570.86649205" i="833.394" sn="3.76684" a="37.5785" fwhm="0.0423629" res="13475.6" algo="Sum"/><pk mz="571.35985694" i="8114.66" sn="36.6226" a="306.017" fwhm="0.0311152" res="18362.7" algo="Sum"/><pk mz="571.42898178" i="1539.51" sn="6.94842" a="59.453" fwhm="0.0490049" res="11660.6" algo="Sum"/><pk mz="572.36239384" i="2863.51" sn="12.9271" a="100.451" fwhm="0.0301214" res="19001.9" algo="Sum"/><pk mz="572.42939236" i="574.928" sn="2.59528" a="29.8983" fwhm="0.0557677" res="10264.5" algo="Sum"/><pk mz="572.74701348" i="573.295" sn="2.58566" a="26.1203" fwhm="0.0559457" res="10237.5" algo="Sum"/><pk mz="572.82912305" i="751.988" sn="3.39123" a="25" fwhm="0.0424515" res="13493.7" algo="Sum"/><pk mz="572.86407818" i="767.227" sn="3.46053" a="29.335" fwhm="0.0428976" res="13354.2" algo="Sum"/><pk mz="573.36485260" i="1316.95" sn="5.94699" a="66.6112" fwhm="0.0583207" res="9831.23" algo="Sum"/><pk mz="573.41994590" i="845.61" sn="3.81854" a="44.7833" fwhm="0.0598866" res="9575.1" algo="Sum"/><pk mz="573.48449782" i="644.971" sn="2.91186" a="21.6649" fwhm="0.044759" res="12812.7" algo="Sum"/><pk mz="573.52624047" i="619.783" sn="2.79816" a="25.0363" fwhm="0.0434872" res="13188.4" algo="Sum"/><pk mz="574.69577557" i="549.503" sn="2.47566" a="24.4075" fwhm="0.0483995" res="11874" algo="Sum"/><pk mz="574.82421017" i="536.577" sn="2.41669" a="20.2161" fwhm="0.0471162" res="12200.1" algo="Sum"/><pk mz="575.28094524" i="969.842" sn="4.36435" a="52.7232" fwhm="0.0605327" res="9503.64" algo="Sum"/><pk mz="575.39711605" i="1008.62" sn="4.53841" a="49.2557" fwhm="0.0569182" res="10109.2" algo="Sum"/><pk mz="575.49167169" i="3589.49" sn="16.1514" a="152.343" fwhm="0.0352493" res="16326.3" algo="Sum"/><pk mz="576.27595908" i="2535.74" sn="11.4022" a="100.757" fwhm="0.0310162" res="18579.8" algo="Sum"/><pk mz="576.49343300" i="1526.7" sn="6.86315" a="59.3516" fwhm="0.0405707" res="14209.6" algo="Sum"/><pk mz="576.69305324" i="727.592" sn="3.27069" a="31.2067" fwhm="0.0454453" res="12689.8" algo="Sum"/><pk mz="577.27994546" i="980.099" sn="4.39608" a="38.5801" fwhm="0.0424675" res="13593.4" algo="Sum"/><pk mz="577.36873212" i="1041.9" sn="4.67328" a="55.3496" fwhm="0.0566959" res="10183.6" algo="Sum"/><pk mz="577.41089336" i="765.339" sn="3.43281" a="23.0149" fwhm="0.0398114" res="14503.6" algo="Sum"/><pk mz="577.43484350" i="644.899" sn="2.89259" a="11.7219" fwhm="0.018954" res="30465.1" algo="Sum"/><pk mz="577.51326700" i="3007.6" sn="13.4909" a="103.688" fwhm="0.0317413" res="18194.4" algo="Sum"/><pk mz="578.27411543" i="1039.86" sn="4.66134" a="37.4443" fwhm="0.0337866" res="17115.5" algo="Sum"/><pk mz="578.37248176" i="538.64" sn="2.41452" a="20.3712" fwhm="0.0528529" res="10943.1" algo="Sum"/><pk mz="578.41508491" i="538.252" sn="2.4133" a="29.4228" fwhm="0.0559819" res="10332.2" algo="Sum"/><pk mz="578.51720621" i="1231.61" sn="5.52411" a="44.6127" fwhm="0.0328265" res="17623.5" algo="Sum"/><pk mz="578.69601197" i="585.096" sn="2.62123" a="27.9011" fwhm="0.0520844" res="11110.7" algo="Sum"/><pk mz="578.77375009" i="761.223" sn="3.41129" a="28.8637" fwhm="0.0485729" res="11915.6" algo="Sum"/><pk mz="579.28687875" i="2260.06" sn="10.1192" a="82.7623" fwhm="0.0316009" res="18331.3" algo="Sum"/><pk mz="579.37061618" i="916.028" sn="4.1023" a="28.956" fwhm="0.0473479" res="12236.5" algo="Sum"/><pk mz="579.42971945" i="956.498" sn="4.28369" a="47.8264" fwhm="0.0507463" res="11418.2" algo="Sum"/><pk mz="579.52476234" i="669.133" sn="2.99654" a="28.2775" fwhm="0.0442285" res="13103" algo="Sum"/><pk mz="580.28790334" i="1336.48" sn="5.98289" a="62.3237" fwhm="0.0338451" res="17145.4" algo="Sum"/><pk mz="580.35958075" i="752.539" sn="3.36897" a="35.6952" fwhm="0.0495867" res="11703.9" algo="Sum"/><pk mz="580.43368957" i="585.506" sn="2.61949" a="24.9632" fwhm="0.0402034" res="14437.4" algo="Sum"/><pk mz="580.77118319" i="626.264" sn="2.80018" a="29.44" fwhm="0.058177" res="9982.83" algo="Sum"/><pk mz="581.29381412" i="628.561" sn="2.80858" a="26.6029" fwhm="0.0616059" res="9435.69" algo="Sum"/><pk mz="581.39683352" i="4473.5" sn="19.9801" a="177.976" fwhm="0.038392" res="15143.7" algo="Sum"/><pk mz="582.29233762" i="1079.95" sn="4.81167" a="48.2032" fwhm="0.0360591" res="16148.3" algo="Sum"/><pk mz="582.40080023" i="1735.39" sn="7.72702" a="78.5498" fwhm="0.0394727" res="14754.5" algo="Sum"/><pk mz="582.63957711" i="570.356" sn="2.53912" a="23.5122" fwhm="0.0361632" res="16111.4" algo="Sum"/><pk mz="582.85665642" i="577.615" sn="2.57113" a="18.9835" fwhm="0.0379206" res="15370.5" algo="Sum"/><pk mz="583.21495625" i="536.589" sn="2.38861" a="15.7152" fwhm="0.0278409" res="20948.1" algo="Sum"/><pk mz="583.24980562" i="1283.9" sn="5.71523" a="48.8546" fwhm="0.0361654" res="16127.3" algo="Sum"/><pk mz="583.31870371" i="1958.16" sn="8.71668" a="84.3243" fwhm="0.0381806" res="15277.9" algo="Sum"/><pk mz="583.38804023" i="1467.58" sn="6.53288" a="81.9596" fwhm="0.0637662" res="9148.87" algo="Sum"/><pk mz="584.25439673" i="613.436" sn="2.72724" a="21.0958" fwhm="0.0476038" res="12273.3" algo="Sum"/><pk mz="584.31709150" i="1091.69" sn="4.85327" a="54.2796" fwhm="0.0515369" res="11337.8" algo="Sum"/><pk mz="584.38506442" i="799.722" sn="3.5553" a="42.0855" fwhm="0.0478428" res="12214.7" algo="Sum"/><pk mz="584.72487394" i="750.147" sn="3.33384" a="42.4745" fwhm="0.0485528" res="12043.1" algo="Sum"/><pk mz="585.28413450" i="1658.64" sn="7.36715" a="61.5517" fwhm="0.0399589" res="14647.1" algo="Sum"/><pk mz="585.33548682" i="9285.44" sn="41.253" a="365.788" fwhm="0.03099" res="18887.9" algo="Sum"/><pk mz="585.44304197" i="682.901" sn="3.03419" a="38.6781" fwhm="0.0616403" res="9497.73" algo="Sum"/><pk mz="586.30353703" i="2642.9" sn="11.7298" a="90.2094" fwhm="0.0372205" res="15752.2" algo="Sum"/><pk mz="586.33799675" i="3600.52" sn="15.9785" a="126.424" fwhm="0.0380779" res="15398.4" algo="Sum"/><pk mz="586.43405388" i="704.323" sn="3.12511" a="38.2951" fwhm="0.0566329" res="10355" algo="Sum"/><pk mz="586.72124517" i="825.154" sn="3.65918" a="37.754" fwhm="0.0473753" res="12384.5" algo="Sum"/><pk mz="586.84093376" i="669.244" sn="2.96776" a="35.6022" fwhm="0.054377" res="10792.1" algo="Sum"/><pk mz="587.33478950" i="2556.35" sn="11.3275" a="140.136" fwhm="0.0470661" res="12478.9" algo="Sum"/><pk mz="587.40269608" i="751.448" sn="3.32978" a="25.968" fwhm="0.0471154" res="12467.3" algo="Sum"/><pk mz="587.45631313" i="1082.13" sn="4.79507" a="55.0297" fwhm="0.0449053" res="13082.1" algo="Sum"/><pk mz="587.54324341" i="7316.73" sn="32.419" a="229.584" fwhm="0.0281552" res="20868" algo="Sum"/><pk mz="588.33787295" i="929.725" sn="4.11218" a="41.2152" fwhm="0.0527626" res="11150.7" algo="Sum"/><pk mz="588.40424526" i="2222.25" sn="9.82903" a="81.9917" fwhm="0.0319789" res="18399.8" algo="Sum"/><pk mz="588.46175112" i="575.661" sn="2.5461" a="25.0796" fwhm="0.0372229" res="15809.1" algo="Sum"/><pk mz="588.54668355" i="3071.92" sn="13.5851" a="116.38" fwhm="0.0300867" res="19561.7" algo="Sum"/><pk mz="588.72262021" i="679.624" sn="3.00502" a="32.8767" fwhm="0.0543217" res="10837.7" algo="Sum"/><pk mz="588.76032024" i="560.404" sn="2.47724" a="17.1748" fwhm="0.0379742" res="15504.2" algo="Sum"/><pk mz="588.80596722" i="594.504" sn="2.62708" a="19.7157" fwhm="0.0399405" res="14742.1" algo="Sum"/><pk mz="588.83501799" i="678.754" sn="2.99894" a="27.1845" fwhm="0.043594" res="13507.2" algo="Sum"/><pk mz="589.32999720" i="663.024" sn="2.93025" a="30.2862" fwhm="0.0564926" res="10432" algo="Sum"/><pk mz="589.40964314" i="1580.58" sn="6.98542" a="80.9455" fwhm="0.048511" res="12150" algo="Sum"/><pk mz="589.47431390" i="2154.64" sn="9.52302" a="85.7477" fwhm="0.0335741" res="17557.4" algo="Sum"/><pk mz="589.54975374" i="754.201" sn="3.33404" a="28.7355" fwhm="0.0388093" res="15190.9" algo="Sum"/><pk mz="590.31704861" i="2226.08" sn="9.82196" a="83.8312" fwhm="0.0302697" res="19501.9" algo="Sum"/><pk mz="590.41948419" i="601.328" sn="2.65313" a="40.3335" fwhm="0.088196" res="6694.4" algo="Sum"/><pk mz="590.47798637" i="877.316" sn="3.87169" a="43.464" fwhm="0.0487682" res="12107.9" algo="Sum"/><pk mz="590.58999386" i="1011.78" sn="4.46594" a="46.2966" fwhm="0.0327486" res="18034" algo="Sum"/><pk mz="590.66978588" i="568.365" sn="2.508" a="25.1415" fwhm="0.0369041" res="16005.5" algo="Sum"/><pk mz="591.25167068" i="638.227" sn="2.81403" a="29.338" fwhm="0.0402578" res="14686.6" algo="Sum"/><pk mz="591.32322961" i="1116.45" sn="4.92119" a="73.8506" fwhm="0.0761063" res="7769.7" algo="Sum"/><pk mz="591.37440548" i="908.008" sn="4.00332" a="20.579" fwhm="0.0287722" res="20553.7" algo="Sum"/><pk mz="591.42942199" i="692.478" sn="3.05305" a="24.7739" fwhm="0.0479558" res="12332.8" algo="Sum"/><pk mz="591.48961331" i="1840.45" sn="8.11433" a="81.2318" fwhm="0.0335156" res="17648.2" algo="Sum"/><pk mz="592.24922910" i="855.024" sn="3.76362" a="33.8525" fwhm="0.0374614" res="15809.6" algo="Sum"/><pk mz="592.33494692" i="890.636" sn="3.92087" a="47.521" fwhm="0.0590522" res="10030.7" algo="Sum"/><pk mz="592.49147319" i="778.438" sn="3.42581" a="28.6342" fwhm="0.046883" res="12637.7" algo="Sum"/><pk mz="592.66899853" i="803.081" sn="3.53812" a="36.3659" fwhm="0.039074" res="15167.8" algo="Sum"/><pk mz="592.85045100" i="746.729" sn="3.2891" a="31.6715" fwhm="0.0495005" res="11976.7" algo="Sum"/><pk mz="593.33541897" i="1028.43" sn="4.5214" a="54.2277" fwhm="0.0645212" res="9195.97" algo="Sum"/><pk mz="593.36946578" i="781.754" sn="3.43527" a="23.4518" fwhm="0.043231" res="13725.6" algo="Sum"/><pk mz="593.40821478" i="620.97" sn="2.72724" a="19.9958" fwhm="0.0432322" res="13726.1" algo="Sum"/><pk mz="593.44531391" i="642.059" sn="2.81873" a="22.8993" fwhm="0.0458449" res="12944.6" algo="Sum"/><pk mz="593.59268797" i="2980.8" sn="13.0827" a="98.2149" fwhm="0.0285279" res="20807.4" algo="Sum"/><pk mz="594.37165675" i="886.789" sn="3.88724" a="33.8854" fwhm="0.0512128" res="11605.9" algo="Sum"/><pk mz="594.59559415" i="1412.33" sn="6.19158" a="55.6948" fwhm="0.0336994" res="17644.1" algo="Sum"/><pk mz="594.66832642" i="705.326" sn="3.09211" a="31.4109" fwhm="0.0510254" res="11654.4" algo="Sum"/><pk mz="594.75352980" i="786.849" sn="3.4493" a="43.6694" fwhm="0.054154" res="10982.6" algo="Sum"/><pk mz="594.84858913" i="613.913" sn="2.69186" a="28.5672" fwhm="0.0483235" res="12309.7" algo="Sum"/><pk mz="595.35043535" i="1106.31" sn="4.83697" a="48.7842" fwhm="0.0424376" res="14028.9" algo="Sum"/><pk mz="595.36893117" i="1104.12" sn="4.8274" a="36.3933" fwhm="0.0443115" res="13436" algo="Sum"/><pk mz="595.42630700" i="1272.8" sn="5.56488" a="47.1378" fwhm="0.0532903" res="11173.3" algo="Sum"/><pk mz="595.46061920" i="836.735" sn="3.65834" a="24.9645" fwhm="0.0433071" res="13749.7" algo="Sum"/><pk mz="595.49633925" i="728.684" sn="3.18593" a="28.7599" fwhm="0.0405559" res="14683.4" algo="Sum"/><pk mz="596.35579814" i="544.441" sn="2.37977" a="17.235" fwhm="0.0405921" res="14691.4" algo="Sum"/><pk mz="596.42791729" i="579.527" sn="2.53357" a="22.8946" fwhm="0.0522182" res="11421.8" algo="Sum"/><pk mz="596.75092240" i="882.282" sn="3.85539" a="37.4336" fwhm="0.041034" res="14542.9" algo="Sum"/><pk mz="597.34060389" i="948.72" sn="4.14418" a="45.9805" fwhm="0.0561696" res="10634.6" algo="Sum"/><pk mz="597.38963821" i="1298.29" sn="5.67166" a="50.9124" fwhm="0.0425334" res="14045.2" algo="Sum"/><pk mz="598.39305309" i="636.426" sn="2.77841" a="30.3632" fwhm="0.0494704" res="12096" algo="Sum"/><pk mz="598.75421471" i="669.056" sn="2.91644" a="33.3179" fwhm="0.0667642" res="8968.19" algo="Sum"/><pk mz="598.79000851" i="546.363" sn="2.38162" a="18.191" fwhm="0.0482534" res="12409.3" algo="Sum"/><pk mz="599.36908418" i="955.432" sn="4.16655" a="50.0802" fwhm="0.0551921" res="10859.7" algo="Sum"/><pk mz="599.43850664" i="854.468" sn="3.72625" a="45.154" fwhm="0.0598102" res="10022.3" algo="Sum"/><pk mz="599.49750795" i="804.779" sn="3.50956" a="36.5727" fwhm="0.0459899" res="13035.4" algo="Sum"/><pk mz="600.27469380" i="760.511" sn="3.31417" a="33.0595" fwhm="0.037315" res="16086.7" algo="Sum"/><pk mz="600.37753090" i="558.696" sn="2.43456" a="32.4653" fwhm="0.0860323" res="6978.52" algo="Sum"/><pk mz="600.61111631" i="557.944" sn="2.43051" a="20.7827" fwhm="0.0355382" res="16900.5" algo="Sum"/><pk mz="600.69663118" i="767.045" sn="3.34038" a="34.0533" fwhm="0.044046" res="13637.9" algo="Sum"/><pk mz="600.76744781" i="581.19" sn="2.52994" a="23.1991" fwhm="0.0579988" res="10358.3" algo="Sum"/><pk mz="601.34240323" i="1875.97" sn="8.15617" a="105.43" fwhm="0.0470061" res="12792.9" algo="Sum"/><pk mz="601.41084574" i="683.077" sn="2.96981" a="9.34888" fwhm="0.0145075" res="41455.2" algo="Sum"/><pk mz="601.41985913" i="672.849" sn="2.92534" a="12.4906" fwhm="0.0320158" res="18785.1" algo="Sum"/><pk mz="601.46380423" i="785.368" sn="3.41454" a="34.0558" fwhm="0.0562044" res="10701.4" algo="Sum"/><pk mz="601.51223491" i="1677.66" sn="7.29395" a="63.6065" fwhm="0.0345596" res="17405.1" algo="Sum"/><pk mz="601.55684840" i="577.473" sn="2.51061" a="18.6506" fwhm="0.0334782" res="17968.6" algo="Sum"/><pk mz="602.28070183" i="1085.07" sn="4.71524" a="52.3914" fwhm="0.0427505" res="14088.3" algo="Sum"/><pk mz="602.34405799" i="821.533" sn="3.5703" a="46.6728" fwhm="0.0513949" res="11719.9" algo="Sum"/><pk mz="602.51620687" i="831.052" sn="3.61113" a="34.0566" fwhm="0.0363748" res="16564.1" algo="Sum"/><pk mz="602.69752801" i="1066.52" sn="4.62969" a="51.5436" fwhm="0.038576" res="15623.6" algo="Sum"/><pk mz="603.29837133" i="675.958" sn="2.93291" a="41.5939" fwhm="0.066451" res="9078.85" algo="Sum"/><pk mz="603.35837118" i="1155.38" sn="5.01273" a="61.7446" fwhm="0.0788512" res="7651.86" algo="Sum"/><pk mz="603.43382042" i="996.034" sn="4.32033" a="59.657" fwhm="0.0595389" res="10135.1" algo="Sum"/><pk mz="603.52009042" i="5327.67" sn="23.1171" a="211.719" fwhm="0.035025" res="17231.1" algo="Sum"/><pk mz="604.30315864" i="989.121" sn="4.28979" a="52.5382" fwhm="0.0509178" res="11868.2" algo="Sum"/><pk mz="604.37224972" i="802.431" sn="3.4811" a="39.0077" fwhm="0.0514368" res="11749.8" algo="Sum"/><pk mz="604.45004207" i="843.072" sn="3.65701" a="43.4072" fwhm="0.0593058" res="10192.1" algo="Sum"/><pk mz="604.52425794" i="2223.7" sn="9.6425" a="102.59" fwhm="0.0368813" res="16391.1" algo="Sum"/><pk mz="604.60083861" i="563.183" sn="2.44153" a="23.4497" fwhm="0.0444635" res="13597.7" algo="Sum"/><pk mz="604.69546158" i="850.43" sn="3.68717" a="46.4327" fwhm="0.0598498" res="10103.6" algo="Sum"/><pk mz="604.73720176" i="546.065" sn="2.36801" a="12.2407" fwhm="0.0290954" res="20784.6" algo="Sum"/><pk mz="604.78230790" i="844.306" sn="3.6617" a="33.5423" fwhm="0.0460544" res="13131.9" algo="Sum"/><pk mz="605.31313570" i="536.74" sn="2.32543" a="21.4159" fwhm="0.0533667" res="11342.5" algo="Sum"/><pk mz="605.37678769" i="2555.33" sn="11.073" a="121.736" fwhm="0.0409496" res="14783.5" algo="Sum"/><pk mz="605.44841915" i="1728.97" sn="7.49199" a="78.316" fwhm="0.0548269" res="11042.9" algo="Sum"/><pk mz="605.53025009" i="1004.06" sn="4.34951" a="64.1682" fwhm="0.0647524" res="9351.47" algo="Sum"/><pk mz="606.29577105" i="815.752" sn="3.53488" a="43.0065" fwhm="0.0562681" res="10775.1" algo="Sum"/><pk mz="606.37812832" i="1281.24" sn="5.54751" a="61.8844" fwhm="0.0451353" res="13434.7" algo="Sum"/><pk mz="606.45001325" i="829.667" sn="3.59195" a="44.2641" fwhm="0.0555126" res="10924.5" algo="Sum"/><pk mz="606.55199003" i="552.571" sn="2.3929" a="28.9111" fwhm="0.0533567" res="11367.9" algo="Sum"/><pk mz="606.70946972" i="604.927" sn="2.62003" a="18.4039" fwhm="0.0437141" res="13879" algo="Sum"/><pk mz="606.78091167" i="791.173" sn="3.42689" a="32.7839" fwhm="0.0499685" res="12143.3" algo="Sum"/><pk mz="606.82376520" i="600.699" sn="2.60183" a="23.3647" fwhm="0.0445398" res="13624.3" algo="Sum"/><pk mz="607.38491399" i="1277.38" sn="5.52681" a="68.2628" fwhm="0.0592776" res="10246.4" algo="Sum"/><pk mz="607.42662980" i="727.656" sn="3.14833" a="10.184" fwhm="0.0145799" res="41661.8" algo="Sum"/><pk mz="607.46040478" i="1091.48" sn="4.72248" a="51.3248" fwhm="0.0563383" res="10782.4" algo="Sum"/><pk mz="608.39872660" i="910.015" sn="3.93014" a="40.6802" fwhm="0.0445278" res="13663.3" algo="Sum"/><pk mz="608.41137191" i="865.313" sn="3.73708" a="23.3509" fwhm="0.039624" res="15354.6" algo="Sum"/><pk mz="608.46384669" i="910.946" sn="3.93411" a="43.7645" fwhm="0.0436876" res="13927.6" algo="Sum"/><pk mz="608.64031284" i="749.11" sn="3.23343" a="29.5677" fwhm="0.0433912" res="14026.8" algo="Sum"/><pk mz="608.81592476" i="729.809" sn="3.15012" a="28.4959" fwhm="0.0479655" res="12692.8" algo="Sum"/><pk mz="609.33328895" i="867.923" sn="3.74717" a="32.537" fwhm="0.0462783" res="13166.7" algo="Sum"/><pk mz="609.38948870" i="770.525" sn="3.32702" a="30.3263" fwhm="0.0506512" res="12031.1" algo="Sum"/><pk mz="609.41530563" i="801.257" sn="3.46015" a="21.2608" fwhm="0.0389435" res="15648.7" algo="Sum"/><pk mz="609.44073584" i="715.588" sn="3.09058" a="40.9444" fwhm="0.0346235" res="17601.9" algo="Sum"/><pk mz="610.30357649" i="791.237" sn="3.41392" a="34.503" fwhm="0.0369086" res="16535.5" algo="Sum"/><pk mz="610.63938146" i="677.14" sn="2.92078" a="29.6766" fwhm="0.044203" res="13814.4" algo="Sum"/><pk mz="610.72861717" i="925.549" sn="3.99187" a="47.0833" fwhm="0.0462558" res="13203.3" algo="Sum"/><pk mz="610.81925457" i="605.022" sn="2.60939" a="36.5784" fwhm="0.0645878" res="9457.19" algo="Sum"/><pk mz="611.32222922" i="818.036" sn="3.5292" a="30.6658" fwhm="0.0378926" res="16133" algo="Sum"/><pk mz="611.34773379" i="951.061" sn="4.1031" a="38.1775" fwhm="0.0578336" res="10570.8" algo="Sum"/><pk mz="611.40356481" i="906.554" sn="3.91108" a="33.9276" fwhm="0.0536343" res="11399.5" algo="Sum"/><pk mz="611.45113377" i="726.375" sn="3.13375" a="30.8312" fwhm="0.0512516" res="11930.4" algo="Sum"/><pk mz="612.32062690" i="728.212" sn="3.13566" a="31.0502" fwhm="0.0470956" res="13001.7" algo="Sum"/><pk mz="612.72500258" i="1136.52" sn="4.88996" a="48.6517" fwhm="0.0462439" res="13249.9" algo="Sum"/><pk mz="612.81553290" i="549.959" sn="2.36549" a="34.9266" fwhm="0.0616697" res="9937.06" algo="Sum"/><pk mz="613.33355857" i="1592.62" sn="6.84759" a="79.7459" fwhm="0.0442735" res="13853.3" algo="Sum"/><pk mz="613.39508073" i="687.651" sn="2.95579" a="12.4863" fwhm="0.0195351" res="31399.6" algo="Sum"/><pk mz="613.42676638" i="819.736" sn="3.52331" a="29.3465" fwhm="0.048839" res="12560.2" algo="Sum"/><pk mz="613.47158807" i="1420.72" sn="6.10639" a="67.0617" fwhm="0.0408051" res="15034.2" algo="Sum"/><pk mz="614.17715868" i="667.533" sn="2.86271" a="24.3379" fwhm="0.0302523" res="20301.9" algo="Sum"/><pk mz="614.33491002" i="1171.47" sn="5.0218" a="48.17" fwhm="0.04169" res="14735.8" algo="Sum"/><pk mz="614.47551624" i="706.457" sn="3.02887" a="29.287" fwhm="0.0587045" res="10467.3" algo="Sum"/><pk mz="614.72493912" i="817.829" sn="3.50379" a="42.6577" fwhm="0.0624015" res="9851.12" algo="Sum"/><pk mz="614.80997249" i="755.339" sn="3.23575" a="31.655" fwhm="0.0567685" res="10830.1" algo="Sum"/><pk mz="615.34532780" i="802.384" sn="3.43724" a="50.1618" fwhm="0.0740839" res="8306.06" algo="Sum"/><pk mz="615.48896768" i="4494.15" sn="19.2558" a="161.17" fwhm="0.0312751" res="19679.8" algo="Sum"/><pk mz="615.57362083" i="3707.81" sn="15.8765" a="139.576" fwhm="0.0305409" res="20155.7" algo="Sum"/><pk mz="616.17004285" i="7905.86" sn="33.8006" a="274.282" fwhm="0.0299626" res="20564.6" algo="Sum"/><pk mz="616.35520879" i="534.219" sn="2.28385" a="29.4298" fwhm="0.0491426" res="12542.2" algo="Sum"/><pk mz="616.49300794" i="1954.08" sn="8.35632" a="83.973" fwhm="0.0334545" res="18427.8" algo="Sum"/><pk mz="616.57761085" i="1889.17" sn="8.07662" a="74.8498" fwhm="0.0336586" res="18318.6" algo="Sum"/><pk mz="616.67575609" i="690.628" sn="2.95299" a="30.1183" fwhm="0.0448174" res="13759.7" algo="Sum"/><pk mz="616.74011160" i="599.064" sn="2.56212" a="28.6797" fwhm="0.0658438" res="9366.72" algo="Sum"/><pk mz="617.17294636" i="3537.52" sn="15.1276" a="121.046" fwhm="0.0286441" res="21546.3" algo="Sum"/><pk mz="617.32064447" i="1317.46" sn="5.63401" a="72.8601" fwhm="0.0571744" res="10797.1" algo="Sum"/><pk mz="617.36502567" i="691.359" sn="2.9563" a="12.9841" fwhm="0.0195984" res="31500.9" algo="Sum"/><pk mz="617.45957554" i="1120.22" sn="4.78612" a="82.1386" fwhm="0.0842892" res="7325.49" algo="Sum"/><pk mz="617.50435566" i="5334.9" sn="22.7812" a="200.36" fwhm="0.0320967" res="19238.9" algo="Sum"/><pk mz="617.57987156" i="552.799" sn="2.3601" a="29.1146" fwhm="0.0569532" res="10843.6" algo="Sum"/><pk mz="618.17587978" i="834.08" sn="3.55873" a="33.1816" fwhm="0.0333897" res="18514" algo="Sum"/><pk mz="618.32564550" i="593.356" sn="2.53126" a="39.5443" fwhm="0.0591373" res="10455.8" algo="Sum"/><pk mz="618.46381680" i="598.155" sn="2.55022" a="15.2704" fwhm="0.036384" res="16998.2" algo="Sum"/><pk mz="618.50813259" i="2286.14" sn="9.74764" a="91.4005" fwhm="0.0332853" res="18582" algo="Sum"/><pk mz="618.61756601" i="822.619" sn="3.50872" a="34.8044" fwhm="0.0554799" res="11150.3" algo="Sum"/><pk mz="618.66983198" i="938.021" sn="4.00107" a="37.6188" fwhm="0.046149" res="13405.9" algo="Sum"/><pk mz="619.30460555" i="1083.07" sn="4.61354" a="47.0255" fwhm="0.0512224" res="12090.5" algo="Sum"/><pk mz="619.35537474" i="963.482" sn="4.10196" a="47.1504" fwhm="0.0626343" res="9888.43" algo="Sum"/><pk mz="619.42802690" i="1197.2" sn="5.09534" a="57.8928" fwhm="0.0465879" res="13295.9" algo="Sum"/><pk mz="619.46488557" i="1027.23" sn="4.37221" a="30.3846" fwhm="0.0329877" res="18778.7" algo="Sum"/><pk mz="619.51974037" i="1720.52" sn="7.32308" a="77.751" fwhm="0.0410833" res="15079.6" algo="Sum"/><pk mz="619.61362063" i="566.147" sn="2.40925" a="28.5491" fwhm="0.0500383" res="12382.8" algo="Sum"/><pk mz="620.39046123" i="621.498" sn="2.64126" a="18.4614" fwhm="0.044204" res="14034.7" algo="Sum"/><pk mz="620.41250207" i="558.788" sn="2.37475" a="7.91599" fwhm="0.014735" res="42104.8" algo="Sum"/><pk mz="620.43486104" i="585.814" sn="2.48961" a="20.7217" fwhm="0.0491176" res="12631.6" algo="Sum"/><pk mz="620.47177771" i="583.188" sn="2.47845" a="16.8963" fwhm="0.0442071" res="14035.6" algo="Sum"/><pk mz="620.52691518" i="831.75" sn="3.53479" a="40.3168" fwhm="0.0570685" res="10873.4" algo="Sum"/><pk mz="620.66863677" i="772.496" sn="3.28305" a="35.9777" fwhm="0.058784" res="10558.5" algo="Sum"/><pk mz="620.71891619" i="533.567" sn="2.26756" a="12.1199" fwhm="0.0294771" res="21057.7" algo="Sum"/><pk mz="620.75656038" i="962.2" sn="4.08918" a="50.7776" fwhm="0.0490876" res="12645.9" algo="Sum"/><pk mz="621.33930318" i="1234.3" sn="5.24077" a="48.2062" fwhm="0.0438837" res="14158.8" algo="Sum"/><pk mz="621.38151323" i="1212.91" sn="5.14996" a="66.6608" fwhm="0.0697279" res="8911.52" algo="Sum"/><pk mz="621.43326982" i="927.344" sn="3.93745" a="35.6711" fwhm="0.0540731" res="11492.5" algo="Sum"/><pk mz="621.47846619" i="728.114" sn="3.09182" a="29.4109" fwhm="0.0513924" res="12092.8" algo="Sum"/><pk mz="622.02371921" i="537.255" sn="2.27975" a="20.7048" fwhm="0.0316677" res="19642.2" algo="Sum"/><pk mz="622.39972047" i="1026.34" sn="4.35535" a="35.6177" fwhm="0.0471661" res="13195.9" algo="Sum"/><pk mz="622.53663171" i="550.804" sn="2.33702" a="22.3734" fwhm="0.0428494" res="14528.5" algo="Sum"/><pk mz="622.61187284" i="627.954" sn="2.66417" a="28.1705" fwhm="0.042316" res="14713.4" algo="Sum"/><pk mz="622.68103728" i="543.784" sn="2.30708" a="20.6023" fwhm="0.0409569" res="15203.3" algo="Sum"/><pk mz="622.70597526" i="566.293" sn="2.40249" a="14.8983" fwhm="0.0344451" res="18078.2" algo="Sum"/><pk mz="622.75361513" i="981.142" sn="4.16192" a="46.0505" fwhm="0.049629" res="12548.2" algo="Sum"/><pk mz="623.39098005" i="812.883" sn="3.45106" a="46.6325" fwhm="0.0523706" res="11903.5" algo="Sum"/><pk mz="623.45606578" i="592.575" sn="2.51528" a="20.4375" fwhm="0.049237" res="12662.4" algo="Sum"/><pk mz="623.49494790" i="589.28" sn="2.50127" a="16.2187" fwhm="0.0360675" res="17286.9" algo="Sum"/><pk mz="624.38645113" i="704.595" sn="2.9913" a="40.1356" fwhm="0.0599751" res="10410.8" algo="Sum"/><pk mz="624.61756328" i="604.314" sn="2.56339" a="30.3857" fwhm="0.0475026" res="13149.1" algo="Sum"/><pk mz="624.75404796" i="738.137" sn="3.13001" a="23.1222" fwhm="0.0486766" res="12834.8" algo="Sum"/><pk mz="625.38755213" i="995.133" sn="4.2229" a="50.4461" fwhm="0.0492603" res="12695.6" algo="Sum"/><pk mz="626.70247468" i="781.157" sn="3.31395" a="46.9525" fwhm="0.0643022" res="9746.2" algo="Sum"/><pk mz="626.77554975" i="566.36" sn="2.40175" a="17.5577" fwhm="0.0444309" res="14106.7" algo="Sum"/><pk mz="627.42955404" i="844.664" sn="3.58165" a="51.8959" fwhm="0.0692366" res="9062.11" algo="Sum"/><pk mz="627.52781738" i="1023.41" sn="4.33886" a="39.0003" fwhm="0.0343046" res="18292.8" algo="Sum"/><pk mz="628.53167558" i="612.752" sn="2.59629" a="26.148" fwhm="0.0421459" res="14913.2" algo="Sum"/><pk mz="628.70162219" i="974.766" sn="4.12781" a="47.6451" fwhm="0.0483831" res="12994.2" algo="Sum"/><pk mz="628.74933709" i="554.57" sn="2.34885" a="17.7023" fwhm="0.0445011" res="14128.8" algo="Sum"/><pk mz="629.30673522" i="1345.5" sn="5.69521" a="63.43" fwhm="0.0365545" res="17215.6" algo="Sum"/><pk mz="629.39883533" i="817.208" sn="3.45895" a="28.8872" fwhm="0.0494707" res="12722.7" algo="Sum"/><pk mz="629.44940472" i="1392.74" sn="5.89581" a="78.7295" fwhm="0.0663757" res="9483.14" algo="Sum"/><pk mz="630.31381439" i="744.87" sn="3.15192" a="34.967" fwhm="0.0443182" res="14222.5" algo="Sum"/><pk mz="630.45616722" i="780.257" sn="3.29915" a="41.9299" fwhm="0.0610914" res="10319.9" algo="Sum"/><pk mz="630.61214183" i="761.175" sn="3.21736" a="36.8898" fwhm="0.0488321" res="12913.9" algo="Sum"/><pk mz="630.69725276" i="770.346" sn="3.25673" a="30.0876" fwhm="0.046941" res="13435.9" algo="Sum"/><pk mz="630.78586006" i="865.103" sn="3.65744" a="36.6713" fwhm="0.0580334" res="10869.4" algo="Sum"/><pk mz="631.10632725" i="684.096" sn="2.89018" a="27.4247" fwhm="0.0330175" res="19114.3" algo="Sum"/><pk mz="631.35046462" i="649.676" sn="2.74404" a="32.8763" fwhm="0.0743858" res="8487.51" algo="Sum"/><pk mz="631.46378260" i="2969.23" sn="12.5435" a="167.91" fwhm="0.0399333" res="15813" algo="Sum"/><pk mz="631.54674549" i="2058.53" sn="8.69934" a="86.2577" fwhm="0.036491" res="17306.9" algo="Sum"/><pk mz="632.47451149" i="1686.95" sn="7.11339" a="80.4604" fwhm="0.0473411" res="13359.9" algo="Sum"/><pk mz="632.55349855" i="1145.06" sn="4.82837" a="50.6911" fwhm="0.0403647" res="15670.9" algo="Sum"/><pk mz="632.62842150" i="979.412" sn="4.1299" a="57.3386" fwhm="0.0579534" res="10916.2" algo="Sum"/><pk mz="632.71515732" i="635.048" sn="2.67735" a="19.7309" fwhm="0.0446411" res="14173.4" algo="Sum"/><pk mz="632.78510055" i="712.158" sn="3.00228" a="29.7481" fwhm="0.0595244" res="10630.7" algo="Sum"/><pk mz="633.32717531" i="541.559" sn="2.28185" a="13.0788" fwhm="0.0297751" res="21270.3" algo="Sum"/><pk mz="633.34541538" i="535.13" sn="2.25476" a="17.3188" fwhm="0.0446637" res="14180.3" algo="Sum"/><pk mz="633.47792730" i="3183.84" sn="13.4141" a="127.874" fwhm="0.0401608" res="15773.5" algo="Sum"/><pk mz="633.54804476" i="593" sn="2.4985" a="25.2083" fwhm="0.0479951" res="13200.3" algo="Sum"/><pk mz="634.23519249" i="675.729" sn="2.84112" a="31.5633" fwhm="0.0370071" res="17138.2" algo="Sum"/><pk mz="634.41164366" i="554.666" sn="2.33183" a="23.1773" fwhm="0.057473" res="11038.4" algo="Sum"/><pk mz="634.48137982" i="1352.61" sn="5.68642" a="60.1381" fwhm="0.0452351" res="14026.3" algo="Sum"/><pk mz="634.64541630" i="943.505" sn="3.96682" a="41.4018" fwhm="0.0412789" res="15374.6" algo="Sum"/><pk mz="634.77334785" i="538.354" sn="2.26343" a="10.4256" fwhm="0.0198727" res="31941.9" algo="Sum"/><pk mz="634.79812538" i="562.748" sn="2.36593" a="14.9122" fwhm="0.0397462" res="15971.3" algo="Sum"/><pk mz="635.27678000" i="554.961" sn="2.33277" a="30.9786" fwhm="0.0637378" res="9967.04" algo="Sum"/><pk mz="635.41878067" i="1025.35" sn="4.31116" a="33.7824" fwhm="0.0447363" res="14203.7" algo="Sum"/><pk mz="635.45654503" i="1138.76" sn="4.78868" a="35.6826" fwhm="0.0447375" res="14204.1" algo="Sum"/><pk mz="635.48344472" i="1073.39" sn="4.51327" a="43.9347" fwhm="0.0488822" res="13000.3" algo="Sum"/><pk mz="636.38066643" i="788.591" sn="3.31411" a="38.3908" fwhm="0.0579822" res="10975.4" algo="Sum"/><pk mz="636.41417257" i="762.038" sn="3.20229" a="32.3991" fwhm="0.0597679" res="10648.1" algo="Sum"/><pk mz="636.46320271" i="553.922" sn="2.32773" a="13.3463" fwhm="0.0298486" res="21323" algo="Sum"/><pk mz="636.49302403" i="652.521" sn="2.74207" a="19.5745" fwhm="0.0447741" res="14215.7" algo="Sum"/><pk mz="636.64134363" i="860.379" sn="3.61493" a="53.3519" fwhm="0.064111" res="9930.29" algo="Sum"/><pk mz="636.68831822" i="607.584" sn="2.55273" a="15.5925" fwhm="0.0398053" res="15995.1" algo="Sum"/><pk mz="636.72878803" i="756.414" sn="3.17755" a="40.4375" fwhm="0.0605966" res="10507.7" algo="Sum"/><pk mz="637.38312700" i="805.753" sn="3.38539" a="42.2768" fwhm="0.0615013" res="10363.7" algo="Sum"/><pk mz="637.42409082" i="703.656" sn="2.95643" a="20.0586" fwhm="0.0398285" res="16004.2" algo="Sum"/><pk mz="637.47172544" i="984.819" sn="4.13774" a="47.0906" fwhm="0.0580612" res="10979.3" algo="Sum"/><pk mz="638.46947227" i="1007.6" sn="4.23006" a="42.9386" fwhm="0.0525618" res="12147" algo="Sum"/><pk mz="638.59955309" i="539.204" sn="2.2632" a="19.4746" fwhm="0.0535318" res="11929.4" algo="Sum"/><pk mz="638.63885270" i="599.256" sn="2.51527" a="12.0095" fwhm="0.0226499" res="28196.2" algo="Sum"/><pk mz="638.65610702" i="560.041" sn="2.35066" a="12.8023" fwhm="0.0299002" res="21359.6" algo="Sum"/><pk mz="638.72995156" i="843.699" sn="3.54124" a="38.7434" fwhm="0.0621884" res="10270.9" algo="Sum"/><pk mz="638.77329820" i="533.078" sn="2.23723" a="24.6663" fwhm="0.050932" res="12541.7" algo="Sum"/><pk mz="639.40557367" i="973.754" sn="4.08669" a="40.5658" fwhm="0.0539273" res="11856.8" algo="Sum"/><pk mz="639.48758733" i="2584.59" sn="10.8471" a="118.603" fwhm="0.035998" res="17764.5" algo="Sum"/><pk mz="640.49422420" i="1254.98" sn="5.26253" a="56.9575" fwhm="0.0391911" res="16342.8" algo="Sum"/><pk mz="640.58270224" i="1151.43" sn="4.82841" a="50.4793" fwhm="0.0391406" res="16366.2" algo="Sum"/><pk mz="640.72196237" i="640.552" sn="2.68497" a="21.6521" fwhm="0.0457468" res="14005.8" algo="Sum"/><pk mz="640.74130957" i="599.079" sn="2.51137" a="11.1808" fwhm="0.019966" res="32091.7" algo="Sum"/><pk mz="640.81309826" i="644.323" sn="2.70206" a="25.3619" fwhm="0.053051" res="12079.2" algo="Sum"/><pk mz="641.36292163" i="756.308" sn="3.17401" a="33.2213" fwhm="0.0519058" res="12356.3" algo="Sum"/><pk mz="641.40788866" i="763.817" sn="3.20612" a="29.704" fwhm="0.0529016" res="12124.5" algo="Sum"/><pk mz="641.50384310" i="5776.16" sn="24.2462" a="207.677" fwhm="0.031161" res="20586.7" algo="Sum"/><pk mz="641.58297907" i="619.32" sn="2.59837" a="29.6035" fwhm="0.0461674" res="13896.9" algo="Sum"/><pk mz="642.50761723" i="2699.97" sn="11.331" a="99.5944" fwhm="0.031572" res="20350.5" algo="Sum"/><pk mz="642.58621149" i="712.772" sn="2.99141" a="35.3863" fwhm="0.0538601" res="11930.6" algo="Sum"/><pk mz="642.68371407" i="738.355" sn="3.10003" a="38.8436" fwhm="0.0690397" res="9308.9" algo="Sum"/><pk mz="642.75159005" i="544.012" sn="2.28448" a="21.4327" fwhm="0.0517301" res="12425.1" algo="Sum"/><pk mz="643.42037406" i="851.807" sn="3.57572" a="37.9212" fwhm="0.0612038" res="10512.8" algo="Sum"/><pk mz="643.51949231" i="5539.37" sn="23.2495" a="194.994" fwhm="0.0320417" res="20083.8" algo="Sum"/><pk mz="644.52323346" i="2390.79" sn="10.0359" a="94.6974" fwhm="0.034326" res="18776.5" algo="Sum"/><pk mz="644.59105784" i="854.938" sn="3.58951" a="34.8812" fwhm="0.0543359" res="11863.1" algo="Sum"/><pk mz="644.67602437" i="944.732" sn="3.96607" a="43.8215" fwhm="0.0601032" res="10726.2" algo="Sum"/><pk mz="644.71592255" i="607.24" sn="2.54925" a="21.1743" fwhm="0.0367702" res="17533.7" algo="Sum"/><pk mz="644.78770571" i="574.124" sn="2.41033" a="22.9529" fwhm="0.0550791" res="11706.6" algo="Sum"/><pk mz="645.43989928" i="1370.52" sn="5.75112" a="50.5852" fwhm="0.0489948" res="13173.6" algo="Sum"/><pk mz="645.47771859" i="1035.03" sn="4.34331" a="41.7084" fwhm="0.055109" res="11712.7" algo="Sum"/><pk mz="645.53858831" i="1950.32" sn="8.18411" a="87.2209" fwhm="0.0443906" res="14542.2" algo="Sum"/><pk mz="646.41707084" i="680.203" sn="2.85232" a="30.4476" fwhm="0.0478972" res="13495.9" algo="Sum"/><pk mz="646.43936635" i="709.017" sn="2.97315" a="22.4157" fwhm="0.0451228" res="14326.2" algo="Sum"/><pk mz="646.49953040" i="1347.46" sn="5.65035" a="54.9725" fwhm="0.0496935" res="13009.8" algo="Sum"/><pk mz="646.54394802" i="1092.01" sn="4.57921" a="44.0268" fwhm="0.049334" res="13105.5" algo="Sum"/><pk mz="646.60286384" i="554.645" sn="2.32609" a="21.0942" fwhm="0.0463987" res="13935.8" algo="Sum"/><pk mz="646.68128056" i="779.789" sn="3.26966" a="39.7629" fwhm="0.0567247" res="11400.3" algo="Sum"/><pk mz="646.72312114" i="651.941" sn="2.73359" a="18.1666" fwhm="0.0401176" res="16120.7" algo="Sum"/><pk mz="646.75995937" i="771.745" sn="3.23593" a="48.5791" fwhm="0.0679487" res="9518.36" algo="Sum"/><pk mz="647.33725632" i="586.637" sn="2.45768" a="32.6159" fwhm="0.0471167" res="13739" algo="Sum"/><pk mz="647.45150973" i="7374.46" sn="30.9013" a="333.555" fwhm="0.0352027" res="18392.1" algo="Sum"/><pk mz="647.49726333" i="1608.02" sn="6.73832" a="49.7206" fwhm="0.0381884" res="16955.3" algo="Sum"/><pk mz="647.56179654" i="1387.53" sn="5.81561" a="67.1235" fwhm="0.0462048" res="14015" algo="Sum"/><pk mz="648.38222617" i="555.927" sn="2.32948" a="9.85929" fwhm="0.0200845" res="32282.8" algo="Sum"/><pk mz="648.45522396" i="3688.33" sn="15.4527" a="165.689" fwhm="0.0349891" res="18533.1" algo="Sum"/><pk mz="648.56671641" i="774.211" sn="3.24328" a="37.4828" fwhm="0.0535029" res="12122.1" algo="Sum"/><pk mz="648.62491166" i="1049.91" sn="4.39827" a="43.3075" fwhm="0.0464075" res="13976.7" algo="Sum"/><pk mz="648.70788559" i="637.061" sn="2.66876" a="44.4668" fwhm="0.0954243" res="6798.14" algo="Sum"/><pk mz="648.75978404" i="675.233" sn="2.82833" a="30.763" fwhm="0.0602712" res="10764" algo="Sum"/><pk mz="649.45547932" i="1750.61" sn="7.33516" a="153.531" fwhm="0.0739874" res="8777.92" algo="Sum"/><pk mz="650.43510085" i="1285.02" sn="5.38489" a="52.6013" fwhm="0.0550755" res="11809.9" algo="Sum"/><pk mz="650.63354971" i="1320.76" sn="5.53152" a="60.7483" fwhm="0.0488249" res="13325.9" algo="Sum"/><pk mz="650.71550111" i="596.943" sn="2.50007" a="19.2192" fwhm="0.0360173" res="18066.8" algo="Sum"/><pk mz="650.80170433" i="620.431" sn="2.59844" a="31.1916" fwhm="0.0555835" res="11708.5" algo="Sum"/><pk mz="651.44055566" i="1074.94" sn="4.50555" a="50.9752" fwhm="0.0628061" res="10372.2" algo="Sum"/><pk mz="651.64260960" i="615.828" sn="2.58024" a="31.2879" fwhm="0.0476444" res="13677.2" algo="Sum"/><pk mz="652.42242018" i="564.011" sn="2.36473" a="10.3561" fwhm="0.020147" res="32383.1" algo="Sum"/><pk mz="652.44769195" i="671.436" sn="2.81514" a="24.1999" fwhm="0.0467027" res="13970.2" algo="Sum"/><pk mz="652.63983356" i="677.342" sn="2.84015" a="39.8558" fwhm="0.0609222" res="10712.7" algo="Sum"/><pk mz="652.71064238" i="766.236" sn="3.21303" a="45.1454" fwhm="0.063166" res="10333.3" algo="Sum"/><pk mz="652.80546942" i="636.471" sn="2.66915" a="44.0448" fwhm="0.0739963" res="8822.13" algo="Sum"/><pk mz="653.45178807" i="889.443" sn="3.73183" a="51.8185" fwhm="0.0712965" res="9165.28" algo="Sum"/><pk mz="654.46998855" i="559.64" sn="2.3479" a="45.1631" fwhm="0.0742734" res="8811.64" algo="Sum"/><pk mz="654.62679263" i="572.595" sn="2.40363" a="30.9205" fwhm="0.064614" res="10131.3" algo="Sum"/><pk mz="654.71027946" i="1017.82" sn="4.27276" a="41.7206" fwhm="0.0413187" res="15845.4" algo="Sum"/><pk mz="654.73887811" i="621.293" sn="2.60772" a="20.4542" fwhm="0.0789834" res="8289.58" algo="Sum"/><pk mz="654.80162308" i="584.883" sn="2.45429" a="33.275" fwhm="0.0581125" res="11267.8" algo="Sum"/><pk mz="655.37417932" i="802.813" sn="3.36451" a="40.9511" fwhm="0.0607528" res="10787.6" algo="Sum"/><pk mz="655.46642299" i="1712.78" sn="7.17628" a="104.891" fwhm="0.0504195" res="13000.2" algo="Sum"/><pk mz="656.46748018" i="1038.82" sn="4.34245" a="64.6243" fwhm="0.0527428" res="12446.6" algo="Sum"/><pk mz="656.71029922" i="751.181" sn="3.13692" a="35.3223" fwhm="0.0590935" res="11113.1" algo="Sum"/><pk mz="656.74210003" i="747.487" sn="3.12145" a="21.7967" fwhm="0.0420798" res="15607.1" algo="Sum"/><pk mz="656.78948602" i="661.17" sn="2.761" a="25.6607" fwhm="0.0523679" res="12541.8" algo="Sum"/><pk mz="657.36351784" i="1081.53" sn="4.51119" a="48.2225" fwhm="0.0530225" res="12397.8" algo="Sum"/><pk mz="657.47792298" i="3193.5" sn="13.3176" a="155.726" fwhm="0.0408193" res="16107.1" algo="Sum"/><pk mz="658.36398528" i="571.497" sn="2.38379" a="27.073" fwhm="0.0452311" res="14555.6" algo="Sum"/><pk mz="658.48399009" i="1591.85" sn="6.63982" a="76.1539" fwhm="0.0394907" res="16674.4" algo="Sum"/><pk mz="658.56668682" i="539.656" sn="2.25098" a="19.7455" fwhm="0.0504442" res="13055.3" algo="Sum"/><pk mz="658.60613320" i="759.026" sn="3.16601" a="26.9601" fwhm="0.0535709" res="12294.1" algo="Sum"/><pk mz="658.65824128" i="705.932" sn="2.94452" a="38.5457" fwhm="0.0639609" res="10297.8" algo="Sum"/><pk mz="658.72656928" i="667.756" sn="2.78506" a="45.4537" fwhm="0.0907158" res="7261.43" algo="Sum"/><pk mz="659.42583391" i="978.234" sn="4.07902" a="39.9853" fwhm="0.055701" res="11838.7" algo="Sum"/><pk mz="659.49246100" i="2924.05" sn="12.1927" a="160.922" fwhm="0.03948" res="16704.5" algo="Sum"/><pk mz="660.42931936" i="804.969" sn="3.35688" a="36.9865" fwhm="0.0662434" res="9969.73" algo="Sum"/><pk mz="660.49753941" i="1452.76" sn="6.05992" a="69.3762" fwhm="0.0441481" res="14961" algo="Sum"/><pk mz="660.56435019" i="594.957" sn="2.48209" a="29.9953" fwhm="0.0729823" res="9051.02" algo="Sum"/><pk mz="660.65340586" i="962.577" sn="4.0157" a="39.8936" fwhm="0.0588928" res="11217.9" algo="Sum"/><pk mz="660.69862441" i="599.4" sn="2.50059" a="11.4455" fwhm="0.0202744" res="32587.9" algo="Sum"/><pk mz="660.71990280" i="613.98" sn="2.56142" a="11.7102" fwhm="0.0202747" res="32588.4" algo="Sum"/><pk mz="660.73794081" i="619.172" sn="2.58308" a="17.334" fwhm="0.0405502" res="16294.3" algo="Sum"/><pk mz="660.76197556" i="558.525" sn="2.33007" a="20.2179" fwhm="0.0639026" res="10340.1" algo="Sum"/><pk mz="661.43755224" i="1443.4" sn="6.02174" a="71.0264" fwhm="0.056893" res="11626" algo="Sum"/><pk mz="661.48732482" i="1302.38" sn="5.43377" a="19.243" fwhm="0.0254712" res="25970" algo="Sum"/><pk mz="661.51776560" i="1494.92" sn="6.2364" a="81.6589" fwhm="0.0688293" res="9611" algo="Sum"/><pk mz="662.43650997" i="1057.99" sn="4.41221" a="46.2451" fwhm="0.0604297" res="10962.1" algo="Sum"/><pk mz="662.47458540" i="726.987" sn="3.0318" a="13.8763" fwhm="0.0203018" res="32631.4" algo="Sum"/><pk mz="662.52426368" i="912.461" sn="3.80529" a="49.2263" fwhm="0.0581706" res="11389.3" algo="Sum"/><pk mz="662.65536443" i="952.815" sn="3.97521" a="42.8839" fwhm="0.0490707" res="13504.1" algo="Sum"/><pk mz="662.69433570" i="642.404" sn="2.68015" a="18.1431" fwhm="0.0406102" res="16318.4" algo="Sum"/><pk mz="662.74344788" i="840.093" sn="3.50493" a="53.1896" fwhm="0.0767403" res="8636.19" algo="Sum"/><pk mz="663.32802359" i="691.221" sn="2.88602" a="41.6963" fwhm="0.0659069" res="10064.6" algo="Sum"/><pk mz="663.44605963" i="25701.7" sn="107.295" a="954.301" fwhm="0.0317023" res="20927.4" algo="Sum"/><pk mz="663.56193981" i="1731.95" sn="7.23026" a="91.2797" fwhm="0.0543148" res="12217" algo="Sum"/><pk mz="664.44915227" i="12480.3" sn="52.133" a="496.437" fwhm="0.0319504" res="20796.3" algo="Sum"/><pk mz="664.56354580" i="1304.49" sn="5.44915" a="73.091" fwhm="0.0531789" res="12496.7" algo="Sum"/><pk mz="664.65963553" i="799.536" sn="3.34001" a="38.2779" fwhm="0.0569503" res="11670.9" algo="Sum"/><pk mz="664.73542903" i="881.022" sn="3.68042" a="40.0701" fwhm="0.0540619" res="12295.8" algo="Sum"/><pk mz="665.45217298" i="3627.31" sn="15.1628" a="139.609" fwhm="0.0385302" res="17270.9" algo="Sum"/><pk mz="665.50019211" i="1152.66" sn="4.81829" a="45.0867" fwhm="0.0439779" res="15132.6" algo="Sum"/><pk mz="665.56852841" i="619.568" sn="2.58997" a="31.2624" fwhm="0.0477549" res="13937.2" algo="Sum"/><pk mz="666.45563043" i="965.348" sn="4.03711" a="42.1846" fwhm="0.0615226" res="10832.7" algo="Sum"/><pk mz="666.51082882" i="734.447" sn="3.07148" a="32.8968" fwhm="0.0515348" res="12933.2" algo="Sum"/><pk mz="666.59661122" i="998.398" sn="4.1755" a="65.1922" fwhm="0.0531147" res="12550.1" algo="Sum"/><pk mz="666.66428612" i="588.446" sn="2.46139" a="17.3615" fwhm="0.03564" res="18705.5" algo="Sum"/><pk mz="666.74090843" i="693.693" sn="2.90182" a="33.5086" fwhm="0.0540997" res="12324.3" algo="Sum"/><pk mz="666.77488498" i="697.963" sn="2.91983" a="31.239" fwhm="0.0611026" res="10912.4" algo="Sum"/><pk mz="667.43743789" i="627.27" sn="2.62755" a="18.0396" fwhm="0.0407552" res="16376.8" algo="Sum"/><pk mz="667.51970085" i="745.333" sn="3.12276" a="37.0341" fwhm="0.0494723" res="13492.8" algo="Sum"/><pk mz="668.60730591" i="1173.91" sn="4.92317" a="67.9552" fwhm="0.0571468" res="11699.8" algo="Sum"/><pk mz="668.68698290" i="847.236" sn="3.55458" a="46.9957" fwhm="0.0668034" res="10009.8" algo="Sum"/><pk mz="668.75232792" i="625.881" sn="2.6266" a="17.2874" fwhm="0.0288913" res="23147.2" algo="Sum"/><pk mz="668.77340967" i="733.365" sn="3.07787" a="36.9996" fwhm="0.0594464" res="11250" algo="Sum"/><pk mz="669.43516720" i="1136.99" sn="4.77928" a="55.5952" fwhm="0.0594167" res="11266.8" algo="Sum"/><pk mz="669.54713692" i="819.923" sn="3.44654" a="40.5184" fwhm="0.0523553" res="12788.5" algo="Sum"/><pk mz="669.61536685" i="569.924" sn="2.39644" a="27.78" fwhm="0.0684859" res="9777.42" algo="Sum"/><pk mz="670.44104707" i="675.884" sn="2.84132" a="58.9525" fwhm="0.0736012" res="9109.1" algo="Sum"/><pk mz="670.55508682" i="559.663" sn="2.35386" a="23.2089" fwhm="0.0559571" res="11983.4" algo="Sum"/><pk mz="670.60299596" i="1180.9" sn="4.96787" a="58.1814" fwhm="0.0504366" res="13295.9" algo="Sum"/><pk mz="670.68280391" i="1099" sn="4.62386" a="50.4179" fwhm="0.0486964" res="13772.7" algo="Sum"/><pk mz="670.77238611" i="665.374" sn="2.79931" a="45.8046" fwhm="0.0674684" res="9942.03" algo="Sum"/><pk mz="671.44303337" i="1491.67" sn="6.28311" a="71.832" fwhm="0.054948" res="12219.6" algo="Sum"/><pk mz="671.56586408" i="6467.91" sn="27.2484" a="269.522" fwhm="0.0334039" res="20104.4" algo="Sum"/><pk mz="672.44987329" i="883.556" sn="3.72334" a="45.8504" fwhm="0.0670487" res="10029.3" algo="Sum"/><pk mz="672.57045531" i="3590.28" sn="15.1296" a="140.289" fwhm="0.034983" res="19225.6" algo="Sum"/><pk mz="672.61634296" i="1340.08" sn="5.648" a="51.4291" fwhm="0.0474628" res="14171.4" algo="Sum"/><pk mz="672.67838355" i="965.117" sn="4.06837" a="48.5369" fwhm="0.0510087" res="13187.5" algo="Sum"/><pk mz="672.76895074" i="779.698" sn="3.28675" a="46.9762" fwhm="0.0677913" res="9924.12" algo="Sum"/><pk mz="673.33265026" i="1053.68" sn="4.44093" a="42.0485" fwhm="0.0389805" res="17273.6" algo="Sum"/><pk mz="673.43426435" i="847.405" sn="3.57157" a="38.2924" fwhm="0.066524" res="10123.2" algo="Sum"/><pk mz="673.51995581" i="1460" sn="6.15496" a="67.0411" fwhm="0.049723" res="13545.4" algo="Sum"/><pk mz="673.57902059" i="2395.34" sn="10.0995" a="90.3035" fwhm="0.0365188" res="18444.7" algo="Sum"/><pk mz="674.43674939" i="704.41" sn="2.97224" a="37.7498" fwhm="0.0538485" res="12524.7" algo="Sum"/><pk mz="674.52894834" i="849.709" sn="3.58552" a="34.3733" fwhm="0.0541237" res="12462.7" algo="Sum"/><pk mz="674.58563695" i="1202.44" sn="5.07396" a="53.3812" fwhm="0.0510625" res="13211" algo="Sum"/><pk mz="674.62754340" i="839.553" sn="3.54267" a="31.4695" fwhm="0.0563398" res="11974.3" algo="Sum"/><pk mz="674.68694596" i="734.002" sn="3.09727" a="29.3896" fwhm="0.0563417" res="11974.9" algo="Sum"/><pk mz="674.71209606" i="626.495" sn="2.64363" a="14.1139" fwhm="0.0290889" res="23194.8" algo="Sum"/><pk mz="674.76452415" i="676.495" sn="2.85461" a="34.4942" fwhm="0.0640526" res="10534.5" algo="Sum"/><pk mz="675.40811055" i="716.151" sn="3.01884" a="18.8223" fwhm="0.0258815" res="26096.2" algo="Sum"/><pk mz="675.44647024" i="922.624" sn="3.8892" a="54.8555" fwhm="0.0640462" res="10546.2" algo="Sum"/><pk mz="675.53550197" i="9329.19" sn="39.326" a="339.56" fwhm="0.0323765" res="20865" algo="Sum"/><pk mz="675.66951090" i="1778.33" sn="7.49748" a="89.4283" fwhm="0.039198" res="17237.3" algo="Sum"/><pk mz="676.41169068" i="723.101" sn="3.04672" a="30.1513" fwhm="0.0572001" res="11825.4" algo="Sum"/><pk mz="676.45284166" i="728.145" sn="3.06797" a="32.9609" fwhm="0.0678551" res="9969.08" algo="Sum"/><pk mz="676.53901293" i="4136.3" sn="17.4278" a="174.038" fwhm="0.0343609" res="19689.2" algo="Sum"/><pk mz="676.62776047" i="873.407" sn="3.67999" a="32.4988" fwhm="0.0495175" res="13664.4" algo="Sum"/><pk mz="676.67258264" i="1220.35" sn="5.1418" a="74.9943" fwhm="0.0537262" res="12594.8" algo="Sum"/><pk mz="676.74492074" i="571.423" sn="2.40762" a="19.061" fwhm="0.0410387" res="16490.4" algo="Sum"/><pk mz="676.78376892" i="570.83" sn="2.40512" a="16.1838" fwhm="0.0359097" res="18846.8" algo="Sum"/><pk mz="677.45921962" i="1288.04" sn="5.42464" a="74.4491" fwhm="0.0751488" res="9014.9" algo="Sum"/><pk mz="677.54389010" i="1701.44" sn="7.16571" a="70.9624" fwhm="0.0414492" res="16346.4" algo="Sum"/><pk mz="677.67949181" i="582.819" sn="2.45646" a="42.5563" fwhm="0.0762002" res="8893.41" algo="Sum"/><pk mz="678.49579380" i="977.174" sn="4.11693" a="37.8126" fwhm="0.0504843" res="13439.7" algo="Sum"/><pk mz="678.54643434" i="770.872" sn="3.24775" a="43.46" fwhm="0.0578131" res="11736.9" algo="Sum"/><pk mz="678.62918732" i="730.905" sn="3.07888" a="33.9106" fwhm="0.0613003" res="11070.6" algo="Sum"/><pk mz="678.66767603" i="680.98" sn="2.86858" a="18.7371" fwhm="0.0410965" res="16514" algo="Sum"/><pk mz="678.71578528" i="934.818" sn="3.93822" a="52.2495" fwhm="0.0606777" res="11185.6" algo="Sum"/><pk mz="679.42644328" i="1177.39" sn="4.96138" a="39.4819" fwhm="0.0378698" res="17941.1" algo="Sum"/><pk mz="679.43416906" i="1123.18" sn="4.73296" a="17.0637" fwhm="0.01542" res="44061.9" algo="Sum"/><pk mz="679.46190864" i="1164.67" sn="4.9078" a="54.3521" fwhm="0.0610799" res="11124.2" algo="Sum"/><pk mz="679.55609228" i="806.056" sn="3.3968" a="41.1227" fwhm="0.0527824" res="12874.7" algo="Sum"/><pk mz="680.41824091" i="645.092" sn="2.72051" a="29.7991" fwhm="0.0469095" res="14504.9" algo="Sum"/><pk mz="680.47744473" i="1566.32" sn="6.60449" a="112.433" fwhm="0.0635808" res="10702.6" algo="Sum"/><pk mz="680.55541465" i="611.389" sn="2.57801" a="12.6453" fwhm="0.0262942" res="25882.3" algo="Sum"/><pk mz="680.56495814" i="623.703" sn="2.62999" a="19.2888" fwhm="0.0780816" res="8716.07" algo="Sum"/><pk mz="680.63257388" i="586.631" sn="2.47417" a="26.9612" fwhm="0.0617337" res="11025.3" algo="Sum"/><pk mz="680.68105826" i="633.734" sn="2.67277" a="9.16832" fwhm="0.015434" res="44102.8" algo="Sum"/><pk mz="680.71168301" i="983.058" sn="4.14604" a="51.9234" fwhm="0.0716691" res="9497.97" algo="Sum"/><pk mz="680.76650488" i="534.71" sn="2.25492" a="16.8195" fwhm="0.0444366" res="15319.9" algo="Sum"/><pk mz="681.42957183" i="597.663" sn="2.52011" a="14.5245" fwhm="0.0308851" res="22063.4" algo="Sum"/><pk mz="681.47849935" i="1269.76" sn="5.35315" a="82.1871" fwhm="0.0575229" res="11847.1" algo="Sum"/><pk mz="682.48533284" i="787.302" sn="3.32154" a="44.84" fwhm="0.0589958" res="11568.4" algo="Sum"/><pk mz="682.57895989" i="578.282" sn="2.43896" a="33.4866" fwhm="0.0751153" res="9087.08" algo="Sum"/><pk mz="682.63708523" i="550.072" sn="2.31961" a="20.8207" fwhm="0.0474228" res="14394.7" algo="Sum"/><pk mz="682.70471925" i="848.394" sn="3.57743" a="43.3731" fwhm="0.0695813" res="9811.61" algo="Sum"/><pk mz="682.74642196" i="692.202" sn="2.91934" a="21.1941" fwhm="0.0418462" res="16315.6" algo="Sum"/><pk mz="682.79362933" i="610.426" sn="2.57504" a="27.2162" fwhm="0.056927" res="11994.2" algo="Sum"/><pk mz="683.42282804" i="704.106" sn="2.96957" a="34.9012" fwhm="0.0403359" res="16943.3" algo="Sum"/><pk mz="683.51543306" i="788.306" sn="3.32464" a="44.3229" fwhm="0.0577209" res="11841.7" algo="Sum"/><pk mz="684.50652206" i="530.753" sn="2.24173" a="27.5616" fwhm="0.067744" res="10104.3" algo="Sum"/><pk mz="684.57075818" i="587.625" sn="2.48239" a="25.5559" fwhm="0.0506819" res="13507.2" algo="Sum"/><pk mz="684.62275491" i="547.761" sn="2.31368" a="14.3699" fwhm="0.0401665" res="17044.6" algo="Sum"/><pk mz="684.65953674" i="789.284" sn="3.33384" a="30.1567" fwhm="0.0523294" res="13083.7" algo="Sum"/><pk mz="684.71585359" i="643.696" sn="2.7189" a="25.9062" fwhm="0.0515991" res="13269.9" algo="Sum"/><pk mz="684.74846738" i="651.355" sn="2.75125" a="23.1426" fwhm="0.0440616" res="15540.7" algo="Sum"/><pk mz="684.79222791" i="555.319" sn="2.34586" a="26.0799" fwhm="0.0508732" res="13460.8" algo="Sum"/><pk mz="685.42678397" i="34134.4" sn="144.234" a="1327.09" fwhm="0.033737" res="20316.7" algo="Sum"/><pk mz="685.54475324" i="5870.4" sn="24.8053" a="257.702" fwhm="0.0361387" res="18969.8" algo="Sum"/><pk mz="686.43032312" i="16450.4" sn="69.5708" a="643.758" fwhm="0.0339541" res="20216.4" algo="Sum"/><pk mz="686.54924736" i="3141.13" sn="13.285" a="164.348" fwhm="0.0408798" res="16794.4" algo="Sum"/><pk mz="686.65493619" i="998.008" sn="4.2219" a="62.8474" fwhm="0.0908436" res="7558.65" algo="Sum"/><pk mz="686.71130570" i="620.994" sn="2.62701" a="17.9932" fwhm="0.0413395" res="16611.5" algo="Sum"/><pk mz="686.73582167" i="581.832" sn="2.46134" a="8.72069" fwhm="0.0155026" res="44298.2" algo="Sum"/><pk mz="686.75109678" i="570.792" sn="2.41464" a="13.9239" fwhm="0.0310057" res="22149.2" algo="Sum"/><pk mz="686.77465060" i="567.452" sn="2.40051" a="19.5028" fwhm="0.0449656" res="15273.3" algo="Sum"/><pk mz="687.43422351" i="4381.07" sn="18.5415" a="221.311" fwhm="0.0427476" res="16081.2" algo="Sum"/><pk mz="687.55217759" i="7477.94" sn="31.6631" a="392.303" fwhm="0.046261" res="14862.5" algo="Sum"/><pk mz="687.62676129" i="560.138" sn="2.37174" a="5.26663" fwhm="0.0143055" res="48067.4" algo="Sum"/><pk mz="687.65215306" i="580.75" sn="2.45901" a="15.8185" fwhm="0.0412621" res="16665.5" algo="Sum"/><pk mz="688.43972136" i="1213.01" sn="5.13708" a="59.5345" fwhm="0.0586531" res="11737.5" algo="Sum"/><pk mz="688.55714792" i="3821.08" sn="16.184" a="230.653" fwhm="0.0510893" res="13477.5" algo="Sum"/><pk mz="688.65977180" i="859.478" sn="3.64029" a="62.9931" fwhm="0.0893467" res="7707.73" algo="Sum"/><pk mz="688.74437502" i="905.474" sn="3.8351" a="52.3667" fwhm="0.0667392" res="10319.9" algo="Sum"/><pk mz="689.41932128" i="579.708" sn="2.45683" a="16.0828" fwhm="0.0414205" res="16644.4" algo="Sum"/><pk mz="689.45343827" i="691.789" sn="2.93176" a="32.0976" fwhm="0.0621327" res="11096.5" algo="Sum"/><pk mz="689.55222030" i="6747.94" sn="28.5973" a="305.577" fwhm="0.0378664" res="18210.1" algo="Sum"/><pk mz="690.55535553" i="3071.66" sn="13.005" a="188.951" fwhm="0.0424903" res="16252.1" algo="Sum"/><pk mz="690.65146174" i="655.158" sn="2.77386" a="15.907" fwhm="0.0310933" res="22212.2" algo="Sum"/><pk mz="690.67720550" i="674.619" sn="2.85625" a="29.6072" fwhm="0.0570057" res="12115.9" algo="Sum"/><pk mz="690.73975956" i="842.349" sn="3.5664" a="40.1275" fwhm="0.0607221" res="11375.4" algo="Sum"/><pk mz="691.41425664" i="922.156" sn="3.90734" a="48.8687" fwhm="0.0708832" res="9754.28" algo="Sum"/><pk mz="691.48527257" i="638.032" sn="2.70345" a="22.0081" fwhm="0.0459535" res="15047.5" algo="Sum"/><pk mz="691.55603170" i="1035.76" sn="4.3887" a="63.589" fwhm="0.0625769" res="11051.3" algo="Sum"/><pk mz="692.42311574" i="563.879" sn="2.38921" a="25.9278" fwhm="0.0570747" res="12131.9" algo="Sum"/><pk mz="692.55627404" i="852.165" sn="3.60971" a="33.2523" fwhm="0.0525188" res="13186.8" algo="Sum"/><pk mz="692.60687917" i="827.266" sn="3.50424" a="47.4535" fwhm="0.0610166" res="11351.1" algo="Sum"/><pk mz="692.67381340" i="609.469" sn="2.58225" a="28.7304" fwhm="0.067468" res="10266.7" algo="Sum"/><pk mz="692.74086578" i="702.502" sn="2.97721" a="33.4883" fwhm="0.0623232" res="11115.3" algo="Sum"/><pk mz="693.44739866" i="872.361" sn="3.70285" a="45.8505" fwhm="0.0286207" res="24228.9" algo="Sum"/><pk mz="693.54476434" i="931.684" sn="3.95573" a="59.9533" fwhm="0.0595606" res="11644.3" algo="Sum"/><pk mz="694.45991777" i="567.355" sn="2.41243" a="25.3986" fwhm="0.0618147" res="11234.5" algo="Sum"/><pk mz="694.53917315" i="603.003" sn="2.56455" a="19.8798" fwhm="0.0445165" res="15601.9" algo="Sum"/><pk mz="694.54586459" i="589.47" sn="2.50706" a="19.8138" fwhm="0.0467719" res="14849.6" algo="Sum"/><pk mz="694.62253998" i="722.034" sn="3.07138" a="29.4304" fwhm="0.0414506" res="16757.9" algo="Sum"/><pk mz="694.69278974" i="819.19" sn="3.48464" a="45.223" fwhm="0.0702609" res="9887.32" algo="Sum"/><pk mz="694.77167632" i="583.083" sn="2.48079" a="15.7335" fwhm="0.0415813" res="16708.7" algo="Sum"/><pk mz="695.38655005" i="692.347" sn="2.95536" a="38.9567" fwhm="0.0587341" res="11839.6" algo="Sum"/><pk mz="695.45769733" i="711.764" sn="3.03905" a="16.6409" fwhm="0.0312015" res="22289.2" algo="Sum"/><pk mz="695.49918891" i="793.125" sn="3.38687" a="37.5976" fwhm="0.0629863" res="11042.1" algo="Sum"/><pk mz="695.56567496" i="1109.19" sn="4.73691" a="51.7481" fwhm="0.0448136" res="15521.3" algo="Sum"/><pk mz="696.47294457" i="602.721" sn="2.57873" a="31.1132" fwhm="0.0724982" res="9606.76" algo="Sum"/><pk mz="696.57855606" i="781.943" sn="3.34553" a="53.315" fwhm="0.0887422" res="7849.46" algo="Sum"/><pk mz="696.64780390" i="706.694" sn="3.02445" a="30.0129" fwhm="0.0539117" res="12922" algo="Sum"/><pk mz="696.68598160" i="1009.23" sn="4.32003" a="43.8556" fwhm="0.0464672" res="14993.1" algo="Sum"/><pk mz="697.51985517" i="3180.03" sn="13.6518" a="130.201" fwhm="0.0366506" res="19031.6" algo="Sum"/><pk mz="697.57639507" i="667.805" sn="2.86738" a="23.2441" fwhm="0.0512762" res="13604.3" algo="Sum"/><pk mz="697.64861121" i="728.592" sn="3.12863" a="32.2094" fwhm="0.0520898" res="13393.2" algo="Sum"/><pk mz="698.52411374" i="1472.44" sn="6.32219" a="86.9958" fwhm="0.0531608" res="13139.8" algo="Sum"/><pk mz="698.60010048" i="661.063" sn="2.8384" a="25.0648" fwhm="0.0521198" res="13403.7" algo="Sum"/><pk mz="698.69005261" i="814.77" sn="3.49837" a="25.7595" fwhm="0.0469109" res="14894" algo="Sum"/><pk mz="698.72207563" i="655.854" sn="2.81603" a="21.4102" fwhm="0.0411868" res="16964.7" algo="Sum"/><pk mz="698.77076405" i="700.252" sn="3.00667" a="42.3305" fwhm="0.0675322" res="10347.2" algo="Sum"/><pk mz="699.40203564" i="598.103" sn="2.57448" a="32.5998" fwhm="0.0631634" res="11072.9" algo="Sum"/><pk mz="699.52702592" i="1191.58" sn="5.1286" a="88.4285" fwhm="0.0720449" res="9709.6" algo="Sum"/><pk mz="699.59638843" i="615.56" sn="2.64938" a="29.531" fwhm="0.0514312" res="13602.6" algo="Sum"/><pk mz="700.47334306" i="591.616" sn="2.54851" a="32.3452" fwhm="0.0559704" res="12515.1" algo="Sum"/><pk mz="700.52625394" i="1062.71" sn="4.57836" a="74.388" fwhm="0.0711154" res="9850.56" algo="Sum"/><pk mz="700.60468938" i="661.531" sn="2.84978" a="22.4089" fwhm="0.0469747" res="14914.5" algo="Sum"/><pk mz="700.64391427" i="714.644" sn="3.07859" a="40.6099" fwhm="0.0642565" res="10903.9" algo="Sum"/><pk mz="700.69283766" i="636.078" sn="2.74013" a="12.7272" fwhm="0.020879" res="33559.7" algo="Sum"/><pk mz="700.70921198" i="626.261" sn="2.69784" a="21.6052" fwhm="0.0469787" res="14915.5" algo="Sum"/><pk mz="700.75914299" i="655.051" sn="2.82187" a="23.8101" fwhm="0.0510547" res="13725.7" algo="Sum"/><pk mz="701.40204913" i="20184.9" sn="86.9619" a="770.712" fwhm="0.0333426" res="21036.2" algo="Sum"/><pk mz="701.54779692" i="22643.5" sn="97.5489" a="950.485" fwhm="0.0364784" res="19231.9" algo="Sum"/><pk mz="702.40538638" i="9548.24" sn="41.1789" a="378.895" fwhm="0.0340553" res="20625.4" algo="Sum"/><pk mz="702.55078940" i="10600.7" sn="45.712" a="511.47" fwhm="0.0396019" res="17740.3" algo="Sum"/><pk mz="702.63050176" i="1041.92" sn="4.4929" a="56.9881" fwhm="0.073796" res="9521.26" algo="Sum"/><pk mz="702.68083746" i="691.099" sn="2.98013" a="13.6061" fwhm="0.0298831" res="23514.4" algo="Sum"/><pk mz="702.74435846" i="606.229" sn="2.61415" a="20.9239" fwhm="0.0470466" res="14937.2" algo="Sum"/><pk mz="703.40637546" i="3905.46" sn="16.8285" a="185.824" fwhm="0.0410183" res="17148.6" algo="Sum"/><pk mz="703.47583672" i="1025.84" sn="4.42031" a="26.1782" fwhm="0.0313806" res="22417.6" algo="Sum"/><pk mz="703.56712485" i="86657.7" sn="373.405" a="3099.32" fwhm="0.0304849" res="23079.2" algo="Sum"/><pk mz="704.40847987" i="1503.76" sn="6.48128" a="66.4225" fwhm="0.047257" res="14905.9" algo="Sum"/><pk mz="704.57023589" i="37221.9" sn="160.428" a="1518.18" fwhm="0.0329901" res="21357" algo="Sum"/><pk mz="704.71521111" i="969.356" sn="4.17796" a="47.052" fwhm="0.0623327" res="11305.7" algo="Sum"/><pk mz="705.41124059" i="718.747" sn="3.09618" a="27.6703" fwhm="0.0516394" res="13660.3" algo="Sum"/><pk mz="705.49503240" i="1654.65" sn="7.12782" a="108.55" fwhm="0.0693749" res="10169.3" algo="Sum"/><pk mz="705.57594969" i="12279.7" sn="52.8978" a="520.325" fwhm="0.0362078" res="19486.9" algo="Sum"/><pk mz="706.53023560" i="6220.03" sn="26.8861" a="278.73" fwhm="0.0377557" res="18713.2" algo="Sum"/><pk mz="706.57961574" i="3723.65" sn="16.0964" a="169.42" fwhm="0.0479056" res="14749.4" algo="Sum"/><pk mz="706.65024386" i="769.077" sn="3.32568" a="15.272" fwhm="0.0209677" res="33701.9" algo="Sum"/><pk mz="706.67600115" i="717.973" sn="3.10512" a="11.0863" fwhm="0.0246553" res="28662.2" algo="Sum"/><pk mz="706.71796348" i="821.74" sn="3.5542" a="45.5725" fwhm="0.0631122" res="11197.8" algo="Sum"/><pk mz="707.35297445" i="555.654" sn="2.40573" a="40.7604" fwhm="0.0616491" res="11473.9" algo="Sum"/><pk mz="707.53352759" i="3177.93" sn="13.7607" a="127.626" fwhm="0.0379215" res="18657.9" algo="Sum"/><pk mz="707.58245109" i="1104.2" sn="4.78251" a="46.246" fwhm="0.0486287" res="14550.7" algo="Sum"/><pk mz="708.53711667" i="1095.73" sn="4.7638" a="52.4853" fwhm="0.0464115" res="15266.4" algo="Sum"/><pk mz="708.58341093" i="677.919" sn="2.9477" a="33.1317" fwhm="0.0667645" res="10613.2" algo="Sum"/><pk mz="708.64654465" i="636.888" sn="2.76929" a="24.5362" fwhm="0.0524929" res="13499.9" algo="Sum"/><pk mz="708.68695255" i="630.498" sn="2.7414" a="19.2562" fwhm="0.0367459" res="19286.2" algo="Sum"/><pk mz="708.71237305" i="676.848" sn="2.94321" a="28.8789" fwhm="0.0577452" res="12273.1" algo="Sum"/><pk mz="708.75820843" i="643.25" sn="2.79754" a="23.4224" fwhm="0.0524973" res="13500.8" algo="Sum"/><pk mz="709.45595972" i="568.28" sn="2.47549" a="20.0005" fwhm="0.0472708" res="15008.3" algo="Sum"/><pk mz="709.54392819" i="1845.21" sn="8.03915" a="104.449" fwhm="0.0463645" res="15303.6" algo="Sum"/><pk mz="710.54914909" i="1187.87" sn="5.18804" a="50.9827" fwhm="0.0589818" res="12046.9" algo="Sum"/><pk mz="710.66953665" i="765.532" sn="3.3452" a="52.3359" fwhm="0.0849807" res="8362.72" algo="Sum"/><pk mz="710.75673262" i="613.985" sn="2.6832" a="36.2086" fwhm="0.0566946" res="12536.6" algo="Sum"/><pk mz="711.55263497" i="3184.33" sn="13.9328" a="216.333" fwhm="0.0563465" res="12628.1" algo="Sum"/><pk mz="712.55846884" i="1696.57" sn="7.44399" a="134.365" fwhm="0.0697237" res="10219.7" algo="Sum"/><pk mz="712.62132569" i="632.625" sn="2.77575" a="12.3043" fwhm="0.021056" res="33844.1" algo="Sum"/><pk mz="712.66259895" i="929.043" sn="4.07632" a="49.2378" fwhm="0.0760232" res="9374.27" algo="Sum"/><pk mz="712.75932400" i="601.188" sn="2.63778" a="27.8297" fwhm="0.0631743" res="11282.4" algo="Sum"/><pk mz="713.49357185" i="1076.91" sn="4.73266" a="51.6165" fwhm="0.0574311" res="12423.5" algo="Sum"/><pk mz="713.56711225" i="1215.29" sn="5.34108" a="96.9202" fwhm="0.074022" res="9639.94" algo="Sum"/><pk mz="714.50562144" i="720.382" sn="3.17417" a="30.7489" fwhm="0.0594827" res="12012" algo="Sum"/><pk mz="714.53704168" i="842.944" sn="3.71412" a="33.1943" fwhm="0.0527106" res="13555.9" algo="Sum"/><pk mz="714.57422510" i="890.298" sn="3.92269" a="52.209" fwhm="0.0644618" res="11085.2" algo="Sum"/><pk mz="714.66722467" i="843.803" sn="3.71784" a="43.528" fwhm="0.0561958" res="12717.5" algo="Sum"/><pk mz="714.69490406" i="684.562" sn="3.01621" a="20.3105" fwhm="0.0659875" res="10830.8" algo="Sum"/><pk mz="714.74690044" i="649.766" sn="2.8629" a="25.3033" fwhm="0.0527184" res="13557.8" algo="Sum"/><pk mz="715.52109917" i="1560.77" sn="6.88391" a="92.2408" fwhm="0.0629989" res="11357.7" algo="Sum"/><pk mz="715.56793576" i="1368.9" sn="6.03766" a="91.1905" fwhm="0.0613519" res="11663.3" algo="Sum"/><pk mz="716.44556348" i="546.516" sn="2.41153" a="28.8014" fwhm="0.0577526" res="12405.4" algo="Sum"/><pk mz="716.52007023" i="1760.1" sn="7.76846" a="84.0897" fwhm="0.052266" res="13709.1" algo="Sum"/><pk mz="716.68225223" i="673.328" sn="2.97183" a="52.9451" fwhm="0.110859" res="6464.81" algo="Sum"/><pk mz="716.73455708" i="604.114" sn="2.66625" a="6.10306" fwhm="0.0105583" res="67883.3" algo="Sum"/><pk mz="716.75455171" i="668.902" sn="2.95218" a="22.5636" fwhm="0.0527926" res="13576.8" algo="Sum"/><pk mz="717.36140581" i="746.899" sn="3.30105" a="43.3555" fwhm="0.0591157" res="12134.9" algo="Sum"/><pk mz="717.45366941" i="722.242" sn="3.19162" a="34.094" fwhm="0.0597954" res="11998.5" algo="Sum"/><pk mz="717.51729674" i="4763.92" sn="21.052" a="228.641" fwhm="0.0460185" res="15591.9" algo="Sum"/><pk mz="717.58198989" i="3145.92" sn="13.902" a="146.339" fwhm="0.051508" res="13931.5" algo="Sum"/><pk mz="718.45714166" i="620.366" sn="2.74374" a="17.7197" fwhm="0.0422842" res="16991.1" algo="Sum"/><pk mz="718.52442978" i="2966" sn="13.1176" a="116.132" fwhm="0.0417392" res="17214.6" algo="Sum"/><pk mz="718.57015414" i="3964.17" sn="17.5321" a="233.645" fwhm="0.0594042" res="12096.3" algo="Sum"/><pk mz="718.65212564" i="691.73" sn="3.05928" a="10.0607" fwhm="0.0158587" res="45315.9" algo="Sum"/><pk mz="718.67248379" i="646.451" sn="2.85903" a="19.5" fwhm="0.0422906" res="16993.7" algo="Sum"/><pk mz="718.69878585" i="615.549" sn="2.72236" a="12.2877" fwhm="0.0264321" res="27190.3" algo="Sum"/><pk mz="718.72199769" i="611.166" sn="2.70298" a="27.886" fwhm="0.0517188" res="13896.7" algo="Sum"/><pk mz="719.46512359" i="675.996" sn="2.99433" a="20.9697" fwhm="0.0370246" res="19432.1" algo="Sum"/><pk mz="719.53351136" i="3389.67" sn="15.0146" a="168.335" fwhm="0.0525067" res="13703.6" algo="Sum"/><pk mz="720.54894078" i="3153.67" sn="13.9831" a="130.324" fwhm="0.0443277" res="16255" algo="Sum"/><pk mz="720.57843151" i="3478.45" sn="15.425" a="178.471" fwhm="0.0497633" res="14480.1" algo="Sum"/><pk mz="720.69972962" i="817.371" sn="3.62594" a="63.683" fwhm="0.0837959" res="8600.65" algo="Sum"/><pk mz="721.48651816" i="900.029" sn="4.0073" a="41.0541" fwhm="0.0626184" res="11522" algo="Sum"/><pk mz="721.55313258" i="1599.57" sn="7.12399" a="63.4476" fwhm="0.0549187" res="13138.6" algo="Sum"/><pk mz="721.57823315" i="1839.04" sn="8.19112" a="85.023" fwhm="0.0504436" res="14304.7" algo="Sum"/><pk mz="722.50505149" i="1124.3" sn="5.01859" a="69.9513" fwhm="0.076446" res="9451.18" algo="Sum"/><pk mz="722.55090089" i="911.054" sn="4.06754" a="27.3442" fwhm="0.0424044" res="17039.5" algo="Sum"/><pk mz="722.58746926" i="895.301" sn="3.99738" a="50.7056" fwhm="0.0554831" res="13023.6" algo="Sum"/><pk mz="722.64429808" i="706.659" sn="3.15491" a="20.1044" fwhm="0.0424072" res="17040.6" algo="Sum"/><pk mz="722.69179293" i="912.704" sn="4.0756" a="31.6169" fwhm="0.0491606" res="14700.6" algo="Sum"/><pk mz="723.53348034" i="4862.01" sn="21.7845" a="214.158" fwhm="0.0398124" res="18173.5" algo="Sum"/><pk mz="724.53047837" i="3317.69" sn="14.896" a="190.666" fwhm="0.0494788" res="14643.2" algo="Sum"/><pk mz="724.61723236" i="681.032" sn="3.05911" a="28.7581" fwhm="0.0583892" res="12410.1" algo="Sum"/><pk mz="724.64883521" i="649.537" sn="2.91812" a="15.9131" fwhm="0.0318495" res="22752.3" algo="Sum"/><pk mz="724.69579714" i="754.754" sn="3.39127" a="35.0055" fwhm="0.057686" res="12562.8" algo="Sum"/><pk mz="724.72299359" i="661.127" sn="2.97064" a="19.9943" fwhm="0.0602765" res="12023.3" algo="Sum"/><pk mz="725.54945532" i="23366.2" sn="105.47" a="928.785" fwhm="0.0345199" res="21018.3" algo="Sum"/><pk mz="726.46360735" i="562.906" sn="2.54602" a="24.5488" fwhm="0.0543152" res="13375" algo="Sum"/><pk mz="726.55225044" i="10802.2" sn="48.862" a="490.393" fwhm="0.0376863" res="19278.9" algo="Sum"/><pk mz="726.64222265" i="849.553" sn="3.84282" a="32.7503" fwhm="0.0522038" res="13919.3" algo="Sum"/><pk mz="726.71448368" i="754.085" sn="3.4115" a="24.0294" fwhm="0.0389758" res="18645.3" algo="Sum"/><pk mz="726.73149836" i="737.591" sn="3.33689" a="32.5864" fwhm="0.0369981" res="19642.4" algo="Sum"/><pk mz="727.47542318" i="1162.32" sn="5.27957" a="65.5878" fwhm="0.0571632" res="12726.3" algo="Sum"/><pk mz="727.55679491" i="5634.49" sn="25.5994" a="301.835" fwhm="0.047214" res="15409.8" algo="Sum"/><pk mz="728.51672679" i="2881.67" sn="13.1244" a="126.257" fwhm="0.0447246" res="16289" algo="Sum"/><pk mz="728.55509873" i="3225.23" sn="14.6915" a="160.145" fwhm="0.0538029" res="13541.2" algo="Sum"/><pk mz="728.63798894" i="952.139" sn="4.33715" a="46.0982" fwhm="0.064749" res="11253.3" algo="Sum"/><pk mz="728.67895030" i="703.956" sn="3.20664" a="20.0644" fwhm="0.0425841" res="17111.5" algo="Sum"/><pk mz="728.72229468" i="666.13" sn="3.03433" a="19.2385" fwhm="0.042585" res="17112.2" algo="Sum"/><pk mz="729.52384517" i="1689.23" sn="7.71846" a="54.972" fwhm="0.0608212" res="11994.6" algo="Sum"/><pk mz="729.58302338" i="11784.7" sn="53.847" a="544.107" fwhm="0.0375462" res="19431.6" algo="Sum"/><pk mz="729.67857138" i="562.926" sn="2.57214" a="26.6539" fwhm="0.0848249" res="8602.17" algo="Sum"/><pk mz="730.53246666" i="5570.67" sn="25.4836" a="211.027" fwhm="0.0417435" res="17500.5" algo="Sum"/><pk mz="730.58530245" i="5902.78" sn="27.0029" a="256.23" fwhm="0.0435681" res="16768.8" algo="Sum"/><pk mz="730.72947376" i="763.463" sn="3.49273" a="49.0413" fwhm="0.0698561" res="10460.5" algo="Sum"/><pk mz="731.53509459" i="3141.09" sn="14.3765" a="118.087" fwhm="0.0463313" res="15789.2" algo="Sum"/><pk mz="731.59898189" i="18632.3" sn="85.2783" a="765.067" fwhm="0.0359339" res="20359.6" algo="Sum"/><pk mz="732.54740376" i="22723.2" sn="104.171" a="920.365" fwhm="0.035703" res="20517.8" algo="Sum"/><pk mz="732.60201812" i="8970.56" sn="41.1241" a="343.047" fwhm="0.0436839" res="16770.5" algo="Sum"/><pk mz="732.72349634" i="776.505" sn="3.55976" a="39.7942" fwhm="0.0747282" res="9805.19" algo="Sum"/><pk mz="733.47004105" i="641.797" sn="2.94544" a="37.4278" fwhm="0.0698005" res="10508.1" algo="Sum"/><pk mz="733.55076707" i="11307.8" sn="51.8946" a="479.216" fwhm="0.0369831" res="19834.7" algo="Sum"/><pk mz="733.60749376" i="3716.85" sn="17.0576" a="156.765" fwhm="0.0485056" res="15124.2" algo="Sum"/><pk mz="734.56222345" i="20589.6" sn="94.7452" a="882.253" fwhm="0.0356875" res="20583.2" algo="Sum"/><pk mz="734.70684279" i="670.051" sn="3.08417" a="16.4921" fwhm="0.0320697" res="22909.7" algo="Sum"/><pk mz="734.72929019" i="657.333" sn="3.02562" a="16.2267" fwhm="0.0320703" res="22909.9" algo="Sum"/><pk mz="735.56989431" i="11230.9" sn="51.775" a="571.656" fwhm="0.0424399" res="17332" algo="Sum"/><pk mz="735.66961468" i="555.126" sn="2.55967" a="10.7041" fwhm="0.0470205" res="15645.7" algo="Sum"/><pk mz="736.57766439" i="4321.27" sn="19.9979" a="223.88" fwhm="0.0532176" res="13840.9" algo="Sum"/><pk mz="736.67376923" i="889.773" sn="4.11872" a="42.5954" fwhm="0.0708535" res="10397.1" algo="Sum"/><pk mz="736.72063715" i="577.364" sn="2.67319" a="17.6634" fwhm="0.0428181" res="17205.8" algo="Sum"/><pk mz="736.74415145" i="565.073" sn="2.6165" a="16.5572" fwhm="0.0374668" res="19663.9" algo="Sum"/><pk mz="737.54475629" i="1392.74" sn="6.45965" a="53.4021" fwhm="0.0552634" res="13346" algo="Sum"/><pk mz="737.57726809" i="1383.77" sn="6.41851" a="76.5219" fwhm="0.0618855" res="11918.4" algo="Sum"/><pk mz="738.49941194" i="988.595" sn="4.60311" a="37.2186" fwhm="0.0492036" res="15009" algo="Sum"/><pk mz="738.53663734" i="1126.9" sn="5.24791" a="58.2135" fwhm="0.0683476" res="10805.6" algo="Sum"/><pk mz="738.57889444" i="849.208" sn="3.95556" a="37.5466" fwhm="0.0906249" res="8149.84" algo="Sum"/><pk mz="738.61902203" i="668.119" sn="3.11261" a="16.602" fwhm="0.059173" res="12482.4" algo="Sum"/><pk mz="738.67117800" i="910.463" sn="4.24224" a="46.2321" fwhm="0.0548595" res="13464.8" algo="Sum"/><pk mz="738.71139671" i="613.991" sn="2.86127" a="12.2314" fwhm="0.0267976" res="27566.3" algo="Sum"/><pk mz="739.51344552" i="1665.15" sn="7.77612" a="92.607" fwhm="0.0610309" res="12117" algo="Sum"/><pk mz="739.56531026" i="1277.53" sn="5.96673" a="51.1097" fwhm="0.0543594" res="13605.1" algo="Sum"/><pk mz="740.52163917" i="2217.63" sn="10.406" a="113.617" fwhm="0.0516443" res="14338.9" algo="Sum"/><pk mz="740.63036293" i="617.34" sn="2.89681" a="12.5225" fwhm="0.0268323" res="27602.1" algo="Sum"/><pk mz="740.67481077" i="873.377" sn="4.09833" a="38.8564" fwhm="0.0655812" res="11294" algo="Sum"/><pk mz="740.75351000" i="640.557" sn="3.00582" a="40.5896" fwhm="0.0547288" res="13535" algo="Sum"/><pk mz="741.52546841" i="5545.46" sn="26.0948" a="287.547" fwhm="0.0453205" res="16361.8" algo="Sum"/><pk mz="742.56616647" i="7926.93" sn="37.4489" a="341.6" fwhm="0.047254" res="15714.4" algo="Sum"/><pk mz="742.66293187" i="724.678" sn="3.42357" a="11.1168" fwhm="0.0161215" res="46066.7" algo="Sum"/><pk mz="742.68507283" i="716.504" sn="3.38496" a="27.8505" fwhm="0.0438573" res="16934.1" algo="Sum"/><pk mz="742.73043912" i="584.695" sn="2.76225" a="15.3675" fwhm="0.0322444" res="23034.4" algo="Sum"/><pk mz="742.74649981" i="579.439" sn="2.73742" a="21.0466" fwhm="0.0436427" res="17018.8" algo="Sum"/><pk mz="743.44583081" i="767.907" sn="3.63024" a="45.9952" fwhm="0.0823854" res="9024" algo="Sum"/><pk mz="743.56851607" i="4301.11" sn="20.3373" a="210.483" fwhm="0.0541045" res="13743.2" algo="Sum"/><pk mz="744.49010189" i="1125.94" sn="5.33147" a="39.8834" fwhm="0.0516834" res="14404.8" algo="Sum"/><pk mz="744.58073895" i="8615.1" sn="40.7935" a="398.678" fwhm="0.0471168" res="15802.9" algo="Sum"/><pk mz="744.68306194" i="753.625" sn="3.5685" a="18.6908" fwhm="0.0322868" res="23064.6" algo="Sum"/><pk mz="744.75222882" i="533.841" sn="2.52796" a="13.2834" fwhm="0.0592678" res="12565.9" algo="Sum"/><pk mz="745.49163774" i="847.083" sn="4.01585" a="49.659" fwhm="0.119933" res="6215.9" algo="Sum"/><pk mz="745.58668194" i="4292.01" sn="20.3475" a="218.841" fwhm="0.0591571" res="12603.5" algo="Sum"/><pk mz="746.50471359" i="1166.32" sn="5.54454" a="40.078" fwhm="0.0493562" res="15124.8" algo="Sum"/><pk mz="746.56972857" i="5676.6" sn="26.9859" a="197.928" fwhm="0.0365093" res="20448.8" algo="Sum"/><pk mz="746.59583273" i="6415.11" sn="30.4969" a="330.164" fwhm="0.0516562" res="14453.2" algo="Sum"/><pk mz="746.69932597" i="850.595" sn="4.0443" a="24.58" fwhm="0.0431071" res="17321.9" algo="Sum"/><pk mz="747.51102194" i="1143.84" sn="5.44744" a="62.0416" fwhm="0.0528001" res="14157.4" algo="Sum"/><pk mz="747.57122542" i="3019.63" sn="14.3808" a="125.326" fwhm="0.044112" res="16947.1" algo="Sum"/><pk mz="747.59680378" i="3153.4" sn="15.0179" a="160.352" fwhm="0.0467654" res="15986.1" algo="Sum"/><pk mz="748.52234581" i="2413.64" sn="11.5308" a="107.442" fwhm="0.0527564" res="14188.3" algo="Sum"/><pk mz="748.57901469" i="2638.71" sn="12.6083" a="126.973" fwhm="0.073133" res="10235.9" algo="Sum"/><pk mz="748.70304542" i="807.759" sn="3.8612" a="41.1544" fwhm="0.0697781" res="10729.8" algo="Sum"/><pk mz="749.52743631" i="2108.83" sn="10.1138" a="126.057" fwhm="0.0660704" res="11344.4" algo="Sum"/><pk mz="749.57572104" i="1569.43" sn="7.52665" a="66.7191" fwhm="0.0593866" res="12622" algo="Sum"/><pk mz="749.65966599" i="532.936" sn="2.55677" a="17.9232" fwhm="0.0729882" res="10271" algo="Sum"/><pk mz="750.53736743" i="3239.06" sn="15.5699" a="159.191" fwhm="0.0473961" res="15835.4" algo="Sum"/><pk mz="750.70504016" i="686.071" sn="3.30055" a="34.237" fwhm="0.065947" res="11383.5" algo="Sum"/><pk mz="750.74302488" i="550.443" sn="2.64849" a="13.6331" fwhm="0.0599323" res="12526.5" algo="Sum"/><pk mz="751.56250124" i="5218.69" sn="25.1681" a="283.236" fwhm="0.0495433" res="15169.8" algo="Sum"/><pk mz="752.55798907" i="4808.24" sn="23.2534" a="247.164" fwhm="0.0497371" res="15130.7" algo="Sum"/><pk mz="752.64962193" i="771.515" sn="3.7321" a="41.9664" fwhm="0.0655506" res="11482" algo="Sum"/><pk mz="752.69951756" i="654.075" sn="3.16395" a="20.1193" fwhm="0.0432801" res="17391.4" algo="Sum"/><pk mz="752.72368069" i="650.106" sn="3.14477" a="12.4657" fwhm="0.0216404" res="34783.2" algo="Sum"/><pk mz="753.05027833" i="751.977" sn="3.63774" a="40.6572" fwhm="0.0417989" res="18016" algo="Sum"/><pk mz="753.42009070" i="769.697" sn="3.73419" a="33.819" fwhm="0.0473637" res="15907.1" algo="Sum"/><pk mz="753.57922923" i="5773.93" sn="28.0278" a="289.394" fwhm="0.0516667" res="14585.4" algo="Sum"/><pk mz="754.05426601" i="794.921" sn="3.86048" a="37.0406" fwhm="0.0382423" res="19717.8" algo="Sum"/><pk mz="754.42691606" i="561.584" sn="2.73165" a="28.5784" fwhm="0.0527216" res="14309.6" algo="Sum"/><pk mz="754.53140476" i="10180.9" sn="49.5322" a="457.611" fwhm="0.0408555" res="18468.3" algo="Sum"/><pk mz="754.64194926" i="933.408" sn="4.54123" a="38.4945" fwhm="0.0508518" res="14840" algo="Sum"/><pk mz="754.69254811" i="637.723" sn="3.10303" a="19.7987" fwhm="0.0433373" res="17414.4" algo="Sum"/><pk mz="754.72242879" i="621.61" sn="3.02463" a="16.1146" fwhm="0.0325037" res="23219.6" algo="Sum"/><pk mz="755.05853147" i="561.085" sn="2.73311" a="26.4103" fwhm="0.0495296" res="15244.6" algo="Sum"/><pk mz="755.53453839" i="5290.39" sn="25.8484" a="226.214" fwhm="0.0424453" res="17800.2" algo="Sum"/><pk mz="755.58137127" i="2024.84" sn="9.89461" a="97.616" fwhm="0.0545101" res="13861.3" algo="Sum"/><pk mz="756.54747862" i="21656.1" sn="106.028" a="954.574" fwhm="0.0370572" res="20415.7" algo="Sum"/><pk mz="756.70442195" i="663.327" sn="3.24774" a="3.52057" fwhm="0.0100894" res="75000.1" algo="Sum"/><pk mz="756.73311199" i="736.38" sn="3.60542" a="37.9694" fwhm="0.0669828" res="11297.4" algo="Sum"/><pk mz="757.55087624" i="10562" sn="51.8499" a="481.021" fwhm="0.0397127" res="19075.8" algo="Sum"/><pk mz="757.61639745" i="5423.65" sn="26.6253" a="237.946" fwhm="0.0440343" res="17205.1" algo="Sum"/><pk mz="758.56540015" i="530429" sn="2607.05" a="13654.5" fwhm="0.0221167" res="34298.3" algo="Sum"/><pk mz="758.82721170" i="534.955" sn="2.63001" a="19.2265" fwhm="0.0341558" res="22216.6" algo="Sum"/><pk mz="759.46350818" i="820.507" sn="4.03816" a="27.9308" fwhm="0.0438114" res="17334.8" algo="Sum"/><pk mz="759.56853085" i="230844" sn="1136.11" a="7083.6" fwhm="0.0264959" res="28667.4" algo="Sum"/><pk mz="759.62821763" i="9976.66" sn="49.1006" a="372.484" fwhm="0.0402628" res="18866.8" algo="Sum"/><pk mz="760.57951907" i="312590" sn="1540.8" a="9023.84" fwhm="0.0252828" res="30082.9" algo="Sum"/><pk mz="761.38806687" i="624.255" sn="3.0817" a="45.0793" fwhm="0.0644304" res="11817.2" algo="Sum"/><pk mz="761.58329219" i="121356" sn="599.24" a="4321.11" fwhm="0.0305602" res="24920.8" algo="Sum"/><pk mz="761.75229880" i="621.923" sn="3.07178" a="18.5252" fwhm="0.0380973" res="19994.9" algo="Sum"/><pk mz="762.50466619" i="1223.91" sn="6.05652" a="61.7945" fwhm="0.0527854" res="14445.4" algo="Sum"/><pk mz="762.58736030" i="33807.1" sn="167.29" a="1389.01" fwhm="0.0356307" res="21402.6" algo="Sum"/><pk mz="763.51559158" i="1043.37" sn="5.18156" a="60.242" fwhm="0.0592062" res="12895.9" algo="Sum"/><pk mz="763.59196941" i="7878.77" sn="39.1335" a="394.509" fwhm="0.0411329" res="18564" algo="Sum"/><pk mz="763.70872611" i="588.215" sn="2.92326" a="27.9103" fwhm="0.0590638" res="12930.2" algo="Sum"/><pk mz="764.55083191" i="4335.09" sn="21.6214" a="175.975" fwhm="0.0565902" res="13510.3" algo="Sum"/><pk mz="764.67282503" i="894.472" sn="4.46385" a="39.1825" fwhm="0.0630317" res="12131.6" algo="Sum"/><pk mz="765.55346440" i="2838.45" sn="14.1948" a="164.43" fwhm="0.0478924" res="15984.9" algo="Sum"/><pk mz="765.66587254" i="557.98" sn="2.7918" a="14.2503" fwhm="0.0327385" res="23387.3" algo="Sum"/><pk mz="766.05799516" i="570.729" sn="2.85799" a="29.2197" fwhm="0.0509602" res="15032.5" algo="Sum"/><pk mz="766.56849911" i="14000.2" sn="70.2672" a="590.119" fwhm="0.0408965" res="18744.1" algo="Sum"/><pk mz="766.65301929" i="785.039" sn="3.94112" a="33.8905" fwhm="0.0545992" res="14041.5" algo="Sum"/><pk mz="766.68357473" i="782.614" sn="3.92913" a="30.3446" fwhm="0.0351119" res="21835.4" algo="Sum"/><pk mz="767.06415261" i="777.19" sn="3.90295" a="46.6072" fwhm="0.0438539" res="17491.4" algo="Sum"/><pk mz="767.57174719" i="7527.98" sn="37.8796" a="337.994" fwhm="0.046168" res="16625.6" algo="Sum"/><pk mz="768.06839851" i="581.75" sn="2.93071" a="22.92" fwhm="0.0462597" res="16603.4" algo="Sum"/><pk mz="768.58374656" i="17669.4" sn="89.2925" a="736.945" fwhm="0.0443087" res="17346.1" algo="Sum"/><pk mz="768.70135054" i="665.688" sn="3.36422" a="10.7796" fwhm="0.0175231" res="43868" algo="Sum"/><pk mz="768.71711163" i="654.355" sn="3.30694" a="16.5994" fwhm="0.0328037" res="23433.9" algo="Sum"/><pk mz="769.58683683" i="8625.67" sn="43.7103" a="416.081" fwhm="0.0506839" res="15184.1" algo="Sum"/><pk mz="770.05802036" i="1183.51" sn="6.00526" a="54.0376" fwhm="0.0413754" res="18611.5" algo="Sum"/><pk mz="770.50787943" i="3211.89" sn="16.3635" a="136.104" fwhm="0.0463417" res="16626.7" algo="Sum"/><pk mz="770.59596946" i="7484.99" sn="38.1405" a="373.562" fwhm="0.0490922" res="15696.9" algo="Sum"/><pk mz="770.71257684" i="600.751" sn="3.06118" a="18.8475" fwhm="0.0383206" res="20112.2" algo="Sum"/><pk mz="771.06415883" i="1216.28" sn="6.20274" a="65.7936" fwhm="0.0413327" res="18655.1" algo="Sum"/><pk mz="771.51136868" i="1884.73" sn="9.62402" a="83.7569" fwhm="0.0490025" res="15744.3" algo="Sum"/><pk mz="771.57595202" i="3518.65" sn="17.9674" a="134.765" fwhm="0.045575" res="16929.8" algo="Sum"/><pk mz="771.60209974" i="3532.29" sn="18.037" a="221.534" fwhm="0.0675961" res="11414.9" algo="Sum"/><pk mz="772.07116811" i="706.261" sn="3.61" a="36.3614" fwhm="0.0441452" res="17489.4" algo="Sum"/><pk mz="772.52921540" i="3704.6" sn="18.977" a="164.894" fwhm="0.0468534" res="16488.2" algo="Sum"/><pk mz="772.58101704" i="9943.7" sn="50.937" a="626.852" fwhm="0.0495977" res="15576.9" algo="Sum"/><pk mz="772.70932789" i="720.763" sn="3.69214" a="22.4891" fwhm="0.0313395" res="24656.1" algo="Sum"/><pk mz="773.53369250" i="2443.61" sn="12.5395" a="106.271" fwhm="0.0480063" res="16113.2" algo="Sum"/><pk mz="773.58335618" i="5092.03" sn="26.13" a="258.234" fwhm="0.0602615" res="12837.1" algo="Sum"/><pk mz="773.64617530" i="3719.08" sn="19.0846" a="187.262" fwhm="0.0560797" res="13795.5" algo="Sum"/><pk mz="774.56087155" i="7197.79" sn="37.0109" a="361.291" fwhm="0.0605961" res="12782.4" algo="Sum"/><pk mz="774.64404793" i="2511.23" sn="12.9143" a="151.045" fwhm="0.0544501" res="14226.7" algo="Sum"/><pk mz="775.56388095" i="4216.15" sn="21.7143" a="214.177" fwhm="0.0523659" res="14810.5" algo="Sum"/><pk mz="776.56022672" i="3270.8" sn="16.8996" a="176.534" fwhm="0.0733658" res="10584.8" algo="Sum"/><pk mz="776.68131369" i="703.254" sn="3.63449" a="32.8822" fwhm="0.0659466" res="11777.4" algo="Sum"/><pk mz="777.56297199" i="2165.55" sn="11.2406" a="99.2557" fwhm="0.0640829" res="12133.7" algo="Sum"/><pk mz="778.04785559" i="593.258" sn="3.08714" a="35.1291" fwhm="0.0573625" res="13563.7" algo="Sum"/><pk mz="778.53387831" i="6911.39" sn="35.9786" a="359.447" fwhm="0.0450161" res="17294.6" algo="Sum"/><pk mz="778.65226533" i="783.753" sn="4.08223" a="36.2692" fwhm="0.0606789" res="12832.3" algo="Sum"/><pk mz="779.05916537" i="703.628" sn="3.67704" a="45.437" fwhm="0.0551306" res="14131.1" algo="Sum"/><pk mz="779.53801944" i="3708.59" sn="19.3891" a="203.685" fwhm="0.0596461" res="13069.4" algo="Sum"/><pk mz="779.59349252" i="2057.55" sn="10.7599" a="99.5946" fwhm="0.0493081" res="15810.6" algo="Sum"/><pk mz="779.66383605" i="552.914" sn="2.89235" a="14.6669" fwhm="0.0518902" res="15025.3" algo="Sum"/><pk mz="779.69103977" i="533.725" sn="2.79225" a="12.6696" fwhm="0.033037" res="23600.5" algo="Sum"/><pk mz="780.06835096" i="631.571" sn="3.3061" a="44.4198" fwhm="0.0736342" res="10593.8" algo="Sum"/><pk mz="780.45195765" i="648.168" sn="3.3953" a="33.9246" fwhm="0.0324729" res="24033.9" algo="Sum"/><pk mz="780.54918487" i="213115" sn="1116.88" a="6817.05" fwhm="0.0274404" res="28445.2" algo="Sum"/><pk mz="781.05090966" i="1889.1" sn="9.90267" a="100.955" fwhm="0.0417686" res="18699.5" algo="Sum"/><pk mz="781.55238746" i="98731.5" sn="518.764" a="3466.22" fwhm="0.0313896" res="24898.5" algo="Sum"/><pk mz="782.05819465" i="2688.21" sn="14.1287" a="132.481" fwhm="0.0381414" res="20504.2" algo="Sum"/><pk mz="782.44958789" i="685.344" sn="3.60932" a="30.8142" fwhm="0.0471182" res="16606.1" algo="Sum"/><pk mz="782.56423588" i="304267" sn="1602.8" a="9270.24" fwhm="0.0257738" res="30362.8" algo="Sum"/><pk mz="783.06436518" i="2146.48" sn="11.3133" a="106.125" fwhm="0.0409081" res="19142" algo="Sum"/><pk mz="783.56703090" i="133860" sn="708.293" a="4781.93" fwhm="0.0299093" res="26198.1" algo="Sum"/><pk mz="784.07183050" i="1678.17" sn="8.88632" a="94.7986" fwhm="0.0467092" res="16786.2" algo="Sum"/><pk mz="784.57903529" i="186302" sn="989.06" a="6292.92" fwhm="0.0287375" res="27301.6" algo="Sum"/><pk mz="785.07878712" i="1195.29" sn="6.35475" a="86.4118" fwhm="0.0545114" res="14402.1" algo="Sum"/><pk mz="785.58288226" i="78039.6" sn="416.565" a="2935.96" fwhm="0.0332542" res="23623.6" algo="Sum"/><pk mz="785.64694277" i="11987.4" sn="63.987" a="509.791" fwhm="0.049235" res="15957.1" algo="Sum"/><pk mz="785.75843650" i="575.542" sn="3.07217" a="17.8194" fwhm="0.0442203" res="17769.2" algo="Sum"/><pk mz="786.08335926" i="601.488" sn="3.21367" a="31.1068" fwhm="0.0513029" res="15322.4" algo="Sum"/><pk mz="786.50707636" i="2070.25" sn="11.0673" a="76.9564" fwhm="0.0437287" res="17986.1" algo="Sum"/><pk mz="786.59570249" i="263519" sn="1408.74" a="8024.73" fwhm="0.0264256" res="29766.4" algo="Sum"/><pk mz="787.59923894" i="115553" sn="619.607" a="4098.55" fwhm="0.0309487" res="25448.5" algo="Sum"/><pk mz="787.66179542" i="14029.5" sn="75.2277" a="570.629" fwhm="0.0459521" res="17140.9" algo="Sum"/><pk mz="788.06161146" i="566.256" sn="3.04015" a="40.0493" fwhm="0.0634117" res="12427.7" algo="Sum"/><pk mz="788.60748019" i="63807.5" sn="342.735" a="2538.47" fwhm="0.0355973" res="22153.6" algo="Sum"/><pk mz="788.66265313" i="8021.9" sn="43.0958" a="274.366" fwhm="0.0364564" res="21633" algo="Sum"/><pk mz="789.05078307" i="558.23" sn="3.00019" a="38.1155" fwhm="0.0667803" res="11815.6" algo="Sum"/><pk mz="789.55566882" i="3603.94" sn="19.4143" a="163.893" fwhm="0.0467127" res="16902.4" algo="Sum"/><pk mz="789.61223689" i="23546.3" sn="126.859" a="1012.56" fwhm="0.0381508" res="20697.1" algo="Sum"/><pk mz="790.04632266" i="730.166" sn="3.93785" a="45.811" fwhm="0.049403" res="15991.9" algo="Sum"/><pk mz="790.56548680" i="8808.02" sn="47.5443" a="481.826" fwhm="0.0577509" res="13689.2" algo="Sum"/><pk mz="790.61568398" i="6994.18" sn="37.754" a="287.039" fwhm="0.0484067" res="16332.8" algo="Sum"/><pk mz="791.05104727" i="727.031" sn="3.93207" a="47.4926" fwhm="0.0627648" res="12603.4" algo="Sum"/><pk mz="791.56712193" i="5077.02" sn="27.4806" a="316.493" fwhm="0.0602148" res="13145.7" algo="Sum"/><pk mz="792.05100309" i="836.821" sn="4.54941" a="58.9536" fwhm="0.0563786" res="14048.8" algo="Sum"/><pk mz="792.58256049" i="10819.4" sn="58.8481" a="502.804" fwhm="0.0507187" res="15627" algo="Sum"/><pk mz="792.68801597" i="692.92" sn="3.77059" a="33.4482" fwhm="0.0610703" res="12979.9" algo="Sum"/><pk mz="793.05041314" i="1641.43" sn="8.9506" a="81.9422" fwhm="0.0410826" res="19303.8" algo="Sum"/><pk mz="793.55718002" i="5867.1" sn="32.0102" a="258.536" fwhm="0.0423978" res="18716.9" algo="Sum"/><pk mz="793.58042990" i="5680.24" sn="30.9936" a="264.483" fwhm="0.0446332" res="17780.1" algo="Sum"/><pk mz="794.05717821" i="2544.51" sn="13.9289" a="112.943" fwhm="0.0370361" res="21440.1" algo="Sum"/><pk mz="794.59810859" i="15720.5" sn="86.1229" a="694.302" fwhm="0.049144" res="16168.8" algo="Sum"/><pk mz="794.69395179" i="666.426" sn="3.65209" a="19.3307" fwhm="0.0741271" res="10720.7" algo="Sum"/><pk mz="795.06384479" i="3143.21" sn="17.2354" a="152.965" fwhm="0.0380724" res="20883" algo="Sum"/><pk mz="795.60039642" i="8361.34" sn="45.9134" a="407.258" fwhm="0.0491699" res="16180.6" algo="Sum"/><pk mz="796.07136296" i="2579.92" sn="14.1871" a="121.603" fwhm="0.0383956" res="20733.4" algo="Sum"/><pk mz="796.52161141" i="42343" sn="233.345" a="2030.63" fwhm="0.0382535" res="20822.2" algo="Sum"/><pk mz="796.61164906" i="9727.12" sn="53.6126" a="478.089" fwhm="0.0524817" res="15178.8" algo="Sum"/><pk mz="797.07955638" i="1495.06" sn="8.24283" a="80.8797" fwhm="0.0470742" res="16932.4" algo="Sum"/><pk mz="797.52521368" i="20186.2" sn="111.517" a="930.524" fwhm="0.0403049" res="19787.3" algo="Sum"/><pk mz="797.57650977" i="5064.36" sn="27.9776" a="109.951" fwhm="0.0278449" res="28643.6" algo="Sum"/><pk mz="797.61233615" i="5060.67" sn="27.9573" a="306.527" fwhm="0.0561097" res="14215.2" algo="Sum"/><pk mz="798.08850007" i="907.142" sn="5.0213" a="43.8505" fwhm="0.0548403" res="14553" algo="Sum"/><pk mz="798.53605741" i="28907.1" sn="160.791" a="1505.99" fwhm="0.046606" res="17133.8" algo="Sum"/><pk mz="799.54118613" i="13078.7" sn="73.0063" a="763.338" fwhm="0.0490898" res="16287.3" algo="Sum"/><pk mz="799.66471845" i="6027.71" sn="33.6503" a="299.398" fwhm="0.0427958" res="18685.6" algo="Sum"/><pk mz="800.56425871" i="6608" sn="37.1188" a="598.82" fwhm="0.0815918" res="9811.82" algo="Sum"/><pk mz="800.66735716" i="3502.2" sn="19.6728" a="183.244" fwhm="0.0560559" res="14283.4" algo="Sum"/><pk mz="801.57230357" i="3394.17" sn="19.1041" a="206.529" fwhm="0.0781413" res="10258" algo="Sum"/><pk mz="801.67882833" i="6734.83" sn="37.907" a="309.572" fwhm="0.0413156" res="19403.8" algo="Sum"/><pk mz="802.04656685" i="702.752" sn="3.95794" a="33.6994" fwhm="0.0507154" res="15814.7" algo="Sum"/><pk mz="802.53162464" i="13818.7" sn="78.0407" a="664.824" fwhm="0.0402823" res="19922.7" algo="Sum"/><pk mz="802.58189509" i="4223" sn="23.8493" a="175.786" fwhm="0.043041" res="18646.9" algo="Sum"/><pk mz="802.68171223" i="3559.72" sn="20.1051" a="183.042" fwhm="0.0484948" res="16551.9" algo="Sum"/><pk mz="803.05207155" i="783.423" sn="4.43258" a="46.1381" fwhm="0.0637237" res="12602.1" algo="Sum"/><pk mz="803.53574312" i="7223.2" sn="40.9102" a="362.591" fwhm="0.0441198" res="18212.6" algo="Sum"/><pk mz="803.68448293" i="1429.01" sn="8.09623" a="85.1539" fwhm="0.0631692" res="12722.7" algo="Sum"/><pk mz="804.05610349" i="898.409" sn="5.09669" a="44.8169" fwhm="0.0546209" res="14720.7" algo="Sum"/><pk mz="804.54650620" i="64782.7" sn="368.029" a="2592.34" fwhm="0.034597" res="23254.8" algo="Sum"/><pk mz="805.05253820" i="1529.77" sn="8.70707" a="89.5222" fwhm="0.043259" res="18610.1" algo="Sum"/><pk mz="805.55006222" i="32512.8" sn="185.152" a="1397.68" fwhm="0.0366659" res="21970" algo="Sum"/><pk mz="805.68744182" i="608.197" sn="3.46452" a="16.165" fwhm="0.0335833" res="23990.7" algo="Sum"/><pk mz="806.05780854" i="1774.41" sn="10.1312" a="102.971" fwhm="0.0421023" res="19145.2" algo="Sum"/><pk mz="806.42978523" i="554.994" sn="3.1706" a="24.181" fwhm="0.0512315" res="15740.9" algo="Sum"/><pk mz="806.56372442" i="184162" sn="1052.51" a="6231.52" fwhm="0.0287388" res="28065.4" algo="Sum"/><pk mz="807.06487408" i="2263.95" sn="12.9932" a="114.384" fwhm="0.0411505" res="19612.5" algo="Sum"/><pk mz="807.56727487" i="88746.6" sn="509.919" a="3253.41" fwhm="0.0325334" res="24822.7" algo="Sum"/><pk mz="808.07144821" i="2412.74" sn="13.8971" a="132.181" fwhm="0.042986" res="18798.5" algo="Sum"/><pk mz="808.45339567" i="556.889" sn="3.20813" a="30.3949" fwhm="0.038685" res="20898.4" algo="Sum"/><pk mz="808.57805062" i="158040" sn="910.851" a="5674.8" fwhm="0.0300478" res="26909.7" algo="Sum"/><pk mz="809.08061763" i="1803.35" sn="10.4269" a="126.178" fwhm="0.0509739" res="15872.5" algo="Sum"/><pk mz="809.58184420" i="70673.5" sn="409.04" a="2816.05" fwhm="0.0336449" res="24062.5" algo="Sum"/><pk mz="809.63890026" i="5690.17" sn="32.9387" a="211.578" fwhm="0.0351004" res="23066.4" algo="Sum"/><pk mz="810.08675673" i="1109.34" sn="6.42935" a="75.3937" fwhm="0.0577073" res="14037.9" algo="Sum"/><pk mz="810.59457767" i="126466" sn="734.011" a="4772.59" fwhm="0.0314387" res="25783.3" algo="Sum"/><pk mz="811.09203961" i="668.529" sn="3.88192" a="45.4125" fwhm="0.0872983" res="9291.04" algo="Sum"/><pk mz="811.59854599" i="57367.1" sn="334.143" a="2246.78" fwhm="0.0349507" res="23221.2" algo="Sum"/><pk mz="811.66299900" i="13012.9" sn="75.8053" a="542.387" fwhm="0.0452169" res="17950.4" algo="Sum"/><pk mz="812.60959901" i="63342.6" sn="370.12" a="2489.84" fwhm="0.0358868" res="22643.7" algo="Sum"/><pk mz="813.61406827" i="29035.1" sn="170.473" a="1172.75" fwhm="0.0379363" res="21446.9" algo="Sum"/><pk mz="813.67917641" i="24033.3" sn="141.106" a="998.132" fwhm="0.0385797" res="21090.8" algo="Sum"/><pk mz="814.04486976" i="535.626" sn="3.14622" a="35.7112" fwhm="0.0625753" res="13009" algo="Sum"/><pk mz="814.38429660" i="534.199" sn="3.14498" a="33.7279" fwhm="0.0530635" res="15347.4" algo="Sum"/><pk mz="814.56183490" i="4750.38" sn="27.9853" a="243.402" fwhm="0.0602665" res="13516" algo="Sum"/><pk mz="814.62092013" i="12889.3" sn="75.9328" a="560.362" fwhm="0.0437551" res="18617.7" algo="Sum"/><pk mz="814.68272317" i="12681.5" sn="74.7091" a="565.394" fwhm="0.0407285" res="20002.8" algo="Sum"/><pk mz="815.05465222" i="674.043" sn="3.97454" a="35.7798" fwhm="0.0637991" res="12775.3" algo="Sum"/><pk mz="815.55795104" i="3432.55" sn="20.3144" a="213.356" fwhm="0.074877" res="10892" algo="Sum"/><pk mz="815.62792211" i="4781.43" sn="28.2973" a="224.47" fwhm="0.0563776" res="14467.2" algo="Sum"/><pk mz="815.69238915" i="10415.3" sn="61.6397" a="479.748" fwhm="0.0408897" res="19948.6" algo="Sum"/><pk mz="816.06000818" i="708.086" sn="4.20054" a="46.0627" fwhm="0.0654672" res="12465.2" algo="Sum"/><pk mz="816.57920762" i="6683.16" sn="39.6586" a="392.943" fwhm="0.0541525" res="15079.3" algo="Sum"/><pk mz="816.63747679" i="2666.38" sn="15.8226" a="97.3204" fwhm="0.0507158" res="16102.2" algo="Sum"/><pk mz="816.69653597" i="4787.62" sn="28.4104" a="232.912" fwhm="0.0448551" res="18207.4" algo="Sum"/><pk mz="817.05528712" i="760.353" sn="4.51704" a="61.6537" fwhm="0.0660727" res="12366" algo="Sum"/><pk mz="817.58072408" i="3858.39" sn="22.9831" a="197.322" fwhm="0.0574404" res="14233.5" algo="Sum"/><pk mz="817.64528118" i="1462.11" sn="8.70946" a="60.5524" fwhm="0.0563858" res="14500.9" algo="Sum"/><pk mz="817.69863751" i="1676.86" sn="9.99063" a="80.6345" fwhm="0.0546215" res="14970.3" algo="Sum"/><pk mz="818.06066230" i="888.705" sn="5.3017" a="57.8115" fwhm="0.0507121" res="16131.5" algo="Sum"/><pk mz="818.51081759" i="4504.05" sn="26.8843" a="228.334" fwhm="0.053038" res="15432.5" algo="Sum"/><pk mz="818.59590097" i="6672.95" sn="39.8326" a="312.508" fwhm="0.0473051" res="17304.6" algo="Sum"/><pk mz="818.69746788" i="823.196" sn="4.91557" a="47.3171" fwhm="0.0765086" res="10700.7" algo="Sum"/><pk mz="819.06573562" i="1386.79" sn="8.2897" a="74.7304" fwhm="0.0444697" res="18418.5" algo="Sum"/><pk mz="819.51449802" i="2487.06" sn="14.8942" a="113.818" fwhm="0.0521274" res="15721.4" algo="Sum"/><pk mz="819.59489660" i="3845.82" sn="23.0373" a="308.356" fwhm="0.0826661" res="9914.52" algo="Sum"/><pk mz="820.07249923" i="1411.78" sn="8.4842" a="73.5266" fwhm="0.0423984" res="19342" algo="Sum"/><pk mz="820.52325511" i="18152.9" sn="109.241" a="834.738" fwhm="0.0441114" res="18601.2" algo="Sum"/><pk mz="820.60556379" i="5016.01" sn="30.1914" a="200.816" fwhm="0.0422761" res="19410.6" algo="Sum"/><pk mz="821.08006946" i="1091.53" sn="6.58964" a="80.4496" fwhm="0.0512621" res="16017.3" algo="Sum"/><pk mz="821.52699366" i="8799.02" sn="53.1957" a="435.455" fwhm="0.0477858" res="17191.9" algo="Sum"/><pk mz="822.08915124" i="830.593" sn="5.04939" a="38.4434" fwhm="0.0592574" res="13873.2" algo="Sum"/><pk mz="822.54166123" i="19005.8" sn="115.673" a="1174.56" fwhm="0.054564" res="15074.8" algo="Sum"/><pk mz="822.62756978" i="3678.81" sn="22.3977" a="174.845" fwhm="0.053104" res="15490.9" algo="Sum"/><pk mz="823.54690574" i="9317.95" sn="56.9675" a="627.194" fwhm="0.057792" res="14250.2" algo="Sum"/><pk mz="823.64771220" i="2587.49" sn="15.826" a="158.21" fwhm="0.0721031" res="11423.2" algo="Sum"/><pk mz="824.55325736" i="23955.3" sn="147.501" a="1230.08" fwhm="0.0431297" res="19118" algo="Sum"/><pk mz="824.64722126" i="2472.48" sn="15.2286" a="142.35" fwhm="0.0633061" res="13026.3" algo="Sum"/><pk mz="825.55690657" i="11395.1" sn="70.4161" a="683.359" fwhm="0.0458077" res="18022.2" algo="Sum"/><pk mz="825.68166319" i="2036.43" sn="12.5866" a="109.383" fwhm="0.0598366" res="13798.9" algo="Sum"/><pk mz="826.56686458" i="8508.6" sn="52.9901" a="653.671" fwhm="0.0657182" res="12577.4" algo="Sum"/><pk mz="826.68295807" i="1356.8" sn="8.45254" a="92.3763" fwhm="0.076565" res="10797.1" algo="Sum"/><pk mz="827.57482368" i="3941.27" sn="24.6598" a="357.38" fwhm="0.0776785" res="10653.8" algo="Sum"/><pk mz="827.69948775" i="2566.09" sn="16.0589" a="151.932" fwhm="0.0520998" res="15886.8" algo="Sum"/><pk mz="828.54659710" i="39557.3" sn="249.283" a="1823.2" fwhm="0.0375017" res="22093.6" algo="Sum"/><pk mz="828.70101907" i="1680.25" sn="10.5887" a="104.281" fwhm="0.0597151" res="13877.6" algo="Sum"/><pk mz="829.54994270" i="20474.8" sn="129.591" a="878.346" fwhm="0.0382897" res="21665.1" algo="Sum"/><pk mz="829.70991953" i="1459.67" sn="9.23872" a="116.766" fwhm="0.0610888" res="13582" algo="Sum"/><pk mz="830.56006760" i="25681.8" sn="163.431" a="1196.18" fwhm="0.0389259" res="21337" algo="Sum"/><pk mz="830.66970805" i="984.21" sn="6.26319" a="25.5744" fwhm="0.0340999" res="24359.9" algo="Sum"/><pk mz="830.71419475" i="940.133" sn="5.9827" a="52.7925" fwhm="0.0560426" res="14822.9" algo="Sum"/><pk mz="831.06513624" i="545.007" sn="3.47308" a="29.1115" fwhm="0.0655196" res="12684.2" algo="Sum"/><pk mz="831.56479678" i="12473.4" sn="79.6787" a="558.463" fwhm="0.0397343" res="20928.1" algo="Sum"/><pk mz="831.67564724" i="848.277" sn="5.4187" a="34.1072" fwhm="0.0568678" res="14624.7" algo="Sum"/><pk mz="832.07452626" i="669.695" sn="4.28298" a="39.8452" fwhm="0.061183" res="13599.8" algo="Sum"/><pk mz="832.57728451" i="40114.6" sn="257.035" a="1699.19" fwhm="0.0370132" res="22494.1" algo="Sum"/><pk mz="833.08268568" i="594.896" sn="3.8187" a="27.8374" fwhm="0.0574537" res="14500.1" algo="Sum"/><pk mz="833.58101369" i="19619.4" sn="126.027" a="900.43" fwhm="0.0389976" res="21375.2" algo="Sum"/><pk mz="833.64273688" i="3673.48" sn="23.6017" a="157.675" fwhm="0.0430484" res="19365.2" algo="Sum"/><pk mz="834.59434162" i="61773.2" sn="397.726" a="2561.6" fwhm="0.035382" res="23588.1" algo="Sum"/><pk mz="835.59823893" i="30741.8" sn="198.491" a="1336.49" fwhm="0.0377061" res="22160.8" algo="Sum"/><pk mz="835.65829515" i="5974.9" sn="38.5862" a="247.624" fwhm="0.0452592" res="18463.8" algo="Sum"/><pk mz="836.53109779" i="2234.61" sn="14.4727" a="110.851" fwhm="0.055243" res="15142.8" algo="Sum"/><pk mz="836.60701163" i="19872.5" sn="128.746" a="904.448" fwhm="0.0407814" res="20514.4" algo="Sum"/><pk mz="837.54105385" i="1376.12" sn="8.97032" a="77.1103" fwhm="0.0669121" res="12517" algo="Sum"/><pk mz="837.61257262" i="8248.75" sn="53.7862" a="422.773" fwhm="0.0452421" res="18514" algo="Sum"/><pk mz="837.67004353" i="2714.68" sn="17.7053" a="121.264" fwhm="0.0473829" res="17678.7" algo="Sum"/><pk mz="838.51268794" i="3035.36" sn="19.8742" a="152.985" fwhm="0.0538508" res="15571" algo="Sum"/><pk mz="838.54947331" i="2778.18" sn="18.1931" a="111.624" fwhm="0.0571021" res="14685.1" algo="Sum"/><pk mz="838.62322072" i="5929.77" sn="38.8422" a="294.5" fwhm="0.047051" res="17823.7" algo="Sum"/><pk mz="839.51236640" i="1652.55" sn="10.8888" a="76.3197" fwhm="0.0505786" res="16598.2" algo="Sum"/><pk mz="839.55905223" i="1737.67" sn="11.4519" a="78.4146" fwhm="0.0628498" res="13358.2" algo="Sum"/><pk mz="839.62962429" i="3388.75" sn="22.3374" a="189.595" fwhm="0.054467" res="15415.4" algo="Sum"/><pk mz="840.51771875" i="2480.79" sn="16.4113" a="142.924" fwhm="0.0599071" res="14030.3" algo="Sum"/><pk mz="840.57612621" i="2522.24" sn="16.6887" a="132.415" fwhm="0.0735392" res="11430.3" algo="Sum"/><pk mz="840.63651383" i="1978.54" sn="13.0925" a="106.731" fwhm="0.0754502" res="11141.6" algo="Sum"/><pk mz="841.52767783" i="1375.32" sn="9.15868" a="75.5943" fwhm="0.0589464" res="14276.2" algo="Sum"/><pk mz="841.57958009" i="1654.64" sn="11.0202" a="81.9673" fwhm="0.0614744" res="13689.9" algo="Sum"/><pk mz="841.64564502" i="1955.06" sn="13.0236" a="103.876" fwhm="0.0461983" res="18218.1" algo="Sum"/><pk mz="842.52248245" i="1731.18" sn="11.566" a="94.4698" fwhm="0.0529717" res="15905.1" algo="Sum"/><pk mz="842.58982405" i="2271.87" sn="15.1792" a="171.132" fwhm="0.113691" res="7411.26" algo="Sum"/><pk mz="843.53105188" i="1029.93" sn="6.92302" a="57.3951" fwhm="0.0512423" res="16461.6" algo="Sum"/><pk mz="843.59332559" i="1618.03" sn="10.8765" a="92.2432" fwhm="0.075905" res="11113.8" algo="Sum"/><pk mz="843.67392644" i="1438.88" sn="9.67221" a="88.1245" fwhm="0.0760932" res="11087.4" algo="Sum"/><pk mz="844.52448706" i="12024.6" sn="81.2046" a="661.103" fwhm="0.0468341" res="18032.2" algo="Sum"/><pk mz="844.60425131" i="1926.07" sn="13.0073" a="103.457" fwhm="0.0645601" res="13082.4" algo="Sum"/><pk mz="844.67615837" i="1099.72" sn="7.4267" a="57.0121" fwhm="0.063646" res="13271.5" algo="Sum"/><pk mz="845.52794475" i="6393.93" sn="43.5054" a="388.596" fwhm="0.048652" res="17379.1" algo="Sum"/><pk mz="845.60382394" i="1327.06" sn="9.02958" a="36.1141" fwhm="0.0625311" res="13522.9" algo="Sum"/><pk mz="845.67841126" i="826.428" sn="5.62317" a="38.1808" fwhm="0.0615143" res="13747.7" algo="Sum"/><pk mz="846.53812063" i="7968.38" sn="54.4334" a="497.238" fwhm="0.0515605" res="16418.4" algo="Sum"/><pk mz="846.62395558" i="1512.33" sn="10.331" a="75.1312" fwhm="0.0593654" res="14261.2" algo="Sum"/><pk mz="847.54217814" i="4254.29" sn="29.1718" a="263.964" fwhm="0.0549916" res="15412.2" algo="Sum"/><pk mz="847.62884217" i="1124.6" sn="7.71161" a="58.1432" fwhm="0.0592121" res="14315.1" algo="Sum"/><pk mz="848.55064288" i="12069.1" sn="83.0483" a="700.974" fwhm="0.0501001" res="16937.1" algo="Sum"/><pk mz="848.64219055" i="1908.92" sn="13.139" a="109.179" fwhm="0.0530936" res="15983.9" algo="Sum"/><pk mz="849.55506596" i="5859.7" sn="40.4947" a="362.846" fwhm="0.0539276" res="15753.6" algo="Sum"/><pk mz="850.56655970" i="7987.55" sn="55.3732" a="572.713" fwhm="0.0616776" res="13790.5" algo="Sum"/><pk mz="850.66186638" i="1836.08" sn="12.7328" a="107.758" fwhm="0.0649816" res="13090.8" algo="Sum"/><pk mz="851.57412662" i="3904.13" sn="27.1699" a="273.578" fwhm="0.0766989" res="11102.8" algo="Sum"/><pk mz="851.69927276" i="1761.69" sn="12.2659" a="93.0829" fwhm="0.0601577" res="14157.8" algo="Sum"/><pk mz="852.57787701" i="2539.1" sn="17.783" a="201.285" fwhm="0.0742624" res="11480.6" algo="Sum"/><pk mz="852.73848801" i="1645.29" sn="11.5296" a="107.602" fwhm="0.073918" res="11536.3" algo="Sum"/><pk mz="853.58425201" i="1413.93" sn="9.94133" a="132.868" fwhm="0.104043" res="8204.17" algo="Sum"/><pk mz="853.63344618" i="1321.84" sn="9.29554" a="76.632" fwhm="0.080659" res="10583.2" algo="Sum"/><pk mz="853.72322043" i="2845.93" sn="20.0174" a="182.402" fwhm="0.0558469" res="15286.8" algo="Sum"/><pk mz="854.48879332" i="836.861" sn="5.91471" a="37.6422" fwhm="0.0510476" res="16739.1" algo="Sum"/><pk mz="854.56006989" i="3141.55" sn="22.2098" a="190.122" fwhm="0.059408" res="14384.6" algo="Sum"/><pk mz="854.72632259" i="1696.3" sn="11.9981" a="124.212" fwhm="0.0617801" res="13835" algo="Sum"/><pk mz="855.56398501" i="1866.96" sn="13.2506" a="114.583" fwhm="0.0701833" res="12190.4" algo="Sum"/><pk mz="855.64971875" i="1066.71" sn="7.57212" a="38.0833" fwhm="0.0519135" res="16482.2" algo="Sum"/><pk mz="855.73467756" i="2090.66" sn="14.8449" a="110.296" fwhm="0.049377" res="17330.6" algo="Sum"/><pk mz="856.49463176" i="837.303" sn="5.97895" a="43.8953" fwhm="0.0481096" res="17803" algo="Sum"/><pk mz="856.57739377" i="14112.3" sn="100.793" a="676.709" fwhm="0.0408407" res="20973.6" algo="Sum"/><pk mz="856.73767691" i="1311.74" sn="9.36966" a="75.0771" fwhm="0.0665763" res="12868.5" algo="Sum"/><pk mz="857.58223709" i="8387.12" sn="60.101" a="446.215" fwhm="0.042997" res="19945.2" algo="Sum"/><pk mz="857.68633083" i="736.963" sn="5.28187" a="36.2464" fwhm="0.0635247" res="13501.6" algo="Sum"/><pk mz="857.75019334" i="917.807" sn="6.57799" a="52.5334" fwhm="0.0584101" res="14685" algo="Sum"/><pk mz="858.58938785" i="6673.57" sn="48.1107" a="363.716" fwhm="0.0464737" res="18474.7" algo="Sum"/><pk mz="858.75366611" i="620.536" sn="4.47354" a="29.1727" fwhm="0.0565011" res="15198.9" algo="Sum"/><pk mz="859.59566035" i="3106.07" sn="22.4716" a="177.436" fwhm="0.0505506" res="17004.7" algo="Sum"/><pk mz="860.52620999" i="1941.51" sn="14.1266" a="123.347" fwhm="0.0760022" res="11322.4" algo="Sum"/><pk mz="860.60440206" i="2664.96" sn="19.3905" a="178.641" fwhm="0.0587221" res="14655.5" algo="Sum"/><pk mz="861.53383500" i="1241.34" sn="9.06055" a="84.4187" fwhm="0.0830534" res="10373.3" algo="Sum"/><pk mz="861.60890943" i="1466" sn="10.7004" a="85.7983" fwhm="0.0781772" res="11021.2" algo="Sum"/><pk mz="862.51941429" i="1779.2" sn="13.0481" a="156.949" fwhm="0.0767912" res="11232" algo="Sum"/><pk mz="862.62092377" i="1435.87" sn="10.5304" a="87.3961" fwhm="0.0802073" res="10754.9" algo="Sum"/><pk mz="863.54199670" i="980.988" sn="7.21526" a="97.4914" fwhm="0.0902238" res="9571.11" algo="Sum"/><pk mz="863.62498594" i="1054.77" sn="7.76011" a="66.3028" fwhm="0.0781454" res="11051.5" algo="Sum"/><pk mz="864.52396398" i="1966.03" sn="14.4957" a="122.513" fwhm="0.0698175" res="12382.6" algo="Sum"/><pk mz="864.63805778" i="1086.25" sn="8.01224" a="50.1932" fwhm="0.0637813" res="13556.3" algo="Sum"/><pk mz="865.52004650" i="1175.4" sn="8.6853" a="78.8426" fwhm="0.0728598" res="11879.3" algo="Sum"/><pk mz="865.55855252" i="1024.57" sn="7.57177" a="31.6352" fwhm="0.039467" res="21931.2" algo="Sum"/><pk mz="865.67405693" i="1200.28" sn="8.87387" a="111.554" fwhm="0.0947501" res="9136.39" algo="Sum"/><pk mz="866.53136073" i="2048.63" sn="15.1781" a="133.136" fwhm="0.0778123" res="11136.2" algo="Sum"/><pk mz="866.67226210" i="949.574" sn="7.0389" a="75.6105" fwhm="0.0914482" res="9477.19" algo="Sum"/><pk mz="867.53932250" i="1359.26" sn="10.1083" a="76.0063" fwhm="0.0629436" res="13782.8" algo="Sum"/><pk mz="867.58117399" i="1054.98" sn="7.84674" a="52.6466" fwhm="0.0696988" res="12447.6" algo="Sum"/><pk mz="867.68707778" i="1807.23" sn="13.4469" a="138.444" fwhm="0.0679192" res="12775.3" algo="Sum"/><pk mz="868.53824072" i="1623.64" sn="12.1274" a="108.901" fwhm="0.0663659" res="13087.1" algo="Sum"/><pk mz="868.59498621" i="952.327" sn="7.11463" a="30.7255" fwhm="0.0464927" res="18682.4" algo="Sum"/><pk mz="868.68504189" i="1269.77" sn="9.4894" a="100.637" fwhm="0.0827106" res="10502.7" algo="Sum"/><pk mz="869.54779697" i="937.914" sn="7.0576" a="30.4379" fwhm="0.0429987" res="20222.7" algo="Sum"/><pk mz="869.55548190" i="929.007" sn="6.99078" a="34.2587" fwhm="0.0334649" res="25984.1" algo="Sum"/><pk mz="869.61927341" i="833.824" sn="6.27603" a="37.2133" fwhm="0.0581499" res="14954.8" algo="Sum"/><pk mz="869.69648738" i="2232.16" sn="16.804" a="142.243" fwhm="0.0562105" res="15472.1" algo="Sum"/><pk mz="870.54584309" i="1718.73" sn="13.0648" a="135.056" fwhm="0.0734222" res="11856.7" algo="Sum"/><pk mz="870.62689848" i="989.053" sn="7.51948" a="45.7974" fwhm="0.0640023" res="13603.1" algo="Sum"/><pk mz="870.69818625" i="1452.69" sn="11.0462" a="84.2277" fwhm="0.0648684" res="13422.5" algo="Sum"/><pk mz="871.55355997" i="1116.56" sn="8.56269" a="56.808" fwhm="0.0755933" res="11529.5" algo="Sum"/><pk mz="871.61976284" i="1058.43" sn="8.11856" a="82.4104" fwhm="0.0967076" res="9012.94" algo="Sum"/><pk mz="871.70841940" i="1551.08" sn="11.899" a="101.25" fwhm="0.0624772" res="13952.4" algo="Sum"/><pk mz="872.55361462" i="5138.1" sn="39.7029" a="320.671" fwhm="0.0548015" res="15922.1" algo="Sum"/><pk mz="872.64252060" i="1120.38" sn="8.6592" a="51.7666" fwhm="0.0610688" res="14289.5" algo="Sum"/><pk mz="872.71305208" i="1008.12" sn="7.7918" a="67.2187" fwhm="0.0751691" res="11610" algo="Sum"/><pk mz="873.55779166" i="2860.18" sn="22.1992" a="200.423" fwhm="0.0648832" res="13463.5" algo="Sum"/><pk mz="873.64075645" i="1001.46" sn="7.77284" a="54.9183" fwhm="0.0559946" res="15602.2" algo="Sum"/><pk mz="873.71245888" i="636.749" sn="4.94211" a="22.8123" fwhm="0.0524582" res="16655.4" algo="Sum"/><pk mz="874.56148289" i="2880.97" sn="22.4413" a="204.339" fwhm="0.0615501" res="14208.9" algo="Sum"/><pk mz="874.65989324" i="1144.45" sn="8.91485" a="57.2873" fwhm="0.0691962" res="12640.3" algo="Sum"/><pk mz="874.72386305" i="1524.6" sn="11.876" a="76.1152" fwhm="0.0553978" res="15789.9" algo="Sum"/><pk mz="875.56834760" i="1488.89" sn="11.6487" a="128.523" fwhm="0.0851775" res="10279.3" algo="Sum"/><pk mz="875.66086262" i="865.251" sn="6.76948" a="22.4845" fwhm="0.035011" res="25011" algo="Sum"/><pk mz="875.72157999" i="1097.01" sn="8.58269" a="71.457" fwhm="0.0805705" res="10869" algo="Sum"/><pk mz="876.56728340" i="2125.29" sn="16.6799" a="151.678" fwhm="0.0703762" res="12455.4" algo="Sum"/><pk mz="876.67837183" i="1370.31" sn="10.7546" a="78.6275" fwhm="0.0804205" res="10901.2" algo="Sum"/><pk mz="877.57048704" i="1241.76" sn="9.77866" a="90.7362" fwhm="0.0819803" res="10704.6" algo="Sum"/><pk mz="877.72229882" i="1892.59" sn="14.9088" a="142.216" fwhm="0.053924" res="16277" algo="Sum"/><pk mz="878.57315610" i="1072.25" sn="8.46858" a="80.6443" fwhm="0.104882" res="8376.74" algo="Sum"/><pk mz="878.64353551" i="680.792" sn="5.37796" a="7.57933" fwhm="0.0117152" res="75000" algo="Sum"/><pk mz="878.70396948" i="1581.5" sn="12.4951" a="124.689" fwhm="0.0756791" res="11610.9" algo="Sum"/><pk mz="879.57715457" i="857.321" sn="6.79426" a="42.5824" fwhm="0.0672321" res="13082.7" algo="Sum"/><pk mz="879.73513803" i="3178.63" sn="25.2031" a="170.701" fwhm="0.0490898" res="17921" algo="Sum"/><pk mz="880.50707352" i="625.492" sn="4.96869" a="37.9677" fwhm="0.0752933" res="11694.4" algo="Sum"/><pk mz="880.57669870" i="881.483" sn="7.00367" a="54.2056" fwhm="0.0690858" res="12746.1" algo="Sum"/><pk mz="880.65485766" i="663.227" sn="5.27088" a="25.2134" fwhm="0.0526659" res="16721.5" algo="Sum"/><pk mz="880.73890116" i="1997.05" sn="15.876" a="120.942" fwhm="0.0562226" res="15665.2" algo="Sum"/><pk mz="881.57762908" i="718.898" sn="5.72806" a="25.4708" fwhm="0.0526932" res="16730.4" algo="Sum"/><pk mz="881.59677805" i="737.986" sn="5.88045" a="24.3516" fwhm="0.0409846" res="21510.5" algo="Sum"/><pk mz="881.67322464" i="1309.65" sn="10.4383" a="87.9495" fwhm="0.080506" res="10951.6" algo="Sum"/><pk mz="881.75023135" i="2576.63" sn="20.5417" a="136.914" fwhm="0.046024" res="19158.5" algo="Sum"/><pk mz="882.51393848" i="761.553" sn="6.09061" a="39.7883" fwhm="0.0576982" res="15295.3" algo="Sum"/><pk mz="882.58918290" i="891.843" sn="7.13449" a="71.5321" fwhm="0.0993719" res="8881.68" algo="Sum"/><pk mz="882.67781432" i="927.965" sn="7.42575" a="40.7255" fwhm="0.0495591" res="17810.6" algo="Sum"/><pk mz="882.75384072" i="1449.12" sn="11.5992" a="74.4204" fwhm="0.0505481" res="17463.6" algo="Sum"/><pk mz="883.52808426" i="539.562" sn="4.3292" a="26.7686" fwhm="0.0566743" res="15589.6" algo="Sum"/><pk mz="883.59036562" i="686.64" sn="5.51042" a="54.0344" fwhm="0.0935628" res="9443.82" algo="Sum"/><pk mz="883.68516516" i="1297.25" sn="10.4144" a="99.0478" fwhm="0.0753163" res="11733" algo="Sum"/><pk mz="883.76090710" i="876.557" sn="7.0386" a="43.2142" fwhm="0.0560169" res="15776.7" algo="Sum"/><pk mz="884.52856017" i="719.858" sn="5.80173" a="15.9821" fwhm="0.0234585" res="37706.1" algo="Sum"/><pk mz="884.54474742" i="692.573" sn="5.58214" a="15.9107" fwhm="0.0445241" res="19866.6" algo="Sum"/><pk mz="884.59671278" i="937.992" sn="7.56166" a="60.0303" fwhm="0.0834285" res="10603.1" algo="Sum"/><pk mz="884.69156301" i="886.797" sn="7.15099" a="75.5846" fwhm="0.0867798" res="10194.7" algo="Sum"/><pk mz="885.54850313" i="749.386" sn="6.06248" a="48.76" fwhm="0.0842104" res="10515.9" algo="Sum"/><pk mz="885.61390829" i="824.357" sn="6.67004" a="47.2785" fwhm="0.0634869" res="13949.5" algo="Sum"/><pk mz="885.70646857" i="840.565" sn="6.80202" a="70.4715" fwhm="0.063649" res="13915.5" algo="Sum"/><pk mz="886.51651426" i="1002.35" sn="8.14974" a="48.1193" fwhm="0.050348" res="17607.8" algo="Sum"/><pk mz="886.53606708" i="985.451" sn="8.01251" a="37.2271" fwhm="0.0528419" res="16777.1" algo="Sum"/><pk mz="886.61449466" i="722.503" sn="5.87557" a="44.0131" fwhm="0.107221" res="8269.03" algo="Sum"/><pk mz="886.70133723" i="554.374" sn="4.50925" a="37.8416" fwhm="0.0954154" res="9293.06" algo="Sum"/><pk mz="887.56123909" i="878.62" sn="7.16884" a="70.5003" fwhm="0.09083" res="9771.68" algo="Sum"/><pk mz="887.63714405" i="690.019" sn="5.63132" a="22.7752" fwhm="0.0469995" res="18886.1" algo="Sum"/><pk mz="888.55748234" i="1232.16" sn="10.1085" a="71.7016" fwhm="0.0900537" res="9866.98" algo="Sum"/><pk mz="888.63024987" i="723.076" sn="5.93237" a="50.547" fwhm="0.0444174" res="20006.3" algo="Sum"/><pk mz="889.56627072" i="861.199" sn="7.08372" a="56.4483" fwhm="0.079138" res="11240.7" algo="Sum"/><pk mz="889.62417671" i="702.606" sn="5.77953" a="22.9453" fwhm="0.047052" res="18907.2" algo="Sum"/><pk mz="889.68241723" i="829.456" sn="6.82297" a="44.3506" fwhm="0.0625989" res="14212.4" algo="Sum"/><pk mz="890.53292626" i="1135.75" sn="9.37878" a="63.37" fwhm="0.0660986" res="13472.8" algo="Sum"/><pk mz="890.61857345" i="697.421" sn="5.75916" a="26.6415" fwhm="0.0470786" res="18917.7" algo="Sum"/><pk mz="890.65910533" i="631.123" sn="5.21169" a="10.9078" fwhm="0.0176547" res="50448.7" algo="Sum"/><pk mz="890.68441993" i="683.661" sn="5.64553" a="47.1262" fwhm="0.0858031" res="10380.6" algo="Sum"/><pk mz="891.53890740" i="699.64" sn="5.79412" a="39.253" fwhm="0.0678166" res="13146.3" algo="Sum"/><pk mz="891.57709927" i="641.755" sn="5.31474" a="18.0531" fwhm="0.0353278" res="25237.3" algo="Sum"/><pk mz="891.59675230" i="629.335" sn="5.21188" a="14.2281" fwhm="0.032098" res="27777.3" algo="Sum"/><pk mz="891.62962118" i="603.915" sn="5.00137" a="10.4945" fwhm="0.0176643" res="50476.3" algo="Sum"/><pk mz="891.69857715" i="1680.31" sn="13.9156" a="113.907" fwhm="0.0601724" res="14819.1" algo="Sum"/><pk mz="892.54208254" i="1241.64" sn="10.3212" a="95.2878" fwhm="0.0652262" res="13683.8" algo="Sum"/><pk mz="892.62882719" i="568.314" sn="4.72413" a="19.9105" fwhm="0.0471314" res="18939.2" algo="Sum"/><pk mz="892.69616759" i="1310.62" sn="10.8967" a="84.6678" fwhm="0.0696012" res="12825.9" algo="Sum"/><pk mz="893.55287808" i="771.068" sn="6.44372" a="50.8136" fwhm="0.0638388" res="13997" algo="Sum"/><pk mz="893.70689300" i="3064.99" sn="25.6221" a="180.892" fwhm="0.0528179" res="16920.5" algo="Sum"/><pk mz="894.55323497" i="838.394" sn="7.04519" a="45.7893" fwhm="0.0810961" res="11030.8" algo="Sum"/><pk mz="894.70986404" i="1791.57" sn="15.0628" a="118.977" fwhm="0.0584963" res="15295.1" algo="Sum"/><pk mz="895.56844580" i="574.794" sn="4.85465" a="30.8423" fwhm="0.0723595" res="12376.7" algo="Sum"/><pk mz="895.58362390" i="586.759" sn="4.9559" a="9.83248" fwhm="0.0177035" res="50587.9" algo="Sum"/><pk mz="895.63951155" i="758.122" sn="6.40432" a="34.7127" fwhm="0.0508192" res="17624" algo="Sum"/><pk mz="895.71519617" i="3292.97" sn="27.8241" a="206.106" fwhm="0.0529334" res="16921.6" algo="Sum"/><pk mz="896.53982750" i="1019.29" sn="8.66103" a="84.9665" fwhm="0.0768677" res="11663.4" algo="Sum"/><pk mz="896.61507675" i="587.573" sn="4.99379" a="6.81348" fwhm="0.0162557" res="55157.1" algo="Sum"/><pk mz="896.64223331" i="681.446" sn="5.79215" a="21.531" fwhm="0.0472371" res="18981.7" algo="Sum"/><pk mz="896.71799609" i="1979.78" sn="16.8314" a="135.957" fwhm="0.0555081" res="16154.7" algo="Sum"/><pk mz="897.54346060" i="659.249" sn="5.63187" a="35.656" fwhm="0.0636163" res="14108.7" algo="Sum"/><pk mz="897.63180888" i="1282.33" sn="10.9577" a="83.586" fwhm="0.0758622" res="11832.4" algo="Sum"/><pk mz="897.72422527" i="2157.81" sn="18.4438" a="134.574" fwhm="0.0547721" res="16390.2" algo="Sum"/><pk mz="898.48452595" i="532.933" sn="4.58455" a="30.2441" fwhm="0.0643269" res="13967.5" algo="Sum"/><pk mz="898.55726440" i="829.153" sn="7.13423" a="61.402" fwhm="0.103692" res="8665.66" algo="Sum"/><pk mz="898.64257529" i="1100.1" sn="9.46781" a="78.1361" fwhm="0.0900064" res="9984.21" algo="Sum"/><pk mz="898.72681796" i="1266.35" sn="10.9016" a="74.0652" fwhm="0.0567447" res="15838.1" algo="Sum"/><pk mz="899.56236999" i="541.39" sn="4.69436" a="26.2332" fwhm="0.0635275" res="14160.2" algo="Sum"/><pk mz="899.66617837" i="1028.04" sn="8.91729" a="61.5" fwhm="0.0844411" res="10654.4" algo="Sum"/><pk mz="899.71857752" i="801.654" sn="6.95455" a="48.0959" fwhm="0.0641912" res="14016.2" algo="Sum"/><pk mz="900.56633359" i="980.104" sn="8.57024" a="60.6999" fwhm="0.0836509" res="10765.8" algo="Sum"/><pk mz="900.67747812" i="1014.73" sn="8.87512" a="67.8676" fwhm="0.0768364" res="11722" algo="Sum"/><pk mz="901.57366716" i="671.141" sn="5.91571" a="40.4377" fwhm="0.0721788" res="12490.8" algo="Sum"/><pk mz="901.63324658" i="562.041" sn="4.95492" a="12.8515" fwhm="0.0364057" res="24766.3" algo="Sum"/><pk mz="901.68189319" i="866.01" sn="7.63577" a="46.7385" fwhm="0.0681211" res="13236.5" algo="Sum"/><pk mz="902.58184911" i="738.486" sn="6.54479" a="49.1476" fwhm="0.09217" res="9792.57" algo="Sum"/><pk mz="902.69208952" i="778.723" sn="6.9038" a="37.3866" fwhm="0.0710941" res="12697.1" algo="Sum"/><pk mz="903.57580511" i="590.342" sn="5.25307" a="40.3873" fwhm="0.0551219" res="16392.3" algo="Sum"/><pk mz="903.65335301" i="731.246" sn="6.508" a="36.0917" fwhm="0.0677384" res="13340.3" algo="Sum"/><pk mz="903.68569001" i="672.828" sn="5.98814" a="18.2834" fwhm="0.0355669" res="25408.1" algo="Sum"/><pk mz="903.73222898" i="703.826" sn="6.26415" a="45.7751" fwhm="0.0691868" res="13062.2" algo="Sum"/><pk mz="904.56487096" i="597.468" sn="5.33836" a="26.3974" fwhm="0.0593067" res="15252.3" algo="Sum"/><pk mz="904.65003358" i="577.281" sn="5.15892" a="27.6806" fwhm="0.0574825" res="15737.8" algo="Sum"/><pk mz="904.69555139" i="581.468" sn="5.19652" a="18.4625" fwhm="0.0474488" res="19066.8" algo="Sum"/><pk mz="904.73318342" i="615.093" sn="5.49701" a="34.3561" fwhm="0.0646441" res="13995.6" algo="Sum"/><pk mz="905.67163029" i="995.706" sn="8.93098" a="78.4127" fwhm="0.0777968" res="11641.5" algo="Sum"/><pk mz="905.74954890" i="862.592" sn="7.73702" a="45.8862" fwhm="0.0629414" res="14390.4" algo="Sum"/><pk mz="906.50521283" i="632.031" sn="5.68223" a="46.3884" fwhm="0.0857281" res="10574.2" algo="Sum"/><pk mz="906.61042213" i="544.415" sn="4.89453" a="17.8441" fwhm="0.047499" res="19086.9" algo="Sum"/><pk mz="906.67714462" i="758.85" sn="6.82239" a="59.9127" fwhm="0.0957454" res="9469.66" algo="Sum"/><pk mz="906.74626700" i="581.041" sn="5.2241" a="35.4063" fwhm="0.0617764" res="14677.9" algo="Sum"/><pk mz="907.52109127" i="551.595" sn="4.97919" a="23.8157" fwhm="0.0639927" res="14181.6" algo="Sum"/><pk mz="907.69135607" i="2296.88" sn="20.7363" a="152.9" fwhm="0.0586165" res="15485.3" algo="Sum"/><pk mz="907.76377855" i="838.828" sn="7.57462" a="39.9491" fwhm="0.052651" res="17241.2" algo="Sum"/><pk mz="908.51315932" i="672.944" sn="6.10319" a="59.6904" fwhm="0.109714" res="8280.73" algo="Sum"/><pk mz="908.69417469" i="1536.94" sn="13.9427" a="110.848" fwhm="0.0610163" res="14892.7" algo="Sum"/><pk mz="909.53951965" i="1098.99" sn="10.0084" a="72.4899" fwhm="0.0623789" res="14580.9" algo="Sum"/><pk mz="909.70351866" i="2908.35" sn="26.4989" a="175.01" fwhm="0.0578686" res="15720.2" algo="Sum"/><pk mz="910.54438497" i="832.228" sn="7.60837" a="71.1545" fwhm="0.0848866" res="10726.6" algo="Sum"/><pk mz="910.70696486" i="1736.06" sn="15.879" a="127.474" fwhm="0.0587843" res="15492.3" algo="Sum"/><pk mz="911.56078586" i="568.181" sn="5.20984" a="32.9488" fwhm="0.0772502" res="11800.1" algo="Sum"/><pk mz="911.64288781" i="591.24" sn="5.42268" a="18.6414" fwhm="0.0475239" res="19182.8" algo="Sum"/><pk mz="911.71372608" i="1786.77" sn="16.3906" a="115.282" fwhm="0.0629885" res="14474.3" algo="Sum"/><pk mz="912.54887735" i="619.557" sn="5.70764" a="25.7041" fwhm="0.0595682" res="15319.4" algo="Sum"/><pk mz="912.71790490" i="981.526" sn="9.04574" a="67.5167" fwhm="0.0744035" res="12267.1" algo="Sum"/><pk mz="913.62015906" i="1090.34" sn="10.0744" a="61.0327" fwhm="0.0645019" res="14164.2" algo="Sum"/><pk mz="913.68954237" i="681.199" sn="6.29518" a="18.9607" fwhm="0.0357632" res="25548.3" algo="Sum"/><pk mz="913.71896023" i="715.172" sn="6.60983" a="42.8073" fwhm="0.0583924" res="15647.9" algo="Sum"/><pk mz="914.54316193" i="614.976" sn="5.70986" a="40.7033" fwhm="0.0620119" res="14747.9" algo="Sum"/><pk mz="914.62098841" i="821.717" sn="7.63099" a="63.7475" fwhm="0.0847713" res="10789.3" algo="Sum"/><pk mz="915.63974585" i="595.636" sn="5.55426" a="13.5227" fwhm="0.0238676" res="38363.4" algo="Sum"/><pk mz="915.70326311" i="988.449" sn="9.2185" a="66.9863" fwhm="0.0790515" res="11583.6" algo="Sum"/><pk mz="916.53662866" i="714.894" sn="6.68899" a="59.5375" fwhm="0.085072" res="10773.7" algo="Sum"/><pk mz="916.63367108" i="551.925" sn="5.16559" a="14.9648" fwhm="0.0358207" res="25589.5" algo="Sum"/><pk mz="916.70443403" i="690.961" sn="6.46837" a="44.966" fwhm="0.0629223" res="14568.8" algo="Sum"/><pk mz="917.71242953" i="1330.8" sn="12.4948" a="101.311" fwhm="0.0626029" res="14659.3" algo="Sum"/><pk mz="918.54367166" i="577.001" sn="5.43937" a="40.6741" fwhm="0.0755439" res="12159.1" algo="Sum"/><pk mz="918.71742930" i="940.566" sn="8.871" a="77.5775" fwhm="0.0667761" res="13758.2" algo="Sum"/><pk mz="919.63856354" i="560.709" sn="5.30844" a="17.2637" fwhm="0.047839" res="19223.6" algo="Sum"/><pk mz="919.72667755" i="1566.91" sn="14.8378" a="102.89" fwhm="0.0572106" res="16076.2" algo="Sum"/><pk mz="920.72969357" i="1048.85" sn="9.95829" a="80.6192" fwhm="0.0579739" res="15881.8" algo="Sum"/><pk mz="921.66740162" i="870.708" sn="8.29767" a="41.3827" fwhm="0.0542044" res="17003.6" algo="Sum"/><pk mz="921.73605882" i="1266.08" sn="12.0655" a="85.6536" fwhm="0.0571468" res="16129.3" algo="Sum"/><pk mz="922.67544701" i="657.801" sn="6.29479" a="20.8439" fwhm="0.0398744" res="23139.6" algo="Sum"/><pk mz="922.74168995" i="837.613" sn="8.01667" a="49.4452" fwhm="0.0625464" res="14752.9" algo="Sum"/><pk mz="923.67768616" i="1426.47" sn="13.7234" a="98.5451" fwhm="0.0794982" res="11618.8" algo="Sum"/><pk mz="923.73434379" i="937.693" sn="9.02267" a="28.5737" fwhm="0.0479457" res="19266.3" algo="Sum"/><pk mz="924.56409198" i="571.337" sn="5.52091" a="43.5323" fwhm="0.0868218" res="10649" algo="Sum"/><pk mz="924.67698278" i="963.359" sn="9.31209" a="67.8586" fwhm="0.0704036" res="13133.9" algo="Sum"/><pk mz="924.74174956" i="570.953" sn="5.52012" a="29.0133" fwhm="0.0361761" res="25562.2" algo="Sum"/><pk mz="925.68768857" i="1767.07" sn="17.1579" a="109.458" fwhm="0.0610196" res="15170.3" algo="Sum"/><pk mz="926.69037693" i="1048.08" sn="10.2215" a="85.8061" fwhm="0.0690873" res="13413.3" algo="Sum"/><pk mz="927.69281273" i="1196.81" sn="11.7155" a="115.803" fwhm="0.0857474" res="10818.9" algo="Sum"/><pk mz="928.69632649" i="706.833" sn="6.94829" a="39.7013" fwhm="0.0701073" res="13246.8" algo="Sum"/><pk mz="929.60873622" i="710.748" sn="7.00849" a="45.9788" fwhm="0.0758721" res="12252.3" algo="Sum"/><pk mz="929.67200773" i="695.069" sn="6.855" a="55.7313" fwhm="0.111139" res="8364.96" algo="Sum"/><pk mz="930.67418915" i="547.574" sn="5.42206" a="22.4169" fwhm="0.0513058" res="18139.8" algo="Sum"/><pk mz="931.68703819" i="1041.46" sn="10.3512" a="77.0003" fwhm="0.0672835" res="13847.2" algo="Sum"/><pk mz="932.69015640" i="717.458" sn="7.15806" a="56.6188" fwhm="0.0768592" res="12135" algo="Sum"/><pk mz="933.70212977" i="1455.64" sn="14.5883" a="91.3699" fwhm="0.0603609" res="15468.7" algo="Sum"/><pk mz="934.70238836" i="919.869" sn="9.24479" a="70.183" fwhm="0.0743019" res="12579.8" algo="Sum"/><pk mz="935.71793227" i="1677.11" sn="16.9252" a="128.247" fwhm="0.0600253" res="15588.7" algo="Sum"/><pk mz="936.72278469" i="1065.48" sn="10.7874" a="82.6853" fwhm="0.0678057" res="13814.8" algo="Sum"/><pk mz="937.66670187" i="692.604" sn="7.04439" a="34.938" fwhm="0.0651013" res="14403.2" algo="Sum"/><pk mz="937.72724365" i="1057.41" sn="10.7549" a="73.3408" fwhm="0.0716296" res="13091.3" algo="Sum"/><pk mz="938.73351799" i="686.662" sn="7.01913" a="27.065" fwhm="0.0463944" res="20233.8" algo="Sum"/><pk mz="939.68416091" i="817.392" sn="8.40016" a="65.0862" fwhm="0.0881865" res="10655.6" algo="Sum"/><pk mz="940.68595148" i="639.196" sn="6.60022" a="37.5778" fwhm="0.0844407" res="11140.2" algo="Sum"/><pk mz="941.71360965" i="980.915" sn="10.1702" a="62.7925" fwhm="0.0797186" res="11813" algo="Sum"/><pk mz="942.71973036" i="659.629" sn="6.86078" a="62.3676" fwhm="0.0829138" res="11369.9" algo="Sum"/><pk mz="943.73812795" i="967.144" sn="10.0948" a="93.2873" fwhm="0.0969721" res="9732.06" algo="Sum"/><pk mz="944.73505634" i="724.875" sn="7.59988" a="62.613" fwhm="0.0851306" res="11097.5" algo="Sum"/><pk mz="945.73681757" i="652.432" sn="6.87189" a="46.6897" fwhm="0.0788935" res="11987.5" algo="Sum"/><pk mz="947.68039035" i="750.643" sn="7.97222" a="61.2909" fwhm="0.0717611" res="13206.1" algo="Sum"/><pk mz="948.68508347" i="563.974" sn="6.01416" a="45.0017" fwhm="0.0700447" res="13544" algo="Sum"/><pk mz="949.69319155" i="994.897" sn="10.6503" a="68.5204" fwhm="0.0665536" res="14269.6" algo="Sum"/><pk mz="950.69643299" i="682.503" sn="7.33499" a="49.4033" fwhm="0.0711787" res="13356.5" algo="Sum"/><pk mz="951.70041687" i="979.833" sn="10.5766" a="75.8904" fwhm="0.0703684" res="13524.5" algo="Sum"/><pk mz="952.70256011" i="669.83" sn="7.26266" a="45.0982" fwhm="0.0621314" res="15333.7" algo="Sum"/><pk mz="953.71094997" i="749.23" sn="8.14804" a="46.7587" fwhm="0.0596575" res="15986.4" algo="Sum"/><pk mz="955.69464571" i="826.752" sn="9.06538" a="67.1585" fwhm="0.087822" res="10882.2" algo="Sum"/><pk mz="956.69318801" i="583.093" sn="6.42384" a="25.5784" fwhm="0.065121" res="14691" algo="Sum"/><pk mz="957.70464287" i="1052.88" sn="11.6583" a="81.2713" fwhm="0.0729293" res="13132" algo="Sum"/><pk mz="958.70530747" i="698.102" sn="7.77348" a="54.9221" fwhm="0.0649194" res="14767.6" algo="Sum"/><pk mz="959.71827367" i="1103.86" sn="12.3471" a="68.3844" fwhm="0.0661884" res="14499.8" algo="Sum"/><pk mz="960.72350160" i="639.981" sn="7.20223" a="56.4038" fwhm="0.0788595" res="12182.7" algo="Sum"/><pk mz="961.73104908" i="642.845" sn="7.27277" a="39.5276" fwhm="0.0774535" res="12416.9" algo="Sum"/><pk mz="963.58383180" i="776.652" sn="8.90138" a="54.2538" fwhm="0.0584833" res="16476.2" algo="Sum"/><pk mz="963.67893917" i="534.378" sn="6.12605" a="38.3644" fwhm="0.0972323" res="9911.1" algo="Sum"/><pk mz="964.58693686" i="586.891" sn="6.77084" a="32.6026" fwhm="0.0661552" res="14580.7" algo="Sum"/><pk mz="965.69218548" i="619.472" sn="7.18995" a="40.2954" fwhm="0.0651411" res="14824.6" algo="Sum"/><pk mz="967.71522708" i="584.094" sn="6.84452" a="44.109" fwhm="0.0700712" res="13810.5" algo="Sum"/><pk mz="971.67503359" i="572.785" sn="6.87128" a="42.4312" fwhm="0.0707577" res="13732.4" algo="Sum"/><pk mz="973.69025226" i="601.814" sn="7.29393" a="58.2706" fwhm="0.0980145" res="9934.14" algo="Sum"/><pk mz="975.70859245" i="622.659" sn="7.60918" a="54.7992" fwhm="0.0753969" res="12941" algo="Sum"/><pk mz="1000.78119143" i="754.411" sn="10.8936" a="45.0601" fwhm="0.0527758" res="18962.9" algo="Sum"/><pk mz="1001.78674339" i="531.31" sn="7.71072" a="32.7202" fwhm="0.0598857" res="16728.3" algo="Sum"/><pk mz="1051.79365350" i="3405.22" sn="67.6415" a="190.404" fwhm="0.0492712" res="21347" algo="Sum"/><pk mz="1052.79682422" i="2312.01" sn="46.1224" a="133.015" fwhm="0.0505518" res="20826.1" algo="Sum"/><pk mz="1053.79730834" i="1125" sn="22.5411" a="70.601" fwhm="0.0544648" res="19348.2" algo="Sum"/><pk mz="1067.77218520" i="1565.11" sn="33.8509" a="96.4193" fwhm="0.0579346" res="18430.6" algo="Sum"/><pk mz="1068.77879162" i="1037.24" sn="22.4887" a="70.4623" fwhm="0.0613025" res="17434.5" algo="Sum"/><pk mz="1069.78089437" i="583.416" sn="12.7047" a="38.5002" fwhm="0.0642536" res="16649.3" algo="Sum"/></ms_peaks><deconvolution_results/><annotation_list/><GMF_results/></ms_spectrum></DataAnalysis></analysis><checksums><DataAnalysis_checksum>54a704ca029fa82123527f9ac83c56db</DataAnalysis_checksum></checksums></root>
