# Supplementary material for: Diagnosing Impaired Glucose Tolerance Using Direct Infusion Mass Spectrometry of Blood Plasma
Source: PLoS One. 2014 Sep 9;9(9):e105343. doi: 10.1371/journal.pone.0105343 (PMC4159123; doi:10.1371/journal.pone.0105343)
Supplement: Supporting Information S1 — Mass spectra of blood plasma metabolites obtained by direct infusion mass spectrometry (DIMS) of blood plasma samples from control subjects (n = 30) and patients with impaired glucose tolerance (n = 20). (ZIP) [file pone.0105343.s002.zip › Mass spectra/Sample 13.xml]

<root><fileinfo appname="Bruker Compass DataAnalysis" appversion="4.1.335.0" date="2014-06-18T12:17:11" type="DataAnalysisResults" typeversion="1.1" subtype="MS Spectrum"/><generalinfo organisation="" user="111" hostname="TRIFONOVA-PC" os="Windows 7"/><analysis name="C:\Users\Trifonova\Desktop\Mass spectra\Diabetes\Plasma Sample 300 ST PM 07022013.d\analysis.baf"><info><DateTime>2013-02-07T16:52:34+04:00</DateTime><method>Tune_pos_Standard.m</method><sample><![CDATA[Plasma Sample 300 ST PM 07022013]]></sample><comment><![CDATA[Sample 300. Diabetes. Human blood plasma after protein precipitation 50 fold in MeoH with 0.1% FA
]]></comment><operator>BDAL@DE</operator><instrument>maXis impact</instrument><instrument_serial_number>282001.00069</instrument_serial_number></info><DataAnalysis version="DataAnalysis 4.1.335.0" DataAnalysisResults=""><DataAnalysis_processing_parameters><find_compounds_chromatogram detect_version="3" detect_areamode="1" detect_areathresholdabs="0" detect_areathresholdrel="0" detect_intensitymode="1" detect_intensitythresholdabs="3000" detect_intensitythresholdrel="3" detect_sensitivity="0.333333" detect_skimratio="0" detect_smoothingwidth="3" detect_averageno="5" detect_averagemode="0" add_uv_or_ms_spectra="0" spectrum_load_mode="0" background_subtraction_mode="2" MS_peaksensmode2="1" MS_pc12="0.4" MS_pc22="4" MS_peaksens12="99" MS_peaksens22="99" MS_areamode2="2" MS_areathresholdabs2="1000" MS_areathresholdrel2="10" MS_intensitymode2="0" MS_intensitythresholdabs2="1000" MS_intensitythresholdrel2="10" MS_basesmoothmode2="1" MS_basesmoothpts2="8" MS_basesmoothmin2="12" MS_basesmoothforce2="0.1" MS_startendslope2="10" MS_valleyfilterused2="1" MS_valleyfilter2="10" MS_noisecorr2="0" UV_peaksensmode2="1" UV_pc12="0.4" UV_pc22="4" UV_peaksens12="99.9" UV_peaksens22="100" UV_areamode2="0" UV_areathresholdabs2="5" UV_areathresholdrel2="1" UV_intensitymode2="1" UV_intensitythresholdabs2="1" UV_intensitythresholdrel2="0.01" UV_basesmoothmode2="1" UV_basesmoothpts2="8" UV_basesmoothmin2="12" UV_basesmoothforce2="1" UV_startendslope2="10" UV_valleyfilterused2="1" UV_valleyfilter2="10" UV_noisecorr2="0" detect_delcmpdsinrng="1"/><auto_ms_n use_retention_time_window="0" retention_time_window="1" rt_unit="min" minimum_intensity_positive="1000" minimum_intensity_negative="1000" create_max_number_compounds="100000" spectrum_load_mode="0" background_type="0" create_auto_ms_n_traces="0" create_detailed_traces="0" merge_positive_negative_compounds="0" detect_delcmpdsinrng="1" detect_keep_cmpds_detectedneutralloss="0" add_uv_spectra="0" create_individual_MSMS_cmpds="0" advanced_precursor_determination="0"/><dissect_params dissect_addsmoothing="0" dissect_allow_wider_peaks="0" dissect_resolving_power="1" dissect_deletepeaksinrange="1" dissect_fullrange="1" dissect_cutoff="0.1" dissect_sensitivity="0.333333" dissect_maxoverlap="5" dissect_smoothwidth="1" spectrum_load_mode="0" add_uv_spectra="0"/><find_all_compounds min_time_points="20" min_correlation="0.7" background_type="0" load_spec_type="2" additional_smoothing="1" proteomics="1" chrom_sn_threshold="3" chrom_smoothingwidth="10" detect_delcmpdsinrng="1" add_MSMS_spectra="1"/><ms_peak_finder ms_peak_finder_type="3" ms_manually_use_peak_finder="1"><ms_peak_finder_apex minimum_intensity="100" peak_width="0.05" relative_threshold_base_peak="0.1" signal_to_noise="10"/><ms_peak_finder_centroid peak_width="1" signal_to_noise="1" relative_threshold_base_peak="2" minimum_intensity="100" centroid_percentage="80"/><ms_peak_finder_snap minimum_intensity="0" relative_threshold_base_peak="0" signal_to_noise="2" maximum_charge="12" quality_factor_threshold="0.9" number_of_patterns="500000" building_block_1="C 4.9384 N 1.3577 O 1.4773 S 0.0417 H 7.7583" building_block_2="" use_snap_2="1" add_detailed_results="0"/><ms_peak_finder_sumpeak minimum_intensity="100" peak_width="5" use_datapoints="1" sum_width="2" relative_threshold_base_peak="0.1" signal_to_noise="1" baseline_type="1" baseline_flatness="1" same_sumwidth_as_acquisition="1" use_resolution="0" res="10000" instrument_sum_width="2" use_sum_of_intensities="0"/><ms_peak_finder_ftms signal_to_noise="4" relative_threshold_base_peak="0.01" minimum_intensity="100" centroid_percentage="80" use_centroid="0"/></ms_peak_finder><deconvolution clear_prev_results="1" create_neutral_spectrum="0" incl_shifted_spectra="0" ret_residuals="0" incl_comp_details="0" show_comp_details="0" substance_class="1" extend_evelope="0" extend_before="1" extend_after="1" auto_apply="0"><deconvolution_detailed perf_deconv="1" rel_isotop_deconv="0" resolve_isotop="1" exclude_itraq_ions="1" abund_cutoff="2" envelope_cutoff="75" high_mass="4000" low_mass="250" mw_agreement="0" maximum_charge="10" max_charge_isotop="5" min_charge="1" min_peaks="3" precursor_deconv="0" max_components="10" adduct_ion_name="+H" adduct_ion_mass="1.00728" apply_min_max_mass_boundaries="0"/><deconvolution_detailed perf_deconv="1" rel_isotop_deconv="0" resolve_isotop="1" exclude_itraq_ions="1" abund_cutoff="2" envelope_cutoff="75" high_mass="3000" low_mass="100" mw_agreement="5" maximum_charge="3" max_charge_isotop="0" min_charge="1" min_peaks="3" precursor_deconv="0" max_components="10" adduct_ion_name="+H" adduct_ion_mass="1.00728" apply_min_max_mass_boundaries="0"/><deconvolution_detailed perf_deconv="1" rel_isotop_deconv="0" resolve_isotop="1" exclude_itraq_ions="1" abund_cutoff="0.5" envelope_cutoff="75" high_mass="2000" low_mass="50" mw_agreement="5" maximum_charge="3" max_charge_isotop="4" min_charge="1" min_peaks="3" precursor_deconv="0" max_components="10" adduct_ion_name="+H" adduct_ion_mass="1.00728" apply_min_max_mass_boundaries="0"/><deconvolution_detailed perf_deconv="1" rel_isotop_deconv="1" resolve_isotop="0" exclude_itraq_ions="0" abund_cutoff="10" envelope_cutoff="75" high_mass="100000" low_mass="5000" mw_agreement="5" maximum_charge="100" max_charge_isotop="0" min_charge="1" min_peaks="3" precursor_deconv="0" max_components="10" adduct_ion_name="+H" adduct_ion_mass="1.00728" apply_min_max_mass_boundaries="1"/><max_entropy_deconvolution adduct_ion_name="-H" adduct_ion_mass="-1.00783" low_mass="5000" high_mass="100000" spacint_out="0" resolving_power="10000" peak_width="0.3" width="1" maxentx="0"/></deconvolution><mascot_export globalchargelimit_apply="1" globalchargelimit="1+, 2+ and 3+" prefer_fullscan_deconvolution_results="1" deconvolution_export_type="2" msmssignals="50" threshold="100" mssignals_deconv="2" mssignals_non_deconv="20" normalize_msms="0" single_charged="0"/><process_parameters baseline_flatness="0.8" baseline_addchild="1" baseline_disableoriginal="0" baseline_usesamecolor="1" smoothing_algorithm="1" smoothing_width="0.2" smoothing_cycles="1" smoothing_addchild="1" smoothing_disableoriginal="0" smoothing_usesamecolor="1"/><process_parameters baseline_flatness="0.8" baseline_addchild="1" baseline_disableoriginal="0" baseline_usesamecolor="1" smoothing_algorithm="1" smoothing_width="0.2" smoothing_cycles="1" smoothing_addchild="1" smoothing_disableoriginal="0" smoothing_usesamecolor="1"/><display_params mass_precision="4" time_precision="1" structure_size="30" chrom_peak_label="Index"/><calibration_params calibration_range="0.05" calibration_listname="Samples Recalibration Diabetes" calibration_listgroupname="ESI" calibration_fit_mode="2" calibration_intensitythreshold="1000"/><calibration_params calibration_range="0.05" calibration_listname="Lockmass 1222" calibration_listgroupname="ESI" calibration_intensitythreshold="1000" calibration_lockmassmode="0"/><library_search_params del_prev_res="1"><library_search_basic_params accept_score="50" allowmasses_above="0" allowmasses_below="0" desired_score="900" increasedepth="0" maxnr_spectra="10" match_all="0" sort_by="1" include_precursor_spectra="1" skip_low_frgamnet_spectra="1" min_effective_score="500" minmatch_score="250" min_score="400"/><library_search_basic_params add_int_range="5" extended="1" locnorm="0" root="0" hwfstp="50" hwscdp="7" intrangefac="1.9" locnormeqfac="1" locnormfac="2" locnormwin="25" masdisint="20" minsrcint="100" minspepresrc="15" threshfstp="40" maskadducts="0" maskprecursor="0"/><library_search_libraries_params add_unid="0" srcparallel="0" libraries="" librariey_unidentified=""/><library_search_match_params chrgdeconv="0" collenerg="0" fragampl="1" instrtp="2" ionmeth="1" isolwidth="0" msmsstg="2" ms_vs_msms="4" pkwidth="0" polarity="4" psd="0" precion="0" prodion="0" rgtgaspress="0" rgtion="0" refl="0" trgtgas="0" trgtgaspress="0" trapdrv="1"/><library_search_basic_params add_confirm_mode="0"/><library_search_basic_params accepted_deviation="1" apply_rt_match="0" match_columnname="1" max_deviation="5"/></library_search_params><masslist_layout layout_columntypes="1 2 6 5 3 11 4 " layout_columnwidth="30 60 45 48 45 30 48 "/><cmpdlist_layout layout_columntypes="14 20 1 23 12 26 31 6 52 " layout_columnwidth="23 55 49 60 50 37 272 61 0 "/><cmpdlist_layout layout_columntypes="24 1 2 3 5 18 18 40 7 9 8 " layout_columnwidth="-1 -1 -1 -1 -1 -1 -1 -1 -1 -1 -1 "/><cmpdlist_layout layout_columntypes="6 0 5 3 4 2 12 14 10 11 " layout_columnwidth="-1 -1 -1 -1 -1 -1 -1 -1 -1 -1 "/><cmpdlist_layout layout_columntypes="15 14 6 5 43 11 1 2 17 7 8 9 10 4 3 39 40 41 42 16 18 19 25 20 21 22 23 24 31 26 27 28 29 30 37 32 33 34 35 36 " layout_columnwidth="-1 -1 -1 -1 -1 -1 -1 -1 -1 -1 -1 -1 -1 -1 -1 -1 -1 -1 -1 -1 -1 -1 -1 -1 -1 -1 -1 -1 -1 -1 -1 -1 -1 -1 -1 -1 -1 -1 -1 -1 "/><exclusion_masses/><xml_export_parameters export_detailed_information="0" export_peptide_database_query_information="1"/><smf1D_params max_nr_formulae="500" z="1" rdb_min="0" rdb_max="80" tolerance_ppm="5" tolerance_abs="2" tolerance_ppm_MSn="5" tolerance_abs_MSn="2" use_rel_tolerance="1" use_rel_tolerance_MSn="0" lower_bound_formula="" upper_bound_formula="" electron_configuration="2" electron_configuration_MSn="0" sigma_limit="0.02" sigma_limit_MSn="0.05" HC_Ratio_min="0" HC_Ratio_max="3" filtering="1" patternsearch="0" validate_formulae="1" filter_by_elementratio="1" estimate_carbon_count="1" relative_threshold_base_peak="10" delete_previous_results="1" filter_criteriy="0" adducts_positive_mode="'M+H' " adducts_negative_mode="'M-H' " collect_adducts="0"/><smf3D_params tolerance_neutralloss="2" intensitythresholdabs2="100" intensity_threshold_abs_msms="100" auto_filter="0" nr_explained_peaks="5" highlight_unexplained_peaks="0"/><uv_parameters rt_offset="0"/><target_screening delta_rt="1.5" threshold_sigma="0.05" detection_tolerance="5" identification_tolerance="5" use_tolerance_ppm="0" compound_database="C:\BDALSystemData\BuildingBlocks\TargetScreeningDataBase.csv" use_sampleinfo_xml="0" rt_range_start="0" rt_range_end="0" additional_smoothing="0" create_chromatogram_time_slices="1" rt_window_halfwidth="45" enable_BPC="1" evaluate_qualifier_ions="1" qualifier_ion_intensity_threshold="0" group_id="':' " lc_method_id=":" ms_method_id=":" matrix_id=":" useDB="0" sortanalytes="4"/><automatic_calibration automatic_calibration="0/0" automatic_calibration_use_spectrum_type="0/0" automatic_calibration_retain_data="0/0" automatic_calibration_perform_lockmass="0/0"/><target_screening_scoring threshold1_qualityfactor="0.05" threshold1_massaccuracy="10" threshold1_retentiontime="20" threshold2_retentiontime="40" use_tolerance_ppm="0"/></DataAnalysis_processing_parameters><ms_spectrum info="+MS, 0.2-0.7min #12-41" msmsinfo="All MS" polarity="+" scanmode="fullscan" seq_nr_start="12" seq_nr_end="41" spec_index="0" spec_nrs="12/13/14/15/16/17/18/19/20/21/22/23/24/25/26/27/28/29/30/31/32/33/34/35/36/37/38/39/40/41" rt="0.447733" rt_unit="min"><ms_peaks><pk mz="80.94787288" i="1996.13" sn="542.492" a="12.5057" fwhm="0.00555581" res="14570" algo="Sum"/><pk mz="82.94485502" i="1804.89" sn="487.653" a="10.4859" fwhm="0.0051608" res="16072.1" algo="Sum"/><pk mz="84.04439481" i="2750.98" sn="738.18" a="15.9394" fwhm="0.00521868" res="16104.5" algo="Sum"/><pk mz="84.08075251" i="2425.58" sn="650.751" a="14.7707" fwhm="0.00545511" res="15413.2" algo="Sum"/><pk mz="84.95957543" i="4309.23" sn="1149.38" a="24.7451" fwhm="0.00516579" res="16446.6" algo="Sum"/><pk mz="85.02821043" i="823.681" sn="219.58" a="5.03057" fwhm="0.00499269" res="17030.5" algo="Sum"/><pk mz="86.09636899" i="9363.66" sn="2483.38" a="54.3654" fwhm="0.0051985" res="16561.8" algo="Sum"/><pk mz="90.05503443" i="1925.47" sn="500.1" a="11.3164" fwhm="0.00534185" res="16858.4" algo="Sum"/><pk mz="90.97655514" i="24789.6" sn="6417.45" a="150.109" fwhm="0.00531511" res="17116.6" algo="Sum"/><pk mz="91.05417187" i="908.939" sn="235.273" a="6.38016" fwhm="0.0063363" res="14370.2" algo="Sum"/><pk mz="93.05723968" i="5584.19" sn="1431.36" a="34.2863" fwhm="0.00552043" res="16856.9" algo="Sum"/><pk mz="94.06500756" i="11461.6" sn="2923.96" a="74.8783" fwhm="0.00575701" res="16339.2" algo="Sum"/><pk mz="95.06823129" i="878.626" sn="223.386" a="7.25527" fwhm="0.00598121" res="15894.5" algo="Sum"/><pk mz="96.92171933" i="31952.3" sn="8041.96" a="188.439" fwhm="0.00542282" res="17872.9" algo="Sum"/><pk mz="97.10115965" i="1372.33" sn="345.194" a="8.20837" fwhm="0.0055452" res="17510.9" algo="Sum"/><pk mz="98.91899058" i="12568.7" sn="3111.13" a="84.0757" fwhm="0.00587089" res="16849.1" algo="Sum"/><pk mz="98.99549633" i="1249.75" sn="309.15" a="9.62705" fwhm="0.00574391" res="17234.8" algo="Sum"/><pk mz="100.91686249" i="824.767" sn="200.782" a="5.2892" fwhm="0.00592298" res="17038.2" algo="Sum"/><pk mz="101.07094376" i="960.227" sn="233.525" a="6.45576" fwhm="0.00581107" res="17392.8" algo="Sum"/><pk mz="102.05499887" i="3334.19" sn="804.495" a="21.579" fwhm="0.00588162" res="17351.5" algo="Sum"/><pk mz="102.09146523" i="999.754" sn="241.153" a="6.95305" fwhm="0.00627032" res="16281.7" algo="Sum"/><pk mz="103.03902994" i="2229.93" sn="533.371" a="15.3054" fwhm="0.00625812" res="16464.9" algo="Sum"/><pk mz="103.05429303" i="2031.03" sn="485.699" a="14.2209" fwhm="0.00624213" res="16509.5" algo="Sum"/><pk mz="104.05292841" i="1432.74" sn="338.764" a="11.2975" fwhm="0.00658779" res="15794.8" algo="Sum"/><pk mz="104.10697017" i="8397.52" sn="1984.78" a="56.6662" fwhm="0.00611165" res="17034.2" algo="Sum"/><pk mz="104.99226828" i="8727.57" sn="2043.4" a="60.7167" fwhm="0.00602999" res="17411.7" algo="Sum"/><pk mz="106.06519746" i="1228.43" sn="285.78" a="8.56444" fwhm="0.00609417" res="17404.4" algo="Sum"/><pk mz="106.08625512" i="2645.06" sn="615.323" a="16.9343" fwhm="0.005758" res="18424.1" algo="Sum"/><pk mz="106.95057091" i="9630.48" sn="2225.24" a="66.1379" fwhm="0.00619333" res="17268.7" algo="Sum"/><pk mz="107.04915765" i="2310.07" sn="533.726" a="15.3343" fwhm="0.00598761" res="17878.5" algo="Sum"/><pk mz="108.08085365" i="7243.6" sn="1660.27" a="49.0639" fwhm="0.0061573" res="17553.3" algo="Sum"/><pk mz="108.94872567" i="781.135" sn="177.226" a="6.03577" fwhm="0.00670168" res="16256.9" algo="Sum"/><pk mz="109.10107853" i="861.215" sn="194.786" a="6.09242" fwhm="0.00603734" res="18071" algo="Sum"/><pk mz="110.00877144" i="5160.64" sn="1147.9" a="36.1444" fwhm="0.00652908" res="16849.1" algo="Sum"/><pk mz="110.07136631" i="4445.51" sn="988.143" a="32.2103" fwhm="0.00634724" res="17341.6" algo="Sum"/><pk mz="111.00984444" i="941.185" sn="206.819" a="7.73863" fwhm="0.00710575" res="15622.5" algo="Sum"/><pk mz="111.11680664" i="1922.81" sn="421.325" a="13.0011" fwhm="0.00613771" res="18104" algo="Sum"/><pk mz="112.00613339" i="817.012" sn="177.403" a="6.46917" fwhm="0.00690054" res="16231.5" algo="Sum"/><pk mz="112.89558642" i="46508.8" sn="9963.98" a="306.172" fwhm="0.00608688" res="18547.4" algo="Sum"/><pk mz="113.02094537" i="1573.87" sn="337.053" a="11.472" fwhm="0.0065407" res="17279.6" algo="Sum"/><pk mz="114.06622920" i="16239.5" sn="3440.66" a="113.895" fwhm="0.00636127" res="17931.4" algo="Sum"/><pk mz="114.09137662" i="6776.28" sn="1434.98" a="49.3183" fwhm="0.00652753" res="17478.5" algo="Sum"/><pk mz="114.89310745" i="21132.2" sn="4424.69" a="148.023" fwhm="0.0064959" res="17687" algo="Sum"/><pk mz="115.03694044" i="1597.04" sn="333.556" a="11.8543" fwhm="0.0066657" res="17258" algo="Sum"/><pk mz="115.06973590" i="816.484" sn="170.45" a="8.36217" fwhm="0.00849935" res="13538.6" algo="Sum"/><pk mz="116.05315249" i="779.95" sn="161.343" a="5.53585" fwhm="0.0064603" res="17964" algo="Sum"/><pk mz="116.07068208" i="27206.8" sn="5628.08" a="195.491" fwhm="0.00653081" res="17772.8" algo="Sum"/><pk mz="116.89113568" i="2494.39" sn="512.5" a="17.8104" fwhm="0.006515" res="17941.8" algo="Sum"/><pk mz="116.99240814" i="1467.75" sn="301.129" a="11.4462" fwhm="0.00658101" res="17777.3" algo="Sum"/><pk mz="117.07403242" i="1715.66" sn="351.913" a="13.4944" fwhm="0.00687515" res="17028.6" algo="Sum"/><pk mz="118.06534479" i="1061.19" sn="215.496" a="9.71176" fwhm="0.00796796" res="14817.5" algo="Sum"/><pk mz="118.08647628" i="16520.7" sn="3354.49" a="121.285" fwhm="0.00667736" res="17684.6" algo="Sum"/><pk mz="119.01785096" i="936.133" sn="188.414" a="8.01868" fwhm="0.00777845" res="15301" algo="Sum"/><pk mz="119.04940106" i="878.092" sn="176.73" a="6.60693" fwhm="0.00657458" res="18107.5" algo="Sum"/><pk mz="119.08922898" i="1067.47" sn="214.761" a="9.96605" fwhm="0.00816785" res="14580.2" algo="Sum"/><pk mz="120.00369317" i="2019.95" sn="399.875" a="16.1035" fwhm="0.00698639" res="17176.8" algo="Sum"/><pk mz="120.06594425" i="932.127" sn="184.314" a="6.36915" fwhm="0.00678654" res="17691.8" algo="Sum"/><pk mz="120.08115526" i="27365.6" sn="5411.06" a="198.61" fwhm="0.00662154" res="18134.9" algo="Sum"/><pk mz="120.96671775" i="1438.1" sn="280.667" a="10.7896" fwhm="0.0068923" res="17551" algo="Sum"/><pk mz="120.99597698" i="998.136" sn="194.614" a="9.26566" fwhm="0.00729677" res="16582.1" algo="Sum"/><pk mz="121.08460181" i="2310.53" sn="449.442" a="18.8898" fwhm="0.00720558" res="16804.3" algo="Sum"/><pk mz="122.09680662" i="903.594" sn="173.387" a="7.3677" fwhm="0.0065641" res="18600.7" algo="Sum"/><pk mz="122.92507276" i="6569.23" sn="1239.82" a="50.7963" fwhm="0.00694706" res="17694.6" algo="Sum"/><pk mz="123.04440030" i="1512.67" sn="285.044" a="12.3705" fwhm="0.0070329" res="17495.5" algo="Sum"/><pk mz="124.92324618" i="978.733" sn="178.713" a="7.9693" fwhm="0.00752623" res="16598.4" algo="Sum"/><pk mz="125.02182510" i="1913.61" sn="348.892" a="15.6546" fwhm="0.00735677" res="16994.1" algo="Sum"/><pk mz="125.13323903" i="960.645" sn="174.601" a="6.95833" fwhm="0.00657184" res="19040.8" algo="Sum"/><pk mz="125.98690207" i="991.604" sn="176.83" a="8.28752" fwhm="0.00738683" res="17055.6" algo="Sum"/><pk mz="128.01990744" i="4596.13" sn="792.401" a="38.4144" fwhm="0.00724948" res="17659.2" algo="Sum"/><pk mz="128.06898484" i="2838.63" sn="488.71" a="22.019" fwhm="0.00704807" res="18170.8" algo="Sum"/><pk mz="129.02111457" i="819.338" sn="138.556" a="7.80617" fwhm="0.00857968" res="15038" algo="Sum"/><pk mz="129.05502852" i="959.022" sn="162.175" a="7.72427" fwhm="0.00880081" res="14664" algo="Sum"/><pk mz="129.06674948" i="4220.58" sn="713.72" a="34.5939" fwhm="0.00749526" res="17219.8" algo="Sum"/><pk mz="130.05065737" i="22529.2" sn="3752.96" a="175.707" fwhm="0.0071952" res="18074.6" algo="Sum"/><pk mz="130.08700449" i="13025.8" sn="2169.06" a="112.826" fwhm="0.00728451" res="17858" algo="Sum"/><pk mz="130.15987078" i="6206.76" sn="1032.19" a="50.3582" fwhm="0.00741905" res="17544" algo="Sum"/><pk mz="131.05258284" i="1889.51" sn="308.11" a="22.6199" fwhm="0.0102389" res="12799.4" algo="Sum"/><pk mz="131.09006633" i="948.831" sn="154.572" a="9.99293" fwhm="0.00857388" res="15289.5" algo="Sum"/><pk mz="132.07798206" i="6447.55" sn="1021.36" a="54.6151" fwhm="0.00784932" res="16826.7" algo="Sum"/><pk mz="132.10285780" i="12619.7" sn="1997.6" a="100.737" fwhm="0.00720629" res="18331.6" algo="Sum"/><pk mz="132.98819714" i="2987.45" sn="463.059" a="25.3878" fwhm="0.00734076" res="18116.4" algo="Sum"/><pk mz="133.03312547" i="1836.14" sn="284.35" a="16.3368" fwhm="0.00783166" res="16986.6" algo="Sum"/><pk mz="133.10459375" i="1163.65" sn="179.863" a="14.0855" fwhm="0.0117266" res="11350.7" algo="Sum"/><pk mz="134.01982655" i="2900.69" sn="440.88" a="24.298" fwhm="0.00764013" res="17541.6" algo="Sum"/><pk mz="135.00389646" i="82607.2" sn="12333.3" a="650.232" fwhm="0.00703656" res="19186.1" algo="Sum"/><pk mz="135.11821101" i="962.358" sn="143.672" a="8.42532" fwhm="0.00786141" res="17187.5" algo="Sum"/><pk mz="136.00730444" i="2834.43" sn="418.331" a="24.6639" fwhm="0.00793041" res="17150.1" algo="Sum"/><pk mz="136.02260976" i="1972.21" sn="291.076" a="16.6747" fwhm="0.00784335" res="17342.4" algo="Sum"/><pk mz="136.04911660" i="7792.08" sn="1150.03" a="67.2444" fwhm="0.00780915" res="17421.7" algo="Sum"/><pk mz="136.07558931" i="9086.96" sn="1341.06" a="80.8183" fwhm="0.00806188" res="16878.9" algo="Sum"/><pk mz="137.04789255" i="1003.72" sn="145.998" a="7.597" fwhm="0.0074752" res="18333.7" algo="Sum"/><pk mz="137.06060050" i="3666.04" sn="533.112" a="35.822" fwhm="0.00799764" res="17137.6" algo="Sum"/><pk mz="137.07903217" i="807.208" sn="117.344" a="7.7431" fwhm="0.0101231" res="13541.2" algo="Sum"/><pk mz="138.05374595" i="1798.67" sn="257.519" a="18.729" fwhm="0.00779697" res="17706.1" algo="Sum"/><pk mz="138.90754219" i="2624.17" sn="371.103" a="21.8172" fwhm="0.00733789" res="18930.2" algo="Sum"/><pk mz="139.91586302" i="723.675" sn="100.97" a="6.25006" fwhm="0.00766535" res="18253" algo="Sum"/><pk mz="140.06932336" i="7620.36" sn="1059.17" a="68.4074" fwhm="0.00797232" res="17569.5" algo="Sum"/><pk mz="140.90467629" i="1692.63" sn="231.921" a="14.6846" fwhm="0.00799058" res="17633.9" algo="Sum"/><pk mz="140.96029682" i="749.431" sn="102.67" a="6.54885" fwhm="0.00781398" res="18039.5" algo="Sum"/><pk mz="141.09043359" i="719.8" sn="98.607" a="7.65648" fwhm="0.00803122" res="17567.8" algo="Sum"/><pk mz="143.01756555" i="1384.14" sn="184.375" a="12.7199" fwhm="0.00867401" res="16488.1" algo="Sum"/><pk mz="143.03267970" i="862.201" sn="114.827" a="7.70572" fwhm="0.00862247" res="16588.4" algo="Sum"/><pk mz="144.06469177" i="936.556" sn="122.045" a="7.73494" fwhm="0.00751902" res="19160" algo="Sum"/><pk mz="144.08183148" i="1301.08" sn="169.468" a="12.0155" fwhm="0.00883268" res="16312.4" algo="Sum"/><pk mz="144.10311290" i="3065.56" sn="399.032" a="29.1627" fwhm="0.0083017" res="17358.3" algo="Sum"/><pk mz="145.05009187" i="1706.66" sn="217.554" a="15.7212" fwhm="0.00832456" res="17424.4" algo="Sum"/><pk mz="146.03052343" i="1247.14" sn="155.967" a="11.9574" fwhm="0.00833847" res="17512.9" algo="Sum"/><pk mz="146.06118690" i="3758.64" sn="470.075" a="35.6715" fwhm="0.00851144" res="17160.6" algo="Sum"/><pk mz="146.11875180" i="991.443" sn="123.992" a="9.46092" fwhm="0.00829995" res="17604.8" algo="Sum"/><pk mz="146.98296484" i="917.745" sn="112.707" a="8.02216" fwhm="0.0080301" res="18304" algo="Sum"/><pk mz="147.04546767" i="907.855" sn="111.482" a="8.52859" fwhm="0.008011" res="18355.4" algo="Sum"/><pk mz="147.07757897" i="5614.91" sn="689.497" a="55.2806" fwhm="0.00872813" res="16851" algo="Sum"/><pk mz="147.11450069" i="4999.07" sn="613.873" a="49.0128" fwhm="0.00872621" res="16858.9" algo="Sum"/><pk mz="148.06163771" i="2318.91" sn="280.957" a="20.9407" fwhm="0.00795291" res="18617.3" algo="Sum"/><pk mz="148.93662528" i="2195.37" sn="261.334" a="19.852" fwhm="0.00816626" res="18238" algo="Sum"/><pk mz="148.96278884" i="1327.16" sn="157.983" a="11.7038" fwhm="0.0079912" res="18640.8" algo="Sum"/><pk mz="149.02410697" i="13439.1" sn="1598.36" a="137.903" fwhm="0.00919322" res="16210.2" algo="Sum"/><pk mz="149.06116113" i="1780.37" sn="211.508" a="17.0379" fwhm="0.00846968" res="17599.4" algo="Sum"/><pk mz="149.13371268" i="756.963" sn="89.7438" a="6.66684" fwhm="0.00777722" res="19175.7" algo="Sum"/><pk mz="149.99406287" i="1293.11" sn="151.315" a="11.0663" fwhm="0.00794657" res="18875.3" algo="Sum"/><pk mz="150.01515348" i="1784.07" sn="208.73" a="17.2431" fwhm="0.00892988" res="16799.2" algo="Sum"/><pk mz="150.02706817" i="1249.15" sn="146.138" a="10.8599" fwhm="0.0086276" res="17389.2" algo="Sum"/><pk mz="150.05993703" i="1360.39" sn="159.135" a="13.3309" fwhm="0.00867622" res="17295.6" algo="Sum"/><pk mz="150.97797235" i="27975.8" sn="3248.94" a="251.474" fwhm="0.00811276" res="18609.9" algo="Sum"/><pk mz="151.04908114" i="2545.9" sn="295.636" a="25.8073" fwhm="0.00871599" res="17330.1" algo="Sum"/><pk mz="151.98187887" i="1142.66" sn="131.964" a="10.7862" fwhm="0.00765283" res="19859.6" algo="Sum"/><pk mz="152.02367683" i="6452.8" sn="745.226" a="79.3879" fwhm="0.00952123" res="15966.8" algo="Sum"/><pk mz="152.97630684" i="2001.58" sn="229.748" a="21.6226" fwhm="0.00930511" res="16440" algo="Sum"/><pk mz="153.09012144" i="768.756" sn="88.2426" a="7.7564" fwhm="0.00837182" res="18286.4" algo="Sum"/><pk mz="154.08540511" i="1233.63" sn="140.879" a="13.3096" fwhm="0.00937044" res="16443.8" algo="Sum"/><pk mz="154.88166926" i="1021.81" sn="115.816" a="9.29987" fwhm="0.00833437" res="18583.5" algo="Sum"/><pk mz="154.97556237" i="1231.51" sn="139.517" a="13.1014" fwhm="0.00946461" res="16374.2" algo="Sum"/><pk mz="156.04330345" i="2876.08" sn="318.81" a="27.5658" fwhm="0.00855792" res="18233.8" algo="Sum"/><pk mz="156.07796933" i="4320.94" sn="478.55" a="42.8363" fwhm="0.00862599" res="18093.9" algo="Sum"/><pk mz="156.87895198" i="759.869" sn="82.6591" a="7.26193" fwhm="0.00886162" res="17703.2" algo="Sum"/><pk mz="157.08429062" i="4681.1" sn="507.074" a="53.0996" fwhm="0.00958003" res="16397.1" algo="Sum"/><pk mz="158.09330009" i="1089.5" sn="115.593" a="14.7781" fwhm="0.0113489" res="13930.3" algo="Sum"/><pk mz="158.96534069" i="23966.3" sn="2502.68" a="230.418" fwhm="0.00881578" res="18031.9" algo="Sum"/><pk mz="159.00976169" i="1453.8" sn="151.641" a="24.5895" fwhm="0.0146902" res="10824.2" algo="Sum"/><pk mz="159.04294691" i="13052.7" sn="1361.18" a="133.483" fwhm="0.00864632" res="18394.3" algo="Sum"/><pk mz="159.07765029" i="1504.11" sn="156.859" a="15.8932" fwhm="0.00910461" res="17472.2" algo="Sum"/><pk mz="159.09295980" i="1090.27" sn="113.701" a="12.1757" fwhm="0.0104152" res="15275" algo="Sum"/><pk mz="160.03659274" i="1749.09" sn="180.271" a="17.4164" fwhm="0.0123815" res="12925.5" algo="Sum"/><pk mz="160.06153155" i="1855.93" sn="191.282" a="19.6826" fwhm="0.00911049" res="17568.9" algo="Sum"/><pk mz="160.13462662" i="1273.2" sn="131.225" a="12.6981" fwhm="0.00896908" res="17854.1" algo="Sum"/><pk mz="161.02141742" i="1277.69" sn="129.811" a="17.6666" fwhm="0.0115307" res="13964.5" algo="Sum"/><pk mz="161.09711746" i="772.532" sn="78.4712" a="8.92133" fwhm="0.00999907" res="16111.2" algo="Sum"/><pk mz="161.13090284" i="2827.56" sn="287.214" a="31.0413" fwhm="0.00992459" res="16235.5" algo="Sum"/><pk mz="162.05148998" i="3680.87" sn="366.51" a="39.7866" fwhm="0.0093825" res="17271.7" algo="Sum"/><pk mz="162.11375284" i="65016.9" sn="6461.27" a="633.919" fwhm="0.00872987" res="18570" algo="Sum"/><pk mz="163.11765619" i="5477.06" sn="533.919" a="72.8618" fwhm="0.0117174" res="13921" algo="Sum"/><pk mz="164.03071378" i="2804.44" sn="270.624" a="28.9672" fwhm="0.00923857" res="17755" algo="Sum"/><pk mz="164.12877978" i="1466.86" sn="141.53" a="21.2286" fwhm="0.0107247" res="15303.8" algo="Sum"/><pk mz="164.93189780" i="1477.54" sn="141.935" a="19.0437" fwhm="0.0107637" res="15323" algo="Sum"/><pk mz="164.99417432" i="722.291" sn="69.3871" a="7.14146" fwhm="0.0110403" res="14944.7" algo="Sum"/><pk mz="165.01453394" i="10246.2" sn="984.294" a="101.85" fwhm="0.00896378" res="18409" algo="Sum"/><pk mz="165.05588989" i="4957.43" sn="476.211" a="49.8469" fwhm="0.0089389" res="18464.9" algo="Sum"/><pk mz="165.99052963" i="1234.02" sn="118.059" a="14.5832" fwhm="0.0106586" res="15573.4" algo="Sum"/><pk mz="166.02731449" i="2083.05" sn="199.286" a="23.8741" fwhm="0.00881631" res="18831.8" algo="Sum"/><pk mz="166.08737704" i="13217.5" sn="1264.52" a="139.218" fwhm="0.00942796" res="17616.5" algo="Sum"/><pk mz="166.95200107" i="5903.81" sn="561.322" a="60.1353" fwhm="0.00878596" res="19002.1" algo="Sum"/><pk mz="167.09046882" i="1378.86" sn="131.099" a="15.1841" fwhm="0.00990771" res="16864.7" algo="Sum"/><pk mz="168.95034934" i="827.991" sn="77.2632" a="9.01791" fwhm="0.00950626" res="17772.5" algo="Sum"/><pk mz="169.03710776" i="1198.01" sn="111.522" a="12.3533" fwhm="0.00887996" res="19035.8" algo="Sum"/><pk mz="169.05948058" i="3919.16" sn="364.611" a="42.1325" fwhm="0.0094733" res="17845.9" algo="Sum"/><pk mz="169.09587741" i="1716.64" sn="159.568" a="18.2723" fwhm="0.0101979" res="16581.5" algo="Sum"/><pk mz="169.98723818" i="1291.88" sn="117.751" a="13.6176" fwhm="0.00948807" res="17915.9" algo="Sum"/><pk mz="170.04236151" i="924.959" sn="84.1822" a="15.0796" fwhm="0.0174392" res="9750.56" algo="Sum"/><pk mz="170.06096064" i="787.738" sn="71.6915" a="9.54647" fwhm="0.0110605" res="15375.6" algo="Sum"/><pk mz="170.09474750" i="1549.79" sn="140.933" a="17.9436" fwhm="0.0105846" res="16070" algo="Sum"/><pk mz="170.85525967" i="755.709" sn="67.9461" a="7.57142" fwhm="0.00897841" res="19029.6" algo="Sum"/><pk mz="171.10043588" i="1686.82" sn="151.033" a="17.7619" fwhm="0.00866625" res="19743.3" algo="Sum"/><pk mz="172.98107271" i="2323.72" sn="203.424" a="24.4036" fwhm="0.00934578" res="18509" algo="Sum"/><pk mz="173.07974791" i="4438.35" sn="388.478" a="48.8087" fwhm="0.00970839" res="17827.9" algo="Sum"/><pk mz="174.93921318" i="5082.38" sn="436.929" a="54.0897" fwhm="0.00971438" res="18008.3" algo="Sum"/><pk mz="174.99968098" i="819.592" sn="70.4581" a="15.8866" fwhm="0.0219248" res="7981.8" algo="Sum"/><pk mz="175.03423732" i="9935.92" sn="854.164" a="117.41" fwhm="0.010056" res="17405.9" algo="Sum"/><pk mz="175.12002090" i="13707.9" sn="1176.08" a="150.116" fwhm="0.00969627" res="18060.6" algo="Sum"/><pk mz="175.14747878" i="819.376" sn="70.2152" a="10.5279" fwhm="0.0124541" res="14063.5" algo="Sum"/><pk mz="176.03696431" i="725.358" sn="60.6078" a="11.6579" fwhm="0.0155811" res="11298.1" algo="Sum"/><pk mz="176.06693990" i="6281.66" sn="524.321" a="66.022" fwhm="0.00934327" res="18844.3" algo="Sum"/><pk mz="176.12361217" i="1127.97" sn="93.9583" a="15.2773" fwhm="0.0125441" res="14040.4" algo="Sum"/><pk mz="177.02560098" i="1928.71" sn="156.711" a="23.7885" fwhm="0.0107179" res="16516.9" algo="Sum"/><pk mz="177.06206302" i="1255.81" sn="101.96" a="23.3252" fwhm="0.0173319" res="10216" algo="Sum"/><pk mz="178.02547165" i="1283.98" sn="102.566" a="14.2343" fwhm="0.0093723" res="18994.9" algo="Sum"/><pk mz="178.05993611" i="1261.28" sn="100.753" a="15.4419" fwhm="0.00982524" res="18122.7" algo="Sum"/><pk mz="180.00455673" i="1413.04" sn="109.977" a="15.2356" fwhm="0.00938248" res="19185.2" algo="Sum"/><pk mz="180.98861531" i="1661.14" sn="126.809" a="17.7113" fwhm="0.00981715" res="18436" algo="Sum"/><pk mz="181.08596296" i="1489.39" sn="113.693" a="18.6011" fwhm="0.0108615" res="16672.3" algo="Sum"/><pk mz="182.08248156" i="2461.63" sn="184.566" a="29.9096" fwhm="0.0108013" res="16857.4" algo="Sum"/><pk mz="184.07422446" i="1909.44" sn="134.915" a="19.9453" fwhm="0.00923764" res="19926.5" algo="Sum"/><pk mz="184.09539744" i="3989.03" sn="281.817" a="43.8982" fwhm="0.00943725" res="19507.3" algo="Sum"/><pk mz="185.03413077" i="966.686" sn="67.0588" a="15.2796" fwhm="0.01397" res="13245.1" algo="Sum"/><pk mz="185.11581716" i="36500.1" sn="2531.54" a="391.055" fwhm="0.00963334" res="19216.2" algo="Sum"/><pk mz="186.11921977" i="3463.65" sn="237.424" a="40.5896" fwhm="0.010352" res="17979" algo="Sum"/><pk mz="187.05871149" i="7011.13" sn="472.901" a="78.5562" fwhm="0.00960937" res="19466.3" algo="Sum"/><pk mz="188.07150552" i="24678.2" sn="1643.28" a="270.177" fwhm="0.00989985" res="18997.4" algo="Sum"/><pk mz="189.02196432" i="1666.47" sn="109.063" a="26.9633" fwhm="0.0143116" res="13207.6" algo="Sum"/><pk mz="189.07473165" i="4983.86" sn="326.039" a="72.0522" fwhm="0.0107537" res="17582.3" algo="Sum"/><pk mz="189.13462005" i="892.079" sn="58.1945" a="14.0087" fwhm="0.0147509" res="12821.9" algo="Sum"/><pk mz="190.91305299" i="1203.52" sn="74.4736" a="13.2035" fwhm="0.00960112" res="19884.5" algo="Sum"/><pk mz="191.01035228" i="1930.2" sn="118.924" a="29.8458" fwhm="0.0170188" res="11223.5" algo="Sum"/><pk mz="191.04112844" i="20219" sn="1244.51" a="225.675" fwhm="0.0101284" res="18861.8" algo="Sum"/><pk mz="191.07670058" i="5600.52" sn="344.239" a="81.7768" fwhm="0.0128755" res="14840.4" algo="Sum"/><pk mz="192.02573056" i="1937.02" sn="116.766" a="21.3629" fwhm="0.0126155" res="15221.4" algo="Sum"/><pk mz="192.04175335" i="2770.49" sn="167.009" a="35.6055" fwhm="0.0121649" res="15786.6" algo="Sum"/><pk mz="192.96242764" i="2948.53" sn="174.889" a="32.3933" fwhm="0.0100319" res="19234.9" algo="Sum"/><pk mz="193.00191648" i="1100.75" sn="65.29" a="14.333" fwhm="0.0114028" res="16925.9" algo="Sum"/><pk mz="194.96019762" i="993.567" sn="57.4614" a="12.5358" fwhm="0.0104663" res="18627.5" algo="Sum"/><pk mz="196.86583961" i="3783.93" sn="211.556" a="44.4559" fwhm="0.0105198" res="18713.8" algo="Sum"/><pk mz="197.07945734" i="1103.42" sn="61.1714" a="12.8548" fwhm="0.0108322" res="18193.9" algo="Sum"/><pk mz="197.10210719" i="1668.32" sn="92.4189" a="20.5046" fwhm="0.0118227" res="16671.6" algo="Sum"/><pk mz="198.86287081" i="3711.96" sn="198.265" a="42.2369" fwhm="0.0104412" res="19046" algo="Sum"/><pk mz="200.04165005" i="2303.52" sn="120.502" a="26.491" fwhm="0.0103086" res="19405.3" algo="Sum"/><pk mz="200.06955687" i="1217.82" sn="63.7067" a="15.7568" fwhm="0.0114069" res="17539.3" algo="Sum"/><pk mz="200.86002984" i="1253.87" sn="64.6475" a="13.874" fwhm="0.0099474" res="20192.2" algo="Sum"/><pk mz="201.08941373" i="1282.89" sn="66.0167" a="17.4681" fwhm="0.011768" res="17087.9" algo="Sum"/><pk mz="201.18580616" i="3173.21" sn="163.279" a="36.7606" fwhm="0.010741" res="18730.7" algo="Sum"/><pk mz="202.99095664" i="3048.66" sn="153.224" a="37.796" fwhm="0.0105702" res="19204.1" algo="Sum"/><pk mz="203.03316803" i="4466.66" sn="224.492" a="36.2344" fwhm="0.00782706" res="25939.9" algo="Sum"/><pk mz="203.05363707" i="370514" sn="18621.8" a="3515.04" fwhm="0.0083896" res="24203" algo="Sum"/><pk mz="203.15026063" i="803.141" sn="40.3152" a="14.1893" fwhm="0.0141404" res="14366.6" algo="Sum"/><pk mz="204.05695782" i="23803.4" sn="1176.28" a="287.13" fwhm="0.0108548" res="18798.7" algo="Sum"/><pk mz="204.12373333" i="10637.6" sn="525.59" a="131.013" fwhm="0.0105215" res="19400.7" algo="Sum"/><pk mz="205.05797071" i="5028.68" sn="244.618" a="73.7582" fwhm="0.0119831" res="17112.2" algo="Sum"/><pk mz="205.09673506" i="5175.4" sn="251.586" a="67.2019" fwhm="0.0152065" res="13487.5" algo="Sum"/><pk mz="205.12497938" i="1326.41" sn="64.4307" a="23.9258" fwhm="0.0173461" res="11825.4" algo="Sum"/><pk mz="206.09990554" i="717.231" sn="34.2921" a="9.49455" fwhm="0.0136018" res="15152.4" algo="Sum"/><pk mz="206.89448155" i="10529.4" sn="495.189" a="123.37" fwhm="0.0106378" res="19448.9" algo="Sum"/><pk mz="207.01498910" i="6672.76" sn="313.417" a="89.7183" fwhm="0.0115631" res="17903" algo="Sum"/><pk mz="207.05173837" i="1240.16" sn="58.2496" a="22.0584" fwhm="0.014499" res="14280.5" algo="Sum"/><pk mz="207.11049467" i="1449.34" sn="68.0732" a="21.2512" fwhm="0.0116294" res="17809.2" algo="Sum"/><pk mz="208.89156770" i="6869.93" sn="315.336" a="81.1535" fwhm="0.0107733" res="19389.8" algo="Sum"/><pk mz="208.93619091" i="1339.7" sn="61.4918" a="18.0599" fwhm="0.0117676" res="17755.3" algo="Sum"/><pk mz="209.11539830" i="734.602" sn="33.7141" a="11.5854" fwhm="0.0124094" res="16851.3" algo="Sum"/><pk mz="210.05098535" i="2409.93" sn="109.445" a="31.0221" fwhm="0.0117429" res="17887.5" algo="Sum"/><pk mz="210.88872770" i="1067.37" sn="47.956" a="14.0852" fwhm="0.0114239" res="18460.3" algo="Sum"/><pk mz="212.83949363" i="1848.3" sn="80.0174" a="22.906" fwhm="0.0109706" res="19400.8" algo="Sum"/><pk mz="212.99984603" i="4597.44" sn="197.884" a="60.6379" fwhm="0.0115231" res="18484.6" algo="Sum"/><pk mz="213.11040397" i="1075.21" sn="46.1659" a="15.8083" fwhm="0.0114569" res="18601.1" algo="Sum"/><pk mz="213.14687946" i="1621.56" sn="69.5528" a="20.5736" fwhm="0.0104653" res="20366.9" algo="Sum"/><pk mz="214.00691397" i="2007.25" sn="84.6255" a="28.3716" fwhm="0.0126589" res="16905.7" algo="Sum"/><pk mz="214.83684392" i="2009.28" sn="83.449" a="24.7491" fwhm="0.0110449" res="19451.3" algo="Sum"/><pk mz="215.01633504" i="1869.46" sn="77.5205" a="26.2532" fwhm="0.0118905" res="18083" algo="Sum"/><pk mz="216.01553676" i="885.983" sn="36.4244" a="12.0204" fwhm="0.0118953" res="18159.7" algo="Sum"/><pk mz="216.83342918" i="781.992" sn="31.7594" a="9.51811" fwhm="0.010534" res="20584.2" algo="Sum"/><pk mz="216.92309041" i="38775.5" sn="1574.02" a="471.965" fwhm="0.0109719" res="19770.8" algo="Sum"/><pk mz="217.08145795" i="982.084" sn="39.8624" a="14.919" fwhm="0.0160694" res="13509" algo="Sum"/><pk mz="217.10573955" i="2779.96" sn="112.835" a="42.0877" fwhm="0.0115801" res="18748.2" algo="Sum"/><pk mz="217.92673642" i="986.936" sn="39.6255" a="12.1698" fwhm="0.0111386" res="19565" algo="Sum"/><pk mz="218.13929472" i="885.535" sn="35.5306" a="13.5175" fwhm="0.0127732" res="17077.9" algo="Sum"/><pk mz="218.92020522" i="12480.5" sn="494.069" a="159.414" fwhm="0.011444" res="19129.8" algo="Sum"/><pk mz="218.96479769" i="993.112" sn="39.2773" a="15.9123" fwhm="0.0132725" res="16497.7" algo="Sum"/><pk mz="219.02732468" i="291872" sn="11510.7" a="3195.35" fwhm="0.00947527" res="23115.7" algo="Sum"/><pk mz="219.08333716" i="3322.54" sn="130.749" a="56.4027" fwhm="0.012718" res="17226.2" algo="Sum"/><pk mz="219.19615251" i="722.075" sn="28.2913" a="8.46362" fwhm="0.0139199" res="15747" algo="Sum"/><pk mz="220.03039468" i="20130.9" sn="775.962" a="249.218" fwhm="0.0112932" res="19483.4" algo="Sum"/><pk mz="220.06704594" i="996.322" sn="38.3536" a="14.8579" fwhm="0.0130953" res="16805.1" algo="Sum"/><pk mz="220.93480669" i="867.117" sn="32.8684" a="11.9958" fwhm="0.0120549" res="18327.3" algo="Sum"/><pk mz="221.02577682" i="21801.5" sn="824.871" a="314.492" fwhm="0.012909" res="17121.9" algo="Sum"/><pk mz="221.06355560" i="4229.73" sn="159.903" a="64.0405" fwhm="0.0127461" res="17343.6" algo="Sum"/><pk mz="221.11727826" i="867.094" sn="32.7413" a="13.5895" fwhm="0.0128552" res="17200.6" algo="Sum"/><pk mz="222.02960689" i="1641.1" sn="61.3129" a="23.9575" fwhm="0.0130292" res="17041" algo="Sum"/><pk mz="222.86812139" i="7905.81" sn="292.156" a="104.247" fwhm="0.0115855" res="19236.8" algo="Sum"/><pk mz="222.97264678" i="935.334" sn="34.5506" a="12.4321" fwhm="0.0127341" res="17509.9" algo="Sum"/><pk mz="223.09570121" i="1014.08" sn="37.4593" a="18.374" fwhm="0.0138935" res="16057.6" algo="Sum"/><pk mz="223.16710454" i="1198.44" sn="44.2686" a="14.9485" fwhm="0.0111285" res="20053.7" algo="Sum"/><pk mz="224.86532344" i="5668.85" sn="204.992" a="74.413" fwhm="0.011879" res="18929.6" algo="Sum"/><pk mz="225.03490502" i="19653.8" sn="710.471" a="250.019" fwhm="0.0114021" res="19736.3" algo="Sum"/><pk mz="225.11023901" i="880.369" sn="31.8137" a="13.0017" fwhm="0.0130385" res="17265" algo="Sum"/><pk mz="226.04355929" i="3124.75" sn="111.285" a="50.324" fwhm="0.0147571" res="15317.6" algo="Sum"/><pk mz="226.86273237" i="1153.21" sn="40.4287" a="15.8587" fwhm="0.0123363" res="18389.9" algo="Sum"/><pk mz="226.95179242" i="41506.1" sn="1451.05" a="524.112" fwhm="0.0115864" res="19587.7" algo="Sum"/><pk mz="226.98117744" i="748.595" sn="26.1481" a="14.5281" fwhm="0.0194061" res="11696.4" algo="Sum"/><pk mz="227.07968974" i="2860.35" sn="99.5338" a="43.9629" fwhm="0.0127641" res="17790.5" algo="Sum"/><pk mz="227.12575179" i="2774.32" sn="96.3794" a="40.9941" fwhm="0.0119728" res="18970.2" algo="Sum"/><pk mz="227.95518936" i="1655.42" sn="56.46" a="21.5632" fwhm="0.0110822" res="20569.6" algo="Sum"/><pk mz="228.97343071" i="895.454" sn="30.0502" a="13.2705" fwhm="0.0129276" res="17712" algo="Sum"/><pk mz="229.15494885" i="1717.49" sn="57.4376" a="31.7448" fwhm="0.0131468" res="17430.5" algo="Sum"/><pk mz="229.21671778" i="1926.73" sn="64.4352" a="27.0673" fwhm="0.0124759" res="18372.7" algo="Sum"/><pk mz="232.89672716" i="31746.2" sn="1016.21" a="402.649" fwhm="0.0116195" res="20043.6" algo="Sum"/><pk mz="233.00097970" i="3889.8" sn="124.514" a="57.9167" fwhm="0.0127437" res="18283.7" algo="Sum"/><pk mz="233.07819256" i="1001.18" sn="32.048" a="18.0279" fwhm="0.0129799" res="17956.9" algo="Sum"/><pk mz="233.15109728" i="1452.99" sn="46.5081" a="21.3478" fwhm="0.0132233" res="17631.9" algo="Sum"/><pk mz="233.90046227" i="747.816" sn="23.677" a="11.6354" fwhm="0.0129522" res="18058.8" algo="Sum"/><pk mz="234.89414252" i="12448.8" sn="388.057" a="166.128" fwhm="0.0119988" res="19576.5" algo="Sum"/><pk mz="234.98161406" i="3038.15" sn="94.632" a="39.8833" fwhm="0.0118113" res="19894.6" algo="Sum"/><pk mz="235.09198396" i="1117.75" sn="34.7364" a="17.113" fwhm="0.0143502" res="16382.5" algo="Sum"/><pk mz="235.17900944" i="1225.53" sn="38.0395" a="25.5616" fwhm="0.0212495" res="11067.5" algo="Sum"/><pk mz="235.20370742" i="1108.65" sn="34.3975" a="15.1362" fwhm="0.0127765" res="18409.1" algo="Sum"/><pk mz="236.89227331" i="767.366" sn="23.3095" a="13.8554" fwhm="0.0153176" res="15465.3" algo="Sum"/><pk mz="236.99839732" i="930.397" sn="28.2342" a="14.7975" fwhm="0.0128405" res="18457.2" algo="Sum"/><pk mz="237.14756903" i="1111.74" sn="33.7255" a="17.9994" fwhm="0.0138393" res="17135.9" algo="Sum"/><pk mz="238.84183152" i="3337.8" sn="100.411" a="46.7734" fwhm="0.0123443" res="19348.3" algo="Sum"/><pk mz="239.06415218" i="1749.79" sn="52.5984" a="23.3334" fwhm="0.0126691" res="18869.9" algo="Sum"/><pk mz="239.08927026" i="4321.37" sn="129.899" a="62.4247" fwhm="0.0130445" res="18328.7" algo="Sum"/><pk mz="239.14090127" i="1615.37" sn="48.5577" a="20.915" fwhm="0.014138" res="16914.8" algo="Sum"/><pk mz="239.16162433" i="1944.7" sn="58.4574" a="27.6065" fwhm="0.0128375" res="18629.9" algo="Sum"/><pk mz="240.83918002" i="2596.92" sn="77.3324" a="36.8543" fwhm="0.0127831" res="18840.4" algo="Sum"/><pk mz="240.96731301" i="4036.46" sn="120.117" a="56.6193" fwhm="0.0126386" res="19066" algo="Sum"/><pk mz="241.00853889" i="3325.65" sn="98.9651" a="46.0194" fwhm="0.0121216" res="19882.6" algo="Sum"/><pk mz="241.02941519" i="916.813" sn="27.2826" a="13.2073" fwhm="0.0131109" res="18383.8" algo="Sum"/><pk mz="241.15573921" i="1888.03" sn="56.1842" a="27.0507" fwhm="0.0142061" res="16975.6" algo="Sum"/><pk mz="242.01837579" i="803.145" sn="23.6654" a="15.3445" fwhm="0.0154762" res="15638.1" algo="Sum"/><pk mz="242.83689403" i="724.088" sn="21.0533" a="9.37923" fwhm="0.0115016" res="21113.2" algo="Sum"/><pk mz="242.92548988" i="18997.4" sn="551.661" a="255.37" fwhm="0.0121397" res="20010.8" algo="Sum"/><pk mz="243.00990551" i="1193.6" sn="34.5798" a="22.2289" fwhm="0.0153393" res="15842.3" algo="Sum"/><pk mz="243.09947624" i="4023.03" sn="116.229" a="67.6126" fwhm="0.0129425" res="18783.1" algo="Sum"/><pk mz="244.92424946" i="1519.9" sn="42.6874" a="22.8408" fwhm="0.0137081" res="17867.1" algo="Sum"/><pk mz="245.04580641" i="1218.87" sn="34.1326" a="18.6583" fwhm="0.0143465" res="17080.5" algo="Sum"/><pk mz="245.07860302" i="2866.63" sn="80.2227" a="42.5687" fwhm="0.0133471" res="18362" algo="Sum"/><pk mz="247.01684808" i="910.056" sn="24.9427" a="14.1423" fwhm="0.0134911" res="18309.7" algo="Sum"/><pk mz="247.13029018" i="1015.48" sn="27.8194" a="17.9656" fwhm="0.0146202" res="16903.3" algo="Sum"/><pk mz="248.87048907" i="10916.3" sn="293.587" a="157.288" fwhm="0.0131024" res="18994.3" algo="Sum"/><pk mz="248.99906076" i="722.614" sn="19.4278" a="11.118" fwhm="0.0134322" res="18537.5" algo="Sum"/><pk mz="249.06076642" i="3322.67" sn="89.3201" a="52.3322" fwhm="0.0145123" res="17162" algo="Sum"/><pk mz="249.10691195" i="1298.41" sn="34.9038" a="21.0892" fwhm="0.0186053" res="13389" algo="Sum"/><pk mz="249.15632387" i="4098.48" sn="110.175" a="75.0279" fwhm="0.0158521" res="15717.5" algo="Sum"/><pk mz="249.18391659" i="1633.67" sn="43.9159" a="23.4154" fwhm="0.0137191" res="18163.3" algo="Sum"/><pk mz="249.21920259" i="1144.97" sn="30.7417" a="16.6254" fwhm="0.0127058" res="19614.6" algo="Sum"/><pk mz="250.17898414" i="797.683" sn="21.1498" a="15.1778" fwhm="0.0204923" res="12208.4" algo="Sum"/><pk mz="250.86794856" i="5423.81" sn="142.796" a="76.0951" fwhm="0.012593" res="19921.3" algo="Sum"/><pk mz="250.92004186" i="3119.57" sn="82.0599" a="47.3025" fwhm="0.013131" res="19109" algo="Sum"/><pk mz="250.95588770" i="867.104" sn="22.7828" a="15.3308" fwhm="0.0146794" res="17095.7" algo="Sum"/><pk mz="251.19802651" i="7966.84" sn="207.971" a="112.78" fwhm="0.0127491" res="19703.2" algo="Sum"/><pk mz="252.20150609" i="1236.31" sn="31.8933" a="18.0571" fwhm="0.0133943" res="18829" algo="Sum"/><pk mz="252.91705065" i="1915.52" sn="48.9732" a="29.4969" fwhm="0.0135211" res="18705.4" algo="Sum"/><pk mz="253.14191488" i="1525.49" sn="38.9576" a="23.706" fwhm="0.0146857" res="17237.3" algo="Sum"/><pk mz="254.82204452" i="3146.74" sn="78.7804" a="52.1352" fwhm="0.0153631" res="16586.7" algo="Sum"/><pk mz="255.12185349" i="745.672" sn="18.653" a="16.8717" fwhm="0.0266859" res="9560.18" algo="Sum"/><pk mz="255.15654224" i="2760.16" sn="69.0456" a="52.5004" fwhm="0.0144486" res="17659.6" algo="Sum"/><pk mz="256.15589292" i="943.007" sn="23.3197" a="19.9343" fwhm="0.0158789" res="16131.9" algo="Sum"/><pk mz="256.29972625" i="4716.72" sn="116.293" a="69.7114" fwhm="0.0136316" res="18801.9" algo="Sum"/><pk mz="256.81973644" i="3664.71" sn="89.5956" a="62.2026" fwhm="0.015083" res="17027.2" algo="Sum"/><pk mz="256.94080230" i="1195.34" sn="29.2078" a="20.5445" fwhm="0.0133287" res="19277.2" algo="Sum"/><pk mz="257.15185344" i="1697.94" sn="41.4769" a="33.3785" fwhm="0.0147318" res="17455.6" algo="Sum"/><pk mz="257.24760071" i="1058.07" sn="25.8444" a="18.0339" fwhm="0.0133855" res="19218.4" algo="Sum"/><pk mz="257.30321727" i="913.283" sn="22.2583" a="13.9905" fwhm="0.0138624" res="18561.3" algo="Sum"/><pk mz="258.81715397" i="1744.76" sn="41.457" a="28.676" fwhm="0.0141628" res="18274.4" algo="Sum"/><pk mz="258.89938598" i="3761.42" sn="89.3718" a="55.3619" fwhm="0.0132507" res="19538.5" algo="Sum"/><pk mz="258.98166818" i="742.07" sn="17.6058" a="12.5726" fwhm="0.0140547" res="18426.7" algo="Sum"/><pk mz="259.13022934" i="3272.55" sn="77.2295" a="50.7841" fwhm="0.0135931" res="19063.3" algo="Sum"/><pk mz="259.16655123" i="949.473" sn="22.3848" a="17.9932" fwhm="0.0157718" res="16432.3" algo="Sum"/><pk mz="260.94858327" i="8889.94" sn="204.758" a="131.809" fwhm="0.0131398" res="19859.5" algo="Sum"/><pk mz="261.01188382" i="2153.96" sn="49.561" a="39.8964" fwhm="0.0162199" res="16092" algo="Sum"/><pk mz="261.04326542" i="1615.8" sn="37.1561" a="31.6128" fwhm="0.0179527" res="14540.6" algo="Sum"/><pk mz="261.10963852" i="19282.2" sn="443.005" a="299.76" fwhm="0.0134388" res="19429.6" algo="Sum"/><pk mz="262.11299083" i="2970.84" sn="67.6456" a="49.9506" fwhm="0.0131611" res="19915.8" algo="Sum"/><pk mz="262.94617192" i="2791.56" sn="62.9269" a="42.9289" fwhm="0.0137173" res="19169" algo="Sum"/><pk mz="263.00960626" i="811.745" sn="18.2989" a="14.9869" fwhm="0.0165028" res="15937.3" algo="Sum"/><pk mz="263.08659327" i="3839.92" sn="86.5562" a="66.3546" fwhm="0.0150561" res="17473.7" algo="Sum"/><pk mz="263.12158503" i="837.342" sn="18.8746" a="21.0703" fwhm="0.0292849" res="8984.88" algo="Sum"/><pk mz="263.19804315" i="40509.8" sn="913.015" a="590.974" fwhm="0.013374" res="19679.9" algo="Sum"/><pk mz="263.23448708" i="3966.13" sn="89.3893" a="68.0002" fwhm="0.0155129" res="16968.8" algo="Sum"/><pk mz="264.20127967" i="6839.84" sn="153.254" a="101.341" fwhm="0.0136572" res="19345.2" algo="Sum"/><pk mz="264.23828799" i="754.796" sn="16.912" a="12.8314" fwhm="0.0159183" res="16599.7" algo="Sum"/><pk mz="264.84986922" i="4199.42" sn="93.4738" a="78.8257" fwhm="0.0171817" res="15414.7" algo="Sum"/><pk mz="265.03169956" i="1322.89" sn="29.4452" a="35.7049" fwhm="0.0251138" res="10553.2" algo="Sum"/><pk mz="265.13516752" i="993.563" sn="22.1149" a="23.3806" fwhm="0.0202939" res="13064.8" algo="Sum"/><pk mz="265.17759395" i="710.336" sn="15.8082" a="11.6488" fwhm="0.0158099" res="16772.8" algo="Sum"/><pk mz="265.21279605" i="2620.8" sn="58.3246" a="49.7295" fwhm="0.0168505" res="15739.1" algo="Sum"/><pk mz="265.25226753" i="810.651" sn="18.0406" a="13.8642" fwhm="0.0147696" res="17959.3" algo="Sum"/><pk mz="266.17293811" i="1729.48" sn="38.2468" a="29.2672" fwhm="0.0151509" res="17568.1" algo="Sum"/><pk mz="266.84819958" i="3560.39" sn="77.7269" a="61.8967" fwhm="0.0155194" res="17194.5" algo="Sum"/><pk mz="266.89392975" i="2203.59" sn="48.1066" a="35.458" fwhm="0.0137545" res="19404.2" algo="Sum"/><pk mz="267.05833719" i="740.261" sn="16.1371" a="13.9955" fwhm="0.0146144" res="18273.6" algo="Sum"/><pk mz="267.15725412" i="1164.55" sn="25.3403" a="18.9573" fwhm="0.01619" res="16501.4" algo="Sum"/><pk mz="267.17075365" i="734.919" sn="15.9871" a="8.73213" fwhm="0.0122469" res="21815.4" algo="Sum"/><pk mz="268.84630401" i="1086.72" sn="23.0903" a="21.6062" fwhm="0.0161483" res="16648.6" algo="Sum"/><pk mz="268.89102254" i="1472.59" sn="31.2574" a="24.0748" fwhm="0.0143906" res="18685.2" algo="Sum"/><pk mz="270.79716489" i="1982.22" sn="41.0341" a="30.9053" fwhm="0.0139293" res="19440.8" algo="Sum"/><pk mz="270.97741153" i="23630.5" sn="488.425" a="360.287" fwhm="0.0132616" res="20433.2" algo="Sum"/><pk mz="271.03948380" i="1507.34" sn="31.1557" a="30.5697" fwhm="0.0151836" res="17850.8" algo="Sum"/><pk mz="271.14459461" i="756.813" sn="15.6427" a="15.3006" fwhm="0.0216095" res="12547.5" algo="Sum"/><pk mz="271.16637648" i="1961.61" sn="40.5451" a="31.6002" fwhm="0.0152115" res="17826.4" algo="Sum"/><pk mz="271.18805924" i="1204.68" sn="24.8997" a="23.64" fwhm="0.018712" res="14492.8" algo="Sum"/><pk mz="271.96484157" i="1330.14" sn="27.2822" a="20.1056" fwhm="0.0163245" res="16659.9" algo="Sum"/><pk mz="271.98009087" i="1475.4" sn="30.2635" a="25.3706" fwhm="0.0187791" res="14483.1" algo="Sum"/><pk mz="272.79446666" i="2724.54" sn="55.4119" a="39.8432" fwhm="0.013132" res="20773.2" algo="Sum"/><pk mz="272.94624308" i="794.384" sn="16.139" a="17.2398" fwhm="0.0203529" res="13410.7" algo="Sum"/><pk mz="273.14569418" i="875.485" sn="17.7825" a="18.32" fwhm="0.0173416" res="15750.9" algo="Sum"/><pk mz="273.18142747" i="1247.09" sn="25.3295" a="26.8647" fwhm="0.0184713" res="14789.5" algo="Sum"/><pk mz="274.14161421" i="1037.68" sn="20.9065" a="19.0261" fwhm="0.014974" res="18307.8" algo="Sum"/><pk mz="274.79161195" i="1405.98" sn="27.9992" a="22.0843" fwhm="0.013816" res="19889.3" algo="Sum"/><pk mz="274.88069644" i="2800.17" sn="55.7639" a="46.4112" fwhm="0.0150181" res="18303.3" algo="Sum"/><pk mz="275.16041418" i="769.61" sn="15.3011" a="13.0083" fwhm="0.0188698" res="14582.1" algo="Sum"/><pk mz="276.87792322" i="1772.72" sn="34.5184" a="27.7841" fwhm="0.0142024" res="19495.2" algo="Sum"/><pk mz="276.92255346" i="7128.04" sn="138.605" a="116.892" fwhm="0.0144362" res="19182.4" algo="Sum"/><pk mz="276.98452096" i="847.27" sn="16.4435" a="15.2407" fwhm="0.0160717" res="17234.3" algo="Sum"/><pk mz="277.08333813" i="1222.21" sn="23.6756" a="21.701" fwhm="0.0158913" res="17436.2" algo="Sum"/><pk mz="277.10371970" i="850.703" sn="16.4693" a="16.1736" fwhm="0.0202683" res="13671.8" algo="Sum"/><pk mz="277.17778490" i="788.26" sn="15.2336" a="14.4346" fwhm="0.0172779" res="16042.3" algo="Sum"/><pk mz="277.21410297" i="2049.05" sn="39.5862" a="32.3421" fwhm="0.0145214" res="19090.1" algo="Sum"/><pk mz="277.25016960" i="2519.16" sn="48.6672" a="42.0623" fwhm="0.0149748" res="18514.4" algo="Sum"/><pk mz="278.24785358" i="1141.94" sn="21.88" a="22.4286" fwhm="0.0183505" res="15162.9" algo="Sum"/><pk mz="278.89191722" i="967.255" sn="18.3255" a="15.5189" fwhm="0.0161587" res="17259.6" algo="Sum"/><pk mz="278.91999519" i="2861.73" sn="54.1779" a="47.7909" fwhm="0.0144685" res="19277.7" algo="Sum"/><pk mz="279.08506970" i="751.951" sn="14.2052" a="12.0855" fwhm="0.0167658" res="16646.1" algo="Sum"/><pk mz="279.15779216" i="3291.8" sn="62.1798" a="59.0411" fwhm="0.0156037" res="17890.5" algo="Sum"/><pk mz="279.22934417" i="3035.82" sn="57.347" a="54.5245" fwhm="0.0155475" res="17959.7" algo="Sum"/><pk mz="280.82610626" i="2171.11" sn="40.1785" a="34.7779" fwhm="0.0138845" res="20225.9" algo="Sum"/><pk mz="280.98697050" i="798.038" sn="14.7687" a="14.3283" fwhm="0.0149605" res="18781.9" algo="Sum"/><pk mz="281.14964021" i="720.699" sn="13.3363" a="11.7193" fwhm="0.0241084" res="11661.9" algo="Sum"/><pk mz="281.17147362" i="713.935" sn="13.2112" a="13.2233" fwhm="0.0276163" res="10181.4" algo="Sum"/><pk mz="281.20833054" i="2675.63" sn="49.5118" a="46.1965" fwhm="0.0149689" res="18786.2" algo="Sum"/><pk mz="281.24474576" i="1197.21" sn="22.1535" a="21.3514" fwhm="0.0147144" res="19113.6" algo="Sum"/><pk mz="282.20503791" i="2141.91" sn="39.3333" a="49.0259" fwhm="0.019181" res="14712.8" algo="Sum"/><pk mz="282.27894025" i="1688.37" sn="30.9853" a="28.6375" fwhm="0.0154432" res="18278.5" algo="Sum"/><pk mz="282.82336250" i="2268.96" sn="41.3063" a="34.6866" fwhm="0.0137895" res="20510" algo="Sum"/><pk mz="283.03115809" i="832.216" sn="15.1469" a="16.3918" fwhm="0.0181452" res="15598.1" algo="Sum"/><pk mz="283.15305065" i="850.332" sn="15.4685" a="16.5443" fwhm="0.0240302" res="11783.2" algo="Sum"/><pk mz="283.20589128" i="777.834" sn="14.1408" a="14.3737" fwhm="0.0197283" res="14355.3" algo="Sum"/><pk mz="283.26316395" i="1082.42" sn="19.6382" a="22.063" fwhm="0.0163697" res="17304.1" algo="Sum"/><pk mz="284.29488333" i="856.474" sn="15.3157" a="13.9297" fwhm="0.014937" res="19032.9" algo="Sum"/><pk mz="284.33106902" i="1094.07" sn="19.5544" a="18.0666" fwhm="0.0150768" res="18858.8" algo="Sum"/><pk mz="284.82037948" i="802.975" sn="14.2974" a="15.3316" fwhm="0.0150347" res="18944.2" algo="Sum"/><pk mz="284.90970943" i="2685.27" sn="47.7773" a="42.1596" fwhm="0.0141116" res="20189.7" algo="Sum"/><pk mz="284.99319707" i="974.546" sn="17.2877" a="17.8563" fwhm="0.0153298" res="18590.8" algo="Sum"/><pk mz="285.07448677" i="868.316" sn="15.3572" a="18.46" fwhm="0.0196932" res="14475.8" algo="Sum"/><pk mz="285.13113458" i="1121.94" sn="19.8062" a="22.1735" fwhm="0.0178202" res="16000.4" algo="Sum"/><pk mz="285.16365798" i="2090.02" sn="36.8675" a="44.0147" fwhm="0.0217023" res="13139.8" algo="Sum"/><pk mz="285.21995003" i="717.251" sn="12.6481" a="13.3703" fwhm="0.0154933" res="18409.2" algo="Sum"/><pk mz="285.27872918" i="776.731" sn="13.6952" a="15.3565" fwhm="0.017347" res="16445.4" algo="Sum"/><pk mz="286.77115983" i="849.494" sn="14.6799" a="14.5002" fwhm="0.0156132" res="18367.3" algo="Sum"/><pk mz="286.90707432" i="888.369" sn="15.2777" a="14.8144" fwhm="0.0168582" res="17018.8" algo="Sum"/><pk mz="286.95118592" i="10507.3" sn="180.512" a="181.777" fwhm="0.0141956" res="20214" algo="Sum"/><pk mz="287.01148713" i="729.91" sn="12.5314" a="17.466" fwhm="0.0202816" res="14151.3" algo="Sum"/><pk mz="287.19783239" i="863.06" sn="14.8158" a="16.1178" fwhm="0.0170036" res="16890.4" algo="Sum"/><pk mz="287.23626808" i="876.416" sn="15.045" a="16.0162" fwhm="0.0162384" res="17688.7" algo="Sum"/><pk mz="288.21650691" i="760.184" sn="12.9243" a="17.3886" fwhm="0.0171665" res="16789.5" algo="Sum"/><pk mz="288.76820370" i="1345.34" sn="22.6397" a="20.2108" fwhm="0.0136955" res="21084.9" algo="Sum"/><pk mz="288.92170194" i="1960.51" sn="32.9611" a="34.7473" fwhm="0.0162454" res="17784.9" algo="Sum"/><pk mz="288.94996718" i="905.811" sn="15.229" a="17.3548" fwhm="0.0193535" res="14930.1" algo="Sum"/><pk mz="289.17801406" i="919.388" sn="15.452" a="17.662" fwhm="0.0173162" res="16699.8" algo="Sum"/><pk mz="289.25007361" i="985.6" sn="16.564" a="15.9823" fwhm="0.0144256" res="20051.2" algo="Sum"/><pk mz="290.85496531" i="1942.61" sn="32.2059" a="31.851" fwhm="0.0135965" res="21391.9" algo="Sum"/><pk mz="290.95508299" i="828.862" sn="13.7415" a="22.886" fwhm="0.0251469" res="11570.2" algo="Sum"/><pk mz="291.19476850" i="2441.44" sn="40.4512" a="40.7474" fwhm="0.0155492" res="18727.4" algo="Sum"/><pk mz="291.22917444" i="3149.77" sn="52.1873" a="51.5718" fwhm="0.0150828" res="19308.8" algo="Sum"/><pk mz="291.26568316" i="5449.88" sn="90.2969" a="92.6472" fwhm="0.015358" res="18965.1" algo="Sum"/><pk mz="292.26927237" i="1085.84" sn="17.7688" a="19.8353" fwhm="0.0160456" res="18214.9" algo="Sum"/><pk mz="292.85227297" i="1315.36" sn="21.4169" a="21.7393" fwhm="0.0152266" res="19232.9" algo="Sum"/><pk mz="292.89639066" i="2170.28" sn="35.3368" a="39.0028" fwhm="0.0154789" res="18922.3" algo="Sum"/><pk mz="292.94029639" i="711.571" sn="11.5857" a="14.0643" fwhm="0.0231334" res="12663.1" algo="Sum"/><pk mz="293.02132990" i="787.01" sn="12.7988" a="17.3265" fwhm="0.0158778" res="18454.8" algo="Sum"/><pk mz="293.09758897" i="3642.91" sn="59.11" a="63.0043" fwhm="0.0154532" res="18966.8" algo="Sum"/><pk mz="293.17322036" i="1043.13" sn="16.8898" a="22.8259" fwhm="0.0195455" res="14999.5" algo="Sum"/><pk mz="293.20819374" i="1126.87" sn="18.2325" a="20.3649" fwhm="0.016351" res="17932.1" algo="Sum"/><pk mz="293.24482301" i="3640.12" sn="58.8688" a="60.5528" fwhm="0.0151303" res="19381.3" algo="Sum"/><pk mz="294.89352923" i="930.656" sn="14.8024" a="17.0695" fwhm="0.0160599" res="18362.1" algo="Sum"/><pk mz="294.93854098" i="3350.65" sn="53.2066" a="57.7023" fwhm="0.0152074" res="19394.4" algo="Sum"/><pk mz="295.18805644" i="2379.83" sn="37.6181" a="47.7452" fwhm="0.0169384" res="17427.1" algo="Sum"/><pk mz="295.22414667" i="4954.1" sn="78.3106" a="86.0439" fwhm="0.0154436" res="19116.3" algo="Sum"/><pk mz="295.26048718" i="1071.82" sn="16.9391" a="17.4404" fwhm="0.0147585" res="20006.2" algo="Sum"/><pk mz="296.22566411" i="1095.37" sn="17.1772" a="23.2577" fwhm="0.0194262" res="15248.7" algo="Sum"/><pk mz="297.16738277" i="882.515" sn="13.6795" a="15.2298" fwhm="0.0227545" res="13059.7" algo="Sum"/><pk mz="298.34626710" i="1724.98" sn="26.4959" a="29.586" fwhm="0.0154284" res="19337.5" algo="Sum"/><pk mz="298.79708169" i="749.329" sn="11.4438" a="13.8088" fwhm="0.0154751" res="19308.2" algo="Sum"/><pk mz="299.11005701" i="972.6" sn="14.8325" a="20.5203" fwhm="0.0173079" res="17281.7" algo="Sum"/><pk mz="299.16177676" i="4310.48" sn="65.7365" a="84.7764" fwhm="0.0180402" res="16583.1" algo="Sum"/><pk mz="299.19717931" i="3857.35" sn="58.8251" a="73.7703" fwhm="0.016724" res="17890.3" algo="Sum"/><pk mz="300.00400792" i="750.889" sn="11.404" a="14.1059" fwhm="0.0157207" res="19083.4" algo="Sum"/><pk mz="300.16474767" i="874.188" sn="13.2663" a="22.2016" fwhm="0.0205734" res="14590" algo="Sum"/><pk mz="300.20063064" i="755.453" sn="11.4535" a="15.4453" fwhm="0.017361" res="17291.7" algo="Sum"/><pk mz="300.88356872" i="1687.29" sn="25.3271" a="31.3882" fwhm="0.0155901" res="19299.7" algo="Sum"/><pk mz="300.98644044" i="1435.85" sn="21.5529" a="39.6497" fwhm="0.0211013" res="14263.9" algo="Sum"/><pk mz="301.14102727" i="212985" sn="3190.48" a="3067.95" fwhm="0.0125162" res="24060.2" algo="Sum"/><pk mz="301.21142927" i="5319.45" sn="79.5121" a="107.206" fwhm="0.0181039" res="16637.9" algo="Sum"/><pk mz="302.14404711" i="34685.9" sn="511.649" a="590.031" fwhm="0.015057" res="20066.7" algo="Sum"/><pk mz="302.21519490" i="1225.73" sn="18.0641" a="23.3718" fwhm="0.0166641" res="18135.7" algo="Sum"/><pk mz="302.24557513" i="1493.69" sn="22.0132" a="27.8135" fwhm="0.0169189" res="17864.4" algo="Sum"/><pk mz="302.92536518" i="1451.44" sn="21.2661" a="30.1818" fwhm="0.0162409" res="18652" algo="Sum"/><pk mz="302.96865766" i="1142.84" sn="16.7206" a="28.9125" fwhm="0.0181479" res="16694.4" algo="Sum"/><pk mz="303.14656310" i="4675.49" sn="68.0934" a="89.3249" fwhm="0.0167927" res="18052.3" algo="Sum"/><pk mz="303.19265278" i="3213.67" sn="46.8051" a="56.3057" fwhm="0.0163217" res="18576.1" algo="Sum"/><pk mz="303.22903307" i="13724.6" sn="199.891" a="240.536" fwhm="0.0157519" res="19250.3" algo="Sum"/><pk mz="303.26304588" i="914.059" sn="13.3118" a="17.364" fwhm="0.0169534" res="17888.1" algo="Sum"/><pk mz="304.23229115" i="2821.58" sn="40.7637" a="49.3544" fwhm="0.0169112" res="17989.9" algo="Sum"/><pk mz="304.26085776" i="6737.64" sn="97.3444" a="124.991" fwhm="0.0164868" res="18454.8" algo="Sum"/><pk mz="304.89602095" i="782.374" sn="11.2022" a="15.5664" fwhm="0.0167555" res="18196.8" algo="Sum"/><pk mz="304.97487988" i="1684.25" sn="24.1033" a="34.1952" fwhm="0.0160542" res="18996.6" algo="Sum"/><pk mz="305.15700128" i="1047.48" sn="14.9882" a="27.4141" fwhm="0.021104" res="14459.7" algo="Sum"/><pk mz="305.20947512" i="765.627" sn="10.9552" a="13.4828" fwhm="0.0233152" res="13090.6" algo="Sum"/><pk mz="305.24479139" i="18235.3" sn="260.915" a="328.678" fwhm="0.0157384" res="19395" algo="Sum"/><pk mz="305.28027465" i="3653.57" sn="52.2696" a="74.3725" fwhm="0.0214536" res="14229.8" algo="Sum"/><pk mz="306.24812186" i="3819.61" sn="54.1415" a="65.2417" fwhm="0.0153986" res="19888" algo="Sum"/><pk mz="306.27865314" i="1826.64" sn="25.8919" a="37.177" fwhm="0.0211966" res="14449.4" algo="Sum"/><pk mz="306.95929429" i="880.769" sn="12.3833" a="29.0221" fwhm="0.0284178" res="10801.6" algo="Sum"/><pk mz="307.20238893" i="1299.09" sn="18.2608" a="26.2075" fwhm="0.0209471" res="14665.6" algo="Sum"/><pk mz="307.22304229" i="1131.25" sn="15.9016" a="18.7998" fwhm="0.0175569" res="17498.7" algo="Sum"/><pk mz="307.25993215" i="5734.81" sn="80.6123" a="105.593" fwhm="0.0160435" res="19151.6" algo="Sum"/><pk mz="308.26363515" i="1218.18" sn="17.0146" a="21.9979" fwhm="0.0156191" res="19736.4" algo="Sum"/><pk mz="308.87799762" i="2315.97" sn="32.1" a="44.2439" fwhm="0.0164005" res="18833.5" algo="Sum"/><pk mz="308.95396425" i="1316.63" sn="18.2488" a="26.378" fwhm="0.0163026" res="18951.2" algo="Sum"/><pk mz="309.20366361" i="13762.3" sn="190.667" a="263.325" fwhm="0.0165013" res="18738.1" algo="Sum"/><pk mz="309.23810490" i="1566.8" sn="21.7069" a="27.0549" fwhm="0.0208092" res="14860.7" algo="Sum"/><pk mz="309.27580570" i="2060.74" sn="28.5501" a="38.3619" fwhm="0.0164065" res="18850.8" algo="Sum"/><pk mz="310.20738718" i="2485.72" sn="34.1703" a="53.4777" fwhm="0.0170049" res="18242.3" algo="Sum"/><pk mz="310.31061426" i="718.457" sn="9.86853" a="14.1649" fwhm="0.0176223" res="17609" algo="Sum"/><pk mz="310.87529867" i="2225.26" sn="30.463" a="38.9334" fwhm="0.0159494" res="19491.3" algo="Sum"/><pk mz="310.91256262" i="2108.84" sn="28.8692" a="39.2714" fwhm="0.0160228" res="19404.4" algo="Sum"/><pk mz="311.00841256" i="862.793" sn="11.8099" a="18.8612" fwhm="0.0174595" res="17813.1" algo="Sum"/><pk mz="311.20128989" i="1019.55" sn="13.9435" a="20.2374" fwhm="0.0216721" res="14359.5" algo="Sum"/><pk mz="311.21845918" i="1405.56" sn="19.2233" a="27.9013" fwhm="0.0273267" res="11388.8" algo="Sum"/><pk mz="312.87275067" i="714.595" sn="9.64884" a="15.6446" fwhm="0.017919" res="17460.4" algo="Sum"/><pk mz="313.16401436" i="916.144" sn="12.3193" a="13.4072" fwhm="0.018593" res="16843.1" algo="Sum"/><pk mz="313.17606505" i="937.105" sn="12.6024" a="16.213" fwhm="0.0220816" res="14182.6" algo="Sum"/><pk mz="313.21304809" i="1316.11" sn="17.6969" a="27.7884" fwhm="0.0184866" res="16942.7" algo="Sum"/><pk mz="314.23216837" i="1160.42" sn="15.5143" a="28.2534" fwhm="0.0179081" res="17546.9" algo="Sum"/><pk mz="314.77811629" i="984.374" sn="13.0647" a="18.9446" fwhm="0.01717" res="18333" algo="Sum"/><pk mz="315.00360573" i="4298.7" sn="56.8893" a="76.8361" fwhm="0.0155819" res="20216" algo="Sum"/><pk mz="315.07917482" i="6800.17" sn="90.01" a="142.009" fwhm="0.0168812" res="18664.5" algo="Sum"/><pk mz="315.13554603" i="1091.93" sn="14.456" a="22.5867" fwhm="0.0222227" res="14180.8" algo="Sum"/><pk mz="315.15947267" i="991.011" sn="13.1207" a="14.6898" fwhm="0.0210053" res="15003.8" algo="Sum"/><pk mz="315.19276173" i="46561.6" sn="616.572" a="796.595" fwhm="0.0154103" res="20453.4" algo="Sum"/><pk mz="315.22590415" i="2073.79" sn="27.463" a="37.8691" fwhm="0.0214722" res="14680.6" algo="Sum"/><pk mz="316.08193036" i="832.892" sn="10.9341" a="18.7682" fwhm="0.019346" res="16338.4" algo="Sum"/><pk mz="316.11125409" i="1510.98" sn="19.8342" a="28.6414" fwhm="0.0167085" res="18919.2" algo="Sum"/><pk mz="316.19608164" i="9121.82" sn="119.74" a="165.755" fwhm="0.016248" res="19460.6" algo="Sum"/><pk mz="316.24732487" i="1760.67" sn="23.1119" a="41.4685" fwhm="0.0181428" res="17431" algo="Sum"/><pk mz="316.98501484" i="1302.08" sn="16.9795" a="27.8593" fwhm="0.0185056" res="17129.2" algo="Sum"/><pk mz="317.11468415" i="24281.2" sn="316.634" a="426.265" fwhm="0.0156951" res="20204.7" algo="Sum"/><pk mz="317.17392778" i="1597.27" sn="20.8263" a="34.4991" fwhm="0.0256027" res="12388.3" algo="Sum"/><pk mz="317.20100212" i="1660.29" sn="21.6461" a="44.9516" fwhm="0.0327311" res="9691.13" algo="Sum"/><pk mz="317.24542271" i="3737.78" sn="48.7304" a="69.6274" fwhm="0.0167556" res="18933.7" algo="Sum"/><pk mz="317.28110780" i="1072.67" sn="13.9839" a="21.4852" fwhm="0.0182487" res="17386.5" algo="Sum"/><pk mz="318.11790712" i="4261.93" sn="55.2301" a="83.1551" fwhm="0.0167662" res="18973.8" algo="Sum"/><pk mz="318.24729633" i="924.698" sn="11.9728" a="19.1822" fwhm="0.0189235" res="16817.5" algo="Sum"/><pk mz="318.90701108" i="1572.62" sn="20.22" a="28.9731" fwhm="0.0166039" res="19206.7" algo="Sum"/><pk mz="318.97125600" i="891.539" sn="11.463" a="28.5161" fwhm="0.0332189" res="9602.1" algo="Sum"/><pk mz="319.11467240" i="2154.64" sn="27.6813" a="46.3364" fwhm="0.019451" res="16406" algo="Sum"/><pk mz="319.15174551" i="1872.55" sn="24.0465" a="46.5031" fwhm="0.020205" res="15795.7" algo="Sum"/><pk mz="319.22460666" i="1478.18" sn="18.9582" a="29.2921" fwhm="0.0190703" res="16739.3" algo="Sum"/><pk mz="319.26029765" i="5388.39" sn="69.047" a="94.6443" fwhm="0.0164535" res="19403.8" algo="Sum"/><pk mz="319.29677920" i="5787.47" sn="74.1055" a="109.008" fwhm="0.0168946" res="18899.3" algo="Sum"/><pk mz="320.23355927" i="734.409" sn="9.33714" a="17.1855" fwhm="0.0229168" res="13973.8" algo="Sum"/><pk mz="320.26344115" i="1198.09" sn="15.2276" a="23.6338" fwhm="0.0187918" res="17042.7" algo="Sum"/><pk mz="320.30010570" i="1422.78" sn="18.0818" a="25.3611" fwhm="0.0157551" res="20330" algo="Sum"/><pk mz="320.90442257" i="955.263" sn="12.1147" a="17.4587" fwhm="0.0164608" res="19495.1" algo="Sum"/><pk mz="320.95019042" i="860.708" sn="10.9074" a="27.8212" fwhm="0.0322377" res="9955.75" algo="Sum"/><pk mz="321.13066781" i="852.97" sn="10.7698" a="18.9944" fwhm="0.0199659" res="16084" algo="Sum"/><pk mz="321.17526173" i="895.358" sn="11.3074" a="30.889" fwhm="0.0360698" res="8904.28" algo="Sum"/><pk mz="321.21328758" i="1457.82" sn="18.4098" a="32.5905" fwhm="0.02726" res="11783.3" algo="Sum"/><pk mz="321.23821223" i="2268.17" sn="28.6432" a="51.5604" fwhm="0.0238169" res="13487.8" algo="Sum"/><pk mz="321.27580377" i="1793.32" sn="22.6466" a="37.2812" fwhm="0.0180876" res="17762.2" algo="Sum"/><pk mz="322.81048979" i="1090.13" sn="13.6112" a="22.275" fwhm="0.0165922" res="19455.6" algo="Sum"/><pk mz="323.19726985" i="2395.63" sn="29.82" a="57.7114" fwhm="0.0198565" res="16276.6" algo="Sum"/><pk mz="323.22634372" i="952.596" sn="11.8566" a="18.2456" fwhm="0.0283634" res="11395.9" algo="Sum"/><pk mz="323.25526132" i="1824.78" sn="22.7112" a="35.9173" fwhm="0.0183156" res="17649.2" algo="Sum"/><pk mz="323.29159093" i="1233.52" sn="15.3529" a="24.122" fwhm="0.0181647" res="17797.8" algo="Sum"/><pk mz="324.80793909" i="1346.62" sn="16.5097" a="24.8003" fwhm="0.0169442" res="19169.3" algo="Sum"/><pk mz="324.85227774" i="1699.88" sn="20.8386" a="32.6557" fwhm="0.0169201" res="19199.2" algo="Sum"/><pk mz="325.01359127" i="723.734" sn="8.86772" a="16.3022" fwhm="0.0174939" res="18578.6" algo="Sum"/><pk mz="325.17756318" i="2016.96" sn="24.7052" a="47.0132" fwhm="0.0231282" res="14059.8" algo="Sum"/><pk mz="325.21257257" i="10115.1" sn="123.898" a="238.73" fwhm="0.0181099" res="17957.7" algo="Sum"/><pk mz="326.21618274" i="2214.45" sn="27.0225" a="52.655" fwhm="0.0171277" res="19046.1" algo="Sum"/><pk mz="326.84948341" i="1782.35" sn="21.6479" a="33.4994" fwhm="0.0166848" res="19589.7" algo="Sum"/><pk mz="327.01499423" i="2247.29" sn="27.2855" a="43.3865" fwhm="0.017471" res="18717.6" algo="Sum"/><pk mz="327.05089369" i="722.703" sn="8.77471" a="13.9" fwhm="0.0183652" res="17808.2" algo="Sum"/><pk mz="327.19595341" i="10875.1" sn="132.01" a="217.937" fwhm="0.0175247" res="18670.6" algo="Sum"/><pk mz="327.22830163" i="20486" sn="248.672" a="402.72" fwhm="0.0170818" res="19156.5" algo="Sum"/><pk mz="328.19930271" i="2169.69" sn="26.1783" a="41.551" fwhm="0.0168506" res="19477" algo="Sum"/><pk mz="328.23193127" i="4434.75" sn="53.4708" a="92.948" fwhm="0.017721" res="18522.2" algo="Sum"/><pk mz="328.93559631" i="1132.79" sn="13.5936" a="27.7363" fwhm="0.0195264" res="16845.7" algo="Sum"/><pk mz="328.99812850" i="788.652" sn="9.46395" a="16.5395" fwhm="0.0215487" res="15267.7" algo="Sum"/><pk mz="329.17624289" i="1548.42" sn="18.5233" a="37.8534" fwhm="0.0250555" res="13137.9" algo="Sum"/><pk mz="329.21085030" i="6967.68" sn="83.2728" a="152.777" fwhm="0.0205526" res="16018" algo="Sum"/><pk mz="329.24317188" i="6524.13" sn="77.9082" a="133.546" fwhm="0.0191175" res="17222" algo="Sum"/><pk mz="330.21494384" i="1414.47" sn="16.7597" a="33.0431" fwhm="0.0218314" res="15125.7" algo="Sum"/><pk mz="330.24649480" i="1547" sn="18.3302" a="36.353" fwhm="0.0200105" res="16503.7" algo="Sum"/><pk mz="330.75267255" i="769.796" sn="9.08633" a="14.9673" fwhm="0.0174684" res="18934.3" algo="Sum"/><pk mz="330.97811460" i="1546.44" sn="18.1697" a="35.8345" fwhm="0.0189098" res="17502.9" algo="Sum"/><pk mz="331.04518867" i="6875.54" sn="80.6653" a="141.254" fwhm="0.0179239" res="18469.5" algo="Sum"/><pk mz="331.18729603" i="43456.1" sn="509.383" a="787.159" fwhm="0.0170095" res="19470.8" algo="Sum"/><pk mz="331.26031917" i="3356.72" sn="39.3558" a="68.5227" fwhm="0.0187291" res="17687" algo="Sum"/><pk mz="331.29617924" i="910.383" sn="10.6737" a="18.9362" fwhm="0.0186729" res="17742.1" algo="Sum"/><pk mz="332.04827115" i="841.188" sn="9.80596" a="20.3016" fwhm="0.0197676" res="16797.6" algo="Sum"/><pk mz="332.19094048" i="8591.54" sn="100.149" a="168.697" fwhm="0.0181289" res="18323.8" algo="Sum"/><pk mz="332.26351446" i="775.365" sn="9.03794" a="17.106" fwhm="0.0223067" res="14895.2" algo="Sum"/><pk mz="332.29280408" i="1875.97" sn="21.8685" a="38.541" fwhm="0.0192452" res="17266.3" algo="Sum"/><pk mz="332.83962237" i="2010.3" sn="23.2745" a="39.8379" fwhm="0.0179483" res="18544.3" algo="Sum"/><pk mz="332.95268042" i="1107.7" sn="12.804" a="36.7395" fwhm="0.0288075" res="11557.8" algo="Sum"/><pk mz="333.16660083" i="1952.51" sn="22.5633" a="44.4992" fwhm="0.0259349" res="12846.3" algo="Sum"/><pk mz="333.19571772" i="1584.21" sn="18.3053" a="42.3452" fwhm="0.0305776" res="10896.7" algo="Sum"/><pk mz="333.24047174" i="1043.68" sn="12.0596" a="22.8003" fwhm="0.0222368" res="14986" algo="Sum"/><pk mz="333.27611089" i="3398.94" sn="39.2806" a="69.106" fwhm="0.0184268" res="18086.4" algo="Sum"/><pk mz="333.31188234" i="3873.26" sn="44.7585" a="80.468" fwhm="0.0182711" res="18242.6" algo="Sum"/><pk mz="334.27849001" i="1072.12" sn="12.2903" a="22.9654" fwhm="0.0196444" res="17016.5" algo="Sum"/><pk mz="334.31442401" i="1186.08" sn="13.5967" a="25.4537" fwhm="0.0205371" res="16278.5" algo="Sum"/><pk mz="334.83644917" i="1998.47" sn="22.8351" a="37.7136" fwhm="0.0167823" res="19951.7" algo="Sum"/><pk mz="334.88152296" i="857.402" sn="9.79623" a="18.2851" fwhm="0.0179574" res="18648.6" algo="Sum"/><pk mz="335.12551002" i="721.5" sn="8.24319" a="16.3641" fwhm="0.0198507" res="16882.3" algo="Sum"/><pk mz="335.22122128" i="1004.01" sn="11.4709" a="23.9891" fwhm="0.0275247" res="12178.9" algo="Sum"/><pk mz="335.25527581" i="1445.49" sn="16.5149" a="32.8196" fwhm="0.0208327" res="16092.8" algo="Sum"/><pk mz="335.29133229" i="2088.31" sn="23.8586" a="43.9482" fwhm="0.0188597" res="17778.2" algo="Sum"/><pk mz="335.32708096" i="723.606" sn="8.26832" a="14.3245" fwhm="0.0229645" res="14602" algo="Sum"/><pk mz="336.87863727" i="724.973" sn="8.19934" a="13.3832" fwhm="0.0171338" res="19661.6" algo="Sum"/><pk mz="337.06138830" i="4797.05" sn="54.2266" a="98.0849" fwhm="0.0175271" res="19230.8" algo="Sum"/><pk mz="337.17660533" i="1197.54" sn="13.5376" a="32.1621" fwhm="0.0225819" res="14931.3" algo="Sum"/><pk mz="337.21056478" i="1225.35" sn="13.8421" a="26.0195" fwhm="0.0278294" res="12117" algo="Sum"/><pk mz="337.23466755" i="1274.33" sn="14.3862" a="26.9952" fwhm="0.025532" res="13208.3" algo="Sum"/><pk mz="337.27108808" i="2539.89" sn="28.6466" a="49.6452" fwhm="0.0177347" res="19017.6" algo="Sum"/><pk mz="337.30746718" i="4679.73" sn="52.7347" a="93.1741" fwhm="0.0178015" res="18948.2" algo="Sum"/><pk mz="338.27722629" i="765.935" sn="8.55344" a="15.4359" fwhm="0.0202563" res="16699.9" algo="Sum"/><pk mz="338.31148501" i="1098.31" sn="12.2596" a="19.6687" fwhm="0.0205139" res="16491.8" algo="Sum"/><pk mz="338.34147359" i="7752.5" sn="86.5313" a="156.275" fwhm="0.0176127" res="19210.1" algo="Sum"/><pk mz="338.78457599" i="943.667" sn="10.5226" a="19.299" fwhm="0.0176633" res="19180.1" algo="Sum"/><pk mz="338.96467848" i="1007.59" sn="11.2321" a="24.8046" fwhm="0.0183943" res="18427.7" algo="Sum"/><pk mz="339.03050616" i="1204.46" sn="13.4056" a="31.8057" fwhm="0.0245357" res="13817.9" algo="Sum"/><pk mz="339.19247946" i="2262.11" sn="25.0873" a="71.4558" fwhm="0.0213183" res="15910.8" algo="Sum"/><pk mz="339.22843460" i="1479.6" sn="16.4103" a="36.1878" fwhm="0.0344089" res="9858.74" algo="Sum"/><pk mz="339.28850505" i="899.715" sn="9.97811" a="21.2736" fwhm="0.020075" res="16901" algo="Sum"/><pk mz="339.34534501" i="1938.4" sn="21.4974" a="51.003" fwhm="0.02232" res="15203.6" algo="Sum"/><pk mz="340.25764746" i="956.809" sn="10.5386" a="20.5671" fwhm="0.0211353" res="16099" algo="Sum"/><pk mz="340.78189704" i="1278.06" sn="14.0418" a="25.9244" fwhm="0.0176208" res="19339.8" algo="Sum"/><pk mz="341.20782844" i="6708.19" sn="73.3222" a="135.318" fwhm="0.0192914" res="17687" algo="Sum"/><pk mz="341.24445530" i="2122.01" sn="23.194" a="57.6657" fwhm="0.024892" res="13709" algo="Sum"/><pk mz="342.21134476" i="1585.71" sn="17.1911" a="40.3863" fwhm="0.0190467" res="17967" algo="Sum"/><pk mz="342.24484394" i="1572.25" sn="17.0453" a="33.2335" fwhm="0.022972" res="14898.4" algo="Sum"/><pk mz="342.86840146" i="3804.67" sn="41.0085" a="75.1076" fwhm="0.0171208" res="20026.4" algo="Sum"/><pk mz="342.98812826" i="968.994" sn="10.4412" a="21.2432" fwhm="0.0193947" res="17684.6" algo="Sum"/><pk mz="343.19144481" i="60107.6" sn="647.504" a="1154.12" fwhm="0.0174604" res="19655.5" algo="Sum"/><pk mz="343.25802495" i="1283.74" sn="13.829" a="29.0892" fwhm="0.0240199" res="14290.6" algo="Sum"/><pk mz="344.19484206" i="10979.2" sn="117.455" a="227.51" fwhm="0.0190374" res="18079.9" algo="Sum"/><pk mz="344.27711234" i="758.562" sn="8.11378" a="18.2091" fwhm="0.0270295" res="12737.1" algo="Sum"/><pk mz="344.86550844" i="2443.08" sn="25.9939" a="48.2168" fwhm="0.0176797" res="19506.3" algo="Sum"/><pk mz="344.90939218" i="712.609" sn="7.58059" a="16.6507" fwhm="0.020284" res="17004" algo="Sum"/><pk mz="345.20056531" i="6574.42" sn="69.9128" a="219.931" fwhm="0.0338432" res="10200" algo="Sum"/><pk mz="345.23918332" i="5433.13" sn="57.7762" a="114.117" fwhm="0.0190557" res="18117.3" algo="Sum"/><pk mz="345.31241230" i="999.149" sn="10.6251" a="20.6639" fwhm="0.0180299" res="19152.2" algo="Sum"/><pk mz="346.20581361" i="1289.09" sn="13.6506" a="30.1218" fwhm="0.0299621" res="11554.8" algo="Sum"/><pk mz="346.24245324" i="1183.57" sn="12.5255" a="25.6588" fwhm="0.0209919" res="16494.1" algo="Sum"/><pk mz="347.16206105" i="9051.75" sn="95.245" a="188.337" fwhm="0.0215861" res="16082.7" algo="Sum"/><pk mz="347.22022468" i="2408.03" sn="25.3004" a="57.5326" fwhm="0.0263241" res="13190.2" algo="Sum"/><pk mz="347.25466886" i="1782.55" sn="18.7099" a="38.2609" fwhm="0.0231276" res="15014.7" algo="Sum"/><pk mz="347.29199436" i="855.025" sn="8.96546" a="15.3759" fwhm="0.0187917" res="18481.1" algo="Sum"/><pk mz="347.32802327" i="5110.26" sn="53.5423" a="102.024" fwhm="0.0181855" res="19099.2" algo="Sum"/><pk mz="348.16581447" i="1868.38" sn="19.4639" a="42.6888" fwhm="0.0264897" res="13143.4" algo="Sum"/><pk mz="348.33147676" i="1296.47" sn="13.4974" a="27.7063" fwhm="0.019653" res="17724.1" algo="Sum"/><pk mz="348.81358562" i="1747" sn="18.1517" a="37.4237" fwhm="0.0176025" res="19816.1" algo="Sum"/><pk mz="348.91965885" i="838.843" sn="8.71354" a="22.2765" fwhm="0.0240957" res="14480.6" algo="Sum"/><pk mz="349.05561107" i="1079.05" sn="11.1699" a="23.603" fwhm="0.0191183" res="18257.7" algo="Sum"/><pk mz="349.16368566" i="1170.82" sn="12.0844" a="25.3312" fwhm="0.0258717" res="13496" algo="Sum"/><pk mz="349.18170745" i="1204.52" sn="12.4316" a="26.1005" fwhm="0.0331652" res="10528.6" algo="Sum"/><pk mz="349.20730273" i="850.932" sn="8.78242" a="20.6446" fwhm="0.0316242" res="11042.4" algo="Sum"/><pk mz="349.27042230" i="1877.85" sn="19.3832" a="44.1962" fwhm="0.0209707" res="16655.2" algo="Sum"/><pk mz="349.30710794" i="767.638" sn="7.92306" a="15.1427" fwhm="0.0211859" res="16487.7" algo="Sum"/><pk mz="350.81055752" i="1845.77" sn="18.8776" a="37.2909" fwhm="0.0179402" res="19554.4" algo="Sum"/><pk mz="350.98171550" i="860.117" sn="8.75559" a="22.3064" fwhm="0.0222714" res="15759.3" algo="Sum"/><pk mz="351.15685708" i="797.011" sn="8.11334" a="21.7641" fwhm="0.0259439" res="13535.2" algo="Sum"/><pk mz="351.22828366" i="1882.09" sn="19.1601" a="44.4912" fwhm="0.0301638" res="11644" algo="Sum"/><pk mz="351.24731208" i="1413.23" sn="14.3875" a="26.8847" fwhm="0.0259408" res="13540.4" algo="Sum"/><pk mz="351.28623455" i="1269.7" sn="12.9231" a="28.231" fwhm="0.0205983" res="17054.1" algo="Sum"/><pk mz="351.32346437" i="1048.03" sn="10.6679" a="22.1864" fwhm="0.0191362" res="18359.1" algo="Sum"/><pk mz="352.89748236" i="6523.61" sn="65.5843" a="134.946" fwhm="0.0178988" res="19716.3" algo="Sum"/><pk mz="353.02907251" i="4401.56" sn="44.2785" a="102.482" fwhm="0.0206877" res="17064.7" algo="Sum"/><pk mz="353.24535513" i="1335.05" sn="13.4295" a="30.7838" fwhm="0.0261017" res="13533.4" algo="Sum"/><pk mz="353.26634889" i="1962.22" sn="19.7382" a="53.6438" fwhm="0.0290628" res="12155.3" algo="Sum"/><pk mz="354.89460055" i="2257.76" sn="22.5529" a="48.5482" fwhm="0.0189424" res="18735.4" algo="Sum"/><pk mz="355.18809573" i="1442.12" sn="14.3957" a="35.9211" fwhm="0.0299878" res="11844.4" algo="Sum"/><pk mz="355.22346858" i="862.621" sn="8.61094" a="22.4369" fwhm="0.0255418" res="13907.5" algo="Sum"/><pk mz="355.25964969" i="785.07" sn="7.83715" a="20.1472" fwhm="0.0360205" res="9862.71" algo="Sum"/><pk mz="357.20574937" i="8962.34" sn="88.5231" a="183.844" fwhm="0.0191785" res="18625.3" algo="Sum"/><pk mz="358.20962555" i="1859.91" sn="18.2358" a="42.9611" fwhm="0.0206551" res="17342.5" algo="Sum"/><pk mz="358.84249660" i="2838.2" sn="27.7434" a="55.5171" fwhm="0.017389" res="20636.1" algo="Sum"/><pk mz="358.94638450" i="787.785" sn="7.69227" a="13.7633" fwhm="0.0237971" res="15083.6" algo="Sum"/><pk mz="358.97962425" i="17900.2" sn="174.618" a="357.001" fwhm="0.0178098" res="20156.3" algo="Sum"/><pk mz="359.04266323" i="3550.18" sn="34.5753" a="85.7985" fwhm="0.0204153" res="17587" algo="Sum"/><pk mz="359.16534488" i="10832.5" sn="105.463" a="236.307" fwhm="0.0191822" res="18723.9" algo="Sum"/><pk mz="359.21846271" i="4655.55" sn="45.3257" a="131.485" fwhm="0.0234771" res="15300.8" algo="Sum"/><pk mz="359.32759405" i="872.505" sn="8.49392" a="20.031" fwhm="0.0204511" res="17570.1" algo="Sum"/><pk mz="359.98197089" i="2642.22" sn="25.619" a="62.5051" fwhm="0.0196763" res="18295.3" algo="Sum"/><pk mz="360.16873878" i="2178.99" sn="21.0961" a="49.4469" fwhm="0.0198129" res="18178.5" algo="Sum"/><pk mz="360.22213063" i="1013.74" sn="9.81625" a="31.9057" fwhm="0.0294087" res="12248.8" algo="Sum"/><pk mz="360.32345267" i="26092.8" sn="252.697" a="513.281" fwhm="0.0178485" res="20187.9" algo="Sum"/><pk mz="360.84003030" i="1974.8" sn="19.0181" a="41.6146" fwhm="0.0181485" res="19882.6" algo="Sum"/><pk mz="360.97742270" i="11347.9" sn="109.097" a="229.107" fwhm="0.0186435" res="19362.1" algo="Sum"/><pk mz="361.00919454" i="4096.34" sn="39.381" a="90.7133" fwhm="0.0238699" res="15124" algo="Sum"/><pk mz="361.17227933" i="2059.99" sn="19.8041" a="91.6324" fwhm="0.0463802" res="7787.21" algo="Sum"/><pk mz="361.21000362" i="1887.84" sn="18.1491" a="37.603" fwhm="0.0299835" res="12047" algo="Sum"/><pk mz="361.23725224" i="2609.46" sn="25.0864" a="63.7734" fwhm="0.0275239" res="13124.5" algo="Sum"/><pk mz="361.26994702" i="899.96" sn="8.65198" a="19.2548" fwhm="0.0265782" res="13592.7" algo="Sum"/><pk mz="361.32933856" i="6670.08" sn="64.1457" a="225.267" fwhm="0.0318944" res="11328.9" algo="Sum"/><pk mz="361.98017758" i="1738.85" sn="16.5834" a="42.6454" fwhm="0.0203688" res="17771.3" algo="Sum"/><pk mz="362.01434025" i="755.818" sn="7.20822" a="17.0225" fwhm="0.0275084" res="13160.2" algo="Sum"/><pk mz="362.19080217" i="780.51" sn="7.43906" a="19.934" fwhm="0.0335664" res="10790.3" algo="Sum"/><pk mz="362.24128641" i="7137.92" sn="68.0069" a="152.765" fwhm="0.0186396" res="19434" algo="Sum"/><pk mz="362.34210338" i="1333.94" sn="12.7104" a="43.395" fwhm="0.0326103" res="11111.3" algo="Sum"/><pk mz="362.92658317" i="6486.51" sn="61.3044" a="136.919" fwhm="0.0189745" res="19127" algo="Sum"/><pk mz="362.97322446" i="1941.1" sn="18.3449" a="44.1683" fwhm="0.0202992" res="17881.2" algo="Sum"/><pk mz="363.15793498" i="1730.91" sn="16.3492" a="46.771" fwhm="0.0246789" res="14715.3" algo="Sum"/><pk mz="363.21819467" i="790.535" sn="7.4669" a="13.8423" fwhm="0.0225498" res="16107.4" algo="Sum"/><pk mz="363.24611087" i="2075.22" sn="19.6012" a="62.8665" fwhm="0.0263415" res="13789.9" algo="Sum"/><pk mz="363.32290408" i="1194.88" sn="11.2861" a="28.8832" fwhm="0.0211004" res="17218.8" algo="Sum"/><pk mz="363.35865229" i="868.553" sn="8.20361" a="20.1422" fwhm="0.023471" res="15481.1" algo="Sum"/><pk mz="365.10505906" i="1736.61" sn="16.1696" a="34.1549" fwhm="0.0175891" res="20757.4" algo="Sum"/><pk mz="365.13668116" i="982.281" sn="9.14608" a="17.792" fwhm="0.0250835" res="14556.9" algo="Sum"/><pk mz="365.15376944" i="930.203" sn="8.66118" a="22.0887" fwhm="0.0276806" res="13191.7" algo="Sum"/><pk mz="365.24532448" i="1286.94" sn="11.9832" a="28.8282" fwhm="0.022878" res="15964.9" algo="Sum"/><pk mz="365.26543246" i="1345.38" sn="12.5215" a="30.7108" fwhm="0.0293408" res="12449.1" algo="Sum"/><pk mz="365.30224271" i="1111.2" sn="10.3358" a="23.5224" fwhm="0.0217007" res="16833.6" algo="Sum"/><pk mz="365.33835723" i="2207.46" sn="20.5324" a="45.4663" fwhm="0.0192459" res="18982.6" algo="Sum"/><pk mz="366.78554509" i="777.089" sn="7.16261" a="16.1056" fwhm="0.0184726" res="19855.7" algo="Sum"/><pk mz="367.12104996" i="4847.87" sn="44.6821" a="102.155" fwhm="0.0192266" res="19094.5" algo="Sum"/><pk mz="367.22345628" i="728.498" sn="6.70281" a="21.406" fwhm="0.0327794" res="11202.9" algo="Sum"/><pk mz="368.12532482" i="782.777" sn="7.15894" a="17.1657" fwhm="0.0193743" res="19000.7" algo="Sum"/><pk mz="368.87118547" i="4056.16" sn="37.0131" a="85.5778" fwhm="0.0187446" res="19678.8" algo="Sum"/><pk mz="368.97462019" i="940.529" sn="8.57138" a="18.8715" fwhm="0.0240633" res="15333.5" algo="Sum"/><pk mz="369.00140128" i="719.775" sn="6.55521" a="18.735" fwhm="0.0276737" res="13334" algo="Sum"/><pk mz="369.22469633" i="3299.64" sn="29.9616" a="88.6454" fwhm="0.0241939" res="15261.1" algo="Sum"/><pk mz="369.35121474" i="24092.6" sn="218.726" a="500.252" fwhm="0.0184742" res="19992.8" algo="Sum"/><pk mz="370.22735779" i="735.071" sn="6.63722" a="21.5524" fwhm="0.0250757" res="14764.4" algo="Sum"/><pk mz="370.29500400" i="1020.09" sn="9.21098" a="24.3209" fwhm="0.0201936" res="18337.3" algo="Sum"/><pk mz="370.35468456" i="7170.39" sn="64.7456" a="152.808" fwhm="0.0188009" res="19698.8" algo="Sum"/><pk mz="370.86847710" i="1690.53" sn="15.18" a="37.4084" fwhm="0.0188081" res="19718.5" algo="Sum"/><pk mz="371.03966414" i="1313.4" sn="11.7687" a="29.9867" fwhm="0.0211801" res="17518.3" algo="Sum"/><pk mz="371.22339847" i="1137.57" sn="10.1921" a="36.093" fwhm="0.0330401" res="11235.6" algo="Sum"/><pk mz="371.31529169" i="888.847" sn="7.95894" a="20.0289" fwhm="0.0250548" res="14820.1" algo="Sum"/><pk mz="371.35849981" i="1056.38" sn="9.46013" a="23.9028" fwhm="0.0207212" res="17921.6" algo="Sum"/><pk mz="373.18052272" i="2645.69" sn="23.3514" a="65.0187" fwhm="0.0288055" res="12955.2" algo="Sum"/><pk mz="373.23572009" i="714.03" sn="6.30218" a="19.9775" fwhm="0.0325291" res="11473.9" algo="Sum"/><pk mz="373.34363872" i="950.961" sn="8.39017" a="20.9544" fwhm="0.0196405" res="19008.8" algo="Sum"/><pk mz="374.30323570" i="918.08" sn="8.05174" a="24.9607" fwhm="0.023096" res="16206.4" algo="Sum"/><pk mz="374.81641154" i="1013.73" sn="8.87042" a="21.8138" fwhm="0.0190502" res="19675.2" algo="Sum"/><pk mz="375.01197526" i="2855.38" sn="24.9644" a="76.4259" fwhm="0.0240945" res="15564.2" algo="Sum"/><pk mz="375.19228822" i="1400.39" sn="12.2348" a="39.7679" fwhm="0.0310635" res="12078.2" algo="Sum"/><pk mz="375.28701258" i="2179.22" sn="19.0355" a="55.6245" fwhm="0.0212961" res="17622.3" algo="Sum"/><pk mz="375.35946450" i="4170.18" sn="36.4266" a="93.641" fwhm="0.019672" res="19080.9" algo="Sum"/><pk mz="376.29713725" i="4059.82" sn="35.2782" a="92.9333" fwhm="0.0219524" res="17141.5" algo="Sum"/><pk mz="376.36343577" i="1169.02" sn="10.1381" a="25.7406" fwhm="0.0195458" res="19255.4" algo="Sum"/><pk mz="376.81362690" i="767.652" sn="6.63758" a="17.1196" fwhm="0.0197977" res="19033.2" algo="Sum"/><pk mz="376.93936821" i="760.051" sn="6.57202" a="23.6001" fwhm="0.0297222" res="12682.1" algo="Sum"/><pk mz="376.98322600" i="1315.56" sn="11.3754" a="36.6198" fwhm="0.0250186" res="15068.1" algo="Sum"/><pk mz="377.19419425" i="726.645" sn="6.26555" a="10.0575" fwhm="0.0153198" res="24621.3" algo="Sum"/><pk mz="377.20804512" i="720.094" sn="6.20676" a="7.89137" fwhm="0.0114901" res="32829.1" algo="Sum"/><pk mz="377.23443808" i="1632.6" sn="14.0623" a="41.4157" fwhm="0.0263002" res="14343.4" algo="Sum"/><pk mz="377.26621025" i="1505.41" sn="12.9649" a="37.4522" fwhm="0.0264725" res="14251.3" algo="Sum"/><pk mz="377.30150210" i="1717.41" sn="14.7899" a="45.6655" fwhm="0.0254784" res="14808.7" algo="Sum"/><pk mz="377.33516034" i="731.463" sn="6.29874" a="15.7542" fwhm="0.0248391" res="15191.2" algo="Sum"/><pk mz="378.21531321" i="1232.67" sn="10.5548" a="29.5025" fwhm="0.0241363" res="15670" algo="Sum"/><pk mz="378.90023321" i="3614.54" sn="30.8408" a="90.7722" fwhm="0.0202106" res="18747.6" algo="Sum"/><pk mz="379.21904477" i="711.418" sn="6.04229" a="24.4566" fwhm="0.0450275" res="8421.94" algo="Sum"/><pk mz="379.28214905" i="2240.65" sn="19.0305" a="56.9266" fwhm="0.022476" res="16875" algo="Sum"/><pk mz="379.31792898" i="1321.29" sn="11.2219" a="29.43" fwhm="0.0263706" res="14384.1" algo="Sum"/><pk mz="379.35396730" i="1005.7" sn="8.54285" a="21.7037" fwhm="0.0188344" res="20141.5" algo="Sum"/><pk mz="380.76920784" i="929.191" sn="7.8257" a="23.5354" fwhm="0.0209448" res="18179.6" algo="Sum"/><pk mz="381.02527817" i="2000.82" sn="16.8021" a="47.8487" fwhm="0.0210932" res="18063.9" algo="Sum"/><pk mz="381.20598059" i="1416.46" sn="11.8966" a="42.8007" fwhm="0.026284" res="14503.3" algo="Sum"/><pk mz="381.29728587" i="1150.13" sn="9.66063" a="35.0471" fwhm="0.035381" res="10776.9" algo="Sum"/><pk mz="382.76575892" i="1430.02" sn="11.8635" a="33.0052" fwhm="0.0207103" res="18481.9" algo="Sum"/><pk mz="383.11605902" i="83014.9" sn="688.204" a="1695.82" fwhm="0.0180703" res="21201.4" algo="Sum"/><pk mz="383.22264294" i="65926.8" sn="546.541" a="1363.57" fwhm="0.0181697" res="21091.3" algo="Sum"/><pk mz="384.11937031" i="11764.3" sn="97.027" a="251.244" fwhm="0.0192721" res="19931.4" algo="Sum"/><pk mz="384.22563445" i="14253.4" sn="117.556" a="311.794" fwhm="0.0198807" res="19326.6" algo="Sum"/><pk mz="384.76328075" i="942.662" sn="7.74151" a="23.23" fwhm="0.0215423" res="17860.8" algo="Sum"/><pk mz="384.84539791" i="1178.46" sn="9.6773" a="27.3012" fwhm="0.0200843" res="19161.5" algo="Sum"/><pk mz="385.12122675" i="2997.96" sn="24.6126" a="74.5758" fwhm="0.0214195" res="17980" algo="Sum"/><pk mz="385.22329654" i="4523.2" sn="37.1347" a="145.987" fwhm="0.0295191" res="13050" algo="Sum"/><pk mz="386.22383790" i="881.34" sn="7.21629" a="30.1633" fwhm="0.0366131" res="10548.8" algo="Sum"/><pk mz="386.89473261" i="1132.75" sn="9.24842" a="27.8119" fwhm="0.0212346" res="18220" algo="Sum"/><pk mz="387.19700217" i="722.445" sn="5.88418" a="25.8772" fwhm="0.045715" res="8469.8" algo="Sum"/><pk mz="387.35980598" i="761.189" sn="6.18261" a="18.6874" fwhm="0.0226124" res="17130.4" algo="Sum"/><pk mz="388.71136295" i="752.938" sn="6.06472" a="16.5134" fwhm="0.0183668" res="21163.8" algo="Sum"/><pk mz="388.89139886" i="717.484" sn="5.77217" a="18.0103" fwhm="0.0221854" res="17529.2" algo="Sum"/><pk mz="389.37502743" i="3388.24" sn="27.1055" a="77.6729" fwhm="0.0207034" res="18807.3" algo="Sum"/><pk mz="389.97372798" i="853.868" sn="6.80048" a="22.2149" fwhm="0.0203002" res="19210.4" algo="Sum"/><pk mz="390.37787700" i="1045.09" sn="8.32075" a="24.404" fwhm="0.0206181" res="18933.7" algo="Sum"/><pk mz="390.79735803" i="2142.46" sn="17.001" a="48.9509" fwhm="0.0199131" res="19625.1" algo="Sum"/><pk mz="390.98396597" i="828.102" sn="6.54427" a="25.1632" fwhm="0.0233434" res="16749.2" algo="Sum"/><pk mz="391.28087959" i="2217.78" sn="17.5087" a="59.9448" fwhm="0.0278202" res="14064.6" algo="Sum"/><pk mz="391.35464954" i="1218.15" sn="9.61439" a="29.5509" fwhm="0.0228797" res="17104.9" algo="Sum"/><pk mz="391.38975359" i="1067.42" sn="8.42561" a="24.2357" fwhm="0.0208515" res="18770.4" algo="Sum"/><pk mz="392.28712001" i="1077.94" sn="8.44989" a="27.9833" fwhm="0.0268215" res="14625.9" algo="Sum"/><pk mz="392.79489328" i="2875.15" sn="22.4332" a="61.6099" fwhm="0.0184255" res="21318" algo="Sum"/><pk mz="393.20555264" i="1225.4" sn="9.54781" a="43.1886" fwhm="0.0363831" res="10807.4" algo="Sum"/><pk mz="393.23463834" i="718.261" sn="5.5962" a="12.5407" fwhm="0.040764" res="9646.6" algo="Sum"/><pk mz="393.29733500" i="43773" sn="341.017" a="978.644" fwhm="0.0191919" res="20492.9" algo="Sum"/><pk mz="393.36960467" i="1559.16" sn="12.148" a="36.4104" fwhm="0.0221119" res="17790" algo="Sum"/><pk mz="394.30066341" i="10624.9" sn="82.4138" a="242.304" fwhm="0.0203268" res="19398.1" algo="Sum"/><pk mz="394.34594099" i="4055.04" sn="31.4536" a="101.621" fwhm="0.0215153" res="18328.6" algo="Sum"/><pk mz="394.79225651" i="1318.25" sn="10.2019" a="34.7159" fwhm="0.0226568" res="17424.9" algo="Sum"/><pk mz="394.87477462" i="907.69" sn="7.02433" a="21.8649" fwhm="0.0229691" res="17191.6" algo="Sum"/><pk mz="395.21532570" i="1296.95" sn="10.025" a="37.2919" fwhm="0.0255075" res="15494.1" algo="Sum"/><pk mz="395.25554130" i="750.414" sn="5.79937" a="19.9317" fwhm="0.0351194" res="11254.6" algo="Sum"/><pk mz="395.30294264" i="2036.92" sn="15.7418" a="62.1221" fwhm="0.0262009" res="15087.4" algo="Sum"/><pk mz="395.34942574" i="1393.75" sn="10.7678" a="36.8879" fwhm="0.0218927" res="18058.5" algo="Sum"/><pk mz="396.74361052" i="933.36" sn="7.15253" a="21.7599" fwhm="0.0201895" res="19650.9" algo="Sum"/><pk mz="396.92356517" i="1660.9" sn="12.7254" a="42.3535" fwhm="0.0204065" res="19450.8" algo="Sum"/><pk mz="396.99393982" i="1572.19" sn="12.0457" a="47.1369" fwhm="0.0253004" res="15691.2" algo="Sum"/><pk mz="397.23651911" i="2053.2" sn="15.6911" a="57.3635" fwhm="0.0264901" res="14995.7" algo="Sum"/><pk mz="398.74256514" i="1561.96" sn="11.8529" a="28.433" fwhm="0.0222069" res="17955.8" algo="Sum"/><pk mz="398.76125337" i="1899.49" sn="14.4142" a="42.3777" fwhm="0.0255298" res="15619.4" algo="Sum"/><pk mz="399.08967654" i="12713.7" sn="96.1671" a="295.833" fwhm="0.0201435" res="19812.3" algo="Sum"/><pk mz="399.19830981" i="20023.5" sn="151.431" a="396.566" fwhm="0.0233293" res="17111.5" algo="Sum"/><pk mz="399.21387745" i="19105" sn="144.485" a="431.51" fwhm="0.0251214" res="15891.4" algo="Sum"/><pk mz="399.26150035" i="1552.84" sn="11.7436" a="37.8606" fwhm="0.0262748" res="15195.6" algo="Sum"/><pk mz="399.77206932" i="1133.17" sn="8.55538" a="30.4568" fwhm="0.0237709" res="16817.7" algo="Sum"/><pk mz="400.09290834" i="1885.48" sn="14.1942" a="46.5899" fwhm="0.0210628" res="18995.2" algo="Sum"/><pk mz="400.20288930" i="4364.16" sn="32.8476" a="98.4083" fwhm="0.0257548" res="15539" algo="Sum"/><pk mz="400.21743452" i="4414.25" sn="33.226" a="91.6846" fwhm="0.0194264" res="20601.7" algo="Sum"/><pk mz="400.27549284" i="716.495" sn="5.39449" a="22.1685" fwhm="0.0282391" res="14174.5" algo="Sum"/><pk mz="400.34268048" i="1566.96" sn="11.7971" a="37.6681" fwhm="0.0223927" res="17878.2" algo="Sum"/><pk mz="400.73833393" i="1115.11" sn="8.3817" a="25.1836" fwhm="0.0205472" res="19503.3" algo="Sum"/><pk mz="400.78388178" i="800.661" sn="6.01206" a="21.4928" fwhm="0.0261396" res="15332.4" algo="Sum"/><pk mz="400.82683476" i="3158.72" sn="23.6911" a="78.9961" fwhm="0.0216077" res="18550.2" algo="Sum"/><pk mz="401.08995093" i="1347.83" sn="10.0899" a="35.9478" fwhm="0.0227993" res="17592.2" algo="Sum"/><pk mz="401.19610980" i="3126.71" sn="23.4114" a="80.0833" fwhm="0.0303895" res="13201.8" algo="Sum"/><pk mz="401.37481709" i="857.69" sn="6.42407" a="20.4154" fwhm="0.0210243" res="19091" algo="Sum"/><pk mz="401.77058023" i="1856.95" sn="13.8546" a="43.6305" fwhm="0.0199469" res="20142" algo="Sum"/><pk mz="402.27223004" i="1053.66" sn="7.82439" a="23.8608" fwhm="0.0202635" res="19852.1" algo="Sum"/><pk mz="402.35749910" i="4650.9" sn="34.5354" a="110.213" fwhm="0.0205977" res="19534.1" algo="Sum"/><pk mz="402.77682049" i="1483.55" sn="10.9574" a="31.5548" fwhm="0.0183091" res="21998.8" algo="Sum"/><pk mz="402.82428469" i="2983.04" sn="22.0316" a="70.0038" fwhm="0.0211174" res="19075.4" algo="Sum"/><pk mz="402.86868263" i="903.07" sn="6.66973" a="22.4283" fwhm="0.0232937" res="17295.2" algo="Sum"/><pk mz="403.00751248" i="848.093" sn="6.26103" a="20.1376" fwhm="0.0210517" res="19143.7" algo="Sum"/><pk mz="403.27730030" i="787.97" sn="5.81782" a="24.4912" fwhm="0.0355517" res="11343.4" algo="Sum"/><pk mz="403.36020144" i="1509.98" sn="11.1487" a="30.587" fwhm="0.0227121" res="17759.7" algo="Sum"/><pk mz="403.39055614" i="3415.21" sn="25.2155" a="82.004" fwhm="0.0211173" res="19102.3" algo="Sum"/><pk mz="404.39334905" i="1100.94" sn="8.05828" a="27.1819" fwhm="0.0224223" res="18035.4" algo="Sum"/><pk mz="404.82248698" i="1158.65" sn="8.46243" a="32.3749" fwhm="0.0248427" res="16295.4" algo="Sum"/><pk mz="405.09707970" i="992.095" sn="7.24292" a="23.8016" fwhm="0.02106" res="19235.4" algo="Sum"/><pk mz="406.77272769" i="1950.94" sn="14.1363" a="47.2663" fwhm="0.0213116" res="19086.9" algo="Sum"/><pk mz="406.95250283" i="1769.46" sn="12.8246" a="45.349" fwhm="0.0223049" res="18245" algo="Sum"/><pk mz="407.25661760" i="846.504" sn="6.11996" a="28.5408" fwhm="0.0457704" res="8897.82" algo="Sum"/><pk mz="407.28563450" i="740.38" sn="5.34883" a="19.5883" fwhm="0.027067" res="15047.3" algo="Sum"/><pk mz="407.34808906" i="767.859" sn="5.54131" a="22.0743" fwhm="0.0314359" res="12958" algo="Sum"/><pk mz="407.38468793" i="751.213" sn="5.42078" a="18.3991" fwhm="0.0238169" res="17104.8" algo="Sum"/><pk mz="408.77000415" i="2962.37" sn="21.2398" a="72.3322" fwhm="0.0216367" res="18892.4" algo="Sum"/><pk mz="409.27141371" i="12382.8" sn="88.4768" a="310.128" fwhm="0.0214082" res="19117.5" algo="Sum"/><pk mz="409.34375921" i="6905.96" sn="49.3355" a="177.202" fwhm="0.0220533" res="18561.6" algo="Sum"/><pk mz="410.27480653" i="3136.66" sn="22.312" a="87.2291" fwhm="0.0219921" res="18655.6" algo="Sum"/><pk mz="410.34728042" i="2147.27" sn="15.2762" a="54.7224" fwhm="0.0214623" res="19119.4" algo="Sum"/><pk mz="410.76460295" i="2395.38" sn="17.0219" a="58.9924" fwhm="0.0216794" res="18947.2" algo="Sum"/><pk mz="410.85579063" i="3888.49" sn="27.6154" a="95.5797" fwhm="0.0214995" res="19110" algo="Sum"/><pk mz="411.26322512" i="2561.49" sn="18.1301" a="106.672" fwhm="0.0351254" res="11708.4" algo="Sum"/><pk mz="411.77085085" i="1005.7" sn="7.10148" a="24.7976" fwhm="0.019843" res="20751.4" algo="Sum"/><pk mz="412.26993201" i="928.536" sn="6.54294" a="33.5159" fwhm="0.031201" res="13213.4" algo="Sum"/><pk mz="412.77637137" i="1328.87" sn="9.32705" a="37.4674" fwhm="0.0262818" res="15705.8" algo="Sum"/><pk mz="412.85291331" i="2629.9" sn="18.4442" a="60.4191" fwhm="0.0207189" res="19926.4" algo="Sum"/><pk mz="412.89729494" i="1142.24" sn="8.01086" a="30.6306" fwhm="0.0235084" res="17563.9" algo="Sum"/><pk mz="413.17941153" i="1557.09" sn="10.9081" a="38.7423" fwhm="0.0225537" res="18319.8" algo="Sum"/><pk mz="413.23070220" i="1277.13" sn="8.94536" a="39.0846" fwhm="0.0323965" res="12755.4" algo="Sum"/><pk mz="413.26631800" i="6814.07" sn="47.7275" a="180.091" fwhm="0.0230062" res="17963.3" algo="Sum"/><pk mz="413.77111856" i="1815.52" sn="12.6934" a="51.3772" fwhm="0.0232093" res="17827.8" algo="Sum"/><pk mz="414.27035143" i="2521.29" sn="17.6123" a="68.6693" fwhm="0.0225339" res="18384.3" algo="Sum"/><pk mz="414.71449859" i="791.742" sn="5.51518" a="19.0113" fwhm="0.0211175" res="19638.4" algo="Sum"/><pk mz="414.77724071" i="1221.53" sn="8.50902" a="35.9746" fwhm="0.0218627" res="18971.9" algo="Sum"/><pk mz="415.19293784" i="15344.3" sn="106.837" a="417.311" fwhm="0.0225183" res="18438" algo="Sum"/><pk mz="415.27850490" i="1336.42" sn="9.30629" a="51.456" fwhm="0.0307115" res="13521.9" algo="Sum"/><pk mz="415.78542217" i="1206.59" sn="8.36723" a="29.1826" fwhm="0.020196" res="20587.5" algo="Sum"/><pk mz="416.19634043" i="3678.21" sn="25.506" a="96.379" fwhm="0.0222443" res="18710.3" algo="Sum"/><pk mz="416.28664650" i="774.009" sn="5.36716" a="22.4859" fwhm="0.0254768" res="16339.8" algo="Sum"/><pk mz="416.79986140" i="3045.66" sn="21.0414" a="82.5629" fwhm="0.0218734" res="19055.1" algo="Sum"/><pk mz="417.19132908" i="2113.04" sn="14.5807" a="63.2956" fwhm="0.0267014" res="15624.3" algo="Sum"/><pk mz="417.40660576" i="3011.36" sn="20.7525" a="70.3847" fwhm="0.0209841" res="19891.5" algo="Sum"/><pk mz="418.41005946" i="992.637" sn="6.80928" a="23.2061" fwhm="0.0209798" res="19943.5" algo="Sum"/><pk mz="418.79814869" i="2925.85" sn="20.0278" a="70.8404" fwhm="0.0205081" res="20421.1" algo="Sum"/><pk mz="419.38492198" i="972.427" sn="6.64895" a="24.1572" fwhm="0.0235396" res="17816.1" algo="Sum"/><pk mz="419.42086533" i="1063.81" sn="7.27352" a="26.8245" fwhm="0.023853" res="17583.6" algo="Sum"/><pk mz="420.79415823" i="1226.34" sn="8.34334" a="36.9581" fwhm="0.0248219" res="16952.5" algo="Sum"/><pk mz="420.88477639" i="4472.05" sn="30.4109" a="107.726" fwhm="0.0223041" res="18870.3" algo="Sum"/><pk mz="421.40109376" i="1015.97" sn="6.90382" a="23.6649" fwhm="0.0216383" res="19474.8" algo="Sum"/><pk mz="422.74942839" i="945.284" sn="6.36812" a="34.1544" fwhm="0.0349139" res="12108.4" algo="Sum"/><pk mz="422.88194451" i="1789.65" sn="12.0506" a="44.6415" fwhm="0.0233073" res="18143.7" algo="Sum"/><pk mz="422.92593868" i="977.494" sn="6.58166" a="27.1177" fwhm="0.0248999" res="16985.1" algo="Sum"/><pk mz="424.34101811" i="906.901" sn="6.05499" a="26.6081" fwhm="0.0256947" res="16514.7" algo="Sum"/><pk mz="424.74343544" i="1225.61" sn="8.16291" a="27.5575" fwhm="0.0217876" res="19494.7" algo="Sum"/><pk mz="424.78022582" i="994.839" sn="6.62589" a="33.7976" fwhm="0.0411105" res="10332.6" algo="Sum"/><pk mz="425.28150048" i="805.258" sn="5.35824" a="25.5944" fwhm="0.0366269" res="11611.2" algo="Sum"/><pk mz="425.31741406" i="2335.95" sn="15.5435" a="79.0971" fwhm="0.0255794" res="16627.3" algo="Sum"/><pk mz="425.77202706" i="1456.91" sn="9.67393" a="44.532" fwhm="0.024874" res="17117.2" algo="Sum"/><pk mz="426.27374444" i="852.75" sn="5.64803" a="26.6596" fwhm="0.0273019" res="15613.3" algo="Sum"/><pk mz="426.32057280" i="846.525" sn="5.60578" a="20.972" fwhm="0.0275566" res="15470.7" algo="Sum"/><pk mz="426.35723226" i="1653.13" sn="10.9455" a="42.8431" fwhm="0.0225513" res="18906.1" algo="Sum"/><pk mz="426.74076526" i="750.531" sn="4.95914" a="17.4789" fwhm="0.0231514" res="18432.6" algo="Sum"/><pk mz="426.78478888" i="1052.42" sn="6.95427" a="34.7512" fwhm="0.0344327" res="12394.8" algo="Sum"/><pk mz="426.82978145" i="2953.94" sn="19.5179" a="70.8238" fwhm="0.0227236" res="18783.6" algo="Sum"/><pk mz="427.23400966" i="769.103" sn="5.07958" a="16.1347" fwhm="0.0250487" res="17056.2" algo="Sum"/><pk mz="427.24135429" i="748.685" sn="4.94392" a="16.8492" fwhm="0.0465004" res="9187.9" algo="Sum"/><pk mz="427.35482120" i="2888.19" sn="19.06" a="82.5869" fwhm="0.0235727" res="18129.2" algo="Sum"/><pk mz="427.78608532" i="1255.66" sn="8.2645" a="29.1519" fwhm="0.0204064" res="20963.3" algo="Sum"/><pk mz="428.28741354" i="733.646" sn="4.81316" a="20.2509" fwhm="0.0233442" res="18346.6" algo="Sum"/><pk mz="428.36963759" i="1658.38" sn="10.8801" a="53.6926" fwhm="0.029549" res="14496.9" algo="Sum"/><pk mz="428.79138613" i="1096.47" sn="7.18712" a="24.3794" fwhm="0.0208568" res="20558.8" algo="Sum"/><pk mz="428.82715538" i="2127.6" sn="13.9447" a="53.6636" fwhm="0.0224244" res="19123.3" algo="Sum"/><pk mz="428.99820657" i="773.935" sn="5.07141" a="24.0329" fwhm="0.0249435" res="17198.8" algo="Sum"/><pk mz="429.21229976" i="1213.18" sn="7.92366" a="26.6619" fwhm="0.0243508" res="17626.2" algo="Sum"/><pk mz="429.23919220" i="2726.24" sn="17.7976" a="82.9483" fwhm="0.026372" res="16276.3" algo="Sum"/><pk mz="429.37248466" i="2529.42" sn="16.5154" a="64.8422" fwhm="0.02251" res="19074.8" algo="Sum"/><pk mz="430.24290767" i="730.948" sn="4.75188" a="22.4803" fwhm="0.0281097" res="15305.8" algo="Sum"/><pk mz="430.38122016" i="6909.21" sn="44.9112" a="190.41" fwhm="0.0242142" res="17773.9" algo="Sum"/><pk mz="430.91346265" i="3857.17" sn="25.0629" a="104.377" fwhm="0.0227171" res="18968.7" algo="Sum"/><pk mz="431.17032100" i="2588" sn="16.7875" a="97.3864" fwhm="0.032584" res="13232.6" algo="Sum"/><pk mz="431.38542656" i="2991.95" sn="19.4002" a="74.025" fwhm="0.0246027" res="17534.1" algo="Sum"/><pk mz="431.42182492" i="2710.39" sn="17.5681" a="67.3953" fwhm="0.0236937" res="18208.3" algo="Sum"/><pk mz="432.42555378" i="865.63" sn="5.59459" a="22.1852" fwhm="0.0225311" res="19192.4" algo="Sum"/><pk mz="432.77505460" i="1206.02" sn="7.78461" a="32.6501" fwhm="0.022426" res="19297.9" algo="Sum"/><pk mz="433.37631548" i="744.863" sn="4.79192" a="30.0359" fwhm="0.0399902" res="10837.1" algo="Sum"/><pk mz="434.77222814" i="1231.06" sn="7.89742" a="31.3435" fwhm="0.0225429" res="19286.4" algo="Sum"/><pk mz="434.82350663" i="823.672" sn="5.28346" a="23.3828" fwhm="0.0270411" res="16080.1" algo="Sum"/><pk mz="436.82060711" i="1067.67" sn="6.80944" a="25.1285" fwhm="0.0231446" res="18873.5" algo="Sum"/><pk mz="436.85867866" i="2864.14" sn="18.267" a="72.8224" fwhm="0.0227337" res="19216.3" algo="Sum"/><pk mz="437.18590306" i="878.472" sn="5.59289" a="26.0329" fwhm="0.0287934" res="15183.5" algo="Sum"/><pk mz="437.23416333" i="849.671" sn="5.40901" a="30.2809" fwhm="0.0354842" res="12321.9" algo="Sum"/><pk mz="438.85580767" i="1313.27" sn="8.30583" a="40.104" fwhm="0.02605" res="16846.6" algo="Sum"/><pk mz="438.98384007" i="862.994" sn="5.45804" a="24.514" fwhm="0.022879" res="19187.2" algo="Sum"/><pk mz="440.72167064" i="874.313" sn="5.48564" a="21.7352" fwhm="0.0238092" res="18510.5" algo="Sum"/><pk mz="441.29664827" i="1648.04" sn="10.3155" a="57.7841" fwhm="0.0273786" res="16118.3" algo="Sum"/><pk mz="442.76730364" i="765.952" sn="4.76132" a="17.9512" fwhm="0.0251824" res="17582.4" algo="Sum"/><pk mz="442.80280586" i="974.332" sn="6.05631" a="27.3125" fwhm="0.0240985" res="18374.7" algo="Sum"/><pk mz="444.80098070" i="928.015" sn="5.72522" a="22.4057" fwhm="0.0217516" res="20449.1" algo="Sum"/><pk mz="444.85170034" i="1197.79" sn="7.38942" a="36.6903" fwhm="0.0256027" res="17375.2" algo="Sum"/><pk mz="445.43722576" i="2502.88" sn="15.4269" a="64.9599" fwhm="0.0230118" res="19356.9" algo="Sum"/><pk mz="446.44100285" i="827.205" sn="5.07303" a="21.6586" fwhm="0.0235869" res="18927.5" algo="Sum"/><pk mz="446.84940717" i="1279.42" sn="7.83943" a="32.7415" fwhm="0.0237559" res="18810" algo="Sum"/><pk mz="446.88744749" i="2390.48" sn="14.6468" a="68.0338" fwhm="0.0239564" res="18654.2" algo="Sum"/><pk mz="447.41490009" i="748.413" sn="4.58347" a="21.747" fwhm="0.0328059" res="13638.2" algo="Sum"/><pk mz="447.45258996" i="1042.22" sn="6.37992" a="28.0456" fwhm="0.0259082" res="17270.7" algo="Sum"/><pk mz="448.75485578" i="919.502" sn="5.60666" a="27.1482" fwhm="0.0218461" res="20541.7" algo="Sum"/><pk mz="450.75247432" i="1184.98" sn="7.20323" a="32.1711" fwhm="0.0247417" res="18218.3" algo="Sum"/><pk mz="450.79764830" i="819.988" sn="4.98444" a="23.4406" fwhm="0.0255848" res="17619.8" algo="Sum"/><pk mz="452.36309150" i="1301.09" sn="7.89098" a="37.124" fwhm="0.0247966" res="18242.9" algo="Sum"/><pk mz="452.75099621" i="771.994" sn="4.68253" a="21.6552" fwhm="0.0260557" res="17376.3" algo="Sum"/><pk mz="452.79451479" i="1050.13" sn="6.36936" a="26.124" fwhm="0.0235201" res="19251.4" algo="Sum"/><pk mz="452.83234145" i="916.272" sn="5.55749" a="27.5469" fwhm="0.0282434" res="16033.2" algo="Sum"/><pk mz="453.16919120" i="770.336" sn="4.66727" a="24.8767" fwhm="0.0306032" res="14807.9" algo="Sum"/><pk mz="453.36860529" i="1541.49" sn="9.33858" a="53.6731" fwhm="0.0291729" res="15540.8" algo="Sum"/><pk mz="454.88157085" i="1626.45" sn="9.839" a="50.2644" fwhm="0.0247338" res="18391.1" algo="Sum"/><pk mz="454.95386143" i="867.5" sn="5.24627" a="30.2628" fwhm="0.0307357" res="14802.1" algo="Sum"/><pk mz="456.69876227" i="731.435" sn="4.40502" a="19.9591" fwhm="0.0249207" res="18326" algo="Sum"/><pk mz="456.87877938" i="1122.41" sn="6.75994" a="36.8709" fwhm="0.0257963" res="17711.1" algo="Sum"/><pk mz="457.27169499" i="843.557" sn="5.07645" a="29.5998" fwhm="0.0364318" res="12551.4" algo="Sum"/><pk mz="458.78476378" i="1258.09" sn="7.53415" a="41.35" fwhm="0.0257589" res="17810.7" algo="Sum"/><pk mz="459.45264393" i="2152.02" sn="12.8512" a="54.3563" fwhm="0.0234584" res="19585.8" algo="Sum"/><pk mz="460.45649622" i="716.847" sn="4.26448" a="19.4946" fwhm="0.0247447" res="18608.3" algo="Sum"/><pk mz="460.78211705" i="1441.45" sn="8.5562" a="38.7092" fwhm="0.0243588" res="18916.4" algo="Sum"/><pk mz="460.82576561" i="1139.93" sn="6.76482" a="33.1945" fwhm="0.0256277" res="17981.5" algo="Sum"/><pk mz="461.33395040" i="820.911" sn="4.86941" a="29.8432" fwhm="0.0415818" res="11094.6" algo="Sum"/><pk mz="462.77870863" i="741.917" sn="4.37545" a="21.5729" fwhm="0.0296641" res="15600.7" algo="Sum"/><pk mz="462.82342979" i="1138.49" sn="6.71422" a="30.9074" fwhm="0.0267661" res="17291.4" algo="Sum"/><pk mz="462.86195775" i="765.168" sn="4.51263" a="21.122" fwhm="0.0337324" res="13721.6" algo="Sum"/><pk mz="463.20198023" i="881.361" sn="5.19634" a="28.3609" fwhm="0.027156" res="17057.1" algo="Sum"/><pk mz="463.35219377" i="953.746" sn="5.62347" a="40.4608" fwhm="0.0456085" res="10159.3" algo="Sum"/><pk mz="464.91045523" i="1845.59" sn="10.8088" a="51.5147" fwhm="0.0235048" res="19779.4" algo="Sum"/><pk mz="466.72704537" i="1078.87" sn="6.3051" a="30.6491" fwhm="0.0257011" res="18159.8" algo="Sum"/><pk mz="466.90549019" i="775.636" sn="4.5314" a="24.812" fwhm="0.0261812" res="17833.6" algo="Sum"/><pk mz="468.30774992" i="920.682" sn="5.35986" a="27.1842" fwhm="0.0304072" res="15401.2" algo="Sum"/><pk mz="468.33119207" i="777.114" sn="4.52406" a="26.055" fwhm="0.0375186" res="12482.6" algo="Sum"/><pk mz="468.72526031" i="763.763" sn="4.43853" a="21.4834" fwhm="0.0268346" res="17467.2" algo="Sum"/><pk mz="468.81363530" i="1610.48" sn="9.35915" a="51.7798" fwhm="0.0258623" res="18127.3" algo="Sum"/><pk mz="469.33596141" i="1153.39" sn="6.70149" a="27.7276" fwhm="0.0341776" res="13732.3" algo="Sum"/><pk mz="469.36114594" i="1418.56" sn="8.24156" a="50.8602" fwhm="0.0391734" res="11981.6" algo="Sum"/><pk mz="470.81010945" i="1504.1" sn="8.70437" a="40.1357" fwhm="0.0246224" res="19121.2" algo="Sum"/><pk mz="470.85511168" i="1190.21" sn="6.88768" a="36.7248" fwhm="0.0265637" res="17725.5" algo="Sum"/><pk mz="472.85223999" i="971.095" sn="5.58151" a="30.0389" fwhm="0.0266693" res="17730.2" algo="Sum"/><pk mz="473.34215161" i="868.433" sn="4.98133" a="33.9629" fwhm="0.0372842" res="12695.5" algo="Sum"/><pk mz="473.46836650" i="1961.49" sn="11.2506" a="52.5564" fwhm="0.024044" res="19691.8" algo="Sum"/><pk mz="474.75842968" i="1048.73" sn="5.98066" a="31.2228" fwhm="0.0258717" res="18350.5" algo="Sum"/><pk mz="474.93882690" i="1540.63" sn="8.78016" a="47.2266" fwhm="0.0242985" res="19546" algo="Sum"/><pk mz="475.32386455" i="3462.74" sn="19.6785" a="123.491" fwhm="0.0250958" res="18940.4" algo="Sum"/><pk mz="475.41617857" i="714.743" sn="4.05397" a="22.2935" fwhm="0.0375615" res="12657" algo="Sum"/><pk mz="475.48370256" i="955.515" sn="5.41338" a="26.3316" fwhm="0.026673" res="17826.4" algo="Sum"/><pk mz="476.32760420" i="1063.41" sn="6.01307" a="33.542" fwhm="0.0291544" res="16338.1" algo="Sum"/><pk mz="476.75638369" i="1293.67" sn="7.31149" a="37.2819" fwhm="0.0259789" res="18351.7" algo="Sum"/><pk mz="477.33067204" i="1195.01" sn="6.72082" a="44.4942" fwhm="0.0424337" res="11248.8" algo="Sum"/><pk mz="478.32815005" i="3023.95" sn="16.9536" a="96.2601" fwhm="0.0267978" res="17849.6" algo="Sum"/><pk mz="478.75227591" i="786.259" sn="4.3936" a="25.6915" fwhm="0.0287348" res="16661.1" algo="Sum"/><pk mz="478.84260012" i="1895.35" sn="10.59" a="55.6047" fwhm="0.0253593" res="18882.3" algo="Sum"/><pk mz="479.33234639" i="1316.21" sn="7.34652" a="53.3306" fwhm="0.0405339" res="11825.5" algo="Sum"/><pk mz="480.34129090" i="716.664" sn="3.98583" a="24.9824" fwhm="0.0388512" res="12363.6" algo="Sum"/><pk mz="480.83976137" i="1413.24" sn="7.85125" a="42.8954" fwhm="0.0281706" res="17068.9" algo="Sum"/><pk mz="480.88380200" i="1161.82" sn="6.45404" a="34.2739" fwhm="0.0293221" res="16400.1" algo="Sum"/><pk mz="481.20393476" i="1279.32" sn="7.09248" a="41.2091" fwhm="0.0276449" res="17406.6" algo="Sum"/><pk mz="481.26183417" i="1027.54" sn="5.69635" a="39.7779" fwhm="0.0395601" res="12165.3" algo="Sum"/><pk mz="482.32195752" i="757.966" sn="4.19215" a="25.3921" fwhm="0.0374121" res="12892.1" algo="Sum"/><pk mz="483.34248961" i="828.808" sn="4.56643" a="28.459" fwhm="0.0272259" res="17753" algo="Sum"/><pk mz="483.37893652" i="3108.42" sn="17.1263" a="100.276" fwhm="0.0263125" res="18370.7" algo="Sum"/><pk mz="484.38225054" i="1109.28" sn="6.09486" a="32.9596" fwhm="0.0268432" res="18044.9" algo="Sum"/><pk mz="484.78793616" i="1323.32" sn="7.24505" a="36.7694" fwhm="0.0257853" res="18800.9" algo="Sum"/><pk mz="485.35544967" i="1316.65" sn="7.20543" a="63.973" fwhm="0.0552397" res="8786.35" algo="Sum"/><pk mz="486.78487918" i="1285.76" sn="6.98054" a="37.4689" fwhm="0.0265617" res="18326.6" algo="Sum"/><pk mz="487.48390588" i="1503.56" sn="8.15277" a="46.1793" fwhm="0.0260128" res="18740.2" algo="Sum"/><pk mz="488.87176502" i="2256.05" sn="12.1621" a="70.4782" fwhm="0.0254901" res="19178.9" algo="Sum"/><pk mz="490.28925238" i="1803.37" sn="9.64714" a="62.7764" fwhm="0.0287836" res="17033.7" algo="Sum"/><pk mz="490.86930162" i="1094.33" sn="5.84294" a="33.4849" fwhm="0.030185" res="16262" algo="Sum"/><pk mz="490.91225630" i="966.591" sn="5.16038" a="32.5365" fwhm="0.031462" res="15603.3" algo="Sum"/><pk mz="491.29660538" i="1342.92" sn="7.15943" a="55.975" fwhm="0.0369621" res="13291.9" algo="Sum"/><pk mz="493.32397109" i="1115.2" sn="5.86796" a="48.3643" fwhm="0.0521948" res="9451.6" algo="Sum"/><pk mz="494.32235746" i="2061.17" sn="10.7728" a="68.6207" fwhm="0.0281698" res="17548" algo="Sum"/><pk mz="494.81672242" i="1675.91" sn="8.74163" a="47.5379" fwhm="0.0276923" res="17868.4" algo="Sum"/><pk mz="495.33062538" i="1122.59" sn="5.84903" a="55.9552" fwhm="0.0457589" res="10824.8" algo="Sum"/><pk mz="496.33805439" i="50226.9" sn="260.61" a="1325.22" fwhm="0.0234266" res="21187" algo="Sum"/><pk mz="496.81440154" i="1338.48" sn="6.93239" a="44.8024" fwhm="0.0301808" res="16461.3" algo="Sum"/><pk mz="496.98380614" i="779.33" sn="4.03593" a="27.8389" fwhm="0.0287217" res="17303.4" algo="Sum"/><pk mz="497.23492878" i="792.12" sn="4.09764" a="26.5132" fwhm="0.0313374" res="15867.2" algo="Sum"/><pk mz="497.34138560" i="13856" sn="71.6961" a="433.204" fwhm="0.0260395" res="19099.5" algo="Sum"/><pk mz="498.34415400" i="2619.85" sn="13.4917" a="86.2157" fwhm="0.0270697" res="18409.7" algo="Sum"/><pk mz="498.90040870" i="1828.56" sn="9.40424" a="54.6491" fwhm="0.0274656" res="18164.6" algo="Sum"/><pk mz="499.35157580" i="1373.56" sn="7.03869" a="63.7121" fwhm="0.0410047" res="12177.9" algo="Sum"/><pk mz="500.27349984" i="966.748" sn="4.95092" a="31.2913" fwhm="0.0273116" res="18317.2" algo="Sum"/><pk mz="501.38907315" i="2641.66" sn="13.5025" a="91.7234" fwhm="0.027654" res="18130.8" algo="Sum"/><pk mz="501.49861517" i="1456.29" sn="7.44236" a="44.6554" fwhm="0.0261279" res="19194" algo="Sum"/><pk mz="502.28767951" i="935.201" sn="4.76794" a="31.9672" fwhm="0.0427765" res="11742.2" algo="Sum"/><pk mz="502.32609543" i="926.844" sn="4.7247" a="30.5208" fwhm="0.0354412" res="14173.5" algo="Sum"/><pk mz="502.39277152" i="893.915" sn="4.55594" a="32.2149" fwhm="0.0286089" res="17560.7" algo="Sum"/><pk mz="503.32900861" i="774.31" sn="3.93278" a="33.8353" fwhm="0.0449862" res="11188.5" algo="Sum"/><pk mz="503.51293200" i="786.88" sn="3.99329" a="24.8762" fwhm="0.0318613" res="15803.3" algo="Sum"/><pk mz="504.30479376" i="1580.81" sn="7.99252" a="44.0869" fwhm="0.0312841" res="16120.2" algo="Sum"/><pk mz="504.33847980" i="1150.09" sn="5.81009" a="38.9174" fwhm="0.0364212" res="13847.4" algo="Sum"/><pk mz="504.80734504" i="787.349" sn="3.96159" a="23.4562" fwhm="0.0359683" res="14034.8" algo="Sum"/><pk mz="504.84529199" i="1618" sn="8.13319" a="48.7048" fwhm="0.0289818" res="17419.4" algo="Sum"/><pk mz="505.30872466" i="813.026" sn="4.07961" a="29.2288" fwhm="0.0431267" res="11716.9" algo="Sum"/><pk mz="505.34103620" i="732.779" sn="3.67705" a="26.4699" fwhm="0.0400507" res="12617.5" algo="Sum"/><pk mz="506.35724529" i="1307.67" sn="6.53021" a="45.9738" fwhm="0.0297812" res="17002.6" algo="Sum"/><pk mz="506.84184259" i="1012.38" sn="5.03501" a="34.2414" fwhm="0.0318452" res="15915.8" algo="Sum"/><pk mz="507.35999161" i="807.958" sn="4.01232" a="34.2844" fwhm="0.0411444" res="12331.2" algo="Sum"/><pk mz="508.70972795" i="864.341" sn="4.25987" a="27.0234" fwhm="0.0269081" res="18905.5" algo="Sum"/><pk mz="509.31687603" i="937.307" sn="4.61264" a="19.0716" fwhm="0.0267028" res="19073.6" algo="Sum"/><pk mz="509.36110278" i="3504.25" sn="17.2427" a="129.502" fwhm="0.0290574" res="17529.5" algo="Sum"/><pk mz="510.35937459" i="1723.83" sn="8.44222" a="81.1349" fwhm="0.0351028" res="14539" algo="Sum"/><pk mz="510.78998082" i="747.661" sn="3.65851" a="23.1449" fwhm="0.0353182" res="14462.5" algo="Sum"/><pk mz="511.24975194" i="868.008" sn="4.24236" a="37.9716" fwhm="0.0426574" res="11985" algo="Sum"/><pk mz="511.35601903" i="846.702" sn="4.13775" a="35.5967" fwhm="0.0556102" res="9195.37" algo="Sum"/><pk mz="512.83700863" i="836.033" sn="4.07106" a="30.2272" fwhm="0.0372816" res="13755.8" algo="Sum"/><pk mz="512.91053387" i="827.16" sn="4.02755" a="29.6594" fwhm="0.0320213" res="16017.8" algo="Sum"/><pk mz="514.83495109" i="835.165" sn="4.04259" a="27.1075" fwhm="0.0361075" res="14258.4" algo="Sum"/><pk mz="514.87290193" i="1259.9" sn="6.09849" a="43.2324" fwhm="0.034779" res="14804.1" algo="Sum"/><pk mz="515.36921122" i="1548.04" sn="7.47455" a="43.4675" fwhm="0.031257" res="16488.1" algo="Sum"/><pk mz="515.41028746" i="20026.3" sn="96.6319" a="560.545" fwhm="0.0250822" res="20548.8" algo="Sum"/><pk mz="515.51324243" i="1298.97" sn="6.26523" a="43.3798" fwhm="0.030173" res="17085.2" algo="Sum"/><pk mz="516.30349468" i="3799.04" sn="18.2286" a="120.769" fwhm="0.0277439" res="18609.6" algo="Sum"/><pk mz="516.41332650" i="6822.51" sn="32.7275" a="207.374" fwhm="0.0263907" res="19568" algo="Sum"/><pk mz="516.74203575" i="882.088" sn="4.22713" a="33.176" fwhm="0.0293981" res="17577.4" algo="Sum"/><pk mz="517.30862257" i="1324.69" sn="6.32301" a="51.2003" fwhm="0.0347347" res="14893.1" algo="Sum"/><pk mz="517.36387931" i="1643.49" sn="7.84557" a="60.4387" fwhm="0.041417" res="12491.6" algo="Sum"/><pk mz="517.41286145" i="2116.8" sn="10.1039" a="77.4485" fwhm="0.0336099" res="15394.7" algo="Sum"/><pk mz="518.31935352" i="103520" sn="491.931" a="2693.95" fwhm="0.0228623" res="22671.3" algo="Sum"/><pk mz="518.73911478" i="1289.91" sn="6.11363" a="40.8078" fwhm="0.0282329" res="18373.6" algo="Sum"/><pk mz="519.32244189" i="27256.1" sn="128.989" a="791.014" fwhm="0.0257146" res="20195.7" algo="Sum"/><pk mz="520.33492083" i="17380.7" sn="81.8045" a="559.968" fwhm="0.0286633" res="18153.3" algo="Sum"/><pk mz="520.73774299" i="836.562" sn="3.92818" a="25.421" fwhm="0.0291023" res="17893.3" algo="Sum"/><pk mz="520.77937494" i="796.239" sn="3.73884" a="26.3292" fwhm="0.0418415" res="12446.5" algo="Sum"/><pk mz="521.33990241" i="4796.2" sn="22.4676" a="161.174" fwhm="0.0298096" res="17489" algo="Sum"/><pk mz="522.35202429" i="10001.3" sn="46.6256" a="309.262" fwhm="0.0271169" res="19263" algo="Sum"/><pk mz="522.86631595" i="1076.39" sn="5.01798" a="33.7767" fwhm="0.0295031" res="17722.4" algo="Sum"/><pk mz="523.29667177" i="735.117" sn="3.41849" a="31.9655" fwhm="0.0436655" res="11984.2" algo="Sum"/><pk mz="523.35760970" i="3313.12" sn="15.4069" a="148.851" fwhm="0.0380981" res="13737.1" algo="Sum"/><pk mz="524.27230830" i="1193.21" sn="5.53977" a="51.1033" fwhm="0.0328146" res="15976.8" algo="Sum"/><pk mz="524.36807560" i="16720.1" sn="77.6016" a="509.749" fwhm="0.0268395" res="19537.2" algo="Sum"/><pk mz="524.68429355" i="871.909" sn="4.04404" a="27.2157" fwhm="0.025515" res="20563.8" algo="Sum"/><pk mz="525.28474470" i="1476.31" sn="6.84453" a="51.9975" fwhm="0.0392282" res="13390.5" algo="Sum"/><pk mz="525.34265914" i="2144.39" sn="9.94273" a="64.293" fwhm="0.0316314" res="16608.3" algo="Sum"/><pk mz="525.37063748" i="5756.51" sn="26.6944" a="188.246" fwhm="0.0297741" res="17645.2" algo="Sum"/><pk mz="526.28926971" i="854.366" sn="3.94983" a="29.4241" fwhm="0.0358228" res="14691.4" algo="Sum"/><pk mz="526.33730419" i="810.921" sn="3.74898" a="24.2687" fwhm="0.0415422" res="12670" algo="Sum"/><pk mz="526.37227186" i="1273.64" sn="5.88818" a="47.7258" fwhm="0.0394696" res="13336.2" algo="Sum"/><pk mz="526.77008124" i="1199.27" sn="5.5395" a="48.7796" fwhm="0.0327666" res="16076.5" algo="Sum"/><pk mz="527.33163016" i="795.083" sn="3.66243" a="32.3904" fwhm="0.0553109" res="9533.95" algo="Sum"/><pk mz="528.76720975" i="1410.62" sn="6.45694" a="46.6403" fwhm="0.0306645" res="17243.6" algo="Sum"/><pk mz="528.81116188" i="743.622" sn="3.40055" a="25.5586" fwhm="0.0441682" res="11972.7" algo="Sum"/><pk mz="529.52914486" i="1075.28" sn="4.9155" a="35.449" fwhm="0.0287328" res="18429.4" algo="Sum"/><pk mz="530.76569464" i="878.098" sn="3.97867" a="28.9829" fwhm="0.0355797" res="14917.7" algo="Sum"/><pk mz="530.80875532" i="723.952" sn="3.28048" a="26.0024" fwhm="0.0462258" res="11483" algo="Sum"/><pk mz="531.34405445" i="1822.43" sn="8.25317" a="81.2454" fwhm="0.0381071" res="13943.5" algo="Sum"/><pk mz="531.40433856" i="4442.25" sn="20.1186" a="153.003" fwhm="0.0282976" res="18779.1" algo="Sum"/><pk mz="531.54279195" i="800.56" sn="3.62021" a="24.1425" fwhm="0.0302347" res="17580.6" algo="Sum"/><pk mz="532.27698178" i="896.487" sn="4.04082" a="32.6161" fwhm="0.0323402" res="16458.7" algo="Sum"/><pk mz="532.33721786" i="1999.67" sn="9.01085" a="80.2235" fwhm="0.0335869" res="15849.6" algo="Sum"/><pk mz="532.41104665" i="1709.06" sn="7.69085" a="35.4603" fwhm="0.0236067" res="22553.4" algo="Sum"/><pk mz="532.43406952" i="2200.11" sn="9.89412" a="85.3694" fwhm="0.0382272" res="13928.1" algo="Sum"/><pk mz="532.71625271" i="793.166" sn="3.55885" a="26.452" fwhm="0.0290849" res="18315.9" algo="Sum"/><pk mz="532.89491973" i="1062.35" sn="4.76505" a="42.9817" fwhm="0.034837" res="15296.8" algo="Sum"/><pk mz="533.34082163" i="1171.94" sn="5.24842" a="57.9351" fwhm="0.0386105" res="13813.4" algo="Sum"/><pk mz="533.41001704" i="783.462" sn="3.50405" a="20.2999" fwhm="0.0355502" res="15004.4" algo="Sum"/><pk mz="533.43657923" i="936.76" sn="4.18829" a="40.3129" fwhm="0.0473653" res="11262.2" algo="Sum"/><pk mz="534.29262528" i="20847.8" sn="92.8289" a="671.707" fwhm="0.0266326" res="20061.6" algo="Sum"/><pk mz="534.71229315" i="1238.73" sn="5.51292" a="40.4802" fwhm="0.0299377" res="17860.8" algo="Sum"/><pk mz="534.89273352" i="855.129" sn="3.80518" a="40.0397" fwhm="0.0413973" res="12921" algo="Sum"/><pk mz="535.29548399" i="5887.06" sn="26.1776" a="194.358" fwhm="0.028454" res="18812.7" algo="Sum"/><pk mz="535.37569047" i="3375.34" sn="15.0089" a="116.387" fwhm="0.0291973" res="18336.5" algo="Sum"/><pk mz="536.29343130" i="2641.03" sn="11.7353" a="93.912" fwhm="0.0297139" res="18048.6" algo="Sum"/><pk mz="536.37920619" i="1279.16" sn="5.6832" a="49.0439" fwhm="0.0330472" res="16230.7" algo="Sum"/><pk mz="536.71042056" i="919.924" sn="4.08227" a="32.8176" fwhm="0.0331795" res="16176" algo="Sum"/><pk mz="536.79955969" i="1624.31" sn="7.20804" a="64.7713" fwhm="0.0310644" res="17280.2" algo="Sum"/><pk mz="536.88750896" i="716.196" sn="3.1772" a="27.9338" fwhm="0.0460671" res="11654.5" algo="Sum"/><pk mz="537.29696844" i="1158.54" sn="5.13903" a="56.6884" fwhm="0.0445056" res="12072.6" algo="Sum"/><pk mz="537.39235552" i="550116" sn="2439.91" a="11035.2" fwhm="0.0170173" res="31579.1" algo="Sum"/><pk mz="538.39522543" i="164590" sn="728.842" a="4289.16" fwhm="0.0222686" res="24177.3" algo="Sum"/><pk mz="538.79604304" i="1651.27" sn="7.30744" a="56.9729" fwhm="0.0317053" res="16993.9" algo="Sum"/><pk mz="538.83846402" i="915.658" sn="4.05209" a="31.0674" fwhm="0.042104" res="12797.8" algo="Sum"/><pk mz="539.39376127" i="46339.4" sn="204.9" a="1490.94" fwhm="0.0288509" res="18695.9" algo="Sum"/><pk mz="540.30348125" i="750.522" sn="3.30853" a="31.6362" fwhm="0.041203" res="13113.2" algo="Sum"/><pk mz="540.39356504" i="10488.9" sn="46.2383" a="376.726" fwhm="0.0305776" res="17672.9" algo="Sum"/><pk mz="540.49497331" i="837.564" sn="3.69224" a="31.4616" fwhm="0.0290567" res="18601.4" algo="Sum"/><pk mz="540.79412416" i="807.951" sn="3.55458" a="32.8522" fwhm="0.0433371" res="12478.8" algo="Sum"/><pk mz="540.83320432" i="765.97" sn="3.3693" a="31.8724" fwhm="0.0468277" res="11549.4" algo="Sum"/><pk mz="541.25908118" i="1042.67" sn="4.58246" a="40.8744" fwhm="0.0358603" res="15093.5" algo="Sum"/><pk mz="541.33108469" i="941.395" sn="4.13751" a="53.0316" fwhm="0.0803575" res="6736.54" algo="Sum"/><pk mz="541.39397704" i="2315.01" sn="10.1736" a="86.2739" fwhm="0.0354685" res="15264.1" algo="Sum"/><pk mz="542.31794078" i="28944.4" sn="126.556" a="845.897" fwhm="0.0262308" res="20674.9" algo="Sum"/><pk mz="542.74312438" i="1177.36" sn="5.14036" a="39.9019" fwhm="0.0333345" res="16281.7" algo="Sum"/><pk mz="542.92402274" i="787.902" sn="3.43984" a="33.8717" fwhm="0.0346746" res="15657.7" algo="Sum"/><pk mz="543.32116012" i="8711.26" sn="37.9762" a="292.812" fwhm="0.0281087" res="19329.3" algo="Sum"/><pk mz="543.54441088" i="929.291" sn="4.03972" a="29.9202" fwhm="0.027718" res="19609.8" algo="Sum"/><pk mz="544.33363738" i="23280.1" sn="101.041" a="757.169" fwhm="0.0278897" res="19517.4" algo="Sum"/><pk mz="544.74101704" i="1481.52" sn="6.41847" a="49.4759" fwhm="0.0281461" res="19354" algo="Sum"/><pk mz="545.33757104" i="7372.98" sn="31.8599" a="242.232" fwhm="0.0281323" res="19384.8" algo="Sum"/><pk mz="546.34914405" i="34072.9" sn="146.685" a="1013.31" fwhm="0.0265464" res="20580.9" algo="Sum"/><pk mz="546.73751969" i="911.467" sn="3.9225" a="32.3486" fwhm="0.0318927" res="17143" algo="Sum"/><pk mz="546.82695236" i="1881.26" sn="8.09519" a="72.465" fwhm="0.0304534" res="17956.2" algo="Sum"/><pk mz="547.35295315" i="10185.2" sn="43.761" a="374.186" fwhm="0.0297915" res="18372.8" algo="Sum"/><pk mz="548.27316403" i="757.104" sn="3.25059" a="30.6791" fwhm="0.0405727" res="13513.3" algo="Sum"/><pk mz="548.35646115" i="2274.69" sn="9.76889" a="99.8743" fwhm="0.0358297" res="15304.5" algo="Sum"/><pk mz="548.82489733" i="1439.36" sn="6.17239" a="49.309" fwhm="0.0310063" res="17700.4" algo="Sum"/><pk mz="548.86752386" i="839.176" sn="3.59859" a="30.0199" fwhm="0.0513459" res="10689.6" algo="Sum"/><pk mz="549.36671191" i="768.996" sn="3.29948" a="34.8294" fwhm="0.063903" res="8596.89" algo="Sum"/><pk mz="550.68816066" i="713.358" sn="3.05004" a="22.7419" fwhm="0.0290928" res="18928.7" algo="Sum"/><pk mz="550.86613359" i="714.933" sn="3.05437" a="32.9561" fwhm="0.0619798" res="8887.84" algo="Sum"/><pk mz="551.34896668" i="2659.86" sn="11.3474" a="97.2371" fwhm="0.0317224" res="17380.5" algo="Sum"/><pk mz="551.40505091" i="1436.12" sn="6.1266" a="65.1714" fwhm="0.0411833" res="13389.1" algo="Sum"/><pk mz="552.35199956" i="1031.36" sn="4.38592" a="41.6455" fwhm="0.0352128" res="15686.1" algo="Sum"/><pk mz="552.77214434" i="1433.91" sn="6.08565" a="51.9904" fwhm="0.0350905" res="15752.7" algo="Sum"/><pk mz="553.36660683" i="300784" sn="1275.94" a="8446.98" fwhm="0.0235349" res="23512.6" algo="Sum"/><pk mz="553.45197933" i="9234.86" sn="39.1747" a="399.396" fwhm="0.0418671" res="13219.3" algo="Sum"/><pk mz="554.36936012" i="97524.6" sn="412.461" a="3242.14" fwhm="0.028798" res="19250.3" algo="Sum"/><pk mz="554.45589291" i="4164.1" sn="17.6145" a="178.109" fwhm="0.0441859" res="12548.3" algo="Sum"/><pk mz="554.76996769" i="1584.54" sn="6.68785" a="56.9807" fwhm="0.0332787" res="16670.4" algo="Sum"/><pk mz="555.36572737" i="48984.3" sn="206.659" a="1750.31" fwhm="0.0304881" res="18215.8" algo="Sum"/><pk mz="555.45587112" i="1318.15" sn="5.56048" a="48.6463" fwhm="0.0379614" res="14632.1" algo="Sum"/><pk mz="556.36699437" i="13759.3" sn="57.8626" a="482.041" fwhm="0.0301043" res="18481.3" algo="Sum"/><pk mz="556.76824873" i="912.164" sn="3.82704" a="43.4351" fwhm="0.0390498" res="14257.9" algo="Sum"/><pk mz="556.85625138" i="1876.07" sn="7.87144" a="63.503" fwhm="0.0309911" res="17968.3" algo="Sum"/><pk mz="557.36685096" i="3512.12" sn="14.7118" a="147.693" fwhm="0.0352437" res="15814.7" algo="Sum"/><pk mz="557.55892918" i="926.234" sn="3.87754" a="35.0529" fwhm="0.0304943" res="18284.1" algo="Sum"/><pk mz="558.29106511" i="5806.95" sn="24.2304" a="193.344" fwhm="0.0290902" res="19191.7" algo="Sum"/><pk mz="558.36712132" i="936.908" sn="3.9094" a="43.906" fwhm="0.0532215" res="10491.4" algo="Sum"/><pk mz="558.85445591" i="991.339" sn="4.13606" a="38.0306" fwhm="0.0429471" res="13012.6" algo="Sum"/><pk mz="559.29507994" i="1944.26" sn="8.10884" a="77.2831" fwhm="0.0321881" res="17375.9" algo="Sum"/><pk mz="560.30589246" i="4319.39" sn="18.003" a="151.29" fwhm="0.0294399" res="19032.2" algo="Sum"/><pk mz="560.71366725" i="798.846" sn="3.32844" a="27.6523" fwhm="0.0382777" res="14648.6" algo="Sum"/><pk mz="561.30910325" i="1296.83" sn="5.40381" a="58.7287" fwhm="0.0378113" res="14845" algo="Sum"/><pk mz="561.39964854" i="839.342" sn="3.49738" a="48.1868" fwhm="0.0625766" res="8971.4" algo="Sum"/><pk mz="561.44378756" i="841.409" sn="3.50599" a="32.7872" fwhm="0.0453715" res="12374.4" algo="Sum"/><pk mz="562.32210338" i="6461.64" sn="26.8862" a="224.694" fwhm="0.0306573" res="18342.2" algo="Sum"/><pk mz="562.76312273" i="838.562" sn="3.48495" a="22.284" fwhm="0.033705" res="16696.7" algo="Sum"/><pk mz="562.79954201" i="1508.61" sn="6.26956" a="56.9539" fwhm="0.0353244" res="15932.3" algo="Sum"/><pk mz="563.32553001" i="2105.35" sn="8.74308" a="92.3203" fwhm="0.0339952" res="16570.7" algo="Sum"/><pk mz="563.46082277" i="1077.87" sn="4.47615" a="43.9277" fwhm="0.0327674" res="17195.8" algo="Sum"/><pk mz="564.31914443" i="1238.44" sn="5.12512" a="63.9922" fwhm="0.0502685" res="11226.1" algo="Sum"/><pk mz="564.79810556" i="1228.35" sn="5.07349" a="53.619" fwhm="0.0402347" res="14037.6" algo="Sum"/><pk mz="565.42159324" i="8613.84" sn="35.5627" a="299.781" fwhm="0.0283668" res="19932.5" algo="Sum"/><pk mz="566.31699553" i="10422.2" sn="42.9337" a="345.966" fwhm="0.028345" res="19979.4" algo="Sum"/><pk mz="566.42460995" i="3202.44" sn="13.1914" a="122.152" fwhm="0.0312343" res="18134.7" algo="Sum"/><pk mz="566.88391969" i="1653.86" sn="6.80737" a="65.8184" fwhm="0.0304148" res="18638.4" algo="Sum"/><pk mz="567.34127381" i="4722" sn="19.4121" a="281.083" fwhm="0.0537912" res="10547.1" algo="Sum"/><pk mz="567.41945538" i="1431.44" sn="5.88434" a="72.842" fwhm="0.0565458" res="10034.7" algo="Sum"/><pk mz="568.33409531" i="7101.56" sn="29.1234" a="272.905" fwhm="0.0329713" res="17237.2" algo="Sum"/><pk mz="568.41906669" i="822.035" sn="3.37013" a="43.113" fwhm="0.0575539" res="9876.29" algo="Sum"/><pk mz="568.74511765" i="746.535" sn="3.05824" a="28.2773" fwhm="0.0479239" res="11867.7" algo="Sum"/><pk mz="569.35990398" i="56752.4" sn="232.004" a="1774.18" fwhm="0.0276308" res="20606" algo="Sum"/><pk mz="569.42669983" i="8526.11" sn="34.817" a="319.861" fwhm="0.0334858" res="17005" algo="Sum"/><pk mz="570.36304318" i="19695.4" sn="80.2964" a="648.702" fwhm="0.0295668" res="19290.6" algo="Sum"/><pk mz="570.43059409" i="3273.41" sn="13.3454" a="129.991" fwhm="0.0354152" res="16106.9" algo="Sum"/><pk mz="570.74370222" i="848.254" sn="3.45881" a="32.9661" fwhm="0.0419397" res="13608.7" algo="Sum"/><pk mz="570.79474113" i="849.521" sn="3.46399" a="40.0774" fwhm="0.0465141" res="12271.4" algo="Sum"/><pk mz="570.86634496" i="739.048" sn="3.01367" a="34.0552" fwhm="0.0586573" res="9732.23" algo="Sum"/><pk mz="571.36007421" i="9338.83" sn="38.0216" a="365.742" fwhm="0.033215" res="17201.9" algo="Sum"/><pk mz="571.42798027" i="1597" sn="6.50221" a="58.099" fwhm="0.0403191" res="14172.7" algo="Sum"/><pk mz="572.36188875" i="2977.06" sn="12.1257" a="117.609" fwhm="0.0323539" res="17690.6" algo="Sum"/><pk mz="572.44070403" i="814.69" sn="3.31888" a="38.3348" fwhm="0.0480036" res="11925" algo="Sum"/><pk mz="572.79095405" i="967.494" sn="3.93941" a="30.8508" fwhm="0.0402549" res="14229.1" algo="Sum"/><pk mz="572.82861171" i="1373.24" sn="5.59013" a="48.7333" fwhm="0.0483013" res="11859.5" algo="Sum"/><pk mz="573.36265934" i="1231.68" sn="5.01516" a="69.5431" fwhm="0.0471757" res="12153.8" algo="Sum"/><pk mz="574.69718677" i="743.35" sn="3.02166" a="28.1093" fwhm="0.0386399" res="14873.2" algo="Sum"/><pk mz="574.82605367" i="864.138" sn="3.51182" a="38.1499" fwhm="0.0529231" res="10861.5" algo="Sum"/><pk mz="575.39981157" i="735.402" sn="2.98696" a="29.6426" fwhm="0.0486105" res="11836.9" algo="Sum"/><pk mz="575.49693450" i="831.649" sn="3.37738" a="34.4504" fwhm="0.0441877" res="13023.9" algo="Sum"/><pk mz="576.27544955" i="2392.27" sn="9.692" a="87.7544" fwhm="0.030122" res="19131.4" algo="Sum"/><pk mz="576.69358540" i="1106.82" sn="4.4809" a="40.5932" fwhm="0.032354" res="17824.5" algo="Sum"/><pk mz="577.27892247" i="819.161" sn="3.31007" a="43.1476" fwhm="0.0403669" res="14300.8" algo="Sum"/><pk mz="577.51278930" i="826.567" sn="3.33975" a="32.6631" fwhm="0.0424526" res="13603.7" algo="Sum"/><pk mz="578.27282453" i="930.362" sn="3.75194" a="38.0148" fwhm="0.0354156" res="16328.2" algo="Sum"/><pk mz="578.69101536" i="882.783" sn="3.55931" a="29.1949" fwhm="0.0401594" res="14409.9" algo="Sum"/><pk mz="578.73438246" i="875.902" sn="3.53162" a="29.9003" fwhm="0.0438998" res="13183.1" algo="Sum"/><pk mz="578.77462584" i="838.837" sn="3.38274" a="36.9382" fwhm="0.0520732" res="11114.6" algo="Sum"/><pk mz="579.28548214" i="1668.38" sn="6.72246" a="70.9818" fwhm="0.0324154" res="17870.7" algo="Sum"/><pk mz="580.28780546" i="797.51" sn="3.2088" a="37.8446" fwhm="0.0355007" res="16345.8" algo="Sum"/><pk mz="580.73267695" i="716.057" sn="2.87582" a="23.6427" fwhm="0.0417951" res="13894.8" algo="Sum"/><pk mz="580.77572553" i="729.966" sn="2.93168" a="27.9484" fwhm="0.0534452" res="10866.7" algo="Sum"/><pk mz="580.82164971" i="981.164" sn="3.94054" a="34.8429" fwhm="0.0467057" res="12435.8" algo="Sum"/><pk mz="581.39563180" i="5130.2" sn="20.5602" a="238.326" fwhm="0.0356098" res="16326.9" algo="Sum"/><pk mz="582.29058022" i="2250.66" sn="8.99477" a="85.5943" fwhm="0.0298009" res="19539.4" algo="Sum"/><pk mz="582.39919290" i="2000.85" sn="7.98579" a="79.5372" fwhm="0.036183" res="16095.9" algo="Sum"/><pk mz="582.63902136" i="712.626" sn="2.84332" a="24.6262" fwhm="0.0307313" res="18959.1" algo="Sum"/><pk mz="582.81926928" i="1033.87" sn="4.12396" a="37.3931" fwhm="0.0419823" res="13882.5" algo="Sum"/><pk mz="582.85789386" i="1158.65" sn="4.6217" a="48.3471" fwhm="0.0437495" res="13322.6" algo="Sum"/><pk mz="583.24963380" i="3736.16" sn="14.8881" a="119.359" fwhm="0.0299702" res="19461" algo="Sum"/><pk mz="583.31883012" i="2555.31" sn="10.1825" a="117.141" fwhm="0.0422916" res="13792.8" algo="Sum"/><pk mz="583.39204715" i="1416.12" sn="5.64303" a="80.0559" fwhm="0.0612046" res="9531.84" algo="Sum"/><pk mz="584.25486365" i="2115.48" sn="8.42065" a="69.6638" fwhm="0.0339471" res="17210.7" algo="Sum"/><pk mz="584.31275338" i="1706.66" sn="6.79336" a="86.7801" fwhm="0.0521088" res="11213.3" algo="Sum"/><pk mz="584.72579136" i="1055" sn="4.19845" a="51.6259" fwhm="0.0372877" res="15681.4" algo="Sum"/><pk mz="585.26788085" i="3151.34" sn="12.5318" a="133.784" fwhm="0.0412865" res="14175.8" algo="Sum"/><pk mz="585.33495329" i="13692.1" sn="54.4671" a="509.153" fwhm="0.0306797" res="19078.9" algo="Sum"/><pk mz="585.44354117" i="874.271" sn="3.47849" a="36.9843" fwhm="0.0441798" res="13251.4" algo="Sum"/><pk mz="586.30411924" i="4428.9" sn="17.6122" a="126.206" fwhm="0.0347424" res="16875.7" algo="Sum"/><pk mz="586.33714266" i="4963.98" sn="19.7402" a="204.965" fwhm="0.0423519" res="13844.4" algo="Sum"/><pk mz="586.72231845" i="1383.67" sn="5.49948" a="53.0041" fwhm="0.0358477" res="16367.1" algo="Sum"/><pk mz="586.76795854" i="792.254" sn="3.14887" a="32.1525" fwhm="0.0539513" res="10875.9" algo="Sum"/><pk mz="587.33349833" i="3335.84" sn="13.2469" a="132.974" fwhm="0.0443541" res="13241.9" algo="Sum"/><pk mz="587.45821863" i="1923.89" sn="7.63961" a="75.0517" fwhm="0.0312118" res="18821.7" algo="Sum"/><pk mz="588.33585604" i="1068.71" sn="4.23298" a="47.3958" fwhm="0.0499616" res="11775.8" algo="Sum"/><pk mz="588.40362987" i="779.832" sn="3.08883" a="32.0821" fwhm="0.0395466" res="14878.7" algo="Sum"/><pk mz="588.46090293" i="783.799" sn="3.10434" a="34.1444" fwhm="0.0433538" res="13573.5" algo="Sum"/><pk mz="588.72046002" i="1066.96" sn="4.22267" a="40.819" fwhm="0.0438558" res="13424" algo="Sum"/><pk mz="588.76316774" i="949.934" sn="3.75786" a="33.5521" fwhm="0.0498885" res="11801.6" algo="Sum"/><pk mz="588.80230233" i="731.908" sn="2.89394" a="21.4346" fwhm="0.0430665" res="13671.9" algo="Sum"/><pk mz="589.40516880" i="835.17" sn="3.30126" a="41.5784" fwhm="0.0595185" res="9902.89" algo="Sum"/><pk mz="589.47425135" i="3604.72" sn="14.2479" a="128.16" fwhm="0.0307075" res="19196.4" algo="Sum"/><pk mz="590.31629359" i="2657.61" sn="10.4767" a="109.524" fwhm="0.0322017" res="18331.9" algo="Sum"/><pk mz="590.47851265" i="1470.31" sn="5.79818" a="58.7412" fwhm="0.030564" res="19319.4" algo="Sum"/><pk mz="590.85020096" i="1072.69" sn="4.23009" a="48.8002" fwhm="0.0382699" res="15439" algo="Sum"/><pk mz="591.31726509" i="1213.54" sn="4.78359" a="56.9182" fwhm="0.0376043" res="15724.7" algo="Sum"/><pk mz="591.48937457" i="2963.14" sn="11.6811" a="115.278" fwhm="0.0320721" res="18442.5" algo="Sum"/><pk mz="592.33137841" i="924.096" sn="3.63708" a="45.7971" fwhm="0.0405133" res="14620.7" algo="Sum"/><pk mz="592.49170216" i="1157.44" sn="4.55192" a="46.5682" fwhm="0.0344347" res="17206.2" algo="Sum"/><pk mz="592.66882085" i="1087.27" sn="4.27747" a="38.8254" fwhm="0.0326621" res="18145.5" algo="Sum"/><pk mz="592.84718042" i="1145.68" sn="4.50679" a="46.8059" fwhm="0.0362039" res="16375.2" algo="Sum"/><pk mz="593.33566230" i="727.417" sn="2.8558" a="37.9429" fwhm="0.0582196" res="10191.3" algo="Sum"/><pk mz="594.66478336" i="960.236" sn="3.74972" a="38.1399" fwhm="0.0412009" res="14433.3" algo="Sum"/><pk mz="594.75485422" i="1325.43" sn="5.17692" a="63.3525" fwhm="0.0414869" res="14336" algo="Sum"/><pk mz="594.84519084" i="730.223" sn="2.85243" a="37.2458" fwhm="0.0579631" res="10262.5" algo="Sum"/><pk mz="595.34736507" i="1113.99" sn="4.33324" a="42.8735" fwhm="0.0412464" res="14433.9" algo="Sum"/><pk mz="596.75139759" i="1776.25" sn="6.89787" a="67.459" fwhm="0.0353103" res="16900.2" algo="Sum"/><pk mz="596.79336930" i="961.201" sn="3.73272" a="34.826" fwhm="0.0300927" res="19831.8" algo="Sum"/><pk mz="597.38935279" i="1141.82" sn="4.4332" a="46.6526" fwhm="0.0440357" res="13566" algo="Sum"/><pk mz="598.74960696" i="1120.79" sn="4.34498" a="47.8765" fwhm="0.0382814" res="15640.8" algo="Sum"/><pk mz="598.78873699" i="958.354" sn="3.71526" a="35.7037" fwhm="0.050074" res="11958.1" algo="Sum"/><pk mz="599.37316713" i="798.298" sn="3.09616" a="40.2272" fwhm="0.0610732" res="9814.02" algo="Sum"/><pk mz="599.45236990" i="708.61" sn="2.74778" a="39.5757" fwhm="0.0575864" res="10409.6" algo="Sum"/><pk mz="600.27296269" i="833.944" sn="3.2293" a="40.332" fwhm="0.0371069" res="16176.8" algo="Sum"/><pk mz="600.69967352" i="981.021" sn="3.79821" a="39.431" fwhm="0.0412098" res="14576.6" algo="Sum"/><pk mz="600.87923351" i="1014.73" sn="3.92301" a="42.6585" fwhm="0.0324107" res="18539.5" algo="Sum"/><pk mz="601.34179291" i="2610.78" sn="10.0941" a="133.364" fwhm="0.0426492" res="14099.7" algo="Sum"/><pk mz="601.46910093" i="745.65" sn="2.88276" a="29.5577" fwhm="0.0434004" res="13858.6" algo="Sum"/><pk mz="601.51157184" i="766.551" sn="2.96354" a="31.1651" fwhm="0.0448452" res="13413.1" algo="Sum"/><pk mz="602.27996997" i="1153.27" sn="4.44805" a="51.3431" fwhm="0.0409194" res="14718.7" algo="Sum"/><pk mz="602.34274519" i="1112.37" sn="4.29035" a="56.1653" fwhm="0.0447764" res="13452.2" algo="Sum"/><pk mz="602.69640409" i="1536.58" sn="5.91886" a="50.0289" fwhm="0.0332971" res="18100.6" algo="Sum"/><pk mz="602.87526429" i="730.465" sn="2.81293" a="31.8907" fwhm="0.0455565" res="13233.6" algo="Sum"/><pk mz="603.34303550" i="796.031" sn="3.06385" a="49.0931" fwhm="0.0549822" res="10973.4" algo="Sum"/><pk mz="603.43093052" i="1133.12" sn="4.36145" a="50.1304" fwhm="0.0387106" res="15588.3" algo="Sum"/><pk mz="603.52602379" i="882.135" sn="3.39666" a="33.8132" fwhm="0.0447048" res="13500.3" algo="Sum"/><pk mz="604.30463609" i="875.115" sn="3.36629" a="51.6878" fwhm="0.0427902" res="14122.5" algo="Sum"/><pk mz="604.45080179" i="1006.62" sn="3.87142" a="48.9206" fwhm="0.0453665" res="13323.7" algo="Sum"/><pk mz="604.69343773" i="1125.88" sn="4.32543" a="40.2239" fwhm="0.0406711" res="14867.9" algo="Sum"/><pk mz="604.73234408" i="716.243" sn="2.75218" a="17.4727" fwhm="0.0335162" res="18043" algo="Sum"/><pk mz="604.78283556" i="1726.36" sn="6.63493" a="82.0475" fwhm="0.0378267" res="15988.2" algo="Sum"/><pk mz="605.37647504" i="1191.08" sn="4.57229" a="51.595" fwhm="0.0455093" res="13302.3" algo="Sum"/><pk mz="605.44741448" i="2051.72" sn="7.87084" a="95.1595" fwhm="0.0385091" res="15722.2" algo="Sum"/><pk mz="606.29293550" i="843.833" sn="3.23367" a="41.8044" fwhm="0.0440773" res="13755.2" algo="Sum"/><pk mz="606.45193163" i="886.627" sn="3.38943" a="40.8641" fwhm="0.0402253" res="15076.4" algo="Sum"/><pk mz="606.78152748" i="1542.14" sn="5.89458" a="59.9824" fwhm="0.0437481" res="13869.9" algo="Sum"/><pk mz="606.82183406" i="907.767" sn="3.46978" a="46.2658" fwhm="0.0638701" res="9500.88" algo="Sum"/><pk mz="607.24646183" i="1848.64" sn="7.05813" a="65.4438" fwhm="0.0324499" res="18713.3" algo="Sum"/><pk mz="607.46125549" i="1554.09" sn="5.92477" a="67.1924" fwhm="0.0356111" res="17058.2" algo="Sum"/><pk mz="608.24933256" i="749.8" sn="2.84966" a="31.4735" fwhm="0.0358244" res="16978.6" algo="Sum"/><pk mz="608.46452174" i="981.982" sn="3.73149" a="36.9003" fwhm="0.0371151" res="16394" algo="Sum"/><pk mz="608.77806404" i="914.451" sn="3.47414" a="39.0497" fwhm="0.0557603" res="10917.8" algo="Sum"/><pk mz="608.81766825" i="906.554" sn="3.44414" a="45.6574" fwhm="0.050606" res="12030.5" algo="Sum"/><pk mz="610.30094347" i="1296.01" sn="4.91937" a="57.6705" fwhm="0.0384297" res="15881" algo="Sum"/><pk mz="610.72909550" i="1347.86" sn="5.11151" a="61.8057" fwhm="0.0425637" res="14348.6" algo="Sum"/><pk mz="610.81732721" i="741.513" sn="2.8119" a="43.7767" fwhm="0.0662175" res="9224.4" algo="Sum"/><pk mz="611.31551437" i="772.562" sn="2.92959" a="43.8655" fwhm="0.0597552" res="10230.3" algo="Sum"/><pk mz="612.31915396" i="1040.21" sn="3.93259" a="47.266" fwhm="0.0388289" res="15769.7" algo="Sum"/><pk mz="612.72536607" i="1709.71" sn="6.45683" a="65.4938" fwhm="0.0377265" res="16241.2" algo="Sum"/><pk mz="613.33138041" i="1397.52" sn="5.27172" a="82.8075" fwhm="0.0463067" res="13245" algo="Sum"/><pk mz="613.47277623" i="3129.86" sn="11.8041" a="124.942" fwhm="0.0333519" res="18394" algo="Sum"/><pk mz="614.33388577" i="1681.79" sn="6.31556" a="71.7783" fwhm="0.0313637" res="19587.4" algo="Sum"/><pk mz="614.47625768" i="1449.36" sn="5.44359" a="56.1727" fwhm="0.0359137" res="17109.8" algo="Sum"/><pk mz="614.72449796" i="1162.14" sn="4.35623" a="49.6527" fwhm="0.0464406" res="13236.8" algo="Sum"/><pk mz="614.76127452" i="730.48" sn="2.73801" a="16.112" fwhm="0.0293372" res="20955" algo="Sum"/><pk mz="614.81078500" i="1795.2" sn="6.72879" a="81.6912" fwhm="0.0355774" res="17281" algo="Sum"/><pk mz="615.34171517" i="860.286" sn="3.22364" a="47.4799" fwhm="0.0511133" res="12038.8" algo="Sum"/><pk mz="615.48827660" i="10584.5" sn="39.6538" a="417.609" fwhm="0.0318661" res="19314.9" algo="Sum"/><pk mz="616.16988103" i="6726.75" sn="25.1442" a="237.771" fwhm="0.0306311" res="20115.8" algo="Sum"/><pk mz="616.49209186" i="4446.65" sn="16.6137" a="177.963" fwhm="0.0313428" res="19669.3" algo="Sum"/><pk mz="616.67431732" i="710.873" sn="2.65497" a="27.0037" fwhm="0.0512829" res="12025" algo="Sum"/><pk mz="616.81038748" i="1314.35" sn="4.91083" a="58.2221" fwhm="0.0494259" res="12479.5" algo="Sum"/><pk mz="616.84665083" i="810.802" sn="3.02963" a="34.0554" fwhm="0.0448222" res="13762.1" algo="Sum"/><pk mz="617.17205867" i="3023.18" sn="11.2925" a="106.364" fwhm="0.0318235" res="19393.6" algo="Sum"/><pk mz="617.31776722" i="1697.38" sn="6.34024" a="82.1205" fwhm="0.0492064" res="12545.5" algo="Sum"/><pk mz="617.50368239" i="11071.9" sn="41.2806" a="450.696" fwhm="0.0323063" res="19114" algo="Sum"/><pk mz="618.17667736" i="762.823" sn="2.84136" a="27.6444" fwhm="0.033705" res="18340.8" algo="Sum"/><pk mz="618.32002282" i="711.876" sn="2.65044" a="35.9514" fwhm="0.059039" res="10473.1" algo="Sum"/><pk mz="618.50754161" i="4174.89" sn="15.5177" a="157.132" fwhm="0.0334973" res="18464.4" algo="Sum"/><pk mz="618.67153187" i="900.581" sn="3.34868" a="34.7867" fwhm="0.0445279" res="13894" algo="Sum"/><pk mz="618.72060564" i="764.228" sn="2.84167" a="33.4709" fwhm="0.0558456" res="11079.1" algo="Sum"/><pk mz="618.81057697" i="713.688" sn="2.65374" a="22.2619" fwhm="0.0441504" res="14016" algo="Sum"/><pk mz="619.31096481" i="768.891" sn="2.85458" a="36.2217" fwhm="0.0565258" res="10956.3" algo="Sum"/><pk mz="619.51632697" i="2048.16" sn="7.59141" a="94.7335" fwhm="0.0360179" res="17200.2" algo="Sum"/><pk mz="620.52128596" i="730.073" sn="2.69782" a="34.4611" fwhm="0.0434974" res="14265.7" algo="Sum"/><pk mz="620.66769633" i="730.013" sn="2.69795" a="25.222" fwhm="0.0364525" res="17026.7" algo="Sum"/><pk mz="620.72027774" i="882.957" sn="3.26258" a="27.0931" fwhm="0.0396264" res="15664.3" algo="Sum"/><pk mz="620.75542891" i="1547.64" sn="5.71862" a="58.2355" fwhm="0.0438155" res="14167.5" algo="Sum"/><pk mz="621.33832962" i="947.92" sn="3.49465" a="44.4814" fwhm="0.0542736" res="11448.3" algo="Sum"/><pk mz="622.71968269" i="783.69" sn="2.88335" a="28.0427" fwhm="0.0431217" res="14441" algo="Sum"/><pk mz="622.75352488" i="1550.81" sn="5.70575" a="62.4705" fwhm="0.0406622" res="15315.3" algo="Sum"/><pk mz="624.75217092" i="938.9" sn="3.44654" a="43.4818" fwhm="0.0557658" res="11203.1" algo="Sum"/><pk mz="624.83975112" i="1653.2" sn="6.0686" a="72.7678" fwhm="0.0379411" res="16468.7" algo="Sum"/><pk mz="626.70344422" i="803.85" sn="2.94503" a="43.8883" fwhm="0.0607623" res="10314" algo="Sum"/><pk mz="626.83702835" i="924.998" sn="3.38348" a="39.6774" fwhm="0.0587817" res="10663.8" algo="Sum"/><pk mz="628.69954492" i="990.456" sn="3.60483" a="38.9763" fwhm="0.056842" res="11060.5" algo="Sum"/><pk mz="628.74994163" i="937.114" sn="3.41157" a="48.2888" fwhm="0.0480154" res="13094.7" algo="Sum"/><pk mz="629.30760448" i="1088.12" sn="3.95753" a="46.4137" fwhm="0.0398651" res="15785.9" algo="Sum"/><pk mz="629.44795898" i="1919.03" sn="6.97951" a="91.2201" fwhm="0.039626" res="15884.7" algo="Sum"/><pk mz="630.32001871" i="820.398" sn="2.97798" a="48.0445" fwhm="0.0485476" res="12983.5" algo="Sum"/><pk mz="630.45435313" i="985.273" sn="3.57167" a="57.7959" fwhm="0.0528353" res="11932.5" algo="Sum"/><pk mz="630.69899667" i="794.537" sn="2.87687" a="30.3703" fwhm="0.0503803" res="12518.8" algo="Sum"/><pk mz="630.74588833" i="1098.81" sn="3.97868" a="34.6455" fwhm="0.0464178" res="13588.4" algo="Sum"/><pk mz="630.78356293" i="1542.44" sn="5.58502" a="84.1144" fwhm="0.0537844" res="11728" algo="Sum"/><pk mz="631.46197823" i="5223.01" sn="18.8671" a="209.492" fwhm="0.0343195" res="18399.5" algo="Sum"/><pk mz="632.47011674" i="2687.84" sn="9.68338" a="139.679" fwhm="0.0410137" res="15420.9" algo="Sum"/><pk mz="632.64826031" i="714.334" sn="2.57349" a="52.0621" fwhm="0.0615283" res="10282.2" algo="Sum"/><pk mz="632.74865005" i="858.328" sn="3.09222" a="25.1834" fwhm="0.0409454" res="15453.5" algo="Sum"/><pk mz="632.78211699" i="1258" sn="4.53206" a="58.1371" fwhm="0.0586886" res="10782" algo="Sum"/><pk mz="633.47711194" i="5600.15" sn="20.1354" a="237.096" fwhm="0.0341328" res="18559.2" algo="Sum"/><pk mz="634.48083489" i="2307.66" sn="8.27534" a="94.4492" fwhm="0.0360809" res="17585" algo="Sum"/><pk mz="634.64804699" i="958.733" sn="3.43744" a="41.2433" fwhm="0.0477705" res="13285.4" algo="Sum"/><pk mz="634.70287526" i="724.209" sn="2.59658" a="28.2257" fwhm="0.0412253" res="15396" algo="Sum"/><pk mz="634.74422297" i="711.264" sn="2.55017" a="21.6646" fwhm="0.0447148" res="14195.4" algo="Sum"/><pk mz="634.77948595" i="777.543" sn="2.78781" a="40.6143" fwhm="0.0580372" res="10937.5" algo="Sum"/><pk mz="634.86836390" i="1086.21" sn="3.89451" a="50.5543" fwhm="0.0420949" res="15081.8" algo="Sum"/><pk mz="635.48353221" i="1297.12" sn="4.65004" a="68.0038" fwhm="0.0460692" res="13794.1" algo="Sum"/><pk mz="636.64620106" i="913.452" sn="3.26571" a="36.4295" fwhm="0.0473249" res="13452.7" algo="Sum"/><pk mz="636.69143971" i="939.393" sn="3.35845" a="31.6221" fwhm="0.0497594" res="12795.4" algo="Sum"/><pk mz="636.73099478" i="934.952" sn="3.34257" a="35.1616" fwhm="0.0547371" res="11632.5" algo="Sum"/><pk mz="637.47201800" i="1638.93" sn="5.85672" a="65.6449" fwhm="0.032942" res="19351.4" algo="Sum"/><pk mz="638.47444630" i="788.248" sn="2.81085" a="41.2239" fwhm="0.0421265" res="15156.1" algo="Sum"/><pk mz="638.68981637" i="795.86" sn="2.83681" a="27.4387" fwhm="0.0493275" res="12948" algo="Sum"/><pk mz="638.72737230" i="981.487" sn="3.49847" a="40.6676" fwhm="0.0598067" res="10679.9" algo="Sum"/><pk mz="638.77859473" i="963.968" sn="3.43445" a="51.3349" fwhm="0.0584923" res="10920.7" algo="Sum"/><pk mz="639.48772327" i="6496.76" sn="23.1356" a="246.054" fwhm="0.0325001" res="19676.5" algo="Sum"/><pk mz="640.49213432" i="2830.83" sn="10.0611" a="107.362" fwhm="0.0346764" res="18470.6" algo="Sum"/><pk mz="640.58235099" i="1908.19" sn="6.78295" a="85.7453" fwhm="0.0369964" res="17314.7" algo="Sum"/><pk mz="640.72888605" i="713.791" sn="2.5352" a="26.0469" fwhm="0.0499169" res="12835.9" algo="Sum"/><pk mz="640.77596440" i="1134.24" sn="4.0292" a="40.2426" fwhm="0.0505443" res="12677.5" algo="Sum"/><pk mz="640.81376400" i="1332.62" sn="4.73474" a="64.9886" fwhm="0.0519277" res="12340.5" algo="Sum"/><pk mz="641.50343118" i="14348.8" sn="50.9797" a="526.895" fwhm="0.0324159" res="19789.8" algo="Sum"/><pk mz="641.58069230" i="1114.59" sn="3.95629" a="45.8657" fwhm="0.046259" res="13869.3" algo="Sum"/><pk mz="642.50686339" i="6345.74" sn="22.5054" a="227.606" fwhm="0.031612" res="20324.8" algo="Sum"/><pk mz="642.58879408" i="933.375" sn="3.30913" a="43.1652" fwhm="0.048549" res="13235.9" algo="Sum"/><pk mz="642.68217301" i="987.809" sn="3.50318" a="56.1522" fwhm="0.0700789" res="9170.84" algo="Sum"/><pk mz="642.77104675" i="819.797" sn="2.90825" a="37.9479" fwhm="0.0699944" res="9183.17" algo="Sum"/><pk mz="642.81015952" i="959.799" sn="3.40498" a="38.7723" fwhm="0.0580626" res="11071" algo="Sum"/><pk mz="643.51841543" i="13191.8" sn="46.7178" a="501.694" fwhm="0.0322513" res="19953.3" algo="Sum"/><pk mz="643.66571149" i="848.141" sn="3.00448" a="34.1191" fwhm="0.0518941" res="12403.4" algo="Sum"/><pk mz="644.52227197" i="5321.59" sn="18.8334" a="195.419" fwhm="0.0332464" res="19386.2" algo="Sum"/><pk mz="644.58867217" i="1440.48" sn="5.09877" a="65.0029" fwhm="0.0416573" res="15473.6" algo="Sum"/><pk mz="644.67769867" i="1513.12" sn="5.35574" a="59.3442" fwhm="0.0488801" res="13189" algo="Sum"/><pk mz="644.72280886" i="956.351" sn="3.38503" a="36.0821" fwhm="0.0485202" res="13287.7" algo="Sum"/><pk mz="645.47953268" i="723.477" sn="2.55483" a="29.1571" fwhm="0.0527971" res="12225.7" algo="Sum"/><pk mz="645.53129211" i="2626.7" sn="9.27573" a="108.837" fwhm="0.0382296" res="16885.7" algo="Sum"/><pk mz="646.50110046" i="1618.27" sn="5.69924" a="68.9785" fwhm="0.0490448" res="13181.8" algo="Sum"/><pk mz="646.53622461" i="1120.29" sn="3.94548" a="38.7154" fwhm="0.0400447" res="16145.3" algo="Sum"/><pk mz="646.67810264" i="1211.23" sn="4.26626" a="44.912" fwhm="0.0444315" res="14554.5" algo="Sum"/><pk mz="646.71996280" i="1142.1" sn="4.02277" a="43.8596" fwhm="0.0514651" res="12566.2" algo="Sum"/><pk mz="646.75538897" i="930.764" sn="3.2784" a="37.3287" fwhm="0.0551666" res="11723.7" algo="Sum"/><pk mz="647.45094618" i="1533.07" sn="5.38981" a="71.3172" fwhm="0.0433507" res="14935.2" algo="Sum"/><pk mz="647.49971418" i="1117.87" sn="3.92963" a="47.9467" fwhm="0.0506256" res="12790" algo="Sum"/><pk mz="648.45698027" i="854.385" sn="2.99911" a="38.369" fwhm="0.0481227" res="13475.1" algo="Sum"/><pk mz="648.71805523" i="972.902" sn="3.4137" a="47.5102" fwhm="0.0493913" res="13134.3" algo="Sum"/><pk mz="648.75537147" i="907.628" sn="3.18467" a="32.128" fwhm="0.0502288" res="12916" algo="Sum"/><pk mz="648.80681281" i="1118.54" sn="3.92432" a="52.4967" fwhm="0.0429767" res="15096.7" algo="Sum"/><pk mz="649.42949400" i="1663.99" sn="5.83659" a="76.4631" fwhm="0.0428508" res="15155.6" algo="Sum"/><pk mz="649.93009101" i="936.509" sn="3.28116" a="36.7319" fwhm="0.0352453" res="18440.2" algo="Sum"/><pk mz="650.43742966" i="1357.79" sn="4.75798" a="72.5744" fwhm="0.0380452" res="17096.4" algo="Sum"/><pk mz="650.62859548" i="1025.57" sn="3.59219" a="48.0405" fwhm="0.0454691" res="14309.2" algo="Sum"/><pk mz="650.71716994" i="723.984" sn="2.53584" a="39.1557" fwhm="0.0726853" res="8952.53" algo="Sum"/><pk mz="650.80328219" i="1143.49" sn="4.00521" a="44.019" fwhm="0.0577633" res="11266.7" algo="Sum"/><pk mz="650.84025028" i="916.855" sn="3.21139" a="29.1866" fwhm="0.0452784" res="14374.2" algo="Sum"/><pk mz="650.93632068" i="833.854" sn="2.92039" a="40.3257" fwhm="0.0383913" res="16955.3" algo="Sum"/><pk mz="651.43881772" i="719.845" sn="2.52005" a="39.7842" fwhm="0.0461777" res="14107.2" algo="Sum"/><pk mz="652.62216217" i="912.006" sn="3.1918" a="34.2142" fwhm="0.039382" res="16571.6" algo="Sum"/><pk mz="652.66599150" i="743.107" sn="2.60092" a="22.4495" fwhm="0.0453416" res="14394.4" algo="Sum"/><pk mz="652.71047295" i="1251.62" sn="4.37988" a="65.4117" fwhm="0.0554707" res="11766.8" algo="Sum"/><pk mz="652.80294574" i="892.196" sn="3.1216" a="47.1353" fwhm="0.0626965" res="10412.1" algo="Sum"/><pk mz="653.44883168" i="1149.53" sn="4.01983" a="52.8572" fwhm="0.0447238" res="14610.7" algo="Sum"/><pk mz="654.28568185" i="930.975" sn="3.25427" a="38.5563" fwhm="0.0395771" res="16531.9" algo="Sum"/><pk mz="654.70880843" i="1587.19" sn="5.54738" a="71.3436" fwhm="0.0471209" res="13894.2" algo="Sum"/><pk mz="654.74630719" i="1146.44" sn="4.00604" a="39.3713" fwhm="0.0511634" res="12797.2" algo="Sum"/><pk mz="655.46187587" i="3816.32" sn="13.2992" a="158.822" fwhm="0.0367912" res="17815.7" algo="Sum"/><pk mz="656.46563289" i="1780.69" sn="6.19303" a="84.794" fwhm="0.0378043" res="17364.9" algo="Sum"/><pk mz="656.70465169" i="1402.9" sn="4.87343" a="52.2838" fwhm="0.0460336" res="14265.8" algo="Sum"/><pk mz="656.74742649" i="1244.34" sn="4.32295" a="40.3657" fwhm="0.0424005" res="15489.2" algo="Sum"/><pk mz="656.78602755" i="897.073" sn="3.1165" a="31.5811" fwhm="0.0471215" res="13938.1" algo="Sum"/><pk mz="657.35971009" i="890.079" sn="3.08857" a="43.2775" fwhm="0.043633" res="15065.7" algo="Sum"/><pk mz="657.47679278" i="7675.13" sn="26.6301" a="315.087" fwhm="0.0341903" res="19229.9" algo="Sum"/><pk mz="658.48031190" i="3197.05" sn="11.0784" a="131.85" fwhm="0.0353853" res="18608.9" algo="Sum"/><pk mz="658.60454495" i="1065.35" sn="3.69173" a="40.3142" fwhm="0.0523148" res="12589.3" algo="Sum"/><pk mz="658.65773557" i="918.324" sn="3.18223" a="39.7142" fwhm="0.0595403" res="11062.4" algo="Sum"/><pk mz="658.71164096" i="829.738" sn="2.87582" a="35.5681" fwhm="0.0556735" res="11831.7" algo="Sum"/><pk mz="658.74321773" i="896.522" sn="3.10703" a="35.4821" fwhm="0.0496562" res="13266.1" algo="Sum"/><pk mz="658.83399630" i="1036.11" sn="3.59073" a="51.4811" fwhm="0.0439374" res="14994.8" algo="Sum"/><pk mz="659.49149892" i="6552.83" sn="22.694" a="265.083" fwhm="0.0345097" res="19110.3" algo="Sum"/><pk mz="660.49545271" i="2663.68" sn="9.22703" a="110.085" fwhm="0.0362773" res="18206.9" algo="Sum"/><pk mz="660.56115072" i="729.69" sn="2.52795" a="30.2199" fwhm="0.0452507" res="14597.8" algo="Sum"/><pk mz="660.65316110" i="1363.86" sn="4.72545" a="55.276" fwhm="0.0511713" res="12910.6" algo="Sum"/><pk mz="660.69198841" i="830.825" sn="2.87862" a="23.2337" fwhm="0.0354822" res="18620.4" algo="Sum"/><pk mz="660.72669978" i="761.736" sn="2.63924" a="35.7211" fwhm="0.0646878" res="10214.1" algo="Sum"/><pk mz="660.83101543" i="891.42" sn="3.08838" a="48.3919" fwhm="0.0503539" res="13123.7" algo="Sum"/><pk mz="661.43205283" i="1200.45" sn="4.15765" a="51.2919" fwhm="0.0389224" res="16993.6" algo="Sum"/><pk mz="661.50072857" i="1785.64" sn="6.18588" a="111.791" fwhm="0.0601375" res="10999.8" algo="Sum"/><pk mz="661.92934041" i="822.3" sn="2.84821" a="32.4078" fwhm="0.03117" res="21236.1" algo="Sum"/><pk mz="662.43444062" i="1233.1" sn="4.27066" a="49.2983" fwhm="0.0384308" res="17237.1" algo="Sum"/><pk mz="662.50541856" i="780.435" sn="2.70295" a="48.6627" fwhm="0.0703977" res="9410.89" algo="Sum"/><pk mz="662.65131231" i="1200.17" sn="4.15831" a="52.7805" fwhm="0.0511892" res="12945.1" algo="Sum"/><pk mz="662.69430621" i="889.968" sn="3.08352" a="20.5841" fwhm="0.0304593" res="21756.7" algo="Sum"/><pk mz="662.73929513" i="1515.71" sn="5.25155" a="83.3476" fwhm="0.0491176" res="13492.9" algo="Sum"/><pk mz="662.93758661" i="843.512" sn="2.92233" a="36.4194" fwhm="0.0389974" res="16999.5" algo="Sum"/><pk mz="663.44533075" i="9489.05" sn="32.8923" a="352.528" fwhm="0.0345001" res="19230.2" algo="Sum"/><pk mz="663.94478206" i="1113.18" sn="3.85754" a="42.4382" fwhm="0.0356755" res="18610.6" algo="Sum"/><pk mz="664.44880886" i="4809.64" sn="16.681" a="176.044" fwhm="0.0350653" res="18948.9" algo="Sum"/><pk mz="664.65115423" i="770.893" sn="2.6731" a="34.8063" fwhm="0.0551119" res="12060" algo="Sum"/><pk mz="664.69179855" i="781.085" sn="2.70844" a="21.3442" fwhm="0.0403038" res="16492" algo="Sum"/><pk mz="664.73655492" i="1723.8" sn="5.97736" a="72.0916" fwhm="0.0515005" res="12907.4" algo="Sum"/><pk mz="665.45306403" i="1375.92" sn="4.77247" a="46.8543" fwhm="0.042814" res="15542.9" algo="Sum"/><pk mz="665.50216526" i="2458.91" sn="8.52889" a="101.75" fwhm="0.038062" res="17484.7" algo="Sum"/><pk mz="666.50800223" i="1269.71" sn="4.39882" a="56.3246" fwhm="0.0385363" res="17295.6" algo="Sum"/><pk mz="666.59759142" i="1005.54" sn="3.48424" a="45.0946" fwhm="0.0482855" res="13805.4" algo="Sum"/><pk mz="666.73440713" i="1125.8" sn="3.90073" a="55.0126" fwhm="0.0665015" res="10025.9" algo="Sum"/><pk mz="666.77580424" i="1024.98" sn="3.55142" a="40.2944" fwhm="0.0559595" res="11915.3" algo="Sum"/><pk mz="667.51764682" i="1213.17" sn="4.20347" a="52.2616" fwhm="0.0372703" res="17910.2" algo="Sum"/><pk mz="668.60433811" i="1444.58" sn="4.99861" a="83.4215" fwhm="0.0655482" res="10200.2" algo="Sum"/><pk mz="668.68326956" i="1270.1" sn="4.39592" a="58.5122" fwhm="0.0604295" res="11065.5" algo="Sum"/><pk mz="668.72811212" i="816.741" sn="2.82703" a="20.1299" fwhm="0.0305976" res="21855.6" algo="Sum"/><pk mz="668.76857153" i="880.429" sn="3.048" a="64.801" fwhm="0.0810958" res="8246.65" algo="Sum"/><pk mz="668.86447724" i="839.158" sn="2.90547" a="37.7937" fwhm="0.0404097" res="16552.1" algo="Sum"/><pk mz="669.43365658" i="1618.29" sn="5.60282" a="68.3256" fwhm="0.0404191" res="16562.3" algo="Sum"/><pk mz="670.43598776" i="869.866" sn="3.00838" a="43.1075" fwhm="0.0441437" res="15187.6" algo="Sum"/><pk mz="670.60243273" i="1720.73" sn="5.95181" a="88.5305" fwhm="0.0483084" res="13881.7" algo="Sum"/><pk mz="670.68100069" i="1725.68" sn="5.96933" a="75.7999" fwhm="0.0532695" res="12590.3" algo="Sum"/><pk mz="670.77041874" i="766.125" sn="2.65012" a="36.9553" fwhm="0.0615455" res="10898.8" algo="Sum"/><pk mz="670.85649740" i="708.484" sn="2.45084" a="32.6368" fwhm="0.0548661" res="12227.2" algo="Sum"/><pk mz="671.44254747" i="1510.75" sn="5.22536" a="87.8625" fwhm="0.0442186" res="15184.6" algo="Sum"/><pk mz="671.56543747" i="1550.64" sn="5.36297" a="61.7683" fwhm="0.0446835" res="15029.4" algo="Sum"/><pk mz="671.60164262" i="907.605" sn="3.139" a="43.674" fwhm="0.0542494" res="12379.9" algo="Sum"/><pk mz="671.69349583" i="894.457" sn="3.09313" a="49.3894" fwhm="0.0731711" res="9179.77" algo="Sum"/><pk mz="672.44302599" i="796.028" sn="2.75164" a="35.7683" fwhm="0.0474239" res="14179.4" algo="Sum"/><pk mz="672.56977057" i="945.746" sn="3.26951" a="35.8599" fwhm="0.0429432" res="15661.8" algo="Sum"/><pk mz="672.61842307" i="2466.63" sn="8.52877" a="106.924" fwhm="0.0405586" res="16583.9" algo="Sum"/><pk mz="672.68179423" i="1536.6" sn="5.31424" a="63.3693" fwhm="0.0587944" res="11441.3" algo="Sum"/><pk mz="672.76681117" i="1498.88" sn="5.18373" a="85.5807" fwhm="0.0596303" res="11282.3" algo="Sum"/><pk mz="673.33288513" i="870.426" sn="3.00882" a="38.9797" fwhm="0.0425726" res="15816.1" algo="Sum"/><pk mz="673.43275528" i="831.496" sn="2.87543" a="52.9189" fwhm="0.0553493" res="12167" algo="Sum"/><pk mz="673.62256176" i="1190.11" sn="4.11805" a="58.556" fwhm="0.0561133" res="12004.7" algo="Sum"/><pk mz="674.43722510" i="722.881" sn="2.49871" a="38.3279" fwhm="0.0389323" res="17323.3" algo="Sum"/><pk mz="674.63164332" i="1027.76" sn="3.55282" a="41.2276" fwhm="0.0558975" res="12069.1" algo="Sum"/><pk mz="674.67634914" i="881.681" sn="3.04784" a="42.0382" fwhm="0.0614668" res="10976.3" algo="Sum"/><pk mz="674.70829758" i="788.367" sn="2.72527" a="15.6522" fwhm="0.0344092" res="19608.4" algo="Sum"/><pk mz="674.76689062" i="1575.79" sn="5.44729" a="76.9658" fwhm="0.049067" res="13751.9" algo="Sum"/><pk mz="675.44392265" i="1177.91" sn="4.06768" a="56.5192" fwhm="0.0397691" res="16984.1" algo="Sum"/><pk mz="675.53482045" i="5099.29" sn="17.6132" a="208.776" fwhm="0.0334279" res="20208.7" algo="Sum"/><pk mz="675.94491444" i="711.109" sn="2.45583" a="29.8304" fwhm="0.0382668" res="17664" algo="Sum"/><pk mz="676.45168565" i="903.929" sn="3.11929" a="40.6618" fwhm="0.0368244" res="18369.7" algo="Sum"/><pk mz="676.53836054" i="2186.08" sn="7.54291" a="97.4829" fwhm="0.0363189" res="18627.7" algo="Sum"/><pk mz="676.62856180" i="976.616" sn="3.36955" a="42.4329" fwhm="0.0455603" res="14851.3" algo="Sum"/><pk mz="676.67651191" i="861.082" sn="2.97093" a="45.7043" fwhm="0.0765545" res="8839.15" algo="Sum"/><pk mz="676.76469343" i="923.095" sn="3.18489" a="60.0179" fwhm="0.0785978" res="8610.48" algo="Sum"/><pk mz="676.80328825" i="837.167" sn="2.88842" a="35.8647" fwhm="0.0454707" res="14884.4" algo="Sum"/><pk mz="677.45680142" i="977.014" sn="3.37017" a="57.053" fwhm="0.0491026" res="13796.8" algo="Sum"/><pk mz="677.54629078" i="755.841" sn="2.60681" a="39.1486" fwhm="0.0504019" res="13442.9" algo="Sum"/><pk mz="678.62573451" i="798.094" sn="2.75127" a="34.8584" fwhm="0.0482513" res="14064.4" algo="Sum"/><pk mz="678.67352678" i="886.471" sn="3.05593" a="31.961" fwhm="0.0495614" res="13693.6" algo="Sum"/><pk mz="678.71435832" i="1329.44" sn="4.58271" a="82.0123" fwhm="0.0730085" res="9296.38" algo="Sum"/><pk mz="679.46102098" i="1464.78" sn="5.04725" a="79.3986" fwhm="0.0443219" res="15330.1" algo="Sum"/><pk mz="680.47428361" i="1416.41" sn="4.87893" a="78.5698" fwhm="0.0481805" res="14123.4" algo="Sum"/><pk mz="680.71074640" i="1661.38" sn="5.72167" a="66.0605" fwhm="0.0530241" res="12837.8" algo="Sum"/><pk mz="681.47710512" i="2006.43" sn="6.90259" a="97.3711" fwhm="0.0398719" res="17091.7" algo="Sum"/><pk mz="682.48013961" i="969" sn="3.33159" a="53.4724" fwhm="0.0428118" res="15941.4" algo="Sum"/><pk mz="682.70913583" i="1217.4" sn="4.18446" a="56.6676" fwhm="0.0590886" res="11554" algo="Sum"/><pk mz="682.79594781" i="1499.54" sn="5.15475" a="83.8244" fwhm="0.0522668" res="13063.7" algo="Sum"/><pk mz="683.48907761" i="1044.59" sn="3.58926" a="57.7556" fwhm="0.0457907" res="14926.4" algo="Sum"/><pk mz="684.66268983" i="888.877" sn="3.05057" a="44.4917" fwhm="0.0686831" res="9968.44" algo="Sum"/><pk mz="684.69161246" i="856.217" sn="2.93848" a="12.8878" fwhm="0.0154803" res="44229.8" algo="Sum"/><pk mz="684.71200481" i="961.134" sn="3.29855" a="21.5115" fwhm="0.0309611" res="22115.2" algo="Sum"/><pk mz="684.79289522" i="1169.77" sn="4.01459" a="54.8525" fwhm="0.0627804" res="10907.7" algo="Sum"/><pk mz="684.83574783" i="812.754" sn="2.78932" a="30.5766" fwhm="0.0488067" res="14031.6" algo="Sum"/><pk mz="685.42686106" i="36554.6" sn="125.433" a="1365.07" fwhm="0.0334885" res="20467.5" algo="Sum"/><pk mz="686.43040601" i="17482.7" sn="60.0103" a="656.429" fwhm="0.0341673" res="20090.3" algo="Sum"/><pk mz="686.57757858" i="921.682" sn="3.16399" a="48.0143" fwhm="0.0647327" res="10606.3" algo="Sum"/><pk mz="686.65255939" i="1290.49" sn="4.43064" a="60.1452" fwhm="0.071563" res="9595.08" algo="Sum"/><pk mz="686.70598698" i="942.392" sn="3.23552" a="44.1837" fwhm="0.0671804" res="10221.8" algo="Sum"/><pk mz="686.75337230" i="789.561" sn="2.71081" a="22.9129" fwhm="0.041343" res="16611.1" algo="Sum"/><pk mz="686.78902394" i="829.381" sn="2.84752" a="36.0986" fwhm="0.0620163" res="11074.3" algo="Sum"/><pk mz="687.43451668" i="4669.63" sn="16.0321" a="196.436" fwhm="0.0368879" res="18635.8" algo="Sum"/><pk mz="687.53755618" i="1235.41" sn="4.24366" a="58.7457" fwhm="0.0637016" res="10793.1" algo="Sum"/><pk mz="687.66720791" i="720.102" sn="2.47353" a="32.7141" fwhm="0.0672269" res="10229" algo="Sum"/><pk mz="688.44143987" i="1080.75" sn="3.71298" a="57.9755" fwhm="0.0440316" res="15635.2" algo="Sum"/><pk mz="688.54223679" i="753.785" sn="2.59109" a="22.6448" fwhm="0.040228" res="17116" algo="Sum"/><pk mz="688.59083773" i="1089.75" sn="3.74594" a="56.982" fwhm="0.0626033" res="10999.3" algo="Sum"/><pk mz="688.65560935" i="1108.38" sn="3.80998" a="51.0909" fwhm="0.0600553" res="11467" algo="Sum"/><pk mz="688.70552423" i="1112.6" sn="3.82449" a="36.6946" fwhm="0.0343366" res="20057.5" algo="Sum"/><pk mz="688.74151936" i="1468.83" sn="5.04902" a="88.6953" fwhm="0.0698809" res="9855.94" algo="Sum"/><pk mz="689.50721187" i="954.1" sn="3.2786" a="31.3834" fwhm="0.0353138" res="19525.2" algo="Sum"/><pk mz="689.55110300" i="3014.28" sn="10.3581" a="158.935" fwhm="0.0380207" res="18136.2" algo="Sum"/><pk mz="690.51370139" i="720.975" sn="2.47437" a="27.4053" fwhm="0.0406933" res="16968.7" algo="Sum"/><pk mz="690.55591754" i="1467" sn="5.03473" a="67.1973" fwhm="0.0452168" res="15272.1" algo="Sum"/><pk mz="690.60646205" i="780.689" sn="2.67931" a="22.1825" fwhm="0.0414587" res="16657.7" algo="Sum"/><pk mz="690.63219438" i="718.877" sn="2.46717" a="14.3362" fwhm="0.0207297" res="33316" algo="Sum"/><pk mz="690.65961349" i="785.311" sn="2.69517" a="25.8299" fwhm="0.038708" res="17842.8" algo="Sum"/><pk mz="690.73984138" i="1445.02" sn="4.95927" a="66.6818" fwhm="0.0672989" res="10263.8" algo="Sum"/><pk mz="691.51704816" i="748.263" sn="2.56758" a="27.5627" fwhm="0.0386665" res="17884.2" algo="Sum"/><pk mz="692.60970714" i="969.351" sn="3.32546" a="39.4075" fwhm="0.0509186" res="13602.3" algo="Sum"/><pk mz="692.65600426" i="748.488" sn="2.56828" a="28.9325" fwhm="0.0519002" res="13345.9" algo="Sum"/><pk mz="692.73604575" i="1012.87" sn="3.47655" a="59.2192" fwhm="0.0611816" res="11322.6" algo="Sum"/><pk mz="692.82421136" i="1294.1" sn="4.44178" a="67.1964" fwhm="0.0500136" res="13852.7" algo="Sum"/><pk mz="694.61126817" i="803.485" sn="2.76112" a="32.6907" fwhm="0.0440012" res="15786.2" algo="Sum"/><pk mz="694.64739903" i="877.592" sn="3.01578" a="29.5373" fwhm="0.0467771" res="14850.2" algo="Sum"/><pk mz="694.68869728" i="990.099" sn="3.4024" a="57.2376" fwhm="0.0831622" res="8353.42" algo="Sum"/><pk mz="694.82254474" i="885.297" sn="3.04119" a="52.1521" fwhm="0.0629883" res="11031" algo="Sum"/><pk mz="696.64580911" i="1054.69" sn="3.63036" a="31.3305" fwhm="0.0455258" res="15302.2" algo="Sum"/><pk mz="696.68559105" i="1240.23" sn="4.26896" a="52.71" fwhm="0.0545037" res="12782.3" algo="Sum"/><pk mz="696.73367746" i="1078.45" sn="3.71274" a="43.0043" fwhm="0.057258" res="12168.3" algo="Sum"/><pk mz="697.51764270" i="5837.75" sn="20.1184" a="246.053" fwhm="0.0358498" res="19456.7" algo="Sum"/><pk mz="697.70656994" i="825.317" sn="2.84411" a="26.0137" fwhm="0.0468803" res="14882.7" algo="Sum"/><pk mz="698.52176167" i="2541.26" sn="8.75009" a="112.375" fwhm="0.0378222" res="18468.6" algo="Sum"/><pk mz="698.68540931" i="1044.69" sn="3.5971" a="38.834" fwhm="0.0521255" res="13403.9" algo="Sum"/><pk mz="698.73124753" i="1237.65" sn="4.2615" a="49.4409" fwhm="0.0573399" res="12185.8" algo="Sum"/><pk mz="698.76970526" i="1307.22" sn="4.50105" a="74.742" fwhm="0.057779" res="12093.8" algo="Sum"/><pk mz="699.52580446" i="982.685" sn="3.38589" a="54.089" fwhm="0.0451448" res="15495.2" algo="Sum"/><pk mz="699.72675198" i="809.359" sn="2.78818" a="41.6066" fwhm="0.0584817" res="11964.9" algo="Sum"/><pk mz="700.64571046" i="927.476" sn="3.19253" a="63.0103" fwhm="0.0753336" res="9300.57" algo="Sum"/><pk mz="700.73124833" i="1089.67" sn="3.75081" a="54.1823" fwhm="0.0711325" res="9851.07" algo="Sum"/><pk mz="700.76714142" i="1176.3" sn="4.04901" a="45.9505" fwhm="0.0566013" res="12380.8" algo="Sum"/><pk mz="701.40144120" i="18618.2" sn="64.0186" a="701.078" fwhm="0.0340936" res="20572.8" algo="Sum"/><pk mz="701.55081422" i="9319.49" sn="32.0488" a="393.122" fwhm="0.0358364" res="19576.5" algo="Sum"/><pk mz="701.72133489" i="711.79" sn="2.44777" a="22.9732" fwhm="0.038999" res="17993.3" algo="Sum"/><pk mz="702.40514878" i="8284.58" sn="28.4538" a="332.2" fwhm="0.03624" res="19382" algo="Sum"/><pk mz="702.55429156" i="4331.47" sn="14.8811" a="188.518" fwhm="0.0371355" res="18918.7" algo="Sum"/><pk mz="702.63527237" i="1303.68" sn="4.47889" a="62.4216" fwhm="0.0579392" res="12127.1" algo="Sum"/><pk mz="702.67406954" i="927.086" sn="3.18507" a="23.7638" fwhm="0.0313647" res="22403.4" algo="Sum"/><pk mz="702.69803776" i="951.364" sn="3.26847" a="22.517" fwhm="0.0313653" res="22403.7" algo="Sum"/><pk mz="702.73300927" i="908.942" sn="3.12273" a="30.5269" fwhm="0.0470489" res="14936.2" algo="Sum"/><pk mz="702.76261228" i="836.848" sn="2.87505" a="45.3122" fwhm="0.053248" res="13197.9" algo="Sum"/><pk mz="702.85340815" i="911.148" sn="3.13031" a="49.4566" fwhm="0.0504407" res="13934.2" algo="Sum"/><pk mz="703.40434264" i="3478.59" sn="11.9399" a="150.298" fwhm="0.040188" res="17502.8" algo="Sum"/><pk mz="703.56682335" i="51465.8" sn="176.678" a="1939.02" fwhm="0.0326198" res="21568.7" algo="Sum"/><pk mz="703.66515399" i="1008.78" sn="3.46308" a="24.3993" fwhm="0.031387" res="22419" algo="Sum"/><pk mz="703.70038493" i="889.245" sn="3.05271" a="40.1239" fwhm="0.068007" res="10347.5" algo="Sum"/><pk mz="703.75389483" i="712.135" sn="2.4447" a="25.3298" fwhm="0.0481859" res="14605" algo="Sum"/><pk mz="704.40750495" i="1203.03" sn="4.12726" a="55.1987" fwhm="0.045351" res="15532.4" algo="Sum"/><pk mz="704.57031819" i="22670.6" sn="77.7802" a="839.725" fwhm="0.0339252" res="20768.4" algo="Sum"/><pk mz="704.67667234" i="1332.73" sn="4.57245" a="56.0387" fwhm="0.0575837" res="12237.4" algo="Sum"/><pk mz="704.71749616" i="1154.47" sn="3.96084" a="41.2121" fwhm="0.0496973" res="14180.2" algo="Sum"/><pk mz="705.48026625" i="989.514" sn="3.39263" a="41.0823" fwhm="0.0459417" res="15356" algo="Sum"/><pk mz="705.57523522" i="7022.18" sn="24.0747" a="322.997" fwhm="0.0377791" res="18676.3" algo="Sum"/><pk mz="705.69131246" i="735.663" sn="2.52237" a="21.0502" fwhm="0.0419092" res="16838.6" algo="Sum"/><pk mz="706.53011452" i="3101.99" sn="10.6454" a="124.015" fwhm="0.0418093" res="16898.9" algo="Sum"/><pk mz="706.57974132" i="2197.39" sn="7.54021" a="92.6682" fwhm="0.0457245" res="15453" algo="Sum"/><pk mz="706.63075101" i="969.533" sn="3.32741" a="27.5723" fwhm="0.041937" res="16849.8" algo="Sum"/><pk mz="706.67675395" i="1095.47" sn="3.76051" a="40.2592" fwhm="0.0524226" res="13480.4" algo="Sum"/><pk mz="706.71185421" i="1097.28" sn="3.76666" a="46.6371" fwhm="0.0576667" res="12255.1" algo="Sum"/><pk mz="706.76264476" i="1035.03" sn="3.55297" a="56.6319" fwhm="0.0589686" res="11985.4" algo="Sum"/><pk mz="707.48784837" i="724.983" sn="2.49137" a="31.9778" fwhm="0.0431168" res="16408.6" algo="Sum"/><pk mz="707.53413850" i="1365.32" sn="4.69231" a="62.7728" fwhm="0.0453186" res="15612.4" algo="Sum"/><pk mz="708.63573425" i="745.837" sn="2.57106" a="24.0082" fwhm="0.0425439" res="16656.6" algo="Sum"/><pk mz="708.67340501" i="841.745" sn="2.90167" a="28.8048" fwhm="0.047247" res="14999.3" algo="Sum"/><pk mz="708.69961193" i="905.893" sn="3.12271" a="35.3393" fwhm="0.0524981" res="13499.5" algo="Sum"/><pk mz="708.76143297" i="1208.55" sn="4.16553" a="52.1553" fwhm="0.0491066" res="14433.1" algo="Sum"/><pk mz="708.79559360" i="1123.72" sn="3.87382" a="36.8487" fwhm="0.0472513" res="15000.5" algo="Sum"/><pk mz="710.57715840" i="735.683" sn="2.54284" a="32.1975" fwhm="0.0596312" res="11916.2" algo="Sum"/><pk mz="710.67024524" i="1233.27" sn="4.26406" a="59.4976" fwhm="0.0549154" res="12941.2" algo="Sum"/><pk mz="710.76068225" i="1044.18" sn="3.61047" a="54.6289" fwhm="0.0781946" res="9089.64" algo="Sum"/><pk mz="710.79421533" i="874.255" sn="3.02293" a="29.1911" fwhm="0.0352993" res="20136.2" algo="Sum"/><pk mz="711.53368669" i="3400.83" sn="11.7718" a="167.037" fwhm="0.0403983" res="17613" algo="Sum"/><pk mz="712.53687734" i="1611.25" sn="5.58947" a="93.8151" fwhm="0.0549804" res="12959.8" algo="Sum"/><pk mz="712.66673023" i="1432.62" sn="4.97165" a="72.5041" fwhm="0.0705139" res="10106.8" algo="Sum"/><pk mz="712.70788683" i="1104.05" sn="3.83145" a="41.3709" fwhm="0.0526329" res="13541.1" algo="Sum"/><pk mz="712.75066043" i="833.814" sn="2.89363" a="32.6114" fwhm="0.052648" res="13538" algo="Sum"/><pk mz="713.49274696" i="1436.77" sn="4.9928" a="71.1704" fwhm="0.0524595" res="13600.8" algo="Sum"/><pk mz="713.68393138" i="799.297" sn="2.77957" a="25.3717" fwhm="0.0474139" res="15052.2" algo="Sum"/><pk mz="713.71475979" i="729.153" sn="2.53564" a="20.5089" fwhm="0.0325011" res="21959.7" algo="Sum"/><pk mz="714.49689887" i="763.784" sn="2.66165" a="34.5687" fwhm="0.0463981" res="15399.3" algo="Sum"/><pk mz="714.53097628" i="737.051" sn="2.56865" a="30.8694" fwhm="0.0424546" res="16830.5" algo="Sum"/><pk mz="714.66620584" i="1326.98" sn="4.62269" a="58.2771" fwhm="0.0547819" res="13045.7" algo="Sum"/><pk mz="714.70562942" i="1281.39" sn="4.46386" a="47" fwhm="0.0527199" res="13556.6" algo="Sum"/><pk mz="714.74310392" i="968.757" sn="3.37477" a="41.708" fwhm="0.0544815" res="13119" algo="Sum"/><pk mz="715.69540161" i="795.142" sn="2.77252" a="54.4858" fwhm="0.0632092" res="11322.6" algo="Sum"/><pk mz="716.51829868" i="960.778" sn="3.35559" a="41.1111" fwhm="0.0481587" res="14878.3" algo="Sum"/><pk mz="716.61779956" i="820.138" sn="2.86415" a="28.8266" fwhm="0.0509122" res="14075.6" algo="Sum"/><pk mz="716.66462714" i="1023.98" sn="3.57604" a="36.7932" fwhm="0.0527915" res="13575.4" algo="Sum"/><pk mz="716.70390383" i="1170.73" sn="4.08851" a="54.2446" fwhm="0.067077" res="10684.8" algo="Sum"/><pk mz="716.79405801" i="860.523" sn="3.00479" a="39.1411" fwhm="0.0591374" res="12120.8" algo="Sum"/><pk mz="717.58265494" i="1517.68" sn="5.3018" a="84.0914" fwhm="0.048129" res="14909.6" algo="Sum"/><pk mz="717.66753777" i="739.708" sn="2.58435" a="28.6159" fwhm="0.0466692" res="15377.8" algo="Sum"/><pk mz="717.68936605" i="722.759" sn="2.52491" a="13.9895" fwhm="0.0211319" res="33962.3" algo="Sum"/><pk mz="718.56851958" i="2654.24" sn="9.28062" a="118.365" fwhm="0.0558198" res="12873" algo="Sum"/><pk mz="718.66354436" i="900.919" sn="3.15008" a="22.1121" fwhm="0.0317195" res="22656.9" algo="Sum"/><pk mz="718.70424840" i="912.394" sn="3.19021" a="38.9764" fwhm="0.0581537" res="12358.7" algo="Sum"/><pk mz="718.73248698" i="817.989" sn="2.86031" a="22.7127" fwhm="0.037008" res="19421" algo="Sum"/><pk mz="718.79183619" i="906.82" sn="3.17158" a="41.4231" fwhm="0.0581683" res="12357.1" algo="Sum"/><pk mz="718.82687853" i="834.074" sn="2.91735" a="35.7955" fwhm="0.047064" res="15273.4" algo="Sum"/><pk mz="719.49346852" i="908.353" sn="3.1792" a="43.3628" fwhm="0.049508" res="14532.9" algo="Sum"/><pk mz="719.57079205" i="1473.09" sn="5.15576" a="85.3533" fwhm="0.0646359" res="11132.7" algo="Sum"/><pk mz="719.68253718" i="722.42" sn="2.52933" a="20.4249" fwhm="0.0370322" res="19433.9" algo="Sum"/><pk mz="720.58238213" i="2846.98" sn="9.97556" a="144.863" fwhm="0.055244" res="13043.6" algo="Sum"/><pk mz="720.69777491" i="1302.28" sn="4.56534" a="81.8763" fwhm="0.0644659" res="11179.5" algo="Sum"/><pk mz="720.78797460" i="809.905" sn="2.83924" a="28.8385" fwhm="0.0467355" res="15422.7" algo="Sum"/><pk mz="721.58549945" i="1370.56" sn="4.81121" a="71.9541" fwhm="0.0561397" res="12853.4" algo="Sum"/><pk mz="722.55069738" i="840.83" sn="2.95637" a="37.9336" fwhm="0.0543613" res="13291.6" algo="Sum"/><pk mz="722.59972920" i="897.783" sn="3.15662" a="42.2633" fwhm="0.062594" res="11544.2" algo="Sum"/><pk mz="722.64804046" i="958.781" sn="3.37109" a="27.3121" fwhm="0.0397836" res="18164.5" algo="Sum"/><pk mz="722.69532692" i="1497.57" sn="5.26546" a="76.5848" fwhm="0.0688467" res="10497.2" algo="Sum"/><pk mz="723.53387936" i="10944.3" sn="38.5545" a="442.151" fwhm="0.0353274" res="20480.8" algo="Sum"/><pk mz="723.70298590" i="751.546" sn="2.64773" a="21.8093" fwhm="0.0424404" res="17052.2" algo="Sum"/><pk mz="724.53541191" i="5483.26" sn="19.3442" a="267.845" fwhm="0.0422879" res="17133.4" algo="Sum"/><pk mz="724.60994079" i="733.927" sn="2.58884" a="14.6418" fwhm="0.0212335" res="34125.8" algo="Sum"/><pk mz="724.63680259" i="814.003" sn="2.87158" a="19.1569" fwhm="0.0318508" res="22751" algo="Sum"/><pk mz="724.69099287" i="1297.58" sn="4.57787" a="68.8023" fwhm="0.0705075" res="10278.2" algo="Sum"/><pk mz="724.73187775" i="1179.46" sn="4.1617" a="50.8299" fwhm="0.0583973" res="12410.4" algo="Sum"/><pk mz="725.54956273" i="57984.7" sn="205.057" a="2203.22" fwhm="0.0332522" res="21819.6" algo="Sum"/><pk mz="725.73432884" i="857.404" sn="3.03247" a="40.5611" fwhm="0.0671868" res="10801.7" algo="Sum"/><pk mz="726.55274338" i="25376.4" sn="89.888" a="1025.64" fwhm="0.0354003" res="20523.9" algo="Sum"/><pk mz="726.64364166" i="1289.24" sn="4.56898" a="55.7473" fwhm="0.0815928" res="8905.74" algo="Sum"/><pk mz="726.68401491" i="1033.13" sn="3.66216" a="26.6824" fwhm="0.031896" res="22782.9" algo="Sum"/><pk mz="726.73493022" i="1088.09" sn="3.85712" a="85.3589" fwhm="0.115579" res="6287.8" algo="Sum"/><pk mz="726.82300673" i="807.797" sn="2.86359" a="47.9324" fwhm="0.0545992" res="13312" algo="Sum"/><pk mz="727.55817276" i="8207.59" sn="29.2111" a="365.82" fwhm="0.0392236" res="18549" algo="Sum"/><pk mz="727.63699861" i="713.45" sn="2.53975" a="25.455" fwhm="0.042556" res="17098.4" algo="Sum"/><pk mz="727.67894429" i="731.483" sn="2.60394" a="14.5182" fwhm="0.0212784" res="34198.1" algo="Sum"/><pk mz="727.70033834" i="774.416" sn="2.75677" a="29.9397" fwhm="0.0531971" res="13679.3" algo="Sum"/><pk mz="728.51354158" i="4129.71" sn="14.7399" a="185.385" fwhm="0.0477861" res="15245.3" algo="Sum"/><pk mz="728.56040452" i="3006.92" sn="10.7346" a="134.535" fwhm="0.0489564" res="14881.8" algo="Sum"/><pk mz="728.64075914" i="1385.58" sn="4.94655" a="65.4633" fwhm="0.0650865" res="11195" algo="Sum"/><pk mz="728.70980869" i="932.556" sn="3.32925" a="24.3587" fwhm="0.0319403" res="22814.7" algo="Sum"/><pk mz="728.73080215" i="995.631" sn="3.55443" a="23.7266" fwhm="0.0319409" res="22815" algo="Sum"/><pk mz="728.81639963" i="787.956" sn="2.81302" a="41.1142" fwhm="0.0612262" res="11903.7" algo="Sum"/><pk mz="729.51610940" i="1858.05" sn="6.65116" a="76.2939" fwhm="0.0476292" res="15316.6" algo="Sum"/><pk mz="729.58317437" i="6227.4" sn="22.2919" a="258.839" fwhm="0.0372087" res="19607.9" algo="Sum"/><pk mz="729.66266037" i="844.116" sn="3.02163" a="23.8085" fwhm="0.0372883" res="19568.2" algo="Sum"/><pk mz="729.69340399" i="729.718" sn="2.61213" a="17.9297" fwhm="0.0313872" res="23248.1" algo="Sum"/><pk mz="730.53043297" i="4679.93" sn="16.7519" a="201.746" fwhm="0.0406672" res="17963.6" algo="Sum"/><pk mz="730.58634733" i="3142.61" sn="11.249" a="145.076" fwhm="0.0528992" res="13810.9" algo="Sum"/><pk mz="730.63155361" i="1453.86" sn="5.20413" a="53.6578" fwhm="0.0533044" res="13706.8" algo="Sum"/><pk mz="730.72560035" i="1275.38" sn="4.56496" a="80.4164" fwhm="0.081746" res="8938.97" algo="Sum"/><pk mz="731.53472778" i="2282.83" sn="8.17425" a="88.0779" fwhm="0.045389" res="16117" algo="Sum"/><pk mz="731.59886503" i="10350.2" sn="37.0617" a="452.888" fwhm="0.0373635" res="19580.6" algo="Sum"/><pk mz="732.54675347" i="23948.3" sn="85.7953" a="935.774" fwhm="0.0355131" res="20627.5" algo="Sum"/><pk mz="732.59950219" i="5890.78" sn="21.1039" a="244.171" fwhm="0.0425546" res="17215.5" algo="Sum"/><pk mz="732.68023649" i="1119.78" sn="4.01194" a="34.5143" fwhm="0.0427028" res="17157.7" algo="Sum"/><pk mz="732.72431524" i="1524.82" sn="5.46277" a="77.0877" fwhm="0.0628944" res="11650.1" algo="Sum"/><pk mz="733.55009442" i="10778.6" sn="38.6314" a="448.716" fwhm="0.0369588" res="19847.8" algo="Sum"/><pk mz="733.60670554" i="2394.06" sn="8.5826" a="97.1183" fwhm="0.0483165" res="15183.4" algo="Sum"/><pk mz="733.69595640" i="759.509" sn="2.72252" a="26.1707" fwhm="0.0427327" res="17169.4" algo="Sum"/><pk mz="734.56124388" i="13571.6" sn="48.6874" a="628.642" fwhm="0.038372" res="19143.2" algo="Sum"/><pk mz="734.67153268" i="940.132" sn="3.37183" a="40.2429" fwhm="0.0534508" res="13744.8" algo="Sum"/><pk mz="734.71298644" i="1081.42" sn="3.87847" a="31.0516" fwhm="0.0427618" res="17181.5" algo="Sum"/><pk mz="734.72575227" i="1095.41" sn="3.92864" a="32.2499" fwhm="0.0374174" res="19635.9" algo="Sum"/><pk mz="734.76197320" i="985.066" sn="3.53271" a="39.2177" fwhm="0.0588003" res="12495.9" algo="Sum"/><pk mz="735.56574034" i="5631.83" sn="20.2059" a="265.597" fwhm="0.0387609" res="18977" algo="Sum"/><pk mz="736.56987639" i="1932.7" sn="6.94297" a="104.875" fwhm="0.0573992" res="12832.4" algo="Sum"/><pk mz="736.67434521" i="1224.68" sn="4.39988" a="99.3308" fwhm="0.0547049" res="13466.3" algo="Sum"/><pk mz="736.73878022" i="824.79" sn="2.96416" a="12.7559" fwhm="0.0160579" res="45880.3" algo="Sum"/><pk mz="736.75286084" i="814.923" sn="2.92893" a="48.4563" fwhm="0.0557534" res="13214.5" algo="Sum"/><pk mz="737.55223072" i="838.638" sn="3.01691" a="48.5727" fwhm="0.0853995" res="8636.5" algo="Sum"/><pk mz="737.62195781" i="852.263" sn="3.0662" a="32.9586" fwhm="0.0541438" res="13623.4" algo="Sum"/><pk mz="737.72937620" i="887.14" sn="3.19298" a="48.9143" fwhm="0.0663807" res="11113.6" algo="Sum"/><pk mz="738.50132712" i="1434.44" sn="5.17905" a="72.9168" fwhm="0.0511813" res="14429.1" algo="Sum"/><pk mz="738.67165371" i="1490.54" sn="5.38473" a="83.5326" fwhm="0.0644997" res="11452.3" algo="Sum"/><pk mz="739.50985214" i="2346.14" sn="8.48817" a="115.117" fwhm="0.0598074" res="12364.9" algo="Sum"/><pk mz="739.56344839" i="1834.29" sn="6.63713" a="96.7043" fwhm="0.053064" res="13937.2" algo="Sum"/><pk mz="739.67609047" i="730.535" sn="2.64321" a="36.0311" fwhm="0.0697228" res="10608.8" algo="Sum"/><pk mz="740.54804462" i="3712.93" sn="13.4858" a="183.1" fwhm="0.0511588" res="14475.5" algo="Sum"/><pk mz="740.66994635" i="1286.93" sn="4.67541" a="78.7244" fwhm="0.0643217" res="11515.1" algo="Sum"/><pk mz="740.75502040" i="1175.48" sn="4.27052" a="73.4614" fwhm="0.0580332" res="12764.3" algo="Sum"/><pk mz="741.52458722" i="10206.8" sn="37.1408" a="467.859" fwhm="0.0409691" res="18099.6" algo="Sum"/><pk mz="741.64731156" i="718.675" sn="2.6154" a="20.4464" fwhm="0.0268969" res="27573.7" algo="Sum"/><pk mz="741.69386841" i="751.441" sn="2.73464" a="46.462" fwhm="0.0697766" res="10629.6" algo="Sum"/><pk mz="742.53522474" i="5975.14" sn="21.8065" a="228.515" fwhm="0.0439173" res="16907.6" algo="Sum"/><pk mz="742.56369290" i="7009.33" sn="25.5809" a="278.981" fwhm="0.041839" res="17748.1" algo="Sum"/><pk mz="742.64131009" i="974.226" sn="3.55548" a="30.7622" fwhm="0.037618" res="19741.6" algo="Sum"/><pk mz="742.66834925" i="982.054" sn="3.58405" a="29.3238" fwhm="0.037619" res="19741.8" algo="Sum"/><pk mz="742.69679210" i="890.247" sn="3.249" a="18.8757" fwhm="0.0267263" res="27789" algo="Sum"/><pk mz="742.75634353" i="1206.89" sn="4.40461" a="57.3495" fwhm="0.0590593" res="12576.4" algo="Sum"/><pk mz="743.53654460" i="2751.15" sn="10.0567" a="93.264" fwhm="0.037801" res="19669.8" algo="Sum"/><pk mz="743.56650350" i="3403.46" sn="12.4412" a="154.242" fwhm="0.0515274" res="14430.5" algo="Sum"/><pk mz="743.68318105" i="724.081" sn="2.64685" a="35.685" fwhm="0.064533" res="11524.1" algo="Sum"/><pk mz="743.71925861" i="783.202" sn="2.86296" a="22.2013" fwhm="0.0430232" res="17286.5" algo="Sum"/><pk mz="744.48924972" i="1229.27" sn="4.49899" a="40.8109" fwhm="0.0395729" res="18813.1" algo="Sum"/><pk mz="744.55467455" i="4773.24" sn="17.4695" a="178.208" fwhm="0.0579052" res="12858.2" algo="Sum"/><pk mz="744.57842627" i="5596.26" sn="20.4816" a="278.044" fwhm="0.0495687" res="15021.1" algo="Sum"/><pk mz="744.67187272" i="951.31" sn="3.48168" a="38.8639" fwhm="0.0538137" res="13838" algo="Sum"/><pk mz="744.69822096" i="888.894" sn="3.25324" a="18.3359" fwhm="0.0269075" res="27676.3" algo="Sum"/><pk mz="744.74773792" i="873.455" sn="3.19663" a="52.8352" fwhm="0.0668927" res="11133.5" algo="Sum"/><pk mz="745.47633228" i="911.479" sn="3.33755" a="55.7615" fwhm="0.0777124" res="9592.75" algo="Sum"/><pk mz="745.55934849" i="2276.1" sn="8.33389" a="72.2048" fwhm="0.0352686" res="21139.5" algo="Sum"/><pk mz="745.58669242" i="2766.95" sn="10.1311" a="165.227" fwhm="0.0706344" res="10555.6" algo="Sum"/><pk mz="745.68202561" i="820.426" sn="3.00427" a="31.4372" fwhm="0.05385" res="13847.4" algo="Sum"/><pk mz="746.50210515" i="1980.83" sn="7.2598" a="93.9792" fwhm="0.0508036" res="14693.9" algo="Sum"/><pk mz="746.56883934" i="4508.33" sn="16.5232" a="147.622" fwhm="0.0368837" res="20241.2" algo="Sum"/><pk mz="746.59803771" i="5152.96" sn="18.8855" a="240.969" fwhm="0.0536171" res="13924.6" algo="Sum"/><pk mz="746.69922108" i="1376.64" sn="5.04655" a="59.4137" fwhm="0.0586949" res="12721.7" algo="Sum"/><pk mz="747.50484769" i="1162.36" sn="4.25932" a="63.3729" fwhm="0.0607635" res="12301.9" algo="Sum"/><pk mz="747.59843446" i="2546.93" sn="9.33612" a="129.794" fwhm="0.0496848" res="15046.8" algo="Sum"/><pk mz="747.67130435" i="709.573" sn="2.60065" a="10.9215" fwhm="0.0161766" res="46219.3" algo="Sum"/><pk mz="747.70127767" i="722.928" sn="2.6494" a="21.4925" fwhm="0.0431383" res="17332.6" algo="Sum"/><pk mz="748.52283380" i="1688.19" sn="6.19808" a="85.0938" fwhm="0.0521555" res="14351.7" algo="Sum"/><pk mz="748.58241694" i="1891.5" sn="6.94496" a="85.2423" fwhm="0.057965" res="12914.4" algo="Sum"/><pk mz="748.65509346" i="1024.67" sn="3.7619" a="21.532" fwhm="0.0215829" res="34687.4" algo="Sum"/><pk mz="748.70028760" i="1414.64" sn="5.19448" a="72.7682" fwhm="0.0697528" res="10733.6" algo="Sum"/><pk mz="749.53413880" i="1304.4" sn="4.80009" a="81.2755" fwhm="0.0811628" res="9234.95" algo="Sum"/><pk mz="749.70889161" i="717.507" sn="2.6421" a="40.6965" fwhm="0.0718128" res="10439.8" algo="Sum"/><pk mz="750.53868420" i="2294.1" sn="8.45566" a="144.858" fwhm="0.055924" res="13420.7" algo="Sum"/><pk mz="750.60783708" i="830.362" sn="3.06149" a="34.4455" fwhm="0.0540277" res="13893" algo="Sum"/><pk mz="750.69530966" i="1136.05" sn="4.19027" a="64.4685" fwhm="0.0637444" res="11776.7" algo="Sum"/><pk mz="750.75124015" i="813.532" sn="3.0015" a="8.38483" fwhm="0.0100099" res="75001.2" algo="Sum"/><pk mz="750.78545446" i="1034.97" sn="3.8188" a="67.2115" fwhm="0.0641414" res="11705.2" algo="Sum"/><pk mz="751.56584614" i="6524.13" sn="24.102" a="319.13" fwhm="0.040487" res="18563.1" algo="Sum"/><pk mz="751.64445380" i="722.56" sn="2.67045" a="26.3861" fwhm="0.0486585" res="15447.3" algo="Sum"/><pk mz="751.68295950" i="738.669" sn="2.73049" a="32.5441" fwhm="0.0594732" res="12639" algo="Sum"/><pk mz="752.03960301" i="872.398" sn="3.22496" a="37.3793" fwhm="0.035815" res="20997.9" algo="Sum"/><pk mz="752.51657488" i="5939.58" sn="21.9731" a="250.858" fwhm="0.0500247" res="15042.9" algo="Sum"/><pk mz="752.55983006" i="4990.27" sn="18.4655" a="245.021" fwhm="0.0514897" res="14615.7" algo="Sum"/><pk mz="752.64983227" i="1128.96" sn="4.17904" a="54.6491" fwhm="0.0703312" res="10701.5" algo="Sum"/><pk mz="752.74300874" i="842.289" sn="3.11715" a="16.4881" fwhm="0.0216418" res="34781.9" algo="Sum"/><pk mz="752.78387402" i="959.406" sn="3.54974" a="46.185" fwhm="0.0562967" res="13371.7" algo="Sum"/><pk mz="753.04859819" i="3598.44" sn="13.3124" a="143.546" fwhm="0.034276" res="21970.1" algo="Sum"/><pk mz="753.58009446" i="11774.5" sn="43.6529" a="600.791" fwhm="0.0491435" res="15334.3" algo="Sum"/><pk mz="753.67223450" i="853.401" sn="3.16353" a="34.552" fwhm="0.0541378" res="13921.4" algo="Sum"/><pk mz="753.69963159" i="746.886" sn="2.76854" a="15.1626" fwhm="0.0216556" res="34803.9" algo="Sum"/><pk mz="753.72401859" i="713.081" sn="2.64322" a="26.9432" fwhm="0.0425791" res="17701.7" algo="Sum"/><pk mz="754.05454223" i="3133.32" sn="11.6169" a="135.225" fwhm="0.03636" res="20738.6" algo="Sum"/><pk mz="754.53068619" i="32631.2" sn="121.17" a="1315.56" fwhm="0.0371682" res="20300.4" algo="Sum"/><pk mz="754.69174447" i="1049.59" sn="3.89655" a="56.311" fwhm="0.069957" res="10787.9" algo="Sum"/><pk mz="754.74187238" i="888.586" sn="3.29884" a="21.7845" fwhm="0.0325059" res="23218.6" algo="Sum"/><pk mz="754.77385156" i="816.153" sn="3.02994" a="31.2204" fwhm="0.0541777" res="13931.5" algo="Sum"/><pk mz="755.05989851" i="1312.27" sn="4.87462" a="70.6228" fwhm="0.0441226" res="17112.8" algo="Sum"/><pk mz="755.53404306" i="14631.6" sn="54.4451" a="635.648" fwhm="0.0381745" res="19791.6" algo="Sum"/><pk mz="755.68728423" i="843.309" sn="3.13848" a="29.1018" fwhm="0.0487339" res="15506.4" algo="Sum"/><pk mz="756.54619031" i="31766.9" sn="118.384" a="1367.73" fwhm="0.036567" res="20689.3" algo="Sum"/><pk mz="756.68508106" i="1279.52" sn="4.76868" a="50.3223" fwhm="0.0430893" res="17560.9" algo="Sum"/><pk mz="756.73387359" i="1258.77" sn="4.69136" a="54.1842" fwhm="0.0596725" res="12681.4" algo="Sum"/><pk mz="757.55057326" i="13897.1" sn="51.9213" a="603.387" fwhm="0.0389738" res="19437.4" algo="Sum"/><pk mz="757.61369919" i="3316.7" sn="12.3916" a="182.633" fwhm="0.0483341" res="15674.5" algo="Sum"/><pk mz="757.71336786" i="748.472" sn="2.79639" a="15.087" fwhm="0.0217132" res="34896.4" algo="Sum"/><pk mz="758.56526115" i="504216" sn="1884.57" a="13627.2" fwhm="0.0229175" res="33099.8" algo="Sum"/><pk mz="759.56827308" i="219907" sn="822.589" a="6860.83" fwhm="0.0274224" res="27698.8" algo="Sum"/><pk mz="760.57916293" i="263252" sn="985.037" a="8388.61" fwhm="0.0269827" res="28187.6" algo="Sum"/><pk mz="760.80713706" i="996.972" sn="3.73073" a="62.5197" fwhm="0.0811311" res="9377.51" algo="Sum"/><pk mz="761.58312792" i="100732" sn="377.273" a="3799.25" fwhm="0.0323921" res="23511.4" algo="Sum"/><pk mz="762.49890058" i="2232.6" sn="8.3734" a="108.06" fwhm="0.0517141" res="14744.5" algo="Sum"/><pk mz="762.58674505" i="27365.2" sn="102.636" a="1167.52" fwhm="0.0370151" res="20602" algo="Sum"/><pk mz="762.77046216" i="712.625" sn="2.67392" a="14.2387" fwhm="0.0259534" res="29390" algo="Sum"/><pk mz="763.50293530" i="1187.77" sn="4.46059" a="66.9425" fwhm="0.0535913" res="14246.8" algo="Sum"/><pk mz="763.59170359" i="6433.84" sn="24.1599" a="317.52" fwhm="0.0411487" res="18556.9" algo="Sum"/><pk mz="764.54960705" i="4927.77" sn="18.5583" a="224.163" fwhm="0.058203" res="13135.9" algo="Sum"/><pk mz="764.67001765" i="1121.14" sn="4.22425" a="61.1797" fwhm="0.0763444" res="10016.1" algo="Sum"/><pk mz="764.71041627" i="937.924" sn="3.5347" a="40.7844" fwhm="0.104453" res="7321.12" algo="Sum"/><pk mz="765.04924450" i="1919.54" sn="7.2419" a="90.3379" fwhm="0.0363665" res="21037.2" algo="Sum"/><pk mz="765.55220278" i="3885.51" sn="14.661" a="171.556" fwhm="0.0490524" res="15606.8" algo="Sum"/><pk mz="765.64855653" i="760.21" sn="2.86971" a="15.5451" fwhm="0.0218265" res="35078.9" algo="Sum"/><pk mz="765.66801464" i="807.242" sn="3.04754" a="11.7067" fwhm="0.01637" res="46772.5" algo="Sum"/><pk mz="765.68946749" i="777.636" sn="2.93607" a="37.7553" fwhm="0.0294052" res="26039.2" algo="Sum"/><pk mz="766.05685487" i="2499.7" sn="9.44073" a="109.088" fwhm="0.0355167" res="21568.9" algo="Sum"/><pk mz="766.56586268" i="15555" sn="58.7987" a="712.435" fwhm="0.0485086" res="15802.7" algo="Sum"/><pk mz="766.67398401" i="1088.92" sn="4.11773" a="43.4511" fwhm="0.0530297" res="14457.5" algo="Sum"/><pk mz="766.72516628" i="1121.87" sn="4.24247" a="38.6082" fwhm="0.0491439" res="15601.6" algo="Sum"/><pk mz="766.74519542" i="1039.88" sn="3.93229" a="57.9679" fwhm="0.0428338" res="17900.5" algo="Sum"/><pk mz="767.06414431" i="3184.71" sn="12.0414" a="149.439" fwhm="0.0374564" res="20478.9" algo="Sum"/><pk mz="767.56813446" i="10020.6" sn="37.9338" a="435.338" fwhm="0.0487861" res="15733.3" algo="Sum"/><pk mz="767.70599915" i="764.147" sn="2.89237" a="29.4968" fwhm="0.0521397" res="14724" algo="Sum"/><pk mz="768.06260841" i="2161.01" sn="8.18164" a="143.864" fwhm="0.0602144" res="12755.5" algo="Sum"/><pk mz="768.49178091" i="1710.72" sn="6.491" a="64.5831" fwhm="0.0387689" res="19822.4" algo="Sum"/><pk mz="768.58243111" i="21733.7" sn="82.4662" a="850.681" fwhm="0.0456594" res="16832.9" algo="Sum"/><pk mz="768.71645921" i="1080.15" sn="4.0981" a="46.7838" fwhm="0.0601431" res="12781.5" algo="Sum"/><pk mz="768.75729697" i="1026.62" sn="3.89503" a="28.6622" fwhm="0.0436944" res="17593.9" algo="Sum"/><pk mz="769.05071603" i="1900.33" sn="7.21221" a="107.258" fwhm="0.049552" res="15520.1" algo="Sum"/><pk mz="769.49587759" i="1005.24" sn="3.82008" a="44.4563" fwhm="0.0449579" res="17115.9" algo="Sum"/><pk mz="769.58337862" i="10686.5" sn="40.6013" a="429.313" fwhm="0.0432913" res="17776.8" algo="Sum"/><pk mz="769.69798861" i="743.054" sn="2.82312" a="19.2218" fwhm="0.0328262" res="23447.6" algo="Sum"/><pk mz="770.05779119" i="2768.78" sn="10.5184" a="124.521" fwhm="0.0367607" res="20947.9" algo="Sum"/><pk mz="770.50610744" i="8573.38" sn="32.6599" a="351.374" fwhm="0.0428255" res="17991.8" algo="Sum"/><pk mz="770.56553458" i="8612.71" sn="32.8141" a="341.58" fwhm="0.0484969" res="15889" algo="Sum"/><pk mz="770.70525289" i="926.135" sn="3.52854" a="41.7193" fwhm="0.0602213" res="12797.9" algo="Sum"/><pk mz="771.06439515" i="2762.03" sn="10.5259" a="113.446" fwhm="0.0359833" res="21428.4" algo="Sum"/><pk mz="771.50982253" i="4029.46" sn="15.3702" a="182.591" fwhm="0.0470932" res="16382.6" algo="Sum"/><pk mz="771.56945678" i="4270.22" sn="16.2888" a="168.28" fwhm="0.0500689" res="15410.2" algo="Sum"/><pk mz="772.07096702" i="1161.36" sn="4.42915" a="64.6702" fwhm="0.0449034" res="17194" algo="Sum"/><pk mz="772.51975252" i="6431.12" sn="24.5565" a="292.72" fwhm="0.0499561" res="15464" algo="Sum"/><pk mz="772.58069383" i="8764.35" sn="33.4657" a="389.423" fwhm="0.0522558" res="14784.6" algo="Sum"/><pk mz="773.52705899" i="3135.19" sn="11.976" a="150.873" fwhm="0.0535501" res="14444.9" algo="Sum"/><pk mz="773.58355963" i="4184.07" sn="15.9826" a="206.067" fwhm="0.066273" res="11672.7" algo="Sum"/><pk mz="773.64169190" i="2573.78" sn="9.83193" a="146.227" fwhm="0.0610692" res="12668.3" algo="Sum"/><pk mz="774.05535693" i="856.595" sn="3.27328" a="57.3753" fwhm="0.0567877" res="13630.7" algo="Sum"/><pk mz="774.54098720" i="4507.04" sn="17.2273" a="241.018" fwhm="0.0557676" res="13888.7" algo="Sum"/><pk mz="774.59303591" i="4842.66" sn="18.5098" a="238.279" fwhm="0.0613743" res="12620.8" algo="Sum"/><pk mz="774.74686860" i="820.435" sn="3.13667" a="46.9864" fwhm="0.082002" res="9447.9" algo="Sum"/><pk mz="775.05764321" i="1119.38" sn="4.28123" a="59.8969" fwhm="0.0489733" res="15826.1" algo="Sum"/><pk mz="775.54879667" i="2705.72" sn="10.3464" a="157.282" fwhm="0.0637262" res="12170" algo="Sum"/><pk mz="775.59712913" i="2341.73" sn="8.95588" a="103.628" fwhm="0.0612506" res="12662.7" algo="Sum"/><pk mz="776.06064798" i="836.256" sn="3.20143" a="52.7211" fwhm="0.0605434" res="12818.3" algo="Sum"/><pk mz="776.52533138" i="3118.95" sn="11.9414" a="149.806" fwhm="0.0518649" res="14972.1" algo="Sum"/><pk mz="776.55451638" i="2794.95" sn="10.7018" a="114.46" fwhm="0.0593421" res="13086.1" algo="Sum"/><pk mz="776.69568283" i="891.676" sn="3.4146" a="30.888" fwhm="0.0494628" res="15702.6" algo="Sum"/><pk mz="776.73589361" i="836.213" sn="3.20283" a="17.3034" fwhm="0.0219839" res="35332.1" algo="Sum"/><pk mz="776.76092200" i="819.118" sn="3.13766" a="26.2482" fwhm="0.0439685" res="17666.3" algo="Sum"/><pk mz="776.78736659" i="819.962" sn="3.14126" a="35.4658" fwhm="0.0511563" res="15184.6" algo="Sum"/><pk mz="777.05338961" i="1011.79" sn="3.88147" a="71.359" fwhm="0.0536816" res="14475.2" algo="Sum"/><pk mz="777.55212725" i="2090.75" sn="8.02082" a="158.618" fwhm="0.0736368" res="10559.3" algo="Sum"/><pk mz="777.65789449" i="829.477" sn="3.18296" a="28.0317" fwhm="0.0467208" res="16644.8" algo="Sum"/><pk mz="778.05710689" i="1240.93" sn="4.77068" a="73.6789" fwhm="0.0524906" res="14822.8" algo="Sum"/><pk mz="778.53287542" i="19191.3" sn="73.778" a="966.272" fwhm="0.0396789" res="19620.8" algo="Sum"/><pk mz="778.66031367" i="1210.07" sn="4.65416" a="89.8743" fwhm="0.065892" res="11817.2" algo="Sum"/><pk mz="778.75137604" i="872.836" sn="3.35856" a="30.3704" fwhm="0.049528" res="15723.4" algo="Sum"/><pk mz="778.78522637" i="764.118" sn="2.94059" a="26.9734" fwhm="0.0495293" res="15723.7" algo="Sum"/><pk mz="779.06278742" i="2030.91" sn="7.83095" a="111.181" fwhm="0.043497" res="17910.7" algo="Sum"/><pk mz="779.53736858" i="10900.6" sn="42.008" a="531.412" fwhm="0.0426331" res="18284.8" algo="Sum"/><pk mz="779.59415379" i="3622.47" sn="13.9633" a="126.604" fwhm="0.0399264" res="19525.8" algo="Sum"/><pk mz="780.06066700" i="2298.22" sn="8.86645" a="171.808" fwhm="0.0666603" res="11702" algo="Sum"/><pk mz="780.23006010" i="719.515" sn="2.77603" a="43.3513" fwhm="0.0836871" res="9323.18" algo="Sum"/><pk mz="780.54927032" i="708181" sn="2733.34" a="17318" fwhm="0.0208437" res="37447.7" algo="Sum"/><pk mz="781.05059260" i="13473.6" sn="52.012" a="604.125" fwhm="0.0347808" res="22456.4" algo="Sum"/><pk mz="781.16702991" i="765.251" sn="2.95469" a="18.596" fwhm="0.0330698" res="23621.7" algo="Sum"/><pk mz="781.19134379" i="713.677" sn="2.75582" a="18.4799" fwhm="0.0330704" res="23622.1" algo="Sum"/><pk mz="781.55256753" i="313021" sn="1209.18" a="9188.47" fwhm="0.0255298" res="30613.4" algo="Sum"/><pk mz="782.05720408" i="15610.6" sn="60.3281" a="665.894" fwhm="0.0351356" res="22258.3" algo="Sum"/><pk mz="782.15231711" i="744.935" sn="2.87989" a="15.3277" fwhm="0.0220605" res="35454.9" algo="Sum"/><pk mz="782.20799236" i="712.869" sn="2.7561" a="32.5047" fwhm="0.0562438" res="13907.5" algo="Sum"/><pk mz="782.56355884" i="601220" sn="2326.46" a="16426.3" fwhm="0.0231238" res="33842.4" algo="Sum"/><pk mz="783.06314474" i="8422.66" sn="32.6044" a="360.778" fwhm="0.0351051" res="22306.3" algo="Sum"/><pk mz="783.56660969" i="248550" sn="964.54" a="8284.33" fwhm="0.0274946" res="28499" algo="Sum"/><pk mz="784.07065527" i="4199.78" sn="16.3036" a="198.665" fwhm="0.0381489" res="20552.9" algo="Sum"/><pk mz="784.57763381" i="209565" sn="815.508" a="7474.04" fwhm="0.0297423" res="26379.2" algo="Sum"/><pk mz="784.78213811" i="1086.9" sn="4.2296" a="31.6432" fwhm="0.0626773" res="12521" algo="Sum"/><pk mz="785.07880189" i="2412.16" sn="9.38869" a="165.662" fwhm="0.0496248" res="15820.3" algo="Sum"/><pk mz="785.58217058" i="83798.3" sn="327.357" a="3368.19" fwhm="0.0339201" res="23159.8" algo="Sum"/><pk mz="785.64554867" i="8907.03" sn="34.7952" a="356.092" fwhm="0.0435372" res="18045.4" algo="Sum"/><pk mz="785.77865584" i="860.562" sn="3.36177" a="17.9739" fwhm="0.0369994" res="21237.6" algo="Sum"/><pk mz="786.06167225" i="1369.54" sn="5.35343" a="109.564" fwhm="0.0724808" res="10845.1" algo="Sum"/><pk mz="786.50333419" i="3029.56" sn="11.8615" a="135.846" fwhm="0.0496716" res="15834.1" algo="Sum"/><pk mz="786.59543137" i="221503" sn="867.244" a="7597.54" fwhm="0.0283251" res="27770.3" algo="Sum"/><pk mz="786.76022034" i="1232.34" sn="4.8252" a="38.1885" fwhm="0.0387197" res="20319.4" algo="Sum"/><pk mz="787.06104244" i="1502.59" sn="5.8856" a="99.0877" fwhm="0.0552537" res="14244.5" algo="Sum"/><pk mz="787.51049396" i="1752.32" sn="6.87046" a="93.1242" fwhm="0.0514642" res="15302.1" algo="Sum"/><pk mz="787.59885352" i="99678.4" sn="390.819" a="3740.36" fwhm="0.0325753" res="24177.8" algo="Sum"/><pk mz="787.66226315" i="12599.6" sn="49.4003" a="509.35" fwhm="0.0440973" res="17861.9" algo="Sum"/><pk mz="788.06457485" i="1471.39" sn="5.77413" a="107.196" fwhm="0.0588644" res="13387.8" algo="Sum"/><pk mz="788.55272506" i="12287.7" sn="48.2513" a="492.512" fwhm="0.0412405" res="19120.8" algo="Sum"/><pk mz="788.60610250" i="47759.1" sn="187.543" a="2081.54" fwhm="0.0380868" res="20705.5" algo="Sum"/><pk mz="788.66238614" i="7167.07" sn="28.1496" a="325.583" fwhm="0.0436204" res="18080.1" algo="Sum"/><pk mz="788.76605941" i="927.899" sn="3.64458" a="35.04" fwhm="0.0553843" res="14241.7" algo="Sum"/><pk mz="789.04112609" i="1799.49" sn="7.07055" a="83.4993" fwhm="0.0509275" res="15493.4" algo="Sum"/><pk mz="789.55124586" i="7246.63" sn="28.4855" a="339.239" fwhm="0.0494719" res="15959.6" algo="Sum"/><pk mz="789.61174082" i="16395.1" sn="64.4639" a="757.426" fwhm="0.0411097" res="19207.4" algo="Sum"/><pk mz="790.04453026" i="2222.15" sn="8.74369" a="137.594" fwhm="0.0478514" res="16510.4" algo="Sum"/><pk mz="790.56510454" i="20043.7" sn="78.8761" a="1086.16" fwhm="0.0484413" res="16320.1" algo="Sum"/><pk mz="790.67904872" i="1666.5" sn="6.55741" a="70.723" fwhm="0.0561635" res="14078.2" algo="Sum"/><pk mz="791.05110954" i="1532.17" sn="6.03716" a="98.3998" fwhm="0.0536097" res="14755.8" algo="Sum"/><pk mz="791.56656673" i="9971.89" sn="39.3106" a="468.819" fwhm="0.0557146" res="14207.5" algo="Sum"/><pk mz="792.04475278" i="1846.87" sn="7.30285" a="122.907" fwhm="0.0513535" res="15423.4" algo="Sum"/><pk mz="792.54884612" i="18708.7" sn="73.9859" a="767.278" fwhm="0.0486478" res="16291.6" algo="Sum"/><pk mz="792.67634223" i="1136.63" sn="4.49741" a="34.1486" fwhm="0.0444167" res="17846.4" algo="Sum"/><pk mz="792.71974631" i="965.803" sn="3.82223" a="45.6645" fwhm="0.0610202" res="12991.1" algo="Sum"/><pk mz="793.04847919" i="12476.2" sn="49.4625" a="513.579" fwhm="0.0345621" res="22945.6" algo="Sum"/><pk mz="793.55293750" i="25161.9" sn="99.7587" a="1241.01" fwhm="0.0402455" res="19717.8" algo="Sum"/><pk mz="793.70139670" i="708.332" sn="2.81017" a="31.8875" fwhm="0.0547268" res="14503" algo="Sum"/><pk mz="794.05592344" i="17167.9" sn="68.2311" a="715.996" fwhm="0.0344593" res="23043.3" algo="Sum"/><pk mz="794.56163361" i="36051.1" sn="143.331" a="1449.48" fwhm="0.0471922" res="16836.7" algo="Sum"/><pk mz="794.71915826" i="898.633" sn="3.57474" a="37.1402" fwhm="0.0555928" res="14295.4" algo="Sum"/><pk mz="795.06358950" i="18843.2" sn="74.9495" a="805.988" fwhm="0.0351112" res="22644.2" algo="Sum"/><pk mz="795.56868166" i="24338.2" sn="96.8487" a="971.141" fwhm="0.0463255" res="17173.4" algo="Sum"/><pk mz="795.69181274" i="1690.3" sn="6.72743" a="84.1637" fwhm="0.0596787" res="13332.9" algo="Sum"/><pk mz="796.07118727" i="12192.5" sn="48.5291" a="545.71" fwhm="0.0362419" res="21965.5" algo="Sum"/><pk mz="796.52066495" i="129045" sn="514.46" a="4703.05" fwhm="0.0315806" res="25221.8" algo="Sum"/><pk mz="796.57469478" i="17546.9" sn="69.9632" a="607.003" fwhm="0.0500919" res="15902.3" algo="Sum"/><pk mz="796.69234955" i="1663.15" sn="6.63088" a="65.9603" fwhm="0.0551101" res="14456.4" algo="Sum"/><pk mz="797.07833398" i="4955.88" sn="19.7655" a="261.885" fwhm="0.0382792" res="20822.8" algo="Sum"/><pk mz="797.52385111" i="59263" sn="236.79" a="2401.89" fwhm="0.0347832" res="22928.4" algo="Sum"/><pk mz="797.57948180" i="9083.25" sn="36.2912" a="275.894" fwhm="0.0445542" res="17901.3" algo="Sum"/><pk mz="798.08496319" i="1959.46" sn="7.83546" a="139.392" fwhm="0.0649068" res="12295.9" algo="Sum"/><pk mz="798.53313185" i="75520.3" sn="303.152" a="3173.82" fwhm="0.0363998" res="21937.9" algo="Sum"/><pk mz="798.70997172" i="1174.02" sn="4.71335" a="73.5377" fwhm="0.0781764" res="10216.8" algo="Sum"/><pk mz="799.06670190" i="1588.53" sn="6.38013" a="110.385" fwhm="0.0621153" res="12864.3" algo="Sum"/><pk mz="799.53726086" i="31935.9" sn="128.654" a="1572.34" fwhm="0.0394771" res="20253.2" algo="Sum"/><pk mz="799.66283252" i="3826.05" sn="15.4153" a="208.053" fwhm="0.0575976" res="13883.6" algo="Sum"/><pk mz="800.06847667" i="1720.66" sn="6.93755" a="113.549" fwhm="0.0536238" res="14920" algo="Sum"/><pk mz="800.53858132" i="14367" sn="58.1666" a="862.989" fwhm="0.0464861" res="17221" algo="Sum"/><pk mz="800.66486544" i="2584.75" sn="10.4647" a="141.619" fwhm="0.0692557" res="11561" algo="Sum"/><pk mz="801.04511593" i="1734.41" sn="7.02254" a="82.7106" fwhm="0.0490533" res="16330.1" algo="Sum"/><pk mz="801.06848959" i="1651.42" sn="6.6871" a="83.4832" fwhm="0.0494042" res="16214.6" algo="Sum"/><pk mz="801.54111642" i="6669.62" sn="27.0449" a="333.876" fwhm="0.0475787" res="16846.7" algo="Sum"/><pk mz="801.67875287" i="5009.4" sn="20.3137" a="251.881" fwhm="0.0437035" res="18343.6" algo="Sum"/><pk mz="802.04542137" i="2274.79" sn="9.23172" a="113.59" fwhm="0.0581013" res="13804.2" algo="Sum"/><pk mz="802.53331985" i="17859.4" sn="72.5479" a="979.819" fwhm="0.0436885" res="18369.4" algo="Sum"/><pk mz="802.68323033" i="2905.78" sn="11.8069" a="169.83" fwhm="0.0560809" res="14313" algo="Sum"/><pk mz="803.05181752" i="2700.8" sn="10.9793" a="120.131" fwhm="0.043429" res="18491.1" algo="Sum"/><pk mz="803.53793542" i="9633.08" sn="39.1846" a="483.427" fwhm="0.0469301" res="17122" algo="Sum"/><pk mz="803.68659033" i="1424.76" sn="5.79766" a="78.3131" fwhm="0.0722435" res="11124.7" algo="Sum"/><pk mz="804.05427732" i="2270.34" sn="9.24066" a="114.531" fwhm="0.0473205" res="16991.7" algo="Sum"/><pk mz="804.54699729" i="311920" sn="1270.58" a="9556.41" fwhm="0.0259375" res="31018.7" algo="Sum"/><pk mz="805.04946480" i="7781.67" sn="31.7199" a="366.288" fwhm="0.0368759" res="21831.3" algo="Sum"/><pk mz="805.55044097" i="152205" sn="620.637" a="5417.2" fwhm="0.0299472" res="26899" algo="Sum"/><pk mz="806.05620753" i="10232.4" sn="41.8043" a="466.119" fwhm="0.0358651" res="22474.7" algo="Sum"/><pk mz="806.56224488" i="341881" sn="1396.8" a="10521.6" fwhm="0.0259925" res="31030.6" algo="Sum"/><pk mz="807.06395596" i="16475.7" sn="67.4729" a="714.443" fwhm="0.0360893" res="22363" algo="Sum"/><pk mz="807.56631516" i="159393" sn="653.361" a="5524.29" fwhm="0.0299547" res="26959.6" algo="Sum"/><pk mz="808.07196167" i="14746.2" sn="60.5863" a="713.418" fwhm="0.0377712" res="21393.9" algo="Sum"/><pk mz="808.45065173" i="813.3" sn="3.34194" a="27.5162" fwhm="0.08779" res="9208.92" algo="Sum"/><pk mz="808.57775187" i="347271" sn="1427.7" a="10883.5" fwhm="0.0258674" res="31258.6" algo="Sum"/><pk mz="809.07988441" i="8486.53" sn="34.9663" a="457.932" fwhm="0.0468736" res="17260.9" algo="Sum"/><pk mz="809.58142359" i="148590" sn="612.877" a="5467.39" fwhm="0.0309298" res="26174.8" algo="Sum"/><pk mz="809.64248081" i="13084.3" sn="53.9783" a="513.266" fwhm="0.0418008" res="19369" algo="Sum"/><pk mz="810.08777221" i="3391.23" sn="13.9895" a="167.145" fwhm="0.054791" res="14785" algo="Sum"/><pk mz="810.59369889" i="181135" sn="748.178" a="6451.37" fwhm="0.030481" res="26593.4" algo="Sum"/><pk mz="811.09472581" i="1482.83" sn="6.12726" a="51.9398" fwhm="0.0505462" res="16046.6" algo="Sum"/><pk mz="811.59777546" i="78131.3" sn="323.68" a="3153.66" fwhm="0.0345293" res="23504.6" algo="Sum"/><pk mz="811.66082973" i="10830.6" sn="44.8696" a="436.111" fwhm="0.0437338" res="18559.1" algo="Sum"/><pk mz="812.07051367" i="1307.08" sn="5.4175" a="86.8853" fwhm="0.0774136" res="10490" algo="Sum"/><pk mz="812.60884855" i="66418.5" sn="275.962" a="2734.06" fwhm="0.0368244" res="22067.1" algo="Sum"/><pk mz="813.07876316" i="1443.29" sn="5.99977" a="83.8987" fwhm="0.0584902" res="13901.1" algo="Sum"/><pk mz="813.61334196" i="29154.6" sn="121.71" a="1243.43" fwhm="0.0391619" res="20775.6" algo="Sum"/><pk mz="813.67857353" i="17811.8" sn="74.3576" a="785.473" fwhm="0.0410871" res="19803.7" algo="Sum"/><pk mz="814.04552633" i="1482.9" sn="6.19352" a="76.9531" fwhm="0.0513467" res="15853.9" algo="Sum"/><pk mz="814.08226139" i="1291.92" sn="5.39656" a="70.6795" fwhm="0.0589456" res="13810.7" algo="Sum"/><pk mz="814.56008603" i="7678.02" sn="32.1648" a="423.116" fwhm="0.0687985" res="11839.8" algo="Sum"/><pk mz="814.61811772" i="10501.4" sn="43.9926" a="500.84" fwhm="0.0567984" res="14342.3" algo="Sum"/><pk mz="814.68238941" i="9474.91" sn="39.6924" a="424.777" fwhm="0.0446805" res="18233.5" algo="Sum"/><pk mz="815.05137868" i="2343.78" sn="9.82586" a="110.372" fwhm="0.0479236" res="17007.3" algo="Sum"/><pk mz="815.55881116" i="5993.39" sn="25.2106" a="376.623" fwhm="0.0583684" res="13972.6" algo="Sum"/><pk mz="815.62187603" i="3691.34" sn="15.5272" a="156.978" fwhm="0.0593596" res="13740.4" algo="Sum"/><pk mz="815.69271355" i="9168.14" sn="38.5648" a="427.853" fwhm="0.0415991" res="19608.4" algo="Sum"/><pk mz="816.05621031" i="2239.77" sn="9.43341" a="108.134" fwhm="0.0472322" res="17277.6" algo="Sum"/><pk mz="816.58059974" i="16683.2" sn="70.2873" a="965.329" fwhm="0.0473947" res="17229.4" algo="Sum"/><pk mz="816.69662074" i="4584.58" sn="19.3178" a="230.093" fwhm="0.0465039" res="17561.9" algo="Sum"/><pk mz="817.05363600" i="3102.47" sn="13.0743" a="154.446" fwhm="0.0442629" res="18459.1" algo="Sum"/><pk mz="817.58046362" i="8843.85" sn="37.308" a="637.006" fwhm="0.0635178" res="12871.7" algo="Sum"/><pk mz="817.70040825" i="1645.12" sn="6.94228" a="92.2707" fwhm="0.0640581" res="12765" algo="Sum"/><pk mz="818.05709767" i="3847.36" sn="16.2417" a="174.082" fwhm="0.0389435" res="21006.2" algo="Sum"/><pk mz="818.50748416" i="4173.69" sn="17.6291" a="163.397" fwhm="0.0408488" res="20037.5" algo="Sum"/><pk mz="818.56785003" i="16082.1" sn="67.9378" a="630.379" fwhm="0.0433701" res="18874" algo="Sum"/><pk mz="819.06416564" i="8158.73" sn="34.4912" a="360.946" fwhm="0.0364525" res="22469.3" algo="Sum"/><pk mz="819.51311228" i="2262.74" sn="9.57201" a="81.8111" fwhm="0.0362462" res="22609.6" algo="Sum"/><pk mz="819.57031381" i="13951.3" sn="59.0301" a="632.571" fwhm="0.0527215" res="15545.3" algo="Sum"/><pk mz="820.07217624" i="7934.35" sn="33.6776" a="371.412" fwhm="0.038892" res="21085.9" algo="Sum"/><pk mz="820.52053138" i="62675.6" sn="266.231" a="2549.71" fwhm="0.0354135" res="23169.7" algo="Sum"/><pk mz="820.57527120" i="14418.7" sn="61.2491" a="527.602" fwhm="0.052174" res="15727.7" algo="Sum"/><pk mz="821.08015717" i="6506.43" sn="27.7082" a="323.782" fwhm="0.0425588" res="19292.9" algo="Sum"/><pk mz="821.52397416" i="30694" sn="130.783" a="1286.86" fwhm="0.037602" res="21847.9" algo="Sum"/><pk mz="821.58240190" i="8880.3" sn="37.846" a="400.776" fwhm="0.0663183" res="12388.5" algo="Sum"/><pk mz="822.08903143" i="3711.31" sn="15.895" a="183.454" fwhm="0.0504658" res="16290" algo="Sum"/><pk mz="822.53375136" i="51319.9" sn="220.01" a="2426.76" fwhm="0.0381276" res="21573.2" algo="Sum"/><pk mz="822.62722310" i="5568" sn="23.8788" a="303.115" fwhm="0.0496557" res="16566.6" algo="Sum"/><pk mz="823.09651957" i="1458.96" sn="6.27496" a="55.5358" fwhm="0.0424709" res="19380.2" algo="Sum"/><pk mz="823.11444560" i="1406.75" sn="6.0504" a="64.8774" fwhm="0.0453467" res="18151.6" algo="Sum"/><pk mz="823.53801455" i="23225.3" sn="99.9692" a="1090.21" fwhm="0.0402099" res="20481" algo="Sum"/><pk mz="823.60372548" i="3779.82" sn="16.2738" a="82.4941" fwhm="0.0226375" res="36382.3" algo="Sum"/><pk mz="823.65704898" i="5085.42" sn="21.8997" a="314.249" fwhm="0.0706981" res="11650.3" algo="Sum"/><pk mz="824.08401049" i="727.362" sn="3.1425" a="22.8122" fwhm="0.0452882" res="18196.4" algo="Sum"/><pk mz="824.12624664" i="722.892" sn="3.12319" a="36.5786" fwhm="0.0750647" res="10978.9" algo="Sum"/><pk mz="824.55039545" i="61187.6" sn="264.647" a="2609.21" fwhm="0.036435" res="22630.7" algo="Sum"/><pk mz="824.65430345" i="4004.73" sn="17.3262" a="249.645" fwhm="0.0672395" res="12264.4" algo="Sum"/><pk mz="825.07695541" i="787.609" sn="3.40947" a="42.448" fwhm="0.062012" res="13305.1" algo="Sum"/><pk mz="825.55439979" i="28803.2" sn="124.968" a="1234.14" fwhm="0.0386024" res="21386.1" algo="Sum"/><pk mz="826.08695023" i="855.883" sn="3.71584" a="44.9168" fwhm="0.0628515" res="13143.5" algo="Sum"/><pk mz="826.55834681" i="17997.6" sn="78.5048" a="930.614" fwhm="0.0457789" res="18055.4" algo="Sum"/><pk mz="827.05145744" i="1203.54" sn="5.25294" a="71.9855" fwhm="0.0581797" res="14215.5" algo="Sum"/><pk mz="827.09904688" i="730.03" sn="3.18662" a="38.7941" fwhm="0.0819262" res="10095.7" algo="Sum"/><pk mz="827.56226293" i="7471.64" sn="32.7364" a="487.677" fwhm="0.0510783" res="16201.8" algo="Sum"/><pk mz="827.69560374" i="1656.02" sn="7.25726" a="105.215" fwhm="0.0774995" res="10680" algo="Sum"/><pk mz="828.05893184" i="1261.58" sn="5.53137" a="73.2902" fwhm="0.0635606" res="13027.9" algo="Sum"/><pk mz="828.54707830" i="98195.5" sn="432.573" a="3942.08" fwhm="0.0330577" res="25063.6" algo="Sum"/><pk mz="828.69612852" i="1490.35" sn="6.56556" a="113.912" fwhm="0.0771972" res="10734.8" algo="Sum"/><pk mz="829.06130394" i="1483.91" sn="6.54135" a="85.6008" fwhm="0.0588551" res="14086.5" algo="Sum"/><pk mz="829.55013662" i="49646" sn="219.624" a="2135.16" fwhm="0.0360672" res="23000.1" algo="Sum"/><pk mz="829.69897555" i="1499.96" sn="6.63552" a="108.204" fwhm="0.0677383" res="12248.6" algo="Sum"/><pk mz="829.84254534" i="1619.05" sn="7.16306" a="102.987" fwhm="0.0538569" res="15408.3" algo="Sum"/><pk mz="830.06622662" i="1494.66" sn="6.61801" a="85.7331" fwhm="0.053144" res="15619.2" algo="Sum"/><pk mz="830.56041804" i="61163.9" sn="271.68" a="2623.72" fwhm="0.036461" res="22779.4" algo="Sum"/><pk mz="831.06544097" i="2403.91" sn="10.6898" a="123.907" fwhm="0.0431249" res="19271.1" algo="Sum"/><pk mz="831.56488994" i="29057.6" sn="129.353" a="1244.82" fwhm="0.0385768" res="21556.1" algo="Sum"/><pk mz="832.07253454" i="2667.3" sn="11.8814" a="152.272" fwhm="0.0411325" res="20229.1" algo="Sum"/><pk mz="832.57771107" i="153195" sn="682.873" a="5660.31" fwhm="0.0310582" res="26807" algo="Sum"/><pk mz="833.08055721" i="2796.45" sn="12.4813" a="163.675" fwhm="0.0449351" res="18539.6" algo="Sum"/><pk mz="833.58108517" i="73917" sn="330.141" a="3003.42" fwhm="0.0351121" res="23740.6" algo="Sum"/><pk mz="833.64335567" i="9215.92" sn="41.168" a="364.722" fwhm="0.0425564" res="19589.1" algo="Sum"/><pk mz="834.08927503" i="2106.3" sn="9.41613" a="134.718" fwhm="0.0568229" res="14678.8" algo="Sum"/><pk mz="834.59256444" i="104634" sn="468.204" a="4054.94" fwhm="0.0337496" res="24728.9" algo="Sum"/><pk mz="835.10017304" i="1100.38" sn="4.93071" a="50.3903" fwhm="0.0537281" res="15543.1" algo="Sum"/><pk mz="835.59674694" i="46296" sn="207.592" a="2005.26" fwhm="0.0375411" res="22258.2" algo="Sum"/><pk mz="835.66049202" i="16260.9" sn="72.9329" a="702.804" fwhm="0.0479169" res="17439.8" algo="Sum"/><pk mz="836.60492143" i="22348.7" sn="100.53" a="1040.8" fwhm="0.0423904" res="19735.7" algo="Sum"/><pk mz="836.66275428" i="9062.41" sn="40.7744" a="377.252" fwhm="0.046091" res="18152.4" algo="Sum"/><pk mz="837.61141846" i="8502.2" sn="38.4769" a="402.482" fwhm="0.0470184" res="17814.5" algo="Sum"/><pk mz="837.67442727" i="8139.29" sn="36.844" a="375.499" fwhm="0.0460434" res="18193.2" algo="Sum"/><pk mz="838.50583237" i="9055.04" sn="41.1388" a="478.352" fwhm="0.0407581" res="20572.7" algo="Sum"/><pk mz="838.62265113" i="5730.07" sn="26.0452" a="300.759" fwhm="0.0567099" res="14787.9" algo="Sum"/><pk mz="838.67749261" i="4021.19" sn="18.2812" a="224.75" fwhm="0.0542491" res="15459.8" algo="Sum"/><pk mz="839.50883315" i="4528.33" sn="20.6923" a="202.232" fwhm="0.0429263" res="19557" algo="Sum"/><pk mz="839.63009994" i="3289.3" sn="15.0369" a="182.126" fwhm="0.0639606" res="13127.3" algo="Sum"/><pk mz="840.51401222" i="7213.61" sn="33.0746" a="387.118" fwhm="0.0496429" res="16931.2" algo="Sum"/><pk mz="840.57975809" i="2945.12" sn="13.506" a="141.644" fwhm="0.0644125" res="13049.9" algo="Sum"/><pk mz="840.62890205" i="1961.92" sn="8.99781" a="93.4552" fwhm="0.0625012" res="13449.8" algo="Sum"/><pk mz="841.51873365" i="3247.92" sn="14.9813" a="192.353" fwhm="0.0593756" res="14172.8" algo="Sum"/><pk mz="841.58032334" i="1930.22" sn="8.90427" a="100.493" fwhm="0.0780862" res="10777.6" algo="Sum"/><pk mz="841.63538132" i="1395.72" sn="6.4391" a="75.9787" fwhm="0.0829332" res="10148.4" algo="Sum"/><pk mz="842.52098070" i="2886.61" sn="13.3682" a="150.825" fwhm="0.0529167" res="15921.7" algo="Sum"/><pk mz="842.59283476" i="3710.18" sn="17.1828" a="190.705" fwhm="0.0585962" res="14379.7" algo="Sum"/><pk mz="843.52518330" i="1405" sn="6.54153" a="64.5626" fwhm="0.0511916" res="16477.8" algo="Sum"/><pk mz="843.59624929" i="2208.63" sn="10.2843" a="103.87" fwhm="0.051428" res="16403.4" algo="Sum"/><pk mz="843.67170692" i="912.149" sn="4.24733" a="48.0705" fwhm="0.061621" res="13691.3" algo="Sum"/><pk mz="844.52109312" i="22107.9" sn="103.392" a="1002.41" fwhm="0.0387797" res="21777.4" algo="Sum"/><pk mz="844.61071875" i="3723.83" sn="17.4153" a="195.548" fwhm="0.0603041" res="14005.9" algo="Sum"/><pk mz="844.68018871" i="916.922" sn="4.28818" a="46.9986" fwhm="0.0491252" res="17194.4" algo="Sum"/><pk mz="845.07832883" i="801.531" sn="3.75186" a="41.5213" fwhm="0.0539908" res="15652.3" algo="Sum"/><pk mz="845.52431735" i="11267.2" sn="52.9214" a="540.081" fwhm="0.0404089" res="20924.2" algo="Sum"/><pk mz="845.61375249" i="2068.02" sn="9.71343" a="127.254" fwhm="0.059821" res="14135.7" algo="Sum"/><pk mz="846.53311870" i="14844" sn="69.9546" a="758.657" fwhm="0.0442021" res="19151.4" algo="Sum"/><pk mz="846.62627475" i="2740.32" sn="12.9142" a="169.201" fwhm="0.0671324" res="12611.3" algo="Sum"/><pk mz="847.53756901" i="7155.68" sn="33.8076" a="378.234" fwhm="0.0444412" res="19071" algo="Sum"/><pk mz="847.62980146" i="1756.04" sn="8.29844" a="106.31" fwhm="0.0769616" res="11013.7" algo="Sum"/><pk mz="848.54673548" i="43139.7" sn="204.499" a="2090.53" fwhm="0.0425762" res="19930" algo="Sum"/><pk mz="848.64177659" i="2435.32" sn="11.5482" a="141.625" fwhm="0.0587333" res="14449.1" algo="Sum"/><pk mz="849.55030015" i="21449.2" sn="101.912" a="1046.69" fwhm="0.0438989" res="19352.4" algo="Sum"/><pk mz="850.55906416" i="25499.6" sn="121.56" a="1349.11" fwhm="0.0456492" res="18632.5" algo="Sum"/><pk mz="850.66130549" i="2492.21" sn="11.8848" a="139.206" fwhm="0.0623023" res="13653.8" algo="Sum"/><pk mz="851.56392162" i="11365.3" sn="54.3771" a="605.546" fwhm="0.0481904" res="17670.8" algo="Sum"/><pk mz="851.63518691" i="3505.22" sn="16.7752" a="185.855" fwhm="0.0712127" res="11959" algo="Sum"/><pk mz="852.56618810" i="5628.53" sn="27.0744" a="353.114" fwhm="0.0560669" res="15206.2" algo="Sum"/><pk mz="852.63916633" i="2113.89" sn="10.171" a="97.9096" fwhm="0.063341" res="13461.1" algo="Sum"/><pk mz="853.56970069" i="2334.18" sn="11.2703" a="155.928" fwhm="0.071241" res="11981.4" algo="Sum"/><pk mz="853.65093218" i="1996.89" sn="9.64466" a="130.829" fwhm="0.0789123" res="10817.7" algo="Sum"/><pk mz="853.71672811" i="1506.51" sn="7.27741" a="78.6494" fwhm="0.0582784" res="14648.9" algo="Sum"/><pk mz="854.48184340" i="1619.54" sn="7.86421" a="76.2844" fwhm="0.0518779" res="16471" algo="Sum"/><pk mz="854.56286151" i="5489.22" sn="26.6632" a="307.655" fwhm="0.0469037" res="18219.5" algo="Sum"/><pk mz="854.65294238" i="1309.57" sn="6.36282" a="84.3294" fwhm="0.0807178" res="10588.2" algo="Sum"/><pk mz="854.72159186" i="1143.3" sn="5.55568" a="64.5555" fwhm="0.0569733" res="15002.1" algo="Sum"/><pk mz="855.48652537" i="841.269" sn="4.10205" a="40.4199" fwhm="0.0555238" res="15407.6" algo="Sum"/><pk mz="855.56660454" i="2911.38" sn="14.1996" a="180.011" fwhm="0.0495" res="17284.2" algo="Sum"/><pk mz="855.64306401" i="893.057" sn="4.35626" a="28.537" fwhm="0.0461472" res="18541.6" algo="Sum"/><pk mz="855.73198988" i="1051.94" sn="5.13233" a="68.9108" fwhm="0.0745451" res="11479.4" algo="Sum"/><pk mz="856.49172781" i="1514.38" sn="7.42003" a="83.6893" fwhm="0.0564132" res="15182.5" algo="Sum"/><pk mz="856.57759588" i="30213.3" sn="148.062" a="1314" fwhm="0.0378258" res="22645.3" algo="Sum"/><pk mz="856.73229235" i="728.188" sn="3.56886" a="51.759" fwhm="0.0825213" res="10382" algo="Sum"/><pk mz="857.58198022" i="16715.8" sn="82.1925" a="803.629" fwhm="0.0405343" res="21156.9" algo="Sum"/><pk mz="858.59001364" i="14199.6" sn="70.2331" a="677.616" fwhm="0.0419438" res="20470" algo="Sum"/><pk mz="859.59522550" i="6084.11" sn="30.2326" a="331.153" fwhm="0.0448974" res="19145.8" algo="Sum"/><pk mz="860.60480056" i="5571.69" sn="27.8315" a="287.843" fwhm="0.0476109" res="18075.8" algo="Sum"/><pk mz="861.53250346" i="972.133" sn="4.87637" a="69.0805" fwhm="0.0802969" res="10729.3" algo="Sum"/><pk mz="861.61084322" i="2711.51" sn="13.6016" a="149.951" fwhm="0.0511365" res="16849.2" algo="Sum"/><pk mz="862.50570994" i="4616.63" sn="23.2066" a="258.303" fwhm="0.0446921" res="19298.8" algo="Sum"/><pk mz="862.61567190" i="1816.82" sn="9.13445" a="128.187" fwhm="0.0702983" res="12270.8" algo="Sum"/><pk mz="863.50975625" i="2211.41" sn="11.1516" a="139.638" fwhm="0.050354" res="17148.8" algo="Sum"/><pk mz="863.61624060" i="1130.07" sn="5.70045" a="80.881" fwhm="0.102706" res="8408.61" algo="Sum"/><pk mz="864.51352074" i="6028.02" sn="30.4791" a="342.794" fwhm="0.0479422" res="18032.4" algo="Sum"/><pk mz="864.61865435" i="1073.59" sn="5.42962" a="92.4304" fwhm="0.113922" res="7589.58" algo="Sum"/><pk mz="865.51721170" i="3319.01" sn="16.8406" a="224.966" fwhm="0.0499715" res="17320.2" algo="Sum"/><pk mz="865.61575010" i="843.229" sn="4.27972" a="18.3568" fwhm="0.0232077" res="37298.7" algo="Sum"/><pk mz="865.64675783" i="824.719" sn="4.18628" a="41.6427" fwhm="0.055628" res="15561.4" algo="Sum"/><pk mz="866.53076750" i="5991.47" sn="30.4683" a="332.974" fwhm="0.0505397" res="17145.5" algo="Sum"/><pk mz="866.64847126" i="883.115" sn="4.49279" a="36.0784" fwhm="0.0580542" res="14928.3" algo="Sum"/><pk mz="867.53571303" i="3247.46" sn="16.5798" a="183.989" fwhm="0.0512244" res="16936" algo="Sum"/><pk mz="867.59917062" i="882.6" sn="4.50719" a="42.3194" fwhm="0.0663958" res="13067.1" algo="Sum"/><pk mz="867.67620200" i="1031.3" sn="5.268" a="67.7403" fwhm="0.0758571" res="11438.3" algo="Sum"/><pk mz="868.53764235" i="3006.74" sn="15.4155" a="183.745" fwhm="0.0542102" res="16021.7" algo="Sum"/><pk mz="868.61107044" i="1043.19" sn="5.34992" a="54.0745" fwhm="0.0697436" res="12454.3" algo="Sum"/><pk mz="868.67959545" i="947.964" sn="4.86268" a="53.9969" fwhm="0.082284" res="10557.1" algo="Sum"/><pk mz="869.54175151" i="1457.28" sn="7.52273" a="100.372" fwhm="0.0670229" res="12973.8" algo="Sum"/><pk mz="869.61394674" i="758.195" sn="3.91484" a="37.0608" fwhm="0.0629886" res="13805.9" algo="Sum"/><pk mz="869.69151879" i="1196.91" sn="6.18109" a="73.5905" fwhm="0.0634216" res="13712.9" algo="Sum"/><pk mz="870.53892356" i="2297.05" sn="11.935" a="142.773" fwhm="0.0576434" res="15102.1" algo="Sum"/><pk mz="870.62952823" i="1613.59" sn="8.38557" a="100.23" fwhm="0.0799021" res="10896.2" algo="Sum"/><pk mz="870.69448989" i="965.197" sn="5.01633" a="47.8875" fwhm="0.0623836" res="13957.1" algo="Sum"/><pk mz="871.54415635" i="1226.02" sn="6.40385" a="82.5369" fwhm="0.076277" res="11426" algo="Sum"/><pk mz="871.62632315" i="1451.63" sn="7.58353" a="91.7338" fwhm="0.067514" res="12910.3" algo="Sum"/><pk mz="871.70526236" i="853.752" sn="4.46064" a="51.4625" fwhm="0.0672328" res="12965.5" algo="Sum"/><pk mz="872.54317009" i="12179.1" sn="63.9495" a="647.504" fwhm="0.0474519" res="18387.9" algo="Sum"/><pk mz="872.64246824" i="2102.36" sn="11.0407" a="131.168" fwhm="0.0706764" res="12347" algo="Sum"/><pk mz="872.70622242" i="740.732" sn="3.89" a="29.1914" fwhm="0.0406095" res="21490.2" algo="Sum"/><pk mz="873.54711862" i="6369.72" sn="33.5618" a="366.043" fwhm="0.0498025" res="17540.2" algo="Sum"/><pk mz="873.64536033" i="1376.61" sn="7.25329" a="80.7534" fwhm="0.0629905" res="13869.5" algo="Sum"/><pk mz="874.55299877" i="8484.95" sn="44.8377" a="464.849" fwhm="0.0473451" res="18471.9" algo="Sum"/><pk mz="874.65823102" i="1753.73" sn="9.2674" a="93.7463" fwhm="0.0599961" res="14578.6" algo="Sum"/><pk mz="874.72252377" i="1140.72" sn="6.02799" a="70.5429" fwhm="0.0588712" res="14858.3" algo="Sum"/><pk mz="875.55745676" i="3984.64" sn="21.1171" a="223.256" fwhm="0.0510278" res="17158.4" algo="Sum"/><pk mz="875.66618636" i="1056.23" sn="5.59766" a="46.6627" fwhm="0.0553007" res="15834.6" algo="Sum"/><pk mz="875.71969081" i="845.273" sn="4.47992" a="48.0606" fwhm="0.0702467" res="12466.4" algo="Sum"/><pk mz="876.56633526" i="8478.74" sn="45.0639" a="449.725" fwhm="0.0435891" res="20109.8" algo="Sum"/><pk mz="876.67765915" i="1641.17" sn="8.72376" a="93.5451" fwhm="0.0736184" res="11908.4" algo="Sum"/><pk mz="877.57075807" i="4280.66" sn="22.8015" a="218.56" fwhm="0.0476527" res="18416" algo="Sum"/><pk mz="877.68604070" i="1157.2" sn="6.16579" a="35.7583" fwhm="0.0467375" res="18779.1" algo="Sum"/><pk mz="877.71308468" i="1220.9" sn="6.50545" a="71.2291" fwhm="0.0590376" res="14867" algo="Sum"/><pk mz="878.48369065" i="929.669" sn="4.9662" a="43.8996" fwhm="0.0535781" res="16396.3" algo="Sum"/><pk mz="878.57723123" i="2499.2" sn="13.3536" a="166.591" fwhm="0.0631214" res="13918.8" algo="Sum"/><pk mz="878.69672855" i="1640.96" sn="8.77013" a="111.119" fwhm="0.0792355" res="11089.7" algo="Sum"/><pk mz="879.58257044" i="1294.57" sn="6.93388" a="79.5464" fwhm="0.0818367" res="10748" algo="Sum"/><pk mz="879.73372615" i="1847.68" sn="9.90043" a="89.3802" fwhm="0.055127" res="15958.3" algo="Sum"/><pk mz="880.49312770" i="1093.76" sn="5.87161" a="70.6342" fwhm="0.07209" res="12213.8" algo="Sum"/><pk mz="880.58485394" i="1005.18" sn="5.39726" a="56.507" fwhm="0.0712698" res="12355.7" algo="Sum"/><pk mz="880.73668377" i="1268.76" sn="6.81604" a="91.9872" fwhm="0.0711233" res="12383.2" algo="Sum"/><pk mz="881.49462843" i="745.717" sn="4.01276" a="54.5581" fwhm="0.0757729" res="11633.4" algo="Sum"/><pk mz="881.74954169" i="1322.05" sn="7.12014" a="98.7895" fwhm="0.0514841" res="17126.6" algo="Sum"/><pk mz="882.50743968" i="1210.88" sn="6.54319" a="78.423" fwhm="0.0684567" res="12891.5" algo="Sum"/><pk mz="882.55681261" i="863.309" sn="4.66583" a="18.6536" fwhm="0.0234337" res="37661.9" algo="Sum"/><pk mz="882.59249345" i="884.345" sn="4.7801" a="37.6804" fwhm="0.0575207" res="15343.9" algo="Sum"/><pk mz="882.75433056" i="848.959" sn="4.59219" a="53.7947" fwhm="0.0577722" res="15279.9" algo="Sum"/><pk mz="883.51376714" i="725.184" sn="3.93445" a="52.7227" fwhm="0.0769885" res="11475.9" algo="Sum"/><pk mz="884.52149100" i="759.784" sn="4.14098" a="46.535" fwhm="0.0821793" res="10763.3" algo="Sum"/><pk mz="884.59981865" i="1292.71" sn="7.04743" a="114.268" fwhm="0.0848357" res="10427.2" algo="Sum"/><pk mz="885.60437960" i="872.857" sn="4.77909" a="68.0048" fwhm="0.0960395" res="9221.25" algo="Sum"/><pk mz="886.50712074" i="1791.01" sn="9.84723" a="112.483" fwhm="0.0573534" res="15456.9" algo="Sum"/><pk mz="886.59970861" i="1002.74" sn="5.51426" a="51.8956" fwhm="0.0543169" res="16322.7" algo="Sum"/><pk mz="887.51105893" i="1034.13" sn="5.70636" a="70.0415" fwhm="0.061056" res="14536" algo="Sum"/><pk mz="888.51258780" i="2249.21" sn="12.4649" a="144.161" fwhm="0.0547143" res="16239.1" algo="Sum"/><pk mz="888.61846256" i="901.249" sn="4.99528" a="64.4336" fwhm="0.0881398" res="10081.9" algo="Sum"/><pk mz="889.51733414" i="1258.39" sn="6.99932" a="70.9526" fwhm="0.0651796" res="13647.2" algo="Sum"/><pk mz="889.62638584" i="738.539" sn="4.10799" a="64.017" fwhm="0.095122" res="9352.48" algo="Sum"/><pk mz="890.53170234" i="3352.03" sn="18.6985" a="193.82" fwhm="0.049132" res="18125.3" algo="Sum"/><pk mz="890.63781864" i="814.954" sn="4.54603" a="38.4341" fwhm="0.0611196" res="14572.1" algo="Sum"/><pk mz="891.53727696" i="1813.08" sn="10.1351" a="118.835" fwhm="0.0544879" res="16362.1" algo="Sum"/><pk mz="891.60051779" i="741.248" sn="4.14357" a="23.7675" fwhm="0.0412186" res="21631" algo="Sum"/><pk mz="891.64387468" i="759.718" sn="4.24705" a="24.5939" fwhm="0.0471079" res="18927.7" algo="Sum"/><pk mz="891.66598025" i="732.079" sn="4.09282" a="22.8006" fwhm="0.0471088" res="18927.8" algo="Sum"/><pk mz="892.54741199" i="3669.54" sn="20.612" a="257.967" fwhm="0.0551794" res="16175.4" algo="Sum"/><pk mz="892.67026388" i="745.444" sn="4.18829" a="38.8983" fwhm="0.0711078" res="12553.8" algo="Sum"/><pk mz="893.55360334" i="1887.94" sn="10.6273" a="120.322" fwhm="0.0646063" res="13830.7" algo="Sum"/><pk mz="893.60812867" i="988.286" sn="5.56411" a="46.1041" fwhm="0.059263" res="15078.7" algo="Sum"/><pk mz="893.69354644" i="1052.44" sn="5.92654" a="71.8045" fwhm="0.0688447" res="12981.3" algo="Sum"/><pk mz="894.56186400" i="1592.21" sn="8.98256" a="124.052" fwhm="0.0877853" res="10190.3" algo="Sum"/><pk mz="894.61800102" i="870.713" sn="4.91271" a="33.8417" fwhm="0.0797452" res="11218.5" algo="Sum"/><pk mz="894.69652518" i="886.591" sn="5.0034" a="49.7322" fwhm="0.0656116" res="13636.3" algo="Sum"/><pk mz="895.56597944" i="849.524" sn="4.80314" a="26.9216" fwhm="0.0420906" res="21277.1" algo="Sum"/><pk mz="895.57478827" i="837.19" sn="4.73352" a="19.0719" fwhm="0.0295075" res="30350.8" algo="Sum"/><pk mz="895.62212661" i="1002.43" sn="5.66858" a="54.0472" fwhm="0.0602731" res="14859.4" algo="Sum"/><pk mz="895.70848143" i="1463.81" sn="8.27968" a="86.2515" fwhm="0.0522081" res="17156.5" algo="Sum"/><pk mz="896.46659474" i="930.934" sn="5.27645" a="40.5168" fwhm="0.0504206" res="17779.8" algo="Sum"/><pk mz="896.53551368" i="2733.09" sn="15.4935" a="162.669" fwhm="0.0507708" res="17658.5" algo="Sum"/><pk mz="896.63471048" i="935.159" sn="5.30285" a="46.3291" fwhm="0.0708592" res="12653.8" algo="Sum"/><pk mz="896.71360374" i="959.375" sn="5.44154" a="56.3451" fwhm="0.0611467" res="14664.9" algo="Sum"/><pk mz="897.53957755" i="1501.14" sn="8.54823" a="87.8995" fwhm="0.0599052" res="14982.7" algo="Sum"/><pk mz="897.62745276" i="1778.29" sn="10.1293" a="109.829" fwhm="0.0601647" res="14919.5" algo="Sum"/><pk mz="897.72306147" i="1058.33" sn="6.03025" a="64.4272" fwhm="0.0529536" res="16953" algo="Sum"/><pk mz="898.47363005" i="945.923" sn="5.41075" a="54.2384" fwhm="0.0571565" res="15719.5" algo="Sum"/><pk mz="898.54901598" i="1857.93" sn="10.6301" a="107.563" fwhm="0.0563709" res="15939.9" algo="Sum"/><pk mz="898.65265397" i="1607.68" sn="9.20128" a="124.275" fwhm="0.0854697" res="10514.3" algo="Sum"/><pk mz="899.55483674" i="986.313" sn="5.67568" a="72.7863" fwhm="0.0867718" res="10366.9" algo="Sum"/><pk mz="899.65683656" i="1082.68" sn="6.23225" a="71.8443" fwhm="0.0759763" res="11841.3" algo="Sum"/><pk mz="900.56505549" i="3861.12" sn="22.341" a="220.44" fwhm="0.0445981" res="20192.9" algo="Sum"/><pk mz="900.67588098" i="1591.07" sn="9.20815" a="94.9738" fwhm="0.0564088" res="15966.9" algo="Sum"/><pk mz="901.56959264" i="2178.85" sn="12.6676" a="122.952" fwhm="0.048468" res="18601.4" algo="Sum"/><pk mz="901.63948032" i="804.25" sn="4.67631" a="26.7011" fwhm="0.0473711" res="19033.6" algo="Sum"/><pk mz="901.67696222" i="1012.77" sn="5.88936" a="49.0236" fwhm="0.0666817" res="13522.1" algo="Sum"/><pk mz="902.57883167" i="2350.79" sn="13.7322" a="156.159" fwhm="0.0526401" res="17146.2" algo="Sum"/><pk mz="902.69071125" i="876.916" sn="5.1241" a="48.8811" fwhm="0.0579309" res="15582.2" algo="Sum"/><pk mz="903.58357739" i="1285.56" sn="7.53974" a="71.8086" fwhm="0.0611263" res="14782.2" algo="Sum"/><pk mz="903.64814402" i="990.421" sn="5.80919" a="68.4532" fwhm="0.0738727" res="12232.5" algo="Sum"/><pk mz="904.58949045" i="797.23" sn="4.69018" a="54.6761" fwhm="0.0828737" res="10915.3" algo="Sum"/><pk mz="904.65378612" i="760.76" sn="4.476" a="47.3906" fwhm="0.084869" res="10659.4" algo="Sum"/><pk mz="905.66326479" i="724.967" sn="4.27729" a="61.4308" fwhm="0.08356" res="10838.5" algo="Sum"/><pk mz="906.50104976" i="1447.33" sn="8.56367" a="107.123" fwhm="0.0577481" res="15697.5" algo="Sum"/><pk mz="907.50851464" i="975.592" sn="5.78501" a="74.6763" fwhm="0.0728948" res="12449.6" algo="Sum"/><pk mz="907.69999821" i="1265.09" sn="7.50326" a="85.5746" fwhm="0.0595313" res="15247.4" algo="Sum"/><pk mz="908.50784723" i="1337.76" sn="7.94974" a="100.34" fwhm="0.0707043" res="12849.4" algo="Sum"/><pk mz="908.69939931" i="937.081" sn="5.56975" a="61.1313" fwhm="0.0711781" res="12766.6" algo="Sum"/><pk mz="909.53905108" i="1215.27" sn="7.24499" a="65.9661" fwhm="0.0721773" res="12601.5" algo="Sum"/><pk mz="910.54351811" i="954.173" sn="5.70478" a="56.0418" fwhm="0.0779316" res="11683.9" algo="Sum"/><pk mz="912.52021068" i="777.34" sn="4.67537" a="54.2421" fwhm="0.0726611" res="12558.6" algo="Sum"/><pk mz="913.61790535" i="1232.06" sn="7.43877" a="81.5112" fwhm="0.0623694" res="14648.5" algo="Sum"/><pk mz="914.53805548" i="1036.61" sn="6.28711" a="80.2419" fwhm="0.0754823" res="12115.9" algo="Sum"/><pk mz="914.62738863" i="1119.18" sn="6.78956" a="73.2386" fwhm="0.07447" res="12281.8" algo="Sum"/><pk mz="916.52888108" i="2335.18" sn="14.2785" a="165.357" fwhm="0.0671019" res="13658.8" algo="Sum"/><pk mz="916.65200801" i="708.448" sn="4.33324" a="59.0219" fwhm="0.0917509" res="9990.66" algo="Sum"/><pk mz="917.53336741" i="1304.12" sn="8.00468" a="70.1702" fwhm="0.0643117" res="14267" algo="Sum"/><pk mz="918.54385766" i="1469.33" sn="9.04345" a="90.6754" fwhm="0.0628892" res="14605.8" algo="Sum"/><pk mz="919.54380340" i="786.364" sn="4.8521" a="38.0641" fwhm="0.0573557" res="16032.3" algo="Sum"/><pk mz="920.58853719" i="968.308" sn="5.99158" a="80.8955" fwhm="0.102359" res="8993.69" algo="Sum"/><pk mz="922.47524197" i="787.154" sn="4.90176" a="52.3982" fwhm="0.0779908" res="11828" algo="Sum"/><pk mz="924.49263374" i="901.867" sn="5.64456" a="57.1203" fwhm="0.0618398" res="14949.8" algo="Sum"/><pk mz="924.56644942" i="1093.51" sn="6.84413" a="77.6226" fwhm="0.0688718" res="13424.5" algo="Sum"/><pk mz="925.56823626" i="745.824" sn="4.68646" a="53.1131" fwhm="0.0735059" res="12591.8" algo="Sum"/><pk mz="929.60478694" i="864.803" sn="5.52546" a="67.4536" fwhm="0.0833876" res="11148" algo="Sum"/><pk mz="930.50353448" i="723.053" sn="4.63309" a="45.6214" fwhm="0.0654336" res="14220.6" algo="Sum"/><pk mz="931.52372608" i="1018.78" sn="6.54697" a="69.6884" fwhm="0.0644289" res="14458.2" algo="Sum"/><pk mz="932.51251674" i="1146.95" sn="7.38987" a="90.1292" fwhm="0.0691558" res="13484.2" algo="Sum"/><pk mz="934.52295490" i="929.66" sn="6.02164" a="70.3511" fwhm="0.0781658" res="11955.6" algo="Sum"/><pk mz="940.52952435" i="976.274" sn="6.43269" a="56.8046" fwhm="0.0741968" res="12676.2" algo="Sum"/><pk mz="942.53760530" i="833.187" sn="5.52112" a="51.9419" fwhm="0.0643196" res="14654" algo="Sum"/><pk mz="944.55596685" i="877" sn="5.84471" a="57.3591" fwhm="0.0774817" res="12190.7" algo="Sum"/><pk mz="963.58414265" i="764.977" sn="5.48575" a="41.4371" fwhm="0.065298" res="14756.7" algo="Sum"/><pk mz="1051.79390458" i="5175.3" sn="66.2247" a="277.562" fwhm="0.0462916" res="22721" algo="Sum"/><pk mz="1052.79768930" i="3374.59" sn="43.4261" a="178.417" fwhm="0.0479201" res="21969.9" algo="Sum"/><pk mz="1053.79637988" i="1677.12" sn="21.695" a="91.4412" fwhm="0.0496765" res="21213.2" algo="Sum"/><pk mz="1067.77562999" i="2226.61" sn="31.5214" a="144.555" fwhm="0.0574072" res="18600" algo="Sum"/><pk mz="1068.77831150" i="1543.21" sn="21.9268" a="101.036" fwhm="0.0573504" res="18635.9" algo="Sum"/><pk mz="1069.77384283" i="887.698" sn="12.6829" a="54.0514" fwhm="0.0555453" res="19259.5" algo="Sum"/><pk mz="1083.76556423" i="759.682" sn="11.764" a="44.5964" fwhm="0.0545807" res="19856.2" algo="Sum"/></ms_peaks><deconvolution_results/><annotation_list/><GMF_results/></ms_spectrum></DataAnalysis></analysis><checksums><DataAnalysis_checksum>f49f3f750b446c006e5c4f9b79189138</DataAnalysis_checksum></checksums></root>
