# Supplementary material for: Diagnosing Impaired Glucose Tolerance Using Direct Infusion Mass Spectrometry of Blood Plasma
Source: PLoS One. 2014 Sep 9;9(9):e105343. doi: 10.1371/journal.pone.0105343 (PMC4159123; doi:10.1371/journal.pone.0105343)
Supplement: Supporting Information S1 — Mass spectra of blood plasma metabolites obtained by direct infusion mass spectrometry (DIMS) of blood plasma samples from control subjects (n = 30) and patients with impaired glucose tolerance (n = 20). (ZIP) [file pone.0105343.s002.zip › Mass spectra/Sample 14.xml]

<root><fileinfo appname="Bruker Compass DataAnalysis" appversion="4.1.335.0" date="2014-06-18T12:17:51" type="DataAnalysisResults" typeversion="1.1" subtype="MS Spectrum"/><generalinfo organisation="" user="111" hostname="TRIFONOVA-PC" os="Windows 7"/><analysis name="C:\Users\Trifonova\Desktop\Mass spectra\Diabetes\Plasma Sample 303 ST PM 13022013.d\analysis.baf"><info><DateTime>2013-02-13T12:19:36+04:00</DateTime><method>Tune_pos_Standard.m</method><sample><![CDATA[Plasma Sample 303 ST PM 13022013]]></sample><comment><![CDATA[Sample 303. Diabetes. Human blood plasma after protein precipitation 50 fold in MeOH with 0.1% FA
]]></comment><operator>BDAL@DE</operator><instrument>maXis impact</instrument><instrument_serial_number>282001.00069</instrument_serial_number></info><DataAnalysis version="DataAnalysis 4.1.335.0" DataAnalysisResults=""><DataAnalysis_processing_parameters><find_compounds_chromatogram detect_version="3" detect_areamode="1" detect_areathresholdabs="0" detect_areathresholdrel="0" detect_intensitymode="1" detect_intensitythresholdabs="3000" detect_intensitythresholdrel="3" detect_sensitivity="0.333333" detect_skimratio="0" detect_smoothingwidth="3" detect_averageno="5" detect_averagemode="0" add_uv_or_ms_spectra="0" spectrum_load_mode="0" background_subtraction_mode="2" MS_peaksensmode2="1" MS_pc12="0.4" MS_pc22="4" MS_peaksens12="99" MS_peaksens22="99" MS_areamode2="2" MS_areathresholdabs2="1000" MS_areathresholdrel2="10" MS_intensitymode2="0" MS_intensitythresholdabs2="1000" MS_intensitythresholdrel2="10" MS_basesmoothmode2="1" MS_basesmoothpts2="8" MS_basesmoothmin2="12" MS_basesmoothforce2="0.1" MS_startendslope2="10" MS_valleyfilterused2="1" MS_valleyfilter2="10" MS_noisecorr2="0" UV_peaksensmode2="1" UV_pc12="0.4" UV_pc22="4" UV_peaksens12="99.9" UV_peaksens22="100" UV_areamode2="0" UV_areathresholdabs2="5" UV_areathresholdrel2="1" UV_intensitymode2="1" UV_intensitythresholdabs2="1" UV_intensitythresholdrel2="0.01" UV_basesmoothmode2="1" UV_basesmoothpts2="8" UV_basesmoothmin2="12" UV_basesmoothforce2="1" UV_startendslope2="10" UV_valleyfilterused2="1" UV_valleyfilter2="10" UV_noisecorr2="0" detect_delcmpdsinrng="1"/><auto_ms_n use_retention_time_window="0" retention_time_window="1" rt_unit="min" minimum_intensity_positive="1000" minimum_intensity_negative="1000" create_max_number_compounds="100000" spectrum_load_mode="0" background_type="0" create_auto_ms_n_traces="0" create_detailed_traces="0" merge_positive_negative_compounds="0" detect_delcmpdsinrng="1" detect_keep_cmpds_detectedneutralloss="0" add_uv_spectra="0" create_individual_MSMS_cmpds="0" advanced_precursor_determination="0"/><dissect_params dissect_addsmoothing="0" dissect_allow_wider_peaks="0" dissect_resolving_power="1" dissect_deletepeaksinrange="1" dissect_fullrange="1" dissect_cutoff="0.1" dissect_sensitivity="0.333333" dissect_maxoverlap="5" dissect_smoothwidth="1" spectrum_load_mode="0" add_uv_spectra="0"/><find_all_compounds min_time_points="20" min_correlation="0.7" background_type="0" load_spec_type="2" additional_smoothing="1" proteomics="1" chrom_sn_threshold="3" chrom_smoothingwidth="10" detect_delcmpdsinrng="1" add_MSMS_spectra="1"/><ms_peak_finder ms_peak_finder_type="3" ms_manually_use_peak_finder="1"><ms_peak_finder_apex minimum_intensity="100" peak_width="0.05" relative_threshold_base_peak="0.1" signal_to_noise="10"/><ms_peak_finder_centroid peak_width="1" signal_to_noise="1" relative_threshold_base_peak="2" minimum_intensity="100" centroid_percentage="80"/><ms_peak_finder_snap minimum_intensity="0" relative_threshold_base_peak="0" signal_to_noise="2" maximum_charge="12" quality_factor_threshold="0.9" number_of_patterns="500000" building_block_1="C 4.9384 N 1.3577 O 1.4773 S 0.0417 H 7.7583" building_block_2="" use_snap_2="1" add_detailed_results="0"/><ms_peak_finder_sumpeak minimum_intensity="100" peak_width="5" use_datapoints="1" sum_width="2" relative_threshold_base_peak="0.1" signal_to_noise="1" baseline_type="1" baseline_flatness="1" same_sumwidth_as_acquisition="1" use_resolution="0" res="10000" instrument_sum_width="2" use_sum_of_intensities="0"/><ms_peak_finder_ftms signal_to_noise="4" relative_threshold_base_peak="0.01" minimum_intensity="100" centroid_percentage="80" use_centroid="0"/></ms_peak_finder><deconvolution clear_prev_results="1" create_neutral_spectrum="0" incl_shifted_spectra="0" ret_residuals="0" incl_comp_details="0" show_comp_details="0" substance_class="1" extend_evelope="0" extend_before="1" extend_after="1" auto_apply="0"><deconvolution_detailed perf_deconv="1" rel_isotop_deconv="0" resolve_isotop="1" exclude_itraq_ions="1" abund_cutoff="2" envelope_cutoff="75" high_mass="4000" low_mass="250" mw_agreement="0" maximum_charge="10" max_charge_isotop="5" min_charge="1" min_peaks="3" precursor_deconv="0" max_components="10" adduct_ion_name="+H" adduct_ion_mass="1.00728" apply_min_max_mass_boundaries="0"/><deconvolution_detailed perf_deconv="1" rel_isotop_deconv="0" resolve_isotop="1" exclude_itraq_ions="1" abund_cutoff="2" envelope_cutoff="75" high_mass="3000" low_mass="100" mw_agreement="5" maximum_charge="3" max_charge_isotop="0" min_charge="1" min_peaks="3" precursor_deconv="0" max_components="10" adduct_ion_name="+H" adduct_ion_mass="1.00728" apply_min_max_mass_boundaries="0"/><deconvolution_detailed perf_deconv="1" rel_isotop_deconv="0" resolve_isotop="1" exclude_itraq_ions="1" abund_cutoff="0.5" envelope_cutoff="75" high_mass="2000" low_mass="50" mw_agreement="5" maximum_charge="3" max_charge_isotop="4" min_charge="1" min_peaks="3" precursor_deconv="0" max_components="10" adduct_ion_name="+H" adduct_ion_mass="1.00728" apply_min_max_mass_boundaries="0"/><deconvolution_detailed perf_deconv="1" rel_isotop_deconv="1" resolve_isotop="0" exclude_itraq_ions="0" abund_cutoff="10" envelope_cutoff="75" high_mass="100000" low_mass="5000" mw_agreement="5" maximum_charge="100" max_charge_isotop="0" min_charge="1" min_peaks="3" precursor_deconv="0" max_components="10" adduct_ion_name="+H" adduct_ion_mass="1.00728" apply_min_max_mass_boundaries="1"/><max_entropy_deconvolution adduct_ion_name="-H" adduct_ion_mass="-1.00783" low_mass="5000" high_mass="100000" spacint_out="0" resolving_power="10000" peak_width="0.3" width="1" maxentx="0"/></deconvolution><mascot_export globalchargelimit_apply="1" globalchargelimit="1+, 2+ and 3+" prefer_fullscan_deconvolution_results="1" deconvolution_export_type="2" msmssignals="50" threshold="100" mssignals_deconv="2" mssignals_non_deconv="20" normalize_msms="0" single_charged="0"/><process_parameters baseline_flatness="0.8" baseline_addchild="1" baseline_disableoriginal="0" baseline_usesamecolor="1" smoothing_algorithm="1" smoothing_width="0.2" smoothing_cycles="1" smoothing_addchild="1" smoothing_disableoriginal="0" smoothing_usesamecolor="1"/><process_parameters baseline_flatness="0.8" baseline_addchild="1" baseline_disableoriginal="0" baseline_usesamecolor="1" smoothing_algorithm="1" smoothing_width="0.2" smoothing_cycles="1" smoothing_addchild="1" smoothing_disableoriginal="0" smoothing_usesamecolor="1"/><display_params mass_precision="4" time_precision="1" structure_size="30" chrom_peak_label="Index"/><calibration_params calibration_range="0.05" calibration_listname="Samples Recalibration Diabetes" calibration_listgroupname="ESI" calibration_fit_mode="2" calibration_intensitythreshold="1000"/><calibration_params calibration_range="0.05" calibration_listname="Lockmass 1222" calibration_listgroupname="ESI" calibration_intensitythreshold="1000" calibration_lockmassmode="0"/><library_search_params del_prev_res="1"><library_search_basic_params accept_score="50" allowmasses_above="0" allowmasses_below="0" desired_score="900" increasedepth="0" maxnr_spectra="10" match_all="0" sort_by="1" include_precursor_spectra="1" skip_low_frgamnet_spectra="1" min_effective_score="500" minmatch_score="250" min_score="400"/><library_search_basic_params add_int_range="5" extended="1" locnorm="0" root="0" hwfstp="50" hwscdp="7" intrangefac="1.9" locnormeqfac="1" locnormfac="2" locnormwin="25" masdisint="20" minsrcint="100" minspepresrc="15" threshfstp="40" maskadducts="0" maskprecursor="0"/><library_search_libraries_params add_unid="0" srcparallel="0" libraries="" librariey_unidentified=""/><library_search_match_params chrgdeconv="0" collenerg="0" fragampl="1" instrtp="2" ionmeth="1" isolwidth="0" msmsstg="2" ms_vs_msms="4" pkwidth="0" polarity="4" psd="0" precion="0" prodion="0" rgtgaspress="0" rgtion="0" refl="0" trgtgas="0" trgtgaspress="0" trapdrv="1"/><library_search_basic_params add_confirm_mode="0"/><library_search_basic_params accepted_deviation="1" apply_rt_match="0" match_columnname="1" max_deviation="5"/></library_search_params><masslist_layout layout_columntypes="1 2 6 5 3 11 4 " layout_columnwidth="30 60 45 48 45 30 48 "/><cmpdlist_layout layout_columntypes="14 20 1 23 12 26 31 6 52 " layout_columnwidth="23 55 49 60 50 37 272 61 0 "/><cmpdlist_layout layout_columntypes="24 1 2 3 5 18 18 40 7 9 8 " layout_columnwidth="-1 -1 -1 -1 -1 -1 -1 -1 -1 -1 -1 "/><cmpdlist_layout layout_columntypes="6 0 5 3 4 2 12 14 10 11 " layout_columnwidth="-1 -1 -1 -1 -1 -1 -1 -1 -1 -1 "/><cmpdlist_layout layout_columntypes="15 14 6 5 43 11 1 2 17 7 8 9 10 4 3 39 40 41 42 16 18 19 25 20 21 22 23 24 31 26 27 28 29 30 37 32 33 34 35 36 " layout_columnwidth="-1 -1 -1 -1 -1 -1 -1 -1 -1 -1 -1 -1 -1 -1 -1 -1 -1 -1 -1 -1 -1 -1 -1 -1 -1 -1 -1 -1 -1 -1 -1 -1 -1 -1 -1 -1 -1 -1 -1 -1 "/><exclusion_masses/><xml_export_parameters export_detailed_information="0" export_peptide_database_query_information="1"/><smf1D_params max_nr_formulae="500" z="1" rdb_min="0" rdb_max="80" tolerance_ppm="5" tolerance_abs="2" tolerance_ppm_MSn="5" tolerance_abs_MSn="2" use_rel_tolerance="1" use_rel_tolerance_MSn="0" lower_bound_formula="" upper_bound_formula="" electron_configuration="2" electron_configuration_MSn="0" sigma_limit="0.02" sigma_limit_MSn="0.05" HC_Ratio_min="0" HC_Ratio_max="3" filtering="1" patternsearch="0" validate_formulae="1" filter_by_elementratio="1" estimate_carbon_count="1" relative_threshold_base_peak="10" delete_previous_results="1" filter_criteriy="0" adducts_positive_mode="'M+H' " adducts_negative_mode="'M-H' " collect_adducts="0"/><smf3D_params tolerance_neutralloss="2" intensitythresholdabs2="100" intensity_threshold_abs_msms="100" auto_filter="0" nr_explained_peaks="5" highlight_unexplained_peaks="0"/><uv_parameters rt_offset="0"/><target_screening delta_rt="1.5" threshold_sigma="0.05" detection_tolerance="5" identification_tolerance="5" use_tolerance_ppm="0" compound_database="C:\BDALSystemData\BuildingBlocks\TargetScreeningDataBase.csv" use_sampleinfo_xml="0" rt_range_start="0" rt_range_end="0" additional_smoothing="0" create_chromatogram_time_slices="1" rt_window_halfwidth="45" enable_BPC="1" evaluate_qualifier_ions="1" qualifier_ion_intensity_threshold="0" group_id="':' " lc_method_id=":" ms_method_id=":" matrix_id=":" useDB="0" sortanalytes="4"/><automatic_calibration automatic_calibration="0/0" automatic_calibration_use_spectrum_type="0/0" automatic_calibration_retain_data="0/0" automatic_calibration_perform_lockmass="0/0"/><target_screening_scoring threshold1_qualityfactor="0.05" threshold1_massaccuracy="10" threshold1_retentiontime="20" threshold2_retentiontime="40" use_tolerance_ppm="0"/></DataAnalysis_processing_parameters><ms_spectrum info="+MS, 0.2-0.7min #12-41" msmsinfo="All MS" polarity="+" scanmode="fullscan" seq_nr_start="12" seq_nr_end="41" spec_index="0" spec_nrs="12/13/14/15/16/17/18/19/20/21/22/23/24/25/26/27/28/29/30/31/32/33/34/35/36/37/38/39/40/41" rt="0.447817" rt_unit="min"><ms_peaks><pk mz="80.94781691" i="1862.63" sn="512.601" a="10.9235" fwhm="0.00534636" res="15140.7" algo="Sum"/><pk mz="82.94469074" i="1507.21" sn="409.181" a="9.35697" fwhm="0.00547473" res="15150.5" algo="Sum"/><pk mz="84.04428647" i="1639.92" sn="441.053" a="9.0017" fwhm="0.00479518" res="17526.8" algo="Sum"/><pk mz="84.08060789" i="1594.38" sn="428.621" a="8.94665" fwhm="0.00495762" res="16959.9" algo="Sum"/><pk mz="84.95950632" i="14952.2" sn="3979.12" a="87.2967" fwhm="0.00521804" res="16281.9" algo="Sum"/><pk mz="86.09627370" i="6684.69" sn="1763.79" a="37.7412" fwhm="0.00518389" res="16608.4" algo="Sum"/><pk mz="88.95251054" i="828.374" sn="212.924" a="4.86261" fwhm="0.00533381" res="16677.1" algo="Sum"/><pk mz="90.05506835" i="1443.81" sn="369.033" a="8.28328" fwhm="0.00515697" res="17462.8" algo="Sum"/><pk mz="90.97651416" i="14347.1" sn="3639.82" a="84.7494" fwhm="0.00533157" res="17063.7" algo="Sum"/><pk mz="91.05418177" i="990.947" sn="251.369" a="6.25993" fwhm="0.00554923" res="16408.4" algo="Sum"/><pk mz="93.05718039" i="3971.84" sn="992.161" a="23.9744" fwhm="0.00556825" res="16712.1" algo="Sum"/><pk mz="93.06941230" i="617.172" sn="154.14" a="3.6018" fwhm="0.00590379" res="15764.3" algo="Sum"/><pk mz="94.06495654" i="8468.85" sn="2093.19" a="54.28" fwhm="0.00549396" res="17121.5" algo="Sum"/><pk mz="95.06825824" i="674.192" sn="165.111" a="4.24573" fwhm="0.00563433" res="16873" algo="Sum"/><pk mz="95.08553326" i="1388.81" sn="340.123" a="8.27837" fwhm="0.00538156" res="17668.8" algo="Sum"/><pk mz="96.92168470" i="27643.8" sn="6644.63" a="165.185" fwhm="0.00554609" res="17475.7" algo="Sum"/><pk mz="97.10125838" i="1664.89" sn="399.919" a="10.8651" fwhm="0.00565193" res="17180.2" algo="Sum"/><pk mz="98.91893960" i="11005.3" sn="2581.05" a="73.9419" fwhm="0.00599193" res="16508.7" algo="Sum"/><pk mz="98.97542306" i="603.559" sn="141.377" a="3.64954" fwhm="0.00545299" res="18150.7" algo="Sum"/><pk mz="98.98633739" i="689.641" sn="161.541" a="4.51998" fwhm="0.00754056" res="13127.2" algo="Sum"/><pk mz="98.99543511" i="2070.88" sn="485.077" a="13.8202" fwhm="0.00593284" res="16686" algo="Sum"/><pk mz="99.97982999" i="568.927" sn="131.512" a="3.85616" fwhm="0.00574992" res="17388" algo="Sum"/><pk mz="100.07566002" i="633.754" sn="146.466" a="4.3002" fwhm="0.00590835" res="16938" algo="Sum"/><pk mz="100.91695028" i="766.884" sn="175.353" a="4.90497" fwhm="0.0060073" res="16799.1" algo="Sum"/><pk mz="100.99144405" i="665.627" sn="152.004" a="4.81568" fwhm="0.00609761" res="16562.5" algo="Sum"/><pk mz="101.07096147" i="630.295" sn="143.905" a="4.27458" fwhm="0.00567781" res="17801.1" algo="Sum"/><pk mz="102.05499878" i="1640.62" sn="370.691" a="10.4193" fwhm="0.00586841" res="17390.6" algo="Sum"/><pk mz="103.03892620" i="753.182" sn="167.766" a="4.80209" fwhm="0.00591067" res="17432.7" algo="Sum"/><pk mz="103.05428941" i="1663.45" sn="370.435" a="11.1663" fwhm="0.00603575" res="17074" algo="Sum"/><pk mz="104.05328222" i="955.967" sn="209.401" a="7.47729" fwhm="0.0068109" res="15277.5" algo="Sum"/><pk mz="104.10686765" i="10423.4" sn="2282.03" a="66.6111" fwhm="0.0059287" res="17559.8" algo="Sum"/><pk mz="104.99219936" i="4633.36" sn="1003.71" a="32.5159" fwhm="0.00609895" res="17214.8" algo="Sum"/><pk mz="105.03363171" i="717.389" sn="155.371" a="4.73745" fwhm="0.00562362" res="18677.2" algo="Sum"/><pk mz="105.06999455" i="585.259" sn="126.753" a="3.9543" fwhm="0.00609055" res="17251.3" algo="Sum"/><pk mz="105.11029262" i="644.598" sn="139.592" a="4.30514" fwhm="0.00556524" res="18886.9" algo="Sum"/><pk mz="106.08620313" i="1660.21" sn="356.897" a="10.8544" fwhm="0.00599538" res="17694.7" algo="Sum"/><pk mz="106.95052765" i="5669.93" sn="1204.37" a="39.4069" fwhm="0.00626481" res="17071.6" algo="Sum"/><pk mz="107.04904111" i="2792.06" sn="593.004" a="18.4139" fwhm="0.0060993" res="17551" algo="Sum"/><pk mz="108.08075738" i="5105.35" sn="1071.21" a="34.9925" fwhm="0.00614113" res="17599.5" algo="Sum"/><pk mz="109.10110038" i="1380.07" sn="283.821" a="9.45144" fwhm="0.0062806" res="17371.1" algo="Sum"/><pk mz="110.00876979" i="18224" sn="3671.82" a="127.301" fwhm="0.00625572" res="17585.3" algo="Sum"/><pk mz="110.07125284" i="2705.68" sn="544.608" a="18.4257" fwhm="0.00613893" res="17930" algo="Sum"/><pk mz="110.97518766" i="644.857" sn="128.075" a="4.52147" fwhm="0.00645681" res="17187.3" algo="Sum"/><pk mz="111.00996176" i="2893.26" sn="573.899" a="22.0051" fwhm="0.0068347" res="16242.1" algo="Sum"/><pk mz="111.11686717" i="2415.85" sn="477.944" a="15.5193" fwhm="0.00585409" res="18981.1" algo="Sum"/><pk mz="112.00632271" i="2868.24" sn="559.326" a="20.4186" fwhm="0.0062746" res="17850.8" algo="Sum"/><pk mz="112.89559220" i="36257.3" sn="6957.25" a="248.129" fwhm="0.00625007" res="18063.1" algo="Sum"/><pk mz="113.00853638" i="572.949" sn="109.905" a="4.1841" fwhm="0.00606417" res="18635.4" algo="Sum"/><pk mz="113.10734435" i="814.618" sn="156.204" a="5.92398" fwhm="0.00649627" res="17411.1" algo="Sum"/><pk mz="113.13264298" i="736.786" sn="141.28" a="5.38788" fwhm="0.00648848" res="17435.9" algo="Sum"/><pk mz="114.06615811" i="11908.9" sn="2248.56" a="87.5033" fwhm="0.00648582" res="17587" algo="Sum"/><pk mz="114.09130816" i="6100.86" sn="1151.37" a="43.2104" fwhm="0.00630028" res="18108.9" algo="Sum"/><pk mz="114.89308868" i="16651.4" sn="3085.14" a="120.972" fwhm="0.00659601" res="17418.6" algo="Sum"/><pk mz="115.03712880" i="1185.29" sn="219.029" a="9.46479" fwhm="0.00733822" res="15676.4" algo="Sum"/><pk mz="115.06988131" i="695.841" sn="128.515" a="6.74976" fwhm="0.00844889" res="13619.5" algo="Sum"/><pk mz="116.05285931" i="7493.73" sn="1363.34" a="54.1804" fwhm="0.0065999" res="17584" algo="Sum"/><pk mz="116.07076074" i="14222.3" sn="2587.46" a="99.5017" fwhm="0.00641534" res="18092.7" algo="Sum"/><pk mz="116.89107695" i="1894.18" sn="339.714" a="13.9713" fwhm="0.00661382" res="17673.8" algo="Sum"/><pk mz="116.99246052" i="836.858" sn="149.61" a="7.78614" fwhm="0.00736275" res="15889.8" algo="Sum"/><pk mz="117.05642768" i="613.777" sn="109.715" a="5.37619" fwhm="0.00781185" res="14984.5" algo="Sum"/><pk mz="117.07359344" i="842.725" sn="150.64" a="7.32012" fwhm="0.00795195" res="14722.6" algo="Sum"/><pk mz="117.09138485" i="645.112" sn="115.316" a="4.62652" fwhm="0.006124" res="19120.1" algo="Sum"/><pk mz="118.06540467" i="766.221" sn="134.787" a="6.83067" fwhm="0.00752547" res="15688.8" algo="Sum"/><pk mz="118.08643643" i="14427.2" sn="2536.76" a="106.428" fwhm="0.0066337" res="17801" algo="Sum"/><pk mz="119.01746576" i="1462.65" sn="253.575" a="10.4797" fwhm="0.00646225" res="18417.3" algo="Sum"/><pk mz="119.04945421" i="599.461" sn="103.929" a="4.67191" fwhm="0.00670286" res="17761" algo="Sum"/><pk mz="119.08868704" i="988.089" sn="171.219" a="9.69609" fwhm="0.00903856" res="13175.6" algo="Sum"/><pk mz="120.00348025" i="1413.13" sn="240.313" a="12.5447" fwhm="0.00702172" res="17090.3" algo="Sum"/><pk mz="120.06590652" i="814.17" sn="138.317" a="5.31403" fwhm="0.00654061" res="18357" algo="Sum"/><pk mz="120.08109511" i="21370.1" sn="3630.31" a="163.124" fwhm="0.00682413" res="17596.5" algo="Sum"/><pk mz="120.96680648" i="721.012" sn="120.457" a="5.7922" fwhm="0.00719152" res="16820.8" algo="Sum"/><pk mz="120.99589079" i="1354.17" sn="226.132" a="12.2304" fwhm="0.00713044" res="16968.9" algo="Sum"/><pk mz="121.02921042" i="744.345" sn="124.157" a="5.86895" fwhm="0.00785893" res="15400.2" algo="Sum"/><pk mz="121.03989668" i="637.242" sn="106.261" a="4.9085" fwhm="0.00736246" res="16440.1" algo="Sum"/><pk mz="121.08450712" i="2006.94" sn="334.224" a="14.801" fwhm="0.00668927" res="18101.3" algo="Sum"/><pk mz="121.10171260" i="736.729" sn="122.609" a="5.88172" fwhm="0.00694694" res="17432.4" algo="Sum"/><pk mz="122.92484910" i="4247.74" sn="684.11" a="31.105" fwhm="0.00673201" res="18259.7" algo="Sum"/><pk mz="123.04421525" i="1141.29" sn="183.553" a="9.3144" fwhm="0.006781" res="18145.4" algo="Sum"/><pk mz="123.11749614" i="969.53" sn="155.924" a="7.39051" fwhm="0.00699308" res="17605.6" algo="Sum"/><pk mz="124.08693425" i="689.982" sn="109.283" a="5.91769" fwhm="0.00767398" res="16169.8" algo="Sum"/><pk mz="124.92323827" i="586.443" sn="91.4733" a="4.80498" fwhm="0.00735339" res="16988.5" algo="Sum"/><pk mz="125.02195499" i="882.504" sn="137.478" a="8.37694" fwhm="0.00780518" res="16017.8" algo="Sum"/><pk mz="125.13310367" i="1092.64" sn="169.645" a="8.14511" fwhm="0.0068228" res="18340.4" algo="Sum"/><pk mz="125.98685074" i="6545.41" sn="998.077" a="51.4646" fwhm="0.00714789" res="17625.7" algo="Sum"/><pk mz="127.14896694" i="973.402" sn="145.034" a="7.36917" fwhm="0.00686605" res="18518.5" algo="Sum"/><pk mz="128.02010552" i="15820.6" sn="2329.23" a="128.647" fwhm="0.00729182" res="17556.7" algo="Sum"/><pk mz="128.06894141" i="2289.89" sn="336.725" a="18.5438" fwhm="0.00746278" res="17161" algo="Sum"/><pk mz="128.98687024" i="1384.09" sn="199.497" a="11.2077" fwhm="0.00707473" res="18232.1" algo="Sum"/><pk mz="129.02099543" i="2713.7" sn="391.14" a="26.1411" fwhm="0.0084672" res="15237.7" algo="Sum"/><pk mz="129.05502665" i="1059.07" sn="152.649" a="8.44779" fwhm="0.00748241" res="17247.8" algo="Sum"/><pk mz="129.06699121" i="1212.97" sn="174.832" a="11.0977" fwhm="0.00817547" res="15787.1" algo="Sum"/><pk mz="130.01779825" i="2550.34" sn="362.281" a="22.0712" fwhm="0.00736268" res="17659" algo="Sum"/><pk mz="130.05064228" i="14354.8" sn="2038.61" a="108.445" fwhm="0.00710926" res="18293.1" algo="Sum"/><pk mz="130.08708727" i="8308.66" sn="1179.94" a="68.9567" fwhm="0.00715501" res="18181.3" algo="Sum"/><pk mz="130.15986945" i="4845.98" sn="686.895" a="39.9563" fwhm="0.0075681" res="17198.5" algo="Sum"/><pk mz="131.01903435" i="655.904" sn="91.3085" a="6.69534" fwhm="0.0110084" res="11901.7" algo="Sum"/><pk mz="131.05215697" i="1301.89" sn="181.078" a="15.4917" fwhm="0.0104825" res="12502" algo="Sum"/><pk mz="131.08910500" i="700.648" sn="97.3203" a="7.2664" fwhm="0.0091974" res="14252.8" algo="Sum"/><pk mz="132.07803785" i="5028.28" sn="680.324" a="48.0644" fwhm="0.00787655" res="16768.5" algo="Sum"/><pk mz="132.10272772" i="10366.6" sn="1402.1" a="82.0941" fwhm="0.0072308" res="18269.4" algo="Sum"/><pk mz="132.98810643" i="1124.95" sn="149.16" a="9.99995" fwhm="0.0072532" res="18335.1" algo="Sum"/><pk mz="133.03306011" i="1046.13" sn="138.5" a="9.66291" fwhm="0.00821998" res="16184.1" algo="Sum"/><pk mz="133.08628642" i="1178.5" sn="155.882" a="12.7495" fwhm="0.00860909" res="15458.8" algo="Sum"/><pk mz="133.10277489" i="1090.54" sn="144.248" a="13.6707" fwhm="0.0123611" res="10767.8" algo="Sum"/><pk mz="134.01993698" i="1755.62" sn="228.248" a="16.8736" fwhm="0.00782896" res="17118.5" algo="Sum"/><pk mz="135.00376788" i="33424.1" sn="4261.7" a="288.706" fwhm="0.00757831" res="17814.5" algo="Sum"/><pk mz="135.11784155" i="1232.69" sn="157.154" a="10.0256" fwhm="0.00747051" res="18086.8" algo="Sum"/><pk mz="136.00724619" i="1292.82" sn="162.757" a="11.0452" fwhm="0.00774425" res="17562.3" algo="Sum"/><pk mz="136.02258821" i="3182.41" sn="400.643" a="27.2492" fwhm="0.00781739" res="17400" algo="Sum"/><pk mz="136.04906642" i="6569.16" sn="826.936" a="53.5225" fwhm="0.0074272" res="18317.7" algo="Sum"/><pk mz="136.07579751" i="5564.15" sn="700.347" a="49.275" fwhm="0.00796503" res="17084.1" algo="Sum"/><pk mz="137.02834285" i="831.061" sn="102.746" a="8.07199" fwhm="0.00872186" res="15710.9" algo="Sum"/><pk mz="137.06061954" i="3074.44" sn="379.68" a="28.3238" fwhm="0.00763252" res="17957.5" algo="Sum"/><pk mz="137.13364972" i="716.56" sn="88.3431" a="5.97598" fwhm="0.00768686" res="17840" algo="Sum"/><pk mz="138.05515060" i="1335.17" sn="161.969" a="14.1084" fwhm="0.00789151" res="17494.1" algo="Sum"/><pk mz="138.90754811" i="2687.59" sn="321.098" a="22.6218" fwhm="0.00772293" res="17986.4" algo="Sum"/><pk mz="139.05053569" i="1259.94" sn="150.131" a="15.6253" fwhm="0.00984342" res="14126.2" algo="Sum"/><pk mz="139.14930653" i="677.196" sn="80.6552" a="5.27499" fwhm="0.00703796" res="19771.3" algo="Sum"/><pk mz="139.91575563" i="798.696" sn="93.8519" a="5.71152" fwhm="0.00633809" res="22075.4" algo="Sum"/><pk mz="140.06924059" i="6898.14" sn="807.206" a="57.5021" fwhm="0.00747649" res="18734.6" algo="Sum"/><pk mz="140.90473397" i="1721.27" sn="197.832" a="15.1886" fwhm="0.00809504" res="17406.3" algo="Sum"/><pk mz="143.01746199" i="1760.6" sn="196.224" a="16.2645" fwhm="0.00803802" res="17792.6" algo="Sum"/><pk mz="143.03236532" i="691.615" sn="77.0581" a="5.80609" fwhm="0.00760497" res="18807.7" algo="Sum"/><pk mz="143.99790989" i="2604.67" sn="282.807" a="23.1582" fwhm="0.00789376" res="18242" algo="Sum"/><pk mz="144.08158990" i="872.867" sn="94.6611" a="8.27271" fwhm="0.00934553" res="15417.2" algo="Sum"/><pk mz="144.10306785" i="5603.25" sn="607.581" a="46.9243" fwhm="0.00750229" res="19207.9" algo="Sum"/><pk mz="144.98249261" i="585.986" sn="62.3363" a="4.46543" fwhm="0.00869347" res="16677.2" algo="Sum"/><pk mz="144.99320355" i="858.346" sn="91.2641" a="8.37717" fwhm="0.00870527" res="16655.8" algo="Sum"/><pk mz="145.05016951" i="1211.01" sn="128.563" a="11.8454" fwhm="0.00838093" res="17307.2" algo="Sum"/><pk mz="145.10429718" i="568.432" sn="60.2411" a="7.28421" fwhm="0.0121933" res="11900.3" algo="Sum"/><pk mz="146.03084437" i="3343.61" sn="349.134" a="29.488" fwhm="0.00791224" res="18456.3" algo="Sum"/><pk mz="146.06120778" i="2258.36" sn="235.803" a="20.8836" fwhm="0.00798037" res="18302.6" algo="Sum"/><pk mz="146.99798753" i="948.619" sn="97.2821" a="8.95443" fwhm="0.00835595" res="17592" algo="Sum"/><pk mz="147.03000447" i="836.453" sn="85.7793" a="10.9308" fwhm="0.0112824" res="13031.8" algo="Sum"/><pk mz="147.07767311" i="4266.58" sn="437.544" a="41.062" fwhm="0.00814784" res="18051.1" algo="Sum"/><pk mz="147.11467924" i="3637.01" sn="372.98" a="35.185" fwhm="0.00879957" res="16718.4" algo="Sum"/><pk mz="148.02659681" i="3221.62" sn="326.125" a="32.802" fwhm="0.00903098" res="16391" algo="Sum"/><pk mz="148.06169899" i="905.189" sn="91.6327" a="8.67657" fwhm="0.00828648" res="17867.9" algo="Sum"/><pk mz="148.93653897" i="1519.04" sn="150.853" a="13.6903" fwhm="0.00817914" res="18209.3" algo="Sum"/><pk mz="148.96213730" i="626.882" sn="62.2546" a="6.33767" fwhm="0.00826774" res="18017.3" algo="Sum"/><pk mz="149.02412223" i="17080.6" sn="1694.45" a="171.65" fwhm="0.00892648" res="16694.6" algo="Sum"/><pk mz="149.06100641" i="1810.04" sn="179.46" a="18.6008" fwhm="0.00841588" res="17711.9" algo="Sum"/><pk mz="149.13383897" i="986.202" sn="97.5128" a="9.14637" fwhm="0.00852955" res="17484.4" algo="Sum"/><pk mz="149.99408735" i="736.475" sn="71.6122" a="6.73527" fwhm="0.00840708" res="17841.4" algo="Sum"/><pk mz="150.01594096" i="1503.05" sn="146.131" a="13.8028" fwhm="0.0107285" res="13982.9" algo="Sum"/><pk mz="150.02697227" i="1623.92" sn="157.845" a="17.1327" fwhm="0.0106532" res="14082.8" algo="Sum"/><pk mz="150.05997369" i="960.546" sn="93.3082" a="9.83313" fwhm="0.00883738" res="16980.2" algo="Sum"/><pk mz="150.97796532" i="11842.6" sn="1138.65" a="108.453" fwhm="0.00830549" res="18178.1" algo="Sum"/><pk mz="151.04895700" i="1254.14" sn="120.563" a="13.0443" fwhm="0.00866279" res="17436.5" algo="Sum"/><pk mz="151.98309022" i="625.321" sn="59.7393" a="7.22561" fwhm="0.0100607" res="15106.6" algo="Sum"/><pk mz="152.02336484" i="7898.34" sn="754.558" a="80.6736" fwhm="0.00812853" res="18702.4" algo="Sum"/><pk mz="152.97647943" i="931.759" sn="88.1159" a="10.0118" fwhm="0.00846603" res="18069.4" algo="Sum"/><pk mz="153.02574762" i="675.257" sn="63.8574" a="10.1034" fwhm="0.0119241" res="12833.3" algo="Sum"/><pk mz="154.02243592" i="609.466" sn="57.2602" a="7.48978" fwhm="0.0127789" res="12052.9" algo="Sum"/><pk mz="154.08525253" i="591.483" sn="55.5658" a="6.109" fwhm="0.00835657" res="18438.8" algo="Sum"/><pk mz="154.88131439" i="1087.61" sn="100.842" a="9.8381" fwhm="0.00831878" res="18618.3" algo="Sum"/><pk mz="156.04333894" i="3141.12" sn="283.419" a="30.3598" fwhm="0.00839155" res="18595.3" algo="Sum"/><pk mz="156.07807729" i="2457.75" sn="221.436" a="24.3541" fwhm="0.00858138" res="18188" algo="Sum"/><pk mz="156.87894239" i="695.997" sn="61.5123" a="7.11062" fwhm="0.00936636" res="16749.2" algo="Sum"/><pk mz="157.08432192" i="2866.84" sn="252.111" a="32.2719" fwhm="0.00966296" res="16256.3" algo="Sum"/><pk mz="158.09358859" i="736.517" sn="63.2485" a="10.314" fwhm="0.0111454" res="14184.7" algo="Sum"/><pk mz="158.96533480" i="11747.4" sn="991.707" a="109.878" fwhm="0.00848786" res="18728.5" algo="Sum"/><pk mz="158.99851782" i="1479" sn="124.744" a="14.6444" fwhm="0.00935213" res="17001.3" algo="Sum"/><pk mz="159.00893429" i="1370.72" sn="115.592" a="18.5653" fwhm="0.016375" res="9710.47" algo="Sum"/><pk mz="159.04316346" i="2895.66" sn="244.124" a="34.442" fwhm="0.00976189" res="16292.3" algo="Sum"/><pk mz="159.07781523" i="1436.73" sn="121.117" a="14.7444" fwhm="0.00941978" res="16887.6" algo="Sum"/><pk mz="159.09245890" i="667.944" sn="56.3077" a="7.48148" fwhm="0.0104473" res="15228.1" algo="Sum"/><pk mz="160.03667937" i="899.652" sn="74.8066" a="13.5912" fwhm="0.0114453" res="13982.8" algo="Sum"/><pk mz="160.13432849" i="641.071" sn="53.3054" a="6.87869" fwhm="0.00951184" res="16835.3" algo="Sum"/><pk mz="161.02139532" i="830.259" sn="67.7491" a="16.6926" fwhm="0.0165432" res="9733.41" algo="Sum"/><pk mz="161.09760364" i="1001.37" sn="81.6965" a="10.8428" fwhm="0.00962679" res="16734.3" algo="Sum"/><pk mz="161.13289635" i="1142.85" sn="93.2386" a="13.3406" fwhm="0.0103982" res="15496.2" algo="Sum"/><pk mz="162.05174540" i="2801.99" sn="224.038" a="32.289" fwhm="0.00979101" res="16551.1" algo="Sum"/><pk mz="162.11371583" i="18535.9" sn="1478.23" a="181.925" fwhm="0.00908797" res="17838.3" algo="Sum"/><pk mz="163.07671644" i="1005.86" sn="78.2176" a="10.9641" fwhm="0.00855453" res="19063.2" algo="Sum"/><pk mz="163.12156695" i="2500.89" sn="194.428" a="39.1471" fwhm="0.0146222" res="11155.7" algo="Sum"/><pk mz="163.14948837" i="838.144" sn="65.1422" a="8.2568" fwhm="0.00883277" res="18470.9" algo="Sum"/><pk mz="164.03068074" i="1982.48" sn="151.648" a="21.1598" fwhm="0.00921629" res="17797.9" algo="Sum"/><pk mz="164.12909449" i="1879.38" sn="143.623" a="20.6025" fwhm="0.00925435" res="17735.4" algo="Sum"/><pk mz="164.99466761" i="806.516" sn="61.0618" a="7.80263" fwhm="0.0119735" res="13780" algo="Sum"/><pk mz="165.01441465" i="5639.52" sn="426.912" a="61.6495" fwhm="0.00939813" res="17558.2" algo="Sum"/><pk mz="165.05585209" i="3074.3" sn="232.728" a="30.2411" fwhm="0.00883309" res="18686.1" algo="Sum"/><pk mz="165.16500778" i="576.073" sn="43.604" a="5.43546" fwhm="0.00892992" res="18495.7" algo="Sum"/><pk mz="165.98934165" i="806.134" sn="60.7109" a="9.97911" fwhm="0.00989099" res="16781.9" algo="Sum"/><pk mz="166.08699624" i="11065.4" sn="833.35" a="114.345" fwhm="0.00920461" res="18043.9" algo="Sum"/><pk mz="166.95189519" i="2549.12" sn="189.574" a="24.4305" fwhm="0.00872723" res="19130" algo="Sum"/><pk mz="167.03490678" i="685.864" sn="51.0068" a="8.87069" fwhm="0.0111575" res="14970.7" algo="Sum"/><pk mz="167.09045178" i="1087.04" sn="80.8418" a="12.8747" fwhm="0.0100388" res="16644.5" algo="Sum"/><pk mz="169.03692535" i="1458.43" sn="106.093" a="15.6524" fwhm="0.00949116" res="17809.9" algo="Sum"/><pk mz="169.05942315" i="2121" sn="154.179" a="24.4051" fwhm="0.00949698" res="17801.4" algo="Sum"/><pk mz="169.09618964" i="1216.03" sn="88.3015" a="13.1984" fwhm="0.00947237" res="17851.5" algo="Sum"/><pk mz="169.19650777" i="825.065" sn="59.7691" a="8.13896" fwhm="0.00906748" res="18659.7" algo="Sum"/><pk mz="169.98711539" i="1177.82" sn="83.4055" a="11.3537" fwhm="0.00869065" res="19559.8" algo="Sum"/><pk mz="170.03490772" i="698.125" sn="49.3325" a="12.1357" fwhm="0.0199853" res="8507.99" algo="Sum"/><pk mz="170.09444076" i="2446.84" sn="172.78" a="28.6687" fwhm="0.010387" res="16375.7" algo="Sum"/><pk mz="170.85565362" i="604.573" sn="42.0869" a="5.98886" fwhm="0.00927137" res="18428.3" algo="Sum"/><pk mz="171.01589635" i="864.667" sn="59.981" a="9.60951" fwhm="0.00959938" res="17815.3" algo="Sum"/><pk mz="171.10046133" i="1717.49" sn="118.849" a="18.3636" fwhm="0.00951788" res="17976.7" algo="Sum"/><pk mz="172.09593328" i="1524.78" sn="104.061" a="20.2887" fwhm="0.0106555" res="16150.8" algo="Sum"/><pk mz="172.98108480" i="1094.6" sn="73.6623" a="12.2823" fwhm="0.00982519" res="17605.9" algo="Sum"/><pk mz="173.07968745" i="7782.4" sn="523.672" a="81.8417" fwhm="0.00952657" res="18168.1" algo="Sum"/><pk mz="173.15487923" i="1197.75" sn="80.5956" a="13.4279" fwhm="0.00998843" res="17335.5" algo="Sum"/><pk mz="174.08314767" i="627.458" sn="41.7242" a="9.7491" fwhm="0.0114836" res="15159.2" algo="Sum"/><pk mz="174.93910204" i="2906.34" sn="190.777" a="28.5818" fwhm="0.00883398" res="19803" algo="Sum"/><pk mz="174.99309591" i="998.307" sn="65.5291" a="14.5693" fwhm="0.0115647" res="15131.7" algo="Sum"/><pk mz="175.03588977" i="3562.62" sn="233.852" a="49.4812" fwhm="0.0118035" res="14829.2" algo="Sum"/><pk mz="175.05740301" i="631.959" sn="41.4629" a="7.18832" fwhm="0.00857928" res="20404.7" algo="Sum"/><pk mz="175.12002311" i="9030.7" sn="591.113" a="100.138" fwhm="0.00947231" res="18487.6" algo="Sum"/><pk mz="175.14868482" i="863.959" sn="56.4925" a="10.5763" fwhm="0.0114061" res="15355.7" algo="Sum"/><pk mz="176.06719389" i="4622.73" sn="294.839" a="52.011" fwhm="0.00973575" res="18084.6" algo="Sum"/><pk mz="176.12323071" i="694.255" sn="44.1773" a="10.2329" fwhm="0.0127694" res="13792.7" algo="Sum"/><pk mz="177.00826217" i="760.975" sn="47.2097" a="8.24344" fwhm="0.0105265" res="16815.5" algo="Sum"/><pk mz="177.02556772" i="1548.95" sn="96.094" a="17.9681" fwhm="0.0102265" res="17310.4" algo="Sum"/><pk mz="177.06189330" i="1122.62" sn="69.5978" a="18.5133" fwhm="0.0142403" res="12433.9" algo="Sum"/><pk mz="177.11307076" i="1147.73" sn="71.1253" a="15.0084" fwhm="0.00957251" res="18502.3" algo="Sum"/><pk mz="178.02537971" i="1018.83" sn="61.9436" a="11.5373" fwhm="0.00973084" res="18295" algo="Sum"/><pk mz="179.11880862" i="571.163" sn="34.0358" a="7.0538" fwhm="0.0110219" res="16251.2" algo="Sum"/><pk mz="180.00427728" i="1065.6" sn="62.6956" a="14.0176" fwhm="0.0102657" res="17534.6" algo="Sum"/><pk mz="180.05215418" i="960.571" sn="56.5163" a="13.0731" fwhm="0.0105346" res="17091.5" algo="Sum"/><pk mz="180.98803499" i="991.312" sn="57.0996" a="11.9737" fwhm="0.0104719" res="17283.2" algo="Sum"/><pk mz="181.08647987" i="3300.7" sn="190.116" a="37.7555" fwhm="0.00965472" res="18756.3" algo="Sum"/><pk mz="182.05872837" i="982.95" sn="55.5985" a="12.2235" fwhm="0.00972508" res="18720.5" algo="Sum"/><pk mz="182.08278904" i="1753.66" sn="99.0629" a="23.1925" fwhm="0.0119793" res="15199.8" algo="Sum"/><pk mz="184.07443232" i="2608.24" sn="138.654" a="27.1252" fwhm="0.00948129" res="19414.5" algo="Sum"/><pk mz="184.09559890" i="2349.2" sn="124.821" a="25.7172" fwhm="0.00971209" res="18955.3" algo="Sum"/><pk mz="185.03443725" i="723.089" sn="37.496" a="14.5335" fwhm="0.0213402" res="8670.69" algo="Sum"/><pk mz="185.11584478" i="26915.3" sn="1395.46" a="283.49" fwhm="0.00938522" res="19724.2" algo="Sum"/><pk mz="186.11931211" i="2525.97" sn="129.497" a="30.3119" fwhm="0.0104226" res="17857.3" algo="Sum"/><pk mz="186.22260266" i="2388.46" sn="122.39" a="26.0564" fwhm="0.00992203" res="18768.6" algo="Sum"/><pk mz="187.05870969" i="2731.73" sn="137.519" a="31.0376" fwhm="0.00976539" res="19155.3" algo="Sum"/><pk mz="188.07150680" i="13470.3" sn="668.96" a="146.427" fwhm="0.00982408" res="19143.9" algo="Sum"/><pk mz="189.02353848" i="2076.78" sn="101.034" a="32.0196" fwhm="0.0131518" res="14372.4" algo="Sum"/><pk mz="189.05276921" i="637.076" sn="30.9933" a="9.27307" fwhm="0.0162546" res="11630.7" algo="Sum"/><pk mz="189.07461965" i="3361.65" sn="163.542" a="39.5276" fwhm="0.0103077" res="18343" algo="Sum"/><pk mz="189.16353255" i="616.129" sn="29.8305" a="7.69895" fwhm="0.0110178" res="17168.9" algo="Sum"/><pk mz="190.91269607" i="791.839" sn="36.4819" a="8.95667" fwhm="0.010154" res="18801.8" algo="Sum"/><pk mz="191.00959411" i="1034.63" sn="47.4853" a="12.2582" fwhm="0.0125161" res="15261.1" algo="Sum"/><pk mz="191.04095598" i="12035.8" sn="552.048" a="140.145" fwhm="0.0103168" res="18517.5" algo="Sum"/><pk mz="191.07745244" i="3776.28" sn="172.96" a="47.8655" fwhm="0.0106604" res="17924" algo="Sum"/><pk mz="192.02555885" i="702.46" sn="31.4897" a="6.92282" fwhm="0.00985085" res="19493.3" algo="Sum"/><pk mz="192.04168521" i="1773.14" sn="79.4856" a="24.0865" fwhm="0.0120205" res="15976.1" algo="Sum"/><pk mz="192.96245767" i="1567.39" sn="69.0143" a="19.2681" fwhm="0.0105565" res="18279.1" algo="Sum"/><pk mz="193.00217448" i="1148.56" sn="50.5716" a="15.258" fwhm="0.0112673" res="17129.4" algo="Sum"/><pk mz="194.96094279" i="621.088" sn="26.5604" a="8.94926" fwhm="0.0129357" res="15071.5" algo="Sum"/><pk mz="195.10087126" i="876.559" sn="37.4788" a="12.1971" fwhm="0.0108198" res="18031.8" algo="Sum"/><pk mz="196.86577026" i="3953.71" sn="164.019" a="43.1075" fwhm="0.0099178" res="19849.7" algo="Sum"/><pk mz="196.99709229" i="598.451" sn="24.7913" a="8.68567" fwhm="0.0119548" res="16478.5" algo="Sum"/><pk mz="197.07947564" i="930.692" sn="38.5241" a="10.8412" fwhm="0.0110793" res="17788.1" algo="Sum"/><pk mz="197.10213366" i="1097.9" sn="45.4386" a="15.1818" fwhm="0.0135872" res="14506.4" algo="Sum"/><pk mz="198.08592250" i="667.116" sn="27.4002" a="9.36558" fwhm="0.0117105" res="16915.3" algo="Sum"/><pk mz="198.86281693" i="3650.36" sn="149.081" a="41.2837" fwhm="0.01038" res="19158.3" algo="Sum"/><pk mz="199.12953135" i="1101.5" sn="44.8481" a="15.0556" fwhm="0.0122458" res="16261.1" algo="Sum"/><pk mz="200.04217205" i="1448.82" sn="58.5257" a="18.2731" fwhm="0.01122" res="17829.1" algo="Sum"/><pk mz="200.06943020" i="802.362" sn="32.4117" a="10.1131" fwhm="0.0107746" res="18568.5" algo="Sum"/><pk mz="200.85990105" i="1311.83" sn="52.4775" a="13.2624" fwhm="0.00935268" res="21476.2" algo="Sum"/><pk mz="201.08943951" i="804.935" sn="32.1574" a="9.98656" fwhm="0.0119098" res="16884.3" algo="Sum"/><pk mz="201.18588887" i="1916.67" sn="76.5714" a="21.9864" fwhm="0.0104025" res="19340.2" algo="Sum"/><pk mz="202.03385013" i="6723.33" sn="265.743" a="87.4667" fwhm="0.0111965" res="18044.3" algo="Sum"/><pk mz="202.99100500" i="1149.39" sn="44.7334" a="16.8986" fwhm="0.0109417" res="18552" algo="Sum"/><pk mz="203.05362883" i="235877" sn="9180.21" a="2302.1" fwhm="0.00884094" res="22967.4" algo="Sum"/><pk mz="203.10233706" i="574.767" sn="22.3696" a="15.0509" fwhm="0.0231418" res="8776.43" algo="Sum"/><pk mz="203.14949785" i="626.622" sn="24.3529" a="13.1259" fwhm="0.020199" res="10057.4" algo="Sum"/><pk mz="204.03088144" i="769.236" sn="29.3055" a="11.9198" fwhm="0.0143735" res="14194.9" algo="Sum"/><pk mz="204.05694924" i="14840.1" sn="565.105" a="183.985" fwhm="0.0111133" res="18361.5" algo="Sum"/><pk mz="204.12380866" i="6188.03" sn="235.147" a="74.5333" fwhm="0.0105355" res="19374.8" algo="Sum"/><pk mz="204.95718799" i="593.349" sn="22.1161" a="7.89145" fwhm="0.0118624" res="17277.9" algo="Sum"/><pk mz="205.00244552" i="1446.17" sn="53.7917" a="17.7416" fwhm="0.0106064" res="19328.1" algo="Sum"/><pk mz="205.05870882" i="3224.23" sn="119.635" a="59.3843" fwhm="0.0179311" res="11435.9" algo="Sum"/><pk mz="205.09634915" i="3904.26" sn="144.739" a="48.7775" fwhm="0.0127673" res="16064.1" algo="Sum"/><pk mz="205.12558641" i="876.963" sn="32.4914" a="15.4756" fwhm="0.0156125" res="13138.5" algo="Sum"/><pk mz="206.89452950" i="8209.9" sn="292.629" a="96.8695" fwhm="0.0109334" res="18923.2" algo="Sum"/><pk mz="207.01515319" i="4579.45" sn="163" a="63.0938" fwhm="0.0111361" res="18589.5" algo="Sum"/><pk mz="207.05149136" i="1055.2" sn="37.5586" a="17.889" fwhm="0.0143097" res="14469.3" algo="Sum"/><pk mz="207.11094046" i="1329.63" sn="47.3252" a="19.9498" fwhm="0.0114793" res="18042.1" algo="Sum"/><pk mz="208.89148496" i="5159.47" sn="179.37" a="63.3678" fwhm="0.0111654" res="18708.8" algo="Sum"/><pk mz="208.93659048" i="734.593" sn="25.5377" a="11.0617" fwhm="0.0121667" res="17172.8" algo="Sum"/><pk mz="209.11637350" i="848.112" sn="29.4793" a="12.8924" fwhm="0.0123023" res="16998.2" algo="Sum"/><pk mz="209.15445208" i="598.897" sn="20.8158" a="8.20216" fwhm="0.010769" res="19421.9" algo="Sum"/><pk mz="210.05115808" i="1949.51" sn="66.9211" a="23.9584" fwhm="0.0103269" res="20340.1" algo="Sum"/><pk mz="210.88862365" i="908.16" sn="30.8737" a="11.1304" fwhm="0.0109421" res="19273.2" algo="Sum"/><pk mz="211.09491036" i="600.116" sn="20.3634" a="10.0875" fwhm="0.0142535" res="14810" algo="Sum"/><pk mz="212.83960158" i="1800.26" sn="58.8441" a="23.1397" fwhm="0.0119095" res="17871.5" algo="Sum"/><pk mz="213.00033626" i="2345.95" sn="76.1346" a="32.9552" fwhm="0.0117598" res="18112.6" algo="Sum"/><pk mz="213.11018680" i="921.872" sn="29.8311" a="14.0526" fwhm="0.01109" res="19216.4" algo="Sum"/><pk mz="213.14671088" i="1793.86" sn="57.9598" a="21.8817" fwhm="0.0109875" res="19399" algo="Sum"/><pk mz="214.00624167" i="752.144" sn="23.8197" a="11.0051" fwhm="0.0121925" res="17552.3" algo="Sum"/><pk mz="214.83676538" i="2102.52" sn="65.3678" a="24.5548" fwhm="0.0106842" res="20107.9" algo="Sum"/><pk mz="215.12643997" i="663.455" sn="20.6043" a="9.064" fwhm="0.0124231" res="17316.6" algo="Sum"/><pk mz="216.83389229" i="736.68" sn="22.2932" a="8.78567" fwhm="0.0115374" res="18794" algo="Sum"/><pk mz="216.92320366" i="26540.8" sn="802.627" a="310.161" fwhm="0.0107584" res="20163.2" algo="Sum"/><pk mz="216.95398186" i="919.74" sn="27.8141" a="14.1433" fwhm="0.0157572" res="13768.5" algo="Sum"/><pk mz="217.08192150" i="993.829" sn="30.0502" a="12.8509" fwhm="0.015538" res="13971" algo="Sum"/><pk mz="217.10529265" i="6428.78" sn="194.386" a="86.24" fwhm="0.011357" res="19116.4" algo="Sum"/><pk mz="217.15901153" i="732.166" sn="22.1349" a="10.8084" fwhm="0.0123174" res="17630.3" algo="Sum"/><pk mz="217.92705240" i="583.842" sn="17.4807" a="7.62738" fwhm="0.0122889" res="17733.6" algo="Sum"/><pk mz="218.02890550" i="785.43" sn="23.5055" a="11.613" fwhm="0.0127773" res="17063.8" algo="Sum"/><pk mz="218.10837680" i="620.685" sn="18.5715" a="9.18281" fwhm="0.0126447" res="17249" algo="Sum"/><pk mz="218.92026441" i="8478.51" sn="249.912" a="105.793" fwhm="0.011423" res="19164.9" algo="Sum"/><pk mz="219.02726871" i="203193" sn="5966.18" a="2153.53" fwhm="0.00949266" res="23073.3" algo="Sum"/><pk mz="219.08346701" i="2384.31" sn="69.8682" a="36.3911" fwhm="0.0129721" res="16888.8" algo="Sum"/><pk mz="219.17511341" i="681.175" sn="19.8872" a="9.40024" fwhm="0.0121451" res="18046.3" algo="Sum"/><pk mz="220.03059878" i="13061.8" sn="375.325" a="166.854" fwhm="0.0116558" res="18877.3" algo="Sum"/><pk mz="220.06677816" i="910.52" sn="26.1352" a="13.2322" fwhm="0.0137413" res="16015" algo="Sum"/><pk mz="220.93495251" i="2815.39" sn="79.6394" a="35.898" fwhm="0.0115267" res="19167.2" algo="Sum"/><pk mz="221.02597947" i="15010.4" sn="424.174" a="215.517" fwhm="0.012399" res="17826.1" algo="Sum"/><pk mz="221.06392595" i="2597.71" sn="73.3777" a="42.6521" fwhm="0.0127331" res="17361.3" algo="Sum"/><pk mz="221.11722624" i="1325.74" sn="37.4099" a="17.3774" fwhm="0.0124705" res="17731.3" algo="Sum"/><pk mz="221.13908647" i="969.703" sn="27.3632" a="16.8406" fwhm="0.0126172" res="17526.7" algo="Sum"/><pk mz="221.17524214" i="1684.18" sn="47.5243" a="24.7047" fwhm="0.0115114" res="19213.5" algo="Sum"/><pk mz="222.02906837" i="1013.76" sn="28.3028" a="17.7657" fwhm="0.0143513" res="15471" algo="Sum"/><pk mz="222.86830644" i="6478.12" sn="179.628" a="82.4886" fwhm="0.011672" res="19094.3" algo="Sum"/><pk mz="222.97193282" i="894.211" sn="24.7913" a="12.767" fwhm="0.0118022" res="18892.4" algo="Sum"/><pk mz="223.01292593" i="665.499" sn="18.4504" a="10.1434" fwhm="0.0130584" res="17078.2" algo="Sum"/><pk mz="223.09630131" i="1918.16" sn="53.1795" a="30.0862" fwhm="0.0125739" res="17742.8" algo="Sum"/><pk mz="224.03017567" i="699.296" sn="19.2326" a="10.4897" fwhm="0.0118406" res="18920.5" algo="Sum"/><pk mz="224.86528208" i="4832.88" sn="131.58" a="59.7286" fwhm="0.0114256" res="19680.9" algo="Sum"/><pk mz="225.03488141" i="11112.8" sn="302.441" a="154.693" fwhm="0.0120725" res="18640.2" algo="Sum"/><pk mz="225.11016228" i="969.009" sn="26.3693" a="14.2155" fwhm="0.0115642" res="19466.1" algo="Sum"/><pk mz="225.14435538" i="587.447" sn="15.986" a="8.79652" fwhm="0.0120017" res="18759.4" algo="Sum"/><pk mz="226.04367740" i="1877.2" sn="50.4408" a="29.9517" fwhm="0.0148894" res="15181.5" algo="Sum"/><pk mz="226.18078957" i="1208.54" sn="32.3105" a="16.5342" fwhm="0.012411" res="18224.2" algo="Sum"/><pk mz="226.86284849" i="965.437" sn="25.5441" a="13.3886" fwhm="0.0126877" res="17880.5" algo="Sum"/><pk mz="226.95182668" i="19878.9" sn="524.07" a="248.826" fwhm="0.0115084" res="19720.6" algo="Sum"/><pk mz="226.98428276" i="1540.56" sn="40.5607" a="23.744" fwhm="0.0130601" res="17379.9" algo="Sum"/><pk mz="227.07982161" i="1246.77" sn="32.6863" a="22.3391" fwhm="0.0132025" res="17199.8" algo="Sum"/><pk mz="227.12580173" i="2302.31" sn="60.2379" a="34.8895" fwhm="0.0123117" res="18448" algo="Sum"/><pk mz="227.17821170" i="678.685" sn="17.7344" a="13.2784" fwhm="0.0156559" res="14510.7" algo="Sum"/><pk mz="227.23749407" i="913.555" sn="23.8431" a="12.598" fwhm="0.0116188" res="19557.7" algo="Sum"/><pk mz="227.95540888" i="798.605" sn="20.4701" a="11.622" fwhm="0.0119021" res="19152.5" algo="Sum"/><pk mz="228.19621557" i="824.227" sn="21.0774" a="11.2424" fwhm="0.0122311" res="18657" algo="Sum"/><pk mz="228.26894618" i="20596.3" sn="526.652" a="272.173" fwhm="0.0119677" res="19073.7" algo="Sum"/><pk mz="229.15448273" i="1664.7" sn="41.8061" a="25.0354" fwhm="0.014659" res="15632.3" algo="Sum"/><pk mz="229.21660534" i="1155.58" sn="29.0205" a="16.7985" fwhm="0.0122244" res="18750.8" algo="Sum"/><pk mz="229.27242717" i="3594.54" sn="90.2717" a="46.6076" fwhm="0.0114976" res="19940.9" algo="Sum"/><pk mz="229.97500322" i="684.497" sn="17.0149" a="11.483" fwhm="0.0146835" res="15662.2" algo="Sum"/><pk mz="230.24844026" i="1928.97" sn="47.9093" a="24.5504" fwhm="0.0116955" res="19686.8" algo="Sum"/><pk mz="231.17376730" i="612.751" sn="14.9982" a="9.42907" fwhm="0.0129744" res="17817.7" algo="Sum"/><pk mz="232.89690156" i="22190.6" sn="532.504" a="287.218" fwhm="0.0118993" res="19572.4" algo="Sum"/><pk mz="233.00015930" i="2136.91" sn="51.2733" a="29.6327" fwhm="0.0147963" res="15747.2" algo="Sum"/><pk mz="233.07827778" i="1302.84" sn="31.262" a="21.9876" fwhm="0.0132358" res="17609.7" algo="Sum"/><pk mz="233.15124358" i="998.305" sn="23.9546" a="14.0521" fwhm="0.0127521" res="18283.3" algo="Sum"/><pk mz="233.17528309" i="647.108" sn="15.5276" a="9.22417" fwhm="0.017264" res="13506.5" algo="Sum"/><pk mz="234.89414771" i="8574.69" sn="200.869" a="117.737" fwhm="0.012309" res="19083.2" algo="Sum"/><pk mz="234.95126759" i="639.484" sn="14.9808" a="11.9284" fwhm="0.0167443" res="14031.7" algo="Sum"/><pk mz="234.98167696" i="1675.82" sn="39.2368" a="25.6361" fwhm="0.0127627" res="18411.6" algo="Sum"/><pk mz="235.05725627" i="570.484" sn="13.3365" a="10.5324" fwhm="0.0157037" res="14968.2" algo="Sum"/><pk mz="235.16909627" i="1166.09" sn="27.2052" a="17.7471" fwhm="0.0132366" res="17766.6" algo="Sum"/><pk mz="236.89326033" i="580.07" sn="13.2192" a="9.33327" fwhm="0.0186324" res="12714.1" algo="Sum"/><pk mz="237.07897457" i="1238.69" sn="28.1869" a="19.1576" fwhm="0.0127879" res="18539.4" algo="Sum"/><pk mz="237.11113541" i="807.184" sn="18.367" a="12.8791" fwhm="0.0133168" res="17805.5" algo="Sum"/><pk mz="237.14819604" i="1667.07" sn="37.9331" a="26.3781" fwhm="0.0138229" res="17156.2" algo="Sum"/><pk mz="237.22180357" i="692.184" sn="15.7502" a="10.1131" fwhm="0.0126793" res="18709.4" algo="Sum"/><pk mz="238.84216584" i="2583.19" sn="58.2194" a="35.7315" fwhm="0.0126214" res="18923.6" algo="Sum"/><pk mz="239.06457938" i="969.457" sn="21.8286" a="13.3495" fwhm="0.0145425" res="16439" algo="Sum"/><pk mz="239.08928670" i="5374.24" sn="121.008" a="78.6367" fwhm="0.0127814" res="18706" algo="Sum"/><pk mz="239.12686485" i="848.219" sn="19.0988" a="12.8593" fwhm="0.0182001" res="13138.7" algo="Sum"/><pk mz="239.14174197" i="937.094" sn="21.0999" a="12.1486" fwhm="0.0182973" res="13069.8" algo="Sum"/><pk mz="239.16166661" i="1752.94" sn="39.4697" a="27.9745" fwhm="0.0129716" res="18437.4" algo="Sum"/><pk mz="239.23725374" i="577.94" sn="13.0105" a="7.96117" fwhm="0.0124973" res="19143.1" algo="Sum"/><pk mz="240.09398473" i="708.4" sn="15.8281" a="11.1311" fwhm="0.0143034" res="16785.8" algo="Sum"/><pk mz="240.23309900" i="1416.71" sn="31.645" a="23.376" fwhm="0.014493" res="16575.8" algo="Sum"/><pk mz="240.83915021" i="2039.46" sn="45.3735" a="28.4473" fwhm="0.0125859" res="19135.6" algo="Sum"/><pk mz="240.96746489" i="1772.36" sn="39.4055" a="26.0792" fwhm="0.0127564" res="18889.9" algo="Sum"/><pk mz="241.00861335" i="2025.72" sn="45.0349" a="30.0099" fwhm="0.0134456" res="17924.7" algo="Sum"/><pk mz="241.03058747" i="1226.88" sn="27.2753" a="19.0769" fwhm="0.0140534" res="17151" algo="Sum"/><pk mz="241.10544921" i="577.536" sn="12.8389" a="9.63767" fwhm="0.0187515" res="12857.9" algo="Sum"/><pk mz="241.15621576" i="1222.81" sn="27.1836" a="18.0974" fwhm="0.0161487" res="14933.5" algo="Sum"/><pk mz="241.17913432" i="620.226" sn="13.7879" a="8.67149" fwhm="0.0143825" res="16768.9" algo="Sum"/><pk mz="242.92551849" i="9720.72" sn="210.44" a="136.234" fwhm="0.01278" res="19008.3" algo="Sum"/><pk mz="243.01065227" i="759.55" sn="16.401" a="13.594" fwhm="0.0156624" res="15515.6" algo="Sum"/><pk mz="243.09952458" i="4099.32" sn="88.2624" a="59.3687" fwhm="0.0129687" res="18745" algo="Sum"/><pk mz="243.15219221" i="827.77" sn="17.8002" a="17.3875" fwhm="0.0162897" res="14926.7" algo="Sum"/><pk mz="243.21105794" i="598.991" sn="12.8612" a="9.25737" fwhm="0.0131932" res="18434.6" algo="Sum"/><pk mz="244.07958915" i="595.59" sn="12.5867" a="8.24555" fwhm="0.0132768" res="18383.9" algo="Sum"/><pk mz="244.10190511" i="692.369" sn="14.6305" a="13.3055" fwhm="0.0169021" res="14442.1" algo="Sum"/><pk mz="244.19078388" i="1048.62" sn="22.1421" a="17.0373" fwhm="0.0113786" res="21460.5" algo="Sum"/><pk mz="244.92463510" i="794.584" sn="16.5951" a="13.79" fwhm="0.0156354" res="15664.7" algo="Sum"/><pk mz="245.04573199" i="946.886" sn="19.7236" a="14.2139" fwhm="0.0136919" res="17897.1" algo="Sum"/><pk mz="245.07834361" i="2842.19" sn="59.1652" a="42.4642" fwhm="0.012727" res="19256.6" algo="Sum"/><pk mz="245.14888058" i="999.357" sn="20.8034" a="15.0497" fwhm="0.0148453" res="16513.6" algo="Sum"/><pk mz="245.18887497" i="951.923" sn="19.8159" a="15.5447" fwhm="0.0141823" res="17288.4" algo="Sum"/><pk mz="245.22701534" i="1090.11" sn="22.6913" a="14.986" fwhm="0.0129906" res="18877.3" algo="Sum"/><pk mz="247.13031248" i="965.609" sn="19.6386" a="19.1857" fwhm="0.0137618" res="17957.7" algo="Sum"/><pk mz="247.24209016" i="837.33" sn="17.024" a="13.2793" fwhm="0.0145755" res="16962.9" algo="Sum"/><pk mz="248.87046365" i="8167.91" sn="163.454" a="115.047" fwhm="0.0128282" res="19400.2" algo="Sum"/><pk mz="248.99878483" i="602.188" sn="12.0467" a="9.76836" fwhm="0.0140057" res="17778.4" algo="Sum"/><pk mz="249.04602817" i="2439.74" sn="48.8046" a="44.6502" fwhm="0.0163392" res="15242.2" algo="Sum"/><pk mz="249.05856404" i="1820.32" sn="36.4137" a="23.6686" fwhm="0.0113928" res="21861" algo="Sum"/><pk mz="249.10715891" i="823.594" sn="16.4752" a="14.1848" fwhm="0.0193244" res="12890.8" algo="Sum"/><pk mz="249.15642993" i="3615.94" sn="72.3335" a="63.8885" fwhm="0.0157981" res="15771.3" algo="Sum"/><pk mz="249.18460379" i="1848.36" sn="36.967" a="28.1135" fwhm="0.0134117" res="18579.6" algo="Sum"/><pk mz="249.21945506" i="614.015" sn="12.2673" a="10.2214" fwhm="0.0136939" res="18199.3" algo="Sum"/><pk mz="250.17824186" i="2405.55" sn="47.3574" a="37.6633" fwhm="0.0140531" res="17802.3" algo="Sum"/><pk mz="250.86792485" i="3901.48" sn="76.1617" a="54.7672" fwhm="0.0129004" res="19446.5" algo="Sum"/><pk mz="250.92015141" i="1819.06" sn="35.4719" a="29.5154" fwhm="0.0128625" res="19507.9" algo="Sum"/><pk mz="251.12617623" i="779.659" sn="15.1149" a="15.4205" fwhm="0.0159979" res="15697.4" algo="Sum"/><pk mz="251.19820019" i="1408.76" sn="27.2808" a="21.4689" fwhm="0.0134281" res="18706.9" algo="Sum"/><pk mz="252.15753315" i="782.687" sn="14.9475" a="14.0522" fwhm="0.0146775" res="17179.9" algo="Sum"/><pk mz="252.91696464" i="1095.39" sn="20.6804" a="16.758" fwhm="0.0140581" res="17990.8" algo="Sum"/><pk mz="253.14187744" i="1504.04" sn="28.3609" a="22.974" fwhm="0.0143277" res="17668" algo="Sum"/><pk mz="254.14317747" i="779.544" sn="14.5216" a="13.3989" fwhm="0.0149082" res="17047.2" algo="Sum"/><pk mz="254.82262631" i="2861.75" sn="52.6363" a="48.1821" fwhm="0.0157526" res="16176.6" algo="Sum"/><pk mz="255.12092492" i="614.496" sn="11.2914" a="14.9654" fwhm="0.0208617" res="12229.1" algo="Sum"/><pk mz="255.15695978" i="2313.06" sn="42.5027" a="44.1058" fwhm="0.0142663" res="17885.2" algo="Sum"/><pk mz="255.26839236" i="1786.37" sn="32.8229" a="29.4549" fwhm="0.014375" res="17757.8" algo="Sum"/><pk mz="256.15639827" i="934.118" sn="16.9682" a="19.0507" fwhm="0.0155767" res="16444.8" algo="Sum"/><pk mz="256.26376978" i="4814.37" sn="87.3247" a="75.3417" fwhm="0.0147556" res="17367.2" algo="Sum"/><pk mz="256.30019087" i="176918" sn="3204.94" a="2239.29" fwhm="0.0112148" res="22853.8" algo="Sum"/><pk mz="256.81989337" i="3674.86" sn="66.1717" a="60.5958" fwhm="0.014448" res="17775.4" algo="Sum"/><pk mz="256.94014862" i="679.082" sn="12.2227" a="12.6629" fwhm="0.0162894" res="15773.5" algo="Sum"/><pk mz="257.15139030" i="1114.84" sn="20.0592" a="26.1718" fwhm="0.0175776" res="14629.5" algo="Sum"/><pk mz="257.24746909" i="1719.25" sn="30.9301" a="26.8392" fwhm="0.0138131" res="18623.5" algo="Sum"/><pk mz="257.26564120" i="942.016" sn="16.9343" a="12.267" fwhm="0.0132702" res="19386.7" algo="Sum"/><pk mz="257.30327053" i="31470.3" sn="565.394" a="458.665" fwhm="0.013169" res="19538.5" algo="Sum"/><pk mz="258.27925087" i="1816.92" sn="32.0618" a="26.8701" fwhm="0.0136276" res="18952.7" algo="Sum"/><pk mz="258.30638612" i="2825.71" sn="49.8241" a="42.8581" fwhm="0.0139419" res="18527.3" algo="Sum"/><pk mz="258.81760702" i="1718.36" sn="30.1721" a="27.5896" fwhm="0.0147419" res="17556.5" algo="Sum"/><pk mz="258.89961422" i="2130.97" sn="37.417" a="33.4067" fwhm="0.0139439" res="18567.3" algo="Sum"/><pk mz="259.09415258" i="633.507" sn="11.061" a="11.8177" fwhm="0.0153488" res="16880.4" algo="Sum"/><pk mz="259.13036298" i="2325.83" sn="40.5569" a="38.9008" fwhm="0.013859" res="18697.6" algo="Sum"/><pk mz="259.16700544" i="813.872" sn="14.1792" a="16.6259" fwhm="0.0199275" res="13005.5" algo="Sum"/><pk mz="259.20116219" i="646.162" sn="11.2542" a="17.5818" fwhm="0.0283169" res="9153.58" algo="Sum"/><pk mz="260.94871871" i="3674.01" sn="62.837" a="57.3495" fwhm="0.013335" res="19568.7" algo="Sum"/><pk mz="261.01192387" i="2095.3" sn="35.799" a="40.6232" fwhm="0.0169044" res="15440.5" algo="Sum"/><pk mz="261.04377044" i="1152.5" sn="19.6789" a="21.8509" fwhm="0.0178483" res="14625.7" algo="Sum"/><pk mz="261.10972606" i="20436.2" sn="348.706" a="300.013" fwhm="0.013118" res="19904.7" algo="Sum"/><pk mz="261.12978807" i="7761.61" sn="132.449" a="113.56" fwhm="0.0127354" res="20504.2" algo="Sum"/><pk mz="262.11310197" i="2871.63" sn="48.5251" a="44.2761" fwhm="0.0141292" res="18551.1" algo="Sum"/><pk mz="262.13258435" i="1148.08" sn="19.4004" a="20.4882" fwhm="0.0152114" res="17232.6" algo="Sum"/><pk mz="262.91535528" i="1195.65" sn="20.0346" a="18.2711" fwhm="0.0137269" res="19153.3" algo="Sum"/><pk mz="262.94604203" i="1209.04" sn="20.2607" a="19.3538" fwhm="0.0139528" res="18845.4" algo="Sum"/><pk mz="263.00987352" i="1023.41" sn="17.1502" a="22.0033" fwhm="0.0157781" res="16669.3" algo="Sum"/><pk mz="263.08758560" i="15548.7" sn="260.528" a="247.99" fwhm="0.0143874" res="18286" algo="Sum"/><pk mz="263.11860691" i="779.293" sn="13.0557" a="16.5536" fwhm="0.0264916" res="9932.17" algo="Sum"/><pk mz="263.19792984" i="6604.26" sn="110.632" a="96.5053" fwhm="0.0135295" res="19453.6" algo="Sum"/><pk mz="263.23653673" i="2641.3" sn="44.2458" a="43.2328" fwhm="0.0150658" res="17472.4" algo="Sum"/><pk mz="264.09150919" i="1839.98" sn="30.5516" a="32.05" fwhm="0.0155752" res="16955.9" algo="Sum"/><pk mz="264.20116802" i="1153.74" sn="19.1543" a="19.4742" fwhm="0.0143259" res="18442.3" algo="Sum"/><pk mz="264.85011226" i="3440.01" sn="56.637" a="60.8326" fwhm="0.0165019" res="16049.7" algo="Sum"/><pk mz="264.91275180" i="585.712" sn="9.64067" a="9.9073" fwhm="0.0149638" res="17703.5" algo="Sum"/><pk mz="265.02386663" i="2667.24" sn="43.9021" a="52.0487" fwhm="0.0164282" res="16132.2" algo="Sum"/><pk mz="265.10231830" i="589.371" sn="9.70006" a="18.1408" fwhm="0.0225985" res="11730.9" algo="Sum"/><pk mz="265.13562141" i="779.444" sn="12.8283" a="20.3881" fwhm="0.0252367" res="10505.9" algo="Sum"/><pk mz="265.16555833" i="967.811" sn="15.929" a="16.8204" fwhm="0.0222308" res="11927.8" algo="Sum"/><pk mz="265.21327594" i="739.395" sn="12.1696" a="13.3761" fwhm="0.0160924" res="16480.6" algo="Sum"/><pk mz="265.25260954" i="1450.74" sn="23.8774" a="22.8272" fwhm="0.0134559" res="19712.7" algo="Sum"/><pk mz="266.17246355" i="4864.56" sn="79.3677" a="75.4721" fwhm="0.0139767" res="19044.1" algo="Sum"/><pk mz="266.84798209" i="2921.05" sn="47.0928" a="49.4826" fwhm="0.0151026" res="17669" algo="Sum"/><pk mz="266.89435752" i="1167.11" sn="18.816" a="20.8664" fwhm="0.0153619" res="17373.7" algo="Sum"/><pk mz="267.05817540" i="604.927" sn="9.72483" a="12.4879" fwhm="0.0164394" res="16245" algo="Sum"/><pk mz="267.15807258" i="1174.85" sn="18.8364" a="18.8736" fwhm="0.018422" res="14502.1" algo="Sum"/><pk mz="267.17383144" i="1126.75" sn="18.0602" a="17.7118" fwhm="0.0195588" res="13660" algo="Sum"/><pk mz="267.26807791" i="615.708" sn="9.85252" a="9.73674" fwhm="0.0141147" res="18935.5" algo="Sum"/><pk mz="268.15434238" i="3024.71" sn="47.8204" a="52.6477" fwhm="0.0141337" res="18972.7" algo="Sum"/><pk mz="268.26937875" i="1148.74" sn="18.1178" a="25.0003" fwhm="0.0217722" res="12321.7" algo="Sum"/><pk mz="268.84678496" i="908.074" sn="14.2108" a="11.5687" fwhm="0.0126862" res="21192.1" algo="Sum"/><pk mz="268.86277017" i="1125.69" sn="17.6098" a="19.3182" fwhm="0.0170381" res="15780.1" algo="Sum"/><pk mz="268.89079901" i="861.163" sn="13.4722" a="14.7336" fwhm="0.0147106" res="18278.7" algo="Sum"/><pk mz="269.13660031" i="696.337" sn="10.8485" a="12.1192" fwhm="0.0175706" res="15317.4" algo="Sum"/><pk mz="269.15617112" i="733.28" sn="11.4241" a="11.077" fwhm="0.0221045" res="12176.5" algo="Sum"/><pk mz="269.22590797" i="700.009" sn="10.9061" a="13.291" fwhm="0.017537" res="15351.9" algo="Sum"/><pk mz="269.28113285" i="620.309" sn="9.66437" a="12.7453" fwhm="0.0176638" res="15244.8" algo="Sum"/><pk mz="270.79755759" i="2068.84" sn="31.6923" a="30.3783" fwhm="0.0135332" res="20009.8" algo="Sum"/><pk mz="270.85996905" i="774.37" sn="11.8575" a="14.7372" fwhm="0.0156451" res="17312.7" algo="Sum"/><pk mz="270.97745251" i="8349.81" sn="127.823" a="134.813" fwhm="0.0141091" res="19205.8" algo="Sum"/><pk mz="271.03885241" i="830.276" sn="12.7103" a="19.7121" fwhm="0.0241776" res="11210.3" algo="Sum"/><pk mz="271.16637496" i="1367.94" sn="20.9406" a="23.9203" fwhm="0.0191853" res="14134.1" algo="Sum"/><pk mz="271.18775995" i="1443" sn="22.0896" a="22.5674" fwhm="0.0170851" res="15872.7" algo="Sum"/><pk mz="271.96484435" i="638.332" sn="9.70843" a="12.1503" fwhm="0.0173608" res="15665.5" algo="Sum"/><pk mz="272.79470788" i="2559.72" sn="38.6955" a="39.3418" fwhm="0.013965" res="19534.2" algo="Sum"/><pk mz="272.94496357" i="1354.57" sn="20.4565" a="26.0797" fwhm="0.0161306" res="16920.9" algo="Sum"/><pk mz="273.14559706" i="616.385" sn="9.30649" a="13.6906" fwhm="0.0202612" res="13481.2" algo="Sum"/><pk mz="273.18118079" i="1438.67" sn="21.7217" a="34.5279" fwhm="0.0217543" res="12557.6" algo="Sum"/><pk mz="273.21984162" i="773.826" sn="11.6836" a="13.8322" fwhm="0.0159559" res="17123.4" algo="Sum"/><pk mz="274.14072222" i="585.158" sn="8.78361" a="11.8531" fwhm="0.0175961" res="15579.7" algo="Sum"/><pk mz="274.79193392" i="1320.29" sn="19.6328" a="22.6202" fwhm="0.0147692" res="18605.7" algo="Sum"/><pk mz="274.88076780" i="2142.71" sn="31.8622" a="34.6447" fwhm="0.0145589" res="18880.7" algo="Sum"/><pk mz="275.15858566" i="795.688" sn="11.7988" a="15.0004" fwhm="0.0213682" res="12877" algo="Sum"/><pk mz="276.15549947" i="698.965" sn="10.2184" a="15.9872" fwhm="0.0185213" res="14910.1" algo="Sum"/><pk mz="276.87797844" i="1361.37" sn="19.7427" a="21.0115" fwhm="0.0140767" res="19669.3" algo="Sum"/><pk mz="276.92253887" i="3401.25" sn="49.242" a="56.583" fwhm="0.0138986" res="19924.4" algo="Sum"/><pk mz="276.98324102" i="873.723" sn="12.6278" a="18.0535" fwhm="0.0196784" res="14075.5" algo="Sum"/><pk mz="277.08369199" i="1267.9" sn="18.2832" a="19.1416" fwhm="0.0150378" res="18425.8" algo="Sum"/><pk mz="277.10438009" i="2690.53" sn="38.7799" a="47.6945" fwhm="0.0155443" res="17826.7" algo="Sum"/><pk mz="277.17881130" i="989.179" sn="14.2336" a="17.8538" fwhm="0.0166163" res="16681.1" algo="Sum"/><pk mz="277.21440732" i="1269.76" sn="18.2658" a="21.3371" fwhm="0.0144513" res="19182.6" algo="Sum"/><pk mz="277.24977535" i="1147.19" sn="16.5018" a="20.6352" fwhm="0.0150473" res="18425.2" algo="Sum"/><pk mz="278.24571864" i="4572.69" sn="65.1838" a="75.7931" fwhm="0.0149226" res="18645.9" algo="Sum"/><pk mz="278.89227461" i="3610.7" sn="50.8589" a="58.3459" fwhm="0.0148081" res="18833.8" algo="Sum"/><pk mz="278.91978647" i="1365.53" sn="19.2222" a="21.8063" fwhm="0.0148252" res="18813.9" algo="Sum"/><pk mz="279.05922334" i="908.729" sn="12.7684" a="15.0574" fwhm="0.0178777" res="15609.4" algo="Sum"/><pk mz="279.08396281" i="1477.75" sn="20.7636" a="25.2026" fwhm="0.0191684" res="14559.6" algo="Sum"/><pk mz="279.15810344" i="3470.05" sn="48.7312" a="63.1938" fwhm="0.0156765" res="17807.4" algo="Sum"/><pk mz="279.19255593" i="618.213" sn="8.68189" a="11.1365" fwhm="0.0181434" res="15388.1" algo="Sum"/><pk mz="279.22963794" i="3304.51" sn="46.4107" a="57.6306" fwhm="0.0152792" res="18275.1" algo="Sum"/><pk mz="280.16035522" i="713.355" sn="9.90586" a="16.5696" fwhm="0.0190276" res="14723.9" algo="Sum"/><pk mz="280.23309818" i="652.684" sn="9.06234" a="11.4871" fwhm="0.0159867" res="17529.1" algo="Sum"/><pk mz="280.26324500" i="3563.59" sn="49.4794" a="60.2424" fwhm="0.0150257" res="18652.2" algo="Sum"/><pk mz="280.82627360" i="1722.57" sn="23.7083" a="28.1771" fwhm="0.0145504" res="19300.3" algo="Sum"/><pk mz="280.88971208" i="1333.22" sn="18.3439" a="22.8939" fwhm="0.0151665" res="18520.4" algo="Sum"/><pk mz="281.15093631" i="678.275" sn="9.32994" a="11.8926" fwhm="0.0215347" res="13055.7" algo="Sum"/><pk mz="281.17213623" i="1567.27" sn="21.5584" a="31.4069" fwhm="0.0186546" res="15072.6" algo="Sum"/><pk mz="281.20834206" i="2195.27" sn="30.1968" a="36.7565" fwhm="0.0147258" res="19096.3" algo="Sum"/><pk mz="281.24548643" i="845.272" sn="11.6285" a="14.441" fwhm="0.0173001" res="16256.9" algo="Sum"/><pk mz="281.26607754" i="705.977" sn="9.71226" a="13.8958" fwhm="0.0209225" res="13443.2" algo="Sum"/><pk mz="282.20494489" i="2126.73" sn="29.066" a="42.325" fwhm="0.0234842" res="12016.8" algo="Sum"/><pk mz="282.27897212" i="7606.27" sn="103.934" a="122.693" fwhm="0.0148127" res="19056.6" algo="Sum"/><pk mz="282.82325608" i="1823.77" sn="24.7602" a="28.4342" fwhm="0.0143785" res="19669.9" algo="Sum"/><pk mz="283.03292086" i="1495.06" sn="20.2923" a="30.2072" fwhm="0.0160828" res="17598.5" algo="Sum"/><pk mz="283.10951698" i="596.173" sn="8.08983" a="16.7695" fwhm="0.0201854" res="14025.5" algo="Sum"/><pk mz="283.15241394" i="847.147" sn="11.4927" a="14.3147" fwhm="0.0199843" res="14168.7" algo="Sum"/><pk mz="283.20577125" i="908.696" sn="12.3158" a="17.4985" fwhm="0.0177451" res="15959.6" algo="Sum"/><pk mz="283.26304145" i="1827.96" sn="24.7192" a="29.1922" fwhm="0.0195494" res="14489.6" algo="Sum"/><pk mz="283.28166466" i="1653.21" sn="22.3413" a="26.88" fwhm="0.025852" res="10957.8" algo="Sum"/><pk mz="283.29727758" i="1325.11" sn="17.8993" a="19.0483" fwhm="0.0132135" res="21440" algo="Sum"/><pk mz="284.29458683" i="9493.89" sn="126.623" a="155.727" fwhm="0.0148935" res="19088.5" algo="Sum"/><pk mz="284.33098005" i="34147.3" sn="455.434" a="548.459" fwhm="0.0145607" res="19527.3" algo="Sum"/><pk mz="284.82129986" i="699.015" sn="9.291" a="10.3568" fwhm="0.0185632" res="15343.4" algo="Sum"/><pk mz="284.83597461" i="582.249" sn="7.73899" a="10.3481" fwhm="0.0200574" res="14201" algo="Sum"/><pk mz="284.90980411" i="1729.71" sn="22.9845" a="29.3737" fwhm="0.0147852" res="19270" algo="Sum"/><pk mz="284.99374235" i="866.83" sn="11.4837" a="16.9169" fwhm="0.0151292" res="18837.3" algo="Sum"/><pk mz="285.07130912" i="2599.14" sn="34.3473" a="46.6971" fwhm="0.0156214" res="18248.7" algo="Sum"/><pk mz="285.12974997" i="1112" sn="14.6697" a="23.8411" fwhm="0.0207352" res="13751" algo="Sum"/><pk mz="285.16663673" i="1511.12" sn="19.921" a="29.4977" fwhm="0.0226274" res="12602.7" algo="Sum"/><pk mz="285.22074335" i="1160.48" sn="15.299" a="20.3387" fwhm="0.014309" res="19932.9" algo="Sum"/><pk mz="285.27967652" i="1550" sn="20.4325" a="23.5156" fwhm="0.016553" res="17234.3" algo="Sum"/><pk mz="285.29725639" i="2097.32" sn="27.6473" a="37.4173" fwhm="0.0178669" res="15967.9" algo="Sum"/><pk mz="285.33441113" i="7534.05" sn="99.3157" a="119.525" fwhm="0.0147008" res="19409.5" algo="Sum"/><pk mz="286.33782908" i="731.244" sn="9.51699" a="12.8749" fwhm="0.0152059" res="18830.7" algo="Sum"/><pk mz="286.77117954" i="833.148" sn="10.7758" a="13.5417" fwhm="0.0144268" res="19877.6" algo="Sum"/><pk mz="286.90713813" i="580.698" sn="7.47827" a="9.87362" fwhm="0.015544" res="18457.7" algo="Sum"/><pk mz="286.95134185" i="3965.69" sn="51.0359" a="79.289" fwhm="0.0162013" res="17711.6" algo="Sum"/><pk mz="287.00608612" i="1149.12" sn="14.7845" a="25.6116" fwhm="0.0183314" res="15656.6" algo="Sum"/><pk mz="287.06962709" i="680.045" sn="8.74826" a="15.7004" fwhm="0.0214967" res="13354.1" algo="Sum"/><pk mz="287.09976599" i="633.948" sn="8.15526" a="12.6287" fwhm="0.0216213" res="13278.6" algo="Sum"/><pk mz="287.16657816" i="626.077" sn="8.05401" a="17.6193" fwhm="0.0304509" res="9430.48" algo="Sum"/><pk mz="287.19764461" i="741.132" sn="9.53371" a="13.9386" fwhm="0.020921" res="13727.7" algo="Sum"/><pk mz="287.23638333" i="1546.51" sn="19.8912" a="27.5005" fwhm="0.0160454" res="17901.5" algo="Sum"/><pk mz="288.21629819" i="889.934" sn="11.3376" a="18.546" fwhm="0.0170276" res="16926.4" algo="Sum"/><pk mz="288.28947714" i="1634.6" sn="20.8226" a="28.7322" fwhm="0.0153966" res="18724.2" algo="Sum"/><pk mz="288.76838688" i="1146.01" sn="14.516" a="18.704" fwhm="0.0146649" res="19691.1" algo="Sum"/><pk mz="288.92139002" i="5694.17" sn="72.0738" a="94.6225" fwhm="0.0149688" res="19301.6" algo="Sum"/><pk mz="289.16024469" i="832.599" sn="10.5344" a="14.2582" fwhm="0.0243524" res="11874" algo="Sum"/><pk mz="289.17766878" i="1027.18" sn="12.9963" a="18.0707" fwhm="0.0204838" res="14117.4" algo="Sum"/><pk mz="289.21611448" i="659.68" sn="8.34654" a="11.0136" fwhm="0.016853" res="17161.1" algo="Sum"/><pk mz="289.25058209" i="746.165" sn="9.44078" a="17.2046" fwhm="0.0190387" res="15192.8" algo="Sum"/><pk mz="290.76566143" i="589.111" sn="7.3997" a="11.4276" fwhm="0.0165458" res="17573.4" algo="Sum"/><pk mz="290.85525544" i="1486.29" sn="18.6684" a="24.4467" fwhm="0.014315" res="20318.2" algo="Sum"/><pk mz="291.11998514" i="1299.01" sn="16.2998" a="26.7467" fwhm="0.0173815" res="16748.9" algo="Sum"/><pk mz="291.15684200" i="597.91" sn="7.50253" a="14.2762" fwhm="0.0333377" res="8733.57" algo="Sum"/><pk mz="291.19499877" i="3630.92" sn="45.5605" a="62.696" fwhm="0.015327" res="18998.8" algo="Sum"/><pk mz="291.22936023" i="1286.45" sn="16.1422" a="25.145" fwhm="0.0191567" res="15202.5" algo="Sum"/><pk mz="291.26600932" i="1123.95" sn="14.1025" a="19.4935" fwhm="0.0149685" res="19458.6" algo="Sum"/><pk mz="292.19843516" i="889.43" sn="11.1016" a="15.755" fwhm="0.0154582" res="18902.5" algo="Sum"/><pk mz="292.85244305" i="1129.26" sn="14.0275" a="18.2578" fwhm="0.0145578" res="20116.5" algo="Sum"/><pk mz="292.89647831" i="1040.48" sn="12.9248" a="23.6188" fwhm="0.0187404" res="15629.2" algo="Sum"/><pk mz="293.02050158" i="578.332" sn="7.1784" a="13.4129" fwhm="0.0168266" res="17414.2" algo="Sum"/><pk mz="293.17330845" i="1052.28" sn="13.0254" a="26.5665" fwhm="0.0248389" res="11803" algo="Sum"/><pk mz="293.20866210" i="1384.01" sn="17.1245" a="27.6292" fwhm="0.0190611" res="15382.6" algo="Sum"/><pk mz="293.24482965" i="1278.52" sn="15.8169" a="22.1291" fwhm="0.0148711" res="19719.1" algo="Sum"/><pk mz="294.86641109" i="2164.95" sn="26.4143" a="38.9641" fwhm="0.014928" res="19752.6" algo="Sum"/><pk mz="294.93842714" i="1700.46" sn="20.7008" a="29.4572" fwhm="0.0148335" res="19883.2" algo="Sum"/><pk mz="294.97069929" i="708.755" sn="8.62001" a="15.5095" fwhm="0.0160818" res="18341.9" algo="Sum"/><pk mz="295.19023648" i="2788.5" sn="33.8334" a="60.3255" fwhm="0.0197841" res="14920.6" algo="Sum"/><pk mz="295.22380843" i="3597.86" sn="43.6548" a="62.9137" fwhm="0.0155812" res="18947.4" algo="Sum"/><pk mz="296.15214260" i="592.9" sn="7.13385" a="10.0452" fwhm="0.01394" res="21244.7" algo="Sum"/><pk mz="296.19379754" i="577.275" sn="6.94585" a="14.2998" fwhm="0.0269531" res="10989.2" algo="Sum"/><pk mz="296.22061444" i="2642.68" sn="31.7971" a="52.9242" fwhm="0.0177704" res="16669.4" algo="Sum"/><pk mz="296.86357794" i="841.02" sn="10.0195" a="15.089" fwhm="0.0155263" res="19120.1" algo="Sum"/><pk mz="297.05914325" i="571.113" sn="6.79433" a="14.7396" fwhm="0.0219414" res="13538.7" algo="Sum"/><pk mz="297.16897113" i="908.85" sn="10.8134" a="16.9604" fwhm="0.0202927" res="14644.1" algo="Sum"/><pk mz="297.22407287" i="1063.13" sn="12.6478" a="23.1338" fwhm="0.022313" res="13320.6" algo="Sum"/><pk mz="297.23622174" i="959.377" sn="11.4134" a="17.6256" fwhm="0.0166086" res="17896.5" algo="Sum"/><pk mz="297.31456481" i="581.337" sn="6.91578" a="12.0582" fwhm="0.0171254" res="17361.1" algo="Sum"/><pk mz="298.05222136" i="743.272" sn="8.80663" a="12.9941" fwhm="0.0158007" res="18863.3" algo="Sum"/><pk mz="298.17367989" i="770.331" sn="9.12155" a="20.5686" fwhm="0.0233868" res="12749.6" algo="Sum"/><pk mz="298.34655913" i="12732.9" sn="150.721" a="216.599" fwhm="0.0153086" res="19488.9" algo="Sum"/><pk mz="298.79739278" i="631.316" sn="7.43589" a="10.2994" fwhm="0.0143343" res="20844.9" algo="Sum"/><pk mz="299.10975870" i="1959.89" sn="23.0641" a="37.5035" fwhm="0.0168079" res="17795.8" algo="Sum"/><pk mz="299.13929752" i="1035.15" sn="12.1817" a="14.3139" fwhm="0.0193475" res="15461.4" algo="Sum"/><pk mz="299.16141073" i="3617.6" sn="42.5722" a="71.9851" fwhm="0.0173136" res="17279" algo="Sum"/><pk mz="299.19659988" i="2285.92" sn="26.9009" a="47.6562" fwhm="0.0179791" res="16641.4" algo="Sum"/><pk mz="299.34991756" i="2950.31" sn="34.6848" a="48.1578" fwhm="0.0149463" res="20028.4" algo="Sum"/><pk mz="300.16452564" i="727.708" sn="8.52742" a="15.7409" fwhm="0.0184923" res="16231.9" algo="Sum"/><pk mz="300.22960324" i="1223.26" sn="14.3213" a="23.0012" fwhm="0.017182" res="17473.5" algo="Sum"/><pk mz="300.88418030" i="1232.36" sn="14.3257" a="21.3771" fwhm="0.0153996" res="19538.5" algo="Sum"/><pk mz="300.98449141" i="855.95" sn="9.9501" a="18.9043" fwhm="0.0233546" res="12887.6" algo="Sum"/><pk mz="301.04485373" i="643.437" sn="7.47904" a="13.7212" fwhm="0.0205149" res="14674.5" algo="Sum"/><pk mz="301.14116308" i="184181" sn="2135.32" a="2657.54" fwhm="0.0129794" res="23201.5" algo="Sum"/><pk mz="301.21150798" i="12577.9" sn="145.511" a="234.751" fwhm="0.0167924" res="17937.4" algo="Sum"/><pk mz="302.14422478" i="31428.5" sn="358.53" a="527.854" fwhm="0.0149297" res="20237.9" algo="Sum"/><pk mz="302.21487112" i="2769.98" sn="31.5672" a="48.9718" fwhm="0.0175017" res="17267.7" algo="Sum"/><pk mz="302.24501229" i="15702" sn="178.927" a="271.011" fwhm="0.0153018" res="19752.3" algo="Sum"/><pk mz="302.93118529" i="821.656" sn="9.3011" a="20.8282" fwhm="0.0261035" res="11605" algo="Sum"/><pk mz="302.97076916" i="597.161" sn="6.75224" a="15.5082" fwhm="0.0240164" res="12615.2" algo="Sum"/><pk mz="303.06200132" i="591.638" sn="6.67129" a="15.2823" fwhm="0.023173" res="13078.2" algo="Sum"/><pk mz="303.14699661" i="4361.68" sn="49.1205" a="84.7174" fwhm="0.0169794" res="17853.9" algo="Sum"/><pk mz="303.19213052" i="1776.53" sn="20.0083" a="40.1229" fwhm="0.0199475" res="15199.5" algo="Sum"/><pk mz="303.22924041" i="10761.8" sn="121.206" a="206.179" fwhm="0.0173071" res="17520.5" algo="Sum"/><pk mz="304.23272383" i="2325.85" sn="25.9295" a="43.6659" fwhm="0.0181857" res="16729.2" algo="Sum"/><pk mz="304.26060044" i="15159.9" sn="169.009" a="262.559" fwhm="0.0156826" res="19401.2" algo="Sum"/><pk mz="304.29959655" i="2891.16" sn="32.2318" a="55.0402" fwhm="0.0172285" res="17662.5" algo="Sum"/><pk mz="304.89514530" i="2113.36" sn="23.347" a="40.7948" fwhm="0.0171668" res="17760.7" algo="Sum"/><pk mz="305.15700209" i="2745.28" sn="30.2944" a="69.2726" fwhm="0.0193365" res="15781.4" algo="Sum"/><pk mz="305.21004356" i="819.524" sn="9.04196" a="16.5538" fwhm="0.0226163" res="13495.1" algo="Sum"/><pk mz="305.24548744" i="6407.47" sn="70.6897" a="114.315" fwhm="0.0205877" res="14826.6" algo="Sum"/><pk mz="305.30171908" i="697.23" sn="7.69211" a="13.4504" fwhm="0.0170364" res="17920.6" algo="Sum"/><pk mz="306.15900661" i="633.245" sn="6.91916" a="17.104" fwhm="0.0181237" res="16892.7" algo="Sum"/><pk mz="306.24872884" i="1393.17" sn="15.2158" a="25.6146" fwhm="0.020393" res="15017.3" algo="Sum"/><pk mz="306.27636429" i="10054.6" sn="109.814" a="177.909" fwhm="0.0158447" res="19329.9" algo="Sum"/><pk mz="306.95742962" i="658.105" sn="7.1303" a="14.6288" fwhm="0.0303316" res="10120.1" algo="Sum"/><pk mz="307.05232456" i="1087.25" sn="11.7792" a="19.7276" fwhm="0.0160861" res="19088" algo="Sum"/><pk mz="307.16665479" i="598.992" sn="6.48779" a="10.614" fwhm="0.0276493" res="11109.4" algo="Sum"/><pk mz="307.20155458" i="1062.21" sn="11.505" a="25.6186" fwhm="0.0290805" res="10563.8" algo="Sum"/><pk mz="307.22505010" i="1463.84" sn="15.8551" a="27.9044" fwhm="0.0187358" res="16397.8" algo="Sum"/><pk mz="307.26079346" i="3972.09" sn="43.0225" a="72.2304" fwhm="0.0209216" res="14686.3" algo="Sum"/><pk mz="307.30762332" i="616.668" sn="6.67925" a="10.6262" fwhm="0.0169721" res="18106.6" algo="Sum"/><pk mz="308.05082745" i="771.028" sn="8.32128" a="15.9672" fwhm="0.0181901" res="16935.1" algo="Sum"/><pk mz="308.26077710" i="1972.1" sn="21.2682" a="39.4485" fwhm="0.0184403" res="16716.7" algo="Sum"/><pk mz="308.87852414" i="1464.09" sn="15.6954" a="28.7341" fwhm="0.0162736" res="18980.3" algo="Sum"/><pk mz="308.95361347" i="799.078" sn="8.56601" a="18.8036" fwhm="0.0195754" res="15782.8" algo="Sum"/><pk mz="309.20362945" i="12014.4" sn="128.714" a="239.249" fwhm="0.0173623" res="17808.9" algo="Sum"/><pk mz="309.24099369" i="3087.27" sn="33.0711" a="58.6473" fwhm="0.0193288" res="15998.9" algo="Sum"/><pk mz="309.27569275" i="1318.35" sn="14.118" a="27.6639" fwhm="0.0202624" res="15263.6" algo="Sum"/><pk mz="310.20711988" i="2452" sn="26.0934" a="51.7895" fwhm="0.0181913" res="17052.5" algo="Sum"/><pk mz="310.24115332" i="969.906" sn="10.3186" a="21.6205" fwhm="0.0258631" res="11995.5" algo="Sum"/><pk mz="310.31022156" i="2479.41" sn="26.3602" a="43.9713" fwhm="0.0155732" res="19926" algo="Sum"/><pk mz="310.87496502" i="1313.87" sn="13.9196" a="24.3405" fwhm="0.0169708" res="18318.2" algo="Sum"/><pk mz="310.91221950" i="1118" sn="11.8447" a="21.4293" fwhm="0.0161416" res="19261.5" algo="Sum"/><pk mz="311.20031377" i="1045.26" sn="11.042" a="22.4069" fwhm="0.0265504" res="11721.1" algo="Sum"/><pk mz="311.21844622" i="1492.07" sn="15.7602" a="33.3139" fwhm="0.0309967" res="10040.4" algo="Sum"/><pk mz="311.25417222" i="952.357" sn="10.0584" a="18.6155" fwhm="0.0219036" res="14210.2" algo="Sum"/><pk mz="311.29435176" i="1426.21" sn="15.0676" a="32.8114" fwhm="0.0189621" res="16416.6" algo="Sum"/><pk mz="311.32863745" i="818.617" sn="8.65032" a="17.108" fwhm="0.0206854" res="15050.7" algo="Sum"/><pk mz="312.19467914" i="708.426" sn="7.44228" a="16.5541" fwhm="0.0236403" res="13206" algo="Sum"/><pk mz="312.32618388" i="1604.35" sn="16.8523" a="30.0429" fwhm="0.0170193" res="18351.3" algo="Sum"/><pk mz="312.36192194" i="1629.47" sn="17.1158" a="30.539" fwhm="0.0170901" res="18277.4" algo="Sum"/><pk mz="312.78165257" i="643.134" sn="6.73357" a="12.4621" fwhm="0.0173402" res="18037.9" algo="Sum"/><pk mz="313.17686345" i="1052.73" sn="10.9395" a="18.4159" fwhm="0.0257766" res="12149.7" algo="Sum"/><pk mz="313.20984164" i="2116.23" sn="21.9915" a="59.6541" fwhm="0.0256834" res="12195" algo="Sum"/><pk mz="314.23203729" i="1927.46" sn="19.891" a="40.5246" fwhm="0.0178387" res="17615.2" algo="Sum"/><pk mz="314.77866548" i="1019.78" sn="10.4377" a="18.4475" fwhm="0.0161281" res="19517.4" algo="Sum"/><pk mz="315.00369309" i="1039.54" sn="10.6196" a="22.6244" fwhm="0.0157965" res="19941.4" algo="Sum"/><pk mz="315.08005497" i="731.729" sn="7.47367" a="17.7291" fwhm="0.0267315" res="11786.9" algo="Sum"/><pk mz="315.13517664" i="1108.62" sn="11.3265" a="21.8803" fwhm="0.0215609" res="14616" algo="Sum"/><pk mz="315.15799998" i="1181.54" sn="12.0733" a="20.2564" fwhm="0.0259387" res="12150.1" algo="Sum"/><pk mz="315.19286768" i="42474.5" sn="434.065" a="749.168" fwhm="0.0157445" res="20019.3" algo="Sum"/><pk mz="315.22892506" i="1735.31" sn="17.7361" a="34.0804" fwhm="0.0217509" res="14492.7" algo="Sum"/><pk mz="316.11118958" i="2653.39" sn="26.8938" a="48.4549" fwhm="0.0159739" res="19789.2" algo="Sum"/><pk mz="316.13736783" i="605.797" sn="6.14014" a="14.1502" fwhm="0.0193073" res="16374" algo="Sum"/><pk mz="316.19632027" i="8971.15" sn="90.9285" a="163.01" fwhm="0.0164009" res="19279.2" algo="Sum"/><pk mz="316.24722203" i="2146.36" sn="21.7547" a="46.5111" fwhm="0.0185056" res="17089.3" algo="Sum"/><pk mz="316.32109405" i="835.563" sn="8.467" a="16.2554" fwhm="0.0180776" res="17498" algo="Sum"/><pk mz="316.77583777" i="669.914" sn="6.74215" a="10.6307" fwhm="0.0199042" res="15915" algo="Sum"/><pk mz="316.98434980" i="752.385" sn="7.56817" a="16.1534" fwhm="0.0215039" res="14740.8" algo="Sum"/><pk mz="317.11461400" i="20415.1" sn="205.297" a="375.529" fwhm="0.0158625" res="19991.5" algo="Sum"/><pk mz="317.20361417" i="2585.31" sn="25.9982" a="56.3948" fwhm="0.0255825" res="12399.3" algo="Sum"/><pk mz="317.24652389" i="2106.28" sn="21.1823" a="40.737" fwhm="0.0180641" res="17562.2" algo="Sum"/><pk mz="317.28153342" i="737.094" sn="7.41079" a="13.7943" fwhm="0.0175221" res="18107.5" algo="Sum"/><pk mz="318.11806941" i="3822.07" sn="38.2205" a="70.5441" fwhm="0.0159893" res="19895.7" algo="Sum"/><pk mz="318.16763302" i="783.244" sn="7.83244" a="18.2203" fwhm="0.0220155" res="14452" algo="Sum"/><pk mz="318.21806357" i="1992.64" sn="19.9266" a="41.5672" fwhm="0.0207479" res="15337.4" algo="Sum"/><pk mz="318.24051485" i="1326.64" sn="13.2665" a="25.917" fwhm="0.022279" res="14284.4" algo="Sum"/><pk mz="318.90786152" i="913.68" sn="9.0868" a="19.5919" fwhm="0.0179299" res="17786.4" algo="Sum"/><pk mz="318.96892681" i="989.648" sn="9.84233" a="26.9398" fwhm="0.025663" res="12429.2" algo="Sum"/><pk mz="319.03996851" i="2584.61" sn="25.704" a="51.5267" fwhm="0.0164" res="19453.6" algo="Sum"/><pk mz="319.11401656" i="1946.46" sn="19.3381" a="41.5994" fwhm="0.0196244" res="16261.1" algo="Sum"/><pk mz="319.15171899" i="1589.2" sn="15.7748" a="39.5496" fwhm="0.0198859" res="16049.1" algo="Sum"/><pk mz="319.19426561" i="1375.58" sn="13.6404" a="30.3056" fwhm="0.0274658" res="11621.5" algo="Sum"/><pk mz="319.22441833" i="3972.44" sn="39.3576" a="77.8011" fwhm="0.0175318" res="18208.3" algo="Sum"/><pk mz="319.26045107" i="1494.82" sn="14.795" a="30.9649" fwhm="0.0210159" res="15191.4" algo="Sum"/><pk mz="319.29723466" i="1637.77" sn="16.1955" a="30.6053" fwhm="0.017157" res="18610.3" algo="Sum"/><pk mz="320.23252328" i="1846.84" sn="18.1156" a="41.6633" fwhm="0.0209927" res="15254.4" algo="Sum"/><pk mz="320.25656395" i="665.22" sn="6.52496" a="13.6763" fwhm="0.0237793" res="13467.9" algo="Sum"/><pk mz="320.87045432" i="597.378" sn="5.84448" a="12.5368" fwhm="0.0196392" res="16338.3" algo="Sum"/><pk mz="320.96421047" i="702.884" sn="6.86555" a="15.8518" fwhm="0.0270047" res="11885.5" algo="Sum"/><pk mz="321.13062426" i="1405.3" sn="13.682" a="33.3963" fwhm="0.0199885" res="16065.7" algo="Sum"/><pk mz="321.17960237" i="1008.71" sn="9.82153" a="16.3327" fwhm="0.0255815" res="12555.2" algo="Sum"/><pk mz="321.21031064" i="2444.13" sn="23.7977" a="47.6439" fwhm="0.0238123" res="13489.3" algo="Sum"/><pk mz="321.23790847" i="3767.44" sn="36.6824" a="89.2403" fwhm="0.0274811" res="11689.4" algo="Sum"/><pk mz="321.27602010" i="755.194" sn="7.35285" a="15.6656" fwhm="0.0233892" res="13736.1" algo="Sum"/><pk mz="321.31564892" i="2651.39" sn="25.815" a="53.6569" fwhm="0.0183615" res="17499.4" algo="Sum"/><pk mz="322.24581223" i="1320.98" sn="12.7595" a="34.3996" fwhm="0.0258373" res="12472.1" algo="Sum"/><pk mz="322.31892138" i="686.346" sn="6.62963" a="14.3977" fwhm="0.0179659" res="17940.6" algo="Sum"/><pk mz="322.81059395" i="1005.71" sn="9.68307" a="20.4374" fwhm="0.0165058" res="19557.4" algo="Sum"/><pk mz="322.92224952" i="797.023" sn="7.6504" a="22.3435" fwhm="0.0282242" res="11441.3" algo="Sum"/><pk mz="323.19683483" i="2620.9" sn="25.1554" a="62.1354" fwhm="0.0207748" res="15557.2" algo="Sum"/><pk mz="323.22373943" i="1633.81" sn="15.681" a="38.0545" fwhm="0.0304769" res="10605.5" algo="Sum"/><pk mz="323.25418303" i="1642.34" sn="15.7667" a="35.3974" fwhm="0.0259329" res="12465" algo="Sum"/><pk mz="323.29197259" i="607.926" sn="5.83611" a="12.2492" fwhm="0.0214692" res="15058.4" algo="Sum"/><pk mz="324.20063241" i="743.208" sn="7.07001" a="20.741" fwhm="0.0220573" res="14698.1" algo="Sum"/><pk mz="324.80784203" i="1128.41" sn="10.6759" a="22.623" fwhm="0.0179838" res="18061.1" algo="Sum"/><pk mz="324.85255737" i="978.157" sn="9.2534" a="20.3219" fwhm="0.0183448" res="17708.1" algo="Sum"/><pk mz="325.17588010" i="1545.28" sn="14.6036" a="41.6978" fwhm="0.025333" res="12836.1" algo="Sum"/><pk mz="325.21191012" i="14426.2" sn="136.335" a="310.382" fwhm="0.0170473" res="19077" algo="Sum"/><pk mz="325.26987773" i="948.586" sn="8.96458" a="20.132" fwhm="0.024285" res="13393.8" algo="Sum"/><pk mz="325.32074503" i="856.91" sn="8.09795" a="17.2422" fwhm="0.0182354" res="17840.1" algo="Sum"/><pk mz="326.21537729" i="3066.19" sn="28.8652" a="62.0533" fwhm="0.0180126" res="18110.4" algo="Sum"/><pk mz="326.37777937" i="11476.9" sn="107.878" a="205.149" fwhm="0.016507" res="19772.1" algo="Sum"/><pk mz="326.81866235" i="724.137" sn="6.79696" a="12.3956" fwhm="0.0230028" res="14207.8" algo="Sum"/><pk mz="326.84939846" i="1060.44" sn="9.95358" a="19.693" fwhm="0.0166576" res="19621.6" algo="Sum"/><pk mz="327.01430006" i="1186.55" sn="11.1306" a="22.4662" fwhm="0.0168554" res="19401.2" algo="Sum"/><pk mz="327.19583661" i="7213.63" sn="67.6647" a="150.947" fwhm="0.0184863" res="17699.4" algo="Sum"/><pk mz="327.22798646" i="17576" sn="164.865" a="340.381" fwhm="0.0172411" res="18979.5" algo="Sum"/><pk mz="327.38129950" i="2956.15" sn="27.6776" a="52.1851" fwhm="0.0163338" res="20043.2" algo="Sum"/><pk mz="328.19934548" i="1385.44" sn="12.9175" a="28.6747" fwhm="0.0200847" res="16340.8" algo="Sum"/><pk mz="328.23156294" i="3916.26" sn="36.4933" a="83.8037" fwhm="0.0183551" res="17882.3" algo="Sum"/><pk mz="328.81922651" i="648.387" sn="6.01803" a="14.5403" fwhm="0.0188624" res="17432.5" algo="Sum"/><pk mz="328.93449807" i="608.076" sn="5.64387" a="13.2312" fwhm="0.0254109" res="12944.6" algo="Sum"/><pk mz="328.99942515" i="763.849" sn="7.09019" a="20.6293" fwhm="0.0208053" res="15813.3" algo="Sum"/><pk mz="329.17537478" i="2357.16" sn="21.7958" a="56.5873" fwhm="0.0257784" res="12769.4" algo="Sum"/><pk mz="329.21131749" i="8340.4" sn="77.0437" a="166.808" fwhm="0.0191919" res="17153.7" algo="Sum"/><pk mz="329.24259254" i="10582.5" sn="97.6814" a="210.615" fwhm="0.0178202" res="18475.8" algo="Sum"/><pk mz="330.12701062" i="771.139" sn="7.07129" a="17.7639" fwhm="0.0203625" res="16212.5" algo="Sum"/><pk mz="330.21543149" i="1788.29" sn="16.3987" a="34.9191" fwhm="0.022122" res="14927" algo="Sum"/><pk mz="330.24249748" i="4586.64" sn="42.0598" a="98.122" fwhm="0.0202474" res="16310.4" algo="Sum"/><pk mz="330.75286423" i="848.804" sn="7.76013" a="16.7188" fwhm="0.0168561" res="19622.2" algo="Sum"/><pk mz="331.09237080" i="1844.8" sn="16.7411" a="37.5436" fwhm="0.017824" res="18575.7" algo="Sum"/><pk mz="331.18741595" i="36525.2" sn="331.47" a="708.789" fwhm="0.016975" res="19510.3" algo="Sum"/><pk mz="331.22034148" i="6056.96" sn="54.9764" a="135.091" fwhm="0.0252762" res="13104" algo="Sum"/><pk mz="331.25899243" i="2327.62" sn="21.1307" a="48.8177" fwhm="0.0236622" res="13999.5" algo="Sum"/><pk mz="332.08720153" i="933.475" sn="8.41567" a="24.2234" fwhm="0.0244454" res="13584.9" algo="Sum"/><pk mz="332.19068699" i="7239.39" sn="65.2649" a="142.654" fwhm="0.0184175" res="18036.7" algo="Sum"/><pk mz="332.22452835" i="1387.68" sn="12.5103" a="35.7309" fwhm="0.0295084" res="11258.6" algo="Sum"/><pk mz="332.26177852" i="611.003" sn="5.50801" a="9.4156" fwhm="0.0202774" res="16385.8" algo="Sum"/><pk mz="332.29203972" i="4154.54" sn="37.456" a="79.9506" fwhm="0.0173422" res="19160.9" algo="Sum"/><pk mz="332.33046260" i="1362.85" sn="12.2869" a="27.9392" fwhm="0.0175302" res="18957.6" algo="Sum"/><pk mz="332.75036200" i="576.525" sn="5.17583" a="14.8443" fwhm="0.0227913" res="14599.9" algo="Sum"/><pk mz="332.83909733" i="1672.11" sn="14.9692" a="32.424" fwhm="0.0178249" res="18672.7" algo="Sum"/><pk mz="332.94826238" i="1816.36" sn="16.2455" a="47.5989" fwhm="0.0206145" res="16151.2" algo="Sum"/><pk mz="333.16795014" i="1712.5" sn="15.3106" a="41.4081" fwhm="0.0250407" res="13305" algo="Sum"/><pk mz="333.19509576" i="1663.22" sn="14.8684" a="51.6019" fwhm="0.0362526" res="9190.93" algo="Sum"/><pk mz="333.24297376" i="1258.33" sn="11.2495" a="30.3779" fwhm="0.0253002" res="13171.6" algo="Sum"/><pk mz="333.27729956" i="1344.21" sn="12.0201" a="28.4091" fwhm="0.0253414" res="13151.5" algo="Sum"/><pk mz="333.30892193" i="1239.24" sn="11.0798" a="37.8672" fwhm="0.0236889" res="14070.2" algo="Sum"/><pk mz="334.21729621" i="662.481" sn="5.88071" a="25.4608" fwhm="0.0332666" res="10046.6" algo="Sum"/><pk mz="334.27645880" i="649.752" sn="5.76772" a="13.4142" fwhm="0.0222979" res="14991.4" algo="Sum"/><pk mz="334.30845864" i="1584.6" sn="14.0662" a="35.5002" fwhm="0.0196798" res="16987.4" algo="Sum"/><pk mz="334.83676543" i="1588.51" sn="14.0297" a="30.3544" fwhm="0.0168022" res="19928.1" algo="Sum"/><pk mz="334.93991801" i="699.248" sn="6.17446" a="21.7482" fwhm="0.0296235" res="11306.6" algo="Sum"/><pk mz="335.01299343" i="767.85" sn="6.77899" a="20.6943" fwhm="0.0188208" res="17800.2" algo="Sum"/><pk mz="335.12482451" i="848.397" sn="7.48726" a="19.8619" fwhm="0.0203514" res="16466.9" algo="Sum"/><pk mz="335.22016306" i="1583.1" sn="13.9712" a="35.9267" fwhm="0.0245812" res="13637.3" algo="Sum"/><pk mz="335.25463010" i="1210.9" sn="10.6865" a="26.7319" fwhm="0.0216518" res="15483.9" algo="Sum"/><pk mz="335.29205545" i="2064.37" sn="18.219" a="53.4225" fwhm="0.0190975" res="17556.8" algo="Sum"/><pk mz="336.32612287" i="1301.56" sn="11.4494" a="29.2687" fwhm="0.0192691" res="17454.1" algo="Sum"/><pk mz="336.84899278" i="768.231" sn="6.73163" a="15.8161" fwhm="0.0244605" res="13771.1" algo="Sum"/><pk mz="336.93736580" i="593.089" sn="5.19755" a="18.3037" fwhm="0.0265136" res="12708.1" algo="Sum"/><pk mz="337.17660657" i="1306.14" sn="11.4396" a="27.0182" fwhm="0.0230078" res="14654.9" algo="Sum"/><pk mz="337.20693132" i="2494.31" sn="21.8413" a="58.9777" fwhm="0.0232288" res="14516.8" algo="Sum"/><pk mz="337.23341257" i="1476.12" sn="12.9157" a="30.6838" fwhm="0.0251263" res="13421.6" algo="Sum"/><pk mz="337.27169749" i="2127.46" sn="18.5976" a="40.4703" fwhm="0.0186992" res="18036.7" algo="Sum"/><pk mz="337.30733629" i="6799.44" sn="59.3885" a="138.877" fwhm="0.0172133" res="19595.7" algo="Sum"/><pk mz="338.27604759" i="701.59" sn="6.07166" a="18.0963" fwhm="0.0260671" res="12977.1" algo="Sum"/><pk mz="338.31106680" i="1623.18" sn="14.0435" a="21.5156" fwhm="0.0131281" res="25770" algo="Sum"/><pk mz="338.34163331" i="40561" sn="350.933" a="751.768" fwhm="0.0164778" res="20533.1" algo="Sum"/><pk mz="338.78492305" i="819.962" sn="7.08483" a="17.7642" fwhm="0.0173052" res="19577.1" algo="Sum"/><pk mz="338.89184494" i="614.282" sn="5.30712" a="19.5592" fwhm="0.0289675" res="11699.1" algo="Sum"/><pk mz="339.03560399" i="1321.16" sn="11.3969" a="40.1563" fwhm="0.0233946" res="14492" algo="Sum"/><pk mz="339.19222333" i="2079.4" sn="17.8826" a="41.6721" fwhm="0.0223345" res="15186.9" algo="Sum"/><pk mz="339.22666773" i="2112.76" sn="18.1682" a="58.5665" fwhm="0.0335428" res="10113.2" algo="Sum"/><pk mz="339.24456912" i="1357.73" sn="11.675" a="25.5265" fwhm="0.034219" res="9913.91" algo="Sum"/><pk mz="339.28727806" i="960.769" sn="8.26154" a="21.9203" fwhm="0.0189646" res="17890.6" algo="Sum"/><pk mz="339.34503320" i="9849.01" sn="84.6904" a="202.619" fwhm="0.017921" res="18935.6" algo="Sum"/><pk mz="340.17955607" i="795.358" sn="6.79016" a="20.1958" fwhm="0.0277456" res="12260.7" algo="Sum"/><pk mz="340.23097960" i="573.445" sn="4.89697" a="12.8324" fwhm="0.0327365" res="10393" algo="Sum"/><pk mz="340.25777937" i="1393.82" sn="11.9028" a="34.2729" fwhm="0.0217991" res="15608.8" algo="Sum"/><pk mz="340.35156256" i="1773.68" sn="15.1493" a="42.3897" fwhm="0.0213289" res="15957.3" algo="Sum"/><pk mz="340.39336914" i="1286.48" sn="10.9883" a="25.9745" fwhm="0.0175719" res="19371.4" algo="Sum"/><pk mz="340.78198939" i="1083.44" sn="9.23201" a="21.8095" fwhm="0.0177773" res="19169.5" algo="Sum"/><pk mz="341.20703049" i="5378.17" sn="45.6015" a="112.965" fwhm="0.023796" res="14338.8" algo="Sum"/><pk mz="341.24267108" i="2795.57" sn="23.7032" a="65.3393" fwhm="0.0266487" res="12805.2" algo="Sum"/><pk mz="342.16977097" i="709.622" sn="5.95799" a="13.3274" fwhm="0.0231508" res="14780.1" algo="Sum"/><pk mz="342.19244235" i="870.124" sn="7.30645" a="16.0226" fwhm="0.0226767" res="15090" algo="Sum"/><pk mz="342.21106512" i="1391.49" sn="11.6838" a="24.7879" fwhm="0.0208395" res="16421.3" algo="Sum"/><pk mz="342.24468165" i="1472.74" sn="12.3665" a="31.5254" fwhm="0.0238025" res="14378.5" algo="Sum"/><pk mz="342.26074851" i="1397.71" sn="11.7362" a="27.9618" fwhm="0.0182031" res="18802.4" algo="Sum"/><pk mz="342.77983365" i="623.142" sn="5.20107" a="12.1699" fwhm="0.0213554" res="16051.2" algo="Sum"/><pk mz="342.86844334" i="2408.49" sn="20.0908" a="48.7079" fwhm="0.0184055" res="18628.6" algo="Sum"/><pk mz="343.19147875" i="54862.2" sn="457.347" a="1035.05" fwhm="0.0172172" res="19933.1" algo="Sum"/><pk mz="343.25999016" i="1190" sn="9.92022" a="27.6074" fwhm="0.0298864" res="11485.5" algo="Sum"/><pk mz="343.29506000" i="1895.32" sn="15.7999" a="40.7085" fwhm="0.0197318" res="17398.1" algo="Sum"/><pk mz="344.19476690" i="10286.7" sn="85.3086" a="213.647" fwhm="0.0186387" res="18466.6" algo="Sum"/><pk mz="344.25962314" i="629.614" sn="5.22143" a="11.8766" fwhm="0.0242607" res="14190" algo="Sum"/><pk mz="344.27819470" i="891.944" sn="7.39695" a="21.246" fwhm="0.031321" res="10991.9" algo="Sum"/><pk mz="344.86564928" i="1740.32" sn="14.3592" a="35.4452" fwhm="0.0169439" res="20353.4" algo="Sum"/><pk mz="345.20086372" i="5839.41" sn="48.1584" a="227.903" fwhm="0.0411017" res="8398.71" algo="Sum"/><pk mz="345.23819250" i="3999.58" sn="32.9851" a="81.2281" fwhm="0.0243323" res="14188.5" algo="Sum"/><pk mz="345.31235181" i="639.172" sn="5.27117" a="14.6409" fwhm="0.0204091" res="16919.5" algo="Sum"/><pk mz="346.21004715" i="1540.68" sn="12.6544" a="41.1612" fwhm="0.0351299" res="9855.14" algo="Sum"/><pk mz="346.23957717" i="1113.19" sn="9.14185" a="24.9412" fwhm="0.0283759" res="12201.9" algo="Sum"/><pk mz="346.87899777" i="767.855" sn="6.28501" a="15.9392" fwhm="0.0241848" res="14342.8" algo="Sum"/><pk mz="347.08747779" i="2083.71" sn="17.0514" a="44.7223" fwhm="0.0183255" res="18940.2" algo="Sum"/><pk mz="347.16202973" i="7138.71" sn="58.3709" a="140.209" fwhm="0.0196488" res="17668.3" algo="Sum"/><pk mz="347.22063847" i="3125.24" sn="25.5115" a="80.1628" fwhm="0.0243028" res="14287.3" algo="Sum"/><pk mz="347.25435758" i="1376.7" sn="11.2266" a="32.3502" fwhm="0.0265851" res="13062" algo="Sum"/><pk mz="347.29146592" i="666.003" sn="5.42525" a="14.0185" fwhm="0.0240643" res="14431.8" algo="Sum"/><pk mz="347.32834491" i="1272.57" sn="10.3559" a="26.2256" fwhm="0.0185045" res="18769.9" algo="Sum"/><pk mz="348.16586337" i="1762.7" sn="14.2725" a="33.6997" fwhm="0.0190915" res="18236.7" algo="Sum"/><pk mz="348.22292057" i="748.283" sn="6.05737" a="21.1147" fwhm="0.0318284" res="10940.6" algo="Sum"/><pk mz="348.26499092" i="746.647" sn="6.04187" a="19.0642" fwhm="0.0327389" res="10637.7" algo="Sum"/><pk mz="348.28709480" i="662.798" sn="5.36336" a="13.7004" fwhm="0.0238579" res="14598.4" algo="Sum"/><pk mz="348.81375777" i="1497.78" sn="12.0929" a="28.9506" fwhm="0.0170408" res="20469.3" algo="Sum"/><pk mz="348.91999042" i="1044.58" sn="8.43267" a="29.5647" fwhm="0.0236195" res="14772.5" algo="Sum"/><pk mz="349.18291144" i="2075.22" sn="16.6626" a="51.5096" fwhm="0.0268911" res="12985.1" algo="Sum"/><pk mz="349.20803911" i="1011.97" sn="8.12556" a="13.9249" fwhm="0.0147405" res="23690.3" algo="Sum"/><pk mz="349.23250549" i="1060.42" sn="8.51457" a="25.8443" fwhm="0.0318437" res="10967.1" algo="Sum"/><pk mz="349.27046557" i="1660.86" sn="13.336" a="41.411" fwhm="0.023171" res="15073.6" algo="Sum"/><pk mz="350.81035643" i="1547.92" sn="12.3252" a="30.9863" fwhm="0.0167703" res="20918.5" algo="Sum"/><pk mz="350.89998244" i="689.916" sn="5.47918" a="27.9125" fwhm="0.0367553" res="9546.92" algo="Sum"/><pk mz="350.98156103" i="665.82" sn="5.27873" a="20.3065" fwhm="0.0232728" res="15081.2" algo="Sum"/><pk mz="351.15747939" i="712.717" sn="5.65084" a="17.2047" fwhm="0.0280864" res="12502.8" algo="Sum"/><pk mz="351.19619237" i="1044.23" sn="8.28021" a="22.595" fwhm="0.0279608" res="12560.3" algo="Sum"/><pk mz="351.22854586" i="2701.65" sn="21.4226" a="68.6167" fwhm="0.0249448" res="14080.2" algo="Sum"/><pk mz="351.24870081" i="1776.07" sn="14.0812" a="35.4941" fwhm="0.0231565" res="15168.5" algo="Sum"/><pk mz="351.28547579" i="932.521" sn="7.39263" a="20.4937" fwhm="0.0260392" res="13490.6" algo="Sum"/><pk mz="351.32284815" i="664.851" sn="5.27036" a="16.347" fwhm="0.0240674" res="14597.5" algo="Sum"/><pk mz="352.23436812" i="724.768" sn="5.70837" a="21.3149" fwhm="0.0307494" res="11455" algo="Sum"/><pk mz="352.32106722" i="1752.99" sn="13.8068" a="37.1465" fwhm="0.0193566" res="18201.6" algo="Sum"/><pk mz="352.80911099" i="616.389" sn="4.82192" a="13.0133" fwhm="0.0263035" res="13413" algo="Sum"/><pk mz="352.89769439" i="3408.99" sn="26.6571" a="69.7658" fwhm="0.0183182" res="19264.8" algo="Sum"/><pk mz="353.15558711" i="627.816" sn="4.90856" a="17.5027" fwhm="0.0282336" res="12508.3" algo="Sum"/><pk mz="353.16779670" i="600.716" sn="4.69698" a="8.30144" fwhm="0.0310206" res="11384.9" algo="Sum"/><pk mz="353.20811168" i="1515.15" sn="11.8456" a="47.1641" fwhm="0.0321032" res="11002.3" algo="Sum"/><pk mz="353.26637431" i="2819.55" sn="22.0423" a="68.8206" fwhm="0.0270933" res="13038.9" algo="Sum"/><pk mz="353.35192427" i="820.506" sn="6.41444" a="18.8076" fwhm="0.0213117" res="16580.2" algo="Sum"/><pk mz="354.27038224" i="727.479" sn="5.66024" a="18.9901" fwhm="0.0287877" res="12306.3" algo="Sum"/><pk mz="354.89512528" i="1167.2" sn="9.0659" a="28.502" fwhm="0.0205543" res="17266.2" algo="Sum"/><pk mz="355.06937782" i="1293.04" sn="10.0397" a="29.8733" fwhm="0.01944" res="18264.9" algo="Sum"/><pk mz="355.18877356" i="1312.83" sn="10.191" a="33.0853" fwhm="0.0360828" res="9843.72" algo="Sum"/><pk mz="355.22356307" i="1256.24" sn="9.75134" a="36.1557" fwhm="0.0331703" res="10709.1" algo="Sum"/><pk mz="355.26097882" i="793.526" sn="6.15859" a="12.1509" fwhm="0.0214329" res="16575.5" algo="Sum"/><pk mz="355.28143510" i="931.681" sn="7.22731" a="24.3888" fwhm="0.0312156" res="11381.5" algo="Sum"/><pk mz="356.27802826" i="905.153" sn="7.0008" a="14.4857" fwhm="0.0211199" res="16869.3" algo="Sum"/><pk mz="356.90890866" i="769.52" sn="5.92102" a="23.0545" fwhm="0.023017" res="15506.3" algo="Sum"/><pk mz="357.20602012" i="7685.06" sn="58.944" a="165.213" fwhm="0.0204743" res="17446.6" algo="Sum"/><pk mz="357.23565668" i="1440.64" sn="11.0426" a="35.2968" fwhm="0.0293593" res="12167.7" algo="Sum"/><pk mz="357.27389750" i="841.824" sn="6.44974" a="22.6172" fwhm="0.0289439" res="12343.7" algo="Sum"/><pk mz="358.20947150" i="1621.34" sn="12.3579" a="45.9993" fwhm="0.0223401" res="16034.4" algo="Sum"/><pk mz="358.30521384" i="1726.33" sn="13.1565" a="48.9956" fwhm="0.0238115" res="15047.6" algo="Sum"/><pk mz="358.84257918" i="2118.16" sn="16.1154" a="42.9807" fwhm="0.0182208" res="19694.2" algo="Sum"/><pk mz="358.98000736" i="133581" sn="1014.26" a="2363.52" fwhm="0.0154837" res="23184.3" algo="Sum"/><pk mz="359.16571488" i="9122.2" sn="69.1176" a="200.77" fwhm="0.0190874" res="18816.9" algo="Sum"/><pk mz="359.21738862" i="4556.44" sn="34.5235" a="128.408" fwhm="0.0240999" res="14905.4" algo="Sum"/><pk mz="359.25021796" i="1337.34" sn="10.1328" a="32.5073" fwhm="0.0269921" res="13309.5" algo="Sum"/><pk mz="359.32578931" i="652.485" sn="4.94315" a="16.3659" fwhm="0.0283143" res="12690.6" algo="Sum"/><pk mz="359.98216649" i="19707.1" sn="148.71" a="394.1" fwhm="0.0183021" res="19668.9" algo="Sum"/><pk mz="360.16957904" i="1915.01" sn="14.4299" a="48.2573" fwhm="0.0216444" res="16640.3" algo="Sum"/><pk mz="360.22103480" i="1132.82" sn="8.53804" a="31.1378" fwhm="0.0262364" res="13729.8" algo="Sum"/><pk mz="360.32363246" i="71592.9" sn="539.67" a="1345.51" fwhm="0.0168186" res="21424.1" algo="Sum"/><pk mz="360.83965477" i="1483.64" sn="11.1373" a="36.0927" fwhm="0.0196733" res="18341.6" algo="Sum"/><pk mz="360.97747601" i="80587.5" sn="604.227" a="1507.12" fwhm="0.0169551" res="21290.3" algo="Sum"/><pk mz="361.18735123" i="1993.72" sn="14.9485" a="119.488" fwhm="0.0738721" res="4889.36" algo="Sum"/><pk mz="361.23709348" i="4181.86" sn="31.3562" a="110.576" fwhm="0.0225171" res="16042.8" algo="Sum"/><pk mz="361.27270872" i="1077.35" sn="8.0798" a="22.0636" fwhm="0.0247511" res="14596.3" algo="Sum"/><pk mz="361.32677372" i="17093.9" sn="128.193" a="369.789" fwhm="0.0189301" res="19087.4" algo="Sum"/><pk mz="361.97975323" i="11914.4" sn="88.6473" a="253.474" fwhm="0.0193782" res="18679.7" algo="Sum"/><pk mz="362.11747042" i="1083.03" sn="8.05724" a="23.7698" fwhm="0.0194252" res="18641.7" algo="Sum"/><pk mz="362.19218158" i="1131.96" sn="8.41649" a="28.2276" fwhm="0.0290847" res="12453" algo="Sum"/><pk mz="362.24070489" i="7056.91" sn="52.4687" a="164.969" fwhm="0.0188519" res="19215" algo="Sum"/><pk mz="362.30403066" i="627.446" sn="4.66681" a="11.5084" fwhm="0.0269738" res="13431.7" algo="Sum"/><pk mz="362.33251437" i="2670.44" sn="19.8598" a="68.6332" fwhm="0.0222348" res="16295.7" algo="Sum"/><pk mz="362.92675095" i="2460.01" sn="18.1763" a="52.4559" fwhm="0.0191319" res="18969.7" algo="Sum"/><pk mz="362.97364426" i="12237.8" sn="90.4137" a="270.927" fwhm="0.0188664" res="19239.1" algo="Sum"/><pk mz="363.15792857" i="1498.17" sn="11.0669" a="33.9522" fwhm="0.0271739" res="13364.2" algo="Sum"/><pk mz="363.18517518" i="1243.72" sn="9.18736" a="34.073" fwhm="0.0375812" res="9664.01" algo="Sum"/><pk mz="363.21494333" i="1246.7" sn="9.20935" a="28.4783" fwhm="0.0338244" res="10738.2" algo="Sum"/><pk mz="363.24650627" i="2417.1" sn="17.8551" a="68.1196" fwhm="0.0255157" res="14236.2" algo="Sum"/><pk mz="363.32326549" i="1050" sn="7.75635" a="29.21" fwhm="0.0256266" res="14177.6" algo="Sum"/><pk mz="363.97624800" i="1832.14" sn="13.4671" a="43.1594" fwhm="0.019822" res="18362.3" algo="Sum"/><pk mz="364.25199335" i="713.365" sn="5.23952" a="19.5902" fwhm="0.0354817" res="10265.9" algo="Sum"/><pk mz="364.78745515" i="602.079" sn="4.39899" a="13.6751" fwhm="0.020063" res="18182.1" algo="Sum"/><pk mz="364.97062468" i="999.37" sn="7.30218" a="28.615" fwhm="0.0237468" res="15369.3" algo="Sum"/><pk mz="365.10558280" i="2232.54" sn="16.3087" a="50.0406" fwhm="0.019825" res="18416.4" algo="Sum"/><pk mz="365.13729552" i="1716.24" sn="12.5371" a="36.3636" fwhm="0.0260758" res="14002.9" algo="Sum"/><pk mz="365.15525381" i="1519.9" sn="11.1029" a="37.4537" fwhm="0.0282406" res="12930.1" algo="Sum"/><pk mz="365.20424380" i="803.369" sn="5.86917" a="25.8906" fwhm="0.0452225" res="8075.71" algo="Sum"/><pk mz="365.24479582" i="2114.9" sn="15.4492" a="50.1865" fwhm="0.0284085" res="12856.9" algo="Sum"/><pk mz="365.26845757" i="1547.14" sn="11.3" a="39.1497" fwhm="0.0296906" res="12302.5" algo="Sum"/><pk mz="365.30140532" i="828.693" sn="6.05262" a="15.5129" fwhm="0.0187447" res="19488.3" algo="Sum"/><pk mz="365.33896839" i="1716.87" sn="12.5397" a="36.0223" fwhm="0.0178112" res="20511.8" algo="Sum"/><pk mz="366.25047684" i="758.97" sn="5.52101" a="21.04" fwhm="0.0277097" res="13217.4" algo="Sum"/><pk mz="366.29752979" i="673.036" sn="4.89035" a="16.9274" fwhm="0.0291841" res="12551.3" algo="Sum"/><pk mz="366.37277220" i="1009.16" sn="7.32965" a="21.416" fwhm="0.0188124" res="19475.1" algo="Sum"/><pk mz="366.78480876" i="605.869" sn="4.39469" a="14.5196" fwhm="0.0190113" res="19293" algo="Sum"/><pk mz="367.12110170" i="2142.05" sn="15.5282" a="51.3078" fwhm="0.021096" res="17402.4" algo="Sum"/><pk mz="367.14987725" i="816.043" sn="5.91094" a="18.9125" fwhm="0.0256845" res="14294.6" algo="Sum"/><pk mz="367.19761843" i="878.099" sn="6.3535" a="27.9939" fwhm="0.038948" res="9427.88" algo="Sum"/><pk mz="367.21183902" i="892.595" sn="6.4554" a="18.7423" fwhm="0.0495406" res="7412.34" algo="Sum"/><pk mz="367.24668769" i="1047.03" sn="7.56542" a="32.5781" fwhm="0.0365736" res="10041.3" algo="Sum"/><pk mz="367.28002118" i="792.89" sn="5.72483" a="29.4657" fwhm="0.0352014" res="10433.7" algo="Sum"/><pk mz="368.27963534" i="1239.62" sn="8.90376" a="28.9886" fwhm="0.0214924" res="17135.3" algo="Sum"/><pk mz="368.42473831" i="7923.08" sn="56.8737" a="162.415" fwhm="0.0186038" res="19803.7" algo="Sum"/><pk mz="368.87121120" i="2315.78" sn="16.5957" a="48.6314" fwhm="0.0188398" res="19579.4" algo="Sum"/><pk mz="369.06989200" i="710.807" sn="5.07028" a="16.8648" fwhm="0.021916" res="16840.2" algo="Sum"/><pk mz="369.10605409" i="691.645" sn="4.9287" a="14.5332" fwhm="0.0270016" res="13669.8" algo="Sum"/><pk mz="369.20011628" i="2359.52" sn="16.819" a="58.2284" fwhm="0.0227964" res="16195.5" algo="Sum"/><pk mz="369.22539219" i="3250.38" sn="23.1695" a="96.5431" fwhm="0.0320905" res="11505.8" algo="Sum"/><pk mz="369.28124490" i="741.13" sn="5.28429" a="15.7081" fwhm="0.0304865" res="12112.9" algo="Sum"/><pk mz="369.35137750" i="20823.1" sn="148.477" a="435.601" fwhm="0.0185572" res="19903.4" algo="Sum"/><pk mz="369.42847847" i="2212.62" sn="15.7766" a="47.0852" fwhm="0.0189839" res="19460.1" algo="Sum"/><pk mz="370.20079151" i="740.205" sn="5.25545" a="15.5751" fwhm="0.0290342" res="12750.5" algo="Sum"/><pk mz="370.22809533" i="822.731" sn="5.84115" a="21.3764" fwhm="0.0319806" res="11576.7" algo="Sum"/><pk mz="370.29502885" i="1435.26" sn="10.1902" a="34.7197" fwhm="0.0208719" res="17741.4" algo="Sum"/><pk mz="370.35491646" i="6378.34" sn="45.2857" a="136.527" fwhm="0.0184938" res="20025.9" algo="Sum"/><pk mz="370.86787779" i="1021.37" sn="7.2117" a="26.1144" fwhm="0.0198555" res="18678.3" algo="Sum"/><pk mz="371.10069074" i="1718.55" sn="12.111" a="43.9389" fwhm="0.0203767" res="18212.1" algo="Sum"/><pk mz="371.16300780" i="783.965" sn="5.52498" a="18.289" fwhm="0.0232735" res="15947.9" algo="Sum"/><pk mz="371.18816014" i="785.464" sn="5.53559" a="22.7051" fwhm="0.0379928" res="9769.95" algo="Sum"/><pk mz="371.22379156" i="1266.47" sn="8.92417" a="39.7942" fwhm="0.0380391" res="9759.01" algo="Sum"/><pk mz="371.26054404" i="1291.58" sn="9.09929" a="34.9431" fwhm="0.0303119" res="12248" algo="Sum"/><pk mz="371.32280320" i="1681.23" sn="11.8421" a="46.3298" fwhm="0.0291281" res="12747.9" algo="Sum"/><pk mz="371.35917383" i="1227.15" sn="8.64564" a="27.6999" fwhm="0.0199782" res="18588.2" algo="Sum"/><pk mz="372.10149107" i="672.742" sn="4.71241" a="17.7884" fwhm="0.0191843" res="19396.1" algo="Sum"/><pk mz="372.31866304" i="645.855" sn="4.52474" a="21.0105" fwhm="0.0400653" res="9292.81" algo="Sum"/><pk mz="372.34738267" i="717.341" sn="5.02556" a="19.5528" fwhm="0.029276" res="12718.5" algo="Sum"/><pk mz="372.73732551" i="720.487" sn="5.02229" a="15.9047" fwhm="0.0192388" res="19374.3" algo="Sum"/><pk mz="373.18199694" i="2064.27" sn="14.3529" a="50.3145" fwhm="0.0269682" res="13837.8" algo="Sum"/><pk mz="373.23388511" i="1052.7" sn="7.31945" a="28.61" fwhm="0.0361082" res="10336.6" algo="Sum"/><pk mz="373.27075452" i="712.365" sn="4.95309" a="20.1196" fwhm="0.0290657" res="12842.3" algo="Sum"/><pk mz="373.34545357" i="595.435" sn="4.14015" a="14.4028" fwhm="0.0219693" res="16993.9" algo="Sum"/><pk mz="374.30258680" i="4654.12" sn="32.2117" a="117.46" fwhm="0.0200725" res="18647.6" algo="Sum"/><pk mz="374.81655770" i="703.039" sn="4.85259" a="17.5611" fwhm="0.0211881" res="17690" algo="Sum"/><pk mz="375.19383766" i="1252.85" sn="8.63678" a="39.0417" fwhm="0.0356364" res="10528.4" algo="Sum"/><pk mz="375.21450298" i="1131.66" sn="7.80106" a="20.4448" fwhm="0.0217559" res="17246.6" algo="Sum"/><pk mz="375.25166323" i="1064.07" sn="7.33518" a="32.1514" fwhm="0.0415222" res="9037.37" algo="Sum"/><pk mz="375.28762650" i="1774.41" sn="12.2319" a="39.1418" fwhm="0.0268488" res="13977.8" algo="Sum"/><pk mz="375.35902199" i="1152.05" sn="7.94142" a="26.5277" fwhm="0.0207085" res="18125.9" algo="Sum"/><pk mz="376.29736568" i="7680.08" sn="52.6338" a="173.933" fwhm="0.0240513" res="15645.6" algo="Sum"/><pk mz="376.81365814" i="578.429" sn="3.94597" a="17.3126" fwhm="0.022505" res="16743.6" algo="Sum"/><pk mz="376.92927130" i="628.345" sn="4.28557" a="19.1444" fwhm="0.0362612" res="10394.8" algo="Sum"/><pk mz="376.98041240" i="912.187" sn="6.22149" a="33.5442" fwhm="0.0322003" res="11707.4" algo="Sum"/><pk mz="377.17582067" i="804.758" sn="5.47011" a="19.0144" fwhm="0.0302738" res="12458.8" algo="Sum"/><pk mz="377.20779949" i="1028.19" sn="6.9875" a="23.255" fwhm="0.0206413" res="18274.4" algo="Sum"/><pk mz="377.23492715" i="2342.76" sn="15.9126" a="64.1331" fwhm="0.0262047" res="14395.7" algo="Sum"/><pk mz="377.26516444" i="1185.39" sn="8.05129" a="26.8255" fwhm="0.0344726" res="10943.9" algo="Sum"/><pk mz="377.30145708" i="2587.07" sn="17.5713" a="58.2196" fwhm="0.0281064" res="13424.1" algo="Sum"/><pk mz="378.21532825" i="1283.23" sn="8.65985" a="31.1584" fwhm="0.0254887" res="14838.5" algo="Sum"/><pk mz="378.29830799" i="966.321" sn="6.52303" a="29.0007" fwhm="0.0309119" res="12238" algo="Sum"/><pk mz="378.90100978" i="1441.82" sn="9.70525" a="33.4489" fwhm="0.0234208" res="16178" algo="Sum"/><pk mz="379.22127883" i="813.237" sn="5.45114" a="24.5221" fwhm="0.0410153" res="9245.84" algo="Sum"/><pk mz="379.24443921" i="734.669" sn="4.92449" a="18.2629" fwhm="0.0345629" res="10972.6" algo="Sum"/><pk mz="379.28219638" i="1530.39" sn="10.2579" a="43.1565" fwhm="0.0272304" res="13928.6" algo="Sum"/><pk mz="379.31721262" i="1391.3" sn="9.32676" a="32.208" fwhm="0.0261191" res="14522.6" algo="Sum"/><pk mz="380.27756436" i="737.98" sn="4.91837" a="23.7406" fwhm="0.0379372" res="10023.9" algo="Sum"/><pk mz="380.76940898" i="903.789" sn="6.00336" a="25.7973" fwhm="0.0236466" res="16102.5" algo="Sum"/><pk mz="381.07989647" i="585.86" sn="3.88158" a="12.8298" fwhm="0.0205444" res="18549.1" algo="Sum"/><pk mz="381.20397084" i="1453.7" sn="9.63113" a="58.033" fwhm="0.0340558" res="11193.5" algo="Sum"/><pk mz="381.23870236" i="870.209" sn="5.76562" a="11.964" fwhm="0.0154016" res="24753.2" algo="Sum"/><pk mz="381.25935778" i="885.849" sn="5.86942" a="18.0924" fwhm="0.0253982" res="15011.3" algo="Sum"/><pk mz="381.29725290" i="2486.67" sn="16.475" a="66.322" fwhm="0.0229364" res="16624.1" algo="Sum"/><pk mz="381.33347378" i="900.633" sn="5.96717" a="21.3134" fwhm="0.025602" res="14894.7" algo="Sum"/><pk mz="381.96939402" i="2241.47" sn="14.7459" a="48.6701" fwhm="0.019288" res="19803.4" algo="Sum"/><pk mz="382.29983002" i="713.398" sn="4.6871" a="20.0911" fwhm="0.026378" res="14493.1" algo="Sum"/><pk mz="382.44064377" i="1454.83" sn="9.55606" a="33.3776" fwhm="0.0189897" res="20139.4" algo="Sum"/><pk mz="382.76602378" i="1208.82" sn="7.90737" a="30.2505" fwhm="0.0220397" res="17367.1" algo="Sum"/><pk mz="383.11594155" i="59557.9" sn="389.353" a="1227.09" fwhm="0.0182072" res="21041.9" algo="Sum"/><pk mz="383.16543972" i="1416.58" sn="9.26071" a="34.0742" fwhm="0.0313297" res="12230.1" algo="Sum"/><pk mz="383.22249158" i="47219.8" sn="308.694" a="998.32" fwhm="0.0182729" res="20972.2" algo="Sum"/><pk mz="383.30857126" i="600.966" sn="3.92874" a="21.5959" fwhm="0.0365067" res="10499.7" algo="Sum"/><pk mz="383.96716455" i="1463.67" sn="9.54929" a="35.1743" fwhm="0.021014" res="18272" algo="Sum"/><pk mz="384.11943634" i="8370.68" sn="54.5721" a="183.418" fwhm="0.019135" res="20074.2" algo="Sum"/><pk mz="384.22564190" i="10629.8" sn="69.2872" a="240.196" fwhm="0.0198043" res="19401.1" algo="Sum"/><pk mz="384.76563186" i="843.042" sn="5.4808" a="29.0712" fwhm="0.0310541" res="12390.2" algo="Sum"/><pk mz="384.84476117" i="840.711" sn="5.46566" a="20.1336" fwhm="0.0195727" res="19662.3" algo="Sum"/><pk mz="385.12198863" i="2367.33" sn="15.3837" a="61.2963" fwhm="0.0222829" res="17283.3" algo="Sum"/><pk mz="385.18131208" i="1353.27" sn="8.79379" a="32.8572" fwhm="0.0289802" res="13291.2" algo="Sum"/><pk mz="385.22314155" i="3527.52" sn="22.9234" a="113.402" fwhm="0.0328346" res="11732.2" algo="Sum"/><pk mz="385.29156097" i="1142.82" sn="7.42655" a="45.6995" fwhm="0.0433045" res="8897.27" algo="Sum"/><pk mz="386.22376382" i="914.359" sn="5.93227" a="27.8468" fwhm="0.0299863" res="12880" algo="Sum"/><pk mz="386.29426840" i="592.724" sn="3.84365" a="15.3427" fwhm="0.0270603" res="14275.3" algo="Sum"/><pk mz="386.89438500" i="671.641" sn="4.3455" a="18.8599" fwhm="0.0225673" res="17144" algo="Sum"/><pk mz="387.19796347" i="1133.97" sn="7.32327" a="37.2521" fwhm="0.0482413" res="8026.27" algo="Sum"/><pk mz="387.24849138" i="1063.49" sn="6.85813" a="39.2165" fwhm="0.0394394" res="9818.83" algo="Sum"/><pk mz="388.28243855" i="636.692" sn="4.0825" a="21.7831" fwhm="0.0267813" res="14498.3" algo="Sum"/><pk mz="388.35248554" i="1363.42" sn="8.73912" a="41.2459" fwhm="0.0277357" res="14001.9" algo="Sum"/><pk mz="388.71211040" i="758.479" sn="4.85408" a="16.6907" fwhm="0.0193711" res="20066.6" algo="Sum"/><pk mz="389.19728180" i="845.92" sn="5.37837" a="29.9449" fwhm="0.040987" res="9495.62" algo="Sum"/><pk mz="389.24978914" i="1180.01" sn="7.50481" a="37.6479" fwhm="0.0500018" res="7784.71" algo="Sum"/><pk mz="389.26846004" i="962.427" sn="6.12167" a="23.7403" fwhm="0.0298734" res="13030.6" algo="Sum"/><pk mz="389.37412700" i="1294.9" sn="8.23798" a="32.859" fwhm="0.0218247" res="17841" algo="Sum"/><pk mz="389.97373265" i="1745.29" sn="11.0589" a="41.8221" fwhm="0.0203568" res="19156.9" algo="Sum"/><pk mz="390.27741048" i="1668.51" sn="10.5705" a="41.4575" fwhm="0.0237593" res="16426.3" algo="Sum"/><pk mz="390.29491822" i="1405.78" sn="8.906" a="32.356" fwhm="0.024096" res="16197.5" algo="Sum"/><pk mz="390.71029677" i="640.097" sn="4.05081" a="18.4157" fwhm="0.0227947" res="17140.4" algo="Sum"/><pk mz="390.77477247" i="979.17" sn="6.18525" a="15.3943" fwhm="0.0149718" res="26100.6" algo="Sum"/><pk mz="390.79764321" i="1657.11" sn="10.4595" a="43.604" fwhm="0.0226279" res="17270.6" algo="Sum"/><pk mz="391.21328419" i="894.536" sn="5.62435" a="32.2855" fwhm="0.0360236" res="10859.9" algo="Sum"/><pk mz="391.27964401" i="2270.31" sn="14.2639" a="75.9268" fwhm="0.0330477" res="11839.8" algo="Sum"/><pk mz="391.35377743" i="952.717" sn="5.98564" a="26.5392" fwhm="0.0242715" res="16124" algo="Sum"/><pk mz="392.29122305" i="1945.55" sn="12.1535" a="47.9787" fwhm="0.0388314" res="10102.4" algo="Sum"/><pk mz="392.31250574" i="3339.46" sn="20.8577" a="90.888" fwhm="0.0272258" res="14409.6" algo="Sum"/><pk mz="392.79466661" i="2100.52" sn="13.0524" a="50.125" fwhm="0.0206949" res="18980.3" algo="Sum"/><pk mz="393.20709802" i="2487.72" sn="15.4344" a="76.0653" fwhm="0.0275604" res="14267.1" algo="Sum"/><pk mz="393.26250800" i="1844.02" sn="11.4407" a="39.2573" fwhm="0.0241953" res="16253.7" algo="Sum"/><pk mz="393.29727278" i="28364.5" sn="175.98" a="665.883" fwhm="0.0199124" res="19751.4" algo="Sum"/><pk mz="393.36939241" i="770.118" sn="4.77853" a="19.7435" fwhm="0.027223" res="14449.9" algo="Sum"/><pk mz="394.21071475" i="658.442" sn="4.06766" a="21.7467" fwhm="0.0331602" res="11888.1" algo="Sum"/><pk mz="394.30066172" i="7158.73" sn="44.2235" a="171.298" fwhm="0.0213263" res="18488.9" algo="Sum"/><pk mz="394.34573518" i="4160.73" sn="25.7001" a="103.89" fwhm="0.0230831" res="17083.7" algo="Sum"/><pk mz="394.79328401" i="1101.59" sn="6.79481" a="40.4977" fwhm="0.0330517" res="11944.7" algo="Sum"/><pk mz="395.21512209" i="1152.24" sn="7.10077" a="43.6423" fwhm="0.029916" res="13210.8" algo="Sum"/><pk mz="395.30226891" i="1635.49" sn="10.0794" a="46.6707" fwhm="0.0323043" res="12236.8" algo="Sum"/><pk mz="395.35024862" i="1524.62" sn="9.39603" a="44.4743" fwhm="0.0243039" res="16266.9" algo="Sum"/><pk mz="396.74468181" i="826.426" sn="5.05529" a="22.8185" fwhm="0.0200276" res="19809.9" algo="Sum"/><pk mz="396.80487317" i="672.465" sn="4.11333" a="20.0673" fwhm="0.0286737" res="13838.6" algo="Sum"/><pk mz="396.92279617" i="728.621" sn="4.45632" a="20.3326" fwhm="0.0228411" res="17377.6" algo="Sum"/><pk mz="397.23469569" i="2527.17" sn="15.4216" a="73.849" fwhm="0.0249504" res="15921" algo="Sum"/><pk mz="397.26834639" i="889.278" sn="5.42688" a="20.4473" fwhm="0.0281364" res="14119.4" algo="Sum"/><pk mz="397.32697591" i="650.522" sn="3.96983" a="28.6169" fwhm="0.0296771" res="13388.3" algo="Sum"/><pk mz="397.38280634" i="812.122" sn="4.95567" a="17.9748" fwhm="0.0200809" res="19789.1" algo="Sum"/><pk mz="397.94348135" i="724.729" sn="4.41586" a="17.8532" fwhm="0.0234724" res="16953.6" algo="Sum"/><pk mz="398.23919617" i="584.202" sn="3.5527" a="24.1163" fwhm="0.036567" res="10890.7" algo="Sum"/><pk mz="398.32913398" i="733.985" sn="4.46386" a="21.2174" fwhm="0.0269888" res="14759" algo="Sum"/><pk mz="398.76179573" i="5449.39" sn="33.0875" a="116.723" fwhm="0.0200577" res="19880.8" algo="Sum"/><pk mz="399.08965277" i="7604.62" sn="46.0581" a="175.552" fwhm="0.0207885" res="19197.7" algo="Sum"/><pk mz="399.21594615" i="22876.4" sn="138.544" a="552.428" fwhm="0.026979" res="14797.3" algo="Sum"/><pk mz="399.26262143" i="3320.2" sn="20.1079" a="81.5852" fwhm="0.0262808" res="15192.2" algo="Sum"/><pk mz="399.31652680" i="1446.66" sn="8.75974" a="57.4662" fwhm="0.0446483" res="8943.6" algo="Sum"/><pk mz="399.35722830" i="877.228" sn="5.31208" a="19.8455" fwhm="0.0265855" res="15021.6" algo="Sum"/><pk mz="399.77117243" i="2301.79" sn="13.9231" a="63.2123" fwhm="0.0234031" res="17082" algo="Sum"/><pk mz="400.09302514" i="1229.22" sn="7.40583" a="30.0961" fwhm="0.0202988" res="19710.1" algo="Sum"/><pk mz="400.21967592" i="5267.97" sn="31.7383" a="123.134" fwhm="0.0257004" res="15572.5" algo="Sum"/><pk mz="400.27415909" i="1369.91" sn="8.25421" a="40.0248" fwhm="0.0269102" res="14874.5" algo="Sum"/><pk mz="400.34216359" i="2069.95" sn="12.4712" a="60.9749" fwhm="0.0224155" res="17860.1" algo="Sum"/><pk mz="400.73883427" i="914.137" sn="5.4997" a="24.0233" fwhm="0.0299139" res="13396.4" algo="Sum"/><pk mz="400.78152920" i="955" sn="5.73963" a="27.5308" fwhm="0.031204" res="12843.9" algo="Sum"/><pk mz="400.82680494" i="2454.1" sn="14.731" a="61.509" fwhm="0.0209102" res="19169" algo="Sum"/><pk mz="401.09052032" i="988.367" sn="5.92421" a="23.7409" fwhm="0.0216385" res="18535.9" algo="Sum"/><pk mz="401.21015728" i="2224.41" sn="13.3333" a="64.3817" fwhm="0.0443982" res="9036.63" algo="Sum"/><pk mz="401.28346287" i="1053.08" sn="6.31211" a="28.4755" fwhm="0.0256933" res="15618.2" algo="Sum"/><pk mz="401.34266398" i="941.365" sn="5.64338" a="23.6749" fwhm="0.0245469" res="16350.1" algo="Sum"/><pk mz="402.35754335" i="15248.7" sn="90.746" a="341.294" fwhm="0.0195635" res="20566.8" algo="Sum"/><pk mz="402.77189796" i="756.206" sn="4.48362" a="23.7291" fwhm="0.0347846" res="11579" algo="Sum"/><pk mz="402.82378770" i="2300.33" sn="13.6389" a="54.4295" fwhm="0.0213834" res="18838.2" algo="Sum"/><pk mz="402.86673423" i="570.866" sn="3.38472" a="15.6627" fwhm="0.0323458" res="12455" algo="Sum"/><pk mz="403.22712423" i="593.158" sn="3.51642" a="6.22903" fwhm="0.0167877" res="24019.2" algo="Sum"/><pk mz="403.26836153" i="808.381" sn="4.79201" a="46.2846" fwhm="0.0414279" res="9734.22" algo="Sum"/><pk mz="403.36074731" i="4077.61" sn="24.1713" a="96.8847" fwhm="0.0216972" res="18590.4" algo="Sum"/><pk mz="403.77619010" i="651.889" sn="3.85215" a="15.7629" fwhm="0.0235666" res="17133.4" algo="Sum"/><pk mz="404.36255289" i="732.882" sn="4.32156" a="19.6055" fwhm="0.0246239" res="16421.6" algo="Sum"/><pk mz="404.78757600" i="643.507" sn="3.78299" a="15.3662" fwhm="0.0241063" res="16791.8" algo="Sum"/><pk mz="404.83432304" i="1170.84" sn="6.88298" a="44.5301" fwhm="0.0289383" res="13989.6" algo="Sum"/><pk mz="405.22604911" i="704.55" sn="4.13845" a="24.5521" fwhm="0.0358731" res="11296.1" algo="Sum"/><pk mz="405.26109878" i="3367.38" sn="19.7805" a="106.257" fwhm="0.0248" res="16341.2" algo="Sum"/><pk mz="405.33434242" i="628.573" sn="3.69248" a="21.7422" fwhm="0.0455354" res="8901.52" algo="Sum"/><pk mz="405.94806435" i="781.313" sn="4.58508" a="19.978" fwhm="0.0225033" res="18039.5" algo="Sum"/><pk mz="406.26229098" i="1483.22" sn="8.69197" a="51.0777" fwhm="0.036574" res="11108" algo="Sum"/><pk mz="406.28860838" i="1122" sn="6.57111" a="28.0278" fwhm="0.0293834" res="13827.1" algo="Sum"/><pk mz="406.77228900" i="1610.91" sn="9.41352" a="45.455" fwhm="0.0229062" res="17758.1" algo="Sum"/><pk mz="406.83524268" i="721.957" sn="4.21913" a="22.2969" fwhm="0.0281386" res="14458.2" algo="Sum"/><pk mz="406.95156012" i="690.707" sn="4.03653" a="21.4746" fwhm="0.0207797" res="19584" algo="Sum"/><pk mz="407.22882383" i="683.506" sn="3.98845" a="9.88302" fwhm="0.0159179" res="25583.1" algo="Sum"/><pk mz="407.25782260" i="899.026" sn="5.24254" a="21.3216" fwhm="0.035109" res="11599.8" algo="Sum"/><pk mz="407.27366329" i="936.287" sn="5.45754" a="10.528" fwhm="0.019492" res="20894.4" algo="Sum"/><pk mz="407.29259515" i="1040.5" sn="6.06246" a="29.8197" fwhm="0.0397978" res="10234.1" algo="Sum"/><pk mz="407.34479228" i="794.574" sn="4.62575" a="21.1452" fwhm="0.0326175" res="12488.5" algo="Sum"/><pk mz="407.76790087" i="1039.96" sn="6.04083" a="26.201" fwhm="0.0200839" res="20303.2" algo="Sum"/><pk mz="408.30745985" i="5281.31" sn="30.6128" a="153.669" fwhm="0.0225036" res="18144.1" algo="Sum"/><pk mz="408.77126873" i="2751.35" sn="15.937" a="77.4814" fwhm="0.0230864" res="17706.2" algo="Sum"/><pk mz="409.18163466" i="1395.85" sn="8.06141" a="43.9698" fwhm="0.0263889" res="15505.8" algo="Sum"/><pk mz="409.23165148" i="734.987" sn="4.24601" a="18.8851" fwhm="0.0316228" res="12941" algo="Sum"/><pk mz="409.27147569" i="7712.99" sn="44.5667" a="203.535" fwhm="0.0230757" res="17736" algo="Sum"/><pk mz="409.30987074" i="2015.53" sn="11.648" a="48.1129" fwhm="0.0298964" res="13690.9" algo="Sum"/><pk mz="409.34362222" i="1319.46" sn="7.6267" a="39.9718" fwhm="0.032506" res="12592.9" algo="Sum"/><pk mz="410.27479117" i="1977.74" sn="11.3974" a="60.3384" fwhm="0.026638" res="15401.9" algo="Sum"/><pk mz="410.31714344" i="942.482" sn="5.4314" a="25.5048" fwhm="0.0326946" res="12550" algo="Sum"/><pk mz="410.47201449" i="1018.36" sn="5.86881" a="23.1918" fwhm="0.0204806" res="20042" algo="Sum"/><pk mz="410.76297802" i="4362.35" sn="25.116" a="105.802" fwhm="0.0211315" res="19438.4" algo="Sum"/><pk mz="410.85564527" i="2594.79" sn="14.9286" a="69.5823" fwhm="0.021477" res="19130.1" algo="Sum"/><pk mz="411.18775377" i="742.427" sn="4.25695" a="24.8594" fwhm="0.0367717" res="11182.2" algo="Sum"/><pk mz="411.26322284" i="3069.93" sn="17.6025" a="114.263" fwhm="0.0286219" res="14368.8" algo="Sum"/><pk mz="411.76979481" i="2410.36" sn="13.795" a="58.7184" fwhm="0.0218835" res="18816.5" algo="Sum"/><pk mz="412.27154917" i="1506.22" sn="8.60742" a="49.8745" fwhm="0.0316023" res="13045.6" algo="Sum"/><pk mz="412.77755089" i="3287.2" sn="18.721" a="89.1716" fwhm="0.0214312" res="19260.6" algo="Sum"/><pk mz="412.85324838" i="1632.42" sn="9.2931" a="43.0476" fwhm="0.0226411" res="18234.7" algo="Sum"/><pk mz="413.17983896" i="1420.16" sn="8.07144" a="40.0389" fwhm="0.0281692" res="14667.8" algo="Sum"/><pk mz="413.23250541" i="1430.7" sn="8.13068" a="42.2528" fwhm="0.029299" res="14104" algo="Sum"/><pk mz="413.26667454" i="8766.34" sn="49.8191" a="244.513" fwhm="0.0246675" res="16753.5" algo="Sum"/><pk mz="413.78514020" i="931.023" sn="5.28238" a="35.996" fwhm="0.0331591" res="12478.8" algo="Sum"/><pk mz="414.27027928" i="2472.92" sn="14.0166" a="71.3422" fwhm="0.0232256" res="17836.8" algo="Sum"/><pk mz="414.43060717" i="888.343" sn="5.03464" a="21.0601" fwhm="0.0202869" res="20428.5" algo="Sum"/><pk mz="414.71390728" i="723.508" sn="4.08943" a="17.041" fwhm="0.0186679" res="22215.3" algo="Sum"/><pk mz="414.77590461" i="698.311" sn="3.94768" a="20.7036" fwhm="0.0282874" res="14662.9" algo="Sum"/><pk mz="414.86667414" i="1163.04" sn="6.57841" a="49.3521" fwhm="0.0322541" res="12862.4" algo="Sum"/><pk mz="415.04241891" i="694.624" sn="3.92642" a="18.5975" fwhm="0.0226611" res="18315.2" algo="Sum"/><pk mz="415.19286092" i="13702.3" sn="77.4366" a="366.111" fwhm="0.0224931" res="18458.7" algo="Sum"/><pk mz="415.25381401" i="869.472" sn="4.91346" a="12.9049" fwhm="0.0160739" res="25834.1" algo="Sum"/><pk mz="415.27816940" i="1414.79" sn="7.99568" a="43.001" fwhm="0.0442646" res="9381.73" algo="Sum"/><pk mz="416.19613615" i="3056.47" sn="17.211" a="89.1132" fwhm="0.023419" res="17771.7" algo="Sum"/><pk mz="416.37265454" i="940.357" sn="5.2906" a="26.3223" fwhm="0.0238131" res="17485.1" algo="Sum"/><pk mz="416.71181489" i="579.465" sn="3.25608" a="14.7566" fwhm="0.0200099" res="20825.3" algo="Sum"/><pk mz="416.80027190" i="2364.31" sn="13.2766" a="73.3508" fwhm="0.0238969" res="17441.6" algo="Sum"/><pk mz="416.86655324" i="596.126" sn="3.34752" a="20.939" fwhm="0.0391402" res="10650.6" algo="Sum"/><pk mz="417.12825687" i="589.941" sn="3.31315" a="19.2628" fwhm="0.0293549" res="14209.8" algo="Sum"/><pk mz="417.19123538" i="2017.81" sn="11.3314" a="66.4274" fwhm="0.0271105" res="15388.6" algo="Sum"/><pk mz="417.28172432" i="677.29" sn="3.80205" a="29.5001" fwhm="0.0610574" res="6834.26" algo="Sum"/><pk mz="417.40681792" i="981.867" sn="5.51111" a="26.5599" fwhm="0.0222266" res="18779.6" algo="Sum"/><pk mz="418.79782883" i="2438.57" sn="13.6077" a="62.4239" fwhm="0.0205161" res="20413.1" algo="Sum"/><pk mz="419.24208885" i="847.791" sn="4.72251" a="31.4905" fwhm="0.0389952" res="10751.1" algo="Sum"/><pk mz="419.27846761" i="1180.09" sn="6.57355" a="39.375" fwhm="0.042306" res="9910.62" algo="Sum"/><pk mz="419.31416060" i="916.36" sn="5.10446" a="22.6705" fwhm="0.03058" res="13712" algo="Sum"/><pk mz="419.34913068" i="625.28" sn="3.48304" a="17.2539" fwhm="0.0403025" res="10405" algo="Sum"/><pk mz="419.38410473" i="758.306" sn="4.22376" a="20.8139" fwhm="0.0303636" res="13812.1" algo="Sum"/><pk mz="420.79472342" i="1101.14" sn="6.10441" a="49.6256" fwhm="0.0447123" res="9411.15" algo="Sum"/><pk mz="420.88499764" i="2320.62" sn="12.8495" a="54.0322" fwhm="0.0216381" res="19451.1" algo="Sum"/><pk mz="421.23390753" i="2015.56" sn="11.1568" a="74.9101" fwhm="0.0277763" res="15165.2" algo="Sum"/><pk mz="421.30660036" i="664.484" sn="3.67922" a="16.9394" fwhm="0.0318617" res="13223" algo="Sum"/><pk mz="421.33522352" i="759.178" sn="4.20354" a="26.4882" fwhm="0.0472011" res="8926.39" algo="Sum"/><pk mz="421.36091742" i="594.658" sn="3.2926" a="12.4416" fwhm="0.0247657" res="17013.9" algo="Sum"/><pk mz="421.78508253" i="684.622" sn="3.7854" a="19.9148" fwhm="0.0237042" res="17793.7" algo="Sum"/><pk mz="422.23979639" i="623.623" sn="3.4332" a="22.7753" fwhm="0.0365479" res="11553.1" algo="Sum"/><pk mz="422.28970135" i="949.302" sn="5.2258" a="33.9229" fwhm="0.0412021" res="10249.2" algo="Sum"/><pk mz="422.31917998" i="570.611" sn="3.14048" a="17.4427" fwhm="0.0444982" res="9490.7" algo="Sum"/><pk mz="422.76101319" i="2354.75" sn="12.9397" a="67.9478" fwhm="0.0248042" res="17043.9" algo="Sum"/><pk mz="422.79993424" i="717.434" sn="3.9425" a="23.8383" fwhm="0.0384473" res="10996.9" algo="Sum"/><pk mz="422.88280832" i="873.223" sn="4.79807" a="31.1078" fwhm="0.0286127" res="14779.5" algo="Sum"/><pk mz="422.97734387" i="634.877" sn="3.48783" a="20.8181" fwhm="0.0234371" res="18047.3" algo="Sum"/><pk mz="423.26461146" i="1532.48" sn="8.41803" a="48.118" fwhm="0.0298969" res="14157.5" algo="Sum"/><pk mz="423.32388846" i="753.881" sn="4.14166" a="32.5838" fwhm="0.0575348" res="7357.7" algo="Sum"/><pk mz="423.76910766" i="1210.3" sn="6.63557" a="30.3033" fwhm="0.0214105" res="19792.6" algo="Sum"/><pk mz="424.28146166" i="3071.02" sn="16.7959" a="93.9886" fwhm="0.025486" res="16647.6" algo="Sum"/><pk mz="424.34045836" i="1780.4" sn="9.73729" a="49.6681" fwhm="0.0246349" res="17225.2" algo="Sum"/><pk mz="424.74299821" i="1068.03" sn="5.83328" a="22.1442" fwhm="0.0227946" res="18633.5" algo="Sum"/><pk mz="424.77772464" i="2526.93" sn="13.8013" a="67.582" fwhm="0.0218024" res="19483.1" algo="Sum"/><pk mz="424.89654748" i="1199.97" sn="6.55422" a="33.5718" fwhm="0.0283187" res="15004.1" algo="Sum"/><pk mz="425.21606367" i="903.229" sn="4.93289" a="31.3099" fwhm="0.0346646" res="12266.6" algo="Sum"/><pk mz="425.28190761" i="2213" sn="12.0861" a="71.0686" fwhm="0.0267867" res="15876.6" algo="Sum"/><pk mz="425.31380445" i="1109.33" sn="6.05843" a="27.1852" fwhm="0.0366021" res="11619.9" algo="Sum"/><pk mz="425.35643653" i="1147.48" sn="6.26559" a="33.8087" fwhm="0.0301759" res="14095.9" algo="Sum"/><pk mz="425.78273632" i="1220.13" sn="6.64948" a="35.3979" fwhm="0.0262498" res="16220.4" algo="Sum"/><pk mz="426.28545333" i="1085.57" sn="5.9055" a="35.921" fwhm="0.0347292" res="12274.5" algo="Sum"/><pk mz="426.31910538" i="972.095" sn="5.2869" a="21.5487" fwhm="0.0284988" res="14959.2" algo="Sum"/><pk mz="426.35758216" i="2285.73" sn="12.4278" a="62.118" fwhm="0.0249993" res="17054.8" algo="Sum"/><pk mz="426.74162025" i="611.99" sn="3.32263" a="19.714" fwhm="0.0360393" res="11841" algo="Sum"/><pk mz="426.79063000" i="722.01" sn="3.92073" a="21.5994" fwhm="0.0361838" res="11795.1" algo="Sum"/><pk mz="426.82864149" i="2173.05" sn="11.7998" a="58.272" fwhm="0.0242632" res="17591.6" algo="Sum"/><pk mz="427.15724294" i="1164.71" sn="6.32169" a="32.5476" fwhm="0.0241385" res="17696.1" algo="Sum"/><pk mz="427.24532087" i="897.728" sn="4.8726" a="41.5994" fwhm="0.0394035" res="10842.8" algo="Sum"/><pk mz="427.30011264" i="793.985" sn="4.30951" a="27.7826" fwhm="0.0445668" res="9587.86" algo="Sum"/><pk mz="427.35711242" i="1133.97" sn="6.15483" a="39.474" fwhm="0.0412682" res="10355.6" algo="Sum"/><pk mz="427.38526715" i="590.109" sn="3.20177" a="14.6986" fwhm="0.0289719" res="14751.7" algo="Sum"/><pk mz="428.37259996" i="5478.58" sn="29.6405" a="146.499" fwhm="0.0231653" res="18492" algo="Sum"/><pk mz="428.82690025" i="1515.04" sn="8.1867" a="39.665" fwhm="0.0236189" res="18156.1" algo="Sum"/><pk mz="429.08912043" i="782.329" sn="4.22264" a="25.5197" fwhm="0.0236905" res="18112.3" algo="Sum"/><pk mz="429.15450135" i="735.405" sn="3.96349" a="25.0209" fwhm="0.0306818" res="13987.3" algo="Sum"/><pk mz="429.21331080" i="1131.24" sn="6.09096" a="26.8124" fwhm="0.0249721" res="17187.7" algo="Sum"/><pk mz="429.23915938" i="3027.02" sn="16.2934" a="97.0068" fwhm="0.0264703" res="16215.9" algo="Sum"/><pk mz="429.31767209" i="1586.72" sn="8.54097" a="52.7092" fwhm="0.0280341" res="15314.1" algo="Sum"/><pk mz="429.37383644" i="4332.73" sn="23.3263" a="114.392" fwhm="0.0224803" res="19100" algo="Sum"/><pk mz="430.24320842" i="897" sn="4.81262" a="28.2058" fwhm="0.0297565" res="14458.8" algo="Sum"/><pk mz="430.32215015" i="570.869" sn="3.06285" a="15.027" fwhm="0.0236875" res="18166.6" algo="Sum"/><pk mz="430.38536635" i="8202.75" sn="44.0106" a="229.107" fwhm="0.0247934" res="17358.9" algo="Sum"/><pk mz="430.83824572" i="752.765" sn="4.0352" a="25.7691" fwhm="0.0335224" res="12852.3" algo="Sum"/><pk mz="430.91407698" i="1533.6" sn="8.21921" a="40.6221" fwhm="0.0229053" res="18812.8" algo="Sum"/><pk mz="431.17034661" i="2200.27" sn="11.7631" a="80.5211" fwhm="0.0323079" res="13345.7" algo="Sum"/><pk mz="431.23892882" i="795.087" sn="4.25051" a="28.3579" fwhm="0.0544671" res="7917.43" algo="Sum"/><pk mz="431.28022683" i="727.451" sn="3.889" a="21.892" fwhm="0.0449206" res="9600.95" algo="Sum"/><pk mz="431.31490525" i="588.207" sn="3.14487" a="18.8336" fwhm="0.0362339" res="11903.6" algo="Sum"/><pk mz="431.38894149" i="2751.35" sn="14.7041" a="78.7493" fwhm="0.0254588" res="16944.6" algo="Sum"/><pk mz="431.41849184" i="916.044" sn="4.89404" a="19.5179" fwhm="0.0186536" res="23127.9" algo="Sum"/><pk mz="432.38987033" i="606.036" sn="3.2288" a="19.0446" fwhm="0.0246072" res="17571.7" algo="Sum"/><pk mz="432.77558147" i="1037.43" sn="5.52205" a="32.2253" fwhm="0.0258798" res="16722.5" algo="Sum"/><pk mz="433.30770816" i="1019.73" sn="5.40742" a="40.9612" fwhm="0.0355557" res="12186.7" algo="Sum"/><pk mz="434.77280281" i="1020.47" sn="5.39349" a="34.8816" fwhm="0.0278798" res="15594.6" algo="Sum"/><pk mz="435.21508383" i="611.617" sn="3.22803" a="18.2272" fwhm="0.0313584" res="13878.7" algo="Sum"/><pk mz="435.23926247" i="685.198" sn="3.61611" a="15.3936" fwhm="0.0312753" res="13916.4" algo="Sum"/><pk mz="435.25557178" i="678.936" sn="3.58306" a="17.9502" fwhm="0.0329134" res="13224.3" algo="Sum"/><pk mz="435.28863171" i="592.972" sn="3.12939" a="15.9057" fwhm="0.0370287" res="11755.4" algo="Sum"/><pk mz="435.31748323" i="576.046" sn="3.04006" a="11.1383" fwhm="0.0246866" res="17633.8" algo="Sum"/><pk mz="436.77646694" i="1193.84" sn="6.28122" a="37.992" fwhm="0.0276318" res="15807.1" algo="Sum"/><pk mz="436.82038426" i="660.584" sn="3.47557" a="16.7674" fwhm="0.0284041" res="15378.8" algo="Sum"/><pk mz="436.85946385" i="1525.47" sn="8.02603" a="52.9851" fwhm="0.0246085" res="17752.4" algo="Sum"/><pk mz="437.18653234" i="1399.43" sn="7.35852" a="43.2474" fwhm="0.0297695" res="14685.7" algo="Sum"/><pk mz="437.23457351" i="2031.4" sn="10.682" a="63.6419" fwhm="0.026603" res="16435.5" algo="Sum"/><pk mz="437.28029619" i="965.583" sn="5.07828" a="37.465" fwhm="0.0416156" res="10507.6" algo="Sum"/><pk mz="438.23959825" i="571.18" sn="2.99852" a="18.3203" fwhm="0.0299858" res="14614.9" algo="Sum"/><pk mz="438.85650516" i="914.342" sn="4.78609" a="31.9793" fwhm="0.0300054" res="14625.9" algo="Sum"/><pk mz="439.25687324" i="607.508" sn="3.17843" a="29.0282" fwhm="0.0487054" res="9018.65" algo="Sum"/><pk mz="439.30999085" i="593.107" sn="3.103" a="17.1682" fwhm="0.0342898" res="12811.7" algo="Sum"/><pk mz="440.72371842" i="691.217" sn="3.59157" a="20.7281" fwhm="0.0263297" res="16738.7" algo="Sum"/><pk mz="440.86953839" i="676.109" sn="3.51187" a="21.0597" fwhm="0.0350576" res="12575.6" algo="Sum"/><pk mz="441.29752341" i="3492.11" sn="18.0999" a="99.3572" fwhm="0.0258978" res="17040" algo="Sum"/><pk mz="441.33173518" i="1057.63" sn="5.48239" a="20.7515" fwhm="0.0248566" res="17755.1" algo="Sum"/><pk mz="442.30031618" i="1140.61" sn="5.88758" a="39.1026" fwhm="0.0270848" res="16330.2" algo="Sum"/><pk mz="442.35034113" i="577.293" sn="2.97852" a="21.4757" fwhm="0.0464599" res="9521.13" algo="Sum"/><pk mz="442.72199673" i="606.568" sn="3.12806" a="20.1979" fwhm="0.0286855" res="15433.7" algo="Sum"/><pk mz="442.80372082" i="953.428" sn="4.91458" a="27.4624" fwhm="0.0251249" res="17624.1" algo="Sum"/><pk mz="443.13182095" i="958.191" sn="4.9312" a="33.4805" fwhm="0.0312294" res="14189.6" algo="Sum"/><pk mz="443.22676343" i="815.17" sn="4.19543" a="30.1413" fwhm="0.0415952" res="10655.7" algo="Sum"/><pk mz="443.30198652" i="798.207" sn="4.1082" a="19.8404" fwhm="0.0352432" res="12578.4" algo="Sum"/><pk mz="443.33324596" i="2327.49" sn="11.9809" a="68.0861" fwhm="0.0246692" res="17971.1" algo="Sum"/><pk mz="444.20404345" i="575.57" sn="2.9538" a="24.6621" fwhm="0.0304774" res="14574.9" algo="Sum"/><pk mz="444.33732859" i="778.194" sn="3.98991" a="21.1334" fwhm="0.0309162" res="14372.3" algo="Sum"/><pk mz="444.36662973" i="742.379" sn="3.80685" a="17.8034" fwhm="0.0290657" res="15288.3" algo="Sum"/><pk mz="444.80207626" i="825.94" sn="4.23309" a="23.0662" fwhm="0.0275268" res="16158.9" algo="Sum"/><pk mz="444.85130786" i="729.131" sn="3.73665" a="25.4377" fwhm="0.0323763" res="13740" algo="Sum"/><pk mz="445.12207581" i="1226.56" sn="6.28429" a="38.3495" fwhm="0.0310722" res="14325.4" algo="Sum"/><pk mz="445.20167677" i="572.732" sn="2.93518" a="20.7842" fwhm="0.046806" res="9511.64" algo="Sum"/><pk mz="445.30510920" i="921.405" sn="4.72212" a="50.7952" fwhm="0.0401473" res="11091.8" algo="Sum"/><pk mz="445.36673790" i="767.701" sn="3.9344" a="21.9531" fwhm="0.0292654" res="15218.2" algo="Sum"/><pk mz="445.43682087" i="905.621" sn="4.64123" a="22.8088" fwhm="0.0242313" res="18382.7" algo="Sum"/><pk mz="446.84841623" i="682.093" sn="3.47906" a="21.381" fwhm="0.0439243" res="10173.1" algo="Sum"/><pk mz="446.88826300" i="992.941" sn="5.06511" a="34.7698" fwhm="0.0278265" res="16059.8" algo="Sum"/><pk mz="447.17364372" i="611.546" sn="3.1174" a="34.1028" fwhm="0.0563363" res="7937.57" algo="Sum"/><pk mz="447.28954718" i="783.275" sn="3.99249" a="26.8981" fwhm="0.0379966" res="11771.8" algo="Sum"/><pk mz="447.31983095" i="641.089" sn="3.26747" a="18.6563" fwhm="0.0417077" res="10725.1" algo="Sum"/><pk mz="448.75546317" i="795.218" sn="4.03563" a="27.6368" fwhm="0.025728" res="17442.3" algo="Sum"/><pk mz="449.28694504" i="4513.85" sn="22.9036" a="134.442" fwhm="0.0254813" res="17632" algo="Sum"/><pk mz="449.33793197" i="603.17" sn="3.05919" a="9.21956" fwhm="0.0167206" res="26873.4" algo="Sum"/><pk mz="449.36624106" i="772.769" sn="3.91942" a="29.4637" fwhm="0.0582672" res="7712.17" algo="Sum"/><pk mz="450.29044664" i="1437.29" sn="7.28336" a="54.5534" fwhm="0.0309061" res="14569.6" algo="Sum"/><pk mz="450.75222290" i="1075.19" sn="5.44439" a="33.1635" fwhm="0.0275718" res="16348.3" algo="Sum"/><pk mz="450.79629546" i="601.972" sn="3.04803" a="17.3465" fwhm="0.0328927" res="13705" algo="Sum"/><pk mz="451.15807170" i="676.534" sn="3.42235" a="21.8013" fwhm="0.0299412" res="15068.1" algo="Sum"/><pk mz="451.29268974" i="719.702" sn="3.64081" a="26.6377" fwhm="0.0441223" res="10228.2" algo="Sum"/><pk mz="451.35788598" i="686.31" sn="3.47189" a="28.0223" fwhm="0.0379845" res="11882.7" algo="Sum"/><pk mz="452.29900274" i="577.561" sn="2.92074" a="24.4458" fwhm="0.0518609" res="8721.38" algo="Sum"/><pk mz="452.75216806" i="707.237" sn="3.5766" a="24.0651" fwhm="0.0345122" res="13118.6" algo="Sum"/><pk mz="452.79341678" i="793.013" sn="4.01038" a="22.5981" fwhm="0.0309868" res="14612.5" algo="Sum"/><pk mz="452.83563327" i="663.795" sn="3.35682" a="22.4656" fwhm="0.0437158" res="10358.6" algo="Sum"/><pk mz="453.16346408" i="916.775" sn="4.62702" a="31.3039" fwhm="0.0364028" res="12448.6" algo="Sum"/><pk mz="453.20875924" i="1421.23" sn="7.17294" a="48.4463" fwhm="0.0275389" res="16457" algo="Sum"/><pk mz="453.29421284" i="782.987" sn="3.95293" a="39.2114" fwhm="0.0423133" res="10712.8" algo="Sum"/><pk mz="453.33926864" i="749.621" sn="3.78344" a="25.85" fwhm="0.0459343" res="9869.31" algo="Sum"/><pk mz="453.36491389" i="768.436" sn="3.87748" a="22.663" fwhm="0.0360424" res="12578.7" algo="Sum"/><pk mz="454.29131878" i="642.852" sn="3.23934" a="18.6554" fwhm="0.0411296" res="11045.4" algo="Sum"/><pk mz="454.88091796" i="825.96" sn="4.16199" a="24.7124" fwhm="0.0276654" res="16442.2" algo="Sum"/><pk mz="455.18830561" i="738.037" sn="3.7144" a="32.3753" fwhm="0.0489579" res="9297.55" algo="Sum"/><pk mz="455.29040204" i="643.459" sn="3.23833" a="14.0675" fwhm="0.0336617" res="13525.5" algo="Sum"/><pk mz="455.32679508" i="900.057" sn="4.52971" a="41.6827" fwhm="0.0558287" res="8155.78" algo="Sum"/><pk mz="456.69896668" i="648.257" sn="3.25417" a="17.954" fwhm="0.0244261" res="18697.2" algo="Sum"/><pk mz="456.87638776" i="593.895" sn="2.98142" a="20.6257" fwhm="0.03659" res="12486.4" algo="Sum"/><pk mz="457.27130137" i="1522.54" sn="7.64121" a="49.4498" fwhm="0.0334988" res="13650.4" algo="Sum"/><pk mz="457.30664783" i="813.775" sn="4.08412" a="16.2671" fwhm="0.0253024" res="18073.6" algo="Sum"/><pk mz="457.34501409" i="1015.32" sn="5.09562" a="41.5107" fwhm="0.0464005" res="9856.48" algo="Sum"/><pk mz="458.69684177" i="584.197" sn="2.92252" a="17.2024" fwhm="0.0280251" res="16367.4" algo="Sum"/><pk mz="458.78379208" i="1093.52" sn="5.47012" a="40.5016" fwhm="0.0275466" res="16654.8" algo="Sum"/><pk mz="459.27642031" i="904.047" sn="4.51257" a="26.6079" fwhm="0.0346453" res="13256.5" algo="Sum"/><pk mz="459.31619144" i="1243.77" sn="6.20832" a="54.101" fwhm="0.0541221" res="8486.67" algo="Sum"/><pk mz="459.45221004" i="774.368" sn="3.86508" a="19.3027" fwhm="0.0241057" res="19059.9" algo="Sum"/><pk mz="460.78251489" i="1265.22" sn="6.28469" a="37.1376" fwhm="0.027403" res="16815" algo="Sum"/><pk mz="460.82510505" i="723.312" sn="3.59276" a="24.7698" fwhm="0.0351832" res="13097.9" algo="Sum"/><pk mz="461.18526211" i="899.053" sn="4.46467" a="31.6606" fwhm="0.0312632" res="14751.7" algo="Sum"/><pk mz="461.28472704" i="740.861" sn="3.67889" a="32.1025" fwhm="0.0491606" res="9383.21" algo="Sum"/><pk mz="461.33132885" i="1030.9" sn="5.11876" a="48.4543" fwhm="0.0499862" res="9229.17" algo="Sum"/><pk mz="462.78408628" i="766.541" sn="3.78468" a="28.9441" fwhm="0.0413794" res="11183.9" algo="Sum"/><pk mz="462.82312269" i="733.519" sn="3.62163" a="20.7256" fwhm="0.0296383" res="15615.7" algo="Sum"/><pk mz="463.20154772" i="611.295" sn="3.01697" a="21.9426" fwhm="0.033742" res="13727.7" algo="Sum"/><pk mz="463.30733246" i="1872.63" sn="9.2416" a="76.5569" fwhm="0.0475607" res="9741.39" algo="Sum"/><pk mz="463.35329786" i="1050.8" sn="5.18688" a="42.4716" fwhm="0.0461232" res="10046" algo="Sum"/><pk mz="464.31105106" i="808.86" sn="3.97904" a="37.588" fwhm="0.0420578" res="11039.8" algo="Sum"/><pk mz="464.72968275" i="655.429" sn="3.22201" a="19.8117" fwhm="0.022791" res="20390.9" algo="Sum"/><pk mz="464.90928416" i="761.138" sn="3.74107" a="26.2936" fwhm="0.0279957" res="16606.5" algo="Sum"/><pk mz="465.21834105" i="971.596" sn="4.7751" a="33.1923" fwhm="0.0342708" res="13574.8" algo="Sum"/><pk mz="465.26129993" i="2030.56" sn="9.98105" a="79.5389" fwhm="0.0318925" res="14588.4" algo="Sum"/><pk mz="465.31688348" i="741.802" sn="3.64627" a="17.2872" fwhm="0.0340307" res="13673.5" algo="Sum"/><pk mz="465.34372572" i="704.877" sn="3.46496" a="16.5341" fwhm="0.0340316" res="13673.9" algo="Sum"/><pk mz="465.36914483" i="775.528" sn="3.81246" a="27.3073" fwhm="0.0399136" res="11659.4" algo="Sum"/><pk mz="466.26640428" i="681.048" sn="3.34304" a="30.7479" fwhm="0.0399629" res="11667.5" algo="Sum"/><pk mz="466.32135381" i="670.423" sn="3.29148" a="22.2608" fwhm="0.0380377" res="12259.5" algo="Sum"/><pk mz="466.72706174" i="994.308" sn="4.88035" a="27.5641" fwhm="0.0238021" res="19608.6" algo="Sum"/><pk mz="467.10097351" i="623.369" sn="3.05842" a="16.8626" fwhm="0.0275269" res="16968.9" algo="Sum"/><pk mz="467.26301928" i="638.43" sn="3.13238" a="10.0917" fwhm="0.0170508" res="27404.2" algo="Sum"/><pk mz="467.29752763" i="700.478" sn="3.43681" a="24.7947" fwhm="0.0399053" res="11710.2" algo="Sum"/><pk mz="467.31198996" i="700.54" sn="3.43711" a="20.8735" fwhm="0.0261" res="17904.7" algo="Sum"/><pk mz="467.34620133" i="669.168" sn="3.28319" a="13.5147" fwhm="0.0243915" res="19160.2" algo="Sum"/><pk mz="468.30657602" i="872.518" sn="4.26348" a="28.926" fwhm="0.0326408" res="14347.3" algo="Sum"/><pk mz="468.72623158" i="680.044" sn="3.31499" a="21.9746" fwhm="0.0356821" res="13136.2" algo="Sum"/><pk mz="468.81375441" i="1346.38" sn="6.56228" a="50.4276" fwhm="0.0285788" res="16404.3" algo="Sum"/><pk mz="469.32388832" i="1126.18" sn="5.49006" a="44.4691" fwhm="0.0467818" res="10032.2" algo="Sum"/><pk mz="469.36592520" i="2414.33" sn="11.7688" a="104.242" fwhm="0.0411974" res="11393.1" algo="Sum"/><pk mz="470.36846810" i="849.576" sn="4.13118" a="36.3629" fwhm="0.0483153" res="9735.39" algo="Sum"/><pk mz="470.81083910" i="1117.59" sn="5.42646" a="35.086" fwhm="0.0289189" res="16280.4" algo="Sum"/><pk mz="470.85472422" i="737.348" sn="3.57992" a="24.0963" fwhm="0.0402289" res="11704.4" algo="Sum"/><pk mz="471.26936089" i="602.8" sn="2.92651" a="17.9277" fwhm="0.0405914" res="11610.1" algo="Sum"/><pk mz="471.32693036" i="986.192" sn="4.78386" a="42.0957" fwhm="0.0637057" res="7398.5" algo="Sum"/><pk mz="471.36370098" i="993.892" sn="4.82136" a="32.2222" fwhm="0.0366724" res="12853.4" algo="Sum"/><pk mz="472.30330741" i="616.454" sn="2.98705" a="24.918" fwhm="0.0520308" res="9077.38" algo="Sum"/><pk mz="472.81907959" i="664.176" sn="3.21561" a="33.6698" fwhm="0.0523935" res="9024.39" algo="Sum"/><pk mz="473.34295361" i="1876.23" sn="9.05799" a="76.8343" fwhm="0.0365106" res="12964.5" algo="Sum"/><pk mz="473.46805927" i="774.488" sn="3.74043" a="22.3231" fwhm="0.0255707" res="18516" algo="Sum"/><pk mz="474.30695903" i="831.389" sn="4.00222" a="28.3976" fwhm="0.0374345" res="12670.3" algo="Sum"/><pk mz="474.34613089" i="679.563" sn="3.27165" a="25.1162" fwhm="0.0383077" res="12382.5" algo="Sum"/><pk mz="474.75957939" i="998.373" sn="4.80547" a="30.052" fwhm="0.0245758" res="19318.1" algo="Sum"/><pk mz="474.82065378" i="588.474" sn="2.83241" a="25.1995" fwhm="0.0539051" res="8808.45" algo="Sum"/><pk mz="475.32324030" i="3288.48" sn="15.7885" a="130.834" fwhm="0.0285881" res="16626.6" algo="Sum"/><pk mz="475.41319439" i="802.028" sn="3.84682" a="24.7052" fwhm="0.0389222" res="12214.4" algo="Sum"/><pk mz="476.32563153" i="1184.93" sn="5.67705" a="55.1658" fwhm="0.0313791" res="15179.7" algo="Sum"/><pk mz="476.75645846" i="1194.76" sn="5.72337" a="35.7631" fwhm="0.0257273" res="18531.2" algo="Sum"/><pk mz="477.33224845" i="1379.17" sn="6.57656" a="68.8671" fwhm="0.0443724" res="10757.4" algo="Sum"/><pk mz="478.28929368" i="825.111" sn="3.92827" a="20.4615" fwhm="0.0276809" res="17278.7" algo="Sum"/><pk mz="478.32769663" i="4865" sn="23.1584" a="144.949" fwhm="0.0249562" res="19166.7" algo="Sum"/><pk mz="478.75593944" i="778.153" sn="3.6938" a="28.1502" fwhm="0.0314325" res="15231.2" algo="Sum"/><pk mz="478.84320404" i="1367.35" sn="6.49034" a="46.978" fwhm="0.0274746" res="17428.6" algo="Sum"/><pk mz="479.27953783" i="1029.64" sn="4.887" a="46.1561" fwhm="0.0506263" res="9467" algo="Sum"/><pk mz="479.33268359" i="1898.98" sn="9.01312" a="83.7523" fwhm="0.0383705" res="12492.2" algo="Sum"/><pk mz="480.20543500" i="1097.48" sn="5.19856" a="46.1458" fwhm="0.0288751" res="16630.4" algo="Sum"/><pk mz="480.34066964" i="1066.75" sn="5.0522" a="44.0446" fwhm="0.0376946" res="12743" algo="Sum"/><pk mz="480.83922670" i="939.009" sn="4.44054" a="29.7275" fwhm="0.0324022" res="14839.7" algo="Sum"/><pk mz="480.87984095" i="636.431" sn="3.00979" a="20.7237" fwhm="0.0410665" res="11709.8" algo="Sum"/><pk mz="481.20394682" i="2262.38" sn="10.6791" a="70.5988" fwhm="0.026863" res="17913.3" algo="Sum"/><pk mz="481.26139978" i="2530.35" sn="11.943" a="81.5307" fwhm="0.027689" res="17380.9" algo="Sum"/><pk mz="481.30594964" i="785.408" sn="3.70756" a="22.3676" fwhm="0.0389368" res="12361.2" algo="Sum"/><pk mz="481.34565099" i="856.186" sn="4.04122" a="42.1535" fwhm="0.05882" res="8183.37" algo="Sum"/><pk mz="482.20794977" i="646.375" sn="3.04677" a="25.1077" fwhm="0.0336769" res="14318.7" algo="Sum"/><pk mz="482.26528634" i="743.396" sn="3.50485" a="26.4303" fwhm="0.0442354" res="10902.2" algo="Sum"/><pk mz="482.31986237" i="1045.73" sn="4.92615" a="39.5657" fwhm="0.0429362" res="11233.4" algo="Sum"/><pk mz="482.35817086" i="926.189" sn="4.36164" a="26.459" fwhm="0.0340229" res="14177.4" algo="Sum"/><pk mz="482.85166492" i="740.888" sn="3.47916" a="20.3849" fwhm="0.0423328" res="11406.1" algo="Sum"/><pk mz="483.28125545" i="739.277" sn="3.47131" a="37.2036" fwhm="0.0377559" res="12800.2" algo="Sum"/><pk mz="483.34265539" i="3583.7" sn="16.8274" a="125.15" fwhm="0.0309689" res="15607.3" algo="Sum"/><pk mz="483.37715990" i="2482.65" sn="11.6574" a="69.3748" fwhm="0.0302697" res="15969" algo="Sum"/><pk mz="484.34436671" i="1218.69" sn="5.71199" a="37.018" fwhm="0.0400362" res="12097.7" algo="Sum"/><pk mz="484.38175531" i="850.649" sn="3.98697" a="26.047" fwhm="0.0296197" res="16353.4" algo="Sum"/><pk mz="484.78804214" i="1196.33" sn="5.59364" a="39.8934" fwhm="0.0292214" res="16590.2" algo="Sum"/><pk mz="485.29437381" i="1008.98" sn="4.71356" a="37.627" fwhm="0.0408323" res="11885.1" algo="Sum"/><pk mz="485.35349375" i="2347.37" sn="10.965" a="101.872" fwhm="0.0553664" res="8766.22" algo="Sum"/><pk mz="486.35498769" i="804.178" sn="3.74302" a="57.9077" fwhm="0.0633469" res="7677.64" algo="Sum"/><pk mz="486.78554224" i="1098.65" sn="5.10735" a="36.9704" fwhm="0.029728" res="16374.6" algo="Sum"/><pk mz="487.22941126" i="743.11" sn="3.45544" a="32.0515" fwhm="0.0478445" res="10183.6" algo="Sum"/><pk mz="487.35710517" i="2996.5" sn="13.9292" a="109.667" fwhm="0.0333225" res="14625.5" algo="Sum"/><pk mz="487.48312524" i="610.192" sn="2.83616" a="20.5829" fwhm="0.0286959" res="16987.9" algo="Sum"/><pk mz="488.33115096" i="770.631" sn="3.57149" a="18.7264" fwhm="0.0350666" res="13925.8" algo="Sum"/><pk mz="488.35975641" i="1061.89" sn="4.91945" a="39.8375" fwhm="0.0412927" res="11826.8" algo="Sum"/><pk mz="488.78956243" i="792.628" sn="3.66843" a="31.6792" fwhm="0.0385084" res="12693.1" algo="Sum"/><pk mz="488.87195176" i="1083.62" sn="5.01524" a="42.8337" fwhm="0.0314268" res="15555.9" algo="Sum"/><pk mz="489.31673970" i="1285.74" sn="5.95014" a="51.4485" fwhm="0.0532783" res="9184.17" algo="Sum"/><pk mz="489.34200813" i="1108.17" sn="5.12836" a="42.6776" fwhm="0.0412743" res="11855.9" algo="Sum"/><pk mz="490.28955616" i="851.841" sn="3.91896" a="34.2055" fwhm="0.0438857" res="11172" algo="Sum"/><pk mz="490.34994669" i="581.633" sn="2.67561" a="23.4304" fwhm="0.0425154" res="11533.5" algo="Sum"/><pk mz="490.87180324" i="606.562" sn="2.78635" a="22.565" fwhm="0.0419485" res="11701.8" algo="Sum"/><pk mz="491.29880812" i="1226.27" sn="5.62837" a="66.8532" fwhm="0.052949" res="9278.71" algo="Sum"/><pk mz="491.36826880" i="782.235" sn="3.59027" a="32.7688" fwhm="0.0437681" res="11226.6" algo="Sum"/><pk mz="492.88218770" i="576.556" sn="2.62717" a="24.5926" fwhm="0.0496215" res="9932.84" algo="Sum"/><pk mz="493.31237867" i="5059.85" sn="23.0425" a="156.154" fwhm="0.0301086" res="16384.4" algo="Sum"/><pk mz="494.31924431" i="2714.8" sn="12.2936" a="91.8221" fwhm="0.0303034" res="16312.3" algo="Sum"/><pk mz="494.56445252" i="608.526" sn="2.75525" a="19.8369" fwhm="0.0269677" res="18339.2" algo="Sum"/><pk mz="494.81717769" i="1291.45" sn="5.84139" a="42.1608" fwhm="0.0329947" res="14996.9" algo="Sum"/><pk mz="495.32296602" i="1327.29" sn="5.99735" a="74.4846" fwhm="0.0598632" res="8274.25" algo="Sum"/><pk mz="496.33796928" i="54203.9" sn="243.886" a="1444.55" fwhm="0.023419" res="21193.8" algo="Sum"/><pk mz="496.81453094" i="1366.95" sn="6.15061" a="50.42" fwhm="0.0353487" res="14054.7" algo="Sum"/><pk mz="497.23487693" i="1839.32" sn="8.26886" a="59.9898" fwhm="0.0287119" res="17318.1" algo="Sum"/><pk mz="497.28375798" i="714.271" sn="3.21106" a="16.9123" fwhm="0.03518" res="14135.4" algo="Sum"/><pk mz="497.34149608" i="15218.9" sn="68.4099" a="456.237" fwhm="0.0258232" res="19259.5" algo="Sum"/><pk mz="498.24106422" i="572.199" sn="2.56531" a="22.809" fwhm="0.0379872" res="13116" algo="Sum"/><pk mz="498.34420937" i="2966.15" sn="13.298" a="101.099" fwhm="0.0274055" res="18184.1" algo="Sum"/><pk mz="498.80664558" i="612.476" sn="2.74531" a="22.8058" fwhm="0.0453549" res="10997.9" algo="Sum"/><pk mz="498.82834217" i="604.869" sn="2.71133" a="14.8677" fwhm="0.0322981" res="15444.5" algo="Sum"/><pk mz="498.90015525" i="882.421" sn="3.95265" a="29.9225" fwhm="0.0320154" res="15583.1" algo="Sum"/><pk mz="499.31159917" i="1737.94" sn="7.77414" a="79.5929" fwhm="0.0529745" res="9425.5" algo="Sum"/><pk mz="499.35185407" i="1730.54" sn="7.74103" a="62.8977" fwhm="0.0472388" res="10570.8" algo="Sum"/><pk mz="500.30080934" i="899.035" sn="4.02086" a="39.5317" fwhm="0.0598886" res="8353.86" algo="Sum"/><pk mz="500.34976274" i="648.543" sn="2.90054" a="15.0989" fwhm="0.0302671" res="16531.1" algo="Sum"/><pk mz="500.76114005" i="625.612" sn="2.79715" a="18.3392" fwhm="0.0375441" res="13338" algo="Sum"/><pk mz="500.79257783" i="599.317" sn="2.67983" a="20.8824" fwhm="0.0360962" res="13873.8" algo="Sum"/><pk mz="501.33237044" i="1050.16" sn="4.69777" a="35.9484" fwhm="0.048569" res="10322.1" algo="Sum"/><pk mz="501.38669564" i="2145.72" sn="9.59858" a="94.4338" fwhm="0.0373231" res="13433.7" algo="Sum"/><pk mz="501.49899742" i="648.53" sn="2.89956" a="21.5362" fwhm="0.0277653" res="18062.1" algo="Sum"/><pk mz="502.28841541" i="1082.61" sn="4.83412" a="43.8932" fwhm="0.0407578" res="12323.7" algo="Sum"/><pk mz="502.32729240" i="1244.67" sn="5.55778" a="44.4319" fwhm="0.0383951" res="13083.1" algo="Sum"/><pk mz="502.39110248" i="756.471" sn="3.37784" a="33.4834" fwhm="0.0468475" res="10724" algo="Sum"/><pk mz="502.75676827" i="632.881" sn="2.82317" a="21.3173" fwhm="0.0417796" res="12033.5" algo="Sum"/><pk mz="502.80749013" i="623.053" sn="2.7794" a="22.6099" fwhm="0.0519695" res="9675.05" algo="Sum"/><pk mz="503.33142041" i="2101.07" sn="9.36321" a="82.2007" fwhm="0.0368168" res="13671.3" algo="Sum"/><pk mz="503.38794779" i="588.127" sn="2.62071" a="5.06047" fwhm="0.00884882" res="56887.6" algo="Sum"/><pk mz="503.39988051" i="636.277" sn="2.83498" a="21.1519" fwhm="0.0377167" res="13346.9" algo="Sum"/><pk mz="504.30501251" i="1416.06" sn="6.29405" a="52.3738" fwhm="0.0356481" res="14146.8" algo="Sum"/><pk mz="504.33813279" i="1553.23" sn="6.90043" a="53.0792" fwhm="0.0361339" res="13957.5" algo="Sum"/><pk mz="504.80690862" i="722.481" sn="3.203" a="26.5774" fwhm="0.0505854" res="9979.29" algo="Sum"/><pk mz="504.84452594" i="926.65" sn="4.10458" a="42.1272" fwhm="0.047109" res="10716.5" algo="Sum"/><pk mz="505.31129469" i="1203.36" sn="5.32714" a="45.7747" fwhm="0.0566812" res="8914.97" algo="Sum"/><pk mz="505.33826305" i="1153.15" sn="5.10485" a="47.1481" fwhm="0.0380641" res="13276" algo="Sum"/><pk mz="506.35780180" i="2096.66" sn="9.24526" a="76.5261" fwhm="0.0278201" res="18201.1" algo="Sum"/><pk mz="506.84269239" i="624.29" sn="2.74272" a="25.4024" fwhm="0.0535623" res="9462.67" algo="Sum"/><pk mz="507.32915800" i="1988.13" sn="8.7276" a="68.6077" fwhm="0.048859" res="10383.5" algo="Sum"/><pk mz="508.33536684" i="916.09" sn="4.01391" a="28.9667" fwhm="0.0419341" res="12122.2" algo="Sum"/><pk mz="508.36840083" i="822.203" sn="3.60201" a="31.7617" fwhm="0.0393145" res="12930.8" algo="Sum"/><pk mz="508.70962913" i="670.505" sn="2.92727" a="24.854" fwhm="0.0319568" res="15918.7" algo="Sum"/><pk mz="508.84432313" i="582.992" sn="2.54487" a="15.1121" fwhm="0.0365988" res="13903.3" algo="Sum"/><pk mz="509.28580054" i="2845.06" sn="12.4096" a="104.326" fwhm="0.0358648" res="14200.1" algo="Sum"/><pk mz="509.32051153" i="1394.53" sn="6.08178" a="17.776" fwhm="0.0204921" res="24854.5" algo="Sum"/><pk mz="509.36067831" i="3453.67" sn="15.0642" a="122.906" fwhm="0.0315493" res="16144.9" algo="Sum"/><pk mz="510.29097719" i="965.666" sn="4.19843" a="35.4618" fwhm="0.0405839" res="12573.7" algo="Sum"/><pk mz="510.35675656" i="2190.17" sn="9.52221" a="109.621" fwhm="0.040408" res="12630.1" algo="Sum"/><pk mz="510.70831992" i="609.433" sn="2.64765" a="23.6403" fwhm="0.0437531" res="11672.5" algo="Sum"/><pk mz="510.79060431" i="672.73" sn="2.92359" a="30.3565" fwhm="0.043999" res="11609.2" algo="Sum"/><pk mz="510.84286084" i="572.336" sn="2.48776" a="15.3486" fwhm="0.0397247" res="12859.6" algo="Sum"/><pk mz="510.87409869" i="568.587" sn="2.47136" a="20.8035" fwhm="0.0295688" res="17277.5" algo="Sum"/><pk mz="511.25103696" i="969.49" sn="4.21271" a="35.4562" fwhm="0.0386222" res="13237.2" algo="Sum"/><pk mz="511.29055886" i="902.041" sn="3.91963" a="35.4959" fwhm="0.0535082" res="9555.36" algo="Sum"/><pk mz="511.35306452" i="1032.72" sn="4.48746" a="61.7054" fwhm="0.0894725" res="5715.2" algo="Sum"/><pk mz="512.33240918" i="835.729" sn="3.62724" a="41.5193" fwhm="0.0525365" res="9751.93" algo="Sum"/><pk mz="512.79444592" i="695.016" sn="3.01423" a="25.2234" fwhm="0.0462413" res="11089.5" algo="Sum"/><pk mz="512.83262339" i="631.763" sn="2.7399" a="24.6549" fwhm="0.0476382" res="10765.2" algo="Sum"/><pk mz="513.29113068" i="579.497" sn="2.5128" a="22.5366" fwhm="0.0536123" res="9574.13" algo="Sum"/><pk mz="513.34664265" i="964.742" sn="4.18329" a="51.5443" fwhm="0.0532177" res="9646.17" algo="Sum"/><pk mz="513.40914666" i="2103.39" sn="9.12068" a="72.6969" fwhm="0.0292492" res="17552.9" algo="Sum"/><pk mz="514.41208635" i="818.854" sn="3.53613" a="30.0614" fwhm="0.027884" res="18448.3" algo="Sum"/><pk mz="514.83258358" i="639.607" sn="2.75904" a="18.4042" fwhm="0.0347548" res="14813.3" algo="Sum"/><pk mz="514.87339971" i="674.411" sn="2.90917" a="23.0391" fwhm="0.0415771" res="12383.6" algo="Sum"/><pk mz="515.29283350" i="790.537" sn="3.40597" a="23.6729" fwhm="0.0358644" res="14367.8" algo="Sum"/><pk mz="515.41022984" i="29547.4" sn="127.201" a="818.971" fwhm="0.0250958" res="20537.7" algo="Sum"/><pk mz="515.51195127" i="651.476" sn="2.80381" a="23.0031" fwhm="0.0364593" res="14139.4" algo="Sum"/><pk mz="516.30316712" i="1607.76" sn="6.8911" a="64.7265" fwhm="0.0332717" res="15517.8" algo="Sum"/><pk mz="516.34211296" i="635.829" sn="2.72525" a="21.0109" fwhm="0.0383004" res="13481.4" algo="Sum"/><pk mz="516.41352195" i="9971.03" sn="42.7304" a="310.029" fwhm="0.0264353" res="19535" algo="Sum"/><pk mz="516.74179487" i="788.003" sn="3.37309" a="31.407" fwhm="0.0339763" res="15208.9" algo="Sum"/><pk mz="517.31221618" i="845.606" sn="3.61503" a="33.6819" fwhm="0.0391226" res="13222.8" algo="Sum"/><pk mz="517.36588167" i="2484.78" sn="10.6236" a="97.4242" fwhm="0.0411453" res="12574.1" algo="Sum"/><pk mz="517.41250255" i="3052.22" sn="13.048" a="106.626" fwhm="0.0348328" res="14854.2" algo="Sum"/><pk mz="518.31919140" i="55621.2" sn="236.95" a="1575.08" fwhm="0.0244179" res="21227.1" algo="Sum"/><pk mz="518.40882990" i="1099.53" sn="4.68343" a="34.2482" fwhm="0.0365135" res="14197.7" algo="Sum"/><pk mz="518.74023565" i="1068.31" sn="4.54617" a="37.7071" fwhm="0.0310995" res="16680" algo="Sum"/><pk mz="518.83082039" i="927.146" sn="3.94606" a="48.724" fwhm="0.0482927" res="10743.5" algo="Sum"/><pk mz="519.13748650" i="774.274" sn="3.29175" a="27.1887" fwhm="0.033222" res="15626.3" algo="Sum"/><pk mz="519.32250858" i="15742.1" sn="66.9208" a="459.695" fwhm="0.0262398" res="19791.4" algo="Sum"/><pk mz="520.33603550" i="21281.3" sn="90.0891" a="645.462" fwhm="0.0268933" res="19348.2" algo="Sum"/><pk mz="520.74186890" i="763.677" sn="3.22899" a="30.2317" fwhm="0.0421784" res="12346.2" algo="Sum"/><pk mz="520.78029045" i="568.054" sn="2.40185" a="16.093" fwhm="0.0405019" res="12858.2" algo="Sum"/><pk mz="520.82016012" i="599.635" sn="2.53539" a="23.122" fwhm="0.0478213" res="10891" algo="Sum"/><pk mz="521.25806963" i="706.851" sn="2.9848" a="31.6822" fwhm="0.0549395" res="9487.85" algo="Sum"/><pk mz="521.33987542" i="6285.93" sn="26.5122" a="205.853" fwhm="0.0296783" res="17566.4" algo="Sum"/><pk mz="521.86592363" i="726.636" sn="3.06054" a="23.1009" fwhm="0.0297593" res="17536.2" algo="Sum"/><pk mz="522.35204053" i="10745.4" sn="45.2202" a="340.056" fwhm="0.027659" res="18885.4" algo="Sum"/><pk mz="522.59428718" i="1481.44" sn="6.2319" a="47.3705" fwhm="0.0272263" res="19194.4" algo="Sum"/><pk mz="522.86573315" i="702.98" sn="2.95768" a="26.4679" fwhm="0.0411645" res="12701.9" algo="Sum"/><pk mz="523.30162128" i="1466.71" sn="6.1616" a="56.0979" fwhm="0.0440652" res="11875.6" algo="Sum"/><pk mz="523.35731339" i="3669.61" sn="15.4159" a="150.079" fwhm="0.0375169" res="13949.9" algo="Sum"/><pk mz="524.27257192" i="837.913" sn="3.51653" a="31.6836" fwhm="0.0445643" res="11764.4" algo="Sum"/><pk mz="524.30541341" i="596.617" sn="2.50389" a="13.1073" fwhm="0.0270925" res="19352.4" algo="Sum"/><pk mz="524.36822305" i="18464" sn="77.4901" a="569.216" fwhm="0.0266766" res="19656.5" algo="Sum"/><pk mz="524.68459767" i="803.736" sn="3.37146" a="25.8994" fwhm="0.0287293" res="18263" algo="Sum"/><pk mz="525.28513356" i="2755.36" sn="11.5607" a="98.9687" fwhm="0.0326525" res="16087.1" algo="Sum"/><pk mz="525.37021002" i="6076.73" sn="25.495" a="207.65" fwhm="0.0310272" res="16932.6" algo="Sum"/><pk mz="526.29081403" i="1541.09" sn="6.45315" a="59.5669" fwhm="0.0491927" res="10698.6" algo="Sum"/><pk mz="526.33012333" i="1097.65" sn="4.59629" a="25.9129" fwhm="0.0361931" res="14542.3" algo="Sum"/><pk mz="526.37166228" i="1476.5" sn="6.18269" a="62.0758" fwhm="0.0466718" res="11278.2" algo="Sum"/><pk mz="526.68197472" i="716.184" sn="2.99678" a="23.9564" fwhm="0.0298331" res="17654.3" algo="Sum"/><pk mz="526.77108832" i="1143.24" sn="4.78351" a="42.8773" fwhm="0.0357764" res="14724" algo="Sum"/><pk mz="526.81867144" i="585.144" sn="2.44828" a="19.3894" fwhm="0.0452622" res="11639.3" algo="Sum"/><pk mz="526.88138168" i="641.44" sn="2.6816" a="28.6292" fwhm="0.0452829" res="11635.3" algo="Sum"/><pk mz="527.30029685" i="981.524" sn="4.09277" a="32.3191" fwhm="0.0345131" res="15278.3" algo="Sum"/><pk mz="527.32168186" i="993.643" sn="4.14326" a="29.124" fwhm="0.0407555" res="12938.7" algo="Sum"/><pk mz="527.38044293" i="797.264" sn="3.32455" a="44.6523" fwhm="0.0487378" res="10820.8" algo="Sum"/><pk mz="528.76702745" i="1290.86" sn="5.36236" a="44.8278" fwhm="0.031429" res="16824.1" algo="Sum"/><pk mz="528.81030116" i="606.669" sn="2.51869" a="20.5053" fwhm="0.0450676" res="11733.7" algo="Sum"/><pk mz="529.31828695" i="1232.19" sn="5.11537" a="41.1937" fwhm="0.0361344" res="14648.6" algo="Sum"/><pk mz="529.35378993" i="1350.69" sn="5.60732" a="47.404" fwhm="0.049908" res="10606.6" algo="Sum"/><pk mz="529.40065150" i="1462.77" sn="6.0726" a="71.2042" fwhm="0.0560249" res="9449.39" algo="Sum"/><pk mz="529.52884579" i="602.172" sn="2.49988" a="19.9625" fwhm="0.0311083" res="17022.1" algo="Sum"/><pk mz="529.85766603" i="644.264" sn="2.66985" a="29.7766" fwhm="0.0464012" res="11419" algo="Sum"/><pk mz="530.32097121" i="622.814" sn="2.57928" a="17.5875" fwhm="0.0373088" res="14214.4" algo="Sum"/><pk mz="530.35414990" i="992.263" sn="4.1093" a="39.3969" fwhm="0.055818" res="9501.49" algo="Sum"/><pk mz="530.40152619" i="631.97" sn="2.61751" a="30.4757" fwhm="0.0466027" res="11381.3" algo="Sum"/><pk mz="530.77217719" i="810.56" sn="3.34531" a="31.8708" fwhm="0.0443045" res="11980.1" algo="Sum"/><pk mz="530.79575471" i="724.032" sn="2.98853" a="25.9531" fwhm="0.0419201" res="12662.1" algo="Sum"/><pk mz="531.25413603" i="920.83" sn="3.79807" a="47.8127" fwhm="0.0453253" res="11720.9" algo="Sum"/><pk mz="531.34998293" i="1965.85" sn="8.10798" a="53.667" fwhm="0.0332478" res="15981.5" algo="Sum"/><pk mz="531.40258287" i="7576.44" sn="31.2551" a="311.27" fwhm="0.0340393" res="15611.5" algo="Sum"/><pk mz="531.47360469" i="576.366" sn="2.37693" a="17.7978" fwhm="0.0454618" res="11690.5" algo="Sum"/><pk mz="532.34496011" i="1568.57" sn="6.44453" a="73.7038" fwhm="0.0562024" res="9471.93" algo="Sum"/><pk mz="532.40693719" i="2800.83" sn="11.4952" a="120.338" fwhm="0.0520501" res="10228.7" algo="Sum"/><pk mz="532.42938210" i="2295.18" sn="9.41555" a="58.6465" fwhm="0.0419676" res="12686.7" algo="Sum"/><pk mz="532.71614783" i="733.388" sn="3.00453" a="27.7295" fwhm="0.0338174" res="15752.7" algo="Sum"/><pk mz="532.78280705" i="617.415" sn="2.52923" a="23.9169" fwhm="0.0462566" res="11518" algo="Sum"/><pk mz="532.85727011" i="580.949" sn="2.38063" a="18.0129" fwhm="0.0415594" res="12821.6" algo="Sum"/><pk mz="532.89374111" i="754.752" sn="3.09315" a="33.1844" fwhm="0.0436476" res="12209" algo="Sum"/><pk mz="533.34183399" i="1791.02" sn="7.33424" a="100.636" fwhm="0.0498085" res="10707.9" algo="Sum"/><pk mz="533.40505901" i="1253.1" sn="5.12839" a="43.8633" fwhm="0.0500986" res="10647.1" algo="Sum"/><pk mz="533.43843177" i="1073.54" sn="4.39355" a="36.0257" fwhm="0.0392191" res="13601.5" algo="Sum"/><pk mz="534.29232197" i="9518.61" sn="38.8802" a="293.39" fwhm="0.0274851" res="19439.3" algo="Sum"/><pk mz="534.71301955" i="1166.54" sn="4.76345" a="42.6012" fwhm="0.0280964" res="19031.3" algo="Sum"/><pk mz="534.79618464" i="586.525" sn="2.39491" a="19.7557" fwhm="0.0456038" res="11727" algo="Sum"/><pk mz="534.87931308" i="577.26" sn="2.35711" a="32.146" fwhm="0.0663545" res="8060.94" algo="Sum"/><pk mz="535.29667563" i="2992.07" sn="12.2115" a="119.933" fwhm="0.0314363" res="17028" algo="Sum"/><pk mz="535.37572319" i="2872.75" sn="11.7245" a="117.516" fwhm="0.0323766" res="16535.9" algo="Sum"/><pk mz="535.44885228" i="589.586" sn="2.40627" a="31.4267" fwhm="0.0455392" res="11758" algo="Sum"/><pk mz="536.29330043" i="1423.08" sn="5.80903" a="48.9411" fwhm="0.0354827" res="15114.2" algo="Sum"/><pk mz="536.37885777" i="1243.45" sn="5.07477" a="61.241" fwhm="0.0375792" res="14273.3" algo="Sum"/><pk mz="536.70984484" i="834.5" sn="3.40208" a="33.6629" fwhm="0.0437163" res="12277.1" algo="Sum"/><pk mz="536.79944288" i="1329.45" sn="5.41989" a="60.1312" fwhm="0.0383342" res="14003.1" algo="Sum"/><pk mz="537.33950402" i="4789.42" sn="19.5211" a="131.458" fwhm="0.0338343" res="15881.5" algo="Sum"/><pk mz="537.39253085" i="501674" sn="2044.77" a="10049.4" fwhm="0.0170682" res="31485" algo="Sum"/><pk mz="537.80249740" i="591.569" sn="2.40913" a="30.7722" fwhm="0.0526497" res="10214.7" algo="Sum"/><pk mz="538.29700241" i="727.328" sn="2.95905" a="25.86" fwhm="0.0362414" res="14853.1" algo="Sum"/><pk mz="538.34186857" i="1814.77" sn="7.38319" a="58.0675" fwhm="0.0353204" res="15241.7" algo="Sum"/><pk mz="538.39519612" i="149834" sn="609.512" a="3817.55" fwhm="0.022167" res="24288.1" algo="Sum"/><pk mz="538.79718013" i="1329.88" sn="5.40712" a="51.5621" fwhm="0.0384033" res="14030" algo="Sum"/><pk mz="538.84089236" i="815.942" sn="3.31702" a="25.6714" fwhm="0.0438834" res="12278.9" algo="Sum"/><pk mz="538.87898110" i="821.963" sn="3.34098" a="29.1374" fwhm="0.0424756" res="12686.8" algo="Sum"/><pk mz="539.27077214" i="666.149" sn="2.70721" a="16.3658" fwhm="0.0289055" res="18656.3" algo="Sum"/><pk mz="539.29187498" i="773.513" sn="3.14353" a="18.6652" fwhm="0.0334741" res="16110.7" algo="Sum"/><pk mz="539.39384145" i="41986.9" sn="170.67" a="1345.17" fwhm="0.0289764" res="18614.9" algo="Sum"/><pk mz="539.88686128" i="601.837" sn="2.44156" a="26.7999" fwhm="0.0438335" res="12316.8" algo="Sum"/><pk mz="540.34187597" i="1430.6" sn="5.80375" a="46.27" fwhm="0.0439724" res="12288.2" algo="Sum"/><pk mz="540.39377372" i="9964.99" sn="40.4266" a="355.793" fwhm="0.0308061" res="17541.8" algo="Sum"/><pk mz="540.80360611" i="762.014" sn="3.08783" a="30.3757" fwhm="0.0476451" res="11350.7" algo="Sum"/><pk mz="540.83762553" i="1148.23" sn="4.6531" a="45.0225" fwhm="0.0403986" res="13387.5" algo="Sum"/><pk mz="540.89534180" i="868.275" sn="3.5191" a="44.6343" fwhm="0.0476164" res="11359.4" algo="Sum"/><pk mz="541.11631912" i="792.764" sn="3.21119" a="29.4902" fwhm="0.0384204" res="14084.1" algo="Sum"/><pk mz="541.25935510" i="2056.97" sn="8.33109" a="72.0466" fwhm="0.0295006" res="18347.4" algo="Sum"/><pk mz="541.33510142" i="1167.29" sn="4.72799" a="57.4452" fwhm="0.0553399" res="9782" algo="Sum"/><pk mz="541.39288007" i="2711.35" sn="10.9794" a="127.046" fwhm="0.0369462" res="14653.6" algo="Sum"/><pk mz="541.90401562" i="645.314" sn="2.60597" a="31.1528" fwhm="0.0393825" res="13760" algo="Sum"/><pk mz="542.26690596" i="597.449" sn="2.41148" a="24.4642" fwhm="0.0387276" res="14002.1" algo="Sum"/><pk mz="542.31838251" i="19288" sn="77.852" a="599.932" fwhm="0.0268363" res="20208.4" algo="Sum"/><pk mz="542.39147082" i="888.567" sn="3.5856" a="40.8834" fwhm="0.0477014" res="11370.6" algo="Sum"/><pk mz="542.74519237" i="985.632" sn="3.97643" a="40.2287" fwhm="0.0395727" res="13715.2" algo="Sum"/><pk mz="542.80927797" i="622.958" sn="2.51381" a="25.7508" fwhm="0.0551324" res="9845.56" algo="Sum"/><pk mz="542.83246122" i="598.526" sn="2.41522" a="26.6144" fwhm="0.0426586" res="12725.1" algo="Sum"/><pk mz="543.32158084" i="6170.35" sn="24.866" a="200.652" fwhm="0.028831" res="18845" algo="Sum"/><pk mz="543.37822766" i="1275.68" sn="5.14135" a="61.1139" fwhm="0.0611182" res="8890.62" algo="Sum"/><pk mz="543.43956883" i="765.513" sn="3.08326" a="32.8211" fwhm="0.0429247" res="12660.3" algo="Sum"/><pk mz="543.87974669" i="687.945" sn="2.76532" a="33.497" fwhm="0.0355642" res="15292.9" algo="Sum"/><pk mz="544.33410813" i="17084.8" sn="68.602" a="546.199" fwhm="0.0276297" res="19701" algo="Sum"/><pk mz="544.74012535" i="1340.67" sn="5.37803" a="44.6746" fwhm="0.0283756" res="19197.5" algo="Sum"/><pk mz="544.82358893" i="653.151" sn="2.62016" a="19.6002" fwhm="0.046029" res="11836.5" algo="Sum"/><pk mz="545.33776653" i="5493.17" sn="21.982" a="197.186" fwhm="0.0303397" res="17974.4" algo="Sum"/><pk mz="546.34960848" i="20925.3" sn="83.5317" a="658.278" fwhm="0.0271204" res="20145.3" algo="Sum"/><pk mz="546.73990263" i="851.23" sn="3.39748" a="33.1449" fwhm="0.0456929" res="11965.5" algo="Sum"/><pk mz="546.82797609" i="1254.86" sn="5.00821" a="53.0575" fwhm="0.0362221" res="15096.5" algo="Sum"/><pk mz="547.22643672" i="647.246" sn="2.58037" a="30.925" fwhm="0.0426235" res="12838.6" algo="Sum"/><pk mz="547.35398477" i="8136.05" sn="32.4291" a="360.244" fwhm="0.0323769" res="16905.7" algo="Sum"/><pk mz="548.27218356" i="826.701" sn="3.29126" a="31.1027" fwhm="0.0374846" res="14626.6" algo="Sum"/><pk mz="548.35778633" i="2360.94" sn="9.39991" a="107.242" fwhm="0.0508392" res="10786.1" algo="Sum"/><pk mz="548.82543239" i="1250.69" sn="4.9744" a="49.2676" fwhm="0.0412621" res="13301" algo="Sum"/><pk mz="549.33244778" i="1105.04" sn="4.39584" a="48.7191" fwhm="0.043352" res="12671.4" algo="Sum"/><pk mz="549.36426040" i="1193.43" sn="4.74756" a="41.7389" fwhm="0.0499302" res="11002.6" algo="Sum"/><pk mz="549.40378585" i="953.21" sn="3.79221" a="32.7116" fwhm="0.0413649" res="13281.9" algo="Sum"/><pk mz="550.37951251" i="791.236" sn="3.14252" a="30.5597" fwhm="0.0403593" res="13637" algo="Sum"/><pk mz="550.62402757" i="1621.66" sn="6.43737" a="52.8356" fwhm="0.0266031" res="20697.7" algo="Sum"/><pk mz="550.68543965" i="627.383" sn="2.49014" a="25.7192" fwhm="0.0452496" res="12169.9" algo="Sum"/><pk mz="550.83572256" i="778.158" sn="3.08837" a="26.02" fwhm="0.0509103" res="10819.7" algo="Sum"/><pk mz="550.86061050" i="772.434" sn="3.06556" a="30.803" fwhm="0.0514066" res="10715.8" algo="Sum"/><pk mz="551.35144167" i="3364.13" sn="13.3334" a="162.563" fwhm="0.04726" res="11666.3" algo="Sum"/><pk mz="551.40376881" i="1688.42" sn="6.69042" a="53.6195" fwhm="0.0441875" res="12478.7" algo="Sum"/><pk mz="551.62963195" i="621.563" sn="2.46107" a="22.2632" fwhm="0.033941" res="16252.6" algo="Sum"/><pk mz="551.82899332" i="611.983" sn="2.42265" a="22.8808" fwhm="0.0354744" res="15555.7" algo="Sum"/><pk mz="551.87077593" i="871.381" sn="3.44879" a="49.4074" fwhm="0.0496465" res="11116" algo="Sum"/><pk mz="552.35518993" i="1372.98" sn="5.43406" a="58.2084" fwhm="0.045648" res="12100.3" algo="Sum"/><pk mz="552.40065266" i="970.134" sn="3.83964" a="39.6236" fwhm="0.0464598" res="11889.9" algo="Sum"/><pk mz="552.77226093" i="1245.23" sn="4.92244" a="59.2918" fwhm="0.03868" res="14290.9" algo="Sum"/><pk mz="552.86216360" i="750.862" sn="2.96698" a="12.9304" fwhm="0.018547" res="29808.7" algo="Sum"/><pk mz="552.89181119" i="763.524" sn="3.01743" a="30.1457" fwhm="0.0453577" res="12189.6" algo="Sum"/><pk mz="553.31029658" i="3742.39" sn="14.7838" a="127.267" fwhm="0.0349259" res="15842.4" algo="Sum"/><pk mz="553.36756595" i="197867" sn="781.645" a="6343.31" fwhm="0.0279156" res="19822.9" algo="Sum"/><pk mz="553.45280577" i="7447.11" sn="29.4175" a="296.05" fwhm="0.0435325" res="12713.5" algo="Sum"/><pk mz="553.90187599" i="597.858" sn="2.35758" a="27.4461" fwhm="0.0479698" res="11546.9" algo="Sum"/><pk mz="554.31308034" i="1390.46" sn="5.47798" a="45.5258" fwhm="0.0362901" res="15274.5" algo="Sum"/><pk mz="554.37035543" i="66753.6" sn="262.981" a="2428.15" fwhm="0.0326417" res="16983.5" algo="Sum"/><pk mz="554.45679213" i="3383.46" sn="13.3317" a="139.085" fwhm="0.0426069" res="13013.3" algo="Sum"/><pk mz="554.76991142" i="1298.44" sn="5.10525" a="47.197" fwhm="0.0384008" res="14446.8" algo="Sum"/><pk mz="554.86587637" i="792.866" sn="3.11802" a="39.2744" fwhm="0.0553232" res="10029.5" algo="Sum"/><pk mz="554.90695336" i="626.516" sn="2.46383" a="21.2231" fwhm="0.0464533" res="11945.5" algo="Sum"/><pk mz="555.36624375" i="32535.7" sn="127.898" a="1261.17" fwhm="0.0332882" res="16683.6" algo="Sum"/><pk mz="555.45633715" i="1037.17" sn="4.07645" a="34.8464" fwhm="0.0376109" res="14768.5" algo="Sum"/><pk mz="556.36767118" i="9180.95" sn="36.0034" a="376.248" fwhm="0.0334406" res="16637.5" algo="Sum"/><pk mz="556.77144968" i="761.862" sn="2.98281" a="37.494" fwhm="0.0475329" res="11713.4" algo="Sum"/><pk mz="556.85509692" i="1111.26" sn="4.3519" a="44.8966" fwhm="0.0387976" res="14352.8" algo="Sum"/><pk mz="557.09173005" i="915.047" sn="3.5839" a="36.4082" fwhm="0.0325562" res="17111.7" algo="Sum"/><pk mz="557.31279576" i="633.176" sn="2.47897" a="23.0953" fwhm="0.0480869" res="11589.7" algo="Sum"/><pk mz="557.36783641" i="2755.99" sn="10.7872" a="117.841" fwhm="0.0376584" res="14800.6" algo="Sum"/><pk mz="557.43424777" i="2303.42" sn="9.01561" a="89.3732" fwhm="0.0331765" res="16802.1" algo="Sum"/><pk mz="558.29195411" i="3328.74" sn="13.0044" a="119.063" fwhm="0.0298961" res="18674.4" algo="Sum"/><pk mz="558.36793400" i="864.641" sn="3.37784" a="41.7245" fwhm="0.0499133" res="11186.8" algo="Sum"/><pk mz="558.43703216" i="1080.42" sn="4.22024" a="41.9881" fwhm="0.0350834" res="15917.4" algo="Sum"/><pk mz="558.71768685" i="678.562" sn="2.65065" a="26.6702" fwhm="0.0557836" res="10015.8" algo="Sum"/><pk mz="558.85346396" i="668.615" sn="2.61262" a="36.7222" fwhm="0.0575377" res="9712.83" algo="Sum"/><pk mz="559.29863697" i="1490.76" sn="5.82292" a="77.6476" fwhm="0.0479064" res="11674.8" algo="Sum"/><pk mz="559.37073042" i="1161.07" sn="4.53515" a="53.1761" fwhm="0.0703385" res="7952.55" algo="Sum"/><pk mz="559.41239157" i="1251.55" sn="4.88856" a="59.1263" fwhm="0.0545536" res="10254.4" algo="Sum"/><pk mz="559.51405679" i="645.156" sn="2.51943" a="27.3472" fwhm="0.0498565" res="11222.5" algo="Sum"/><pk mz="560.30637500" i="2290.06" sn="8.94251" a="90.3457" fwhm="0.0361945" res="15480.4" algo="Sum"/><pk mz="560.37599657" i="666.848" sn="2.60393" a="18.836" fwhm="0.029371" res="19079.2" algo="Sum"/><pk mz="560.41565222" i="589.522" sn="2.30198" a="22.4383" fwhm="0.0509239" res="11005" algo="Sum"/><pk mz="560.71337400" i="768.717" sn="2.99931" a="44.0239" fwhm="0.0542988" res="10326.4" algo="Sum"/><pk mz="560.80704922" i="584.517" sn="2.28061" a="28.2748" fwhm="0.0747197" res="7505.48" algo="Sum"/><pk mz="560.86581457" i="653.627" sn="2.54981" a="35.9303" fwhm="0.0540692" res="10373.1" algo="Sum"/><pk mz="561.31305766" i="1041.61" sn="4.06668" a="63.7535" fwhm="0.0580998" res="9661.19" algo="Sum"/><pk mz="561.39386058" i="1839.06" sn="7.1796" a="94.1111" fwhm="0.0514142" res="10919" algo="Sum"/><pk mz="561.44078837" i="601.071" sn="2.34655" a="17.2464" fwhm="0.0385577" res="14561.1" algo="Sum"/><pk mz="562.32367555" i="3339.21" sn="13.021" a="125.071" fwhm="0.0416457" res="13502.6" algo="Sum"/><pk mz="562.39926923" i="857.699" sn="3.34486" a="27.9519" fwhm="0.0365072" res="15405.2" algo="Sum"/><pk mz="562.56238083" i="1127.76" sn="4.39537" a="43.208" fwhm="0.034321" res="16391.2" algo="Sum"/><pk mz="562.75970091" i="607.34" sn="2.36668" a="19.0897" fwhm="0.0427471" res="13164.8" algo="Sum"/><pk mz="562.80035701" i="1128.04" sn="4.39574" a="43.1863" fwhm="0.045409" res="12394" algo="Sum"/><pk mz="562.85541115" i="1058.32" sn="4.12342" a="42.8383" fwhm="0.0549129" res="10250" algo="Sum"/><pk mz="563.32827067" i="1382.54" sn="5.38496" a="68.0888" fwhm="0.0468759" res="12017.4" algo="Sum"/><pk mz="563.45939903" i="571.871" sn="2.22763" a="24.3888" fwhm="0.0516085" res="10918" algo="Sum"/><pk mz="564.31044117" i="1054.44" sn="4.09986" a="69.3288" fwhm="0.063414" res="8898.83" algo="Sum"/><pk mz="564.38393082" i="603.886" sn="2.34801" a="27.4925" fwhm="0.0620979" res="9088.61" algo="Sum"/><pk mz="564.79806287" i="945.96" sn="3.67271" a="37.5823" fwhm="0.0460384" res="12268" algo="Sum"/><pk mz="564.88827995" i="706.539" sn="2.74344" a="30.0484" fwhm="0.0491952" res="11482.6" algo="Sum"/><pk mz="565.27817061" i="867.182" sn="3.36663" a="34.4721" fwhm="0.050497" res="11194.3" algo="Sum"/><pk mz="565.31329142" i="754.549" sn="2.92936" a="19.5111" fwhm="0.0375095" res="15071.2" algo="Sum"/><pk mz="565.33545223" i="685.955" sn="2.66288" a="14.3265" fwhm="0.0269158" res="21003.8" algo="Sum"/><pk mz="565.42134585" i="7184.24" sn="27.8877" a="241.397" fwhm="0.0299899" res="18853.7" algo="Sum"/><pk mz="565.89387273" i="807.102" sn="3.12774" a="44.3248" fwhm="0.038865" res="14560.5" algo="Sum"/><pk mz="566.31688254" i="6865.2" sn="26.5974" a="238.891" fwhm="0.0295428" res="19169.3" algo="Sum"/><pk mz="566.42433804" i="2811.97" sn="10.892" a="114.61" fwhm="0.032169" res="17607.8" algo="Sum"/><pk mz="566.66586066" i="666.725" sn="2.58326" a="28.0902" fwhm="0.0510534" res="11099.5" algo="Sum"/><pk mz="566.79700992" i="635.095" sn="2.46113" a="27.6227" fwhm="0.0504585" res="11232.9" algo="Sum"/><pk mz="566.88434452" i="838.178" sn="3.2475" a="42.2801" fwhm="0.0515004" res="11007.4" algo="Sum"/><pk mz="567.33920226" i="3903.69" sn="15.116" a="244.234" fwhm="0.0553679" res="10246.7" algo="Sum"/><pk mz="567.41722222" i="1611.51" sn="6.24052" a="82.4163" fwhm="0.0634725" res="8939.57" algo="Sum"/><pk mz="568.33453424" i="7212.46" sn="27.8507" a="276.74" fwhm="0.0316813" res="17939.1" algo="Sum"/><pk mz="568.41953005" i="764.596" sn="2.95114" a="29.4337" fwhm="0.0529042" res="10744.3" algo="Sum"/><pk mz="568.74927551" i="806.469" sn="3.11224" a="31.4879" fwhm="0.0495539" res="11477.4" algo="Sum"/><pk mz="569.36017929" i="40990.1" sn="157.842" a="1286.98" fwhm="0.028239" res="20162.2" algo="Sum"/><pk mz="569.42701690" i="5648.11" sn="21.7333" a="219.317" fwhm="0.0345619" res="16475.6" algo="Sum"/><pk mz="570.36289554" i="14472" sn="55.6136" a="507.608" fwhm="0.0309308" res="18440" algo="Sum"/><pk mz="570.43093326" i="2360.69" sn="9.07178" a="91.3239" fwhm="0.0382237" res="14923.5" algo="Sum"/><pk mz="570.74359175" i="794.39" sn="3.05299" a="34.1709" fwhm="0.0554201" res="10298.5" algo="Sum"/><pk mz="570.79787127" i="615.838" sn="2.36676" a="10.4243" fwhm="0.0188455" res="30288.3" algo="Sum"/><pk mz="570.84425101" i="880.808" sn="3.38468" a="52.1647" fwhm="0.0591029" res="9658.48" algo="Sum"/><pk mz="571.35957801" i="6996.23" sn="26.8578" a="276.991" fwhm="0.0341275" res="16741.9" algo="Sum"/><pk mz="571.42448319" i="1671.92" sn="6.41841" a="63.9953" fwhm="0.0465441" res="12277.1" algo="Sum"/><pk mz="572.36267258" i="2386.2" sn="9.16511" a="89.3807" fwhm="0.0336229" res="17023" algo="Sum"/><pk mz="572.44520735" i="1517.69" sn="5.82923" a="73.5105" fwhm="0.0420422" res="13616" algo="Sum"/><pk mz="572.75020960" i="616.85" sn="2.36779" a="22.7027" fwhm="0.0473606" res="12093.4" algo="Sum"/><pk mz="572.78974965" i="599.201" sn="2.29981" a="21.3853" fwhm="0.0471956" res="12136.5" algo="Sum"/><pk mz="572.82829995" i="947.38" sn="3.63639" a="36.1396" fwhm="0.0455591" res="12573.3" algo="Sum"/><pk mz="573.37016705" i="1835.81" sn="7.05474" a="62.6217" fwhm="0.0472197" res="12142.6" algo="Sum"/><pk mz="573.42127673" i="1957.36" sn="7.52182" a="85.801" fwhm="0.0495563" res="11571.1" algo="Sum"/><pk mz="573.83988295" i="780.038" sn="2.99518" a="26.8679" fwhm="0.0362995" res="15808.5" algo="Sum"/><pk mz="573.87921031" i="842.635" sn="3.23554" a="39.5079" fwhm="0.0414521" res="13844.4" algo="Sum"/><pk mz="574.38333352" i="804.366" sn="3.0869" a="24.1076" fwhm="0.0425351" res="13503.7" algo="Sum"/><pk mz="574.41329812" i="799.733" sn="3.06912" a="36.8436" fwhm="0.0661683" res="8681.1" algo="Sum"/><pk mz="574.69758622" i="658.208" sn="2.52276" a="29.1242" fwhm="0.0477397" res="12038.1" algo="Sum"/><pk mz="574.78572869" i="574.203" sn="2.20025" a="17.4177" fwhm="0.04255" res="13508.5" algo="Sum"/><pk mz="574.82294152" i="692.231" sn="2.65254" a="32.9432" fwhm="0.0550813" res="10435.9" algo="Sum"/><pk mz="575.27714357" i="1049.11" sn="4.01661" a="54.7504" fwhm="0.0455792" res="12621.5" algo="Sum"/><pk mz="575.40563950" i="2940.74" sn="11.2572" a="163.81" fwhm="0.0434088" res="13255.5" algo="Sum"/><pk mz="575.45610971" i="748.961" sn="2.86705" a="16.0603" fwhm="0.0283835" res="20274.3" algo="Sum"/><pk mz="575.49679580" i="880.099" sn="3.36905" a="33.7287" fwhm="0.0496155" res="11599.1" algo="Sum"/><pk mz="576.27701054" i="1284.52" sn="4.90934" a="51.0401" fwhm="0.036205" res="15917.1" algo="Sum"/><pk mz="576.40848083" i="1483.17" sn="5.667" a="50.4244" fwhm="0.0408367" res="14114.9" algo="Sum"/><pk mz="576.46185879" i="703.596" sn="2.68838" a="24.4125" fwhm="0.0520814" res="11068.5" algo="Sum"/><pk mz="576.69378443" i="903.11" sn="3.45034" a="36.7942" fwhm="0.0373051" res="15458.8" algo="Sum"/><pk mz="576.77494399" i="587.162" sn="2.24064" a="11.1944" fwhm="0.0232998" res="24754.5" algo="Sum"/><pk mz="576.88154204" i="638.088" sn="2.43394" a="22.7037" fwhm="0.049077" res="11754.6" algo="Sum"/><pk mz="577.28383477" i="608.154" sn="2.3195" a="25.6651" fwhm="0.0406775" res="14191.7" algo="Sum"/><pk mz="577.37100310" i="1500.95" sn="5.72487" a="107.16" fwhm="0.05364" res="10763.8" algo="Sum"/><pk mz="577.46951100" i="808.347" sn="3.08297" a="38.9856" fwhm="0.0658533" res="8769.02" algo="Sum"/><pk mz="577.51155764" i="700.527" sn="2.67168" a="25.999" fwhm="0.0458852" res="12586" algo="Sum"/><pk mz="578.27467164" i="573.192" sn="2.18357" a="23.3473" fwhm="0.0448928" res="12881.2" algo="Sum"/><pk mz="578.36972207" i="734.688" sn="2.79818" a="27.9058" fwhm="0.04733" res="12219.9" algo="Sum"/><pk mz="578.69396684" i="833.055" sn="3.17284" a="33.2097" fwhm="0.0475929" res="12159.2" algo="Sum"/><pk mz="578.72708750" i="676.665" sn="2.5773" a="22.6463" fwhm="0.0474402" res="12199.1" algo="Sum"/><pk mz="578.77519088" i="681.156" sn="2.59487" a="31.753" fwhm="0.0510148" res="11345.2" algo="Sum"/><pk mz="579.28695908" i="1296.58" sn="4.93564" a="60.0881" fwhm="0.0400534" res="14462.9" algo="Sum"/><pk mz="579.32666459" i="625.021" sn="2.37913" a="5.61807" fwhm="0.00887457" res="65279.4" algo="Sum"/><pk mz="579.36394133" i="784.961" sn="2.98815" a="44.3232" fwhm="0.06984" res="8295.59" algo="Sum"/><pk mz="579.42527276" i="671.64" sn="2.5568" a="29.1103" fwhm="0.0559155" res="10362.5" algo="Sum"/><pk mz="579.47270630" i="599.407" sn="2.28177" a="27.6761" fwhm="0.0551394" res="10509.2" algo="Sum"/><pk mz="580.28923371" i="823.473" sn="3.13038" a="38.2961" fwhm="0.0438139" res="13244.4" algo="Sum"/><pk mz="580.34430193" i="595.87" sn="2.26531" a="26.1007" fwhm="0.0599074" res="9687.36" algo="Sum"/><pk mz="580.57172418" i="673.446" sn="2.55418" a="27.0653" fwhm="0.0365808" res="15871" algo="Sum"/><pk mz="580.70143664" i="737.904" sn="2.79982" a="34.4275" fwhm="0.0542992" res="10694.5" algo="Sum"/><pk mz="580.73018629" i="609.794" sn="2.31373" a="13.41" fwhm="0.0285132" res="20367" algo="Sum"/><pk mz="580.76750065" i="638.452" sn="2.42245" a="28.6407" fwhm="0.0528543" res="10988.1" algo="Sum"/><pk mz="580.82493739" i="653.52" sn="2.47962" a="36.1792" fwhm="0.0614032" res="9459.2" algo="Sum"/><pk mz="581.36193972" i="3447.05" sn="13.0676" a="98.6145" fwhm="0.0354506" res="16399.2" algo="Sum"/><pk mz="581.39493920" i="3708.72" sn="14.0529" a="156.289" fwhm="0.0504874" res="11515.7" algo="Sum"/><pk mz="581.82526192" i="695.746" sn="2.63602" a="28.5432" fwhm="0.0473962" res="12275.8" algo="Sum"/><pk mz="582.29046514" i="1465.72" sn="5.54326" a="63.9817" fwhm="0.0363171" res="16033.5" algo="Sum"/><pk mz="582.36507969" i="1434.78" sn="5.42072" a="44.8468" fwhm="0.0341727" res="17041.8" algo="Sum"/><pk mz="582.39912526" i="1572.3" sn="5.94029" a="75.8205" fwhm="0.0526148" res="11069.1" algo="Sum"/><pk mz="582.64035042" i="651.98" sn="2.46297" a="26.7589" fwhm="0.0376139" res="15490" algo="Sum"/><pk mz="582.71408187" i="583.569" sn="2.20415" a="32.8271" fwhm="0.07218" res="8073.06" algo="Sum"/><pk mz="582.81768703" i="748.18" sn="2.82527" a="26.8369" fwhm="0.0523678" res="11129.3" algo="Sum"/><pk mz="582.85928211" i="775.094" sn="2.92691" a="22.0722" fwhm="0.0428478" res="13603" algo="Sum"/><pk mz="583.24957170" i="3279.51" sn="12.3809" a="113.544" fwhm="0.0319228" res="18270.6" algo="Sum"/><pk mz="583.31821349" i="1717.53" sn="6.48407" a="81.2247" fwhm="0.0568466" res="10261.3" algo="Sum"/><pk mz="583.38873755" i="1203.67" sn="4.54414" a="86.1952" fwhm="0.0823041" res="7088.21" algo="Sum"/><pk mz="584.25437829" i="1908.54" sn="7.20314" a="61.9395" fwhm="0.0326893" res="17873" algo="Sum"/><pk mz="584.31329486" i="1029.46" sn="3.88533" a="50.3075" fwhm="0.0698847" res="8361.11" algo="Sum"/><pk mz="584.36469887" i="1633.34" sn="6.16452" a="73.3025" fwhm="0.0465446" res="12554.9" algo="Sum"/><pk mz="584.63965026" i="629.645" sn="2.3757" a="23.9439" fwhm="0.0425654" res="13735.1" algo="Sum"/><pk mz="584.72692239" i="968.523" sn="3.6543" a="55.5653" fwhm="0.0504825" res="11582.8" algo="Sum"/><pk mz="584.86652798" i="1169.64" sn="4.41186" a="52.919" fwhm="0.0406214" res="14398" algo="Sum"/><pk mz="585.26787956" i="5847.59" sn="22.0564" a="231.185" fwhm="0.0374533" res="15626.6" algo="Sum"/><pk mz="585.33548484" i="7482.93" sn="28.2325" a="332.626" fwhm="0.034141" res="17144.7" algo="Sum"/><pk mz="585.44561621" i="610.004" sn="2.30154" a="17.6218" fwhm="0.0397489" res="14728.6" algo="Sum"/><pk mz="586.27116547" i="2206" sn="8.32116" a="77.2984" fwhm="0.041485" res="14132.1" algo="Sum"/><pk mz="586.33863607" i="3013.46" sn="11.367" a="131.346" fwhm="0.0383773" res="15278.3" algo="Sum"/><pk mz="586.43414781" i="666.206" sn="2.512" a="29.0813" fwhm="0.0502085" res="11680" algo="Sum"/><pk mz="586.72356052" i="1094.17" sn="4.12335" a="51.5266" fwhm="0.0468444" res="12525" algo="Sum"/><pk mz="586.76818490" i="702.841" sn="2.64865" a="22.2379" fwhm="0.0443748" res="13223" algo="Sum"/><pk mz="587.27840000" i="892.891" sn="3.36313" a="33.3524" fwhm="0.0378644" res="15510" algo="Sum"/><pk mz="587.33534851" i="1973.97" sn="7.43506" a="102.878" fwhm="0.0476805" res="12318.1" algo="Sum"/><pk mz="587.40115977" i="1360.86" sn="5.12557" a="58.7943" fwhm="0.0521194" res="11270.3" algo="Sum"/><pk mz="587.45910497" i="931.223" sn="3.50673" a="41.3966" fwhm="0.0468062" res="12550.9" algo="Sum"/><pk mz="587.54390964" i="858.834" sn="3.23304" a="41.2084" fwhm="0.0432416" res="13587.5" algo="Sum"/><pk mz="587.90373620" i="792.618" sn="2.97746" a="32.5452" fwhm="0.0352676" res="16669.8" algo="Sum"/><pk mz="588.33954801" i="894.309" sn="3.36291" a="44.2255" fwhm="0.0423282" res="13899.5" algo="Sum"/><pk mz="588.40286656" i="1020" sn="3.83556" a="48.217" fwhm="0.0547936" res="10738.5" algo="Sum"/><pk mz="588.49576246" i="989.45" sn="3.72009" a="52.8129" fwhm="0.0416009" res="14146.2" algo="Sum"/><pk mz="588.72475068" i="1023.18" sn="3.84354" a="43.238" fwhm="0.0457428" res="12870.3" algo="Sum"/><pk mz="588.75497225" i="780.697" sn="2.93223" a="28.4997" fwhm="0.0442984" res="13290.6" algo="Sum"/><pk mz="588.80540798" i="632.167" sn="2.37345" a="23.8737" fwhm="0.0526362" res="11186.3" algo="Sum"/><pk mz="589.31347084" i="787.618" sn="2.95785" a="32.9654" fwhm="0.0503842" res="11696.4" algo="Sum"/><pk mz="589.40523429" i="1692.15" sn="6.35462" a="90.8846" fwhm="0.0491422" res="11993.9" algo="Sum"/><pk mz="589.47634599" i="1155.9" sn="4.34078" a="65.1461" fwhm="0.0539334" res="10929.7" algo="Sum"/><pk mz="590.31476682" i="3554.18" sn="13.334" a="125.993" fwhm="0.0312305" res="18901.8" algo="Sum"/><pk mz="590.40664925" i="779.903" sn="2.92609" a="59.1817" fwhm="0.0640074" res="9224.03" algo="Sum"/><pk mz="590.47896852" i="659.336" sn="2.47453" a="32.2068" fwhm="0.0546884" res="10797.2" algo="Sum"/><pk mz="590.59101359" i="1948.32" sn="7.31702" a="73.0128" fwhm="0.0303526" res="19457.7" algo="Sum"/><pk mz="590.67055691" i="641.68" sn="2.40923" a="26.2437" fwhm="0.0432248" res="13665.1" algo="Sum"/><pk mz="590.73062506" i="765.608" sn="2.8744" a="29.2307" fwhm="0.055833" res="10580.3" algo="Sum"/><pk mz="590.84978932" i="643.963" sn="2.41858" a="21.8574" fwhm="0.0421925" res="14003.7" algo="Sum"/><pk mz="591.25439708" i="664.776" sn="2.49524" a="32.0687" fwhm="0.0483047" res="12240.1" algo="Sum"/><pk mz="591.31982338" i="1516.93" sn="5.69268" a="68.4438" fwhm="0.0497054" res="11896.5" algo="Sum"/><pk mz="591.37963053" i="2524.43" sn="9.476" a="138.654" fwhm="0.0421497" res="14030.5" algo="Sum"/><pk mz="591.48980491" i="1179.24" sn="4.42764" a="57.0083" fwhm="0.0404717" res="14614.9" algo="Sum"/><pk mz="591.59668281" i="811.784" sn="3.04499" a="33.2032" fwhm="0.0347483" res="17025.2" algo="Sum"/><pk mz="592.34848745" i="1482.42" sn="5.55694" a="53.9705" fwhm="0.0527943" res="11219.9" algo="Sum"/><pk mz="592.37366517" i="1187.57" sn="4.45168" a="43.9585" fwhm="0.0561362" res="10552.4" algo="Sum"/><pk mz="592.66881559" i="934.925" sn="3.50699" a="38.6301" fwhm="0.0384982" res="15394.7" algo="Sum"/><pk mz="592.72772917" i="607.382" sn="2.27852" a="19.7699" fwhm="0.0480097" res="12346" algo="Sum"/><pk mz="592.74863047" i="611.088" sn="2.29242" a="30.4571" fwhm="0.0517949" res="11444.2" algo="Sum"/><pk mz="592.85021758" i="1058.6" sn="3.97072" a="44.0365" fwhm="0.041305" res="14353" algo="Sum"/><pk mz="593.34591162" i="1298.79" sn="4.86298" a="77.4598" fwhm="0.0641058" res="9255.72" algo="Sum"/><pk mz="593.43904952" i="593.47" sn="2.21882" a="12.3218" fwhm="0.0288234" res="20588.8" algo="Sum"/><pk mz="594.34389508" i="718.518" sn="2.68248" a="36.6516" fwhm="0.0603874" res="9842.19" algo="Sum"/><pk mz="594.66902270" i="816.318" sn="3.04665" a="36.0325" fwhm="0.0479498" res="12401.9" algo="Sum"/><pk mz="594.71320529" i="576.808" sn="2.15262" a="12.4978" fwhm="0.0288542" res="20611" algo="Sum"/><pk mz="594.75534557" i="1197.59" sn="4.46917" a="57.2895" fwhm="0.044056" res="13500" algo="Sum"/><pk mz="594.83420878" i="631.731" sn="2.35748" a="25.1055" fwhm="0.0527391" res="11278.8" algo="Sum"/><pk mz="595.35029266" i="2313.54" sn="8.60492" a="92.4118" fwhm="0.0391988" res="15188" algo="Sum"/><pk mz="595.37944273" i="2195.85" sn="8.16719" a="100.931" fwhm="0.0445106" res="13376.1" algo="Sum"/><pk mz="595.85239526" i="703.708" sn="2.61656" a="24.9198" fwhm="0.0488445" res="12199" algo="Sum"/><pk mz="595.89141421" i="827.191" sn="3.0757" a="34.4513" fwhm="0.0484075" res="12309.9" algo="Sum"/><pk mz="596.35153848" i="893.043" sn="3.31858" a="27.2075" fwhm="0.0440077" res="13551.1" algo="Sum"/><pk mz="596.37954298" i="970.317" sn="3.60586" a="50.1303" fwhm="0.0523654" res="11388.8" algo="Sum"/><pk mz="596.67628046" i="616.93" sn="2.29262" a="31.9668" fwhm="0.0560629" res="10643" algo="Sum"/><pk mz="596.75194405" i="1382.19" sn="5.13553" a="58.999" fwhm="0.0422871" res="14111.9" algo="Sum"/><pk mz="596.79171165" i="756.294" sn="2.80984" a="26.8809" fwhm="0.043472" res="13728.2" algo="Sum"/><pk mz="597.33381361" i="3596.34" sn="13.3681" a="153.76" fwhm="0.0339429" res="17598.2" algo="Sum"/><pk mz="597.39301146" i="1373.51" sn="5.10605" a="60.174" fwhm="0.0559885" res="10669.9" algo="Sum"/><pk mz="597.44883461" i="774.679" sn="2.87985" a="28.2507" fwhm="0.0479694" res="12454.8" algo="Sum"/><pk mz="598.33936863" i="1351.47" sn="5.02001" a="54.2999" fwhm="0.0415875" res="14387.5" algo="Sum"/><pk mz="598.39251635" i="1132.11" sn="4.20518" a="51.5722" fwhm="0.0604536" res="9898.38" algo="Sum"/><pk mz="598.75248453" i="996.079" sn="3.69546" a="39.632" fwhm="0.0562975" res="10635.5" algo="Sum"/><pk mz="598.78631907" i="841.185" sn="3.1208" a="26.315" fwhm="0.0412657" res="14510.5" algo="Sum"/><pk mz="598.82703006" i="611.296" sn="2.26791" a="23.3126" fwhm="0.02929" res="20444.8" algo="Sum"/><pk mz="598.89223529" i="603.987" sn="2.24079" a="28.5591" fwhm="0.071265" res="8403.73" algo="Sum"/><pk mz="599.34504541" i="964.254" sn="3.57773" a="30.2387" fwhm="0.038621" res="15518.6" algo="Sum"/><pk mz="599.36436176" i="1032.74" sn="3.83182" a="35.7203" fwhm="0.0482784" res="12414.8" algo="Sum"/><pk mz="599.42381364" i="1846.44" sn="6.85097" a="93.7609" fwhm="0.0454545" res="13187.3" algo="Sum"/><pk mz="599.49257840" i="638.754" sn="2.36926" a="23.7404" fwhm="0.0504195" res="11890.1" algo="Sum"/><pk mz="600.27679031" i="596.58" sn="2.20945" a="30.3636" fwhm="0.0447131" res="13425.1" algo="Sum"/><pk mz="600.35829140" i="574.806" sn="2.12852" a="14.8036" fwhm="0.0386544" res="15531.4" algo="Sum"/><pk mz="600.42515766" i="850.241" sn="3.14833" a="30.8705" fwhm="0.0531532" res="11296.1" algo="Sum"/><pk mz="600.47684404" i="874.933" sn="3.23976" a="42.324" fwhm="0.0555463" res="10810.4" algo="Sum"/><pk mz="600.69996299" i="996.3" sn="3.68683" a="42.7362" fwhm="0.0471009" res="12753.5" algo="Sum"/><pk mz="600.76490304" i="757.708" sn="2.8035" a="33.8953" fwhm="0.0654892" res="9173.5" algo="Sum"/><pk mz="601.34299117" i="2066.86" sn="7.63671" a="116.808" fwhm="0.0489518" res="12284.4" algo="Sum"/><pk mz="601.45933569" i="2534.16" sn="9.36333" a="100.74" fwhm="0.0401739" res="14971.4" algo="Sum"/><pk mz="601.51229306" i="1230.67" sn="4.54715" a="44.4686" fwhm="0.041358" res="14544" algo="Sum"/><pk mz="602.28285440" i="569.959" sn="2.10334" a="32.4633" fwhm="0.0592464" res="10165.7" algo="Sum"/><pk mz="602.34860013" i="842.528" sn="3.10955" a="49.094" fwhm="0.0641433" res="9390.67" algo="Sum"/><pk mz="602.46237875" i="992.515" sn="3.66275" a="44.63" fwhm="0.0436047" res="13816.5" algo="Sum"/><pk mz="602.69693094" i="1447.74" sn="5.33854" a="58.4704" fwhm="0.0398358" res="15129.5" algo="Sum"/><pk mz="602.74558380" i="700.068" sn="2.5815" a="15.0291" fwhm="0.0290486" res="20749.6" algo="Sum"/><pk mz="602.77156720" i="611.295" sn="2.25424" a="27.5011" fwhm="0.0629405" res="9576.85" algo="Sum"/><pk mz="603.33918114" i="1284.52" sn="4.73506" a="63.1712" fwhm="0.0555538" res="10860.4" algo="Sum"/><pk mz="603.39677552" i="1158.67" sn="4.2706" a="39.2723" fwhm="0.0477438" res="12638.2" algo="Sum"/><pk mz="603.43775929" i="1286.84" sn="4.74279" a="62.449" fwhm="0.0639963" res="9429.26" algo="Sum"/><pk mz="603.48011221" i="714.812" sn="2.63409" a="12.9601" fwhm="0.0385607" res="15650.1" algo="Sum"/><pk mz="603.52657835" i="1168.1" sn="4.30524" a="56.6046" fwhm="0.0445045" res="13561" algo="Sum"/><pk mz="603.83841438" i="665.705" sn="2.45416" a="30.8185" fwhm="0.0472176" res="12788.4" algo="Sum"/><pk mz="604.33530871" i="669.805" sn="2.46875" a="33.8625" fwhm="0.0589431" res="10252.9" algo="Sum"/><pk mz="604.39125485" i="575.642" sn="2.12207" a="22.6805" fwhm="0.0516648" res="11698.3" algo="Sum"/><pk mz="604.45310070" i="1085.22" sn="4.00024" a="50.7604" fwhm="0.0531311" res="11376.6" algo="Sum"/><pk mz="604.48997667" i="736.731" sn="2.71533" a="21.7829" fwhm="0.0387876" res="15584.6" algo="Sum"/><pk mz="604.53096690" i="639.426" sn="2.35552" a="24.3869" fwhm="0.0521638" res="11589.1" algo="Sum"/><pk mz="604.69612245" i="1008.59" sn="3.71441" a="49.379" fwhm="0.0526244" res="11490.8" algo="Sum"/><pk mz="604.78244545" i="1152.9" sn="4.24666" a="57.968" fwhm="0.0443657" res="13631.8" algo="Sum"/><pk mz="605.30460614" i="590.446" sn="2.17225" a="30.1551" fwhm="0.0584349" res="10358.6" algo="Sum"/><pk mz="605.41319765" i="1465.42" sn="5.39128" a="65.5928" fwhm="0.0564725" res="10720.5" algo="Sum"/><pk mz="605.44549845" i="1125.91" sn="4.14244" a="36.9645" fwhm="0.0826893" res="7321.93" algo="Sum"/><pk mz="605.48807315" i="800.948" sn="2.94639" a="26.7825" fwhm="0.0485247" res="12477.9" algo="Sum"/><pk mz="606.29330222" i="868.575" sn="3.19617" a="49.0554" fwhm="0.0577146" res="10505" algo="Sum"/><pk mz="606.37725645" i="1702.62" sn="6.25912" a="75.4943" fwhm="0.0427304" res="14190.8" algo="Sum"/><pk mz="606.70949773" i="740.241" sn="2.72113" a="35.174" fwhm="0.0451751" res="13430.2" algo="Sum"/><pk mz="606.78135631" i="1169.84" sn="4.30055" a="51.3593" fwhm="0.0437539" res="13868" algo="Sum"/><pk mz="606.81528905" i="708.109" sn="2.60313" a="24.4028" fwhm="0.0485778" res="12491.6" algo="Sum"/><pk mz="606.87684151" i="1192.81" sn="4.38499" a="51.4666" fwhm="0.0457759" res="13257.6" algo="Sum"/><pk mz="607.24588711" i="1362.68" sn="5.00853" a="62.4355" fwhm="0.0381069" res="15935.3" algo="Sum"/><pk mz="607.38209533" i="1163.81" sn="4.27696" a="70.4182" fwhm="0.0530644" res="11446.1" algo="Sum"/><pk mz="607.43555749" i="637.792" sn="2.34387" a="11.6314" fwhm="0.0312533" res="19435.9" algo="Sum"/><pk mz="607.46061229" i="749.245" sn="2.75346" a="29.3383" fwhm="0.0475378" res="12778.5" algo="Sum"/><pk mz="608.25185045" i="621.466" sn="2.28068" a="27.6541" fwhm="0.0500903" res="12143.1" algo="Sum"/><pk mz="608.41247808" i="912.594" sn="3.34925" a="33.2601" fwhm="0.0460312" res="13217.4" algo="Sum"/><pk mz="608.46063735" i="692.51" sn="2.54143" a="26.9848" fwhm="0.0485668" res="12528.3" algo="Sum"/><pk mz="608.60253501" i="873.648" sn="3.20647" a="32.1979" fwhm="0.0437962" res="13896.2" algo="Sum"/><pk mz="608.64301436" i="696.72" sn="2.55711" a="25.5562" fwhm="0.0444872" res="13681.3" algo="Sum"/><pk mz="608.72789481" i="626.592" sn="2.2994" a="17.4243" fwhm="0.0582189" res="10455.8" algo="Sum"/><pk mz="608.75767424" i="724.111" sn="2.65727" a="22.5281" fwhm="0.0437892" res="13902" algo="Sum"/><pk mz="608.79377519" i="833.184" sn="3.05753" a="18.4613" fwhm="0.0291941" res="20853.3" algo="Sum"/><pk mz="609.30713749" i="897.56" sn="3.2942" a="38.203" fwhm="0.046415" res="13127.4" algo="Sum"/><pk mz="609.41347193" i="1373.1" sn="5.04007" a="65.1725" fwhm="0.043006" res="14170.4" algo="Sum"/><pk mz="609.91417702" i="733.934" sn="2.69113" a="33.929" fwhm="0.0387001" res="15760" algo="Sum"/><pk mz="610.30520783" i="803.791" sn="2.94878" a="33.3018" fwhm="0.0482611" res="12645.9" algo="Sum"/><pk mz="610.72595505" i="1227.2" sn="4.49933" a="61.3051" fwhm="0.0530525" res="11511.7" algo="Sum"/><pk mz="610.79773188" i="648.811" sn="2.37827" a="32.0792" fwhm="0.0682316" res="8951.83" algo="Sum"/><pk mz="611.34669263" i="1631.14" sn="5.97978" a="82.6249" fwhm="0.0504203" res="12125" algo="Sum"/><pk mz="612.32356830" i="657.249" sn="2.40301" a="17.0369" fwhm="0.029008" res="21108.8" algo="Sum"/><pk mz="612.35163814" i="730.607" sn="2.67116" a="40.6569" fwhm="0.068951" res="8880.96" algo="Sum"/><pk mz="612.72524364" i="1435.12" sn="5.24494" a="74.4102" fwhm="0.0493454" res="12417.1" algo="Sum"/><pk mz="612.81042590" i="678.016" sn="2.47781" a="35.0911" fwhm="0.0572935" res="10696" algo="Sum"/><pk mz="613.33506766" i="2159.44" sn="7.88586" a="103.089" fwhm="0.0408188" res="15025.8" algo="Sum"/><pk mz="613.42148816" i="621.467" sn="2.26957" a="19.1958" fwhm="0.0439571" res="13955" algo="Sum"/><pk mz="613.47327502" i="1414.88" sn="5.16709" a="62.9695" fwhm="0.0353383" res="17360" algo="Sum"/><pk mz="614.35598090" i="1283.8" sn="4.67479" a="90.9956" fwhm="0.0689832" res="8905.88" algo="Sum"/><pk mz="614.47781560" i="816.595" sn="2.97407" a="40.3809" fwhm="0.0504198" res="12187.2" algo="Sum"/><pk mz="614.72694871" i="1100.52" sn="4.00493" a="80.0222" fwhm="0.0738444" res="8324.63" algo="Sum"/><pk mz="614.81330956" i="1156.2" sn="4.2069" a="45.9492" fwhm="0.0462844" res="13283.4" algo="Sum"/><pk mz="614.86303817" i="869.329" sn="3.16325" a="48.1558" fwhm="0.0532492" res="11546.9" algo="Sum"/><pk mz="615.35542845" i="962.063" sn="3.4995" a="50.6419" fwhm="0.0499639" res="12316" algo="Sum"/><pk mz="615.39469772" i="946.184" sn="3.44122" a="42.4011" fwhm="0.0587858" res="10468.4" algo="Sum"/><pk mz="615.48843702" i="4479.64" sn="16.2967" a="160.128" fwhm="0.0323476" res="19027.3" algo="Sum"/><pk mz="615.57197603" i="670.198" sn="2.43677" a="33.4639" fwhm="0.0384643" res="16003.7" algo="Sum"/><pk mz="616.16950364" i="6296.13" sn="22.8413" a="232.66" fwhm="0.0314726" res="19578" algo="Sum"/><pk mz="616.49181139" i="1917.16" sn="6.95695" a="75.2695" fwhm="0.0356553" res="17290.3" algo="Sum"/><pk mz="616.58431258" i="653.221" sn="2.36949" a="33.4034" fwhm="0.0474289" res="13000.2" algo="Sum"/><pk mz="616.67739923" i="732.529" sn="2.65693" a="29.3454" fwhm="0.0482541" res="12779.8" algo="Sum"/><pk mz="616.72909371" i="763.573" sn="2.7701" a="45.4781" fwhm="0.0759396" res="8121.32" algo="Sum"/><pk mz="616.80879774" i="849.533" sn="3.08244" a="46.2251" fwhm="0.0661388" res="9325.97" algo="Sum"/><pk mz="617.17254230" i="2835.85" sn="10.2816" a="106.948" fwhm="0.030729" res="20084.4" algo="Sum"/><pk mz="617.31921860" i="1114.07" sn="4.03833" a="56.1545" fwhm="0.0525711" res="11742.6" algo="Sum"/><pk mz="617.36493247" i="1280.83" sn="4.64278" a="48.4613" fwhm="0.0476445" res="12957.7" algo="Sum"/><pk mz="617.43735009" i="2528.74" sn="9.16495" a="129.445" fwhm="0.069633" res="8867.02" algo="Sum"/><pk mz="617.50357132" i="3970.75" sn="14.3757" a="161.702" fwhm="0.0356233" res="17334.3" algo="Sum"/><pk mz="617.86584418" i="714.608" sn="2.58622" a="25.6417" fwhm="0.0396993" res="15563.6" algo="Sum"/><pk mz="617.90373089" i="892.931" sn="3.23159" a="35.1047" fwhm="0.0481396" res="12835.7" algo="Sum"/><pk mz="618.17497600" i="698.66" sn="2.52635" a="28.1544" fwhm="0.0365058" res="16933.6" algo="Sum"/><pk mz="618.44808101" i="1036.07" sn="3.74317" a="56.5794" fwhm="0.0813513" res="7602.19" algo="Sum"/><pk mz="618.50781842" i="1732.16" sn="6.25729" a="70.9198" fwhm="0.0357771" res="17287.8" algo="Sum"/><pk mz="618.62201955" i="1169.56" sn="4.22698" a="59.5896" fwhm="0.0453129" res="13652.2" algo="Sum"/><pk mz="618.67123273" i="822.734" sn="2.97371" a="32.5857" fwhm="0.0531289" res="11644.7" algo="Sum"/><pk mz="618.72239977" i="596.426" sn="2.15587" a="22.6286" fwhm="0.0490515" res="12613.7" algo="Sum"/><pk mz="618.74932918" i="616.11" sn="2.22702" a="25.1166" fwhm="0.03735" res="16566.2" algo="Sum"/><pk mz="618.82754626" i="659.455" sn="2.38372" a="17.4282" fwhm="0.0338527" res="18280" algo="Sum"/><pk mz="619.30385914" i="1116.89" sn="4.03476" a="72.001" fwhm="0.0617089" res="10035.9" algo="Sum"/><pk mz="619.43005714" i="2768.49" sn="9.98623" a="141.173" fwhm="0.0490464" res="12629.5" algo="Sum"/><pk mz="619.51129658" i="1454.13" sn="5.24546" a="91.1116" fwhm="0.055737" res="11114.9" algo="Sum"/><pk mz="619.61498676" i="721.249" sn="2.60164" a="36.0786" fwhm="0.0469423" res="13199.5" algo="Sum"/><pk mz="620.40692417" i="1194.13" sn="4.30393" a="45.9563" fwhm="0.0318872" res="19456.3" algo="Sum"/><pk mz="620.43300893" i="1456.8" sn="5.25065" a="68.2985" fwhm="0.0496721" res="12490.6" algo="Sum"/><pk mz="620.51855754" i="757.28" sn="2.72942" a="31.849" fwhm="0.0445494" res="13928.8" algo="Sum"/><pk mz="620.66979409" i="742.697" sn="2.67697" a="32.4437" fwhm="0.0427821" res="14507.7" algo="Sum"/><pk mz="620.71573179" i="674.462" sn="2.43091" a="14.9932" fwhm="0.0294782" res="21056.7" algo="Sum"/><pk mz="620.75760936" i="1189.16" sn="4.286" a="68.2203" fwhm="0.0667373" res="9301.51" algo="Sum"/><pk mz="620.83230906" i="603.568" sn="2.17571" a="18.7755" fwhm="0.0442218" res="14039.1" algo="Sum"/><pk mz="620.90576996" i="722.163" sn="2.60341" a="23.6021" fwhm="0.0348998" res="17791.1" algo="Sum"/><pk mz="621.33786963" i="850.632" sn="3.06248" a="32.1312" fwhm="0.054321" res="11438.3" algo="Sum"/><pk mz="621.39646523" i="1503.8" sn="5.41404" a="81.8626" fwhm="0.0664277" res="9354.47" algo="Sum"/><pk mz="621.46369669" i="678.624" sn="2.44313" a="18.9517" fwhm="0.0393281" res="15802" algo="Sum"/><pk mz="622.02182989" i="2819.91" sn="10.1509" a="98.8263" fwhm="0.0306525" res="20292.7" algo="Sum"/><pk mz="622.40872525" i="706.831" sn="2.54508" a="18.6348" fwhm="0.0393581" res="15814" algo="Sum"/><pk mz="622.62171569" i="588.21" sn="2.117" a="29.3984" fwhm="0.0536526" res="11604.7" algo="Sum"/><pk mz="622.67861262" i="600.911" sn="2.16229" a="20.0993" fwhm="0.0486457" res="12800.3" algo="Sum"/><pk mz="622.70532394" i="667.016" sn="2.40002" a="17.9618" fwhm="0.0380649" res="16359" algo="Sum"/><pk mz="622.75213988" i="1180.77" sn="4.24809" a="55.3907" fwhm="0.0570979" res="10906.7" algo="Sum"/><pk mz="622.83767788" i="585.678" sn="2.10696" a="22.5699" fwhm="0.0477379" res="13047" algo="Sum"/><pk mz="623.35130590" i="635.779" sn="2.28837" a="21.7094" fwhm="0.0377692" res="16504.2" algo="Sum"/><pk mz="623.38559239" i="626.893" sn="2.25636" a="36.9473" fwhm="0.0518519" res="12022.4" algo="Sum"/><pk mz="623.50014765" i="648.296" sn="2.33257" a="38.9013" fwhm="0.0526361" res="11845.5" algo="Sum"/><pk mz="624.38977529" i="580.587" sn="2.08801" a="32.455" fwhm="0.0563251" res="11085.5" algo="Sum"/><pk mz="624.61924605" i="605.979" sn="2.17784" a="28.4369" fwhm="0.0418927" res="14910" algo="Sum"/><pk mz="624.75168226" i="908.944" sn="3.26515" a="26.9951" fwhm="0.0443609" res="14083.4" algo="Sum"/><pk mz="624.83911328" i="878.705" sn="3.15652" a="42.7331" fwhm="0.0576435" res="10839.7" algo="Sum"/><pk mz="625.27685052" i="696.34" sn="2.50317" a="30.4918" fwhm="0.0401633" res="15568.4" algo="Sum"/><pk mz="625.38644651" i="2839.46" sn="10.2055" a="117.88" fwhm="0.0398438" res="15696" algo="Sum"/><pk mz="625.85147899" i="706.163" sn="2.53616" a="37.4376" fwhm="0.0605253" res="10340.3" algo="Sum"/><pk mz="626.35762872" i="637.205" sn="2.28964" a="18.8317" fwhm="0.0357674" res="17512" algo="Sum"/><pk mz="626.39059312" i="1266.96" sn="4.55247" a="64.4274" fwhm="0.0460203" res="13611.2" algo="Sum"/><pk mz="626.70727085" i="824.349" sn="2.96181" a="35.7662" fwhm="0.0584627" res="10719.8" algo="Sum"/><pk mz="626.73613078" i="684.109" sn="2.45779" a="15.4983" fwhm="0.0296211" res="21158.4" algo="Sum"/><pk mz="626.76327287" i="610.753" sn="2.19374" a="17.3362" fwhm="0.0345588" res="18136.2" algo="Sum"/><pk mz="626.84075941" i="674.914" sn="2.42317" a="25.0913" fwhm="0.0543094" res="11542" algo="Sum"/><pk mz="627.39167731" i="670.378" sn="2.40778" a="30.2596" fwhm="0.0620288" res="10114.5" algo="Sum"/><pk mz="627.52746686" i="593.984" sn="2.13351" a="24.8492" fwhm="0.04619" res="13585.8" algo="Sum"/><pk mz="628.39109681" i="1458.3" sn="5.2355" a="67.2497" fwhm="0.0429625" res="14626.5" algo="Sum"/><pk mz="628.70130620" i="1029.98" sn="3.69251" a="44.6846" fwhm="0.04839" res="12992.4" algo="Sum"/><pk mz="628.75126690" i="776.548" sn="2.78462" a="47.0018" fwhm="0.0679268" res="9256.31" algo="Sum"/><pk mz="628.85799427" i="636.456" sn="2.2824" a="11.1387" fwhm="0.0197806" res="31791.7" algo="Sum"/><pk mz="628.89037050" i="1115.82" sn="4.00152" a="58.3213" fwhm="0.0520545" res="12081.4" algo="Sum"/><pk mz="629.30740792" i="1803.77" sn="6.46386" a="78.5895" fwhm="0.0357409" res="17607.5" algo="Sum"/><pk mz="629.39160265" i="967.68" sn="3.46793" a="49.5939" fwhm="0.0600254" res="10485.4" algo="Sum"/><pk mz="629.44973125" i="933.218" sn="3.34543" a="55.3809" fwhm="0.0756701" res="8318.34" algo="Sum"/><pk mz="630.31059914" i="729.942" sn="2.61297" a="38.9546" fwhm="0.0596884" res="10560" algo="Sum"/><pk mz="630.46095870" i="603.191" sn="2.15776" a="44.7657" fwhm="0.0821456" res="7674.92" algo="Sum"/><pk mz="630.61591548" i="586.976" sn="2.09757" a="27.7167" fwhm="0.0599467" res="10519.6" algo="Sum"/><pk mz="630.70524181" i="863.45" sn="3.08573" a="50.7927" fwhm="0.0715951" res="8809.33" algo="Sum"/><pk mz="630.74333539" i="771.847" sn="2.75837" a="17.6244" fwhm="0.0297155" res="21226.1" algo="Sum"/><pk mz="630.78594621" i="1090.35" sn="3.89663" a="66.359" fwhm="0.0693443" res="9096.43" algo="Sum"/><pk mz="631.10826845" i="721.576" sn="2.57774" a="31.3084" fwhm="0.0351738" res="17942.5" algo="Sum"/><pk mz="631.35820244" i="598.193" sn="2.13604" a="26.6111" fwhm="0.0644146" res="9801.48" algo="Sum"/><pk mz="631.43018370" i="1328.05" sn="4.74087" a="56.3288" fwhm="0.0428895" res="14722.3" algo="Sum"/><pk mz="631.46144776" i="1856.68" sn="6.62735" a="70.9684" fwhm="0.0455869" res="13851.8" algo="Sum"/><pk mz="631.56280710" i="595.304" sn="2.12557" a="34.2854" fwhm="0.068609" res="9205.25" algo="Sum"/><pk mz="631.92852380" i="692.327" sn="2.47071" a="33.9432" fwhm="0.0388092" res="16283" algo="Sum"/><pk mz="632.43161191" i="613.218" sn="2.18328" a="23.0831" fwhm="0.048217" res="13116.3" algo="Sum"/><pk mz="632.48043289" i="1582.91" sn="5.63599" a="77.1349" fwhm="0.0444611" res="14225.5" algo="Sum"/><pk mz="632.63957933" i="692.507" sn="2.4657" a="42.0776" fwhm="0.0449613" res="14070.8" algo="Sum"/><pk mz="632.72832526" i="731.115" sn="2.60399" a="27.8263" fwhm="0.0496036" res="12755.7" algo="Sum"/><pk mz="632.77960483" i="919.351" sn="3.27432" a="49.1276" fwhm="0.0571392" res="11074.3" algo="Sum"/><pk mz="633.24599216" i="585.878" sn="2.08544" a="23.9428" fwhm="0.0520305" res="12170.7" algo="Sum"/><pk mz="633.33394556" i="695.428" sn="2.47455" a="33.2921" fwhm="0.0675692" res="9373.12" algo="Sum"/><pk mz="633.43137221" i="1510.11" sn="5.37248" a="71.6263" fwhm="0.0491237" res="12894.6" algo="Sum"/><pk mz="633.47755624" i="1868.03" sn="6.64582" a="91.8773" fwhm="0.0566748" res="11177.4" algo="Sum"/><pk mz="634.43149633" i="733.162" sn="2.60605" a="44.926" fwhm="0.0659679" res="9617.28" algo="Sum"/><pk mz="634.47855047" i="843.928" sn="2.99964" a="49.3001" fwhm="0.0624504" res="10159.7" algo="Sum"/><pk mz="634.64955408" i="846.678" sn="3.00965" a="34.1508" fwhm="0.0376369" res="16862.4" algo="Sum"/><pk mz="634.69974887" i="664.779" sn="2.36306" a="23.8951" fwhm="0.0496808" res="12775.5" algo="Sum"/><pk mz="634.77487249" i="692.865" sn="2.46289" a="47.5828" fwhm="0.0897351" res="7073.87" algo="Sum"/><pk mz="634.87027174" i="607.639" sn="2.15946" a="24.3873" fwhm="0.0495469" res="12813.5" algo="Sum"/><pk mz="635.27731984" i="603.813" sn="2.14552" a="32.5422" fwhm="0.0584864" res="10862" algo="Sum"/><pk mz="635.40498053" i="2386.78" sn="8.48113" a="139.316" fwhm="0.0481311" res="13201.5" algo="Sum"/><pk mz="635.47500654" i="888.818" sn="3.15936" a="49.5421" fwhm="0.0594602" res="10687.4" algo="Sum"/><pk mz="636.38082952" i="1214.75" sn="4.31557" a="53.1418" fwhm="0.0421786" res="15087.8" algo="Sum"/><pk mz="636.64334261" i="975.008" sn="3.46229" a="49.0908" fwhm="0.0528956" res="12035.8" algo="Sum"/><pk mz="636.68953346" i="804.107" sn="2.85541" a="32.2906" fwhm="0.0547346" res="11632.3" algo="Sum"/><pk mz="636.73290775" i="854.582" sn="3.03442" a="51.0133" fwhm="0.0630906" res="10092.4" algo="Sum"/><pk mz="636.87570267" i="840.836" sn="2.9854" a="52.8555" fwhm="0.0708637" res="8987.33" algo="Sum"/><pk mz="637.38440256" i="1094.96" sn="3.88768" a="69.1055" fwhm="0.0527029" res="12093.9" algo="Sum"/><pk mz="637.47259675" i="1050.93" sn="3.73136" a="51.074" fwhm="0.0462279" res="13789.8" algo="Sum"/><pk mz="638.46988022" i="893.202" sn="3.16542" a="48.9723" fwhm="0.0480671" res="13282.9" algo="Sum"/><pk mz="638.60314696" i="626.702" sn="2.22025" a="25.355" fwhm="0.059108" res="10804" algo="Sum"/><pk mz="638.65182649" i="614.652" sn="2.17737" a="16.1493" fwhm="0.0671137" res="9515.97" algo="Sum"/><pk mz="638.65911397" i="619.655" sn="2.19509" a="5.83143" fwhm="0.0085155" res="74999.6" algo="Sum"/><pk mz="638.69294125" i="654.888" sn="2.31988" a="15.3052" fwhm="0.0299018" res="21359.7" algo="Sum"/><pk mz="638.72711904" i="872.352" sn="3.09022" a="43.3724" fwhm="0.0509427" res="12538.1" algo="Sum"/><pk mz="638.77743674" i="777.258" sn="2.75286" a="39.8237" fwhm="0.0519004" res="12307.8" algo="Sum"/><pk mz="639.40495108" i="2021.96" sn="7.16376" a="92.098" fwhm="0.0559832" res="11421.4" algo="Sum"/><pk mz="639.48860156" i="5973.31" sn="21.1634" a="232.164" fwhm="0.0331919" res="19266.4" algo="Sum"/><pk mz="639.87512068" i="646.919" sn="2.29038" a="28.6004" fwhm="0.0476101" res="13439.9" algo="Sum"/><pk mz="639.91678047" i="794.499" sn="2.8131" a="38.9752" fwhm="0.0550542" res="11623.4" algo="Sum"/><pk mz="640.40792639" i="888.326" sn="3.14728" a="40.3546" fwhm="0.0656914" res="9748.73" algo="Sum"/><pk mz="640.49185823" i="2690.95" sn="9.53358" a="108.631" fwhm="0.0356997" res="17941.1" algo="Sum"/><pk mz="640.58035279" i="6748.54" sn="23.914" a="249.594" fwhm="0.0323206" res="19819.6" algo="Sum"/><pk mz="640.65774995" i="624.242" sn="2.21212" a="17.4881" fwhm="0.0399305" res="16044.3" algo="Sum"/><pk mz="640.68107948" i="685.692" sn="2.43001" a="21.6678" fwhm="0.044923" res="14261.8" algo="Sum"/><pk mz="640.71935641" i="729.92" sn="2.58674" a="19.3937" fwhm="0.0370272" res="17304" algo="Sum"/><pk mz="640.74075399" i="770.968" sn="2.73232" a="14.171" fwhm="0.0199667" res="32090.5" algo="Sum"/><pk mz="640.77157844" i="801.263" sn="2.84003" a="33.2453" fwhm="0.0549097" res="11669.5" algo="Sum"/><pk mz="640.81550321" i="869.74" sn="3.08304" a="45.5416" fwhm="0.0422766" res="15157.7" algo="Sum"/><pk mz="641.35870028" i="2674.11" sn="9.48502" a="127.847" fwhm="0.035018" res="18315.1" algo="Sum"/><pk mz="641.40816276" i="653.915" sn="2.3198" a="31.3149" fwhm="0.0699209" res="9173.34" algo="Sum"/><pk mz="641.50351137" i="10123.5" sn="35.9205" a="381.087" fwhm="0.0329765" res="19453.4" algo="Sum"/><pk mz="641.58291865" i="3127.15" sn="11.0911" a="123.153" fwhm="0.0335248" res="19137.6" algo="Sum"/><pk mz="641.82016001" i="580.678" sn="2.05994" a="22.4954" fwhm="0.037817" res="16971.8" algo="Sum"/><pk mz="642.36320523" i="1161.33" sn="4.11549" a="52.018" fwhm="0.0425023" res="15113.6" algo="Sum"/><pk mz="642.41741997" i="921.708" sn="3.26698" a="47.008" fwhm="0.0644151" res="9973.09" algo="Sum"/><pk mz="642.50741754" i="4451.24" sn="15.7794" a="170.342" fwhm="0.034008" res="18892.8" algo="Sum"/><pk mz="642.58725235" i="1205.84" sn="4.27388" a="58.5605" fwhm="0.0471604" res="13625.6" algo="Sum"/><pk mz="642.68256982" i="783.275" sn="2.77698" a="64.2301" fwhm="0.0846934" res="7588.34" algo="Sum"/><pk mz="642.76507147" i="709.91" sn="2.51752" a="25.8176" fwhm="0.0499958" res="12856.4" algo="Sum"/><pk mz="642.80565670" i="642.37" sn="2.27807" a="32.566" fwhm="0.0618419" res="10394.3" algo="Sum"/><pk mz="642.91760218" i="655.761" sn="2.32475" a="31.1374" fwhm="0.0552922" res="11627.6" algo="Sum"/><pk mz="643.36531726" i="729.959" sn="2.58883" a="40.5248" fwhm="0.0761611" res="8447.42" algo="Sum"/><pk mz="643.42055478" i="671.655" sn="2.38125" a="22.8148" fwhm="0.0487038" res="13210.9" algo="Sum"/><pk mz="643.45653464" i="584.612" sn="2.07222" a="15.7192" fwhm="0.040018" res="16079.2" algo="Sum"/><pk mz="643.51863430" i="6024.51" sn="21.348" a="235.303" fwhm="0.0344591" res="18674.9" algo="Sum"/><pk mz="643.59696025" i="583.493" sn="2.06797" a="26.6082" fwhm="0.0588879" res="10929.2" algo="Sum"/><pk mz="644.00321053" i="2831.65" sn="10.0366" a="107.205" fwhm="0.0331257" res="19441.2" algo="Sum"/><pk mz="644.52174840" i="2528.82" sn="8.96444" a="106.257" fwhm="0.0353752" res="18219.6" algo="Sum"/><pk mz="644.59020417" i="892.148" sn="3.16347" a="48.9894" fwhm="0.0611695" res="10537.8" algo="Sum"/><pk mz="644.67940212" i="1125.5" sn="3.99085" a="51.5877" fwhm="0.0485636" res="13275" algo="Sum"/><pk mz="644.71871065" i="747.004" sn="2.64876" a="24.6009" fwhm="0.0450646" res="14306.6" algo="Sum"/><pk mz="644.74809504" i="657.493" sn="2.33137" a="18.9064" fwhm="0.0350512" res="18394.5" algo="Sum"/><pk mz="644.78901659" i="649.131" sn="2.30159" a="18.1566" fwhm="0.0400593" res="16095.9" algo="Sum"/><pk mz="645.00754171" i="584.239" sn="2.07111" a="28.4583" fwhm="0.0382176" res="16877.2" algo="Sum"/><pk mz="645.39893646" i="633.164" sn="2.2425" a="29.917" fwhm="0.0659128" res="9791.71" algo="Sum"/><pk mz="645.48436854" i="2347.93" sn="8.31721" a="107.178" fwhm="0.0395661" res="16314.1" algo="Sum"/><pk mz="645.52952990" i="1238.13" sn="4.38589" a="53.2232" fwhm="0.0445244" res="14498.3" algo="Sum"/><pk mz="646.02101481" i="571.887" sn="2.02519" a="24.7755" fwhm="0.032973" res="19592.4" algo="Sum"/><pk mz="646.41775307" i="579.468" sn="2.05091" a="25.4562" fwhm="0.0505734" res="12781.8" algo="Sum"/><pk mz="646.49678888" i="2188.97" sn="7.74595" a="94.8846" fwhm="0.0401194" res="16114.3" algo="Sum"/><pk mz="646.68018984" i="977.406" sn="3.45923" a="50.5573" fwhm="0.061858" res="10454.3" algo="Sum"/><pk mz="646.71973244" i="976.764" sn="3.45696" a="37.7425" fwhm="0.0551642" res="11723.5" algo="Sum"/><pk mz="646.76031102" i="870.08" sn="3.07938" a="33.5248" fwhm="0.0538994" res="11999.4" algo="Sum"/><pk mz="647.36168702" i="922.425" sn="3.26413" a="34.2336" fwhm="0.0551914" res="11729.4" algo="Sum"/><pk mz="647.45140147" i="7013.78" sn="24.8217" a="315.006" fwhm="0.0352206" res="18382.7" algo="Sum"/><pk mz="647.49577071" i="1598.2" sn="5.65523" a="45.1801" fwhm="0.0347832" res="18615.2" algo="Sum"/><pk mz="647.54737830" i="805.652" sn="2.85114" a="29.5333" fwhm="0.0405438" res="15971.5" algo="Sum"/><pk mz="647.76811649" i="634.614" sn="2.24573" a="34.0487" fwhm="0.0673226" res="9621.85" algo="Sum"/><pk mz="647.86475701" i="625.748" sn="2.21389" a="27.3355" fwhm="0.0542652" res="11938.9" algo="Sum"/><pk mz="648.36554381" i="595.313" sn="2.10669" a="25.1265" fwhm="0.0530725" res="12216.6" algo="Sum"/><pk mz="648.45486674" i="3374.18" sn="11.9414" a="169.749" fwhm="0.0382883" res="16936.1" algo="Sum"/><pk mz="648.62832786" i="800.384" sn="2.83134" a="37.3258" fwhm="0.0542465" res="11957.1" algo="Sum"/><pk mz="648.68808433" i="796.141" sn="2.81633" a="27.0493" fwhm="0.0502248" res="12915.7" algo="Sum"/><pk mz="648.71142887" i="851.559" sn="3.01237" a="30.5732" fwhm="0.0502264" res="12915.7" algo="Sum"/><pk mz="648.75993091" i="820.626" sn="2.90277" a="32.8175" fwhm="0.0552509" res="11742.1" algo="Sum"/><pk mz="648.79238991" i="695.904" sn="2.46131" a="34.3944" fwhm="0.0675357" res="9606.66" algo="Sum"/><pk mz="649.44243732" i="1766.67" sn="6.25126" a="137.491" fwhm="0.0614694" res="10565.3" algo="Sum"/><pk mz="650.40582864" i="1490.36" sn="5.27143" a="66.7778" fwhm="0.0413853" res="15715.9" algo="Sum"/><pk mz="650.43326791" i="1237.48" sn="4.377" a="54.864" fwhm="0.0599906" res="10842.3" algo="Sum"/><pk mz="650.63010455" i="936.693" sn="3.31137" a="50.5944" fwhm="0.0612206" res="10627.6" algo="Sum"/><pk mz="650.69331666" i="752.995" sn="2.66197" a="34.6044" fwhm="0.0603634" res="10779.6" algo="Sum"/><pk mz="650.72175535" i="708.887" sn="2.50604" a="19.5957" fwhm="0.0402435" res="16169.6" algo="Sum"/><pk mz="650.75165703" i="629.385" sn="2.22498" a="12.0838" fwhm="0.0201221" res="32340.1" algo="Sum"/><pk mz="650.80145057" i="717.875" sn="2.53781" a="37.9472" fwhm="0.0726808" res="8954.24" algo="Sum"/><pk mz="650.84283235" i="612.711" sn="2.16604" a="21.9518" fwhm="0.0433589" res="15010.6" algo="Sum"/><pk mz="650.90361547" i="1042.34" sn="3.68495" a="46.3496" fwhm="0.0513363" res="12679.2" algo="Sum"/><pk mz="651.40549143" i="913.315" sn="3.22984" a="39.536" fwhm="0.0589784" res="11044.8" algo="Sum"/><pk mz="651.43762995" i="795.438" sn="2.81299" a="37.0567" fwhm="0.0617943" res="10542" algo="Sum"/><pk mz="652.62275918" i="793.916" sn="2.81149" a="33.5609" fwhm="0.0503924" res="12950.8" algo="Sum"/><pk mz="652.66248661" i="613.581" sn="2.1729" a="11.4023" fwhm="0.0201516" res="32387.6" algo="Sum"/><pk mz="652.71154992" i="1108.41" sn="3.92578" a="53.7407" fwhm="0.0615666" res="10601.7" algo="Sum"/><pk mz="652.79003169" i="662.26" sn="2.34574" a="30.8165" fwhm="0.0604609" res="10796.9" algo="Sum"/><pk mz="653.32824877" i="804.897" sn="2.85305" a="46.1008" fwhm="0.0493236" res="13245.7" algo="Sum"/><pk mz="653.44218797" i="1230.07" sn="4.3599" a="55.2711" fwhm="0.0489625" res="13345.8" algo="Sum"/><pk mz="653.93940184" i="680.129" sn="2.41184" a="35.011" fwhm="0.0414802" res="15765.1" algo="Sum"/><pk mz="654.44768092" i="591.573" sn="2.0967" a="27.2356" fwhm="0.0670291" res="9763.64" algo="Sum"/><pk mz="654.60681531" i="652.945" sn="2.31587" a="36.353" fwhm="0.0497014" res="13170.8" algo="Sum"/><pk mz="654.62313673" i="621.748" sn="2.20501" a="15.4862" fwhm="0.030273" res="21624" algo="Sum"/><pk mz="654.70994225" i="1237.62" sn="4.39032" a="62.9258" fwhm="0.0565801" res="11571.4" algo="Sum"/><pk mz="654.74968556" i="858.792" sn="3.04645" a="26.529" fwhm="0.0334562" res="19570.4" algo="Sum"/><pk mz="655.37314953" i="1364.8" sn="4.83717" a="70.8453" fwhm="0.0447662" res="14639.9" algo="Sum"/><pk mz="655.46277046" i="2422.34" sn="8.58479" a="123.768" fwhm="0.0410415" res="15970.7" algo="Sum"/><pk mz="656.38383546" i="648.258" sn="2.29521" a="22.5593" fwhm="0.0427933" res="15338.5" algo="Sum"/><pk mz="656.46636944" i="1295.67" sn="4.5889" a="76.928" fwhm="0.0444959" res="14753.4" algo="Sum"/><pk mz="656.71126799" i="1042.88" sn="3.69205" a="58.9235" fwhm="0.0570916" res="11502.8" algo="Sum"/><pk mz="656.81625412" i="636.311" sn="2.25294" a="21.7046" fwhm="0.0505392" res="12996.2" algo="Sum"/><pk mz="657.35995618" i="1429.93" sn="5.05578" a="79.9617" fwhm="0.0462577" res="14210.8" algo="Sum"/><pk mz="657.47646719" i="3899.25" sn="13.7879" a="183.476" fwhm="0.037494" res="17535.5" algo="Sum"/><pk mz="658.38861247" i="983.558" sn="3.48139" a="60.2752" fwhm="0.0615134" res="10703.2" algo="Sum"/><pk mz="658.48144406" i="1717.27" sn="6.0804" a="85.468" fwhm="0.0414953" res="15868.8" algo="Sum"/><pk mz="658.61012231" i="647.427" sn="2.29243" a="24.9766" fwhm="0.0544348" res="12099.1" algo="Sum"/><pk mz="658.65802096" i="730.025" sn="2.58488" a="37.0749" fwhm="0.06118" res="10765.9" algo="Sum"/><pk mz="658.72331429" i="895.139" sn="3.17017" a="46.6984" fwhm="0.0686901" res="9589.79" algo="Sum"/><pk mz="658.80006348" i="572.618" sn="2.02779" a="13.5733" fwhm="0.0303694" res="21692.9" algo="Sum"/><pk mz="658.83296598" i="631.301" sn="2.23532" a="20.5679" fwhm="0.0423916" res="15541.6" algo="Sum"/><pk mz="658.88977517" i="822.038" sn="2.91058" a="36.3701" fwhm="0.0554736" res="11877.5" algo="Sum"/><pk mz="659.38770092" i="708.494" sn="2.50802" a="49.4714" fwhm="0.0553929" res="11903.8" algo="Sum"/><pk mz="659.49089235" i="2331.77" sn="8.25431" a="144.098" fwhm="0.0435582" res="15140.5" algo="Sum"/><pk mz="659.97626675" i="2688.84" sn="9.51984" a="113.684" fwhm="0.0343933" res="19189.1" algo="Sum"/><pk mz="660.49611368" i="1016.88" sn="3.60159" a="64.8949" fwhm="0.0605011" res="10917.1" algo="Sum"/><pk mz="660.65395121" i="1108.11" sn="3.92494" a="53.1101" fwhm="0.0611045" res="10811.9" algo="Sum"/><pk mz="660.72875773" i="799.449" sn="2.83166" a="62.1403" fwhm="0.0962691" res="6863.35" algo="Sum"/><pk mz="660.79546245" i="590.536" sn="2.09154" a="13.6692" fwhm="0.0304151" res="21725.9" algo="Sum"/><pk mz="660.82260243" i="617.493" sn="2.18681" a="29.6467" fwhm="0.0526758" res="12545.1" algo="Sum"/><pk mz="660.97622204" i="802.177" sn="2.83996" a="30.7454" fwhm="0.03727" res="17734.8" algo="Sum"/><pk mz="661.39113203" i="996.927" sn="3.53064" a="43.7182" fwhm="0.0436235" res="15161.3" algo="Sum"/><pk mz="661.46142193" i="2726.87" sn="9.66006" a="160.215" fwhm="0.0728735" res="9076.84" algo="Sum"/><pk mz="661.89323780" i="576.637" sn="2.04296" a="19.2736" fwhm="0.0475755" res="13912.5" algo="Sum"/><pk mz="661.93070093" i="1035.66" sn="3.66961" a="44.8011" fwhm="0.0453555" res="14594.3" algo="Sum"/><pk mz="662.46700541" i="1272.54" sn="4.51205" a="102.722" fwhm="0.0896806" res="7386.96" algo="Sum"/><pk mz="662.65225814" i="986.319" sn="3.50076" a="43.4158" fwhm="0.0511406" res="12957.5" algo="Sum"/><pk mz="662.68899871" i="721.223" sn="2.55985" a="20.9925" fwhm="0.0406117" res="16317.7" algo="Sum"/><pk mz="662.73995498" i="1193.11" sn="4.23472" a="69.2928" fwhm="0.0651399" res="10174.1" algo="Sum"/><pk mz="662.93301459" i="582.227" sn="2.06623" a="23.805" fwhm="0.0476111" res="13923.9" algo="Sum"/><pk mz="663.32529230" i="736.408" sn="2.61587" a="30.9538" fwhm="0.0569032" res="11657.1" algo="Sum"/><pk mz="663.44633441" i="19154.2" sn="68.0413" a="751.349" fwhm="0.0341618" res="19420.7" algo="Sum"/><pk mz="663.74215544" i="572.413" sn="2.03234" a="25.5381" fwhm="0.0628894" res="10554.1" algo="Sum"/><pk mz="664.44944273" i="9416.39" sn="33.4811" a="414.462" fwhm="0.0350718" res="18945.4" algo="Sum"/><pk mz="664.65537131" i="850.164" sn="3.02171" a="34.7275" fwhm="0.050828" res="13076.6" algo="Sum"/><pk mz="664.73727314" i="1200.42" sn="4.2666" a="59.7449" fwhm="0.0750195" res="8860.85" algo="Sum"/><pk mz="664.82705069" i="644.745" sn="2.29203" a="17.5086" fwhm="0.0355926" res="18678.8" algo="Sum"/><pk mz="664.93496983" i="696.119" sn="2.4746" a="48.874" fwhm="0.0721091" res="9221.24" algo="Sum"/><pk mz="665.45231810" i="2767.14" sn="9.84466" a="119.024" fwhm="0.0496925" res="13391.4" algo="Sum"/><pk mz="665.49894188" i="1261.5" sn="4.48802" a="52.0382" fwhm="0.0440895" res="15094.3" algo="Sum"/><pk mz="666.45241834" i="801.408" sn="2.8525" a="29.4264" fwhm="0.0544757" res="12233.9" algo="Sum"/><pk mz="666.50735654" i="733.304" sn="2.60986" a="32.5455" fwhm="0.0546012" res="12206.8" algo="Sum"/><pk mz="666.59538106" i="3964.08" sn="14.1104" a="166.371" fwhm="0.0350213" res="19034" algo="Sum"/><pk mz="666.65340985" i="800.822" sn="2.85089" a="19.1891" fwhm="0.0305499" res="21821.8" algo="Sum"/><pk mz="666.74784565" i="990.149" sn="3.52516" a="57.8504" fwhm="0.0511364" res="13038.6" algo="Sum"/><pk mz="666.77257825" i="942.653" sn="3.35645" a="21.9666" fwhm="0.0305525" res="21823.8" algo="Sum"/><pk mz="667.40991647" i="647.277" sn="2.30718" a="20.5686" fwhm="0.0458504" res="14556.2" algo="Sum"/><pk mz="667.44271755" i="625.682" sn="2.23041" a="20.1266" fwhm="0.0458517" res="14556.6" algo="Sum"/><pk mz="667.52279616" i="866.567" sn="3.08951" a="42.9635" fwhm="0.0504622" res="13228.2" algo="Sum"/><pk mz="667.59846784" i="1743.8" sn="6.21903" a="74.5953" fwhm="0.0382876" res="17436.4" algo="Sum"/><pk mz="668.60986934" i="4601.5" sn="16.4246" a="201.742" fwhm="0.037793" res="17691.4" algo="Sum"/><pk mz="668.68566492" i="1068.37" sn="3.8148" a="58.0404" fwhm="0.0866325" res="7718.65" algo="Sum"/><pk mz="668.75492026" i="882.815" sn="3.15334" a="20.3453" fwhm="0.0305979" res="21856.2" algo="Sum"/><pk mz="669.30167603" i="615.345" sn="2.2" a="33.2886" fwhm="0.0553486" res="12092.5" algo="Sum"/><pk mz="669.41705340" i="2177.33" sn="7.78607" a="110.357" fwhm="0.0543935" res="12306.9" algo="Sum"/><pk mz="669.61462430" i="2141.91" sn="7.65964" a="93.5702" fwhm="0.0374348" res="17887.5" algo="Sum"/><pk mz="669.68682735" i="598.934" sn="2.14259" a="26.9152" fwhm="0.0564919" res="11854.6" algo="Sum"/><pk mz="669.87608702" i="606.704" sn="2.17055" a="28.9481" fwhm="0.0447489" res="14969.7" algo="Sum"/><pk mz="670.42499822" i="1113.55" sn="3.98212" a="57.2643" fwhm="0.0616343" res="10877.5" algo="Sum"/><pk mz="670.60978392" i="1561.78" sn="5.58956" a="79.5467" fwhm="0.0507391" res="13216.8" algo="Sum"/><pk mz="670.68318826" i="1342.78" sn="4.80609" a="79.6981" fwhm="0.0587905" res="11408" algo="Sum"/><pk mz="670.74982703" i="772.781" sn="2.76593" a="22.3651" fwhm="0.0408579" res="16416.6" algo="Sum"/><pk mz="671.43764389" i="1129.35" sn="4.04507" a="81.4974" fwhm="0.0678553" res="9895.14" algo="Sum"/><pk mz="671.56583228" i="1161.78" sn="4.16207" a="52.0348" fwhm="0.0493271" res="13614.5" algo="Sum"/><pk mz="671.60703446" i="680.638" sn="2.43839" a="21.756" fwhm="0.0399214" res="16823.2" algo="Sum"/><pk mz="672.42091050" i="1373.26" sn="4.91988" a="100.335" fwhm="0.0518542" res="12967.5" algo="Sum"/><pk mz="672.57134321" i="741.505" sn="2.65681" a="29.9259" fwhm="0.0562554" res="11955.7" algo="Sum"/><pk mz="672.61829181" i="1164.49" sn="4.17319" a="59.2081" fwhm="0.050056" res="13437.3" algo="Sum"/><pk mz="672.68031363" i="1157.26" sn="4.14806" a="61.3125" fwhm="0.0585097" res="11496.9" algo="Sum"/><pk mz="672.72221241" i="814.661" sn="2.92006" a="11.9554" fwhm="0.0153443" res="43842" algo="Sum"/><pk mz="672.77048942" i="1096.36" sn="3.9298" a="67.1311" fwhm="0.0744582" res="9035.55" algo="Sum"/><pk mz="672.91905321" i="1048.58" sn="3.7591" a="49.5779" fwhm="0.0457593" res="14705.6" algo="Sum"/><pk mz="673.33251704" i="1268.25" sn="4.54758" a="62.6515" fwhm="0.0397503" res="16939.1" algo="Sum"/><pk mz="673.42580042" i="995.746" sn="3.57104" a="62.1393" fwhm="0.0640205" res="10518.9" algo="Sum"/><pk mz="673.51986965" i="889.779" sn="3.1923" a="55.3045" fwhm="0.0626031" res="10758.6" algo="Sum"/><pk mz="673.62196413" i="674.051" sn="2.41892" a="29.5474" fwhm="0.0626233" res="10756.7" algo="Sum"/><pk mz="674.52917356" i="580.16" sn="2.0816" a="34.9379" fwhm="0.0730703" res="9231.24" algo="Sum"/><pk mz="674.63480697" i="784.154" sn="2.81311" a="33.0102" fwhm="0.0500074" res="13490.7" algo="Sum"/><pk mz="674.69194039" i="861.592" sn="3.09091" a="48.1455" fwhm="0.0742998" res="9080.67" algo="Sum"/><pk mz="674.76393489" i="1011.52" sn="3.62877" a="46.1842" fwhm="0.0456212" res="14790.6" algo="Sum"/><pk mz="675.44796948" i="1301.69" sn="4.66655" a="64.2343" fwhm="0.0511902" res="13194.9" algo="Sum"/><pk mz="675.53594203" i="6239.34" sn="22.3757" a="258.974" fwhm="0.0341277" res="19794.4" algo="Sum"/><pk mz="675.66913826" i="1227.84" sn="4.40528" a="64.2953" fwhm="0.0490825" res="13766" algo="Sum"/><pk mz="675.95267894" i="786.62" sn="2.82255" a="44.2464" fwhm="0.0456875" res="14795.1" algo="Sum"/><pk mz="676.45207351" i="733.726" sn="2.63094" a="38.4555" fwhm="0.0657111" res="10294.3" algo="Sum"/><pk mz="676.53972350" i="2863.33" sn="10.2655" a="127.205" fwhm="0.0369323" res="18318.4" algo="Sum"/><pk mz="676.63029524" i="795.566" sn="2.85205" a="30.4971" fwhm="0.0487754" res="13872.4" algo="Sum"/><pk mz="676.67589653" i="1042.88" sn="3.73867" a="57.7528" fwhm="0.0855234" res="7912.17" algo="Sum"/><pk mz="676.72114308" i="698.901" sn="2.50551" a="17.5666" fwhm="0.0307796" res="21986.1" algo="Sum"/><pk mz="676.77383212" i="843.018" sn="3.02217" a="49.7765" fwhm="0.0727409" res="9303.9" algo="Sum"/><pk mz="677.35944881" i="618.005" sn="2.21689" a="32.1854" fwhm="0.0658985" res="10278.8" algo="Sum"/><pk mz="677.45497535" i="1604.85" sn="5.75667" a="87.05" fwhm="0.0538915" res="12570.7" algo="Sum"/><pk mz="677.54374504" i="993.191" sn="3.56227" a="57.2567" fwhm="0.0505018" res="13416.2" algo="Sum"/><pk mz="678.46310478" i="904.01" sn="3.24351" a="64.0952" fwhm="0.0763044" res="8891.54" algo="Sum"/><pk mz="678.62813160" i="773.394" sn="2.77467" a="39.7094" fwhm="0.0592488" res="11453.9" algo="Sum"/><pk mz="678.71340342" i="1124.73" sn="4.03515" a="62.3444" fwhm="0.0681364" res="9961.1" algo="Sum"/><pk mz="678.77325226" i="790.376" sn="2.8353" a="14.562" fwhm="0.0205507" res="33029.3" algo="Sum"/><pk mz="678.78887503" i="745.706" sn="2.67505" a="40.1848" fwhm="0.0567012" res="11971.3" algo="Sum"/><pk mz="679.43050103" i="2189.1" sn="7.8541" a="130.066" fwhm="0.0651019" res="10436.4" algo="Sum"/><pk mz="680.42136364" i="1142.45" sn="4.10213" a="76.8461" fwhm="0.070821" res="9607.62" algo="Sum"/><pk mz="680.47510340" i="1534.3" sn="5.50913" a="77.1334" fwhm="0.0675655" res="10071.3" algo="Sum"/><pk mz="680.62768646" i="604.688" sn="2.17082" a="24.5388" fwhm="0.0552107" res="12327.8" algo="Sum"/><pk mz="680.66592492" i="681.669" sn="2.44718" a="19.3529" fwhm="0.063239" res="10763.4" algo="Sum"/><pk mz="680.71279121" i="1284.79" sn="4.61236" a="72.0404" fwhm="0.0665694" res="10225.6" algo="Sum"/><pk mz="680.78799852" i="676.565" sn="2.42826" a="22.3109" fwhm="0.0463079" res="14701.4" algo="Sum"/><pk mz="680.90092089" i="699.058" sn="2.50813" a="41.6481" fwhm="0.0644914" res="10558" algo="Sum"/><pk mz="681.41632128" i="877.929" sn="3.14887" a="59.8155" fwhm="0.0721659" res="9442.36" algo="Sum"/><pk mz="681.47814659" i="1144.01" sn="4.10296" a="67.2607" fwhm="0.0595469" res="11444.4" algo="Sum"/><pk mz="682.48467187" i="634.613" sn="2.27807" a="38.4556" fwhm="0.0869878" res="7845.76" algo="Sum"/><pk mz="682.58658979" i="757.101" sn="2.71833" a="39.4364" fwhm="0.0541398" res="12607.8" algo="Sum"/><pk mz="682.63086781" i="707.584" sn="2.54058" a="31.582" fwhm="0.0618272" res="11040.9" algo="Sum"/><pk mz="682.71096730" i="963.286" sn="3.45824" a="59.9258" fwhm="0.0740697" res="9217.14" algo="Sum"/><pk mz="682.79609985" i="977.939" sn="3.51223" a="45.098" fwhm="0.0529307" res="12899.8" algo="Sum"/><pk mz="683.43085164" i="1541.88" sn="5.53714" a="63.4646" fwhm="0.0483779" res="14126.9" algo="Sum"/><pk mz="683.50555046" i="682.089" sn="2.44954" a="40.3398" fwhm="0.0793504" res="8613.76" algo="Sum"/><pk mz="683.93980780" i="713.74" sn="2.56322" a="20.6399" fwhm="0.0387657" res="17642.9" algo="Sum"/><pk mz="684.43507971" i="809.011" sn="2.91115" a="54.7447" fwhm="0.0611923" res="11185" algo="Sum"/><pk mz="684.62190743" i="618.786" sn="2.22773" a="18.0219" fwhm="0.0288404" res="23738.3" algo="Sum"/><pk mz="684.66080680" i="804.756" sn="2.89717" a="24.5686" fwhm="0.0464387" res="14743.3" algo="Sum"/><pk mz="684.67040493" i="810.611" sn="2.91825" a="19.2569" fwhm="0.0309599" res="22114.7" algo="Sum"/><pk mz="684.72326053" i="826.115" sn="2.97407" a="27.7024" fwhm="0.0464414" res="14743.8" algo="Sum"/><pk mz="684.79312763" i="764.218" sn="2.75131" a="29.0062" fwhm="0.0505188" res="13555.2" algo="Sum"/><pk mz="685.42671608" i="40669.9" sn="146.387" a="1574.05" fwhm="0.0337887" res="20285.7" algo="Sum"/><pk mz="685.67918812" i="590.217" sn="2.12493" a="12.5463" fwhm="0.0309826" res="22131.1" algo="Sum"/><pk mz="685.72540921" i="637.182" sn="2.29386" a="20.6716" fwhm="0.0431736" res="15883" algo="Sum"/><pk mz="686.43043053" i="19009.8" sn="68.4754" a="800.684" fwhm="0.0355162" res="19327.3" algo="Sum"/><pk mz="686.58076089" i="699" sn="2.51846" a="23.5233" fwhm="0.0465042" res="14763.8" algo="Sum"/><pk mz="686.65864829" i="1101.76" sn="3.96988" a="63.5365" fwhm="0.0702588" res="9773.27" algo="Sum"/><pk mz="686.70037063" i="759.091" sn="2.73517" a="33.9951" fwhm="0.0433819" res="15829.2" algo="Sum"/><pk mz="686.74805127" i="789.69" sn="2.84542" a="25.1779" fwhm="0.0465101" res="14765.6" algo="Sum"/><pk mz="686.80726874" i="800.329" sn="2.88376" a="43.0885" fwhm="0.0492102" res="13956.6" algo="Sum"/><pk mz="686.94623554" i="654.509" sn="2.35737" a="31.8896" fwhm="0.0667758" res="10287.4" algo="Sum"/><pk mz="687.43392425" i="5177.46" sn="18.6579" a="239.622" fwhm="0.0396541" res="17335.8" algo="Sum"/><pk mz="687.48612081" i="1325.4" sn="4.77699" a="31.0098" fwhm="0.0276648" res="24850.6" algo="Sum"/><pk mz="687.53209495" i="1532.42" sn="5.52417" a="86.2597" fwhm="0.0693277" res="9917.13" algo="Sum"/><pk mz="687.66614351" i="575.334" sn="2.07404" a="16.0439" fwhm="0.04137" res="16622.4" algo="Sum"/><pk mz="688.43624953" i="1207.93" sn="4.35887" a="59.7976" fwhm="0.05966" res="11539.3" algo="Sum"/><pk mz="688.49558264" i="690.244" sn="2.49123" a="13.203" fwhm="0.0206973" res="33265.1" algo="Sum"/><pk mz="688.53405955" i="902.572" sn="3.25756" a="57.2743" fwhm="0.0765595" res="8993.45" algo="Sum"/><pk mz="688.65801486" i="918.941" sn="3.31661" a="45.5158" fwhm="0.0714392" res="9639.77" algo="Sum"/><pk mz="688.69078924" i="794.085" sn="2.86599" a="15.7708" fwhm="0.0207004" res="33269.5" algo="Sum"/><pk mz="688.74543149" i="1060.03" sn="3.82583" a="73.3331" fwhm="0.0795998" res="8652.6" algo="Sum"/><pk mz="688.82613740" i="572.107" sn="2.06484" a="27.5006" fwhm="0.0599616" res="11487.8" algo="Sum"/><pk mz="689.42584884" i="594.438" sn="2.14654" a="43.7364" fwhm="0.0967775" res="7123.82" algo="Sum"/><pk mz="689.51137147" i="2603.62" sn="9.40044" a="78.4012" fwhm="0.0329649" res="20916.6" algo="Sum"/><pk mz="689.55053537" i="4928.07" sn="17.7929" a="225.945" fwhm="0.0415342" res="16602" algo="Sum"/><pk mz="690.55453492" i="2294.5" sn="8.27921" a="93.2599" fwhm="0.047512" res="14534.3" algo="Sum"/><pk mz="690.67835883" i="794.63" sn="2.86725" a="49.9494" fwhm="0.0886788" res="7788.54" algo="Sum"/><pk mz="690.73915972" i="1099.18" sn="3.96616" a="85.0356" fwhm="0.0633351" res="10906.1" algo="Sum"/><pk mz="691.40296105" i="747.088" sn="2.69718" a="38.5635" fwhm="0.0694358" res="9957.44" algo="Sum"/><pk mz="691.44371087" i="815.421" sn="2.94388" a="30.8755" fwhm="0.051854" res="13334.4" algo="Sum"/><pk mz="691.49340518" i="1065.22" sn="3.84571" a="45.6109" fwhm="0.0637718" res="10843.3" algo="Sum"/><pk mz="691.55298126" i="796.738" sn="2.87643" a="40.2855" fwhm="0.0681892" res="10141.7" algo="Sum"/><pk mz="691.68464437" i="577.429" sn="2.08457" a="19.6717" fwhm="0.0518633" res="13336.7" algo="Sum"/><pk mz="692.50800149" i="569.931" sn="2.05859" a="22.1747" fwhm="0.0308013" res="22483.1" algo="Sum"/><pk mz="692.52424915" i="589.829" sn="2.13043" a="8.38024" fwhm="0.0155684" res="44482.8" algo="Sum"/><pk mz="692.55240889" i="580.584" sn="2.09698" a="22.6591" fwhm="0.0518956" res="13345.1" algo="Sum"/><pk mz="692.61021106" i="1574.44" sn="5.68735" a="80.6149" fwhm="0.0462758" res="14967" algo="Sum"/><pk mz="692.67185967" i="700.388" sn="2.53076" a="20.816" fwhm="0.0415201" res="16682.8" algo="Sum"/><pk mz="692.73333350" i="861.553" sn="3.11397" a="65.2086" fwhm="0.109002" res="6355.22" algo="Sum"/><pk mz="692.82738559" i="725.305" sn="2.62252" a="42.1542" fwhm="0.0610929" res="11340.6" algo="Sum"/><pk mz="693.45861351" i="952.646" sn="3.44595" a="64.5226" fwhm="0.0690178" res="10047.5" algo="Sum"/><pk mz="693.61568679" i="766.173" sn="2.77303" a="41.6197" fwhm="0.0609444" res="11381.1" algo="Sum"/><pk mz="694.43101513" i="1090.51" sn="3.95024" a="50.5621" fwhm="0.0544249" res="12759.4" algo="Sum"/><pk mz="694.62521406" i="1599.16" sn="5.79658" a="94.4113" fwhm="0.0487355" res="14253" algo="Sum"/><pk mz="694.68504322" i="954.214" sn="3.45877" a="30.4737" fwhm="0.0451253" res="15394.6" algo="Sum"/><pk mz="694.75544240" i="678.451" sn="2.45973" a="24.3807" fwhm="0.0458112" res="15165.6" algo="Sum"/><pk mz="694.92962815" i="886.745" sn="3.21813" a="43.0983" fwhm="0.0435801" res="15946" algo="Sum"/><pk mz="695.39914932" i="626.338" sn="2.27577" a="28.9264" fwhm="0.0594493" res="11697.3" algo="Sum"/><pk mz="695.43473056" i="829.278" sn="3.01351" a="28.5196" fwhm="0.0520031" res="13372.9" algo="Sum"/><pk mz="695.47965048" i="1101.91" sn="4.00503" a="60.965" fwhm="0.0697827" res="9966.37" algo="Sum"/><pk mz="695.52504123" i="920.414" sn="3.34571" a="36.0408" fwhm="0.0512059" res="13582.9" algo="Sum"/><pk mz="695.63284115" i="858.27" sn="3.1198" a="46.9617" fwhm="0.0498558" res="13952.9" algo="Sum"/><pk mz="696.48115400" i="736.199" sn="2.67952" a="39.5342" fwhm="0.062514" res="11141.2" algo="Sum"/><pk mz="696.53497424" i="644.576" sn="2.34613" a="20.689" fwhm="0.0468402" res="14870.5" algo="Sum"/><pk mz="696.64129403" i="1575.26" sn="5.73664" a="83.127" fwhm="0.0537367" res="12964" algo="Sum"/><pk mz="696.68041033" i="1011.41" sn="3.68377" a="49.2273" fwhm="0.0579767" res="12016.6" algo="Sum"/><pk mz="696.73444734" i="784.275" sn="2.8573" a="18.56" fwhm="0.0312315" res="22308.7" algo="Sum"/><pk mz="696.75738892" i="677.893" sn="2.46993" a="16.6724" fwhm="0.0312321" res="22309" algo="Sum"/><pk mz="697.35842332" i="595.227" sn="2.17378" a="40.3491" fwhm="0.0829117" res="8410.86" algo="Sum"/><pk mz="697.46544307" i="862.156" sn="3.14888" a="27.605" fwhm="0.0468713" res="14880.4" algo="Sum"/><pk mz="697.51810099" i="4150.88" sn="15.16" a="194.096" fwhm="0.0376836" res="18509.9" algo="Sum"/><pk mz="697.64821072" i="1322.08" sn="4.82764" a="74.2403" fwhm="0.0490338" res="14227.9" algo="Sum"/><pk mz="697.71408208" i="618.768" sn="2.25941" a="26.3243" fwhm="0.0625069" res="11162.2" algo="Sum"/><pk mz="698.52205046" i="1885.8" sn="6.88413" a="102.097" fwhm="0.0438619" res="15925.5" algo="Sum"/><pk mz="698.65283296" i="1047.63" sn="3.82439" a="66.6913" fwhm="0.0589124" res="11859.2" algo="Sum"/><pk mz="698.68453245" i="903.969" sn="3.29994" a="43.5588" fwhm="0.0781919" res="8935.51" algo="Sum"/><pk mz="698.73965987" i="821.571" sn="2.99915" a="19.9786" fwhm="0.0312762" res="22341" algo="Sum"/><pk mz="698.77149871" i="876.187" sn="3.19852" a="40.3064" fwhm="0.062554" res="11170.7" algo="Sum"/><pk mz="698.85049805" i="572.265" sn="2.08898" a="27.487" fwhm="0.0581291" res="12022.4" algo="Sum"/><pk mz="699.39720316" i="1043.21" sn="3.8147" a="52.4082" fwhm="0.0534894" res="13075.4" algo="Sum"/><pk mz="699.55448463" i="975.911" sn="3.56827" a="43.7951" fwhm="0.0455729" res="15350.2" algo="Sum"/><pk mz="699.66173816" i="592.624" sn="2.16684" a="32.9747" fwhm="0.0588488" res="11889.1" algo="Sum"/><pk mz="699.72681668" i="611.765" sn="2.23693" a="38.0242" fwhm="0.0692521" res="10104" algo="Sum"/><pk mz="700.40709386" i="667.459" sn="2.43962" a="29.2737" fwhm="0.0550167" res="12730.8" algo="Sum"/><pk mz="700.55153724" i="816.627" sn="2.98478" a="64.0705" fwhm="0.0857761" res="8167.21" algo="Sum"/><pk mz="700.62768829" i="975.779" sn="3.56671" a="44.4505" fwhm="0.0697968" res="10038.1" algo="Sum"/><pk mz="700.69134648" i="714.75" sn="2.61259" a="18.376" fwhm="0.0442396" res="15838.5" algo="Sum"/><pk mz="700.73032160" i="768.134" sn="2.80772" a="30.4412" fwhm="0.0522009" res="13423.7" algo="Sum"/><pk mz="700.76801231" i="828.94" sn="3.02998" a="49.475" fwhm="0.0645645" res="10853.8" algo="Sum"/><pk mz="701.40183214" i="16863.8" sn="61.6339" a="660.664" fwhm="0.0344618" res="20353" algo="Sum"/><pk mz="701.55105790" i="14235.8" sn="52.0301" a="547.412" fwhm="0.0343714" res="20410.9" algo="Sum"/><pk mz="701.67780645" i="605.152" sn="2.21184" a="14.3242" fwhm="0.0220723" res="31790" algo="Sum"/><pk mz="701.70940690" i="623.083" sn="2.27738" a="23.154" fwhm="0.0522376" res="13433" algo="Sum"/><pk mz="702.40568992" i="8257.68" sn="30.1595" a="334.456" fwhm="0.0356453" res="19705.4" algo="Sum"/><pk mz="702.55416913" i="6501.75" sn="23.7456" a="278.741" fwhm="0.0364463" res="19276.4" algo="Sum"/><pk mz="702.63276447" i="1067.99" sn="3.9005" a="59.431" fwhm="0.0634883" res="11067.1" algo="Sum"/><pk mz="702.69607016" i="735.486" sn="2.68613" a="26.4989" fwhm="0.0470468" res="14936.1" algo="Sum"/><pk mz="702.73623564" i="829.276" sn="3.02867" a="19.501" fwhm="0.0313657" res="22404.6" algo="Sum"/><pk mz="702.78551692" i="652.64" sn="2.38356" a="15.4352" fwhm="0.0302673" res="23219.3" algo="Sum"/><pk mz="702.85279558" i="621.896" sn="2.27128" a="27.2678" fwhm="0.061494" res="11429.6" algo="Sum"/><pk mz="702.92318994" i="618.584" sn="2.25921" a="34.1114" fwhm="0.0650419" res="10807.2" algo="Sum"/><pk mz="703.40713904" i="3454.56" sn="12.6164" a="163.928" fwhm="0.0431224" res="16311.9" algo="Sum"/><pk mz="703.46388467" i="1069.83" sn="3.90714" a="15.4702" fwhm="0.0156909" res="44832.7" algo="Sum"/><pk mz="703.48161275" i="1026.04" sn="3.74719" a="34.9733" fwhm="0.0470734" res="14944.3" algo="Sum"/><pk mz="703.56739081" i="73351.9" sn="267.889" a="2614.31" fwhm="0.0311769" res="22567" algo="Sum"/><pk mz="704.40824132" i="1104.51" sn="4.03355" a="69.697" fwhm="0.055636" res="12661" algo="Sum"/><pk mz="704.51164919" i="697.401" sn="2.54669" a="20.28" fwhm="0.0418733" res="16824.8" algo="Sum"/><pk mz="704.57048518" i="31663.8" sn="115.626" a="1164.33" fwhm="0.0333855" res="21104.1" algo="Sum"/><pk mz="704.71260005" i="952.896" sn="3.47968" a="54.9098" fwhm="0.0702739" res="10028.1" algo="Sum"/><pk mz="704.79887171" i="597.256" sn="2.18123" a="19.4303" fwhm="0.0360526" res="19549.2" algo="Sum"/><pk mz="705.41624505" i="765.885" sn="2.79731" a="29.2521" fwhm="0.0474305" res="14872.6" algo="Sum"/><pk mz="705.48608378" i="2747.31" sn="10.0342" a="173.004" fwhm="0.0601803" res="11722.9" algo="Sum"/><pk mz="705.57593708" i="10109" sn="36.9221" a="419.092" fwhm="0.0365976" res="19279.3" algo="Sum"/><pk mz="705.64940512" i="663.637" sn="2.42394" a="19.1407" fwhm="0.0312273" res="22597.2" algo="Sum"/><pk mz="705.67723089" i="596.302" sn="2.17843" a="27.2758" fwhm="0.0585845" res="12045.5" algo="Sum"/><pk mz="705.72630214" i="603.493" sn="2.20581" a="40.1247" fwhm="0.0710052" res="9939.07" algo="Sum"/><pk mz="705.95853926" i="599.908" sn="2.19666" a="22.6277" fwhm="0.0470173" res="15014.9" algo="Sum"/><pk mz="706.49074712" i="1430.8" sn="5.24246" a="57.2404" fwhm="0.0469196" res="15057.5" algo="Sum"/><pk mz="706.52708833" i="1926.38" sn="7.05819" a="74.2734" fwhm="0.0576582" res="12253.7" algo="Sum"/><pk mz="706.58062115" i="2839.65" sn="10.4036" a="135.616" fwhm="0.0446143" res="15837.5" algo="Sum"/><pk mz="706.63610913" i="933.121" sn="3.41953" a="21.9383" fwhm="0.0314525" res="22466.8" algo="Sum"/><pk mz="706.65878342" i="861.342" sn="3.15686" a="34.1142" fwhm="0.0431736" res="16367.8" algo="Sum"/><pk mz="706.70939703" i="866.536" sn="3.17607" a="42.0903" fwhm="0.0577106" res="12245.8" algo="Sum"/><pk mz="706.75508489" i="757.492" sn="2.7764" a="22.2367" fwhm="0.0419402" res="16851.5" algo="Sum"/><pk mz="707.35396712" i="567.843" sn="2.08428" a="22.0641" fwhm="0.052758" res="13407.5" algo="Sum"/><pk mz="707.48242270" i="2066.87" sn="7.59117" a="117.915" fwhm="0.0534635" res="13233" algo="Sum"/><pk mz="707.53123847" i="1037.32" sn="3.81012" a="34.7458" fwhm="0.0493314" res="14342.4" algo="Sum"/><pk mz="707.58479511" i="873.984" sn="3.21095" a="34.7993" fwhm="0.053974" res="13109.7" algo="Sum"/><pk mz="708.48417146" i="1166.65" sn="4.30189" a="57.5806" fwhm="0.0545135" res="12996.5" algo="Sum"/><pk mz="708.59256966" i="764.121" sn="2.81865" a="37.7384" fwhm="0.0652383" res="10861.6" algo="Sum"/><pk mz="708.64922285" i="799.31" sn="2.94846" a="25.7478" fwhm="0.0472454" res="14999.3" algo="Sum"/><pk mz="708.67206078" i="798.549" sn="2.9456" a="19.5514" fwhm="0.0314977" res="22499.2" algo="Sum"/><pk mz="708.69695818" i="784.242" sn="2.89303" a="19.7846" fwhm="0.0314983" res="22499.5" algo="Sum"/><pk mz="708.72617070" i="748.779" sn="2.7624" a="11.2809" fwhm="0.0157494" res="45000.3" algo="Sum"/><pk mz="708.73262910" i="738.889" sn="2.72591" a="11.5937" fwhm="0.0157496" res="45000.1" algo="Sum"/><pk mz="708.76002055" i="836.513" sn="3.0861" a="22.3064" fwhm="0.0320724" res="22098.8" algo="Sum"/><pk mz="708.79160689" i="682.407" sn="2.51796" a="13.84" fwhm="0.0210002" res="33751.7" algo="Sum"/><pk mz="708.80517279" i="697.292" sn="2.57301" a="21.1229" fwhm="0.0431474" res="16427.5" algo="Sum"/><pk mz="709.44975391" i="903.436" sn="3.33653" a="48.5734" fwhm="0.0740924" res="9575.2" algo="Sum"/><pk mz="709.51783756" i="595.24" sn="2.19865" a="32.328" fwhm="0.0722139" res="9825.22" algo="Sum"/><pk mz="710.58588774" i="661.484" sn="2.45033" a="19.3421" fwhm="0.0420536" res="16897.2" algo="Sum"/><pk mz="710.63095442" i="709.625" sn="2.62909" a="26.9971" fwhm="0.0525683" res="13518.2" algo="Sum"/><pk mz="710.66769397" i="978.869" sn="3.62731" a="50.8571" fwhm="0.0796443" res="8923.02" algo="Sum"/><pk mz="710.71840425" i="714.346" sn="2.64753" a="13.803" fwhm="0.0210287" res="33797.5" algo="Sum"/><pk mz="710.74470371" i="699.291" sn="2.59173" a="28.4206" fwhm="0.052573" res="13519.2" algo="Sum"/><pk mz="711.44883747" i="813.459" sn="3.01824" a="36.4978" fwhm="0.0539712" res="13182" algo="Sum"/><pk mz="711.53522023" i="3103.37" sn="11.5182" a="184.935" fwhm="0.0496771" res="14323.2" algo="Sum"/><pk mz="711.71926669" i="574.725" sn="2.13322" a="16.367" fwhm="0.0368263" res="19326.4" algo="Sum"/><pk mz="712.53680117" i="1759.48" sn="6.55171" a="123.137" fwhm="0.0628386" res="11339.2" algo="Sum"/><pk mz="712.61375694" i="636.217" sn="2.36937" a="12.4001" fwhm="0.0210568" res="33842.4" algo="Sum"/><pk mz="712.66660684" i="1060.86" sn="3.95101" a="63.1531" fwhm="0.0796213" res="8950.7" algo="Sum"/><pk mz="712.70313448" i="760.329" sn="2.83186" a="26.7742" fwhm="0.0421167" res="16922.1" algo="Sum"/><pk mz="712.77232557" i="669.328" sn="2.49287" a="18.5701" fwhm="0.0568779" res="12531.6" algo="Sum"/><pk mz="713.43752745" i="1193.83" sn="4.45361" a="52.94" fwhm="0.0467551" res="15259" algo="Sum"/><pk mz="713.49556284" i="1016.15" sn="3.79099" a="41.5107" fwhm="0.0563773" res="12655.7" algo="Sum"/><pk mz="713.66989755" i="569.121" sn="2.1244" a="16.2449" fwhm="0.0368767" res="19352.9" algo="Sum"/><pk mz="713.70252493" i="571.021" sn="2.13149" a="16.9048" fwhm="0.0421457" res="16934.2" algo="Sum"/><pk mz="714.44329317" i="631.683" sn="2.36415" a="45.4688" fwhm="0.0687489" res="10392.1" algo="Sum"/><pk mz="714.50105166" i="671.314" sn="2.51325" a="23.7613" fwhm="0.0414202" res="17250.1" algo="Sum"/><pk mz="714.53403503" i="797.229" sn="2.985" a="37.2829" fwhm="0.062607" res="11413" algo="Sum"/><pk mz="714.58421881" i="675.568" sn="2.52961" a="25.122" fwhm="0.0514704" res="13883.4" algo="Sum"/><pk mz="714.66767510" i="1117.12" sn="4.18257" a="51.124" fwhm="0.0566507" res="12615.3" algo="Sum"/><pk mz="714.70316914" i="884.471" sn="3.31153" a="29.8117" fwhm="0.0474474" res="15063.1" algo="Sum"/><pk mz="714.75030541" i="798.843" sn="2.99093" a="30.096" fwhm="0.0527208" res="13557.3" algo="Sum"/><pk mz="715.53794818" i="1029.95" sn="3.86053" a="37.7028" fwhm="0.0501533" res="14267" algo="Sum"/><pk mz="715.63801787" i="585.315" sn="2.19415" a="32.5175" fwhm="0.0827274" res="8650.56" algo="Sum"/><pk mz="715.68364445" i="589.058" sn="2.20837" a="11.0734" fwhm="0.021102" res="33915.5" algo="Sum"/><pk mz="715.70317449" i="579.927" sn="2.17427" a="30.0127" fwhm="0.0307279" res="23291.7" algo="Sum"/><pk mz="716.44691463" i="1010.9" sn="3.79513" a="48.8612" fwhm="0.0479695" res="14935.5" algo="Sum"/><pk mz="716.52154094" i="1367.17" sn="5.13419" a="105.732" fwhm="0.0669005" res="10710.3" algo="Sum"/><pk mz="716.61964609" i="769.003" sn="2.88787" a="29.9504" fwhm="0.0527896" res="13575" algo="Sum"/><pk mz="716.66460959" i="916.577" sn="3.44206" a="29.0129" fwhm="0.0449605" res="15939.9" algo="Sum"/><pk mz="716.69067020" i="859.884" sn="3.22915" a="21.7893" fwhm="0.0316754" res="22626.1" algo="Sum"/><pk mz="716.70824516" i="841.67" sn="3.16075" a="24.8502" fwhm="0.0422346" res="16969.7" algo="Sum"/><pk mz="716.73429980" i="724.593" sn="2.72109" a="11.3249" fwhm="0.0158382" res="45253.4" algo="Sum"/><pk mz="716.78965568" i="662.746" sn="2.48877" a="32.3279" fwhm="0.0573974" res="12488.2" algo="Sum"/><pk mz="716.94798668" i="733.03" sn="2.7535" a="39.6313" fwhm="0.0502" res="14281.8" algo="Sum"/><pk mz="717.36044069" i="943.752" sn="3.54953" a="54.6722" fwhm="0.0469098" res="15292.3" algo="Sum"/><pk mz="717.44652588" i="701.803" sn="2.63939" a="33.1273" fwhm="0.0542224" res="13231.6" algo="Sum"/><pk mz="717.52173462" i="978.674" sn="3.6803" a="46.2738" fwhm="0.0506263" res="14172.9" algo="Sum"/><pk mz="717.58277433" i="2555.56" sn="9.61017" a="129.108" fwhm="0.0413791" res="17341.7" algo="Sum"/><pk mz="718.57120451" i="3405.17" sn="12.8223" a="200.122" fwhm="0.0504804" res="14234.7" algo="Sum"/><pk mz="718.66500740" i="801.9" sn="3.01963" a="27.9532" fwhm="0.0422922" res="16992.9" algo="Sum"/><pk mz="718.70259202" i="766.823" sn="2.88755" a="33.5376" fwhm="0.0550447" res="13056.7" algo="Sum"/><pk mz="718.74840150" i="726.445" sn="2.7355" a="20.5395" fwhm="0.0370078" res="19421.6" algo="Sum"/><pk mz="718.78478588" i="672.565" sn="2.53302" a="28.6846" fwhm="0.0489149" res="14694.6" algo="Sum"/><pk mz="719.48625320" i="1200.16" sn="4.52327" a="64.7507" fwhm="0.0757231" res="9501.54" algo="Sum"/><pk mz="719.56894441" i="1881.77" sn="7.09221" a="120.204" fwhm="0.0573227" res="12552.9" algo="Sum"/><pk mz="720.49391049" i="699.002" sn="2.6383" a="32.1615" fwhm="0.0486503" res="14809.6" algo="Sum"/><pk mz="720.58296711" i="3170.07" sn="11.9699" a="185.127" fwhm="0.0487139" res="14792.2" algo="Sum"/><pk mz="720.69745561" i="1003.38" sn="3.79045" a="64.932" fwhm="0.0702679" res="10256.4" algo="Sum"/><pk mz="720.74203497" i="665.703" sn="2.5148" a="12.9536" fwhm="0.0211767" res="34034.7" algo="Sum"/><pk mz="720.77729265" i="627.971" sn="2.37255" a="24.2638" fwhm="0.0529428" res="13614.3" algo="Sum"/><pk mz="721.48282092" i="1338.14" sn="5.0775" a="77.7349" fwhm="0.0549952" res="13119" algo="Sum"/><pk mz="721.58459521" i="1650.89" sn="6.26746" a="102.71" fwhm="0.0518179" res="13925.4" algo="Sum"/><pk mz="721.70120556" i="591.29" sn="2.24522" a="29.7221" fwhm="0.0381782" res="18903.5" algo="Sum"/><pk mz="722.49503401" i="1055.03" sn="4.01628" a="64.4985" fwhm="0.0661571" res="10920.9" algo="Sum"/><pk mz="722.54268004" i="703.572" sn="2.67895" a="14.0086" fwhm="0.021203" res="34077.3" algo="Sum"/><pk mz="722.59528162" i="960.998" sn="3.65917" a="45.4077" fwhm="0.0669491" res="10793.2" algo="Sum"/><pk mz="722.64702763" i="733.14" sn="2.79155" a="18.2818" fwhm="0.0318066" res="22720" algo="Sum"/><pk mz="722.69614289" i="1044.73" sn="3.97852" a="64.8327" fwhm="0.0904573" res="7989.36" algo="Sum"/><pk mz="722.79482386" i="652.966" sn="2.48776" a="21.4929" fwhm="0.0477151" res="15148.1" algo="Sum"/><pk mz="723.46799159" i="1968.84" sn="7.51338" a="117.282" fwhm="0.0572375" res="12639.8" algo="Sum"/><pk mz="723.53427871" i="8355.31" sn="31.887" a="367.154" fwhm="0.0362672" res="19950.1" algo="Sum"/><pk mz="723.66658331" i="573.766" sn="2.19046" a="16.9433" fwhm="0.0371341" res="19487.9" algo="Sum"/><pk mz="723.69890147" i="583.441" sn="2.22776" a="16.9603" fwhm="0.0424398" res="17052.4" algo="Sum"/><pk mz="724.47763140" i="1139.61" sn="4.35841" a="27.6385" fwhm="0.0278395" res="26023.3" algo="Sum"/><pk mz="724.53306833" i="4885.24" sn="18.684" a="242.616" fwhm="0.0444711" res="16292.2" algo="Sum"/><pk mz="724.60829231" i="714.989" sn="2.73536" a="14.16" fwhm="0.0372489" res="19453.1" algo="Sum"/><pk mz="724.62304879" i="743.901" sn="2.8462" a="17.9694" fwhm="0.0318503" res="22750.9" algo="Sum"/><pk mz="724.69763190" i="992.436" sn="3.79858" a="74.9327" fwhm="0.0926246" res="7824.03" algo="Sum"/><pk mz="724.78269684" i="695.162" sn="2.66152" a="21.7643" fwhm="0.042472" res="17065" algo="Sum"/><pk mz="725.46140891" i="747.437" sn="2.87231" a="14.5373" fwhm="0.0212457" res="34146.2" algo="Sum"/><pk mz="725.54958929" i="43535.2" sn="167.354" a="1703.61" fwhm="0.0331961" res="21856.5" algo="Sum"/><pk mz="725.68272967" i="749.156" sn="2.8806" a="35.2557" fwhm="0.0549479" res="13206.8" algo="Sum"/><pk mz="725.72700672" i="602.003" sn="2.31477" a="12.2246" fwhm="0.0212497" res="34152.4" algo="Sum"/><pk mz="726.46126089" i="642.092" sn="2.47299" a="36.6504" fwhm="0.0576947" res="12591.5" algo="Sum"/><pk mz="726.55270348" i="19443.7" sn="74.9124" a="798.946" fwhm="0.0352419" res="20616.1" algo="Sum"/><pk mz="726.63936739" i="1056.87" sn="4.07301" a="34.8617" fwhm="0.0478418" res="15188.4" algo="Sum"/><pk mz="726.66276555" i="847.934" sn="3.26821" a="13.3326" fwhm="0.0159476" res="45565.8" algo="Sum"/><pk mz="726.70359786" i="896.419" sn="3.45548" a="53.6306" fwhm="0.085056" res="8543.83" algo="Sum"/><pk mz="727.46636457" i="1462.55" sn="5.66662" a="89.4304" fwhm="0.0644452" res="11288.1" algo="Sum"/><pk mz="727.55842571" i="6860.27" sn="26.5903" a="351.172" fwhm="0.0411628" res="17675.2" algo="Sum"/><pk mz="727.70313882" i="583.648" sn="2.26293" a="14.5756" fwhm="0.0626404" res="11617.2" algo="Sum"/><pk mz="727.71826278" i="626.272" sn="2.4281" a="24.1012" fwhm="0.0531971" res="13679.7" algo="Sum"/><pk mz="728.51387466" i="1887.11" sn="7.32783" a="77.4667" fwhm="0.0511934" res="14230.6" algo="Sum"/><pk mz="728.56025543" i="2902.41" sn="11.2726" a="156.215" fwhm="0.0536143" res="13588.9" algo="Sum"/><pk mz="728.64124183" i="1194.41" sn="4.63901" a="79.2328" fwhm="0.0663522" res="10981.4" algo="Sum"/><pk mz="728.71925087" i="790.246" sn="3.06927" a="19.927" fwhm="0.0319401" res="22815.2" algo="Sum"/><pk mz="728.80899870" i="585.991" sn="2.27645" a="36.658" fwhm="0.0637068" res="11440.1" algo="Sum"/><pk mz="729.41001821" i="1124.28" sn="4.37353" a="57.6636" fwhm="0.0470349" res="15507.9" algo="Sum"/><pk mz="729.52258377" i="1060.6" sn="4.12912" a="56.6745" fwhm="0.0543163" res="13431" algo="Sum"/><pk mz="729.58310224" i="10630.5" sn="41.3869" a="437.123" fwhm="0.0369936" res="19721.9" algo="Sum"/><pk mz="729.67573287" i="658.013" sn="2.56171" a="13.2763" fwhm="0.0213074" res="34245.2" algo="Sum"/><pk mz="729.74656100" i="573.816" sn="2.2337" a="15.9463" fwhm="0.0336004" res="21718.4" algo="Sum"/><pk mz="730.41902573" i="790.081" sn="3.0798" a="43.2217" fwhm="0.0561976" res="12997.3" algo="Sum"/><pk mz="730.47431021" i="765.891" sn="2.98552" a="24.3344" fwhm="0.0479674" res="15228.5" algo="Sum"/><pk mz="730.53182362" i="3185.21" sn="12.4163" a="133.196" fwhm="0.0452366" res="16149.1" algo="Sum"/><pk mz="730.58642819" i="5465.65" sn="21.3057" a="246.58" fwhm="0.0396541" res="18424" algo="Sum"/><pk mz="730.63348858" i="1334.12" sn="5.20055" a="26.4614" fwhm="0.0266519" res="27414" algo="Sum"/><pk mz="730.72656750" i="1065.68" sn="4.15444" a="38.2586" fwhm="0.0533066" res="13708" algo="Sum"/><pk mz="730.81617439" i="572.685" sn="2.23349" a="24.1498" fwhm="0.0549768" res="13293.2" algo="Sum"/><pk mz="731.53565674" i="1749.59" sn="6.82648" a="67.8676" fwhm="0.0425037" res="17211.1" algo="Sum"/><pk mz="731.59944795" i="18689.5" sn="72.9219" a="771.115" fwhm="0.035716" res="20483.8" algo="Sum"/><pk mz="731.68951776" i="717.068" sn="2.79794" a="38.7999" fwhm="0.0626666" res="11675.9" algo="Sum"/><pk mz="731.73752421" i="581.527" sn="2.26967" a="20.0008" fwhm="0.0480094" res="15241.5" algo="Sum"/><pk mz="732.54741077" i="9505.9" sn="37.1466" a="383.15" fwhm="0.0380851" res="19234.5" algo="Sum"/><pk mz="732.60220240" i="8903.94" sn="34.7966" a="420.018" fwhm="0.0412595" res="17756" algo="Sum"/><pk mz="732.72626302" i="1006.21" sn="3.93235" a="58.7333" fwhm="0.0736668" res="9946.49" algo="Sum"/><pk mz="733.54842289" i="5528.49" sn="21.636" a="247.674" fwhm="0.0405571" res="18086.8" algo="Sum"/><pk mz="733.60878384" i="3513.88" sn="13.752" a="175.228" fwhm="0.0460017" res="15947.4" algo="Sum"/><pk mz="733.68768873" i="601.379" sn="2.3544" a="9.0417" fwhm="0.0160244" res="45785.6" algo="Sum"/><pk mz="733.71486395" i="586.882" sn="2.29853" a="17.5269" fwhm="0.0427325" res="17169.9" algo="Sum"/><pk mz="734.56136304" i="11667.7" sn="45.7895" a="512.639" fwhm="0.0380805" res="19289.7" algo="Sum"/><pk mz="734.72802549" i="904.2" sn="3.54809" a="51.3145" fwhm="0.070089" res="10482.8" algo="Sum"/><pk mz="735.56650120" i="5349.86" sn="21.0253" a="278.208" fwhm="0.0394457" res="18647.5" algo="Sum"/><pk mz="735.66041486" i="591.979" sn="2.3272" a="12.0004" fwhm="0.0213946" res="34385.3" algo="Sum"/><pk mz="736.53737151" i="7634.79" sn="30.0844" a="405.696" fwhm="0.0428168" res="17202.1" algo="Sum"/><pk mz="736.67183167" i="979.137" sn="3.85957" a="62.3724" fwhm="0.0885891" res="8315.6" algo="Sum"/><pk mz="736.73536753" i="753.664" sn="2.97165" a="30.5197" fwhm="0.0535253" res="13764.2" algo="Sum"/><pk mz="737.54015795" i="4294.74" sn="16.9667" a="207.596" fwhm="0.0412982" res="17858.9" algo="Sum"/><pk mz="737.61856272" i="619.378" sn="2.44782" a="21.173" fwhm="0.0428464" res="17215.4" algo="Sum"/><pk mz="737.68685339" i="614.499" sn="2.42874" a="31.9565" fwhm="0.0628327" res="11740.5" algo="Sum"/><pk mz="737.73592964" i="585.283" sn="2.31406" a="14.3324" fwhm="0.0321371" res="22955.9" algo="Sum"/><pk mz="738.53984003" i="2166.27" sn="8.59807" a="93.0094" fwhm="0.0553313" res="13347.6" algo="Sum"/><pk mz="738.63291019" i="717.011" sn="2.84691" a="14.3849" fwhm="0.0214376" res="34455.1" algo="Sum"/><pk mz="738.66901740" i="1141.55" sn="4.53286" a="56.2098" fwhm="0.0636575" res="11603.8" algo="Sum"/><pk mz="738.74777831" i="720.197" sn="2.85998" a="33.0146" fwhm="0.0643186" res="11485.8" algo="Sum"/><pk mz="738.96429830" i="621.863" sn="2.47025" a="42.9714" fwhm="0.0526898" res="14024.8" algo="Sum"/><pk mz="739.45593813" i="716.621" sn="2.85139" a="29.1634" fwhm="0.0548775" res="13474.7" algo="Sum"/><pk mz="739.51069939" i="1604.43" sn="6.38573" a="79.5191" fwhm="0.0606861" res="12185.8" algo="Sum"/><pk mz="739.56374313" i="1921.92" sn="7.65097" a="103.712" fwhm="0.0577695" res="12802" algo="Sum"/><pk mz="739.67888745" i="613.718" sn="2.44312" a="28.1579" fwhm="0.0572717" res="12915.3" algo="Sum"/><pk mz="740.54937994" i="3351.69" sn="13.4206" a="178.257" fwhm="0.054172" res="13670.3" algo="Sum"/><pk mz="740.62927927" i="699.506" sn="2.80096" a="14.4598" fwhm="0.0214667" res="34501.4" algo="Sum"/><pk mz="740.66813339" i="1016.88" sn="4.07254" a="45.7129" fwhm="0.0644016" res="11500.8" algo="Sum"/><pk mz="740.75515435" i="842.056" sn="3.37232" a="44.6785" fwhm="0.0629625" res="11765" algo="Sum"/><pk mz="741.52593755" i="6053.8" sn="24.319" a="339.087" fwhm="0.0462406" res="16036.3" algo="Sum"/><pk mz="742.56621165" i="9776.65" sn="39.4346" a="449.698" fwhm="0.0449358" res="16525" algo="Sum"/><pk mz="742.67663131" i="885.882" sn="3.57325" a="35.6327" fwhm="0.0537409" res="13819.6" algo="Sum"/><pk mz="742.75098262" i="837.175" sn="3.37679" a="43.6285" fwhm="0.0733857" res="10121.2" algo="Sum"/><pk mz="742.79045527" i="624.825" sn="2.52026" a="19.2225" fwhm="0.0456964" res="16254.9" algo="Sum"/><pk mz="743.43006928" i="907.017" sn="3.66468" a="54.2285" fwhm="0.0622426" res="11944.1" algo="Sum"/><pk mz="743.57006585" i="4966.64" sn="20.0772" a="232.308" fwhm="0.0477591" res="15569.2" algo="Sum"/><pk mz="744.44363045" i="599.188" sn="2.42705" a="26.8457" fwhm="0.0601665" res="12373.1" algo="Sum"/><pk mz="744.57993109" i="7162.64" sn="29.0201" a="341.662" fwhm="0.0456554" res="16308.7" algo="Sum"/><pk mz="744.68201237" i="851.392" sn="3.44949" a="24.6062" fwhm="0.0376696" res="19768.8" algo="Sum"/><pk mz="744.75317753" i="723.443" sn="2.93133" a="21.7711" fwhm="0.0430526" res="17298.7" algo="Sum"/><pk mz="745.41296218" i="686.642" sn="2.78802" a="39.5083" fwhm="0.0526955" res="14145.7" algo="Sum"/><pk mz="745.46796195" i="786.716" sn="3.19436" a="45.8071" fwhm="0.0721288" res="10335.2" algo="Sum"/><pk mz="745.58820591" i="3447.27" sn="13.9963" a="142.298" fwhm="0.0592308" res="12587.8" algo="Sum"/><pk mz="745.67489911" i="621.9" sn="2.52563" a="25.9474" fwhm="0.0446357" res="16705.8" algo="Sum"/><pk mz="745.73380094" i="570.913" sn="2.3199" a="13.3334" fwhm="0.0323108" res="23080" algo="Sum"/><pk mz="746.45844223" i="750.388" sn="3.05553" a="24.5199" fwhm="0.0484894" res="15394.3" algo="Sum"/><pk mz="746.50518701" i="1497.09" sn="6.09606" a="67.6266" fwhm="0.0571779" res="13055.8" algo="Sum"/><pk mz="746.59965367" i="5716.24" sn="23.2767" a="279.019" fwhm="0.0511618" res="14592.9" algo="Sum"/><pk mz="746.70626499" i="1030.7" sn="4.19832" a="65.4222" fwhm="0.0657082" res="11364" algo="Sum"/><pk mz="746.76983805" i="664.162" sn="2.7058" a="22.8269" fwhm="0.0484997" res="15397.4" algo="Sum"/><pk mz="747.50959642" i="1029.39" sn="4.2021" a="53.591" fwhm="0.0640571" res="11669.4" algo="Sum"/><pk mz="747.60148508" i="2747.16" sn="11.2186" a="148.842" fwhm="0.057503" res="13001.1" algo="Sum"/><pk mz="747.68925622" i="603.917" sn="2.46603" a="18.2706" fwhm="0.0431374" res="17332.7" algo="Sum"/><pk mz="748.52102650" i="2104.01" sn="8.61231" a="99.6206" fwhm="0.0470174" res="15920.1" algo="Sum"/><pk mz="748.58197347" i="1555.51" sn="6.36819" a="43.8783" fwhm="0.0431629" res="17343.2" algo="Sum"/><pk mz="748.60827483" i="1629.02" sn="6.66892" a="88.0842" fwhm="0.0546954" res="13686.9" algo="Sum"/><pk mz="748.70005904" i="988.776" sn="4.04906" a="65.6891" fwhm="0.0738004" res="10144.9" algo="Sum"/><pk mz="748.78973023" i="573.096" sn="2.34797" a="25.0646" fwhm="0.0649277" res="11532.7" algo="Sum"/><pk mz="749.52081383" i="2888.36" sn="11.8661" a="181.852" fwhm="0.0597342" res="12547.6" algo="Sum"/><pk mz="749.61032514" i="841.701" sn="3.45829" a="40.8717" fwhm="0.0535178" res="14006.7" algo="Sum"/><pk mz="750.53556589" i="3435.18" sn="14.1411" a="211.848" fwhm="0.0472555" res="15882.5" algo="Sum"/><pk mz="750.65525649" i="780.8" sn="3.216" a="15.712" fwhm="0.0216114" res="34734.2" algo="Sum"/><pk mz="750.69750516" i="931.136" sn="3.83597" a="64.1492" fwhm="0.0641785" res="11697" algo="Sum"/><pk mz="750.78194957" i="668.375" sn="2.75419" a="43.0906" fwhm="0.0684443" res="10969.2" algo="Sum"/><pk mz="751.56479608" i="6508.03" sn="26.8849" a="327.507" fwhm="0.0430999" res="17437.7" algo="Sum"/><pk mz="751.68074199" i="652.758" sn="2.69793" a="27.3289" fwhm="0.050838" res="14785.8" algo="Sum"/><pk mz="752.51928854" i="3562.73" sn="14.7623" a="116.211" fwhm="0.0358908" res="20966.9" algo="Sum"/><pk mz="752.55929771" i="5836.08" sn="24.1866" a="330.373" fwhm="0.0660519" res="11393.5" algo="Sum"/><pk mz="752.64294676" i="866.208" sn="3.5908" a="40.6176" fwhm="0.0649205" res="11593.3" algo="Sum"/><pk mz="752.76231200" i="681.071" sn="2.82256" a="16.5298" fwhm="0.0324627" res="23188.5" algo="Sum"/><pk mz="752.78118234" i="616.804" sn="2.55614" a="24.9915" fwhm="0.0511726" res="14710.6" algo="Sum"/><pk mz="753.04882063" i="1896.43" sn="7.86323" a="80.47" fwhm="0.0363648" res="20708.2" algo="Sum"/><pk mz="753.42146757" i="629.915" sn="2.62044" a="26.7336" fwhm="0.05235" res="14392" algo="Sum"/><pk mz="753.58024314" i="10859.6" sn="45.1986" a="531.414" fwhm="0.0450281" res="16735.8" algo="Sum"/><pk mz="753.69568757" i="594.646" sn="2.4747" a="12.6026" fwhm="0.0216552" res="34804.4" algo="Sum"/><pk mz="753.71852716" i="621.681" sn="2.5873" a="20.7173" fwhm="0.0369881" res="20377.4" algo="Sum"/><pk mz="754.05411502" i="1525.43" sn="6.34946" a="67.9883" fwhm="0.0368469" res="20464.5" algo="Sum"/><pk mz="754.53190131" i="9938.9" sn="41.4516" a="419.187" fwhm="0.0477802" res="15791.7" algo="Sum"/><pk mz="754.58167835" i="5934.12" sn="24.7484" a="251.834" fwhm="0.0479618" res="15733" algo="Sum"/><pk mz="754.72063173" i="741.545" sn="3.09245" a="42.6097" fwhm="0.0459369" res="16429.5" algo="Sum"/><pk mz="754.77481276" i="637.999" sn="2.66099" a="15.5821" fwhm="0.0325061" res="23219.5" algo="Sum"/><pk mz="754.79427642" i="570.387" sn="2.37912" a="14.6406" fwhm="0.0325067" res="23219.7" algo="Sum"/><pk mz="755.06116330" i="742.702" sn="3.10158" a="48.3371" fwhm="0.0545155" res="13850.4" algo="Sum"/><pk mz="755.53463009" i="4587.69" sn="19.2211" a="199.713" fwhm="0.0501283" res="15072" algo="Sum"/><pk mz="755.58810000" i="3150.5" sn="13.2009" a="156.445" fwhm="0.0551302" res="13705.5" algo="Sum"/><pk mz="755.69502793" i="612.208" sn="2.56561" a="15.2489" fwhm="0.0325259" res="23233.6" algo="Sum"/><pk mz="755.73010024" i="592.676" sn="2.48451" a="20.5322" fwhm="0.0486902" res="15521.2" algo="Sum"/><pk mz="756.07200034" i="621.768" sn="2.60639" a="34.7564" fwhm="0.0441475" res="17126" algo="Sum"/><pk mz="756.54703504" i="21715.1" sn="91.1316" a="995.548" fwhm="0.0379706" res="19924.5" algo="Sum"/><pk mz="756.69782695" i="876.596" sn="3.67901" a="27.7077" fwhm="0.0433965" res="17436.8" algo="Sum"/><pk mz="756.73158461" i="946.611" sn="3.97286" a="53.2726" fwhm="0.0710949" res="10644" algo="Sum"/><pk mz="756.79875185" i="641.818" sn="2.69367" a="28.2741" fwhm="0.042848" res="17662.4" algo="Sum"/><pk mz="757.46658333" i="970.364" sn="4.08411" a="55.7717" fwhm="0.05132" res="14759.7" algo="Sum"/><pk mz="757.55080861" i="10374.8" sn="43.6712" a="460.685" fwhm="0.0391109" res="19369.3" algo="Sum"/><pk mz="757.61562534" i="4959.28" sn="20.8753" a="221.203" fwhm="0.0497391" res="15231.8" algo="Sum"/><pk mz="757.70353689" i="649.852" sn="2.73545" a="10.0486" fwhm="0.0162846" res="46528.9" algo="Sum"/><pk mz="758.56547030" i="567575" sn="2391.11" a="14363.4" fwhm="0.0215543" res="35193.3" algo="Sum"/><pk mz="758.83269654" i="633.158" sn="2.66853" a="35.6179" fwhm="0.0541238" res="14020.3" algo="Sum"/><pk mz="759.56849897" i="236687" sn="999.508" a="7358.56" fwhm="0.0267114" res="28436.1" algo="Sum"/><pk mz="759.62597878" i="9882.62" sn="41.7335" a="371.853" fwhm="0.0392096" res="19373.5" algo="Sum"/><pk mz="760.47839366" i="1125.42" sn="4.76322" a="49.4806" fwhm="0.0635518" res="11966.3" algo="Sum"/><pk mz="760.57850843" i="202945" sn="859.012" a="6727.63" fwhm="0.0288264" res="26384.8" algo="Sum"/><pk mz="760.97396556" i="642.2" sn="2.71967" a="35.2341" fwhm="0.0703503" res="10816.9" algo="Sum"/><pk mz="761.38719506" i="711.973" sn="3.01573" a="48.9756" fwhm="0.0683562" res="11138.5" algo="Sum"/><pk mz="761.48333320" i="729.421" sn="3.09126" a="38.0812" fwhm="0.0736746" res="10335.8" algo="Sum"/><pk mz="761.58277107" i="78116.5" sn="331.108" a="3060.37" fwhm="0.0330379" res="23051.8" algo="Sum"/><pk mz="762.49960226" i="1467.27" sn="6.23974" a="76.8974" fwhm="0.0527206" res="14463" algo="Sum"/><pk mz="762.58681428" i="20726.3" sn="88.1495" a="927.711" fwhm="0.037529" res="20319.9" algo="Sum"/><pk mz="762.77360367" i="658.603" sn="2.80232" a="18.8233" fwhm="0.0369543" res="20641" algo="Sum"/><pk mz="763.50810294" i="1227.73" sn="5.2346" a="85.9448" fwhm="0.0767837" res="9943.62" algo="Sum"/><pk mz="763.59103680" i="4999.53" sn="21.3195" a="247.824" fwhm="0.0435363" res="17539.2" algo="Sum"/><pk mz="764.05494489" i="644.501" sn="2.7571" a="30.9825" fwhm="0.0540303" res="14141.2" algo="Sum"/><pk mz="764.55064009" i="7509.76" sn="32.1335" a="326.277" fwhm="0.0510306" res="14982.2" algo="Sum"/><pk mz="764.66724110" i="926.113" sn="3.96475" a="42.4712" fwhm="0.0654371" res="11685.5" algo="Sum"/><pk mz="764.77881761" i="591.092" sn="2.53159" a="21.1882" fwhm="0.0490814" res="15581.8" algo="Sum"/><pk mz="764.82060571" i="569.56" sn="2.43935" a="14.0467" fwhm="0.0327217" res="23373.5" algo="Sum"/><pk mz="765.05106437" i="1066.44" sn="4.57193" a="69.6631" fwhm="0.0455317" res="16802.6" algo="Sum"/><pk mz="765.55296403" i="4476.99" sn="19.2002" a="232.064" fwhm="0.0527246" res="14519.9" algo="Sum"/><pk mz="765.65556864" i="650.283" sn="2.79013" a="12.9671" fwhm="0.0218263" res="35079.5" algo="Sum"/><pk mz="765.66871062" i="609.351" sn="2.61464" a="15.832" fwhm="0.03274" res="23386.3" algo="Sum"/><pk mz="765.70563492" i="591.573" sn="2.53894" a="18.0143" fwhm="0.0381974" res="20046" algo="Sum"/><pk mz="765.73484956" i="591.878" sn="2.54043" a="21.8295" fwhm="0.0416799" res="18371.8" algo="Sum"/><pk mz="766.05774103" i="1287.05" sn="5.52716" a="57.906" fwhm="0.0391283" res="19578.1" algo="Sum"/><pk mz="766.56757414" i="17695" sn="76.1593" a="794.633" fwhm="0.0428742" res="17879.4" algo="Sum"/><pk mz="766.66079126" i="905.999" sn="3.90056" a="41.7459" fwhm="0.0655225" res="11700.7" algo="Sum"/><pk mz="766.73034095" i="717.997" sn="3.0912" a="18.8323" fwhm="0.0327624" res="23402.7" algo="Sum"/><pk mz="766.76229905" i="735.862" sn="3.16805" a="40.968" fwhm="0.0647259" res="11846.3" algo="Sum"/><pk mz="767.06452712" i="1677.84" sn="7.22695" a="86.4163" fwhm="0.0401552" res="19102.5" algo="Sum"/><pk mz="767.57154056" i="9570.55" sn="41.3006" a="446.524" fwhm="0.0476181" res="16119.3" algo="Sum"/><pk mz="768.07082496" i="1183.79" sn="5.11081" a="62.1306" fwhm="0.0454126" res="16913.2" algo="Sum"/><pk mz="768.49373571" i="1237.53" sn="5.36346" a="93.9942" fwhm="0.0667904" res="11506" algo="Sum"/><pk mz="768.58323212" i="21383.3" sn="92.676" a="996.391" fwhm="0.0471185" res="16311.7" algo="Sum"/><pk mz="768.69070018" i="816.212" sn="3.53791" a="16.6553" fwhm="0.0218696" res="35148.8" algo="Sum"/><pk mz="768.71759187" i="811.84" sn="3.51895" a="20.2891" fwhm="0.0326781" res="23523.9" algo="Sum"/><pk mz="768.74117987" i="707.953" sn="3.06865" a="18.3337" fwhm="0.0328056" res="23433.3" algo="Sum"/><pk mz="769.05993959" i="758.738" sn="3.29039" a="32.4102" fwhm="0.0484946" res="15858.7" algo="Sum"/><pk mz="769.49113772" i="787.954" sn="3.42603" a="30.0797" fwhm="0.054702" res="14067" algo="Sum"/><pk mz="769.58602994" i="10879.5" sn="47.3027" a="443.081" fwhm="0.0466121" res="16510.4" algo="Sum"/><pk mz="770.05741491" i="1787.91" sn="7.77935" a="87.2934" fwhm="0.0374713" res="20550.6" algo="Sum"/><pk mz="770.50800996" i="2758.92" sn="12.0445" a="130.247" fwhm="0.0482067" res="15983.4" algo="Sum"/><pk mz="770.59470641" i="8058.71" sn="35.1877" a="332.78" fwhm="0.0461855" res="16684.8" algo="Sum"/><pk mz="770.73438699" i="738.704" sn="3.2255" a="28.0984" fwhm="0.0547465" res="14078.2" algo="Sum"/><pk mz="770.77255928" i="569.909" sn="2.48846" a="19.9629" fwhm="0.0492732" res="15642.8" algo="Sum"/><pk mz="771.06395148" i="1519.74" sn="6.63984" a="83.7855" fwhm="0.0391917" res="19674.1" algo="Sum"/><pk mz="771.50637586" i="1596.76" sn="6.98653" a="102.795" fwhm="0.0679369" res="11356.2" algo="Sum"/><pk mz="771.59911435" i="3495.55" sn="15.2956" a="193.112" fwhm="0.0589055" res="13098.9" algo="Sum"/><pk mz="772.07056049" i="690.873" sn="3.02452" a="37.4924" fwhm="0.0452993" res="17043.8" algo="Sum"/><pk mz="772.52218674" i="3524.24" sn="15.4563" a="162.392" fwhm="0.0461042" res="16756" algo="Sum"/><pk mz="772.58145328" i="11270.8" sn="49.4307" a="661.474" fwhm="0.0444305" res="17388.5" algo="Sum"/><pk mz="772.69467004" i="855.338" sn="3.75127" a="35.4213" fwhm="0.0648674" res="11911.9" algo="Sum"/><pk mz="773.43953474" i="693.431" sn="3.04751" a="41.1072" fwhm="0.0598132" res="12930.9" algo="Sum"/><pk mz="773.52877709" i="1856.37" sn="8.15839" a="84.0537" fwhm="0.0476798" res="16223.4" algo="Sum"/><pk mz="773.58488628" i="5596.61" sn="24.596" a="272.657" fwhm="0.0486223" res="15910.1" algo="Sum"/><pk mz="773.64518272" i="3198.84" sn="14.0582" a="160.367" fwhm="0.0553098" res="13987.5" algo="Sum"/><pk mz="774.05460590" i="594.09" sn="2.61299" a="45.1475" fwhm="0.0580519" res="13333.8" algo="Sum"/><pk mz="774.54620761" i="4158.38" sn="18.3062" a="209.922" fwhm="0.0507706" res="15255.8" algo="Sum"/><pk mz="774.59279889" i="4920.91" sn="21.6632" a="250.247" fwhm="0.0646436" res="11982.5" algo="Sum"/><pk mz="774.75108736" i="645.819" sn="2.8438" a="15.7313" fwhm="0.0329335" res="23524.7" algo="Sum"/><pk mz="775.05918824" i="722.48" sn="3.18302" a="47.0239" fwhm="0.0624754" res="12405.8" algo="Sum"/><pk mz="775.55067393" i="2548.67" sn="11.2312" a="141.642" fwhm="0.0571736" res="13564.8" algo="Sum"/><pk mz="775.59483639" i="2300.72" sn="10.1387" a="114.709" fwhm="0.0670973" res="11559.3" algo="Sum"/><pk mz="776.55800822" i="2834.91" sn="12.544" a="156.912" fwhm="0.0675563" res="11495" algo="Sum"/><pk mz="776.65168688" i="961.202" sn="4.25377" a="42.5588" fwhm="0.0562873" res="13798" algo="Sum"/><pk mz="776.72980439" i="638.504" sn="2.82639" a="13.8005" fwhm="0.050806" res="15288.1" algo="Sum"/><pk mz="777.05515954" i="809.607" sn="3.59479" a="51.4428" fwhm="0.0564692" res="13760.7" algo="Sum"/><pk mz="777.56040236" i="3096.01" sn="13.7593" a="228.704" fwhm="0.0624751" res="12445.9" algo="Sum"/><pk mz="777.68208541" i="584.17" sn="2.59701" a="12.5891" fwhm="0.0284129" res="27370.7" algo="Sum"/><pk mz="777.69723911" i="614.377" sn="2.73162" a="19.9863" fwhm="0.0494942" res="15712.9" algo="Sum"/><pk mz="778.04935934" i="1177.2" sn="5.24637" a="75.0247" fwhm="0.0517898" res="15023.2" algo="Sum"/><pk mz="778.53386580" i="10939.9" sn="48.8" a="609.569" fwhm="0.044476" res="17504.6" algo="Sum"/><pk mz="778.65466452" i="998.66" sn="4.45695" a="39.6035" fwhm="0.0550271" res="14150.4" algo="Sum"/><pk mz="778.73170207" i="702.222" sn="3.13506" a="21.4062" fwhm="0.0440237" res="17688.9" algo="Sum"/><pk mz="778.78899279" i="583.03" sn="2.60353" a="25.2948" fwhm="0.0605353" res="12865" algo="Sum"/><pk mz="779.05891151" i="1390.87" sn="6.22603" a="85.5465" fwhm="0.0498235" res="15636.4" algo="Sum"/><pk mz="779.53794477" i="5976.82" sn="26.7693" a="316.148" fwhm="0.0499213" res="15615.3" algo="Sum"/><pk mz="779.59465850" i="3285.83" sn="14.7204" a="144.899" fwhm="0.0488448" res="15960.6" algo="Sum"/><pk mz="779.69429968" i="639.393" sn="2.86571" a="22.566" fwhm="0.0495575" res="15733.1" algo="Sum"/><pk mz="779.73302918" i="577.991" sn="2.59083" a="25.1833" fwhm="0.0542523" res="14372.3" algo="Sum"/><pk mz="780.06972238" i="1239.07" sn="5.5578" a="84.4723" fwhm="0.0581983" res="13403.6" algo="Sum"/><pk mz="780.39746390" i="602.543" sn="2.70418" a="17.8619" fwhm="0.0354825" res="21993.9" algo="Sum"/><pk mz="780.44704771" i="988.983" sn="4.43983" a="29.6343" fwhm="0.0440721" res="17708.4" algo="Sum"/><pk mz="780.54914781" i="485935" sn="2182.35" a="13298.6" fwhm="0.0232851" res="33521.4" algo="Sum"/><pk mz="781.05142444" i="5085.71" sn="22.8399" a="253.378" fwhm="0.0389432" res="20056.2" algo="Sum"/><pk mz="781.13071640" i="614.788" sn="2.76127" a="12.4134" fwhm="0.033615" res="23237.6" algo="Sum"/><pk mz="781.16371106" i="613.551" sn="2.75657" a="18.9583" fwhm="0.0440924" res="17716.5" algo="Sum"/><pk mz="781.19110773" i="604.306" sn="2.71536" a="31.5714" fwhm="0.0421246" res="18544.8" algo="Sum"/><pk mz="781.55238206" i="213212" sn="958.89" a="6777.85" fwhm="0.027816" res="28097.3" algo="Sum"/><pk mz="782.05796045" i="5224.33" sn="23.5043" a="244.529" fwhm="0.0379873" res="20587.3" algo="Sum"/><pk mz="782.16669382" i="572.505" sn="2.57724" a="13.8055" fwhm="0.027477" res="28466.3" algo="Sum"/><pk mz="782.19880985" i="595.572" sn="2.68226" a="25.0946" fwhm="0.0614035" res="12738.7" algo="Sum"/><pk mz="782.56386657" i="432370" sn="1950.86" a="12402.4" fwhm="0.0241518" res="32401.9" algo="Sum"/><pk mz="782.84727044" i="648.52" sn="2.92755" a="12.7283" fwhm="0.02207" res="35471.1" algo="Sum"/><pk mz="782.87214669" i="569.097" sn="2.56902" a="20.4432" fwhm="0.044141" res="17735.7" algo="Sum"/><pk mz="782.98799695" i="620.088" sn="2.80122" a="33.2326" fwhm="0.0687046" res="11396.4" algo="Sum"/><pk mz="783.06340116" i="3250.86" sn="14.6895" a="165.964" fwhm="0.0392788" res="19936" algo="Sum"/><pk mz="783.18541505" i="575.389" sn="2.59974" a="11.5479" fwhm="0.0220746" res="35479" algo="Sum"/><pk mz="783.20317666" i="663.772" sn="2.99928" a="40.0681" fwhm="0.0463596" res="16894.1" algo="Sum"/><pk mz="783.56693116" i="179465" sn="814.504" a="6212.53" fwhm="0.0290572" res="26966.3" algo="Sum"/><pk mz="784.07177035" i="2311.35" sn="10.4981" a="123.7" fwhm="0.0436528" res="17961.6" algo="Sum"/><pk mz="784.43424220" i="602.377" sn="2.74283" a="28.5103" fwhm="0.0559146" res="14029.1" algo="Sum"/><pk mz="784.57825381" i="180489" sn="821.847" a="6404.55" fwhm="0.0297291" res="26390.9" algo="Sum"/><pk mz="784.78391924" i="814.532" sn="3.70893" a="36.1475" fwhm="0.0607677" res="12914.5" algo="Sum"/><pk mz="785.07397952" i="1364.86" sn="6.21899" a="92.0115" fwhm="0.0621629" res="12629.3" algo="Sum"/><pk mz="785.58229785" i="73237.9" sn="335.025" a="2831.5" fwhm="0.0340331" res="23082.9" algo="Sum"/><pk mz="785.64726479" i="11887.6" sn="54.3793" a="471.129" fwhm="0.0459627" res="17093.1" algo="Sum"/><pk mz="785.75515979" i="804.608" sn="3.68065" a="40.83" fwhm="0.058054" res="13534.9" algo="Sum"/><pk mz="786.05692565" i="840.888" sn="3.85205" a="78.908" fwhm="0.0883756" res="8894.5" algo="Sum"/><pk mz="786.50423594" i="2836.16" sn="13.0079" a="131.789" fwhm="0.0508276" res="15474" algo="Sum"/><pk mz="786.59569521" i="225957" sn="1036.34" a="7242.42" fwhm="0.0278137" res="28280.9" algo="Sum"/><pk mz="786.83393222" i="599.854" sn="2.75217" a="21.6316" fwhm="0.0467284" res="16838.5" algo="Sum"/><pk mz="787.05888698" i="885.114" sn="4.06358" a="71.8773" fwhm="0.0693358" res="11351.4" algo="Sum"/><pk mz="787.45555904" i="874.653" sn="4.02107" a="42.4472" fwhm="0.0550582" res="14302.2" algo="Sum"/><pk mz="787.50775752" i="1759.2" sn="8.08761" a="66.9183" fwhm="0.0483773" res="16278.5" algo="Sum"/><pk mz="787.59904039" i="99102.8" sn="455.608" a="3686.06" fwhm="0.0323502" res="24346" algo="Sum"/><pk mz="787.66260756" i="14170.9" sn="65.1484" a="595.25" fwhm="0.0482371" res="16329" algo="Sum"/><pk mz="788.06218051" i="864.607" sn="3.98108" a="63.1194" fwhm="0.0728066" res="10824" algo="Sum"/><pk mz="788.55209247" i="10859.6" sn="50.0429" a="420.239" fwhm="0.0409306" res="19265.6" algo="Sum"/><pk mz="788.60564753" i="41178.5" sn="189.764" a="1772.96" fwhm="0.0377709" res="20878.6" algo="Sum"/><pk mz="788.66496501" i="7768.8" sn="35.8086" a="325.844" fwhm="0.0455527" res="17313.2" algo="Sum"/><pk mz="789.04165350" i="936.785" sn="4.31983" a="77.1728" fwhm="0.0717177" res="11002" algo="Sum"/><pk mz="789.55352583" i="6039.99" sn="27.8895" a="291.621" fwhm="0.0493016" res="16014.8" algo="Sum"/><pk mz="789.61081996" i="13267" sn="61.2717" a="610.558" fwhm="0.0415792" res="18990.5" algo="Sum"/><pk mz="789.66862079" i="2912.22" sn="13.4503" a="112.599" fwhm="0.0450016" res="17547.6" algo="Sum"/><pk mz="790.04413555" i="1292.18" sn="5.97589" a="70.5173" fwhm="0.0483974" res="16324.1" algo="Sum"/><pk mz="790.56492694" i="17293.7" sn="80.0962" a="883.492" fwhm="0.0464851" res="17006.9" algo="Sum"/><pk mz="790.67437232" i="1447.22" sn="6.70264" a="73.2599" fwhm="0.0583107" res="13559.7" algo="Sum"/><pk mz="790.74123864" i="721.396" sn="3.34156" a="26.3818" fwhm="0.0507514" res="15580.7" algo="Sum"/><pk mz="791.05251188" i="1265.31" sn="5.86982" a="90.6577" fwhm="0.0549254" res="14402.3" algo="Sum"/><pk mz="791.56740201" i="8997.63" sn="41.8107" a="490.536" fwhm="0.0521401" res="15181.6" algo="Sum"/><pk mz="791.68648296" i="723.534" sn="3.36316" a="34.152" fwhm="0.0551351" res="14359" algo="Sum"/><pk mz="792.05249490" i="1492.98" sn="6.96035" a="94.516" fwhm="0.0536619" res="14760.1" algo="Sum"/><pk mz="792.57806106" i="13278.8" sn="61.9424" a="612.528" fwhm="0.050904" res="15570" algo="Sum"/><pk mz="793.04989987" i="4728.72" sn="22.1166" a="221.26" fwhm="0.036817" res="21540.3" algo="Sum"/><pk mz="793.55469809" i="11724.6" sn="54.8563" a="525.329" fwhm="0.051872" res="15298.3" algo="Sum"/><pk mz="794.05619232" i="5896.4" sn="27.6468" a="262.44" fwhm="0.0376088" res="21113.6" algo="Sum"/><pk mz="794.56308574" i="19995.9" sn="93.8235" a="819.212" fwhm="0.0484322" res="16405.7" algo="Sum"/><pk mz="794.59566868" i="18245" sn="85.6204" a="713.629" fwhm="0.0393318" res="20202.4" algo="Sum"/><pk mz="794.72055301" i="783.615" sn="3.67871" a="18.8567" fwhm="0.0333553" res="23825.9" algo="Sum"/><pk mz="795.06399898" i="6741.02" sn="31.6368" a="301.542" fwhm="0.0372485" res="21344.9" algo="Sum"/><pk mz="795.56945656" i="12272.4" sn="57.6595" a="626.115" fwhm="0.0505706" res="15731.9" algo="Sum"/><pk mz="796.07210277" i="4325.11" sn="20.3361" a="214.486" fwhm="0.0395003" res="20153.6" algo="Sum"/><pk mz="796.52087615" i="72357.2" sn="341.082" a="2845.48" fwhm="0.0340984" res="23359.5" algo="Sum"/><pk mz="796.57881775" i="12522.4" sn="59.035" a="392.316" fwhm="0.0445255" res="17890.4" algo="Sum"/><pk mz="796.60832793" i="11342.6" sn="53.4753" a="465.189" fwhm="0.042309" res="18828.4" algo="Sum"/><pk mz="797.07907596" i="2085.71" sn="9.83786" a="122.392" fwhm="0.0521522" res="15283.7" algo="Sum"/><pk mz="797.52398257" i="33033.2" sn="156.123" a="1375.4" fwhm="0.0372929" res="21385.4" algo="Sum"/><pk mz="797.58413307" i="6542.6" sn="30.9222" a="243.984" fwhm="0.0501227" res="15912.6" algo="Sum"/><pk mz="798.08686967" i="1120.11" sn="5.30606" a="68.006" fwhm="0.0654457" res="12194.6" algo="Sum"/><pk mz="798.53269440" i="33910.5" sn="161.296" a="1534.47" fwhm="0.0411293" res="19415.2" algo="Sum"/><pk mz="799.06709672" i="804.876" sn="3.83269" a="67.5468" fwhm="0.0732814" res="10904.1" algo="Sum"/><pk mz="799.53752835" i="13857.6" sn="66.1988" a="687.792" fwhm="0.0447095" res="17883" algo="Sum"/><pk mz="799.66346634" i="5650.03" sn="26.9948" a="289.019" fwhm="0.0454302" res="17602" algo="Sum"/><pk mz="800.06890128" i="849.888" sn="4.068" a="57.7979" fwhm="0.0681494" res="11739.9" algo="Sum"/><pk mz="800.54067458" i="6365.61" sn="30.6338" a="391.43" fwhm="0.0613702" res="13044.5" algo="Sum"/><pk mz="800.66514659" i="3306.46" sn="15.912" a="195.443" fwhm="0.0630885" res="12691.1" algo="Sum"/><pk mz="801.06143380" i="868.74" sn="4.18627" a="85.3222" fwhm="0.079111" res="10125.8" algo="Sum"/><pk mz="801.54292998" i="3325.61" sn="16.0467" a="191.181" fwhm="0.0678503" res="11813.4" algo="Sum"/><pk mz="801.67860618" i="6227.79" sn="30.0507" a="298.807" fwhm="0.0425143" res="18856.7" algo="Sum"/><pk mz="802.04555522" i="1254.36" sn="6.05821" a="75.6904" fwhm="0.0646809" res="12400" algo="Sum"/><pk mz="802.09506085" i="684.491" sn="3.30657" a="32.0297" fwhm="0.0482309" res="16630.3" algo="Sum"/><pk mz="802.53209681" i="16754.2" sn="81.0806" a="887.716" fwhm="0.0422026" res="19016.2" algo="Sum"/><pk mz="802.68156336" i="3296.66" sn="15.9573" a="178.977" fwhm="0.0489277" res="16405.5" algo="Sum"/><pk mz="803.05056483" i="1427.21" sn="6.91936" a="74.1618" fwhm="0.0491942" res="16324.1" algo="Sum"/><pk mz="803.53637896" i="9027.33" sn="43.8047" a="513.828" fwhm="0.0442317" res="18166.5" algo="Sum"/><pk mz="803.68246605" i="1405.56" sn="6.82298" a="94.5937" fwhm="0.0637502" res="12606.8" algo="Sum"/><pk mz="804.05639047" i="1478.99" sn="7.18769" a="87.735" fwhm="0.0510113" res="15762.3" algo="Sum"/><pk mz="804.54687633" i="189130" sn="919.856" a="6468.34" fwhm="0.0287197" res="28013.8" algo="Sum"/><pk mz="804.68974435" i="1205.97" sn="5.86772" a="71.3069" fwhm="0.0737093" res="10917.1" algo="Sum"/><pk mz="805.05101692" i="3942.01" sn="19.2061" a="195.14" fwhm="0.039404" res="20430.7" algo="Sum"/><pk mz="805.55007002" i="92775.6" sn="452.455" a="3490.43" fwhm="0.0322206" res="25001.1" algo="Sum"/><pk mz="806.05705844" i="4091.64" sn="19.9988" a="225.062" fwhm="0.0395028" res="20405.1" algo="Sum"/><pk mz="806.44127097" i="714.368" sn="3.49677" a="44.977" fwhm="0.0727108" res="11091.1" algo="Sum"/><pk mz="806.56311738" i="275930" sn="1351.1" a="8781.82" fwhm="0.0269815" res="29893.2" algo="Sum"/><pk mz="807.06469490" i="5891.07" sn="28.9752" a="307.889" fwhm="0.0399918" res="20180.7" algo="Sum"/><pk mz="807.56674398" i="127145" sn="626.125" a="4549.12" fwhm="0.0311941" res="25888.4" algo="Sum"/><pk mz="808.07172980" i="5071.05" sn="25.0342" a="295.465" fwhm="0.0448228" res="18028.1" algo="Sum"/><pk mz="808.44436552" i="634.789" sn="3.13461" a="44.9448" fwhm="0.0897117" res="9011.58" algo="Sum"/><pk mz="808.57775205" i="240879" sn="1189.82" a="8198.59" fwhm="0.0276816" res="29209.9" algo="Sum"/><pk mz="808.74035266" i="1023.18" sn="5.05682" a="74.7734" fwhm="0.0758271" res="10665.6" algo="Sum"/><pk mz="809.08043063" i="3123.19" sn="15.4695" a="153.29" fwhm="0.0559331" res="14465.1" algo="Sum"/><pk mz="809.58142616" i="105135" sn="521.24" a="4007.92" fwhm="0.0323601" res="25017.9" algo="Sum"/><pk mz="809.64241335" i="9118.4" sn="45.2163" a="348.869" fwhm="0.0416322" res="19447.5" algo="Sum"/><pk mz="810.08690156" i="1615.45" sn="8.01943" a="111.773" fwhm="0.0702612" res="11529.7" algo="Sum"/><pk mz="810.59430406" i="153327" sn="762.191" a="5768.51" fwhm="0.0309311" res="26206.5" algo="Sum"/><pk mz="811.09029609" i="904.643" sn="4.49823" a="38.4504" fwhm="0.056537" res="14346.2" algo="Sum"/><pk mz="811.59826797" i="67828.8" sn="338.504" a="2790.1" fwhm="0.0345827" res="23468.3" algo="Sum"/><pk mz="811.66252950" i="15287.1" sn="76.2916" a="633.844" fwhm="0.0456756" res="17770.1" algo="Sum"/><pk mz="812.07095960" i="797.287" sn="3.98249" a="64.4024" fwhm="0.0743863" res="10916.9" algo="Sum"/><pk mz="812.60871471" i="56018.1" sn="280.326" a="2356.45" fwhm="0.0368244" res="22067.1" algo="Sum"/><pk mz="812.66341518" i="8667.25" sn="43.3811" a="282.701" fwhm="0.0359515" res="22604.5" algo="Sum"/><pk mz="813.05714707" i="763.702" sn="3.82503" a="31.9552" fwhm="0.0584688" res="13905.8" algo="Sum"/><pk mz="813.07031865" i="736.528" sn="3.68898" a="39.1947" fwhm="0.102898" res="7901.72" algo="Sum"/><pk mz="813.55696540" i="2795.03" sn="14.0595" a="131.413" fwhm="0.0398012" res="20440.5" algo="Sum"/><pk mz="813.61319040" i="23938" sn="120.43" a="1052.78" fwhm="0.0399011" res="20390.8" algo="Sum"/><pk mz="813.67892675" i="28068.3" sn="141.209" a="1170.98" fwhm="0.0381115" res="21350" algo="Sum"/><pk mz="814.04675954" i="853.984" sn="4.29864" a="47.2642" fwhm="0.0669407" res="12160.7" algo="Sum"/><pk mz="814.09173608" i="686.465" sn="3.4559" a="37.3858" fwhm="0.0459704" res="17709" algo="Sum"/><pk mz="814.56487527" i="6871.82" sn="34.6606" a="414.827" fwhm="0.0646486" res="12599.9" algo="Sum"/><pk mz="814.61845902" i="8767.53" sn="44.2224" a="410.711" fwhm="0.0616524" res="13213.1" algo="Sum"/><pk mz="814.68244260" i="14623.7" sn="73.7604" a="644.187" fwhm="0.0399523" res="20391.4" algo="Sum"/><pk mz="815.05391362" i="1076.37" sn="5.43546" a="67.5276" fwhm="0.0607648" res="13413.3" algo="Sum"/><pk mz="815.56128158" i="4594.16" sn="23.2798" a="293.391" fwhm="0.0676327" res="12058.7" algo="Sum"/><pk mz="815.62461095" i="3108.1" sn="15.7495" a="134.825" fwhm="0.06195" res="13165.8" algo="Sum"/><pk mz="815.69176092" i="10336.6" sn="52.3782" a="476.655" fwhm="0.0411046" res="19844.3" algo="Sum"/><pk mz="816.05674140" i="1275.54" sn="6.47234" a="68.9035" fwhm="0.0556458" res="14665.2" algo="Sum"/><pk mz="816.10493896" i="629.576" sn="3.19459" a="17.4" fwhm="0.0577252" res="14137.8" algo="Sum"/><pk mz="816.58086862" i="13248.6" sn="67.2946" a="740.854" fwhm="0.0451353" res="18091.9" algo="Sum"/><pk mz="816.69663224" i="4561.94" sn="23.1738" a="256.75" fwhm="0.0462903" res="17642.9" algo="Sum"/><pk mz="817.05439710" i="1713.32" sn="8.70976" a="87.0186" fwhm="0.0450476" res="18137.6" algo="Sum"/><pk mz="817.58355938" i="6839.46" sn="34.8715" a="464.081" fwhm="0.0580337" res="14088.1" algo="Sum"/><pk mz="817.70055834" i="1538.3" sn="7.84584" a="85.8711" fwhm="0.0581041" res="14073" algo="Sum"/><pk mz="818.05880717" i="1972.64" sn="10.0718" a="118.968" fwhm="0.0413834" res="19767.8" algo="Sum"/><pk mz="818.50930006" i="3659.56" sn="18.7084" a="167.664" fwhm="0.0464022" res="17639.5" algo="Sum"/><pk mz="818.59305408" i="11123.7" sn="56.8771" a="470.341" fwhm="0.0469037" res="17452.6" algo="Sum"/><pk mz="818.69004043" i="965.788" sn="4.93981" a="31.5408" fwhm="0.0802547" res="10201.1" algo="Sum"/><pk mz="819.06462222" i="3546.94" sn="18.1594" a="184.861" fwhm="0.0401095" res="20420.7" algo="Sum"/><pk mz="819.51548250" i="1943.99" sn="9.98033" a="84.2187" fwhm="0.0457154" res="17926.4" algo="Sum"/><pk mz="819.57354276" i="7111.91" sn="36.5169" a="322.801" fwhm="0.0495288" res="16547.4" algo="Sum"/><pk mz="820.07259312" i="3006.14" sn="15.4952" a="155.872" fwhm="0.0445748" res="18397.7" algo="Sum"/><pk mz="820.52121394" i="32117" sn="165.707" a="1412.89" fwhm="0.0388493" res="21120.6" algo="Sum"/><pk mz="820.57759098" i="8797.71" sn="45.3977" a="318.92" fwhm="0.0508402" res="16140.3" algo="Sum"/><pk mz="821.08092122" i="2378.58" sn="12.3095" a="109.517" fwhm="0.0499266" res="16445.7" algo="Sum"/><pk mz="821.52477021" i="15990" sn="82.8333" a="713.621" fwhm="0.0402601" res="20405.4" algo="Sum"/><pk mz="821.58595163" i="5936.04" sn="30.7555" a="263.555" fwhm="0.0572716" res="14345.4" algo="Sum"/><pk mz="822.09124046" i="1485.09" sn="7.73735" a="103.76" fwhm="0.0661664" res="12424.6" algo="Sum"/><pk mz="822.53490782" i="24792.2" sn="129.311" a="1293.55" fwhm="0.0426149" res="19301.6" algo="Sum"/><pk mz="822.62850067" i="4729.42" sn="24.6764" a="263.012" fwhm="0.060763" res="13538.3" algo="Sum"/><pk mz="823.09860625" i="658.308" sn="3.44427" a="23.4571" fwhm="0.083908" res="9809.54" algo="Sum"/><pk mz="823.11991218" i="764.505" sn="3.9999" a="40.0565" fwhm="0.0537187" res="15322.8" algo="Sum"/><pk mz="823.53915909" i="11466" sn="60.0588" a="636.017" fwhm="0.0448147" res="18376.6" algo="Sum"/><pk mz="823.65270147" i="3631.33" sn="19.0294" a="252.206" fwhm="0.078313" res="10517.4" algo="Sum"/><pk mz="824.55096442" i="31846.1" sn="168.156" a="1471.37" fwhm="0.0391746" res="21048.1" algo="Sum"/><pk mz="824.65163109" i="3195.62" sn="16.8782" a="191.899" fwhm="0.0744086" res="11082.8" algo="Sum"/><pk mz="825.55461204" i="15091.3" sn="80.0495" a="713.464" fwhm="0.0408778" res="20195.7" algo="Sum"/><pk mz="826.55832692" i="8982.19" sn="48.0759" a="550.049" fwhm="0.0542444" res="15237.7" algo="Sum"/><pk mz="827.05345941" i="697.537" sn="3.73592" a="39.8103" fwhm="0.0652229" res="12680.4" algo="Sum"/><pk mz="827.56152159" i="3794.58" sn="20.409" a="280.484" fwhm="0.0627956" res="13178.7" algo="Sum"/><pk mz="827.69449796" i="1687.58" sn="9.07964" a="131.137" fwhm="0.0645908" res="12814.4" algo="Sum"/><pk mz="828.05804525" i="654.729" sn="3.53177" a="51.6694" fwhm="0.0821964" res="10074.1" algo="Sum"/><pk mz="828.54673979" i="94677.7" sn="513.271" a="3721.06" fwhm="0.0327159" res="25325.5" algo="Sum"/><pk mz="828.69528553" i="1382.71" sn="7.49643" a="104.765" fwhm="0.0707527" res="11712.6" algo="Sum"/><pk mz="829.06205699" i="837.661" sn="4.54587" a="51.5029" fwhm="0.0572733" res="14475.5" algo="Sum"/><pk mz="829.55003392" i="47531.4" sn="258.718" a="2006.7" fwhm="0.0358438" res="23143.4" algo="Sum"/><pk mz="829.68166854" i="1173.02" sn="6.38502" a="49.2453" fwhm="0.0568011" res="14606.8" algo="Sum"/><pk mz="830.06180941" i="782.039" sn="4.26164" a="54.3535" fwhm="0.0602286" res="13781.8" algo="Sum"/><pk mz="830.55932298" i="43268.4" sn="236.743" a="1902.15" fwhm="0.0376888" res="22037.3" algo="Sum"/><pk mz="830.67149008" i="1003.13" sn="5.48864" a="38.1689" fwhm="0.0511518" res="16239.3" algo="Sum"/><pk mz="831.06474423" i="1444.13" sn="7.91224" a="63.318" fwhm="0.0444043" res="18715.8" algo="Sum"/><pk mz="831.56465221" i="19132.8" sn="104.919" a="828.416" fwhm="0.0393213" res="21148" algo="Sum"/><pk mz="832.07458548" i="1260.66" sn="6.91767" a="64.4621" fwhm="0.0474465" res="17537.1" algo="Sum"/><pk mz="832.57778629" i="100237" sn="551.152" a="3856.62" fwhm="0.0328605" res="25336.7" algo="Sum"/><pk mz="833.08134199" i="1279.99" sn="7.04995" a="57.3328" fwhm="0.0529736" res="15726.3" algo="Sum"/><pk mz="833.58124990" i="48304.3" sn="266.233" a="2014.55" fwhm="0.0363166" res="22953.1" algo="Sum"/><pk mz="833.64346396" i="7591.88" sn="41.851" a="330.57" fwhm="0.0473885" res="17591.7" algo="Sum"/><pk mz="834.09007549" i="961.244" sn="5.30758" a="49.9541" fwhm="0.056167" res="14850.2" algo="Sum"/><pk mz="834.59325566" i="80319.6" sn="443.868" a="3229.6" fwhm="0.0350767" res="23793.4" algo="Sum"/><pk mz="835.10258895" i="570.774" sn="3.16046" a="31.3783" fwhm="0.0797812" res="10467.4" algo="Sum"/><pk mz="835.59749991" i="37117.6" sn="205.684" a="1618.05" fwhm="0.037989" res="21995.8" algo="Sum"/><pk mz="835.66039065" i="12881.8" sn="71.3961" a="564.314" fwhm="0.0474691" res="17604.3" algo="Sum"/><pk mz="836.60490595" i="17060.2" sn="94.8867" a="797.754" fwhm="0.0427186" res="19584.1" algo="Sum"/><pk mz="836.66296825" i="6981" sn="38.8363" a="284.093" fwhm="0.0459516" res="18207.5" algo="Sum"/><pk mz="837.61028838" i="6286.96" sn="35.1478" a="288.625" fwhm="0.0522463" res="16032" algo="Sum"/><pk mz="837.67299181" i="4750.2" sn="26.5626" a="228.385" fwhm="0.0481844" res="17384.7" algo="Sum"/><pk mz="838.50703857" i="3196.9" sn="17.9455" a="172.736" fwhm="0.0634533" res="13214.5" algo="Sum"/><pk mz="838.56601060" i="2082.2" sn="11.6909" a="66.8649" fwhm="0.0456837" res="18355.9" algo="Sum"/><pk mz="838.62148806" i="3933.7" sn="22.0909" a="203.633" fwhm="0.0589875" res="14216.9" algo="Sum"/><pk mz="838.67599936" i="2353.83" sn="13.2211" a="131.023" fwhm="0.0545794" res="15366.2" algo="Sum"/><pk mz="839.51166075" i="1680" sn="9.49948" a="83.1621" fwhm="0.0576936" res="14551.2" algo="Sum"/><pk mz="839.56393443" i="1550.12" sn="8.76677" a="72.7736" fwhm="0.0628526" res="13357.7" algo="Sum"/><pk mz="839.62747709" i="2076.18" sn="11.7443" a="120.7" fwhm="0.0750769" res="11183.6" algo="Sum"/><pk mz="839.68114884" i="1162.04" sn="6.57383" a="59.6511" fwhm="0.0543397" res="15452.4" algo="Sum"/><pk mz="840.51352068" i="2277.69" sn="12.9358" a="125.523" fwhm="0.0699022" res="12024.1" algo="Sum"/><pk mz="840.58168631" i="2914.78" sn="16.5577" a="162.833" fwhm="0.0704782" res="11926.8" algo="Sum"/><pk mz="841.52181037" i="1195.48" sn="6.84533" a="74.9973" fwhm="0.0680177" res="12372.1" algo="Sum"/><pk mz="841.58580378" i="1768.87" sn="10.1299" a="99.5747" fwhm="0.0768166" res="10955.8" algo="Sum"/><pk mz="841.70726453" i="710.105" sn="4.06754" a="41.7582" fwhm="0.0755458" res="11141.7" algo="Sum"/><pk mz="842.59345603" i="3234.46" sn="18.6151" a="147.183" fwhm="0.0536023" res="15719.4" algo="Sum"/><pk mz="842.70947089" i="596.829" sn="3.4358" a="22.3716" fwhm="0.0515212" res="16356.5" algo="Sum"/><pk mz="843.59505215" i="1881.84" sn="10.908" a="145.535" fwhm="0.0950773" res="8872.73" algo="Sum"/><pk mz="844.52184112" i="17582.7" sn="102.362" a="864.357" fwhm="0.0416279" res="20287.4" algo="Sum"/><pk mz="844.60995806" i="2742.22" sn="15.9659" a="148.808" fwhm="0.0565872" res="14925.8" algo="Sum"/><pk mz="845.52514561" i="9176" sn="53.6798" a="467.736" fwhm="0.0429367" res="19692.4" algo="Sum"/><pk mz="845.61608191" i="1588.33" sn="9.29175" a="87.1146" fwhm="0.0690238" res="12251.1" algo="Sum"/><pk mz="846.53290576" i="8937.99" sn="52.5207" a="492.408" fwhm="0.0471407" res="17957.6" algo="Sum"/><pk mz="846.62743561" i="2215.9" sn="13.0209" a="132.504" fwhm="0.0673528" res="12570" algo="Sum"/><pk mz="847.53768686" i="4061.45" sn="23.9399" a="235.456" fwhm="0.0501522" res="16899.3" algo="Sum"/><pk mz="847.63155066" i="1318.48" sn="7.77262" a="81.0127" fwhm="0.0814513" res="10406.6" algo="Sum"/><pk mz="848.55029647" i="19012.8" sn="112.511" a="950.284" fwhm="0.0431461" res="19666.9" algo="Sum"/><pk mz="848.64813835" i="2475.08" sn="14.6511" a="148.058" fwhm="0.0606803" res="13985.6" algo="Sum"/><pk mz="849.55383483" i="9217.71" sn="54.77" a="491.61" fwhm="0.0460015" res="18468" algo="Sum"/><pk mz="849.62915254" i="1771.46" sn="10.5278" a="153.97" fwhm="0.0636219" res="13354.3" algo="Sum"/><pk mz="850.56322467" i="9975.73" sn="59.6542" a="563.638" fwhm="0.0489977" res="17359.2" algo="Sum"/><pk mz="850.66236887" i="2311.82" sn="13.8281" a="121.696" fwhm="0.0630339" res="13495.3" algo="Sum"/><pk mz="851.56823545" i="4579.69" sn="27.4941" a="252.615" fwhm="0.0543835" res="15658.6" algo="Sum"/><pk mz="851.63655752" i="2415.26" sn="14.5033" a="117.765" fwhm="0.0690577" res="12332.3" algo="Sum"/><pk mz="852.56811211" i="2604.26" sn="15.7106" a="185.866" fwhm="0.0717892" res="11876" algo="Sum"/><pk mz="852.64191860" i="1537.46" sn="9.27756" a="72.6335" fwhm="0.06334" res="13461.4" algo="Sum"/><pk mz="852.67415505" i="1448.92" sn="8.74431" a="55.4056" fwhm="0.054965" res="15513.1" algo="Sum"/><pk mz="852.73616594" i="1039.7" sn="6.27591" a="64.3336" fwhm="0.0654856" res="13021.7" algo="Sum"/><pk mz="853.56498870" i="1467.12" sn="8.88466" a="111.558" fwhm="0.090258" res="9456.94" algo="Sum"/><pk mz="853.65596353" i="1231.73" sn="7.46168" a="95.6903" fwhm="0.103567" res="8242.56" algo="Sum"/><pk mz="853.73565922" i="778.35" sn="4.71621" a="45.8299" fwhm="0.067351" res="12675.9" algo="Sum"/><pk mz="854.48375517" i="692.924" sn="4.22395" a="26.5827" fwhm="0.0454684" res="18792.9" algo="Sum"/><pk mz="854.56225898" i="5372.71" sn="32.7605" a="289.099" fwhm="0.045612" res="18735.5" algo="Sum"/><pk mz="854.63546381" i="988.41" sn="6.0281" a="37.6172" fwhm="0.046258" res="18475.4" algo="Sum"/><pk mz="854.65941895" i="927.687" sn="5.65815" a="29.4695" fwhm="0.0461204" res="18531" algo="Sum"/><pk mz="854.69790494" i="808.977" sn="4.93458" a="25.0362" fwhm="0.0343963" res="24848.6" algo="Sum"/><pk mz="855.56463455" i="3073.41" sn="18.8395" a="181.191" fwhm="0.0497032" res="17213.5" algo="Sum"/><pk mz="855.68456633" i="633.414" sn="3.88344" a="26.8742" fwhm="0.0576849" res="14833.8" algo="Sum"/><pk mz="855.73436918" i="575.626" sn="3.52964" a="19.9882" fwhm="0.0519178" res="16482.5" algo="Sum"/><pk mz="856.57745990" i="27717.9" sn="171.043" a="1227.65" fwhm="0.0389048" res="22017.3" algo="Sum"/><pk mz="857.58114629" i="15403.8" sn="95.3477" a="723.095" fwhm="0.0404822" res="21184.1" algo="Sum"/><pk mz="858.58877820" i="8975.27" sn="55.9763" a="471.582" fwhm="0.0445065" res="19291.3" algo="Sum"/><pk mz="859.59448748" i="3716.6" sn="23.2775" a="183.381" fwhm="0.0467389" res="18391.4" algo="Sum"/><pk mz="860.53082165" i="1099.84" sn="6.91611" a="65.7371" fwhm="0.0711497" res="12094.6" algo="Sum"/><pk mz="860.60370570" i="2800.29" sn="17.6091" a="168.703" fwhm="0.054735" res="15723.1" algo="Sum"/><pk mz="861.52982565" i="717.073" sn="4.52852" a="56.0157" fwhm="0.0847913" res="10160.6" algo="Sum"/><pk mz="861.60912881" i="1382.96" sn="8.73378" a="93.059" fwhm="0.0691275" res="12464.1" algo="Sum"/><pk mz="862.50820640" i="1663.94" sn="10.5427" a="87.4521" fwhm="0.0637951" res="13520" algo="Sum"/><pk mz="862.61688029" i="1381.72" sn="8.75566" a="85.8176" fwhm="0.0684324" res="12605.4" algo="Sum"/><pk mz="862.68221081" i="580.048" sn="3.67648" a="26.694" fwhm="0.0580761" res="14854.3" algo="Sum"/><pk mz="863.51270148" i="970.681" sn="6.17515" a="48.4144" fwhm="0.0578569" res="14925" algo="Sum"/><pk mz="863.55320964" i="623.151" sn="3.96474" a="13.9315" fwhm="0.0231797" res="37254.8" algo="Sum"/><pk mz="863.61209537" i="760.024" sn="4.83648" a="68.979" fwhm="0.0868038" res="9949.01" algo="Sum"/><pk mz="864.51737912" i="1861.79" sn="11.872" a="137.294" fwhm="0.0649268" res="13315.3" algo="Sum"/><pk mz="864.62250779" i="876.026" sn="5.58792" a="58.8254" fwhm="0.088235" res="9799.09" algo="Sum"/><pk mz="865.51193182" i="1164.45" sn="7.45934" a="83.8126" fwhm="0.0846767" res="10221.4" algo="Sum"/><pk mz="865.57073651" i="673.832" sn="4.31688" a="7.58883" fwhm="0.0116034" res="74596.5" algo="Sum"/><pk mz="865.62184278" i="1109.99" sn="7.11198" a="79.9563" fwhm="0.0764291" res="11325.8" algo="Sum"/><pk mz="866.53234417" i="2002.39" sn="12.8565" a="122.719" fwhm="0.0589779" res="14692.5" algo="Sum"/><pk mz="866.61628364" i="1018.52" sn="6.54122" a="75.6479" fwhm="0.0842417" res="10287.3" algo="Sum"/><pk mz="867.54002956" i="1347.29" sn="8.66965" a="85.6379" fwhm="0.0614053" res="14128.1" algo="Sum"/><pk mz="867.60053105" i="754.008" sn="4.85298" a="19.9019" fwhm="0.034851" res="24894.5" algo="Sum"/><pk mz="867.65683115" i="602.941" sn="3.88137" a="22.4408" fwhm="0.0522782" res="16596.9" algo="Sum"/><pk mz="868.53838236" i="1395.28" sn="9.02223" a="87.8045" fwhm="0.0652182" res="13317.4" algo="Sum"/><pk mz="868.61169764" i="931.985" sn="6.02804" a="68.8833" fwhm="0.0807288" res="10759.6" algo="Sum"/><pk mz="869.54544742" i="757.685" sn="4.92447" a="52.8972" fwhm="0.0863038" res="10075.4" algo="Sum"/><pk mz="869.61509393" i="640.986" sn="4.167" a="42.0412" fwhm="0.0723475" res="12020" algo="Sum"/><pk mz="870.54062949" i="1659.86" sn="10.8571" a="107.951" fwhm="0.0686125" res="12687.8" algo="Sum"/><pk mz="870.62736267" i="1269.14" sn="8.30258" a="84.8383" fwhm="0.0710425" res="12255" algo="Sum"/><pk mz="871.54352316" i="990.065" sn="6.51024" a="67.2269" fwhm="0.071478" res="12193.2" algo="Sum"/><pk mz="871.62701559" i="1043.02" sn="6.85978" a="69.7658" fwhm="0.0847564" res="10283.9" algo="Sum"/><pk mz="872.55072242" i="6307.12" sn="41.713" a="343.183" fwhm="0.0464075" res="18801.9" algo="Sum"/><pk mz="872.64428320" i="1673.42" sn="11.0703" a="95.3567" fwhm="0.0641828" res="13596.2" algo="Sum"/><pk mz="873.55448277" i="3291.78" sn="21.8406" a="198.085" fwhm="0.0514562" res="16976.7" algo="Sum"/><pk mz="873.64565340" i="1047.82" sn="6.95302" a="56.0113" fwhm="0.0635125" res="13755.5" algo="Sum"/><pk mz="874.55725169" i="2849.42" sn="18.9647" a="175.749" fwhm="0.0565609" res="15462.2" algo="Sum"/><pk mz="874.65943730" i="1480.44" sn="9.85361" a="77.2577" fwhm="0.0627074" res="13948.3" algo="Sum"/><pk mz="874.72284342" i="1816.27" sn="12.0888" a="94.3387" fwhm="0.0543117" res="16105.6" algo="Sum"/><pk mz="875.56174677" i="1463.1" sn="9.77134" a="94.2534" fwhm="0.0661043" res="13245.1" algo="Sum"/><pk mz="875.66403830" i="899.326" sn="6.00618" a="50.4059" fwhm="0.0709376" res="12344.1" algo="Sum"/><pk mz="875.72659236" i="1206.49" sn="8.05767" a="63.9144" fwhm="0.0588428" res="14882.5" algo="Sum"/><pk mz="876.56732357" i="2025.67" sn="13.5683" a="126.651" fwhm="0.0620618" res="14124.1" algo="Sum"/><pk mz="876.68007095" i="1626.48" sn="10.895" a="95.323" fwhm="0.0677249" res="12944.7" algo="Sum"/><pk mz="877.57058863" i="1075.31" sn="7.21653" a="82.7522" fwhm="0.0736706" res="11912.1" algo="Sum"/><pk mz="877.68493831" i="1019.08" sn="6.84106" a="51.0917" fwhm="0.0659068" res="13317.1" algo="Sum"/><pk mz="878.57562340" i="850.987" sn="5.73083" a="43.1545" fwhm="0.074873" res="11734.2" algo="Sum"/><pk mz="878.69259003" i="1627.43" sn="10.9628" a="111.005" fwhm="0.0562854" res="15611.4" algo="Sum"/><pk mz="879.59010137" i="630.329" sn="4.25624" a="50.9785" fwhm="0.105925" res="8303.88" algo="Sum"/><pk mz="879.70138663" i="1002.04" sn="6.76786" a="62.438" fwhm="0.063462" res="13861.9" algo="Sum"/><pk mz="880.58617932" i="774.498" sn="5.24446" a="31.5333" fwhm="0.0585181" res="15048.1" algo="Sum"/><pk mz="880.71344657" i="693.722" sn="4.69905" a="70.2075" fwhm="0.0740641" res="11891.2" algo="Sum"/><pk mz="881.59348618" i="1223.09" sn="8.30011" a="102.439" fwhm="0.0702664" res="12546.4" algo="Sum"/><pk mz="882.59479368" i="1144.86" sn="7.80023" a="85.2241" fwhm="0.072813" res="12121.4" algo="Sum"/><pk mz="883.59247708" i="824.3" sn="5.63325" a="59.345" fwhm="0.0795321" res="11109.9" algo="Sum"/><pk mz="884.59642581" i="961.365" sn="6.59632" a="65.7571" fwhm="0.0826721" res="10700.1" algo="Sum"/><pk mz="885.56030702" i="594.763" sn="4.09632" a="27.8185" fwhm="0.0645509" res="13718.8" algo="Sum"/><pk mz="885.60481522" i="642.295" sn="4.42428" a="33.8786" fwhm="0.0612341" res="14462.6" algo="Sum"/><pk mz="886.51262369" i="919.263" sn="6.36067" a="56.287" fwhm="0.0684547" res="12950.4" algo="Sum"/><pk mz="886.56813071" i="618.446" sn="4.27976" a="14.1233" fwhm="0.0234865" res="37748" algo="Sum"/><pk mz="886.60780083" i="666.155" sn="4.61027" a="39.6878" fwhm="0.080896" res="10959.8" algo="Sum"/><pk mz="888.51657303" i="775.265" sn="5.40126" a="55.5627" fwhm="0.085015" res="10451.3" algo="Sum"/><pk mz="888.55972207" i="662.075" sn="4.61334" a="21.5231" fwhm="0.0682469" res="13019.8" algo="Sum"/><pk mz="888.62698922" i="671.781" sn="4.68159" a="46.0849" fwhm="0.101411" res="8762.62" algo="Sum"/><pk mz="889.53724616" i="606.151" sn="4.23568" a="41.3592" fwhm="0.059191" res="15028.2" algo="Sum"/><pk mz="889.55621067" i="571.843" sn="3.99621" a="15.287" fwhm="0.0679085" res="13099.3" algo="Sum"/><pk mz="889.62660174" i="569.774" sn="3.98207" a="40.3338" fwhm="0.0838678" res="10607.5" algo="Sum"/><pk mz="890.53194339" i="1113.92" sn="7.80577" a="81.7522" fwhm="0.0682721" res="13043.9" algo="Sum"/><pk mz="890.63722423" i="609.485" sn="4.27094" a="42.0391" fwhm="0.100046" res="8902.24" algo="Sum"/><pk mz="890.71952104" i="653.475" sn="4.57926" a="28.0096" fwhm="0.0477923" res="18637.3" algo="Sum"/><pk mz="891.54337910" i="718.173" sn="5.04905" a="49.7133" fwhm="0.0829201" res="10751.8" algo="Sum"/><pk mz="891.70664914" i="670.919" sn="4.71743" a="38.6881" fwhm="0.0588216" res="15159.5" algo="Sum"/><pk mz="892.54704362" i="1183.06" sn="8.34508" a="89.1365" fwhm="0.0683797" res="13052.8" algo="Sum"/><pk mz="892.62356474" i="567.988" sn="4.00688" a="18.1625" fwhm="0.0471333" res="18938.3" algo="Sum"/><pk mz="892.69477676" i="632.144" sn="4.46045" a="22.6378" fwhm="0.0501743" res="17791.9" algo="Sum"/><pk mz="893.55976202" i="660.671" sn="4.67278" a="45.9141" fwhm="0.0861426" res="10373" algo="Sum"/><pk mz="893.61499634" i="635.515" sn="4.49567" a="37.3002" fwhm="0.0631507" res="14150.5" algo="Sum"/><pk mz="893.69981068" i="679.929" sn="4.81079" a="49.0248" fwhm="0.0829598" res="10772.7" algo="Sum"/><pk mz="894.55349193" i="641.758" sn="4.55242" a="34.3114" fwhm="0.07515" res="11903.6" algo="Sum"/><pk mz="894.62408081" i="634.208" sn="4.49978" a="38.1371" fwhm="0.07844" res="11405.2" algo="Sum"/><pk mz="895.62343832" i="617.881" sn="4.39474" a="38.224" fwhm="0.0728782" res="12289.3" algo="Sum"/><pk mz="896.53452912" i="891.871" sn="6.37155" a="56.5449" fwhm="0.0674321" res="13295.4" algo="Sum"/><pk mz="896.59269876" i="573.045" sn="4.09434" a="12.8925" fwhm="0.0236189" res="37960.8" algo="Sum"/><pk mz="896.64242625" i="767.562" sn="5.48486" a="50.9097" fwhm="0.0766224" res="11702.1" algo="Sum"/><pk mz="897.54416488" i="612.523" sn="4.40354" a="25.4241" fwhm="0.0502127" res="17874.8" algo="Sum"/><pk mz="897.62243925" i="1207.21" sn="8.68053" a="101.684" fwhm="0.0790246" res="11358.8" algo="Sum"/><pk mz="898.56348042" i="703.906" sn="5.09106" a="41.628" fwhm="0.0771644" res="11644.8" algo="Sum"/><pk mz="898.65597815" i="1149.6" sn="8.31707" a="56.1626" fwhm="0.0564624" res="15916" algo="Sum"/><pk mz="899.56714401" i="611.271" sn="4.45395" a="22.6501" fwhm="0.0399729" res="22504.4" algo="Sum"/><pk mz="899.65844874" i="781.376" sn="5.695" a="67.0557" fwhm="0.103668" res="8678.29" algo="Sum"/><pk mz="900.56701297" i="1008.05" sn="7.39611" a="79.1657" fwhm="0.0809528" res="11124.6" algo="Sum"/><pk mz="900.67630680" i="1206.02" sn="8.85082" a="78.9355" fwhm="0.0597201" res="15081.6" algo="Sum"/><pk mz="901.57070368" i="614.308" sn="4.52922" a="37.3035" fwhm="0.0586613" res="15369.1" algo="Sum"/><pk mz="901.68309162" i="805.471" sn="5.94016" a="48.1275" fwhm="0.0723655" res="12460.1" algo="Sum"/><pk mz="902.58352064" i="623.564" sn="4.61598" a="37.2426" fwhm="0.0785997" res="11483.3" algo="Sum"/><pk mz="902.69065698" i="772.243" sn="5.71807" a="55.5145" fwhm="0.090747" res="9947.33" algo="Sum"/><pk mz="903.56978978" i="613.804" sn="4.55768" a="41.678" fwhm="0.06376" res="14171.4" algo="Sum"/><pk mz="903.65312930" i="598.123" sn="4.4423" a="31.4194" fwhm="0.0715275" res="12633.6" algo="Sum"/><pk mz="904.70341832" i="573.769" sn="4.27599" a="44.0973" fwhm="0.106222" res="8517.11" algo="Sum"/><pk mz="906.50789353" i="592.886" sn="4.44262" a="46.6355" fwhm="0.0647537" res="13999.3" algo="Sum"/><pk mz="906.69224787" i="584.254" sn="4.37868" a="36.9515" fwhm="0.0679797" res="13337.7" algo="Sum"/><pk mz="907.69720020" i="911.791" sn="6.85379" a="66.1561" fwhm="0.0631985" res="14362.6" algo="Sum"/><pk mz="908.69999927" i="663.637" sn="5.00321" a="43.6905" fwhm="0.0805986" res="11274.4" algo="Sum"/><pk mz="909.54116624" i="777.607" sn="5.88031" a="63.6093" fwhm="0.0662228" res="13734.6" algo="Sum"/><pk mz="909.64506486" i="703.056" sn="5.3181" a="48.2081" fwhm="0.0815397" res="11155.9" algo="Sum"/><pk mz="910.54886583" i="608.258" sn="4.61495" a="35.3439" fwhm="0.0798228" res="11407.1" algo="Sum"/><pk mz="913.61800522" i="934.48" sn="7.15465" a="58.8748" fwhm="0.0637851" res="14323.4" algo="Sum"/><pk mz="914.62473585" i="766.495" sn="5.89346" a="53.268" fwhm="0.0792941" res="11534.6" algo="Sum"/><pk mz="916.53097276" i="688.204" sn="5.32191" a="54.1766" fwhm="0.0809873" res="11317" algo="Sum"/><pk mz="918.73886369" i="1006.84" sn="7.8641" a="73.6172" fwhm="0.0667309" res="13767.8" algo="Sum"/><pk mz="919.74013326" i="815.016" sn="6.39166" a="58.5308" fwhm="0.0774397" res="11876.9" algo="Sum"/><pk mz="922.00404045" i="1450.57" sn="11.4713" a="70.7525" fwhm="0.0419679" res="21969.3" algo="Sum"/><pk mz="922.70940489" i="691.766" sn="5.48571" a="43.6011" fwhm="0.0737455" res="12512.1" algo="Sum"/><pk mz="923.70906964" i="623.514" sn="4.96842" a="31.0204" fwhm="0.0615859" res="14998.7" algo="Sum"/><pk mz="925.62352008" i="866.547" sn="6.96232" a="55.7031" fwhm="0.0739927" res="12509.7" algo="Sum"/><pk mz="926.63476056" i="582.871" sn="4.70294" a="23.9831" fwhm="0.0600288" res="15436.5" algo="Sum"/><pk mz="929.60734923" i="615.059" sn="5.02421" a="33.1009" fwhm="0.0606163" res="15335.9" algo="Sum"/><pk mz="943.98759868" i="997.06" sn="8.52382" a="55.2358" fwhm="0.0440937" res="21408.7" algo="Sum"/><pk mz="959.95841131" i="841.638" sn="7.61055" a="46.8582" fwhm="0.0439592" res="21837.5" algo="Sum"/><pk mz="963.57908247" i="737.849" sn="6.80718" a="61.834" fwhm="0.0650074" res="14822.6" algo="Sum"/><pk mz="985.70578978" i="770.72" sn="8.06018" a="47.6842" fwhm="0.0569592" res="17305.5" algo="Sum"/><pk mz="1051.79320961" i="2819.48" sn="46.2931" a="155.876" fwhm="0.0491131" res="21415.7" algo="Sum"/><pk mz="1052.79620127" i="1924.37" sn="31.7757" a="114.902" fwhm="0.0506741" res="20775.8" algo="Sum"/><pk mz="1053.79647986" i="901.594" sn="14.9663" a="50.8605" fwhm="0.0524871" res="20077.3" algo="Sum"/><pk mz="1067.77847831" i="984.823" sn="17.8277" a="63.0005" fwhm="0.0595687" res="17925.2" algo="Sum"/><pk mz="1068.77848178" i="692.814" sn="12.5775" a="42.7674" fwhm="0.0617729" res="17301.8" algo="Sum"/></ms_peaks><deconvolution_results/><annotation_list/><GMF_results/></ms_spectrum></DataAnalysis></analysis><checksums><DataAnalysis_checksum>62200cf6f4ef877d23c1af2c2289f73e</DataAnalysis_checksum></checksums></root>
