# Supplementary material for: Diagnosing Impaired Glucose Tolerance Using Direct Infusion Mass Spectrometry of Blood Plasma
Source: PLoS One. 2014 Sep 9;9(9):e105343. doi: 10.1371/journal.pone.0105343 (PMC4159123; doi:10.1371/journal.pone.0105343)
Supplement: Supporting Information S1 — Mass spectra of blood plasma metabolites obtained by direct infusion mass spectrometry (DIMS) of blood plasma samples from control subjects (n = 30) and patients with impaired glucose tolerance (n = 20). (ZIP) [file pone.0105343.s002.zip › Mass spectra/Sample 15.xml]

<root><fileinfo appname="Bruker Compass DataAnalysis" appversion="4.1.335.0" date="2014-06-18T12:18:33" type="DataAnalysisResults" typeversion="1.1" subtype="MS Spectrum"/><generalinfo organisation="" user="111" hostname="TRIFONOVA-PC" os="Windows 7"/><analysis name="C:\Users\Trifonova\Desktop\Mass spectra\Diabetes\Plasma Sample 306 ST PM 13022013.d\analysis.baf"><info><DateTime>2013-02-13T16:23:45+04:00</DateTime><method>Tune_pos_Standard.m</method><sample><![CDATA[Plasma Sample 306 ST PM 13022013]]></sample><comment><![CDATA[Sample 306. Diabetes. Human blood plasma after protein precipitation 50 fold in MeOH with 0.1% FA
]]></comment><operator>BDAL@DE</operator><instrument>maXis impact</instrument><instrument_serial_number>282001.00069</instrument_serial_number></info><DataAnalysis version="DataAnalysis 4.1.335.0" DataAnalysisResults=""><DataAnalysis_processing_parameters><find_compounds_chromatogram detect_version="3" detect_areamode="1" detect_areathresholdabs="0" detect_areathresholdrel="0" detect_intensitymode="1" detect_intensitythresholdabs="3000" detect_intensitythresholdrel="3" detect_sensitivity="0.333333" detect_skimratio="0" detect_smoothingwidth="3" detect_averageno="5" detect_averagemode="0" add_uv_or_ms_spectra="0" spectrum_load_mode="0" background_subtraction_mode="2" MS_peaksensmode2="1" MS_pc12="0.4" MS_pc22="4" MS_peaksens12="99" MS_peaksens22="99" MS_areamode2="2" MS_areathresholdabs2="1000" MS_areathresholdrel2="10" MS_intensitymode2="0" MS_intensitythresholdabs2="1000" MS_intensitythresholdrel2="10" MS_basesmoothmode2="1" MS_basesmoothpts2="8" MS_basesmoothmin2="12" MS_basesmoothforce2="0.1" MS_startendslope2="10" MS_valleyfilterused2="1" MS_valleyfilter2="10" MS_noisecorr2="0" UV_peaksensmode2="1" UV_pc12="0.4" UV_pc22="4" UV_peaksens12="99.9" UV_peaksens22="100" UV_areamode2="0" UV_areathresholdabs2="5" UV_areathresholdrel2="1" UV_intensitymode2="1" UV_intensitythresholdabs2="1" UV_intensitythresholdrel2="0.01" UV_basesmoothmode2="1" UV_basesmoothpts2="8" UV_basesmoothmin2="12" UV_basesmoothforce2="1" UV_startendslope2="10" UV_valleyfilterused2="1" UV_valleyfilter2="10" UV_noisecorr2="0" detect_delcmpdsinrng="1"/><auto_ms_n use_retention_time_window="0" retention_time_window="1" rt_unit="min" minimum_intensity_positive="1000" minimum_intensity_negative="1000" create_max_number_compounds="100000" spectrum_load_mode="0" background_type="0" create_auto_ms_n_traces="0" create_detailed_traces="0" merge_positive_negative_compounds="0" detect_delcmpdsinrng="1" detect_keep_cmpds_detectedneutralloss="0" add_uv_spectra="0" create_individual_MSMS_cmpds="0" advanced_precursor_determination="0"/><dissect_params dissect_addsmoothing="0" dissect_allow_wider_peaks="0" dissect_resolving_power="1" dissect_deletepeaksinrange="1" dissect_fullrange="1" dissect_cutoff="0.1" dissect_sensitivity="0.333333" dissect_maxoverlap="5" dissect_smoothwidth="1" spectrum_load_mode="0" add_uv_spectra="0"/><find_all_compounds min_time_points="20" min_correlation="0.7" background_type="0" load_spec_type="2" additional_smoothing="1" proteomics="1" chrom_sn_threshold="3" chrom_smoothingwidth="10" detect_delcmpdsinrng="1" add_MSMS_spectra="1"/><ms_peak_finder ms_peak_finder_type="3" ms_manually_use_peak_finder="1"><ms_peak_finder_apex minimum_intensity="100" peak_width="0.05" relative_threshold_base_peak="0.1" signal_to_noise="10"/><ms_peak_finder_centroid peak_width="1" signal_to_noise="1" relative_threshold_base_peak="2" minimum_intensity="100" centroid_percentage="80"/><ms_peak_finder_snap minimum_intensity="0" relative_threshold_base_peak="0" signal_to_noise="2" maximum_charge="12" quality_factor_threshold="0.9" number_of_patterns="500000" building_block_1="C 4.9384 N 1.3577 O 1.4773 S 0.0417 H 7.7583" building_block_2="" use_snap_2="1" add_detailed_results="0"/><ms_peak_finder_sumpeak minimum_intensity="100" peak_width="5" use_datapoints="1" sum_width="2" relative_threshold_base_peak="0.1" signal_to_noise="1" baseline_type="1" baseline_flatness="1" same_sumwidth_as_acquisition="1" use_resolution="0" res="10000" instrument_sum_width="2" use_sum_of_intensities="0"/><ms_peak_finder_ftms signal_to_noise="4" relative_threshold_base_peak="0.01" minimum_intensity="100" centroid_percentage="80" use_centroid="0"/></ms_peak_finder><deconvolution clear_prev_results="1" create_neutral_spectrum="0" incl_shifted_spectra="0" ret_residuals="0" incl_comp_details="0" show_comp_details="0" substance_class="1" extend_evelope="0" extend_before="1" extend_after="1" auto_apply="0"><deconvolution_detailed perf_deconv="1" rel_isotop_deconv="0" resolve_isotop="1" exclude_itraq_ions="1" abund_cutoff="2" envelope_cutoff="75" high_mass="4000" low_mass="250" mw_agreement="0" maximum_charge="10" max_charge_isotop="5" min_charge="1" min_peaks="3" precursor_deconv="0" max_components="10" adduct_ion_name="+H" adduct_ion_mass="1.00728" apply_min_max_mass_boundaries="0"/><deconvolution_detailed perf_deconv="1" rel_isotop_deconv="0" resolve_isotop="1" exclude_itraq_ions="1" abund_cutoff="2" envelope_cutoff="75" high_mass="3000" low_mass="100" mw_agreement="5" maximum_charge="3" max_charge_isotop="0" min_charge="1" min_peaks="3" precursor_deconv="0" max_components="10" adduct_ion_name="+H" adduct_ion_mass="1.00728" apply_min_max_mass_boundaries="0"/><deconvolution_detailed perf_deconv="1" rel_isotop_deconv="0" resolve_isotop="1" exclude_itraq_ions="1" abund_cutoff="0.5" envelope_cutoff="75" high_mass="2000" low_mass="50" mw_agreement="5" maximum_charge="3" max_charge_isotop="4" min_charge="1" min_peaks="3" precursor_deconv="0" max_components="10" adduct_ion_name="+H" adduct_ion_mass="1.00728" apply_min_max_mass_boundaries="0"/><deconvolution_detailed perf_deconv="1" rel_isotop_deconv="1" resolve_isotop="0" exclude_itraq_ions="0" abund_cutoff="10" envelope_cutoff="75" high_mass="100000" low_mass="5000" mw_agreement="5" maximum_charge="100" max_charge_isotop="0" min_charge="1" min_peaks="3" precursor_deconv="0" max_components="10" adduct_ion_name="+H" adduct_ion_mass="1.00728" apply_min_max_mass_boundaries="1"/><max_entropy_deconvolution adduct_ion_name="-H" adduct_ion_mass="-1.00783" low_mass="5000" high_mass="100000" spacint_out="0" resolving_power="10000" peak_width="0.3" width="1" maxentx="0"/></deconvolution><mascot_export globalchargelimit_apply="1" globalchargelimit="1+, 2+ and 3+" prefer_fullscan_deconvolution_results="1" deconvolution_export_type="2" msmssignals="50" threshold="100" mssignals_deconv="2" mssignals_non_deconv="20" normalize_msms="0" single_charged="0"/><process_parameters baseline_flatness="0.8" baseline_addchild="1" baseline_disableoriginal="0" baseline_usesamecolor="1" smoothing_algorithm="1" smoothing_width="0.2" smoothing_cycles="1" smoothing_addchild="1" smoothing_disableoriginal="0" smoothing_usesamecolor="1"/><process_parameters baseline_flatness="0.8" baseline_addchild="1" baseline_disableoriginal="0" baseline_usesamecolor="1" smoothing_algorithm="1" smoothing_width="0.2" smoothing_cycles="1" smoothing_addchild="1" smoothing_disableoriginal="0" smoothing_usesamecolor="1"/><display_params mass_precision="4" time_precision="1" structure_size="30" chrom_peak_label="Index"/><calibration_params calibration_range="0.05" calibration_listname="Samples Recalibration Diabetes" calibration_listgroupname="ESI" calibration_fit_mode="2" calibration_intensitythreshold="1000"/><calibration_params calibration_range="0.05" calibration_listname="Lockmass 1222" calibration_listgroupname="ESI" calibration_intensitythreshold="1000" calibration_lockmassmode="0"/><library_search_params del_prev_res="1"><library_search_basic_params accept_score="50" allowmasses_above="0" allowmasses_below="0" desired_score="900" increasedepth="0" maxnr_spectra="10" match_all="0" sort_by="1" include_precursor_spectra="1" skip_low_frgamnet_spectra="1" min_effective_score="500" minmatch_score="250" min_score="400"/><library_search_basic_params add_int_range="5" extended="1" locnorm="0" root="0" hwfstp="50" hwscdp="7" intrangefac="1.9" locnormeqfac="1" locnormfac="2" locnormwin="25" masdisint="20" minsrcint="100" minspepresrc="15" threshfstp="40" maskadducts="0" maskprecursor="0"/><library_search_libraries_params add_unid="0" srcparallel="0" libraries="" librariey_unidentified=""/><library_search_match_params chrgdeconv="0" collenerg="0" fragampl="1" instrtp="2" ionmeth="1" isolwidth="0" msmsstg="2" ms_vs_msms="4" pkwidth="0" polarity="4" psd="0" precion="0" prodion="0" rgtgaspress="0" rgtion="0" refl="0" trgtgas="0" trgtgaspress="0" trapdrv="1"/><library_search_basic_params add_confirm_mode="0"/><library_search_basic_params accepted_deviation="1" apply_rt_match="0" match_columnname="1" max_deviation="5"/></library_search_params><masslist_layout layout_columntypes="1 2 6 5 3 11 4 " layout_columnwidth="30 60 45 54 45 30 48 "/><cmpdlist_layout layout_columntypes="14 20 1 23 12 26 31 6 52 " layout_columnwidth="23 55 49 60 50 37 272 61 0 "/><cmpdlist_layout layout_columntypes="24 1 2 3 5 18 18 40 7 9 8 " layout_columnwidth="-1 -1 -1 -1 -1 -1 -1 -1 -1 -1 -1 "/><cmpdlist_layout layout_columntypes="6 0 5 3 4 2 12 14 10 11 " layout_columnwidth="-1 -1 -1 -1 -1 -1 -1 -1 -1 -1 "/><cmpdlist_layout layout_columntypes="15 14 6 5 43 11 1 2 17 7 8 9 10 4 3 39 40 41 42 16 18 19 25 20 21 22 23 24 31 26 27 28 29 30 37 32 33 34 35 36 " layout_columnwidth="-1 -1 -1 -1 -1 -1 -1 -1 -1 -1 -1 -1 -1 -1 -1 -1 -1 -1 -1 -1 -1 -1 -1 -1 -1 -1 -1 -1 -1 -1 -1 -1 -1 -1 -1 -1 -1 -1 -1 -1 "/><exclusion_masses/><xml_export_parameters export_detailed_information="0" export_peptide_database_query_information="1"/><smf1D_params max_nr_formulae="500" z="1" rdb_min="0" rdb_max="80" tolerance_ppm="5" tolerance_abs="2" tolerance_ppm_MSn="5" tolerance_abs_MSn="2" use_rel_tolerance="1" use_rel_tolerance_MSn="0" lower_bound_formula="" upper_bound_formula="" electron_configuration="2" electron_configuration_MSn="0" sigma_limit="0.02" sigma_limit_MSn="0.05" HC_Ratio_min="0" HC_Ratio_max="3" filtering="1" patternsearch="0" validate_formulae="1" filter_by_elementratio="1" estimate_carbon_count="1" relative_threshold_base_peak="10" delete_previous_results="1" filter_criteriy="0" adducts_positive_mode="'M+H' " adducts_negative_mode="'M-H' " collect_adducts="0"/><smf3D_params tolerance_neutralloss="2" intensitythresholdabs2="100" intensity_threshold_abs_msms="100" auto_filter="0" nr_explained_peaks="5" highlight_unexplained_peaks="0"/><uv_parameters rt_offset="0"/><target_screening delta_rt="1.5" threshold_sigma="0.05" detection_tolerance="5" identification_tolerance="5" use_tolerance_ppm="0" compound_database="C:\BDALSystemData\BuildingBlocks\TargetScreeningDataBase.csv" use_sampleinfo_xml="0" rt_range_start="0" rt_range_end="0" additional_smoothing="0" create_chromatogram_time_slices="1" rt_window_halfwidth="45" enable_BPC="1" evaluate_qualifier_ions="1" qualifier_ion_intensity_threshold="0" group_id="':' " lc_method_id=":" ms_method_id=":" matrix_id=":" useDB="0" sortanalytes="4"/><automatic_calibration automatic_calibration="0/0" automatic_calibration_use_spectrum_type="0/0" automatic_calibration_retain_data="0/0" automatic_calibration_perform_lockmass="0/0"/><target_screening_scoring threshold1_qualityfactor="0.05" threshold1_massaccuracy="10" threshold1_retentiontime="20" threshold2_retentiontime="40" use_tolerance_ppm="0"/></DataAnalysis_processing_parameters><ms_spectrum info="+MS, 0.2-0.7min #12-41" msmsinfo="All MS" polarity="+" scanmode="fullscan" seq_nr_start="12" seq_nr_end="41" spec_index="0" spec_nrs="12/13/14/15/16/17/18/19/20/21/22/23/24/25/26/27/28/29/30/31/32/33/34/35/36/37/38/39/40/41" rt="0.447842" rt_unit="min"><ms_peaks><pk mz="80.94789388" i="2421.15" sn="632.073" a="13.7707" fwhm="0.00507105" res="15962.7" algo="Sum"/><pk mz="82.94484865" i="2092.38" sn="535.095" a="12.468" fwhm="0.00515588" res="16087.4" algo="Sum"/><pk mz="84.04436559" i="1550" sn="390.561" a="8.99657" fwhm="0.00514439" res="16337.1" algo="Sum"/><pk mz="84.08065088" i="1709.71" sn="430.592" a="9.8134" fwhm="0.00516025" res="16293.9" algo="Sum"/><pk mz="84.95958974" i="40430.5" sn="10040.5" a="236.677" fwhm="0.0051304" res="16560" algo="Sum"/><pk mz="85.96316041" i="778.659" sn="191.156" a="4.22335" fwhm="0.00483095" res="17794.3" algo="Sum"/><pk mz="86.09637858" i="4476.49" sn="1097.72" a="26.0806" fwhm="0.00523441" res="16448.1" algo="Sum"/><pk mz="87.08049895" i="743.691" sn="180.176" a="4.29593" fwhm="0.00505407" res="17229.8" algo="Sum"/><pk mz="88.07574817" i="763.87" sn="183.146" a="4.99528" fwhm="0.00496929" res="17724" algo="Sum"/><pk mz="88.95258464" i="2296.76" sn="544.283" a="13.233" fwhm="0.00524303" res="16965.9" algo="Sum"/><pk mz="90.05485533" i="1306.99" sn="307.167" a="7.75534" fwhm="0.0053853" res="16722.3" algo="Sum"/><pk mz="90.97664253" i="17371.5" sn="4040.09" a="96.9879" fwhm="0.00515287" res="17655.5" algo="Sum"/><pk mz="91.05425115" i="1676.12" sn="389.746" a="10.1587" fwhm="0.00517048" res="17610.4" algo="Sum"/><pk mz="93.05733218" i="7312.81" sn="1658.56" a="43.0814" fwhm="0.00551465" res="16874.6" algo="Sum"/><pk mz="94.06509518" i="15054" sn="3362.28" a="97.0583" fwhm="0.00565549" res="16632.5" algo="Sum"/><pk mz="95.06850783" i="1106.51" sn="243.847" a="8.72243" fwhm="0.00576228" res="16498.4" algo="Sum"/><pk mz="95.08560083" i="1747.63" sn="384.978" a="11.4643" fwhm="0.005834" res="16298.5" algo="Sum"/><pk mz="96.92170478" i="30754.8" sn="6602.86" a="187.689" fwhm="0.00555715" res="17440.9" algo="Sum"/><pk mz="97.10120774" i="2813.5" sn="603.652" a="17.0466" fwhm="0.00559861" res="17343.8" algo="Sum"/><pk mz="98.91904866" i="13481.6" sn="2797.55" a="83.611" fwhm="0.00567608" res="17427.3" algo="Sum"/><pk mz="98.97545913" i="1271.38" sn="263.568" a="7.9992" fwhm="0.00597532" res="16564.1" algo="Sum"/><pk mz="98.98675062" i="1070.63" sn="221.945" a="6.19929" fwhm="0.00626798" res="15792.4" algo="Sum"/><pk mz="98.99545557" i="3170.83" sn="657.328" a="20.353" fwhm="0.00568494" res="17413.6" algo="Sum"/><pk mz="99.98002741" i="889.673" sn="181.343" a="6.68685" fwhm="0.00616074" res="16228.6" algo="Sum"/><pk mz="100.91697662" i="853.374" sn="171.182" a="5.28545" fwhm="0.00580229" res="17392.6" algo="Sum"/><pk mz="100.99173023" i="1006.06" sn="201.447" a="7.42969" fwhm="0.00655465" res="15407.6" algo="Sum"/><pk mz="101.09628489" i="914.292" sn="183.054" a="5.36431" fwhm="0.00517394" res="19539.5" algo="Sum"/><pk mz="102.05499379" i="1491.64" sn="294.884" a="10.1807" fwhm="0.00565763" res="18038.5" algo="Sum"/><pk mz="102.09133886" i="743.697" sn="146.925" a="5.11699" fwhm="0.00569715" res="17919.7" algo="Sum"/><pk mz="102.97022767" i="1118.93" sn="217.879" a="6.73997" fwhm="0.00540752" res="19042.1" algo="Sum"/><pk mz="102.98477206" i="842.756" sn="164.091" a="5.77267" fwhm="0.00600089" res="17161.6" algo="Sum"/><pk mz="103.03913026" i="976.527" sn="189.963" a="6.57991" fwhm="0.00633212" res="16272.5" algo="Sum"/><pk mz="103.05425748" i="1313.5" sn="255.36" a="8.95519" fwhm="0.00613995" res="16784.2" algo="Sum"/><pk mz="104.05303586" i="763.176" sn="145.376" a="5.98355" fwhm="0.0063478" res="16392" algo="Sum"/><pk mz="104.10703092" i="13109.5" sn="2495.04" a="88.7295" fwhm="0.00594713" res="17505.4" algo="Sum"/><pk mz="104.99244170" i="3877.28" sn="727.341" a="30.8411" fwhm="0.00617465" res="17003.8" algo="Sum"/><pk mz="105.06996692" i="982.613" sn="184.285" a="6.91262" fwhm="0.00633447" res="16587" algo="Sum"/><pk mz="105.11045547" i="851.488" sn="159.679" a="5.94461" fwhm="0.00612513" res="17160.5" algo="Sum"/><pk mz="106.06517539" i="2349.84" sn="436.52" a="14.945" fwhm="0.0057284" res="18515.7" algo="Sum"/><pk mz="106.08633183" i="3313.31" sn="615.508" a="22.9021" fwhm="0.00608251" res="17441.2" algo="Sum"/><pk mz="106.95066100" i="5986.39" sn="1093.83" a="39.2966" fwhm="0.0059997" res="17826" algo="Sum"/><pk mz="106.99222666" i="1175.38" sn="214.751" a="8.04858" fwhm="0.00582634" res="18363.5" algo="Sum"/><pk mz="107.04920624" i="5355.35" sn="978.36" a="35.72" fwhm="0.00592059" res="18080.8" algo="Sum"/><pk mz="107.08614273" i="747.724" sn="136.602" a="6.25233" fwhm="0.0077423" res="13831.3" algo="Sum"/><pk mz="107.96709956" i="770.855" sn="138.678" a="5.08261" fwhm="0.00611232" res="17663.9" algo="Sum"/><pk mz="108.08085834" i="10375.5" sn="1865.55" a="67.5564" fwhm="0.00597425" res="18091.1" algo="Sum"/><pk mz="109.08411636" i="874.689" sn="153.434" a="7.14209" fwhm="0.00662451" res="16466.7" algo="Sum"/><pk mz="109.10115702" i="2252.35" sn="395.025" a="14.4844" fwhm="0.00581987" res="18746.3" algo="Sum"/><pk mz="110.00882904" i="32109.8" sn="5484.02" a="208.667" fwhm="0.00605131" res="18179.3" algo="Sum"/><pk mz="110.07144264" i="3017.82" sn="514.872" a="21.3939" fwhm="0.00598962" res="18377" algo="Sum"/><pk mz="110.97558107" i="1417.71" sn="238.125" a="9.5107" fwhm="0.00598094" res="18554.9" algo="Sum"/><pk mz="111.00995270" i="4912.91" sn="824.311" a="38.3275" fwhm="0.00688388" res="16126.1" algo="Sum"/><pk mz="111.11685390" i="3609.89" sn="603.613" a="25.9696" fwhm="0.00648203" res="17142.3" algo="Sum"/><pk mz="112.00626563" i="4486.61" sn="737.744" a="33.8046" fwhm="0.00641212" res="17467.9" algo="Sum"/><pk mz="112.89559364" i="37624.5" sn="6078.78" a="251.956" fwhm="0.00609192" res="18532" algo="Sum"/><pk mz="113.13248029" i="1265.25" sn="204.359" a="8.6647" fwhm="0.00619954" res="18248.5" algo="Sum"/><pk mz="114.06622218" i="7996.4" sn="1270.6" a="54.9637" fwhm="0.00622223" res="18332.1" algo="Sum"/><pk mz="114.09134464" i="13933.5" sn="2213.07" a="96.7953" fwhm="0.00631433" res="18068.6" algo="Sum"/><pk mz="114.89309506" i="17530.5" sn="2725.04" a="123.152" fwhm="0.00637747" res="18015.5" algo="Sum"/><pk mz="115.03690766" i="2692.65" sn="417.477" a="20.0195" fwhm="0.00656448" res="17524.2" algo="Sum"/><pk mz="115.09411340" i="957.874" sn="148.366" a="10.9766" fwhm="0.00976061" res="11791.7" algo="Sum"/><pk mz="115.95775259" i="798.329" sn="121.947" a="5.755" fwhm="0.00641653" res="18071.7" algo="Sum"/><pk mz="116.05297822" i="5948.87" sn="908.526" a="41.4085" fwhm="0.00652279" res="17791.9" algo="Sum"/><pk mz="116.07075551" i="12165.3" sn="1857.92" a="89.8319" fwhm="0.00651553" res="17814.5" algo="Sum"/><pk mz="116.89112055" i="2010.79" sn="302.092" a="14.1558" fwhm="0.00641393" res="18224.6" algo="Sum"/><pk mz="117.07332250" i="933.081" sn="139.799" a="8.2618" fwhm="0.00823374" res="14218.7" algo="Sum"/><pk mz="118.08651868" i="15722.8" sn="2314.07" a="110.66" fwhm="0.00642144" res="18389.4" algo="Sum"/><pk mz="119.01746619" i="2482.56" sn="359.646" a="18.8537" fwhm="0.00659773" res="18039.2" algo="Sum"/><pk mz="119.08781932" i="1308.59" sn="189.467" a="13.4646" fwhm="0.0094739" res="12570.1" algo="Sum"/><pk mz="120.00369508" i="2389.08" sn="338.382" a="17.8359" fwhm="0.00667099" res="17988.9" algo="Sum"/><pk mz="120.06596189" i="1118.6" sn="158.279" a="7.54907" fwhm="0.00644456" res="18630.6" algo="Sum"/><pk mz="120.08117361" i="16745.4" sn="2369.42" a="118.525" fwhm="0.00648259" res="18523.6" algo="Sum"/><pk mz="120.99584104" i="3123.6" sn="433.616" a="24.9492" fwhm="0.00646328" res="18720.5" algo="Sum"/><pk mz="121.02920263" i="1267.16" sn="175.666" a="11.8385" fwhm="0.00770148" res="15715.1" algo="Sum"/><pk mz="121.06540585" i="795.781" sn="110.167" a="5.59896" fwhm="0.00594262" res="20372.4" algo="Sum"/><pk mz="121.08486144" i="1524.22" sn="210.931" a="11.4438" fwhm="0.00692347" res="17489" algo="Sum"/><pk mz="121.10176369" i="1282.16" sn="177.309" a="9.5648" fwhm="0.00684844" res="17683.1" algo="Sum"/><pk mz="122.06046586" i="974.344" sn="132.703" a="8.27528" fwhm="0.00711388" res="17158.1" algo="Sum"/><pk mz="122.09730616" i="1016.52" sn="138.361" a="8.7168" fwhm="0.006876" res="17757" algo="Sum"/><pk mz="122.92510137" i="3814.73" sn="509.11" a="27.5981" fwhm="0.00668387" res="18391.3" algo="Sum"/><pk mz="123.04458367" i="965.91" sn="128.78" a="8.32617" fwhm="0.00781891" res="15736.8" algo="Sum"/><pk mz="123.11756028" i="1497.39" sn="199.639" a="11.174" fwhm="0.00684098" res="17997.1" algo="Sum"/><pk mz="125.02235830" i="1505.49" sn="194.033" a="13.911" fwhm="0.00772652" res="16180.9" algo="Sum"/><pk mz="125.13322269" i="1859.51" sn="238.516" a="14.9301" fwhm="0.00738246" res="16950.1" algo="Sum"/><pk mz="125.98693112" i="19329.7" sn="2432.84" a="145.207" fwhm="0.00686323" res="18356.8" algo="Sum"/><pk mz="127.14904047" i="1482.65" sn="181.508" a="11.8571" fwhm="0.00749889" res="16955.7" algo="Sum"/><pk mz="128.02014130" i="28402.7" sn="3427.04" a="233.875" fwhm="0.00735315" res="17410.2" algo="Sum"/><pk mz="128.06898801" i="6064" sn="730.992" a="48.575" fwhm="0.00691141" res="18530.1" algo="Sum"/><pk mz="128.14457712" i="849.061" sn="102.341" a="8.34661" fwhm="0.0075916" res="16879.8" algo="Sum"/><pk mz="128.98677525" i="2402.25" sn="283.129" a="18.4776" fwhm="0.00677384" res="19041.9" algo="Sum"/><pk mz="129.02123089" i="4721.2" sn="556.441" a="43.4708" fwhm="0.00806586" res="15996" algo="Sum"/><pk mz="129.05512245" i="1883.06" sn="221.937" a="16.1434" fwhm="0.00784516" res="16450.3" algo="Sum"/><pk mz="129.06772406" i="1196.21" sn="140.985" a="11.36" fwhm="0.0097509" res="13236.5" algo="Sum"/><pk mz="130.01791718" i="4454.4" sn="516.516" a="39.8066" fwhm="0.00760588" res="17094.4" algo="Sum"/><pk mz="130.05072745" i="15160.1" sn="1757.58" a="111.547" fwhm="0.00691657" res="18802.8" algo="Sum"/><pk mz="130.08711306" i="9389.28" sn="1088.16" a="76.0805" fwhm="0.00711355" res="18287.2" algo="Sum"/><pk mz="130.15991930" i="12933.1" sn="1496.2" a="106.121" fwhm="0.00744276" res="17488.1" algo="Sum"/><pk mz="131.05246159" i="1293.16" sn="146.592" a="19.311" fwhm="0.0109554" res="11962.3" algo="Sum"/><pk mz="131.08911107" i="843.064" sn="95.4541" a="8.71261" fwhm="0.00867458" res="15111.9" algo="Sum"/><pk mz="131.16342275" i="1120.43" sn="126.657" a="10.172" fwhm="0.00813502" res="16123.3" algo="Sum"/><pk mz="132.07790832" i="5601.93" sn="616.622" a="50.0375" fwhm="0.0074976" res="17616" algo="Sum"/><pk mz="132.10285657" i="7512.13" sn="826.643" a="59.0293" fwhm="0.00713727" res="18508.9" algo="Sum"/><pk mz="132.98852260" i="1153.1" sn="124.478" a="13.2936" fwhm="0.00808742" res="16443.9" algo="Sum"/><pk mz="133.03298367" i="971.223" sn="104.689" a="8.92019" fwhm="0.00793096" res="16773.9" algo="Sum"/><pk mz="133.06519265" i="761.743" sn="82.0494" a="6.88536" fwhm="0.00785416" res="16942" algo="Sum"/><pk mz="133.08594871" i="783.307" sn="84.3666" a="8.93396" fwhm="0.0112697" res="11809.2" algo="Sum"/><pk mz="133.10161576" i="1672.5" sn="180.138" a="18.9213" fwhm="0.0105266" res="12644.3" algo="Sum"/><pk mz="134.02002229" i="1501.59" sn="158.969" a="14.3384" fwhm="0.00781613" res="17146.6" algo="Sum"/><pk mz="135.00408072" i="23330.1" sn="2424.35" a="221.255" fwhm="0.00770715" res="17516.7" algo="Sum"/><pk mz="135.11799830" i="2308.82" sn="239.901" a="19.479" fwhm="0.00758298" res="17818.6" algo="Sum"/><pk mz="136.00675576" i="882.309" sn="90.7159" a="8.80397" fwhm="0.010332" res="13163.7" algo="Sum"/><pk mz="136.02256248" i="3204.48" sn="329.474" a="28.4666" fwhm="0.00792967" res="17153.6" algo="Sum"/><pk mz="136.04929633" i="6380.42" sn="655.956" a="51.1986" fwhm="0.00725273" res="18758.4" algo="Sum"/><pk mz="136.07547299" i="9407.58" sn="967.19" a="82.8925" fwhm="0.00811913" res="16759.9" algo="Sum"/><pk mz="136.11329979" i="918.786" sn="94.4605" a="10.1667" fwhm="0.00870235" res="15641" algo="Sum"/><pk mz="137.02906434" i="1408.94" sn="142.915" a="12.7502" fwhm="0.00797839" res="17175" algo="Sum"/><pk mz="137.06070795" i="7137.88" sn="723.215" a="62.7819" fwhm="0.00756147" res="18126.2" algo="Sum"/><pk mz="137.07646106" i="838.757" sn="84.9525" a="8.56862" fwhm="0.0101596" res="13492.3" algo="Sum"/><pk mz="137.13369130" i="1216.06" sn="123.066" a="10.8853" fwhm="0.00789808" res="17362.9" algo="Sum"/><pk mz="138.05493723" i="972.918" sn="97.0278" a="9.22695" fwhm="0.00954421" res="14464.8" algo="Sum"/><pk mz="138.90755325" i="3621.64" sn="355.013" a="29.2796" fwhm="0.00740307" res="18763.5" algo="Sum"/><pk mz="139.05058905" i="1331.45" sn="130.258" a="12.9621" fwhm="0.0105874" res="13133.6" algo="Sum"/><pk mz="139.14936651" i="1232.39" sn="120.539" a="9.82725" fwhm="0.00727112" res="19137.3" algo="Sum"/><pk mz="139.53231417" i="954.821" sn="92.9031" a="7.58773" fwhm="0.00739037" res="18880.3" algo="Sum"/><pk mz="139.91602954" i="799.715" sn="77.1125" a="6.59232" fwhm="0.00780128" res="17935" algo="Sum"/><pk mz="140.06945851" i="10891.4" sn="1046.45" a="90.8143" fwhm="0.00754158" res="18572.9" algo="Sum"/><pk mz="140.90482492" i="2260.26" sn="212.655" a="19.7811" fwhm="0.00769533" res="18310.4" algo="Sum"/><pk mz="140.96141162" i="829.271" sn="78.0107" a="7.54149" fwhm="0.0081263" res="17346.3" algo="Sum"/><pk mz="141.07235412" i="741.102" sn="69.7164" a="7.27862" fwhm="0.00860644" res="16391.5" algo="Sum"/><pk mz="141.16515453" i="1076.44" sn="101.246" a="9.09418" fwhm="0.00751365" res="18787.8" algo="Sum"/><pk mz="142.91957220" i="778.949" sn="71.1565" a="6.42446" fwhm="0.00755198" res="18924.8" algo="Sum"/><pk mz="143.01751806" i="4046.21" sn="368.876" a="37.4247" fwhm="0.00831087" res="17208.5" algo="Sum"/><pk mz="143.03277856" i="1234.64" sn="112.486" a="10.8558" fwhm="0.00864311" res="16548.8" algo="Sum"/><pk mz="143.99805211" i="8273.28" sn="733.579" a="72.532" fwhm="0.00794438" res="18125.8" algo="Sum"/><pk mz="144.04324921" i="841.3" sn="74.5257" a="8.3772" fwhm="0.00840026" res="17147.5" algo="Sum"/><pk mz="144.10298314" i="1054.32" sn="93.4068" a="10.0597" fwhm="0.00804182" res="17919.2" algo="Sum"/><pk mz="144.17597683" i="1044.95" sn="92.3556" a="9.15884" fwhm="0.00802617" res="17963.2" algo="Sum"/><pk mz="144.98256991" i="1138.23" sn="98.8568" a="9.75542" fwhm="0.0092637" res="15650.6" algo="Sum"/><pk mz="144.99330089" i="1240.6" sn="107.731" a="13.7863" fwhm="0.010809" res="13414.1" algo="Sum"/><pk mz="145.05047103" i="1554.01" sn="134.744" a="13.9177" fwhm="0.00795479" res="18234.4" algo="Sum"/><pk mz="146.03109516" i="6868.48" sn="584.226" a="58.931" fwhm="0.0077234" res="18907.6" algo="Sum"/><pk mz="146.06126399" i="1558.71" sn="132.583" a="14.8309" fwhm="0.00815552" res="17909.5" algo="Sum"/><pk mz="146.11895288" i="995.367" sn="84.664" a="9.24266" fwhm="0.00759736" res="19232.9" algo="Sum"/><pk mz="146.99797073" i="1617.47" sn="135.118" a="18.1663" fwhm="0.00896612" res="16394.8" algo="Sum"/><pk mz="147.03122746" i="1246.19" sn="104.102" a="15.5104" fwhm="0.0112737" res="13042" algo="Sum"/><pk mz="147.07766712" i="5382.4" sn="449.627" a="48.2808" fwhm="0.00784199" res="18755.1" algo="Sum"/><pk mz="147.11550582" i="4795.46" sn="400.595" a="50.1208" fwhm="0.00972317" res="15130.4" algo="Sum"/><pk mz="148.02745279" i="2434.7" sn="200.57" a="28.5829" fwhm="0.00957369" res="15461.9" algo="Sum"/><pk mz="148.93672275" i="1802.82" sn="145.611" a="15.7492" fwhm="0.00808902" res="18412.2" algo="Sum"/><pk mz="148.96134474" i="842.057" sn="68.0114" a="10.0505" fwhm="0.010995" res="13548.1" algo="Sum"/><pk mz="149.02443459" i="29740.2" sn="2399.57" a="286.936" fwhm="0.00853283" res="17464.8" algo="Sum"/><pk mz="149.06122575" i="2433.14" sn="196.034" a="23.4423" fwhm="0.00856651" res="17400.5" algo="Sum"/><pk mz="149.13393232" i="1933.5" sn="155.327" a="17.0718" fwhm="0.00804102" res="18546.7" algo="Sum"/><pk mz="150.01561431" i="2592.37" sn="204.519" a="22.7835" fwhm="0.00899039" res="16686.2" algo="Sum"/><pk mz="150.02774448" i="2516.29" sn="198.479" a="25.7629" fwhm="0.00989606" res="15160.4" algo="Sum"/><pk mz="150.06051085" i="932.798" sn="73.5621" a="10.5165" fwhm="0.0104969" res="14295.6" algo="Sum"/><pk mz="150.97817032" i="7036.11" sn="548.152" a="63.5664" fwhm="0.00810541" res="18626.8" algo="Sum"/><pk mz="151.04875965" i="1401.61" sn="109.171" a="13.8063" fwhm="0.00867965" res="17402.6" algo="Sum"/><pk mz="151.14933007" i="936.723" sn="72.8935" a="8.74195" fwhm="0.0082226" res="18382.2" algo="Sum"/><pk mz="152.02345148" i="6262.06" sn="484.44" a="67.964" fwhm="0.00844877" res="17993.6" algo="Sum"/><pk mz="152.94901808" i="879.129" sn="67.1115" a="9.72035" fwhm="0.00936878" res="16325.4" algo="Sum"/><pk mz="153.02461177" i="775.309" sn="59.1873" a="12.3711" fwhm="0.0122093" res="12533.4" algo="Sum"/><pk mz="153.09039823" i="979.024" sn="74.7389" a="10.2845" fwhm="0.0089103" res="17181.3" algo="Sum"/><pk mz="153.16524261" i="739.212" sn="56.424" a="6.95751" fwhm="0.00825421" res="18556" algo="Sum"/><pk mz="154.08676894" i="1305.11" sn="99.0693" a="14.0544" fwhm="0.00922079" res="16710.8" algo="Sum"/><pk mz="154.88170526" i="1216.98" sn="91.186" a="11.5826" fwhm="0.00858402" res="18043" algo="Sum"/><pk mz="154.97615656" i="1084.48" sn="81.2213" a="11.2676" fwhm="0.00868206" res="17850.2" algo="Sum"/><pk mz="155.18090007" i="942.777" sn="70.4152" a="9.11121" fwhm="0.00871573" res="17804.7" algo="Sum"/><pk mz="156.04345946" i="4228.82" sn="308.305" a="40.018" fwhm="0.00845036" res="18465.9" algo="Sum"/><pk mz="156.07825692" i="2933.54" sn="213.493" a="29.9791" fwhm="0.00831721" res="18765.7" algo="Sum"/><pk mz="156.87885995" i="825.214" sn="58.8511" a="7.74918" fwhm="0.00848308" res="18493.1" algo="Sum"/><pk mz="157.08476227" i="8091.81" sn="574.341" a="78.3719" fwhm="0.00856792" res="18334.1" algo="Sum"/><pk mz="158.09163344" i="754.218" sn="52.2018" a="13.0293" fwhm="0.0154536" res="10230.1" algo="Sum"/><pk mz="158.96541972" i="12348.9" sn="839.97" a="112.367" fwhm="0.00824406" res="19282.4" algo="Sum"/><pk mz="158.99850862" i="3060.16" sn="207.984" a="30.2206" fwhm="0.0122392" res="12990.9" algo="Sum"/><pk mz="159.00880762" i="2127.26" sn="144.588" a="24.0881" fwhm="0.0108845" res="14608.7" algo="Sum"/><pk mz="159.04326628" i="6743.95" sn="458.329" a="71.3899" fwhm="0.0086929" res="18295.8" algo="Sum"/><pk mz="159.07790513" i="2362.09" sn="160.533" a="25.1248" fwhm="0.00871407" res="18255.3" algo="Sum"/><pk mz="160.03811266" i="825.968" sn="55.4053" a="7.92481" fwhm="0.00981671" res="16302.6" algo="Sum"/><pk mz="160.04495192" i="811.25" sn="54.418" a="8.99253" fwhm="0.00971967" res="16466.1" algo="Sum"/><pk mz="160.13467526" i="955.224" sn="64.0758" a="9.91141" fwhm="0.0087784" res="18241.9" algo="Sum"/><pk mz="161.02652778" i="963.664" sn="63.4908" a="22.5096" fwhm="0.0217365" res="7408.11" algo="Sum"/><pk mz="161.09763575" i="1883.8" sn="124.095" a="20.5098" fwhm="0.00917819" res="17552.2" algo="Sum"/><pk mz="161.13292620" i="2846.91" sn="187.539" a="32.4686" fwhm="0.0103413" res="15581.5" algo="Sum"/><pk mz="162.00921363" i="2130.96" sn="137.842" a="20.9074" fwhm="0.00896146" res="18078.4" algo="Sum"/><pk mz="162.05205302" i="2110.54" sn="136.276" a="24.1797" fwhm="0.00950324" res="17052.3" algo="Sum"/><pk mz="162.11381419" i="28841.1" sn="1858.11" a="263.901" fwhm="0.00830776" res="19513.5" algo="Sum"/><pk mz="163.00332399" i="849.226" sn="53.4641" a="9.4752" fwhm="0.011962" res="13626.8" algo="Sum"/><pk mz="163.07677890" i="1026.96" sn="64.5483" a="12.8158" fwhm="0.00926957" res="17592.7" algo="Sum"/><pk mz="163.11758936" i="2638.76" sn="165.83" a="43.5041" fwhm="0.0149736" res="10893.6" algo="Sum"/><pk mz="163.14942969" i="988.475" sn="62.1007" a="10.5797" fwhm="0.00942256" res="17314.8" algo="Sum"/><pk mz="164.03102551" i="2654.83" sn="163.961" a="26.554" fwhm="0.00874875" res="18749.1" algo="Sum"/><pk mz="164.12913141" i="1755.49" sn="108.273" a="18.9616" fwhm="0.00911903" res="17998.5" algo="Sum"/><pk mz="164.99537339" i="830.68" sn="50.6073" a="9.35654" fwhm="0.010841" res="15219.5" algo="Sum"/><pk mz="165.01433533" i="5272.45" sn="321.222" a="59.3199" fwhm="0.00951844" res="17336.3" algo="Sum"/><pk mz="165.05611503" i="2631.63" sn="160.331" a="28.2574" fwhm="0.0092673" res="17810.6" algo="Sum"/><pk mz="165.12957447" i="736.536" sn="44.8722" a="8.18668" fwhm="0.00931066" res="17735.5" algo="Sum"/><pk mz="165.16523285" i="809.037" sn="49.2881" a="8.53796" fwhm="0.00962391" res="17162" algo="Sum"/><pk mz="165.98958538" i="1198.39" sn="72.6153" a="13.8096" fwhm="0.00903544" res="18370.9" algo="Sum"/><pk mz="166.08749907" i="13462.1" sn="815.722" a="130.7" fwhm="0.00869762" res="19095.7" algo="Sum"/><pk mz="166.95248753" i="1103.26" sn="65.8275" a="11.0268" fwhm="0.0108312" res="15414" algo="Sum"/><pk mz="166.96597686" i="936.234" sn="55.8614" a="13.5121" fwhm="0.0163559" res="10208.3" algo="Sum"/><pk mz="167.03481098" i="1497.35" sn="89.3409" a="16.8068" fwhm="0.00945016" res="17675.4" algo="Sum"/><pk mz="167.09089103" i="1496.66" sn="89.2999" a="15.3576" fwhm="0.00870974" res="19184.4" algo="Sum"/><pk mz="167.18080337" i="825.326" sn="49.2262" a="8.2322" fwhm="0.00893194" res="18717.2" algo="Sum"/><pk mz="169.03746025" i="1380.79" sn="80.2954" a="15.2882" fwhm="0.0108224" res="15619.2" algo="Sum"/><pk mz="169.05958431" i="2553.57" sn="148.392" a="30.2192" fwhm="0.00929872" res="18181" algo="Sum"/><pk mz="169.09598670" i="1316.82" sn="76.4576" a="16.7167" fwhm="0.0112654" res="15010.3" algo="Sum"/><pk mz="169.19659729" i="1454.2" sn="84.2325" a="14.6284" fwhm="0.00907809" res="18637.9" algo="Sum"/><pk mz="170.03446153" i="981.632" sn="55.364" a="13.9192" fwhm="0.0107342" res="15840.4" algo="Sum"/><pk mz="170.09555230" i="1597.95" sn="90.0598" a="22.5473" fwhm="0.0115007" res="14790.1" algo="Sum"/><pk mz="171.01597782" i="885.372" sn="48.9695" a="9.91738" fwhm="0.00955508" res="17897.9" algo="Sum"/><pk mz="171.10067590" i="3355.98" sn="184.97" a="32.923" fwhm="0.00876558" res="19519.6" algo="Sum"/><pk mz="172.09583891" i="2099.94" sn="114.279" a="25.1105" fwhm="0.00930632" res="18492.4" algo="Sum"/><pk mz="172.98108781" i="987.305" sn="52.8761" a="11.0608" fwhm="0.00931031" res="18579.5" algo="Sum"/><pk mz="173.05955453" i="777.982" sn="41.6648" a="9.93284" fwhm="0.0159822" res="10828.2" algo="Sum"/><pk mz="173.07981548" i="6767.42" sn="362.429" a="69.5645" fwhm="0.00926771" res="18675.6" algo="Sum"/><pk mz="173.15502831" i="792.384" sn="42.4361" a="8.29138" fwhm="0.00936004" res="18499.4" algo="Sum"/><pk mz="174.93941093" i="2643.04" sn="137.81" a="28.6344" fwhm="0.00967514" res="18081.3" algo="Sum"/><pk mz="174.99277729" i="1776.71" sn="92.6372" a="22.6239" fwhm="0.00961591" res="18198.2" algo="Sum"/><pk mz="175.03979230" i="2590.03" sn="135.044" a="49.2749" fwhm="0.0183026" res="9563.67" algo="Sum"/><pk mz="175.12006252" i="6911.85" sn="359.439" a="75.0484" fwhm="0.00941586" res="18598.4" algo="Sum"/><pk mz="175.14907358" i="1725.66" sn="89.609" a="19.1969" fwhm="0.0095128" res="18411.9" algo="Sum"/><pk mz="176.06746411" i="3013.99" sn="152.46" a="35.8676" fwhm="0.0104132" res="16908.2" algo="Sum"/><pk mz="177.00852726" i="1716.89" sn="84.3133" a="21.7303" fwhm="0.0105053" res="16849.5" algo="Sum"/><pk mz="177.02598054" i="1578.8" sn="77.5191" a="19.5471" fwhm="0.0104924" res="16871.9" algo="Sum"/><pk mz="177.06184873" i="1705.14" sn="83.638" a="25.6942" fwhm="0.0121021" res="14630.6" algo="Sum"/><pk mz="178.98724449" i="824.757" sn="38.8518" a="9.36664" fwhm="0.00857264" res="20878.9" algo="Sum"/><pk mz="180.00465281" i="1205.3" sn="56.0667" a="15.6823" fwhm="0.010925" res="16476.3" algo="Sum"/><pk mz="180.98767091" i="887.066" sn="40.445" a="12.6371" fwhm="0.0122521" res="14771.9" algo="Sum"/><pk mz="181.08611115" i="3632.29" sn="165.609" a="42.9319" fwhm="0.0100052" res="18099.2" algo="Sum"/><pk mz="182.08299605" i="1710.25" sn="76.5291" a="20.2248" fwhm="0.0115641" res="15745.6" algo="Sum"/><pk mz="183.21220989" i="805.459" sn="34.8379" a="8.80388" fwhm="0.010148" res="18054" algo="Sum"/><pk mz="184.07457203" i="2721.02" sn="114.78" a="28.9489" fwhm="0.00983242" res="18721.2" algo="Sum"/><pk mz="184.09565205" i="4210.45" sn="177.608" a="46.9985" fwhm="0.00999607" res="18416.8" algo="Sum"/><pk mz="184.97900632" i="834.305" sn="34.4123" a="11.217" fwhm="0.0116132" res="15928.3" algo="Sum"/><pk mz="185.03239179" i="804.179" sn="33.0979" a="12.2869" fwhm="0.0194855" res="9495.88" algo="Sum"/><pk mz="185.11609257" i="78636.8" sn="3234.62" a="792.683" fwhm="0.00904102" res="20475.1" algo="Sum"/><pk mz="186.11941013" i="6810.62" sn="276.981" a="79.4367" fwhm="0.0104047" res="17888.1" algo="Sum"/><pk mz="187.05879378" i="3962.78" sn="158.022" a="43.2526" fwhm="0.00947053" res="19751.7" algo="Sum"/><pk mz="187.12034080" i="904.237" sn="36.0578" a="15.3052" fwhm="0.016114" res="11612.3" algo="Sum"/><pk mz="188.07152565" i="8829.2" sn="347.436" a="96.3931" fwhm="0.00964032" res="19508.8" algo="Sum"/><pk mz="189.02281449" i="3116.65" sn="120.287" a="46.5429" fwhm="0.0130567" res="14477.1" algo="Sum"/><pk mz="189.04890517" i="746.345" sn="28.7998" a="14.8807" fwhm="0.0226463" res="8347.88" algo="Sum"/><pk mz="189.07464721" i="3942.42" sn="152.129" a="47.6894" fwhm="0.0106864" res="17693" algo="Sum"/><pk mz="189.16463933" i="1056" sn="40.5761" a="12.0124" fwhm="0.0099419" res="19027" algo="Sum"/><pk mz="191.04110664" i="12774.4" sn="465.661" a="149.743" fwhm="0.0100131" res="19079" algo="Sum"/><pk mz="191.07692808" i="4114.56" sn="149.766" a="60.5551" fwhm="0.0123025" res="15531.5" algo="Sum"/><pk mz="192.04265857" i="1369.15" sn="48.7656" a="19.3426" fwhm="0.011811" res="16259.6" algo="Sum"/><pk mz="192.96261179" i="1159.45" sn="40.5602" a="13.4519" fwhm="0.0100751" res="19152.5" algo="Sum"/><pk mz="193.00243165" i="1965.49" sn="68.7574" a="24.4241" fwhm="0.010838" res="17808" algo="Sum"/><pk mz="194.96312199" i="992.209" sn="33.6772" a="13.7396" fwhm="0.0124854" res="15615.3" algo="Sum"/><pk mz="195.10098280" i="1271.03" sn="43.1363" a="19.967" fwhm="0.0116857" res="16695.6" algo="Sum"/><pk mz="196.86588657" i="4934.59" sn="161.817" a="56.7775" fwhm="0.0103735" res="18977.7" algo="Sum"/><pk mz="196.99725321" i="1457.77" sn="47.6279" a="17.822" fwhm="0.0098409" res="20018.2" algo="Sum"/><pk mz="197.07982901" i="2190.48" sn="71.3875" a="26.1878" fwhm="0.0104063" res="18938.5" algo="Sum"/><pk mz="197.10391097" i="1168.88" sn="38.0612" a="14.23" fwhm="0.016095" res="12246.3" algo="Sum"/><pk mz="197.11293320" i="982.46" sn="31.9837" a="11.3802" fwhm="0.0108533" res="18161.5" algo="Sum"/><pk mz="197.22715935" i="754.298" sn="24.5001" a="8.31893" fwhm="0.00986619" res="19990.2" algo="Sum"/><pk mz="198.08621640" i="981.281" sn="31.4953" a="16.8687" fwhm="0.0142526" res="13898.2" algo="Sum"/><pk mz="198.86292360" i="4804.02" sn="152.625" a="53.5565" fwhm="0.0102599" res="19382.6" algo="Sum"/><pk mz="199.09542041" i="835.199" sn="26.3609" a="14.2827" fwhm="0.011139" res="17873.7" algo="Sum"/><pk mz="199.13070211" i="1374.92" sn="43.3863" a="19.8631" fwhm="0.0115418" res="17253" algo="Sum"/><pk mz="200.04264473" i="1710.03" sn="53.429" a="21.3501" fwhm="0.0111491" res="17942.5" algo="Sum"/><pk mz="200.06951116" i="1421.82" sn="44.424" a="16.6408" fwhm="0.009783" res="20450.7" algo="Sum"/><pk mz="200.86003918" i="1541.09" sn="47.4613" a="18.0031" fwhm="0.0106447" res="18869.5" algo="Sum"/><pk mz="201.08963006" i="2302.02" sn="70.8151" a="27.6506" fwhm="0.0111879" res="17973.8" algo="Sum"/><pk mz="201.18585524" i="3470.46" sn="106.759" a="41.0151" fwhm="0.0108069" res="18616.3" algo="Sum"/><pk mz="202.03405720" i="3309.93" sn="100.495" a="39.8057" fwhm="0.010888" res="18555.7" algo="Sum"/><pk mz="202.99090155" i="945.406" sn="28.2746" a="11.9564" fwhm="0.011073" res="18332" algo="Sum"/><pk mz="203.03428824" i="3225.11" sn="96.4521" a="39.5953" fwhm="0.0148842" res="13641" algo="Sum"/><pk mz="203.05370130" i="244482" sn="7311.61" a="2380.78" fwhm="0.0087375" res="23239.3" algo="Sum"/><pk mz="203.10490742" i="781.36" sn="23.3678" a="12.2367" fwhm="0.0170074" res="11942.2" algo="Sum"/><pk mz="203.18063555" i="1069.24" sn="31.9002" a="13.8612" fwhm="0.0103985" res="19539.5" algo="Sum"/><pk mz="204.05695355" i="15128.4" sn="442.819" a="189.838" fwhm="0.0110561" res="18456.6" algo="Sum"/><pk mz="204.12395648" i="9028.72" sn="263.737" a="106.982" fwhm="0.0103893" res="19647.5" algo="Sum"/><pk mz="204.95740171" i="776.611" sn="22.2669" a="10.1841" fwhm="0.0110954" res="18472.4" algo="Sum"/><pk mz="205.00262981" i="2918.5" sn="83.5229" a="35.3201" fwhm="0.0108183" res="18949.5" algo="Sum"/><pk mz="205.05864148" i="3432.25" sn="98.0538" a="55.082" fwhm="0.0154187" res="13299.4" algo="Sum"/><pk mz="205.08747208" i="4821.06" sn="137.616" a="67.3748" fwhm="0.0170377" res="12037.3" algo="Sum"/><pk mz="205.12579394" i="1269.35" sn="36.2058" a="19.3134" fwhm="0.0131787" res="15564.9" algo="Sum"/><pk mz="206.89458121" i="9156.51" sn="251.735" a="104.445" fwhm="0.0104154" res="19864.3" algo="Sum"/><pk mz="207.01523899" i="5007.41" sn="137.404" a="60.1876" fwhm="0.0109207" res="18956.3" algo="Sum"/><pk mz="207.05297667" i="1258.27" sn="34.527" a="21.6717" fwhm="0.0149975" res="13805.8" algo="Sum"/><pk mz="207.11076717" i="1130.19" sn="31.0126" a="21.6902" fwhm="0.0140815" res="14708" algo="Sum"/><pk mz="208.89167142" i="5646.56" sn="151.321" a="68.3814" fwhm="0.0110218" res="18952.6" algo="Sum"/><pk mz="209.11606861" i="1325.45" sn="35.5179" a="21.3907" fwhm="0.0128473" res="16277" algo="Sum"/><pk mz="210.05140094" i="1530.18" sn="40.5361" a="27.9048" fwhm="0.0153126" res="13717.6" algo="Sum"/><pk mz="210.88852276" i="905.609" sn="23.7676" a="11.1551" fwhm="0.0118002" res="17871.6" algo="Sum"/><pk mz="210.90637414" i="978.262" sn="25.6744" a="12.2624" fwhm="0.0118726" res="17764.1" algo="Sum"/><pk mz="211.01136519" i="836.043" sn="21.9413" a="14.0991" fwhm="0.0129342" res="16314.2" algo="Sum"/><pk mz="211.09489174" i="997.173" sn="26.1404" a="16.3059" fwhm="0.0137147" res="15391.8" algo="Sum"/><pk mz="212.83966212" i="2157.13" sn="54.6036" a="26.1553" fwhm="0.0110856" res="19199.6" algo="Sum"/><pk mz="212.97555993" i="954.665" sn="24.0215" a="12.6004" fwhm="0.0122122" res="17439.6" algo="Sum"/><pk mz="213.00081782" i="1291.03" sn="32.46" a="20.038" fwhm="0.0123668" res="17223.5" algo="Sum"/><pk mz="213.11059161" i="1821.52" sn="45.6836" a="26.7109" fwhm="0.0118315" res="18012.2" algo="Sum"/><pk mz="213.14696152" i="4523.45" sn="113.283" a="58.9114" fwhm="0.0109201" res="19518.7" algo="Sum"/><pk mz="214.83666344" i="2231.41" sn="53.936" a="27.1886" fwhm="0.0108014" res="19889.7" algo="Sum"/><pk mz="214.91825948" i="1693.55" sn="40.9277" a="23.7393" fwhm="0.0113711" res="18900.4" algo="Sum"/><pk mz="215.12634314" i="1152.87" sn="27.8292" a="16.3415" fwhm="0.0121232" res="17745.1" algo="Sum"/><pk mz="215.18010450" i="777.684" sn="18.7681" a="10.8521" fwhm="0.0122204" res="17608.3" algo="Sum"/><pk mz="216.83409255" i="839.966" sn="19.7281" a="9.79082" fwhm="0.0103884" res="20872.8" algo="Sum"/><pk mz="216.92328563" i="29706.4" sn="697.487" a="340.973" fwhm="0.0105377" res="20585.4" algo="Sum"/><pk mz="216.95511065" i="2269.75" sn="53.2923" a="34.0452" fwhm="0.0132778" res="16339.7" algo="Sum"/><pk mz="217.07134917" i="835.833" sn="19.6234" a="7.6954" fwhm="0.0085891" res="25272.9" algo="Sum"/><pk mz="217.08221646" i="1104.48" sn="25.9305" a="16.4564" fwhm="0.016501" res="13155.7" algo="Sum"/><pk mz="217.10541579" i="5597.38" sn="131.419" a="81.1078" fwhm="0.0117913" res="18412.4" algo="Sum"/><pk mz="217.15888521" i="1435.02" sn="33.6553" a="18.7946" fwhm="0.0114436" res="18976.5" algo="Sum"/><pk mz="217.19544174" i="746.616" sn="17.506" a="10.145" fwhm="0.0112934" res="19232.1" algo="Sum"/><pk mz="218.02873132" i="806.192" sn="18.7337" a="11.0349" fwhm="0.0121563" res="17935.5" algo="Sum"/><pk mz="218.92035236" i="9816.43" sn="224.753" a="116.845" fwhm="0.0108015" res="20267.5" algo="Sum"/><pk mz="218.95314229" i="874.21" sn="19.9897" a="15.5538" fwhm="0.0134756" res="16248.1" algo="Sum"/><pk mz="219.02725220" i="158583" sn="3615.17" a="1785.61" fwhm="0.00991184" res="22097.5" algo="Sum"/><pk mz="219.08438551" i="3799.88" sn="86.4376" a="57.7209" fwhm="0.0112322" res="19505" algo="Sum"/><pk mz="219.17508820" i="1389.15" sn="31.4839" a="17.1145" fwhm="0.0111898" res="19587" algo="Sum"/><pk mz="219.19688846" i="857.503" sn="19.4262" a="10.6993" fwhm="0.0149788" res="14633.9" algo="Sum"/><pk mz="219.21096576" i="1148.25" sn="26.0127" a="14.6461" fwhm="0.0131238" res="16703.3" algo="Sum"/><pk mz="220.03054193" i="10892.3" sn="243.159" a="136.709" fwhm="0.011107" res="19810.2" algo="Sum"/><pk mz="220.06733810" i="1394.44" sn="31.0992" a="19.6172" fwhm="0.0119563" res="18405.9" algo="Sum"/><pk mz="220.93494020" i="6188.84" sn="136.173" a="81.3806" fwhm="0.0112798" res="19586.7" algo="Sum"/><pk mz="221.02589961" i="12270.1" sn="269.87" a="180.077" fwhm="0.0126237" res="17508.8" algo="Sum"/><pk mz="221.06407371" i="3507.06" sn="77.1189" a="57.6008" fwhm="0.0123339" res="17923.3" algo="Sum"/><pk mz="221.11711481" i="1901.14" sn="41.786" a="24.7746" fwhm="0.0117772" res="18775.1" algo="Sum"/><pk mz="222.02973870" i="916.566" sn="19.9339" a="16.8094" fwhm="0.0149099" res="14891.4" algo="Sum"/><pk mz="222.86826023" i="6241.86" sn="134.427" a="76.8063" fwhm="0.0111276" res="20028.5" algo="Sum"/><pk mz="222.97150699" i="904.917" sn="19.4857" a="18.0489" fwhm="0.0154086" res="14470.6" algo="Sum"/><pk mz="223.01331407" i="1451.51" sn="31.2556" a="24.3308" fwhm="0.0121678" res="18328.2" algo="Sum"/><pk mz="223.06449861" i="1008.11" sn="21.7078" a="15.0477" fwhm="0.013261" res="16821.1" algo="Sum"/><pk mz="223.09577208" i="2155.75" sn="46.4202" a="33.5242" fwhm="0.0129581" res="17216.7" algo="Sum"/><pk mz="223.13092264" i="859.336" sn="18.5043" a="13.8951" fwhm="0.0130169" res="17141.7" algo="Sum"/><pk mz="223.16775825" i="819.511" sn="17.6467" a="11.5647" fwhm="0.011639" res="19174.2" algo="Sum"/><pk mz="224.12908150" i="746.654" sn="15.9307" a="11.3419" fwhm="0.0129455" res="17313.3" algo="Sum"/><pk mz="224.86536608" i="4461.28" sn="94.2879" a="56.6473" fwhm="0.0116224" res="19347.6" algo="Sum"/><pk mz="225.03511743" i="9709.25" sn="205.171" a="139.625" fwhm="0.0121272" res="18556.2" algo="Sum"/><pk mz="225.11016136" i="1604.99" sn="33.9166" a="23.9277" fwhm="0.0125241" res="17974.2" algo="Sum"/><pk mz="225.14480739" i="871.593" sn="18.4185" a="22.5107" fwhm="0.0203544" res="11061.2" algo="Sum"/><pk mz="226.04385503" i="1801.48" sn="37.6062" a="28.8993" fwhm="0.0151255" res="14944.5" algo="Sum"/><pk mz="226.18106582" i="914.538" sn="18.992" a="12.3514" fwhm="0.0122984" res="18391.1" algo="Sum"/><pk mz="226.86259134" i="959.014" sn="19.72" a="12.5834" fwhm="0.0123314" res="18397.2" algo="Sum"/><pk mz="226.95184123" i="23785.2" sn="487.614" a="288.955" fwhm="0.0111748" res="20309.2" algo="Sum"/><pk mz="226.98498574" i="2865.43" sn="58.6646" a="45.6684" fwhm="0.0133623" res="16987" algo="Sum"/><pk mz="227.08141353" i="991.255" sn="20.2163" a="21.9084" fwhm="0.0187837" res="12089.3" algo="Sum"/><pk mz="227.12609971" i="5033.42" sn="102.483" a="72.6283" fwhm="0.01185" res="19166.7" algo="Sum"/><pk mz="227.17653842" i="960.43" sn="19.5344" a="17.8535" fwhm="0.014363" res="15816.8" algo="Sum"/><pk mz="227.23719766" i="1117.89" sn="22.7155" a="15.0955" fwhm="0.0118693" res="19145" algo="Sum"/><pk mz="227.95543408" i="890.125" sn="17.8014" a="12.4326" fwhm="0.0121767" res="18720.7" algo="Sum"/><pk mz="228.26905608" i="6364.99" sn="126.957" a="84.456" fwhm="0.0122001" res="18710.4" algo="Sum"/><pk mz="229.05091758" i="1154.07" sn="22.6258" a="16.6515" fwhm="0.0120776" res="18965" algo="Sum"/><pk mz="229.14298365" i="1367.73" sn="26.7866" a="17.7329" fwhm="0.0147982" res="15484.5" algo="Sum"/><pk mz="229.15487525" i="1396.89" sn="27.3578" a="20.0161" fwhm="0.0149038" res="15375.6" algo="Sum"/><pk mz="229.21640055" i="2498.37" sn="48.93" a="32.1488" fwhm="0.0115167" res="19903" algo="Sum"/><pk mz="229.27243580" i="1102.01" sn="21.5811" a="14.7501" fwhm="0.012723" res="18020.3" algo="Sum"/><pk mz="229.97366962" i="1063.64" sn="20.6324" a="16.2673" fwhm="0.0132727" res="17326.9" algo="Sum"/><pk mz="230.24852592" i="1570.12" sn="30.4401" a="20.3091" fwhm="0.0117931" res="19524" algo="Sum"/><pk mz="232.89688312" i="22901.1" sn="430.339" a="286.258" fwhm="0.0114216" res="20390.9" algo="Sum"/><pk mz="232.92848479" i="1688.88" sn="31.736" a="26.7146" fwhm="0.0131459" res="17718.8" algo="Sum"/><pk mz="232.98762394" i="1187.14" sn="22.3072" a="13.4764" fwhm="0.0106144" res="21950.1" algo="Sum"/><pk mz="233.00012197" i="1512.51" sn="28.4212" a="24.0936" fwhm="0.0188888" res="12335.4" algo="Sum"/><pk mz="233.07841524" i="1386.69" sn="26.057" a="24.9514" fwhm="0.0133659" res="17438.2" algo="Sum"/><pk mz="233.15128281" i="1944.97" sn="36.5475" a="29.1983" fwhm="0.0127553" res="18278.8" algo="Sum"/><pk mz="233.22665397" i="791.374" sn="14.8684" a="11.625" fwhm="0.0129445" res="18017.4" algo="Sum"/><pk mz="234.89432528" i="9073.68" sn="166.663" a="121.534" fwhm="0.011804" res="19899.6" algo="Sum"/><pk mz="234.95144771" i="1159.1" sn="21.2863" a="23.5062" fwhm="0.0197415" res="11901.4" algo="Sum"/><pk mz="234.98195496" i="892.083" sn="16.3705" a="12.9701" fwhm="0.0132875" res="17684.4" algo="Sum"/><pk mz="235.13153181" i="949.663" sn="17.3627" a="14.8273" fwhm="0.0134098" res="17534.3" algo="Sum"/><pk mz="235.16941491" i="1866.66" sn="34.1217" a="25.3086" fwhm="0.0119295" res="19713.3" algo="Sum"/><pk mz="237.07942128" i="2264.53" sn="40.4469" a="37.4365" fwhm="0.0133022" res="17822.6" algo="Sum"/><pk mz="237.11001182" i="1291.48" sn="23.0671" a="23.0572" fwhm="0.0143878" res="16479.9" algo="Sum"/><pk mz="237.14780827" i="2499.69" sn="44.6471" a="35.5395" fwhm="0.0123305" res="19232.5" algo="Sum"/><pk mz="237.22160174" i="889.677" sn="15.8906" a="11.9243" fwhm="0.0118537" res="20012.5" algo="Sum"/><pk mz="238.84198829" i="2238.17" sn="39.6379" a="30.4701" fwhm="0.0120061" res="19893.3" algo="Sum"/><pk mz="239.08915574" i="13678.6" sn="242.045" a="184.654" fwhm="0.0119847" res="19949.5" algo="Sum"/><pk mz="239.12666979" i="1699.49" sn="30.0728" a="23.8601" fwhm="0.0165232" res="14472.2" algo="Sum"/><pk mz="239.13976647" i="1797.13" sn="31.8005" a="26.1853" fwhm="0.0197756" res="12092.7" algo="Sum"/><pk mz="239.16183306" i="3148.32" sn="55.71" a="46.0756" fwhm="0.0127014" res="18829.6" algo="Sum"/><pk mz="240.09281970" i="1590.38" sn="27.9389" a="25.2101" fwhm="0.0134289" res="17878.9" algo="Sum"/><pk mz="240.23314992" i="752.767" sn="13.2214" a="11.9372" fwhm="0.0139556" res="17214.2" algo="Sum"/><pk mz="240.83926557" i="1757.1" sn="30.763" a="24.602" fwhm="0.0122026" res="19736.7" algo="Sum"/><pk mz="240.96701297" i="1415.4" sn="24.7733" a="22.9742" fwhm="0.013877" res="17364.4" algo="Sum"/><pk mz="241.00877524" i="1794.02" sn="31.3975" a="26.3677" fwhm="0.0135534" res="17782.2" algo="Sum"/><pk mz="241.03053687" i="1186.42" sn="20.7638" a="19.1911" fwhm="0.0137493" res="17530.4" algo="Sum"/><pk mz="241.10461888" i="946.781" sn="16.5694" a="24.9791" fwhm="0.0172176" res="14003.4" algo="Sum"/><pk mz="241.15613157" i="2080.53" sn="36.4109" a="30.1148" fwhm="0.0155817" res="15476.9" algo="Sum"/><pk mz="241.17926069" i="1142.4" sn="19.9929" a="20.4985" fwhm="0.0148065" res="16288.8" algo="Sum"/><pk mz="241.21558251" i="983.202" sn="17.2068" a="17.6221" fwhm="0.0143164" res="16848.9" algo="Sum"/><pk mz="241.25270729" i="950.881" sn="16.6276" a="12.3947" fwhm="0.0116727" res="20668" algo="Sum"/><pk mz="242.92555576" i="11019.9" sn="187.91" a="149.705" fwhm="0.0120598" res="20143.4" algo="Sum"/><pk mz="243.09956622" i="4272.54" sn="72.4067" a="64.4289" fwhm="0.0134598" res="18061.2" algo="Sum"/><pk mz="243.15383815" i="854.945" sn="14.4667" a="12.47" fwhm="0.0170084" res="14296.1" algo="Sum"/><pk mz="243.21093733" i="1471.57" sn="24.8717" a="22.649" fwhm="0.0131697" res="18467.4" algo="Sum"/><pk mz="244.07916211" i="785.8" sn="13.0869" a="11.2103" fwhm="0.0135148" res="18060.1" algo="Sum"/><pk mz="244.10124093" i="870.064" sn="14.4901" a="16.0823" fwhm="0.0155631" res="15684.7" algo="Sum"/><pk mz="244.92437346" i="941.001" sn="15.5087" a="15.4925" fwhm="0.0143169" res="17107.4" algo="Sum"/><pk mz="245.04583257" i="2282.83" sn="37.5241" a="31.9053" fwhm="0.0127543" res="19212.8" algo="Sum"/><pk mz="245.07846321" i="5170.48" sn="84.931" a="73.2644" fwhm="0.0128331" res="19097.4" algo="Sum"/><pk mz="245.14922487" i="1286.45" sn="21.1303" a="19.3272" fwhm="0.017461" res="14039.8" algo="Sum"/><pk mz="245.18929611" i="750.36" sn="12.3249" a="12.4101" fwhm="0.0149181" res="16435.7" algo="Sum"/><pk mz="245.22674664" i="1003.22" sn="16.477" a="15.0792" fwhm="0.0131233" res="18686.3" algo="Sum"/><pk mz="246.08192872" i="750.879" sn="12.1892" a="11.9209" fwhm="0.0132103" res="18628.1" algo="Sum"/><pk mz="247.08899968" i="850.279" sn="13.6478" a="17.654" fwhm="0.019321" res="12788.6" algo="Sum"/><pk mz="247.13036477" i="1497.22" sn="24.0318" a="28.2868" fwhm="0.0146997" res="16812" algo="Sum"/><pk mz="247.24209654" i="1504.35" sn="24.1413" a="23.2512" fwhm="0.0130291" res="18976.2" algo="Sum"/><pk mz="248.87059593" i="7222.89" sn="114.06" a="99.9806" fwhm="0.0128442" res="19376.2" algo="Sum"/><pk mz="248.99907580" i="765.943" sn="12.092" a="11.63" fwhm="0.0136505" res="18241.1" algo="Sum"/><pk mz="249.04590359" i="2898.9" sn="45.764" a="41.2968" fwhm="0.015656" res="15907.4" algo="Sum"/><pk mz="249.09511387" i="1762.04" sn="27.8169" a="27.3293" fwhm="0.0177164" res="14060.1" algo="Sum"/><pk mz="249.15683911" i="8153.97" sn="128.725" a="135.335" fwhm="0.0141769" res="17574.9" algo="Sum"/><pk mz="249.18445428" i="3527.91" sn="55.6943" a="50.3047" fwhm="0.0133171" res="18711.6" algo="Sum"/><pk mz="250.16033627" i="1186.27" sn="18.4676" a="21.4459" fwhm="0.0182595" res="13700.3" algo="Sum"/><pk mz="250.17929096" i="1426.68" sn="22.2016" a="28.8546" fwhm="0.0229057" res="10922.2" algo="Sum"/><pk mz="250.86816204" i="3515.4" sn="54.3567" a="48.8152" fwhm="0.0124432" res="20161" algo="Sum"/><pk mz="250.92076877" i="1441.97" sn="22.276" a="20.8926" fwhm="0.0138584" res="18106" algo="Sum"/><pk mz="250.93848685" i="1229.75" sn="18.987" a="23.2621" fwhm="0.0168376" res="14903.5" algo="Sum"/><pk mz="251.12561588" i="1042.58" sn="16.0213" a="20.5808" fwhm="0.0148429" res="16918.9" algo="Sum"/><pk mz="251.16239529" i="1022.2" sn="15.7048" a="16.4849" fwhm="0.0131376" res="19117.9" algo="Sum"/><pk mz="251.19812313" i="2885.91" sn="44.3074" a="43.5256" fwhm="0.0124951" res="20103.8" algo="Sum"/><pk mz="252.91726981" i="863.25" sn="12.9824" a="13.1421" fwhm="0.0126118" res="20054.1" algo="Sum"/><pk mz="253.14198448" i="2960.36" sn="44.4668" a="56.7439" fwhm="0.0148722" res="17021.2" algo="Sum"/><pk mz="254.82295459" i="3768.01" sn="55.3648" a="60.7482" fwhm="0.0141967" res="17949.4" algo="Sum"/><pk mz="255.06274394" i="1051.45" sn="15.4368" a="17.2255" fwhm="0.0128773" res="19807.2" algo="Sum"/><pk mz="255.12131305" i="1317.61" sn="19.3445" a="29.4666" fwhm="0.025553" res="9984.01" algo="Sum"/><pk mz="255.15601714" i="4725.35" sn="69.3753" a="91.7406" fwhm="0.0152107" res="16774.8" algo="Sum"/><pk mz="255.26837493" i="2327.2" sn="34.1631" a="34.0253" fwhm="0.0133299" res="19150" algo="Sum"/><pk mz="256.15634743" i="2106.78" sn="30.6318" a="40.4035" fwhm="0.0147694" res="17343.7" algo="Sum"/><pk mz="256.26401092" i="3557.7" sn="51.6617" a="55.8788" fwhm="0.0141716" res="18083" algo="Sum"/><pk mz="256.29997412" i="52046" sn="754.729" a="718.783" fwhm="0.0124208" res="20634.7" algo="Sum"/><pk mz="256.82004909" i="4791.86" sn="69.0748" a="71.2682" fwhm="0.013361" res="19221.6" algo="Sum"/><pk mz="257.15158244" i="2171.11" sn="31.2769" a="48.0419" fwhm="0.0164922" res="15592.3" algo="Sum"/><pk mz="257.18797275" i="941.566" sn="13.5642" a="15.4067" fwhm="0.015087" res="17047" algo="Sum"/><pk mz="257.22671445" i="1006.29" sn="14.4958" a="14.6795" fwhm="0.0149142" res="17247.1" algo="Sum"/><pk mz="257.24748528" i="2336.6" sn="33.6592" a="36.3363" fwhm="0.0139002" res="18506.7" algo="Sum"/><pk mz="257.30325159" i="9434.42" sn="135.732" a="142.063" fwhm="0.0135641" res="18969.5" algo="Sum"/><pk mz="258.27897066" i="1185.46" sn="16.7626" a="17.3891" fwhm="0.013204" res="19560.7" algo="Sum"/><pk mz="258.30683947" i="928.724" sn="13.125" a="13.8365" fwhm="0.0140414" res="18396" algo="Sum"/><pk mz="258.81768727" i="2217.6" sn="31.211" a="35.3766" fwhm="0.0142294" res="18188.9" algo="Sum"/><pk mz="258.89925516" i="2156.32" sn="30.3486" a="33.6494" fwhm="0.0130397" res="19854.7" algo="Sum"/><pk mz="259.09388657" i="901.255" sn="12.6214" a="14.5285" fwhm="0.0139149" res="18619.9" algo="Sum"/><pk mz="259.13046416" i="4806" sn="67.2327" a="76.4829" fwhm="0.0137007" res="18913.6" algo="Sum"/><pk mz="259.16677584" i="1479.7" sn="20.6839" a="28.3527" fwhm="0.0162741" res="15925.1" algo="Sum"/><pk mz="259.19063630" i="1090.84" sn="15.2404" a="15.1625" fwhm="0.017542" res="14775.5" algo="Sum"/><pk mz="259.24164141" i="809.947" sn="11.3124" a="13.9066" fwhm="0.0146763" res="17664" algo="Sum"/><pk mz="260.13385696" i="847.864" sn="11.7173" a="15.8443" fwhm="0.0142092" res="18307.4" algo="Sum"/><pk mz="260.83198695" i="758.305" sn="10.4034" a="13.0444" fwhm="0.0168245" res="15503.1" algo="Sum"/><pk mz="260.94883064" i="2247.07" sn="30.7297" a="39.6326" fwhm="0.01407" res="18546.5" algo="Sum"/><pk mz="261.01253024" i="2830.61" sn="38.677" a="59.2108" fwhm="0.0180445" res="14464.9" algo="Sum"/><pk mz="261.04175665" i="1640.66" sn="22.4053" a="33.0835" fwhm="0.0184974" res="14112.3" algo="Sum"/><pk mz="261.10966672" i="20443.3" sn="278.99" a="291.684" fwhm="0.0129693" res="20132.9" algo="Sum"/><pk mz="262.11287215" i="3023.05" sn="40.8834" a="44.5914" fwhm="0.0138694" res="18898.6" algo="Sum"/><pk mz="262.91489378" i="1559.74" sn="20.8955" a="23.2353" fwhm="0.0129822" res="20251.9" algo="Sum"/><pk mz="262.94638363" i="806.056" sn="10.7994" a="13.9427" fwhm="0.0146484" res="17950.5" algo="Sum"/><pk mz="263.00893507" i="1043.87" sn="13.9836" a="25.1178" fwhm="0.0182939" res="14376.9" algo="Sum"/><pk mz="263.08570245" i="8514.96" sn="114.036" a="136.072" fwhm="0.0142823" res="18420.5" algo="Sum"/><pk mz="263.12357451" i="1014.72" sn="13.5936" a="25.3534" fwhm="0.027293" res="9640.72" algo="Sum"/><pk mz="263.16178867" i="1077.58" sn="14.438" a="17.2685" fwhm="0.0144672" res="18190.2" algo="Sum"/><pk mz="263.19801850" i="12537.9" sn="167.99" a="183.035" fwhm="0.0134452" res="19575.6" algo="Sum"/><pk mz="263.23601991" i="2955.18" sn="39.595" a="47.4036" fwhm="0.0138293" res="19034.6" algo="Sum"/><pk mz="264.08913801" i="942.695" sn="12.5278" a="17.5033" fwhm="0.0153853" res="17165" algo="Sum"/><pk mz="264.20126494" i="2189.89" sn="29.0965" a="33.1564" fwhm="0.0134147" res="19694.9" algo="Sum"/><pk mz="264.85078116" i="3519.16" sn="46.4611" a="58.8495" fwhm="0.0150335" res="17617.3" algo="Sum"/><pk mz="264.91296057" i="825.682" sn="10.8987" a="12.7778" fwhm="0.0134202" res="19739.9" algo="Sum"/><pk mz="265.02307009" i="5850.27" sn="77.212" a="92.8596" fwhm="0.0135914" res="19499.3" algo="Sum"/><pk mz="265.10344289" i="886.434" sn="11.6988" a="16.6644" fwhm="0.0220904" res="12000.8" algo="Sum"/><pk mz="265.13578262" i="1341.5" sn="17.7047" a="34.9197" fwhm="0.0248539" res="10667.8" algo="Sum"/><pk mz="265.17698109" i="1247.15" sn="16.4562" a="30.4556" fwhm="0.0187274" res="14159.8" algo="Sum"/><pk mz="265.21311481" i="1282.82" sn="16.9266" a="24.3169" fwhm="0.0154988" res="17111.9" algo="Sum"/><pk mz="265.25254760" i="1895.22" sn="25.0071" a="30.0719" fwhm="0.0142755" res="18581" algo="Sum"/><pk mz="266.17305842" i="2689.59" sn="35.2332" a="45.7207" fwhm="0.0139547" res="19074" algo="Sum"/><pk mz="266.84822507" i="2934.63" sn="38.0235" a="49.7281" fwhm="0.0147369" res="18107.5" algo="Sum"/><pk mz="266.89371970" i="830.749" sn="10.7639" a="17.071" fwhm="0.0170738" res="15631.8" algo="Sum"/><pk mz="267.05806637" i="740.895" sn="9.58272" a="13.866" fwhm="0.0165052" res="16180.2" algo="Sum"/><pk mz="267.15752059" i="1984.52" sn="25.6074" a="33.0353" fwhm="0.0168629" res="15842.9" algo="Sum"/><pk mz="268.15422189" i="938.18" sn="11.9417" a="20.9263" fwhm="0.0182849" res="14665.3" algo="Sum"/><pk mz="268.86332966" i="2289.8" sn="28.8768" a="37.6174" fwhm="0.0146662" res="18332.2" algo="Sum"/><pk mz="269.13610294" i="1132.8" sn="14.225" a="26.4436" fwhm="0.020893" res="12881.6" algo="Sum"/><pk mz="269.17341426" i="848.083" sn="10.6495" a="14.3955" fwhm="0.0221756" res="12138.3" algo="Sum"/><pk mz="269.18753592" i="839.478" sn="10.5415" a="12.4114" fwhm="0.0202976" res="13262.1" algo="Sum"/><pk mz="269.22603455" i="1657.94" sn="20.819" a="32.8482" fwhm="0.014785" res="18209.4" algo="Sum"/><pk mz="269.28377888" i="1338.27" sn="16.8049" a="21.1078" fwhm="0.0142901" res="18844.1" algo="Sum"/><pk mz="270.79761712" i="2231.5" sn="27.5557" a="34.1418" fwhm="0.0134257" res="20170.1" algo="Sum"/><pk mz="270.86094368" i="1603.45" sn="19.7921" a="26.2725" fwhm="0.0140514" res="19276.4" algo="Sum"/><pk mz="270.97758617" i="5443.79" sn="67.191" a="83.7351" fwhm="0.0139512" res="19423.2" algo="Sum"/><pk mz="271.03900512" i="983.402" sn="12.1378" a="27.8991" fwhm="0.0243423" res="11134.5" algo="Sum"/><pk mz="271.14748485" i="1019.19" sn="12.5793" a="23.7455" fwhm="0.0274811" res="9866.69" algo="Sum"/><pk mz="271.16653144" i="2635.29" sn="32.5257" a="40.4407" fwhm="0.0161401" res="16800.8" algo="Sum"/><pk mz="271.18779201" i="2580.99" sn="31.8555" a="40.4725" fwhm="0.0170864" res="15871.5" algo="Sum"/><pk mz="271.24186431" i="1157.97" sn="14.292" a="19.9092" fwhm="0.0145441" res="18649.6" algo="Sum"/><pk mz="272.79455206" i="2906.09" sn="35.4611" a="44.0582" fwhm="0.0136404" res="19999" algo="Sum"/><pk mz="272.94428616" i="1630.83" sn="19.8836" a="28.0539" fwhm="0.0150459" res="18140.8" algo="Sum"/><pk mz="273.00482315" i="809.321" sn="9.86578" a="14.0855" fwhm="0.014205" res="19219" algo="Sum"/><pk mz="273.14542812" i="1249.58" sn="15.2304" a="22.7344" fwhm="0.0159187" res="17158.8" algo="Sum"/><pk mz="273.18230319" i="2151.33" sn="26.2213" a="51.2301" fwhm="0.0222048" res="12302.8" algo="Sum"/><pk mz="273.22036921" i="818.162" sn="9.97199" a="13.9321" fwhm="0.0152246" res="17946" algo="Sum"/><pk mz="273.25707089" i="1023.35" sn="12.4717" a="18.219" fwhm="0.0146864" res="18606.1" algo="Sum"/><pk mz="274.14166422" i="1253.58" sn="15.2007" a="23.4509" fwhm="0.016312" res="16806.1" algo="Sum"/><pk mz="274.79159829" i="1454.85" sn="17.4944" a="28.5136" fwhm="0.0154229" res="17817.1" algo="Sum"/><pk mz="274.88076383" i="2174.28" sn="26.1455" a="35.1966" fwhm="0.014939" res="18400.2" algo="Sum"/><pk mz="274.91200165" i="1185.17" sn="14.2515" a="21.0349" fwhm="0.0160237" res="17156.6" algo="Sum"/><pk mz="275.16053370" i="1242.84" sn="14.9129" a="23.6242" fwhm="0.0207789" res="13242.3" algo="Sum"/><pk mz="275.19907708" i="774.172" sn="9.28398" a="13.0559" fwhm="0.0146122" res="18833.5" algo="Sum"/><pk mz="276.65255424" i="1277.98" sn="15.0969" a="18.0016" fwhm="0.0125509" res="22042.4" algo="Sum"/><pk mz="276.87778395" i="1297.56" sn="15.2686" a="20.7182" fwhm="0.0141798" res="19526.2" algo="Sum"/><pk mz="276.92196251" i="1901.09" sn="22.3407" a="43.3035" fwhm="0.0199665" res="13869.3" algo="Sum"/><pk mz="276.97992613" i="1332.04" sn="15.624" a="29.2826" fwhm="0.0212722" res="13020.8" algo="Sum"/><pk mz="277.08303684" i="1074.53" sn="12.5788" a="22.1945" fwhm="0.0207996" res="13321.6" algo="Sum"/><pk mz="277.10321396" i="1170.56" sn="13.697" a="23.0198" fwhm="0.0188134" res="14729" algo="Sum"/><pk mz="277.14206348" i="888.252" sn="10.3832" a="14.4202" fwhm="0.0196308" res="14117.7" algo="Sum"/><pk mz="277.17863534" i="1680.68" sn="19.6361" a="29.0077" fwhm="0.0154807" res="17904.8" algo="Sum"/><pk mz="277.21438331" i="2095.02" sn="24.4796" a="34.52" fwhm="0.0152342" res="18196.9" algo="Sum"/><pk mz="277.25023351" i="1043.43" sn="12.1915" a="19.0142" fwhm="0.01574" res="17614.4" algo="Sum"/><pk mz="278.24624989" i="2289.23" sn="26.5405" a="39.0716" fwhm="0.0151748" res="18336" algo="Sum"/><pk mz="278.89255288" i="8116.31" sn="93.0733" a="128.474" fwhm="0.0142154" res="19619.1" algo="Sum"/><pk mz="278.91723437" i="897.407" sn="10.2868" a="17.4598" fwhm="0.0222429" res="12539.6" algo="Sum"/><pk mz="278.97927302" i="783.578" sn="8.9727" a="21.1572" fwhm="0.021221" res="13146.4" algo="Sum"/><pk mz="279.05774724" i="943.696" sn="10.8023" a="16.2359" fwhm="0.0158307" res="17627.6" algo="Sum"/><pk mz="279.10344485" i="939.271" sn="10.7509" a="19.5153" fwhm="0.0248217" res="11244.3" algo="Sum"/><pk mz="279.15782297" i="6432.58" sn="73.6409" a="109.706" fwhm="0.0145514" res="19184.2" algo="Sum"/><pk mz="279.19279078" i="1114.51" sn="12.7609" a="17.7906" fwhm="0.015519" res="17990.4" algo="Sum"/><pk mz="279.22984818" i="3435.88" sn="39.3492" a="59.4852" fwhm="0.0141255" res="19767.7" algo="Sum"/><pk mz="280.16059860" i="1242.46" sn="14.0739" a="27.7543" fwhm="0.017928" res="15627" algo="Sum"/><pk mz="280.26348880" i="1914.61" sn="21.6858" a="30.4975" fwhm="0.0138986" res="20164.9" algo="Sum"/><pk mz="280.82659447" i="1584.37" sn="17.7708" a="26.7261" fwhm="0.014467" res="19411.6" algo="Sum"/><pk mz="280.88960837" i="2874.24" sn="32.2308" a="48.9828" fwhm="0.0145911" res="19250.7" algo="Sum"/><pk mz="281.15111575" i="1800.3" sn="20.1867" a="30.1566" fwhm="0.0193626" res="14520.3" algo="Sum"/><pk mz="281.17173213" i="1372.47" sn="15.3895" a="22.8241" fwhm="0.0191324" res="14696.1" algo="Sum"/><pk mz="281.18736195" i="1063.09" sn="11.9204" a="6.88455" fwhm="0.0083185" res="33802.7" algo="Sum"/><pk mz="281.20839869" i="3758.41" sn="42.143" a="67.8132" fwhm="0.0150349" res="18703.7" algo="Sum"/><pk mz="281.24586839" i="1521.13" sn="17.0581" a="26.4028" fwhm="0.0156709" res="17947.1" algo="Sum"/><pk mz="282.20486493" i="2733.61" sn="30.462" a="51.2255" fwhm="0.0211623" res="13335.3" algo="Sum"/><pk mz="282.27892884" i="9527.52" sn="106.104" a="146.361" fwhm="0.013814" res="20434.2" algo="Sum"/><pk mz="282.82341366" i="1833.17" sn="20.2823" a="27.6206" fwhm="0.0132424" res="21357.4" algo="Sum"/><pk mz="282.90477805" i="836.368" sn="9.25353" a="15.4631" fwhm="0.0171792" res="16467.9" algo="Sum"/><pk mz="283.03353356" i="3078.64" sn="34.047" a="56.219" fwhm="0.0156443" res="18091.8" algo="Sum"/><pk mz="283.15270999" i="1562.2" sn="17.2724" a="28.7666" fwhm="0.0208157" res="13602.8" algo="Sum"/><pk mz="283.20537432" i="1963.44" sn="21.6964" a="41.394" fwhm="0.0172618" res="16406.5" algo="Sum"/><pk mz="283.26331406" i="1965.46" sn="21.6718" a="33.3908" fwhm="0.0194035" res="14598.5" algo="Sum"/><pk mz="283.28283109" i="1984.66" sn="21.8691" a="22.6557" fwhm="0.0132767" res="21336.9" algo="Sum"/><pk mz="283.29818050" i="2584.25" sn="28.4592" a="46.6536" fwhm="0.0210136" res="13481.7" algo="Sum"/><pk mz="284.29479909" i="5760.67" sn="62.5502" a="95.4937" fwhm="0.0152228" res="18675.5" algo="Sum"/><pk mz="284.33093867" i="11198.3" sn="121.589" a="181.76" fwhm="0.014464" res="19657.8" algo="Sum"/><pk mz="284.83751647" i="1238.48" sn="13.4046" a="22.785" fwhm="0.0153116" res="18602.7" algo="Sum"/><pk mz="284.90988850" i="1731.61" sn="18.7349" a="30.1905" fwhm="0.0156626" res="18190.5" algo="Sum"/><pk mz="284.93994782" i="1043.87" sn="11.2817" a="23.8405" fwhm="0.0197499" res="14427.4" algo="Sum"/><pk mz="284.99406962" i="762.432" sn="8.22332" a="15.158" fwhm="0.0159682" res="17847.6" algo="Sum"/><pk mz="285.13109699" i="2095.87" sn="22.5052" a="37.5328" fwhm="0.0179017" res="15927.6" algo="Sum"/><pk mz="285.16495104" i="3050.22" sn="32.7375" a="66.8959" fwhm="0.0227688" res="12524.4" algo="Sum"/><pk mz="285.22082402" i="3005.72" sn="32.2644" a="52.1019" fwhm="0.0148625" res="19190.7" algo="Sum"/><pk mz="285.27901982" i="1811.81" sn="19.4479" a="33.0764" fwhm="0.0181485" res="15719.2" algo="Sum"/><pk mz="285.29627311" i="1280.13" sn="13.7408" a="17.6106" fwhm="0.0143484" res="19883.5" algo="Sum"/><pk mz="285.33419812" i="2430.7" sn="26.0898" a="39.3422" fwhm="0.0143571" res="19874" algo="Sum"/><pk mz="286.16767764" i="919.572" sn="9.76676" a="20.5131" fwhm="0.0202974" res="14098.7" algo="Sum"/><pk mz="286.77138889" i="810.634" sn="8.55465" a="13.7717" fwhm="0.0149643" res="19163.7" algo="Sum"/><pk mz="286.83494461" i="822.452" sn="8.6607" a="16.0392" fwhm="0.0158799" res="18062.8" algo="Sum"/><pk mz="286.95151485" i="2437.58" sn="25.6042" a="54.5316" fwhm="0.0165304" res="17359.1" algo="Sum"/><pk mz="287.00541126" i="1863.35" sn="19.5669" a="38.5918" fwhm="0.0164514" res="17445.7" algo="Sum"/><pk mz="287.10019092" i="965.343" sn="10.1367" a="21.0123" fwhm="0.0256613" res="11188.1" algo="Sum"/><pk mz="287.16200465" i="970.173" sn="10.1874" a="23.8096" fwhm="0.0324843" res="8840.03" algo="Sum"/><pk mz="287.19771324" i="1476.42" sn="15.5033" a="28.2414" fwhm="0.0169529" res="16941" algo="Sum"/><pk mz="287.23654626" i="4952.53" sn="51.9965" a="80.2871" fwhm="0.0145006" res="19808.6" algo="Sum"/><pk mz="288.23988651" i="1043.07" sn="10.8518" a="19.6252" fwhm="0.0172439" res="16715.4" algo="Sum"/><pk mz="288.28942427" i="1342.47" sn="13.9667" a="24.7112" fwhm="0.0151104" res="19078.9" algo="Sum"/><pk mz="288.76843750" i="1116.85" sn="11.5736" a="18.7031" fwhm="0.0149487" res="19317.4" algo="Sum"/><pk mz="288.92152041" i="13388.3" sn="138.648" a="203.934" fwhm="0.0141043" res="20484.6" algo="Sum"/><pk mz="289.15409018" i="810.488" sn="8.39098" a="20.1441" fwhm="0.0299809" res="9644.6" algo="Sum"/><pk mz="289.17880610" i="1742.9" sn="18.0443" a="34.0381" fwhm="0.0176401" res="16393.3" algo="Sum"/><pk mz="289.21515131" i="1198.24" sn="12.4053" a="19.8538" fwhm="0.0145282" res="19907.2" algo="Sum"/><pk mz="289.25139375" i="1741.86" sn="18.033" a="30.3628" fwhm="0.0154432" res="18730" algo="Sum"/><pk mz="289.92533273" i="738.211" sn="7.6273" a="14.0337" fwhm="0.0165305" res="17538.8" algo="Sum"/><pk mz="290.85526912" i="1329.11" sn="13.6677" a="22.9093" fwhm="0.0153558" res="18941.1" algo="Sum"/><pk mz="291.12043457" i="918.37" sn="9.4386" a="18.1293" fwhm="0.0170737" res="17050.8" algo="Sum"/><pk mz="291.15693701" i="914.689" sn="9.40102" a="22.9838" fwhm="0.0245649" res="11852.5" algo="Sum"/><pk mz="291.19503573" i="7391.13" sn="75.9655" a="120.103" fwhm="0.0148228" res="19645" algo="Sum"/><pk mz="291.22948648" i="2055.95" sn="21.1309" a="35.3237" fwhm="0.0154383" res="18864" algo="Sum"/><pk mz="291.26565849" i="1993.62" sn="20.4897" a="33.7221" fwhm="0.0152522" res="19096.6" algo="Sum"/><pk mz="292.19828342" i="1585.43" sn="16.226" a="27.6674" fwhm="0.0152074" res="19214.2" algo="Sum"/><pk mz="292.85242519" i="928.052" sn="9.46332" a="16.2056" fwhm="0.0155472" res="18836.4" algo="Sum"/><pk mz="293.17306311" i="1592.1" sn="16.1715" a="41.2483" fwhm="0.0286187" res="10244.1" algo="Sum"/><pk mz="293.20837572" i="2395.97" sn="24.325" a="42.8676" fwhm="0.0166802" res="17578.3" algo="Sum"/><pk mz="293.24498665" i="2041.49" sn="20.7249" a="35.7572" fwhm="0.0158102" res="18547.8" algo="Sum"/><pk mz="294.86648320" i="4281.06" sn="42.9497" a="76.1695" fwhm="0.0150258" res="19624.1" algo="Sum"/><pk mz="294.93853106" i="1535.25" sn="15.3661" a="30.3768" fwhm="0.0170689" res="17279.3" algo="Sum"/><pk mz="294.97125386" i="1091.06" sn="10.9101" a="26.9941" fwhm="0.0201012" res="14674.3" algo="Sum"/><pk mz="295.09966228" i="782.18" sn="7.80103" a="17.4636" fwhm="0.0226511" res="13028" algo="Sum"/><pk mz="295.15323061" i="872.538" sn="8.70324" a="15.3804" fwhm="0.0196262" res="15038.7" algo="Sum"/><pk mz="295.16262555" i="852.562" sn="8.50423" a="8.18147" fwhm="0.0101642" res="29039.4" algo="Sum"/><pk mz="295.18948827" i="5158.91" sn="51.4576" a="102.016" fwhm="0.0188304" res="15676.2" algo="Sum"/><pk mz="295.22414897" i="6455.45" sn="64.3832" a="114.323" fwhm="0.0154919" res="19056.7" algo="Sum"/><pk mz="295.26013398" i="840.405" sn="8.38268" a="15.2313" fwhm="0.0171055" res="17261.1" algo="Sum"/><pk mz="296.15193846" i="1193.6" sn="11.8056" a="23.0365" fwhm="0.015458" res="19158.4" algo="Sum"/><pk mz="296.19338679" i="1105.99" sn="10.9391" a="22.6078" fwhm="0.0229189" res="12923.5" algo="Sum"/><pk mz="296.22182503" i="2627.02" sn="25.9841" a="56.3774" fwhm="0.0192234" res="15409.4" algo="Sum"/><pk mz="296.86412742" i="1819.67" sn="17.8247" a="33.5079" fwhm="0.0153029" res="19399.2" algo="Sum"/><pk mz="297.16785383" i="1583.4" sn="15.502" a="31.3072" fwhm="0.0240953" res="12333" algo="Sum"/><pk mz="297.22195631" i="1378.37" sn="13.4945" a="27.6492" fwhm="0.0236604" res="12562" algo="Sum"/><pk mz="297.23803807" i="1253.66" sn="12.2736" a="20.3014" fwhm="0.0144312" res="20596.9" algo="Sum"/><pk mz="297.31522708" i="1330.47" sn="13.0249" a="23.3362" fwhm="0.0154738" res="19214.1" algo="Sum"/><pk mz="298.17619617" i="857.699" sn="8.3547" a="24.9409" fwhm="0.0236869" res="12588.2" algo="Sum"/><pk mz="298.34649745" i="3509.16" sn="34.1734" a="60.5766" fwhm="0.0153973" res="19376.6" algo="Sum"/><pk mz="299.06110944" i="881.157" sn="8.54909" a="19.3778" fwhm="0.0175492" res="17041.3" algo="Sum"/><pk mz="299.11035955" i="1598.04" sn="15.5044" a="31.8308" fwhm="0.0199782" res="14971.8" algo="Sum"/><pk mz="299.14099050" i="1601.81" sn="15.541" a="20.8426" fwhm="0.0177468" res="16856" algo="Sum"/><pk mz="299.16140847" i="5147.87" sn="49.9452" a="101.394" fwhm="0.0166718" res="17944.2" algo="Sum"/><pk mz="299.19698775" i="4210.31" sn="40.849" a="84.2656" fwhm="0.0173469" res="17247.9" algo="Sum"/><pk mz="299.23540745" i="894.659" sn="8.68009" a="18.8056" fwhm="0.0245112" res="12208.1" algo="Sum"/><pk mz="299.35046120" i="824.449" sn="7.99503" a="15.0025" fwhm="0.0150564" res="19882" algo="Sum"/><pk mz="300.16433816" i="1112.9" sn="10.7608" a="20.4241" fwhm="0.017476" res="17175.8" algo="Sum"/><pk mz="300.20122281" i="1042.29" sn="10.0748" a="21.3397" fwhm="0.0179356" res="16737.7" algo="Sum"/><pk mz="300.88370687" i="1107.79" sn="10.6295" a="19.8918" fwhm="0.0174878" res="17205.3" algo="Sum"/><pk mz="300.91577206" i="1098.21" sn="10.5377" a="21.6161" fwhm="0.0176692" res="17030.6" algo="Sum"/><pk mz="300.97351964" i="757.151" sn="7.26509" a="28.9902" fwhm="0.0261827" res="11495.1" algo="Sum"/><pk mz="301.14121472" i="396748" sn="3799.47" a="4855.33" fwhm="0.0110304" res="27301" algo="Sum"/><pk mz="301.21192541" i="9942.17" sn="95.0652" a="198.751" fwhm="0.0174463" res="17265.1" algo="Sum"/><pk mz="301.25010182" i="790.001" sn="7.54532" a="17.4566" fwhm="0.0237917" res="12662" algo="Sum"/><pk mz="302.14418350" i="61458.1" sn="579.647" a="993.604" fwhm="0.0143292" res="21085.9" algo="Sum"/><pk mz="302.21530646" i="2486.91" sn="23.4245" a="44.5925" fwhm="0.0164246" res="18400.2" algo="Sum"/><pk mz="302.24528841" i="4987.88" sn="46.9795" a="90.271" fwhm="0.0157614" res="19176.3" algo="Sum"/><pk mz="302.93645394" i="1245.71" sn="11.6585" a="29.9414" fwhm="0.0182096" res="16636.1" algo="Sum"/><pk mz="303.06224153" i="833.382" sn="7.76655" a="19.9206" fwhm="0.0204094" res="14849.2" algo="Sum"/><pk mz="303.14673480" i="8545.99" sn="79.5428" a="155.9" fwhm="0.0161571" res="18762.5" algo="Sum"/><pk mz="303.19227713" i="4518.22" sn="42.0531" a="84.5275" fwhm="0.0163212" res="18576.6" algo="Sum"/><pk mz="303.22934062" i="11277.3" sn="104.957" a="208.189" fwhm="0.0160898" res="18846" algo="Sum"/><pk mz="304.15035365" i="996.737" sn="9.18349" a="22.1268" fwhm="0.018637" res="16319.7" algo="Sum"/><pk mz="304.19632180" i="962.11" sn="8.86497" a="21.4558" fwhm="0.0199112" res="15277.7" algo="Sum"/><pk mz="304.23261234" i="2466.17" sn="22.7242" a="43.9495" fwhm="0.0176757" res="17212" algo="Sum"/><pk mz="304.26082093" i="11783.2" sn="108.575" a="198.682" fwhm="0.0152627" res="19935" algo="Sum"/><pk mz="304.29872554" i="1140.65" sn="10.5104" a="27.919" fwhm="0.0218123" res="13950.8" algo="Sum"/><pk mz="304.89538327" i="4880.9" sn="44.5557" a="86.7368" fwhm="0.0154328" res="19756.3" algo="Sum"/><pk mz="305.15687614" i="2369.78" sn="21.6099" a="54.6633" fwhm="0.0291626" res="10464" algo="Sum"/><pk mz="305.20953934" i="1531.9" sn="13.9696" a="29.2413" fwhm="0.0197824" res="15428.4" algo="Sum"/><pk mz="305.24579682" i="11412.1" sn="104.071" a="229.421" fwhm="0.0168464" res="18119.3" algo="Sum"/><pk mz="306.24877083" i="2505.76" sn="22.5953" a="45.2839" fwhm="0.0164701" res="18594.3" algo="Sum"/><pk mz="306.27657197" i="4021.17" sn="36.2602" a="68.2051" fwhm="0.0154848" res="19779.2" algo="Sum"/><pk mz="306.95812420" i="816.191" sn="7.29333" a="20.9954" fwhm="0.0238612" res="12864.3" algo="Sum"/><pk mz="307.16488599" i="765.276" sn="6.8338" a="12.1348" fwhm="0.0202522" res="15167" algo="Sum"/><pk mz="307.20139204" i="2022.12" sn="18.0573" a="48.3948" fwhm="0.0264218" res="11626.8" algo="Sum"/><pk mz="307.22430743" i="2109.64" sn="18.8387" a="38.2431" fwhm="0.0215166" res="14278.5" algo="Sum"/><pk mz="307.26081881" i="4746.02" sn="42.3813" a="92.2369" fwhm="0.0163656" res="18774.7" algo="Sum"/><pk mz="308.26233917" i="1097.07" sn="9.74261" a="23.3739" fwhm="0.0182981" res="16846.7" algo="Sum"/><pk mz="308.87889017" i="1148.98" sn="10.1319" a="26.888" fwhm="0.0180804" res="17083.7" algo="Sum"/><pk mz="308.95390675" i="812.489" sn="7.1644" a="19.2394" fwhm="0.0190017" res="16259.3" algo="Sum"/><pk mz="309.20381164" i="23662.1" sn="208.569" a="463.695" fwhm="0.0166652" res="18553.8" algo="Sum"/><pk mz="309.23964102" i="3051.13" sn="26.8941" a="54.0718" fwhm="0.0208229" res="14850.9" algo="Sum"/><pk mz="309.27606225" i="2041.49" sn="17.9946" a="41.2408" fwhm="0.017641" res="17531.7" algo="Sum"/><pk mz="310.20720581" i="4227.16" sn="36.9799" a="100.052" fwhm="0.018602" res="16676" algo="Sum"/><pk mz="310.23796903" i="1214.9" sn="10.6213" a="23.8914" fwhm="0.0218801" res="14179" algo="Sum"/><pk mz="310.31027990" i="3631.48" sn="31.7185" a="62.5871" fwhm="0.0148147" res="20946.1" algo="Sum"/><pk mz="310.84072386" i="1224.32" sn="10.6625" a="23.6664" fwhm="0.0155407" res="20001.7" algo="Sum"/><pk mz="310.87543436" i="1051.74" sn="9.15946" a="18.8319" fwhm="0.0155916" res="19938.7" algo="Sum"/><pk mz="310.91246418" i="1045.32" sn="9.10358" a="20.6994" fwhm="0.017706" res="17559.7" algo="Sum"/><pk mz="311.16138088" i="942.168" sn="8.18358" a="23.6929" fwhm="0.0280008" res="11112.6" algo="Sum"/><pk mz="311.19823260" i="2089.53" sn="18.1432" a="43.5299" fwhm="0.0258665" res="12030.9" algo="Sum"/><pk mz="311.21880300" i="2860.69" sn="24.8376" a="62.986" fwhm="0.0264243" res="11777.8" algo="Sum"/><pk mz="311.25301311" i="1106.86" sn="9.60804" a="21.5381" fwhm="0.0221973" res="14022.1" algo="Sum"/><pk mz="311.29414949" i="1110.99" sn="9.64443" a="20.4607" fwhm="0.0219732" res="14167" algo="Sum"/><pk mz="311.33019969" i="2372.66" sn="20.6009" a="53.9657" fwhm="0.0177471" res="17542.6" algo="Sum"/><pk mz="312.19564100" i="846.96" sn="7.30891" a="20.6012" fwhm="0.0234681" res="13303" algo="Sum"/><pk mz="312.32745687" i="1430.26" sn="12.3377" a="30.0783" fwhm="0.0196627" res="15884.3" algo="Sum"/><pk mz="312.36230630" i="739.925" sn="6.38244" a="13.7306" fwhm="0.0164618" res="18974.9" algo="Sum"/><pk mz="312.78104910" i="923.446" sn="7.93569" a="18.5511" fwhm="0.0166346" res="18803.1" algo="Sum"/><pk mz="312.95264106" i="913.083" sn="7.80223" a="23.0372" fwhm="0.0190153" res="16457.9" algo="Sum"/><pk mz="313.17435484" i="1912.8" sn="16.3029" a="30.6721" fwhm="0.0218166" res="14354.9" algo="Sum"/><pk mz="313.21065442" i="3923.28" sn="33.4468" a="94.9393" fwhm="0.0227011" res="13797.2" algo="Sum"/><pk mz="313.24969205" i="771.172" sn="6.57346" a="17.5389" fwhm="0.0315384" res="9932.31" algo="Sum"/><pk mz="314.22977210" i="1144.65" sn="9.6919" a="26.7228" fwhm="0.0238883" res="13154.1" algo="Sum"/><pk mz="314.77892879" i="1537.91" sn="12.913" a="26.8456" fwhm="0.0148274" res="21229.6" algo="Sum"/><pk mz="315.13658835" i="1120.43" sn="9.39017" a="23.394" fwhm="0.0209827" res="15018.9" algo="Sum"/><pk mz="315.15826215" i="1520.83" sn="12.7468" a="27.2677" fwhm="0.0258755" res="12179.8" algo="Sum"/><pk mz="315.19284933" i="82997.4" sn="695.663" a="1345.21" fwhm="0.0144456" res="21819.2" algo="Sum"/><pk mz="315.22663492" i="3409.75" sn="28.5834" a="66.8149" fwhm="0.0212113" res="14861.3" algo="Sum"/><pk mz="316.11121466" i="1803.31" sn="14.9573" a="33.8954" fwhm="0.0162081" res="19503.3" algo="Sum"/><pk mz="316.19615687" i="16354.1" sn="135.647" a="284.959" fwhm="0.0156177" res="20246" algo="Sum"/><pk mz="316.24573689" i="1489.4" sn="12.3536" a="41.8453" fwhm="0.02069" res="15285" algo="Sum"/><pk mz="316.32077746" i="763.861" sn="6.33425" a="15.333" fwhm="0.0168002" res="18828.4" algo="Sum"/><pk mz="316.77753527" i="956.646" sn="7.89089" a="15.931" fwhm="0.0203416" res="15572.9" algo="Sum"/><pk mz="316.79070151" i="941.073" sn="7.76292" a="16.2797" fwhm="0.0165134" res="19183.9" algo="Sum"/><pk mz="316.98503257" i="778.046" sn="6.41866" a="20.8228" fwhm="0.020295" res="15618.9" algo="Sum"/><pk mz="317.11465511" i="39175.1" sn="323.078" a="674.891" fwhm="0.015144" res="20940" algo="Sum"/><pk mz="317.17353370" i="2472.43" sn="20.3895" a="50.9151" fwhm="0.0253412" res="12516.1" algo="Sum"/><pk mz="317.20291032" i="3408.26" sn="28.107" a="93.6711" fwhm="0.0315021" res="10069.3" algo="Sum"/><pk mz="317.24535127" i="3299.64" sn="27.212" a="62.344" fwhm="0.0169436" res="18723.6" algo="Sum"/><pk mz="317.28128151" i="752.289" sn="6.20045" a="14.1804" fwhm="0.0183992" res="17244.3" algo="Sum"/><pk mz="318.11793569" i="6855.76" sn="56.2252" a="125.701" fwhm="0.0159297" res="19970.2" algo="Sum"/><pk mz="318.16642266" i="1638.4" sn="13.4356" a="37.1728" fwhm="0.019717" res="16136.7" algo="Sum"/><pk mz="318.21600340" i="1081.69" sn="8.87" a="27.8632" fwhm="0.0278732" res="11416.6" algo="Sum"/><pk mz="318.24467992" i="1211.76" sn="9.93185" a="26.2336" fwhm="0.020685" res="15385.3" algo="Sum"/><pk mz="318.79053927" i="1073.98" sn="8.74584" a="19.9477" fwhm="0.0173941" res="18327.5" algo="Sum"/><pk mz="318.90904024" i="845.474" sn="6.88612" a="16.4242" fwhm="0.0174201" res="18306.9" algo="Sum"/><pk mz="318.96917130" i="1284.34" sn="10.4606" a="32.239" fwhm="0.0222918" res="14308.8" algo="Sum"/><pk mz="319.03959649" i="2690.38" sn="21.9109" a="54.5589" fwhm="0.0157488" res="20258" algo="Sum"/><pk mz="319.11428496" i="3425.52" sn="27.8726" a="74.2299" fwhm="0.01957" res="16306.3" algo="Sum"/><pk mz="319.15143110" i="3520.95" sn="28.6144" a="77.6798" fwhm="0.0183917" res="17353" algo="Sum"/><pk mz="319.19439645" i="2379.49" sn="19.3235" a="52.3622" fwhm="0.0234972" res="13584.4" algo="Sum"/><pk mz="319.22502935" i="4781.2" sn="38.7882" a="89.08" fwhm="0.0172817" res="18471.9" algo="Sum"/><pk mz="319.26064066" i="2764.4" sn="22.4008" a="51.9378" fwhm="0.0176597" res="18078.5" algo="Sum"/><pk mz="319.29713755" i="2478.87" sn="20.0687" a="47.1364" fwhm="0.0170426" res="18735.2" algo="Sum"/><pk mz="320.11889332" i="737.447" sn="5.93597" a="19.272" fwhm="0.0273737" res="11694.4" algo="Sum"/><pk mz="320.23176986" i="1980.28" sn="15.9038" a="44.0159" fwhm="0.0192097" res="16670.3" algo="Sum"/><pk mz="320.25948296" i="903.153" sn="7.25323" a="17.8081" fwhm="0.0225287" res="14215.6" algo="Sum"/><pk mz="320.87049773" i="1151.21" sn="9.22812" a="22.4332" fwhm="0.0169295" res="18953.3" algo="Sum"/><pk mz="320.96525980" i="800.443" sn="6.40783" a="24.85" fwhm="0.02335" res="13745.8" algo="Sum"/><pk mz="321.13034928" i="1332.78" sn="10.6276" a="32.5915" fwhm="0.022871" res="14040.9" algo="Sum"/><pk mz="321.17998060" i="2031.43" sn="16.1979" a="31.249" fwhm="0.0185645" res="17300.7" algo="Sum"/><pk mz="321.20983783" i="5083.24" sn="40.5319" a="113.846" fwhm="0.0266861" res="12036.6" algo="Sum"/><pk mz="321.23856368" i="4898.92" sn="39.0622" a="98.4829" fwhm="0.0219845" res="14612" algo="Sum"/><pk mz="321.27523646" i="1223.63" sn="9.75675" a="23.6666" fwhm="0.0187137" res="17167.9" algo="Sum"/><pk mz="321.31524734" i="2882.05" sn="22.9804" a="53.429" fwhm="0.0164735" res="19505" algo="Sum"/><pk mz="322.21545070" i="1100.44" sn="8.70857" a="25.1178" fwhm="0.0277705" res="11602.8" algo="Sum"/><pk mz="322.24194762" i="1261.66" sn="9.98573" a="32.4062" fwhm="0.0276274" res="11663.8" algo="Sum"/><pk mz="322.81031738" i="1100.6" sn="8.67338" a="21.1139" fwhm="0.017857" res="18077.5" algo="Sum"/><pk mz="322.92085902" i="923.327" sn="7.25784" a="25.1183" fwhm="0.025165" res="12832.2" algo="Sum"/><pk mz="323.19759229" i="5575.95" sn="43.8235" a="125.723" fwhm="0.0184987" res="17471.4" algo="Sum"/><pk mz="323.22232921" i="2349.65" sn="18.4622" a="51.1505" fwhm="0.0318833" res="10137.7" algo="Sum"/><pk mz="323.25527237" i="3273.55" sn="25.7267" a="62.6905" fwhm="0.0186447" res="17337.7" algo="Sum"/><pk mz="323.29200562" i="1108.52" sn="8.71347" a="21.926" fwhm="0.0181938" res="17769.3" algo="Sum"/><pk mz="324.20123485" i="1253.54" sn="9.75172" a="37.9569" fwhm="0.0216254" res="14991.7" algo="Sum"/><pk mz="324.25651399" i="744.589" sn="5.79368" a="15.8463" fwhm="0.0249355" res="13003.8" algo="Sum"/><pk mz="324.80726338" i="1430.25" sn="11.0633" a="27.382" fwhm="0.0160817" res="20197.4" algo="Sum"/><pk mz="325.17431106" i="3543.66" sn="27.3857" a="83.7725" fwhm="0.0243499" res="13354.3" algo="Sum"/><pk mz="325.21247109" i="23449" sn="181.216" a="491.571" fwhm="0.0163524" res="19887.8" algo="Sum"/><pk mz="325.26967976" i="1320.15" sn="10.2023" a="27.7524" fwhm="0.0247056" res="13165.8" algo="Sum"/><pk mz="325.34615064" i="1239.79" sn="9.58009" a="25.4144" fwhm="0.0178298" res="18247.3" algo="Sum"/><pk mz="326.21589237" i="5107.93" sn="39.3119" a="114.225" fwhm="0.0173306" res="18823.2" algo="Sum"/><pk mz="326.82163471" i="1532.13" sn="11.7567" a="31.6215" fwhm="0.0214918" res="15206.8" algo="Sum"/><pk mz="327.01435733" i="973.349" sn="7.46443" a="21.0401" fwhm="0.0184757" res="17699.7" algo="Sum"/><pk mz="327.19591967" i="14771.6" sn="113.261" a="299.817" fwhm="0.017179" res="19046.3" algo="Sum"/><pk mz="327.22870911" i="44810.3" sn="343.583" a="838.605" fwhm="0.0162503" res="20136.8" algo="Sum"/><pk mz="328.19898324" i="3019.82" sn="22.9959" a="62.1964" fwhm="0.0175611" res="18688.9" algo="Sum"/><pk mz="328.23220996" i="9968.08" sn="75.8427" a="195.648" fwhm="0.01692" res="19399.1" algo="Sum"/><pk mz="328.81952904" i="1471.2" sn="11.1495" a="31.2302" fwhm="0.018054" res="18213.1" algo="Sum"/><pk mz="329.17584461" i="3937.96" sn="29.7021" a="82.0061" fwhm="0.0247695" res="13289.6" algo="Sum"/><pk mz="329.21219777" i="20709.2" sn="156.048" a="414.718" fwhm="0.0182381" res="18050.8" algo="Sum"/><pk mz="329.24314939" i="13277" sn="99.9568" a="260.367" fwhm="0.0184505" res="17844.7" algo="Sum"/><pk mz="330.17949571" i="736.356" sn="5.50155" a="19.9137" fwhm="0.0271813" res="12147.3" algo="Sum"/><pk mz="330.21519008" i="4332.38" sn="32.3686" a="92.1244" fwhm="0.0199871" res="16521.4" algo="Sum"/><pk mz="330.24644015" i="3289.59" sn="24.5776" a="67.453" fwhm="0.0189702" res="17408.7" algo="Sum"/><pk mz="330.75334092" i="1094.12" sn="8.15326" a="22.2158" fwhm="0.016697" res="19809.2" algo="Sum"/><pk mz="330.94768042" i="1531.34" sn="11.3657" a="38.0975" fwhm="0.0184055" res="17980.9" algo="Sum"/><pk mz="331.18742717" i="68911.3" sn="509.577" a="1231.31" fwhm="0.0161068" res="20562" algo="Sum"/><pk mz="331.21681658" i="7053.82" sn="52.163" a="127.654" fwhm="0.0172531" res="19197.6" algo="Sum"/><pk mz="331.25957671" i="3181.07" sn="23.5294" a="69.3743" fwhm="0.0194012" res="17074.2" algo="Sum"/><pk mz="332.19079757" i="13892.9" sn="102.064" a="257.909" fwhm="0.0173212" res="19178.3" algo="Sum"/><pk mz="332.21971729" i="1521.89" sn="11.1806" a="35.8776" fwhm="0.0267545" res="12417.4" algo="Sum"/><pk mz="332.26188526" i="880.409" sn="6.46861" a="17.7763" fwhm="0.0227621" res="14597.1" algo="Sum"/><pk mz="332.29230991" i="3464.27" sn="25.4567" a="72.1597" fwhm="0.0180123" res="18448.1" algo="Sum"/><pk mz="332.75063057" i="758.203" sn="5.55007" a="14.0485" fwhm="0.0195699" res="17003.2" algo="Sum"/><pk mz="332.83892250" i="1776.35" sn="12.9663" a="36.7565" fwhm="0.0182599" res="18227.8" algo="Sum"/><pk mz="332.94807238" i="3105.03" sn="22.6438" a="69.3534" fwhm="0.0184935" res="18003.5" algo="Sum"/><pk mz="333.16670920" i="3219.96" sn="23.484" a="78.5893" fwhm="0.0232709" res="14316.9" algo="Sum"/><pk mz="333.19659789" i="2958.5" sn="21.5749" a="85.8729" fwhm="0.0341721" res="9750.55" algo="Sum"/><pk mz="333.24071769" i="1883.76" sn="13.736" a="40.0398" fwhm="0.0223036" res="14941.1" algo="Sum"/><pk mz="333.27600616" i="2229.11" sn="16.2571" a="50.7777" fwhm="0.0220813" res="15093.1" algo="Sum"/><pk mz="333.31148152" i="2020.29" sn="14.7337" a="47.4183" fwhm="0.0277533" res="12009.8" algo="Sum"/><pk mz="334.27690917" i="926.006" sn="6.7047" a="19.5498" fwhm="0.019651" res="17010.7" algo="Sum"/><pk mz="334.31023446" i="1046.23" sn="7.57515" a="24.2909" fwhm="0.0219506" res="15230.1" algo="Sum"/><pk mz="334.76395219" i="760.872" sn="5.48234" a="14.8166" fwhm="0.0183341" res="18259.1" algo="Sum"/><pk mz="334.83659459" i="1618.1" sn="11.6591" a="32.9936" fwhm="0.0175978" res="19027.2" algo="Sum"/><pk mz="334.93696837" i="1255.12" sn="9.04575" a="35.8813" fwhm="0.0238624" res="14036.2" algo="Sum"/><pk mz="335.01364022" i="795.146" sn="5.72929" a="20.8838" fwhm="0.0189058" res="17720.1" algo="Sum"/><pk mz="335.12542142" i="1410.59" sn="10.1606" a="31.4624" fwhm="0.0198499" res="16883" algo="Sum"/><pk mz="335.16104459" i="930.3" sn="6.70105" a="21.5906" fwhm="0.0318715" res="10516" algo="Sum"/><pk mz="335.19659730" i="994.589" sn="7.16413" a="28.9145" fwhm="0.0397154" res="8439.97" algo="Sum"/><pk mz="335.22172424" i="2361.01" sn="17.0066" a="57.7369" fwhm="0.024594" res="13630.3" algo="Sum"/><pk mz="335.25505861" i="2165.13" sn="15.5957" a="42.5699" fwhm="0.018464" res="18157.2" algo="Sum"/><pk mz="335.29183565" i="2050.03" sn="14.7676" a="46.5034" fwhm="0.0193432" res="17333.8" algo="Sum"/><pk mz="336.22433664" i="817.35" sn="5.86771" a="23.1803" fwhm="0.0232499" res="14461.3" algo="Sum"/><pk mz="336.32642844" i="1421.67" sn="10.2007" a="28.1975" fwhm="0.01804" res="18643.4" algo="Sum"/><pk mz="336.85073823" i="1619.59" sn="11.5757" a="31.1996" fwhm="0.0206051" res="16347.9" algo="Sum"/><pk mz="336.93463693" i="1069.76" sn="7.64508" a="33.9286" fwhm="0.0243539" res="13835" algo="Sum"/><pk mz="337.17697945" i="2582.34" sn="18.4434" a="52.5896" fwhm="0.0204329" res="16501.7" algo="Sum"/><pk mz="337.20631215" i="4729.35" sn="33.7766" a="108.308" fwhm="0.0219991" res="15328.2" algo="Sum"/><pk mz="337.23349834" i="2310.51" sn="16.489" a="47.5982" fwhm="0.0251198" res="13425" algo="Sum"/><pk mz="337.27114863" i="3248.12" sn="23.1563" a="63.81" fwhm="0.0175822" res="19182.5" algo="Sum"/><pk mz="337.30715693" i="5803.44" sn="41.3362" a="111.734" fwhm="0.0169854" res="19858.6" algo="Sum"/><pk mz="338.21064213" i="1061.72" sn="7.50958" a="28.5486" fwhm="0.0291282" res="11611.1" algo="Sum"/><pk mz="338.27630509" i="926.803" sn="6.54509" a="22.2828" fwhm="0.024075" res="14051" algo="Sum"/><pk mz="338.31117999" i="1382.99" sn="9.7633" a="19.0785" fwhm="0.0129044" res="26216.8" algo="Sum"/><pk mz="338.34150520" i="49663.2" sn="350.643" a="917.995" fwhm="0.0163493" res="20694.5" algo="Sum"/><pk mz="338.78454493" i="895.018" sn="6.31151" a="17.2079" fwhm="0.0166488" res="20348.8" algo="Sum"/><pk mz="338.84819207" i="1014.29" sn="7.15259" a="21.3892" fwhm="0.019396" res="17470" algo="Sum"/><pk mz="338.89141858" i="738.973" sn="5.21133" a="22.7365" fwhm="0.0331621" res="10219.2" algo="Sum"/><pk mz="339.03517797" i="1119.91" sn="7.88386" a="27.2992" fwhm="0.0227456" res="14905.5" algo="Sum"/><pk mz="339.19197652" i="5045.23" sn="35.4081" a="125.442" fwhm="0.019764" res="17162.1" algo="Sum"/><pk mz="339.22445149" i="3970.85" sn="27.8656" a="107.429" fwhm="0.0312854" res="10842.9" algo="Sum"/><pk mz="339.28657104" i="1140.17" sn="8.00141" a="27.1624" fwhm="0.0231888" res="14631.5" algo="Sum"/><pk mz="339.34496562" i="12491.6" sn="87.6632" a="268.635" fwhm="0.0182945" res="18549" algo="Sum"/><pk mz="340.17930207" i="1854.32" sn="12.93" a="39.6683" fwhm="0.0231251" res="14710.4" algo="Sum"/><pk mz="340.22798132" i="1066.7" sn="7.43921" a="24.6928" fwhm="0.0336163" res="10120.9" algo="Sum"/><pk mz="340.25824606" i="1790.55" sn="12.4875" a="42.4131" fwhm="0.0202901" res="16769.7" algo="Sum"/><pk mz="340.35165890" i="1918.89" sn="13.3846" a="52.3396" fwhm="0.0250267" res="13599.5" algo="Sum"/><pk mz="340.78185566" i="1104.52" sn="7.68261" a="21.1208" fwhm="0.0163599" res="20830.4" algo="Sum"/><pk mz="341.20775883" i="15167.6" sn="104.941" a="313.603" fwhm="0.0195805" res="17425.9" algo="Sum"/><pk mz="341.24217951" i="3504.75" sn="24.2486" a="79.7452" fwhm="0.0304723" res="11198.4" algo="Sum"/><pk mz="342.16814057" i="1616.27" sn="11.081" a="32.9232" fwhm="0.0249427" res="13718.2" algo="Sum"/><pk mz="342.21137843" i="3452.53" sn="23.6735" a="88.7367" fwhm="0.0203235" res="16838.2" algo="Sum"/><pk mz="342.24307299" i="2258.44" sn="15.484" a="46.2664" fwhm="0.0246365" res="13891.7" algo="Sum"/><pk mz="342.79622912" i="822.931" sn="5.60891" a="16.4692" fwhm="0.022999" res="14904.8" algo="Sum"/><pk mz="342.86818645" i="2687.45" sn="18.3113" a="58.911" fwhm="0.018345" res="18690" algo="Sum"/><pk mz="343.19168414" i="97912.9" sn="666.701" a="1847.79" fwhm="0.0168489" res="20368.8" algo="Sum"/><pk mz="343.29241919" i="958.347" sn="6.5255" a="23.0336" fwhm="0.0262136" res="13096" algo="Sum"/><pk mz="344.19477741" i="18251.3" sn="123.501" a="375.011" fwhm="0.0184832" res="18622" algo="Sum"/><pk mz="344.25959427" i="755.971" sn="5.11545" a="17.384" fwhm="0.0329312" res="10453.9" algo="Sum"/><pk mz="344.79338702" i="855.113" sn="5.76006" a="22.6751" fwhm="0.0192474" res="17913.8" algo="Sum"/><pk mz="344.86567045" i="1685.98" sn="11.3525" a="41.2303" fwhm="0.0196718" res="17531" algo="Sum"/><pk mz="344.96479131" i="743.129" sn="5.00459" a="23.3033" fwhm="0.0235283" res="14661.7" algo="Sum"/><pk mz="345.20118001" i="11252.8" sn="75.7308" a="372.151" fwhm="0.0331975" res="10398.4" algo="Sum"/><pk mz="345.23886882" i="7762.75" sn="52.2431" a="165.397" fwhm="0.0194925" res="17711.4" algo="Sum"/><pk mz="345.27475989" i="751.068" sn="5.05493" a="15.1137" fwhm="0.0237626" res="14530.1" algo="Sum"/><pk mz="346.20588536" i="2365.48" sn="15.8575" a="62.0855" fwhm="0.0326823" res="10593.1" algo="Sum"/><pk mz="346.24218453" i="1834.02" sn="12.2902" a="41.6669" fwhm="0.0228307" res="15165.6" algo="Sum"/><pk mz="346.88010718" i="1547.37" sn="10.3302" a="42.1441" fwhm="0.0194051" res="17875.7" algo="Sum"/><pk mz="347.16201378" i="11345" sn="75.6717" a="232.93" fwhm="0.0237766" res="14601" algo="Sum"/><pk mz="347.18074010" i="8203.15" sn="54.6908" a="149.313" fwhm="0.0172092" res="20174.1" algo="Sum"/><pk mz="347.22164416" i="5597.32" sn="37.2735" a="130.697" fwhm="0.0225506" res="15397.4" algo="Sum"/><pk mz="347.25413547" i="2598.82" sn="17.2934" a="55.1635" fwhm="0.0242598" res="14314" algo="Sum"/><pk mz="347.29103796" i="749.571" sn="4.98198" a="15.7095" fwhm="0.026265" res="13222.6" algo="Sum"/><pk mz="347.32811124" i="2145.43" sn="14.2451" a="42.9705" fwhm="0.0171412" res="20262.8" algo="Sum"/><pk mz="348.16562262" i="2534.93" sn="16.743" a="50.9009" fwhm="0.0249648" res="13946.3" algo="Sum"/><pk mz="348.22448563" i="1290.51" sn="8.52066" a="33.0283" fwhm="0.0245822" res="14165.7" algo="Sum"/><pk mz="348.26206709" i="855.82" sn="5.65073" a="22.1788" fwhm="0.0275352" res="12647.9" algo="Sum"/><pk mz="348.81312899" i="1329.26" sn="8.75917" a="28.8793" fwhm="0.0187329" res="18620.3" algo="Sum"/><pk mz="348.92078453" i="1245.89" sn="8.21103" a="31.8823" fwhm="0.0212224" res="16441.2" algo="Sum"/><pk mz="349.16541839" i="1645.32" sn="10.7811" a="31.2054" fwhm="0.0178012" res="19614.7" algo="Sum"/><pk mz="349.18381472" i="2414.77" sn="15.8228" a="87.5011" fwhm="0.0410872" res="8498.61" algo="Sum"/><pk mz="349.23184317" i="1404.31" sn="9.20205" a="38.2125" fwhm="0.0397091" res="8794.76" algo="Sum"/><pk mz="349.27086937" i="2767.16" sn="18.1315" a="63.5607" fwhm="0.0201167" res="17362.2" algo="Sum"/><pk mz="349.30593271" i="790.306" sn="5.17932" a="16.3642" fwhm="0.0246139" res="14191.4" algo="Sum"/><pk mz="350.81057547" i="1369.07" sn="8.90037" a="27.2242" fwhm="0.0178363" res="19668.3" algo="Sum"/><pk mz="350.89333068" i="1453.36" sn="9.42412" a="35.522" fwhm="0.0269096" res="13039.7" algo="Sum"/><pk mz="351.15723937" i="1370.43" sn="8.86625" a="43.1271" fwhm="0.0308057" res="11399.1" algo="Sum"/><pk mz="351.19821187" i="1233.56" sn="7.98253" a="29.6829" fwhm="0.0354646" res="9902.78" algo="Sum"/><pk mz="351.22821754" i="1973.69" sn="12.7719" a="44.9248" fwhm="0.0307074" res="11437.9" algo="Sum"/><pk mz="351.24941137" i="2754.97" sn="17.8266" a="67.7168" fwhm="0.0278892" res="12594.4" algo="Sum"/><pk mz="351.28573344" i="1437.59" sn="9.30133" a="32.6323" fwhm="0.0283261" res="12401.5" algo="Sum"/><pk mz="351.32313222" i="924.586" sn="5.98187" a="19.7501" fwhm="0.0204903" res="17145.8" algo="Sum"/><pk mz="351.98648839" i="765.761" sn="4.92135" a="17.5936" fwhm="0.0191544" res="18376.3" algo="Sum"/><pk mz="352.32168337" i="1253.89" sn="8.05466" a="26.7441" fwhm="0.0186956" res="18845.1" algo="Sum"/><pk mz="352.82411492" i="845.691" sn="5.39935" a="22.2886" fwhm="0.0271032" res="13017.8" algo="Sum"/><pk mz="352.89746444" i="3600.41" sn="22.9785" a="82.2114" fwhm="0.0199119" res="17723" algo="Sum"/><pk mz="353.17102389" i="1344.97" sn="8.58274" a="33.1896" fwhm="0.0362774" res="9735.3" algo="Sum"/><pk mz="353.20698931" i="1584.47" sn="10.1109" a="41.3504" fwhm="0.0404399" res="8734.11" algo="Sum"/><pk mz="353.24326411" i="1780.65" sn="11.3628" a="48.6263" fwhm="0.0308469" res="11451.5" algo="Sum"/><pk mz="353.26635197" i="3121.76" sn="19.9207" a="78.9128" fwhm="0.0266212" res="13270.1" algo="Sum"/><pk mz="353.29937595" i="1069.53" sn="6.82492" a="25.6063" fwhm="0.0229187" res="15415.4" algo="Sum"/><pk mz="353.37796626" i="1105.51" sn="7.05401" a="24.5303" fwhm="0.0182176" res="19397.7" algo="Sum"/><pk mz="354.26995591" i="792.149" sn="5.02947" a="21.6075" fwhm="0.0270151" res="13113.8" algo="Sum"/><pk mz="354.89425336" i="1358.77" sn="8.60616" a="30.1454" fwhm="0.02039" res="17405.3" algo="Sum"/><pk mz="354.99305072" i="853.533" sn="5.40435" a="26.4828" fwhm="0.0220123" res="16127.1" algo="Sum"/><pk mz="355.06953732" i="2520.34" sn="15.9528" a="53.0401" fwhm="0.0182398" res="19466.7" algo="Sum"/><pk mz="355.18797928" i="2933.69" sn="18.5653" a="65.2813" fwhm="0.026583" res="13361.4" algo="Sum"/><pk mz="355.22197836" i="2469.06" sn="15.6249" a="65.9218" fwhm="0.0300721" res="11812.3" algo="Sum"/><pk mz="355.25897957" i="1088.68" sn="6.88925" a="21.6009" fwhm="0.029736" res="11947.1" algo="Sum"/><pk mz="355.28188210" i="1193.96" sn="7.55253" a="31.623" fwhm="0.028841" res="12318.7" algo="Sum"/><pk mz="356.07047986" i="866.442" sn="5.4727" a="20.275" fwhm="0.0183185" res="19437.7" algo="Sum"/><pk mz="356.22384519" i="957.355" sn="6.0448" a="25.3345" fwhm="0.0293037" res="12156.3" algo="Sum"/><pk mz="356.90920961" i="1555.96" sn="9.76841" a="40.175" fwhm="0.0190911" res="18695" algo="Sum"/><pk mz="357.20548465" i="14610.2" sn="91.4835" a="308.121" fwhm="0.0198867" res="17962" algo="Sum"/><pk mz="357.23467893" i="2431.38" sn="15.2143" a="60.2267" fwhm="0.0264411" res="13510.6" algo="Sum"/><pk mz="357.27238398" i="744.336" sn="4.65466" a="18.8894" fwhm="0.0263399" res="13563.9" algo="Sum"/><pk mz="358.20898055" i="3136.69" sn="19.5062" a="71.2257" fwhm="0.0221388" res="16180.1" algo="Sum"/><pk mz="358.30692126" i="1218.83" sn="7.57856" a="33.783" fwhm="0.022489" res="15932.5" algo="Sum"/><pk mz="358.84211708" i="2076.79" sn="12.8869" a="46.1938" fwhm="0.0179184" res="20026.5" algo="Sum"/><pk mz="358.98012395" i="276897" sn="1715.99" a="4258.5" fwhm="0.0133567" res="26876.3" algo="Sum"/><pk mz="359.16544905" i="14781.3" sn="91.3771" a="323.52" fwhm="0.018873" res="19030.6" algo="Sum"/><pk mz="359.21795385" i="9881.35" sn="61.086" a="267.039" fwhm="0.0223833" res="16048.5" algo="Sum"/><pk mz="359.32570890" i="799.298" sn="4.94032" a="26.6447" fwhm="0.0303387" res="11843.8" algo="Sum"/><pk mz="359.98213031" i="37847.5" sn="233.053" a="742.615" fwhm="0.0176167" res="20434.2" algo="Sum"/><pk mz="360.16924912" i="3240.6" sn="19.9228" a="73.1163" fwhm="0.0204206" res="17637.6" algo="Sum"/><pk mz="360.22129724" i="2620.68" sn="16.1143" a="71.5917" fwhm="0.0224582" res="16039.7" algo="Sum"/><pk mz="360.32341422" i="51028.4" sn="313.819" a="951.509" fwhm="0.0167053" res="21569.4" algo="Sum"/><pk mz="360.83902879" i="1384.69" sn="8.47654" a="42.8192" fwhm="0.0211746" res="17041.1" algo="Sum"/><pk mz="360.97757147" i="163022" sn="997.348" a="2863.66" fwhm="0.0152657" res="23646.3" algo="Sum"/><pk mz="361.18698161" i="4399.37" sn="26.9131" a="143.222" fwhm="0.0431476" res="8370.96" algo="Sum"/><pk mz="361.23780316" i="7077.43" sn="43.2961" a="182.19" fwhm="0.0225263" res="16036.2" algo="Sum"/><pk mz="361.27044401" i="1633.1" sn="9.99132" a="32.6613" fwhm="0.0228223" res="15829.7" algo="Sum"/><pk mz="361.32707378" i="12261.6" sn="75.0153" a="292.192" fwhm="0.0200684" res="18004.8" algo="Sum"/><pk mz="361.97971128" i="23350" sn="141.744" a="479.161" fwhm="0.0183422" res="19734.8" algo="Sum"/><pk mz="362.19147761" i="2181.13" sn="13.2194" a="57.9895" fwhm="0.0252833" res="14325.3" algo="Sum"/><pk mz="362.24102112" i="13838.4" sn="83.8679" a="287.058" fwhm="0.018061" res="20056.5" algo="Sum"/><pk mz="362.33181804" i="1832.68" sn="11.1086" a="61.4785" fwhm="0.0275325" res="13160.1" algo="Sum"/><pk mz="362.85334387" i="846.755" sn="5.10115" a="25.9588" fwhm="0.0275235" res="13183.4" algo="Sum"/><pk mz="362.92622741" i="2661.34" sn="16.0278" a="57.0032" fwhm="0.0198849" res="18251.3" algo="Sum"/><pk mz="362.97366128" i="23431.2" sn="141.1" a="505.062" fwhm="0.0185602" res="19556.6" algo="Sum"/><pk mz="363.15699201" i="2976.57" sn="17.9218" a="64.9137" fwhm="0.0259438" res="13997.8" algo="Sum"/><pk mz="363.17965904" i="2093.21" sn="12.6031" a="58.5596" fwhm="0.0387202" res="9379.58" algo="Sum"/><pk mz="363.21760325" i="1575.26" sn="9.48455" a="26.595" fwhm="0.0225504" res="16106.9" algo="Sum"/><pk mz="363.24536974" i="4131.01" sn="24.8726" a="116.564" fwhm="0.0233031" res="15587.9" algo="Sum"/><pk mz="363.28428157" i="814.964" sn="4.90686" a="14.5787" fwhm="0.01872" res="19406.2" algo="Sum"/><pk mz="363.32358467" i="1238.77" sn="7.45856" a="32.6663" fwhm="0.0231479" res="15695.7" algo="Sum"/><pk mz="363.97629038" i="3371.63" sn="20.188" a="78.0625" fwhm="0.0198228" res="18361.5" algo="Sum"/><pk mz="364.15994805" i="766.734" sn="4.58885" a="22.0319" fwhm="0.0228354" res="15947.2" algo="Sum"/><pk mz="364.25105114" i="890.968" sn="5.33239" a="30.162" fwhm="0.0345168" res="10552.9" algo="Sum"/><pk mz="364.97031369" i="1846.42" sn="10.9933" a="47.3533" fwhm="0.0212612" res="17166" algo="Sum"/><pk mz="365.10511443" i="3066.47" sn="18.2507" a="64.6801" fwhm="0.0185801" res="19650.4" algo="Sum"/><pk mz="365.13826708" i="2005.4" sn="11.9355" a="43.2406" fwhm="0.0288232" res="12668.2" algo="Sum"/><pk mz="365.19843409" i="1044.33" sn="6.2143" a="36.8371" fwhm="0.0427721" res="8538.24" algo="Sum"/><pk mz="365.24521467" i="1892.12" sn="11.2579" a="41.3204" fwhm="0.0243456" res="15002.5" algo="Sum"/><pk mz="365.26566572" i="2232.86" sn="13.2795" a="59.1347" fwhm="0.0353012" res="10347.1" algo="Sum"/><pk mz="365.30134618" i="1310.75" sn="7.79361" a="27.3415" fwhm="0.0247653" res="14750.5" algo="Sum"/><pk mz="365.33871544" i="2042.42" sn="12.1441" a="43.9311" fwhm="0.0188569" res="19374.3" algo="Sum"/><pk mz="366.25062541" i="764.47" sn="4.52656" a="24.6032" fwhm="0.0332146" res="11026.8" algo="Sum"/><pk mz="366.37299652" i="1400.29" sn="8.28079" a="29.5333" fwhm="0.0186665" res="19627.3" algo="Sum"/><pk mz="367.12180329" i="2517.99" sn="14.8677" a="58.864" fwhm="0.0219685" res="16711.3" algo="Sum"/><pk mz="367.15117300" i="1409.62" sn="8.31878" a="34.3268" fwhm="0.0266776" res="13762.5" algo="Sum"/><pk mz="367.21780446" i="1536.65" sn="9.05281" a="41.7768" fwhm="0.0372725" res="9852.24" algo="Sum"/><pk mz="367.24901052" i="1334.92" sn="7.8571" a="42.7384" fwhm="0.0453507" res="8097.98" algo="Sum"/><pk mz="367.28115647" i="1247.96" sn="7.34169" a="33.8644" fwhm="0.0314976" res="11660.6" algo="Sum"/><pk mz="367.33422255" i="990.506" sn="5.82614" a="28.576" fwhm="0.0253309" res="14501.4" algo="Sum"/><pk mz="367.39282907" i="1405.76" sn="8.26909" a="37.4959" fwhm="0.0215099" res="17080.2" algo="Sum"/><pk mz="368.28042405" i="824.038" sn="4.82471" a="26.4451" fwhm="0.0308492" res="11938.1" algo="Sum"/><pk mz="368.42461757" i="3046.06" sn="17.8257" a="64.6207" fwhm="0.0184588" res="19959.3" algo="Sum"/><pk mz="368.87124129" i="2296.42" sn="13.4194" a="53.2898" fwhm="0.0198438" res="18588.7" algo="Sum"/><pk mz="369.16450946" i="824.081" sn="4.78934" a="19.1099" fwhm="0.028714" res="12856.6" algo="Sum"/><pk mz="369.22482115" i="5824.4" sn="33.8511" a="156.798" fwhm="0.0242505" res="15225.4" algo="Sum"/><pk mz="369.27692267" i="1014.81" sn="5.89796" a="18.0431" fwhm="0.0295749" res="12486.2" algo="Sum"/><pk mz="369.29356327" i="807.53" sn="4.69334" a="18.121" fwhm="0.0205134" res="18002.5" algo="Sum"/><pk mz="369.35141976" i="84349.7" sn="490.294" a="1615.46" fwhm="0.0169078" res="21845" algo="Sum"/><pk mz="369.42741367" i="1028.31" sn="5.97579" a="28.3391" fwhm="0.0280026" res="13192.6" algo="Sum"/><pk mz="370.19958350" i="1171.15" sn="6.77917" a="24.0279" fwhm="0.0285369" res="12972.7" algo="Sum"/><pk mz="370.22841941" i="1344.01" sn="7.77944" a="33.8272" fwhm="0.0304544" res="12156.8" algo="Sum"/><pk mz="370.25253230" i="819.348" sn="4.74257" a="15.8944" fwhm="0.0240112" res="15420" algo="Sum"/><pk mz="370.29515637" i="1085.78" sn="6.28476" a="26.6615" fwhm="0.0221129" res="16745.7" algo="Sum"/><pk mz="370.35467328" i="25003.2" sn="144.724" a="504.585" fwhm="0.0181715" res="20381.1" algo="Sum"/><pk mz="370.86816284" i="997.911" sn="5.75052" a="29.3635" fwhm="0.0247597" res="14978.7" algo="Sum"/><pk mz="371.10089177" i="3162.12" sn="18.1841" a="77.9584" fwhm="0.0203178" res="18264.8" algo="Sum"/><pk mz="371.16444359" i="1501.52" sn="8.6358" a="32.1192" fwhm="0.0223551" res="16603.1" algo="Sum"/><pk mz="371.18421223" i="1480.36" sn="8.51414" a="40.9863" fwhm="0.0379941" res="9769.53" algo="Sum"/><pk mz="371.22245466" i="2006.61" sn="11.5408" a="64.457" fwhm="0.0476971" res="7782.91" algo="Sum"/><pk mz="371.26158164" i="2093.22" sn="12.0346" a="55.4019" fwhm="0.0328873" res="11288.9" algo="Sum"/><pk mz="371.31667633" i="1992.02" sn="11.449" a="58.6712" fwhm="0.0258438" res="14367.7" algo="Sum"/><pk mz="371.35825156" i="3907.27" sn="22.4624" a="85.515" fwhm="0.0189765" res="19569.3" algo="Sum"/><pk mz="372.10202805" i="1141.49" sn="6.52688" a="30.073" fwhm="0.0208663" res="17832.7" algo="Sum"/><pk mz="372.21804120" i="836.713" sn="4.78467" a="20.8852" fwhm="0.0294941" res="12620.1" algo="Sum"/><pk mz="372.24464264" i="871.329" sn="4.98262" a="33.1287" fwhm="0.0386254" res="9637.3" algo="Sum"/><pk mz="372.73698595" i="1021.76" sn="5.81534" a="23.8912" fwhm="0.0186943" res="19938.5" algo="Sum"/><pk mz="373.09904542" i="901.674" sn="5.11822" a="29.5902" fwhm="0.0256481" res="14546.9" algo="Sum"/><pk mz="373.18130078" i="3527.05" sn="20.0169" a="98.0716" fwhm="0.0291022" res="12823.1" algo="Sum"/><pk mz="373.23388068" i="2053.53" sn="11.6543" a="55.3919" fwhm="0.0303063" res="12315.4" algo="Sum"/><pk mz="373.27045546" i="1531.36" sn="8.69081" a="38.6234" fwhm="0.0277332" res="13459.4" algo="Sum"/><pk mz="374.18396547" i="919.555" sn="5.19464" a="21.6997" fwhm="0.024487" res="15280.9" algo="Sum"/><pk mz="374.30265354" i="2458.55" sn="13.8895" a="57.2372" fwhm="0.0202211" res="18510.5" algo="Sum"/><pk mz="374.73637849" i="856.829" sn="4.83093" a="28.1644" fwhm="0.0264445" res="14170.7" algo="Sum"/><pk mz="375.19259335" i="2246.85" sn="12.6499" a="48.4722" fwhm="0.02636" res="14233.4" algo="Sum"/><pk mz="375.21091430" i="2133.05" sn="12.0093" a="53.5687" fwhm="0.0299035" res="12547.4" algo="Sum"/><pk mz="375.25074698" i="1415.74" sn="7.97074" a="34.7186" fwhm="0.0342236" res="10964.7" algo="Sum"/><pk mz="375.28641369" i="2950.06" sn="16.6091" a="71.5427" fwhm="0.0219356" res="17108.5" algo="Sum"/><pk mz="375.35952914" i="1800.97" sn="10.1393" a="39.7567" fwhm="0.020256" res="18530.8" algo="Sum"/><pk mz="376.29725576" i="6471.97" sn="36.2588" a="145.05" fwhm="0.0263168" res="14298.7" algo="Sum"/><pk mz="377.17569336" i="1340.31" sn="7.45491" a="51.6542" fwhm="0.0388184" res="9716.41" algo="Sum"/><pk mz="377.19472397" i="1342.7" sn="7.46606" a="15.0532" fwhm="0.0114901" res="32827.9" algo="Sum"/><pk mz="377.20907993" i="1353.22" sn="7.52488" a="15.0949" fwhm="0.0229794" res="16415.1" algo="Sum"/><pk mz="377.23488485" i="5200.53" sn="28.906" a="130.118" fwhm="0.0217002" res="17383.9" algo="Sum"/><pk mz="377.26347424" i="1353.59" sn="7.52334" a="31.4803" fwhm="0.0337935" res="11163.8" algo="Sum"/><pk mz="377.30140571" i="2582.81" sn="14.3532" a="70.0135" fwhm="0.0275294" res="13705.4" algo="Sum"/><pk mz="378.21552271" i="1892.4" sn="10.4462" a="43.2356" fwhm="0.0266848" res="14173.5" algo="Sum"/><pk mz="378.23481364" i="1418.81" sn="7.83248" a="30.8597" fwhm="0.0253422" res="14925.1" algo="Sum"/><pk mz="378.29904512" i="864.243" sn="4.77239" a="28.0672" fwhm="0.0348387" res="10858.6" algo="Sum"/><pk mz="378.90058906" i="1643.51" sn="9.04458" a="34.9714" fwhm="0.0250921" res="15100.4" algo="Sum"/><pk mz="379.19079995" i="791.964" sn="4.34339" a="24.1845" fwhm="0.046081" res="8228.78" algo="Sum"/><pk mz="379.22091951" i="1242.4" sn="6.81371" a="34.4601" fwhm="0.042243" res="8977.14" algo="Sum"/><pk mz="379.24285758" i="1231.65" sn="6.75475" a="32.4718" fwhm="0.0338503" res="11203.5" algo="Sum"/><pk mz="379.28232466" i="1752.97" sn="9.61381" a="51.3423" fwhm="0.0334073" res="11353.3" algo="Sum"/><pk mz="379.31660535" i="1480.3" sn="8.11959" a="35.1296" fwhm="0.025904" res="14643.2" algo="Sum"/><pk mz="380.27043230" i="1178.27" sn="6.42711" a="37.7407" fwhm="0.0325193" res="11693.7" algo="Sum"/><pk mz="380.76923785" i="1205.35" sn="6.55601" a="34.9109" fwhm="0.0207999" res="18306.3" algo="Sum"/><pk mz="381.12188186" i="1069.07" sn="5.80199" a="30.1382" fwhm="0.025915" res="14706.6" algo="Sum"/><pk mz="381.20463660" i="2163.25" sn="11.7403" a="68.1353" fwhm="0.0333192" res="11441" algo="Sum"/><pk mz="381.29659066" i="3126.49" sn="16.9652" a="80.7193" fwhm="0.0238054" res="16017.2" algo="Sum"/><pk mz="381.33203071" i="1038.56" sn="5.63451" a="24.3835" fwhm="0.0241533" res="15788" algo="Sum"/><pk mz="381.40927478" i="846.201" sn="4.59089" a="20.4659" fwhm="0.0220417" res="17304" algo="Sum"/><pk mz="381.96931288" i="2282.71" sn="12.309" a="51.8432" fwhm="0.0196892" res="19399.9" algo="Sum"/><pk mz="382.29915884" i="774.993" sn="4.172" a="21.9225" fwhm="0.0312602" res="12229.6" algo="Sum"/><pk mz="382.76598706" i="1329.77" sn="7.12578" a="36.6571" fwhm="0.022943" res="16683.4" algo="Sum"/><pk mz="383.11586710" i="50572.5" sn="270.881" a="1019.33" fwhm="0.0180152" res="21266.3" algo="Sum"/><pk mz="383.17129377" i="1549.3" sn="8.29851" a="39.909" fwhm="0.0376303" res="10182.5" algo="Sum"/><pk mz="383.22250451" i="91888" sn="492.179" a="1835.39" fwhm="0.0172157" res="22260" algo="Sum"/><pk mz="383.31140096" i="843.095" sn="4.51586" a="25.2683" fwhm="0.0342548" res="11190" algo="Sum"/><pk mz="383.96693904" i="1589.38" sn="8.48736" a="37.3129" fwhm="0.0205891" res="18649.1" algo="Sum"/><pk mz="384.11902571" i="6865.73" sn="36.6323" a="152.659" fwhm="0.019527" res="19671.2" algo="Sum"/><pk mz="384.22560344" i="19238.8" sn="102.624" a="433.431" fwhm="0.0195241" res="19679.6" algo="Sum"/><pk mz="384.77349967" i="1106.98" sn="5.89123" a="38.8835" fwhm="0.0359274" res="10709.7" algo="Sum"/><pk mz="384.84506444" i="882.167" sn="4.69507" a="20.8398" fwhm="0.0211196" res="18222.2" algo="Sum"/><pk mz="385.12124901" i="2026.72" sn="10.7789" a="54.6057" fwhm="0.0222684" res="17294.5" algo="Sum"/><pk mz="385.22274079" i="6505.73" sn="34.5977" a="211.831" fwhm="0.0297704" res="12939.8" algo="Sum"/><pk mz="385.27890000" i="1054.1" sn="5.60579" a="41.9096" fwhm="0.0331396" res="11625.9" algo="Sum"/><pk mz="386.22548104" i="1456.97" sn="7.73727" a="40.0557" fwhm="0.0306119" res="12616.8" algo="Sum"/><pk mz="386.77721020" i="1058.44" sn="5.61095" a="30.4161" fwhm="0.0273012" res="14167" algo="Sum"/><pk mz="387.19749770" i="1455.7" sn="7.69764" a="72.9389" fwhm="0.0575081" res="6732.92" algo="Sum"/><pk mz="387.24698304" i="1483.68" sn="7.83467" a="57.6856" fwhm="0.0436951" res="8862.47" algo="Sum"/><pk mz="388.35467840" i="1031.45" sn="5.4141" a="29.6735" fwhm="0.0238498" res="16283.3" algo="Sum"/><pk mz="388.71169750" i="1024.59" sn="5.36895" a="25.8523" fwhm="0.0197416" res="19689.9" algo="Sum"/><pk mz="389.17447536" i="1194.79" sn="6.22098" a="27.5363" fwhm="0.031381" res="12401.6" algo="Sum"/><pk mz="389.19619844" i="1350.75" sn="7.03321" a="38.0289" fwhm="0.038192" res="10190.5" algo="Sum"/><pk mz="389.24421651" i="1071.79" sn="5.58121" a="34.1425" fwhm="0.0427976" res="9095" algo="Sum"/><pk mz="389.27027835" i="1233.82" sn="6.42513" a="37.514" fwhm="0.0372946" res="10437.7" algo="Sum"/><pk mz="389.37503069" i="1984.35" sn="10.3339" a="46.2254" fwhm="0.020039" res="19430.9" algo="Sum"/><pk mz="389.97274942" i="943.188" sn="4.89577" a="24.9005" fwhm="0.021144" res="18443.7" algo="Sum"/><pk mz="390.27592449" i="1026.12" sn="5.32762" a="27.4662" fwhm="0.033091" res="11794" algo="Sum"/><pk mz="390.29456120" i="765.797" sn="3.97604" a="12.8841" fwhm="0.014964" res="26082.3" algo="Sum"/><pk mz="390.71077145" i="874.285" sn="4.53462" a="17.8005" fwhm="0.0247936" res="15758.5" algo="Sum"/><pk mz="390.77203062" i="764.482" sn="3.95872" a="14.1821" fwhm="0.0224151" res="17433.4" algo="Sum"/><pk mz="390.79763161" i="1700.52" sn="8.79877" a="42.9649" fwhm="0.0225995" res="17292.3" algo="Sum"/><pk mz="391.20945937" i="1369.09" sn="7.05274" a="39.8715" fwhm="0.042906" res="9117.82" algo="Sum"/><pk mz="391.25890764" i="2318.88" sn="11.9391" a="56.7413" fwhm="0.0291446" res="13424.7" algo="Sum"/><pk mz="391.28084864" i="3177.37" sn="16.3539" a="83.9386" fwhm="0.0287775" res="13596.8" algo="Sum"/><pk mz="391.35468450" i="1345.74" sn="6.92478" a="31.9885" fwhm="0.0215678" res="18145.4" algo="Sum"/><pk mz="392.28646791" i="1642.71" sn="8.40259" a="40.5417" fwhm="0.033213" res="11811.2" algo="Sum"/><pk mz="392.31245509" i="1608.28" sn="8.22596" a="42.146" fwhm="0.0270292" res="14514.4" algo="Sum"/><pk mz="392.79454778" i="2037.87" sn="10.3736" a="52.8207" fwhm="0.0222549" res="17649.8" algo="Sum"/><pk mz="392.89776619" i="764.966" sn="3.89405" a="24.9027" fwhm="0.0348327" res="11279.6" algo="Sum"/><pk mz="393.20854468" i="2754.4" sn="13.9958" a="98.8561" fwhm="0.0325541" res="12078.6" algo="Sum"/><pk mz="393.29732176" i="49576.5" sn="251.91" a="1083.7" fwhm="0.0184931" res="21267.3" algo="Sum"/><pk mz="393.36889399" i="1292.44" sn="6.56759" a="33.3018" fwhm="0.0267864" res="14685.4" algo="Sum"/><pk mz="394.30050771" i="12297.2" sn="62.2479" a="275.203" fwhm="0.0201684" res="19550.4" algo="Sum"/><pk mz="394.34578963" i="4323.52" sn="21.8841" a="104.267" fwhm="0.021342" res="18477.4" algo="Sum"/><pk mz="394.80743866" i="1483.73" sn="7.49893" a="40.8272" fwhm="0.0276299" res="14289.1" algo="Sum"/><pk mz="394.88945224" i="756.488" sn="3.82338" a="23.4647" fwhm="0.033436" res="11810.3" algo="Sum"/><pk mz="395.21610497" i="1528.1" sn="7.71769" a="51.1116" fwhm="0.0385278" res="10257.9" algo="Sum"/><pk mz="395.25247917" i="1037.1" sn="5.23706" a="21.4052" fwhm="0.0313652" res="12601.6" algo="Sum"/><pk mz="395.30327704" i="2544.14" sn="12.847" a="75.437" fwhm="0.0320378" res="12338.7" algo="Sum"/><pk mz="395.34983114" i="1545.43" sn="7.80386" a="40.4978" fwhm="0.0257815" res="15334.7" algo="Sum"/><pk mz="395.42415250" i="1118.35" sn="5.64652" a="26.5344" fwhm="0.0198447" res="19926" algo="Sum"/><pk mz="396.74325204" i="864.966" sn="4.3378" a="22.9512" fwhm="0.0233901" res="16962" algo="Sum"/><pk mz="396.80618383" i="1377.21" sn="6.9044" a="41.97" fwhm="0.0229442" res="17294.4" algo="Sum"/><pk mz="397.18357356" i="823.183" sn="4.12122" a="32.7196" fwhm="0.0405376" res="9797.9" algo="Sum"/><pk mz="397.23656977" i="2921.74" sn="14.6199" a="89.18" fwhm="0.0270435" res="14688.8" algo="Sum"/><pk mz="397.26483917" i="1157.01" sn="5.78893" a="27.3635" fwhm="0.0332421" res="11950.6" algo="Sum"/><pk mz="397.94338311" i="852.212" sn="4.25806" a="23.1457" fwhm="0.0286801" res="13875.2" algo="Sum"/><pk mz="398.24000595" i="834.783" sn="4.1667" a="23.3914" fwhm="0.0264455" res="15058.9" algo="Sum"/><pk mz="398.76176476" i="7105.48" sn="35.3966" a="164.031" fwhm="0.0189986" res="20989" algo="Sum"/><pk mz="399.08937769" i="4783.47" sn="23.7929" a="108.458" fwhm="0.0203354" res="19625.3" algo="Sum"/><pk mz="399.21608863" i="36763.5" sn="182.82" a="822.163" fwhm="0.0250231" res="15953.9" algo="Sum"/><pk mz="399.26328723" i="4412.75" sn="21.9441" a="116.864" fwhm="0.0289955" res="13769.8" algo="Sum"/><pk mz="399.30491613" i="944.786" sn="4.69788" a="19.7833" fwhm="0.0315255" res="12666.1" algo="Sum"/><pk mz="399.76978092" i="2729.34" sn="13.5572" a="68.1506" fwhm="0.021467" res="18622.5" algo="Sum"/><pk mz="400.09343829" i="736.402" sn="3.64801" a="17.3885" fwhm="0.0216734" res="18460.1" algo="Sum"/><pk mz="400.21911348" i="8104.82" sn="40.1512" a="201.456" fwhm="0.0280813" res="14252.2" algo="Sum"/><pk mz="400.27355350" i="1474.09" sn="7.30313" a="45.7157" fwhm="0.0281637" res="14212.4" algo="Sum"/><pk mz="400.34174204" i="1391.17" sn="6.89052" a="39.1099" fwhm="0.0232967" res="17184.5" algo="Sum"/><pk mz="400.74003029" i="973.963" sn="4.81764" a="20.7762" fwhm="0.0228247" res="17557.3" algo="Sum"/><pk mz="400.77947221" i="877.986" sn="4.34026" a="25.3283" fwhm="0.0371887" res="10776.9" algo="Sum"/><pk mz="400.82678654" i="2575.16" sn="12.7139" a="73.1738" fwhm="0.021603" res="18554.2" algo="Sum"/><pk mz="401.20235178" i="3339.78" sn="16.4756" a="80.0203" fwhm="0.0250359" res="16025.1" algo="Sum"/><pk mz="401.20977537" i="3327.48" sn="16.415" a="106.296" fwhm="0.0332193" res="12077.6" algo="Sum"/><pk mz="401.28110747" i="906.184" sn="4.47069" a="40.6233" fwhm="0.0512464" res="7830.43" algo="Sum"/><pk mz="401.34332341" i="787.242" sn="3.8845" a="21.2566" fwhm="0.0248979" res="16119.5" algo="Sum"/><pk mz="402.19964182" i="815.848" sn="3.99816" a="39.0558" fwhm="0.0382087" res="10526.4" algo="Sum"/><pk mz="402.35764844" i="4991.71" sn="24.456" a="117.618" fwhm="0.0203357" res="19785.8" algo="Sum"/><pk mz="402.75745009" i="943.391" sn="4.60438" a="45.7292" fwhm="0.0473605" res="8504.08" algo="Sum"/><pk mz="402.82385004" i="2282.31" sn="11.1367" a="59.4622" fwhm="0.0225376" res="17873.5" algo="Sum"/><pk mz="403.18007917" i="830.003" sn="4.04909" a="24.8764" fwhm="0.0435574" res="9256.3" algo="Sum"/><pk mz="403.21203387" i="767.07" sn="3.74208" a="21.9498" fwhm="0.0395992" res="10182.3" algo="Sum"/><pk mz="403.25915143" i="931.15" sn="4.54253" a="23.7974" fwhm="0.0356415" res="11314.3" algo="Sum"/><pk mz="403.35986255" i="1588.04" sn="7.7471" a="38.7821" fwhm="0.0238784" res="16892.3" algo="Sum"/><pk mz="403.39049555" i="1622.1" sn="7.91327" a="38.3814" fwhm="0.0221343" res="18224.7" algo="Sum"/><pk mz="404.83846857" i="2215.95" sn="10.7004" a="77.0051" fwhm="0.0284461" res="14231.8" algo="Sum"/><pk mz="405.22396319" i="816.085" sn="3.93812" a="22.3647" fwhm="0.0396978" res="10207.7" algo="Sum"/><pk mz="405.26537940" i="1753.46" sn="8.46077" a="78.7055" fwhm="0.0407496" res="9945.25" algo="Sum"/><pk mz="405.33382457" i="862.14" sn="4.15996" a="28.8213" fwhm="0.0468136" res="8658.47" algo="Sum"/><pk mz="406.21785810" i="940.743" sn="4.52666" a="25.6089" fwhm="0.0226753" res="17914.6" algo="Sum"/><pk mz="406.25443729" i="1321.17" sn="6.35379" a="39.1956" fwhm="0.0351292" res="11564.6" algo="Sum"/><pk mz="406.77230866" i="1509.09" sn="7.23739" a="41.3552" fwhm="0.0223142" res="18229.3" algo="Sum"/><pk mz="406.83543032" i="1425.16" sn="6.83556" a="41.3715" fwhm="0.0225587" res="18034.5" algo="Sum"/><pk mz="407.21902519" i="873.161" sn="4.18613" a="15.9797" fwhm="0.0223879" res="18189.2" algo="Sum"/><pk mz="407.25517301" i="1361.35" sn="6.52076" a="42.4287" fwhm="0.041946" res="9709.02" algo="Sum"/><pk mz="407.28696074" i="1293.33" sn="6.19029" a="40.3672" fwhm="0.0416062" res="9789.09" algo="Sum"/><pk mz="407.30722165" i="1001.28" sn="4.79027" a="19.6476" fwhm="0.0241234" res="16884.3" algo="Sum"/><pk mz="407.34746225" i="1031.85" sn="4.93524" a="29.8947" fwhm="0.0307748" res="13236.4" algo="Sum"/><pk mz="407.76727106" i="1633.55" sn="7.79856" a="39.7329" fwhm="0.0196897" res="20709.6" algo="Sum"/><pk mz="408.27211449" i="1198.55" sn="5.70856" a="41.1247" fwhm="0.0347948" res="11733.7" algo="Sum"/><pk mz="408.30676075" i="1467.37" sn="6.98889" a="50.4459" fwhm="0.0349099" res="11696" algo="Sum"/><pk mz="408.77146465" i="2964.07" sn="14.1052" a="79.695" fwhm="0.0226186" res="18072.4" algo="Sum"/><pk mz="408.85284419" i="893.408" sn="4.25149" a="22.7737" fwhm="0.0363055" res="11261.5" algo="Sum"/><pk mz="409.18304097" i="1051" sn="4.98616" a="39.62" fwhm="0.0404374" res="10118.9" algo="Sum"/><pk mz="409.22926478" i="984.115" sn="4.66979" a="25.5825" fwhm="0.0373399" res="10959.6" algo="Sum"/><pk mz="409.27134384" i="11961.3" sn="56.7642" a="287.81" fwhm="0.0212488" res="19260.9" algo="Sum"/><pk mz="409.34274422" i="1375.53" sn="6.52961" a="35.2811" fwhm="0.0334785" res="12227" algo="Sum"/><pk mz="409.44057033" i="746.553" sn="3.54214" a="19.2168" fwhm="0.0222668" res="18388" algo="Sum"/><pk mz="410.27479119" i="3113.56" sn="14.7369" a="84.3476" fwhm="0.0222454" res="18443.2" algo="Sum"/><pk mz="410.76281234" i="5197.23" sn="24.5727" a="140.002" fwhm="0.0204232" res="20112.6" algo="Sum"/><pk mz="410.85593061" i="3099.22" sn="14.6494" a="74.1381" fwhm="0.0208082" res="19744.9" algo="Sum"/><pk mz="411.26169618" i="4530.88" sn="21.3582" a="171.247" fwhm="0.030805" res="13350.5" algo="Sum"/><pk mz="411.76979134" i="2824.68" sn="13.2944" a="68.6066" fwhm="0.0206738" res="19917.4" algo="Sum"/><pk mz="412.27094449" i="1950.39" sn="9.17279" a="69.786" fwhm="0.0264009" res="15615.8" algo="Sum"/><pk mz="412.29928335" i="905.173" sn="4.25733" a="18.2833" fwhm="0.0197345" res="20892.3" algo="Sum"/><pk mz="412.77795379" i="4896.42" sn="22.9545" a="125.978" fwhm="0.0209665" res="19687.5" algo="Sum"/><pk mz="412.85323427" i="1874.41" sn="8.78586" a="51.0675" fwhm="0.0234599" res="17598.3" algo="Sum"/><pk mz="413.17924421" i="2050.77" sn="9.59755" a="50.9084" fwhm="0.0253171" res="16320.2" algo="Sum"/><pk mz="413.23223130" i="2165.22" sn="10.1325" a="63.4369" fwhm="0.0313738" res="13171.2" algo="Sum"/><pk mz="413.26676202" i="11965.8" sn="55.9959" a="321.422" fwhm="0.0241394" res="17120" algo="Sum"/><pk mz="413.78467460" i="1108.44" sn="5.17982" a="40.1411" fwhm="0.0277291" res="14922.4" algo="Sum"/><pk mz="414.26979665" i="3275.41" sn="15.2909" a="94.8517" fwhm="0.0229256" res="18070.2" algo="Sum"/><pk mz="414.77680112" i="839.692" sn="3.9093" a="22.6128" fwhm="0.0306818" res="13518.7" algo="Sum"/><pk mz="414.86703727" i="2545.88" sn="11.8574" a="84.8218" fwhm="0.0224569" res="18473.9" algo="Sum"/><pk mz="415.04175909" i="878.123" sn="4.08746" a="21.3878" fwhm="0.0217356" res="19095" algo="Sum"/><pk mz="415.19300872" i="20246.1" sn="94.202" a="551.302" fwhm="0.0221642" res="18732.6" algo="Sum"/><pk mz="415.27520968" i="1415.69" sn="6.58756" a="44.5445" fwhm="0.0413259" res="10048.8" algo="Sum"/><pk mz="416.19631411" i="4520.94" sn="20.9565" a="131.58" fwhm="0.023256" res="17896.3" algo="Sum"/><pk mz="416.79941087" i="2081.51" sn="9.61127" a="77.661" fwhm="0.0269245" res="15480.3" algo="Sum"/><pk mz="416.86477028" i="1075.89" sn="4.96827" a="32.9274" fwhm="0.0314484" res="13255.5" algo="Sum"/><pk mz="417.19114191" i="2775.94" sn="12.8136" a="108.413" fwhm="0.0287145" res="14528.9" algo="Sum"/><pk mz="417.28003300" i="962.849" sn="4.44378" a="38.2438" fwhm="0.0578007" res="7219.29" algo="Sum"/><pk mz="417.40648249" i="1670.74" sn="7.70916" a="38.5303" fwhm="0.0210664" res="19813.9" algo="Sum"/><pk mz="418.79749183" i="2196.87" sn="10.0837" a="66.0781" fwhm="0.0225581" res="18565.3" algo="Sum"/><pk mz="418.87922939" i="1132.81" sn="5.19967" a="42.2583" fwhm="0.0307066" res="13641.3" algo="Sum"/><pk mz="419.24222859" i="1089.87" sn="4.99729" a="42.9222" fwhm="0.0377326" res="11110.9" algo="Sum"/><pk mz="419.28729350" i="1045.07" sn="4.79188" a="30.8174" fwhm="0.0438044" res="9571.8" algo="Sum"/><pk mz="419.31434048" i="1216.72" sn="5.57894" a="34.6899" fwhm="0.039659" res="10573" algo="Sum"/><pk mz="419.35056079" i="1202.4" sn="5.51324" a="30.9466" fwhm="0.0365198" res="11482.8" algo="Sum"/><pk mz="419.38465520" i="1205.34" sn="5.5264" a="32.0171" fwhm="0.0266071" res="15762.2" algo="Sum"/><pk mz="420.81008507" i="1497.34" sn="6.83624" a="41.5375" fwhm="0.0312737" res="13455.7" algo="Sum"/><pk mz="420.88463451" i="2575.24" sn="11.7515" a="74.1462" fwhm="0.0223886" res="18799" algo="Sum"/><pk mz="421.24422893" i="942.993" sn="4.30053" a="44.3391" fwhm="0.0518172" res="8129.42" algo="Sum"/><pk mz="421.27662976" i="768.856" sn="3.50677" a="13.7874" fwhm="0.0235584" res="17882.2" algo="Sum"/><pk mz="421.30870977" i="908.164" sn="4.14277" a="21.6601" fwhm="0.0288663" res="14595.2" algo="Sum"/><pk mz="421.33778607" i="1025.29" sn="4.67707" a="29.8301" fwhm="0.0404793" res="10408.7" algo="Sum"/><pk mz="421.35762754" i="992.51" sn="4.52766" a="22.7969" fwhm="0.0271296" res="15531.3" algo="Sum"/><pk mz="421.40088891" i="794.538" sn="3.62462" a="20.0333" fwhm="0.0247492" res="17026.8" algo="Sum"/><pk mz="421.78355148" i="1103.33" sn="5.02902" a="29.552" fwhm="0.0220928" res="19091.5" algo="Sum"/><pk mz="422.28922239" i="985.109" sn="4.47228" a="32.862" fwhm="0.039277" res="10751.6" algo="Sum"/><pk mz="422.76218646" i="1941.43" sn="8.79561" a="58.899" fwhm="0.0264414" res="15988.7" algo="Sum"/><pk mz="422.80649411" i="1141.42" sn="5.17169" a="45.2555" fwhm="0.0376496" res="11230" algo="Sum"/><pk mz="422.88165614" i="1050.3" sn="4.75781" a="39.3525" fwhm="0.0291599" res="14502.2" algo="Sum"/><pk mz="422.97851589" i="855.438" sn="3.87429" a="24.5653" fwhm="0.0239989" res="17624.9" algo="Sum"/><pk mz="423.26376407" i="1636.63" sn="7.41129" a="52.2852" fwhm="0.0329699" res="12837.9" algo="Sum"/><pk mz="423.32367563" i="942.656" sn="4.26859" a="26.9855" fwhm="0.0354899" res="11928" algo="Sum"/><pk mz="423.35660509" i="968.139" sn="4.38398" a="35.2443" fwhm="0.0374063" res="11317.8" algo="Sum"/><pk mz="423.45537736" i="902.642" sn="4.08626" a="22.811" fwhm="0.0210234" res="20142.1" algo="Sum"/><pk mz="423.77007037" i="1392.66" sn="6.29222" a="34.8121" fwhm="0.0225052" res="18829.9" algo="Sum"/><pk mz="424.27731143" i="1181.69" sn="5.32302" a="53.3473" fwhm="0.0363068" res="11685.9" algo="Sum"/><pk mz="424.34082350" i="1567.15" sn="7.05938" a="54.0816" fwhm="0.0272776" res="15556.4" algo="Sum"/><pk mz="424.74359795" i="848.713" sn="3.8193" a="18.5321" fwhm="0.0235154" res="18062.3" algo="Sum"/><pk mz="424.77734421" i="3176.78" sn="14.2959" a="81.3398" fwhm="0.0220085" res="19300.6" algo="Sum"/><pk mz="424.89666673" i="2661.94" sn="11.9812" a="72.7864" fwhm="0.0225438" res="18847.6" algo="Sum"/><pk mz="425.21753838" i="994.005" sn="4.47251" a="44.7993" fwhm="0.0507875" res="8372.48" algo="Sum"/><pk mz="425.28091252" i="2292.39" sn="10.3146" a="67.9753" fwhm="0.0276867" res="15360.5" algo="Sum"/><pk mz="425.30966014" i="1383.51" sn="6.22506" a="35.7829" fwhm="0.038282" res="11109.9" algo="Sum"/><pk mz="425.34837279" i="1023.26" sn="4.60358" a="48.8937" fwhm="0.0565902" res="7516.3" algo="Sum"/><pk mz="425.78401010" i="1174.55" sn="5.27959" a="33.4847" fwhm="0.0273408" res="15573.2" algo="Sum"/><pk mz="426.28762053" i="874.825" sn="3.92385" a="29.1961" fwhm="0.0312712" res="13632" algo="Sum"/><pk mz="426.31861826" i="1334.23" sn="5.98442" a="32.8172" fwhm="0.0256037" res="16650.6" algo="Sum"/><pk mz="426.35773364" i="2408.8" sn="10.8024" a="65.9251" fwhm="0.023163" res="18406.9" algo="Sum"/><pk mz="426.79204534" i="772.629" sn="3.46" a="22.0941" fwhm="0.0363929" res="11727.4" algo="Sum"/><pk mz="426.82788175" i="2396.92" sn="10.7344" a="63.5449" fwhm="0.0240449" res="17751.3" algo="Sum"/><pk mz="427.15768934" i="913.919" sn="4.09218" a="28.2034" fwhm="0.0267415" res="15973.6" algo="Sum"/><pk mz="427.24554365" i="1261.11" sn="5.64692" a="38.1058" fwhm="0.0380004" res="11243.2" algo="Sum"/><pk mz="427.29972628" i="752.662" sn="3.37023" a="17.0822" fwhm="0.0285354" res="14974.4" algo="Sum"/><pk mz="427.35750916" i="1374.15" sn="6.15312" a="39.3273" fwhm="0.0269609" res="15851" algo="Sum"/><pk mz="428.37234822" i="2740.93" sn="12.2366" a="77.6155" fwhm="0.0242511" res="17664.1" algo="Sum"/><pk mz="428.82695004" i="1451.47" sn="6.472" a="42.9841" fwhm="0.0251346" res="17061.3" algo="Sum"/><pk mz="429.08798148" i="1380.13" sn="6.14887" a="39.7034" fwhm="0.0226103" res="18977.6" algo="Sum"/><pk mz="429.15511634" i="793.494" sn="3.53005" a="24.6155" fwhm="0.0307417" res="13960" algo="Sum"/><pk mz="429.21167306" i="1649.27" sn="7.33083" a="34.9449" fwhm="0.0234225" res="18324.7" algo="Sum"/><pk mz="429.23859486" i="3938.66" sn="17.5046" a="132.816" fwhm="0.0255487" res="16800.8" algo="Sum"/><pk mz="429.31759860" i="1117.84" sn="4.96912" a="36.0525" fwhm="0.0348024" res="12335.9" algo="Sum"/><pk mz="429.37249724" i="9811.32" sn="43.6174" a="241.608" fwhm="0.0214896" res="19980.5" algo="Sum"/><pk mz="430.24363874" i="1086.15" sn="4.81313" a="34.7152" fwhm="0.0293892" res="14639.5" algo="Sum"/><pk mz="430.38006596" i="14692.8" sn="65.1106" a="378.319" fwhm="0.0230873" res="18641.4" algo="Sum"/><pk mz="430.84098006" i="1532.21" sn="6.78886" a="41.7338" fwhm="0.0271607" res="15862.7" algo="Sum"/><pk mz="430.91329530" i="1762.15" sn="7.80639" a="50.6603" fwhm="0.0235128" res="18326.8" algo="Sum"/><pk mz="431.17083561" i="3174.92" sn="14.0515" a="116.662" fwhm="0.0332343" res="12973.7" algo="Sum"/><pk mz="431.23684273" i="1045.8" sn="4.62846" a="44.2669" fwhm="0.043628" res="9884.4" algo="Sum"/><pk mz="431.28375069" i="779.039" sn="3.44836" a="28.9117" fwhm="0.054503" res="7913.03" algo="Sum"/><pk mz="431.38427998" i="5473.36" sn="24.2252" a="135.701" fwhm="0.0227749" res="18941.2" algo="Sum"/><pk mz="431.42072091" i="1471.9" sn="6.51336" a="35.0017" fwhm="0.0254512" res="16950.9" algo="Sum"/><pk mz="432.17400778" i="777.637" sn="3.4354" a="20.598" fwhm="0.0303706" res="14230" algo="Sum"/><pk mz="432.38816043" i="1097.7" sn="4.85033" a="28.9165" fwhm="0.0242751" res="17812" algo="Sum"/><pk mz="432.77401648" i="1023.26" sn="4.5196" a="33.7062" fwhm="0.0265834" res="16279.8" algo="Sum"/><pk mz="433.30522347" i="824.68" sn="3.62975" a="36.399" fwhm="0.0396185" res="10936.9" algo="Sum"/><pk mz="434.77227868" i="985.866" sn="4.3288" a="35.7561" fwhm="0.0263195" res="16519" algo="Sum"/><pk mz="435.21694939" i="905.112" sn="3.96702" a="24.3675" fwhm="0.0312513" res="13926.3" algo="Sum"/><pk mz="435.32284906" i="958.448" sn="4.20052" a="34.8117" fwhm="0.0415707" res="10471.9" algo="Sum"/><pk mz="435.34884791" i="830.787" sn="3.64103" a="21.3471" fwhm="0.0370324" res="11755.9" algo="Sum"/><pk mz="435.37548830" i="743.717" sn="3.25943" a="19.0502" fwhm="0.0295625" res="14727.3" algo="Sum"/><pk mz="436.77788042" i="996.474" sn="4.35545" a="33.6601" fwhm="0.0330043" res="13234" algo="Sum"/><pk mz="436.85903234" i="1744.96" sn="7.62697" a="67.0413" fwhm="0.0273302" res="15984.5" algo="Sum"/><pk mz="437.18574113" i="1052.96" sn="4.59801" a="30.6859" fwhm="0.0337756" res="12943.8" algo="Sum"/><pk mz="437.23519667" i="2140.26" sn="9.34412" a="68.3609" fwhm="0.0271687" res="16093.3" algo="Sum"/><pk mz="437.28205260" i="990.028" sn="4.32305" a="36.1215" fwhm="0.0434977" res="10053" algo="Sum"/><pk mz="437.33820788" i="1066.43" sn="4.65703" a="50.532" fwhm="0.0496177" res="8814.16" algo="Sum"/><pk mz="438.85617085" i="849.798" sn="3.69692" a="35.9992" fwhm="0.0517464" res="8480.9" algo="Sum"/><pk mz="439.35518664" i="787.828" sn="3.42656" a="27.3056" fwhm="0.0450219" res="9758.69" algo="Sum"/><pk mz="440.72358518" i="850.628" sn="3.67703" a="26.4584" fwhm="0.0257805" res="17095.2" algo="Sum"/><pk mz="440.86997926" i="1322.37" sn="5.71587" a="44.1448" fwhm="0.0272503" res="16178.5" algo="Sum"/><pk mz="441.26640648" i="786.043" sn="3.39366" a="24.3426" fwhm="0.0307578" res="14346.5" algo="Sum"/><pk mz="441.29712901" i="2395.79" sn="10.3436" a="81.4101" fwhm="0.0268512" res="16434.9" algo="Sum"/><pk mz="441.35562161" i="747.445" sn="3.22745" a="29.6298" fwhm="0.0448889" res="9832.17" algo="Sum"/><pk mz="442.29936935" i="787.465" sn="3.38712" a="29.9197" fwhm="0.0296245" res="14930.2" algo="Sum"/><pk mz="442.80326519" i="919.294" sn="3.94757" a="28.2927" fwhm="0.029002" res="15268" algo="Sum"/><pk mz="443.13363612" i="779.272" sn="3.34197" a="30.0341" fwhm="0.0457299" res="9690.24" algo="Sum"/><pk mz="443.22624296" i="934.598" sn="4.00867" a="44.7706" fwhm="0.0536943" res="8254.63" algo="Sum"/><pk mz="443.29763885" i="757.071" sn="3.24723" a="26.278" fwhm="0.0424771" res="10436.2" algo="Sum"/><pk mz="443.33189624" i="1046.83" sn="4.49086" a="34.2771" fwhm="0.0354512" res="12505.4" algo="Sum"/><pk mz="445.12008811" i="2252.15" sn="9.61603" a="73.2009" fwhm="0.0251059" res="17729.7" algo="Sum"/><pk mz="445.20082907" i="900.836" sn="3.84669" a="46.8615" fwhm="0.0703719" res="6326.4" algo="Sum"/><pk mz="445.30439946" i="842.521" sn="3.59768" a="38.0724" fwhm="0.0416237" res="10698.3" algo="Sum"/><pk mz="445.36593156" i="826.1" sn="3.52756" a="22.3666" fwhm="0.0321275" res="13862.5" algo="Sum"/><pk mz="445.43725978" i="1440.81" sn="6.15216" a="35.4965" fwhm="0.0215546" res="20665.6" algo="Sum"/><pk mz="446.12135646" i="884.148" sn="3.76626" a="29.8497" fwhm="0.0244765" res="18226.5" algo="Sum"/><pk mz="446.88747289" i="1128.49" sn="4.79862" a="30.354" fwhm="0.0262618" res="17016.6" algo="Sum"/><pk mz="447.16805908" i="900.434" sn="3.82685" a="50.5352" fwhm="0.0498568" res="8969.05" algo="Sum"/><pk mz="447.35087121" i="1051.8" sn="4.46957" a="47.9704" fwhm="0.0519186" res="8616.39" algo="Sum"/><pk mz="447.41449620" i="758.242" sn="3.22188" a="23.1533" fwhm="0.0320206" res="13972.7" algo="Sum"/><pk mz="448.35549330" i="874.559" sn="3.70581" a="31.5588" fwhm="0.032015" res="14004.6" algo="Sum"/><pk mz="448.75465785" i="924.769" sn="3.9141" a="38.5001" fwhm="0.0297563" res="15081" algo="Sum"/><pk mz="448.85914944" i="871.343" sn="3.68913" a="36.5746" fwhm="0.0330363" res="13586.9" algo="Sum"/><pk mz="449.28731420" i="1540.19" sn="6.51939" a="61.157" fwhm="0.0373504" res="12029" algo="Sum"/><pk mz="449.36370340" i="1278.85" sn="5.41236" a="34.9623" fwhm="0.0412922" res="10882.5" algo="Sum"/><pk mz="450.75094744" i="1200.49" sn="5.07166" a="38.455" fwhm="0.0269493" res="16725.9" algo="Sum"/><pk mz="450.86076162" i="835.057" sn="3.52765" a="29.7413" fwhm="0.0428394" res="10524.4" algo="Sum"/><pk mz="451.25428405" i="755.709" sn="3.18875" a="29.3303" fwhm="0.0531086" res="8496.83" algo="Sum"/><pk mz="451.31701438" i="792.05" sn="3.34187" a="27.5379" fwhm="0.0313858" res="14379.7" algo="Sum"/><pk mz="451.35462217" i="997.127" sn="4.20715" a="28.35" fwhm="0.0401704" res="11236" algo="Sum"/><pk mz="451.48604083" i="746.634" sn="3.15066" a="19.4318" fwhm="0.0216136" res="20888.9" algo="Sum"/><pk mz="452.36228509" i="1194.81" sn="5.04013" a="38.0106" fwhm="0.0277034" res="16328.8" algo="Sum"/><pk mz="452.76018829" i="928.959" sn="3.92013" a="38.1318" fwhm="0.0419275" res="10798.6" algo="Sum"/><pk mz="452.84319769" i="864.362" sn="3.64741" a="49.9919" fwhm="0.0539393" res="8395.42" algo="Sum"/><pk mz="453.16588995" i="803.104" sn="3.3827" a="31.5517" fwhm="0.0457838" res="9897.96" algo="Sum"/><pk mz="453.20914505" i="1085.06" sn="4.57005" a="34.9487" fwhm="0.0313033" res="14478" algo="Sum"/><pk mz="453.30504768" i="846.307" sn="3.56554" a="34.9784" fwhm="0.0505249" res="8971.91" algo="Sum"/><pk mz="453.33896019" i="1324.15" sn="5.57762" a="43.8479" fwhm="0.0483762" res="9371.11" algo="Sum"/><pk mz="453.36362562" i="1075.84" sn="4.53101" a="37.8221" fwhm="0.0326067" res="13904" algo="Sum"/><pk mz="454.29205981" i="815.852" sn="3.43191" a="29.1261" fwhm="0.035914" res="12649.5" algo="Sum"/><pk mz="454.76428825" i="861.648" sn="3.62226" a="28.3863" fwhm="0.034925" res="13021.2" algo="Sum"/><pk mz="454.87954372" i="757.751" sn="3.18664" a="23.1748" fwhm="0.0376774" res="12073" algo="Sum"/><pk mz="455.32505437" i="880.099" sn="3.69572" a="23.736" fwhm="0.0378723" res="12022.6" algo="Sum"/><pk mz="455.33815897" i="823.987" sn="3.46009" a="21.4399" fwhm="0.0317728" res="14331.1" algo="Sum"/><pk mz="456.84843127" i="736.469" sn="3.0846" a="24.1312" fwhm="0.0397072" res="11505.4" algo="Sum"/><pk mz="457.27110304" i="1055.52" sn="4.42021" a="45.946" fwhm="0.0344527" res="13272.4" algo="Sum"/><pk mz="457.30450353" i="1005.27" sn="4.20975" a="34.2565" fwhm="0.0506064" res="9036.5" algo="Sum"/><pk mz="457.35360430" i="915.434" sn="3.83356" a="37.4067" fwhm="0.0495769" res="9225.14" algo="Sum"/><pk mz="458.78362473" i="1220.42" sn="5.09805" a="50.3667" fwhm="0.0342545" res="13393.4" algo="Sum"/><pk mz="459.27691233" i="841.813" sn="3.51018" a="32.2178" fwhm="0.0554032" res="8289.72" algo="Sum"/><pk mz="459.32146782" i="1386.07" sn="5.77949" a="39.2895" fwhm="0.0358682" res="12805.8" algo="Sum"/><pk mz="459.45223249" i="1123.51" sn="4.68276" a="30.2218" fwhm="0.023915" res="19211.9" algo="Sum"/><pk mz="460.78170483" i="1338.28" sn="5.55314" a="45.3504" fwhm="0.029976" res="15371.7" algo="Sum"/><pk mz="461.18586034" i="794.822" sn="3.29654" a="31.9954" fwhm="0.0415155" res="11108.8" algo="Sum"/><pk mz="461.29610947" i="746.009" sn="3.0942" a="38.9673" fwhm="0.0592511" res="7785.45" algo="Sum"/><pk mz="461.33667322" i="1535.06" sn="6.36693" a="48.0541" fwhm="0.037593" res="12271.9" algo="Sum"/><pk mz="462.79177566" i="1016.68" sn="4.19367" a="38.3713" fwhm="0.0476592" res="9710.43" algo="Sum"/><pk mz="463.27105608" i="772.3" sn="3.18425" a="31.0048" fwhm="0.0533545" res="8682.88" algo="Sum"/><pk mz="463.31298281" i="1106.18" sn="4.56051" a="44.6599" fwhm="0.0518839" res="8929.8" algo="Sum"/><pk mz="463.35312716" i="1935.13" sn="7.97959" a="78.0355" fwhm="0.0371571" res="12470.1" algo="Sum"/><pk mz="464.35614196" i="760.836" sn="3.12501" a="29.8733" fwhm="0.0359411" res="12919.9" algo="Sum"/><pk mz="464.79436227" i="897.735" sn="3.68311" a="29.5197" fwhm="0.0326051" res="14255.3" algo="Sum"/><pk mz="465.25968845" i="869.875" sn="3.57023" a="30.3707" fwhm="0.0392545" res="11852.4" algo="Sum"/><pk mz="465.32930485" i="847.357" sn="3.47781" a="16.3952" fwhm="0.0255243" res="18230.8" algo="Sum"/><pk mz="465.36726401" i="1173.41" sn="4.81601" a="48.9783" fwhm="0.0471439" res="9871.2" algo="Sum"/><pk mz="466.72689995" i="912.576" sn="3.73744" a="28.8818" fwhm="0.0283392" res="16469.3" algo="Sum"/><pk mz="466.81757979" i="851.931" sn="3.48826" a="40.1691" fwhm="0.0572921" res="8148.03" algo="Sum"/><pk mz="467.10115740" i="949.615" sn="3.88771" a="26.1106" fwhm="0.0253461" res="18428.9" algo="Sum"/><pk mz="467.27692648" i="1026.7" sn="4.20328" a="31.9666" fwhm="0.0438446" res="10657.6" algo="Sum"/><pk mz="467.31143346" i="914.636" sn="3.7445" a="31.2693" fwhm="0.0468052" res="9984.17" algo="Sum"/><pk mz="467.34813513" i="918.706" sn="3.76117" a="26.9626" fwhm="0.0370027" res="12630.1" algo="Sum"/><pk mz="468.30797602" i="922.351" sn="3.7646" a="27.5989" fwhm="0.0394737" res="11863.8" algo="Sum"/><pk mz="468.72764479" i="762.726" sn="3.10844" a="22.0422" fwhm="0.0320803" res="14611.1" algo="Sum"/><pk mz="468.81434835" i="1605.77" sn="6.54307" a="64.9971" fwhm="0.0319571" res="14670.1" algo="Sum"/><pk mz="469.32141558" i="1379.56" sn="5.62137" a="59.7829" fwhm="0.0594522" res="7894.1" algo="Sum"/><pk mz="469.36332475" i="1404.01" sn="5.7204" a="35.4091" fwhm="0.0372426" res="12602.9" algo="Sum"/><pk mz="470.81078808" i="1350.14" sn="5.48661" a="45.487" fwhm="0.0321372" res="14650" algo="Sum"/><pk mz="471.32212094" i="1007.85" sn="4.09352" a="27.0135" fwhm="0.0331185" res="14231.4" algo="Sum"/><pk mz="471.33748990" i="1010.99" sn="4.10597" a="23.7508" fwhm="0.0356664" res="13215.2" algo="Sum"/><pk mz="472.82419259" i="1134.29" sn="4.59905" a="47.7845" fwhm="0.0478466" res="9882.09" algo="Sum"/><pk mz="473.29373854" i="931.431" sn="3.77071" a="17.1675" fwhm="0.0257416" res="18386.3" algo="Sum"/><pk mz="473.30368722" i="825.749" sn="3.3428" a="10.1698" fwhm="0.012871" res="36772.8" algo="Sum"/><pk mz="473.34112390" i="1320.84" sn="5.34731" a="64.1976" fwhm="0.0507654" res="9324.08" algo="Sum"/><pk mz="473.46812351" i="1163.7" sn="4.7121" a="33.753" fwhm="0.0241294" res="19622.1" algo="Sum"/><pk mz="474.75864811" i="1036.19" sn="4.18393" a="40.4058" fwhm="0.0327318" res="14504.5" algo="Sum"/><pk mz="474.82313754" i="871.351" sn="3.5182" a="40.9027" fwhm="0.0493759" res="9616.49" algo="Sum"/><pk mz="475.25591937" i="832.662" sn="3.35535" a="29.826" fwhm="0.0422185" res="11257.1" algo="Sum"/><pk mz="475.32374929" i="6382.91" sn="25.7099" a="204.571" fwhm="0.0256651" res="18520.2" algo="Sum"/><pk mz="475.41291360" i="1576.55" sn="6.34286" a="52.2119" fwhm="0.0296178" res="16051.6" algo="Sum"/><pk mz="476.32646363" i="2030.31" sn="8.15737" a="71.5708" fwhm="0.0281596" res="16915.3" algo="Sum"/><pk mz="476.75606299" i="1166.34" sn="4.68464" a="42.456" fwhm="0.0293274" res="16256.3" algo="Sum"/><pk mz="476.83938882" i="993.855" sn="3.98951" a="33.0681" fwhm="0.0463262" res="10293.1" algo="Sum"/><pk mz="477.33129361" i="2353.63" sn="9.42903" a="100.259" fwhm="0.0344496" res="13855.9" algo="Sum"/><pk mz="478.29107426" i="1085.94" sn="4.34819" a="26.2169" fwhm="0.0243435" res="19647.6" algo="Sum"/><pk mz="478.32822817" i="5550.9" sn="22.2238" a="160.577" fwhm="0.0249915" res="19139.6" algo="Sum"/><pk mz="478.76582880" i="977.546" sn="3.90677" a="48.827" fwhm="0.0543342" res="8811.5" algo="Sum"/><pk mz="478.84258238" i="1669.14" sn="6.66776" a="62.65" fwhm="0.0295322" res="16214.2" algo="Sum"/><pk mz="479.33262568" i="2460.82" sn="9.83113" a="112.534" fwhm="0.0406478" res="11792.3" algo="Sum"/><pk mz="479.40575988" i="807.128" sn="3.22438" a="25.4968" fwhm="0.0358149" res="13385.7" algo="Sum"/><pk mz="480.34268802" i="1705.51" sn="6.80349" a="56.4353" fwhm="0.0318171" res="15097" algo="Sum"/><pk mz="480.76674389" i="753.998" sn="3.00451" a="21.1077" fwhm="0.0404082" res="11897.7" algo="Sum"/><pk mz="480.83920773" i="1163.91" sn="4.6379" a="42.2935" fwhm="0.0358549" res="13410.7" algo="Sum"/><pk mz="481.20352461" i="2014.82" sn="8.01357" a="63.612" fwhm="0.0284342" res="16923.4" algo="Sum"/><pk mz="481.26088131" i="2662.86" sn="10.59" a="92.2942" fwhm="0.029271" res="16441.6" algo="Sum"/><pk mz="481.34851216" i="1436.6" sn="5.71496" a="63.9365" fwhm="0.0505836" res="9515.89" algo="Sum"/><pk mz="482.26522004" i="740.368" sn="2.94253" a="28.3726" fwhm="0.0403375" res="11955.8" algo="Sum"/><pk mz="482.32262824" i="1547.51" sn="6.14766" a="51.8136" fwhm="0.0320371" res="15055.1" algo="Sum"/><pk mz="482.35759051" i="1327.39" sn="5.27235" a="42.1522" fwhm="0.0340423" res="14169.4" algo="Sum"/><pk mz="482.85297131" i="1166.63" sn="4.62107" a="46.386" fwhm="0.0366922" res="13159.5" algo="Sum"/><pk mz="483.27182814" i="908.445" sn="3.59853" a="45.3994" fwhm="0.0533117" res="9065.02" algo="Sum"/><pk mz="483.34176529" i="1256.15" sn="4.97584" a="50.4528" fwhm="0.0444766" res="10867.3" algo="Sum"/><pk mz="483.37878605" i="4077.07" sn="16.1501" a="130.168" fwhm="0.0260247" res="18573.9" algo="Sum"/><pk mz="484.38175529" i="1418.44" sn="5.60547" a="47.1936" fwhm="0.028498" res="16997" algo="Sum"/><pk mz="484.78728247" i="1358.52" sn="5.3591" a="55.6286" fwhm="0.0306539" res="15814.9" algo="Sum"/><pk mz="485.29184534" i="868.727" sn="3.42309" a="33.5175" fwhm="0.0539507" res="8995.1" algo="Sum"/><pk mz="485.33497906" i="1233.31" sn="4.85902" a="33.8213" fwhm="0.0348322" res="13933.5" algo="Sum"/><pk mz="485.35457189" i="1318.73" sn="5.19577" a="31.6409" fwhm="0.0347567" res="13964.4" algo="Sum"/><pk mz="486.78494709" i="1131.15" sn="4.44242" a="40.3284" fwhm="0.0350065" res="13905.6" algo="Sum"/><pk mz="486.86575022" i="1099.44" sn="4.31805" a="47.9046" fwhm="0.0385285" res="12636.5" algo="Sum"/><pk mz="487.35312883" i="1296.09" sn="5.08457" a="33.6832" fwhm="0.0391818" res="12438.2" algo="Sum"/><pk mz="487.48322905" i="1045.51" sn="4.10113" a="29.6587" fwhm="0.0226017" res="21568.4" algo="Sum"/><pk mz="488.79469656" i="1175.89" sn="4.59952" a="47.107" fwhm="0.0372684" res="13115.5" algo="Sum"/><pk mz="488.87142476" i="1377.47" sn="5.38797" a="45.4711" fwhm="0.0295653" res="16535.3" algo="Sum"/><pk mz="489.29655287" i="893.196" sn="3.49409" a="19.858" fwhm="0.0299904" res="16315.1" algo="Sum"/><pk mz="489.31359298" i="917.354" sn="3.58859" a="22.2039" fwhm="0.0348982" res="14021.2" algo="Sum"/><pk mz="489.35423833" i="960.326" sn="3.75669" a="46.4253" fwhm="0.0494852" res="9888.9" algo="Sum"/><pk mz="490.79773118" i="798.749" sn="3.10884" a="33.675" fwhm="0.0400676" res="12249.2" algo="Sum"/><pk mz="490.86821663" i="757.253" sn="2.94693" a="28.5839" fwhm="0.047275" res="10383.3" algo="Sum"/><pk mz="491.30035706" i="1707.64" sn="6.64395" a="80.5952" fwhm="0.0462203" res="10629.5" algo="Sum"/><pk mz="491.36864205" i="1200.25" sn="4.66974" a="41.4889" fwhm="0.0382865" res="12834" algo="Sum"/><pk mz="492.81366523" i="764.556" sn="2.95788" a="22.7106" fwhm="0.036801" res="13391.3" algo="Sum"/><pk mz="492.88312452" i="1189.66" sn="4.60118" a="52.0985" fwhm="0.0329965" res="14937.4" algo="Sum"/><pk mz="493.32057941" i="2850.96" sn="11.022" a="110.973" fwhm="0.0431624" res="11429.4" algo="Sum"/><pk mz="494.32230417" i="2855.38" sn="10.9859" a="91.2091" fwhm="0.0310685" res="15910.7" algo="Sum"/><pk mz="494.81623920" i="1400.02" sn="5.38316" a="69.6334" fwhm="0.0457414" res="10817.7" algo="Sum"/><pk mz="495.33421351" i="1728.07" sn="6.63847" a="59.9151" fwhm="0.0394982" res="12540.7" algo="Sum"/><pk mz="496.33808546" i="77337.7" sn="295.876" a="1956.84" fwhm="0.0220692" res="22490" algo="Sum"/><pk mz="496.81294668" i="1213.88" sn="4.64452" a="51.8886" fwhm="0.0502387" res="9889.06" algo="Sum"/><pk mz="497.23486275" i="1423.34" sn="5.43958" a="49.7245" fwhm="0.0318327" res="15620.3" algo="Sum"/><pk mz="497.28555694" i="835.774" sn="3.19433" a="25.4682" fwhm="0.0439765" res="11308" algo="Sum"/><pk mz="497.34105512" i="21050.3" sn="80.4365" a="616.667" fwhm="0.0255047" res="19500" algo="Sum"/><pk mz="498.34405685" i="4166.1" sn="15.8683" a="132.187" fwhm="0.0271024" res="18387.4" algo="Sum"/><pk mz="498.82720225" i="978.656" sn="3.72698" a="40.6122" fwhm="0.0462525" res="10784.9" algo="Sum"/><pk mz="498.89889559" i="944.508" sn="3.59725" a="38.144" fwhm="0.0331683" res="15041.4" algo="Sum"/><pk mz="499.30386407" i="780.416" sn="2.96598" a="31.0932" fwhm="0.0528786" res="9442.45" algo="Sum"/><pk mz="499.35115149" i="1786.17" sn="6.78835" a="87.314" fwhm="0.0376993" res="13245.6" algo="Sum"/><pk mz="500.27215640" i="758.369" sn="2.88268" a="28.3952" fwhm="0.0411254" res="12164.6" algo="Sum"/><pk mz="500.35144425" i="744.129" sn="2.82813" a="28.4331" fwhm="0.0482993" res="10359.4" algo="Sum"/><pk mz="500.76151130" i="754.341" sn="2.86731" a="28.346" fwhm="0.0427851" res="11704.1" algo="Sum"/><pk mz="501.27649240" i="839.194" sn="3.19044" a="37.7596" fwhm="0.0561747" res="8923.52" algo="Sum"/><pk mz="501.32955315" i="756.436" sn="2.87618" a="21.7259" fwhm="0.0397392" res="12615.5" algo="Sum"/><pk mz="501.38841333" i="2435.29" sn="9.25964" a="107.48" fwhm="0.0311733" res="16083.9" algo="Sum"/><pk mz="501.49753512" i="1008.73" sn="3.83343" a="29.4915" fwhm="0.0269466" res="18610.8" algo="Sum"/><pk mz="502.28998796" i="1125.1" sn="4.27209" a="35.3453" fwhm="0.0338996" res="14817" algo="Sum"/><pk mz="502.32569732" i="1127.09" sn="4.27966" a="39.8838" fwhm="0.039346" res="12766.9" algo="Sum"/><pk mz="502.39276653" i="895.664" sn="3.40091" a="37.6143" fwhm="0.042077" res="11939.8" algo="Sum"/><pk mz="502.84127867" i="765.25" sn="2.90261" a="31.0644" fwhm="0.0515998" res="9745.02" algo="Sum"/><pk mz="503.10416455" i="974.979" sn="3.69685" a="35.945" fwhm="0.0321546" res="15646.4" algo="Sum"/><pk mz="503.30336973" i="1094.29" sn="4.15171" a="40.4003" fwhm="0.0474693" res="10602.7" algo="Sum"/><pk mz="503.32808485" i="1127.49" sn="4.27714" a="38.1558" fwhm="0.0407724" res="12344.8" algo="Sum"/><pk mz="503.40399392" i="761.563" sn="2.88923" a="32.2722" fwhm="0.0480954" res="10466.8" algo="Sum"/><pk mz="504.30329015" i="1220.04" sn="4.61938" a="47.2486" fwhm="0.0342783" res="14712" algo="Sum"/><pk mz="504.33992726" i="1555.16" sn="5.88631" a="54.5827" fwhm="0.0335107" res="15050.1" algo="Sum"/><pk mz="504.84615331" i="1051.77" sn="3.96739" a="46.0118" fwhm="0.0572163" res="8823.47" algo="Sum"/><pk mz="505.27985464" i="963.137" sn="3.63328" a="35.0373" fwhm="0.0391377" res="12910.3" algo="Sum"/><pk mz="505.29942503" i="925.511" sn="3.49134" a="15.402" fwhm="0.0177318" res="28496.7" algo="Sum"/><pk mz="505.31418490" i="886.964" sn="3.34593" a="15.1086" fwhm="0.0177321" res="28497.1" algo="Sum"/><pk mz="505.34312228" i="1156.34" sn="4.36209" a="44.7863" fwhm="0.0388395" res="13011.1" algo="Sum"/><pk mz="506.35819912" i="2240.41" sn="8.42919" a="76.1861" fwhm="0.0292592" res="17305.9" algo="Sum"/><pk mz="507.29931244" i="1352.71" sn="5.06995" a="54.6209" fwhm="0.0500335" res="10139.2" algo="Sum"/><pk mz="507.32049344" i="1291.7" sn="4.84131" a="36.8763" fwhm="0.0355349" res="14276.7" algo="Sum"/><pk mz="507.35890631" i="1366.63" sn="5.12184" a="51.8374" fwhm="0.0366238" res="13853.2" algo="Sum"/><pk mz="508.33683626" i="755.984" sn="2.82875" a="22.6441" fwhm="0.0421824" res="12050.9" algo="Sum"/><pk mz="508.37246659" i="1236.61" sn="4.62661" a="44.9253" fwhm="0.0367368" res="13838.2" algo="Sum"/><pk mz="508.71091346" i="799.067" sn="2.98058" a="33.0671" fwhm="0.0368475" res="13805.8" algo="Sum"/><pk mz="508.85514106" i="927.865" sn="3.46041" a="40.1097" fwhm="0.0318824" res="15960.4" algo="Sum"/><pk mz="509.31928484" i="2007.73" sn="7.48053" a="64.6193" fwhm="0.0445056" res="11443.9" algo="Sum"/><pk mz="509.36110545" i="5122.94" sn="19.0884" a="177.55" fwhm="0.0292768" res="17398.1" algo="Sum"/><pk mz="510.35644324" i="3331.9" sn="12.3884" a="140.613" fwhm="0.0355439" res="14358.5" algo="Sum"/><pk mz="510.80453175" i="946.588" sn="3.51833" a="48.654" fwhm="0.0574873" res="8885.52" algo="Sum"/><pk mz="511.24950086" i="1499.85" sn="5.57217" a="53.5663" fwhm="0.0374526" res="13650.6" algo="Sum"/><pk mz="511.35651228" i="1533.16" sn="5.69592" a="70.7184" fwhm="0.0514453" res="9939.82" algo="Sum"/><pk mz="512.33599586" i="870.451" sn="3.23059" a="51.5472" fwhm="0.0421216" res="12163.3" algo="Sum"/><pk mz="512.79629602" i="839.993" sn="3.11366" a="38.4249" fwhm="0.0625155" res="8202.71" algo="Sum"/><pk mz="513.34909999" i="1135.24" sn="4.20836" a="62.1315" fwhm="0.0550847" res="9319.26" algo="Sum"/><pk mz="513.40427018" i="1483.96" sn="5.50107" a="61.1245" fwhm="0.0423361" res="12126.9" algo="Sum"/><pk mz="514.80332035" i="851.984" sn="3.14618" a="44.5726" fwhm="0.0455214" res="11309" algo="Sum"/><pk mz="514.87341370" i="841.215" sn="3.10642" a="24.1742" fwhm="0.0387643" res="13282.2" algo="Sum"/><pk mz="515.41051780" i="91190.5" sn="336.588" a="2314.23" fwhm="0.0228798" res="22526.9" algo="Sum"/><pk mz="515.51077844" i="1023.88" sn="3.77973" a="39.2992" fwhm="0.0409884" res="12577" algo="Sum"/><pk mz="516.30292948" i="1537.48" sn="5.65404" a="55.9909" fwhm="0.0313571" res="16465.3" algo="Sum"/><pk mz="516.41364026" i="30395" sn="111.765" a="871.102" fwhm="0.025067" res="20601.3" algo="Sum"/><pk mz="516.73986117" i="1048.49" sn="3.85156" a="38.865" fwhm="0.0416688" res="12401.1" algo="Sum"/><pk mz="517.30806959" i="848.006" sn="3.1128" a="30.0223" fwhm="0.0499833" res="10349.6" algo="Sum"/><pk mz="517.36646199" i="1766.2" sn="6.48254" a="60.429" fwhm="0.0400926" res="12904.3" algo="Sum"/><pk mz="517.41236635" i="9316.36" sn="34.185" a="306.437" fwhm="0.0289365" res="17881" algo="Sum"/><pk mz="518.31906440" i="43621.6" sn="159.558" a="1229.75" fwhm="0.0244979" res="21157.7" algo="Sum"/><pk mz="518.41285875" i="2246.9" sn="8.21767" a="86.3547" fwhm="0.0384427" res="13485.3" algo="Sum"/><pk mz="518.73814753" i="1149.83" sn="4.20468" a="60.7798" fwhm="0.0435211" res="11919.2" algo="Sum"/><pk mz="518.82460898" i="760.027" sn="2.77993" a="27.8585" fwhm="0.0539021" res="9625.32" algo="Sum"/><pk mz="518.84021301" i="757.129" sn="2.76933" a="24.1047" fwhm="0.0280068" res="18525.5" algo="Sum"/><pk mz="519.13644510" i="1314.46" sn="4.80318" a="46.7744" fwhm="0.028492" res="18220.4" algo="Sum"/><pk mz="519.26783447" i="740.472" sn="2.7045" a="29.1393" fwhm="0.0450694" res="11521.5" algo="Sum"/><pk mz="519.32230475" i="12336.5" sn="45.0492" a="389.136" fwhm="0.0260562" res="19930.8" algo="Sum"/><pk mz="519.40355853" i="1015.66" sn="3.70987" a="40.7415" fwhm="0.0597827" res="8688.19" algo="Sum"/><pk mz="520.33622033" i="25582.4" sn="93.1685" a="736.844" fwhm="0.0254113" res="20476.5" algo="Sum"/><pk mz="520.74247308" i="947.05" sn="3.44773" a="46.9384" fwhm="0.0407497" res="12779.1" algo="Sum"/><pk mz="520.82179060" i="742.538" sn="2.70317" a="37.4816" fwhm="0.0588094" res="8856.09" algo="Sum"/><pk mz="521.25709673" i="1052.56" sn="3.82834" a="51.577" fwhm="0.0579589" res="8993.57" algo="Sum"/><pk mz="521.33989223" i="7713.85" sn="28.0236" a="245.237" fwhm="0.027698" res="18822.3" algo="Sum"/><pk mz="521.37513923" i="3059.87" sn="11.1088" a="79.4238" fwhm="0.0309332" res="16854.9" algo="Sum"/><pk mz="522.35177595" i="17497.3" sn="63.3938" a="532.907" fwhm="0.0261416" res="19981.6" algo="Sum"/><pk mz="522.59495155" i="1417.02" sn="5.13396" a="44.9938" fwhm="0.0269642" res="19381.1" algo="Sum"/><pk mz="522.74985483" i="920.56" sn="3.33431" a="56.0289" fwhm="0.0535981" res="9753.14" algo="Sum"/><pk mz="523.25846679" i="1055.09" sn="3.81593" a="32.6541" fwhm="0.0356028" res="14697.1" algo="Sum"/><pk mz="523.29717604" i="1311.58" sn="4.74355" a="60.1872" fwhm="0.0548993" res="9531.94" algo="Sum"/><pk mz="523.35697731" i="5536.03" sn="20.022" a="236.045" fwhm="0.033491" res="15626.8" algo="Sum"/><pk mz="523.46869618" i="1149.34" sn="4.15599" a="38.8381" fwhm="0.0276553" res="18928.3" algo="Sum"/><pk mz="524.27263960" i="844.716" sn="3.05245" a="39.1426" fwhm="0.0471512" res="11119" algo="Sum"/><pk mz="524.36790434" i="30661.4" sn="110.796" a="901.314" fwhm="0.0252517" res="20765.7" algo="Sum"/><pk mz="524.68553297" i="756.002" sn="2.73197" a="30.9826" fwhm="0.0357545" res="14674.7" algo="Sum"/><pk mz="524.76743011" i="810.87" sn="2.92935" a="57.4619" fwhm="0.0707804" res="7414.02" algo="Sum"/><pk mz="525.28547432" i="3117.54" sn="11.266" a="112.988" fwhm="0.0341919" res="15362.9" algo="Sum"/><pk mz="525.37042161" i="9901.02" sn="35.7755" a="307.272" fwhm="0.0283452" res="18534.7" algo="Sum"/><pk mz="526.28952918" i="1513.43" sn="5.46505" a="51.9897" fwhm="0.0339417" res="15505.7" algo="Sum"/><pk mz="526.33843480" i="923.333" sn="3.33419" a="26.6149" fwhm="0.0407185" res="12926.3" algo="Sum"/><pk mz="526.37441585" i="2160.1" sn="7.80021" a="78.9519" fwhm="0.0343273" res="15334" algo="Sum"/><pk mz="526.76901789" i="1555.28" sn="5.61003" a="77.2656" fwhm="0.0364664" res="14445.3" algo="Sum"/><pk mz="527.29614956" i="971.253" sn="3.49793" a="30.3083" fwhm="0.0363215" res="14517.5" algo="Sum"/><pk mz="527.33196131" i="1040.83" sn="3.74851" a="40.6493" fwhm="0.0543428" res="9703.8" algo="Sum"/><pk mz="527.37949374" i="986.123" sn="3.55155" a="44.0309" fwhm="0.0582842" res="9048.42" algo="Sum"/><pk mz="528.76894566" i="1538.84" sn="5.52284" a="55.4588" fwhm="0.0358091" res="14766.3" algo="Sum"/><pk mz="529.33277895" i="862.975" sn="3.09509" a="42.1363" fwhm="0.0584422" res="9057.37" algo="Sum"/><pk mz="529.34971549" i="898.115" sn="3.22112" a="21.5083" fwhm="0.0317609" res="16666.7" algo="Sum"/><pk mz="529.40349288" i="1055.94" sn="3.78716" a="55.5469" fwhm="0.0531733" res="9956.18" algo="Sum"/><pk mz="529.52904690" i="820.019" sn="2.94197" a="26.1524" fwhm="0.029688" res="17836.5" algo="Sum"/><pk mz="530.35306663" i="782.158" sn="2.79833" a="30.9242" fwhm="0.0502812" res="10547.8" algo="Sum"/><pk mz="530.77695824" i="1238.11" sn="4.41851" a="58.2404" fwhm="0.0536005" res="9902.46" algo="Sum"/><pk mz="531.25504612" i="763.173" sn="2.72191" a="23.9278" fwhm="0.0440079" res="12071.8" algo="Sum"/><pk mz="531.34542870" i="1990.97" sn="7.10075" a="77.2617" fwhm="0.0433338" res="12261.7" algo="Sum"/><pk mz="531.40435209" i="19097.8" sn="68.1283" a="573.188" fwhm="0.0264227" res="20111.7" algo="Sum"/><pk mz="531.47061787" i="954.996" sn="3.40699" a="30.7051" fwhm="0.0454632" res="11690.1" algo="Sum"/><pk mz="531.50344287" i="808.221" sn="2.88284" a="28.0524" fwhm="0.0370244" res="14355.5" algo="Sum"/><pk mz="532.33786846" i="1689.75" sn="6.01362" a="70.8754" fwhm="0.0427983" res="12438.3" algo="Sum"/><pk mz="532.40907598" i="6711.21" sn="23.8605" a="203.772" fwhm="0.0330193" res="16124.2" algo="Sum"/><pk mz="532.43108649" i="5889.38" sn="20.9297" a="160.788" fwhm="0.029077" res="18311.1" algo="Sum"/><pk mz="532.71556833" i="885.688" sn="3.14497" a="42.0345" fwhm="0.0410298" res="12983.6" algo="Sum"/><pk mz="532.77869595" i="1099.13" sn="3.90278" a="47.8036" fwhm="0.0510013" res="10446.4" algo="Sum"/><pk mz="533.34186524" i="1187.38" sn="4.21515" a="57.8761" fwhm="0.0609098" res="8756.25" algo="Sum"/><pk mz="533.40769379" i="2286.36" sn="8.11181" a="83.7764" fwhm="0.0360802" res="14784" algo="Sum"/><pk mz="533.43762077" i="2309.22" sn="8.19224" a="75.4498" fwhm="0.0387446" res="13768" algo="Sum"/><pk mz="534.29241804" i="6128.69" sn="21.696" a="188.013" fwhm="0.0279177" res="19138.1" algo="Sum"/><pk mz="534.40768650" i="828.482" sn="2.932" a="33.2172" fwhm="0.0448678" res="11910.7" algo="Sum"/><pk mz="534.43477194" i="791.492" sn="2.80109" a="29.7943" fwhm="0.0439133" res="12170.2" algo="Sum"/><pk mz="534.71236198" i="1069.94" sn="3.78594" a="46.0165" fwhm="0.0356298" res="15007.4" algo="Sum"/><pk mz="534.79307762" i="1052.82" sn="3.72547" a="53.8851" fwhm="0.0422685" res="12652.3" algo="Sum"/><pk mz="535.29548394" i="2148.83" sn="7.60474" a="94.6217" fwhm="0.0349964" res="15295.7" algo="Sum"/><pk mz="535.37611727" i="3698.84" sn="13.0902" a="130.508" fwhm="0.0293551" res="18237.9" algo="Sum"/><pk mz="535.46421577" i="766.645" sn="2.71294" a="31.3562" fwhm="0.0434071" res="12335.9" algo="Sum"/><pk mz="536.29438401" i="1097.58" sn="3.88504" a="54.8222" fwhm="0.0363927" res="14736.3" algo="Sum"/><pk mz="536.37981855" i="1509.43" sn="5.34195" a="61.654" fwhm="0.0347126" res="15452" algo="Sum"/><pk mz="536.43272750" i="1056.88" sn="3.74031" a="31.4576" fwhm="0.036036" res="14886" algo="Sum"/><pk mz="536.71439642" i="933.176" sn="3.30007" a="51.6086" fwhm="0.0509839" res="10527.1" algo="Sum"/><pk mz="536.79819701" i="1632.75" sn="5.77406" a="85.7354" fwhm="0.0380848" res="14094.8" algo="Sum"/><pk mz="537.39244552" i="736162" sn="2603.4" a="13166" fwhm="0.0159199" res="33756.1" algo="Sum"/><pk mz="538.29458897" i="747.796" sn="2.64355" a="38.336" fwhm="0.0511495" res="10523.9" algo="Sum"/><pk mz="538.39518529" i="214514" sn="758.254" a="5263.27" fwhm="0.020786" res="25901.8" algo="Sum"/><pk mz="538.72469170" i="815.269" sn="2.88097" a="34.0694" fwhm="0.0640813" res="8406.89" algo="Sum"/><pk mz="538.79566716" i="1514.43" sn="5.35164" a="63.4563" fwhm="0.043015" res="12525.7" algo="Sum"/><pk mz="538.87664720" i="773.205" sn="2.73213" a="31.5702" fwhm="0.0495463" res="10876.2" algo="Sum"/><pk mz="539.30203435" i="886.121" sn="3.13081" a="23.2454" fwhm="0.0366372" res="14720.1" algo="Sum"/><pk mz="539.39369644" i="58776.1" sn="207.663" a="1909.55" fwhm="0.028037" res="19238.6" algo="Sum"/><pk mz="540.34408281" i="778.945" sn="2.74778" a="23.8713" fwhm="0.0458406" res="11787.4" algo="Sum"/><pk mz="540.39364039" i="13844" sn="48.8358" a="477.771" fwhm="0.0298273" res="18117.4" algo="Sum"/><pk mz="540.80899378" i="1168.33" sn="4.11927" a="64.5025" fwhm="0.0631308" res="8566.48" algo="Sum"/><pk mz="540.89269925" i="827.708" sn="2.91908" a="32.1567" fwhm="0.0449344" res="12037.4" algo="Sum"/><pk mz="541.11780233" i="1324.92" sn="4.67049" a="45.3641" fwhm="0.0297351" res="18197.9" algo="Sum"/><pk mz="541.25961526" i="1512.88" sn="5.33292" a="65.8219" fwhm="0.0369829" res="14635.4" algo="Sum"/><pk mz="541.33379124" i="1235.17" sn="4.35417" a="56.4785" fwhm="0.0659511" res="8208.11" algo="Sum"/><pk mz="541.39434931" i="3378.57" sn="11.9047" a="127.984" fwhm="0.0343" res="15784.1" algo="Sum"/><pk mz="542.11855321" i="736.825" sn="2.58948" a="27.3619" fwhm="0.0276631" res="19597.2" algo="Sum"/><pk mz="542.31831335" i="14253" sn="50.0889" a="444.163" fwhm="0.0270031" res="20083.5" algo="Sum"/><pk mz="542.38888718" i="960.579" sn="3.37496" a="42.5498" fwhm="0.0482255" res="11246.9" algo="Sum"/><pk mz="542.74291888" i="1227.77" sn="4.31712" a="50.3753" fwhm="0.0437559" res="12403.9" algo="Sum"/><pk mz="542.80802978" i="1020.52" sn="3.58917" a="44.115" fwhm="0.0612264" res="8865.58" algo="Sum"/><pk mz="543.32159991" i="4755.49" sn="16.704" a="170.359" fwhm="0.0298366" res="18209.9" algo="Sum"/><pk mz="543.37877847" i="922.411" sn="3.24029" a="19.4253" fwhm="0.0275817" res="19700.7" algo="Sum"/><pk mz="543.39393444" i="934.766" sn="3.28354" a="18.4095" fwhm="0.0275823" res="19700.8" algo="Sum"/><pk mz="543.44051924" i="1781.44" sn="6.25489" a="70.9338" fwhm="0.0325711" res="16684.7" algo="Sum"/><pk mz="544.33406288" i="15980.3" sn="56.001" a="485.225" fwhm="0.0263607" res="20649.5" algo="Sum"/><pk mz="544.44333698" i="829.299" sn="2.90556" a="36.3179" fwhm="0.0387472" res="14051.2" algo="Sum"/><pk mz="544.74090320" i="1253.62" sn="4.39418" a="51.3231" fwhm="0.0411209" res="13247.3" algo="Sum"/><pk mz="544.82261137" i="934.695" sn="3.27628" a="51.6925" fwhm="0.0484284" res="11250.1" algo="Sum"/><pk mz="545.33748030" i="5166.88" sn="18.0722" a="205.945" fwhm="0.0314755" res="17325.8" algo="Sum"/><pk mz="545.41933548" i="8195.16" sn="28.6339" a="281.955" fwhm="0.0286874" res="19012.5" algo="Sum"/><pk mz="546.34895422" i="17409.4" sn="60.7675" a="537.81" fwhm="0.0272868" res="20022.4" algo="Sum"/><pk mz="546.42269392" i="3225.23" sn="11.2577" a="116.033" fwhm="0.0298242" res="18321.5" algo="Sum"/><pk mz="546.75155696" i="1035.09" sn="3.61179" a="45.4959" fwhm="0.0523831" res="10437.5" algo="Sum"/><pk mz="546.82546229" i="1514.94" sn="5.28512" a="67.5422" fwhm="0.0351276" res="15566.8" algo="Sum"/><pk mz="547.35493516" i="5956.02" sn="20.7411" a="226.859" fwhm="0.0364508" res="15016.3" algo="Sum"/><pk mz="547.37438308" i="5120.22" sn="17.8305" a="130.276" fwhm="0.0296894" res="18436.7" algo="Sum"/><pk mz="547.41788390" i="1596.48" sn="5.55967" a="51.9618" fwhm="0.0396107" res="13819.9" algo="Sum"/><pk mz="547.46581616" i="815.065" sn="2.83818" a="30.2744" fwhm="0.0546269" res="10021.9" algo="Sum"/><pk mz="548.37948750" i="1922.85" sn="6.69615" a="72.296" fwhm="0.0413114" res="13274.3" algo="Sum"/><pk mz="548.75338014" i="842.713" sn="2.93211" a="33.4658" fwhm="0.0557988" res="9834.5" algo="Sum"/><pk mz="548.82643252" i="1192.68" sn="4.14895" a="49.1514" fwhm="0.0512746" res="10703.7" algo="Sum"/><pk mz="549.33172243" i="754.586" sn="2.62752" a="19.0435" fwhm="0.0369765" res="14856.3" algo="Sum"/><pk mz="549.40740364" i="1966.31" sn="6.84816" a="73.3992" fwhm="0.0385966" res="14234.6" algo="Sum"/><pk mz="549.48373897" i="1893.53" sn="6.59475" a="71.2417" fwhm="0.0338406" res="16237.4" algo="Sum"/><pk mz="550.38015957" i="845.31" sn="2.94236" a="29.7273" fwhm="0.0398611" res="13807.5" algo="Sum"/><pk mz="550.40848613" i="927.455" sn="3.22829" a="34.2196" fwhm="0.0398453" res="13813.6" algo="Sum"/><pk mz="550.48742144" i="738.532" sn="2.57032" a="31.4618" fwhm="0.0332357" res="16563.1" algo="Sum"/><pk mz="550.62452576" i="1216.27" sn="4.229" a="50.9248" fwhm="0.0330538" res="16658.5" algo="Sum"/><pk mz="550.77431981" i="838.319" sn="2.91443" a="42.5741" fwhm="0.0600158" res="9177.16" algo="Sum"/><pk mz="550.83887001" i="1146.97" sn="3.98747" a="48.5047" fwhm="0.0491737" res="11201.9" algo="Sum"/><pk mz="551.35024185" i="2544.1" sn="8.841" a="107.253" fwhm="0.0432193" res="12757" algo="Sum"/><pk mz="551.40474321" i="1896.89" sn="6.59188" a="71.2645" fwhm="0.0500569" res="11015.6" algo="Sum"/><pk mz="551.49915595" i="3708.59" sn="12.8871" a="131.192" fwhm="0.0284206" res="19404.9" algo="Sum"/><pk mz="552.35431719" i="1091.41" sn="3.78842" a="46.8445" fwhm="0.0386603" res="14287.4" algo="Sum"/><pk mz="552.40834996" i="934.969" sn="3.24541" a="56.6663" fwhm="0.075603" res="7306.7" algo="Sum"/><pk mz="552.50327551" i="1590.5" sn="5.52084" a="50.9583" fwhm="0.0289097" res="19111.3" algo="Sum"/><pk mz="552.77131414" i="1387.13" sn="4.81177" a="68.1005" fwhm="0.05331" res="10369" algo="Sum"/><pk mz="552.85248989" i="803.592" sn="2.78792" a="35.1567" fwhm="0.0462724" res="11947.8" algo="Sum"/><pk mz="553.36770943" i="216713" sn="752.136" a="6897.3" fwhm="0.0279503" res="19798.3" algo="Sum"/><pk mz="553.45255365" i="8505.81" sn="29.5136" a="344.208" fwhm="0.0417462" res="13257.6" algo="Sum"/><pk mz="554.37056548" i="72321.6" sn="250.428" a="2660.25" fwhm="0.0335235" res="16536.8" algo="Sum"/><pk mz="554.45662943" i="3944.73" sn="13.6645" a="163.423" fwhm="0.0409605" res="13536.4" algo="Sum"/><pk mz="554.77028602" i="1362.73" sn="4.71704" a="74.1934" fwhm="0.0569469" res="9741.89" algo="Sum"/><pk mz="554.85034284" i="920.277" sn="3.18632" a="51.0833" fwhm="0.0639444" res="8677.08" algo="Sum"/><pk mz="555.36628311" i="35058.7" sn="121.301" a="1364.75" fwhm="0.0336003" res="16528.6" algo="Sum"/><pk mz="555.45792154" i="1266.06" sn="4.38006" a="43.7382" fwhm="0.0400195" res="13879.7" algo="Sum"/><pk mz="556.36708098" i="10076.9" sn="34.8297" a="382.492" fwhm="0.0326899" res="17019.6" algo="Sum"/><pk mz="556.77906934" i="1066.44" sn="3.68576" a="62.2543" fwhm="0.0642841" res="8661.22" algo="Sum"/><pk mz="556.85527473" i="1106.55" sn="3.82536" a="48.385" fwhm="0.0433746" res="12838.3" algo="Sum"/><pk mz="557.09021991" i="1467.75" sn="5.07468" a="55.5928" fwhm="0.0314543" res="17711.1" algo="Sum"/><pk mz="557.36796337" i="2776.26" sn="9.59394" a="128.75" fwhm="0.039737" res="14026.4" algo="Sum"/><pk mz="557.43424394" i="1329.36" sn="4.59478" a="61.7354" fwhm="0.0399652" res="13948" algo="Sum"/><pk mz="558.29146671" i="2212.84" sn="7.64455" a="80.2663" fwhm="0.029911" res="18665.1" algo="Sum"/><pk mz="558.36943150" i="797.792" sn="2.75582" a="43.0469" fwhm="0.0596649" res="9358.43" algo="Sum"/><pk mz="558.71790079" i="762.158" sn="2.6333" a="31.7633" fwhm="0.0576579" res="9690.22" algo="Sum"/><pk mz="558.78009367" i="826.107" sn="2.85419" a="34.6291" fwhm="0.05594" res="9988.92" algo="Sum"/><pk mz="558.85313242" i="778.316" sn="2.68916" a="31.4678" fwhm="0.047336" res="11806.1" algo="Sum"/><pk mz="559.29820027" i="1051.43" sn="3.63181" a="57.9124" fwhm="0.0584701" res="9565.54" algo="Sum"/><pk mz="559.37130333" i="901.435" sn="3.11369" a="60.2587" fwhm="0.0995592" res="5618.48" algo="Sum"/><pk mz="560.30617830" i="1813.66" sn="6.26688" a="75.0368" fwhm="0.0323373" res="17326.9" algo="Sum"/><pk mz="560.71357221" i="831.322" sn="2.87253" a="42.2002" fwhm="0.0553163" res="10136.5" algo="Sum"/><pk mz="560.79976318" i="805.077" sn="2.78184" a="44.2712" fwhm="0.0549576" res="10204.2" algo="Sum"/><pk mz="560.86676932" i="923.701" sn="3.19114" a="53.8727" fwhm="0.0479271" res="11702.5" algo="Sum"/><pk mz="561.32113529" i="1016.82" sn="3.51672" a="63.8668" fwhm="0.0684839" res="8196.4" algo="Sum"/><pk mz="561.40183109" i="1349.09" sn="4.66513" a="66.7616" fwhm="0.0565977" res="9919.17" algo="Sum"/><pk mz="562.32280496" i="2429.11" sn="8.40016" a="121.861" fwhm="0.0368957" res="15240.9" algo="Sum"/><pk mz="562.56329615" i="757.416" sn="2.61759" a="34.1969" fwhm="0.0434513" res="12947" algo="Sum"/><pk mz="562.80252169" i="1262.78" sn="4.36476" a="57.3562" fwhm="0.0433991" res="12968.1" algo="Sum"/><pk mz="562.86441232" i="745.092" sn="2.57534" a="36.4046" fwhm="0.061302" res="9181.82" algo="Sum"/><pk mz="563.32591609" i="1103.53" sn="3.81598" a="46.0785" fwhm="0.0602599" res="9348.26" algo="Sum"/><pk mz="564.79713413" i="1031.61" sn="3.55442" a="44.6053" fwhm="0.052291" res="10801" algo="Sum"/><pk mz="565.27900189" i="977.189" sn="3.36805" a="52.8466" fwhm="0.048522" res="11649.9" algo="Sum"/><pk mz="565.42143308" i="9569.88" sn="32.9771" a="325.247" fwhm="0.0292128" res="19355.3" algo="Sum"/><pk mz="566.31697983" i="3812.16" sn="13.1275" a="135.907" fwhm="0.0300979" res="18815.8" algo="Sum"/><pk mz="566.42431081" i="3949.39" sn="13.5985" a="140.749" fwhm="0.0295587" res="19162.7" algo="Sum"/><pk mz="566.66561049" i="741.258" sn="2.55447" a="29.8135" fwhm="0.0320079" res="17703.9" algo="Sum"/><pk mz="566.75369775" i="757.265" sn="2.61036" a="15.8331" fwhm="0.0281688" res="20119.9" algo="Sum"/><pk mz="566.78866697" i="754.993" sn="2.60297" a="19.5067" fwhm="0.029924" res="18940.9" algo="Sum"/><pk mz="566.80904671" i="833.027" sn="2.87207" a="39.2297" fwhm="0.0655663" res="8644.82" algo="Sum"/><pk mz="566.88433209" i="968.438" sn="3.3381" a="44.289" fwhm="0.0433977" res="13062.6" algo="Sum"/><pk mz="567.34519840" i="3957.56" sn="13.6341" a="154.197" fwhm="0.042106" res="13474.2" algo="Sum"/><pk mz="567.41851732" i="1802.96" sn="6.21237" a="106.057" fwhm="0.0664385" res="8540.51" algo="Sum"/><pk mz="568.33770598" i="3441.84" sn="11.8442" a="147.668" fwhm="0.037832" res="15022.7" algo="Sum"/><pk mz="568.42044388" i="900.882" sn="3.09985" a="40.3386" fwhm="0.0600511" res="9465.61" algo="Sum"/><pk mz="568.74761336" i="994.132" sn="3.42241" a="56.5019" fwhm="0.0526653" res="10799.3" algo="Sum"/><pk mz="569.31041728" i="2848.09" sn="9.79564" a="83.1049" fwhm="0.0320454" res="17765.7" algo="Sum"/><pk mz="569.36041781" i="45090.9" sn="154.997" a="1401.95" fwhm="0.0275261" res="20684.4" algo="Sum"/><pk mz="569.42727808" i="7821.3" sn="26.8753" a="281.711" fwhm="0.0313158" res="18183.4" algo="Sum"/><pk mz="570.36330426" i="15569.1" sn="53.4469" a="509.322" fwhm="0.0295855" res="19278.5" algo="Sum"/><pk mz="570.43055330" i="3122.92" sn="10.7206" a="126.992" fwhm="0.0333355" res="17111.8" algo="Sum"/><pk mz="570.74764658" i="968.388" sn="3.32345" a="49.7043" fwhm="0.0716324" res="7967.73" algo="Sum"/><pk mz="570.78336143" i="763.954" sn="2.62178" a="25.0999" fwhm="0.0450975" res="12656.6" algo="Sum"/><pk mz="571.36052259" i="7661.24" sn="26.2716" a="314.948" fwhm="0.0329217" res="17355.2" algo="Sum"/><pk mz="571.42886510" i="1554.81" sn="5.3317" a="62.3351" fwhm="0.046763" res="12219.7" algo="Sum"/><pk mz="572.36222470" i="2495.02" sn="8.56141" a="94.5784" fwhm="0.0326242" res="17544.1" algo="Sum"/><pk mz="572.75326293" i="840.103" sn="2.88121" a="42.6953" fwhm="0.046764" res="12247.7" algo="Sum"/><pk mz="572.83034730" i="1024.55" sn="3.51354" a="56.3697" fwhm="0.0630347" res="9087.54" algo="Sum"/><pk mz="573.36390293" i="1356.19" sn="4.65829" a="53.264" fwhm="0.0471704" res="12155.2" algo="Sum"/><pk mz="573.42737407" i="1087.34" sn="3.73455" a="58.3835" fwhm="0.0764727" res="7498.45" algo="Sum"/><pk mz="573.48506150" i="946.694" sn="3.25114" a="35.9593" fwhm="0.053079" res="10804.4" algo="Sum"/><pk mz="574.69606732" i="854.496" sn="2.93286" a="48.5552" fwhm="0.0579893" res="9910.39" algo="Sum"/><pk mz="574.76094127" i="738.319" sn="2.53411" a="28.6096" fwhm="0.0520059" res="11051.8" algo="Sum"/><pk mz="575.27885515" i="821.525" sn="2.8237" a="28.5201" fwhm="0.0480339" res="11976.5" algo="Sum"/><pk mz="575.37072422" i="738.428" sn="2.53754" a="32.0499" fwhm="0.0419672" res="13710" algo="Sum"/><pk mz="575.40766608" i="937.788" sn="3.22262" a="45.4538" fwhm="0.0734039" res="7838.93" algo="Sum"/><pk mz="575.46472407" i="848.463" sn="2.91566" a="25.5832" fwhm="0.0425762" res="13516.1" algo="Sum"/><pk mz="575.49781732" i="4035.09" sn="13.8662" a="136.036" fwhm="0.0308764" res="18638.8" algo="Sum"/><pk mz="576.27607515" i="1828.78" sn="6.2855" a="62.827" fwhm="0.0314653" res="18314.6" algo="Sum"/><pk mz="576.46159234" i="1157.29" sn="3.97628" a="38.4809" fwhm="0.0382783" res="15059.7" algo="Sum"/><pk mz="576.50120599" i="1702.98" sn="5.8512" a="73.2669" fwhm="0.0379847" res="15177.2" algo="Sum"/><pk mz="576.69611496" i="1020.81" sn="3.50814" a="46.4075" fwhm="0.0527094" res="10941.1" algo="Sum"/><pk mz="576.84176951" i="742.023" sn="2.54851" a="33.8482" fwhm="0.0590585" res="9767.3" algo="Sum"/><pk mz="577.36786573" i="804.011" sn="2.76142" a="46.3233" fwhm="0.0852946" res="6769.1" algo="Sum"/><pk mz="577.47579750" i="1156.05" sn="3.96997" a="24.9123" fwhm="0.0450457" res="12819.8" algo="Sum"/><pk mz="577.51335852" i="7520.48" sn="25.8233" a="257.08" fwhm="0.029687" res="19453.4" algo="Sum"/><pk mz="578.51712812" i="3078.77" sn="10.5796" a="121.342" fwhm="0.0304374" res="19006.8" algo="Sum"/><pk mz="578.69783490" i="1006.03" sn="3.45599" a="50.9088" fwhm="0.0592721" res="9763.4" algo="Sum"/><pk mz="578.77922160" i="929.239" sn="3.19341" a="37.0408" fwhm="0.048269" res="11990.7" algo="Sum"/><pk mz="579.28698354" i="2947.63" sn="10.1261" a="117.414" fwhm="0.0325465" res="17798.7" algo="Sum"/><pk mz="579.35798297" i="909.89" sn="3.12518" a="55.0252" fwhm="0.0778809" res="7439.03" algo="Sum"/><pk mz="579.52453827" i="1451.13" sn="4.98532" a="53.722" fwhm="0.0347115" res="16695.5" algo="Sum"/><pk mz="580.28884917" i="1663.43" sn="5.71738" a="70.6847" fwhm="0.0329043" res="17635.6" algo="Sum"/><pk mz="580.70495644" i="998.516" sn="3.43142" a="59.5523" fwhm="0.0497385" res="11675.2" algo="Sum"/><pk mz="580.77541861" i="745.587" sn="2.56222" a="38.7255" fwhm="0.0712878" res="8146.91" algo="Sum"/><pk mz="581.29354381" i="745.999" sn="2.56209" a="30.1617" fwhm="0.0602664" res="9645.41" algo="Sum"/><pk mz="581.39742360" i="3691.22" sn="12.6753" a="188.844" fwhm="0.0445767" res="13042.6" algo="Sum"/><pk mz="582.29126861" i="852.958" sn="2.92815" a="30.5151" fwhm="0.0445291" res="13076.6" algo="Sum"/><pk mz="582.40061445" i="1518.17" sn="5.20816" a="88.1444" fwhm="0.0438729" res="13274.7" algo="Sum"/><pk mz="582.70765928" i="827.045" sn="2.83628" a="28.7761" fwhm="0.0362896" res="16057.1" algo="Sum"/><pk mz="582.71870722" i="826.208" sn="2.83341" a="17.8772" fwhm="0.0512668" res="11366.4" algo="Sum"/><pk mz="582.85453295" i="745.079" sn="2.55498" a="28.631" fwhm="0.052371" res="11129.3" algo="Sum"/><pk mz="583.24966452" i="5675.26" sn="19.4548" a="193.631" fwhm="0.0294308" res="19817.7" algo="Sum"/><pk mz="583.31962193" i="1777.13" sn="6.092" a="75.1578" fwhm="0.0427892" res="13632.4" algo="Sum"/><pk mz="583.38598028" i="1455.57" sn="4.9897" a="90.6668" fwhm="0.0551863" res="10571.2" algo="Sum"/><pk mz="584.25395887" i="2910.72" sn="9.98234" a="104.149" fwhm="0.0318179" res="18362.5" algo="Sum"/><pk mz="584.32207395" i="855.499" sn="2.93395" a="35.6683" fwhm="0.053273" res="10968.4" algo="Sum"/><pk mz="584.37607692" i="853.751" sn="2.92809" a="34.1618" fwhm="0.0517685" res="11288.2" algo="Sum"/><pk mz="584.72737141" i="1185.1" sn="4.06603" a="72.3971" fwhm="0.0539417" res="10840" algo="Sum"/><pk mz="585.26653399" i="6674.93" sn="22.8932" a="257.068" fwhm="0.034441" res="16993.3" algo="Sum"/><pk mz="585.33551701" i="8366.07" sn="28.7027" a="347.342" fwhm="0.0319122" res="18342" algo="Sum"/><pk mz="586.26990451" i="2606.48" sn="8.94529" a="89.8287" fwhm="0.0404103" res="14507.9" algo="Sum"/><pk mz="586.29507149" i="1967.98" sn="6.75417" a="44.7206" fwhm="0.0501352" res="11694.3" algo="Sum"/><pk mz="586.33766782" i="3213.79" sn="11.0312" a="115.203" fwhm="0.0416664" res="14072.2" algo="Sum"/><pk mz="586.43279471" i="745.396" sn="2.55775" a="35.9191" fwhm="0.0567502" res="10333.6" algo="Sum"/><pk mz="586.72395372" i="1412.11" sn="4.84471" a="60.8535" fwhm="0.0426666" res="13751.4" algo="Sum"/><pk mz="586.81395730" i="749.985" sn="2.57306" a="27.673" fwhm="0.0480645" res="12208.9" algo="Sum"/><pk mz="587.27565891" i="926.26" sn="3.17806" a="32.9104" fwhm="0.0401944" res="14610.9" algo="Sum"/><pk mz="587.33628872" i="2192.21" sn="7.52163" a="119.651" fwhm="0.047787" res="12290.7" algo="Sum"/><pk mz="587.40180779" i="895.604" sn="3.07288" a="43.9513" fwhm="0.0604283" res="9720.65" algo="Sum"/><pk mz="588.33579042" i="860.339" sn="2.95042" a="50.6324" fwhm="0.0605264" res="9720.32" algo="Sum"/><pk mz="588.40386612" i="1267.26" sn="4.34585" a="58.0109" fwhm="0.037105" res="15857.8" algo="Sum"/><pk mz="588.72880952" i="1338.82" sn="4.58856" a="63.4499" fwhm="0.0569822" res="10331.8" algo="Sum"/><pk mz="588.80785055" i="750.94" sn="2.57332" a="34.3618" fwhm="0.0669936" res="8789.02" algo="Sum"/><pk mz="589.30657466" i="761.378" sn="2.61157" a="33.7609" fwhm="0.0458729" res="12846.5" algo="Sum"/><pk mz="589.40662961" i="1097.64" sn="3.76479" a="66.3247" fwhm="0.0741624" res="7947.51" algo="Sum"/><pk mz="589.47571132" i="882.111" sn="3.02528" a="35.3606" fwhm="0.050049" res="11778" algo="Sum"/><pk mz="590.31533292" i="1324.2" sn="4.54009" a="56.7097" fwhm="0.032441" res="18196.6" algo="Sum"/><pk mz="590.58995293" i="1022.19" sn="3.50978" a="40.7884" fwhm="0.033386" res="17689.7" algo="Sum"/><pk mz="590.73550828" i="1149.7" sn="3.94666" a="72.7841" fwhm="0.0652229" res="9057.18" algo="Sum"/><pk mz="591.32218514" i="840.467" sn="2.88595" a="34.8868" fwhm="0.0452224" res="13075.9" algo="Sum"/><pk mz="591.35212940" i="897.467" sn="3.08175" a="32.3305" fwhm="0.0479558" res="12331.2" algo="Sum"/><pk mz="591.48988834" i="993.643" sn="3.41405" a="41.9887" fwhm="0.0534033" res="11075.9" algo="Sum"/><pk mz="592.66798207" i="1011.48" sn="3.47529" a="47.0753" fwhm="0.0455275" res="13017.8" algo="Sum"/><pk mz="592.74469484" i="919.689" sn="3.16035" a="74.7271" fwhm="0.0928072" res="6386.84" algo="Sum"/><pk mz="593.33788602" i="1113.4" sn="3.82225" a="48.2358" fwhm="0.054904" res="10806.8" algo="Sum"/><pk mz="594.66937118" i="1009.55" sn="3.46258" a="35.1978" fwhm="0.0379532" res="15668.5" algo="Sum"/><pk mz="594.75326578" i="1462.42" sn="5.01555" a="84.0625" fwhm="0.0553032" res="10754.4" algo="Sum"/><pk mz="595.34844529" i="1673.15" sn="5.72742" a="62.9013" fwhm="0.0464922" res="12805.3" algo="Sum"/><pk mz="596.67802859" i="838.805" sn="2.87016" a="50.2376" fwhm="0.0580503" res="10278.6" algo="Sum"/><pk mz="596.75157537" i="1544.1" sn="5.28349" a="68.7945" fwhm="0.0482708" res="12362.6" algo="Sum"/><pk mz="597.33768722" i="1167.86" sn="3.99868" a="53.3141" fwhm="0.056184" res="10631.8" algo="Sum"/><pk mz="597.39240753" i="1063.05" sn="3.64027" a="48.9961" fwhm="0.0666855" res="8958.36" algo="Sum"/><pk mz="597.44176447" i="747.887" sn="2.56118" a="26.8945" fwhm="0.0530227" res="11267.7" algo="Sum"/><pk mz="598.75955237" i="1337.16" sn="4.57719" a="87.9888" fwhm="0.0539096" res="11106.7" algo="Sum"/><pk mz="599.36439174" i="1593.7" sn="5.46098" a="68.2045" fwhm="0.050576" res="11850.8" algo="Sum"/><pk mz="599.43085321" i="1106.34" sn="3.79099" a="44.8285" fwhm="0.0534107" res="11223.1" algo="Sum"/><pk mz="599.49677281" i="2020.37" sn="6.92303" a="82.0992" fwhm="0.034503" res="17375.2" algo="Sum"/><pk mz="600.27319113" i="794.954" sn="2.72541" a="34.6855" fwhm="0.0406477" res="14767.7" algo="Sum"/><pk mz="600.50059358" i="932.627" sn="3.19723" a="38.4507" fwhm="0.038782" res="15484" algo="Sum"/><pk mz="600.70020261" i="1082.31" sn="3.70848" a="62.0332" fwhm="0.0601093" res="9993.47" algo="Sum"/><pk mz="600.76124401" i="1181.21" sn="4.04645" a="64.4024" fwhm="0.0629009" res="9550.92" algo="Sum"/><pk mz="601.34140100" i="2377.23" sn="8.1458" a="112.588" fwhm="0.0470449" res="12782.3" algo="Sum"/><pk mz="601.46087348" i="1332.35" sn="4.5654" a="58.7445" fwhm="0.0555087" res="10835.4" algo="Sum"/><pk mz="601.51230580" i="5257.12" sn="18.014" a="186" fwhm="0.0311035" res="19339.1" algo="Sum"/><pk mz="602.27865970" i="862.413" sn="2.95643" a="39.3484" fwhm="0.0528645" res="11392.9" algo="Sum"/><pk mz="602.34587743" i="957.549" sn="3.28273" a="54.4521" fwhm="0.0584334" res="10308.3" algo="Sum"/><pk mz="602.51611002" i="2318.28" sn="7.94753" a="94.2289" fwhm="0.0328406" res="18346.7" algo="Sum"/><pk mz="602.69641133" i="1271.38" sn="4.35622" a="69.1768" fwhm="0.051796" res="11636" algo="Sum"/><pk mz="602.77751445" i="950.971" sn="3.2588" a="61.9999" fwhm="0.0499393" res="12070.2" algo="Sum"/><pk mz="603.35392951" i="1200.7" sn="4.11348" a="70.4066" fwhm="0.0776324" res="7771.93" algo="Sum"/><pk mz="603.52761235" i="4990.52" sn="17.1027" a="175.706" fwhm="0.0321543" res="18769.7" algo="Sum"/><pk mz="604.29926571" i="797.139" sn="2.73305" a="47.6443" fwhm="0.0604051" res="10004.1" algo="Sum"/><pk mz="604.45357041" i="978.469" sn="3.35493" a="51.1442" fwhm="0.0438999" res="13768.9" algo="Sum"/><pk mz="604.53120279" i="2183.78" sn="7.48822" a="92.4902" fwhm="0.0341079" res="17724.1" algo="Sum"/><pk mz="604.70088952" i="1171.87" sn="4.0189" a="87.4797" fwhm="0.0605498" res="9986.84" algo="Sum"/><pk mz="604.78182045" i="1464.38" sn="5.02337" a="64.5401" fwhm="0.0475712" res="12713.2" algo="Sum"/><pk mz="605.37542413" i="2205.06" sn="7.56096" a="110.887" fwhm="0.0380402" res="15914.1" algo="Sum"/><pk mz="605.45617960" i="981.846" sn="3.36708" a="41.9857" fwhm="0.0571044" res="10602.6" algo="Sum"/><pk mz="605.54078208" i="1291.08" sn="4.42774" a="55.4227" fwhm="0.0454026" res="13337.2" algo="Sum"/><pk mz="606.37837883" i="1380.02" sn="4.73694" a="60.97" fwhm="0.0347057" res="17472" algo="Sum"/><pk mz="606.70727936" i="995.647" sn="3.41898" a="65.7349" fwhm="0.0695314" res="8725.66" algo="Sum"/><pk mz="606.78116254" i="1340.78" sn="4.60414" a="56.5537" fwhm="0.0498524" res="12171.6" algo="Sum"/><pk mz="607.24637073" i="1108.08" sn="3.80459" a="46.4588" fwhm="0.0397315" res="15283.7" algo="Sum"/><pk mz="607.38411732" i="1158.29" sn="3.97717" a="61.6291" fwhm="0.0510501" res="11897.8" algo="Sum"/><pk mz="608.40732677" i="885.175" sn="3.03583" a="39.2869" fwhm="0.0573137" res="10615.4" algo="Sum"/><pk mz="608.46449981" i="1056.21" sn="3.62236" a="40.3577" fwhm="0.0407794" res="14920.9" algo="Sum"/><pk mz="608.71881606" i="872.905" sn="2.99462" a="52.4933" fwhm="0.0699996" res="8696.04" algo="Sum"/><pk mz="608.79038469" i="1260.98" sn="4.32598" a="80.1109" fwhm="0.0651628" res="9342.61" algo="Sum"/><pk mz="609.32852580" i="1004.92" sn="3.44835" a="51.5247" fwhm="0.0805529" res="7564.33" algo="Sum"/><pk mz="609.41026082" i="883.901" sn="3.03352" a="43.1364" fwhm="0.0582834" res="10456" algo="Sum"/><pk mz="610.30296801" i="904.957" sn="3.10666" a="32.5239" fwhm="0.0418153" res="14595.2" algo="Sum"/><pk mz="610.72786228" i="1430.23" sn="4.91168" a="68.0654" fwhm="0.0470632" res="12976.8" algo="Sum"/><pk mz="610.79406022" i="956.855" sn="3.28605" a="40.9147" fwhm="0.0584855" res="10443.5" algo="Sum"/><pk mz="611.32005989" i="1105.56" sn="3.7998" a="36.0228" fwhm="0.0313058" res="19527.4" algo="Sum"/><pk mz="611.33464621" i="1013.05" sn="3.48187" a="50.8163" fwhm="0.0476097" res="12840.5" algo="Sum"/><pk mz="612.72671867" i="1559.28" sn="5.35669" a="66.5727" fwhm="0.0508221" res="12056.3" algo="Sum"/><pk mz="612.80593489" i="943.195" sn="3.24017" a="38.9918" fwhm="0.0502568" res="12193.5" algo="Sum"/><pk mz="613.26111131" i="773.744" sn="2.65939" a="33.5715" fwhm="0.0400304" res="15319.9" algo="Sum"/><pk mz="613.33342106" i="2357.36" sn="8.10148" a="94.8183" fwhm="0.0341088" res="17981.7" algo="Sum"/><pk mz="613.47333788" i="809.854" sn="2.78321" a="44.3945" fwhm="0.051452" res="11923.2" algo="Sum"/><pk mz="614.33640841" i="1177.08" sn="4.04262" a="56.076" fwhm="0.0448496" res="13697.7" algo="Sum"/><pk mz="614.73350728" i="1271.48" sn="4.36618" a="94.4597" fwhm="0.0665649" res="9235.11" algo="Sum"/><pk mz="614.81057217" i="1308.83" sn="4.49561" a="54.2625" fwhm="0.0474545" res="12955.8" algo="Sum"/><pk mz="615.13222606" i="853.729" sn="2.9351" a="35.5755" fwhm="0.0357898" res="17187.4" algo="Sum"/><pk mz="615.34882685" i="873.963" sn="3.00395" a="50.4973" fwhm="0.0558562" res="11016.7" algo="Sum"/><pk mz="615.39228688" i="737.773" sn="2.53576" a="19.2285" fwhm="0.0342448" res="17970.4" algo="Sum"/><pk mz="615.45201228" i="917.38" sn="3.15349" a="33.9585" fwhm="0.0422427" res="14569.4" algo="Sum"/><pk mz="615.48869159" i="2607.86" sn="8.96615" a="109.231" fwhm="0.0357903" res="17197.1" algo="Sum"/><pk mz="616.16960277" i="4134.31" sn="14.2022" a="146.703" fwhm="0.0314051" res="19620.1" algo="Sum"/><pk mz="616.49185564" i="1173.24" sn="4.03154" a="53.0734" fwhm="0.0411949" res="14965.3" algo="Sum"/><pk mz="616.73555648" i="1135.71" sn="3.90491" a="68.5854" fwhm="0.0654002" res="9430.18" algo="Sum"/><pk mz="616.80934845" i="1034.12" sn="3.55628" a="46.7001" fwhm="0.060305" res="10228.2" algo="Sum"/><pk mz="617.17297352" i="1774.4" sn="6.10394" a="67.7234" fwhm="0.033782" res="18269.3" algo="Sum"/><pk mz="617.31788819" i="1206.62" sn="4.15187" a="59.6024" fwhm="0.0562117" res="10982" algo="Sum"/><pk mz="617.36766109" i="919.302" sn="3.16334" a="42.9685" fwhm="0.0515598" res="11973.8" algo="Sum"/><pk mz="617.46338552" i="1617.76" sn="5.56509" a="55.8107" fwhm="0.0490029" res="12600.5" algo="Sum"/><pk mz="617.50390446" i="2863.52" sn="9.84787" a="125.204" fwhm="0.0384248" res="16070.4" algo="Sum"/><pk mz="617.99182688" i="1045.04" sn="3.59476" a="39.7318" fwhm="0.0325138" res="19007.1" algo="Sum"/><pk mz="618.46875093" i="824.899" sn="2.83636" a="28.9896" fwhm="0.049043" res="12610.8" algo="Sum"/><pk mz="618.50866424" i="1325.74" sn="4.559" a="56.6242" fwhm="0.0440137" res="14052.6" algo="Sum"/><pk mz="618.61824997" i="944.393" sn="3.24889" a="40.3997" fwhm="0.0586865" res="10541.1" algo="Sum"/><pk mz="618.67236566" i="838.322" sn="2.8843" a="37.6938" fwhm="0.0530582" res="11660.3" algo="Sum"/><pk mz="618.74274644" i="907.915" sn="3.12374" a="34.1662" fwhm="0.0335097" res="18464.6" algo="Sum"/><pk mz="618.82235858" i="1036.73" sn="3.56695" a="56.9464" fwhm="0.0578074" res="10704.9" algo="Sum"/><pk mz="619.30549583" i="880.461" sn="3.03101" a="38.6522" fwhm="0.0468284" res="13225" algo="Sum"/><pk mz="619.34522966" i="826.232" sn="2.84361" a="34.1921" fwhm="0.0339366" res="18250" algo="Sum"/><pk mz="619.42855208" i="1019.31" sn="3.50764" a="44.1789" fwhm="0.0530796" res="11669.8" algo="Sum"/><pk mz="619.47375839" i="819.924" sn="2.82195" a="25.6862" fwhm="0.0441746" res="14023.3" algo="Sum"/><pk mz="619.52417362" i="1483.42" sn="5.10553" a="72.0272" fwhm="0.0468013" res="13237.3" algo="Sum"/><pk mz="619.61062027" i="803.144" sn="2.76367" a="38.2039" fwhm="0.0438303" res="14136.6" algo="Sum"/><pk mz="620.53277722" i="932.562" sn="3.20944" a="46.9374" fwhm="0.0484491" res="12807.9" algo="Sum"/><pk mz="620.68089903" i="774.004" sn="2.66443" a="39.3933" fwhm="0.0736956" res="8422.23" algo="Sum"/><pk mz="620.70186273" i="764.685" sn="2.63235" a="10.8566" fwhm="0.0221849" res="27978.6" algo="Sum"/><pk mz="620.75531045" i="1358.54" sn="4.67662" a="76.9753" fwhm="0.0560732" res="11070.4" algo="Sum"/><pk mz="620.82142793" i="829.026" sn="2.85383" a="37.0008" fwhm="0.0678017" res="9156.42" algo="Sum"/><pk mz="621.33818883" i="1616.79" sn="5.56628" a="66.2384" fwhm="0.0495281" res="12545.2" algo="Sum"/><pk mz="622.33952966" i="819.026" sn="2.82118" a="34.5727" fwhm="0.0446658" res="13933.2" algo="Sum"/><pk mz="622.68927886" i="739.059" sn="2.54518" a="30.4058" fwhm="0.0549964" res="11322.4" algo="Sum"/><pk mz="622.70800835" i="763.811" sn="2.63042" a="10.5996" fwhm="0.0147633" res="42179.6" algo="Sum"/><pk mz="622.75323175" i="1311.65" sn="4.51707" a="78.7477" fwhm="0.079435" res="7839.78" algo="Sum"/><pk mz="622.83819361" i="749.05" sn="2.57945" a="49.3188" fwhm="0.0635801" res="9796.12" algo="Sum"/><pk mz="624.72716088" i="859.637" sn="2.9652" a="19.444" fwhm="0.0287701" res="21714.5" algo="Sum"/><pk mz="624.76550300" i="1039.1" sn="3.58421" a="62.1547" fwhm="0.0812563" res="7688.82" algo="Sum"/><pk mz="624.83972575" i="991.098" sn="3.41865" a="57.5522" fwhm="0.0584767" res="10685.3" algo="Sum"/><pk mz="625.38517372" i="1186.93" sn="4.09772" a="57.126" fwhm="0.0552244" res="11324.4" algo="Sum"/><pk mz="626.71246279" i="972.558" sn="3.36157" a="59.8879" fwhm="0.0629966" res="9948.35" algo="Sum"/><pk mz="626.76348985" i="882.653" sn="3.05041" a="59.3337" fwhm="0.0956532" res="6552.46" algo="Sum"/><pk mz="627.52871991" i="880.783" sn="3.04702" a="34.903" fwhm="0.039082" res="16056.7" algo="Sum"/><pk mz="628.70237912" i="1004.79" sn="3.48146" a="60.7112" fwhm="0.0553035" res="11368.2" algo="Sum"/><pk mz="628.74475194" i="856.31" sn="2.9675" a="27.5641" fwhm="0.0395595" res="15893.6" algo="Sum"/><pk mz="628.85089018" i="782.191" sn="2.71165" a="34.8277" fwhm="0.0598219" res="10512" algo="Sum"/><pk mz="629.30715964" i="1421.98" sn="4.92795" a="63.486" fwhm="0.0360871" res="17438.6" algo="Sum"/><pk mz="629.44492630" i="854.934" sn="2.9639" a="25.4539" fwhm="0.0445287" res="14135.7" algo="Sum"/><pk mz="630.61573313" i="892.977" sn="3.09738" a="50.8368" fwhm="0.0477717" res="13200.6" algo="Sum"/><pk mz="630.71304029" i="976.65" sn="3.38881" a="53.6441" fwhm="0.0590434" res="10682.2" algo="Sum"/><pk mz="630.78425594" i="1213.26" sn="4.20977" a="73.9925" fwhm="0.0654853" res="9632.45" algo="Sum"/><pk mz="631.10752268" i="1037.27" sn="3.59756" a="36.915" fwhm="0.0331369" res="19045.5" algo="Sum"/><pk mz="631.46216012" i="1375.77" sn="4.77311" a="62.4371" fwhm="0.0514875" res="12264.4" algo="Sum"/><pk mz="632.48270792" i="1502.44" sn="5.21249" a="77.9713" fwhm="0.0428672" res="14754.5" algo="Sum"/><pk mz="632.63274142" i="990.295" sn="3.43568" a="62.2021" fwhm="0.0612211" res="10333.6" algo="Sum"/><pk mz="632.71292305" i="963.55" sn="3.34329" a="62.7035" fwhm="0.060882" res="10392.4" algo="Sum"/><pk mz="632.78087710" i="1005.27" sn="3.48828" a="45.743" fwhm="0.0657223" res="9628.1" algo="Sum"/><pk mz="633.43750285" i="1001" sn="3.47307" a="51.3999" fwhm="0.043563" res="14540.7" algo="Sum"/><pk mz="633.48112580" i="1511.92" sn="5.24578" a="79.7612" fwhm="0.0607071" res="10435" algo="Sum"/><pk mz="634.48383916" i="790.459" sn="2.74323" a="39.3439" fwhm="0.058035" res="10932.8" algo="Sum"/><pk mz="634.64826556" i="968.258" sn="3.36122" a="49.2887" fwhm="0.0577591" res="10987.8" algo="Sum"/><pk mz="634.72804741" i="819.726" sn="2.8456" a="30.1833" fwhm="0.0496835" res="12775.4" algo="Sum"/><pk mz="634.75716828" i="784.31" sn="2.72266" a="18.9063" fwhm="0.0298108" res="21292.9" algo="Sum"/><pk mz="634.79202757" i="866.401" sn="3.00763" a="50.5097" fwhm="0.0777299" res="8166.64" algo="Sum"/><pk mz="635.38259034" i="849.414" sn="2.94845" a="39.0949" fwhm="0.0646223" res="9832.25" algo="Sum"/><pk mz="635.41763679" i="793.609" sn="2.75515" a="29.8005" fwhm="0.030795" res="20633.8" algo="Sum"/><pk mz="636.64166346" i="1067.41" sn="3.70887" a="45.464" fwhm="0.0477484" res="13333.3" algo="Sum"/><pk mz="636.73156708" i="1011.91" sn="3.51604" a="63.4863" fwhm="0.0506366" res="12574.5" algo="Sum"/><pk mz="638.66321585" i="867.985" sn="3.0184" a="48.1603" fwhm="0.0674266" res="9471.98" algo="Sum"/><pk mz="638.73247824" i="988.229" sn="3.43655" a="49.044" fwhm="0.0607712" res="10510.4" algo="Sum"/><pk mz="639.40633289" i="924.435" sn="3.21669" a="39.6796" fwhm="0.0488916" res="13078" algo="Sum"/><pk mz="639.48920417" i="2067.22" sn="7.19317" a="94.053" fwhm="0.0381226" res="16774.5" algo="Sum"/><pk mz="640.49429628" i="1078.27" sn="3.75467" a="48.659" fwhm="0.0396103" res="16169.9" algo="Sum"/><pk mz="640.58087060" i="2298.07" sn="8.00548" a="97.3306" fwhm="0.0363096" res="17642.2" algo="Sum"/><pk mz="640.66331086" i="812.905" sn="2.83239" a="26.9053" fwhm="0.0422499" res="15163.7" algo="Sum"/><pk mz="640.67633305" i="806.585" sn="2.81046" a="19.1328" fwhm="0.0299497" res="21391.7" algo="Sum"/><pk mz="640.74187584" i="875.109" sn="3.04987" a="24.0514" fwhm="0.0399347" res="16044.7" algo="Sum"/><pk mz="640.76877765" i="831.438" sn="2.89807" a="25.6552" fwhm="0.0333965" res="19186.7" algo="Sum"/><pk mz="640.81450091" i="887.906" sn="3.09507" a="41.8352" fwhm="0.0598694" res="10703.5" algo="Sum"/><pk mz="641.35850912" i="798.964" sn="2.78828" a="44.3159" fwhm="0.0566312" res="11325.2" algo="Sum"/><pk mz="641.50376020" i="4070.09" sn="14.2097" a="154.48" fwhm="0.0325121" res="19731.2" algo="Sum"/><pk mz="641.58399685" i="1082.51" sn="3.77949" a="45.7521" fwhm="0.0394282" res="16272.2" algo="Sum"/><pk mz="642.50717762" i="1896.14" sn="6.62807" a="76.6085" fwhm="0.0336056" res="19119" algo="Sum"/><pk mz="642.59124766" i="827.987" sn="2.89442" a="43.6926" fwhm="0.0512685" res="12533.8" algo="Sum"/><pk mz="642.68547011" i="1019.88" sn="3.56586" a="72.3081" fwhm="0.0738117" res="8707.1" algo="Sum"/><pk mz="642.75107700" i="880.799" sn="3.08051" a="40.7105" fwhm="0.0496975" res="12933.3" algo="Sum"/><pk mz="642.80291094" i="772.278" sn="2.70136" a="16.4442" fwhm="0.0264494" res="24303.1" algo="Sum"/><pk mz="643.51865284" i="3020.36" sn="10.5768" a="122.655" fwhm="0.0346041" res="18596.6" algo="Sum"/><pk mz="644.52331157" i="1378.54" sn="4.83429" a="58.83" fwhm="0.0378968" res="17007.3" algo="Sum"/><pk mz="644.59599965" i="800.614" sn="2.80863" a="48.1814" fwhm="0.0608969" res="10585" algo="Sum"/><pk mz="644.68054878" i="1259.29" sn="4.41749" a="75.0594" fwhm="0.0635811" res="10139.5" algo="Sum"/><pk mz="644.73137248" i="786.31" sn="2.7583" a="15.2841" fwhm="0.0277327" res="23248.1" algo="Sum"/><pk mz="644.75971912" i="783.374" sn="2.74801" a="33.0442" fwhm="0.0600901" res="10729.9" algo="Sum"/><pk mz="645.48343080" i="1251.08" sn="4.3957" a="54.3139" fwhm="0.0494576" res="13051.2" algo="Sum"/><pk mz="645.54998210" i="3635.61" sn="12.7739" a="145.475" fwhm="0.0355228" res="18172.8" algo="Sum"/><pk mz="646.02307010" i="1145.09" sn="4.02228" a="46.0695" fwhm="0.0319302" res="20232.4" algo="Sum"/><pk mz="646.49818505" i="1796.64" sn="6.3128" a="75.0887" fwhm="0.0380562" res="16988" algo="Sum"/><pk mz="646.55278145" i="1900.13" sn="6.67645" a="78.5416" fwhm="0.0386249" res="16739.3" algo="Sum"/><pk mz="646.60321730" i="755.742" sn="2.65555" a="25.9277" fwhm="0.0501465" res="12894.3" algo="Sum"/><pk mz="646.68173175" i="1210.98" sn="4.25584" a="55.6567" fwhm="0.0642359" res="10067.3" algo="Sum"/><pk mz="646.75962222" i="951.38" sn="3.3435" a="47.046" fwhm="0.0702129" res="9211.4" algo="Sum"/><pk mz="647.45100238" i="8180.38" sn="28.7752" a="327.831" fwhm="0.0332524" res="19470.8" algo="Sum"/><pk mz="647.49884949" i="1434.42" sn="5.04585" a="42.2689" fwhm="0.0413874" res="15644.8" algo="Sum"/><pk mz="647.56525971" i="5362.23" sn="18.8675" a="215.934" fwhm="0.0340991" res="18990.7" algo="Sum"/><pk mz="648.45446247" i="3984.61" sn="14.0244" a="160.126" fwhm="0.0348881" res="18586.7" algo="Sum"/><pk mz="648.56968065" i="2612.11" sn="9.19605" a="108.698" fwhm="0.0360992" res="17966.3" algo="Sum"/><pk mz="648.62158567" i="1139.66" sn="4.01222" a="46.7312" fwhm="0.0562293" res="11535.3" algo="Sum"/><pk mz="648.68967474" i="1124.16" sn="3.95765" a="77.9405" fwhm="0.0678216" res="9564.65" algo="Sum"/><pk mz="648.75890329" i="852.228" sn="3.00031" a="40.4251" fwhm="0.0602758" res="10763.2" algo="Sum"/><pk mz="649.45373283" i="1582.68" sn="5.57972" a="67.434" fwhm="0.0482747" res="13453.3" algo="Sum"/><pk mz="649.58313757" i="2281.08" sn="8.04126" a="96.3662" fwhm="0.0370438" res="17535.5" algo="Sum"/><pk mz="650.44039614" i="901.52" sn="3.18093" a="52.1889" fwhm="0.0594254" res="10945.5" algo="Sum"/><pk mz="650.58949381" i="1156.64" sn="4.07973" a="50.854" fwhm="0.0471296" res="13804.3" algo="Sum"/><pk mz="650.63145463" i="1369.51" sn="4.83056" a="64.5735" fwhm="0.0675555" res="9631.07" algo="Sum"/><pk mz="650.68676691" i="979.236" sn="3.45397" a="17.6344" fwhm="0.0201216" res="32337.8" algo="Sum"/><pk mz="650.70090061" i="1001.23" sn="3.53156" a="47.9205" fwhm="0.0420494" res="15474.7" algo="Sum"/><pk mz="650.75239139" i="773.822" sn="2.72943" a="7.56773" fwhm="0.0100613" res="64678.5" algo="Sum"/><pk mz="650.77280487" i="809.73" sn="2.85609" a="33.2021" fwhm="0.0553385" res="11759.9" algo="Sum"/><pk mz="652.62998030" i="963.854" sn="3.41146" a="60.072" fwhm="0.0719683" res="9068.3" algo="Sum"/><pk mz="652.67028230" i="770.021" sn="2.72564" a="7.38087" fwhm="0.0185952" res="35098.9" algo="Sum"/><pk mz="652.71191665" i="1226.57" sn="4.34215" a="81.453" fwhm="0.0885406" res="7371.89" algo="Sum"/><pk mz="652.78831306" i="737.732" sn="2.61199" a="37.0631" fwhm="0.0705396" res="9254.21" algo="Sum"/><pk mz="653.32704725" i="773.375" sn="2.74219" a="41.3617" fwhm="0.0470961" res="13872.2" algo="Sum"/><pk mz="653.43671605" i="767.511" sn="2.72104" a="45.1715" fwhm="0.0747094" res="8746.38" algo="Sum"/><pk mz="654.62734004" i="745.086" sn="2.64842" a="41.465" fwhm="0.0787078" res="8317.18" algo="Sum"/><pk mz="654.70873939" i="1392.52" sn="4.95136" a="76.5375" fwhm="0.0575617" res="11374" algo="Sum"/><pk mz="654.77980953" i="743.5" sn="2.64375" a="20.7785" fwhm="0.0353238" res="18536.5" algo="Sum"/><pk mz="655.46314681" i="1031.85" sn="3.66847" a="55.4327" fwhm="0.0514569" res="12738.1" algo="Sum"/><pk mz="656.46273356" i="934.843" sn="3.32791" a="53.7391" fwhm="0.045049" res="14572.2" algo="Sum"/><pk mz="656.64001491" i="772.662" sn="2.75131" a="40.7489" fwhm="0.0638576" res="10282.9" algo="Sum"/><pk mz="656.71255615" i="1305.76" sn="4.65063" a="98.1327" fwhm="0.0863784" res="7602.74" algo="Sum"/><pk mz="656.79202622" i="779.937" sn="2.77843" a="34.3302" fwhm="0.060648" res="10829.6" algo="Sum"/><pk mz="657.35950859" i="1506.22" sn="5.36194" a="74.1946" fwhm="0.0415474" res="15821.9" algo="Sum"/><pk mz="657.47502407" i="1609.82" sn="5.73235" a="90.2375" fwhm="0.0437446" res="15029.9" algo="Sum"/><pk mz="658.48143406" i="861.363" sn="3.07428" a="47.9548" fwhm="0.0471249" res="13973.1" algo="Sum"/><pk mz="658.60798987" i="737.17" sn="2.63111" a="31.3457" fwhm="0.0572645" res="11501.2" algo="Sum"/><pk mz="658.66043403" i="948.129" sn="3.38407" a="43.637" fwhm="0.0554933" res="11869.2" algo="Sum"/><pk mz="658.71805963" i="1115.99" sn="3.98321" a="60.1134" fwhm="0.072629" res="9069.62" algo="Sum"/><pk mz="659.42334594" i="777.017" sn="2.77455" a="29.0203" fwhm="0.0539892" res="12214" algo="Sum"/><pk mz="659.49438953" i="1173.9" sn="4.19178" a="74.9518" fwhm="0.0544048" res="12122" algo="Sum"/><pk mz="660.65390878" i="1185.13" sn="4.24235" a="66.2697" fwhm="0.0654154" res="10099.4" algo="Sum"/><pk mz="660.72678948" i="1001.25" sn="3.58412" a="35.1245" fwhm="0.0439052" res="15048.9" algo="Sum"/><pk mz="660.73427667" i="987.271" sn="3.53409" a="27.4193" fwhm="0.0354842" res="18620.5" algo="Sum"/><pk mz="661.45770022" i="1209.36" sn="4.33009" a="91.4866" fwhm="0.0995905" res="6641.77" algo="Sum"/><pk mz="661.52284655" i="2085.74" sn="7.47013" a="85.1797" fwhm="0.0393696" res="16802.9" algo="Sum"/><pk mz="662.52755348" i="1083.35" sn="3.88526" a="48.8631" fwhm="0.0552312" res="11995.5" algo="Sum"/><pk mz="662.65376200" i="1154.33" sn="4.1429" a="79.4711" fwhm="0.0759213" res="8728.16" algo="Sum"/><pk mz="662.74042626" i="1363.83" sn="4.8948" a="81.5952" fwhm="0.0677653" res="9779.93" algo="Sum"/><pk mz="663.38908083" i="1021.82" sn="3.66964" a="38.5972" fwhm="0.0481478" res="13778.2" algo="Sum"/><pk mz="663.44608280" i="29762.2" sn="106.884" a="1059.94" fwhm="0.0312339" res="21241.2" algo="Sum"/><pk mz="663.53875072" i="2277.93" sn="8.18069" a="97.5737" fwhm="0.046173" res="14370.7" algo="Sum"/><pk mz="664.44939854" i="13979.9" sn="50.3235" a="515.831" fwhm="0.0330942" res="20077.5" algo="Sum"/><pk mz="664.54352567" i="1172.6" sn="4.22101" a="75.1975" fwhm="0.073661" res="9021.65" algo="Sum"/><pk mz="664.66152409" i="1053.98" sn="3.7943" a="72.0383" fwhm="0.0775706" res="8568.47" algo="Sum"/><pk mz="664.73799877" i="1442.84" sn="5.19423" a="67.142" fwhm="0.0554745" res="11982.8" algo="Sum"/><pk mz="665.45284055" i="3792.81" sn="13.6691" a="151.658" fwhm="0.0358076" res="18584.1" algo="Sum"/><pk mz="666.45681292" i="880.371" sn="3.17689" a="42.144" fwhm="0.0507935" res="13120.9" algo="Sum"/><pk mz="666.60334070" i="3261.63" sn="11.7715" a="173.477" fwhm="0.0448618" res="14859.1" algo="Sum"/><pk mz="666.67156508" i="1028.38" sn="3.71218" a="28.4193" fwhm="0.0356431" res="18704.1" algo="Sum"/><pk mz="666.74451372" i="1125.32" sn="4.06247" a="87.5179" fwhm="0.0750422" res="8884.93" algo="Sum"/><pk mz="667.60795912" i="1558.44" sn="5.63821" a="87.0558" fwhm="0.0487752" res="13687.4" algo="Sum"/><pk mz="668.61106639" i="2182.5" sn="7.91282" a="110.865" fwhm="0.0444207" res="15051.8" algo="Sum"/><pk mz="668.68597757" i="1152" sn="4.17773" a="64.1504" fwhm="0.0693122" res="9647.45" algo="Sum"/><pk mz="668.74878947" i="1102.33" sn="3.99859" a="55.6827" fwhm="0.0802899" res="8329.18" algo="Sum"/><pk mz="669.43054559" i="1169.34" sn="4.25392" a="103.331" fwhm="0.0595199" res="11247.2" algo="Sum"/><pk mz="669.55049195" i="2067.39" sn="7.52129" a="87.0748" fwhm="0.0372704" res="17964.7" algo="Sum"/><pk mz="669.61652208" i="980.932" sn="3.56968" a="54.759" fwhm="0.066942" res="10002.9" algo="Sum"/><pk mz="670.55365520" i="1254.84" sn="4.57272" a="61.9013" fwhm="0.0485416" res="13814" algo="Sum"/><pk mz="670.60645175" i="1172.4" sn="4.27341" a="59.045" fwhm="0.0555581" res="12070.4" algo="Sum"/><pk mz="670.68198364" i="1346.75" sn="4.90991" a="80.4573" fwhm="0.0797075" res="8414.29" algo="Sum"/><pk mz="670.75353801" i="923.371" sn="3.36637" a="35.4275" fwhm="0.051074" res="13133" algo="Sum"/><pk mz="671.44011987" i="1649.31" sn="6.02715" a="94.7217" fwhm="0.0453075" res="14819.6" algo="Sum"/><pk mz="671.56647381" i="89457.7" sn="326.994" a="2931.69" fwhm="0.0281693" res="23840.3" algo="Sum"/><pk mz="671.67828730" i="975.681" sn="3.5664" a="41.2203" fwhm="0.0613708" res="10944.6" algo="Sum"/><pk mz="672.43995022" i="1018.97" sn="3.72913" a="66.2149" fwhm="0.0593239" res="11335.1" algo="Sum"/><pk mz="672.56962412" i="43726.2" sn="160.026" a="1552.88" fwhm="0.030025" res="22400.3" algo="Sum"/><pk mz="672.68686879" i="1396.1" sn="5.11105" a="76.2906" fwhm="0.0668961" res="10055.7" algo="Sum"/><pk mz="672.76720912" i="1334.65" sn="4.8861" a="79.1654" fwhm="0.0607993" res="11065.4" algo="Sum"/><pk mz="673.33282473" i="1013.31" sn="3.71411" a="56.6501" fwhm="0.0458758" res="14677.3" algo="Sum"/><pk mz="673.43917223" i="781.276" sn="2.86391" a="60.452" fwhm="0.0612044" res="11003.1" algo="Sum"/><pk mz="673.52565225" i="1308" sn="4.79538" a="37.0661" fwhm="0.0267088" res="25217.3" algo="Sum"/><pk mz="673.57810372" i="23236.3" sn="85.2036" a="933.28" fwhm="0.0336332" res="20027.2" algo="Sum"/><pk mz="674.58359356" i="8672.77" sn="31.8627" a="359.892" fwhm="0.0349717" res="19289.4" algo="Sum"/><pk mz="674.68888615" i="1245.99" sn="4.5776" a="50.7488" fwhm="0.0530678" res="12713.7" algo="Sum"/><pk mz="674.76425271" i="1206.35" sn="4.43197" a="58.7913" fwhm="0.061781" res="10921.9" algo="Sum"/><pk mz="675.44896005" i="802.258" sn="2.94921" a="51.1459" fwhm="0.0889252" res="7595.7" algo="Sum"/><pk mz="675.53585453" i="8143.34" sn="29.9495" a="308.359" fwhm="0.0338109" res="19979.8" algo="Sum"/><pk mz="675.58723181" i="2622.41" sn="9.64467" a="104.051" fwhm="0.0442486" res="15268" algo="Sum"/><pk mz="675.66881115" i="1733.05" sn="6.37379" a="91.3887" fwhm="0.0424183" res="15928.7" algo="Sum"/><pk mz="676.53988470" i="3722.93" sn="13.713" a="154.569" fwhm="0.0354221" res="19099.4" algo="Sum"/><pk mz="676.59117260" i="1005.61" sn="3.70406" a="23.0393" fwhm="0.0307776" res="21983.2" algo="Sum"/><pk mz="676.61576512" i="858.542" sn="3.16235" a="25.5358" fwhm="0.035908" res="18843.1" algo="Sum"/><pk mz="676.67463906" i="1351.86" sn="4.97945" a="102.766" fwhm="0.0635839" res="10642.2" algo="Sum"/><pk mz="676.77770136" i="1048.07" sn="3.86046" a="75.6616" fwhm="0.0542248" res="12481" algo="Sum"/><pk mz="677.45876960" i="1109.89" sn="4.09365" a="68.3702" fwhm="0.0650497" res="10414.5" algo="Sum"/><pk mz="677.54484334" i="1318.32" sn="4.86237" a="72.7037" fwhm="0.0469067" res="14444.5" algo="Sum"/><pk mz="677.67735551" i="764.781" sn="2.82365" a="41.3425" fwhm="0.0559746" res="12106.9" algo="Sum"/><pk mz="678.63246368" i="823.469" sn="3.04451" a="32.551" fwhm="0.0471462" res="14394.2" algo="Sum"/><pk mz="678.66419782" i="846.651" sn="3.13022" a="19.5458" fwhm="0.0308245" res="22017" algo="Sum"/><pk mz="678.71320229" i="1287.84" sn="4.76139" a="81.9818" fwhm="0.0708521" res="9579.29" algo="Sum"/><pk mz="678.77569994" i="859.999" sn="3.18032" a="27.9376" fwhm="0.0462407" res="14679.2" algo="Sum"/><pk mz="679.41334499" i="949.237" sn="3.5133" a="49.7956" fwhm="0.0493443" res="13768.8" algo="Sum"/><pk mz="680.47697835" i="1621.3" sn="6.02381" a="74.6164" fwhm="0.0517484" res="13149.7" algo="Sum"/><pk mz="680.64898319" i="801.077" sn="2.97843" a="22.4293" fwhm="0.0357135" res="19058.6" algo="Sum"/><pk mz="680.71177672" i="1298.72" sn="4.82869" a="75.5611" fwhm="0.0852759" res="7982.47" algo="Sum"/><pk mz="680.74910425" i="843.518" sn="3.13629" a="19.9869" fwhm="0.0308721" res="22050.6" algo="Sum"/><pk mz="680.78460796" i="839.5" sn="3.12139" a="52.008" fwhm="0.0520335" res="13083.6" algo="Sum"/><pk mz="681.47758940" i="971.172" sn="3.61489" a="52.7362" fwhm="0.0588926" res="11571.5" algo="Sum"/><pk mz="682.64192765" i="745.239" sn="2.78821" a="21.1583" fwhm="0.0246905" res="27648" algo="Sum"/><pk mz="682.65679863" i="799.723" sn="2.99203" a="18.1082" fwhm="0.0309152" res="22081.6" algo="Sum"/><pk mz="682.71218731" i="1148.19" sn="4.2966" a="81.3198" fwhm="0.0780133" res="8751.22" algo="Sum"/><pk mz="682.79720409" i="1088.79" sn="4.07586" a="65.4455" fwhm="0.0669649" res="10196.4" algo="Sum"/><pk mz="684.66539543" i="863.678" sn="3.25398" a="38.3731" fwhm="0.0567611" res="12062.2" algo="Sum"/><pk mz="684.72082354" i="943.515" sn="3.55477" a="49.3393" fwhm="0.0713431" res="9597.57" algo="Sum"/><pk mz="684.79289429" i="902.256" sn="3.39933" a="42.7569" fwhm="0.0510124" res="13424" algo="Sum"/><pk mz="685.42672676" i="35428.1" sn="133.622" a="1374.67" fwhm="0.0342565" res="20008.7" algo="Sum"/><pk mz="685.52566563" i="1637.51" sn="6.17676" a="101.706" fwhm="0.0610481" res="11229.3" algo="Sum"/><pk mz="686.43016958" i="16584.3" sn="62.7717" a="666.784" fwhm="0.0353809" res="19401.1" algo="Sum"/><pk mz="686.53144543" i="1038.73" sn="3.93161" a="44.3856" fwhm="0.0541612" res="12675.7" algo="Sum"/><pk mz="686.57944381" i="795.355" sn="3.0105" a="35.0794" fwhm="0.0510562" res="13447.5" algo="Sum"/><pk mz="686.65878734" i="1022.22" sn="3.86989" a="69.661" fwhm="0.0791138" res="8679.38" algo="Sum"/><pk mz="686.70276086" i="887.9" sn="3.36137" a="21.6126" fwhm="0.0310067" res="22146.9" algo="Sum"/><pk mz="686.73344839" i="853.848" sn="3.23246" a="36.2238" fwhm="0.0568471" res="12080.4" algo="Sum"/><pk mz="686.80690296" i="835.086" sn="3.16143" a="38.2538" fwhm="0.0539829" res="12722.7" algo="Sum"/><pk mz="687.43320316" i="4460.84" sn="16.9036" a="214.341" fwhm="0.0413919" res="16607.9" algo="Sum"/><pk mz="687.54044563" i="43230.2" sn="163.87" a="1562.43" fwhm="0.0310962" res="22110.1" algo="Sum"/><pk mz="687.65253962" i="753.028" sn="2.85492" a="27.4304" fwhm="0.0496561" res="13848.3" algo="Sum"/><pk mz="688.43723338" i="1076.21" sn="4.08653" a="46.358" fwhm="0.0524504" res="13125.5" algo="Sum"/><pk mz="688.54347971" i="21124.7" sn="80.2521" a="821.863" fwhm="0.0325693" res="21140.9" algo="Sum"/><pk mz="688.65611217" i="1086.42" sn="4.12729" a="39.3037" fwhm="0.051751" res="13307.1" algo="Sum"/><pk mz="688.74284509" i="1188.51" sn="4.51511" a="76.9308" fwhm="0.0784387" res="8780.65" algo="Sum"/><pk mz="688.80997988" i="758.922" sn="2.88313" a="25.2923" fwhm="0.0490806" res="14034.3" algo="Sum"/><pk mz="689.54972379" i="17047.3" sn="64.8219" a="761.764" fwhm="0.0370765" res="18598" algo="Sum"/><pk mz="690.55366627" i="7053.6" sn="26.8328" a="318.087" fwhm="0.0388207" res="17788.3" algo="Sum"/><pk mz="690.67238703" i="918.867" sn="3.49549" a="59.8634" fwhm="0.0647657" res="10664.2" algo="Sum"/><pk mz="690.74074114" i="1068.89" sn="4.06618" a="61.6304" fwhm="0.071899" res="9607.1" algo="Sum"/><pk mz="691.55741921" i="2343.33" sn="8.92096" a="132.046" fwhm="0.0442992" res="15611" algo="Sum"/><pk mz="692.55848343" i="1038.59" sn="3.96063" a="45.3906" fwhm="0.0592754" res="11683.7" algo="Sum"/><pk mz="692.60956555" i="1434.05" sn="5.46877" a="72.4164" fwhm="0.062452" res="11090.3" algo="Sum"/><pk mz="692.67707155" i="857.911" sn="3.27235" a="31.3141" fwhm="0.0519019" res="13345.9" algo="Sum"/><pk mz="692.74626729" i="965.666" sn="3.68433" a="47.6978" fwhm="0.0736987" res="9399.71" algo="Sum"/><pk mz="692.82425186" i="805.297" sn="3.07326" a="44.8507" fwhm="0.061997" res="11175.1" algo="Sum"/><pk mz="693.55124914" i="1812.67" sn="6.92418" a="81.4764" fwhm="0.0376956" res="18398.7" algo="Sum"/><pk mz="694.55428502" i="1057.21" sn="4.05148" a="59.6519" fwhm="0.0547209" res="12692.7" algo="Sum"/><pk mz="694.62461178" i="1336.88" sn="5.12419" a="76.8348" fwhm="0.0655987" res="10589" algo="Sum"/><pk mz="694.68791315" i="939.683" sn="3.60185" a="40.9263" fwhm="0.057175" res="12150.2" algo="Sum"/><pk mz="694.74773346" i="758.838" sn="2.90895" a="30.4349" fwhm="0.0519797" res="13365.8" algo="Sum"/><pk mz="695.56592228" i="14886" sn="57.3142" a="602.451" fwhm="0.0332058" res="20947.1" algo="Sum"/><pk mz="696.56966040" i="7959.17" sn="30.7283" a="335.312" fwhm="0.0351744" res="19803.3" algo="Sum"/><pk mz="696.68807452" i="1030.58" sn="3.98086" a="45.2518" fwhm="0.0518393" res="13439.4" algo="Sum"/><pk mz="696.73408399" i="790.928" sn="3.05577" a="19.9397" fwhm="0.0312324" res="22308.1" algo="Sum"/><pk mz="697.51948234" i="2761.15" sn="10.7205" a="111.606" fwhm="0.0427294" res="16324.1" algo="Sum"/><pk mz="697.57550473" i="3458.5" sn="13.4319" a="143.534" fwhm="0.0382063" res="18258.1" algo="Sum"/><pk mz="697.64901820" i="851.141" sn="3.30668" a="38.6933" fwhm="0.0474618" res="14699.2" algo="Sum"/><pk mz="698.52371177" i="1356.73" sn="5.28047" a="60.87" fwhm="0.0556172" res="12559.5" algo="Sum"/><pk mz="698.58192305" i="1413.49" sn="5.50195" a="77.6974" fwhm="0.074634" res="9360.11" algo="Sum"/><pk mz="698.65595868" i="996.41" sn="3.87859" a="35.7481" fwhm="0.0521251" res="13403.4" algo="Sum"/><pk mz="698.68988094" i="916.129" sn="3.5661" a="37.291" fwhm="0.0521267" res="13403.7" algo="Sum"/><pk mz="698.76839017" i="908.236" sn="3.53537" a="57.9003" fwhm="0.0619422" res="11281" algo="Sum"/><pk mz="699.55712567" i="899.159" sn="3.51705" a="71.0948" fwhm="0.0919974" res="7604.1" algo="Sum"/><pk mz="700.52514716" i="950.505" sn="3.72671" a="47.4866" fwhm="0.0628968" res="11137.7" algo="Sum"/><pk mz="700.55638570" i="862.319" sn="3.3814" a="33.7902" fwhm="0.049899" res="14039.5" algo="Sum"/><pk mz="700.64561478" i="897.727" sn="3.52043" a="50.5744" fwhm="0.0782999" res="8948.24" algo="Sum"/><pk mz="700.70518763" i="780.423" sn="3.06043" a="20.0905" fwhm="0.0509859" res="13743.1" algo="Sum"/><pk mz="700.71186433" i="873.099" sn="3.42386" a="20.0537" fwhm="0.0609461" res="11497.2" algo="Sum"/><pk mz="700.76473032" i="793.983" sn="3.1136" a="47.5109" fwhm="0.0792973" res="8837.18" algo="Sum"/><pk mz="701.40167067" i="13233.3" sn="51.9827" a="519.145" fwhm="0.0339118" res="20683.1" algo="Sum"/><pk mz="701.55167870" i="14904.6" sn="58.5692" a="571.475" fwhm="0.0338917" res="20699.8" algo="Sum"/><pk mz="702.40523592" i="6190.38" sn="24.3648" a="257.125" fwhm="0.034747" res="20214.8" algo="Sum"/><pk mz="702.55478432" i="7029.98" sn="27.6832" a="290.932" fwhm="0.0356634" res="19699.6" algo="Sum"/><pk mz="702.63533335" i="1057.55" sn="4.16448" a="70.2509" fwhm="0.0919322" res="7642.97" algo="Sum"/><pk mz="702.69676184" i="793.446" sn="3.1245" a="23.8222" fwhm="0.0418208" res="16802.6" algo="Sum"/><pk mz="702.72574028" i="844.473" sn="3.32543" a="19.6235" fwhm="0.0313663" res="22403.8" algo="Sum"/><pk mz="702.74741836" i="760.4" sn="2.99436" a="22.9779" fwhm="0.0418225" res="16803.1" algo="Sum"/><pk mz="702.77884677" i="759.697" sn="2.9916" a="36.4388" fwhm="0.0570327" res="12322.4" algo="Sum"/><pk mz="703.40737705" i="2762.87" sn="10.9018" a="131.984" fwhm="0.0445691" res="15782.4" algo="Sum"/><pk mz="703.56742543" i="79588.1" sn="314.069" a="2718.96" fwhm="0.0297113" res="23680.1" algo="Sum"/><pk mz="704.40921375" i="947.211" sn="3.74563" a="56.6361" fwhm="0.0484601" res="14535.9" algo="Sum"/><pk mz="704.57093526" i="34811.7" sn="137.676" a="1260.27" fwhm="0.032044" res="21987.6" algo="Sum"/><pk mz="704.72055586" i="1040.9" sn="4.11665" a="29.9558" fwhm="0.041881" res="16826.7" algo="Sum"/><pk mz="705.49354615" i="1472.11" sn="5.83078" a="89.359" fwhm="0.0670293" res="10525.1" algo="Sum"/><pk mz="705.57621839" i="10879.8" sn="43.0932" a="462.564" fwhm="0.0362409" res="19469.1" algo="Sum"/><pk mz="705.66196923" i="741.944" sn="2.93871" a="20.2584" fwhm="0.0366705" res="19243.3" algo="Sum"/><pk mz="706.53042381" i="1806.55" sn="7.18828" a="67.5612" fwhm="0.0486168" res="14532.6" algo="Sum"/><pk mz="706.57980757" i="3169.82" sn="12.6128" a="152.573" fwhm="0.0474142" res="14902.3" algo="Sum"/><pk mz="706.67519062" i="1198.74" sn="4.7718" a="45.8783" fwhm="0.0524242" res="13479.9" algo="Sum"/><pk mz="707.53335852" i="938.588" sn="3.74417" a="41.2818" fwhm="0.0592084" res="11949.9" algo="Sum"/><pk mz="707.59120414" i="1075.36" sn="4.29094" a="58.171" fwhm="0.0687019" res="10299.4" algo="Sum"/><pk mz="708.58699108" i="841.805" sn="3.38331" a="31.3291" fwhm="0.042069" res="16843.4" algo="Sum"/><pk mz="708.64773701" i="902.276" sn="3.62642" a="34.2227" fwhm="0.0524967" res="13498.9" algo="Sum"/><pk mz="708.67105994" i="905.239" sn="3.63839" a="26.3279" fwhm="0.0367487" res="19284.2" algo="Sum"/><pk mz="708.70231963" i="830.943" sn="3.34003" a="24.4318" fwhm="0.0367495" res="19284.7" algo="Sum"/><pk mz="708.73247962" i="778.469" sn="3.12921" a="22.7881" fwhm="0.0420003" res="16874.4" algo="Sum"/><pk mz="709.52463456" i="1415.91" sn="5.70837" a="76.6726" fwhm="0.0470828" res="15069.7" algo="Sum"/><pk mz="709.61723897" i="846.905" sn="3.41441" a="52.7195" fwhm="0.0519622" res="13656.4" algo="Sum"/><pk mz="710.53032108" i="855.863" sn="3.46989" a="38.7906" fwhm="0.056783" res="12513.1" algo="Sum"/><pk mz="710.63850013" i="1045.64" sn="4.24004" a="20.8634" fwhm="0.0210282" res="33794.5" algo="Sum"/><pk mz="710.66472762" i="1045.11" sn="4.2384" a="54.9241" fwhm="0.0576373" res="12329.9" algo="Sum"/><pk mz="711.53985246" i="11605.3" sn="47.1992" a="496.366" fwhm="0.0359074" res="19816" algo="Sum"/><pk mz="712.54359373" i="6081.18" sn="24.8864" a="287.056" fwhm="0.036732" res="19398.5" algo="Sum"/><pk mz="712.66585264" i="1243.21" sn="5.08805" a="84.9299" fwhm="0.0690996" res="10313.6" algo="Sum"/><pk mz="712.72165495" i="783.182" sn="3.20574" a="26.4955" fwhm="0.0421182" res="16921.9" algo="Sum"/><pk mz="713.54650764" i="3118.18" sn="12.8014" a="158.684" fwhm="0.043742" res="16312.6" algo="Sum"/><pk mz="714.54932202" i="1508.32" sn="6.23247" a="76.4084" fwhm="0.062653" res="11404.9" algo="Sum"/><pk mz="714.66599494" i="1150.9" sn="4.75611" a="55.3585" fwhm="0.042694" res="16739.3" algo="Sum"/><pk mz="714.74614715" i="763.534" sn="3.15532" a="48.462" fwhm="0.085703" res="8339.8" algo="Sum"/><pk mz="715.55313471" i="1352.12" sn="5.60345" a="106.877" fwhm="0.0683247" res="10472.8" algo="Sum"/><pk mz="716.55005346" i="1450.35" sn="6.03688" a="80.7103" fwhm="0.0650592" res="11013.8" algo="Sum"/><pk mz="716.61910018" i="770.237" sn="3.206" a="27.1352" fwhm="0.0475123" res="15082.8" algo="Sum"/><pk mz="716.67813056" i="995.228" sn="4.14249" a="59.0597" fwhm="0.0858585" res="8347.2" algo="Sum"/><pk mz="716.74061765" i="751.686" sn="3.12878" a="25.4229" fwhm="0.0354003" res="20246.7" algo="Sum"/><pk mz="717.58251330" i="3221.13" sn="13.4415" a="141.618" fwhm="0.0418454" res="17148.4" algo="Sum"/><pk mz="718.57141431" i="4024.02" sn="16.8485" a="255.048" fwhm="0.0489589" res="14677" algo="Sum"/><pk mz="718.67870118" i="983.439" sn="4.11802" a="40.4991" fwhm="0.0581535" res="12358.3" algo="Sum"/><pk mz="719.49532642" i="791.021" sn="3.3176" a="38.0231" fwhm="0.0582397" res="12354" algo="Sum"/><pk mz="719.56960385" i="3392.27" sn="14.2278" a="186.89" fwhm="0.04075" res="17658.2" algo="Sum"/><pk mz="720.57946205" i="3656.5" sn="15.387" a="222.213" fwhm="0.0518253" res="13904" algo="Sum"/><pk mz="720.69773526" i="1078.77" sn="4.54135" a="68.1461" fwhm="0.0640322" res="11255.2" algo="Sum"/><pk mz="721.58423348" i="1858.62" sn="7.86828" a="117.931" fwhm="0.0541461" res="13326.6" algo="Sum"/><pk mz="722.49767842" i="776.18" sn="3.29758" a="40.6136" fwhm="0.0691004" res="10455.8" algo="Sum"/><pk mz="722.54876889" i="741.487" sn="3.15082" a="25.3211" fwhm="0.0477083" res="15145.2" algo="Sum"/><pk mz="722.60872617" i="946.24" sn="4.02135" a="39.9327" fwhm="0.0467296" res="15463.6" algo="Sum"/><pk mz="722.65880588" i="787.545" sn="3.34737" a="16.16" fwhm="0.0300373" res="24058.8" algo="Sum"/><pk mz="722.69344936" i="1158.06" sn="4.9227" a="55.9469" fwhm="0.058744" res="12302.4" algo="Sum"/><pk mz="723.48225666" i="1038.96" sn="4.44057" a="37.4748" fwhm="0.0445193" res="16251" algo="Sum"/><pk mz="723.53510130" i="4393.08" sn="18.7784" a="199.643" fwhm="0.0386705" res="18710.3" algo="Sum"/><pk mz="724.52903936" i="3372.35" sn="14.473" a="202.324" fwhm="0.0519714" res="13940.9" algo="Sum"/><pk mz="724.62017174" i="894.01" sn="3.83826" a="36.1805" fwhm="0.057175" res="12673.7" algo="Sum"/><pk mz="724.70376402" i="1087.17" sn="4.66911" a="76.0482" fwhm="0.0909681" res="7966.57" algo="Sum"/><pk mz="725.54973670" i="20999.7" sn="90.8738" a="852.47" fwhm="0.034316" res="21143.2" algo="Sum"/><pk mz="726.55260332" i="9491.26" sn="41.2519" a="421.844" fwhm="0.0370127" res="19629.8" algo="Sum"/><pk mz="726.64151786" i="949.439" sn="4.12673" a="45.6699" fwhm="0.0669976" res="10845.8" algo="Sum"/><pk mz="726.70666343" i="974.745" sn="4.23749" a="58.7566" fwhm="0.0903744" res="8041.07" algo="Sum"/><pk mz="727.47148876" i="965.675" sn="4.23485" a="60.3554" fwhm="0.0544582" res="13358.3" algo="Sum"/><pk mz="727.56006046" i="3887.69" sn="17.0516" a="211.723" fwhm="0.0434659" res="16738.6" algo="Sum"/><pk mz="728.55833236" i="2510.85" sn="11.0536" a="139.434" fwhm="0.053475" res="13624.3" algo="Sum"/><pk mz="728.64192387" i="1030.72" sn="4.53818" a="55.6574" fwhm="0.0691919" res="10530.7" algo="Sum"/><pk mz="728.71765137" i="904.647" sn="3.98308" a="61.9894" fwhm="0.090594" res="8043.78" algo="Sum"/><pk mz="729.58373517" i="8887.92" sn="39.4107" a="364.561" fwhm="0.0374693" res="19471.5" algo="Sum"/><pk mz="730.53375025" i="2332.95" sn="10.3631" a="96.0845" fwhm="0.0486266" res="15023.3" algo="Sum"/><pk mz="730.58641500" i="4579.18" sn="20.3409" a="208.966" fwhm="0.0419494" res="17415.9" algo="Sum"/><pk mz="730.72480858" i="1049.59" sn="4.66254" a="72.4171" fwhm="0.0653915" res="11174.6" algo="Sum"/><pk mz="731.53636926" i="1392.13" sn="6.2031" a="57.6528" fwhm="0.0495288" res="14769.9" algo="Sum"/><pk mz="731.59927212" i="13847.9" sn="61.7041" a="553.047" fwhm="0.0353933" res="20670.6" algo="Sum"/><pk mz="732.54753192" i="7268.54" sn="32.4975" a="300.128" fwhm="0.0385373" res="19008.8" algo="Sum"/><pk mz="732.60225115" i="6603.78" sn="29.5266" a="320.12" fwhm="0.0416502" res="17589.4" algo="Sum"/><pk mz="732.72670366" i="1099.27" sn="4.9158" a="66.9444" fwhm="0.0522471" res="14024.3" algo="Sum"/><pk mz="733.54813592" i="4320.46" sn="19.3928" a="200.458" fwhm="0.0410889" res="17852.7" algo="Sum"/><pk mz="733.60868299" i="2605.29" sn="11.6971" a="117.354" fwhm="0.0494513" res="14835" algo="Sum"/><pk mz="734.56279186" i="11018" sn="49.6399" a="490.648" fwhm="0.0366989" res="20015.9" algo="Sum"/><pk mz="734.73479624" i="948.768" sn="4.27553" a="66.3479" fwhm="0.0859271" res="8550.68" algo="Sum"/><pk mz="735.56403304" i="5433.31" sn="24.5712" a="301.042" fwhm="0.0440972" res="16680.5" algo="Sum"/><pk mz="736.54386819" i="2642.21" sn="12.0108" a="138.85" fwhm="0.0491627" res="14981.8" algo="Sum"/><pk mz="736.66969549" i="1170.77" sn="5.32509" a="77.0275" fwhm="0.0826145" res="8916.96" algo="Sum"/><pk mz="736.74024854" i="863.054" sn="3.92647" a="77.5289" fwhm="0.0762227" res="9665.63" algo="Sum"/><pk mz="737.54561626" i="1496.58" sn="6.82348" a="103.069" fwhm="0.0677639" res="10884" algo="Sum"/><pk mz="738.53974865" i="1330.78" sn="6.11496" a="69.2051" fwhm="0.0623612" res="11842.9" algo="Sum"/><pk mz="738.67136300" i="1122.22" sn="5.15912" a="52.9949" fwhm="0.0623192" res="11853" algo="Sum"/><pk mz="738.72161522" i="772.655" sn="3.55251" a="26.5111" fwhm="0.0482394" res="15313.7" algo="Sum"/><pk mz="739.55665988" i="2366.18" sn="10.9217" a="129.062" fwhm="0.0494061" res="14968.9" algo="Sum"/><pk mz="740.55336451" i="2867.02" sn="13.3519" a="124.299" fwhm="0.0523758" res="14139.2" algo="Sum"/><pk mz="740.68151205" i="993.894" sn="4.62947" a="61.8555" fwhm="0.0481465" res="15383.9" algo="Sum"/><pk mz="740.75546521" i="864.244" sn="4.02572" a="48.5759" fwhm="0.0726813" res="10191.8" algo="Sum"/><pk mz="741.52602019" i="2720.09" sn="12.7257" a="125.542" fwhm="0.0553468" res="13397.8" algo="Sum"/><pk mz="742.56790394" i="10172.6" sn="48.0031" a="501.074" fwhm="0.0373356" res="19889" algo="Sum"/><pk mz="742.64739277" i="1128.86" sn="5.32699" a="45.809" fwhm="0.0537414" res="13818.9" algo="Sum"/><pk mz="742.75024823" i="859.908" sn="4.05782" a="42.3188" fwhm="0.0698612" res="10631.8" algo="Sum"/><pk mz="743.57197212" i="4874.13" sn="23.1053" a="278.813" fwhm="0.0414588" res="17935.2" algo="Sum"/><pk mz="743.64668596" i="818.001" sn="3.87765" a="34.0394" fwhm="0.059156" res="12570.9" algo="Sum"/><pk mz="744.58292153" i="9216.69" sn="44.0033" a="368.605" fwhm="0.0464148" res="16041.9" algo="Sum"/><pk mz="744.75679737" i="753.252" sn="3.59639" a="39.2513" fwhm="0.0753449" res="9884.64" algo="Sum"/><pk mz="745.46377002" i="745.195" sn="3.56949" a="38.4996" fwhm="0.0692393" res="10766.5" algo="Sum"/><pk mz="745.58866412" i="4423.45" sn="21.1886" a="216.777" fwhm="0.0604213" res="12339.8" algo="Sum"/><pk mz="746.50529165" i="1005.13" sn="4.83388" a="40.8492" fwhm="0.0555551" res="13437.2" algo="Sum"/><pk mz="746.59918920" i="6611.95" sn="31.7981" a="326.155" fwhm="0.0504455" res="14800.1" algo="Sum"/><pk mz="746.70325417" i="1020.23" sn="4.90843" a="51.7709" fwhm="0.0782736" res="9539.66" algo="Sum"/><pk mz="747.50634601" i="775.698" sn="3.73818" a="32.0639" fwhm="0.0567304" res="13176.5" algo="Sum"/><pk mz="747.60291072" i="3124.81" sn="15.0616" a="158.949" fwhm="0.0492849" res="15169" algo="Sum"/><pk mz="748.52291916" i="1692.53" sn="8.20324" a="79.8756" fwhm="0.0557041" res="13437.5" algo="Sum"/><pk mz="748.60705590" i="1694.95" sn="8.21733" a="91.4979" fwhm="0.060004" res="12476" algo="Sum"/><pk mz="748.70495865" i="980.632" sn="4.75567" a="67.411" fwhm="0.0460796" res="16248.1" algo="Sum"/><pk mz="749.52553607" i="1458.27" sn="7.10692" a="97.4285" fwhm="0.0714325" res="10492.8" algo="Sum"/><pk mz="749.57899128" i="973.583" sn="4.74467" a="34.4487" fwhm="0.0485925" res="15425.8" algo="Sum"/><pk mz="750.53788617" i="3413.62" sn="16.7039" a="201.227" fwhm="0.0415123" res="18079.9" algo="Sum"/><pk mz="750.61601952" i="849.819" sn="4.15985" a="33.1003" fwhm="0.0286144" res="26232.1" algo="Sum"/><pk mz="750.70058471" i="859.522" sn="4.20901" a="35.1206" fwhm="0.0540319" res="13893.7" algo="Sum"/><pk mz="751.56219108" i="3108.66" sn="15.2758" a="185.361" fwhm="0.0544512" res="13802.5" algo="Sum"/><pk mz="752.55557150" i="4965.13" sn="24.5358" a="237.866" fwhm="0.0452096" res="16645.9" algo="Sum"/><pk mz="752.64168529" i="824.909" sn="4.07765" a="20.5671" fwhm="0.0324608" res="23186.2" algo="Sum"/><pk mz="752.64901974" i="798.215" sn="3.94576" a="16.6526" fwhm="0.0270513" res="27823.1" algo="Sum"/><pk mz="752.67073937" i="759.189" sn="3.75296" a="15.8374" fwhm="0.0418377" res="17990.2" algo="Sum"/><pk mz="752.71032465" i="830.996" sn="4.10802" a="43.2351" fwhm="0.0644189" res="11684.6" algo="Sum"/><pk mz="753.04908824" i="773.29" sn="3.82679" a="38.5562" fwhm="0.0410192" res="18358.4" algo="Sum"/><pk mz="753.57758843" i="4271.36" sn="21.2182" a="311.044" fwhm="0.0585429" res="12872.2" algo="Sum"/><pk mz="754.53326306" i="3906.89" sn="19.4903" a="182.66" fwhm="0.0487434" res="15479.7" algo="Sum"/><pk mz="754.57194930" i="2918.43" sn="14.5599" a="135.502" fwhm="0.0501682" res="15040.8" algo="Sum"/><pk mz="754.64774920" i="922.165" sn="4.60025" a="38.5043" fwhm="0.0595915" res="12663.7" algo="Sum"/><pk mz="755.53609126" i="2016.34" sn="10.1265" a="89.5994" fwhm="0.0536768" res="14075.7" algo="Sum"/><pk mz="755.58831864" i="1720.82" sn="8.64305" a="91.3444" fwhm="0.0612288" res="12340.4" algo="Sum"/><pk mz="756.54801544" i="11944.3" sn="60.1999" a="588.591" fwhm="0.0380825" res="19866" algo="Sum"/><pk mz="756.73331713" i="934.232" sn="4.70898" a="47.9971" fwhm="0.0529917" res="14280.2" algo="Sum"/><pk mz="757.55114639" i="5766.25" sn="29.2441" a="256.43" fwhm="0.0407688" res="18581.7" algo="Sum"/><pk mz="757.61724854" i="4487.83" sn="22.7604" a="208.611" fwhm="0.0427939" res="17703.9" algo="Sum"/><pk mz="758.56546505" i="352691" sn="1792.85" a="9953.71" fwhm="0.0235719" res="32181" algo="Sum"/><pk mz="758.70635722" i="1231.86" sn="6.26196" a="25.9076" fwhm="0.0499286" res="15195.8" algo="Sum"/><pk mz="759.56880609" i="153899" sn="786.042" a="5001" fwhm="0.0280654" res="27064.2" algo="Sum"/><pk mz="759.62886976" i="8129.11" sn="41.5196" a="315.29" fwhm="0.0403698" res="18816.7" algo="Sum"/><pk mz="760.57857558" i="136295" sn="698.092" a="4636.44" fwhm="0.0299743" res="25374.4" algo="Sum"/><pk mz="761.58289974" i="52640.7" sn="270.589" a="2075.8" fwhm="0.0337312" res="22578" algo="Sum"/><pk mz="762.50011763" i="811.331" sn="4.18855" a="39.402" fwhm="0.0456127" res="16716.8" algo="Sum"/><pk mz="762.58749022" i="15059.1" sn="77.7552" a="646.996" fwhm="0.0377401" res="20206.3" algo="Sum"/><pk mz="763.59292830" i="3837.92" sn="19.93" a="210.031" fwhm="0.0435089" res="17550.3" algo="Sum"/><pk mz="764.55247221" i="4783.21" sn="25.0218" a="195.415" fwhm="0.0483713" res="15805.9" algo="Sum"/><pk mz="764.64426533" i="877.032" sn="4.58961" a="17.4943" fwhm="0.0218127" res="35055" algo="Sum"/><pk mz="764.67655843" i="848.637" sn="4.44168" a="39.9313" fwhm="0.052922" res="14449.1" algo="Sum"/><pk mz="765.55583314" i="2508.41" sn="13.1745" a="118.818" fwhm="0.0534861" res="14313.2" algo="Sum"/><pk mz="766.56976643" i="16393.2" sn="86.6335" a="747.792" fwhm="0.0373438" res="20527.4" algo="Sum"/><pk mz="767.57291789" i="8367.1" sn="44.3984" a="438.45" fwhm="0.0385398" res="19916.3" algo="Sum"/><pk mz="768.58437396" i="18829.6" sn="100.67" a="910.193" fwhm="0.0393118" res="19551" algo="Sum"/><pk mz="769.58796549" i="8784.61" sn="47.1693" a="375.229" fwhm="0.0451153" res="17058.2" algo="Sum"/><pk mz="770.05720649" i="829.348" sn="4.46057" a="44.8623" fwhm="0.043464" res="17717.1" algo="Sum"/><pk mz="770.51560522" i="1407.7" sn="7.61602" a="60.5018" fwhm="0.0436096" res="17668.5" algo="Sum"/><pk mz="770.59878845" i="7805.7" sn="42.2412" a="328.764" fwhm="0.0468878" res="16434.9" algo="Sum"/><pk mz="771.06625946" i="779.909" sn="4.22646" a="41.5282" fwhm="0.0436847" res="17650.7" algo="Sum"/><pk mz="771.51145356" i="841.894" sn="4.57677" a="29.0876" fwhm="0.0711809" res="10838.7" algo="Sum"/><pk mz="771.52154225" i="765.185" sn="4.15996" a="8.43912" fwhm="0.0102869" res="75000.7" algo="Sum"/><pk mz="771.60504325" i="3442.22" sn="18.7144" a="183.8" fwhm="0.0634805" res="12155" algo="Sum"/><pk mz="772.52519560" i="1822.44" sn="9.97844" a="82.9509" fwhm="0.043107" res="17921.1" algo="Sum"/><pk mz="772.58280103" i="9933.4" sn="54.3885" a="424.786" fwhm="0.0463391" res="16672.4" algo="Sum"/><pk mz="773.53151277" i="1017.3" sn="5.59108" a="49.0999" fwhm="0.0480456" res="16100" algo="Sum"/><pk mz="773.58610722" i="4921.5" sn="27.0485" a="228.942" fwhm="0.0527311" res="14670.4" algo="Sum"/><pk mz="773.64735436" i="3610.77" sn="19.8448" a="209.247" fwhm="0.058771" res="13163.8" algo="Sum"/><pk mz="774.54330145" i="2498.57" sn="13.7756" a="126.255" fwhm="0.0496661" res="15595" algo="Sum"/><pk mz="774.59481828" i="4233.55" sn="23.3414" a="202.783" fwhm="0.0616495" res="12564.5" algo="Sum"/><pk mz="774.64549317" i="2351.32" sn="12.9639" a="127.543" fwhm="0.0564612" res="13720" algo="Sum"/><pk mz="775.55022452" i="1571.05" sn="8.68787" a="84.4805" fwhm="0.0559127" res="13870.7" algo="Sum"/><pk mz="775.59866915" i="1905.88" sn="10.5405" a="95.9727" fwhm="0.0667278" res="11623.3" algo="Sum"/><pk mz="775.64197717" i="1063.01" sn="5.87978" a="50.9042" fwhm="0.0814272" res="9525.59" algo="Sum"/><pk mz="776.55688814" i="2318.78" sn="12.8724" a="107.705" fwhm="0.0585287" res="13268" algo="Sum"/><pk mz="777.56236551" i="1857.57" sn="10.3564" a="142.452" fwhm="0.0646999" res="12018" algo="Sum"/><pk mz="778.53516890" i="3918.67" sn="21.9393" a="189" fwhm="0.054366" res="14320.3" algo="Sum"/><pk mz="778.66529690" i="860.449" sn="4.81965" a="72.453" fwhm="0.0740731" res="10512.1" algo="Sum"/><pk mz="779.53905964" i="2172.55" sn="12.2307" a="134.63" fwhm="0.0687547" res="11338" algo="Sum"/><pk mz="779.59677642" i="1662.93" sn="9.3639" a="85.5648" fwhm="0.0525175" res="14844.5" algo="Sum"/><pk mz="780.54914938" i="133462" sn="754.997" a="4569.31" fwhm="0.0293016" res="26638.5" algo="Sum"/><pk mz="781.05318575" i="1326.94" sn="7.51807" a="64.4477" fwhm="0.0401944" res="19431.9" algo="Sum"/><pk mz="781.55240294" i="62059" sn="352.148" a="2281.25" fwhm="0.0327578" res="23858.5" algo="Sum"/><pk mz="782.05934949" i="1627.14" sn="9.2472" a="79.1992" fwhm="0.0391431" res="19979.5" algo="Sum"/><pk mz="782.56452909" i="187015" sn="1064.9" a="6234.36" fwhm="0.0279077" res="28041.2" algo="Sum"/><pk mz="782.72893654" i="864.398" sn="4.92416" a="29.6734" fwhm="0.0310175" res="25235.1" algo="Sum"/><pk mz="783.06413024" i="1269.45" sn="7.23914" a="65.089" fwhm="0.043484" res="18008.1" algo="Sum"/><pk mz="783.56737391" i="83689.9" sn="480.079" a="3075.85" fwhm="0.0321854" res="24345.4" algo="Sum"/><pk mz="784.07104755" i="1147.6" sn="6.59125" a="62.8021" fwhm="0.0439943" res="17822.1" algo="Sum"/><pk mz="784.57859749" i="100954" sn="581.881" a="3826.91" fwhm="0.0320634" res="24469.6" algo="Sum"/><pk mz="785.07702784" i="772.936" sn="4.46022" a="56.123" fwhm="0.0593806" res="13221.1" algo="Sum"/><pk mz="785.58291144" i="42752.7" sn="248.486" a="1683.4" fwhm="0.03519" res="22324.1" algo="Sum"/><pk mz="785.64786777" i="10999.5" sn="63.9308" a="431.878" fwhm="0.0416471" res="18864.4" algo="Sum"/><pk mz="786.59581219" i="160957" sn="939.39" a="5280.08" fwhm="0.0287778" res="27333.4" algo="Sum"/><pk mz="787.59919297" i="74551.3" sn="436.65" a="2692.4" fwhm="0.032257" res="24416.4" algo="Sum"/><pk mz="787.66247995" i="11552.2" sn="67.6617" a="483.635" fwhm="0.0466503" res="16884.4" algo="Sum"/><pk mz="788.55666272" i="5865.86" sn="34.4731" a="246.203" fwhm="0.0423011" res="18641.5" algo="Sum"/><pk mz="788.60568646" i="31762" sn="186.663" a="1283.04" fwhm="0.0368987" res="21372.2" algo="Sum"/><pk mz="788.66580885" i="5912.34" sn="34.7463" a="259.18" fwhm="0.0469054" res="16814" algo="Sum"/><pk mz="789.55632244" i="3028.42" sn="17.8755" a="142.116" fwhm="0.0465301" res="16968.7" algo="Sum"/><pk mz="789.61155067" i="10206.8" sn="60.2464" a="459.435" fwhm="0.0404422" res="19524.4" algo="Sum"/><pk mz="789.67025974" i="2207.72" sn="13.0339" a="87.4041" fwhm="0.0450397" res="17532.8" algo="Sum"/><pk mz="790.56670847" i="8382.17" sn="49.7263" a="431.987" fwhm="0.0454169" res="17406.9" algo="Sum"/><pk mz="790.61132212" i="3466.3" sn="20.5664" a="135.308" fwhm="0.0419286" res="18856.1" algo="Sum"/><pk mz="790.67754992" i="1153.99" sn="6.84781" a="53.4356" fwhm="0.0543612" res="14544.9" algo="Sum"/><pk mz="791.56909876" i="4430.52" sn="26.3819" a="260.055" fwhm="0.0470228" res="16833.7" algo="Sum"/><pk mz="792.58301293" i="9172.65" sn="54.9861" a="436.893" fwhm="0.0475499" res="16668.4" algo="Sum"/><pk mz="792.68052233" i="800.638" sn="4.80124" a="50.3812" fwhm="0.0742801" res="10671.5" algo="Sum"/><pk mz="793.05159946" i="1216.06" sn="7.31416" a="69.9916" fwhm="0.0436504" res="18168.2" algo="Sum"/><pk mz="793.58517329" i="4901.25" sn="29.4946" a="209.917" fwhm="0.0473638" res="16755.1" algo="Sum"/><pk mz="794.05795768" i="1420.68" sn="8.58893" a="75.4374" fwhm="0.0403659" res="19671.5" algo="Sum"/><pk mz="794.59936993" i="16560.3" sn="100.225" a="708.022" fwhm="0.0475693" res="16704" algo="Sum"/><pk mz="795.06500718" i="1860.47" sn="11.2725" a="87.7904" fwhm="0.0371759" res="21386.6" algo="Sum"/><pk mz="795.60310831" i="8762.38" sn="53.2135" a="394.735" fwhm="0.0498318" res="15965.8" algo="Sum"/><pk mz="796.07198914" i="1535.3" sn="9.33838" a="78.3197" fwhm="0.0423843" res="18782.2" algo="Sum"/><pk mz="796.52058395" i="16777.3" sn="102.425" a="707.26" fwhm="0.03738" res="21308.8" algo="Sum"/><pk mz="796.61219219" i="9995.95" sn="61.043" a="493.146" fwhm="0.0482038" res="16525.9" algo="Sum"/><pk mz="797.07931826" i="844.417" sn="5.16004" a="53.5141" fwhm="0.0602271" res="13234.6" algo="Sum"/><pk mz="797.52410973" i="7995.13" sn="48.9918" a="349.924" fwhm="0.0386758" res="20620.8" algo="Sum"/><pk mz="797.61791039" i="4786.87" sn="29.334" a="246.412" fwhm="0.0530373" res="15038.8" algo="Sum"/><pk mz="798.53353552" i="8297.57" sn="51.2203" a="418.717" fwhm="0.0442362" res="18051.6" algo="Sum"/><pk mz="798.59600193" i="3234.89" sn="19.9728" a="132.818" fwhm="0.055729" res="14330" algo="Sum"/><pk mz="799.53789695" i="3652.25" sn="22.6275" a="199.61" fwhm="0.0488252" res="16375.5" algo="Sum"/><pk mz="799.59981932" i="1650.94" sn="10.2308" a="60.4313" fwhm="0.0501875" res="15932.3" algo="Sum"/><pk mz="799.66392905" i="6058.07" sn="37.5414" a="296.866" fwhm="0.0421838" res="18956.6" algo="Sum"/><pk mz="800.54391468" i="2011.34" sn="12.5794" a="124.952" fwhm="0.0674387" res="11870.7" algo="Sum"/><pk mz="800.61061875" i="1840.28" sn="11.5095" a="77.7672" fwhm="0.0592979" res="13501.5" algo="Sum"/><pk mz="800.66631903" i="3514.84" sn="21.9826" a="189.451" fwhm="0.0497306" res="16100.1" algo="Sum"/><pk mz="801.54425789" i="1122.46" sn="7.04617" a="75.2034" fwhm="0.0636689" res="12589.3" algo="Sum"/><pk mz="801.67984110" i="6115.73" sn="38.3909" a="274.06" fwhm="0.0408056" res="19646.3" algo="Sum"/><pk mz="802.53335619" i="3749.91" sn="23.6319" a="263.673" fwhm="0.0526674" res="15237.8" algo="Sum"/><pk mz="802.68198443" i="3443.46" sn="21.7011" a="185.995" fwhm="0.0445223" res="18028.8" algo="Sum"/><pk mz="803.53999424" i="2232.34" sn="14.1125" a="172.555" fwhm="0.0623817" res="12881" algo="Sum"/><pk mz="803.68776654" i="1289.57" sn="8.15453" a="72.9752" fwhm="0.0596241" res="13479.2" algo="Sum"/><pk mz="804.54652447" i="49580.6" sn="314.369" a="1953.41" fwhm="0.0336497" res="23909.4" algo="Sum"/><pk mz="804.64742820" i="1053.84" sn="6.6838" a="27.1457" fwhm="0.033564" res="23973.6" algo="Sum"/><pk mz="805.05349767" i="822.34" sn="5.22426" a="45.0747" fwhm="0.0546569" res="14729.2" algo="Sum"/><pk mz="805.54995978" i="24028" sn="152.793" a="1045.55" fwhm="0.0365367" res="22047.7" algo="Sum"/><pk mz="806.05864333" i="1059.48" sn="6.75293" a="60.4151" fwhm="0.0417646" res="19300" algo="Sum"/><pk mz="806.56309177" i="82428.3" sn="526.162" a="3131.17" fwhm="0.0321971" res="25050.8" algo="Sum"/><pk mz="807.06641890" i="1518.8" sn="9.75262" a="90.062" fwhm="0.0385119" res="20956.3" algo="Sum"/><pk mz="807.56678473" i="39898.9" sn="256.403" a="1594.16" fwhm="0.0353065" res="22873" algo="Sum"/><pk mz="807.62269929" i="3420.2" sn="21.9836" a="166.735" fwhm="0.0454805" res="17757.6" algo="Sum"/><pk mz="808.07329196" i="1370.74" sn="8.83733" a="71.8894" fwhm="0.0443339" res="18227" algo="Sum"/><pk mz="808.57784864" i="91283.5" sn="588.953" a="3539.11" fwhm="0.0324615" res="24908.8" algo="Sum"/><pk mz="808.69959690" i="763.6" sn="4.92896" a="26.2598" fwhm="0.0448649" res="18025.2" algo="Sum"/><pk mz="809.08115503" i="1081.84" sn="7.01375" a="59.7301" fwhm="0.0488243" res="16571.3" algo="Sum"/><pk mz="809.58165281" i="41390.3" sn="268.667" a="1712.99" fwhm="0.0354897" res="22811.8" algo="Sum"/><pk mz="809.64265172" i="5135.79" sn="33.344" a="207.181" fwhm="0.0431276" res="18773.2" algo="Sum"/><pk mz="810.59472744" i="86294.3" sn="561.981" a="3429" fwhm="0.032208" res="25167.5" algo="Sum"/><pk mz="811.59857603" i="39824.1" sn="260.915" a="1610.56" fwhm="0.035337" res="22967.4" algo="Sum"/><pk mz="811.66355742" i="13939.8" sn="91.3385" a="584.045" fwhm="0.0413882" res="19611" algo="Sum"/><pk mz="812.60799149" i="26866.7" sn="176.776" a="1130.42" fwhm="0.038575" res="21065.6" algo="Sum"/><pk mz="812.66631706" i="7852.91" sn="51.6788" a="317.445" fwhm="0.0466671" res="17414.1" algo="Sum"/><pk mz="813.61334644" i="10962" sn="72.5813" a="456.428" fwhm="0.0420199" res="19362.6" algo="Sum"/><pk mz="813.67882748" i="22413.4" sn="148.404" a="915.007" fwhm="0.0361554" res="22505.1" algo="Sum"/><pk mz="814.56748708" i="2870.56" sn="19.0571" a="142.093" fwhm="0.0553961" res="14704.4" algo="Sum"/><pk mz="814.62098851" i="5009.43" sn="33.2567" a="233.907" fwhm="0.0597589" res="13631.8" algo="Sum"/><pk mz="814.68283862" i="11632.7" sn="77.2271" a="480.984" fwhm="0.0381763" res="21340" algo="Sum"/><pk mz="815.55464376" i="2292.71" sn="15.3089" a="150.629" fwhm="0.0730196" res="11169" algo="Sum"/><pk mz="815.62844638" i="2172.31" sn="14.505" a="88.4893" fwhm="0.0523012" res="15594.8" algo="Sum"/><pk mz="815.69226376" i="8454.7" sn="56.4537" a="395.633" fwhm="0.0406096" res="20086.2" algo="Sum"/><pk mz="816.58144172" i="6423.03" sn="42.9688" a="373.592" fwhm="0.0450126" res="18141.2" algo="Sum"/><pk mz="816.69705567" i="3982.69" sn="26.6434" a="210.739" fwhm="0.0442284" res="18465.4" algo="Sum"/><pk mz="817.58529570" i="3364.35" sn="22.6101" a="191.338" fwhm="0.0489265" res="16710.5" algo="Sum"/><pk mz="817.65203999" i="929.694" sn="6.24802" a="30.1759" fwhm="0.0451119" res="18125" algo="Sum"/><pk mz="817.69955945" i="1358.99" sn="9.1335" a="76.4931" fwhm="0.0641131" res="12754" algo="Sum"/><pk mz="818.59685820" i="5782.78" sn="38.9768" a="283.677" fwhm="0.0529239" res="15467.4" algo="Sum"/><pk mz="818.67842281" i="842.099" sn="5.67733" a="31.4802" fwhm="0.0484815" res="16886.4" algo="Sum"/><pk mz="819.06622306" i="765.645" sn="5.16596" a="46.8291" fwhm="0.0463932" res="17654.9" algo="Sum"/><pk mz="819.59935144" i="3118.02" sn="21.0726" a="145.783" fwhm="0.0507822" res="16139.5" algo="Sum"/><pk mz="820.52122950" i="7048.5" sn="47.849" a="308.72" fwhm="0.0390067" res="21035.4" algo="Sum"/><pk mz="820.58442503" i="3449.22" sn="23.42" a="87.5155" fwhm="0.053323" res="15388.9" algo="Sum"/><pk mz="820.61079200" i="4016.7" sn="27.275" a="206.114" fwhm="0.0561289" res="14620.1" algo="Sum"/><pk mz="821.52486140" i="3609.74" sn="24.6123" a="169.43" fwhm="0.0417269" res="19688.1" algo="Sum"/><pk mz="821.62306586" i="2557.71" sn="17.4444" a="151.284" fwhm="0.0651879" res="12603.9" algo="Sum"/><pk mz="822.53490365" i="5458.64" sn="37.5344" a="277.964" fwhm="0.0439447" res="18717.5" algo="Sum"/><pk mz="822.63146995" i="3404.3" sn="23.4158" a="230.476" fwhm="0.0833786" res="9866.22" algo="Sum"/><pk mz="823.53805054" i="2769.35" sn="19.1083" a="132.114" fwhm="0.0445942" res="18467.4" algo="Sum"/><pk mz="823.65357217" i="2321.15" sn="16.0228" a="198.895" fwhm="0.0925614" res="8898.46" algo="Sum"/><pk mz="824.55090146" i="8536.14" sn="59.4269" a="402.718" fwhm="0.0401597" res="20531.8" algo="Sum"/><pk mz="824.65046392" i="2336.21" sn="16.2693" a="160.761" fwhm="0.0810342" res="10176.6" algo="Sum"/><pk mz="825.55498219" i="4061.62" sn="28.4164" a="208.803" fwhm="0.0424278" res="19457.9" algo="Sum"/><pk mz="825.68191399" i="1897.05" sn="13.2761" a="88.9068" fwhm="0.0528221" res="15631.4" algo="Sum"/><pk mz="826.55886129" i="2711.86" sn="19.1418" a="188.201" fwhm="0.0555842" res="14870.4" algo="Sum"/><pk mz="826.68420487" i="1331.7" sn="9.40257" a="125.499" fwhm="0.0799386" res="10341.5" algo="Sum"/><pk mz="827.56326695" i="1236.63" sn="8.77413" a="64.5317" fwhm="0.0656783" res="12600.3" algo="Sum"/><pk mz="827.69879380" i="2754.2" sn="19.5489" a="155.506" fwhm="0.0475696" res="17399.8" algo="Sum"/><pk mz="828.54643705" i="16623.1" sn="118.873" a="757.013" fwhm="0.0373035" res="22211" algo="Sum"/><pk mz="828.64132958" i="856.368" sn="6.12468" a="14.4144" fwhm="0.0170303" res="48656.8" algo="Sum"/><pk mz="828.70394179" i="1657.73" sn="11.856" a="114.256" fwhm="0.0728498" res="11375.5" algo="Sum"/><pk mz="829.55002519" i="8514.41" sn="61.1492" a="410.476" fwhm="0.0387622" res="21401" algo="Sum"/><pk mz="829.71642927" i="1686.32" sn="12.1115" a="88.8258" fwhm="0.0620042" res="13381.6" algo="Sum"/><pk mz="830.56066669" i="12799.3" sn="92.4488" a="617.278" fwhm="0.0395822" res="20983.2" algo="Sum"/><pk mz="830.71761083" i="1126.51" sn="8.13674" a="57.3514" fwhm="0.059511" res="13959.1" algo="Sum"/><pk mz="831.56500187" i="5941.79" sn="43.0676" a="282.842" fwhm="0.0417725" res="19907" algo="Sum"/><pk mz="831.62497666" i="1055.74" sn="7.65228" a="51.5269" fwhm="0.0526443" res="15797.1" algo="Sum"/><pk mz="831.68053134" i="745.051" sn="5.40031" a="24.6658" fwhm="0.0528572" res="15734.5" algo="Sum"/><pk mz="831.73543597" i="899.113" sn="6.51767" a="55.2008" fwhm="0.0607353" res="13694.4" algo="Sum"/><pk mz="832.57743162" i="29556.6" sn="214.762" a="1242.44" fwhm="0.0372125" res="22373.6" algo="Sum"/><pk mz="833.58100618" i="15069.5" sn="109.797" a="653.582" fwhm="0.0376272" res="22153.7" algo="Sum"/><pk mz="833.64452069" i="3661.66" sn="26.6849" a="166.494" fwhm="0.0462595" res="18021" algo="Sum"/><pk mz="834.59279018" i="21782.3" sn="159.16" a="966.303" fwhm="0.0386887" res="21572" algo="Sum"/><pk mz="835.59750415" i="10378.1" sn="76.1223" a="472.507" fwhm="0.0404949" res="20634.7" algo="Sum"/><pk mz="835.65988369" i="5027.81" sn="36.8839" a="226.097" fwhm="0.046911" res="17813.7" algo="Sum"/><pk mz="836.60738431" i="7007.38" sn="51.5577" a="337.268" fwhm="0.0439099" res="19052.8" algo="Sum"/><pk mz="836.66250516" i="2822.1" sn="20.7678" a="120.979" fwhm="0.0466813" res="17922.9" algo="Sum"/><pk mz="837.61222650" i="3090.51" sn="22.8823" a="149.438" fwhm="0.0512621" res="16339.8" algo="Sum"/><pk mz="837.67378397" i="2194.38" sn="16.2507" a="107.271" fwhm="0.0528535" res="15849" algo="Sum"/><pk mz="838.50695115" i="1768.14" sn="13.1439" a="86.1407" fwhm="0.0469171" res="17872.1" algo="Sum"/><pk mz="838.56822663" i="841.55" sn="6.25718" a="18.4265" fwhm="0.0228425" res="36710.9" algo="Sum"/><pk mz="838.62333283" i="2526" sn="18.785" a="142.899" fwhm="0.0544571" res="15399.7" algo="Sum"/><pk mz="838.67795505" i="1309.29" sn="9.73832" a="71.3903" fwhm="0.05018" res="16713.4" algo="Sum"/><pk mz="839.51057700" i="925.469" sn="6.92929" a="47.5069" fwhm="0.0517019" res="16237.5" algo="Sum"/><pk mz="839.63162414" i="1659.89" sn="12.4324" a="97.1995" fwhm="0.0581577" res="14437.2" algo="Sum"/><pk mz="839.69708295" i="1036.89" sn="7.7676" a="71.9724" fwhm="0.0672946" res="12477.9" algo="Sum"/><pk mz="840.51057960" i="1317.42" sn="9.8979" a="78.3423" fwhm="0.0619415" res="13569.4" algo="Sum"/><pk mz="840.58325237" i="1269.54" sn="9.5405" a="66.579" fwhm="0.0773839" res="10862.5" algo="Sum"/><pk mz="840.63302508" i="1099.86" sn="8.26577" a="57.5394" fwhm="0.0528199" res="15915.1" algo="Sum"/><pk mz="840.69722781" i="777.576" sn="5.84435" a="40.2062" fwhm="0.0654042" res="12853.9" algo="Sum"/><pk mz="841.58930654" i="883.843" sn="6.69722" a="40.7489" fwhm="0.0596284" res="14113.9" algo="Sum"/><pk mz="841.63254484" i="1140.5" sn="8.6428" a="33.0678" fwhm="0.0437375" res="19242.8" algo="Sum"/><pk mz="841.65008208" i="1129.35" sn="8.55885" a="50.0987" fwhm="0.0629331" res="13373.7" algo="Sum"/><pk mz="841.71425686" i="852.266" sn="6.46039" a="47.7926" fwhm="0.0609089" res="13819.2" algo="Sum"/><pk mz="842.51900055" i="989.844" sn="7.53091" a="45.24" fwhm="0.0534408" res="15765.5" algo="Sum"/><pk mz="842.59962607" i="1481.79" sn="11.2748" a="67.065" fwhm="0.0629679" res="13381.4" algo="Sum"/><pk mz="843.59949403" i="904.684" sn="6.93863" a="46.1285" fwhm="0.0572993" res="14722.7" algo="Sum"/><pk mz="843.67529843" i="999.705" sn="7.66757" a="54.8756" fwhm="0.0738404" res="11425.7" algo="Sum"/><pk mz="844.52252991" i="2695.19" sn="20.7402" a="149.193" fwhm="0.0442257" res="19095.8" algo="Sum"/><pk mz="844.61241893" i="1470.52" sn="11.3182" a="84.117" fwhm="0.0803304" res="10514.2" algo="Sum"/><pk mz="845.52542120" i="1536.49" sn="11.8993" a="86.0792" fwhm="0.0461245" res="18331.4" algo="Sum"/><pk mz="845.61874131" i="900.962" sn="6.9775" a="59.1843" fwhm="0.0627217" res="13482.1" algo="Sum"/><pk mz="846.53473350" i="2168.23" sn="16.8811" a="126.333" fwhm="0.0495606" res="17080.8" algo="Sum"/><pk mz="846.62912818" i="1343.25" sn="10.4581" a="73.162" fwhm="0.0741439" res="11418.7" algo="Sum"/><pk mz="847.54299271" i="1328.84" sn="10.3791" a="85.2521" fwhm="0.0611827" res="13852.7" algo="Sum"/><pk mz="847.63513275" i="866.186" sn="6.76572" a="49.1613" fwhm="0.074046" res="11447.4" algo="Sum"/><pk mz="848.54624110" i="5217.87" sn="40.933" a="290.062" fwhm="0.0482287" res="17594.2" algo="Sum"/><pk mz="848.64725593" i="1655.12" sn="12.9876" a="112.203" fwhm="0.0611216" res="13884.6" algo="Sum"/><pk mz="849.54960111" i="2702.06" sn="21.2811" a="154.104" fwhm="0.0502984" res="16890.2" algo="Sum"/><pk mz="849.68326978" i="1572.8" sn="12.3919" a="62.7178" fwhm="0.041793" res="20330.7" algo="Sum"/><pk mz="850.55841402" i="2384.91" sn="18.8969" a="144.403" fwhm="0.0539525" res="15765" algo="Sum"/><pk mz="850.66786114" i="1827.64" sn="14.4855" a="104.239" fwhm="0.0618256" res="13759.2" algo="Sum"/><pk mz="851.56344481" i="1208.55" sn="9.60723" a="72.8254" fwhm="0.0647412" res="13153.3" algo="Sum"/><pk mz="851.64437445" i="1549.12" sn="12.3176" a="67.6187" fwhm="0.0549184" res="15507.4" algo="Sum"/><pk mz="851.70372476" i="4007.35" sn="31.8695" a="205.863" fwhm="0.0452347" res="18828.5" algo="Sum"/><pk mz="852.57278493" i="901.084" sn="7.2001" a="63.9327" fwhm="0.0810007" res="10525.5" algo="Sum"/><pk mz="852.70876253" i="2753.27" sn="22.0092" a="200.304" fwhm="0.0777616" res="10965.7" algo="Sum"/><pk mz="853.72091906" i="7056.44" sn="56.6829" a="348.826" fwhm="0.0434179" res="19662.9" algo="Sum"/><pk mz="854.56551592" i="1700.83" sn="13.7505" a="105.886" fwhm="0.0521181" res="16396.7" algo="Sum"/><pk mz="854.72439970" i="4156.15" sn="33.6132" a="201.852" fwhm="0.0436262" res="19592" algo="Sum"/><pk mz="855.56638438" i="997.992" sn="8.10143" a="62.4572" fwhm="0.0693361" res="12339.4" algo="Sum"/><pk mz="855.73559504" i="6267.36" sn="50.8897" a="323.55" fwhm="0.0413508" res="20694.6" algo="Sum"/><pk mz="856.57684261" i="4653.09" sn="38.0696" a="238.402" fwhm="0.0417751" res="20504.5" algo="Sum"/><pk mz="856.73885548" i="3573.57" sn="29.2487" a="163.795" fwhm="0.0427344" res="20048" algo="Sum"/><pk mz="857.58538359" i="3951.85" sn="32.4247" a="191.211" fwhm="0.0431262" res="19885.5" algo="Sum"/><pk mz="857.75163952" i="4149.21" sn="34.0607" a="215.665" fwhm="0.0418213" res="20509.9" algo="Sum"/><pk mz="858.59175246" i="3242.78" sn="26.7771" a="176.022" fwhm="0.0443797" res="19346.5" algo="Sum"/><pk mz="858.75704370" i="2247.29" sn="18.5581" a="118.007" fwhm="0.0445854" res="19260.9" algo="Sum"/><pk mz="859.59487418" i="1490.43" sn="12.3545" a="103.983" fwhm="0.0520043" res="16529.3" algo="Sum"/><pk mz="859.76641970" i="1986.95" sn="16.4705" a="100.994" fwhm="0.043317" res="19848.3" algo="Sum"/><pk mz="860.60513140" i="1265.79" sn="10.541" a="89.1841" fwhm="0.0683247" res="12595.8" algo="Sum"/><pk mz="860.77210634" i="1121.05" sn="9.33638" a="65.8426" fwhm="0.0469498" res="18333.9" algo="Sum"/><pk mz="861.61091771" i="771.091" sn="6.44856" a="51.3483" fwhm="0.0848481" res="10154.7" algo="Sum"/><pk mz="862.50696852" i="912.872" sn="7.652" a="66.2545" fwhm="0.0828503" res="10410.4" algo="Sum"/><pk mz="862.61857734" i="897.959" sn="7.52699" a="60.2529" fwhm="0.0617059" res="13979.5" algo="Sum"/><pk mz="864.51245840" i="1007.95" sn="8.5024" a="64.6266" fwhm="0.0527698" res="16382.7" algo="Sum"/><pk mz="865.50935317" i="741.863" sn="6.28339" a="48.0253" fwhm="0.0636646" res="13594.8" algo="Sum"/><pk mz="865.66017354" i="852.133" sn="7.21993" a="53.2131" fwhm="0.0796239" res="10871.9" algo="Sum"/><pk mz="865.71794311" i="864.721" sn="7.32764" a="43.4928" fwhm="0.0530675" res="16313.5" algo="Sum"/><pk mz="866.53048384" i="1193.83" sn="10.1368" a="58.0382" fwhm="0.0558847" res="15505.7" algo="Sum"/><pk mz="867.53633507" i="787.894" sn="6.71298" a="51.1048" fwhm="0.0579744" res="14964.1" algo="Sum"/><pk mz="867.67774595" i="2135.95" sn="18.2054" a="120.926" fwhm="0.0484785" res="17898.2" algo="Sum"/><pk mz="867.73204929" i="933.321" sn="7.95599" a="38.7384" fwhm="0.0446289" res="19443.3" algo="Sum"/><pk mz="868.53740564" i="765.371" sn="6.54195" a="49.277" fwhm="0.0717123" res="12111.4" algo="Sum"/><pk mz="868.68263793" i="1358.05" sn="11.6122" a="78.7165" fwhm="0.0562454" res="15444.5" algo="Sum"/><pk mz="869.69413964" i="3371.18" sn="28.986" a="169.14" fwhm="0.0433954" res="20041.2" algo="Sum"/><pk mz="870.54220660" i="737.385" sn="6.3801" a="42.0039" fwhm="0.0755142" res="11528.2" algo="Sum"/><pk mz="870.62662700" i="782.528" sn="6.77201" a="43.4927" fwhm="0.0698248" res="12468.7" algo="Sum"/><pk mz="870.69637844" i="1984.48" sn="17.1754" a="104.86" fwhm="0.0476969" res="18254.8" algo="Sum"/><pk mz="871.70633903" i="2162.07" sn="18.8091" a="131.835" fwhm="0.0499225" res="17461.2" algo="Sum"/><pk mz="872.54425757" i="1337.91" sn="11.7077" a="81.554" fwhm="0.0578423" res="15084.9" algo="Sum"/><pk mz="872.64565451" i="951.672" sn="8.32988" a="63.8361" fwhm="0.0727993" res="11987" algo="Sum"/><pk mz="872.71186800" i="1311.02" sn="11.4778" a="72.1031" fwhm="0.0640098" res="13634" algo="Sum"/><pk mz="873.55122024" i="817.493" sn="7.18567" a="63.2662" fwhm="0.0679966" res="12847" algo="Sum"/><pk mz="873.70482775" i="828.231" sn="7.28214" a="49.8883" fwhm="0.0841963" res="10377" algo="Sum"/><pk mz="874.55503019" i="1029.5" sn="9.08069" a="70.8936" fwhm="0.0786065" res="11125.7" algo="Sum"/><pk mz="874.66239462" i="961.387" sn="8.48186" a="55.8305" fwhm="0.0761496" res="11486.1" algo="Sum"/><pk mz="874.72280019" i="1420.87" sn="12.5358" a="73.6151" fwhm="0.0654961" res="13355.3" algo="Sum"/><pk mz="874.77978236" i="909.002" sn="8.01982" a="42.9279" fwhm="0.0519824" res="16828.4" algo="Sum"/><pk mz="875.70578978" i="2335.12" sn="20.6792" a="170.192" fwhm="0.054641" res="16026.5" algo="Sum"/><pk mz="876.56634804" i="1255.65" sn="11.1584" a="76.2741" fwhm="0.0507772" res="17263" algo="Sum"/><pk mz="876.69764861" i="1777.99" sn="15.8009" a="146.53" fwhm="0.074325" res="11795.5" algo="Sum"/><pk mz="877.71973816" i="11278.1" sn="100.64" a="538.949" fwhm="0.0402264" res="21819.5" algo="Sum"/><pk mz="878.72285460" i="7005.22" sn="62.773" a="374.543" fwhm="0.0438744" res="20028.1" algo="Sum"/><pk mz="879.73488822" i="20814.9" sn="187.178" a="969.034" fwhm="0.0388079" res="22668.9" algo="Sum"/><pk mz="880.73924373" i="12110" sn="109.303" a="579.723" fwhm="0.039654" res="22210.6" algo="Sum"/><pk mz="881.74925565" i="13679.8" sn="123.862" a="673.028" fwhm="0.0406277" res="21703.2" algo="Sum"/><pk mz="882.75399675" i="7201.85" sn="65.5135" a="370.343" fwhm="0.0411412" res="21456.7" algo="Sum"/><pk mz="883.76166770" i="3698.96" sn="33.7958" a="169.385" fwhm="0.0432451" res="20436.1" algo="Sum"/><pk mz="884.76622994" i="1480.94" sn="13.6133" a="76.0263" fwhm="0.0499281" res="17720.8" algo="Sum"/><pk mz="885.78081837" i="935.057" sn="8.63043" a="55.0764" fwhm="0.0547697" res="16172.8" algo="Sum"/><pk mz="891.67931068" i="1420.52" sn="13.4648" a="85.0487" fwhm="0.0564165" res="15805.3" algo="Sum"/><pk mz="892.68169394" i="1029.6" sn="9.79342" a="64.6584" fwhm="0.062683" res="14241.2" algo="Sum"/><pk mz="893.69356753" i="6136.25" sn="58.5673" a="313.751" fwhm="0.04261" res="20973.8" algo="Sum"/><pk mz="894.69794745" i="3848.29" sn="36.8743" a="179.216" fwhm="0.0422379" res="21182.3" algo="Sum"/><pk mz="895.70860915" i="10564.4" sn="101.604" a="509.112" fwhm="0.0412925" res="21691.8" algo="Sum"/><pk mz="896.71260790" i="6041.61" sn="58.3112" a="297.128" fwhm="0.0427229" res="20989.1" algo="Sum"/><pk mz="897.62257042" i="1409.05" sn="13.6298" a="77.0965" fwhm="0.0519561" res="17276.5" algo="Sum"/><pk mz="897.72184679" i="6673.81" sn="64.5703" a="339.063" fwhm="0.0439454" res="20428.1" algo="Sum"/><pk mz="898.63095442" i="957.176" sn="9.2955" a="63.634" fwhm="0.0721592" res="12453.4" algo="Sum"/><pk mz="898.72607537" i="3505.19" sn="34.0439" a="194.987" fwhm="0.0452783" res="19848.9" algo="Sum"/><pk mz="899.72605328" i="1746.59" sn="17.0423" a="111.978" fwhm="0.0571751" res="15736.3" algo="Sum"/><pk mz="900.68376718" i="789.41" sn="7.74382" a="47.6012" fwhm="0.0762794" res="11807.7" algo="Sum"/><pk mz="900.72441269" i="836.446" sn="8.20587" a="46.0712" fwhm="0.0603924" res="14914.5" algo="Sum"/><pk mz="901.72063347" i="1974.21" sn="19.4542" a="106.634" fwhm="0.0478547" res="18842.9" algo="Sum"/><pk mz="902.72265205" i="1327.76" sn="13.1324" a="99.9297" fwhm="0.0577315" res="15636.6" algo="Sum"/><pk mz="903.73576533" i="4166.18" sn="41.374" a="214.634" fwhm="0.0427053" res="21162.2" algo="Sum"/><pk mz="904.73822787" i="2715.3" sn="27.0469" a="138.546" fwhm="0.0429413" res="21069.2" algo="Sum"/><pk mz="905.75027543" i="5594.29" sn="55.9635" a="263.027" fwhm="0.0408318" res="22182.5" algo="Sum"/><pk mz="906.75420513" i="3481.16" sn="34.9368" a="156.716" fwhm="0.0417665" res="21710.1" algo="Sum"/><pk mz="907.70581224" i="993.719" sn="10.0172" a="51.4237" fwhm="0.0560396" res="16197.6" algo="Sum"/><pk mz="907.76452360" i="4080.78" sn="41.1428" a="199.689" fwhm="0.0438453" res="20703.8" algo="Sum"/><pk mz="908.76941653" i="2203.97" sn="22.3071" a="126.492" fwhm="0.0475266" res="19121.3" algo="Sum"/><pk mz="909.77739470" i="1309.01" sn="13.3086" a="74.1015" fwhm="0.0544407" res="16711.3" algo="Sum"/><pk mz="913.61883513" i="932.688" sn="9.63311" a="58.5196" fwhm="0.050462" res="18105.1" algo="Sum"/><pk mz="917.69553301" i="1260.76" sn="13.2918" a="81.033" fwhm="0.0509532" res="18010.6" algo="Sum"/><pk mz="918.69677488" i="929.614" sn="9.84192" a="63.6212" fwhm="0.0583886" res="15734.2" algo="Sum"/><pk mz="919.70934494" i="2432.65" sn="25.8616" a="129.431" fwhm="0.0468766" res="19619.8" algo="Sum"/><pk mz="920.71277553" i="1542.65" sn="16.4661" a="99.2995" fwhm="0.0483617" res="19038" algo="Sum"/><pk mz="921.72264922" i="3071.71" sn="32.8914" a="171.286" fwhm="0.0469526" res="19630.9" algo="Sum"/><pk mz="922.72746043" i="1867.79" sn="20.0772" a="106.83" fwhm="0.0476666" res="19357.9" algo="Sum"/><pk mz="923.73616458" i="2197.33" sn="23.6902" a="117.238" fwhm="0.0506869" res="18224.3" algo="Sum"/><pk mz="924.74159655" i="1189.4" sn="12.8611" a="65.2168" fwhm="0.0534005" res="17317.1" algo="Sum"/><pk mz="925.73470569" i="943.029" sn="10.2286" a="72.1893" fwhm="0.0706296" res="13106.9" algo="Sum"/><pk mz="927.73498947" i="1145.57" sn="12.5032" a="63.2696" fwhm="0.0481166" res="19281" algo="Sum"/><pk mz="929.75029085" i="1089.58" sn="11.9786" a="68.5358" fwhm="0.049838" res="18655.4" algo="Sum"/><pk mz="930.75354133" i="770.97" sn="8.51222" a="44.5113" fwhm="0.0465112" res="20011.4" algo="Sum"/><pk mz="943.70875362" i="809.619" sn="9.55512" a="56.2309" fwhm="0.0519567" res="18163.4" algo="Sum"/><pk mz="945.72218508" i="870.232" sn="10.3725" a="61.8606" fwhm="0.0550795" res="17170.1" algo="Sum"/><pk mz="1051.79116051" i="2548.94" sn="57.6084" a="146.214" fwhm="0.0491339" res="21406.6" algo="Sum"/><pk mz="1052.79404153" i="1662.7" sn="37.7796" a="94.4966" fwhm="0.0499598" res="21072.8" algo="Sum"/><pk mz="1053.79529646" i="786.794" sn="17.9489" a="46.37" fwhm="0.0547152" res="19259.6" algo="Sum"/></ms_peaks><deconvolution_results/><annotation_list/><GMF_results/></ms_spectrum></DataAnalysis></analysis><checksums><DataAnalysis_checksum>60f22696af658a2604d544a684fef749</DataAnalysis_checksum></checksums></root>
