# Supplementary material for: Diagnosing Impaired Glucose Tolerance Using Direct Infusion Mass Spectrometry of Blood Plasma
Source: PLoS One. 2014 Sep 9;9(9):e105343. doi: 10.1371/journal.pone.0105343 (PMC4159123; doi:10.1371/journal.pone.0105343)
Supplement: Supporting Information S1 — Mass spectra of blood plasma metabolites obtained by direct infusion mass spectrometry (DIMS) of blood plasma samples from control subjects (n = 30) and patients with impaired glucose tolerance (n = 20). (ZIP) [file pone.0105343.s002.zip › Mass spectra/Sample 16.xml]

<root><fileinfo appname="Bruker Compass DataAnalysis" appversion="4.1.335.0" date="2014-06-18T12:19:15" type="DataAnalysisResults" typeversion="1.1" subtype="MS Spectrum"/><generalinfo organisation="" user="111" hostname="TRIFONOVA-PC" os="Windows 7"/><analysis name="C:\Users\Trifonova\Desktop\Mass spectra\Diabetes\Plasma Sample 324 ST PM 08022013.d\analysis.baf"><info><DateTime>2013-02-08T15:07:36+04:00</DateTime><method>Tune_pos_Standard.m</method><sample><![CDATA[Plasma Sample 324 ST PM 08022013]]></sample><comment><![CDATA[Sample 324. Diabetes. Human blood plasma after protein precipitation 50 fold in MeOH with 0.1% FA
]]></comment><operator>BDAL@DE</operator><instrument>maXis impact</instrument><instrument_serial_number>282001.00069</instrument_serial_number></info><DataAnalysis version="DataAnalysis 4.1.335.0" DataAnalysisResults=""><DataAnalysis_processing_parameters><find_compounds_chromatogram detect_version="3" detect_areamode="1" detect_areathresholdabs="0" detect_areathresholdrel="0" detect_intensitymode="1" detect_intensitythresholdabs="3000" detect_intensitythresholdrel="3" detect_sensitivity="0.333333" detect_skimratio="0" detect_smoothingwidth="3" detect_averageno="5" detect_averagemode="0" add_uv_or_ms_spectra="0" spectrum_load_mode="0" background_subtraction_mode="2" MS_peaksensmode2="1" MS_pc12="0.4" MS_pc22="4" MS_peaksens12="99" MS_peaksens22="99" MS_areamode2="2" MS_areathresholdabs2="1000" MS_areathresholdrel2="10" MS_intensitymode2="0" MS_intensitythresholdabs2="1000" MS_intensitythresholdrel2="10" MS_basesmoothmode2="1" MS_basesmoothpts2="8" MS_basesmoothmin2="12" MS_basesmoothforce2="0.1" MS_startendslope2="10" MS_valleyfilterused2="1" MS_valleyfilter2="10" MS_noisecorr2="0" UV_peaksensmode2="1" UV_pc12="0.4" UV_pc22="4" UV_peaksens12="99.9" UV_peaksens22="100" UV_areamode2="0" UV_areathresholdabs2="5" UV_areathresholdrel2="1" UV_intensitymode2="1" UV_intensitythresholdabs2="1" UV_intensitythresholdrel2="0.01" UV_basesmoothmode2="1" UV_basesmoothpts2="8" UV_basesmoothmin2="12" UV_basesmoothforce2="1" UV_startendslope2="10" UV_valleyfilterused2="1" UV_valleyfilter2="10" UV_noisecorr2="0" detect_delcmpdsinrng="1"/><auto_ms_n use_retention_time_window="0" retention_time_window="1" rt_unit="min" minimum_intensity_positive="1000" minimum_intensity_negative="1000" create_max_number_compounds="100000" spectrum_load_mode="0" background_type="0" create_auto_ms_n_traces="0" create_detailed_traces="0" merge_positive_negative_compounds="0" detect_delcmpdsinrng="1" detect_keep_cmpds_detectedneutralloss="0" add_uv_spectra="0" create_individual_MSMS_cmpds="0" advanced_precursor_determination="0"/><dissect_params dissect_addsmoothing="0" dissect_allow_wider_peaks="0" dissect_resolving_power="1" dissect_deletepeaksinrange="1" dissect_fullrange="1" dissect_cutoff="0.1" dissect_sensitivity="0.333333" dissect_maxoverlap="5" dissect_smoothwidth="1" spectrum_load_mode="0" add_uv_spectra="0"/><find_all_compounds min_time_points="20" min_correlation="0.7" background_type="0" load_spec_type="2" additional_smoothing="1" proteomics="1" chrom_sn_threshold="3" chrom_smoothingwidth="10" detect_delcmpdsinrng="1" add_MSMS_spectra="1"/><ms_peak_finder ms_peak_finder_type="3" ms_manually_use_peak_finder="1"><ms_peak_finder_apex minimum_intensity="100" peak_width="0.05" relative_threshold_base_peak="0.1" signal_to_noise="10"/><ms_peak_finder_centroid peak_width="1" signal_to_noise="1" relative_threshold_base_peak="2" minimum_intensity="100" centroid_percentage="80"/><ms_peak_finder_snap minimum_intensity="0" relative_threshold_base_peak="0" signal_to_noise="2" maximum_charge="12" quality_factor_threshold="0.9" number_of_patterns="500000" building_block_1="C 4.9384 N 1.3577 O 1.4773 S 0.0417 H 7.7583" building_block_2="" use_snap_2="1" add_detailed_results="0"/><ms_peak_finder_sumpeak minimum_intensity="100" peak_width="5" use_datapoints="1" sum_width="2" relative_threshold_base_peak="0.1" signal_to_noise="1" baseline_type="1" baseline_flatness="1" same_sumwidth_as_acquisition="1" use_resolution="0" res="10000" instrument_sum_width="2" use_sum_of_intensities="0"/><ms_peak_finder_ftms signal_to_noise="4" relative_threshold_base_peak="0.01" minimum_intensity="100" centroid_percentage="80" use_centroid="0"/></ms_peak_finder><deconvolution clear_prev_results="1" create_neutral_spectrum="0" incl_shifted_spectra="0" ret_residuals="0" incl_comp_details="0" show_comp_details="0" substance_class="1" extend_evelope="0" extend_before="1" extend_after="1" auto_apply="0"><deconvolution_detailed perf_deconv="1" rel_isotop_deconv="0" resolve_isotop="1" exclude_itraq_ions="1" abund_cutoff="2" envelope_cutoff="75" high_mass="4000" low_mass="250" mw_agreement="0" maximum_charge="10" max_charge_isotop="5" min_charge="1" min_peaks="3" precursor_deconv="0" max_components="10" adduct_ion_name="+H" adduct_ion_mass="1.00728" apply_min_max_mass_boundaries="0"/><deconvolution_detailed perf_deconv="1" rel_isotop_deconv="0" resolve_isotop="1" exclude_itraq_ions="1" abund_cutoff="2" envelope_cutoff="75" high_mass="3000" low_mass="100" mw_agreement="5" maximum_charge="3" max_charge_isotop="0" min_charge="1" min_peaks="3" precursor_deconv="0" max_components="10" adduct_ion_name="+H" adduct_ion_mass="1.00728" apply_min_max_mass_boundaries="0"/><deconvolution_detailed perf_deconv="1" rel_isotop_deconv="0" resolve_isotop="1" exclude_itraq_ions="1" abund_cutoff="0.5" envelope_cutoff="75" high_mass="2000" low_mass="50" mw_agreement="5" maximum_charge="3" max_charge_isotop="4" min_charge="1" min_peaks="3" precursor_deconv="0" max_components="10" adduct_ion_name="+H" adduct_ion_mass="1.00728" apply_min_max_mass_boundaries="0"/><deconvolution_detailed perf_deconv="1" rel_isotop_deconv="1" resolve_isotop="0" exclude_itraq_ions="0" abund_cutoff="10" envelope_cutoff="75" high_mass="100000" low_mass="5000" mw_agreement="5" maximum_charge="100" max_charge_isotop="0" min_charge="1" min_peaks="3" precursor_deconv="0" max_components="10" adduct_ion_name="+H" adduct_ion_mass="1.00728" apply_min_max_mass_boundaries="1"/><max_entropy_deconvolution adduct_ion_name="-H" adduct_ion_mass="-1.00783" low_mass="5000" high_mass="100000" spacint_out="0" resolving_power="10000" peak_width="0.3" width="1" maxentx="0"/></deconvolution><mascot_export globalchargelimit_apply="1" globalchargelimit="1+, 2+ and 3+" prefer_fullscan_deconvolution_results="1" deconvolution_export_type="2" msmssignals="50" threshold="100" mssignals_deconv="2" mssignals_non_deconv="20" normalize_msms="0" single_charged="0"/><process_parameters baseline_flatness="0.8" baseline_addchild="1" baseline_disableoriginal="0" baseline_usesamecolor="1" smoothing_algorithm="1" smoothing_width="0.2" smoothing_cycles="1" smoothing_addchild="1" smoothing_disableoriginal="0" smoothing_usesamecolor="1"/><process_parameters baseline_flatness="0.8" baseline_addchild="1" baseline_disableoriginal="0" baseline_usesamecolor="1" smoothing_algorithm="1" smoothing_width="0.2" smoothing_cycles="1" smoothing_addchild="1" smoothing_disableoriginal="0" smoothing_usesamecolor="1"/><display_params mass_precision="4" time_precision="1" structure_size="30" chrom_peak_label="Index"/><calibration_params calibration_range="0.05" calibration_listname="Samples Recalibration Diabetes" calibration_listgroupname="ESI" calibration_fit_mode="2" calibration_intensitythreshold="1000"/><calibration_params calibration_range="0.05" calibration_listname="Lockmass 1222" calibration_listgroupname="ESI" calibration_intensitythreshold="1000" calibration_lockmassmode="0"/><library_search_params del_prev_res="1"><library_search_basic_params accept_score="50" allowmasses_above="0" allowmasses_below="0" desired_score="900" increasedepth="0" maxnr_spectra="10" match_all="0" sort_by="1" include_precursor_spectra="1" skip_low_frgamnet_spectra="1" min_effective_score="500" minmatch_score="250" min_score="400"/><library_search_basic_params add_int_range="5" extended="1" locnorm="0" root="0" hwfstp="50" hwscdp="7" intrangefac="1.9" locnormeqfac="1" locnormfac="2" locnormwin="25" masdisint="20" minsrcint="100" minspepresrc="15" threshfstp="40" maskadducts="0" maskprecursor="0"/><library_search_libraries_params add_unid="0" srcparallel="0" libraries="" librariey_unidentified=""/><library_search_match_params chrgdeconv="0" collenerg="0" fragampl="1" instrtp="2" ionmeth="1" isolwidth="0" msmsstg="2" ms_vs_msms="4" pkwidth="0" polarity="4" psd="0" precion="0" prodion="0" rgtgaspress="0" rgtion="0" refl="0" trgtgas="0" trgtgaspress="0" trapdrv="1"/><library_search_basic_params add_confirm_mode="0"/><library_search_basic_params accepted_deviation="1" apply_rt_match="0" match_columnname="1" max_deviation="5"/></library_search_params><masslist_layout layout_columntypes="1 2 6 5 3 11 4 " layout_columnwidth="30 60 45 48 45 30 48 "/><cmpdlist_layout layout_columntypes="14 20 1 23 12 26 31 6 52 " layout_columnwidth="23 55 49 60 50 37 272 61 0 "/><cmpdlist_layout layout_columntypes="24 1 2 3 5 18 18 40 7 9 8 " layout_columnwidth="-1 -1 -1 -1 -1 -1 -1 -1 -1 -1 -1 "/><cmpdlist_layout layout_columntypes="6 0 5 3 4 2 12 14 10 11 " layout_columnwidth="-1 -1 -1 -1 -1 -1 -1 -1 -1 -1 "/><cmpdlist_layout layout_columntypes="15 14 6 5 43 11 1 2 17 7 8 9 10 4 3 39 40 41 42 16 18 19 25 20 21 22 23 24 31 26 27 28 29 30 37 32 33 34 35 36 " layout_columnwidth="-1 -1 -1 -1 -1 -1 -1 -1 -1 -1 -1 -1 -1 -1 -1 -1 -1 -1 -1 -1 -1 -1 -1 -1 -1 -1 -1 -1 -1 -1 -1 -1 -1 -1 -1 -1 -1 -1 -1 -1 "/><exclusion_masses/><xml_export_parameters export_detailed_information="0" export_peptide_database_query_information="1"/><smf1D_params max_nr_formulae="500" z="1" rdb_min="0" rdb_max="80" tolerance_ppm="5" tolerance_abs="2" tolerance_ppm_MSn="5" tolerance_abs_MSn="2" use_rel_tolerance="1" use_rel_tolerance_MSn="0" lower_bound_formula="" upper_bound_formula="" electron_configuration="2" electron_configuration_MSn="0" sigma_limit="0.02" sigma_limit_MSn="0.05" HC_Ratio_min="0" HC_Ratio_max="3" filtering="1" patternsearch="0" validate_formulae="1" filter_by_elementratio="1" estimate_carbon_count="1" relative_threshold_base_peak="10" delete_previous_results="1" filter_criteriy="0" adducts_positive_mode="'M+H' " adducts_negative_mode="'M-H' " collect_adducts="0"/><smf3D_params tolerance_neutralloss="2" intensitythresholdabs2="100" intensity_threshold_abs_msms="100" auto_filter="0" nr_explained_peaks="5" highlight_unexplained_peaks="0"/><uv_parameters rt_offset="0"/><target_screening delta_rt="1.5" threshold_sigma="0.05" detection_tolerance="5" identification_tolerance="5" use_tolerance_ppm="0" compound_database="C:\BDALSystemData\BuildingBlocks\TargetScreeningDataBase.csv" use_sampleinfo_xml="0" rt_range_start="0" rt_range_end="0" additional_smoothing="0" create_chromatogram_time_slices="1" rt_window_halfwidth="45" enable_BPC="1" evaluate_qualifier_ions="1" qualifier_ion_intensity_threshold="0" group_id="':' " lc_method_id=":" ms_method_id=":" matrix_id=":" useDB="0" sortanalytes="4"/><automatic_calibration automatic_calibration="0/0" automatic_calibration_use_spectrum_type="0/0" automatic_calibration_retain_data="0/0" automatic_calibration_perform_lockmass="0/0"/><target_screening_scoring threshold1_qualityfactor="0.05" threshold1_massaccuracy="10" threshold1_retentiontime="20" threshold2_retentiontime="40" use_tolerance_ppm="0"/></DataAnalysis_processing_parameters><ms_spectrum info="+MS, 0.2-0.7min #12-41" msmsinfo="All MS" polarity="+" scanmode="fullscan" seq_nr_start="12" seq_nr_end="41" spec_index="0" spec_nrs="12/13/14/15/16/17/18/19/20/21/22/23/24/25/26/27/28/29/30/31/32/33/34/35/36/37/38/39/40/41" rt="0.447508" rt_unit="min"><ms_peaks><pk mz="84.95963393" i="6837.15" sn="2100.52" a="42.1914" fwhm="0.00546824" res="15536.9" algo="Sum"/><pk mz="86.09628908" i="5139.66" sn="1564.52" a="32.4412" fwhm="0.00532146" res="16179.1" algo="Sum"/><pk mz="90.97651412" i="18122" sn="5294.58" a="108.534" fwhm="0.00549628" res="16552.4" algo="Sum"/><pk mz="93.05720935" i="4621.95" sn="1327.23" a="28.6707" fwhm="0.00563515" res="16513.7" algo="Sum"/><pk mz="94.06504338" i="9685.3" sn="2755.76" a="61.8904" fwhm="0.00571933" res="16446.9" algo="Sum"/><pk mz="96.92169721" i="29266.7" sn="8080.9" a="187.592" fwhm="0.00557937" res="17371.4" algo="Sum"/><pk mz="97.10113745" i="4267.39" sn="1177.79" a="26.0205" fwhm="0.00565265" res="17178" algo="Sum"/><pk mz="98.91899330" i="13457.9" sn="3624.85" a="85.4784" fwhm="0.00586971" res="16852.4" algo="Sum"/><pk mz="98.99554889" i="2545.64" sn="684.993" a="17.072" fwhm="0.00614595" res="16107.4" algo="Sum"/><pk mz="104.10704655" i="11262.5" sn="2845.32" a="75.7365" fwhm="0.00599645" res="17361.5" algo="Sum"/><pk mz="104.99242843" i="4313.57" sn="1076.06" a="34.1971" fwhm="0.00615816" res="17049.3" algo="Sum"/><pk mz="106.95060670" i="6966.91" sn="1702.3" a="45.21" fwhm="0.00595553" res="17958.2" algo="Sum"/><pk mz="107.04924434" i="3409.19" sn="832.884" a="22.8121" fwhm="0.00605436" res="17681.4" algo="Sum"/><pk mz="108.08078891" i="6049.49" sn="1461.24" a="41.7597" fwhm="0.00617965" res="17489.8" algo="Sum"/><pk mz="110.00875107" i="5195.62" sn="1199.46" a="36.3182" fwhm="0.0063314" res="17375.1" algo="Sum"/><pk mz="110.07139105" i="3529.18" sn="813.963" a="24.0674" fwhm="0.00612721" res="17964.4" algo="Sum"/><pk mz="111.11687266" i="4677.06" sn="1059.63" a="33.0064" fwhm="0.00642464" res="17295.4" algo="Sum"/><pk mz="112.89559250" i="43006.3" sn="9461.77" a="295.807" fwhm="0.00617098" res="18294.6" algo="Sum"/><pk mz="114.06619597" i="11720.9" sn="2536.2" a="84.1315" fwhm="0.0064974" res="17555.7" algo="Sum"/><pk mz="114.09132427" i="7167.18" sn="1549.93" a="52.1081" fwhm="0.00645288" res="17680.7" algo="Sum"/><pk mz="114.89309039" i="19969.8" sn="4242.76" a="143.067" fwhm="0.00647613" res="17741" algo="Sum"/><pk mz="116.05311031" i="2482.2" sn="518.665" a="17.9177" fwhm="0.0067504" res="17192" algo="Sum"/><pk mz="116.07079712" i="10957.8" sn="2289.67" a="82.0041" fwhm="0.00656685" res="17675.3" algo="Sum"/><pk mz="116.89104281" i="2361.44" sn="488.873" a="16.5186" fwhm="0.00643346" res="18169.2" algo="Sum"/><pk mz="118.08651174" i="16354.1" sn="3327.59" a="117.478" fwhm="0.00653101" res="18080.9" algo="Sum"/><pk mz="120.08112238" i="21357.2" sn="4191.9" a="154.74" fwhm="0.0065426" res="18353.7" algo="Sum"/><pk mz="120.99578097" i="2234.59" sn="430.741" a="18.0401" fwhm="0.00674909" res="17927.7" algo="Sum"/><pk mz="122.92492658" i="4998.08" sn="926.643" a="35.2857" fwhm="0.00644693" res="19067.2" algo="Sum"/><pk mz="125.13325145" i="2728.26" sn="484.437" a="22.1978" fwhm="0.00742934" res="16843.1" algo="Sum"/><pk mz="128.01995303" i="4267.75" sn="711.544" a="37.3025" fwhm="0.00745621" res="17169.6" algo="Sum"/><pk mz="128.06902283" i="2281.51" sn="379.781" a="19.5878" fwhm="0.00767378" res="16689.2" algo="Sum"/><pk mz="130.05069544" i="14074.6" sn="2256.11" a="109.316" fwhm="0.00721173" res="18033.2" algo="Sum"/><pk mz="130.08704551" i="9923.82" sn="1589.58" a="81.3132" fwhm="0.00709959" res="18323.2" algo="Sum"/><pk mz="130.15983447" i="6377.08" sn="1019.51" a="52.5559" fwhm="0.00750397" res="17345.5" algo="Sum"/><pk mz="132.07776438" i="7650.35" sn="1154.39" a="69.9677" fwhm="0.00757366" res="17439.1" algo="Sum"/><pk mz="132.10272061" i="9976.67" sn="1504.48" a="80.75" fwhm="0.00730442" res="18085.3" algo="Sum"/><pk mz="135.00389253" i="36023.3" sn="5085.55" a="307.299" fwhm="0.0074453" res="18132.8" algo="Sum"/><pk mz="136.02242694" i="2699.44" sn="376.415" a="24.4375" fwhm="0.00813743" res="16715.7" algo="Sum"/><pk mz="136.04915574" i="7568.66" sn="1055.33" a="61.8958" fwhm="0.00742017" res="18335.1" algo="Sum"/><pk mz="136.07545514" i="7212.91" sn="1005.5" a="65.1674" fwhm="0.00810604" res="16786.9" algo="Sum"/><pk mz="137.06058397" i="3313.03" sn="453.405" a="30.718" fwhm="0.00763481" res="17952.1" algo="Sum"/><pk mz="138.90754838" i="3376.5" sn="446.262" a="30.2961" fwhm="0.00822107" res="16896.5" algo="Sum"/><pk mz="140.06932063" i="8208.98" sn="1061.63" a="68.7308" fwhm="0.00747655" res="18734.5" algo="Sum"/><pk mz="140.90465351" i="2336.74" sn="296.28" a="20.8903" fwhm="0.00814005" res="17310.1" algo="Sum"/><pk mz="143.01725906" i="5556.07" sn="679.737" a="50.9785" fwhm="0.00808576" res="17687.5" algo="Sum"/><pk mz="144.10313323" i="7813.16" sn="928.976" a="70.4721" fwhm="0.00806996" res="17856.7" algo="Sum"/><pk mz="147.07755821" i="4579.28" sn="511.703" a="45.0928" fwhm="0.00883432" res="16648.4" algo="Sum"/><pk mz="147.11489656" i="5035.88" sn="562.726" a="50.0623" fwhm="0.00907438" res="16212.1" algo="Sum"/><pk mz="149.02413599" i="18508.7" sn="2001.73" a="184.071" fwhm="0.00881207" res="16911.4" algo="Sum"/><pk mz="150.97798731" i="12341.4" sn="1296.23" a="115.16" fwhm="0.00840236" res="17968.5" algo="Sum"/><pk mz="152.02348466" i="8739.24" sn="912.629" a="89.5948" fwhm="0.00838949" res="18120.7" algo="Sum"/><pk mz="156.04329381" i="2854.48" sn="282.492" a="28.8516" fwhm="0.0088524" res="17627.2" algo="Sum"/><pk mz="156.07800556" i="3278.78" sn="323.905" a="33.5356" fwhm="0.00891361" res="17510.1" algo="Sum"/><pk mz="157.08450668" i="3845.88" sn="370.097" a="41.4806" fwhm="0.00936683" res="16770.3" algo="Sum"/><pk mz="158.96528375" i="14334.2" sn="1318.6" a="132.893" fwhm="0.00842838" res="18860.7" algo="Sum"/><pk mz="159.04298532" i="7427.17" sn="681.982" a="83.9831" fwhm="0.0093145" res="17074.8" algo="Sum"/><pk mz="160.06165499" i="5645.75" sn="510.69" a="55.7506" fwhm="0.0090561" res="17674.5" algo="Sum"/><pk mz="162.05163604" i="2595.14" sn="225.7" a="29.2932" fwhm="0.00970968" res="16689.7" algo="Sum"/><pk mz="162.11371235" i="41708.9" sn="3618.79" a="396.276" fwhm="0.00877693" res="18470.4" algo="Sum"/><pk mz="163.11713420" i="3576.65" sn="302.509" a="45.418" fwhm="0.0105679" res="15435.1" algo="Sum"/><pk mz="165.01447039" i="5464.18" sn="450.794" a="59.5085" fwhm="0.00945223" res="17457.7" algo="Sum"/><pk mz="165.05582065" i="3343.39" sn="275.829" a="33.4992" fwhm="0.00869693" res="18978.6" algo="Sum"/><pk mz="166.02735524" i="2598.09" sn="213.251" a="27.7247" fwhm="0.00884232" res="18776.4" algo="Sum"/><pk mz="166.08690704" i="13784.7" sn="1131.44" a="139.956" fwhm="0.00903459" res="18383.4" algo="Sum"/><pk mz="166.95191597" i="2513.95" sn="203.87" a="28.141" fwhm="0.00921676" res="18113.9" algo="Sum"/><pk mz="169.05955441" i="2722.43" sn="215.19" a="29.1669" fwhm="0.00919105" res="18393.9" algo="Sum"/><pk mz="173.07985759" i="2873.89" sn="208.711" a="32.1198" fwhm="0.00985311" res="17566" algo="Sum"/><pk mz="174.93920408" i="3017.87" sn="213.455" a="30.9837" fwhm="0.00962919" res="18167.6" algo="Sum"/><pk mz="175.03387661" i="9224.4" sn="652.417" a="120.847" fwhm="0.0111294" res="15727.1" algo="Sum"/><pk mz="175.11993797" i="8726.85" sn="616.19" a="97.784" fwhm="0.00984812" res="17782.1" algo="Sum"/><pk mz="176.06719579" i="3992.87" sn="273.158" a="44.6241" fwhm="0.0096061" res="18328.7" algo="Sum"/><pk mz="182.08217366" i="2246.59" sn="135.113" a="24.9283" fwhm="0.0097613" res="18653.5" algo="Sum"/><pk mz="184.07439203" i="2263.93" sn="127.98" a="25.5283" fwhm="0.00963501" res="19104.7" algo="Sum"/><pk mz="184.09532266" i="3987.31" sn="225.342" a="45.8689" fwhm="0.0101959" res="18055.7" algo="Sum"/><pk mz="185.11575657" i="31894.9" sn="1761.48" a="353.639" fwhm="0.00983173" res="18828.4" algo="Sum"/><pk mz="186.11891783" i="3173.44" sn="172.946" a="38.9011" fwhm="0.0102826" res="18100.3" algo="Sum"/><pk mz="187.05869114" i="6265.67" sn="335.485" a="71.6689" fwhm="0.00988713" res="18919.4" algo="Sum"/><pk mz="188.07133874" i="11816.1" sn="624.309" a="133.727" fwhm="0.0102394" res="18367.4" algo="Sum"/><pk mz="189.07477252" i="2933.86" sn="151.912" a="36.2108" fwhm="0.0112516" res="16804.2" algo="Sum"/><pk mz="191.04106665" i="11130.7" sn="542.017" a="130.099" fwhm="0.0105613" res="18088.7" algo="Sum"/><pk mz="191.07633621" i="4257.02" sn="206.993" a="67.234" fwhm="0.0147414" res="12961.9" algo="Sum"/><pk mz="196.86586220" i="5121.29" sn="226.15" a="60.3204" fwhm="0.0105945" res="18581.8" algo="Sum"/><pk mz="198.86285125" i="4686.83" sn="200.246" a="57.5721" fwhm="0.011223" res="17719.2" algo="Sum"/><pk mz="201.18565014" i="7282.03" sn="300.826" a="86.3554" fwhm="0.0108253" res="18584.7" algo="Sum"/><pk mz="202.03410308" i="2552.47" sn="104.081" a="33.9227" fwhm="0.0110732" res="18245.3" algo="Sum"/><pk mz="203.03352925" i="4265.48" sn="171.582" a="34.3607" fwhm="0.00753225" res="26955.2" algo="Sum"/><pk mz="203.05358290" i="265627" sn="10685.1" a="2665.69" fwhm="0.00883576" res="22980.9" algo="Sum"/><pk mz="204.05691703" i="17404.4" sn="691.424" a="211.306" fwhm="0.0110292" res="18501.6" algo="Sum"/><pk mz="204.12382990" i="12577.2" sn="499.768" a="152.344" fwhm="0.0105632" res="19324" algo="Sum"/><pk mz="205.05867871" i="3993.69" sn="156.915" a="69.2262" fwhm="0.017234" res="11898.5" algo="Sum"/><pk mz="205.09584902" i="3922.38" sn="154.042" a="79.2292" fwhm="0.0198633" res="10325.4" algo="Sum"/><pk mz="206.89452038" i="10351.9" sn="395.004" a="120.964" fwhm="0.0107994" res="19158" algo="Sum"/><pk mz="207.01501922" i="5223.37" sn="199.154" a="72.2876" fwhm="0.0115047" res="17994" algo="Sum"/><pk mz="208.89148748" i="6778.53" sn="252.815" a="81.1389" fwhm="0.0108491" res="19254.3" algo="Sum"/><pk mz="212.83956982" i="2439.93" sn="85.791" a="30.414" fwhm="0.0110228" res="19309.1" algo="Sum"/><pk mz="214.83660270" i="2736.23" sn="91.8032" a="31.8431" fwhm="0.0105807" res="20304.5" algo="Sum"/><pk mz="216.92314221" i="29271" sn="955.768" a="346.673" fwhm="0.0108503" res="19992.5" algo="Sum"/><pk mz="217.10566904" i="2641.09" sn="86.2188" a="41.3544" fwhm="0.0125029" res="17364.5" algo="Sum"/><pk mz="218.92017098" i="9334.1" sn="297.688" a="117.577" fwhm="0.0113766" res="19243" algo="Sum"/><pk mz="219.02726798" i="215463" sn="6851.27" a="2423.4" fwhm="0.00988198" res="22164.3" algo="Sum"/><pk mz="219.08350587" i="2480.63" sn="78.7294" a="41.6223" fwhm="0.0125788" res="17416.9" algo="Sum"/><pk mz="220.03042133" i="14909.4" sn="463.941" a="189.03" fwhm="0.0113839" res="19328.2" algo="Sum"/><pk mz="221.02586793" i="16030.3" sn="489.671" a="242.328" fwhm="0.0132449" res="16687.6" algo="Sum"/><pk mz="221.06366046" i="3035.19" sn="92.6794" a="49.972" fwhm="0.0127497" res="17338.7" algo="Sum"/><pk mz="222.86809934" i="7844.67" sn="234.561" a="100.389" fwhm="0.0111797" res="19935.1" algo="Sum"/><pk mz="224.86538747" i="5428.92" sn="159.053" a="70.0683" fwhm="0.0113846" res="19751.7" algo="Sum"/><pk mz="225.03505856" i="11083.1" sn="324.592" a="149.089" fwhm="0.0114759" res="19609.4" algo="Sum"/><pk mz="226.95180302" i="24812" sn="702.986" a="312.687" fwhm="0.0115369" res="19671.8" algo="Sum"/><pk mz="227.12591590" i="2459.16" sn="69.1985" a="37.5523" fwhm="0.0119529" res="19001.8" algo="Sum"/><pk mz="228.26894891" i="4191.56" sn="115.131" a="56.0227" fwhm="0.012226" res="18670.8" algo="Sum"/><pk mz="229.21648149" i="4958.9" sn="134.147" a="65.258" fwhm="0.01186" res="19326.9" algo="Sum"/><pk mz="232.89680226" i="24032.1" sn="623.572" a="303.105" fwhm="0.0115374" res="20186.2" algo="Sum"/><pk mz="234.89414405" i="9471.81" sn="239.527" a="125.082" fwhm="0.0121672" res="19305.5" algo="Sum"/><pk mz="238.84178880" i="2997.55" sn="72.9565" a="40.6102" fwhm="0.0128038" res="18654" algo="Sum"/><pk mz="239.08916298" i="4822.19" sn="117.24" a="68.0781" fwhm="0.0124112" res="19263.9" algo="Sum"/><pk mz="240.83907479" i="2312.18" sn="55.7102" a="31.1001" fwhm="0.0126545" res="19031.8" algo="Sum"/><pk mz="242.92563575" i="12125.8" sn="286.48" a="165.08" fwhm="0.0125199" res="19403.2" algo="Sum"/><pk mz="243.09923609" i="4784.61" sn="112.533" a="74.7788" fwhm="0.01289" res="18859.6" algo="Sum"/><pk mz="245.07862002" i="2886.54" sn="65.833" a="46.8591" fwhm="0.0133371" res="18375.8" algo="Sum"/><pk mz="248.87055572" i="8281.89" sn="180.845" a="117.652" fwhm="0.013024" res="19108.6" algo="Sum"/><pk mz="249.15674528" i="3914.42" sn="85.4422" a="71.2738" fwhm="0.0152807" res="16305.3" algo="Sum"/><pk mz="250.86810307" i="3819.12" sn="81.4578" a="56.4021" fwhm="0.0133421" res="18802.8" algo="Sum"/><pk mz="251.19811122" i="14804.3" sn="312.934" a="211.499" fwhm="0.013049" res="19250.3" algo="Sum"/><pk mz="252.20157211" i="2369.6" sn="49.3289" a="35.2707" fwhm="0.0136941" res="18416.8" algo="Sum"/><pk mz="254.82283966" i="4636.81" sn="93.3715" a="72.6781" fwhm="0.013782" res="18489.5" algo="Sum"/><pk mz="255.15634019" i="2384.39" sn="47.9471" a="44.395" fwhm="0.0167261" res="15255" algo="Sum"/><pk mz="256.26445476" i="2416.31" sn="48.0805" a="37.8449" fwhm="0.0146248" res="17522.6" algo="Sum"/><pk mz="256.29987151" i="34117.7" sn="678.155" a="492.257" fwhm="0.0130301" res="19669.8" algo="Sum"/><pk mz="256.82022629" i="5583.16" sn="110.256" a="85.1313" fwhm="0.0133264" res="19271.6" algo="Sum"/><pk mz="257.15144660" i="2251.44" sn="44.4235" a="41.1128" fwhm="0.0146044" res="17607.8" algo="Sum"/><pk mz="257.24727884" i="4479.48" sn="88.381" a="68.7" fwhm="0.0138388" res="18588.9" algo="Sum"/><pk mz="257.30317455" i="6051.56" sn="119.285" a="94.0548" fwhm="0.0140675" res="18290.6" algo="Sum"/><pk mz="258.81744266" i="2464.38" sn="47.3991" a="42.6842" fwhm="0.0145688" res="17765.2" algo="Sum"/><pk mz="258.89937947" i="2678.01" sn="51.5082" a="38.5452" fwhm="0.0129066" res="20059.5" algo="Sum"/><pk mz="259.13045851" i="3028.25" sn="57.8754" a="48.1055" fwhm="0.013829" res="18738.2" algo="Sum"/><pk mz="260.94877319" i="3641.42" sn="67.8579" a="56.6369" fwhm="0.013769" res="18951.9" algo="Sum"/><pk mz="261.10965519" i="15663.5" sn="290.918" a="236.276" fwhm="0.0138579" res="18841.9" algo="Sum"/><pk mz="262.11304017" i="2494.19" sn="45.8962" a="37.7771" fwhm="0.0135387" res="19360.2" algo="Sum"/><pk mz="263.08520211" i="5517.18" sn="100.598" a="91.5221" fwhm="0.0141421" res="18603" algo="Sum"/><pk mz="263.19822605" i="99856.6" sn="1820.83" a="1373.13" fwhm="0.0124617" res="21120.6" algo="Sum"/><pk mz="263.23489327" i="9813.71" sn="178.948" a="157.855" fwhm="0.0147118" res="17892.7" algo="Sum"/><pk mz="264.20137554" i="16668.7" sn="301.248" a="245.492" fwhm="0.0133761" res="19751.7" algo="Sum"/><pk mz="264.85080255" i="4154.75" sn="74.6352" a="72.5488" fwhm="0.0163644" res="16184.6" algo="Sum"/><pk mz="265.21244647" i="5282.94" sn="94.8816" a="96.4233" fwhm="0.016428" res="16143.9" algo="Sum"/><pk mz="265.25232963" i="2356.04" sn="42.3145" a="39.3506" fwhm="0.0144591" res="18345" algo="Sum"/><pk mz="266.84858015" i="3772.01" sn="66.7884" a="60.8184" fwhm="0.0145332" res="18361.3" algo="Sum"/><pk mz="269.28383807" i="2246.72" sn="38.6213" a="37.1024" fwhm="0.0148327" res="18154.7" algo="Sum"/><pk mz="270.79757161" i="2871.03" sn="48.5821" a="43.9778" fwhm="0.0139115" res="19465.8" algo="Sum"/><pk mz="270.97737811" i="7890.85" sn="133.424" a="127.038" fwhm="0.0143672" res="18860.8" algo="Sum"/><pk mz="271.16638960" i="2398.72" sn="40.5504" a="42.3981" fwhm="0.0161763" res="16763.2" algo="Sum"/><pk mz="272.79458794" i="3871.87" sn="64.8003" a="59.9135" fwhm="0.0137142" res="19891.4" algo="Sum"/><pk mz="276.92250527" i="3233.13" sn="52.09" a="51.9562" fwhm="0.0139778" res="19811.6" algo="Sum"/><pk mz="277.21393347" i="3872.76" sn="61.9644" a="60.949" fwhm="0.0144252" res="19217.4" algo="Sum"/><pk mz="277.24999053" i="4898.48" sn="78.3773" a="80.6426" fwhm="0.014564" res="19036.7" algo="Sum"/><pk mz="278.24760054" i="2869.27" sn="45.5698" a="53.1812" fwhm="0.0167194" res="16642.2" algo="Sum"/><pk mz="279.15777114" i="3632.5" sn="56.9276" a="66.1097" fwhm="0.0150175" res="18588.9" algo="Sum"/><pk mz="279.22943052" i="10037.2" sn="157.31" a="172.208" fwhm="0.0148635" res="18786.3" algo="Sum"/><pk mz="281.20830303" i="4137.02" sn="63.3423" a="69.2739" fwhm="0.0145503" res="19326.6" algo="Sum"/><pk mz="282.27900259" i="6021.42" sn="91.6038" a="100.351" fwhm="0.0148714" res="18981.3" algo="Sum"/><pk mz="282.82330332" i="2273.55" sn="34.3396" a="36.8692" fwhm="0.0142071" res="19907.1" algo="Sum"/><pk mz="283.26321787" i="3149.23" sn="47.4052" a="57.8696" fwhm="0.0156785" res="18067" algo="Sum"/><pk mz="283.29851781" i="2246.65" sn="33.7712" a="39.2604" fwhm="0.0169183" res="16745.1" algo="Sum"/><pk mz="284.29493697" i="4423.36" sn="65.6049" a="75.5367" fwhm="0.0158514" res="17935" algo="Sum"/><pk mz="284.33105976" i="7155.45" sn="106.036" a="120.56" fwhm="0.0149952" res="18961.4" algo="Sum"/><pk mz="285.27876648" i="4077.99" sn="59.6475" a="71.9418" fwhm="0.0151523" res="18827.4" algo="Sum"/><pk mz="286.95127048" i="3926.06" sn="56.0237" a="74.4365" fwhm="0.0150892" res="19017" algo="Sum"/><pk mz="288.92128018" i="3375.16" sn="47.1975" a="59.7518" fwhm="0.0154744" res="18670.9" algo="Sum"/><pk mz="291.19498047" i="3853.84" sn="53.3837" a="64.4866" fwhm="0.015878" res="18339.5" algo="Sum"/><pk mz="291.22916921" i="6589.45" sn="91.2776" a="111.549" fwhm="0.0153699" res="18948" algo="Sum"/><pk mz="291.26553283" i="13790.7" sn="191.03" a="226.02" fwhm="0.0150708" res="19326.4" algo="Sum"/><pk mz="292.26895307" i="2807.58" sn="38.6675" a="48.284" fwhm="0.0157883" res="18511.8" algo="Sum"/><pk mz="293.09740425" i="14062.9" sn="192.505" a="231.781" fwhm="0.0148227" res="19773.6" algo="Sum"/><pk mz="293.24483713" i="6816.99" sn="93.1547" a="119.872" fwhm="0.0155212" res="18893.2" algo="Sum"/><pk mz="295.18853773" i="2783.69" sn="37.272" a="55.9963" fwhm="0.017873" res="16515.9" algo="Sum"/><pk mz="295.22415102" i="7070.93" sn="94.6815" a="127.966" fwhm="0.015974" res="18481.6" algo="Sum"/><pk mz="297.31469135" i="2740.29" sn="35.9185" a="48.1201" fwhm="0.0154755" res="19212" algo="Sum"/><pk mz="298.34643634" i="6755.43" sn="87.9224" a="119.885" fwhm="0.0155643" res="19168.6" algo="Sum"/><pk mz="299.16234080" i="4389.13" sn="56.8355" a="90.2518" fwhm="0.021141" res="14150.8" algo="Sum"/><pk mz="299.19720704" i="5684.19" sn="73.6053" a="110.731" fwhm="0.0169287" res="17673.9" algo="Sum"/><pk mz="301.14115562" i="213936" sn="2733.39" a="3040.07" fwhm="0.0127224" res="23670.2" algo="Sum"/><pk mz="301.21162593" i="12792.1" sn="163.173" a="239.446" fwhm="0.016864" res="17861.2" algo="Sum"/><pk mz="302.14419588" i="36215.6" sn="455.801" a="588.667" fwhm="0.0149763" res="20174.8" algo="Sum"/><pk mz="302.21532281" i="2672.8" sn="33.5916" a="49.6292" fwhm="0.0171465" res="17625.5" algo="Sum"/><pk mz="302.24508187" i="4040.31" sn="50.7774" a="74.2367" fwhm="0.016333" res="18505.1" algo="Sum"/><pk mz="303.14682690" i="4946.04" sn="61.3775" a="92.2397" fwhm="0.0164905" res="18383.1" algo="Sum"/><pk mz="303.22920558" i="42591.9" sn="528.553" a="720.324" fwhm="0.0151907" res="19961.5" algo="Sum"/><pk mz="304.23232310" i="9303.07" sn="114.477" a="154.001" fwhm="0.0156389" res="19453.6" algo="Sum"/><pk mz="304.26086531" i="10990.1" sn="135.245" a="204.885" fwhm="0.0167559" res="18158.5" algo="Sum"/><pk mz="305.24479595" i="40259.2" sn="490.799" a="698.594" fwhm="0.0152678" res="19992.7" algo="Sum"/><pk mz="305.28038953" i="7609.01" sn="92.7616" a="156.789" fwhm="0.0217221" res="14053.9" algo="Sum"/><pk mz="306.24831373" i="8124.86" sn="98.0368" a="141.003" fwhm="0.0159208" res="19235.8" algo="Sum"/><pk mz="306.27778953" i="5487.1" sn="66.2088" a="108.381" fwhm="0.0187947" res="16295.9" algo="Sum"/><pk mz="307.26031729" i="18514" sn="221.419" a="342.681" fwhm="0.01612" res="19060.9" algo="Sum"/><pk mz="308.26373692" i="3718.81" sn="44.2883" a="69.4966" fwhm="0.0169273" res="18211.1" algo="Sum"/><pk mz="309.20361440" i="13182" sn="155.781" a="284.084" fwhm="0.01757" res="17598.4" algo="Sum"/><pk mz="309.24023888" i="2882.45" sn="34.0638" a="51.6913" fwhm="0.0198347" res="15590.9" algo="Sum"/><pk mz="309.27582910" i="3562.15" sn="42.0962" a="70.1557" fwhm="0.017338" res="17838" algo="Sum"/><pk mz="310.20719135" i="2539.7" sn="29.8291" a="54.0575" fwhm="0.0178541" res="17374.6" algo="Sum"/><pk mz="310.31031967" i="3872.67" sn="45.4063" a="72.5865" fwhm="0.0165837" res="18711.8" algo="Sum"/><pk mz="315.07941609" i="13656.6" sn="154.439" a="245.531" fwhm="0.0159063" res="19808.5" algo="Sum"/><pk mz="315.19282732" i="46261.5" sn="523.131" a="822.565" fwhm="0.0157026" res="20072.6" algo="Sum"/><pk mz="316.11116076" i="2757.8" sn="30.9019" a="51.4928" fwhm="0.0165805" res="19065.2" algo="Sum"/><pk mz="316.19612145" i="9553.31" sn="107.048" a="174.201" fwhm="0.0164278" res="19247.6" algo="Sum"/><pk mz="317.11469008" i="19456.6" sn="216.62" a="359.075" fwhm="0.0160688" res="19734.8" algo="Sum"/><pk mz="317.24485397" i="5570.01" sn="62.0136" a="105.105" fwhm="0.0172083" res="18435.6" algo="Sum"/><pk mz="317.28147408" i="2260.88" sn="25.1691" a="41.1244" fwhm="0.0168664" res="18811.5" algo="Sum"/><pk mz="318.11806071" i="3680.6" sn="40.7252" a="69.1367" fwhm="0.0167015" res="19047.3" algo="Sum"/><pk mz="319.22404393" i="2231.65" sn="24.4626" a="40.3065" fwhm="0.0179795" res="17754.9" algo="Sum"/><pk mz="319.26042984" i="12462.5" sn="136.454" a="227.976" fwhm="0.0166397" res="19186.7" algo="Sum"/><pk mz="319.29689625" i="16620.1" sn="181.791" a="304.026" fwhm="0.0166761" res="19147" algo="Sum"/><pk mz="320.26341248" i="2802.33" sn="30.4511" a="53.354" fwhm="0.0178369" res="17955.1" algo="Sum"/><pk mz="320.30020172" i="3813.99" sn="41.444" a="72.3184" fwhm="0.0167226" res="19153.7" algo="Sum"/><pk mz="321.21104813" i="3089.13" sn="33.3592" a="68.295" fwhm="0.0270079" res="11893.2" algo="Sum"/><pk mz="321.23843844" i="3571" sn="38.5628" a="74.0634" fwhm="0.0250791" res="12809" algo="Sum"/><pk mz="321.27553245" i="3959.62" sn="42.7596" a="79.2085" fwhm="0.0175265" res="18330.8" algo="Sum"/><pk mz="321.31451598" i="4445.39" sn="48.0053" a="90.2174" fwhm="0.0187028" res="17180" algo="Sum"/><pk mz="323.19727545" i="2699.11" sn="28.6947" a="63.8791" fwhm="0.0199248" res="16220.8" algo="Sum"/><pk mz="323.25529665" i="3424.45" sn="36.4109" a="69.4557" fwhm="0.0185949" res="17384.1" algo="Sum"/><pk mz="325.17680488" i="2614.91" sn="27.2817" a="63.1526" fwhm="0.0232643" res="13977.5" algo="Sum"/><pk mz="325.21209465" i="12016.5" sn="125.37" a="223.45" fwhm="0.0176295" res="18447.1" algo="Sum"/><pk mz="325.34625671" i="2545.56" sn="26.5553" a="49.9259" fwhm="0.0170895" res="19037.8" algo="Sum"/><pk mz="326.21555803" i="2471.94" sn="25.6644" a="61.7659" fwhm="0.0186373" res="17503.4" algo="Sum"/><pk mz="327.19616463" i="13268.7" sn="137.111" a="267.865" fwhm="0.0177786" res="18403.9" algo="Sum"/><pk mz="327.22797536" i="17200.2" sn="177.725" a="346.285" fwhm="0.0177667" res="18418" algo="Sum"/><pk mz="328.19992057" i="2624.7" sn="26.9291" a="52.0458" fwhm="0.0182787" res="17955.3" algo="Sum"/><pk mz="328.23162531" i="3748.33" sn="38.4246" a="80.8792" fwhm="0.0189903" res="17284.2" algo="Sum"/><pk mz="329.17568200" i="2448.2" sn="24.9085" a="53.5547" fwhm="0.0244403" res="13468.6" algo="Sum"/><pk mz="329.21345522" i="22393" sn="227.588" a="438.598" fwhm="0.0175756" res="18731.2" algo="Sum"/><pk mz="329.24269868" i="12027.3" sn="122.131" a="234.761" fwhm="0.019224" res="17126.6" algo="Sum"/><pk mz="330.21695787" i="4512.12" sn="45.4703" a="90.9439" fwhm="0.0187104" res="17648.8" algo="Sum"/><pk mz="330.24546925" i="3071.34" sn="30.9511" a="60.7257" fwhm="0.0207781" res="15894" algo="Sum"/><pk mz="331.04638422" i="5827.05" sn="58.072" a="123.757" fwhm="0.0190195" res="17405.6" algo="Sum"/><pk mz="331.18747778" i="38863.4" sn="386.774" a="740.731" fwhm="0.0169329" res="19558.8" algo="Sum"/><pk mz="331.22103339" i="5822.69" sn="57.959" a="112.915" fwhm="0.0241181" res="13733.3" algo="Sum"/><pk mz="331.26009242" i="6485.19" sn="64.5652" a="133.545" fwhm="0.0182952" res="18106.4" algo="Sum"/><pk mz="332.06967013" i="23527.6" sn="232.411" a="455.181" fwhm="0.0167886" res="19779.5" algo="Sum"/><pk mz="332.19084408" i="7941.83" sn="78.4531" a="151.43" fwhm="0.0176121" res="18861.5" algo="Sum"/><pk mz="332.29229059" i="6569.59" sn="64.8975" a="135.616" fwhm="0.0179499" res="18512.2" algo="Sum"/><pk mz="333.07275273" i="4221.5" sn="41.3114" a="91.196" fwhm="0.0176671" res="18852.7" algo="Sum"/><pk mz="333.27615527" i="8195.66" sn="80.1276" a="162.044" fwhm="0.01805" res="18464.1" algo="Sum"/><pk mz="333.31213313" i="9552.35" sn="93.4005" a="199.08" fwhm="0.0180312" res="18485.3" algo="Sum"/><pk mz="334.27798621" i="2618.23" sn="25.4036" a="53.5763" fwhm="0.0184531" res="18115" algo="Sum"/><pk mz="334.31323815" i="2947.36" sn="28.5971" a="69.1758" fwhm="0.0214274" res="15602.2" algo="Sum"/><pk mz="335.29156131" i="4018.42" sn="38.7623" a="87.3531" fwhm="0.0193627" res="17316.4" algo="Sum"/><pk mz="337.06134075" i="6926.71" sn="66.0676" a="136.3" fwhm="0.017196" res="19601.2" algo="Sum"/><pk mz="337.27111305" i="3445.21" sn="32.8141" a="68.9277" fwhm="0.0185413" res="18190.3" algo="Sum"/><pk mz="337.30723919" i="8619.15" sn="82.0142" a="169.586" fwhm="0.0172893" res="19509.6" algo="Sum"/><pk mz="338.34164882" i="79871.6" sn="752.545" a="1442.57" fwhm="0.0159096" res="21266.5" algo="Sum"/><pk mz="339.34497643" i="19069.5" sn="178.45" a="415.105" fwhm="0.0183786" res="18464.2" algo="Sum"/><pk mz="340.35094569" i="2995.2" sn="27.8462" a="76.8699" fwhm="0.0240855" res="14130.9" algo="Sum"/><pk mz="341.20773254" i="5120.95" sn="47.2232" a="102.461" fwhm="0.0223142" res="15291.1" algo="Sum"/><pk mz="341.24397854" i="2600.2" sn="23.9803" a="71.5095" fwhm="0.0228572" res="14929.4" algo="Sum"/><pk mz="342.24373284" i="3276.08" sn="29.9436" a="67.7862" fwhm="0.0207604" res="16485.4" algo="Sum"/><pk mz="342.86824160" i="2599.09" sn="23.6475" a="57.1432" fwhm="0.0184455" res="18588.2" algo="Sum"/><pk mz="343.19141941" i="87922.1" sn="799.308" a="1616.84" fwhm="0.0165836" res="20694.6" algo="Sum"/><pk mz="344.19454151" i="15961.7" sn="143.975" a="323.286" fwhm="0.0182331" res="18877.5" algo="Sum"/><pk mz="345.19893903" i="6902.05" sn="61.8672" a="262.774" fwhm="0.0376768" res="9162.1" algo="Sum"/><pk mz="345.23922147" i="7173.56" sn="64.3009" a="150.018" fwhm="0.019327" res="17863" algo="Sum"/><pk mz="345.31277815" i="2370.18" sn="21.2474" a="48.4378" fwhm="0.0184625" res="18703.4" algo="Sum"/><pk mz="347.16208614" i="6420.71" sn="57.1362" a="133.08" fwhm="0.0218381" res="15897.1" algo="Sum"/><pk mz="347.17763858" i="4237.36" sn="37.6957" a="75.1398" fwhm="0.0178811" res="19415.9" algo="Sum"/><pk mz="347.22290282" i="5641.88" sn="50.1172" a="130.46" fwhm="0.0214108" res="16217.2" algo="Sum"/><pk mz="347.25462385" i="2466.44" sn="21.8877" a="53.1166" fwhm="0.024595" res="14118.9" algo="Sum"/><pk mz="347.32812796" i="15165.2" sn="134.249" a="294.349" fwhm="0.0177633" res="19553.2" algo="Sum"/><pk mz="348.06460610" i="3785.24" sn="33.3863" a="74.9991" fwhm="0.0174335" res="19965.3" algo="Sum"/><pk mz="348.33156509" i="3834.75" sn="33.7064" a="77.5586" fwhm="0.0176948" res="19685.5" algo="Sum"/><pk mz="349.27105781" i="2717.33" sn="23.6606" a="63.9043" fwhm="0.0202232" res="17270.8" algo="Sum"/><pk mz="351.28647119" i="2237.44" sn="19.1734" a="50.3763" fwhm="0.0212915" res="16498.9" algo="Sum"/><pk mz="351.32268167" i="2308.05" sn="19.771" a="50.0838" fwhm="0.0194667" res="18047.4" algo="Sum"/><pk mz="352.89722729" i="3654.81" sn="30.8681" a="82.4434" fwhm="0.0188591" res="18712.3" algo="Sum"/><pk mz="353.03174901" i="3316.71" sn="28.0104" a="81.5975" fwhm="0.0222034" res="15899.9" algo="Sum"/><pk mz="353.26600261" i="2565.55" sn="21.6543" a="81.8234" fwhm="0.0311881" res="11327" algo="Sum"/><pk mz="354.05131780" i="3065.63" sn="25.7255" a="70.5629" fwhm="0.0186577" res="18976.2" algo="Sum"/><pk mz="357.20614461" i="11877.4" sn="98.2858" a="286.38" fwhm="0.0190047" res="18795.7" algo="Sum"/><pk mz="358.20962431" i="2410.37" sn="19.7839" a="67.8433" fwhm="0.020156" res="17771.9" algo="Sum"/><pk mz="358.30745652" i="2241.62" sn="18.3915" a="49.4944" fwhm="0.0190883" res="18771" algo="Sum"/><pk mz="358.97978227" i="72433.5" sn="591.859" a="1362.21" fwhm="0.0166902" res="21508.4" algo="Sum"/><pk mz="359.04310870" i="5058.94" sn="41.2562" a="116.899" fwhm="0.019647" res="18274.7" algo="Sum"/><pk mz="359.16559404" i="13309.9" sn="108.453" a="278.305" fwhm="0.0184602" res="19456.2" algo="Sum"/><pk mz="359.21803098" i="4048.31" sn="32.9869" a="121.932" fwhm="0.0255504" res="14059.2" algo="Sum"/><pk mz="359.98222553" i="10512.3" sn="85.1076" a="226.27" fwhm="0.0186414" res="19310.9" algo="Sum"/><pk mz="360.16923517" i="2544.69" sn="20.5542" a="58.0222" fwhm="0.0197302" res="18254.7" algo="Sum"/><pk mz="360.32371213" i="133473" sn="1078.13" a="2414.49" fwhm="0.0158182" res="22779.1" algo="Sum"/><pk mz="360.97740373" i="45317.4" sn="363.772" a="872.358" fwhm="0.0176968" res="20397.8" algo="Sum"/><pk mz="361.18596595" i="4599.24" sn="36.9166" a="132.15" fwhm="0.029408" res="12281.9" algo="Sum"/><pk mz="361.23961560" i="6247.3" sn="50.1451" a="152.369" fwhm="0.0204683" res="17648.7" algo="Sum"/><pk mz="361.32769078" i="31462.8" sn="252.59" a="864.167" fwhm="0.0243508" res="14838.4" algo="Sum"/><pk mz="361.97961677" i="6538.88" sn="52.0254" a="143.802" fwhm="0.0192007" res="18852.4" algo="Sum"/><pk mz="362.24127383" i="7434.9" sn="59.022" a="160.82" fwhm="0.0194174" res="18655.5" algo="Sum"/><pk mz="362.33596704" i="4764.65" sn="37.8261" a="164.49" fwhm="0.0321124" res="11283.4" algo="Sum"/><pk mz="362.92637162" i="3509.03" sn="27.6709" a="71.3627" fwhm="0.0189761" res="19125.4" algo="Sum"/><pk mz="362.97353420" i="6870.71" sn="54.1932" a="146.503" fwhm="0.0191764" res="18928.1" algo="Sum"/><pk mz="363.24597703" i="2644.89" sn="20.8468" a="95.3728" fwhm="0.0260115" res="13964.8" algo="Sum"/><pk mz="363.32391222" i="2252.02" sn="17.7503" a="53.5913" fwhm="0.0233298" res="15573.4" algo="Sum"/><pk mz="363.35841369" i="2971.45" sn="23.4208" a="71.3318" fwhm="0.0217436" res="16711.1" algo="Sum"/><pk mz="365.33875231" i="3929.68" sn="30.537" a="83.5353" fwhm="0.019636" res="18605.5" algo="Sum"/><pk mz="367.12114671" i="4677.83" sn="36.066" a="97.9907" fwhm="0.0189653" res="19357.6" algo="Sum"/><pk mz="368.87133035" i="2571.7" sn="19.6036" a="55.3739" fwhm="0.0187404" res="19683.2" algo="Sum"/><pk mz="369.22523544" i="3534.6" sn="26.8055" a="107.018" fwhm="0.0285801" res="12919" algo="Sum"/><pk mz="369.35136976" i="43369" sn="328.945" a="900.074" fwhm="0.0181011" res="20404.9" algo="Sum"/><pk mz="370.35484038" i="13235.4" sn="99.8893" a="276.833" fwhm="0.0185122" res="20006" algo="Sum"/><pk mz="373.18140108" i="2608.84" sn="19.3041" a="83.2636" fwhm="0.026844" res="13901.9" algo="Sum"/><pk mz="373.34390814" i="2449.96" sn="18.1285" a="54.6662" fwhm="0.0200756" res="18596.9" algo="Sum"/><pk mz="375.01414616" i="2534.26" sn="18.6053" a="66.3461" fwhm="0.0232215" res="16149.4" algo="Sum"/><pk mz="375.28691409" i="3289.24" sn="24.1381" a="86.4458" fwhm="0.0223293" res="16806.9" algo="Sum"/><pk mz="375.35950788" i="13055.7" sn="95.8093" a="279.659" fwhm="0.0190072" res="19748.2" algo="Sum"/><pk mz="376.29724464" i="13028.9" sn="95.0645" a="325.093" fwhm="0.0206963" res="18181.9" algo="Sum"/><pk mz="376.36270367" i="3507.1" sn="25.5308" a="79.5517" fwhm="0.0202841" res="18554.5" algo="Sum"/><pk mz="377.23581312" i="2538.21" sn="18.3488" a="64.2573" fwhm="0.0225825" res="16704.8" algo="Sum"/><pk mz="377.30092566" i="4492.53" sn="32.4698" a="120.442" fwhm="0.022286" res="16930" algo="Sum"/><pk mz="379.31751049" i="2379.66" sn="16.896" a="61.3801" fwhm="0.0232451" res="16318.2" algo="Sum"/><pk mz="379.35388964" i="2239.86" sn="15.9052" a="46.8948" fwhm="0.0198934" res="19069.3" algo="Sum"/><pk mz="381.02553126" i="2598.87" sn="18.2016" a="59.7675" fwhm="0.0191602" res="19886.3" algo="Sum"/><pk mz="381.20628641" i="2596.61" sn="18.184" a="70.2993" fwhm="0.0214909" res="17738" algo="Sum"/><pk mz="383.11597184" i="68702.7" sn="474.425" a="1373.48" fwhm="0.0180272" res="21252.1" algo="Sum"/><pk mz="383.22279359" i="153293" sn="1058.56" a="2898.32" fwhm="0.0163352" res="23460" algo="Sum"/><pk mz="384.11917135" i="9493.98" sn="65.204" a="208.331" fwhm="0.0195767" res="19621.2" algo="Sum"/><pk mz="384.22581692" i="32305.1" sn="221.831" a="698.891" fwhm="0.0189837" res="20239.7" algo="Sum"/><pk mz="385.12163869" i="2452.53" sn="16.7618" a="64.2118" fwhm="0.0223402" res="17238.9" algo="Sum"/><pk mz="385.22255364" i="10107.3" sn="69.0782" a="294.899" fwhm="0.0259099" res="14867.8" algo="Sum"/><pk mz="388.35647264" i="2758.2" sn="18.5364" a="67.2718" fwhm="0.0215048" res="18059.1" algo="Sum"/><pk mz="389.37507062" i="10543.2" sn="70.1621" a="238.453" fwhm="0.0200608" res="19409.7" algo="Sum"/><pk mz="390.37827977" i="3017.08" sn="19.9683" a="71.2492" fwhm="0.0204409" res="19097.9" algo="Sum"/><pk mz="391.28136149" i="3779.93" sn="24.7802" a="103.309" fwhm="0.0266297" res="14693.4" algo="Sum"/><pk mz="391.35418378" i="2850.24" sn="18.6856" a="65.6972" fwhm="0.0223265" res="17528.7" algo="Sum"/><pk mz="391.39007095" i="4159.27" sn="27.2677" a="93.2777" fwhm="0.0203234" res="19258.1" algo="Sum"/><pk mz="392.79493746" i="2730.6" sn="17.6938" a="64.8949" fwhm="0.0202799" res="19368.7" algo="Sum"/><pk mz="393.29743667" i="63790.6" sn="412.19" a="1374.2" fwhm="0.0189204" res="20787" algo="Sum"/><pk mz="393.36927502" i="2880.53" sn="18.6132" a="73.9676" fwhm="0.0246101" res="15984" algo="Sum"/><pk mz="394.30058394" i="16108.8" sn="103.56" a="359.898" fwhm="0.0200117" res="19703.5" algo="Sum"/><pk mz="394.34610633" i="8233.69" sn="52.9326" a="214.116" fwhm="0.0220047" res="17921" algo="Sum"/><pk mz="395.30289753" i="2899.37" sn="18.5727" a="85.2264" fwhm="0.0267832" res="14759.4" algo="Sum"/><pk mz="395.34970833" i="2719.01" sn="17.4173" a="70.2349" fwhm="0.0233846" res="16906.4" algo="Sum"/><pk mz="397.23675558" i="4684.69" sn="29.7054" a="145.614" fwhm="0.0233617" res="17003.7" algo="Sum"/><pk mz="398.76060759" i="2698.43" sn="16.974" a="64.4239" fwhm="0.0282008" res="14140" algo="Sum"/><pk mz="399.08974175" i="9276.66" sn="58.243" a="208.672" fwhm="0.0200983" res="19856.9" algo="Sum"/><pk mz="399.19793078" i="33707.1" sn="211.594" a="686.041" fwhm="0.0246811" res="16174.2" algo="Sum"/><pk mz="400.20137597" i="7529.87" sn="46.987" a="172.002" fwhm="0.0270854" res="14775.5" algo="Sum"/><pk mz="400.82700102" i="2654.69" sn="16.4982" a="65.9784" fwhm="0.0211282" res="18971.2" algo="Sum"/><pk mz="401.19621271" i="5051.42" sn="31.3453" a="141.581" fwhm="0.0324814" res="12351.6" algo="Sum"/><pk mz="402.35779715" i="4018.56" sn="24.7242" a="106.817" fwhm="0.0224017" res="17961" algo="Sum"/><pk mz="402.82393308" i="2535.27" sn="15.5236" a="62.0732" fwhm="0.0206033" res="19551.4" algo="Sum"/><pk mz="403.39059183" i="10619.8" sn="64.957" a="242.111" fwhm="0.0203981" res="19775.8" algo="Sum"/><pk mz="404.39362706" i="3106.04" sn="18.8083" a="72.8881" fwhm="0.0205138" res="19713.3" algo="Sum"/><pk mz="406.25267056" i="2831.79" sn="17.01" a="75.3409" fwhm="0.0227025" res="17894.6" algo="Sum"/><pk mz="408.77019510" i="2944.71" sn="17.3912" a="75.4694" fwhm="0.0217142" res="18825" algo="Sum"/><pk mz="409.27118672" i="14061.1" sn="82.7014" a="359.934" fwhm="0.0217348" res="18830.2" algo="Sum"/><pk mz="409.34362029" i="6344.4" sn="37.3277" a="174.838" fwhm="0.0237629" res="17226.2" algo="Sum"/><pk mz="410.27445242" i="3694.61" sn="21.6279" a="97.8816" fwhm="0.0220061" res="18643.7" algo="Sum"/><pk mz="410.76396883" i="3181.22" sn="18.6012" a="77.8391" fwhm="0.0213423" res="19246.5" algo="Sum"/><pk mz="410.85600203" i="2843.05" sn="16.617" a="70.2221" fwhm="0.0201584" res="20381.4" algo="Sum"/><pk mz="411.25708156" i="4807.3" sn="28.0043" a="171.362" fwhm="0.0313648" res="13112" algo="Sum"/><pk mz="413.17895997" i="3989.71" sn="23.0186" a="95.8579" fwhm="0.0217322" res="19012.3" algo="Sum"/><pk mz="413.26609931" i="13659.6" sn="78.7863" a="346.183" fwhm="0.0220276" res="18761.3" algo="Sum"/><pk mz="414.26986929" i="4318.12" sn="24.8266" a="109.112" fwhm="0.0216686" res="19118.4" algo="Sum"/><pk mz="415.19370154" i="28630.5" sn="164" a="741.904" fwhm="0.0221407" res="18752.5" algo="Sum"/><pk mz="416.19680439" i="6578.6" sn="37.5171" a="177.977" fwhm="0.0224027" res="18578" algo="Sum"/><pk mz="416.80004407" i="2476.6" sn="14.0661" a="73.839" fwhm="0.0239219" res="17423.4" algo="Sum"/><pk mz="417.19185514" i="3519.36" sn="19.9727" a="100.654" fwhm="0.0260513" res="16014.2" algo="Sum"/><pk mz="417.40621639" i="8440.39" sn="47.8752" a="210.842" fwhm="0.0215843" res="19338.4" algo="Sum"/><pk mz="418.40968972" i="2717.98" sn="15.3491" a="62.7188" fwhm="0.021154" res="19779.2" algo="Sum"/><pk mz="418.79784148" i="2429.53" sn="13.6981" a="63.6695" fwhm="0.0215908" res="19397" algo="Sum"/><pk mz="419.38466110" i="2379.59" sn="13.3963" a="57.5723" fwhm="0.0248945" res="16846.5" algo="Sum"/><pk mz="419.42146062" i="4148.48" sn="23.3578" a="97.1747" fwhm="0.0217815" res="19255.8" algo="Sum"/><pk mz="420.88460134" i="2630.5" sn="14.7247" a="63.3291" fwhm="0.0212566" res="19800.2" algo="Sum"/><pk mz="427.35508967" i="2589.86" sn="14.1343" a="68.7869" fwhm="0.02455" res="17407.5" algo="Sum"/><pk mz="428.37148977" i="2961.52" sn="16.1098" a="89.9513" fwhm="0.02531" res="16925" algo="Sum"/><pk mz="429.21026657" i="2424.69" sn="13.1191" a="53.5742" fwhm="0.0259573" res="16535.2" algo="Sum"/><pk mz="429.23869809" i="4176.94" sn="22.5925" a="138.045" fwhm="0.0264169" res="16248.6" algo="Sum"/><pk mz="429.37296499" i="3584.33" sn="19.3979" a="93.7015" fwhm="0.0235634" res="18222" algo="Sum"/><pk mz="430.38082523" i="6941.68" sn="37.4215" a="195.735" fwhm="0.0240699" res="17880.5" algo="Sum"/><pk mz="430.91356207" i="2376.84" sn="12.8078" a="57.9586" fwhm="0.021453" res="20086.4" algo="Sum"/><pk mz="431.16956378" i="5133.62" sn="27.6552" a="168.943" fwhm="0.0277406" res="15542.9" algo="Sum"/><pk mz="431.38612435" i="3950.67" sn="21.2827" a="97.7305" fwhm="0.0244957" res="17610.7" algo="Sum"/><pk mz="431.42176102" i="7768.46" sn="41.8405" a="195.091" fwhm="0.0219867" res="19621.9" algo="Sum"/><pk mz="432.42528219" i="2503.09" sn="13.4612" a="61.5877" fwhm="0.0219322" res="19716.4" algo="Sum"/><pk mz="441.29692882" i="3322.41" sn="17.3401" a="107.33" fwhm="0.0255848" res="17248.4" algo="Sum"/><pk mz="445.43725741" i="6654.39" sn="34.2607" a="173.8" fwhm="0.0227176" res="19607.6" algo="Sum"/><pk mz="447.45225730" i="3561.83" sn="18.2816" a="91.6655" fwhm="0.0237053" res="18875.7" algo="Sum"/><pk mz="459.45223417" i="5665.63" sn="28.4674" a="154.062" fwhm="0.0232853" res="19731.4" algo="Sum"/><pk mz="473.46789962" i="4762.73" sn="23.1688" a="127.928" fwhm="0.0238109" res="19884.5" algo="Sum"/><pk mz="475.32421259" i="3471.3" sn="16.7493" a="126.321" fwhm="0.0277873" res="17105.8" algo="Sum"/><pk mz="475.41500678" i="2441.81" sn="11.7621" a="79.188" fwhm="0.033689" res="14111.9" algo="Sum"/><pk mz="475.48284715" i="2893.61" sn="13.9237" a="84.8243" fwhm="0.0257292" res="18480.3" algo="Sum"/><pk mz="478.32794089" i="3559.19" sn="17.0079" a="107.62" fwhm="0.0267167" res="17903.7" algo="Sum"/><pk mz="483.37879982" i="3189.46" sn="15.0615" a="100.676" fwhm="0.0292808" res="16508.4" algo="Sum"/><pk mz="487.48333600" i="3800.5" sn="17.6828" a="113.705" fwhm="0.0260201" res="18734.9" algo="Sum"/><pk mz="494.32269664" i="3128.82" sn="14.1386" a="122.717" fwhm="0.0298205" res="16576.6" algo="Sum"/><pk mz="496.33785509" i="70603.3" sn="316.497" a="1833.25" fwhm="0.0230667" res="21517.5" algo="Sum"/><pk mz="497.34132476" i="19792.1" sn="88.5484" a="587.984" fwhm="0.0256897" res="19359.6" algo="Sum"/><pk mz="498.34406717" i="3842.58" sn="17.1116" a="129.18" fwhm="0.0288414" res="17278.8" algo="Sum"/><pk mz="501.38928713" i="8046.13" sn="35.6988" a="249.61" fwhm="0.0271541" res="18464.6" algo="Sum"/><pk mz="501.49794054" i="3352.88" sn="14.8723" a="102.029" fwhm="0.0261771" res="19157.9" algo="Sum"/><pk mz="502.00886497" i="2678.61" sn="11.8722" a="77.7278" fwhm="0.025503" res="19684.3" algo="Sum"/><pk mz="502.39244946" i="2781.63" sn="12.3062" a="91.6498" fwhm="0.0265739" res="18905.5" algo="Sum"/><pk mz="503.51353808" i="2282" sn="10.0913" a="73.0423" fwhm="0.0297221" res="16940.7" algo="Sum"/><pk mz="509.36096360" i="10527.5" sn="45.2309" a="332.215" fwhm="0.0269714" res="18885.2" algo="Sum"/><pk mz="510.36177181" i="4267.93" sn="18.2735" a="163.323" fwhm="0.0317421" res="16078.4" algo="Sum"/><pk mz="515.41060880" i="126659" sn="536.22" a="3289.3" fwhm="0.0224243" res="22984.5" algo="Sum"/><pk mz="515.51213315" i="2998.08" sn="12.6923" a="103.5" fwhm="0.0331847" res="15534.6" algo="Sum"/><pk mz="516.30360050" i="3400.46" sn="14.3238" a="109.53" fwhm="0.0275967" res="18708.9" algo="Sum"/><pk mz="516.41351547" i="42241" sn="177.918" a="1198.63" fwhm="0.0248036" res="20820.1" algo="Sum"/><pk mz="517.36404793" i="3037.51" sn="12.7531" a="100.772" fwhm="0.0386549" res="13384.2" algo="Sum"/><pk mz="517.41231714" i="12433.4" sn="52.1946" a="409.676" fwhm="0.0308161" res="16790.3" algo="Sum"/><pk mz="518.31903618" i="76698.5" sn="320.421" a="2121.5" fwhm="0.0238348" res="21746.3" algo="Sum"/><pk mz="518.41123023" i="3184.65" sn="13.3046" a="117.428" fwhm="0.0433646" res="11954.7" algo="Sum"/><pk mz="519.32209430" i="21297" sn="88.7309" a="655.917" fwhm="0.0258642" res="20078.8" algo="Sum"/><pk mz="520.33555563" i="23777.9" sn="98.5373" a="731.145" fwhm="0.0270625" res="19227.2" algo="Sum"/><pk mz="521.33987660" i="7067.99" sn="29.1648" a="227.061" fwhm="0.0302062" res="17259.4" algo="Sum"/><pk mz="522.35169354" i="13079.6" sn="53.7197" a="456.064" fwhm="0.0279986" res="18656.3" algo="Sum"/><pk mz="523.36248859" i="5061.36" sn="20.7469" a="259.92" fwhm="0.0445084" res="11758.7" algo="Sum"/><pk mz="524.36817705" i="25092.7" sn="102.796" a="746.911" fwhm="0.0265569" res="19745.1" algo="Sum"/><pk mz="525.36940850" i="8978.61" sn="36.7561" a="331.072" fwhm="0.0367468" res="14297" algo="Sum"/><pk mz="529.52911747" i="2279.96" sn="9.20931" a="70.5141" fwhm="0.0269064" res="19680.4" algo="Sum"/><pk mz="531.34468879" i="4249.88" sn="17.029" a="135.543" fwhm="0.031642" res="16792.4" algo="Sum"/><pk mz="531.40455813" i="25011.8" sn="100.237" a="772.15" fwhm="0.0268497" res="19791.8" algo="Sum"/><pk mz="532.34191505" i="2633.97" sn="10.5148" a="109.068" fwhm="0.0390909" res="13618.1" algo="Sum"/><pk mz="532.40884868" i="9183.84" sn="36.6161" a="270.398" fwhm="0.0317975" res="16743.7" algo="Sum"/><pk mz="532.43115208" i="7210.68" sn="28.7327" a="173.248" fwhm="0.0273906" res="19438.4" algo="Sum"/><pk mz="533.40793269" i="3134.29" sn="12.4342" a="106.51" fwhm="0.0389984" res="13677.7" algo="Sum"/><pk mz="533.43766229" i="2823.95" sn="11.1996" a="94.5139" fwhm="0.0373048" res="14299.4" algo="Sum"/><pk mz="534.29224428" i="11781.2" sn="46.576" a="410.015" fwhm="0.0283324" res="18858" algo="Sum"/><pk mz="535.29550997" i="3687.23" sn="14.5605" a="134.766" fwhm="0.0311612" res="17178.2" algo="Sum"/><pk mz="535.37577593" i="10007.9" sn="39.52" a="326.357" fwhm="0.0289104" res="18518.5" algo="Sum"/><pk mz="536.37827871" i="3756.3" sn="14.8299" a="139.164" fwhm="0.0317163" res="16911.8" algo="Sum"/><pk mz="537.39264285" i="2.22654e+006" sn="8782.4" a="29311.1" fwhm="0.0124646" res="43113.5" algo="Sum"/><pk mz="537.43923598" i="16329.1" sn="64.4088" a="454.395" fwhm="0.041145" res="13062.1" algo="Sum"/><pk mz="537.50669931" i="3727.92" sn="14.7034" a="116.191" fwhm="0.0411476" res="13062.9" algo="Sum"/><pk mz="538.39555814" i="584671" sn="2303.65" a="11621.1" fwhm="0.0170523" res="31573.2" algo="Sum"/><pk mz="539.39392793" i="145428" sn="572.628" a="4319.05" fwhm="0.0254573" res="21188.2" algo="Sum"/><pk mz="540.39358417" i="32921.1" sn="129.198" a="1118.37" fwhm="0.0293868" res="18389" algo="Sum"/><pk mz="541.39422150" i="6741.35" sn="26.4087" a="259.394" fwhm="0.0336129" res="16106.7" algo="Sum"/><pk mz="542.31810750" i="22626.9" sn="88.3507" a="693.42" fwhm="0.0265122" res="20455.4" algo="Sum"/><pk mz="543.32125813" i="7015.06" sn="27.3595" a="245.552" fwhm="0.0292416" res="18580.4" algo="Sum"/><pk mz="543.43929716" i="2454.03" sn="9.56477" a="95.7832" fwhm="0.0335712" res="16187.7" algo="Sum"/><pk mz="544.33383632" i="20797.8" sn="80.8251" a="639.121" fwhm="0.0275006" res="19793.6" algo="Sum"/><pk mz="545.33800982" i="6655.25" sn="25.7825" a="264.497" fwhm="0.0306291" res="17804.6" algo="Sum"/><pk mz="546.34916976" i="27562.1" sn="106.487" a="829.445" fwhm="0.0268897" res="20318.2" algo="Sum"/><pk mz="547.35413340" i="8968.26" sn="34.5813" a="275.976" fwhm="0.0338838" res="16153.8" algo="Sum"/><pk mz="548.38028985" i="2736.24" sn="10.553" a="91.4455" fwhm="0.0392224" res="13981.3" algo="Sum"/><pk mz="551.34936998" i="5893.75" sn="22.6178" a="208.645" fwhm="0.0319066" res="17280.1" algo="Sum"/><pk mz="551.40564845" i="3850.02" sn="14.7742" a="175.802" fwhm="0.0366784" res="15033.5" algo="Sum"/><pk mz="552.35311444" i="2260.36" sn="8.66104" a="84.215" fwhm="0.0337703" res="16356.2" algo="Sum"/><pk mz="553.36832261" i="692363" sn="2649.92" a="17275.9" fwhm="0.0213984" res="25860.3" algo="Sum"/><pk mz="553.45132845" i="15621.1" sn="59.7794" a="637.724" fwhm="0.0438503" res="12621.4" algo="Sum"/><pk mz="554.37073174" i="212034" sn="810.877" a="6871.57" fwhm="0.02815" res="19693.4" algo="Sum"/><pk mz="554.45637066" i="8728.16" sn="33.3875" a="351.107" fwhm="0.0395359" res="14024.1" algo="Sum"/><pk mz="555.36630887" i="102585" sn="391.66" a="3676.41" fwhm="0.0304973" res="18210.4" algo="Sum"/><pk mz="555.45345541" i="2733.8" sn="10.4364" a="95.2113" fwhm="0.0410482" res="13531.8" algo="Sum"/><pk mz="556.36743113" i="28691.8" sn="109.343" a="1042.99" fwhm="0.0317849" res="17504.2" algo="Sum"/><pk mz="557.36669918" i="7299.24" sn="27.7563" a="310.807" fwhm="0.0355827" res="15664" algo="Sum"/><pk mz="558.29137480" i="3736.52" sn="14.1857" a="135.538" fwhm="0.0298828" res="18682.7" algo="Sum"/><pk mz="560.30512162" i="2576.41" sn="9.78241" a="107.131" fwhm="0.0337993" res="16577.4" algo="Sum"/><pk mz="562.32187546" i="4134.02" sn="15.6921" a="168.983" fwhm="0.0307517" res="18285.9" algo="Sum"/><pk mz="565.42098919" i="24203.8" sn="91.3974" a="794.047" fwhm="0.0281363" res="20095.8" algo="Sum"/><pk mz="566.31689313" i="7834.66" sn="29.549" a="268.867" fwhm="0.0290326" res="19506.2" algo="Sum"/><pk mz="566.42464695" i="9121.08" sn="34.3964" a="308.69" fwhm="0.028489" res="19882.2" algo="Sum"/><pk mz="567.34537360" i="11824.3" sn="44.5668" a="468.915" fwhm="0.031989" res="17735.6" algo="Sum"/><pk mz="567.41764209" i="4021.1" sn="15.1561" a="221.525" fwhm="0.068023" res="8341.55" algo="Sum"/><pk mz="568.34257941" i="5973.03" sn="22.4693" a="269.253" fwhm="0.0405759" res="14006.9" algo="Sum"/><pk mz="569.36069940" i="143376" sn="538.294" a="4005.93" fwhm="0.0246081" res="23137.1" algo="Sum"/><pk mz="569.42717059" i="15894.2" sn="59.6391" a="621.82" fwhm="0.0356282" res="15982.5" algo="Sum"/><pk mz="570.36348228" i="49136.8" sn="184.135" a="1513.8" fwhm="0.0276341" res="20639.8" algo="Sum"/><pk mz="570.43047530" i="6540.72" sn="24.5107" a="247.716" fwhm="0.035073" res="16264.1" algo="Sum"/><pk mz="571.36019343" i="22531.6" sn="84.2912" a="803.256" fwhm="0.0309633" res="18452.8" algo="Sum"/><pk mz="571.42887879" i="3090.35" sn="11.5617" a="117.616" fwhm="0.0441286" res="12949.2" algo="Sum"/><pk mz="572.36185304" i="6759.08" sn="25.2992" a="250.482" fwhm="0.0318312" res="17981.2" algo="Sum"/><pk mz="573.36306527" i="2320.91" sn="8.69166" a="104.957" fwhm="0.0451967" res="12685.9" algo="Sum"/><pk mz="576.27495942" i="2489.53" sn="9.30811" a="99.0416" fwhm="0.03081" res="18704.2" algo="Sum"/><pk mz="581.39667231" i="10377" sn="38.6755" a="430.088" fwhm="0.0388231" res="14975.5" algo="Sum"/><pk mz="582.40091308" i="3894.26" sn="14.4853" a="175.853" fwhm="0.0392201" res="14849.6" algo="Sum"/><pk mz="583.24929800" i="4855.61" sn="18.0564" a="161.866" fwhm="0.0302918" res="19254.3" algo="Sum"/><pk mz="583.31915718" i="4691.49" sn="17.4461" a="177.555" fwhm="0.0338414" res="17236.9" algo="Sum"/><pk mz="583.38994092" i="3244.81" sn="12.0664" a="170.104" fwhm="0.0500792" res="11649.3" algo="Sum"/><pk mz="584.25412807" i="2540.07" sn="9.44079" a="91.1701" fwhm="0.03289" res="17763.9" algo="Sum"/><pk mz="585.26573965" i="6245.32" sn="23.2075" a="227.057" fwhm="0.0336929" res="17370.6" algo="Sum"/><pk mz="585.33552322" i="26151.7" sn="97.2049" a="1001.39" fwhm="0.0314341" res="18621" algo="Sum"/><pk mz="586.27103642" i="2354.25" sn="8.75455" a="70.0533" fwhm="0.0337399" res="17376.2" algo="Sum"/><pk mz="586.33850988" i="9387.32" sn="34.9078" a="360.436" fwhm="0.0335908" res="17455.3" algo="Sum"/><pk mz="587.33454313" i="5982.88" sn="22.2438" a="245.916" fwhm="0.0368286" res="15947.8" algo="Sum"/><pk mz="587.54408135" i="2981.47" sn="11.0826" a="119.085" fwhm="0.03498" res="16796.5" algo="Sum"/><pk mz="595.34751557" i="3987.18" sn="14.6966" a="137.09" fwhm="0.0356914" res="16680.4" algo="Sum"/><pk mz="597.39076548" i="2341.23" sn="8.61745" a="100.767" fwhm="0.0482344" res="12385.2" algo="Sum"/><pk mz="599.36854979" i="2279.44" sn="8.39674" a="110.221" fwhm="0.0450032" res="13318.3" algo="Sum"/><pk mz="601.34560897" i="9200.86" sn="33.8107" a="402.693" fwhm="0.0391321" res="15367" algo="Sum"/><pk mz="602.34890647" i="3278.3" sn="12.0396" a="147.46" fwhm="0.0419921" res="14344.3" algo="Sum"/><pk mz="615.48832590" i="2682.39" sn="9.71534" a="108.026" fwhm="0.0353129" res="17429.6" algo="Sum"/><pk mz="616.16944037" i="4475.68" sn="16.1833" a="167.314" fwhm="0.0310019" res="19875.2" algo="Sum"/><pk mz="617.32042503" i="4878.39" sn="17.6601" a="253.652" fwhm="0.0404924" res="15245.4" algo="Sum"/><pk mz="617.50244456" i="2303.3" sn="8.32679" a="99.0803" fwhm="0.0474813" res="13005.2" algo="Sum"/><pk mz="632.48387636" i="2749.9" sn="9.82971" a="130.265" fwhm="0.0350281" res="18056.5" algo="Sum"/><pk mz="639.48791144" i="2669.48" sn="9.53286" a="121.032" fwhm="0.0376349" res="16991.9" algo="Sum"/><pk mz="640.58197451" i="2267.94" sn="8.09513" a="98.5167" fwhm="0.0380101" res="16852.9" algo="Sum"/><pk mz="641.50399349" i="4152.76" sn="14.8371" a="165.632" fwhm="0.0347524" res="18459.3" algo="Sum"/><pk mz="643.51876367" i="2651.16" sn="9.47469" a="112.384" fwhm="0.0351127" res="18327.2" algo="Sum"/><pk mz="646.49904315" i="3475.34" sn="12.4111" a="162.201" fwhm="0.0344692" res="18755.8" algo="Sum"/><pk mz="647.45111402" i="4136.17" sn="14.7652" a="185.263" fwhm="0.0362402" res="17865.6" algo="Sum"/><pk mz="648.45730249" i="2283.84" sn="8.15313" a="110.247" fwhm="0.0409215" res="15846.4" algo="Sum"/><pk mz="663.44578216" i="16037.3" sn="57.5116" a="607.996" fwhm="0.0328923" res="20170.2" algo="Sum"/><pk mz="664.44959306" i="8073.09" sn="28.962" a="295.614" fwhm="0.0330481" res="20105.5" algo="Sum"/><pk mz="665.45279093" i="2336.77" sn="8.39044" a="96.0849" fwhm="0.0380798" res="17475.2" algo="Sum"/><pk mz="666.59576715" i="2537.67" sn="9.11114" a="115.065" fwhm="0.0366134" res="18206.4" algo="Sum"/><pk mz="669.43191369" i="3345.44" sn="12.0576" a="136.896" fwhm="0.0383494" res="17456.1" algo="Sum"/><pk mz="675.53581942" i="8562.85" sn="31.0201" a="343.633" fwhm="0.033517" res="20155" algo="Sum"/><pk mz="675.66868634" i="2361.98" sn="8.55904" a="130.428" fwhm="0.0390253" res="17313.6" algo="Sum"/><pk mz="676.53956535" i="3869.37" sn="14.0112" a="170.26" fwhm="0.0363803" res="18596.3" algo="Sum"/><pk mz="685.42667137" i="37421" sn="136.639" a="1443.94" fwhm="0.0342943" res="19986.6" algo="Sum"/><pk mz="686.43008339" i="17292.1" sn="63.2213" a="735.584" fwhm="0.0363219" res="18898.5" algo="Sum"/><pk mz="687.43403361" i="4648.16" sn="17.0118" a="217.093" fwhm="0.0419217" res="16398.1" algo="Sum"/><pk mz="689.55133111" i="5521.47" sn="20.2515" a="231.062" fwhm="0.0359108" res="19201.8" algo="Sum"/><pk mz="690.55455598" i="2659.69" sn="9.74614" a="128.419" fwhm="0.0434177" res="15904.9" algo="Sum"/><pk mz="697.51751830" i="5622.63" sn="20.9394" a="239.764" fwhm="0.035051" res="19900.1" algo="Sum"/><pk mz="698.52179163" i="2397.37" sn="8.93404" a="104.082" fwhm="0.0426748" res="16368.5" algo="Sum"/><pk mz="701.40172625" i="13364.3" sn="50.0454" a="547.144" fwhm="0.0356978" res="19648.3" algo="Sum"/><pk mz="701.55156665" i="16009.6" sn="59.9585" a="655.086" fwhm="0.0343705" res="20411.5" algo="Sum"/><pk mz="702.40582692" i="6745.71" sn="25.2792" a="258.482" fwhm="0.0345179" res="20349" algo="Sum"/><pk mz="702.55440861" i="7551.43" sn="28.3078" a="325.725" fwhm="0.0373014" res="18834.6" algo="Sum"/><pk mz="703.40737328" i="2928.42" sn="10.9726" a="136.785" fwhm="0.0402482" res="17476.7" algo="Sum"/><pk mz="703.56747868" i="77861.4" sn="291.794" a="2735.96" fwhm="0.0304747" res="23086.9" algo="Sum"/><pk mz="704.57041691" i="33250.3" sn="124.683" a="1221.85" fwhm="0.0335239" res="21016.9" algo="Sum"/><pk mz="705.57644248" i="11127.2" sn="41.7123" a="468.847" fwhm="0.0372783" res="18927.3" algo="Sum"/><pk mz="706.53115501" i="2229.58" sn="8.38687" a="88.8269" fwhm="0.0499171" res="14154.1" algo="Sum"/><pk mz="706.58106160" i="3509.59" sn="13.2028" a="154.295" fwhm="0.0461075" res="15324.6" algo="Sum"/><pk mz="711.53447164" i="3718.77" sn="14.2435" a="170.075" fwhm="0.0382327" res="18610.6" algo="Sum"/><pk mz="717.58290231" i="2463.81" sn="9.61277" a="147.044" fwhm="0.0440963" res="16273.1" algo="Sum"/><pk mz="718.57035190" i="3509.68" sn="13.7054" a="160.608" fwhm="0.0527973" res="13610" algo="Sum"/><pk mz="720.58295534" i="3787.73" sn="14.8453" a="210.868" fwhm="0.0533842" res="13498.1" algo="Sum"/><pk mz="723.53420029" i="10060.9" sn="39.9586" a="442.447" fwhm="0.0355382" res="20359.3" algo="Sum"/><pk mz="724.53263437" i="6385.34" sn="25.4296" a="336.876" fwhm="0.0444876" res="16286.2" algo="Sum"/><pk mz="725.54986662" i="46629.6" sn="186.925" a="1765.87" fwhm="0.0329268" res="22035.3" algo="Sum"/><pk mz="726.55296976" i="20476.2" sn="82.3833" a="858.056" fwhm="0.0356926" res="20355.8" algo="Sum"/><pk mz="727.55954152" i="7842" sn="31.7779" a="393.546" fwhm="0.0401784" res="18108.2" algo="Sum"/><pk mz="728.56129730" i="3578.46" sn="14.5606" a="192.208" fwhm="0.0601165" res="12119.2" algo="Sum"/><pk mz="729.58310176" i="8325.36" sn="34.0362" a="388.067" fwhm="0.0397169" res="18369.6" algo="Sum"/><pk mz="730.53154458" i="5253.26" sn="21.5045" a="199.197" fwhm="0.0425071" res="17186.1" algo="Sum"/><pk mz="730.58600714" i="4466.77" sn="18.2849" a="199.761" fwhm="0.0552233" res="13229.7" algo="Sum"/><pk mz="731.53480370" i="2532.69" sn="10.386" a="99.8578" fwhm="0.0447379" res="16351.6" algo="Sum"/><pk mz="731.59922900" i="12353.7" sn="50.6596" a="516.623" fwhm="0.0369074" res="19822.6" algo="Sum"/><pk mz="732.54700944" i="13158.9" sn="54.0441" a="540.798" fwhm="0.0373753" res="19599.7" algo="Sum"/><pk mz="732.60148484" i="6248.38" sn="25.6623" a="279.645" fwhm="0.0502439" res="14580.9" algo="Sum"/><pk mz="733.55041257" i="6500.91" sn="26.7496" a="277.514" fwhm="0.037749" res="19432.3" algo="Sum"/><pk mz="733.60981993" i="3052.96" sn="12.5652" a="131.225" fwhm="0.048724" res="15056.4" algo="Sum"/><pk mz="734.56237183" i="11282.7" sn="46.5456" a="471.736" fwhm="0.0378383" res="19413.2" algo="Sum"/><pk mz="735.56670750" i="5041.49" sn="20.8457" a="233.312" fwhm="0.0377046" res="19508.7" algo="Sum"/><pk mz="736.53755257" i="4452.37" sn="18.4945" a="196.284" fwhm="0.0495488" res="14864.9" algo="Sum"/><pk mz="737.54022460" i="2616.26" sn="10.8996" a="147.132" fwhm="0.0442966" res="16650" algo="Sum"/><pk mz="740.54899207" i="3198.26" sn="13.5277" a="173.633" fwhm="0.0533916" res="13870.1" algo="Sum"/><pk mz="741.52642641" i="6260.78" sn="26.5726" a="318.08" fwhm="0.0443227" res="16730.2" algo="Sum"/><pk mz="742.56689867" i="10008" sn="42.7224" a="462.973" fwhm="0.0443812" res="16731.6" algo="Sum"/><pk mz="743.57047613" i="5008.16" sn="21.4363" a="240.435" fwhm="0.045738" res="16257.2" algo="Sum"/><pk mz="744.58060610" i="8498.96" sn="36.5064" a="358.698" fwhm="0.0462438" res="16101.2" algo="Sum"/><pk mz="745.58874551" i="4233.69" sn="18.2154" a="205.159" fwhm="0.054825" res="13599.4" algo="Sum"/><pk mz="746.50421831" i="2355.21" sn="10.1555" a="94.3273" fwhm="0.0508319" res="14685.7" algo="Sum"/><pk mz="746.59946138" i="5964.25" sn="25.7185" a="302.665" fwhm="0.0515435" res="14484.8" algo="Sum"/><pk mz="747.60178175" i="2681.9" sn="11.5894" a="128.293" fwhm="0.0551836" res="13547.5" algo="Sum"/><pk mz="750.53723958" i="4411.67" sn="19.2952" a="214.86" fwhm="0.0444271" res="16893.7" algo="Sum"/><pk mz="751.56447418" i="5501.21" sn="24.1452" a="292.906" fwhm="0.0503193" res="14935.9" algo="Sum"/><pk mz="752.55484287" i="6728.2" sn="29.5979" a="349.525" fwhm="0.0545516" res="13795.3" algo="Sum"/><pk mz="753.04974503" i="2328.13" sn="10.2426" a="98.4378" fwhm="0.0342032" res="22017" algo="Sum"/><pk mz="753.57835627" i="8050.48" sn="35.5548" a="477.66" fwhm="0.0597197" res="12618.6" algo="Sum"/><pk mz="754.53150631" i="12762" sn="56.5117" a="552.987" fwhm="0.0424279" res="17783.9" algo="Sum"/><pk mz="755.53518924" i="6025.25" sn="26.7984" a="271.864" fwhm="0.0427363" res="17679" algo="Sum"/><pk mz="755.58903086" i="2702.35" sn="12.021" a="134.7" fwhm="0.0468205" res="16138" algo="Sum"/><pk mz="756.54783742" i="23620.8" sn="105.388" a="1076.73" fwhm="0.037508" res="20170.3" algo="Sum"/><pk mz="757.55139134" i="11008.6" sn="49.329" a="466.225" fwhm="0.0389858" res="19431.5" algo="Sum"/><pk mz="757.61607271" i="4265.8" sn="19.1149" a="200.149" fwhm="0.0533338" res="14205.2" algo="Sum"/><pk mz="758.56552663" i="474195" sn="2127.22" a="12712.3" fwhm="0.0223531" res="33935.6" algo="Sum"/><pk mz="759.56857803" i="201393" sn="905.395" a="6412.5" fwhm="0.0274502" res="27670.7" algo="Sum"/><pk mz="759.62560009" i="8923.68" sn="40.1178" a="387.752" fwhm="0.0447847" res="16961.7" algo="Sum"/><pk mz="760.57822541" i="153596" sn="691.49" a="5394.8" fwhm="0.0306687" res="24799.9" algo="Sum"/><pk mz="761.58278713" i="58831.1" sn="265.436" a="2333.97" fwhm="0.0339618" res="22424.7" algo="Sum"/><pk mz="762.58747905" i="16345.2" sn="74.0019" a="766.96" fwhm="0.0381962" res="19965" algo="Sum"/><pk mz="763.59299184" i="4228.76" sn="19.2085" a="224.164" fwhm="0.0438694" res="17406" algo="Sum"/><pk mz="764.55187844" i="6280.44" sn="28.687" a="314.566" fwhm="0.0446588" res="17119.9" algo="Sum"/><pk mz="765.55412681" i="4043.24" sn="18.5174" a="252.833" fwhm="0.0454717" res="16835.8" algo="Sum"/><pk mz="766.56795498" i="19231.7" sn="88.3926" a="863.166" fwhm="0.0426034" res="17993.1" algo="Sum"/><pk mz="767.57108328" i="10309.4" sn="47.5068" a="638.73" fwhm="0.0476113" res="16121.6" algo="Sum"/><pk mz="768.58409069" i="25283.9" sn="116.938" a="1141.72" fwhm="0.0420002" res="18299.5" algo="Sum"/><pk mz="769.58682944" i="12178.7" sn="56.4972" a="532.161" fwhm="0.0471865" res="16309.5" algo="Sum"/><pk mz="770.50922395" i="2993.55" sn="13.9572" a="132.657" fwhm="0.0481475" res="16003.1" algo="Sum"/><pk mz="770.59640782" i="8863.41" sn="41.3333" a="436.153" fwhm="0.0517127" res="14901.5" algo="Sum"/><pk mz="771.60136097" i="3863.82" sn="18.0703" a="236.369" fwhm="0.0592798" res="13016.3" algo="Sum"/><pk mz="772.52201618" i="4000.84" sn="18.8057" a="182.57" fwhm="0.0491921" res="15704.2" algo="Sum"/><pk mz="772.58161370" i="10060.3" sn="47.288" a="442.993" fwhm="0.0502014" res="15389.6" algo="Sum"/><pk mz="773.58512015" i="5031.63" sn="23.7006" a="244.374" fwhm="0.0549505" res="14077.9" algo="Sum"/><pk mz="773.64609018" i="4323.01" sn="20.3631" a="197.194" fwhm="0.0536589" res="14417.9" algo="Sum"/><pk mz="774.54025270" i="4504.17" sn="21.2576" a="208.711" fwhm="0.0524859" res="14757.1" algo="Sum"/><pk mz="774.59139408" i="4044.71" sn="19.0893" a="215.195" fwhm="0.0687376" res="11268.8" algo="Sum"/><pk mz="774.64642268" i="2732.5" sn="12.8988" a="126.627" fwhm="0.051387" res="15074.8" algo="Sum"/><pk mz="775.54579169" i="2560.11" sn="12.1105" a="154.681" fwhm="0.0709043" res="10937.9" algo="Sum"/><pk mz="776.52484469" i="2512.04" sn="11.9165" a="87.858" fwhm="0.0392347" res="19791.8" algo="Sum"/><pk mz="776.55577395" i="2910.98" sn="13.8102" a="175.257" fwhm="0.0757479" res="10251.8" algo="Sum"/><pk mz="778.53261313" i="13066.3" sn="62.4552" a="671.044" fwhm="0.040869" res="19049.4" algo="Sum"/><pk mz="779.53748856" i="6931.54" sn="33.2453" a="355.655" fwhm="0.0466199" res="16721.1" algo="Sum"/><pk mz="779.59459460" i="3045.06" sn="14.6086" a="126.06" fwhm="0.0440367" res="17703.3" algo="Sum"/><pk mz="780.54911600" i="354270" sn="1703.79" a="10430.2" fwhm="0.0246843" res="31621.2" algo="Sum"/><pk mz="781.05127339" i="5546.67" sn="26.6887" a="248.703" fwhm="0.0366548" res="21308.3" algo="Sum"/><pk mz="781.55237040" i="160982" sn="775.217" a="5415.48" fwhm="0.0290933" res="26863.6" algo="Sum"/><pk mz="782.05754320" i="5562.91" sn="26.7943" a="271.158" fwhm="0.0366851" res="21318.1" algo="Sum"/><pk mz="782.56432255" i="369276" sn="1782.3" a="11073.4" fwhm="0.0247203" res="31656.7" algo="Sum"/><pk mz="783.06384323" i="3269.99" sn="15.7999" a="180.173" fwhm="0.0391192" res="20017.4" algo="Sum"/><pk mz="783.56718408" i="159480" sn="773.275" a="5490.58" fwhm="0.0295316" res="26533.2" algo="Sum"/><pk mz="784.07248172" i="2425.25" sn="11.7674" a="131.538" fwhm="0.0405945" res="19314.8" algo="Sum"/><pk mz="784.57833071" i="166477" sn="809.984" a="5973.58" fwhm="0.0298416" res="26291.4" algo="Sum"/><pk mz="785.58247364" i="68130.7" sn="333.424" a="2569.24" fwhm="0.0338562" res="23203.5" algo="Sum"/><pk mz="785.64728217" i="12648.5" sn="61.9003" a="548.229" fwhm="0.0483199" res="16259.3" algo="Sum"/><pk mz="786.59557994" i="191159" sn="937.73" a="6245.49" fwhm="0.0285443" res="27557" algo="Sum"/><pk mz="787.59896711" i="84661.5" sn="416.524" a="3184.42" fwhm="0.032884" res="23950.8" algo="Sum"/><pk mz="787.66243208" i="15102.8" sn="74.3057" a="604.838" fwhm="0.0452617" res="17402.4" algo="Sum"/><pk mz="788.55310864" i="10761.4" sn="53.0214" a="425.716" fwhm="0.0404369" res="19500.8" algo="Sum"/><pk mz="788.60536981" i="34797.7" sn="171.455" a="1521.95" fwhm="0.0385973" res="20431.6" algo="Sum"/><pk mz="788.66481828" i="7864.99" sn="38.7618" a="316.084" fwhm="0.04522" res="17440.6" algo="Sum"/><pk mz="789.55475711" i="5854.93" sn="28.9064" a="274.184" fwhm="0.0479512" res="16465.8" algo="Sum"/><pk mz="789.61087962" i="11277.1" sn="55.6852" a="510.632" fwhm="0.042469" res="18592.7" algo="Sum"/><pk mz="789.67003440" i="2951.54" sn="14.5761" a="130.799" fwhm="0.050592" res="15608.6" algo="Sum"/><pk mz="790.56595220" i="16689.4" sn="82.5491" a="823.89" fwhm="0.0432485" res="18279.6" algo="Sum"/><pk mz="791.56851480" i="8222.48" sn="40.7883" a="373.504" fwhm="0.0498625" res="15875" algo="Sum"/><pk mz="792.55647314" i="10319" sn="51.4281" a="310.015" fwhm="0.0328814" res="24103.5" algo="Sum"/><pk mz="792.57887990" i="11483.6" sn="57.2372" a="528.337" fwhm="0.0509036" res="15570.2" algo="Sum"/><pk mz="793.04950369" i="5842.11" sn="29.1867" a="246.998" fwhm="0.0350834" res="22604.7" algo="Sum"/><pk mz="793.55412834" i="11504.9" sn="57.5111" a="505.608" fwhm="0.050315" res="15771.7" algo="Sum"/><pk mz="794.05638506" i="6496.49" sn="32.5743" a="295.283" fwhm="0.0371223" res="21390.3" algo="Sum"/><pk mz="794.56440039" i="18527.7" sn="93.0032" a="694.288" fwhm="0.0428787" res="18530.5" algo="Sum"/><pk mz="794.59702134" i="19263.6" sn="96.7105" a="783.512" fwhm="0.0445882" res="17820.8" algo="Sum"/><pk mz="795.06398749" i="7313.39" sn="36.7403" a="335.317" fwhm="0.0368255" res="21590" algo="Sum"/><pk mz="795.57152972" i="11792.9" sn="59.3305" a="504.487" fwhm="0.0491237" res="16195.3" algo="Sum"/><pk mz="795.59845013" i="10809.8" sn="54.3896" a="428.715" fwhm="0.0406746" res="19560.1" algo="Sum"/><pk mz="796.07187112" i="4938.35" sn="24.8723" a="236.219" fwhm="0.0379608" res="20970.9" algo="Sum"/><pk mz="796.52052957" i="52521.1" sn="265.034" a="2039.13" fwhm="0.0339595" res="23455" algo="Sum"/><pk mz="796.58703936" i="11986.4" sn="60.4949" a="309.044" fwhm="0.0316438" res="25173.5" algo="Sum"/><pk mz="796.61094049" i="13403.4" sn="67.6492" a="640.617" fwhm="0.0533356" res="14935.8" algo="Sum"/><pk mz="797.07990413" i="2232.25" sn="11.2743" a="123.579" fwhm="0.0463772" res="17186.9" algo="Sum"/><pk mz="797.52399033" i="24425.9" sn="123.581" a="991.932" fwhm="0.0364161" res="21900.3" algo="Sum"/><pk mz="797.58723401" i="6548.01" sn="33.1282" a="197.915" fwhm="0.0445536" res="17901.7" algo="Sum"/><pk mz="797.61492741" i="6990.61" sn="35.3676" a="348.607" fwhm="0.0549905" res="14504.6" algo="Sum"/><pk mz="798.53216705" i="21818" sn="111.063" a="1064.24" fwhm="0.0421914" res="18926.4" algo="Sum"/><pk mz="798.59129882" i="5109.85" sn="26.0148" a="157.521" fwhm="0.0445821" res="17912.8" algo="Sum"/><pk mz="799.53694953" i="8842.39" sn="45.1795" a="473.11" fwhm="0.047866" res="16703.7" algo="Sum"/><pk mz="799.66218856" i="6622.09" sn="33.8374" a="347.344" fwhm="0.0424844" res="18822.5" algo="Sum"/><pk mz="800.54182927" i="4519.17" sn="23.2478" a="315.307" fwhm="0.0679668" res="11778.4" algo="Sum"/><pk mz="800.60279500" i="2324.33" sn="11.957" a="67.9211" fwhm="0.0446382" res="17935.4" algo="Sum"/><pk mz="800.66511058" i="3749.68" sn="19.2893" a="198.78" fwhm="0.0573056" res="13971.9" algo="Sum"/><pk mz="801.54286197" i="2559.67" sn="13.2201" a="130.804" fwhm="0.0624373" res="12837.6" algo="Sum"/><pk mz="801.67881031" i="7336.85" sn="37.8942" a="370.062" fwhm="0.0414191" res="19355.3" algo="Sum"/><pk mz="802.53371096" i="7796.2" sn="40.4008" a="514.112" fwhm="0.0474254" res="16922" algo="Sum"/><pk mz="802.68183533" i="4027.09" sn="20.8752" a="211.141" fwhm="0.0452146" res="17752.7" algo="Sum"/><pk mz="803.53838815" i="4299.15" sn="22.3261" a="220.055" fwhm="0.0533768" res="15054.1" algo="Sum"/><pk mz="804.54692393" i="175314" sn="912.246" a="5985.82" fwhm="0.028963" res="27778.5" algo="Sum"/><pk mz="805.05041205" i="2738.88" sn="14.268" a="152.1" fwhm="0.0387583" res="20771" algo="Sum"/><pk mz="805.55018753" i="88274.9" sn="460.119" a="3328.19" fwhm="0.0317759" res="25351" algo="Sum"/><pk mz="806.05697617" i="3962.04" sn="20.6942" a="194.918" fwhm="0.0381787" res="21112.7" algo="Sum"/><pk mz="806.56167120" i="153654" sn="804.085" a="5624.18" fwhm="0.0307104" res="26263.5" algo="Sum"/><pk mz="807.06491468" i="7351.37" sn="38.6219" a="346.206" fwhm="0.0365652" res="22072" algo="Sum"/><pk mz="807.56582232" i="73025.8" sn="384.099" a="2882.13" fwhm="0.033524" res="24089.2" algo="Sum"/><pk mz="807.62515150" i="7330.17" sn="38.564" a="268.717" fwhm="0.0388428" res="20792.2" algo="Sum"/><pk mz="808.07310894" i="5463.17" sn="28.8118" a="289.089" fwhm="0.0445907" res="18122" algo="Sum"/><pk mz="808.57812626" i="188076" sn="992.851" a="6615.35" fwhm="0.0289491" res="27931" algo="Sum"/><pk mz="809.08055226" i="3199.72" sn="16.957" a="154.249" fwhm="0.0507323" res="15948" algo="Sum"/><pk mz="809.58177442" i="85672.8" sn="454.706" a="3316.89" fwhm="0.0331313" res="24435.6" algo="Sum"/><pk mz="809.64357862" i="10696.8" sn="56.783" a="481.245" fwhm="0.0462961" res="17488.4" algo="Sum"/><pk mz="810.59452869" i="143839" sn="765.33" a="5135.32" fwhm="0.0309146" res="26220.5" algo="Sum"/><pk mz="811.59849358" i="65294" sn="348.589" a="2679.45" fwhm="0.0345965" res="23459" algo="Sum"/><pk mz="811.66254145" i="15174" sn="81.0191" a="612.532" fwhm="0.0445558" res="18216.8" algo="Sum"/><pk mz="812.60814540" i="48289.4" sn="258.745" a="1972.9" fwhm="0.0365654" res="22223.4" algo="Sum"/><pk mz="812.66448324" i="8598.9" sn="46.08" a="324.474" fwhm="0.0391775" res="20743.1" algo="Sum"/><pk mz="813.61303633" i="19831.3" sn="106.772" a="854.151" fwhm="0.039899" res="20391.8" algo="Sum"/><pk mz="813.67879684" i="22408.5" sn="120.648" a="910.357" fwhm="0.0379382" res="21447.5" algo="Sum"/><pk mz="814.56570269" i="4908.01" sn="26.5199" a="298.119" fwhm="0.0560823" res="14524.5" algo="Sum"/><pk mz="814.61873211" i="7828.56" sn="42.3009" a="352.469" fwhm="0.0539026" res="15112.8" algo="Sum"/><pk mz="814.68289708" i="11275.4" sn="60.9254" a="503.829" fwhm="0.041089" res="19827.3" algo="Sum"/><pk mz="815.55237902" i="4229.41" sn="22.9768" a="281.436" fwhm="0.06579" res="12396.3" algo="Sum"/><pk mz="815.62320191" i="3076.73" sn="16.7147" a="139.943" fwhm="0.0630885" res="12928.2" algo="Sum"/><pk mz="815.69296702" i="10337.7" sn="56.1607" a="451.365" fwhm="0.0400453" res="20369.2" algo="Sum"/><pk mz="816.58175871" i="12241.7" sn="66.6316" a="711.46" fwhm="0.0437897" res="18647.8" algo="Sum"/><pk mz="816.69740705" i="4693.87" sn="25.554" a="238.962" fwhm="0.0436412" res="18713.9" algo="Sum"/><pk mz="817.58356231" i="6297.44" sn="34.4319" a="394.399" fwhm="0.0562826" res="14526.4" algo="Sum"/><pk mz="818.59159586" i="9817.63" sn="53.8136" a="448.13" fwhm="0.0454603" res="18006.7" algo="Sum"/><pk mz="819.06533035" i="3020.02" sn="16.567" a="138.91" fwhm="0.0390342" res="20983.3" algo="Sum"/><pk mz="819.57299710" i="6825.95" sn="37.5294" a="297.828" fwhm="0.0501537" res="16341.2" algo="Sum"/><pk mz="820.07332064" i="3015.97" sn="16.6323" a="132.864" fwhm="0.0445654" res="18401.6" algo="Sum"/><pk mz="820.52072985" i="27373.9" sn="151.055" a="1144.82" fwhm="0.0368734" res="22252.4" algo="Sum"/><pk mz="820.57772274" i="7471.13" sn="41.2323" a="297.159" fwhm="0.0564894" res="14526.2" algo="Sum"/><pk mz="821.08142442" i="2810.46" sn="15.554" a="152.244" fwhm="0.0512043" res="16035.4" algo="Sum"/><pk mz="821.52393524" i="13624.3" sn="75.4862" a="594.492" fwhm="0.0386046" res="21280.5" algo="Sum"/><pk mz="821.58639986" i="4420.27" sn="24.4955" a="182.608" fwhm="0.056524" res="14535.2" algo="Sum"/><pk mz="821.63161298" i="4159.19" sn="23.0529" a="239.897" fwhm="0.0606307" res="13551.4" algo="Sum"/><pk mz="822.53366614" i="19429.9" sn="108.46" a="922.252" fwhm="0.0408161" res="20152.2" algo="Sum"/><pk mz="822.63245125" i="5046.99" sn="28.1842" a="360.804" fwhm="0.0710315" res="11581.2" algo="Sum"/><pk mz="823.53812388" i="8923" sn="50.0229" a="434.115" fwhm="0.04222" res="19505.9" algo="Sum"/><pk mz="823.65492629" i="4385.48" sn="24.5967" a="266.836" fwhm="0.066724" res="12344.2" algo="Sum"/><pk mz="824.55030851" i="22806.3" sn="128.805" a="1057.47" fwhm="0.0392366" res="21014.8" algo="Sum"/><pk mz="824.65160210" i="3841.97" sn="21.7042" a="266.942" fwhm="0.0679442" res="12137.2" algo="Sum"/><pk mz="825.55426789" i="10925.6" sn="61.9293" a="527.272" fwhm="0.0407088" res="20279.5" algo="Sum"/><pk mz="825.62138619" i="2245.87" sn="12.7316" a="71.9699" fwhm="0.0396639" res="20815.4" algo="Sum"/><pk mz="826.55735813" i="6214.35" sn="35.4817" a="438.536" fwhm="0.0526341" res="15703.8" algo="Sum"/><pk mz="827.55956357" i="2775.52" sn="15.9301" a="169.207" fwhm="0.0589253" res="14044.2" algo="Sum"/><pk mz="828.54663333" i="23661.9" sn="136.772" a="1114.35" fwhm="0.0380838" res="21755.9" algo="Sum"/><pk mz="829.55017528" i="12473.7" sn="72.481" a="554.268" fwhm="0.0395075" res="20997.3" algo="Sum"/><pk mz="830.56141958" i="33340.3" sn="194.839" a="1473.34" fwhm="0.0375291" res="22131.1" algo="Sum"/><pk mz="831.56490362" i="16852.7" sn="98.7782" a="751.934" fwhm="0.0394104" res="21100.1" algo="Sum"/><pk mz="831.61762870" i="2356.05" sn="13.8094" a="85.351" fwhm="0.0703434" res="11822.3" algo="Sum"/><pk mz="832.57740475" i="88625.6" sn="520.285" a="3497.39" fwhm="0.0332734" res="25022.3" algo="Sum"/><pk mz="833.58105416" i="43805.5" sn="257.939" a="1824.9" fwhm="0.0362819" res="22975.1" algo="Sum"/><pk mz="833.64431999" i="7759.86" sn="45.6984" a="318.816" fwhm="0.0460539" res="18101.5" algo="Sum"/><pk mz="834.59112849" i="41983.4" sn="247.722" a="1866.59" fwhm="0.0385966" res="21623.5" algo="Sum"/><pk mz="835.59604772" i="18820.6" sn="111.304" a="847.193" fwhm="0.0407725" res="20494.1" algo="Sum"/><pk mz="835.65997699" i="10925.9" sn="64.6304" a="480.249" fwhm="0.0447911" res="18656.9" algo="Sum"/><pk mz="836.60739503" i="12704.3" sn="75.3875" a="597.121" fwhm="0.0437479" res="19123.4" algo="Sum"/><pk mz="836.66260619" i="5904.55" sn="35.0452" a="235.324" fwhm="0.0450886" res="18556" algo="Sum"/><pk mz="837.61290774" i="5920.3" sn="35.3327" a="270.25" fwhm="0.0469843" res="17827.5" algo="Sum"/><pk mz="837.67388258" i="5073.42" sn="30.2855" a="250.014" fwhm="0.0495825" res="16894.6" algo="Sum"/><pk mz="838.50494702" i="6864.41" sn="41.1768" a="344.831" fwhm="0.0398608" res="21035.8" algo="Sum"/><pk mz="838.62401661" i="5478.76" sn="32.8792" a="287.468" fwhm="0.0479201" res="17500.4" algo="Sum"/><pk mz="838.67633882" i="2544.38" sn="15.2716" a="108.346" fwhm="0.0478735" res="17518.6" algo="Sum"/><pk mz="839.50977043" i="3368.63" sn="20.345" a="171.671" fwhm="0.0434799" res="19308" algo="Sum"/><pk mz="839.62832555" i="3158.12" sn="19.0807" a="186.984" fwhm="0.05003" res="16782.5" algo="Sum"/><pk mz="840.51157436" i="4374.83" sn="26.5207" a="246.231" fwhm="0.0507227" res="16570.7" algo="Sum"/><pk mz="842.59774757" i="2366.44" sn="14.5102" a="154.985" fwhm="0.0782768" res="10764.3" algo="Sum"/><pk mz="844.52121721" i="4412.71" sn="27.3666" a="217.568" fwhm="0.0452573" res="18660.4" algo="Sum"/><pk mz="844.61179231" i="2579.8" sn="15.9995" a="150.969" fwhm="0.0655497" res="12885.1" algo="Sum"/><pk mz="845.52479918" i="2403.71" sn="15.0041" a="123.654" fwhm="0.0468462" res="18049" algo="Sum"/><pk mz="846.53524242" i="5937.53" sn="37.2409" a="336.791" fwhm="0.0463716" res="18255.5" algo="Sum"/><pk mz="846.62627134" i="2250.5" sn="14.1154" a="133.609" fwhm="0.0558184" res="15167.5" algo="Sum"/><pk mz="847.53839679" i="3344.47" sn="21.0385" a="192.379" fwhm="0.0473937" res="17882.9" algo="Sum"/><pk mz="848.54656733" i="18343" sn="115.816" a="929.429" fwhm="0.0447189" res="18975.1" algo="Sum"/><pk mz="848.64636728" i="2336.67" sn="14.7574" a="133.063" fwhm="0.0637281" res="13316.7" algo="Sum"/><pk mz="849.55055466" i="8804.36" sn="55.8201" a="481.712" fwhm="0.0469682" res="18087.8" algo="Sum"/><pk mz="850.55843574" i="8216.95" sn="52.2959" a="458.844" fwhm="0.0481436" res="17667.1" algo="Sum"/><pk mz="850.66145291" i="2599.57" sn="16.5502" a="142.763" fwhm="0.0648653" res="13114.3" algo="Sum"/><pk mz="851.56274754" i="3804.26" sn="24.2965" a="203.275" fwhm="0.0519638" res="16387.6" algo="Sum"/><pk mz="852.74236065" i="2935.37" sn="18.8765" a="143.774" fwhm="0.0446285" res="19107.6" algo="Sum"/><pk mz="854.56310361" i="2388.34" sn="15.521" a="146.441" fwhm="0.0565698" res="15106.3" algo="Sum"/><pk mz="856.57678709" i="7119.37" sn="46.7565" a="381.044" fwhm="0.0412533" res="20763.9" algo="Sum"/><pk mz="857.58637669" i="6372.04" sn="41.9351" a="341.292" fwhm="0.0439575" res="19509.4" algo="Sum"/><pk mz="858.59231132" i="7552.49" sn="50.0056" a="385.996" fwhm="0.0428506" res="20036.9" algo="Sum"/><pk mz="859.59569760" i="3912.89" sn="26.0288" a="201.296" fwhm="0.0433225" res="19841.8" algo="Sum"/><pk mz="860.60545676" i="3848" sn="25.7251" a="225.315" fwhm="0.0496709" res="17326.2" algo="Sum"/><pk mz="862.50574698" i="3695.63" sn="24.8794" a="212.967" fwhm="0.0440424" res="19583.5" algo="Sum"/><pk mz="864.51404210" i="3867.3" sn="26.1891" a="232.73" fwhm="0.0489229" res="17670.9" algo="Sum"/><pk mz="866.53137134" i="3793.89" sn="25.8677" a="212.409" fwhm="0.0496282" res="17460.4" algo="Sum"/><pk mz="872.53758439" i="3940.54" sn="27.7615" a="229.393" fwhm="0.0504489" res="17295.5" algo="Sum"/><pk mz="874.55365109" i="3231.64" sn="22.9296" a="192.641" fwhm="0.0522177" res="16748.2" algo="Sum"/><pk mz="874.72438757" i="4206.19" sn="29.8448" a="209.768" fwhm="0.0427756" res="20449.1" algo="Sum"/><pk mz="875.72648521" i="2695.96" sn="19.1978" a="132.389" fwhm="0.0428382" res="20442.7" algo="Sum"/><pk mz="876.56560891" i="3471.31" sn="24.8012" a="205.508" fwhm="0.0472285" res="18560.1" algo="Sum"/><pk mz="890.53313956" i="2326.46" sn="17.5405" a="150.672" fwhm="0.0512984" res="17359.9" algo="Sum"/><pk mz="897.62320908" i="4004.25" sn="31.0999" a="217.951" fwhm="0.0450277" res="19934.9" algo="Sum"/><pk mz="898.62876678" i="2593.24" sn="20.2741" a="163.328" fwhm="0.0573632" res="15665.6" algo="Sum"/><pk mz="907.69772850" i="2314.52" sn="18.8124" a="120.263" fwhm="0.0450096" res="20166.7" algo="Sum"/><pk mz="1051.79237749" i="10869.8" sn="198.666" a="568.056" fwhm="0.0463817" res="22676.9" algo="Sum"/><pk mz="1052.79540026" i="7252.5" sn="133.091" a="391.229" fwhm="0.0468005" res="22495.4" algo="Sum"/><pk mz="1053.79569870" i="3441.93" sn="63.4124" a="192.082" fwhm="0.0485116" res="21722.6" algo="Sum"/><pk mz="1067.77773363" i="3340.53" sn="67.2768" a="220.197" fwhm="0.05754" res="18557.1" algo="Sum"/></ms_peaks><deconvolution_results/><annotation_list/><GMF_results/></ms_spectrum></DataAnalysis></analysis><checksums><DataAnalysis_checksum>e0777739de4014cc3a222cf7844b3f05</DataAnalysis_checksum></checksums></root>
