# Supplementary material for: Diagnosing Impaired Glucose Tolerance Using Direct Infusion Mass Spectrometry of Blood Plasma
Source: PLoS One. 2014 Sep 9;9(9):e105343. doi: 10.1371/journal.pone.0105343 (PMC4159123; doi:10.1371/journal.pone.0105343)
Supplement: Supporting Information S1 — Mass spectra of blood plasma metabolites obtained by direct infusion mass spectrometry (DIMS) of blood plasma samples from control subjects (n = 30) and patients with impaired glucose tolerance (n = 20). (ZIP) [file pone.0105343.s002.zip › Mass spectra/Sample 17.xml]

<root><fileinfo appname="Bruker Compass DataAnalysis" appversion="4.1.335.0" date="2014-06-18T12:22:06" type="DataAnalysisResults" typeversion="1.1" subtype="MS Spectrum"/><generalinfo organisation="" user="111" hostname="TRIFONOVA-PC" os="Windows 7"/><analysis name="C:\Users\Trifonova\Desktop\Mass spectra\Diabetes\Plasma Sample 345 ST PM 11022013.d\analysis.baf"><info><DateTime>2013-02-11T18:04:08+04:00</DateTime><method>Tune_pos_Standard.m</method><sample><![CDATA[Plasma Sample 345 ST PM 11022013]]></sample><comment><![CDATA[Sample 345. Diabetes. Human blood plasma after protein precipitation 50 fold in MeOH with 0.1% FA
]]></comment><operator>BDAL@DE</operator><instrument>maXis impact</instrument><instrument_serial_number>282001.00069</instrument_serial_number></info><DataAnalysis version="DataAnalysis 4.1.335.0" DataAnalysisResults=""><DataAnalysis_processing_parameters><find_compounds_chromatogram detect_version="3" detect_areamode="1" detect_areathresholdabs="0" detect_areathresholdrel="0" detect_intensitymode="1" detect_intensitythresholdabs="3000" detect_intensitythresholdrel="3" detect_sensitivity="0.333333" detect_skimratio="0" detect_smoothingwidth="3" detect_averageno="5" detect_averagemode="0" add_uv_or_ms_spectra="0" spectrum_load_mode="0" background_subtraction_mode="2" MS_peaksensmode2="1" MS_pc12="0.4" MS_pc22="4" MS_peaksens12="99" MS_peaksens22="99" MS_areamode2="2" MS_areathresholdabs2="1000" MS_areathresholdrel2="10" MS_intensitymode2="0" MS_intensitythresholdabs2="1000" MS_intensitythresholdrel2="10" MS_basesmoothmode2="1" MS_basesmoothpts2="8" MS_basesmoothmin2="12" MS_basesmoothforce2="0.1" MS_startendslope2="10" MS_valleyfilterused2="1" MS_valleyfilter2="10" MS_noisecorr2="0" UV_peaksensmode2="1" UV_pc12="0.4" UV_pc22="4" UV_peaksens12="99.9" UV_peaksens22="100" UV_areamode2="0" UV_areathresholdabs2="5" UV_areathresholdrel2="1" UV_intensitymode2="1" UV_intensitythresholdabs2="1" UV_intensitythresholdrel2="0.01" UV_basesmoothmode2="1" UV_basesmoothpts2="8" UV_basesmoothmin2="12" UV_basesmoothforce2="1" UV_startendslope2="10" UV_valleyfilterused2="1" UV_valleyfilter2="10" UV_noisecorr2="0" detect_delcmpdsinrng="1"/><auto_ms_n use_retention_time_window="0" retention_time_window="1" rt_unit="min" minimum_intensity_positive="1000" minimum_intensity_negative="1000" create_max_number_compounds="100000" spectrum_load_mode="0" background_type="0" create_auto_ms_n_traces="0" create_detailed_traces="0" merge_positive_negative_compounds="0" detect_delcmpdsinrng="1" detect_keep_cmpds_detectedneutralloss="0" add_uv_spectra="0" create_individual_MSMS_cmpds="0" advanced_precursor_determination="0"/><dissect_params dissect_addsmoothing="0" dissect_allow_wider_peaks="0" dissect_resolving_power="1" dissect_deletepeaksinrange="1" dissect_fullrange="1" dissect_cutoff="0.1" dissect_sensitivity="0.333333" dissect_maxoverlap="5" dissect_smoothwidth="1" spectrum_load_mode="0" add_uv_spectra="0"/><find_all_compounds min_time_points="20" min_correlation="0.7" background_type="0" load_spec_type="2" additional_smoothing="1" proteomics="1" chrom_sn_threshold="3" chrom_smoothingwidth="10" detect_delcmpdsinrng="1" add_MSMS_spectra="1"/><ms_peak_finder ms_peak_finder_type="3" ms_manually_use_peak_finder="1"><ms_peak_finder_apex minimum_intensity="100" peak_width="0.05" relative_threshold_base_peak="0.1" signal_to_noise="10"/><ms_peak_finder_centroid peak_width="1" signal_to_noise="1" relative_threshold_base_peak="2" minimum_intensity="100" centroid_percentage="80"/><ms_peak_finder_snap minimum_intensity="0" relative_threshold_base_peak="0" signal_to_noise="2" maximum_charge="12" quality_factor_threshold="0.9" number_of_patterns="500000" building_block_1="C 4.9384 N 1.3577 O 1.4773 S 0.0417 H 7.7583" building_block_2="" use_snap_2="1" add_detailed_results="0"/><ms_peak_finder_sumpeak minimum_intensity="100" peak_width="5" use_datapoints="1" sum_width="2" relative_threshold_base_peak="0.1" signal_to_noise="1" baseline_type="1" baseline_flatness="1" same_sumwidth_as_acquisition="1" use_resolution="0" res="10000" instrument_sum_width="2" use_sum_of_intensities="0"/><ms_peak_finder_ftms signal_to_noise="4" relative_threshold_base_peak="0.01" minimum_intensity="100" centroid_percentage="80" use_centroid="0"/></ms_peak_finder><deconvolution clear_prev_results="1" create_neutral_spectrum="0" incl_shifted_spectra="0" ret_residuals="0" incl_comp_details="0" show_comp_details="0" substance_class="1" extend_evelope="0" extend_before="1" extend_after="1" auto_apply="0"><deconvolution_detailed perf_deconv="1" rel_isotop_deconv="0" resolve_isotop="1" exclude_itraq_ions="1" abund_cutoff="2" envelope_cutoff="75" high_mass="4000" low_mass="250" mw_agreement="0" maximum_charge="10" max_charge_isotop="5" min_charge="1" min_peaks="3" precursor_deconv="0" max_components="10" adduct_ion_name="+H" adduct_ion_mass="1.00728" apply_min_max_mass_boundaries="0"/><deconvolution_detailed perf_deconv="1" rel_isotop_deconv="0" resolve_isotop="1" exclude_itraq_ions="1" abund_cutoff="2" envelope_cutoff="75" high_mass="3000" low_mass="100" mw_agreement="5" maximum_charge="3" max_charge_isotop="0" min_charge="1" min_peaks="3" precursor_deconv="0" max_components="10" adduct_ion_name="+H" adduct_ion_mass="1.00728" apply_min_max_mass_boundaries="0"/><deconvolution_detailed perf_deconv="1" rel_isotop_deconv="0" resolve_isotop="1" exclude_itraq_ions="1" abund_cutoff="0.5" envelope_cutoff="75" high_mass="2000" low_mass="50" mw_agreement="5" maximum_charge="3" max_charge_isotop="4" min_charge="1" min_peaks="3" precursor_deconv="0" max_components="10" adduct_ion_name="+H" adduct_ion_mass="1.00728" apply_min_max_mass_boundaries="0"/><deconvolution_detailed perf_deconv="1" rel_isotop_deconv="1" resolve_isotop="0" exclude_itraq_ions="0" abund_cutoff="10" envelope_cutoff="75" high_mass="100000" low_mass="5000" mw_agreement="5" maximum_charge="100" max_charge_isotop="0" min_charge="1" min_peaks="3" precursor_deconv="0" max_components="10" adduct_ion_name="+H" adduct_ion_mass="1.00728" apply_min_max_mass_boundaries="1"/><max_entropy_deconvolution adduct_ion_name="-H" adduct_ion_mass="-1.00783" low_mass="5000" high_mass="100000" spacint_out="0" resolving_power="10000" peak_width="0.3" width="1" maxentx="0"/></deconvolution><mascot_export globalchargelimit_apply="1" globalchargelimit="1+, 2+ and 3+" prefer_fullscan_deconvolution_results="1" deconvolution_export_type="2" msmssignals="50" threshold="100" mssignals_deconv="2" mssignals_non_deconv="20" normalize_msms="0" single_charged="0"/><process_parameters baseline_flatness="0.8" baseline_addchild="1" baseline_disableoriginal="0" baseline_usesamecolor="1" smoothing_algorithm="1" smoothing_width="0.2" smoothing_cycles="1" smoothing_addchild="1" smoothing_disableoriginal="0" smoothing_usesamecolor="1"/><process_parameters baseline_flatness="0.8" baseline_addchild="1" baseline_disableoriginal="0" baseline_usesamecolor="1" smoothing_algorithm="1" smoothing_width="0.2" smoothing_cycles="1" smoothing_addchild="1" smoothing_disableoriginal="0" smoothing_usesamecolor="1"/><display_params mass_precision="4" time_precision="1" structure_size="30" chrom_peak_label="Index"/><calibration_params calibration_range="0.05" calibration_listname="Samples Recalibration Diabetes" calibration_listgroupname="ESI" calibration_fit_mode="2" calibration_intensitythreshold="1000"/><calibration_params calibration_range="0.05" calibration_listname="Lockmass 1222" calibration_listgroupname="ESI" calibration_intensitythreshold="1000" calibration_lockmassmode="0"/><library_search_params del_prev_res="1"><library_search_basic_params accept_score="50" allowmasses_above="0" allowmasses_below="0" desired_score="900" increasedepth="0" maxnr_spectra="10" match_all="0" sort_by="1" include_precursor_spectra="1" skip_low_frgamnet_spectra="1" min_effective_score="500" minmatch_score="250" min_score="400"/><library_search_basic_params add_int_range="5" extended="1" locnorm="0" root="0" hwfstp="50" hwscdp="7" intrangefac="1.9" locnormeqfac="1" locnormfac="2" locnormwin="25" masdisint="20" minsrcint="100" minspepresrc="15" threshfstp="40" maskadducts="0" maskprecursor="0"/><library_search_libraries_params add_unid="0" srcparallel="0" libraries="" librariey_unidentified=""/><library_search_match_params chrgdeconv="0" collenerg="0" fragampl="1" instrtp="2" ionmeth="1" isolwidth="0" msmsstg="2" ms_vs_msms="4" pkwidth="0" polarity="4" psd="0" precion="0" prodion="0" rgtgaspress="0" rgtion="0" refl="0" trgtgas="0" trgtgaspress="0" trapdrv="1"/><library_search_basic_params add_confirm_mode="0"/><library_search_basic_params accepted_deviation="1" apply_rt_match="0" match_columnname="1" max_deviation="5"/></library_search_params><masslist_layout layout_columntypes="1 2 6 5 3 11 4 " layout_columnwidth="30 60 45 48 45 30 48 "/><cmpdlist_layout layout_columntypes="14 20 1 23 12 26 31 6 52 " layout_columnwidth="23 55 49 60 50 37 272 61 0 "/><cmpdlist_layout layout_columntypes="24 1 2 3 5 18 18 40 7 9 8 " layout_columnwidth="-1 -1 -1 -1 -1 -1 -1 -1 -1 -1 -1 "/><cmpdlist_layout layout_columntypes="6 0 5 3 4 2 12 14 10 11 " layout_columnwidth="-1 -1 -1 -1 -1 -1 -1 -1 -1 -1 "/><cmpdlist_layout layout_columntypes="15 14 6 5 43 11 1 2 17 7 8 9 10 4 3 39 40 41 42 16 18 19 25 20 21 22 23 24 31 26 27 28 29 30 37 32 33 34 35 36 " layout_columnwidth="-1 -1 -1 -1 -1 -1 -1 -1 -1 -1 -1 -1 -1 -1 -1 -1 -1 -1 -1 -1 -1 -1 -1 -1 -1 -1 -1 -1 -1 -1 -1 -1 -1 -1 -1 -1 -1 -1 -1 -1 "/><exclusion_masses/><xml_export_parameters export_detailed_information="0" export_peptide_database_query_information="1"/><smf1D_params max_nr_formulae="500" z="1" rdb_min="0" rdb_max="80" tolerance_ppm="5" tolerance_abs="2" tolerance_ppm_MSn="5" tolerance_abs_MSn="2" use_rel_tolerance="1" use_rel_tolerance_MSn="0" lower_bound_formula="" upper_bound_formula="" electron_configuration="2" electron_configuration_MSn="0" sigma_limit="0.02" sigma_limit_MSn="0.05" HC_Ratio_min="0" HC_Ratio_max="3" filtering="1" patternsearch="0" validate_formulae="1" filter_by_elementratio="1" estimate_carbon_count="1" relative_threshold_base_peak="10" delete_previous_results="1" filter_criteriy="0" adducts_positive_mode="'M+H' " adducts_negative_mode="'M-H' " collect_adducts="0"/><smf3D_params tolerance_neutralloss="2" intensitythresholdabs2="100" intensity_threshold_abs_msms="100" auto_filter="0" nr_explained_peaks="5" highlight_unexplained_peaks="0"/><uv_parameters rt_offset="0"/><target_screening delta_rt="1.5" threshold_sigma="0.05" detection_tolerance="5" identification_tolerance="5" use_tolerance_ppm="0" compound_database="C:\BDALSystemData\BuildingBlocks\TargetScreeningDataBase.csv" use_sampleinfo_xml="0" rt_range_start="0" rt_range_end="0" additional_smoothing="0" create_chromatogram_time_slices="1" rt_window_halfwidth="45" enable_BPC="1" evaluate_qualifier_ions="1" qualifier_ion_intensity_threshold="0" group_id="':' " lc_method_id=":" ms_method_id=":" matrix_id=":" useDB="0" sortanalytes="4"/><automatic_calibration automatic_calibration="0/0" automatic_calibration_use_spectrum_type="0/0" automatic_calibration_retain_data="0/0" automatic_calibration_perform_lockmass="0/0"/><target_screening_scoring threshold1_qualityfactor="0.05" threshold1_massaccuracy="10" threshold1_retentiontime="20" threshold2_retentiontime="40" use_tolerance_ppm="0"/></DataAnalysis_processing_parameters><ms_spectrum info="+MS, 0.2-0.7min #12-41" msmsinfo="All MS" polarity="+" scanmode="fullscan" seq_nr_start="12" seq_nr_end="41" spec_index="0" spec_nrs="12/13/14/15/16/17/18/19/20/21/22/23/24/25/26/27/28/29/30/31/32/33/34/35/36/37/38/39/40/41" rt="0.448008" rt_unit="min"><ms_peaks><pk mz="80.94787399" i="2636.47" sn="642.682" a="16.4397" fwhm="0.00543551" res="14892.4" algo="Sum"/><pk mz="82.94489013" i="2662.39" sn="646.064" a="14.6044" fwhm="0.00485416" res="17087.4" algo="Sum"/><pk mz="84.04437026" i="1921.95" sn="463.748" a="11.3664" fwhm="0.00521356" res="16120.3" algo="Sum"/><pk mz="84.08070894" i="1856.4" sn="447.805" a="11.5523" fwhm="0.00538648" res="15609.6" algo="Sum"/><pk mz="84.95967109" i="5883.13" sn="1412.86" a="34.6487" fwhm="0.00523555" res="16227.5" algo="Sum"/><pk mz="85.02836888" i="813.364" sn="195.308" a="5.10128" fwhm="0.00565211" res="15043.7" algo="Sum"/><pk mz="86.09632025" i="6283.23" sn="1502.35" a="38.4991" fwhm="0.00515799" res="16691.8" algo="Sum"/><pk mz="87.09975323" i="521.637" sn="124.156" a="3.35963" fwhm="0.00549783" res="15842.6" algo="Sum"/><pk mz="88.07571979" i="532.932" sn="126.559" a="3.23819" fwhm="0.00520528" res="16920.5" algo="Sum"/><pk mz="90.05484544" i="2584.92" sn="609.571" a="15.5871" fwhm="0.00532672" res="16906.3" algo="Sum"/><pk mz="90.97653602" i="23277.6" sn="5471.61" a="137.638" fwhm="0.00525659" res="17307.1" algo="Sum"/><pk mz="91.05430751" i="943.638" sn="221.752" a="6.37866" fwhm="0.00609993" res="14927.1" algo="Sum"/><pk mz="93.05723151" i="4561.36" sn="1063.49" a="28.6512" fwhm="0.00548253" res="16973.4" algo="Sum"/><pk mz="93.06944266" i="473.567" sn="110.395" a="3.16069" fwhm="0.00673028" res="13828.5" algo="Sum"/><pk mz="94.06496114" i="9986.04" sn="2319.89" a="63.1365" fwhm="0.00566646" res="16600.3" algo="Sum"/><pk mz="95.06847872" i="708.962" sn="164.12" a="4.72303" fwhm="0.00622288" res="15277.3" algo="Sum"/><pk mz="95.08557042" i="671.154" sn="155.339" a="3.86962" fwhm="0.00516156" res="18421.9" algo="Sum"/><pk mz="96.07867375" i="875.137" sn="201.813" a="6.1389" fwhm="0.00588502" res="16326" algo="Sum"/><pk mz="96.92170860" i="39457.7" sn="9043.19" a="233.944" fwhm="0.0053928" res="17972.4" algo="Sum"/><pk mz="97.10110160" i="899.796" sn="206.176" a="5.57382" fwhm="0.00539377" res="18002.5" algo="Sum"/><pk mz="98.91890310" i="15660.1" sn="3533.31" a="101.697" fwhm="0.00590045" res="16764.6" algo="Sum"/><pk mz="98.99549482" i="1297.13" sn="292.323" a="8.95442" fwhm="0.00612136" res="16172.1" algo="Sum"/><pk mz="99.97994000" i="1070.2" sn="239.255" a="7.06551" fwhm="0.00600479" res="16650" algo="Sum"/><pk mz="100.91703450" i="1123.77" sn="249.785" a="6.89563" fwhm="0.00564625" res="17873.3" algo="Sum"/><pk mz="101.07080198" i="902.706" sn="200.437" a="5.61227" fwhm="0.00535742" res="18865.6" algo="Sum"/><pk mz="101.97722109" i="597.365" sn="132.001" a="3.82667" fwhm="0.00591794" res="17231.9" algo="Sum"/><pk mz="102.05490013" i="2747.67" sn="607.002" a="17.2994" fwhm="0.00579339" res="17615.7" algo="Sum"/><pk mz="102.09149141" i="814.372" sn="179.86" a="5.27851" fwhm="0.0053886" res="18945.8" algo="Sum"/><pk mz="103.03897707" i="1922" sn="421.69" a="11.7515" fwhm="0.00559576" res="18413.8" algo="Sum"/><pk mz="103.05432792" i="1809.36" sn="396.94" a="12.9923" fwhm="0.00668097" res="15425.1" algo="Sum"/><pk mz="104.05322405" i="1356.65" sn="294.878" a="9.92337" fwhm="0.00656591" res="15847.5" algo="Sum"/><pk mz="104.10692794" i="13753.2" sn="2987.71" a="87.6324" fwhm="0.00581781" res="17894.5" algo="Sum"/><pk mz="104.99213366" i="8474.47" sn="1827.05" a="56.8043" fwhm="0.00599004" res="17527.8" algo="Sum"/><pk mz="105.11029011" i="780.734" sn="168.245" a="5.53374" fwhm="0.00616461" res="17050.6" algo="Sum"/><pk mz="106.06508517" i="631.898" sn="135.449" a="4.60799" fwhm="0.00600285" res="17669.1" algo="Sum"/><pk mz="106.08618581" i="2188.48" sn="469.114" a="13.66" fwhm="0.00565699" res="18753.1" algo="Sum"/><pk mz="106.95050715" i="8867.23" sn="1888.82" a="60.7078" fwhm="0.00602964" res="17737.5" algo="Sum"/><pk mz="107.04912226" i="2083.98" sn="443.849" a="14.0371" fwhm="0.00612234" res="17485" algo="Sum"/><pk mz="107.96683352" i="525.197" sn="110.954" a="3.6822" fwhm="0.00607277" res="17778.8" algo="Sum"/><pk mz="108.08074326" i="6358.41" sn="1342.7" a="42.1941" fwhm="0.00606625" res="17816.7" algo="Sum"/><pk mz="108.94889861" i="715.129" sn="149.193" a="5.44816" fwhm="0.00681444" res="15987.9" algo="Sum"/><pk mz="109.10117719" i="698.655" sn="145.335" a="4.70683" fwhm="0.00606145" res="17999.2" algo="Sum"/><pk mz="110.00871263" i="30135.7" sn="6179.77" a="211.388" fwhm="0.00616382" res="17847.5" algo="Sum"/><pk mz="110.07121109" i="3915.23" sn="802.691" a="27.7031" fwhm="0.00590856" res="18629.1" algo="Sum"/><pk mz="111.00988505" i="4909.64" sn="993.03" a="37.3462" fwhm="0.00677696" res="16380.5" algo="Sum"/><pk mz="111.11680214" i="1286.6" sn="259.604" a="8.80829" fwhm="0.00630949" res="17611.1" algo="Sum"/><pk mz="112.00614245" i="4844.23" sn="967.874" a="35.0912" fwhm="0.00618235" res="18117.1" algo="Sum"/><pk mz="112.89559366" i="50535.2" sn="9979.92" a="332.058" fwhm="0.0060042" res="18802.8" algo="Sum"/><pk mz="113.00879281" i="531.883" sn="105.023" a="4.14891" fwhm="0.00718992" res="15717.7" algo="Sum"/><pk mz="114.06615776" i="10285.7" sn="2006.23" a="72.6163" fwhm="0.00624791" res="18256.7" algo="Sum"/><pk mz="114.09127916" i="5927.03" sn="1155.24" a="42.6146" fwhm="0.00643652" res="17725.6" algo="Sum"/><pk mz="114.89305226" i="23171.9" sn="4462.41" a="159.461" fwhm="0.00630991" res="18208.3" algo="Sum"/><pk mz="115.03690770" i="2310.14" sn="443.821" a="16.7221" fwhm="0.00639036" res="18001.6" algo="Sum"/><pk mz="115.06951149" i="509.953" sn="97.9013" a="5.12347" fwhm="0.00907698" res="12677.1" algo="Sum"/><pk mz="116.05286895" i="1573.21" sn="298.812" a="12.2745" fwhm="0.00681949" res="17017.8" algo="Sum"/><pk mz="116.07055064" i="18733.7" sn="3558.22" a="129.847" fwhm="0.00623613" res="18612.6" algo="Sum"/><pk mz="116.89108978" i="2595.77" sn="489.485" a="18.3346" fwhm="0.00649364" res="18000.9" algo="Sum"/><pk mz="116.99239815" i="1359.87" sn="256.062" a="10.549" fwhm="0.00684304" res="17096.6" algo="Sum"/><pk mz="117.07366072" i="1085.07" sn="204.246" a="9.07798" fwhm="0.00720673" res="16245.1" algo="Sum"/><pk mz="117.99069831" i="722.925" sn="134.637" a="5.77545" fwhm="0.00696068" res="16951" algo="Sum"/><pk mz="118.06517191" i="805.733" sn="150.035" a="6.78489" fwhm="0.00701047" res="16841.3" algo="Sum"/><pk mz="118.08632639" i="22818.2" sn="4248.8" a="167.571" fwhm="0.00647244" res="18244.5" algo="Sum"/><pk mz="119.01745077" i="934.728" sn="172.416" a="7.60332" fwhm="0.00747752" res="15916.7" algo="Sum"/><pk mz="119.04955308" i="823.117" sn="151.812" a="6.30862" fwhm="0.00684467" res="17393" algo="Sum"/><pk mz="119.08947928" i="1480.8" sn="272.994" a="12.4229" fwhm="0.00745543" res="15973.5" algo="Sum"/><pk mz="120.00338247" i="2276.16" sn="413.657" a="16.759" fwhm="0.00664202" res="18067.3" algo="Sum"/><pk mz="120.06556774" i="969.815" sn="176.213" a="6.51234" fwhm="0.00669051" res="17945.7" algo="Sum"/><pk mz="120.08094960" i="26436.1" sn="4803.37" a="189.964" fwhm="0.00652433" res="18405.1" algo="Sum"/><pk mz="120.96657553" i="1401.61" sn="251.719" a="9.57675" fwhm="0.00615643" res="19648.8" algo="Sum"/><pk mz="120.99556728" i="781.041" sn="140.108" a="8.03436" fwhm="0.00745835" res="16222.8" algo="Sum"/><pk mz="121.02913270" i="673.892" sn="120.806" a="5.88858" fwhm="0.00744914" res="16247.4" algo="Sum"/><pk mz="121.08447127" i="2312.92" sn="413.971" a="17.994" fwhm="0.00667907" res="18128.9" algo="Sum"/><pk mz="122.09671714" i="502.951" sn="88.999" a="4.31222" fwhm="0.00678806" res="17987" algo="Sum"/><pk mz="122.92481782" i="6148.36" sn="1070.86" a="45.9313" fwhm="0.0066125" res="18589.8" algo="Sum"/><pk mz="123.04424975" i="1570.06" sn="273.086" a="11.1331" fwhm="0.00645738" res="19054.8" algo="Sum"/><pk mz="123.11739495" i="473.814" sn="82.4112" a="3.60409" fwhm="0.00708052" res="17388.2" algo="Sum"/><pk mz="124.92320277" i="908.549" sn="153.278" a="7.02182" fwhm="0.00682442" res="18305.3" algo="Sum"/><pk mz="125.02151300" i="1743.87" sn="293.851" a="13.3191" fwhm="0.00672002" res="18604.3" algo="Sum"/><pk mz="125.13285955" i="648.122" sn="108.942" a="4.83468" fwhm="0.00664585" res="18828.7" algo="Sum"/><pk mz="125.98659231" i="3030.32" sn="499.398" a="22.2351" fwhm="0.0067916" res="18550.4" algo="Sum"/><pk mz="127.14849646" i="473.197" sn="76.3795" a="3.77633" fwhm="0.00719681" res="17667.3" algo="Sum"/><pk mz="128.01964057" i="29313.2" sn="4698.76" a="220.71" fwhm="0.00683621" res="18726.7" algo="Sum"/><pk mz="128.06878147" i="3112.62" sn="498.593" a="24.265" fwhm="0.00697325" res="18365.7" algo="Sum"/><pk mz="129.02083268" i="4791.88" sn="753.818" a="40.4528" fwhm="0.00736027" res="17529.4" algo="Sum"/><pk mz="129.05433447" i="677.49" sn="106.577" a="5.42457" fwhm="0.00804505" res="16041.5" algo="Sum"/><pk mz="129.06677737" i="1119.04" sn="176.038" a="9.97803" fwhm="0.00788495" res="16368.8" algo="Sum"/><pk mz="129.10287738" i="738.606" sn="116.191" a="5.42448" fwhm="0.00662685" res="19481.8" algo="Sum"/><pk mz="130.01742579" i="4562.88" sn="707.249" a="39.0967" fwhm="0.00715647" res="18167.8" algo="Sum"/><pk mz="130.05037207" i="18795.1" sn="2913.12" a="145.797" fwhm="0.00717812" res="18117.6" algo="Sum"/><pk mz="130.08678399" i="10420.3" sn="1614.29" a="89.5248" fwhm="0.00722133" res="18014.2" algo="Sum"/><pk mz="130.15950809" i="6533.97" sn="1010.8" a="51.8399" fwhm="0.0072426" res="17971.4" algo="Sum"/><pk mz="131.01923053" i="618.329" sn="93.7891" a="6.03023" fwhm="0.00999633" res="13106.7" algo="Sum"/><pk mz="131.05227485" i="1676.67" sn="254.003" a="20.0895" fwhm="0.00988373" res="13259.4" algo="Sum"/><pk mz="131.08969778" i="825.926" sn="124.979" a="7.76262" fwhm="0.00802366" res="16337.9" algo="Sum"/><pk mz="131.16288694" i="670.447" sn="101.209" a="5.23553" fwhm="0.00672668" res="19498.9" algo="Sum"/><pk mz="132.07743428" i="11902.8" sn="1748.9" a="99.9166" fwhm="0.00730285" res="18085.7" algo="Sum"/><pk mz="132.10248539" i="8091.86" sn="1187.87" a="65.4968" fwhm="0.00715561" res="18461.4" algo="Sum"/><pk mz="132.98793500" i="2764.34" sn="397.325" a="24.311" fwhm="0.00744245" res="17868.8" algo="Sum"/><pk mz="133.03254849" i="1531.07" sn="219.853" a="13.9065" fwhm="0.00786244" res="16920" algo="Sum"/><pk mz="133.08119644" i="627.289" sn="89.9845" a="8.07903" fwhm="0.0125843" res="10575.2" algo="Sum"/><pk mz="133.10301501" i="741.242" sn="106.331" a="11.1535" fwhm="0.0140449" res="9476.94" algo="Sum"/><pk mz="134.01944912" i="2948.85" sn="415.935" a="22.9676" fwhm="0.00716312" res="18709.6" algo="Sum"/><pk mz="135.00346147" i="50019.9" sn="6925.24" a="393.318" fwhm="0.00703664" res="19185.8" algo="Sum"/><pk mz="135.11738222" i="783.447" sn="108.47" a="6.68217" fwhm="0.00751774" res="17973.1" algo="Sum"/><pk mz="135.97782535" i="549.206" sn="75.1598" a="4.68634" fwhm="0.00798815" res="17022.4" algo="Sum"/><pk mz="136.00647849" i="1837.95" sn="251.527" a="15.9355" fwhm="0.00817883" res="16629.1" algo="Sum"/><pk mz="136.02215424" i="2716.95" sn="371.82" a="22.3756" fwhm="0.00739008" res="18406.1" algo="Sum"/><pk mz="136.04874147" i="8841.04" sn="1209.91" a="73.6266" fwhm="0.00747123" res="18209.7" algo="Sum"/><pk mz="136.07542193" i="8357.51" sn="1143.76" a="71.5561" fwhm="0.00772029" res="17625.7" algo="Sum"/><pk mz="137.06022317" i="2730.69" sn="367.889" a="25.4225" fwhm="0.0077922" res="17589.4" algo="Sum"/><pk mz="137.07775603" i="887.216" sn="119.48" a="8.74294" fwhm="0.00959891" res="14280.5" algo="Sum"/><pk mz="138.05358488" i="1223.83" sn="162.2" a="13.446" fwhm="0.00857731" res="16095.2" algo="Sum"/><pk mz="138.90714621" i="4261.48" sn="556.709" a="37.3291" fwhm="0.00805275" res="17249.7" algo="Sum"/><pk mz="139.04187241" i="519.375" sn="67.6707" a="4.05897" fwhm="0.0131427" res="10579.4" algo="Sum"/><pk mz="139.05013390" i="658.787" sn="85.8285" a="7.37664" fwhm="0.0105381" res="13195" algo="Sum"/><pk mz="139.91572997" i="609.441" sn="78.3997" a="4.78792" fwhm="0.007526" res="18591" algo="Sum"/><pk mz="140.06892305" i="13315" sn="1706.62" a="113.999" fwhm="0.00758661" res="18462.7" algo="Sum"/><pk mz="140.90412816" i="2871.25" sn="362.291" a="25.3868" fwhm="0.00794569" res="17733.4" algo="Sum"/><pk mz="141.07182275" i="784.795" sn="98.9991" a="8.39137" fwhm="0.00918304" res="15362.2" algo="Sum"/><pk mz="142.04807863" i="557.371" sn="69.564" a="5.13625" fwhm="0.00801911" res="17713.7" algo="Sum"/><pk mz="142.90109202" i="484.765" sn="59.5308" a="4.20916" fwhm="0.00813657" res="17562.8" algo="Sum"/><pk mz="143.01718471" i="967.776" sn="118.619" a="9.51787" fwhm="0.00986039" res="14504.2" algo="Sum"/><pk mz="143.03205355" i="693.93" sn="85.0432" a="7.76182" fwhm="0.00991155" res="14430.8" algo="Sum"/><pk mz="143.08226773" i="726.637" sn="88.9908" a="7.78575" fwhm="0.00849464" res="16843.8" algo="Sum"/><pk mz="143.99770733" i="1229.87" sn="147.818" a="12.1874" fwhm="0.00801612" res="17963.5" algo="Sum"/><pk mz="144.04292692" i="507.471" sn="60.9636" a="5.13142" fwhm="0.00861761" res="16714.9" algo="Sum"/><pk mz="144.08150925" i="751.411" sn="90.2223" a="7.38838" fwhm="0.00907736" res="15872.6" algo="Sum"/><pk mz="144.10267171" i="15130.1" sn="1816.27" a="129.558" fwhm="0.00767522" res="18775.1" algo="Sum"/><pk mz="144.17540841" i="692.494" sn="82.9299" a="5.59197" fwhm="0.00725766" res="19865.3" algo="Sum"/><pk mz="145.04997988" i="1884.23" sn="221.627" a="17.8575" fwhm="0.00837344" res="17322.6" algo="Sum"/><pk mz="145.10557119" i="1263.37" sn="148.338" a="13.0483" fwhm="0.00917717" res="15811.6" algo="Sum"/><pk mz="146.03055198" i="6584.31" sn="761.375" a="55.9495" fwhm="0.0076798" res="19014.9" algo="Sum"/><pk mz="146.06090901" i="2094.85" sn="242.235" a="18.9676" fwhm="0.00803438" res="18179.5" algo="Sum"/><pk mz="146.11831715" i="1179.06" sn="136.338" a="11.1439" fwhm="0.00790218" res="18490.9" algo="Sum"/><pk mz="147.03144142" i="1113.02" sn="126.744" a="13.3901" fwhm="0.0104918" res="14013.9" algo="Sum"/><pk mz="147.04465039" i="740.675" sn="84.343" a="6.86786" fwhm="0.0089687" res="16395.3" algo="Sum"/><pk mz="147.07721831" i="4833.73" sn="550.432" a="49.3864" fwhm="0.0084295" res="17447.9" algo="Sum"/><pk mz="147.11393065" i="4413.92" sn="502.627" a="44.483" fwhm="0.0088459" res="16630.7" algo="Sum"/><pk mz="148.02780660" i="1546.9" sn="174.092" a="15.5868" fwhm="0.00874055" res="16935.8" algo="Sum"/><pk mz="148.06142688" i="963.815" sn="108.465" a="8.78402" fwhm="0.00801418" res="18474.9" algo="Sum"/><pk mz="148.93612318" i="2535.38" sn="280.204" a="21.2126" fwhm="0.00770692" res="19325" algo="Sum"/><pk mz="148.96233091" i="1001.85" sn="110.721" a="9.64323" fwhm="0.00863531" res="17250.4" algo="Sum"/><pk mz="149.02348290" i="12118.9" sn="1337.98" a="127.645" fwhm="0.00939979" res="15853.9" algo="Sum"/><pk mz="149.06073333" i="1608.31" sn="177.353" a="15.1111" fwhm="0.00841564" res="17712.3" algo="Sum"/><pk mz="149.13316816" i="590.658" sn="64.9927" a="6.04402" fwhm="0.00856023" res="17421.6" algo="Sum"/><pk mz="149.99371194" i="1029.51" sn="111.786" a="9.83379" fwhm="0.00898662" res="16690.8" algo="Sum"/><pk mz="150.01473068" i="2512" sn="272.749" a="23.5966" fwhm="0.00855926" res="17526.6" algo="Sum"/><pk mz="150.02635653" i="1096.61" sn="119.054" a="10.4142" fwhm="0.00898682" res="16694" algo="Sum"/><pk mz="150.05969128" i="1081.45" sn="117.401" a="11.4427" fwhm="0.0090773" res="16531.3" algo="Sum"/><pk mz="150.93303192" i="821.308" sn="88.5229" a="7.60331" fwhm="0.00843475" res="17894.2" algo="Sum"/><pk mz="150.97758366" i="15535.4" sn="1674.43" a="142.238" fwhm="0.00820894" res="18391.8" algo="Sum"/><pk mz="151.04839207" i="2176.44" sn="234.62" a="21.6161" fwhm="0.00840985" res="17960.9" algo="Sum"/><pk mz="151.98190479" i="611.999" sn="65.6761" a="7.52729" fwhm="0.0101289" res="15004.8" algo="Sum"/><pk mz="152.02320621" i="8451.61" sn="906.977" a="93.5628" fwhm="0.00860346" res="17670" algo="Sum"/><pk mz="152.97606304" i="1167.3" sn="124.526" a="11.795" fwhm="0.0087755" res="17432.2" algo="Sum"/><pk mz="153.02551599" i="604.509" sn="64.483" a="10.0793" fwhm="0.0132255" res="11570.5" algo="Sum"/><pk mz="153.09012797" i="485.358" sn="51.7721" a="5.09779" fwhm="0.00863378" res="17731.5" algo="Sum"/><pk mz="154.02295621" i="721.376" sn="76.5776" a="11.0905" fwhm="0.0132372" res="11635.7" algo="Sum"/><pk mz="154.05941825" i="1822.19" sn="193.385" a="17.2214" fwhm="0.00802304" res="19202.1" algo="Sum"/><pk mz="154.08496527" i="840.713" sn="89.223" a="8.49937" fwhm="0.00823053" res="18721.1" algo="Sum"/><pk mz="154.88128467" i="1686.18" sn="177.63" a="14.6145" fwhm="0.00793721" res="19513.3" algo="Sum"/><pk mz="154.97294931" i="564.738" sn="59.4521" a="7.31284" fwhm="0.0123798" res="12518.2" algo="Sum"/><pk mz="155.08044342" i="514.267" sn="54.1341" a="6.46775" fwhm="0.0111662" res="13888.4" algo="Sum"/><pk mz="156.04293129" i="5059.17" sn="521.702" a="52.2729" fwhm="0.00902012" res="17299.4" algo="Sum"/><pk mz="156.07752907" i="3530.29" sn="363.713" a="34.3646" fwhm="0.00865391" res="18035.5" algo="Sum"/><pk mz="156.87833466" i="1267.56" sn="128.585" a="11.1419" fwhm="0.00829953" res="18902.1" algo="Sum"/><pk mz="157.08382489" i="3705.43" sn="374.678" a="39.5315" fwhm="0.00886431" res="17720.9" algo="Sum"/><pk mz="158.04080829" i="532.876" sn="52.7839" a="6.43189" fwhm="0.00957926" res="16498.2" algo="Sum"/><pk mz="158.09270728" i="762.134" sn="75.4929" a="11.7638" fwhm="0.0130676" res="12098.1" algo="Sum"/><pk mz="158.96491015" i="23718.5" sn="2315.18" a="214.347" fwhm="0.00822916" res="19317.3" algo="Sum"/><pk mz="159.00993357" i="1372.12" sn="133.835" a="24.8899" fwhm="0.0151603" res="10488.6" algo="Sum"/><pk mz="159.04280428" i="4885.83" sn="476.511" a="56.227" fwhm="0.00960897" res="16551.5" algo="Sum"/><pk mz="159.07720029" i="1247.57" sn="121.683" a="13.5398" fwhm="0.00951346" res="16721.3" algo="Sum"/><pk mz="159.09256446" i="546.442" sn="53.2971" a="6.18494" fwhm="0.0114833" res="13854.3" algo="Sum"/><pk mz="159.96831326" i="564.847" sn="54.5521" a="5.36674" fwhm="0.00866471" res="18462" algo="Sum"/><pk mz="160.03601002" i="1222.13" sn="118.024" a="15.0626" fwhm="0.0107392" res="14902.1" algo="Sum"/><pk mz="160.06130442" i="7590.05" sn="732.991" a="76.8966" fwhm="0.00854601" res="18729.4" algo="Sum"/><pk mz="160.13413264" i="936.31" sn="90.4239" a="9.27903" fwhm="0.00878629" res="18225.5" algo="Sum"/><pk mz="161.02000211" i="1046.01" sn="99.5705" a="13.8891" fwhm="0.0122245" res="13171.9" algo="Sum"/><pk mz="161.06422427" i="499.359" sn="47.5323" a="6.2698" fwhm="0.0107026" res="15049.1" algo="Sum"/><pk mz="161.09740087" i="684.418" sn="65.1481" a="8.17467" fwhm="0.00896701" res="17965.6" algo="Sum"/><pk mz="161.13258786" i="925.542" sn="88.1" a="10.0756" fwhm="0.0102507" res="15719.2" algo="Sum"/><pk mz="162.05125163" i="3447.84" sn="322.018" a="38.0608" fwhm="0.00949161" res="17073.1" algo="Sum"/><pk mz="162.11333359" i="54271.9" sn="5059.05" a="501.261" fwhm="0.00829726" res="19538.2" algo="Sum"/><pk mz="163.03517379" i="634.957" sn="58.2162" a="7.81532" fwhm="0.00975876" res="16706.6" algo="Sum"/><pk mz="163.07591762" i="493.554" sn="45.2231" a="5.84273" fwhm="0.0102743" res="15872.3" algo="Sum"/><pk mz="163.11719617" i="4517.58" sn="413.73" a="55.2694" fwhm="0.0107321" res="15198.9" algo="Sum"/><pk mz="164.03026997" i="3548.68" sn="321.675" a="35.2549" fwhm="0.00894384" res="18340" algo="Sum"/><pk mz="164.12806129" i="755.349" sn="68.437" a="8.70527" fwhm="0.0110822" res="14810.1" algo="Sum"/><pk mz="164.91003728" i="726.241" sn="65.5443" a="7.17863" fwhm="0.00903613" res="18250.1" algo="Sum"/><pk mz="164.93147777" i="1467.92" sn="132.479" a="17.2141" fwhm="0.0104317" res="15810.5" algo="Sum"/><pk mz="164.99385465" i="817.371" sn="73.7616" a="8.68673" fwhm="0.0124187" res="13285.9" algo="Sum"/><pk mz="165.01422511" i="10034.2" sn="905.557" a="100.35" fwhm="0.0090949" res="18143.6" algo="Sum"/><pk mz="165.05527903" i="4178.18" sn="377.047" a="44.0252" fwhm="0.00935641" res="17640.9" algo="Sum"/><pk mz="165.98930807" i="1504.2" sn="135.214" a="16.2194" fwhm="0.00955951" res="17363.8" algo="Sum"/><pk mz="166.02696265" i="6772.96" sn="608.826" a="67.9373" fwhm="0.00866365" res="19163.6" algo="Sum"/><pk mz="166.05906326" i="504.993" sn="45.3942" a="5.51256" fwhm="0.00962054" res="17260.9" algo="Sum"/><pk mz="166.08614814" i="16933.3" sn="1522.14" a="169.655" fwhm="0.00897374" res="18508" algo="Sum"/><pk mz="166.52874275" i="905.406" sn="81.2227" a="8.18059" fwhm="0.00803677" res="20720.9" algo="Sum"/><pk mz="166.95152443" i="2876.59" sn="257.232" a="30.5815" fwhm="0.0089812" res="18589" algo="Sum"/><pk mz="167.03284443" i="740.692" sn="66.2345" a="11.0953" fwhm="0.0106197" res="15728.6" algo="Sum"/><pk mz="167.08954181" i="1645.99" sn="147.189" a="16.9348" fwhm="0.00930311" res="17960.6" algo="Sum"/><pk mz="169.03652427" i="1072.79" sn="94.1582" a="11.9914" fwhm="0.0106234" res="15911.7" algo="Sum"/><pk mz="169.05919962" i="3883.64" sn="340.804" a="42.552" fwhm="0.00940698" res="17971.7" algo="Sum"/><pk mz="169.09538052" i="2050.2" sn="179.75" a="25.8363" fwhm="0.00952177" res="17758.8" algo="Sum"/><pk mz="169.98672576" i="1197.95" sn="103.098" a="12.5669" fwhm="0.00940315" res="18077.6" algo="Sum"/><pk mz="170.03347262" i="2282.23" sn="196.061" a="28.8075" fwhm="0.01031" res="16492.2" algo="Sum"/><pk mz="170.06021827" i="719.296" sn="61.7812" a="8.6441" fwhm="0.011546" res="14728.9" algo="Sum"/><pk mz="170.09415035" i="2282.15" sn="195.976" a="27.8484" fwhm="0.0107218" res="15864.4" algo="Sum"/><pk mz="170.85552607" i="980.299" sn="83.2179" a="9.15589" fwhm="0.00845174" res="20215.4" algo="Sum"/><pk mz="171.09980504" i="2152.93" sn="181.915" a="23.5912" fwhm="0.00923824" res="18520.8" algo="Sum"/><pk mz="172.09640479" i="750.345" sn="62.6059" a="11.3397" fwhm="0.0109866" res="15664.2" algo="Sum"/><pk mz="172.85233044" i="688.892" sn="57.0033" a="7.24165" fwhm="0.00948616" res="18221.5" algo="Sum"/><pk mz="172.98047695" i="2152.87" sn="177.916" a="21.9344" fwhm="0.0089117" res="19410.5" algo="Sum"/><pk mz="173.03027847" i="489.719" sn="40.4687" a="5.17764" fwhm="0.0125267" res="13813" algo="Sum"/><pk mz="173.04250071" i="691.994" sn="57.184" a="7.59747" fwhm="0.0112679" res="15357.1" algo="Sum"/><pk mz="173.07951899" i="4753.72" sn="392.831" a="47.687" fwhm="0.00917137" res="18871.7" algo="Sum"/><pk mz="174.93875137" i="5052.21" sn="409.208" a="50.4871" fwhm="0.0090224" res="19389.4" algo="Sum"/><pk mz="174.99808383" i="494.397" sn="40.0432" a="10.4873" fwhm="0.0197821" res="8846.3" algo="Sum"/><pk mz="175.03270261" i="21488.7" sn="1740.46" a="208.69" fwhm="0.00863791" res="20263.3" algo="Sum"/><pk mz="175.05686749" i="717.875" sn="58.14" a="10.5465" fwhm="0.0117092" res="14950.3" algo="Sum"/><pk mz="175.11973058" i="10531.8" sn="850.818" a="108.618" fwhm="0.00923269" res="18967.4" algo="Sum"/><pk mz="175.14840793" i="601.049" sn="48.4852" a="6.98989" fwhm="0.010769" res="16264.2" algo="Sum"/><pk mz="175.53383187" i="1992.75" sn="158.654" a="19.2216" fwhm="0.00867934" res="20224.3" algo="Sum"/><pk mz="176.03579161" i="1026.65" sn="80.9281" a="15.2899" fwhm="0.0144199" res="12207.8" algo="Sum"/><pk mz="176.06669927" i="4767.28" sn="375.408" a="54.5684" fwhm="0.0101165" res="17403.9" algo="Sum"/><pk mz="176.12355420" i="823.08" sn="64.6838" a="10.5136" fwhm="0.0112265" res="15688.2" algo="Sum"/><pk mz="177.02602460" i="2367.88" sn="181.906" a="26.7254" fwhm="0.0100832" res="17556.6" algo="Sum"/><pk mz="177.06222531" i="1566.25" sn="120.235" a="23.7869" fwhm="0.0118458" res="14947.2" algo="Sum"/><pk mz="178.02510385" i="1158.32" sn="87.5495" a="13.6315" fwhm="0.0102936" res="17294.8" algo="Sum"/><pk mz="178.05985313" i="1169.05" sn="88.3605" a="14.0546" fwhm="0.00982842" res="18116.8" algo="Sum"/><pk mz="179.09140595" i="462.91" sn="34.4233" a="4.68057" fwhm="0.00939297" res="19066.5" algo="Sum"/><pk mz="180.00438791" i="1758.58" sn="129.373" a="18.0596" fwhm="0.00930427" res="19346.4" algo="Sum"/><pk mz="180.90441011" i="491.069" sn="35.4608" a="5.89083" fwhm="0.0114636" res="15780.8" algo="Sum"/><pk mz="180.98823182" i="1401.12" sn="101.152" a="15.3719" fwhm="0.0100131" res="18075.1" algo="Sum"/><pk mz="181.08558176" i="1949.57" sn="140.729" a="25.1409" fwhm="0.00986414" res="18358" algo="Sum"/><pk mz="182.05862512" i="1858.4" sn="132.008" a="18.3972" fwhm="0.009253" res="19675.6" algo="Sum"/><pk mz="182.08187192" i="2424.04" sn="172.011" a="28.4182" fwhm="0.0102445" res="17773.6" algo="Sum"/><pk mz="184.07408803" i="1377.61" sn="92.429" a="15.9349" fwhm="0.0107617" res="17104.5" algo="Sum"/><pk mz="184.09508751" i="4264.63" sn="286.047" a="46.9794" fwhm="0.00956052" res="19255.8" algo="Sum"/><pk mz="185.03287484" i="1571" sn="103.023" a="20.7862" fwhm="0.0108943" res="16984.4" algo="Sum"/><pk mz="185.07069199" i="609.213" sn="39.9445" a="10.1204" fwhm="0.0155867" res="11873.7" algo="Sum"/><pk mz="185.11556788" i="39734.1" sn="2604.92" a="413.177" fwhm="0.00943139" res="19627.6" algo="Sum"/><pk mz="186.11876261" i="3472.87" sn="225.315" a="42.4605" fwhm="0.0106648" res="17451.7" algo="Sum"/><pk mz="186.22243431" i="583.018" sn="37.8112" a="5.75998" fwhm="0.00872581" res="21341.6" algo="Sum"/><pk mz="187.05843596" i="4684.54" sn="299.292" a="58.5273" fwhm="0.0102236" res="18296.7" algo="Sum"/><pk mz="188.07112584" i="12962.2" sn="816.62" a="146.096" fwhm="0.0100027" res="18802.1" algo="Sum"/><pk mz="189.02244052" i="1841.45" sn="114.057" a="28.1667" fwhm="0.0135207" res="13980.2" algo="Sum"/><pk mz="189.07441811" i="3392.61" sn="210.038" a="38.5917" fwhm="0.0102356" res="18472.2" algo="Sum"/><pk mz="189.08644488" i="2275.87" sn="140.849" a="23.3566" fwhm="0.0093011" res="20329.5" algo="Sum"/><pk mz="189.13472054" i="896.658" sn="55.3586" a="12.151" fwhm="0.0106684" res="17728.5" algo="Sum"/><pk mz="190.91263575" i="1056.14" sn="62.1015" a="12.1696" fwhm="0.010266" res="18596.5" algo="Sum"/><pk mz="191.00941547" i="1139.43" sn="66.7261" a="16.2351" fwhm="0.0157141" res="12155.3" algo="Sum"/><pk mz="191.04087670" i="19497.1" sn="1140.53" a="218.495" fwhm="0.00994177" res="19216" algo="Sum"/><pk mz="191.07696499" i="6124.61" sn="357.748" a="77.5014" fwhm="0.0107294" res="17808.7" algo="Sum"/><pk mz="192.02556805" i="985.973" sn="56.4696" a="12.2829" fwhm="0.0115668" res="16601.5" algo="Sum"/><pk mz="192.04207222" i="2314.9" sn="132.581" a="29.3417" fwhm="0.0115352" res="16648.3" algo="Sum"/><pk mz="192.07771145" i="590.381" sn="33.8129" a="9.33542" fwhm="0.0182886" res="10502.6" algo="Sum"/><pk mz="192.96224043" i="2088.89" sn="117.743" a="23.2295" fwhm="0.00983474" res="19620.5" algo="Sum"/><pk mz="193.00120508" i="886.266" sn="49.9545" a="11.9948" fwhm="0.0117195" res="16468.4" algo="Sum"/><pk mz="193.04398148" i="471.675" sn="26.586" a="13.0437" fwhm="0.0292703" res="6595.22" algo="Sum"/><pk mz="194.02271285" i="659.237" sn="36.7848" a="13.1335" fwhm="0.0172096" res="11274.1" algo="Sum"/><pk mz="194.95983225" i="710.289" sn="38.9554" a="8.4649" fwhm="0.0103068" res="18915.6" algo="Sum"/><pk mz="195.10024892" i="775.705" sn="42.5383" a="13.2712" fwhm="0.010901" res="17897.5" algo="Sum"/><pk mz="196.86565103" i="7236.15" sn="383.767" a="82.4227" fwhm="0.0103168" res="19082" algo="Sum"/><pk mz="197.07941227" i="1142.99" sn="60.1712" a="12.8409" fwhm="0.00998887" res="19729.9" algo="Sum"/><pk mz="197.10188862" i="1540.32" sn="81.0281" a="18.47" fwhm="0.0111247" res="17717.6" algo="Sum"/><pk mz="198.08492470" i="667.498" sn="34.4925" a="9.5443" fwhm="0.0126213" res="15694.5" algo="Sum"/><pk mz="198.86257227" i="7456" sn="381.426" a="81.1034" fwhm="0.00990394" res="20079.1" algo="Sum"/><pk mz="199.09474209" i="494.531" sn="25.1306" a="7.49859" fwhm="0.0120039" res="16585.8" algo="Sum"/><pk mz="199.13101328" i="964.393" sn="48.9933" a="11.651" fwhm="0.0108352" res="18378.1" algo="Sum"/><pk mz="200.04155245" i="2222.38" sn="111.765" a="26.0279" fwhm="0.0109014" res="18350" algo="Sum"/><pk mz="200.06918861" i="1877.84" sn="94.438" a="22.1604" fwhm="0.0102981" res="19427.8" algo="Sum"/><pk mz="200.85993366" i="2195.85" sn="108.902" a="26.3256" fwhm="0.010974" res="18303.2" algo="Sum"/><pk mz="201.08862195" i="1592.07" sn="78.8127" a="19.7752" fwhm="0.0111316" res="18064.7" algo="Sum"/><pk mz="201.18549568" i="1381.01" sn="68.3615" a="15.9224" fwhm="0.0104357" res="19278.6" algo="Sum"/><pk mz="202.03368443" i="1323.55" sn="64.8832" a="18.7517" fwhm="0.0112239" res="18000.2" algo="Sum"/><pk mz="202.99097271" i="1450.8" sn="70.0413" a="19.6845" fwhm="0.0108584" res="18694.5" algo="Sum"/><pk mz="203.03322099" i="3759.14" sn="181.483" a="43.5871" fwhm="0.0139607" res="14543.2" algo="Sum"/><pk mz="203.05354301" i="421554" sn="20351.7" a="3738.79" fwhm="0.00801095" res="25347" algo="Sum"/><pk mz="203.15073528" i="672.829" sn="32.4413" a="12.5107" fwhm="0.017691" res="11483.3" algo="Sum"/><pk mz="204.03679990" i="467.307" sn="22.1324" a="6.0133" fwhm="0.0133654" res="15266" algo="Sum"/><pk mz="204.05671112" i="25761.8" sn="1219.23" a="310.871" fwhm="0.0107953" res="18902.4" algo="Sum"/><pk mz="204.12365045" i="12953.8" sn="611.982" a="156.293" fwhm="0.0108647" res="18787.9" algo="Sum"/><pk mz="205.00196934" i="595.985" sn="27.5959" a="8.10299" fwhm="0.0116277" res="17630.4" algo="Sum"/><pk mz="205.05793021" i="5438.57" sn="251.296" a="79.8414" fwhm="0.0121944" res="16815.7" algo="Sum"/><pk mz="205.09037696" i="2083.32" sn="96.154" a="49.4438" fwhm="0.022774" res="9005.46" algo="Sum"/><pk mz="205.12663742" i="1553.12" sn="71.6014" a="20.4944" fwhm="0.0118569" res="17300.1" algo="Sum"/><pk mz="206.89438240" i="14671.9" sn="653.953" a="177.153" fwhm="0.0109092" res="18965.1" algo="Sum"/><pk mz="206.98177156" i="510.342" sn="22.7352" a="6.50406" fwhm="0.011162" res="18543.4" algo="Sum"/><pk mz="207.01473113" i="6795.19" sn="302.719" a="84.7619" fwhm="0.0105956" res="19537.9" algo="Sum"/><pk mz="207.05102981" i="1439.78" sn="64.1408" a="24.7434" fwhm="0.0136065" res="15217.1" algo="Sum"/><pk mz="207.11063481" i="1981.21" sn="88.2609" a="27.7179" fwhm="0.0113488" res="18249.6" algo="Sum"/><pk mz="208.01772261" i="536.303" sn="23.7366" a="8.77553" fwhm="0.0129127" res="16109.5" algo="Sum"/><pk mz="208.89133278" i="9834.04" sn="428.93" a="114.909" fwhm="0.010592" res="19721.6" algo="Sum"/><pk mz="208.93616054" i="946.745" sn="41.2962" a="12.2743" fwhm="0.01143" res="18279.6" algo="Sum"/><pk mz="209.01369175" i="546.418" sn="23.8307" a="8.4135" fwhm="0.0131701" res="15870.3" algo="Sum"/><pk mz="209.11554682" i="765.087" sn="33.3667" a="11.547" fwhm="0.0118961" res="17578.5" algo="Sum"/><pk mz="210.05059300" i="2675.36" sn="115.518" a="31.9377" fwhm="0.010753" res="19534.1" algo="Sum"/><pk mz="210.88875615" i="1701.36" sn="72.6626" a="18.987" fwhm="0.0104111" res="20256.1" algo="Sum"/><pk mz="211.09481826" i="568.854" sn="24.2517" a="8.83766" fwhm="0.0126307" res="16712.8" algo="Sum"/><pk mz="212.83951932" i="3238.78" sn="133.283" a="38.2392" fwhm="0.0106744" res="19939.2" algo="Sum"/><pk mz="212.99994610" i="3071.32" sn="125.577" a="37.5717" fwhm="0.0106881" res="19928.8" algo="Sum"/><pk mz="213.07491956" i="581.596" sn="23.739" a="9.29189" fwhm="0.0121482" res="17539.6" algo="Sum"/><pk mz="213.11031604" i="1004.09" sn="40.9518" a="14.615" fwhm="0.0119895" res="17774.7" algo="Sum"/><pk mz="213.14639208" i="2151.72" sn="87.6607" a="29.121" fwhm="0.0117418" res="18152.9" algo="Sum"/><pk mz="214.00634916" i="1109.69" sn="44.4367" a="14.6829" fwhm="0.0111553" res="19184.3" algo="Sum"/><pk mz="214.83646566" i="3455.67" sn="136.255" a="40.6361" fwhm="0.0105917" res="20283.5" algo="Sum"/><pk mz="215.01668527" i="2210.96" sn="87.0246" a="29.0187" fwhm="0.0111895" res="19216" algo="Sum"/><pk mz="215.12617741" i="519.177" sn="20.434" a="7.26169" fwhm="0.0131824" res="16319.2" algo="Sum"/><pk mz="216.01570999" i="867.586" sn="33.8356" a="11.6251" fwhm="0.0107592" res="20077.2" algo="Sum"/><pk mz="216.83355847" i="1210.1" sn="46.5473" a="15.1801" fwhm="0.011181" res="19393" algo="Sum"/><pk mz="216.92310322" i="46023.6" sn="1769.72" a="525.605" fwhm="0.0104208" res="20816.3" algo="Sum"/><pk mz="217.08215552" i="1560.15" sn="59.986" a="18.1739" fwhm="0.0124064" res="17497.6" algo="Sum"/><pk mz="217.10559123" i="3345.66" sn="128.64" a="49.3233" fwhm="0.0116865" res="18577.4" algo="Sum"/><pk mz="217.15856888" i="524.902" sn="20.1633" a="6.68813" fwhm="0.0109176" res="19890.7" algo="Sum"/><pk mz="217.92667314" i="1046.91" sn="39.7637" a="13.4657" fwhm="0.0115943" res="18796" algo="Sum"/><pk mz="218.13919312" i="547.756" sn="20.7869" a="8.28456" fwhm="0.0127495" res="17109.6" algo="Sum"/><pk mz="218.92014676" i="14675.8" sn="549.24" a="179.737" fwhm="0.011096" res="19729.6" algo="Sum"/><pk mz="218.96493271" i="473.884" sn="17.7075" a="10.8605" fwhm="0.0197723" res="11074.3" algo="Sum"/><pk mz="219.02725569" i="406011" sn="15138.4" a="3863.97" fwhm="0.00854089" res="25644.6" algo="Sum"/><pk mz="219.08309809" i="3095.35" sn="115.198" a="54.574" fwhm="0.0133578" res="16401.1" algo="Sum"/><pk mz="219.17495298" i="501.868" sn="18.6113" a="6.80974" fwhm="0.011795" res="18582.1" algo="Sum"/><pk mz="220.03039095" i="24756.6" sn="903.666" a="304.569" fwhm="0.0110062" res="19991.6" algo="Sum"/><pk mz="220.06704983" i="1116.15" sn="40.6955" a="15.8213" fwhm="0.0125535" res="17530.3" algo="Sum"/><pk mz="220.93469516" i="1315.24" sn="47.2196" a="17.2328" fwhm="0.0106277" res="20788.6" algo="Sum"/><pk mz="221.02571877" i="28080.7" sn="1006.83" a="382.501" fwhm="0.012039" res="18359.1" algo="Sum"/><pk mz="221.06347431" i="5368.71" sn="192.4" a="76.3225" fwhm="0.0112262" res="19691.8" algo="Sum"/><pk mz="221.11659849" i="746.508" sn="26.7243" a="11.2636" fwhm="0.0133013" res="16623.6" algo="Sum"/><pk mz="221.17571702" i="595.991" sn="21.3359" a="10.2901" fwhm="0.0135296" res="16347.5" algo="Sum"/><pk mz="222.02945134" i="1923.62" sn="68.2325" a="28.1311" fwhm="0.0133034" res="16689.6" algo="Sum"/><pk mz="222.86822375" i="10495" sn="368.913" a="132.104" fwhm="0.0113848" res="19575.9" algo="Sum"/><pk mz="222.97218923" i="1162.56" sn="40.8551" a="15.9839" fwhm="0.012193" res="18286.9" algo="Sum"/><pk mz="222.98740079" i="486.084" sn="17.0821" a="5.56512" fwhm="0.0108413" res="20568.3" algo="Sum"/><pk mz="223.03042023" i="493.394" sn="17.339" a="10.2949" fwhm="0.0210823" res="10579" algo="Sum"/><pk mz="223.09565028" i="1241.03" sn="43.6125" a="20.1426" fwhm="0.0136181" res="16382.3" algo="Sum"/><pk mz="223.13144892" i="568.243" sn="19.9694" a="7.95129" fwhm="0.0109299" res="20414.7" algo="Sum"/><pk mz="223.16771085" i="469.194" sn="16.4874" a="6.38706" fwhm="0.011312" res="19728.4" algo="Sum"/><pk mz="224.12862329" i="525.034" sn="18.2867" a="7.42398" fwhm="0.0122093" res="18357.3" algo="Sum"/><pk mz="224.86537421" i="7325.21" sn="252.435" a="94.7156" fwhm="0.0115894" res="19402.7" algo="Sum"/><pk mz="225.03495968" i="18870.6" sn="650.078" a="240.298" fwhm="0.0113802" res="19774.2" algo="Sum"/><pk mz="225.11006062" i="868.03" sn="29.9033" a="12.4515" fwhm="0.0128331" res="17541.4" algo="Sum"/><pk mz="225.14391740" i="521.888" sn="17.9788" a="13.9818" fwhm="0.017847" res="12615.2" algo="Sum"/><pk mz="226.04373058" i="3277.81" sn="111.328" a="53.4725" fwhm="0.0146107" res="15471.1" algo="Sum"/><pk mz="226.86257075" i="1552.7" sn="51.9408" a="20.4916" fwhm="0.0112635" res="20141.5" algo="Sum"/><pk mz="226.95176170" i="46816.5" sn="1561.95" a="564.024" fwhm="0.0108029" res="21008.4" algo="Sum"/><pk mz="226.98164280" i="805.532" sn="26.8471" a="11.6426" fwhm="0.0112708" res="20139" algo="Sum"/><pk mz="227.07995889" i="1420.73" sn="47.1918" a="23.2817" fwhm="0.013434" res="16903.3" algo="Sum"/><pk mz="227.12596170" i="2453.38" sn="81.3615" a="36.1418" fwhm="0.0119268" res="19043.4" algo="Sum"/><pk mz="227.95510055" i="1820.14" sn="59.2472" a="23.537" fwhm="0.0112849" res="20200" algo="Sum"/><pk mz="228.26902898" i="2696.1" sn="87.4449" a="36.0162" fwhm="0.0118949" res="19190.5" algo="Sum"/><pk mz="228.81324531" i="693.718" sn="22.2881" a="8.81854" fwhm="0.0114646" res="19958.3" algo="Sum"/><pk mz="228.95641975" i="675.018" sn="21.603" a="8.53858" fwhm="0.0126339" res="18122.5" algo="Sum"/><pk mz="228.97313530" i="501.375" sn="16.0458" a="7.55832" fwhm="0.015" res="15264.8" algo="Sum"/><pk mz="229.05065105" i="675.581" sn="21.585" a="11.7533" fwhm="0.0129688" res="17661.7" algo="Sum"/><pk mz="229.15471673" i="2164.26" sn="69.068" a="38.7078" fwhm="0.0130906" res="17505.3" algo="Sum"/><pk mz="229.21671376" i="845.083" sn="26.9691" a="12.5149" fwhm="0.0124724" res="18377.9" algo="Sum"/><pk mz="230.24821624" i="1172.74" sn="37.0181" a="15.3491" fwhm="0.0118669" res="19402.6" algo="Sum"/><pk mz="230.81027010" i="810.461" sn="25.3686" a="10.2457" fwhm="0.0118117" res="19540.9" algo="Sum"/><pk mz="230.93874090" i="673.58" sn="21.0416" a="10.3374" fwhm="0.0116112" res="19889.3" algo="Sum"/><pk mz="232.89679808" i="35046.6" sn="1074.68" a="429.474" fwhm="0.0110755" res="21028.1" algo="Sum"/><pk mz="233.00097135" i="3824.54" sn="117.268" a="58.2873" fwhm="0.0122401" res="19035.9" algo="Sum"/><pk mz="233.07895040" i="826.091" sn="25.3297" a="14.8344" fwhm="0.0143367" res="16257.5" algo="Sum"/><pk mz="233.11414347" i="626.933" sn="19.2231" a="10.2893" fwhm="0.0132345" res="17614.1" algo="Sum"/><pk mz="233.15089018" i="932.524" sn="28.5926" a="14.682" fwhm="0.0134108" res="17385.3" algo="Sum"/><pk mz="233.90076697" i="771.709" sn="23.4276" a="12.4523" fwhm="0.0133951" res="17461.7" algo="Sum"/><pk mz="234.89409242" i="13721.3" sn="410.073" a="177.198" fwhm="0.0115295" res="20373.4" algo="Sum"/><pk mz="234.98185140" i="2177.65" sn="65.0224" a="29.8446" fwhm="0.0122441" res="19191.5" algo="Sum"/><pk mz="235.05727014" i="777.791" sn="23.1863" a="12.1709" fwhm="0.0148418" res="15837.5" algo="Sum"/><pk mz="235.08080234" i="988.638" sn="29.4582" a="10.6936" fwhm="0.0115713" res="20315.8" algo="Sum"/><pk mz="235.09241661" i="1362.37" sn="40.5858" a="19.8177" fwhm="0.0149049" res="15772.8" algo="Sum"/><pk mz="235.13109484" i="473.022" sn="14.0844" a="7.85369" fwhm="0.0131241" res="17915.9" algo="Sum"/><pk mz="235.16935241" i="614.143" sn="18.2796" a="9.31577" fwhm="0.0133651" res="17595.8" algo="Sum"/><pk mz="236.89297561" i="865.91" sn="25.2391" a="15.6133" fwhm="0.0145157" res="16319.7" algo="Sum"/><pk mz="236.99852797" i="1279.92" sn="37.2656" a="19.3585" fwhm="0.012092" res="19599.6" algo="Sum"/><pk mz="237.11049598" i="721.563" sn="21.0063" a="12.7927" fwhm="0.0143533" res="16519.6" algo="Sum"/><pk mz="237.14807940" i="1235.88" sn="35.979" a="19.3892" fwhm="0.0134967" res="17570.8" algo="Sum"/><pk mz="238.84191810" i="3501.42" sn="101.071" a="48.8927" fwhm="0.0123436" res="19349.4" algo="Sum"/><pk mz="239.06411614" i="1973.16" sn="56.9022" a="25.3599" fwhm="0.0119151" res="20064" algo="Sum"/><pk mz="239.08901923" i="7754.83" sn="223.635" a="108.106" fwhm="0.012223" res="19560.6" algo="Sum"/><pk mz="239.12563261" i="898.551" sn="25.9126" a="11.7105" fwhm="0.0169995" res="14066.6" algo="Sum"/><pk mz="239.14081249" i="1083.99" sn="31.2602" a="14.9142" fwhm="0.01408" res="16984.4" algo="Sum"/><pk mz="239.16176008" i="2102.36" sn="60.6282" a="29.572" fwhm="0.0118017" res="20265.1" algo="Sum"/><pk mz="240.09259463" i="990.235" sn="28.3965" a="14.5924" fwhm="0.0122018" res="19676.8" algo="Sum"/><pk mz="240.83934402" i="3022.65" sn="86.3263" a="39.4083" fwhm="0.0115629" res="20828.6" algo="Sum"/><pk mz="240.96729918" i="4262.27" sn="121.653" a="56.3256" fwhm="0.011833" res="20364" algo="Sum"/><pk mz="241.00877464" i="2911.69" sn="83.1049" a="39.1939" fwhm="0.0123583" res="19501.7" algo="Sum"/><pk mz="241.03019931" i="1249.94" sn="35.6756" a="19.8193" fwhm="0.0142329" res="16934.7" algo="Sum"/><pk mz="241.10527509" i="543.445" sn="15.5109" a="11.896" fwhm="0.0206297" res="11687.3" algo="Sum"/><pk mz="241.15552239" i="1328.86" sn="37.9281" a="20.3131" fwhm="0.0154199" res="15639.3" algo="Sum"/><pk mz="241.17748658" i="472.418" sn="13.4837" a="6.80794" fwhm="0.0142543" res="16919.6" algo="Sum"/><pk mz="242.01860902" i="859.442" sn="24.2567" a="16.3902" fwhm="0.016739" res="14458.3" algo="Sum"/><pk mz="242.83618711" i="778.185" sn="21.6505" a="10.5746" fwhm="0.0117922" res="20592.9" algo="Sum"/><pk mz="242.92553744" i="20588.6" sn="572.004" a="274.046" fwhm="0.0120016" res="20241.1" algo="Sum"/><pk mz="243.01014988" i="828.511" sn="22.9567" a="17.1545" fwhm="0.0183202" res="13264.6" algo="Sum"/><pk mz="243.09941088" i="3586.13" sn="99.072" a="59.9885" fwhm="0.0130562" res="18619.5" algo="Sum"/><pk mz="243.21072172" i="514.367" sn="14.1663" a="6.65226" fwhm="0.0119985" res="20270" algo="Sum"/><pk mz="243.92929403" i="830.58" sn="22.5867" a="13.4457" fwhm="0.0126285" res="19315.8" algo="Sum"/><pk mz="244.07974691" i="824.335" sn="22.3782" a="11.0562" fwhm="0.0116028" res="21036.2" algo="Sum"/><pk mz="244.10176550" i="682.198" sn="18.5184" a="10.9128" fwhm="0.0140253" res="17404.4" algo="Sum"/><pk mz="244.92439048" i="1726.53" sn="46.3644" a="25.7728" fwhm="0.0132295" res="18513.5" algo="Sum"/><pk mz="245.04626132" i="1078.75" sn="28.8824" a="15.3189" fwhm="0.0127153" res="19271.8" algo="Sum"/><pk mz="245.07885495" i="3075.18" sn="82.2927" a="48.0953" fwhm="0.0127871" res="19166" algo="Sum"/><pk mz="245.13882679" i="500.465" sn="13.3926" a="5.47681" fwhm="0.0105177" res="23307.2" algo="Sum"/><pk mz="245.14896773" i="658.941" sn="17.6334" a="9.88769" fwhm="0.0179073" res="13689.9" algo="Sum"/><pk mz="247.09228967" i="1487.66" sn="39.0323" a="22.3963" fwhm="0.0118683" res="20819.6" algo="Sum"/><pk mz="247.13050862" i="962.476" sn="25.2511" a="15.8705" fwhm="0.0136783" res="18067.4" algo="Sum"/><pk mz="247.24225194" i="481.442" sn="12.6279" a="8.1073" fwhm="0.0131287" res="18832.2" algo="Sum"/><pk mz="248.87062039" i="10480.5" sn="270.191" a="149.704" fwhm="0.0129474" res="19221.6" algo="Sum"/><pk mz="248.97487730" i="520.37" sn="13.4102" a="8.13402" fwhm="0.0165889" res="15008.6" algo="Sum"/><pk mz="248.99874910" i="874.215" sn="22.5291" a="12.7184" fwhm="0.0137542" res="18103.5" algo="Sum"/><pk mz="249.04596803" i="1795.24" sn="46.2573" a="28.1476" fwhm="0.0165126" res="15082.2" algo="Sum"/><pk mz="249.06038232" i="2024.57" sn="52.1675" a="30.6755" fwhm="0.0166616" res="14948.2" algo="Sum"/><pk mz="249.09586547" i="1084.67" sn="27.9489" a="15.2796" fwhm="0.0171317" res="14540.1" algo="Sum"/><pk mz="249.10714251" i="1078.36" sn="27.7863" a="15.9059" fwhm="0.013747" res="18120.9" algo="Sum"/><pk mz="249.15673127" i="4315.76" sn="111.206" a="76.9847" fwhm="0.0154752" res="16100.4" algo="Sum"/><pk mz="249.18411400" i="1429.73" sn="36.839" a="21.6927" fwhm="0.0135583" res="18378.7" algo="Sum"/><pk mz="250.16107973" i="677.666" sn="17.2348" a="12.391" fwhm="0.0196531" res="12728.8" algo="Sum"/><pk mz="250.17814226" i="1063.47" sn="27.0426" a="17.4542" fwhm="0.0147521" res="16958.8" algo="Sum"/><pk mz="250.86812881" i="5148.82" sn="130.096" a="71.9043" fwhm="0.0127101" res="19737.8" algo="Sum"/><pk mz="250.92003770" i="2722.48" sn="68.7322" a="40.119" fwhm="0.0130897" res="19169.3" algo="Sum"/><pk mz="250.95641615" i="632.115" sn="15.9447" a="9.11333" fwhm="0.0136382" res="18401" algo="Sum"/><pk mz="251.04970011" i="515.566" sn="12.9781" a="13.9654" fwhm="0.0228015" res="11010.2" algo="Sum"/><pk mz="251.12587086" i="661.145" sn="16.6127" a="12.5238" fwhm="0.0170562" res="14723.4" algo="Sum"/><pk mz="251.16123034" i="517.813" sn="13.0058" a="8.46721" fwhm="0.0139946" res="17947" algo="Sum"/><pk mz="251.19816531" i="1703.84" sn="42.7551" a="27.3538" fwhm="0.0131404" res="19116.5" algo="Sum"/><pk mz="252.86624218" i="581.65" sn="14.3261" a="8.55742" fwhm="0.0124183" res="20362.4" algo="Sum"/><pk mz="252.91728072" i="1608.58" sn="39.5852" a="24.4325" fwhm="0.0128981" res="19608.9" algo="Sum"/><pk mz="252.96943546" i="499.795" sn="12.2942" a="9.377" fwhm="0.0143384" res="17642.8" algo="Sum"/><pk mz="253.14187440" i="1464.2" sn="36.0031" a="30.1419" fwhm="0.0160705" res="15752" algo="Sum"/><pk mz="254.82308783" i="6018.19" sn="144.836" a="92.2215" fwhm="0.0135523" res="18803" algo="Sum"/><pk mz="255.06303597" i="669.311" sn="16.0934" a="10.5621" fwhm="0.0146067" res="17462.1" algo="Sum"/><pk mz="255.12108033" i="739.464" sn="17.7805" a="16.5419" fwhm="0.0195494" res="13050.1" algo="Sum"/><pk mz="255.15659312" i="2472.8" sn="59.4587" a="46.4635" fwhm="0.0149541" res="17062.6" algo="Sum"/><pk mz="255.26823864" i="683.586" sn="16.4329" a="9.99258" fwhm="0.01284" res="19880.7" algo="Sum"/><pk mz="255.97804172" i="727.893" sn="17.3167" a="10.7456" fwhm="0.0124752" res="20519" algo="Sum"/><pk mz="256.15597689" i="1224.99" sn="29.1193" a="23.1649" fwhm="0.0153367" res="16702.1" algo="Sum"/><pk mz="256.26446806" i="789.899" sn="18.7458" a="12.3684" fwhm="0.0147844" res="17333.4" algo="Sum"/><pk mz="256.29993715" i="20367.3" sn="482.744" a="290.941" fwhm="0.0125518" res="20419.4" algo="Sum"/><pk mz="256.82011805" i="7571.7" sn="178.056" a="111.724" fwhm="0.0132586" res="19370.1" algo="Sum"/><pk mz="256.94103108" i="1149.4" sn="27.0179" a="20.4617" fwhm="0.0134688" res="19076.7" algo="Sum"/><pk mz="257.07532714" i="798.435" sn="18.7655" a="14.4831" fwhm="0.014641" res="17558.5" algo="Sum"/><pk mz="257.15190029" i="1298.41" sn="30.516" a="26.2874" fwhm="0.0153183" res="16787.2" algo="Sum"/><pk mz="257.18700895" i="492.505" sn="11.5752" a="9.6813" fwhm="0.0175034" res="14693.5" algo="Sum"/><pk mz="257.24778579" i="611.505" sn="14.3698" a="8.92209" fwhm="0.0138692" res="18548.1" algo="Sum"/><pk mz="257.30329623" i="3678.15" sn="86.244" a="55.0045" fwhm="0.0136608" res="18835.2" algo="Sum"/><pk mz="258.27943996" i="1055.09" sn="24.2783" a="15.1875" fwhm="0.013114" res="19695" algo="Sum"/><pk mz="258.81737401" i="3618.19" sn="82.843" a="56.6244" fwhm="0.0134955" res="19178.1" algo="Sum"/><pk mz="258.89946330" i="4166.32" sn="95.3932" a="57.3751" fwhm="0.0123717" res="20926.7" algo="Sum"/><pk mz="258.98112090" i="720.505" sn="16.4706" a="12.9086" fwhm="0.0147774" res="17525.5" algo="Sum"/><pk mz="259.02744316" i="614.913" sn="14.0353" a="11.8511" fwhm="0.0144017" res="17985.8" algo="Sum"/><pk mz="259.09320336" i="544.273" sn="12.3989" a="9.69911" fwhm="0.0161912" res="16002.1" algo="Sum"/><pk mz="259.13043954" i="2962.04" sn="67.4049" a="46.4514" fwhm="0.0132426" res="19567.9" algo="Sum"/><pk mz="259.16681070" i="866.832" sn="19.705" a="14.6543" fwhm="0.0148352" res="17469.7" algo="Sum"/><pk mz="260.13370902" i="477.004" sn="10.7206" a="8.1181" fwhm="0.0149633" res="17384.8" algo="Sum"/><pk mz="260.81522944" i="728.522" sn="16.2721" a="11.1579" fwhm="0.0143663" res="18154.6" algo="Sum"/><pk mz="260.89779254" i="525.342" sn="11.7106" a="9.31548" fwhm="0.0164515" res="15858.6" algo="Sum"/><pk mz="260.94875017" i="5130.49" sn="114.199" a="79.8424" fwhm="0.0135225" res="19297.3" algo="Sum"/><pk mz="261.01179741" i="2931.96" sn="65.1919" a="49.3095" fwhm="0.0143697" res="18164" algo="Sum"/><pk mz="261.04491237" i="1819.92" sn="40.4318" a="34.7964" fwhm="0.0180358" res="14473.7" algo="Sum"/><pk mz="261.10972625" i="12573.2" sn="279.171" a="189.99" fwhm="0.0137243" res="19025.4" algo="Sum"/><pk mz="262.11324917" i="2079.07" sn="45.7838" a="30.0088" fwhm="0.0133012" res="19706" algo="Sum"/><pk mz="262.91589407" i="790.084" sn="17.2512" a="13.3069" fwhm="0.0149971" res="17531.1" algo="Sum"/><pk mz="262.94601059" i="1773.37" sn="38.7247" a="27.2062" fwhm="0.0135803" res="19362.3" algo="Sum"/><pk mz="263.00971944" i="1262.5" sn="27.5686" a="22.7408" fwhm="0.0149859" res="17550.5" algo="Sum"/><pk mz="263.08719726" i="8136.65" sn="177.658" a="132.522" fwhm="0.0142855" res="18416.3" algo="Sum"/><pk mz="263.12355043" i="736.717" sn="16.0854" a="14.6294" fwhm="0.0221555" res="11876.2" algo="Sum"/><pk mz="263.16151112" i="542.588" sn="11.8447" a="9.68722" fwhm="0.0157377" res="16721.7" algo="Sum"/><pk mz="263.19819881" i="7155.6" sn="156.207" a="107.157" fwhm="0.0136593" res="19268.8" algo="Sum"/><pk mz="263.23528303" i="1254.37" sn="27.3828" a="20.9281" fwhm="0.01497" res="17584.2" algo="Sum"/><pk mz="264.09095492" i="970.105" sn="21.028" a="16.3339" fwhm="0.0141587" res="18652.1" algo="Sum"/><pk mz="264.20159632" i="1212.56" sn="26.2755" a="19.225" fwhm="0.0141207" res="18710.3" algo="Sum"/><pk mz="264.85116294" i="5896.84" sn="126.872" a="103.373" fwhm="0.0152139" res="17408.5" algo="Sum"/><pk mz="264.97280427" i="598.712" sn="12.8803" a="13.147" fwhm="0.0130576" res="20292.5" algo="Sum"/><pk mz="265.02521722" i="1144.95" sn="24.6317" a="29.2575" fwhm="0.0230028" res="11521.5" algo="Sum"/><pk mz="265.10297928" i="513.496" sn="11.0471" a="8.74615" fwhm="0.0219892" res="12056" algo="Sum"/><pk mz="265.13529044" i="875.908" sn="18.8438" a="24.3845" fwhm="0.0243" res="10910.9" algo="Sum"/><pk mz="265.17809960" i="708.539" sn="15.2371" a="12.5227" fwhm="0.0156941" res="16896.7" algo="Sum"/><pk mz="265.21366525" i="942.318" sn="20.2645" a="15.3567" fwhm="0.0140141" res="18924.8" algo="Sum"/><pk mz="265.25305366" i="656.801" sn="14.1244" a="10.6978" fwhm="0.0135399" res="19590.4" algo="Sum"/><pk mz="266.17284051" i="2208.06" sn="47.1592" a="36.283" fwhm="0.0142523" res="18675.8" algo="Sum"/><pk mz="266.84874758" i="5303.91" sn="112.022" a="86.2458" fwhm="0.0144748" res="18435.3" algo="Sum"/><pk mz="266.89427487" i="1570.79" sn="33.1761" a="25.4796" fwhm="0.0137448" res="19417.8" algo="Sum"/><pk mz="267.05853392" i="725.71" sn="15.2986" a="13.0185" fwhm="0.0142341" res="18761.9" algo="Sum"/><pk mz="267.15695351" i="1210.49" sn="25.475" a="19.1797" fwhm="0.0156234" res="17099.8" algo="Sum"/><pk mz="267.19169422" i="523.688" sn="11.0139" a="7.66631" fwhm="0.0125692" res="21257.7" algo="Sum"/><pk mz="268.10564603" i="527.619" sn="10.9555" a="11.05" fwhm="0.0156226" res="17161.4" algo="Sum"/><pk mz="268.84662688" i="1691.42" sn="34.7577" a="28.8375" fwhm="0.0150189" res="17900.6" algo="Sum"/><pk mz="268.89139201" i="1160.17" sn="23.8201" a="18.8812" fwhm="0.01439" res="18686" algo="Sum"/><pk mz="268.96247557" i="685.721" sn="14.053" a="11.4507" fwhm="0.0133729" res="20112.6" algo="Sum"/><pk mz="269.13589886" i="694.686" sn="14.1934" a="15.7884" fwhm="0.0188257" res="14296.2" algo="Sum"/><pk mz="269.99380825" i="651.653" sn="13.1845" a="11.2785" fwhm="0.0143255" res="18847.1" algo="Sum"/><pk mz="270.79740521" i="3663.18" sn="73.4309" a="54.852" fwhm="0.0137781" res="19654.2" algo="Sum"/><pk mz="270.97760000" i="14022.3" sn="280.766" a="223.162" fwhm="0.0132557" res="20442.3" algo="Sum"/><pk mz="271.03983335" i="1420.07" sn="28.434" a="28.0342" fwhm="0.0156559" res="17312.3" algo="Sum"/><pk mz="271.14765835" i="614.3" sn="12.2995" a="14.7244" fwhm="0.0239308" res="11330.5" algo="Sum"/><pk mz="271.16673145" i="1589.79" sn="31.8308" a="24.9934" fwhm="0.0158533" res="17104.8" algo="Sum"/><pk mz="271.18843285" i="1354.6" sn="27.1218" a="24.8946" fwhm="0.0159122" res="17042.8" algo="Sum"/><pk mz="271.96566057" i="755.673" sn="15.0214" a="13.0599" fwhm="0.0201246" res="13514.1" algo="Sum"/><pk mz="271.98003913" i="890.596" sn="17.7043" a="14.6933" fwhm="0.0196633" res="13831.8" algo="Sum"/><pk mz="272.79449987" i="5098.98" sn="100.627" a="76.2304" fwhm="0.0134898" res="20222.3" algo="Sum"/><pk mz="272.94560119" i="1015.92" sn="20.0324" a="21.1073" fwhm="0.020122" res="13564.5" algo="Sum"/><pk mz="273.14553882" i="676.948" sn="13.3449" a="13.5377" fwhm="0.0171627" res="15915.1" algo="Sum"/><pk mz="273.18129151" i="1246.47" sn="24.5756" a="26.9248" fwhm="0.0191227" res="14285.7" algo="Sum"/><pk mz="274.14169446" i="808.698" sn="15.8264" a="13.8837" fwhm="0.0152103" res="18023.4" algo="Sum"/><pk mz="274.79201431" i="2480.26" sn="48.0272" a="40.6454" fwhm="0.0145827" res="18843.7" algo="Sum"/><pk mz="274.88091447" i="3263.55" sn="63.1945" a="54.0592" fwhm="0.0149561" res="18379.2" algo="Sum"/><pk mz="274.96046638" i="544.596" sn="10.5454" a="14.5739" fwhm="0.0234537" res="11723.5" algo="Sum"/><pk mz="275.10525866" i="486.505" sn="9.41243" a="9.87644" fwhm="0.0167487" res="16425.5" algo="Sum"/><pk mz="275.16137475" i="692.206" sn="13.3756" a="12.1066" fwhm="0.0193086" res="14250.7" algo="Sum"/><pk mz="276.78906345" i="716.224" sn="13.5796" a="11.8596" fwhm="0.013692" res="20215.4" algo="Sum"/><pk mz="276.87814909" i="2207.98" sn="41.7387" a="33.2607" fwhm="0.0139901" res="19791" algo="Sum"/><pk mz="276.92258948" i="4154.78" sn="78.427" a="67.672" fwhm="0.0137521" res="20136.8" algo="Sum"/><pk mz="276.98468913" i="1246.93" sn="23.4988" a="20.2711" fwhm="0.0146341" res="18927.3" algo="Sum"/><pk mz="277.01960052" i="493.064" sn="9.28752" a="12.9618" fwhm="0.0262832" res="10539.8" algo="Sum"/><pk mz="277.08311020" i="715.784" sn="13.4647" a="12.4968" fwhm="0.0162345" res="17067.5" algo="Sum"/><pk mz="277.10503722" i="910.472" sn="17.1179" a="17.0915" fwhm="0.0160729" res="17240.5" algo="Sum"/><pk mz="277.17804941" i="749.681" sn="14.0753" a="13.7991" fwhm="0.0154005" res="17998" algo="Sum"/><pk mz="277.21417387" i="1135.61" sn="21.3126" a="19.054" fwhm="0.0148754" res="18635.7" algo="Sum"/><pk mz="277.24987310" i="737.781" sn="13.8458" a="12.4941" fwhm="0.0143976" res="19256.7" algo="Sum"/><pk mz="278.24585972" i="1359.5" sn="25.3058" a="21.9495" fwhm="0.0146691" res="18968.1" algo="Sum"/><pk mz="278.89181959" i="1563" sn="28.7439" a="25.7834" fwhm="0.0155672" res="17915.3" algo="Sum"/><pk mz="278.92019832" i="1706.92" sn="31.3661" a="26.8706" fwhm="0.0143236" res="19472.7" algo="Sum"/><pk mz="278.98284600" i="515.492" sn="9.45556" a="11.0117" fwhm="0.0173293" res="16098.9" algo="Sum"/><pk mz="279.05877914" i="996.689" sn="18.2725" a="18.021" fwhm="0.0158323" res="17625.9" algo="Sum"/><pk mz="279.08518655" i="522.284" sn="9.57509" a="6.85641" fwhm="0.0176247" res="15834.9" algo="Sum"/><pk mz="279.10390430" i="712.273" sn="13.058" a="13.3193" fwhm="0.0250042" res="11162.3" algo="Sum"/><pk mz="279.15745655" i="3300.76" sn="60.5019" a="52.9398" fwhm="0.0140983" res="19800.7" algo="Sum"/><pk mz="279.19283034" i="614.023" sn="11.2554" a="10.2743" fwhm="0.0137188" res="20351.1" algo="Sum"/><pk mz="279.22980543" i="1607.79" sn="29.4802" a="26.3917" fwhm="0.0144178" res="19367" algo="Sum"/><pk mz="280.16022928" i="573.52" sn="10.409" a="12.5709" fwhm="0.0161564" res="17340.6" algo="Sum"/><pk mz="280.82618071" i="3200.62" sn="57.5824" a="48.6011" fwhm="0.0132391" res="21211.9" algo="Sum"/><pk mz="280.88948018" i="678.534" sn="12.2035" a="11.7896" fwhm="0.01604" res="17511.8" algo="Sum"/><pk mz="280.92941195" i="604.642" sn="10.874" a="14.2706" fwhm="0.0191715" res="14653.5" algo="Sum"/><pk mz="280.96185082" i="463.749" sn="8.341" a="8.1172" fwhm="0.0176501" res="15918.5" algo="Sum"/><pk mz="280.98702301" i="523.068" sn="9.4081" a="8.09272" fwhm="0.0149106" res="18844.8" algo="Sum"/><pk mz="281.14973358" i="668.013" sn="12.0141" a="10.7587" fwhm="0.0229111" res="12271.3" algo="Sum"/><pk mz="281.17221645" i="863.931" sn="15.5376" a="17.0553" fwhm="0.0226089" res="12436.4" algo="Sum"/><pk mz="281.20871813" i="2282.41" sn="41.0486" a="39.3076" fwhm="0.0154156" res="18241.9" algo="Sum"/><pk mz="281.24509233" i="782.316" sn="14.0717" a="14.2846" fwhm="0.0142743" res="19702.9" algo="Sum"/><pk mz="282.20545068" i="1518.33" sn="27.0937" a="27.0043" fwhm="0.0211399" res="13349.4" algo="Sum"/><pk mz="282.27910404" i="2206.63" sn="39.3372" a="36.0646" fwhm="0.0142133" res="19860.3" algo="Sum"/><pk mz="282.82333786" i="3181.53" sn="56.2473" a="49.3168" fwhm="0.0141711" res="19957.8" algo="Sum"/><pk mz="283.03139860" i="1067.22" sn="18.8635" a="21.6385" fwhm="0.0171925" res="16462.5" algo="Sum"/><pk mz="283.15221697" i="944.005" sn="16.6771" a="17.5748" fwhm="0.0183191" res="15456.7" algo="Sum"/><pk mz="283.20595613" i="575.872" sn="10.166" a="10.0082" fwhm="0.0211578" res="13385.4" algo="Sum"/><pk mz="283.26332657" i="664.972" sn="11.7161" a="12.0856" fwhm="0.0168566" res="16804.3" algo="Sum"/><pk mz="283.29915739" i="774.7" sn="13.6322" a="15.1068" fwhm="0.0182417" res="15530.3" algo="Sum"/><pk mz="284.29530633" i="1066.01" sn="18.5412" a="19.5786" fwhm="0.0168866" res="16835.5" algo="Sum"/><pk mz="284.33105912" i="3926.12" sn="68.2778" a="61.8599" fwhm="0.0145927" res="19484.4" algo="Sum"/><pk mz="284.82100124" i="1157.97" sn="20.0674" a="22.0776" fwhm="0.0152305" res="18700.7" algo="Sum"/><pk mz="284.90992646" i="2899.63" sn="50.2014" a="44.1906" fwhm="0.0134681" res="21154.5" algo="Sum"/><pk mz="284.99392023" i="1035.32" sn="17.8748" a="19.731" fwhm="0.0156964" res="18156.6" algo="Sum"/><pk mz="285.07111270" i="1340.19" sn="23.0775" a="24.0958" fwhm="0.0146998" res="19392.8" algo="Sum"/><pk mz="285.13110224" i="1284.98" sn="22.0861" a="23.3759" fwhm="0.0155365" res="18352.3" algo="Sum"/><pk mz="285.16412194" i="1804.84" sn="30.9952" a="37.7517" fwhm="0.0203206" res="14033.3" algo="Sum"/><pk mz="285.22058603" i="636.672" sn="10.933" a="10.9958" fwhm="0.013476" res="21165.1" algo="Sum"/><pk mz="285.33405364" i="826.804" sn="14.1933" a="13.3934" fwhm="0.0158515" res="18000.5" algo="Sum"/><pk mz="285.98827073" i="669.374" sn="11.3896" a="14.1605" fwhm="0.0198075" res="14438.4" algo="Sum"/><pk mz="286.16636898" i="527.804" sn="8.96343" a="10.8272" fwhm="0.0178276" res="16051.8" algo="Sum"/><pk mz="286.77164403" i="1392.83" sn="23.5113" a="21.603" fwhm="0.0140872" res="20356.9" algo="Sum"/><pk mz="286.90709289" i="880.973" sn="14.8067" a="15.1242" fwhm="0.0154607" res="18557.2" algo="Sum"/><pk mz="286.95156213" i="5882.32" sn="98.7577" a="104.631" fwhm="0.0141922" res="20219" algo="Sum"/><pk mz="287.01197240" i="898.938" sn="15.0865" a="20.7963" fwhm="0.0201008" res="14278.6" algo="Sum"/><pk mz="287.05551803" i="1169.19" sn="19.6203" a="24.5087" fwhm="0.0169481" res="16937.3" algo="Sum"/><pk mz="287.10002990" i="484.754" sn="8.13532" a="9.5336" fwhm="0.01866" res="15385.9" algo="Sum"/><pk mz="287.16046175" i="581.208" sn="9.75386" a="13.1116" fwhm="0.0246373" res="11655.5" algo="Sum"/><pk mz="287.19823759" i="775.882" sn="13.0199" a="15.3584" fwhm="0.0168804" res="17013.7" algo="Sum"/><pk mz="287.23691136" i="799.306" sn="13.412" a="12.7341" fwhm="0.0129987" res="22097.3" algo="Sum"/><pk mz="288.21662587" i="859.815" sn="14.3043" a="16.6345" fwhm="0.0156026" res="18472.3" algo="Sum"/><pk mz="288.28942229" i="674.221" sn="11.2128" a="11.5382" fwhm="0.0148313" res="19437.9" algo="Sum"/><pk mz="288.76856422" i="1938.11" sn="32.0166" a="31.5367" fwhm="0.0146659" res="19689.8" algo="Sum"/><pk mz="288.92159619" i="3224.74" sn="53.2261" a="55.2851" fwhm="0.0150151" res="19242" algo="Sum"/><pk mz="288.95004801" i="573.026" sn="9.4581" a="10.8578" fwhm="0.0199897" res="14455" algo="Sum"/><pk mz="289.15723385" i="510.336" sn="8.42009" a="13.1698" fwhm="0.0306853" res="9423.32" algo="Sum"/><pk mz="289.17767893" i="958.159" sn="15.8088" a="18.2434" fwhm="0.0179581" res="16102.9" algo="Sum"/><pk mz="289.21529410" i="529.707" sn="8.73906" a="9.58176" fwhm="0.0176036" res="16429.4" algo="Sum"/><pk mz="289.25122275" i="473.247" sn="7.80691" a="8.26528" fwhm="0.0157862" res="18323" algo="Sum"/><pk mz="290.76596423" i="1070.03" sn="17.4918" a="19.0087" fwhm="0.0157453" res="18466.8" algo="Sum"/><pk mz="290.85526358" i="2273.9" sn="37.1681" a="34.4671" fwhm="0.0138022" res="21073.1" algo="Sum"/><pk mz="290.95503373" i="716.808" sn="11.7166" a="16.0515" fwhm="0.0262678" res="11076.5" algo="Sum"/><pk mz="291.12012686" i="844.731" sn="13.799" a="16.0933" fwhm="0.0163945" res="17757.2" algo="Sum"/><pk mz="291.15768505" i="596.666" sn="9.74731" a="12.5954" fwhm="0.0262623" res="11086.5" algo="Sum"/><pk mz="291.19492331" i="2168.8" sn="35.4302" a="38.5839" fwhm="0.0156769" res="18574.8" algo="Sum"/><pk mz="291.22964937" i="1005.55" sn="16.4269" a="17.5312" fwhm="0.0161337" res="18051" algo="Sum"/><pk mz="291.26592941" i="1252.22" sn="20.4497" a="20.903" fwhm="0.0154435" res="18860.1" algo="Sum"/><pk mz="292.19797668" i="513.587" sn="8.3285" a="9.68893" fwhm="0.0158229" res="18466.8" algo="Sum"/><pk mz="292.85234037" i="1450.02" sn="23.3889" a="24.6256" fwhm="0.0152631" res="19187" algo="Sum"/><pk mz="292.89601967" i="1161.74" sn="18.739" a="22.119" fwhm="0.015637" res="18731" algo="Sum"/><pk mz="292.94116161" i="637.243" sn="10.2786" a="17.7171" fwhm="0.0280315" res="10450.4" algo="Sum"/><pk mz="293.02074255" i="729.897" sn="11.7595" a="15.9759" fwhm="0.0175875" res="16660.7" algo="Sum"/><pk mz="293.09784973" i="17846.6" sn="287.006" a="296.051" fwhm="0.0145213" res="20184" algo="Sum"/><pk mz="293.13442752" i="520.925" sn="8.37063" a="11.0734" fwhm="0.0225749" res="12985" algo="Sum"/><pk mz="293.17262032" i="955.656" sn="15.3436" a="22.3864" fwhm="0.0263645" res="11120" algo="Sum"/><pk mz="293.20856400" i="1249.11" sn="20.0432" a="21.313" fwhm="0.0151856" res="19308.4" algo="Sum"/><pk mz="293.24547540" i="1313.48" sn="21.0689" a="22.5027" fwhm="0.014483" res="20247.5" algo="Sum"/><pk mz="294.10087908" i="2083.32" sn="33.1823" a="37.1691" fwhm="0.0156627" res="18777.1" algo="Sum"/><pk mz="294.86577749" i="844.194" sn="13.3542" a="14.5354" fwhm="0.0193408" res="15245.8" algo="Sum"/><pk mz="294.89458822" i="479.085" sn="7.57228" a="8.68577" fwhm="0.0158696" res="18582.4" algo="Sum"/><pk mz="294.93848949" i="3577.71" sn="56.4646" a="58.9764" fwhm="0.0150222" res="19633.5" algo="Sum"/><pk mz="295.10072806" i="1064.05" sn="16.7207" a="24.8044" fwhm="0.0184768" res="15971.4" algo="Sum"/><pk mz="295.15260265" i="532.453" sn="8.3674" a="11.6615" fwhm="0.0212084" res="13916.7" algo="Sum"/><pk mz="295.18827086" i="2785.78" sn="43.7836" a="53.7219" fwhm="0.0161617" res="18264.6" algo="Sum"/><pk mz="295.22410099" i="3989.83" sn="62.7096" a="68.0719" fwhm="0.0152553" res="19352.3" algo="Sum"/><pk mz="295.26042630" i="488.234" sn="7.67277" a="8.94992" fwhm="0.0193686" res="15244.3" algo="Sum"/><pk mz="296.19273838" i="541.435" sn="8.44119" a="9.56687" fwhm="0.0210629" res="14062.3" algo="Sum"/><pk mz="296.22078135" i="2703.63" sn="42.1505" a="51.829" fwhm="0.0173215" res="17101.3" algo="Sum"/><pk mz="296.80067550" i="775.65" sn="11.9869" a="14.7405" fwhm="0.0141742" res="20939.4" algo="Sum"/><pk mz="297.16806177" i="852.366" sn="13.1331" a="25.6488" fwhm="0.0289268" res="10273.1" algo="Sum"/><pk mz="297.22266396" i="795.329" sn="12.2543" a="15.4891" fwhm="0.0233635" res="12721.7" algo="Sum"/><pk mz="297.23685365" i="672.847" sn="10.3672" a="10.3709" fwhm="0.0142772" res="20819" algo="Sum"/><pk mz="298.05274864" i="490.519" sn="7.505" a="9.11891" fwhm="0.0164537" res="18114.6" algo="Sum"/><pk mz="298.17755809" i="474.079" sn="7.24808" a="11.8863" fwhm="0.0194887" res="15300" algo="Sum"/><pk mz="298.34683071" i="1995.97" sn="30.4986" a="34.3034" fwhm="0.01578" res="18906.7" algo="Sum"/><pk mz="298.79722556" i="905.296" sn="13.7458" a="15.4559" fwhm="0.014493" res="20616.6" algo="Sum"/><pk mz="298.92602546" i="597.903" sn="9.07159" a="10.8181" fwhm="0.0141605" res="21109.8" algo="Sum"/><pk mz="299.11048527" i="960.158" sn="14.558" a="20.6082" fwhm="0.0189414" res="15791.3" algo="Sum"/><pk mz="299.14332466" i="854.322" sn="12.9533" a="10.7258" fwhm="0.0163853" res="18256.8" algo="Sum"/><pk mz="299.16168648" i="3091.99" sn="46.8812" a="61.407" fwhm="0.0163498" res="18297.6" algo="Sum"/><pk mz="299.19641248" i="2748.05" sn="41.6626" a="55.0364" fwhm="0.0172683" res="17326.4" algo="Sum"/><pk mz="300.00372625" i="798.087" sn="12.0503" a="14.2988" fwhm="0.0156223" res="19203.6" algo="Sum"/><pk mz="300.16495245" i="645.074" sn="9.73102" a="14.238" fwhm="0.0183919" res="16320.5" algo="Sum"/><pk mz="300.20022513" i="650.718" sn="9.81006" a="11.8994" fwhm="0.01551" res="19355.3" algo="Sum"/><pk mz="300.88381886" i="1748.8" sn="26.1372" a="31.2358" fwhm="0.0147342" res="20420.7" algo="Sum"/><pk mz="300.98666430" i="1373.68" sn="20.5307" a="29.0822" fwhm="0.0228868" res="13151.1" algo="Sum"/><pk mz="301.04175481" i="494.429" sn="7.38874" a="10.9393" fwhm="0.0214702" res="14021.3" algo="Sum"/><pk mz="301.14118974" i="244399" sn="3644.94" a="3391.23" fwhm="0.0120749" res="24939.4" algo="Sum"/><pk mz="301.21150589" i="6583.9" sn="97.9935" a="123.207" fwhm="0.0166785" res="18059.8" algo="Sum"/><pk mz="302.14430785" i="39894.4" sn="585.568" a="644.458" fwhm="0.014699" res="20555.4" algo="Sum"/><pk mz="302.21508060" i="1505.42" sn="22.0742" a="26.196" fwhm="0.0165936" res="18212.8" algo="Sum"/><pk mz="302.24511399" i="2965.15" sn="43.4785" a="52.9484" fwhm="0.0154401" res="19575.3" algo="Sum"/><pk mz="302.88147523" i="726.994" sn="10.6051" a="13.868" fwhm="0.0145088" res="20875.7" algo="Sum"/><pk mz="302.92677801" i="728.615" sn="10.6145" a="18.7195" fwhm="0.0244746" res="12377.2" algo="Sum"/><pk mz="302.97046532" i="785.984" sn="11.4344" a="23.5245" fwhm="0.0246523" res="12289.8" algo="Sum"/><pk mz="303.14683196" i="5145.53" sn="74.5614" a="97.538" fwhm="0.0166829" res="18171.1" algo="Sum"/><pk mz="303.19272813" i="2827.34" sn="40.9639" a="49.2596" fwhm="0.0148567" res="20407.9" algo="Sum"/><pk mz="303.22916881" i="7723.45" sn="111.901" a="141.142" fwhm="0.0160069" res="18943.7" algo="Sum"/><pk mz="304.15040171" i="589.465" sn="8.47623" a="14.1689" fwhm="0.0191354" res="15894.6" algo="Sum"/><pk mz="304.19631826" i="525.699" sn="7.5591" a="11.5485" fwhm="0.0245843" res="12373.6" algo="Sum"/><pk mz="304.23229932" i="1579.17" sn="22.709" a="30.7162" fwhm="0.0185021" res="16443.2" algo="Sum"/><pk mz="304.26089115" i="7751.83" sn="111.477" a="134.899" fwhm="0.0160147" res="18998.9" algo="Sum"/><pk mz="304.29919186" i="775.089" sn="11.1464" a="16.7862" fwhm="0.0203566" res="14948.4" algo="Sum"/><pk mz="304.89552962" i="1207.86" sn="17.2222" a="22.323" fwhm="0.0156357" res="19500" algo="Sum"/><pk mz="304.97429181" i="691.172" sn="9.8492" a="15.4721" fwhm="0.0170433" res="17894.1" algo="Sum"/><pk mz="305.06513720" i="846.284" sn="12.0525" a="17.5161" fwhm="0.0156635" res="19476.2" algo="Sum"/><pk mz="305.15738917" i="1293.47" sn="18.4211" a="29.7966" fwhm="0.0214901" res="14199.9" algo="Sum"/><pk mz="305.20968096" i="699.328" sn="9.95957" a="12.4061" fwhm="0.0218597" res="13962.2" algo="Sum"/><pk mz="305.24503758" i="6791.58" sn="96.7141" a="131.058" fwhm="0.0162847" res="18744.3" algo="Sum"/><pk mz="306.24835052" i="1398.95" sn="19.7322" a="23.7519" fwhm="0.0161934" res="18911.9" algo="Sum"/><pk mz="306.27713552" i="2026.34" sn="28.5815" a="40.3303" fwhm="0.0176194" res="17382.9" algo="Sum"/><pk mz="306.82876334" i="548.8" sn="7.68254" a="10.1792" fwhm="0.0165851" res="18500.3" algo="Sum"/><pk mz="306.95660332" i="955.865" sn="13.3776" a="24.7281" fwhm="0.0199824" res="15361.3" algo="Sum"/><pk mz="306.99272178" i="474.957" sn="6.64716" a="9.45555" fwhm="0.024578" res="12490.6" algo="Sum"/><pk mz="307.05281532" i="560.203" sn="7.83851" a="10.6035" fwhm="0.0149498" res="20538.9" algo="Sum"/><pk mz="307.20226197" i="1170.09" sn="16.3694" a="25.5064" fwhm="0.0236251" res="13003.2" algo="Sum"/><pk mz="307.22414065" i="1052.23" sn="14.7205" a="17.781" fwhm="0.0205968" res="14916.1" algo="Sum"/><pk mz="307.26044759" i="2339.5" sn="32.7293" a="42.7103" fwhm="0.0173276" res="17732.4" algo="Sum"/><pk mz="308.26318462" i="548.67" sn="7.62779" a="10.9203" fwhm="0.0166222" res="18545.3" algo="Sum"/><pk mz="308.87824290" i="2108.31" sn="29.099" a="41.1892" fwhm="0.0172579" res="17897.8" algo="Sum"/><pk mz="308.95383855" i="1351.05" sn="18.6467" a="29.3406" fwhm="0.0178352" res="17322.7" algo="Sum"/><pk mz="309.20374186" i="14824.8" sn="204.541" a="273.609" fwhm="0.0161693" res="19122.9" algo="Sum"/><pk mz="309.23908335" i="1510.11" sn="20.8345" a="26.044" fwhm="0.0172982" res="17877" algo="Sum"/><pk mz="309.27579643" i="1258.82" sn="17.3629" a="23.5952" fwhm="0.0164229" res="18831.9" algo="Sum"/><pk mz="310.20708842" i="2711.61" sn="37.1238" a="55.1814" fwhm="0.0170056" res="18241.5" algo="Sum"/><pk mz="310.23854441" i="545.284" sn="7.46369" a="10.0296" fwhm="0.0212461" res="14602.2" algo="Sum"/><pk mz="310.31044455" i="683.704" sn="9.3533" a="12.8119" fwhm="0.0168418" res="18425" algo="Sum"/><pk mz="310.87548467" i="2106.18" sn="28.7259" a="37.1215" fwhm="0.0155863" res="19945.4" algo="Sum"/><pk mz="310.91270873" i="2178.63" sn="29.714" a="38.3228" fwhm="0.0155269" res="20024.1" algo="Sum"/><pk mz="311.00873708" i="613.991" sn="8.37591" a="13.4466" fwhm="0.0151637" res="20510.1" algo="Sum"/><pk mz="311.16051797" i="514.255" sn="7.0122" a="13.377" fwhm="0.029786" res="10446.5" algo="Sum"/><pk mz="311.21861802" i="1717.97" sn="23.4274" a="39.0362" fwhm="0.0243219" res="12795.8" algo="Sum"/><pk mz="311.25437552" i="573.806" sn="7.82445" a="10.6548" fwhm="0.021566" res="14432.7" algo="Sum"/><pk mz="311.33018276" i="644.666" sn="8.78761" a="12.5119" fwhm="0.015082" res="20642.5" algo="Sum"/><pk mz="312.04028480" i="466.967" sn="6.33172" a="8.27973" fwhm="0.0159754" res="19532.6" algo="Sum"/><pk mz="312.19426209" i="618.278" sn="8.38217" a="14.3378" fwhm="0.0197484" res="15808.6" algo="Sum"/><pk mz="312.78166751" i="1364.03" sn="18.4235" a="24.8977" fwhm="0.0162472" res="19251.4" algo="Sum"/><pk mz="312.87333768" i="732.364" sn="9.86804" a="14.395" fwhm="0.0164367" res="19035" algo="Sum"/><pk mz="313.17439123" i="965.499" sn="12.9583" a="31.5573" fwhm="0.0332428" res="9420.82" algo="Sum"/><pk mz="313.21333673" i="1330.01" sn="17.8518" a="29.8502" fwhm="0.019119" res="16382.3" algo="Sum"/><pk mz="314.23182667" i="1429.99" sn="19.0878" a="32.5155" fwhm="0.0181523" res="17310.8" algo="Sum"/><pk mz="314.77880653" i="2108.56" sn="27.9387" a="37.8944" fwhm="0.0154045" res="20434.3" algo="Sum"/><pk mz="315.00341541" i="1265.57" sn="16.7229" a="24.23" fwhm="0.0163953" res="19213" algo="Sum"/><pk mz="315.07956828" i="22793.8" sn="301.174" a="406.603" fwhm="0.0155816" res="20221.2" algo="Sum"/><pk mz="315.13466961" i="923.393" sn="12.2049" a="18.4743" fwhm="0.0222722" res="14149.2" algo="Sum"/><pk mz="315.15782197" i="952.405" sn="12.5887" a="16.191" fwhm="0.0214265" res="14708.8" algo="Sum"/><pk mz="315.19275509" i="50151.7" sn="662.949" a="850.629" fwhm="0.014977" res="21045.2" algo="Sum"/><pk mz="315.22515388" i="1749.71" sn="23.1329" a="28.158" fwhm="0.0149292" res="21114.7" algo="Sum"/><pk mz="316.08285607" i="2764.33" sn="36.1982" a="49.5764" fwhm="0.0167306" res="18892.5" algo="Sum"/><pk mz="316.11116369" i="3441.3" sn="45.0598" a="61.8221" fwhm="0.0169243" res="18678" algo="Sum"/><pk mz="316.19619635" i="10008.2" sn="131.045" a="178.9" fwhm="0.0160037" res="19757.7" algo="Sum"/><pk mz="316.24730815" i="1835.83" sn="24.038" a="39.8743" fwhm="0.0180062" res="17563.3" algo="Sum"/><pk mz="316.77660122" i="1342.28" sn="17.4525" a="26.5489" fwhm="0.0160136" res="19781.7" algo="Sum"/><pk mz="316.96630659" i="677.564" sn="8.80435" a="9.74884" fwhm="0.0327588" res="9675.75" algo="Sum"/><pk mz="316.98550420" i="1207.33" sn="15.6883" a="25.7041" fwhm="0.0190201" res="16665.8" algo="Sum"/><pk mz="317.02105747" i="516.554" sn="6.71217" a="11.4112" fwhm="0.0214337" res="14790.8" algo="Sum"/><pk mz="317.08581608" i="646.044" sn="8.39462" a="12.0949" fwhm="0.0220971" res="14349.7" algo="Sum"/><pk mz="317.11465770" i="27369.5" sn="355.637" a="483.429" fwhm="0.0156287" res="20290.5" algo="Sum"/><pk mz="317.17439928" i="1398.85" sn="18.1764" a="31.0091" fwhm="0.0270072" res="11744.1" algo="Sum"/><pk mz="317.20104053" i="1921.29" sn="24.9609" a="49.1767" fwhm="0.0299759" res="10581.9" algo="Sum"/><pk mz="317.24588749" i="2072.32" sn="26.9237" a="38.2672" fwhm="0.0169154" res="18754.8" algo="Sum"/><pk mz="317.28123143" i="492.385" sn="6.39443" a="10.4895" fwhm="0.0191504" res="16567.8" algo="Sum"/><pk mz="318.11815540" i="5004.02" sn="64.5982" a="89.3206" fwhm="0.0159771" res="19910.9" algo="Sum"/><pk mz="318.16728170" i="615.931" sn="7.95177" a="16.0473" fwhm="0.0245223" res="12974.6" algo="Sum"/><pk mz="318.21612542" i="507.337" sn="6.54447" a="14.0622" fwhm="0.025739" res="12363.2" algo="Sum"/><pk mz="318.24636924" i="619.817" sn="7.98912" a="13.7577" fwhm="0.0207337" res="15349.3" algo="Sum"/><pk mz="318.90769782" i="996.026" sn="12.7579" a="20.68" fwhm="0.0173783" res="18350.9" algo="Sum"/><pk mz="318.97066752" i="1269.04" sn="16.2548" a="36.295" fwhm="0.0243889" res="13078.5" algo="Sum"/><pk mz="319.03944967" i="954.299" sn="12.2234" a="23.4114" fwhm="0.0184137" res="17326.2" algo="Sum"/><pk mz="319.11462054" i="2512.83" sn="32.1565" a="50.5776" fwhm="0.0182559" res="17480.1" algo="Sum"/><pk mz="319.15167810" i="2244.41" sn="28.7014" a="49.5399" fwhm="0.0181337" res="17599.9" algo="Sum"/><pk mz="319.19593326" i="728.618" sn="9.31007" a="17.4095" fwhm="0.0335707" res="9508.17" algo="Sum"/><pk mz="319.22454812" i="1670.55" sn="21.3291" a="32.6993" fwhm="0.0173861" res="18360.9" algo="Sum"/><pk mz="319.26065058" i="1575.42" sn="20.0942" a="30.5293" fwhm="0.0177025" res="18034.7" algo="Sum"/><pk mz="319.29732090" i="1812.45" sn="23.0985" a="31.4578" fwhm="0.0156762" res="20368.2" algo="Sum"/><pk mz="320.12954941" i="783.244" sn="9.92523" a="14.2287" fwhm="0.0222553" res="14384.4" algo="Sum"/><pk mz="320.23269056" i="957.402" sn="12.1151" a="22.1397" fwhm="0.0189581" res="16891.6" algo="Sum"/><pk mz="320.90450181" i="627.634" sn="7.92239" a="11.6174" fwhm="0.0166518" res="19271.4" algo="Sum"/><pk mz="320.96557548" i="906.359" sn="11.4245" a="17.2803" fwhm="0.0192703" res="16656" algo="Sum"/><pk mz="321.13072014" i="902.566" sn="11.3382" a="21.211" fwhm="0.0213714" res="15026.2" algo="Sum"/><pk mz="321.16884134" i="1041.25" sn="13.0818" a="19.9016" fwhm="0.0232973" res="13785.7" algo="Sum"/><pk mz="321.23815047" i="2702.78" sn="33.9482" a="57.1255" fwhm="0.0243302" res="13203.3" algo="Sum"/><pk mz="321.27609984" i="840.852" sn="10.5615" a="16.1485" fwhm="0.0177839" res="18065.5" algo="Sum"/><pk mz="321.31459780" i="636.148" sn="7.99007" a="11.4353" fwhm="0.0160896" res="19970.4" algo="Sum"/><pk mz="322.24264494" i="676.65" sn="8.43623" a="21.5084" fwhm="0.0329057" res="9792.91" algo="Sum"/><pk mz="322.81084557" i="1842.08" sn="22.8726" a="37.2546" fwhm="0.0164422" res="19633.1" algo="Sum"/><pk mz="322.92938717" i="618.709" sn="7.6646" a="18.955" fwhm="0.0289061" res="11171.7" algo="Sum"/><pk mz="323.19715376" i="2404.48" sn="29.7843" a="54.5099" fwhm="0.0198613" res="16272.7" algo="Sum"/><pk mz="323.22210670" i="1094.88" sn="13.5623" a="27.2134" fwhm="0.0354547" res="9116.47" algo="Sum"/><pk mz="323.25479940" i="1466.78" sn="18.1648" a="30.7444" fwhm="0.0229057" res="14112.4" algo="Sum"/><pk mz="323.29182284" i="762.064" sn="9.43757" a="13.7142" fwhm="0.0162644" res="19877.3" algo="Sum"/><pk mz="324.20119433" i="603.612" sn="7.41404" a="15.1542" fwhm="0.0194289" res="16686.6" algo="Sum"/><pk mz="324.80785034" i="2472.92" sn="30.1796" a="43.3069" fwhm="0.0158651" res="20473.1" algo="Sum"/><pk mz="324.85265098" i="1379.71" sn="16.8357" a="27.1405" fwhm="0.0169621" res="19151.7" algo="Sum"/><pk mz="324.92724795" i="686.981" sn="8.38129" a="15.3927" fwhm="0.0190765" res="17032.9" algo="Sum"/><pk mz="325.17781258" i="1863.81" sn="22.7215" a="42.1108" fwhm="0.0207141" res="15698.4" algo="Sum"/><pk mz="325.21203801" i="11729.7" sn="142.996" a="221.277" fwhm="0.0172597" res="18842.3" algo="Sum"/><pk mz="325.27030359" i="728.054" sn="8.87565" a="15.6076" fwhm="0.0231967" res="14022.3" algo="Sum"/><pk mz="326.21556653" i="2427.1" sn="29.467" a="49.1003" fwhm="0.017766" res="18361.8" algo="Sum"/><pk mz="326.37797266" i="1238.59" sn="15.0115" a="23.2531" fwhm="0.0166472" res="19605.6" algo="Sum"/><pk mz="326.80519357" i="1186.75" sn="14.3554" a="26.7635" fwhm="0.0193288" res="16907.7" algo="Sum"/><pk mz="326.84972443" i="1381.02" sn="16.7049" a="26.0527" fwhm="0.0169399" res="19294.7" algo="Sum"/><pk mz="326.88715079" i="569.696" sn="6.89087" a="11.9469" fwhm="0.0184464" res="17720.9" algo="Sum"/><pk mz="327.01491036" i="2334.58" sn="28.2283" a="42.554" fwhm="0.0170334" res="19198.5" algo="Sum"/><pk mz="327.05132420" i="896.226" sn="10.8366" a="18.0581" fwhm="0.0172897" res="18916" algo="Sum"/><pk mz="327.19594835" i="8738.29" sn="105.615" a="186.104" fwhm="0.0178312" res="18349.6" algo="Sum"/><pk mz="327.22797492" i="20629.9" sn="249.324" a="391.505" fwhm="0.0170756" res="19163.5" algo="Sum"/><pk mz="328.19908204" i="1722.88" sn="20.6901" a="36.2732" fwhm="0.0176967" res="18545.8" algo="Sum"/><pk mz="328.23147821" i="4469.91" sn="53.6382" a="90.4612" fwhm="0.0171712" res="19115.3" algo="Sum"/><pk mz="328.75593651" i="921.095" sn="10.9978" a="17.4651" fwhm="0.0173582" res="18939.5" algo="Sum"/><pk mz="328.84592731" i="583.926" sn="6.97206" a="11.8685" fwhm="0.0178889" res="18382.6" algo="Sum"/><pk mz="328.93575261" i="618.489" sn="7.38474" a="12.9952" fwhm="0.0209881" res="15672.5" algo="Sum"/><pk mz="328.99818594" i="835.26" sn="9.97255" a="18.4638" fwhm="0.0209997" res="15666.8" algo="Sum"/><pk mz="329.17576462" i="2076.29" sn="24.6852" a="44.9288" fwhm="0.0245701" res="13397.4" algo="Sum"/><pk mz="329.21036371" i="6293.21" sn="74.7533" a="139.865" fwhm="0.0197877" res="16637.1" algo="Sum"/><pk mz="329.24305811" i="6656.43" sn="79.0004" a="124.889" fwhm="0.0181342" res="18156" algo="Sum"/><pk mz="330.21455106" i="1472.46" sn="17.3442" a="29.542" fwhm="0.0186302" res="17724.7" algo="Sum"/><pk mz="330.24588570" i="1721.44" sn="20.2768" a="41.5879" fwhm="0.0197771" res="16698.4" algo="Sum"/><pk mz="330.75333011" i="1609.75" sn="18.9054" a="28.4949" fwhm="0.0159109" res="20787.8" algo="Sum"/><pk mz="330.94758437" i="558.641" sn="6.53404" a="14.9261" fwhm="0.0228513" res="14482.6" algo="Sum"/><pk mz="330.97990491" i="519.291" sn="6.06829" a="16.7425" fwhm="0.0273594" res="12097.5" algo="Sum"/><pk mz="331.04576104" i="17499.4" sn="204.113" a="354.373" fwhm="0.0178204" res="18576.7" algo="Sum"/><pk mz="331.18738429" i="39394.6" sn="459.102" a="720.748" fwhm="0.0170917" res="19377.1" algo="Sum"/><pk mz="331.25991816" i="2110.7" sn="24.602" a="43.0942" fwhm="0.0177431" res="18669.8" algo="Sum"/><pk mz="332.04835889" i="2153.73" sn="24.9398" a="42.2371" fwhm="0.0180679" res="18377.8" algo="Sum"/><pk mz="332.08495968" i="1154.31" sn="13.3667" a="23.0267" fwhm="0.0184592" res="17990.2" algo="Sum"/><pk mz="332.19049764" i="8216.04" sn="95.1327" a="156.766" fwhm="0.0175125" res="18968.8" algo="Sum"/><pk mz="332.22533590" i="615.787" sn="7.13013" a="13.0959" fwhm="0.0205339" res="16179.4" algo="Sum"/><pk mz="332.26215921" i="550.573" sn="6.37545" a="10.4598" fwhm="0.0245685" res="13523.9" algo="Sum"/><pk mz="332.29221679" i="2126.09" sn="24.623" a="41.5691" fwhm="0.0175067" res="18980.8" algo="Sum"/><pk mz="332.75024175" i="1070.72" sn="12.3505" a="22.791" fwhm="0.0181374" res="18346.1" algo="Sum"/><pk mz="332.83955990" i="2849.07" sn="32.7744" a="54.961" fwhm="0.0161589" res="20597.8" algo="Sum"/><pk mz="332.95086503" i="1173.83" sn="13.4855" a="35.3485" fwhm="0.0272256" res="12229.3" algo="Sum"/><pk mz="333.05056633" i="738.423" sn="8.48244" a="17.1721" fwhm="0.0206717" res="16111.4" algo="Sum"/><pk mz="333.16700274" i="2022.67" sn="23.226" a="53.129" fwhm="0.0271524" res="12270.2" algo="Sum"/><pk mz="333.19579932" i="1638.69" sn="18.8122" a="42.0766" fwhm="0.0280592" res="11874.7" algo="Sum"/><pk mz="333.24013502" i="975.802" sn="11.202" a="20.8526" fwhm="0.0214358" res="15546" algo="Sum"/><pk mz="333.27623501" i="1540.53" sn="17.6884" a="34.7609" fwhm="0.0198647" res="16777.3" algo="Sum"/><pk mz="333.31182199" i="1502.5" sn="17.2529" a="33.6532" fwhm="0.0214125" res="15566.3" algo="Sum"/><pk mz="334.12204486" i="748.586" sn="8.52967" a="14.5144" fwhm="0.0172436" res="19376.6" algo="Sum"/><pk mz="334.27779808" i="554.846" sn="6.32136" a="11.8798" fwhm="0.0192451" res="17369.5" algo="Sum"/><pk mz="334.31203073" i="642.428" sn="7.31919" a="15.4754" fwhm="0.0225187" res="14846" algo="Sum"/><pk mz="334.83641906" i="2669.4" sn="30.2467" a="48.6756" fwhm="0.0164618" res="20340.2" algo="Sum"/><pk mz="334.88186472" i="626.122" sn="7.09375" a="13.2697" fwhm="0.0190212" res="17605.7" algo="Sum"/><pk mz="334.94393763" i="623.098" sn="7.06006" a="20.4146" fwhm="0.0294013" res="11392.2" algo="Sum"/><pk mz="335.12526331" i="925.445" sn="10.4849" a="19.936" fwhm="0.0171305" res="19563.1" algo="Sum"/><pk mz="335.19732079" i="461.959" sn="5.23379" a="4.8184" fwhm="0.0108315" res="30946.5" algo="Sum"/><pk mz="335.21968611" i="835.14" sn="9.46177" a="23.9429" fwhm="0.0367061" res="9132.52" algo="Sum"/><pk mz="335.25506175" i="1217.85" sn="13.7977" a="25.1956" fwhm="0.0191413" res="17514.8" algo="Sum"/><pk mz="335.29197967" i="1349.17" sn="15.2861" a="30.0413" fwhm="0.0191755" res="17485.4" algo="Sum"/><pk mz="336.83408184" i="994.753" sn="11.146" a="24.409" fwhm="0.0223097" res="15098.1" algo="Sum"/><pk mz="337.06156476" i="14649.8" sn="164.124" a="276.252" fwhm="0.0168658" res="19984.9" algo="Sum"/><pk mz="337.17707336" i="1023.88" sn="11.4711" a="26.564" fwhm="0.023772" res="14183.8" algo="Sum"/><pk mz="337.21113741" i="1226.66" sn="13.7336" a="30.3113" fwhm="0.0310437" res="10862.5" algo="Sum"/><pk mz="337.23402457" i="1246.76" sn="13.9502" a="24.5146" fwhm="0.021927" res="15379.8" algo="Sum"/><pk mz="337.27056355" i="1942.69" sn="21.7155" a="38.5593" fwhm="0.018158" res="18574.2" algo="Sum"/><pk mz="337.30737559" i="3726.66" sn="41.6185" a="71.2884" fwhm="0.0174088" res="19375.6" algo="Sum"/><pk mz="338.06437728" i="1755.81" sn="19.5364" a="36.2345" fwhm="0.0182062" res="18568.7" algo="Sum"/><pk mz="338.27635817" i="630.593" sn="6.98119" a="13.8944" fwhm="0.0211838" res="15968.6" algo="Sum"/><pk mz="338.31067165" i="864.687" sn="9.56983" a="13.8611" fwhm="0.0178442" res="18959.1" algo="Sum"/><pk mz="338.34139544" i="9006.26" sn="99.6771" a="172.045" fwhm="0.0165527" res="20440.3" algo="Sum"/><pk mz="338.78496641" i="1479.85" sn="16.3566" a="29.7734" fwhm="0.0172266" res="19666.4" algo="Sum"/><pk mz="338.89006683" i="527.848" sn="5.83433" a="15.6937" fwhm="0.0293911" res="11530.3" algo="Sum"/><pk mz="338.96396297" i="547.965" sn="6.05547" a="13.8458" fwhm="0.0238998" res="14182.7" algo="Sum"/><pk mz="339.03440210" i="1649.92" sn="18.2038" a="42.2657" fwhm="0.022383" res="15147" algo="Sum"/><pk mz="339.19199413" i="1657.87" sn="18.2364" a="35.8401" fwhm="0.025161" res="13480.9" algo="Sum"/><pk mz="339.22867967" i="1837.23" sn="20.2092" a="46.2376" fwhm="0.0313123" res="10833.7" algo="Sum"/><pk mz="339.28742401" i="586.206" sn="6.44818" a="13.0215" fwhm="0.0219252" res="15474.8" algo="Sum"/><pk mz="339.34516598" i="2126.16" sn="23.3865" a="53.5059" fwhm="0.0203319" res="16690.3" algo="Sum"/><pk mz="340.17847031" i="742.399" sn="8.11137" a="13.0019" fwhm="0.0232948" res="14603.2" algo="Sum"/><pk mz="340.23649793" i="488.474" sn="5.33819" a="9.83652" fwhm="0.0245997" res="13830.9" algo="Sum"/><pk mz="340.25675406" i="870.67" sn="9.51419" a="20.5346" fwhm="0.0268393" res="12677.5" algo="Sum"/><pk mz="340.78171515" i="2121.62" sn="23.1277" a="39.7944" fwhm="0.0170671" res="19967.2" algo="Sum"/><pk mz="340.88631116" i="489.185" sn="5.31829" a="12.6887" fwhm="0.0201943" res="16880.4" algo="Sum"/><pk mz="341.18944921" i="2734.09" sn="29.6623" a="45.172" fwhm="0.012854" res="26543.4" algo="Sum"/><pk mz="341.20756939" i="4979.14" sn="54.0188" a="112.997" fwhm="0.0196756" res="17341.7" algo="Sum"/><pk mz="341.24470352" i="2208.84" sn="23.9621" a="49.05" fwhm="0.022366" res="15257.3" algo="Sum"/><pk mz="342.16737614" i="640.744" sn="6.89345" a="15.8466" fwhm="0.0191252" res="17891" algo="Sum"/><pk mz="342.21098153" i="1118.9" sn="12.0379" a="21.8362" fwhm="0.0218258" res="15679.2" algo="Sum"/><pk mz="342.24696890" i="1220.52" sn="13.1311" a="23.2855" fwhm="0.0240428" res="14234.9" algo="Sum"/><pk mz="342.26013186" i="1236.01" sn="13.2974" a="22.9531" fwhm="0.0174408" res="19624.1" algo="Sum"/><pk mz="342.77937606" i="1165.21" sn="12.4647" a="23.9929" fwhm="0.0174232" res="19673.7" algo="Sum"/><pk mz="342.86857658" i="4023.77" sn="43.0406" a="81.2905" fwhm="0.0173314" res="19783.1" algo="Sum"/><pk mz="342.98805285" i="912.946" sn="9.76286" a="19.5803" fwhm="0.0182576" res="18786" algo="Sum"/><pk mz="343.19146795" i="55582.5" sn="594.035" a="1053.05" fwhm="0.0172229" res="19926.5" algo="Sum"/><pk mz="343.26024441" i="1015.18" sn="10.8497" a="24.8873" fwhm="0.027681" res="12400.6" algo="Sum"/><pk mz="344.19471142" i="10394.9" sn="110.242" a="210.91" fwhm="0.0186198" res="18485.4" algo="Sum"/><pk mz="344.27791434" i="670.686" sn="7.11237" a="15.5436" fwhm="0.0279065" res="12336.8" algo="Sum"/><pk mz="344.86558026" i="2530.92" sn="26.7077" a="51.4164" fwhm="0.0173217" res="19909.5" algo="Sum"/><pk mz="345.20042076" i="5849.97" sn="61.6983" a="210.112" fwhm="0.030455" res="11334.8" algo="Sum"/><pk mz="345.23943384" i="3970.36" sn="41.8745" a="85.4007" fwhm="0.0202837" res="17020.6" algo="Sum"/><pk mz="345.31277472" i="472.338" sn="4.98162" a="9.38535" fwhm="0.0185653" res="18599.9" algo="Sum"/><pk mz="346.20530729" i="1272.52" sn="13.3509" a="29.4655" fwhm="0.029933" res="11566" algo="Sum"/><pk mz="346.24265417" i="877.832" sn="9.20538" a="20.0229" fwhm="0.0256983" res="13473.4" algo="Sum"/><pk mz="346.72628241" i="493.862" sn="5.15779" a="10.1762" fwhm="0.0168491" res="20578.4" algo="Sum"/><pk mz="346.86362127" i="548.395" sn="5.72654" a="20.4" fwhm="0.0351417" res="9870.44" algo="Sum"/><pk mz="347.16219295" i="8177.54" sn="85.2804" a="161.305" fwhm="0.019863" res="17477.9" algo="Sum"/><pk mz="347.21985992" i="1828.48" sn="19.0413" a="44.0011" fwhm="0.0284737" res="12194.4" algo="Sum"/><pk mz="347.25441661" i="1523.46" sn="15.8495" a="33.1418" fwhm="0.0205074" res="16933.1" algo="Sum"/><pk mz="347.29133757" i="512.57" sn="5.32705" a="9.85708" fwhm="0.0201779" res="17211.4" algo="Sum"/><pk mz="347.32784241" i="1667.87" sn="17.3166" a="32.6363" fwhm="0.018046" res="19246.8" algo="Sum"/><pk mz="348.16553091" i="1849.5" sn="19.0987" a="35.4662" fwhm="0.0224101" res="15536.1" algo="Sum"/><pk mz="348.22318184" i="484.054" sn="4.99728" a="11.0917" fwhm="0.0256351" res="13583.8" algo="Sum"/><pk mz="348.26115866" i="539.365" sn="5.56811" a="12.8498" fwhm="0.0246318" res="14138.7" algo="Sum"/><pk mz="348.81345468" i="2415.31" sn="24.8791" a="42.6391" fwhm="0.01589" res="21951.8" algo="Sum"/><pk mz="348.91894039" i="989.492" sn="10.189" a="29.2273" fwhm="0.0207655" res="16802.8" algo="Sum"/><pk mz="349.05531579" i="3023.46" sn="31.0363" a="57.6045" fwhm="0.0165701" res="21065.4" algo="Sum"/><pk mz="349.12499613" i="486.246" sn="4.98211" a="13.3133" fwhm="0.0277759" res="12569.4" algo="Sum"/><pk mz="349.16253834" i="1215.7" sn="12.4451" a="25.4571" fwhm="0.0233555" res="14949.9" algo="Sum"/><pk mz="349.18283247" i="1275.18" sn="13.0526" a="31.7177" fwhm="0.0327484" res="10662.6" algo="Sum"/><pk mz="349.23382685" i="632.302" sn="6.47172" a="11.7661" fwhm="0.0210102" res="16622.1" algo="Sum"/><pk mz="349.27080105" i="1640.83" sn="16.7944" a="36.2218" fwhm="0.0186888" res="18688.8" algo="Sum"/><pk mz="349.30647771" i="496.509" sn="5.08148" a="10.867" fwhm="0.0213075" res="16393.6" algo="Sum"/><pk mz="350.81056874" i="2232" sn="22.6423" a="44.5373" fwhm="0.0174541" res="20099.1" algo="Sum"/><pk mz="350.91058229" i="671.823" sn="6.7953" a="24.6542" fwhm="0.0310417" res="11304.5" algo="Sum"/><pk mz="350.98008226" i="771.426" sn="7.78977" a="19.9049" fwhm="0.0229127" res="15318.1" algo="Sum"/><pk mz="351.15743167" i="792.328" sn="8.00192" a="20.002" fwhm="0.0249535" res="14072.5" algo="Sum"/><pk mz="351.19553187" i="674.019" sn="6.80877" a="14.5001" fwhm="0.0313335" res="11208.3" algo="Sum"/><pk mz="351.22883892" i="2415.14" sn="24.3967" a="59.4353" fwhm="0.027775" res="12645.5" algo="Sum"/><pk mz="351.24642996" i="1549.63" sn="15.6532" a="27.0939" fwhm="0.0171134" res="20524.6" algo="Sum"/><pk mz="351.28558106" i="958.25" sn="9.67752" a="21.4711" fwhm="0.023654" res="14851" algo="Sum"/><pk mz="351.32367935" i="653.428" sn="6.5987" a="14.1168" fwhm="0.0199277" res="17629.9" algo="Sum"/><pk mz="352.23196432" i="634.594" sn="6.36985" a="16.8563" fwhm="0.0232326" res="15161.1" algo="Sum"/><pk mz="352.32179417" i="484.3" sn="4.86048" a="10.3159" fwhm="0.0189116" res="18630" algo="Sum"/><pk mz="352.80797138" i="839.248" sn="8.3632" a="20.3522" fwhm="0.0192545" res="18323.4" algo="Sum"/><pk mz="352.89721184" i="6694.48" sn="66.7033" a="141.443" fwhm="0.018084" res="19514.4" algo="Sum"/><pk mz="353.02903579" i="9928.95" sn="98.9767" a="230.296" fwhm="0.0209472" res="16853.3" algo="Sum"/><pk mz="353.17361460" i="483.115" sn="4.81648" a="8.46972" fwhm="0.0222364" res="15882.7" algo="Sum"/><pk mz="353.20708004" i="832.595" sn="8.30123" a="25.0583" fwhm="0.0314498" res="11230.8" algo="Sum"/><pk mz="353.24429136" i="1462.59" sn="14.5832" a="35.1088" fwhm="0.0301676" res="11709.4" algo="Sum"/><pk mz="353.26596821" i="1943.84" sn="19.3818" a="45.2832" fwhm="0.0246242" res="14346.3" algo="Sum"/><pk mz="353.30115210" i="691.325" sn="6.89311" a="16.106" fwhm="0.0249025" res="14187.4" algo="Sum"/><pk mz="353.89955366" i="538.799" sn="5.34911" a="10.5948" fwhm="0.0178939" res="19777.6" algo="Sum"/><pk mz="354.03230600" i="1198.61" sn="11.8971" a="29.9945" fwhm="0.022039" res="16063.9" algo="Sum"/><pk mz="354.26943463" i="474.654" sn="4.70798" a="11.7277" fwhm="0.0271311" res="13057.7" algo="Sum"/><pk mz="354.75862638" i="522.999" sn="5.17678" a="10.8232" fwhm="0.0183751" res="19306.5" algo="Sum"/><pk mz="354.89445146" i="2512.36" sn="24.8717" a="53.7072" fwhm="0.0182234" res="19474.7" algo="Sum"/><pk mz="355.03214446" i="642.36" sn="6.35751" a="17.0995" fwhm="0.0271688" res="13067.7" algo="Sum"/><pk mz="355.18792991" i="1127.72" sn="11.1608" a="31.8026" fwhm="0.040326" res="8807.92" algo="Sum"/><pk mz="355.22286425" i="1118.83" sn="11.0726" a="24.8369" fwhm="0.026145" res="13586.6" algo="Sum"/><pk mz="355.26004186" i="831.441" sn="8.22824" a="19.5898" fwhm="0.0252658" res="14060.9" algo="Sum"/><pk mz="356.75628144" i="688.604" sn="6.75315" a="15.9636" fwhm="0.0186628" res="19115.9" algo="Sum"/><pk mz="356.90906684" i="500.692" sn="4.9085" a="14.1837" fwhm="0.0240745" res="14825.2" algo="Sum"/><pk mz="357.20602329" i="7679.15" sn="75.0338" a="165.155" fwhm="0.0195054" res="18313.1" algo="Sum"/><pk mz="357.23534153" i="1031.25" sn="10.0704" a="19.0236" fwhm="0.0294993" res="12110" algo="Sum"/><pk mz="358.21024779" i="1620.14" sn="15.7388" a="36.7312" fwhm="0.0203429" res="17608.6" algo="Sum"/><pk mz="358.30568073" i="618.276" sn="6.00555" a="20.4531" fwhm="0.0284522" res="12593.3" algo="Sum"/><pk mz="358.84231337" i="2947.04" sn="28.5585" a="57.8998" fwhm="0.0175323" res="20467.5" algo="Sum"/><pk mz="358.97971864" i="78303.1" sn="757.204" a="1462.66" fwhm="0.0166621" res="21544.7" algo="Sum"/><pk mz="359.04317658" i="9977.13" sn="96.3256" a="219.102" fwhm="0.0188399" res="19057.6" algo="Sum"/><pk mz="359.16530626" i="9685.68" sn="93.4674" a="202.143" fwhm="0.0182496" res="19680.7" algo="Sum"/><pk mz="359.21813817" i="3170.33" sn="30.5939" a="97.0521" fwhm="0.0305223" res="11769" algo="Sum"/><pk mz="359.25286874" i="625.86" sn="6.03959" a="14.0938" fwhm="0.025551" res="14060.2" algo="Sum"/><pk mz="359.98196457" i="11431.4" sn="109.897" a="239.293" fwhm="0.018468" res="19492.2" algo="Sum"/><pk mz="360.04610062" i="1282.18" sn="12.3158" a="32.5049" fwhm="0.0205141" res="17551.1" algo="Sum"/><pk mz="360.16897484" i="1901.18" sn="18.2594" a="43.234" fwhm="0.018769" res="19189.6" algo="Sum"/><pk mz="360.22190929" i="788.37" sn="7.57234" a="18.5831" fwhm="0.0210056" res="17148.9" algo="Sum"/><pk mz="360.32346866" i="28681.2" sn="275.522" a="547.404" fwhm="0.0171823" res="20970.6" algo="Sum"/><pk mz="360.83960293" i="2092.06" sn="19.9752" a="45.0625" fwhm="0.0181986" res="19827.9" algo="Sum"/><pk mz="360.93197299" i="515.387" sn="4.91687" a="14.4437" fwhm="0.0374656" res="9633.7" algo="Sum"/><pk mz="360.97736687" i="49216.2" sn="469.53" a="937.57" fwhm="0.0172798" res="20890.1" algo="Sum"/><pk mz="361.17343521" i="1827.47" sn="17.4343" a="67.6207" fwhm="0.0388488" res="9296.9" algo="Sum"/><pk mz="361.23664836" i="2101.27" sn="20.0464" a="49.7716" fwhm="0.0241629" res="14950" algo="Sum"/><pk mz="361.27108637" i="867.717" sn="8.27955" a="18.3738" fwhm="0.0242258" res="14912.6" algo="Sum"/><pk mz="361.32740311" i="6924.2" sn="66.0777" a="177.593" fwhm="0.0211396" res="17092.4" algo="Sum"/><pk mz="361.97966792" i="7247.42" sn="68.5802" a="153.401" fwhm="0.0188431" res="19210.2" algo="Sum"/><pk mz="362.01464058" i="809.758" sn="7.6625" a="18.2096" fwhm="0.0256743" res="14100.3" algo="Sum"/><pk mz="362.19185340" i="820.446" sn="7.75844" a="23.4379" fwhm="0.0316082" res="11458.8" algo="Sum"/><pk mz="362.24088596" i="7019.22" sn="66.3645" a="156.925" fwhm="0.0186514" res="19421.6" algo="Sum"/><pk mz="362.33371614" i="1123.42" sn="10.6232" a="33.1289" fwhm="0.0273783" res="13234.3" algo="Sum"/><pk mz="362.83700161" i="492.909" sn="4.62889" a="15.9777" fwhm="0.0250754" res="14469.8" algo="Sum"/><pk mz="362.92623774" i="7399.36" sn="69.4671" a="145.939" fwhm="0.0181554" res="19990" algo="Sum"/><pk mz="362.97353694" i="7646.14" sn="71.7827" a="162.718" fwhm="0.0185907" res="19524.4" algo="Sum"/><pk mz="363.15795170" i="1793.04" sn="16.8263" a="44.9852" fwhm="0.0245235" res="14808.6" algo="Sum"/><pk mz="363.21793129" i="799.193" sn="7.4997" a="10.6177" fwhm="0.0150335" res="24160.6" algo="Sum"/><pk mz="363.24572718" i="2204.32" sn="20.6855" a="63.5343" fwhm="0.0242185" res="14998.7" algo="Sum"/><pk mz="363.28363479" i="466.439" sn="4.37711" a="9.74344" fwhm="0.0293593" res="12373.7" algo="Sum"/><pk mz="363.32367350" i="848.363" sn="7.96111" a="21.2317" fwhm="0.021392" res="16984.1" algo="Sum"/><pk mz="363.92897885" i="611.933" sn="5.71253" a="13.7403" fwhm="0.0175503" res="20736.3" algo="Sum"/><pk mz="363.97654476" i="1021.77" sn="9.53458" a="27.8792" fwhm="0.0206955" res="17587.3" algo="Sum"/><pk mz="364.15904273" i="700.065" sn="6.53159" a="22.419" fwhm="0.0212207" res="17160.5" algo="Sum"/><pk mz="364.25059645" i="493.724" sn="4.60594" a="15.2102" fwhm="0.0324876" res="11212" algo="Sum"/><pk mz="364.78718910" i="733.625" sn="6.80119" a="16.378" fwhm="0.0193282" res="18873.4" algo="Sum"/><pk mz="364.91934951" i="596.631" sn="5.53048" a="20.416" fwhm="0.0363399" res="10041.8" algo="Sum"/><pk mz="364.97079841" i="728.622" sn="6.75397" a="21.7698" fwhm="0.0272304" res="13403.1" algo="Sum"/><pk mz="365.10537362" i="2427.3" sn="22.4916" a="50.8166" fwhm="0.0186156" res="19612.9" algo="Sum"/><pk mz="365.13625976" i="1311.54" sn="12.1529" a="27.5513" fwhm="0.0275591" res="13249.2" algo="Sum"/><pk mz="365.19088107" i="529.999" sn="4.91145" a="13.124" fwhm="0.0312699" res="11678.7" algo="Sum"/><pk mz="365.24540436" i="1482.54" sn="13.7364" a="33.4748" fwhm="0.0253984" res="14380.6" algo="Sum"/><pk mz="365.26525445" i="1349.69" sn="12.5009" a="29.1391" fwhm="0.0259158" res="14094.3" algo="Sum"/><pk mz="365.30247630" i="785.082" sn="7.26998" a="18.3267" fwhm="0.0267635" res="13649.3" algo="Sum"/><pk mz="365.33852268" i="1436.09" sn="13.2984" a="30.9288" fwhm="0.0194414" res="18791.8" algo="Sum"/><pk mz="366.24851767" i="465.763" sn="4.28845" a="12.5092" fwhm="0.0269184" res="13605.9" algo="Sum"/><pk mz="366.78442639" i="951.114" sn="8.73155" a="18.5882" fwhm="0.0165972" res="22099.2" algo="Sum"/><pk mz="366.83688649" i="587.411" sn="5.39236" a="12.742" fwhm="0.0194926" res="18819.3" algo="Sum"/><pk mz="366.91295370" i="818.788" sn="7.51601" a="17.833" fwhm="0.0202003" res="18163.8" algo="Sum"/><pk mz="366.95125218" i="532.091" sn="4.8843" a="14.1252" fwhm="0.0273614" res="13411.3" algo="Sum"/><pk mz="367.12067219" i="5007.65" sn="45.9557" a="106.616" fwhm="0.0190244" res="19297.4" algo="Sum"/><pk mz="367.14761136" i="790.004" sn="7.2454" a="15.7" fwhm="0.0258157" res="14221.8" algo="Sum"/><pk mz="367.19756463" i="590.028" sn="5.40426" a="17.6983" fwhm="0.0412386" res="8904.23" algo="Sum"/><pk mz="367.22170557" i="655.141" sn="5.99655" a="14.6203" fwhm="0.0328995" res="11161.9" algo="Sum"/><pk mz="367.25543075" i="690.812" sn="6.31726" a="20.2598" fwhm="0.0399631" res="9189.87" algo="Sum"/><pk mz="367.27996669" i="713.022" sn="6.51656" a="18.9114" fwhm="0.0265569" res="13829.9" algo="Sum"/><pk mz="368.12538177" i="859.832" sn="7.82661" a="17.4302" fwhm="0.0184065" res="19999.7" algo="Sum"/><pk mz="368.28014642" i="747.079" sn="6.80028" a="23.3873" fwhm="0.0232552" res="15836.4" algo="Sum"/><pk mz="368.42511851" i="767.583" sn="6.98278" a="17.0129" fwhm="0.0203592" res="18096.3" algo="Sum"/><pk mz="368.83355782" i="663.294" sn="6.02433" a="14.6532" fwhm="0.0191984" res="19211.6" algo="Sum"/><pk mz="368.87116697" i="4185.91" sn="38.0182" a="88.8566" fwhm="0.0186594" res="19768.7" algo="Sum"/><pk mz="368.97496891" i="1030.22" sn="9.33982" a="20.3165" fwhm="0.0251018" res="14699.1" algo="Sum"/><pk mz="369.00166184" i="1325.98" sn="12.0137" a="32.961" fwhm="0.0230864" res="15983.5" algo="Sum"/><pk mz="369.12976174" i="513.544" sn="4.63933" a="14.835" fwhm="0.0277634" res="13295.6" algo="Sum"/><pk mz="369.20157355" i="1451.25" sn="13.1118" a="28.3476" fwhm="0.0215434" res="17137.6" algo="Sum"/><pk mz="369.22503554" i="3472.02" sn="31.3683" a="95.0377" fwhm="0.0237766" res="15528.9" algo="Sum"/><pk mz="369.27862416" i="517.32" sn="4.67322" a="11.6112" fwhm="0.0341065" res="10827.2" algo="Sum"/><pk mz="369.35118471" i="20542" sn="185.562" a="420.006" fwhm="0.0180957" res="20411" algo="Sum"/><pk mz="370.20168876" i="485.913" sn="4.37416" a="15.2644" fwhm="0.0304237" res="12168.2" algo="Sum"/><pk mz="370.22825355" i="775.15" sn="6.97786" a="19.8078" fwhm="0.0245746" res="15065.5" algo="Sum"/><pk mz="370.29453942" i="1031.39" sn="9.2845" a="24.391" fwhm="0.0204825" res="18078.5" algo="Sum"/><pk mz="370.35445631" i="6139.11" sn="55.2639" a="126.73" fwhm="0.0179997" res="20575.6" algo="Sum"/><pk mz="370.74055183" i="785.638" sn="7.06266" a="19.8197" fwhm="0.0206721" res="17934.4" algo="Sum"/><pk mz="370.86833763" i="1742.11" sn="15.6038" a="38.0049" fwhm="0.0189432" res="19577.9" algo="Sum"/><pk mz="371.03768082" i="1712.26" sn="15.3061" a="36.3316" fwhm="0.0191491" res="19376.3" algo="Sum"/><pk mz="371.16475618" i="569.314" sn="5.08939" a="11.3087" fwhm="0.0255874" res="14505.8" algo="Sum"/><pk mz="371.19423690" i="651.325" sn="5.82277" a="17.4391" fwhm="0.0366727" res="10121.8" algo="Sum"/><pk mz="371.22323013" i="1071.42" sn="9.57765" a="39.2233" fwhm="0.0392946" res="9447.18" algo="Sum"/><pk mz="371.25792663" i="753.19" sn="6.73172" a="17.867" fwhm="0.0270065" res="13747" algo="Sum"/><pk mz="371.31510872" i="527.378" sn="4.71129" a="13.0627" fwhm="0.0312994" res="11863.3" algo="Sum"/><pk mz="371.35809293" i="906.863" sn="8.10185" a="21.2278" fwhm="0.0207981" res="17855.4" algo="Sum"/><pk mz="372.73726245" i="1576.28" sn="13.9231" a="32.6378" fwhm="0.0180101" res="20696" algo="Sum"/><pk mz="373.18086914" i="2016.67" sn="17.773" a="68.0245" fwhm="0.0316048" res="11807.7" algo="Sum"/><pk mz="373.23429288" i="891.211" sn="7.85428" a="22.2966" fwhm="0.0309517" res="12058.6" algo="Sum"/><pk mz="373.27091947" i="760.923" sn="6.70604" a="19.1018" fwhm="0.0283198" res="13180.5" algo="Sum"/><pk mz="373.34373887" i="486.456" sn="4.28608" a="10.9463" fwhm="0.0201028" res="18571.8" algo="Sum"/><pk mz="374.18544328" i="472.483" sn="4.1384" a="12.8406" fwhm="0.0307678" res="12161.6" algo="Sum"/><pk mz="374.27465679" i="475.155" sn="4.16158" a="9.2768" fwhm="0.0179217" res="20883.9" algo="Sum"/><pk mz="374.30226744" i="1854.33" sn="16.2396" a="39.4764" fwhm="0.0188966" res="19807.9" algo="Sum"/><pk mz="374.73428169" i="1202.11" sn="10.4899" a="30.5726" fwhm="0.0204156" res="18355.3" algo="Sum"/><pk mz="374.81682310" i="963.266" sn="8.40799" a="20.9547" fwhm="0.018526" res="20231.9" algo="Sum"/><pk mz="375.01250494" i="6516.8" sn="56.8354" a="162.272" fwhm="0.0229032" res="16373.8" algo="Sum"/><pk mz="375.19301955" i="887.659" sn="7.7355" a="26.9908" fwhm="0.0359979" res="10422.6" algo="Sum"/><pk mz="375.21327252" i="812.641" sn="7.08054" a="19.7772" fwhm="0.0333127" res="11263.4" algo="Sum"/><pk mz="375.25109499" i="708.072" sn="6.16943" a="17.2851" fwhm="0.0353158" res="10625.6" algo="Sum"/><pk mz="375.28709182" i="1759.42" sn="15.3299" a="43.4429" fwhm="0.0238273" res="15750.3" algo="Sum"/><pk mz="375.35938115" i="1527.25" sn="13.3063" a="32.0987" fwhm="0.0194389" res="19309.7" algo="Sum"/><pk mz="376.01575764" i="827.172" sn="7.19446" a="24.1841" fwhm="0.0244651" res="15369.5" algo="Sum"/><pk mz="376.29728276" i="4105.99" sn="35.5679" a="96.0861" fwhm="0.024339" res="15460.7" algo="Sum"/><pk mz="376.36203290" i="474.2" sn="4.10037" a="11.1673" fwhm="0.0228279" res="16486.9" algo="Sum"/><pk mz="376.73225699" i="580.958" sn="5.0113" a="10.4184" fwhm="0.0194008" res="19418.3" algo="Sum"/><pk mz="376.81340502" i="675.824" sn="5.82896" a="17.6167" fwhm="0.0199703" res="18868.7" algo="Sum"/><pk mz="376.86560196" i="559.342" sn="4.82538" a="14.0708" fwhm="0.0226449" res="16642.4" algo="Sum"/><pk mz="376.93553885" i="987.063" sn="8.51242" a="31.7935" fwhm="0.0325846" res="11567.9" algo="Sum"/><pk mz="376.98310061" i="1329.15" sn="11.4625" a="33.5511" fwhm="0.0255947" res="14729" algo="Sum"/><pk mz="377.17494371" i="690.493" sn="5.93604" a="19.3068" fwhm="0.0296589" res="12717.1" algo="Sum"/><pk mz="377.19119595" i="635.047" sn="5.45778" a="6.60377" fwhm="0.0114901" res="32827.6" algo="Sum"/><pk mz="377.20605787" i="646.682" sn="5.55643" a="8.96581" fwhm="0.0153204" res="24621.2" algo="Sum"/><pk mz="377.23499732" i="1438.68" sn="12.3547" a="38.816" fwhm="0.0260104" res="14503.2" algo="Sum"/><pk mz="377.26543804" i="731.794" sn="6.28364" a="14.8657" fwhm="0.0306432" res="12311.5" algo="Sum"/><pk mz="377.30227330" i="1653.03" sn="14.1931" a="44.0824" fwhm="0.0241922" res="15596" algo="Sum"/><pk mz="378.21494592" i="1089.46" sn="9.30787" a="25.6691" fwhm="0.0226177" res="16722" algo="Sum"/><pk mz="378.29840814" i="502.49" sn="4.29423" a="15.9715" fwhm="0.0311364" res="12149.7" algo="Sum"/><pk mz="378.86355273" i="519.688" sn="4.4299" a="11.1436" fwhm="0.0214032" res="17701.3" algo="Sum"/><pk mz="378.89962766" i="4010.32" sn="34.1594" a="80.1407" fwhm="0.0192061" res="19728.1" algo="Sum"/><pk mz="379.21839613" i="647.815" sn="5.49715" a="19.3086" fwhm="0.0406782" res="9322.39" algo="Sum"/><pk mz="379.24646554" i="533.683" sn="4.52866" a="11.1455" fwhm="0.0307235" res="12343.9" algo="Sum"/><pk mz="379.28262678" i="1044.17" sn="8.86025" a="29.5953" fwhm="0.0264755" res="14325.8" algo="Sum"/><pk mz="379.31678693" i="1007.97" sn="8.55193" a="24.5506" fwhm="0.024666" res="15378.1" algo="Sum"/><pk mz="379.35413221" i="570.475" sn="4.84055" a="12.1941" fwhm="0.0212524" res="17850" algo="Sum"/><pk mz="380.76910392" i="1810.3" sn="15.2372" a="40.47" fwhm="0.0186898" res="20373.1" algo="Sum"/><pk mz="380.89747044" i="655.731" sn="5.50931" a="19.2086" fwhm="0.0275963" res="13802.5" algo="Sum"/><pk mz="380.92007002" i="493.824" sn="4.14832" a="8.9701" fwhm="0.0177428" res="21469" algo="Sum"/><pk mz="381.02529980" i="5574.66" sn="46.8134" a="121.071" fwhm="0.0189923" res="20062.1" algo="Sum"/><pk mz="381.07920812" i="567.501" sn="4.76561" a="14.1708" fwhm="0.0225062" res="16932.2" algo="Sum"/><pk mz="381.20607045" i="1118.48" sn="9.39402" a="35.121" fwhm="0.0287572" res="13256" algo="Sum"/><pk mz="381.26177224" i="592.036" sn="4.9728" a="10.6399" fwhm="0.0231038" res="16502.2" algo="Sum"/><pk mz="381.29649328" i="1580.69" sn="13.2761" a="44.6929" fwhm="0.0243531" res="15657" algo="Sum"/><pk mz="381.33329191" i="658.67" sn="5.53241" a="15.009" fwhm="0.0236101" res="16151.3" algo="Sum"/><pk mz="381.96962128" i="844.578" sn="7.0433" a="18.9513" fwhm="0.0200372" res="19063.1" algo="Sum"/><pk mz="382.02813601" i="677.317" sn="5.64847" a="17.8493" fwhm="0.0207118" res="18445" algo="Sum"/><pk mz="382.76617799" i="2723.44" sn="22.5898" a="59.8504" fwhm="0.019164" res="19973.2" algo="Sum"/><pk mz="382.81045068" i="471.126" sn="3.90796" a="11.8684" fwhm="0.025279" res="15143.4" algo="Sum"/><pk mz="382.88670013" i="537.238" sn="4.45567" a="14.5319" fwhm="0.0215543" res="17763.8" algo="Sum"/><pk mz="383.11593123" i="135710" sn="1124.89" a="2507.21" fwhm="0.0162972" res="23508.1" algo="Sum"/><pk mz="383.22235929" i="45369.1" sn="376.005" a="961.256" fwhm="0.0183529" res="20880.8" algo="Sum"/><pk mz="383.96708977" i="590.054" sn="4.87075" a="15.5442" fwhm="0.0213839" res="17955.9" algo="Sum"/><pk mz="384.11904207" i="18204.5" sn="150.131" a="378.126" fwhm="0.0187059" res="20534.7" algo="Sum"/><pk mz="384.22550639" i="10466.5" sn="86.323" a="232.921" fwhm="0.0190767" res="20141.1" algo="Sum"/><pk mz="384.76372444" i="1691.46" sn="13.9098" a="42.2896" fwhm="0.0206079" res="18670.7" algo="Sum"/><pk mz="384.80805119" i="544.409" sn="4.47719" a="11.6886" fwhm="0.0237671" res="16190.8" algo="Sum"/><pk mz="384.84486579" i="1110.41" sn="9.13193" a="26.1004" fwhm="0.0209714" res="18350.9" algo="Sum"/><pk mz="385.12100139" i="4461.47" sn="36.6838" a="102.61" fwhm="0.020208" res="19057.9" algo="Sum"/><pk mz="385.22305200" i="3377.58" sn="27.7725" a="108.881" fwhm="0.0307543" res="12525.8" algo="Sum"/><pk mz="385.27844250" i="569.91" sn="4.68619" a="13.2735" fwhm="0.0307635" res="12523.9" algo="Sum"/><pk mz="385.29264485" i="524.104" sn="4.30954" a="12.1921" fwhm="0.02553" res="15091.8" algo="Sum"/><pk mz="386.12401907" i="585.526" sn="4.79829" a="13.6414" fwhm="0.0201284" res="19183" algo="Sum"/><pk mz="386.22424399" i="716.732" sn="5.87286" a="23.518" fwhm="0.0339539" res="11375" algo="Sum"/><pk mz="386.71458223" i="723.916" sn="5.91589" a="17.8729" fwhm="0.0233209" res="16582.3" algo="Sum"/><pk mz="386.76381176" i="660.983" sn="5.40117" a="19.7468" fwhm="0.0296134" res="13060.5" algo="Sum"/><pk mz="386.84284141" i="573.406" sn="4.6858" a="14.0218" fwhm="0.0234105" res="16524.4" algo="Sum"/><pk mz="386.89378967" i="780.297" sn="6.3758" a="20.2327" fwhm="0.0210607" res="18370.4" algo="Sum"/><pk mz="387.19811321" i="801.621" sn="6.52994" a="19.3747" fwhm="0.0325797" res="11884.7" algo="Sum"/><pk mz="387.24972669" i="676.746" sn="5.50418" a="21.1553" fwhm="0.0379114" res="10214.6" algo="Sum"/><pk mz="388.35543106" i="594.075" sn="4.79785" a="15.3653" fwhm="0.0221408" res="17540.2" algo="Sum"/><pk mz="388.71117101" i="1491.18" sn="12.0218" a="32.5926" fwhm="0.0196329" res="19798.9" algo="Sum"/><pk mz="388.89160021" i="473.211" sn="3.81059" a="11.4949" fwhm="0.0216999" res="17921.3" algo="Sum"/><pk mz="389.19651256" i="512.845" sn="4.10926" a="14.1089" fwhm="0.0389051" res="10003.7" algo="Sum"/><pk mz="389.24576569" i="706.272" sn="5.66006" a="24.0264" fwhm="0.0329359" res="11818.3" algo="Sum"/><pk mz="389.26778084" i="707.672" sn="5.6712" a="18.5614" fwhm="0.0311468" res="12497.8" algo="Sum"/><pk mz="389.37482966" i="1633.89" sn="13.0944" a="38.9045" fwhm="0.019677" res="19788.3" algo="Sum"/><pk mz="389.97341349" i="885.55" sn="7.07203" a="21.5141" fwhm="0.0203436" res="19169.4" algo="Sum"/><pk mz="390.27700848" i="796.106" sn="6.35644" a="18.3164" fwhm="0.0291066" res="13408.5" algo="Sum"/><pk mz="390.70868147" i="1213.45" sn="9.67784" a="28.8095" fwhm="0.0209482" res="18651.2" algo="Sum"/><pk mz="390.79733809" i="3191.41" sn="25.3898" a="66.7724" fwhm="0.0187541" res="20838" algo="Sum"/><pk mz="390.98362581" i="1410.54" sn="11.1816" a="42.1107" fwhm="0.0233158" res="16769.1" algo="Sum"/><pk mz="391.21221504" i="550.002" sn="4.35788" a="19.8861" fwhm="0.0499711" res="7828.76" algo="Sum"/><pk mz="391.28008888" i="1909.82" sn="15.1284" a="50.4059" fwhm="0.0255462" res="15316.6" algo="Sum"/><pk mz="391.35370156" i="749.372" sn="5.93438" a="20.1971" fwhm="0.0242688" res="16125.8" algo="Sum"/><pk mz="391.77862834" i="564.023" sn="4.44456" a="11.6872" fwhm="0.0192098" res="20394.7" algo="Sum"/><pk mz="392.28806686" i="1208.36" sn="9.51115" a="37.1692" fwhm="0.0317543" res="12353.9" algo="Sum"/><pk mz="392.31194058" i="1428.8" sn="11.2453" a="33.0084" fwhm="0.0258094" res="15200.4" algo="Sum"/><pk mz="392.70639282" i="681.675" sn="5.34377" a="16.9813" fwhm="0.0211888" res="18533.7" algo="Sum"/><pk mz="392.79494288" i="3854.43" sn="30.1868" a="87.1342" fwhm="0.0202731" res="19375.2" algo="Sum"/><pk mz="392.83855419" i="479.454" sn="3.75495" a="13.274" fwhm="0.025288" res="15534.6" algo="Sum"/><pk mz="392.90726862" i="495.273" sn="3.87908" a="16.7939" fwhm="0.0325561" res="12068.6" algo="Sum"/><pk mz="393.20527355" i="1434.82" sn="11.2216" a="53.3172" fwhm="0.032654" res="12041.6" algo="Sum"/><pk mz="393.29724041" i="32096.7" sn="251.026" a="739.846" fwhm="0.0193011" res="20376.9" algo="Sum"/><pk mz="393.36933080" i="1015.73" sn="7.94439" a="25.579" fwhm="0.024622" res="15976.3" algo="Sum"/><pk mz="394.30039959" i="8120.61" sn="63.2021" a="184.032" fwhm="0.0197102" res="20004.9" algo="Sum"/><pk mz="394.34598384" i="2932.5" sn="22.8234" a="70.2727" fwhm="0.0216692" res="18198.4" algo="Sum"/><pk mz="394.79242004" i="1870.04" sn="14.5134" a="48.0086" fwhm="0.0230848" res="17101.9" algo="Sum"/><pk mz="394.83581220" i="486.187" sn="3.7736" a="10.2477" fwhm="0.0248463" res="15891.1" algo="Sum"/><pk mz="394.87405182" i="1036.03" sn="8.04123" a="22.1049" fwhm="0.0233175" res="16934.7" algo="Sum"/><pk mz="395.21410777" i="1481.21" sn="11.4808" a="40.006" fwhm="0.0230085" res="17176.8" algo="Sum"/><pk mz="395.25207530" i="508.757" sn="3.94339" a="11.3604" fwhm="0.0274446" res="14401.8" algo="Sum"/><pk mz="395.30276677" i="1740.74" sn="13.4927" a="56.4972" fwhm="0.027589" res="14328.3" algo="Sum"/><pk mz="395.34875578" i="1015.31" sn="7.86606" a="28.454" fwhm="0.023216" res="17029.1" algo="Sum"/><pk mz="396.74325316" i="1601.43" sn="12.3141" a="35.0763" fwhm="0.0193729" res="20479.3" algo="Sum"/><pk mz="396.79269555" i="598.633" sn="4.60115" a="21.0025" fwhm="0.0362861" res="10935.1" algo="Sum"/><pk mz="396.92383407" i="930.6" sn="7.15597" a="25.53" fwhm="0.0221124" res="17950.3" algo="Sum"/><pk mz="396.99554375" i="3844.75" sn="29.5647" a="102.976" fwhm="0.0234551" res="16925.8" algo="Sum"/><pk mz="397.23671017" i="1723.48" sn="13.2234" a="51.5946" fwhm="0.0255335" res="15557.5" algo="Sum"/><pk mz="397.99814173" i="549.546" sn="4.20977" a="16.6951" fwhm="0.0237739" res="16741" algo="Sum"/><pk mz="398.23787673" i="463.799" sn="3.55011" a="13.86" fwhm="0.0261356" res="15237.4" algo="Sum"/><pk mz="398.32683225" i="489.172" sn="3.74432" a="14.1273" fwhm="0.0230764" res="17261.2" algo="Sum"/><pk mz="398.74111769" i="2732.32" sn="20.8594" a="57.9682" fwhm="0.0227412" res="17533.9" algo="Sum"/><pk mz="398.75925002" i="2038.91" sn="15.5657" a="36.2076" fwhm="0.0154138" res="25870.2" algo="Sum"/><pk mz="399.08946413" i="17713.7" sn="134.923" a="380.688" fwhm="0.019414" res="20556.8" algo="Sum"/><pk mz="399.21570236" i="18934.6" sn="144.214" a="427.601" fwhm="0.0253848" res="15726.6" algo="Sum"/><pk mz="399.26176714" i="1391.91" sn="10.6013" a="35.844" fwhm="0.0276688" res="14430" algo="Sum"/><pk mz="399.31289495" i="482.922" sn="3.67813" a="20.3548" fwhm="0.0454142" res="8792.68" algo="Sum"/><pk mz="399.77416198" i="1201.11" sn="9.13419" a="31.9217" fwhm="0.0234879" res="17020.4" algo="Sum"/><pk mz="400.09345057" i="2422.22" sn="18.3793" a="58.047" fwhm="0.0205216" res="19496.2" algo="Sum"/><pk mz="400.21929326" i="4192.91" sn="31.8115" a="100.893" fwhm="0.0290863" res="13759.7" algo="Sum"/><pk mz="400.27665991" i="800.776" sn="6.07712" a="21.7063" fwhm="0.0237712" res="16838.8" algo="Sum"/><pk mz="400.34168720" i="1325.61" sn="10.0608" a="33.0198" fwhm="0.0213194" res="18778.3" algo="Sum"/><pk mz="400.73800102" i="1748.67" sn="13.249" a="40.5946" fwhm="0.020545" res="19505.4" algo="Sum"/><pk mz="400.78324865" i="950.664" sn="7.19543" a="23.7195" fwhm="0.0234058" res="17123.3" algo="Sum"/><pk mz="400.82687082" i="3896.72" sn="29.4592" a="91.8272" fwhm="0.0200771" res="19964.3" algo="Sum"/><pk mz="401.08923498" i="1916.09" sn="14.4704" a="45.9853" fwhm="0.0214144" res="18729.9" algo="Sum"/><pk mz="401.19890027" i="2038.86" sn="15.3984" a="101.014" fwhm="0.0358794" res="11181.9" algo="Sum"/><pk mz="401.28429447" i="637.584" sn="4.81531" a="24.1706" fwhm="0.0318905" res="12583.2" algo="Sum"/><pk mz="401.37477830" i="479.948" sn="3.6259" a="10.6895" fwhm="0.0210195" res="19095.4" algo="Sum"/><pk mz="401.77063201" i="585.53" sn="4.40719" a="16.7229" fwhm="0.022873" res="17565.2" algo="Sum"/><pk mz="402.35731563" i="1878.24" sn="14.0738" a="47.4737" fwhm="0.0211282" res="19043.6" algo="Sum"/><pk mz="402.73619377" i="635.794" sn="4.74315" a="17.2599" fwhm="0.0302378" res="13318.9" algo="Sum"/><pk mz="402.77428359" i="877.857" sn="6.54857" a="20.6462" fwhm="0.0211066" res="19082.9" algo="Sum"/><pk mz="402.82368838" i="3694.56" sn="27.5582" a="83.8102" fwhm="0.0199746" res="20166.8" algo="Sum"/><pk mz="402.86808851" i="619.254" sn="4.61909" a="14.6264" fwhm="0.0238856" res="16866.6" algo="Sum"/><pk mz="403.00708743" i="1753.63" sn="13.0781" a="46.8673" fwhm="0.0205806" res="19581.9" algo="Sum"/><pk mz="403.27278962" i="571.424" sn="4.26117" a="17.4631" fwhm="0.0345389" res="11675.9" algo="Sum"/><pk mz="403.35898419" i="707.066" sn="5.27266" a="17.3908" fwhm="0.025635" res="15734.7" algo="Sum"/><pk mz="403.39053630" i="1315.29" sn="9.80826" a="30.2648" fwhm="0.021218" res="19011.7" algo="Sum"/><pk mz="404.68545506" i="783.338" sn="5.7795" a="16.765" fwhm="0.0202502" res="19984.2" algo="Sum"/><pk mz="404.82210491" i="1399.17" sn="10.3227" a="42.6036" fwhm="0.0279386" res="14489.7" algo="Sum"/><pk mz="405.09694546" i="1062.71" sn="7.83487" a="30.8096" fwhm="0.0215943" res="18759.4" algo="Sum"/><pk mz="405.26371439" i="908.753" sn="6.69879" a="29.3458" fwhm="0.0370373" res="10942" algo="Sum"/><pk mz="405.33323322" i="498.626" sn="3.67544" a="17.1007" fwhm="0.0373032" res="10865.9" algo="Sum"/><pk mz="406.25643395" i="581.693" sn="4.26982" a="22.6246" fwhm="0.0493232" res="8236.62" algo="Sum"/><pk mz="406.68227166" i="760.44" sn="5.56519" a="15.4973" fwhm="0.0167426" res="24290.2" algo="Sum"/><pk mz="406.77214862" i="2639.63" sn="19.3188" a="62.8995" fwhm="0.0203504" res="19988.4" algo="Sum"/><pk mz="406.95208536" i="1168.02" sn="8.55216" a="28.8549" fwhm="0.0208015" res="19563.6" algo="Sum"/><pk mz="407.25397255" i="758.9" sn="5.5417" a="18.0804" fwhm="0.0329263" res="12368.7" algo="Sum"/><pk mz="407.28695778" i="734.665" sn="5.36099" a="24.5012" fwhm="0.0379375" res="10735.7" algo="Sum"/><pk mz="407.34839425" i="625.22" sn="4.55778" a="16.5726" fwhm="0.0274937" res="14816" algo="Sum"/><pk mz="408.30681158" i="1455.18" sn="10.5582" a="34.0972" fwhm="0.025891" res="15770.2" algo="Sum"/><pk mz="408.76983002" i="3792.64" sn="27.493" a="91.2662" fwhm="0.0221525" res="18452.5" algo="Sum"/><pk mz="409.18215970" i="635.928" sn="4.59485" a="25.3148" fwhm="0.0356416" res="11480.5" algo="Sum"/><pk mz="409.27114252" i="8148.05" sn="58.8957" a="217.105" fwhm="0.0210722" res="19422.4" algo="Sum"/><pk mz="409.34303049" i="1951.66" sn="14.1062" a="59.4529" fwhm="0.0240549" res="17017" algo="Sum"/><pk mz="410.27477452" i="1974.48" sn="14.2243" a="63.5262" fwhm="0.0248915" res="16482.5" algo="Sum"/><pk mz="410.34668442" i="524.276" sn="3.77731" a="16.0892" fwhm="0.0273558" res="15000.4" algo="Sum"/><pk mz="410.76450227" i="3106.65" sn="22.3524" a="73.6101" fwhm="0.0208777" res="19674.8" algo="Sum"/><pk mz="410.85538005" i="4351.06" sn="31.2814" a="103.689" fwhm="0.0199911" res="20551.9" algo="Sum"/><pk mz="411.18718450" i="553.713" sn="3.96723" a="20.216" fwhm="0.0356639" res="11529.5" algo="Sum"/><pk mz="411.26133120" i="1998.35" sn="14.3174" a="84.419" fwhm="0.0345816" res="11892.5" algo="Sum"/><pk mz="411.77168442" i="990.618" sn="7.08098" a="25.7895" fwhm="0.0215447" res="19112.5" algo="Sum"/><pk mz="412.27028820" i="786.624" sn="5.61594" a="28.948" fwhm="0.0402671" res="10238.4" algo="Sum"/><pk mz="412.71686155" i="748.745" sn="5.33107" a="16.3964" fwhm="0.0198947" res="20745.1" algo="Sum"/><pk mz="412.77521132" i="1372.65" sn="9.76006" a="47.996" fwhm="0.0297157" res="13890.8" algo="Sum"/><pk mz="412.85266894" i="2747.66" sn="19.5288" a="65.6741" fwhm="0.0209234" res="19731.6" algo="Sum"/><pk mz="412.89636932" i="663.162" sn="4.71339" a="17.2427" fwhm="0.0261914" res="15764.6" algo="Sum"/><pk mz="412.96828123" i="1012.53" sn="7.19651" a="31.3109" fwhm="0.0257673" res="16026.8" algo="Sum"/><pk mz="413.17883528" i="1198.45" sn="8.5088" a="32.1045" fwhm="0.0252965" res="16333.4" algo="Sum"/><pk mz="413.23167086" i="1118" sn="7.93631" a="32.8579" fwhm="0.0443304" res="9321.64" algo="Sum"/><pk mz="413.26586224" i="6790.52" sn="48.2034" a="179.756" fwhm="0.0220705" res="18724.8" algo="Sum"/><pk mz="413.31414871" i="548.204" sn="3.8915" a="15.1977" fwhm="0.0314467" res="13143.3" algo="Sum"/><pk mz="413.77519231" i="736.773" sn="5.22129" a="30.4292" fwhm="0.0324674" res="12744.3" algo="Sum"/><pk mz="414.26955600" i="2028.88" sn="14.3633" a="59.3605" fwhm="0.0223762" res="18513.8" algo="Sum"/><pk mz="414.71376966" i="1195.39" sn="8.43577" a="28.4573" fwhm="0.0204996" res="20230.3" algo="Sum"/><pk mz="414.77653053" i="623.126" sn="4.39811" a="21.68" fwhm="0.0271354" res="15285.4" algo="Sum"/><pk mz="414.86100344" i="808.16" sn="5.70524" a="35.8891" fwhm="0.0466704" res="8889.18" algo="Sum"/><pk mz="415.19266129" i="11496.9" sn="81.0918" a="319.741" fwhm="0.0225616" res="18402.7" algo="Sum"/><pk mz="415.27751725" i="1195.25" sn="8.43175" a="35.5671" fwhm="0.0265558" res="15637.9" algo="Sum"/><pk mz="415.78511368" i="496.732" sn="3.48953" a="15.457" fwhm="0.0226833" res="18330" algo="Sum"/><pk mz="416.19617601" i="2736.57" sn="19.2248" a="76.52" fwhm="0.0225351" res="18468.8" algo="Sum"/><pk mz="416.71166331" i="838.68" sn="5.86698" a="21.3343" fwhm="0.0216591" res="19239.6" algo="Sum"/><pk mz="416.80001729" i="3062.44" sn="21.4179" a="88.0555" fwhm="0.0231623" res="17994.8" algo="Sum"/><pk mz="417.00150983" i="1568.54" sn="10.9648" a="36.4468" fwhm="0.0201652" res="20679.3" algo="Sum"/><pk mz="417.19110099" i="1609.93" sn="11.241" a="59.5637" fwhm="0.0278711" res="14968.6" algo="Sum"/><pk mz="417.28649392" i="546.123" sn="3.80854" a="22.2175" fwhm="0.041082" res="10157.4" algo="Sum"/><pk mz="417.40629216" i="1403.36" sn="9.78349" a="34.5038" fwhm="0.0209635" res="19911.1" algo="Sum"/><pk mz="418.40825743" i="462.538" sn="3.21155" a="10.6971" fwhm="0.021824" res="19172" algo="Sum"/><pk mz="418.79849690" i="3260.62" sn="22.5965" a="78.7363" fwhm="0.0209804" res="19961.4" algo="Sum"/><pk mz="418.97949259" i="1217.34" sn="8.4382" a="51.7228" fwhm="0.0384851" res="10886.8" algo="Sum"/><pk mz="419.24101869" i="604.859" sn="4.18685" a="25.8066" fwhm="0.0450226" res="9311.78" algo="Sum"/><pk mz="419.28895025" i="505.414" sn="3.49849" a="10.7011" fwhm="0.0282669" res="14833.2" algo="Sum"/><pk mz="419.38520828" i="718.966" sn="4.97643" a="18.3001" fwhm="0.0230988" res="18156.2" algo="Sum"/><pk mz="420.79463144" i="1368.92" sn="9.43699" a="47.0294" fwhm="0.0269277" res="15626.9" algo="Sum"/><pk mz="420.88423120" i="5137.13" sn="35.391" a="118.22" fwhm="0.0211346" res="19914.5" algo="Sum"/><pk mz="421.24652822" i="500.522" sn="3.44434" a="24.3035" fwhm="0.0512106" res="8225.78" algo="Sum"/><pk mz="421.30688933" i="478.194" sn="3.2913" a="10.1262" fwhm="0.0315142" res="13368.8" algo="Sum"/><pk mz="421.32818628" i="502.056" sn="3.45552" a="13.1811" fwhm="0.0383378" res="10989.9" algo="Sum"/><pk mz="421.36399574" i="545.849" sn="3.75706" a="13.2419" fwhm="0.0303694" res="13874.6" algo="Sum"/><pk mz="421.40048303" i="673.586" sn="4.63612" a="16.2508" fwhm="0.0224184" res="18797.1" algo="Sum"/><pk mz="422.74924798" i="1061.51" sn="7.24898" a="36.8683" fwhm="0.0339951" res="12435.6" algo="Sum"/><pk mz="422.79329731" i="554.558" sn="3.78726" a="19.7678" fwhm="0.0342102" res="12358.7" algo="Sum"/><pk mz="422.88143458" i="1876.2" sn="12.8111" a="50.1859" fwhm="0.0232166" res="18214.6" algo="Sum"/><pk mz="422.92443695" i="635.43" sn="4.3383" a="17.6112" fwhm="0.0329917" res="12819.1" algo="Sum"/><pk mz="423.26410045" i="659.243" sn="4.49859" a="23.1066" fwhm="0.0391936" res="10799.3" algo="Sum"/><pk mz="423.32681628" i="526.602" sn="3.5934" a="28.0855" fwhm="0.0471106" res="8985.8" algo="Sum"/><pk mz="424.28061878" i="1041.84" sn="7.06392" a="33.8832" fwhm="0.0266974" res="15892.2" algo="Sum"/><pk mz="424.34118524" i="1073.17" sn="7.27581" a="27.7955" fwhm="0.0232608" res="18242.8" algo="Sum"/><pk mz="424.74313708" i="1452.43" sn="9.82448" a="31.6117" fwhm="0.0208088" res="20411.7" algo="Sum"/><pk mz="424.77808083" i="1235.84" sn="8.35945" a="28.2271" fwhm="0.0228316" res="18604.8" algo="Sum"/><pk mz="424.87313861" i="680.126" sn="4.59972" a="16.3729" fwhm="0.0240867" res="17639.3" algo="Sum"/><pk mz="424.89745689" i="910.89" sn="6.15983" a="29.4556" fwhm="0.0313869" res="13537.4" algo="Sum"/><pk mz="425.28202358" i="1097.23" sn="7.41501" a="32.6677" fwhm="0.0296654" res="14336" algo="Sum"/><pk mz="425.31670199" i="1946.54" sn="13.153" a="55.3077" fwhm="0.027082" res="15704.8" algo="Sum"/><pk mz="425.77534788" i="653.092" sn="4.40489" a="30.4383" fwhm="0.0391789" res="10867.5" algo="Sum"/><pk mz="426.28394853" i="564.039" sn="3.79369" a="20.5836" fwhm="0.0396529" res="10750.4" algo="Sum"/><pk mz="426.31993305" i="856.081" sn="5.75788" a="19.5501" fwhm="0.0262355" res="16249.7" algo="Sum"/><pk mz="426.35709856" i="1889.79" sn="12.7057" a="47.4196" fwhm="0.0214069" res="19916.8" algo="Sum"/><pk mz="426.74108290" i="889.932" sn="5.97467" a="22.7549" fwhm="0.0225745" res="18903.7" algo="Sum"/><pk mz="426.79066697" i="954.702" sn="6.41008" a="27.9496" fwhm="0.0311345" res="13708" algo="Sum"/><pk mz="426.82943876" i="3019.35" sn="20.2717" a="75.6228" fwhm="0.0221234" res="19293.1" algo="Sum"/><pk mz="426.86592357" i="481.738" sn="3.23419" a="10.6179" fwhm="0.0256538" res="16639.5" algo="Sum"/><pk mz="427.15806532" i="667.38" sn="4.47958" a="19.605" fwhm="0.0236516" res="18060.5" algo="Sum"/><pk mz="427.24756689" i="689.68" sn="4.62681" a="18.9508" fwhm="0.0322756" res="13237.5" algo="Sum"/><pk mz="427.35543184" i="1165.98" sn="7.80792" a="32.3315" fwhm="0.0261465" res="16344.7" algo="Sum"/><pk mz="427.78596910" i="473.091" sn="3.16084" a="15.3013" fwhm="0.0302854" res="14125.2" algo="Sum"/><pk mz="428.37108901" i="1162.71" sn="7.74464" a="35.2122" fwhm="0.0255862" res="16742.3" algo="Sum"/><pk mz="428.69706062" i="518.488" sn="3.45028" a="13.823" fwhm="0.0241255" res="17769.4" algo="Sum"/><pk mz="428.79029453" i="708.986" sn="4.71889" a="18.2237" fwhm="0.0273647" res="15669.5" algo="Sum"/><pk mz="428.82673520" i="2170.46" sn="14.4433" a="53.904" fwhm="0.0211745" res="20252.1" algo="Sum"/><pk mz="428.99871052" i="882.379" sn="5.86992" a="28.6241" fwhm="0.0256617" res="16717.5" algo="Sum"/><pk mz="429.15497135" i="554.519" sn="3.68192" a="18.2349" fwhm="0.0296171" res="14490.1" algo="Sum"/><pk mz="429.21284565" i="897.527" sn="5.95176" a="19.8671" fwhm="0.0245122" res="17510.2" algo="Sum"/><pk mz="429.23923859" i="2402.65" sn="15.9275" a="75.2881" fwhm="0.0254987" res="16833.7" algo="Sum"/><pk mz="429.31706290" i="577.317" sn="3.82695" a="19.0347" fwhm="0.0371638" res="11552" algo="Sum"/><pk mz="429.37256388" i="1652.13" sn="10.9523" a="42.8618" fwhm="0.0222703" res="19280" algo="Sum"/><pk mz="430.24275921" i="719.914" sn="4.75765" a="20.497" fwhm="0.0250396" res="17182.5" algo="Sum"/><pk mz="430.38027963" i="3872.68" sn="25.593" a="102.387" fwhm="0.0226508" res="19000.6" algo="Sum"/><pk mz="430.69496085" i="1073.28" sn="7.09202" a="30.0966" fwhm="0.0236318" res="18225.2" algo="Sum"/><pk mz="430.82595609" i="639.008" sn="4.22161" a="28.212" fwhm="0.0382761" res="11255.8" algo="Sum"/><pk mz="430.91297936" i="4720.85" sn="31.1821" a="117.215" fwhm="0.0217424" res="19819" algo="Sum"/><pk mz="431.17063941" i="1911.43" sn="12.5989" a="67.5587" fwhm="0.0319186" res="13508.5" algo="Sum"/><pk mz="431.24035225" i="921.453" sn="6.0718" a="31.3226" fwhm="0.0321538" res="13411.8" algo="Sum"/><pk mz="431.27986528" i="478.091" sn="3.15043" a="15.2235" fwhm="0.0390897" res="11033.1" algo="Sum"/><pk mz="431.38578352" i="1651.43" sn="10.8821" a="44.064" fwhm="0.0248324" res="17371.9" algo="Sum"/><pk mz="431.42095784" i="1043.42" sn="6.8722" a="27.2344" fwhm="0.0258247" res="16705.8" algo="Sum"/><pk mz="432.69176169" i="1059.91" sn="6.95352" a="27.6299" fwhm="0.0225847" res="19158.6" algo="Sum"/><pk mz="432.77562145" i="1233.04" sn="8.08439" a="31.7154" fwhm="0.0228133" res="18970.3" algo="Sum"/><pk mz="432.97095479" i="1061.58" sn="6.94731" a="29.0235" fwhm="0.0260041" res="16650.1" algo="Sum"/><pk mz="434.68904239" i="541.45" sn="3.52593" a="15.9998" fwhm="0.0241397" res="18007.2" algo="Sum"/><pk mz="434.77199312" i="1249.22" sn="8.13078" a="32.3208" fwhm="0.0215635" res="20162.4" algo="Sum"/><pk mz="434.82230634" i="684.556" sn="4.45564" a="21.9803" fwhm="0.0315202" res="13795" algo="Sum"/><pk mz="434.89746117" i="742.881" sn="4.83478" a="28.058" fwhm="0.0363868" res="11952.1" algo="Sum"/><pk mz="434.96528589" i="576.609" sn="3.75284" a="27.1451" fwhm="0.0389348" res="11171.6" algo="Sum"/><pk mz="435.22081251" i="494.254" sn="3.21344" a="17.3251" fwhm="0.0358393" res="12143.7" algo="Sum"/><pk mz="435.37851507" i="468.519" sn="3.04602" a="13.7776" fwhm="0.0324969" res="13397.6" algo="Sum"/><pk mz="436.77182058" i="710.004" sn="4.59585" a="21.6656" fwhm="0.0308269" res="14168.5" algo="Sum"/><pk mz="436.82177856" i="817.765" sn="5.29339" a="20.0353" fwhm="0.02542" res="17184.2" algo="Sum"/><pk mz="436.85812839" i="3131.59" sn="20.2708" a="79.897" fwhm="0.0230815" res="18926.8" algo="Sum"/><pk mz="436.96075412" i="625.063" sn="4.04422" a="22.7366" fwhm="0.0281482" res="15523.6" algo="Sum"/><pk mz="437.18666919" i="799.024" sn="5.16419" a="23.2491" fwhm="0.0257413" res="16983.8" algo="Sum"/><pk mz="437.23474638" i="1162.21" sn="7.51245" a="35.9814" fwhm="0.0281567" res="15528.6" algo="Sum"/><pk mz="437.28258013" i="482.977" sn="3.12258" a="13.9419" fwhm="0.0342535" res="12766.1" algo="Sum"/><pk mz="438.72667333" i="873.897" sn="5.62444" a="23.1335" fwhm="0.0213977" res="20503.5" algo="Sum"/><pk mz="438.81831099" i="516.543" sn="3.31983" a="13.1377" fwhm="0.0287005" res="15289.6" algo="Sum"/><pk mz="438.85592802" i="1462.94" sn="9.40153" a="41.4342" fwhm="0.0246719" res="17787.7" algo="Sum"/><pk mz="438.98329141" i="2520.49" sn="16.1985" a="68.9821" fwhm="0.0228118" res="19243.7" algo="Sum"/><pk mz="440.72359070" i="1515" sn="9.66197" a="38.3239" fwhm="0.0228094" res="19322" algo="Sum"/><pk mz="440.76921572" i="535.35" sn="3.4142" a="14.5746" fwhm="0.0321842" res="13695.2" algo="Sum"/><pk mz="440.84851704" i="471.049" sn="3.00411" a="11.6109" fwhm="0.0305794" res="14416.5" algo="Sum"/><pk mz="440.86795145" i="534.926" sn="3.41172" a="17.7423" fwhm="0.0361918" res="12181.4" algo="Sum"/><pk mz="440.98020006" i="1000.67" sn="6.3751" a="28.9608" fwhm="0.0215112" res="20500" algo="Sum"/><pk mz="441.29649805" i="1608.15" sn="10.234" a="41.8309" fwhm="0.0257368" res="17146.5" algo="Sum"/><pk mz="441.35099235" i="467.742" sn="2.97641" a="16.7558" fwhm="0.039599" res="11145.5" algo="Sum"/><pk mz="442.29923545" i="513.535" sn="3.25237" a="15.6271" fwhm="0.0292351" res="15129" algo="Sum"/><pk mz="442.72141659" i="1232.43" sn="7.79439" a="30.5441" fwhm="0.0229516" res="19289.4" algo="Sum"/><pk mz="442.76603505" i="776.124" sn="4.90727" a="20.506" fwhm="0.0248314" res="17830.9" algo="Sum"/><pk mz="442.80330508" i="1117.21" sn="7.06131" a="27.2423" fwhm="0.0224791" res="19698.4" algo="Sum"/><pk mz="443.13521382" i="681.301" sn="4.29914" a="28.262" fwhm="0.0411768" res="10761.8" algo="Sum"/><pk mz="443.22672181" i="543.942" sn="3.43251" a="21.5109" fwhm="0.0505778" res="8763.27" algo="Sum"/><pk mz="443.33118383" i="520.948" sn="3.28823" a="18.138" fwhm="0.039346" res="11267.5" algo="Sum"/><pk mz="444.67294475" i="470.877" sn="2.9542" a="11.4072" fwhm="0.0207088" res="21472.6" algo="Sum"/><pk mz="444.71963429" i="553.352" sn="3.47091" a="15.1274" fwhm="0.0280496" res="15854.7" algo="Sum"/><pk mz="444.76312480" i="566.599" sn="3.55333" a="14.1125" fwhm="0.0253091" res="17573.2" algo="Sum"/><pk mz="444.80082548" i="826.621" sn="5.18409" a="22.1703" fwhm="0.0241466" res="18420.8" algo="Sum"/><pk mz="444.85163415" i="896.674" sn="5.62322" a="26.5688" fwhm="0.0255269" res="17426.7" algo="Sum"/><pk mz="444.92664708" i="840.237" sn="5.2689" a="30.9739" fwhm="0.0274522" res="16207.3" algo="Sum"/><pk mz="445.13540617" i="464.086" sn="2.90837" a="17.1474" fwhm="0.0412274" res="10797.1" algo="Sum"/><pk mz="445.43673485" i="1291.25" sn="8.09184" a="29.3347" fwhm="0.0196358" res="22684.9" algo="Sum"/><pk mz="446.66948096" i="965.544" sn="6.01561" a="24.5581" fwhm="0.0228265" res="19568" algo="Sum"/><pk mz="446.84855810" i="848.72" sn="5.28776" a="22.69" fwhm="0.0268527" res="16640.8" algo="Sum"/><pk mz="446.88705326" i="2626.41" sn="16.3633" a="75.5439" fwhm="0.0244897" res="18247.9" algo="Sum"/><pk mz="447.16934705" i="525.699" sn="3.27399" a="22.8583" fwhm="0.0486157" res="9198.05" algo="Sum"/><pk mz="448.66682388" i="983.774" sn="6.0956" a="24.64" fwhm="0.0221432" res="20262.1" algo="Sum"/><pk mz="448.75601334" i="1281.4" sn="7.93959" a="37.7403" fwhm="0.0234412" res="19143.9" algo="Sum"/><pk mz="449.28642903" i="868.791" sn="5.37614" a="33.1946" fwhm="0.0313362" res="14337.6" algo="Sum"/><pk mz="449.36114567" i="528.598" sn="3.26807" a="18.4658" fwhm="0.0364528" res="12327.2" algo="Sum"/><pk mz="449.43193469" i="519.172" sn="3.21092" a="12.995" fwhm="0.0229248" res="19604.6" algo="Sum"/><pk mz="450.66412127" i="510.76" sn="3.15164" a="14.6006" fwhm="0.024964" res="18052.6" algo="Sum"/><pk mz="450.75283393" i="1856.13" sn="11.4543" a="49.5042" fwhm="0.0231606" res="19462.1" algo="Sum"/><pk mz="450.79852064" i="672.833" sn="4.15209" a="19.2662" fwhm="0.0306831" res="14692.1" algo="Sum"/><pk mz="450.87134388" i="497.612" sn="3.07045" a="19.2244" fwhm="0.0409851" res="11000.9" algo="Sum"/><pk mz="451.15712351" i="673.277" sn="4.15192" a="18.3416" fwhm="0.0213976" res="21084.5" algo="Sum"/><pk mz="452.36191220" i="910.299" sn="5.60934" a="27.2102" fwhm="0.0256607" res="17628.6" algo="Sum"/><pk mz="452.75012097" i="1196.26" sn="7.37054" a="33.3586" fwhm="0.0260175" res="17401.8" algo="Sum"/><pk mz="452.79585069" i="847.18" sn="5.21977" a="21.8363" fwhm="0.0254846" res="17767.5" algo="Sum"/><pk mz="452.83302696" i="984.505" sn="6.06588" a="27.9375" fwhm="0.0283626" res="15965.9" algo="Sum"/><pk mz="453.16851324" i="872.508" sn="5.36889" a="30.619" fwhm="0.0337396" res="13431.3" algo="Sum"/><pk mz="453.20800323" i="660.061" sn="4.06128" a="19.3932" fwhm="0.0324871" res="13950.4" algo="Sum"/><pk mz="453.30026410" i="488.363" sn="3.00557" a="22.6237" fwhm="0.0504957" res="8977.01" algo="Sum"/><pk mz="453.34136421" i="494.696" sn="3.04402" a="11.1289" fwhm="0.0335906" res="13496.1" algo="Sum"/><pk mz="453.36867506" i="831.007" sn="5.11234" a="30.161" fwhm="0.037566" res="12068.6" algo="Sum"/><pk mz="454.70117634" i="705.594" sn="4.33281" a="18.5253" fwhm="0.0234696" res="19374" algo="Sum"/><pk mz="454.79325836" i="529.449" sn="3.25081" a="13.9262" fwhm="0.0352166" res="12914.2" algo="Sum"/><pk mz="454.82974644" i="633.488" sn="3.89006" a="21.229" fwhm="0.0370085" res="12289.9" algo="Sum"/><pk mz="454.88055283" i="995.701" sn="6.11542" a="31.6916" fwhm="0.026776" res="16988.4" algo="Sum"/><pk mz="454.95410078" i="2225.51" sn="13.6667" a="66.8477" fwhm="0.0265806" res="17116" algo="Sum"/><pk mz="455.31392257" i="520.919" sn="3.19474" a="23.2556" fwhm="0.0453391" res="10042.4" algo="Sum"/><pk mz="456.69894209" i="1340.37" sn="8.19282" a="35.0683" fwhm="0.0233644" res="19546.8" algo="Sum"/><pk mz="456.87618166" i="719.349" sn="4.3962" a="23.7244" fwhm="0.0300031" res="15227.6" algo="Sum"/><pk mz="456.95060203" i="871.557" sn="5.32682" a="34.3538" fwhm="0.0312219" res="14635.6" algo="Sum"/><pk mz="457.27037731" i="817.176" sn="4.99233" a="25.8258" fwhm="0.0392217" res="11658.6" algo="Sum"/><pk mz="457.30711208" i="511.099" sn="3.12243" a="16.0749" fwhm="0.042172" res="10843.9" algo="Sum"/><pk mz="457.34679114" i="501.246" sn="3.06223" a="18.1429" fwhm="0.0417907" res="10943.8" algo="Sum"/><pk mz="458.69611341" i="1177.34" sn="7.16426" a="30.5186" fwhm="0.0224108" res="20467.6" algo="Sum"/><pk mz="458.78448522" i="1723.84" sn="10.4894" a="52.464" fwhm="0.0251106" res="18270.5" algo="Sum"/><pk mz="459.31956067" i="668.597" sn="4.05684" a="26.3511" fwhm="0.0515807" res="8904.87" algo="Sum"/><pk mz="459.45163643" i="922.147" sn="5.59413" a="24.9674" fwhm="0.0233783" res="19652.9" algo="Sum"/><pk mz="460.69277015" i="549.819" sn="3.31841" a="15.8614" fwhm="0.0272671" res="16895.6" algo="Sum"/><pk mz="460.78162510" i="1968.69" sn="11.8636" a="53.5027" fwhm="0.0241448" res="19084.1" algo="Sum"/><pk mz="460.82549860" i="775.941" sn="4.67372" a="22.7162" fwhm="0.0319764" res="14411.4" algo="Sum"/><pk mz="460.89789790" i="515.333" sn="3.10429" a="18.013" fwhm="0.0384383" res="11990.6" algo="Sum"/><pk mz="460.96486694" i="1287.41" sn="7.75515" a="37.9399" fwhm="0.0237195" res="19434" algo="Sum"/><pk mz="461.18485488" i="719.499" sn="4.33428" a="23.2163" fwhm="0.0274681" res="16789.8" algo="Sum"/><pk mz="461.33577434" i="730" sn="4.39699" a="32.9508" fwhm="0.0445652" res="10351.9" algo="Sum"/><pk mz="462.78007476" i="985.078" sn="5.90076" a="30.6813" fwhm="0.0275719" res="16784.5" algo="Sum"/><pk mz="462.82338943" i="755.986" sn="4.52846" a="19.9691" fwhm="0.0270788" res="17091.7" algo="Sum"/><pk mz="462.86146483" i="854.813" sn="5.12081" a="26.7366" fwhm="0.0297846" res="15540.3" algo="Sum"/><pk mz="462.96210555" i="470.638" sn="2.81907" a="12.4583" fwhm="0.029699" res="15588.5" algo="Sum"/><pk mz="462.98842280" i="479.128" sn="2.86911" a="12.7206" fwhm="0.030984" res="14942.8" algo="Sum"/><pk mz="463.20071116" i="968.672" sn="5.80029" a="29.3215" fwhm="0.025776" res="17970.3" algo="Sum"/><pk mz="463.30696095" i="567.685" sn="3.39875" a="16.3122" fwhm="0.0424473" res="10914.9" algo="Sum"/><pk mz="463.35104009" i="908.623" sn="5.44122" a="32.079" fwhm="0.0421354" res="10996.7" algo="Sum"/><pk mz="464.64005132" i="521.272" sn="3.10282" a="12.33" fwhm="0.0216937" res="21418.2" algo="Sum"/><pk mz="464.72954628" i="1049.84" sn="6.24838" a="29.1528" fwhm="0.0240152" res="19351.4" algo="Sum"/><pk mz="464.82570071" i="491.02" sn="2.9201" a="18.8452" fwhm="0.0415135" res="11197" algo="Sum"/><pk mz="464.91011060" i="1004.72" sn="5.97535" a="33.108" fwhm="0.0279535" res="16631.5" algo="Sum"/><pk mz="464.97652087" i="1033.34" sn="6.14555" a="28.9589" fwhm="0.0240036" res="19371.1" algo="Sum"/><pk mz="465.21640000" i="603.245" sn="3.58851" a="20.2602" fwhm="0.0312663" res="14879.2" algo="Sum"/><pk mz="465.26244952" i="464.935" sn="2.76608" a="15.6463" fwhm="0.0430862" res="10798.4" algo="Sum"/><pk mz="465.36845657" i="483.097" sn="2.87448" a="16.4013" fwhm="0.0400893" res="11608.3" algo="Sum"/><pk mz="466.72699783" i="1699" sn="10.087" a="45.8392" fwhm="0.0233218" res="20012.5" algo="Sum"/><pk mz="466.82604708" i="512.013" sn="3.03903" a="22.5157" fwhm="0.0397252" res="11751.4" algo="Sum"/><pk mz="466.90518892" i="533.307" sn="3.16505" a="23.1411" fwhm="0.0373474" res="12501.7" algo="Sum"/><pk mz="467.31584386" i="489.651" sn="2.90481" a="10.8265" fwhm="0.0282532" res="16540.3" algo="Sum"/><pk mz="467.34893914" i="592.17" sn="3.513" a="16.5666" fwhm="0.0353455" res="13222.3" algo="Sum"/><pk mz="468.30656599" i="561.371" sn="3.31715" a="17.122" fwhm="0.0317907" res="14730.9" algo="Sum"/><pk mz="468.33394058" i="529.335" sn="3.12785" a="18.3077" fwhm="0.0401297" res="11670.5" algo="Sum"/><pk mz="468.72498617" i="1183.73" sn="6.981" a="33.6967" fwhm="0.0241028" res="19446.9" algo="Sum"/><pk mz="468.81346933" i="1831.7" sn="10.8024" a="57.1111" fwhm="0.0250319" res="18728.7" algo="Sum"/><pk mz="469.33133461" i="1080.25" sn="6.36875" a="31.6421" fwhm="0.0427227" res="10985.5" algo="Sum"/><pk mz="469.36079407" i="925.033" sn="5.45283" a="20.9321" fwhm="0.0341792" res="13732.3" algo="Sum"/><pk mz="469.38024180" i="824.075" sn="4.85749" a="20.9242" fwhm="0.0274318" res="17110.8" algo="Sum"/><pk mz="470.81074540" i="1714.91" sn="10.0696" a="48.0404" fwhm="0.0245907" res="19145.8" algo="Sum"/><pk mz="470.85386873" i="703.321" sn="4.13015" a="21.7186" fwhm="0.0327437" res="14380" algo="Sum"/><pk mz="470.92570756" i="828.612" sn="4.8636" a="28.7986" fwhm="0.0291908" res="16132.7" algo="Sum"/><pk mz="470.99323496" i="716.301" sn="4.20467" a="22.5836" fwhm="0.0270726" res="17397.4" algo="Sum"/><pk mz="471.33940706" i="681.818" sn="3.99721" a="34.1451" fwhm="0.0479495" res="9829.91" algo="Sum"/><pk mz="472.67312022" i="639.804" sn="3.73899" a="17.5606" fwhm="0.0243362" res="19422.7" algo="Sum"/><pk mz="472.80931211" i="770.702" sn="4.4999" a="25.7747" fwhm="0.0319252" res="14809.9" algo="Sum"/><pk mz="472.84838576" i="535.011" sn="3.12377" a="20.3809" fwhm="0.0379389" res="12463.4" algo="Sum"/><pk mz="473.34376546" i="776.452" sn="4.52266" a="43.3785" fwhm="0.0509973" res="9281.74" algo="Sum"/><pk mz="473.46775150" i="1006.69" sn="5.86367" a="26.7391" fwhm="0.0237841" res="19906.9" algo="Sum"/><pk mz="474.66895881" i="541.626" sn="3.14183" a="16.4849" fwhm="0.0249376" res="19034.3" algo="Sum"/><pk mz="474.75909522" i="1366.11" sn="7.92387" a="40.9593" fwhm="0.0247394" res="19190.4" algo="Sum"/><pk mz="474.93781200" i="1049.12" sn="6.0819" a="38.7614" fwhm="0.0312619" res="15192.2" algo="Sum"/><pk mz="475.32371570" i="3309.66" sn="19.1267" a="108.82" fwhm="0.0251989" res="18862.9" algo="Sum"/><pk mz="475.41253319" i="515.373" sn="2.97399" a="16.3478" fwhm="0.0385802" res="12322.7" algo="Sum"/><pk mz="475.44435648" i="488.685" sn="2.81852" a="12.346" fwhm="0.0320066" res="14854.6" algo="Sum"/><pk mz="476.32674009" i="1037.52" sn="5.97043" a="33.4396" fwhm="0.0272487" res="17480.7" algo="Sum"/><pk mz="476.75593388" i="1809.12" sn="10.402" a="47.8754" fwhm="0.0233085" res="20454.2" algo="Sum"/><pk mz="476.85713865" i="467.869" sn="2.68558" a="22.8073" fwhm="0.0343758" res="13871.9" algo="Sum"/><pk mz="476.93623923" i="1069.82" sn="6.14091" a="44.2107" fwhm="0.0342384" res="13929.8" algo="Sum"/><pk mz="477.32950405" i="994.964" sn="5.69162" a="46.0328" fwhm="0.0392484" res="12161.8" algo="Sum"/><pk mz="478.32814854" i="3390.48" sn="19.3458" a="90.8389" fwhm="0.0244037" res="19600.6" algo="Sum"/><pk mz="478.75311163" i="1090.69" sn="6.20469" a="29.8284" fwhm="0.0234006" res="20459" algo="Sum"/><pk mz="478.84180454" i="1983.93" sn="11.284" a="63.1041" fwhm="0.0266877" res="17942.4" algo="Sum"/><pk mz="478.93074532" i="679.557" sn="3.86526" a="24.3442" fwhm="0.0370766" res="12917.3" algo="Sum"/><pk mz="479.33237847" i="1372.17" sn="7.80239" a="59.0559" fwhm="0.0356945" res="13428.7" algo="Sum"/><pk mz="480.34174284" i="693.041" sn="3.92767" a="22.148" fwhm="0.0356049" res="13490.9" algo="Sum"/><pk mz="480.70356852" i="477.914" sn="2.70529" a="13.2034" fwhm="0.0228073" res="21076.8" algo="Sum"/><pk mz="480.83958378" i="1457.6" sn="8.25094" a="43.839" fwhm="0.0273035" res="17610.9" algo="Sum"/><pk mz="480.88274999" i="773.248" sn="4.377" a="23.4331" fwhm="0.0303649" res="15836.8" algo="Sum"/><pk mz="481.20381809" i="1795.17" sn="10.1379" a="54.0584" fwhm="0.0277839" res="17319.5" algo="Sum"/><pk mz="481.26063816" i="1357.99" sn="7.66843" a="45.2397" fwhm="0.0290871" res="16545.5" algo="Sum"/><pk mz="481.30349941" i="482.935" sn="2.72739" a="9.75248" fwhm="0.0259585" res="18541.2" algo="Sum"/><pk mz="481.34742932" i="574.364" sn="3.24378" a="24.0881" fwhm="0.0457207" res="10528" algo="Sum"/><pk mz="482.20651277" i="492.876" sn="2.77893" a="15.4316" fwhm="0.029294" res="16460.9" algo="Sum"/><pk mz="482.32157936" i="614.788" sn="3.46446" a="19.5265" fwhm="0.033474" res="14408.8" algo="Sum"/><pk mz="482.35562139" i="506.929" sn="2.85594" a="17.1191" fwhm="0.0368452" res="13091.4" algo="Sum"/><pk mz="482.70122146" i="817.056" sn="4.59986" a="21.6542" fwhm="0.0232192" res="20788.9" algo="Sum"/><pk mz="482.83198191" i="670.391" sn="3.76612" a="26.5258" fwhm="0.0515627" res="9363.98" algo="Sum"/><pk mz="483.33379483" i="598.774" sn="3.36284" a="28.7402" fwhm="0.0659709" res="7326.47" algo="Sum"/><pk mz="483.37875430" i="2345.62" sn="13.1735" a="72.7304" fwhm="0.0254753" res="18974.4" algo="Sum"/><pk mz="484.38258384" i="764.236" sn="4.28368" a="23.5762" fwhm="0.0268436" res="18044.6" algo="Sum"/><pk mz="484.69938897" i="532.153" sn="2.97309" a="15.94" fwhm="0.0282935" res="17131.1" algo="Sum"/><pk mz="484.74964317" i="548.531" sn="3.06528" a="15.0362" fwhm="0.0328491" res="14756.9" algo="Sum"/><pk mz="484.78783866" i="1457.81" sn="8.1473" a="42.9184" fwhm="0.0269549" res="17985.1" algo="Sum"/><pk mz="485.30167747" i="502.878" sn="2.80808" a="20.1986" fwhm="0.0445627" res="10890.3" algo="Sum"/><pk mz="485.35521979" i="926.12" sn="5.17125" a="26.5164" fwhm="0.0391013" res="12412.8" algo="Sum"/><pk mz="486.74612909" i="510.24" sn="2.82843" a="13.1042" fwhm="0.0284182" res="17128" algo="Sum"/><pk mz="486.78406402" i="1409.25" sn="7.81153" a="40.8309" fwhm="0.0263481" res="18475.1" algo="Sum"/><pk mz="486.95943147" i="705.339" sn="3.90903" a="27.8183" fwhm="0.0303447" res="16047.6" algo="Sum"/><pk mz="487.34124950" i="834.246" sn="4.62314" a="58.2778" fwhm="0.0681107" res="7155.13" algo="Sum"/><pk mz="487.48338559" i="770.614" sn="4.26835" a="22.8196" fwhm="0.0245336" res="19870" algo="Sum"/><pk mz="488.65315640" i="613.18" sn="3.38405" a="20.2498" fwhm="0.0260094" res="18787.5" algo="Sum"/><pk mz="488.78351022" i="639.009" sn="3.52629" a="25.3827" fwhm="0.0389177" res="12559.4" algo="Sum"/><pk mz="488.87075623" i="2522" sn="13.9172" a="77.1683" fwhm="0.0256383" res="19068" algo="Sum"/><pk mz="489.31743522" i="538.856" sn="2.97341" a="17.3096" fwhm="0.0436226" res="11217.1" algo="Sum"/><pk mz="489.35222756" i="823.243" sn="4.54266" a="35.1496" fwhm="0.0451409" res="10840.6" algo="Sum"/><pk mz="490.28913582" i="989.15" sn="5.42265" a="37.3365" fwhm="0.0304118" res="16121.7" algo="Sum"/><pk mz="490.64985934" i="692.268" sn="3.7915" a="20.5929" fwhm="0.0264006" res="18584.8" algo="Sum"/><pk mz="490.73284825" i="569.64" sn="3.11957" a="18.6676" fwhm="0.0298346" res="16448.4" algo="Sum"/><pk mz="490.86865693" i="1071.63" sn="5.86826" a="34.995" fwhm="0.0295315" res="16621.9" algo="Sum"/><pk mz="490.91686912" i="760.332" sn="4.16358" a="30.355" fwhm="0.0396163" res="12391.8" algo="Sum"/><pk mz="491.29832364" i="1051.82" sn="5.7545" a="45.9012" fwhm="0.0393403" res="12488.4" algo="Sum"/><pk mz="491.36768550" i="888.352" sn="4.86032" a="37.0489" fwhm="0.0348467" res="14100.8" algo="Sum"/><pk mz="492.72907996" i="744.13" sn="4.03445" a="21.8392" fwhm="0.0254015" res="19397.7" algo="Sum"/><pk mz="492.85083930" i="494.074" sn="2.67797" a="29.6923" fwhm="0.0688447" res="7158.88" algo="Sum"/><pk mz="492.89154015" i="519.081" sn="2.81235" a="8.24446" fwhm="0.0175127" res="28144.9" algo="Sum"/><pk mz="492.91198657" i="638.559" sn="3.45876" a="25.9347" fwhm="0.0454059" res="10855.7" algo="Sum"/><pk mz="493.31732017" i="1248.95" sn="6.75836" a="67.321" fwhm="0.051454" res="9587.54" algo="Sum"/><pk mz="494.32225387" i="1352.9" sn="7.27593" a="44.8444" fwhm="0.0285783" res="17297.1" algo="Sum"/><pk mz="494.72741324" i="497.363" sn="2.67361" a="14.1493" fwhm="0.027071" res="18275.2" algo="Sum"/><pk mz="494.77656238" i="615.607" sn="3.30711" a="16.0225" fwhm="0.0307447" res="16093.1" algo="Sum"/><pk mz="494.81643560" i="1514.22" sn="8.13483" a="65.8485" fwhm="0.0379902" res="13024.8" algo="Sum"/><pk mz="494.91487719" i="535.556" sn="2.87688" a="28.1008" fwhm="0.0462117" res="10709.7" algo="Sum"/><pk mz="495.32706404" i="872.931" sn="4.684" a="36.8309" fwhm="0.0465158" res="10648.6" algo="Sum"/><pk mz="496.33788903" i="32930.5" sn="175.873" a="880.714" fwhm="0.0235635" res="21063.8" algo="Sum"/><pk mz="496.68345300" i="481.833" sn="2.57211" a="15.2986" fwhm="0.027521" res="18047.5" algo="Sum"/><pk mz="496.77828395" i="499.006" sn="2.66315" a="13.4767" fwhm="0.0303915" res="16346" algo="Sum"/><pk mz="496.81345378" i="1382.52" sn="7.37838" a="48.9807" fwhm="0.035438" res="14019.2" algo="Sum"/><pk mz="496.94015330" i="1453.15" sn="7.75507" a="39.2911" fwhm="0.024687" res="20129.6" algo="Sum"/><pk mz="496.98299446" i="804.704" sn="4.2945" a="28.8411" fwhm="0.0337803" res="14712.2" algo="Sum"/><pk mz="497.23563554" i="792.511" sn="4.2235" a="27.7892" fwhm="0.0347751" res="14298.6" algo="Sum"/><pk mz="497.34166292" i="9253.33" sn="49.3117" a="283.65" fwhm="0.0255225" res="19486.4" algo="Sum"/><pk mz="498.34375616" i="1849.57" sn="9.82329" a="65.7907" fwhm="0.0278968" res="17863.8" algo="Sum"/><pk mz="498.68125088" i="1020.61" sn="5.41831" a="28.1989" fwhm="0.0256049" res="19476" algo="Sum"/><pk mz="498.80575137" i="695.965" sn="3.6949" a="26.428" fwhm="0.0459996" res="10843.7" algo="Sum"/><pk mz="498.89978309" i="2214.03" sn="11.7508" a="60.2689" fwhm="0.024404" res="20443.4" algo="Sum"/><pk mz="498.93594015" i="947.515" sn="5.02918" a="35.908" fwhm="0.032606" res="15302" algo="Sum"/><pk mz="499.35343375" i="1069.42" sn="5.66063" a="51.1741" fwhm="0.0334427" res="14931.6" algo="Sum"/><pk mz="500.27335123" i="569.89" sn="3.0145" a="20.2068" fwhm="0.0311835" res="16042.9" algo="Sum"/><pk mz="500.67936297" i="856.312" sn="4.52916" a="25.2194" fwhm="0.0283867" res="17637.8" algo="Sum"/><pk mz="500.72372277" i="507.125" sn="2.68153" a="15.9002" fwhm="0.043542" res="11499.8" algo="Sum"/><pk mz="500.76091916" i="590.915" sn="3.12495" a="17.8551" fwhm="0.0399402" res="12537.8" algo="Sum"/><pk mz="500.79863050" i="520.417" sn="2.75251" a="15.968" fwhm="0.0335036" res="14947.6" algo="Sum"/><pk mz="501.32687875" i="486.112" sn="2.56861" a="21.0098" fwhm="0.0501154" res="10003.4" algo="Sum"/><pk mz="501.38855650" i="1593.42" sn="8.4192" a="63.1032" fwhm="0.0293392" res="17089.4" algo="Sum"/><pk mz="501.49858621" i="872.735" sn="4.61068" a="25.4166" fwhm="0.0245097" res="20461.2" algo="Sum"/><pk mz="502.29047744" i="715.369" sn="3.77125" a="19.6737" fwhm="0.0304674" res="16486.2" algo="Sum"/><pk mz="502.32554479" i="843.568" sn="4.44647" a="29.2386" fwhm="0.0362882" res="13842.7" algo="Sum"/><pk mz="502.39238032" i="615.557" sn="3.24392" a="21.6702" fwhm="0.0290838" res="17274" algo="Sum"/><pk mz="502.67611595" i="499.34" sn="2.62557" a="14.6687" fwhm="0.0267339" res="18803" algo="Sum"/><pk mz="502.72075104" i="497.981" sn="2.61825" a="13.9753" fwhm="0.0307395" res="16354.2" algo="Sum"/><pk mz="502.75840332" i="648.192" sn="3.40802" a="19.4677" fwhm="0.0321842" res="15621.3" algo="Sum"/><pk mz="502.80694759" i="608.265" sn="3.19822" a="21.3706" fwhm="0.0334468" res="15033" algo="Sum"/><pk mz="502.88218026" i="637.512" sn="3.352" a="28.7292" fwhm="0.0363959" res="13817" algo="Sum"/><pk mz="503.33079543" i="766.221" sn="4.02684" a="32.9476" fwhm="0.0463074" res="10869.3" algo="Sum"/><pk mz="504.30592723" i="1093.14" sn="5.72385" a="31.8376" fwhm="0.0347313" res="14520.2" algo="Sum"/><pk mz="504.33918511" i="1041.02" sn="5.44685" a="34.0894" fwhm="0.0350553" res="14387" algo="Sum"/><pk mz="504.62714255" i="625.464" sn="3.26647" a="18.1359" fwhm="0.0249992" res="20185.7" algo="Sum"/><pk mz="504.80674316" i="640.178" sn="3.33644" a="19.3278" fwhm="0.031638" res="15955.7" algo="Sum"/><pk mz="504.84519976" i="1726.12" sn="8.98596" a="66.3158" fwhm="0.0285495" res="17683.2" algo="Sum"/><pk mz="505.27877240" i="509.549" sn="2.64955" a="15.6222" fwhm="0.0356129" res="14188.1" algo="Sum"/><pk mz="505.30911056" i="658.675" sn="3.42486" a="20.2397" fwhm="0.0443298" res="11398.9" algo="Sum"/><pk mz="505.34150478" i="734.344" sn="3.81831" a="31.6039" fwhm="0.0413057" res="12234.2" algo="Sum"/><pk mz="506.35782136" i="1483.99" sn="7.68794" a="51.63" fwhm="0.0276681" res="18301.1" algo="Sum"/><pk mz="506.62487801" i="793.856" sn="4.10686" a="22.0775" fwhm="0.0243404" res="20814.1" algo="Sum"/><pk mz="506.71307773" i="792.589" sn="4.09194" a="29.1762" fwhm="0.0282174" res="17957.5" algo="Sum"/><pk mz="506.84214093" i="851.579" sn="4.3952" a="36.8207" fwhm="0.0402532" res="12591.4" algo="Sum"/><pk mz="507.29898658" i="694.32" sn="3.58085" a="32.2933" fwhm="0.0469002" res="10816.6" algo="Sum"/><pk mz="507.35746687" i="876.911" sn="4.52254" a="36.6499" fwhm="0.0405507" res="12511.7" algo="Sum"/><pk mz="508.36982194" i="518.719" sn="2.66857" a="20.3248" fwhm="0.0427488" res="11892" algo="Sum"/><pk mz="508.62169177" i="462.909" sn="2.37181" a="14.891" fwhm="0.0280637" res="18123.8" algo="Sum"/><pk mz="508.71034200" i="1417.41" sn="7.26188" a="42.6483" fwhm="0.0259829" res="19578.7" algo="Sum"/><pk mz="508.82280848" i="466.156" sn="2.38768" a="9.18869" fwhm="0.0266903" res="19064" algo="Sum"/><pk mz="509.29851268" i="708.324" sn="3.62347" a="14.5373" fwhm="0.0337427" res="15093.6" algo="Sum"/><pk mz="509.31802538" i="793.45" sn="4.05886" a="18.4166" fwhm="0.0314154" res="16212.4" algo="Sum"/><pk mz="509.36241285" i="2687.02" sn="13.7479" a="99.2041" fwhm="0.0293927" res="17329.6" algo="Sum"/><pk mz="510.35951914" i="1277.43" sn="6.51234" a="56.31" fwhm="0.0381172" res="13389.2" algo="Sum"/><pk mz="510.70783980" i="1111.75" sn="5.6634" a="34" fwhm="0.0286737" res="17811" algo="Sum"/><pk mz="510.75091504" i="561.839" sn="2.86265" a="16.0066" fwhm="0.0391789" res="13036.4" algo="Sum"/><pk mz="510.79072673" i="653.872" sn="3.33155" a="18.8724" fwhm="0.038127" res="13397.1" algo="Sum"/><pk mz="511.24904560" i="1036.15" sn="5.2752" a="37.5805" fwhm="0.0309169" res="16536.2" algo="Sum"/><pk mz="511.35790807" i="690.787" sn="3.51688" a="20.3682" fwhm="0.0445946" res="11466.8" algo="Sum"/><pk mz="512.70720348" i="541.914" sn="2.74902" a="17.8416" fwhm="0.0355222" res="14433.4" algo="Sum"/><pk mz="512.78874711" i="652.848" sn="3.31176" a="25.4421" fwhm="0.0346721" res="14789.7" algo="Sum"/><pk mz="512.83475153" i="595.807" sn="3.02241" a="21.6055" fwhm="0.0401617" res="12769.2" algo="Sum"/><pk mz="512.91063555" i="1580.14" sn="8.01563" a="61.0352" fwhm="0.0317261" res="16166.8" algo="Sum"/><pk mz="513.35005892" i="810.979" sn="4.11385" a="29.0797" fwhm="0.0437083" res="11744.9" algo="Sum"/><pk mz="513.40933447" i="942.286" sn="4.77993" a="33.8075" fwhm="0.0329631" res="15575.3" algo="Sum"/><pk mz="514.65583600" i="981.419" sn="4.95959" a="29.4555" fwhm="0.0255351" res="20154.8" algo="Sum"/><pk mz="514.79030154" i="475.877" sn="2.40392" a="15.397" fwhm="0.0401144" res="12833.1" algo="Sum"/><pk mz="514.80563118" i="462.314" sn="2.33541" a="7.83893" fwhm="0.0178978" res="28763.6" algo="Sum"/><pk mz="514.83317368" i="626.17" sn="3.16314" a="16.287" fwhm="0.0383481" res="13425.2" algo="Sum"/><pk mz="514.87284361" i="1433.31" sn="7.24047" a="42.5033" fwhm="0.0348902" res="14756.9" algo="Sum"/><pk mz="514.90838194" i="1223.38" sn="6.17997" a="37.2096" fwhm="0.0323196" res="15931.8" algo="Sum"/><pk mz="515.36989197" i="1524.05" sn="7.68551" a="43.5711" fwhm="0.0299418" res="17212.4" algo="Sum"/><pk mz="515.41050442" i="14134.5" sn="71.219" a="396.621" fwhm="0.0251634" res="20482.5" algo="Sum"/><pk mz="515.51292262" i="704.059" sn="3.54564" a="23.9323" fwhm="0.0309936" res="16632.9" algo="Sum"/><pk mz="516.30370746" i="2102.39" sn="10.5342" a="67.5757" fwhm="0.0270017" res="19121.1" algo="Sum"/><pk mz="516.37015011" i="516.694" sn="2.58934" a="15.6153" fwhm="0.0395023" res="13071.9" algo="Sum"/><pk mz="516.41363028" i="4734.57" sn="23.7267" a="141.366" fwhm="0.0269671" res="19149.8" algo="Sum"/><pk mz="516.65348318" i="983.096" sn="4.92261" a="30.7885" fwhm="0.0273745" res="18873.6" algo="Sum"/><pk mz="516.74201288" i="1271.87" sn="6.36838" a="43.9987" fwhm="0.0302805" res="17065.2" algo="Sum"/><pk mz="517.30844548" i="899.196" sn="4.48514" a="35.7843" fwhm="0.0416845" res="12410.1" algo="Sum"/><pk mz="517.36763244" i="1306.65" sn="6.51794" a="48.6065" fwhm="0.0427565" res="12100.3" algo="Sum"/><pk mz="517.41263297" i="1460.49" sn="7.28532" a="58.9649" fwhm="0.0446411" res="11590.5" algo="Sum"/><pk mz="518.31943634" i="65290.3" sn="324.433" a="1741.65" fwhm="0.0235041" res="22052.3" algo="Sum"/><pk mz="518.64886104" i="520.943" sn="2.58631" a="17.878" fwhm="0.030081" res="17241.7" algo="Sum"/><pk mz="518.73891274" i="1643.85" sn="8.1548" a="53.0269" fwhm="0.0292612" res="17727.9" algo="Sum"/><pk mz="518.77651627" i="541.263" sn="2.68547" a="16.1466" fwhm="0.0325585" res="15933.7" algo="Sum"/><pk mz="518.85112560" i="490.253" sn="2.43231" a="21.6861" fwhm="0.0598379" res="8670.95" algo="Sum"/><pk mz="518.92160907" i="1127.61" sn="5.5931" a="40.2985" fwhm="0.0294763" res="17604.7" algo="Sum"/><pk mz="519.32262594" i="17823.2" sn="88.2722" a="511" fwhm="0.0256569" res="20241" algo="Sum"/><pk mz="520.33495008" i="10641.6" sn="52.4667" a="345.404" fwhm="0.0290204" res="17930" algo="Sum"/><pk mz="520.73719627" i="1130.69" sn="5.56837" a="37.9251" fwhm="0.0311992" res="16690.7" algo="Sum"/><pk mz="520.77753450" i="605.66" sn="2.98273" a="15.4721" fwhm="0.0371523" res="14017.4" algo="Sum"/><pk mz="520.81983521" i="656.633" sn="3.23376" a="24.1345" fwhm="0.0490418" res="10619.9" algo="Sum"/><pk mz="520.91964139" i="814.715" sn="4.01153" a="30.6977" fwhm="0.0388029" res="13424.7" algo="Sum"/><pk mz="521.26254748" i="497.437" sn="2.44507" a="27.2941" fwhm="0.0455872" res="11434.4" algo="Sum"/><pk mz="521.33967981" i="3066.69" sn="15.06" a="107.646" fwhm="0.0301994" res="17263.3" algo="Sum"/><pk mz="522.35240580" i="5959.21" sn="29.1221" a="192.348" fwhm="0.0270209" res="19331.4" algo="Sum"/><pk mz="522.59577967" i="1131.63" sn="5.53068" a="36.3691" fwhm="0.025669" res="20359" algo="Sum"/><pk mz="522.68703099" i="833.528" sn="4.07332" a="23.8415" fwhm="0.0261856" res="19960.9" algo="Sum"/><pk mz="522.73568825" i="512.484" sn="2.50478" a="13.5262" fwhm="0.0297365" res="17578.9" algo="Sum"/><pk mz="522.77975049" i="517.701" sn="2.53018" a="16.5441" fwhm="0.0500274" res="10449.9" algo="Sum"/><pk mz="522.86589684" i="613.966" sn="3.00073" a="23.7715" fwhm="0.0384143" res="13611.2" algo="Sum"/><pk mz="522.93297806" i="558.893" sn="2.73047" a="23.5617" fwhm="0.0493096" res="10605.1" algo="Sum"/><pk mz="523.25606962" i="602.758" sn="2.93996" a="22.9707" fwhm="0.0367114" res="14253.2" algo="Sum"/><pk mz="523.29554290" i="656.879" sn="3.20394" a="27.9998" fwhm="0.0491032" res="10657.1" algo="Sum"/><pk mz="523.35840274" i="2186.17" sn="10.6631" a="102.681" fwhm="0.0389536" res="13435.4" algo="Sum"/><pk mz="524.27160355" i="775.681" sn="3.77965" a="34.4206" fwhm="0.0381198" res="13753.3" algo="Sum"/><pk mz="524.36834309" i="12133.7" sn="59.131" a="360.521" fwhm="0.0260368" res="20139.5" algo="Sum"/><pk mz="524.68456356" i="1476.8" sn="7.1949" a="43.9366" fwhm="0.025551" res="20534.8" algo="Sum"/><pk mz="524.78042150" i="473.864" sn="2.30747" a="19.9172" fwhm="0.0465155" res="11281.8" algo="Sum"/><pk mz="524.85875628" i="606.255" sn="2.95134" a="32.3707" fwhm="0.0417203" res="12580.4" algo="Sum"/><pk mz="525.28496476" i="1696.58" sn="8.26175" a="58.5335" fwhm="0.0316777" res="16582.2" algo="Sum"/><pk mz="525.33732712" i="1456.33" sn="7.09225" a="41.0759" fwhm="0.0358725" res="14644.6" algo="Sum"/><pk mz="525.37139405" i="3920.4" sn="19.0945" a="132.281" fwhm="0.0311338" res="16874.6" algo="Sum"/><pk mz="526.28943478" i="1035.95" sn="5.03234" a="31.1877" fwhm="0.029975" res="17557.6" algo="Sum"/><pk mz="526.33626340" i="604.224" sn="2.93513" a="18.9566" fwhm="0.0444254" res="11847.6" algo="Sum"/><pk mz="526.37420868" i="928.542" sn="4.51057" a="37.6625" fwhm="0.0404534" res="13011.9" algo="Sum"/><pk mz="526.68169024" i="1103.6" sn="5.35766" a="35.3814" fwhm="0.0285749" res="18431.6" algo="Sum"/><pk mz="526.77155715" i="1494.43" sn="7.25449" a="56.7317" fwhm="0.031281" res="16840" algo="Sum"/><pk mz="526.84731495" i="562.053" sn="2.7284" a="23.1866" fwhm="0.046476" res="11335.9" algo="Sum"/><pk mz="527.29791980" i="492.296" sn="2.38448" a="19.1336" fwhm="0.0433107" res="12174.8" algo="Sum"/><pk mz="527.32833087" i="577.739" sn="2.79833" a="21.9387" fwhm="0.0543428" res="9703.73" algo="Sum"/><pk mz="527.38056194" i="532.478" sn="2.57886" a="16.9077" fwhm="0.0474998" res="11102.8" algo="Sum"/><pk mz="528.67921146" i="630.749" sn="3.04315" a="20.7988" fwhm="0.0316132" res="16723.4" algo="Sum"/><pk mz="528.76825346" i="1740" sn="8.38193" a="59.0322" fwhm="0.0295044" res="17921.7" algo="Sum"/><pk mz="528.80988996" i="610.762" sn="2.93935" a="18.9548" fwhm="0.0362868" res="14573.1" algo="Sum"/><pk mz="528.88507178" i="836.004" sn="4.02157" a="35.4731" fwhm="0.0383334" res="13797" algo="Sum"/><pk mz="528.95022867" i="477.7" sn="2.29866" a="22.0406" fwhm="0.0458753" res="11530.2" algo="Sum"/><pk mz="529.32625410" i="558.877" sn="2.6894" a="9.00735" fwhm="0.0320885" res="16495.8" algo="Sum"/><pk mz="529.34405813" i="628.687" sn="3.02534" a="21.2565" fwhm="0.0359015" res="14744.3" algo="Sum"/><pk mz="529.40202623" i="808.836" sn="3.89224" a="33.8859" fwhm="0.0443797" res="11928.9" algo="Sum"/><pk mz="529.52837860" i="688.227" sn="3.31195" a="20.581" fwhm="0.0268079" res="19752.7" algo="Sum"/><pk mz="530.35421892" i="620.622" sn="2.9762" a="22.9561" fwhm="0.038737" res="13691.2" algo="Sum"/><pk mz="530.62988976" i="471.337" sn="2.25404" a="15.7127" fwhm="0.0297351" res="17845.2" algo="Sum"/><pk mz="530.76562146" i="989.848" sn="4.72986" a="35.6605" fwhm="0.0358404" res="14809.2" algo="Sum"/><pk mz="530.80540394" i="634.268" sn="3.03075" a="18.7656" fwhm="0.0411506" res="12899.1" algo="Sum"/><pk mz="530.84599630" i="571.861" sn="2.73302" a="16.2997" fwhm="0.0382793" res="13867.7" algo="Sum"/><pk mz="530.87982702" i="647.163" sn="3.09253" a="30.6703" fwhm="0.0482686" res="10998.5" algo="Sum"/><pk mz="530.97523667" i="519.237" sn="2.4808" a="19.1097" fwhm="0.0378306" res="14035.6" algo="Sum"/><pk mz="531.34544564" i="1501.58" sn="7.17098" a="54.3653" fwhm="0.0394141" res="13481.1" algo="Sum"/><pk mz="531.40453058" i="2946.99" sn="14.0742" a="104.154" fwhm="0.0285904" res="18586.8" algo="Sum"/><pk mz="531.50468248" i="484.268" sn="2.3111" a="14.8661" fwhm="0.0385053" res="13803.4" algo="Sum"/><pk mz="532.28016937" i="466.539" sn="2.2191" a="19.2876" fwhm="0.0445982" res="11935" algo="Sum"/><pk mz="532.33797350" i="1318.61" sn="6.2706" a="58.7123" fwhm="0.0467492" res="11387.1" algo="Sum"/><pk mz="532.40812266" i="1111.75" sn="5.28031" a="34.0342" fwhm="0.0347401" res="15325.5" algo="Sum"/><pk mz="532.43301801" i="1030.33" sn="4.8902" a="36.4737" fwhm="0.0334158" res="15933.6" algo="Sum"/><pk mz="532.62695228" i="551.827" sn="2.61284" a="17.8759" fwhm="0.0273127" res="19501.1" algo="Sum"/><pk mz="532.71653727" i="1128.95" sn="5.34572" a="35.3864" fwhm="0.0277669" res="19185.3" algo="Sum"/><pk mz="532.76498182" i="472.151" sn="2.2357" a="13.0337" fwhm="0.038906" res="13693.6" algo="Sum"/><pk mz="532.80438059" i="496.114" sn="2.34917" a="27.241" fwhm="0.0588001" res="9061.28" algo="Sum"/><pk mz="532.89540726" i="777.545" sn="3.68143" a="35.9175" fwhm="0.0499466" res="10669.3" algo="Sum"/><pk mz="532.96267767" i="655.969" sn="3.10584" a="25.0836" fwhm="0.0334593" res="15928.7" algo="Sum"/><pk mz="533.34161013" i="864.195" sn="4.08738" a="34.8487" fwhm="0.0440365" res="12111.3" algo="Sum"/><pk mz="533.40792778" i="554.592" sn="2.62006" a="15.1575" fwhm="0.0409912" res="13012.7" algo="Sum"/><pk mz="533.44106436" i="538.215" sn="2.54199" a="19.7313" fwhm="0.0410942" res="12980.9" algo="Sum"/><pk mz="534.29257080" i="10610.8" sn="49.9356" a="323.795" fwhm="0.0266945" res="20015.1" algo="Sum"/><pk mz="534.71254652" i="1693.91" sn="7.96306" a="55.3476" fwhm="0.0274726" res="19463.5" algo="Sum"/><pk mz="534.80785697" i="492.082" sn="2.31352" a="27.6313" fwhm="0.0596788" res="8961.44" algo="Sum"/><pk mz="534.89413324" i="1181.34" sn="5.55405" a="56.4941" fwhm="0.0353967" res="15111.4" algo="Sum"/><pk mz="535.29586443" i="3105.48" sn="14.601" a="110.609" fwhm="0.0289699" res="18477.7" algo="Sum"/><pk mz="535.37643881" i="2396.71" sn="11.2686" a="82.9045" fwhm="0.0297974" res="17967.2" algo="Sum"/><pk mz="536.29488482" i="1361.78" sn="6.39622" a="53.4586" fwhm="0.030741" res="17445.6" algo="Sum"/><pk mz="536.37859527" i="937.86" sn="4.40503" a="34.3478" fwhm="0.0352038" res="15236.4" algo="Sum"/><pk mz="536.71030293" i="1289.19" sn="6.05051" a="42.7827" fwhm="0.0281186" res="19087.4" algo="Sum"/><pk mz="536.79969877" i="1722.36" sn="8.08329" a="66.8789" fwhm="0.0311159" res="17251.6" algo="Sum"/><pk mz="536.89048268" i="1005.22" sn="4.71705" a="40.9115" fwhm="0.0459482" res="11684.7" algo="Sum"/><pk mz="537.29949697" i="831.219" sn="3.90024" a="25.7236" fwhm="0.0445564" res="12058.9" algo="Sum"/><pk mz="537.39263029" i="401190" sn="1882.14" a="8574.02" fwhm="0.0180833" res="29717.6" algo="Sum"/><pk mz="538.39544298" i="124741" sn="585.17" a="3227.6" fwhm="0.0227285" res="23688.1" algo="Sum"/><pk mz="538.70834646" i="567.237" sn="2.65959" a="22.268" fwhm="0.0431487" res="12484.9" algo="Sum"/><pk mz="538.79641611" i="1748.65" sn="8.19765" a="62.6436" fwhm="0.0317717" res="16958.4" algo="Sum"/><pk mz="538.83996943" i="650.051" sn="3.04744" a="17.1752" fwhm="0.0349625" res="15411.9" algo="Sum"/><pk mz="538.88346878" i="521.911" sn="2.44574" a="19.9705" fwhm="0.0503568" res="10701.3" algo="Sum"/><pk mz="538.97936353" i="574.938" sn="2.6945" a="21.4371" fwhm="0.0364925" res="14769.6" algo="Sum"/><pk mz="539.29101143" i="540.72" sn="2.53399" a="27.3425" fwhm="0.044297" res="12174.4" algo="Sum"/><pk mz="539.39424609" i="35222.5" sn="165.11" a="1119.47" fwhm="0.0286117" res="18852.2" algo="Sum"/><pk mz="540.39430352" i="7896.95" sn="36.9001" a="274.615" fwhm="0.0306923" res="17606.8" algo="Sum"/><pk mz="540.65831448" i="718.942" sn="3.35823" a="24.5888" fwhm="0.0261776" res="20653.5" algo="Sum"/><pk mz="540.79346638" i="890.906" sn="4.15699" a="34.6423" fwhm="0.0476286" res="11354.4" algo="Sum"/><pk mz="540.82783947" i="681.353" sn="3.17892" a="27.8277" fwhm="0.0476206" res="11357" algo="Sum"/><pk mz="541.11820324" i="536.697" sn="2.50215" a="18.7885" fwhm="0.034864" res="15520.8" algo="Sum"/><pk mz="541.25877777" i="1082.29" sn="5.04432" a="35.576" fwhm="0.0315134" res="17175.5" algo="Sum"/><pk mz="541.29522511" i="471.777" sn="2.19885" a="6.31122" fwhm="0.0137644" res="39325.9" algo="Sum"/><pk mz="541.33272981" i="719.285" sn="3.35243" a="31.7945" fwhm="0.0478867" res="11304.4" algo="Sum"/><pk mz="541.39251553" i="2140.1" sn="9.97396" a="83.3148" fwhm="0.0350737" res="15435.9" algo="Sum"/><pk mz="542.31849044" i="16624.7" sn="77.1622" a="507.887" fwhm="0.0266761" res="20329.7" algo="Sum"/><pk mz="542.38512664" i="842.103" sn="3.90856" a="26.9657" fwhm="0.0398688" res="13604.2" algo="Sum"/><pk mz="542.65554501" i="589.859" sn="2.7368" a="23.3818" fwhm="0.0353945" res="15331.6" algo="Sum"/><pk mz="542.74480781" i="1430.64" sn="6.63772" a="47.646" fwhm="0.0284778" res="19058.6" algo="Sum"/><pk mz="542.78206325" i="508.71" sn="2.36067" a="6.80741" fwhm="0.0137833" res="39379.8" algo="Sum"/><pk mz="542.81978693" i="616.276" sn="2.85991" a="26.5784" fwhm="0.0464697" res="11681.2" algo="Sum"/><pk mz="542.92421476" i="568.134" sn="2.63596" a="25.6747" fwhm="0.0378866" res="14330.2" algo="Sum"/><pk mz="543.32212907" i="5214.12" sn="24.1667" a="171.381" fwhm="0.0284483" res="19098.6" algo="Sum"/><pk mz="543.39652695" i="825.25" sn="3.82455" a="37.9409" fwhm="0.0540538" res="10052.9" algo="Sum"/><pk mz="543.54472618" i="497.455" sn="2.29989" a="17.2305" fwhm="0.029079" res="18692" algo="Sum"/><pk mz="544.33415494" i="14553.9" sn="67.2154" a="441.482" fwhm="0.0273717" res="19886.7" algo="Sum"/><pk mz="544.74100651" i="1734.39" sn="8.00001" a="58.8925" fwhm="0.0293438" res="18564.1" algo="Sum"/><pk mz="544.80358355" i="679.433" sn="3.13394" a="32.3373" fwhm="0.075997" res="7168.75" algo="Sum"/><pk mz="544.84859704" i="494.127" sn="2.27922" a="16.9339" fwhm="0.0473789" res="11499.8" algo="Sum"/><pk mz="544.91669123" i="599.543" sn="2.76452" a="31.8994" fwhm="0.0406834" res="13394.1" algo="Sum"/><pk mz="545.33781179" i="4568.81" sn="21.0093" a="167.886" fwhm="0.0294696" res="18505.1" algo="Sum"/><pk mz="545.41001608" i="757.339" sn="3.47757" a="35.6081" fwhm="0.0449484" res="12134.1" algo="Sum"/><pk mz="546.34946426" i="23847.5" sn="109.355" a="718.818" fwhm="0.0259758" res="21033" algo="Sum"/><pk mz="546.73916490" i="1045.33" sn="4.79195" a="38.0518" fwhm="0.0333627" res="16387.8" algo="Sum"/><pk mz="546.82841071" i="2016.73" sn="9.24446" a="78.9507" fwhm="0.0309295" res="17679.8" algo="Sum"/><pk mz="546.90737011" i="507.163" sn="2.32475" a="23.4035" fwhm="0.0617405" res="8858.16" algo="Sum"/><pk mz="547.35334205" i="7196.39" sn="32.9318" a="264.972" fwhm="0.0298045" res="18364.8" algo="Sum"/><pk mz="548.27196981" i="840.032" sn="3.83954" a="33.118" fwhm="0.0349063" res="15707" algo="Sum"/><pk mz="548.35638450" i="1611.02" sn="7.36558" a="69.0265" fwhm="0.0358615" res="15291" algo="Sum"/><pk mz="548.60645055" i="550.326" sn="2.51412" a="20.4379" fwhm="0.0287344" res="19092.3" algo="Sum"/><pk mz="548.69004231" i="550.672" sn="2.51505" a="21.7429" fwhm="0.0379065" res="14474.8" algo="Sum"/><pk mz="548.82470423" i="1553.23" sn="7.09167" a="55.3727" fwhm="0.03004" res="18269.8" algo="Sum"/><pk mz="548.86927104" i="664.133" sn="3.03234" a="17.2132" fwhm="0.0405046" res="13550.8" algo="Sum"/><pk mz="549.27218408" i="500.526" sn="2.28612" a="16.4653" fwhm="0.0448347" res="12251.1" algo="Sum"/><pk mz="549.31229946" i="468.326" sn="2.13933" a="12.695" fwhm="0.0333645" res="16464" algo="Sum"/><pk mz="549.36695869" i="608.573" sn="2.78067" a="27.0915" fwhm="0.0620821" res="8849.04" algo="Sum"/><pk mz="550.62315745" i="1104.7" sn="5.03638" a="41.1492" fwhm="0.0338212" res="16280.4" algo="Sum"/><pk mz="550.68700760" i="817.615" sn="3.72725" a="29.2269" fwhm="0.0310169" res="17754.4" algo="Sum"/><pk mz="550.82113178" i="662.606" sn="3.02035" a="34.2624" fwhm="0.0485436" res="11346.9" algo="Sum"/><pk mz="550.86502492" i="797.458" sn="3.63377" a="38.3295" fwhm="0.0575271" res="9575.74" algo="Sum"/><pk mz="551.35102014" i="1963.25" sn="8.93761" a="81.2852" fwhm="0.0348148" res="15836.7" algo="Sum"/><pk mz="551.40454656" i="1074.45" sn="4.89137" a="37.1503" fwhm="0.0459193" res="12008.1" algo="Sum"/><pk mz="552.35293255" i="758.705" sn="3.44613" a="33.1581" fwhm="0.036017" res="15335.9" algo="Sum"/><pk mz="552.41728699" i="514.996" sn="2.33917" a="24.1058" fwhm="0.0373854" res="14776.3" algo="Sum"/><pk mz="552.68334816" i="677.82" sn="3.07776" a="23.3393" fwhm="0.0321708" res="17179.7" algo="Sum"/><pk mz="552.73458112" i="560.992" sn="2.5443" a="13.9015" fwhm="0.0362019" res="15268.1" algo="Sum"/><pk mz="552.77380610" i="1510.21" sn="6.8457" a="53.9092" fwhm="0.0359" res="15397.6" algo="Sum"/><pk mz="552.86629809" i="654.485" sn="2.9661" a="16.594" fwhm="0.0370952" res="14904" algo="Sum"/><pk mz="553.36721945" i="174619" sn="791.387" a="5471.79" fwhm="0.0266755" res="20744.4" algo="Sum"/><pk mz="553.45365993" i="8024.32" sn="36.3668" a="303.608" fwhm="0.0373889" res="14802.6" algo="Sum"/><pk mz="554.36996289" i="58794.6" sn="265.759" a="2062.77" fwhm="0.0308074" res="17994.7" algo="Sum"/><pk mz="554.45830312" i="3384.58" sn="15.3012" a="122.916" fwhm="0.0352112" res="15746.6" algo="Sum"/><pk mz="554.73063041" i="560.554" sn="2.52865" a="16.1912" fwhm="0.0279313" res="19860.6" algo="Sum"/><pk mz="554.77069805" i="1619.8" sn="7.3077" a="59.6449" fwhm="0.035423" res="15661.3" algo="Sum"/><pk mz="554.86306152" i="611.327" sn="2.75898" a="18.3158" fwhm="0.0464522" res="11944.8" algo="Sum"/><pk mz="554.89576292" i="1027.11" sn="4.63547" a="38.689" fwhm="0.0524943" res="10570.6" algo="Sum"/><pk mz="554.94380583" i="693.963" sn="3.13193" a="27.0222" fwhm="0.0468084" res="11855.6" algo="Sum"/><pk mz="555.06973492" i="607.008" sn="2.73863" a="23.6333" fwhm="0.0319404" res="17378.3" algo="Sum"/><pk mz="555.29746104" i="469.499" sn="2.11787" a="8.91655" fwhm="0.0278825" res="19915.6" algo="Sum"/><pk mz="555.36631426" i="29692.8" sn="133.942" a="1104.04" fwhm="0.0314694" res="17647.8" algo="Sum"/><pk mz="555.45719087" i="1044.03" sn="4.70949" a="31.6822" fwhm="0.0363558" res="15278.3" algo="Sum"/><pk mz="555.79394280" i="507.675" sn="2.29129" a="19.4995" fwhm="0.0406891" res="13659.5" algo="Sum"/><pk mz="556.36794645" i="8344.11" sn="37.5768" a="298.901" fwhm="0.0310353" res="17926.9" algo="Sum"/><pk mz="556.63557420" i="647.681" sn="2.91208" a="24.6781" fwhm="0.0335954" res="16568.8" algo="Sum"/><pk mz="556.76908099" i="929.763" sn="4.18032" a="33.5483" fwhm="0.0413977" res="13449.3" algo="Sum"/><pk mz="556.80271012" i="763.514" sn="3.43284" a="22.8118" fwhm="0.0364558" res="15273.4" algo="Sum"/><pk mz="556.85631238" i="2166.09" sn="9.7401" a="71.6834" fwhm="0.030835" res="18059.2" algo="Sum"/><pk mz="556.89213024" i="1012.02" sn="4.55113" a="31.5742" fwhm="0.0334126" res="16667.1" algo="Sum"/><pk mz="557.09230527" i="532.074" sn="2.39272" a="20.0136" fwhm="0.0330918" res="16834.7" algo="Sum"/><pk mz="557.30515507" i="623.902" sn="2.8045" a="21.1821" fwhm="0.0357865" res="15573.1" algo="Sum"/><pk mz="557.36764069" i="2298.58" sn="10.3261" a="98.6403" fwhm="0.0382152" res="14585" algo="Sum"/><pk mz="557.43449268" i="1216.65" sn="5.46392" a="47.5968" fwhm="0.0328963" res="16945.2" algo="Sum"/><pk mz="557.55856680" i="601.066" sn="2.69936" a="21.2588" fwhm="0.0313318" res="17795.3" algo="Sum"/><pk mz="558.29207303" i="2886.89" sn="12.921" a="98.239" fwhm="0.0288304" res="19364.7" algo="Sum"/><pk mz="558.36680110" i="684.406" sn="3.06273" a="32.1032" fwhm="0.0406311" res="13742.3" algo="Sum"/><pk mz="558.43813492" i="500.638" sn="2.24007" a="20.3942" fwhm="0.034364" res="16250.7" algo="Sum"/><pk mz="558.63456248" i="689.273" sn="3.08407" a="23.0575" fwhm="0.0322043" res="17346.6" algo="Sum"/><pk mz="558.67787273" i="507.028" sn="2.26844" a="15.161" fwhm="0.0411619" res="13572.7" algo="Sum"/><pk mz="558.71953822" i="711.31" sn="3.18248" a="24.237" fwhm="0.0410594" res="13607.6" algo="Sum"/><pk mz="558.76672626" i="529.208" sn="2.36777" a="21.5181" fwhm="0.0424422" res="13165.4" algo="Sum"/><pk mz="558.81880509" i="555.011" sn="2.48322" a="17.8679" fwhm="0.0273131" res="20459.7" algo="Sum"/><pk mz="558.85280293" i="1002.9" sn="4.48714" a="36.8357" fwhm="0.0451144" res="12387.4" algo="Sum"/><pk mz="558.89424591" i="673.403" sn="3.01292" a="25.4679" fwhm="0.0417035" res="13401.6" algo="Sum"/><pk mz="559.29750443" i="1149.97" sn="5.14376" a="55.2401" fwhm="0.044182" res="12658.9" algo="Sum"/><pk mz="559.38821682" i="663.663" sn="2.96853" a="23.0298" fwhm="0.0496338" res="11270.3" algo="Sum"/><pk mz="560.30643266" i="2027.65" sn="9.06095" a="75.9371" fwhm="0.0318189" res="17609.3" algo="Sum"/><pk mz="560.49973829" i="499.687" sn="2.23332" a="22.1096" fwhm="0.0365886" res="15319" algo="Sum"/><pk mz="560.63427008" i="478.396" sn="2.13747" a="17.8103" fwhm="0.0383211" res="14629.9" algo="Sum"/><pk mz="560.68083161" i="483.417" sn="2.15971" a="10.9876" fwhm="0.0224335" res="24993" algo="Sum"/><pk mz="560.71484637" i="895.611" sn="4.00122" a="32.7119" fwhm="0.0371359" res="15099" algo="Sum"/><pk mz="560.76436437" i="566.526" sn="2.531" a="20.5957" fwhm="0.0471501" res="11893.2" algo="Sum"/><pk mz="560.87827322" i="517.007" sn="2.30947" a="23.2277" fwhm="0.056267" res="9968.16" algo="Sum"/><pk mz="561.31386092" i="815.836" sn="3.64598" a="48.0364" fwhm="0.0601106" res="9338.02" algo="Sum"/><pk mz="561.40509224" i="1166.58" sn="5.2131" a="56.9758" fwhm="0.0433521" res="12949.9" algo="Sum"/><pk mz="562.32311978" i="3796.27" sn="16.9367" a="141.895" fwhm="0.0298976" res="18808.3" algo="Sum"/><pk mz="562.41168940" i="533.109" sn="2.37851" a="26.0609" fwhm="0.0341001" res="16493" algo="Sum"/><pk mz="562.58057173" i="468.764" sn="2.09035" a="17.1348" fwhm="0.043939" res="12803.7" algo="Sum"/><pk mz="562.71339698" i="541.575" sn="2.41448" a="19.0508" fwhm="0.0419777" res="13405.1" algo="Sum"/><pk mz="562.76191137" i="692.846" sn="3.08883" a="19.7696" fwhm="0.0331581" res="16972.1" algo="Sum"/><pk mz="562.80172125" i="1567.3" sn="6.9873" a="70.9922" fwhm="0.0367462" res="15315.9" algo="Sum"/><pk mz="562.88224053" i="486.633" sn="2.1695" a="21.1595" fwhm="0.0488427" res="11524.4" algo="Sum"/><pk mz="563.32681554" i="1434.64" sn="6.39503" a="49.5832" fwhm="0.0338122" res="16660.5" algo="Sum"/><pk mz="563.42207484" i="608.465" sn="2.71263" a="28.3444" fwhm="0.0450063" res="12518.7" algo="Sum"/><pk mz="564.31358697" i="842.245" sn="3.74536" a="48.0615" fwhm="0.05173" res="10908.8" algo="Sum"/><pk mz="564.58001068" i="563.59" sn="2.5054" a="19.1535" fwhm="0.0311738" res="18110.7" algo="Sum"/><pk mz="564.66989863" i="729.792" sn="3.24451" a="28.8361" fwhm="0.0340596" res="16578.9" algo="Sum"/><pk mz="564.76158346" i="567.879" sn="2.52234" a="22.1291" fwhm="0.0512917" res="11010.8" algo="Sum"/><pk mz="564.79883088" i="1200.14" sn="5.33037" a="56.4326" fwhm="0.0408863" res="13813.9" algo="Sum"/><pk mz="564.88503438" i="486.657" sn="2.162" a="29.7444" fwhm="0.0384975" res="14673.3" algo="Sum"/><pk mz="564.96857976" i="607.171" sn="2.69794" a="25.5182" fwhm="0.0332494" res="16991.8" algo="Sum"/><pk mz="565.28128941" i="524.161" sn="2.32733" a="12.9423" fwhm="0.0369265" res="15308.3" algo="Sum"/><pk mz="565.31247472" i="523.073" sn="2.3225" a="27.6889" fwhm="0.0633242" res="8927.27" algo="Sum"/><pk mz="565.42208722" i="5958.81" sn="26.4546" a="205.99" fwhm="0.0287101" res="19694.2" algo="Sum"/><pk mz="566.31774498" i="7197.16" sn="31.8925" a="238.473" fwhm="0.0272814" res="20758.4" algo="Sum"/><pk mz="566.42577008" i="2280.44" sn="10.1034" a="80.4033" fwhm="0.0310249" res="18257.1" algo="Sum"/><pk mz="566.57947265" i="491.175" sn="2.17665" a="18.2285" fwhm="0.0303768" res="18651.7" algo="Sum"/><pk mz="566.66735507" i="1136.71" sn="5.03549" a="41.1479" fwhm="0.0320706" res="17669.4" algo="Sum"/><pk mz="566.78898547" i="687.844" sn="3.04801" a="44.0924" fwhm="0.062231" res="9107.83" algo="Sum"/><pk mz="566.88495316" i="1966.74" sn="8.71404" a="77.3259" fwhm="0.0327772" res="17295.1" algo="Sum"/><pk mz="567.34195011" i="3314.63" sn="14.6666" a="202.381" fwhm="0.0532771" res="10648.9" algo="Sum"/><pk mz="567.41852958" i="1181.81" sn="5.2296" a="60.9902" fwhm="0.0542525" res="10458.9" algo="Sum"/><pk mz="567.79610617" i="495.32" sn="2.18773" a="20.1933" fwhm="0.0444853" res="12763.7" algo="Sum"/><pk mz="568.33558030" i="4429.42" sn="19.5432" a="179.615" fwhm="0.0342369" res="16600.1" algo="Sum"/><pk mz="568.41710757" i="644.84" sn="2.84454" a="32.062" fwhm="0.0530682" res="10711.1" algo="Sum"/><pk mz="568.66389968" i="1148.84" sn="5.0659" a="37.2489" fwhm="0.0325269" res="17482.9" algo="Sum"/><pk mz="568.70980819" i="619.782" sn="2.73298" a="17.1975" fwhm="0.0423258" res="13436.5" algo="Sum"/><pk mz="568.74726873" i="779.207" sn="3.43598" a="37.2331" fwhm="0.0606027" res="9384.85" algo="Sum"/><pk mz="568.79745123" i="568.325" sn="2.50608" a="17.9328" fwhm="0.0470326" res="12093.7" algo="Sum"/><pk mz="569.36092492" i="33802" sn="148.746" a="1061.99" fwhm="0.02805" res="20298.1" algo="Sum"/><pk mz="569.42835804" i="8484.95" sn="37.312" a="298.171" fwhm="0.0312608" res="18215.4" algo="Sum"/><pk mz="569.80711041" i="478.774" sn="2.1045" a="27.4734" fwhm="0.053556" res="10639.5" algo="Sum"/><pk mz="570.36406085" i="12121.9" sn="53.2398" a="390.387" fwhm="0.0294743" res="19351.2" algo="Sum"/><pk mz="570.43188278" i="3409.89" sn="14.9763" a="121.747" fwhm="0.0310919" res="18346.6" algo="Sum"/><pk mz="570.66199674" i="686.021" sn="3.0145" a="23.8269" fwhm="0.0411754" res="13859.3" algo="Sum"/><pk mz="570.70434573" i="520.853" sn="2.28868" a="12.8019" fwhm="0.0376888" res="15142.6" algo="Sum"/><pk mz="570.74458581" i="796.908" sn="3.50177" a="35.41" fwhm="0.0577515" res="9882.77" algo="Sum"/><pk mz="570.79581376" i="754.377" sn="3.31457" a="23.5118" fwhm="0.0402252" res="14190" algo="Sum"/><pk mz="570.86650819" i="1394.29" sn="6.12575" a="58.0517" fwhm="0.0359825" res="15865.1" algo="Sum"/><pk mz="571.36114812" i="5908.17" sn="25.9264" a="206.116" fwhm="0.031522" res="18125.8" algo="Sum"/><pk mz="571.42976692" i="1599.66" sn="7.01978" a="65.6919" fwhm="0.0399601" res="14300" algo="Sum"/><pk mz="572.36418708" i="1829.23" sn="8.02488" a="71.0767" fwhm="0.033307" res="17184.5" algo="Sum"/><pk mz="572.43360677" i="582.351" sn="2.5549" a="28.3895" fwhm="0.0461447" res="12405.2" algo="Sum"/><pk mz="572.61245964" i="628.252" sn="2.75524" a="22.8422" fwhm="0.0362343" res="15803" algo="Sum"/><pk mz="572.74556492" i="641.667" sn="2.81393" a="22.756" fwhm="0.0519146" res="11032.5" algo="Sum"/><pk mz="572.79211221" i="792.414" sn="3.47501" a="27.3696" fwhm="0.0509625" res="11239.5" algo="Sum"/><pk mz="572.82949860" i="1662.58" sn="7.29006" a="50.5121" fwhm="0.0370936" res="15442.8" algo="Sum"/><pk mz="572.86192201" i="1428.65" sn="6.26474" a="50.4395" fwhm="0.0410065" res="13970" algo="Sum"/><pk mz="573.36404967" i="967.773" sn="4.2469" a="48.9133" fwhm="0.0568743" res="10081.3" algo="Sum"/><pk mz="573.42323730" i="869.935" sn="3.81753" a="50.6058" fwhm="0.0755571" res="7589.27" algo="Sum"/><pk mz="574.60987099" i="733.704" sn="3.2176" a="24.7837" fwhm="0.0290488" res="19780.9" algo="Sum"/><pk mz="574.69844806" i="1016.57" sn="4.45714" a="43.2166" fwhm="0.0394011" res="14585.9" algo="Sum"/><pk mz="574.78704098" i="623.62" sn="2.73407" a="30.7527" fwhm="0.0497503" res="11553.4" algo="Sum"/><pk mz="574.82654727" i="834.06" sn="3.65668" a="33.9786" fwhm="0.0560163" res="10261.8" algo="Sum"/><pk mz="574.85942382" i="744.449" sn="3.26381" a="27.1862" fwhm="0.0415342" res="13840.6" algo="Sum"/><pk mz="575.39608613" i="610.459" sn="2.6766" a="28.3901" fwhm="0.0543605" res="10584.8" algo="Sum"/><pk mz="575.45946417" i="491.595" sn="2.15538" a="18.3033" fwhm="0.0430964" res="13352.9" algo="Sum"/><pk mz="576.27647752" i="2126.54" sn="9.3106" a="73.3618" fwhm="0.030178" res="19095.9" algo="Sum"/><pk mz="576.46498256" i="496.654" sn="2.17386" a="18.7399" fwhm="0.033244" res="17340.4" algo="Sum"/><pk mz="576.60628927" i="526.606" sn="2.30497" a="18.2121" fwhm="0.0322913" res="17856.4" algo="Sum"/><pk mz="576.69493863" i="1519.43" sn="6.64953" a="58.6213" fwhm="0.0338096" res="17057.1" algo="Sum"/><pk mz="576.74316113" i="591.337" sn="2.58561" a="14.9671" fwhm="0.0299525" res="19255.2" algo="Sum"/><pk mz="576.76854325" i="499.86" sn="2.18492" a="8.85843" fwhm="0.0189443" res="30445.4" algo="Sum"/><pk mz="576.78273391" i="467.977" sn="2.0453" a="6.48859" fwhm="0.0142085" res="40594.3" algo="Sum"/><pk mz="576.81006990" i="511.532" sn="2.23554" a="21.9932" fwhm="0.0611424" res="9433.88" algo="Sum"/><pk mz="576.87870871" i="1075.36" sn="4.69995" a="45.9323" fwhm="0.0348518" res="16552.4" algo="Sum"/><pk mz="577.28137065" i="743.848" sn="3.25212" a="37.9899" fwhm="0.0457693" res="12612.8" algo="Sum"/><pk mz="577.36995854" i="606.579" sn="2.65227" a="19.3518" fwhm="0.0468135" res="12333.4" algo="Sum"/><pk mz="577.47426601" i="552.429" sn="2.4157" a="24.0823" fwhm="0.0522539" res="11051.3" algo="Sum"/><pk mz="578.27443132" i="849.414" sn="3.70839" a="32.1536" fwhm="0.0336358" res="17192.2" algo="Sum"/><pk mz="578.69428485" i="1268.47" sn="5.53763" a="49.0156" fwhm="0.0399445" res="14487.5" algo="Sum"/><pk mz="578.73483210" i="766.761" sn="3.34799" a="22.4463" fwhm="0.0302035" res="19161.2" algo="Sum"/><pk mz="578.77644961" i="893.593" sn="3.90248" a="48.0369" fwhm="0.055315" res="10463.3" algo="Sum"/><pk mz="578.87670862" i="976.999" sn="4.26809" a="43.5696" fwhm="0.0432346" res="13389.2" algo="Sum"/><pk mz="579.28828351" i="2840.67" sn="12.3958" a="100.725" fwhm="0.0290085" res="19969.6" algo="Sum"/><pk mz="579.35209845" i="498.825" sn="2.17638" a="16.1151" fwhm="0.0449295" res="12894.7" algo="Sum"/><pk mz="580.29078930" i="1076.13" sn="4.69034" a="44.8949" fwhm="0.0335226" res="17310.4" algo="Sum"/><pk mz="580.64382024" i="611.213" sn="2.66002" a="23.0375" fwhm="0.0341312" res="17012.1" algo="Sum"/><pk mz="580.69299489" i="752.218" sn="3.27366" a="29.1608" fwhm="0.0428012" res="13567.2" algo="Sum"/><pk mz="580.73385203" i="631.278" sn="2.74733" a="19.0768" fwhm="0.042771" res="13577.8" algo="Sum"/><pk mz="580.77450280" i="766.156" sn="3.33432" a="33.0689" fwhm="0.0596387" res="9738.22" algo="Sum"/><pk mz="580.82292218" i="712.105" sn="3.09909" a="27.8966" fwhm="0.0504658" res="11509.2" algo="Sum"/><pk mz="580.89023228" i="671.51" sn="2.92242" a="35.7534" fwhm="0.0536922" res="10818.9" algo="Sum"/><pk mz="581.29568900" i="560.219" sn="2.43594" a="25.355" fwhm="0.0533416" res="10897.6" algo="Sum"/><pk mz="581.39637302" i="3144.03" sn="13.6633" a="118.277" fwhm="0.0353929" res="16426.9" algo="Sum"/><pk mz="581.80298476" i="517.352" sn="2.24792" a="15.6577" fwhm="0.0425053" res="13687.8" algo="Sum"/><pk mz="582.29161984" i="1355.69" sn="5.8769" a="55.8596" fwhm="0.0349834" res="16644.8" algo="Sum"/><pk mz="582.40007100" i="1188.43" sn="5.14599" a="50.6531" fwhm="0.0375529" res="15508.8" algo="Sum"/><pk mz="582.64207195" i="1192.81" sn="5.16331" a="41.3245" fwhm="0.0308127" res="18909.1" algo="Sum"/><pk mz="582.69784027" i="503.305" sn="2.17856" a="16.8018" fwhm="0.0476033" res="12240.7" algo="Sum"/><pk mz="582.72278008" i="499.833" sn="2.16354" a="17.2537" fwhm="0.0476049" res="12240.8" algo="Sum"/><pk mz="582.81838148" i="860.535" sn="3.72508" a="42.5995" fwhm="0.047901" res="12167.1" algo="Sum"/><pk mz="582.85747202" i="1392.89" sn="6.02955" a="54.1263" fwhm="0.0372003" res="15668.1" algo="Sum"/><pk mz="583.25001013" i="2994.21" sn="12.952" a="96.2413" fwhm="0.0302351" res="19290.5" algo="Sum"/><pk mz="583.31900347" i="1944.01" sn="8.40918" a="84.9972" fwhm="0.0397502" res="14674.6" algo="Sum"/><pk mz="583.38755561" i="1049.13" sn="4.53819" a="54.2095" fwhm="0.0553127" res="10547.1" algo="Sum"/><pk mz="583.46194931" i="556.547" sn="2.40719" a="22.6978" fwhm="0.0416506" res="14008.5" algo="Sum"/><pk mz="584.25606197" i="1745.56" sn="7.54668" a="63.559" fwhm="0.0331306" res="17635" algo="Sum"/><pk mz="584.31010746" i="1012.55" sn="4.3776" a="48.4363" fwhm="0.0560672" res="10421.6" algo="Sum"/><pk mz="584.37697293" i="586.744" sn="2.5367" a="16.3156" fwhm="0.033789" res="17294.9" algo="Sum"/><pk mz="584.38805505" i="553.477" sn="2.39297" a="10.9758" fwhm="0.0281151" res="20785.6" algo="Sum"/><pk mz="584.63830013" i="1203.13" sn="5.20128" a="41.814" fwhm="0.0319488" res="18299.2" algo="Sum"/><pk mz="584.72731377" i="1314.67" sn="5.68348" a="55.4476" fwhm="0.0381395" res="15331.3" algo="Sum"/><pk mz="584.80618120" i="653.598" sn="2.82519" a="34.5524" fwhm="0.0654375" res="8936.86" algo="Sum"/><pk mz="584.86567039" i="594.358" sn="2.56906" a="25.4439" fwhm="0.0551102" res="10612.7" algo="Sum"/><pk mz="585.27070481" i="2404.96" sn="10.3904" a="96.1148" fwhm="0.0424693" res="13781" algo="Sum"/><pk mz="585.33641937" i="8851.47" sn="38.2538" a="307.208" fwhm="0.0305295" res="19172.8" algo="Sum"/><pk mz="585.44422841" i="474.51" sn="2.05092" a="11.0932" fwhm="0.0270518" res="21641.6" algo="Sum"/><pk mz="586.30418863" i="2630.16" sn="11.3685" a="79.7242" fwhm="0.0376987" res="15552.4" algo="Sum"/><pk mz="586.33773331" i="3325.1" sn="14.373" a="130.487" fwhm="0.0404513" res="14494.9" algo="Sum"/><pk mz="586.63688394" i="766.909" sn="3.31343" a="30.568" fwhm="0.0334774" res="17523.4" algo="Sum"/><pk mz="586.72419534" i="1831.55" sn="7.91268" a="66.3646" fwhm="0.0339628" res="17275.5" algo="Sum"/><pk mz="586.76659696" i="690.67" sn="2.98384" a="19.9176" fwhm="0.0337893" res="17365.5" algo="Sum"/><pk mz="586.80279589" i="540.272" sn="2.33408" a="9.56964" fwhm="0.0191084" res="30709.2" algo="Sum"/><pk mz="586.84074297" i="844.779" sn="3.64962" a="41.7293" fwhm="0.0537207" res="10923.9" algo="Sum"/><pk mz="587.33590828" i="2300.83" sn="9.93911" a="94.0379" fwhm="0.0420785" res="13958.1" algo="Sum"/><pk mz="587.39977556" i="553.681" sn="2.39124" a="24.7405" fwhm="0.0597284" res="9834.52" algo="Sum"/><pk mz="588.33763485" i="895.093" sn="3.85785" a="41.7977" fwhm="0.0393212" res="14962.3" algo="Sum"/><pk mz="588.40542142" i="722.92" sn="3.1159" a="34.7872" fwhm="0.0416302" res="14134.1" algo="Sum"/><pk mz="588.58568010" i="478.729" sn="2.06216" a="19.6325" fwhm="0.0465146" res="12653.8" algo="Sum"/><pk mz="588.72159956" i="1331.49" sn="5.7346" a="54.5265" fwhm="0.0424241" res="13877.1" algo="Sum"/><pk mz="588.76514119" i="822.239" sn="3.54048" a="28.0788" fwhm="0.0468835" res="12558" algo="Sum"/><pk mz="588.80653324" i="821.348" sn="3.53502" a="25.0349" fwhm="0.0430597" res="13674.2" algo="Sum"/><pk mz="588.83578891" i="863.197" sn="3.71463" a="33.1176" fwhm="0.0447826" res="13148.8" algo="Sum"/><pk mz="588.90598719" i="473.296" sn="2.03643" a="13.254" fwhm="0.035394" res="16638.6" algo="Sum"/><pk mz="589.33334917" i="477.617" sn="2.05582" a="19.6503" fwhm="0.057449" res="10258.4" algo="Sum"/><pk mz="589.40899836" i="990.56" sn="4.26357" a="51.0474" fwhm="0.0448767" res="13134" algo="Sum"/><pk mz="589.47488063" i="731.155" sn="3.14697" a="33.532" fwhm="0.0484868" res="12157.4" algo="Sum"/><pk mz="590.31726765" i="2534.23" sn="10.8839" a="95.6829" fwhm="0.0289326" res="20403.2" algo="Sum"/><pk mz="590.58538200" i="722.091" sn="3.10369" a="28.4985" fwhm="0.0339786" res="17381.1" algo="Sum"/><pk mz="590.67128706" i="956.386" sn="4.10967" a="34.0811" fwhm="0.0340292" res="17357.8" algo="Sum"/><pk mz="590.72507075" i="678.401" sn="2.91501" a="25.6228" fwhm="0.0512923" res="11516.8" algo="Sum"/><pk mz="590.75847094" i="643.064" sn="2.76307" a="23.4528" fwhm="0.0479317" res="12325" algo="Sum"/><pk mz="590.79062780" i="646.838" sn="2.77936" a="22.2308" fwhm="0.0479333" res="12325.3" algo="Sum"/><pk mz="590.84898455" i="824.341" sn="3.54311" a="41.8954" fwhm="0.0393789" res="15004.2" algo="Sum"/><pk mz="590.92269631" i="577.655" sn="2.4832" a="22.9458" fwhm="0.0391941" res="15076.8" algo="Sum"/><pk mz="591.31984671" i="1063.42" sn="4.56763" a="48.8225" fwhm="0.0341751" res="17302.7" algo="Sum"/><pk mz="591.38097748" i="494.287" sn="2.123" a="18.474" fwhm="0.0457783" res="12918.4" algo="Sum"/><pk mz="591.49028676" i="724.528" sn="3.11251" a="31.3904" fwhm="0.0375925" res="15734.3" algo="Sum"/><pk mz="592.33145093" i="697.01" sn="2.99023" a="46.8324" fwhm="0.0530402" res="11167.6" algo="Sum"/><pk mz="592.66957018" i="1716.27" sn="7.36342" a="61.5654" fwhm="0.0306345" res="19346.5" algo="Sum"/><pk mz="592.72403529" i="529.867" sn="2.27354" a="16.0686" fwhm="0.0432102" res="13717.2" algo="Sum"/><pk mz="592.78108901" i="582.101" sn="2.49767" a="17.5693" fwhm="0.0432125" res="13717.8" algo="Sum"/><pk mz="592.80653848" i="489.191" sn="2.09901" a="2.34222" fwhm="0.00790397" res="75001.2" algo="Sum"/><pk mz="592.84935276" i="1350.63" sn="5.79526" a="64.5672" fwhm="0.0387921" res="15282.7" algo="Sum"/><pk mz="593.33846131" i="744.827" sn="3.19116" a="36.7048" fwhm="0.0577738" res="10270" algo="Sum"/><pk mz="594.34496924" i="481.508" sn="2.05489" a="23.9658" fwhm="0.0517691" res="11480.7" algo="Sum"/><pk mz="594.66794214" i="1359.39" sn="5.80019" a="52.4625" fwhm="0.0335101" res="17745.9" algo="Sum"/><pk mz="594.70790157" i="549.663" sn="2.34501" a="11.798" fwhm="0.0288552" res="20610.1" algo="Sum"/><pk mz="594.75530868" i="1603.62" sn="6.84281" a="67.4271" fwhm="0.0368583" res="16136.3" algo="Sum"/><pk mz="594.84735733" i="1190.09" sn="5.07917" a="70.0415" fwhm="0.0441101" res="13485.5" algo="Sum"/><pk mz="595.34894887" i="1286.23" sn="5.47257" a="53.1721" fwhm="0.0431794" res="13787.8" algo="Sum"/><pk mz="596.35141034" i="491.619" sn="2.08874" a="19.0793" fwhm="0.0438747" res="13592.1" algo="Sum"/><pk mz="596.66669416" i="762.564" sn="3.23847" a="27.7385" fwhm="0.0410743" res="14526.5" algo="Sum"/><pk mz="596.75289267" i="1875.83" sn="7.96632" a="76.8112" fwhm="0.0358849" res="16629.6" algo="Sum"/><pk mz="596.79891146" i="768.988" sn="3.26575" a="19.1282" fwhm="0.0385411" res="15484.8" algo="Sum"/><pk mz="596.84623791" i="702.803" sn="2.98449" a="40.9701" fwhm="0.0568139" res="10505.3" algo="Sum"/><pk mz="596.93623648" i="494.819" sn="2.1013" a="30.8505" fwhm="0.0476805" res="12519.5" algo="Sum"/><pk mz="597.34165849" i="985.83" sn="4.18721" a="38.7156" fwhm="0.0380791" res="15686.9" algo="Sum"/><pk mz="597.39209509" i="723.932" sn="3.0749" a="33.7428" fwhm="0.0655388" res="9115.09" algo="Sum"/><pk mz="597.44206347" i="944.353" sn="4.01208" a="33.0247" fwhm="0.0418517" res="14275.2" algo="Sum"/><pk mz="598.39382370" i="464.626" sn="1.97339" a="21.723" fwhm="0.0503577" res="11882.9" algo="Sum"/><pk mz="598.61364761" i="715.229" sn="3.03501" a="26.4532" fwhm="0.0352427" res="16985.5" algo="Sum"/><pk mz="598.66781106" i="506.213" sn="2.14792" a="15.0347" fwhm="0.0438378" res="13656.4" algo="Sum"/><pk mz="598.75028852" i="1222.21" sn="5.18534" a="57.7532" fwhm="0.0508627" res="11771.9" algo="Sum"/><pk mz="598.83277946" i="701.052" sn="2.97427" a="22.7797" fwhm="0.0482582" res="12408.9" algo="Sum"/><pk mz="599.37094968" i="674.08" sn="2.86142" a="33.9148" fwhm="0.063318" res="9466.05" algo="Sum"/><pk mz="599.45430482" i="947.741" sn="4.02312" a="44.9366" fwhm="0.0555193" res="10797.2" algo="Sum"/><pk mz="600.27364221" i="668.505" sn="2.83636" a="33.87" fwhm="0.0407287" res="14738.3" algo="Sum"/><pk mz="600.61174782" i="811.097" sn="3.44101" a="28.9858" fwhm="0.0313776" res="19141.4" algo="Sum"/><pk mz="600.66244878" i="462.132" sn="1.96044" a="11.2725" fwhm="0.0380074" res="15803.8" algo="Sum"/><pk mz="600.70141230" i="1321.98" sn="5.60774" a="52.9319" fwhm="0.0394141" res="15240.8" algo="Sum"/><pk mz="600.74697834" i="737.003" sn="3.12632" a="12.7716" fwhm="0.019334" res="31072" algo="Sum"/><pk mz="600.76905390" i="820.951" sn="3.48228" a="39.4728" fwhm="0.0666316" res="9016.28" algo="Sum"/><pk mz="600.81681131" i="496.395" sn="2.1041" a="11.5041" fwhm="0.049923" res="12034.9" algo="Sum"/><pk mz="600.87877416" i="691.333" sn="2.92857" a="31.8815" fwhm="0.0440983" res="13625.9" algo="Sum"/><pk mz="600.94900911" i="479.47" sn="2.03144" a="22.8676" fwhm="0.0496095" res="12113.6" algo="Sum"/><pk mz="601.34181423" i="1738.51" sn="7.36867" a="85.8373" fwhm="0.0440102" res="13663.7" algo="Sum"/><pk mz="601.40171011" i="474.028" sn="2.00918" a="16.7582" fwhm="0.0397398" res="15133.5" algo="Sum"/><pk mz="601.46287712" i="1337.57" sn="5.66888" a="56.0579" fwhm="0.0388345" res="15487.9" algo="Sum"/><pk mz="602.28324487" i="815.158" sn="3.44898" a="37.9405" fwhm="0.0472115" res="12757.1" algo="Sum"/><pk mz="602.34272847" i="685.372" sn="2.9001" a="35.5839" fwhm="0.0572651" res="10518.5" algo="Sum"/><pk mz="602.46733261" i="515.28" sn="2.18023" a="26.598" fwhm="0.0470318" res="12809.8" algo="Sum"/><pk mz="602.60928160" i="477.209" sn="2.01837" a="19.0197" fwhm="0.0418102" res="14413" algo="Sum"/><pk mz="602.69823793" i="1967.49" sn="8.31346" a="79.4982" fwhm="0.0332459" res="18128.5" algo="Sum"/><pk mz="602.77987793" i="646.737" sn="2.73278" a="28.6528" fwhm="0.0581" res="10374.9" algo="Sum"/><pk mz="602.87551609" i="652.306" sn="2.75594" a="34.1433" fwhm="0.0490167" res="12299.4" algo="Sum"/><pk mz="603.35145344" i="666.382" sn="2.81402" a="42.5215" fwhm="0.0765708" res="7879.66" algo="Sum"/><pk mz="603.43169415" i="523.959" sn="2.21299" a="27.806" fwhm="0.0581394" res="10379" algo="Sum"/><pk mz="603.52756904" i="532.234" sn="2.24933" a="26.1268" fwhm="0.0497184" res="12138.9" algo="Sum"/><pk mz="604.30431793" i="805.965" sn="3.40308" a="45.2691" fwhm="0.0435746" res="13868.3" algo="Sum"/><pk mz="604.45392211" i="528.334" sn="2.23012" a="22.6445" fwhm="0.0570298" res="10598.9" algo="Sum"/><pk mz="604.56419726" i="461.763" sn="1.94833" a="17.8593" fwhm="0.0484597" res="12475.6" algo="Sum"/><pk mz="604.69575416" i="1429.67" sn="6.03196" a="70.8529" fwhm="0.0427339" res="14150.3" algo="Sum"/><pk mz="604.73714987" i="591.988" sn="2.49817" a="7.81219" fwhm="0.0145487" res="41566.4" algo="Sum"/><pk mz="604.78526057" i="1801.78" sn="7.60398" a="83.3723" fwhm="0.0405738" res="14905.8" algo="Sum"/><pk mz="604.86751340" i="539.163" sn="2.27541" a="22.6055" fwhm="0.0503099" res="12022.8" algo="Sum"/><pk mz="605.23175961" i="541.801" sn="2.28433" a="21.2279" fwhm="0.0345352" res="17525.1" algo="Sum"/><pk mz="605.37571804" i="1212.35" sn="5.11099" a="58.3053" fwhm="0.0454779" res="13311.4" algo="Sum"/><pk mz="605.45010699" i="772.708" sn="3.25692" a="34.3854" fwhm="0.0364294" res="16619.8" algo="Sum"/><pk mz="605.78360065" i="474.567" sn="2.00091" a="19.9159" fwhm="0.0439245" res="13791.5" algo="Sum"/><pk mz="606.29302867" i="678.534" sn="2.85858" a="35.0013" fwhm="0.0504663" res="12013.8" algo="Sum"/><pk mz="606.38120443" i="733.471" sn="3.0856" a="36.9474" fwhm="0.0426015" res="14233.8" algo="Sum"/><pk mz="606.56571324" i="523.016" sn="2.1996" a="22.354" fwhm="0.0382551" res="15855.8" algo="Sum"/><pk mz="606.64732253" i="591.002" sn="2.48534" a="21.7749" fwhm="0.0422393" res="14362.1" algo="Sum"/><pk mz="606.69343518" i="719.708" sn="3.02693" a="31.9221" fwhm="0.0388418" res="15619.6" algo="Sum"/><pk mz="606.72892097" i="490.318" sn="2.06217" a="2.35893" fwhm="0.0080896" res="75001.1" algo="Sum"/><pk mz="606.78227037" i="1660.24" sn="6.98261" a="72.3623" fwhm="0.0404963" res="14983.7" algo="Sum"/><pk mz="606.88186492" i="538.518" sn="2.26486" a="28.9608" fwhm="0.0650484" res="9329.7" algo="Sum"/><pk mz="606.96335687" i="485.968" sn="2.04385" a="23.5948" fwhm="0.0419303" res="14475.5" algo="Sum"/><pk mz="607.24805092" i="1578.99" sn="6.63388" a="71.7738" fwhm="0.0336411" res="18050.8" algo="Sum"/><pk mz="607.38904478" i="588.122" sn="2.46909" a="38.1979" fwhm="0.0581131" res="10451.8" algo="Sum"/><pk mz="608.25257090" i="673.523" sn="2.81995" a="27.6261" fwhm="0.0402048" res="15128.9" algo="Sum"/><pk mz="608.41311711" i="566.769" sn="2.37288" a="28.3317" fwhm="0.0460642" res="13207.9" algo="Sum"/><pk mz="608.46573044" i="481.708" sn="2.01676" a="20.1352" fwhm="0.0407438" res="14933.9" algo="Sum"/><pk mz="608.64357003" i="964.939" sn="4.03959" a="37.1893" fwhm="0.0355699" res="17111.2" algo="Sum"/><pk mz="608.69909218" i="503.757" sn="2.10829" a="20.4826" fwhm="0.0535194" res="11373.4" algo="Sum"/><pk mz="608.73313403" i="537.861" sn="2.25102" a="11.5989" fwhm="0.0291933" res="20851.8" algo="Sum"/><pk mz="608.78110510" i="921.104" sn="3.85495" a="42.8689" fwhm="0.0640248" res="9508.52" algo="Sum"/><pk mz="608.82204582" i="914.973" sn="3.82929" a="37.4074" fwhm="0.0483973" res="12579.7" algo="Sum"/><pk mz="609.33383977" i="767.664" sn="3.21259" a="35.5886" fwhm="0.0532047" res="11452.6" algo="Sum"/><pk mz="609.41594551" i="561.454" sn="2.34943" a="25.1768" fwhm="0.0354568" res="17187.6" algo="Sum"/><pk mz="610.30468810" i="797.854" sn="3.33929" a="29.2559" fwhm="0.0418787" res="14573.1" algo="Sum"/><pk mz="610.64257146" i="878.565" sn="3.67399" a="33.114" fwhm="0.0381231" res="16017.6" algo="Sum"/><pk mz="610.69208634" i="616.552" sn="2.57812" a="18.0627" fwhm="0.0401937" res="15193.7" algo="Sum"/><pk mz="610.72819431" i="1516.21" sn="6.34004" a="79.7567" fwhm="0.0477492" res="12790.3" algo="Sum"/><pk mz="610.82164545" i="902.79" sn="3.77502" a="28.1079" fwhm="0.0434095" res="14071.1" algo="Sum"/><pk mz="610.90961774" i="564.435" sn="2.36019" a="27.5113" fwhm="0.0449973" res="13576.6" algo="Sum"/><pk mz="611.32082883" i="761.894" sn="3.18638" a="29.136" fwhm="0.0417595" res="14639.1" algo="Sum"/><pk mz="612.31892978" i="681.006" sn="2.84398" a="32.6828" fwhm="0.0462063" res="13251.8" algo="Sum"/><pk mz="612.63957732" i="500.827" sn="2.09012" a="20.1852" fwhm="0.048196" res="12711.4" algo="Sum"/><pk mz="612.72698926" i="1827.72" sn="7.62761" a="68.699" fwhm="0.0413395" res="14821.8" algo="Sum"/><pk mz="612.81730440" i="720.633" sn="3.00741" a="29.4149" fwhm="0.0439435" res="13945.6" algo="Sum"/><pk mz="612.84609283" i="585.75" sn="2.44423" a="14.4704" fwhm="0.0285871" res="21437.9" algo="Sum"/><pk mz="612.90303843" i="527.605" sn="2.20111" a="27.2612" fwhm="0.0551297" res="11117.5" algo="Sum"/><pk mz="613.33384709" i="1681.87" sn="7.01727" a="66.9034" fwhm="0.0358005" res="17132" algo="Sum"/><pk mz="613.42864095" i="500.531" sn="2.08776" a="21.8729" fwhm="0.0518364" res="11833.9" algo="Sum"/><pk mz="613.47318632" i="807.577" sn="3.36848" a="33.6948" fwhm="0.037778" res="16238.9" algo="Sum"/><pk mz="613.74607248" i="461.965" sn="1.92401" a="13.1762" fwhm="0.0285874" res="21469.1" algo="Sum"/><pk mz="614.33652479" i="1327.81" sn="5.51916" a="53.6973" fwhm="0.0355594" res="17276.3" algo="Sum"/><pk mz="614.59297357" i="516.1" sn="2.14503" a="19.8338" fwhm="0.0477742" res="12864.5" algo="Sum"/><pk mz="614.63667895" i="462.983" sn="1.92444" a="19.0195" fwhm="0.0502936" res="12221" algo="Sum"/><pk mz="614.72338510" i="1308.83" sn="5.43565" a="52.7186" fwhm="0.0507322" res="12117" algo="Sum"/><pk mz="614.81226587" i="1912.35" sn="7.94296" a="73.9111" fwhm="0.0383929" res="16013.7" algo="Sum"/><pk mz="615.34015290" i="724.269" sn="3.00789" a="35.6634" fwhm="0.0506309" res="12153.4" algo="Sum"/><pk mz="615.45239690" i="1183.28" sn="4.91323" a="35.7245" fwhm="0.0354369" res="17367.6" algo="Sum"/><pk mz="615.48924892" i="2311.1" sn="9.59758" a="90.0063" fwhm="0.0349114" res="17630" algo="Sum"/><pk mz="616.17055612" i="1623.57" sn="6.72756" a="56.2864" fwhm="0.0321667" res="19155.5" algo="Sum"/><pk mz="616.49356013" i="1091.46" sn="4.52169" a="39.6605" fwhm="0.0376063" res="16393.4" algo="Sum"/><pk mz="616.59094182" i="759.438" sn="3.14664" a="27.5125" fwhm="0.0444454" res="13873" algo="Sum"/><pk mz="616.63896403" i="536.606" sn="2.22385" a="13.4264" fwhm="0.0333915" res="18466.9" algo="Sum"/><pk mz="616.67515071" i="811.529" sn="3.36381" a="30.8277" fwhm="0.045832" res="13455.1" algo="Sum"/><pk mz="616.72155968" i="717.581" sn="2.97482" a="24.4693" fwhm="0.0489734" res="12593" algo="Sum"/><pk mz="616.80962475" i="1414.66" sn="5.86693" a="58.2167" fwhm="0.0420887" res="14655" algo="Sum"/><pk mz="616.84837195" i="753.297" sn="3.12418" a="31.4737" fwhm="0.0424396" res="14534.7" algo="Sum"/><pk mz="617.17469947" i="763.61" sn="3.16712" a="30.7598" fwhm="0.0348247" res="17722.3" algo="Sum"/><pk mz="617.31710050" i="1025.46" sn="4.25276" a="63.7976" fwhm="0.0539074" res="11451.4" algo="Sum"/><pk mz="617.39394815" i="471.998" sn="1.95768" a="15.1264" fwhm="0.0250562" res="24640.4" algo="Sum"/><pk mz="617.46707970" i="2363.96" sn="9.79611" a="75.3477" fwhm="0.0456698" res="13520.3" algo="Sum"/><pk mz="617.50480473" i="2539.73" sn="10.5165" a="95.6936" fwhm="0.0425667" res="14506.8" algo="Sum"/><pk mz="618.47141061" i="927.05" sn="3.83417" a="34.2422" fwhm="0.0478325" res="12929.9" algo="Sum"/><pk mz="618.50898182" i="1193.18" sn="4.9358" a="44.7118" fwhm="0.0389303" res="15887.6" algo="Sum"/><pk mz="618.58652937" i="521.339" sn="2.15678" a="18.2325" fwhm="0.0439745" res="14066.9" algo="Sum"/><pk mz="618.62822533" i="632.452" sn="2.61702" a="20.8156" fwhm="0.0470223" res="13156.1" algo="Sum"/><pk mz="618.67275388" i="1097.18" sn="4.54003" a="48.6289" fwhm="0.0507767" res="12184.2" algo="Sum"/><pk mz="618.72137561" i="760.416" sn="3.14653" a="22.0891" fwhm="0.0432294" res="14312.5" algo="Sum"/><pk mz="618.81018210" i="759.162" sn="3.14133" a="43.6798" fwhm="0.0607632" res="10184" algo="Sum"/><pk mz="618.83824196" i="676.222" sn="2.79796" a="29.9409" fwhm="0.0462377" res="13383.8" algo="Sum"/><pk mz="619.30809683" i="650.673" sn="2.69009" a="48.0739" fwhm="0.041374" res="14968.5" algo="Sum"/><pk mz="619.39295776" i="470.456" sn="1.9429" a="11.7758" fwhm="0.0392635" res="15775.3" algo="Sum"/><pk mz="619.43061364" i="557.924" sn="2.3044" a="21.5452" fwhm="0.0539889" res="11473.3" algo="Sum"/><pk mz="619.48483984" i="1384.7" sn="5.7197" a="57.2755" fwhm="0.0480782" res="12885" algo="Sum"/><pk mz="620.48773960" i="575.232" sn="2.37177" a="24.1254" fwhm="0.0394764" res="15718" algo="Sum"/><pk mz="620.53691194" i="490.287" sn="2.02153" a="20.2998" fwhm="0.0490469" res="12651.9" algo="Sum"/><pk mz="620.66893270" i="860.829" sn="3.5502" a="35.5278" fwhm="0.0447829" res="13859.5" algo="Sum"/><pk mz="620.72316010" i="853.899" sn="3.52032" a="23.9867" fwhm="0.0360367" res="17224.7" algo="Sum"/><pk mz="620.75726205" i="1465.28" sn="6.04084" a="81.3885" fwhm="0.0601724" res="10316.3" algo="Sum"/><pk mz="620.83631890" i="573.344" sn="2.36369" a="25.1169" fwhm="0.0561189" res="11062.9" algo="Sum"/><pk mz="621.33859144" i="1149.9" sn="4.73246" a="48.0074" fwhm="0.0426019" res="14584.8" algo="Sum"/><pk mz="621.39282798" i="589.29" sn="2.42525" a="19.9966" fwhm="0.0491589" res="12640.5" algo="Sum"/><pk mz="621.48516841" i="472.018" sn="1.94241" a="19.459" fwhm="0.0577429" res="10763" algo="Sum"/><pk mz="621.76215705" i="518.639" sn="2.13257" a="24.4504" fwhm="0.0609123" res="10207.5" algo="Sum"/><pk mz="622.34104017" i="548.454" sn="2.25525" a="28.0611" fwhm="0.045881" res="13564.3" algo="Sum"/><pk mz="622.53687640" i="564.328" sn="2.31968" a="21.5593" fwhm="0.0337529" res="18444" algo="Sum"/><pk mz="622.62465049" i="525.087" sn="2.15765" a="24.3728" fwhm="0.0516957" res="12044" algo="Sum"/><pk mz="622.66653616" i="556.107" sn="2.28499" a="13.4814" fwhm="0.0393671" res="15816.9" algo="Sum"/><pk mz="622.71423056" i="731.027" sn="3.00372" a="29.2132" fwhm="0.0372219" res="16729.8" algo="Sum"/><pk mz="622.75598346" i="1680.08" sn="6.90329" a="85.9356" fwhm="0.0411917" res="15118.5" algo="Sum"/><pk mz="622.83327645" i="548.411" sn="2.25302" a="16.9875" fwhm="0.0442942" res="14061.3" algo="Sum"/><pk mz="622.92983797" i="509.938" sn="2.09492" a="27.9041" fwhm="0.0570577" res="10917.6" algo="Sum"/><pk mz="623.76445374" i="469.232" sn="1.92631" a="18.6994" fwhm="0.0541775" res="11513.3" algo="Sum"/><pk mz="624.53440967" i="497.302" sn="2.04117" a="22.4419" fwhm="0.0381545" res="16368.6" algo="Sum"/><pk mz="624.62287654" i="915.27" sn="3.75563" a="37.9671" fwhm="0.0393202" res="15885.6" algo="Sum"/><pk mz="624.67543885" i="532.927" sn="2.18658" a="18.9975" fwhm="0.0492884" res="12673.9" algo="Sum"/><pk mz="624.75213785" i="944.038" sn="3.87336" a="34.9466" fwhm="0.0513394" res="12169.1" algo="Sum"/><pk mz="624.84148372" i="2125.14" sn="8.71938" a="83.2923" fwhm="0.0322072" res="19400.7" algo="Sum"/><pk mz="625.28067883" i="461.866" sn="1.89688" a="19.9238" fwhm="0.0503583" res="12416.6" algo="Sum"/><pk mz="625.38623321" i="708.08" sn="2.90698" a="36.4666" fwhm="0.0650143" res="9619.2" algo="Sum"/><pk mz="625.77578727" i="469.08" sn="1.92503" a="12.057" fwhm="0.035943" res="17410.2" algo="Sum"/><pk mz="625.84600609" i="492.901" sn="2.02277" a="25.3216" fwhm="0.0651169" res="9611.12" algo="Sum"/><pk mz="626.62021373" i="935.962" sn="3.84067" a="35.787" fwhm="0.0408285" res="15347.6" algo="Sum"/><pk mz="626.70472356" i="912.69" sn="3.74473" a="34.5227" fwhm="0.054305" res="11540.5" algo="Sum"/><pk mz="626.78122590" i="577.524" sn="2.36785" a="18.916" fwhm="0.037924" res="16527.3" algo="Sum"/><pk mz="626.83717525" i="1027.7" sn="4.2137" a="47.322" fwhm="0.0457035" res="13715.3" algo="Sum"/><pk mz="628.62066050" i="667.984" sn="2.73093" a="28.1317" fwhm="0.0449432" res="13987" algo="Sum"/><pk mz="628.66326375" i="684.054" sn="2.79617" a="17.528" fwhm="0.0395562" res="15892.9" algo="Sum"/><pk mz="628.70279157" i="1074.48" sn="4.39287" a="50.4774" fwhm="0.0520916" res="12069.2" algo="Sum"/><pk mz="628.74569120" i="811.021" sn="3.31619" a="31.1954" fwhm="0.0541216" res="11617.3" algo="Sum"/><pk mz="628.82047027" i="894.068" sn="3.65653" a="50.9966" fwhm="0.0588045" res="10693.4" algo="Sum"/><pk mz="629.30807191" i="1081.95" sn="4.42258" a="50.9619" fwhm="0.0375413" res="16763.1" algo="Sum"/><pk mz="629.45132212" i="659.451" sn="2.69527" a="25.797" fwhm="0.0557999" res="11280.5" algo="Sum"/><pk mz="629.70899854" i="478.807" sn="1.95657" a="13.588" fwhm="0.044538" res="14138.7" algo="Sum"/><pk mz="629.74594689" i="521.88" sn="2.13297" a="18.0933" fwhm="0.0444303" res="14173.8" algo="Sum"/><pk mz="630.31574226" i="593.363" sn="2.4241" a="31.2654" fwhm="0.049314" res="12781.7" algo="Sum"/><pk mz="630.57133546" i="527.24" sn="2.1501" a="24.8579" fwhm="0.0486643" res="12957.6" algo="Sum"/><pk mz="630.61651128" i="552.716" sn="2.25399" a="23.3368" fwhm="0.0522638" res="12066" algo="Sum"/><pk mz="630.69809196" i="870.424" sn="3.55061" a="40.7836" fwhm="0.058692" res="10745.9" algo="Sum"/><pk mz="630.74944619" i="943.341" sn="3.84806" a="24.9612" fwhm="0.027912" res="22597.8" algo="Sum"/><pk mz="630.78530102" i="1625.15" sn="6.62929" a="61.2774" fwhm="0.0450818" res="13992" algo="Sum"/><pk mz="630.87238169" i="467.55" sn="1.90722" a="26.8489" fwhm="0.0515316" res="12242.4" algo="Sum"/><pk mz="631.10916215" i="523.89" sn="2.13591" a="21.9629" fwhm="0.0337091" res="18722.2" algo="Sum"/><pk mz="631.34984741" i="463.436" sn="1.88756" a="20.1659" fwhm="0.0582526" res="10838.1" algo="Sum"/><pk mz="631.46274524" i="1326.44" sn="5.40311" a="55.6268" fwhm="0.0433653" res="14561.5" algo="Sum"/><pk mz="631.71569204" i="465.238" sn="1.89569" a="14.0382" fwhm="0.0423872" res="14903.5" algo="Sum"/><pk mz="632.47832949" i="928.761" sn="3.77324" a="43.1064" fwhm="0.0448547" res="14100.6" algo="Sum"/><pk mz="632.56459394" i="602.627" sn="2.44827" a="28.1877" fwhm="0.0467717" res="13524.5" algo="Sum"/><pk mz="632.65427687" i="861.675" sn="3.5007" a="42.0804" fwhm="0.0673146" res="9398.47" algo="Sum"/><pk mz="632.74567031" i="813.832" sn="3.30649" a="22.124" fwhm="0.0396844" res="15944.4" algo="Sum"/><pk mz="632.78239762" i="1344.41" sn="5.46121" a="51.7956" fwhm="0.0505303" res="12522.8" algo="Sum"/><pk mz="632.95457745" i="475" sn="1.92955" a="26.5691" fwhm="0.044664" res="14171.5" algo="Sum"/><pk mz="633.47776621" i="1382.19" sn="5.61001" a="67.4656" fwhm="0.0504319" res="12561.1" algo="Sum"/><pk mz="633.75972182" i="478.094" sn="1.94125" a="18.7646" fwhm="0.0546096" res="11605.3" algo="Sum"/><pk mz="634.23366136" i="527.173" sn="2.13612" a="27.0128" fwhm="0.0427909" res="14821.7" algo="Sum"/><pk mz="634.47975458" i="591.94" sn="2.39758" a="28.7385" fwhm="0.0560594" res="11318" algo="Sum"/><pk mz="634.56218218" i="509.691" sn="2.06369" a="21.9488" fwhm="0.0412019" res="15401.3" algo="Sum"/><pk mz="634.65127179" i="1376.24" sn="5.57259" a="55.0278" fwhm="0.0407313" res="15581.4" algo="Sum"/><pk mz="634.69921637" i="752.452" sn="3.04678" a="32.8579" fwhm="0.0362757" res="17496.5" algo="Sum"/><pk mz="634.76620584" i="820.311" sn="3.32156" a="35.1228" fwhm="0.0515153" res="12321.9" algo="Sum"/><pk mz="634.83455855" i="861.104" sn="3.48673" a="26.3675" fwhm="0.0702139" res="9041.44" algo="Sum"/><pk mz="634.86978118" i="1373.24" sn="5.56044" a="65.6255" fwhm="0.0458628" res="13842.8" algo="Sum"/><pk mz="635.39387402" i="499.958" sn="2.02427" a="16.4403" fwhm="0.044738" res="14202.6" algo="Sum"/><pk mz="635.40199410" i="512.48" sn="2.075" a="13.7565" fwhm="0.0347972" res="18260.2" algo="Sum"/><pk mz="635.47354747" i="506.48" sn="2.05092" a="24.5567" fwhm="0.0494674" res="12846.3" algo="Sum"/><pk mz="636.64848153" i="1261.54" sn="5.09846" a="58.3434" fwhm="0.0464775" res="13698" algo="Sum"/><pk mz="636.69135784" i="857.482" sn="3.46548" a="28.1671" fwhm="0.0447842" res="14216.9" algo="Sum"/><pk mz="636.73172341" i="977.292" sn="3.94969" a="36.9758" fwhm="0.0547379" res="11632.4" algo="Sum"/><pk mz="636.83288589" i="1034.05" sn="4.17905" a="47.9382" fwhm="0.0506575" res="12571.3" algo="Sum"/><pk mz="637.47272788" i="504.397" sn="2.03835" a="27.6134" fwhm="0.0481366" res="13243" algo="Sum"/><pk mz="637.73845744" i="521.126" sn="2.10438" a="18.0996" fwhm="0.0498013" res="12805.7" algo="Sum"/><pk mz="638.60251301" i="589.536" sn="2.37841" a="19.8305" fwhm="0.0438864" res="14551.3" algo="Sum"/><pk mz="638.64869682" i="839.555" sn="3.38689" a="33.5803" fwhm="0.0413578" res="15442" algo="Sum"/><pk mz="638.68637656" i="806.094" sn="3.2519" a="26.0289" fwhm="0.0448544" res="14239.1" algo="Sum"/><pk mz="638.72947389" i="1050.69" sn="4.23862" a="45.6514" fwhm="0.0611285" res="10449" algo="Sum"/><pk mz="638.77468273" i="864.297" sn="3.48583" a="30.676" fwhm="0.0421942" res="15138.9" algo="Sum"/><pk mz="638.83775739" i="866.678" sn="3.49477" a="50.2497" fwhm="0.0620655" res="10293" algo="Sum"/><pk mz="639.40026452" i="539.001" sn="2.17281" a="31.2207" fwhm="0.0726481" res="8801.34" algo="Sum"/><pk mz="639.48895818" i="1963.41" sn="7.91488" a="77.925" fwhm="0.0324506" res="19706.5" algo="Sum"/><pk mz="639.73668306" i="508.743" sn="2.04804" a="23.9177" fwhm="0.0565673" res="11309.3" algo="Sum"/><pk mz="639.76218084" i="476.739" sn="1.91909" a="11.3734" fwhm="0.0299282" res="21376.6" algo="Sum"/><pk mz="640.49503705" i="957.107" sn="3.85266" a="46.5993" fwhm="0.0415119" res="15429.2" algo="Sum"/><pk mz="640.58940889" i="1409.48" sn="5.67482" a="61.2504" fwhm="0.040007" res="16011.9" algo="Sum"/><pk mz="640.65625384" i="587.597" sn="2.36481" a="23.9482" fwhm="0.054906" res="11668.2" algo="Sum"/><pk mz="640.68666168" i="625.248" sn="2.51625" a="14.5338" fwhm="0.0299496" res="21392.1" algo="Sum"/><pk mz="640.72969302" i="759.16" sn="3.05518" a="37.3583" fwhm="0.0623788" res="10271.6" algo="Sum"/><pk mz="640.77336220" i="909.197" sn="3.65973" a="27.8689" fwhm="0.0449273" res="14262.4" algo="Sum"/><pk mz="640.81431733" i="1562.37" sn="6.28923" a="82.9863" fwhm="0.0526246" res="12177.1" algo="Sum"/><pk mz="641.36135065" i="567.235" sn="2.28464" a="27.3858" fwhm="0.0513295" res="12495" algo="Sum"/><pk mz="641.50552225" i="3817.24" sn="15.3735" a="146.694" fwhm="0.0324824" res="19749.3" algo="Sum"/><pk mz="641.58463355" i="526.261" sn="2.11771" a="24.2941" fwhm="0.055605" res="11538.2" algo="Sum"/><pk mz="641.65616335" i="491.349" sn="1.97679" a="27.0508" fwhm="0.0545015" res="11773.2" algo="Sum"/><pk mz="641.74818767" i="516.718" sn="2.07958" a="13.8659" fwhm="0.039966" res="16057.4" algo="Sum"/><pk mz="641.77217910" i="491.159" sn="1.97681" a="14.5102" fwhm="0.0284795" res="22534.5" algo="Sum"/><pk mz="641.82215038" i="494.099" sn="1.98911" a="18.3243" fwhm="0.0537552" res="11939.7" algo="Sum"/><pk mz="642.50771015" i="1845.94" sn="7.42349" a="70.6174" fwhm="0.0324967" res="19771.5" algo="Sum"/><pk mz="642.59290231" i="1083.5" sn="4.3566" a="47.052" fwhm="0.0429241" res="14970.4" algo="Sum"/><pk mz="642.68423193" i="1216.65" sn="4.89347" a="76.0795" fwhm="0.0589067" res="10910.2" algo="Sum"/><pk mz="642.76508950" i="805.38" sn="3.2403" a="40.6127" fwhm="0.0660227" res="9735.51" algo="Sum"/><pk mz="642.81036600" i="949.872" sn="3.82111" a="37.8481" fwhm="0.0455921" res="14099.2" algo="Sum"/><pk mz="643.52000233" i="3161.31" sn="12.705" a="118.136" fwhm="0.0313443" res="20530.7" algo="Sum"/><pk mz="643.67578671" i="493.975" sn="1.98608" a="28.8451" fwhm="0.0734461" res="8763.92" algo="Sum"/><pk mz="643.75720087" i="524.077" sn="2.10718" a="22.1568" fwhm="0.0549367" res="11718.2" algo="Sum"/><pk mz="644.26432226" i="564.699" sn="2.26779" a="29.4608" fwhm="0.0480888" res="13397.4" algo="Sum"/><pk mz="644.52389805" i="1360.82" sn="5.46743" a="54.9243" fwhm="0.0350455" res="18391" algo="Sum"/><pk mz="644.59179052" i="1350.94" sn="5.42843" a="57.6269" fwhm="0.0400985" res="16075.2" algo="Sum"/><pk mz="644.63488516" i="572.497" sn="2.30043" a="8.25537" fwhm="0.0150209" res="42915.8" algo="Sum"/><pk mz="644.68067802" i="1724.19" sn="6.92821" a="78.2234" fwhm="0.0451978" res="14263.6" algo="Sum"/><pk mz="644.72140398" i="896.687" sn="3.60311" a="36.4727" fwhm="0.0287665" res="22412.3" algo="Sum"/><pk mz="644.79366887" i="807.624" sn="3.24541" a="49.224" fwhm="0.072565" res="8885.73" algo="Sum"/><pk mz="644.85380244" i="524.904" sn="2.10914" a="14.2316" fwhm="0.0400626" res="16096.2" algo="Sum"/><pk mz="645.28883010" i="473.797" sn="1.90112" a="14.5894" fwhm="0.0371545" res="17367.7" algo="Sum"/><pk mz="645.48550916" i="1047.18" sn="4.20247" a="46.193" fwhm="0.0395947" res="16302.3" algo="Sum"/><pk mz="645.53758173" i="798.298" sn="3.20366" a="32.6598" fwhm="0.0505961" res="12758.6" algo="Sum"/><pk mz="645.59140036" i="481.359" sn="1.93144" a="18.9709" fwhm="0.0521377" res="12382.4" algo="Sum"/><pk mz="645.67968745" i="510.137" sn="2.04622" a="17.4987" fwhm="0.0501099" res="12885.3" algo="Sum"/><pk mz="645.69937268" i="484.539" sn="1.94327" a="10.7835" fwhm="0.0297563" res="21699.6" algo="Sum"/><pk mz="645.74232407" i="492.953" sn="1.97721" a="33.8821" fwhm="0.0567807" res="11372.6" algo="Sum"/><pk mz="646.49736915" i="997.868" sn="3.99752" a="42.8928" fwhm="0.042656" res="15156.1" algo="Sum"/><pk mz="646.53674456" i="615.873" sn="2.46729" a="22.6032" fwhm="0.0506739" res="12758.8" algo="Sum"/><pk mz="646.59907744" i="661.536" sn="2.65" a="33.8198" fwhm="0.0499622" res="12941.8" algo="Sum"/><pk mz="646.67873438" i="1399.59" sn="5.60751" a="71.3159" fwhm="0.0502153" res="12878.1" algo="Sum"/><pk mz="646.71995169" i="987.516" sn="3.95652" a="23.6394" fwhm="0.0300904" res="21492.5" algo="Sum"/><pk mz="646.76117195" i="1044.53" sn="4.18494" a="37.1973" fwhm="0.049851" res="12973.9" algo="Sum"/><pk mz="646.78734870" i="1015.26" sn="4.06768" a="42.3278" fwhm="0.0435851" res="14839.6" algo="Sum"/><pk mz="646.85688255" i="514.245" sn="2.06079" a="15.9977" fwhm="0.0451401" res="14330" algo="Sum"/><pk mz="647.45242017" i="2787.06" sn="11.1556" a="124.542" fwhm="0.0357413" res="18115" algo="Sum"/><pk mz="647.50062837" i="787.311" sn="3.1507" a="26.0401" fwhm="0.0381174" res="16987" algo="Sum"/><pk mz="647.68360838" i="474.409" sn="1.89713" a="22.3543" fwhm="0.0463153" res="13984.2" algo="Sum"/><pk mz="647.70791116" i="492.695" sn="1.97026" a="11.5016" fwhm="0.0301133" res="21509" algo="Sum"/><pk mz="647.76122452" i="531.075" sn="2.12374" a="20.8407" fwhm="0.0486318" res="13319.7" algo="Sum"/><pk mz="648.45617658" i="1434.24" sn="5.73303" a="63.7465" fwhm="0.0371784" res="17441.7" algo="Sum"/><pk mz="648.53847359" i="464.14" sn="1.85514" a="25.8864" fwhm="0.0628359" res="10321.1" algo="Sum"/><pk mz="648.62887665" i="839.572" sn="3.3547" a="40.5644" fwhm="0.0532083" res="12190.4" algo="Sum"/><pk mz="648.68082782" i="968.355" sn="3.86929" a="40.394" fwhm="0.0532418" res="12183.7" algo="Sum"/><pk mz="648.71842852" i="911.9" sn="3.64371" a="29.2915" fwhm="0.0452052" res="14350.5" algo="Sum"/><pk mz="648.75243252" i="923.381" sn="3.68958" a="29.4032" fwhm="0.0452065" res="14350.9" algo="Sum"/><pk mz="648.79500249" i="889.688" sn="3.55495" a="45.5346" fwhm="0.0517312" res="12541.7" algo="Sum"/><pk mz="648.87490852" i="734.306" sn="2.93392" a="33.7348" fwhm="0.0533257" res="12168.1" algo="Sum"/><pk mz="649.43360732" i="1016.09" sn="4.05757" a="41.1267" fwhm="0.0527028" res="12322.6" algo="Sum"/><pk mz="649.74285724" i="513.334" sn="2.04789" a="26.2278" fwhm="0.0703746" res="9232.63" algo="Sum"/><pk mz="649.93206761" i="511.502" sn="2.04063" a="21.1009" fwhm="0.0410363" res="15838" algo="Sum"/><pk mz="650.44064023" i="892.942" sn="3.56221" a="44.6845" fwhm="0.0526104" res="12363.3" algo="Sum"/><pk mz="650.62801874" i="1518.23" sn="6.05439" a="57.5146" fwhm="0.0409712" res="15880.1" algo="Sum"/><pk mz="650.72126369" i="757.277" sn="3.01986" a="32.5076" fwhm="0.0553358" res="11759.5" algo="Sum"/><pk mz="650.80552279" i="1306.69" sn="5.21079" a="56.904" fwhm="0.0539884" res="12054.6" algo="Sum"/><pk mz="650.83841389" i="1127.9" sn="4.49784" a="59.0867" fwhm="0.0563479" res="11550.4" algo="Sum"/><pk mz="650.93645571" i="536.272" sn="2.13827" a="26.7845" fwhm="0.0504835" res="12894" algo="Sum"/><pk mz="651.44483348" i="495.823" sn="1.97632" a="31.0127" fwhm="0.0652631" res="9981.82" algo="Sum"/><pk mz="651.74287110" i="573.938" sn="2.287" a="20.8424" fwhm="0.054056" res="12056.8" algo="Sum"/><pk mz="651.80667405" i="487.748" sn="1.94409" a="16.5015" fwhm="0.0445201" res="14640.7" algo="Sum"/><pk mz="652.62612719" i="1346.44" sn="5.36784" a="54.9346" fwhm="0.0469754" res="13892.9" algo="Sum"/><pk mz="652.66796673" i="701.097" sn="2.79481" a="17.3976" fwhm="0.0302285" res="21591.2" algo="Sum"/><pk mz="652.71199230" i="1423.71" sn="5.67439" a="74.5367" fwhm="0.0493556" res="13224.7" algo="Sum"/><pk mz="652.80255553" i="1354.95" sn="5.39994" a="64.5375" fwhm="0.0512219" res="12744.6" algo="Sum"/><pk mz="653.32714735" i="475.042" sn="1.89349" a="25.9521" fwhm="0.0543123" res="12029.1" algo="Sum"/><pk mz="653.44286154" i="499.583" sn="1.9909" a="29.1701" fwhm="0.0521695" res="12525.4" algo="Sum"/><pk mz="653.71857853" i="559.511" sn="2.22954" a="23.702" fwhm="0.0550004" res="11885.7" algo="Sum"/><pk mz="653.74195287" i="480.77" sn="1.91559" a="9.35902" fwhm="0.020169" res="32413.3" algo="Sum"/><pk mz="654.28641528" i="509.509" sn="2.03132" a="24.8248" fwhm="0.061144" res="10700.7" algo="Sum"/><pk mz="654.62315231" i="894.763" sn="3.56639" a="47.3264" fwhm="0.0507008" res="12911.5" algo="Sum"/><pk mz="654.70866135" i="1788.28" sn="7.1277" a="86.5788" fwhm="0.0475704" res="13762.9" algo="Sum"/><pk mz="654.80414455" i="900.136" sn="3.58562" a="58.6093" fwhm="0.0707395" res="9256.56" algo="Sum"/><pk mz="654.89427391" i="483.671" sn="1.92688" a="26.1346" fwhm="0.0503357" res="13010.5" algo="Sum"/><pk mz="655.46322515" i="1111.96" sn="4.42578" a="53.8113" fwhm="0.0395689" res="16565.1" algo="Sum"/><pk mz="655.71744216" i="553.784" sn="2.20218" a="23.0112" fwhm="0.0540212" res="12138.1" algo="Sum"/><pk mz="655.75172461" i="491.697" sn="1.95542" a="17.3612" fwhm="0.0549297" res="11938" algo="Sum"/><pk mz="656.46629577" i="618.362" sn="2.45998" a="33.0605" fwhm="0.0467074" res="14054.9" algo="Sum"/><pk mz="656.57497312" i="573.721" sn="2.28148" a="23.9742" fwhm="0.04513" res="14548.5" algo="Sum"/><pk mz="656.62213633" i="583.087" sn="2.31795" a="18.1596" fwhm="0.0414755" res="15831.6" algo="Sum"/><pk mz="656.64476796" i="586.468" sn="2.33109" a="13.6929" fwhm="0.029407" res="22329.6" algo="Sum"/><pk mz="656.70690013" i="1479.1" sn="5.87971" a="66.8528" fwhm="0.0581692" res="11289.6" algo="Sum"/><pk mz="656.74456592" i="998.451" sn="3.96951" a="26.4257" fwhm="0.0404305" res="16243.8" algo="Sum"/><pk mz="656.78923470" i="962.935" sn="3.82831" a="41.793" fwhm="0.0606476" res="10829.6" algo="Sum"/><pk mz="656.89215598" i="468.786" sn="1.86374" a="19.4345" fwhm="0.0502467" res="13073.3" algo="Sum"/><pk mz="657.36038052" i="1148.28" sn="4.56014" a="59.9759" fwhm="0.0366989" res="17912.2" algo="Sum"/><pk mz="657.47780849" i="1984.46" sn="7.87994" a="92.275" fwhm="0.0362636" res="18130.5" algo="Sum"/><pk mz="657.71588293" i="576.104" sn="2.28718" a="25.3017" fwhm="0.0547446" res="12014.3" algo="Sum"/><pk mz="657.76144197" i="480.311" sn="1.90717" a="16.0054" fwhm="0.0455192" res="14450.2" algo="Sum"/><pk mz="658.48194003" i="902.627" sn="3.58197" a="41.8052" fwhm="0.0393469" res="16735.3" algo="Sum"/><pk mz="658.57015364" i="608.302" sn="2.41398" a="20.6685" fwhm="0.0370925" res="17754.8" algo="Sum"/><pk mz="658.61001593" i="928.91" sn="3.68627" a="39.1003" fwhm="0.0657845" res="10011.6" algo="Sum"/><pk mz="658.65931390" i="1176.37" sn="4.6685" a="51.9666" fwhm="0.048095" res="13695" algo="Sum"/><pk mz="658.70566737" i="1007.42" sn="3.99883" a="27.1748" fwhm="0.0404904" res="16268.2" algo="Sum"/><pk mz="658.72565053" i="954.244" sn="3.78788" a="22.5409" fwhm="0.0303685" res="21691.1" algo="Sum"/><pk mz="658.78800155" i="703.911" sn="2.79418" a="22.0446" fwhm="0.0455549" res="14461.4" algo="Sum"/><pk mz="658.83517748" i="779.475" sn="3.09413" a="30.919" fwhm="0.0409454" res="16090.6" algo="Sum"/><pk mz="658.90297195" i="618.703" sn="2.45594" a="35.8434" fwhm="0.0631928" res="10426.9" algo="Sum"/><pk mz="659.49372771" i="1442.21" sn="5.72027" a="67.2465" fwhm="0.0397127" res="16606.6" algo="Sum"/><pk mz="659.61712492" i="533.412" sn="2.11612" a="27.5354" fwhm="0.0520886" res="12663.4" algo="Sum"/><pk mz="659.66555324" i="525.218" sn="2.08382" a="27.3014" fwhm="0.0709096" res="9302.91" algo="Sum"/><pk mz="659.70644018" i="574.953" sn="2.28114" a="12.4181" fwhm="0.0247175" res="26689.9" algo="Sum"/><pk mz="659.73236955" i="591.907" sn="2.34833" a="27.6073" fwhm="0.0423334" res="15584.2" algo="Sum"/><pk mz="659.78254007" i="495.28" sn="1.96476" a="18.5465" fwhm="0.0433523" res="15219.1" algo="Sum"/><pk mz="660.49723598" i="680.786" sn="2.70186" a="33.8468" fwhm="0.0498168" res="13258.5" algo="Sum"/><pk mz="660.56325437" i="702.203" sn="2.78642" a="29.6431" fwhm="0.0497789" res="13269.9" algo="Sum"/><pk mz="660.65563382" i="1919.38" sn="7.61586" a="75.9204" fwhm="0.0404561" res="16330.2" algo="Sum"/><pk mz="660.70651374" i="869.58" sn="3.45039" a="28.2239" fwhm="0.045621" res="14482.5" algo="Sum"/><pk mz="660.74409879" i="888.361" sn="3.52491" a="23.3089" fwhm="0.0393672" res="16784.1" algo="Sum"/><pk mz="660.76510591" i="740.459" sn="2.93805" a="25.8118" fwhm="0.0365369" res="18084.9" algo="Sum"/><pk mz="660.83413601" i="817.937" sn="3.24548" a="41.2899" fwhm="0.0587412" res="11249.9" algo="Sum"/><pk mz="661.46640301" i="1232.91" sn="4.89251" a="55.9975" fwhm="0.0568039" res="11644.7" algo="Sum"/><pk mz="661.64953632" i="551.27" sn="2.18743" a="14.0766" fwhm="0.040118" res="16492.6" algo="Sum"/><pk mz="661.67319734" i="517.068" sn="2.05172" a="11.8871" fwhm="0.0304362" res="21739.6" algo="Sum"/><pk mz="661.70428137" i="519.214" sn="2.06023" a="9.4374" fwhm="0.0202911" res="32610.5" algo="Sum"/><pk mz="661.72650749" i="526.719" sn="2.09001" a="14.9333" fwhm="0.0405831" res="16305.5" algo="Sum"/><pk mz="661.74261385" i="486.09" sn="1.9288" a="14.2388" fwhm="0.0581538" res="11379.2" algo="Sum"/><pk mz="661.93265836" i="498.511" sn="1.97788" a="23.4938" fwhm="0.0500408" res="13227.8" algo="Sum"/><pk mz="662.43906147" i="707.723" sn="2.80849" a="29.6769" fwhm="0.0461141" res="14365.2" algo="Sum"/><pk mz="662.47073108" i="589.201" sn="2.338" a="22.7223" fwhm="0.0508893" res="13017.9" algo="Sum"/><pk mz="662.52362020" i="498.369" sn="1.97784" a="16.6906" fwhm="0.0447288" res="14812" algo="Sum"/><pk mz="662.65270494" i="1608.92" sn="6.38936" a="77.783" fwhm="0.0468134" res="14155.2" algo="Sum"/><pk mz="662.74268385" i="1642.55" sn="6.52292" a="85.1988" fwhm="0.049991" res="13257.2" algo="Sum"/><pk mz="662.82113746" i="740.111" sn="2.93914" a="40.7224" fwhm="0.047798" res="13867.1" algo="Sum"/><pk mz="662.93433667" i="466.47" sn="1.85246" a="21.0243" fwhm="0.0529194" res="12527.2" algo="Sum"/><pk mz="663.38927400" i="485.415" sn="1.92808" a="17.4888" fwhm="0.0519391" res="12772.4" algo="Sum"/><pk mz="663.44694497" i="6713.42" sn="26.6659" a="276.12" fwhm="0.034827" res="19049.8" algo="Sum"/><pk mz="663.65378978" i="509.569" sn="2.024" a="15.3028" fwhm="0.0457224" res="14514.9" algo="Sum"/><pk mz="663.68444750" i="503.978" sn="2.00188" a="16.7334" fwhm="0.0457236" res="14515.1" algo="Sum"/><pk mz="663.74378105" i="637.072" sn="2.53064" a="35.2249" fwhm="0.0505081" res="13141.3" algo="Sum"/><pk mz="663.94650177" i="575.309" sn="2.28482" a="27.7307" fwhm="0.0402364" res="16501.2" algo="Sum"/><pk mz="664.45098015" i="3388.88" sn="13.472" a="135.825" fwhm="0.0339911" res="19547.8" algo="Sum"/><pk mz="664.60561328" i="575.296" sn="2.28638" a="19.1365" fwhm="0.0435947" res="15245.1" algo="Sum"/><pk mz="664.65325571" i="1030.02" sn="4.09357" a="49.934" fwhm="0.0637139" res="10431.8" algo="Sum"/><pk mz="664.68550955" i="873.544" sn="3.47169" a="18.6892" fwhm="0.0305055" res="21789" algo="Sum"/><pk mz="664.73732150" i="1643.8" sn="6.53289" a="76.3152" fwhm="0.0522023" res="12733.9" algo="Sum"/><pk mz="664.82967183" i="671.967" sn="2.67075" a="18.2445" fwhm="0.0384423" res="17294.2" algo="Sum"/><pk mz="664.92513006" i="597.015" sn="2.372" a="26.1753" fwhm="0.056071" res="11858.6" algo="Sum"/><pk mz="665.45393093" i="1085.89" sn="4.31674" a="42.3553" fwhm="0.0449021" res="14820.1" algo="Sum"/><pk mz="665.50388496" i="733.56" sn="2.91611" a="33.5885" fwhm="0.0478671" res="13903.2" algo="Sum"/><pk mz="665.67834931" i="538.534" sn="2.14019" a="21.1009" fwhm="0.055968" res="11893.9" algo="Sum"/><pk mz="665.73163748" i="564.341" sn="2.24195" a="28.281" fwhm="0.0646743" res="10293.6" algo="Sum"/><pk mz="666.51106814" i="608.105" sn="2.41496" a="31.4401" fwhm="0.0398492" res="16725.8" algo="Sum"/><pk mz="666.60031763" i="1249.08" sn="4.96124" a="53.4561" fwhm="0.0502138" res="13275.2" algo="Sum"/><pk mz="666.64876063" i="809.754" sn="3.21657" a="36.1569" fwhm="0.0661931" res="10071.3" algo="Sum"/><pk mz="666.73625552" i="1190.94" sn="4.73096" a="68.8538" fwhm="0.0597674" res="11155.5" algo="Sum"/><pk mz="666.77408537" i="1044.8" sn="4.14994" a="41.9044" fwhm="0.0543832" res="12260.7" algo="Sum"/><pk mz="667.66797596" i="562.906" sn="2.23575" a="14.9254" fwhm="0.0407651" res="16378.4" algo="Sum"/><pk mz="667.71498097" i="583.711" sn="2.31831" a="20.9634" fwhm="0.0509577" res="13103.3" algo="Sum"/><pk mz="667.73455264" i="609.589" sn="2.42118" a="23.4051" fwhm="0.0475471" res="14043.6" algo="Sum"/><pk mz="667.77842447" i="494.678" sn="1.96479" a="9.11561" fwhm="0.0203842" res="32759.5" algo="Sum"/><pk mz="668.60369959" i="1461.66" sn="5.8008" a="67.0927" fwhm="0.0456403" res="14649.4" algo="Sum"/><pk mz="668.64119425" i="783.11" sn="3.10802" a="7.50468" fwhm="0.0143331" res="46650.2" algo="Sum"/><pk mz="668.68849797" i="1382.52" sn="5.48721" a="90.5432" fwhm="0.0656041" res="10192.8" algo="Sum"/><pk mz="668.77635371" i="1029.03" sn="4.08574" a="69.6761" fwhm="0.0784525" res="8524.6" algo="Sum"/><pk mz="668.86836444" i="630.494" sn="2.50365" a="35.1524" fwhm="0.0635049" res="10532.6" algo="Sum"/><pk mz="669.43333776" i="1754.5" sn="6.97013" a="83.7319" fwhm="0.0394926" res="16950.9" algo="Sum"/><pk mz="669.48387068" i="502.602" sn="1.99637" a="18.7143" fwhm="0.0357077" res="18749" algo="Sum"/><pk mz="669.61712117" i="569.361" sn="2.26073" a="33.7991" fwhm="0.0553778" res="12091.8" algo="Sum"/><pk mz="669.68489415" i="706.6" sn="2.80611" a="28.9191" fwhm="0.0578402" res="11578.2" algo="Sum"/><pk mz="669.75642477" i="495.662" sn="1.96883" a="14.7504" fwhm="0.0357253" res="18747.4" algo="Sum"/><pk mz="670.43825906" i="933.451" sn="3.70377" a="47.3888" fwhm="0.0440157" res="15231.8" algo="Sum"/><pk mz="670.60351128" i="1439.28" sn="5.70979" a="72.1898" fwhm="0.0498259" res="13458.9" algo="Sum"/><pk mz="670.68450475" i="1946.85" sn="7.72393" a="115.297" fwhm="0.0476793" res="14066.6" algo="Sum"/><pk mz="670.77472894" i="895.989" sn="3.55478" a="56.1674" fwhm="0.0780373" res="8595.57" algo="Sum"/><pk mz="670.86229373" i="741.197" sn="2.94093" a="39.6534" fwhm="0.0563895" res="11896.9" algo="Sum"/><pk mz="671.44214158" i="1459.33" sn="5.78993" a="63.9688" fwhm="0.0357176" res="18798.6" algo="Sum"/><pk mz="671.56706236" i="2050.59" sn="8.1363" a="81.1837" fwhm="0.0375732" res="17873.6" algo="Sum"/><pk mz="671.60480707" i="861.149" sn="3.41686" a="31.3547" fwhm="0.0443632" res="15138.8" algo="Sum"/><pk mz="671.69118388" i="690.359" sn="2.73913" a="26.456" fwhm="0.0511094" res="13142.2" algo="Sum"/><pk mz="671.75989839" i="519.458" sn="2.06133" a="19.017" fwhm="0.0344331" res="19509.1" algo="Sum"/><pk mz="672.44582815" i="660.253" sn="2.61988" a="46.3433" fwhm="0.0587873" res="11438.6" algo="Sum"/><pk mz="672.56954274" i="1360.83" sn="5.40062" a="60.4092" fwhm="0.0478001" res="14070.5" algo="Sum"/><pk mz="672.61976013" i="1852" sn="7.34967" a="82.2773" fwhm="0.0554813" res="12123.4" algo="Sum"/><pk mz="672.68069887" i="1680.96" sn="6.67222" a="94.7527" fwhm="0.0659975" res="10192.5" algo="Sum"/><pk mz="672.77023756" i="1588.8" sn="6.30601" a="89.7697" fwhm="0.0547924" res="12278.5" algo="Sum"/><pk mz="672.85382209" i="596.183" sn="2.36648" a="36.0581" fwhm="0.0611905" res="10996.1" algo="Sum"/><pk mz="673.33461985" i="805.964" sn="3.19853" a="47.6436" fwhm="0.0440698" res="15278.8" algo="Sum"/><pk mz="673.43053226" i="612.658" sn="2.43284" a="26.6425" fwhm="0.0449374" res="14986" algo="Sum"/><pk mz="673.52021009" i="773.339" sn="3.07243" a="32.7228" fwhm="0.0401761" res="16764.2" algo="Sum"/><pk mz="673.57778392" i="689.201" sn="2.73854" a="21.2106" fwhm="0.0363791" res="18515.5" algo="Sum"/><pk mz="673.62437127" i="944.342" sn="3.75187" a="48.4808" fwhm="0.0730718" res="9218.67" algo="Sum"/><pk mz="673.67887422" i="643.443" sn="2.5564" a="42.8083" fwhm="0.0576093" res="11693.9" algo="Sum"/><pk mz="673.76062617" i="566.624" sn="2.25101" a="23.3107" fwhm="0.056307" res="11965.8" algo="Sum"/><pk mz="674.54201225" i="686.691" sn="2.72796" a="32.1645" fwhm="0.0556966" res="12111" algo="Sum"/><pk mz="674.59371590" i="704.699" sn="2.79937" a="28.7119" fwhm="0.0548249" res="12304.5" algo="Sum"/><pk mz="674.63269118" i="1116.62" sn="4.4357" a="42.5387" fwhm="0.0542301" res="12440.2" algo="Sum"/><pk mz="674.68062652" i="1046.5" sn="4.15714" a="52.1974" fwhm="0.0667553" res="10106.8" algo="Sum"/><pk mz="674.71926062" i="816.06" sn="3.24174" a="15.6362" fwhm="0.0204899" res="32929.4" algo="Sum"/><pk mz="674.76654199" i="1490.88" sn="5.92241" a="65.9756" fwhm="0.0523129" res="12898.7" algo="Sum"/><pk mz="674.95119093" i="556.19" sn="2.20974" a="28.1219" fwhm="0.0640873" res="10531.7" algo="Sum"/><pk mz="675.44729254" i="804.24" sn="3.1914" a="40.2977" fwhm="0.042772" res="15791.8" algo="Sum"/><pk mz="675.53694152" i="5125.84" sn="20.3415" a="207.745" fwhm="0.0330229" res="20456.6" algo="Sum"/><pk mz="675.63980002" i="568.754" sn="2.25776" a="15.3686" fwhm="0.0647642" res="10432.3" algo="Sum"/><pk mz="675.66009869" i="608.349" sn="2.41494" a="19.842" fwhm="0.0461343" res="14645.5" algo="Sum"/><pk mz="675.70341861" i="596.498" sn="2.3679" a="25.6235" fwhm="0.0563881" res="11983.1" algo="Sum"/><pk mz="675.72914956" i="510.741" sn="2.02747" a="10.4728" fwhm="0.0205053" res="32953.9" algo="Sum"/><pk mz="675.76123718" i="502.757" sn="1.99582" a="24.2583" fwhm="0.0600152" res="11259.8" algo="Sum"/><pk mz="675.94897096" i="547.903" sn="2.17341" a="22.9911" fwhm="0.04462" res="15149" algo="Sum"/><pk mz="676.44960552" i="513.236" sn="2.03296" a="30.0939" fwhm="0.0505731" res="13375.7" algo="Sum"/><pk mz="676.54112512" i="2536.4" sn="10.0437" a="98.5141" fwhm="0.0335625" res="20157.7" algo="Sum"/><pk mz="676.58190512" i="649.114" sn="2.57039" a="9.24374" fwhm="0.02897" res="23354.5" algo="Sum"/><pk mz="676.62923631" i="1231.57" sn="4.87683" a="55.4359" fwhm="0.0496098" res="13639" algo="Sum"/><pk mz="676.66767143" i="829.717" sn="3.28554" a="36.4785" fwhm="0.0831517" res="8137.75" algo="Sum"/><pk mz="676.70535098" i="727.123" sn="2.87929" a="18.0773" fwhm="0.0307803" res="21985" algo="Sum"/><pk mz="676.76502216" i="992.564" sn="3.93039" a="47.6786" fwhm="0.0678125" res="9979.94" algo="Sum"/><pk mz="676.79866163" i="856.107" sn="3.39004" a="47.4037" fwhm="0.0555167" res="12190.9" algo="Sum"/><pk mz="677.46000221" i="938.183" sn="3.71645" a="32.5162" fwhm="0.0349814" res="19366.3" algo="Sum"/><pk mz="677.54610252" i="885.467" sn="3.50695" a="43.4367" fwhm="0.0432556" res="15663.8" algo="Sum"/><pk mz="677.67238799" i="532.9" sn="2.11135" a="10.423" fwhm="0.0205346" res="33001.5" algo="Sum"/><pk mz="677.69649338" i="575.891" sn="2.28183" a="19.0306" fwhm="0.0462038" res="14667.6" algo="Sum"/><pk mz="677.72910209" i="537.186" sn="2.1288" a="13.2957" fwhm="0.0308033" res="22001.8" algo="Sum"/><pk mz="677.75368508" i="540.244" sn="2.14114" a="24.7986" fwhm="0.0667423" res="10154.8" algo="Sum"/><pk mz="678.55175041" i="555.678" sn="2.1981" a="28.9549" fwhm="0.0569589" res="11913" algo="Sum"/><pk mz="678.63022272" i="1048.36" sn="4.14712" a="52.2491" fwhm="0.0460253" res="14744.7" algo="Sum"/><pk mz="678.71747064" i="1343.21" sn="5.31464" a="76.1428" fwhm="0.0737096" res="9207.99" algo="Sum"/><pk mz="678.78951635" i="758.368" sn="3.00093" a="40.7732" fwhm="0.0762954" res="8896.86" algo="Sum"/><pk mz="678.89535731" i="477.791" sn="1.89077" a="29.219" fwhm="0.0564523" res="12026" algo="Sum"/><pk mz="679.41396296" i="559.128" sn="2.21327" a="29.08" fwhm="0.0467779" res="14524.2" algo="Sum"/><pk mz="679.45752951" i="671.699" sn="2.65871" a="26.0112" fwhm="0.0497465" res="13658.4" algo="Sum"/><pk mz="679.67628715" i="585.622" sn="2.31708" a="13.5687" fwhm="0.0286762" res="23701.8" algo="Sum"/><pk mz="679.72095654" i="613.158" sn="2.4261" a="25.5099" fwhm="0.0530313" res="12817.3" algo="Sum"/><pk mz="680.48286785" i="941.942" sn="3.73038" a="54.9992" fwhm="0.0494351" res="13765.2" algo="Sum"/><pk mz="680.58350614" i="505.048" sn="2.0003" a="22.5362" fwhm="0.0469079" res="14508.9" algo="Sum"/><pk mz="680.62890234" i="723.682" sn="2.86685" a="28.9099" fwhm="0.056593" res="12026.7" algo="Sum"/><pk mz="680.67305804" i="870.108" sn="3.44669" a="23.1862" fwhm="0.0411597" res="16537.4" algo="Sum"/><pk mz="680.71135462" i="1770.6" sn="7.01374" a="109.466" fwhm="0.0530782" res="12824.7" algo="Sum"/><pk mz="680.79539571" i="675.279" sn="2.67449" a="34.7566" fwhm="0.0526682" res="12926.1" algo="Sum"/><pk mz="680.89090223" i="543.198" sn="2.1507" a="35.8625" fwhm="0.0681008" res="9998.28" algo="Sum"/><pk mz="681.47816087" i="737.105" sn="2.9192" a="33.5982" fwhm="0.0499565" res="13641.4" algo="Sum"/><pk mz="681.65345636" i="464.608" sn="1.84" a="18.4141" fwhm="0.0618688" res="11017.7" algo="Sum"/><pk mz="681.70867119" i="676.829" sn="2.68025" a="41.5836" fwhm="0.0834146" res="8172.53" algo="Sum"/><pk mz="681.74740635" i="535.817" sn="2.1214" a="22.5114" fwhm="0.057562" res="11843.7" algo="Sum"/><pk mz="682.48907954" i="593.276" sn="2.35243" a="29.7109" fwhm="0.0487122" res="14010.6" algo="Sum"/><pk mz="682.58202513" i="836.568" sn="3.31718" a="36.0814" fwhm="0.04195" res="16271.3" algo="Sum"/><pk mz="682.64801910" i="656.421" sn="2.60224" a="16.5258" fwhm="0.042259" res="16153.9" algo="Sum"/><pk mz="682.71134243" i="1360.41" sn="5.39241" a="88.0541" fwhm="0.0623042" res="10957.7" algo="Sum"/><pk mz="682.75731203" i="748.233" sn="2.96645" a="7.91395" fwhm="0.0091033" res="75001.1" algo="Sum"/><pk mz="682.79666474" i="1657.57" sn="6.57274" a="88.9658" fwhm="0.0454811" res="15012.8" algo="Sum"/><pk mz="682.88520819" i="510.583" sn="2.02453" a="21.5078" fwhm="0.0481652" res="14178" algo="Sum"/><pk mz="683.49551220" i="491.573" sn="1.94846" a="28.7763" fwhm="0.0555421" res="12305.9" algo="Sum"/><pk mz="683.71118036" i="640.259" sn="2.53569" a="18.5885" fwhm="0.0360955" res="18941.7" algo="Sum"/><pk mz="683.79959871" i="572.441" sn="2.26725" a="30.8739" fwhm="0.056155" res="12177" algo="Sum"/><pk mz="684.57577022" i="890.805" sn="3.53189" a="42.962" fwhm="0.0527521" res="12977.2" algo="Sum"/><pk mz="684.66303192" i="1034.12" sn="4.1001" a="47.8306" fwhm="0.0670811" res="10206.5" algo="Sum"/><pk mz="684.69593321" i="917.609" sn="3.63816" a="13.6047" fwhm="0.0154806" res="44229.3" algo="Sum"/><pk mz="684.71143567" i="911.825" sn="3.61523" a="25.2039" fwhm="0.0361221" res="18955.5" algo="Sum"/><pk mz="684.79602170" i="1254.75" sn="4.97488" a="62.3514" fwhm="0.0679396" res="10079.5" algo="Sum"/><pk mz="685.42665947" i="32719.6" sn="129.685" a="1363.13" fwhm="0.0368857" res="18582.4" algo="Sum"/><pk mz="685.66175806" i="719.886" sn="2.85346" a="20.0761" fwhm="0.0412947" res="16604.1" algo="Sum"/><pk mz="685.70308256" i="609.308" sn="2.4156" a="14.9414" fwhm="0.0309841" res="22130.8" algo="Sum"/><pk mz="685.73156750" i="585.122" sn="2.31961" a="14.0369" fwhm="0.0309847" res="22131.3" algo="Sum"/><pk mz="685.79128836" i="508.671" sn="2.01639" a="19.7446" fwhm="0.0516431" res="13279.4" algo="Sum"/><pk mz="686.43067065" i="15436.7" sn="61.2344" a="701.126" fwhm="0.0380636" res="18033.8" algo="Sum"/><pk mz="686.57899333" i="1022.24" sn="4.05557" a="48.392" fwhm="0.0542654" res="12652.2" algo="Sum"/><pk mz="686.65755223" i="1424.7" sn="5.65236" a="86.711" fwhm="0.0706129" res="9724.25" algo="Sum"/><pk mz="686.73712192" i="854.769" sn="3.39122" a="24.6027" fwhm="0.0318624" res="21553.2" algo="Sum"/><pk mz="686.77781093" i="958.118" sn="3.80125" a="51.1377" fwhm="0.0774977" res="8861.91" algo="Sum"/><pk mz="687.43283121" i="4181.71" sn="16.5908" a="214.519" fwhm="0.0450156" res="15271" algo="Sum"/><pk mz="687.54000532" i="1453.78" sn="5.76911" a="82.1536" fwhm="0.0447554" res="15362.2" algo="Sum"/><pk mz="687.66290796" i="728.896" sn="2.89214" a="24.3218" fwhm="0.0465422" res="14775" algo="Sum"/><pk mz="687.68981658" i="722.834" sn="2.86808" a="28.762" fwhm="0.0381246" res="18037.9" algo="Sum"/><pk mz="687.73606439" i="637.356" sn="2.52892" a="13.7715" fwhm="0.0275645" res="24950.1" algo="Sum"/><pk mz="687.75990677" i="537.922" sn="2.13438" a="12.978" fwhm="0.0310306" res="22164" algo="Sum"/><pk mz="688.43673296" i="943.003" sn="3.74122" a="62.887" fwhm="0.0624568" res="11022.6" algo="Sum"/><pk mz="688.54392387" i="896.51" sn="3.55849" a="52.8378" fwhm="0.0518765" res="13272.7" algo="Sum"/><pk mz="688.59343206" i="940.523" sn="3.73319" a="31.0059" fwhm="0.0465736" res="14785.1" algo="Sum"/><pk mz="688.65588180" i="1266.15" sn="5.02567" a="58.6748" fwhm="0.0691916" res="9952.88" algo="Sum"/><pk mz="688.70025281" i="1054.51" sn="4.18562" a="31.115" fwhm="0.0414021" res="16634.4" algo="Sum"/><pk mz="688.74578411" i="1432.42" sn="5.68565" a="62.1043" fwhm="0.0615044" res="11198.3" algo="Sum"/><pk mz="688.81501959" i="627.223" sn="2.48961" a="40.0806" fwhm="0.0797535" res="8636.8" algo="Sum"/><pk mz="689.55267711" i="3668.3" sn="14.5563" a="163.222" fwhm="0.0369417" res="18666" algo="Sum"/><pk mz="689.67782175" i="699.432" sn="2.7753" a="23.7071" fwhm="0.0466105" res="14796.6" algo="Sum"/><pk mz="689.73326315" i="634.126" sn="2.51598" a="14.5854" fwhm="0.0310749" res="22195.8" algo="Sum"/><pk mz="689.75341123" i="619.024" sn="2.45596" a="11.6054" fwhm="0.0207169" res="33294.2" algo="Sum"/><pk mz="690.55562319" i="1776.53" sn="7.04219" a="78.6197" fwhm="0.0528304" res="13071.2" algo="Sum"/><pk mz="690.61718558" i="914.93" sn="3.6268" a="39.5233" fwhm="0.0570069" res="12114.6" algo="Sum"/><pk mz="690.66139570" i="905.524" sn="3.58951" a="31.2589" fwhm="0.0466434" res="14807.3" algo="Sum"/><pk mz="690.68782706" i="906.693" sn="3.59414" a="22.9442" fwhm="0.0310964" res="22211.2" algo="Sum"/><pk mz="690.74143986" i="1449.45" sn="5.74563" a="75.4326" fwhm="0.0707552" res="9762.41" algo="Sum"/><pk mz="690.81515421" i="587.397" sn="2.32845" a="19.6807" fwhm="0.0402857" res="17147.9" algo="Sum"/><pk mz="690.91422167" i="528.492" sn="2.09499" a="35.8315" fwhm="0.0700526" res="9862.79" algo="Sum"/><pk mz="691.41255019" i="487.378" sn="1.93161" a="25.9485" fwhm="0.0595444" res="11611.7" algo="Sum"/><pk mz="691.56109635" i="615.185" sn="2.43829" a="32.5719" fwhm="0.0528682" res="13080.9" algo="Sum"/><pk mz="691.63022941" i="558.867" sn="2.21451" a="18.7069" fwhm="0.043023" res="16075.8" algo="Sum"/><pk mz="691.64481021" i="530.8" sn="2.1032" a="7.97172" fwhm="0.0155589" res="44453.2" algo="Sum"/><pk mz="691.67663953" i="611.033" sn="2.42114" a="16.8122" fwhm="0.0414912" res="16670.4" algo="Sum"/><pk mz="691.69698962" i="622.632" sn="2.46746" a="11.5623" fwhm="0.020746" res="33341.2" algo="Sum"/><pk mz="691.72238466" i="616.724" sn="2.4443" a="36.4766" fwhm="0.0471853" res="14659.7" algo="Sum"/><pk mz="691.78022376" i="523.338" sn="2.07447" a="17.9569" fwhm="0.0461837" res="14978.9" algo="Sum"/><pk mz="692.52138291" i="524.44" sn="2.07957" a="19.2359" fwhm="0.0368765" res="18779.5" algo="Sum"/><pk mz="692.56363694" i="577.34" sn="2.28907" a="18.0188" fwhm="0.0361118" res="19178.3" algo="Sum"/><pk mz="692.61074718" i="1299.18" sn="5.15084" a="64.983" fwhm="0.0414891" res="16693.8" algo="Sum"/><pk mz="692.64974923" i="841.57" sn="3.33724" a="16.4724" fwhm="0.0207604" res="33364" algo="Sum"/><pk mz="692.67028494" i="788.909" sn="3.12865" a="12.0591" fwhm="0.0155705" res="44486.1" algo="Sum"/><pk mz="692.70501416" i="869.777" sn="3.44976" a="29.3362" fwhm="0.0467123" res="14829.2" algo="Sum"/><pk mz="692.73526015" i="1017.52" sn="4.03626" a="52.4907" fwhm="0.0726662" res="9533.11" algo="Sum"/><pk mz="692.82680997" i="1681.73" sn="6.67097" a="99.6337" fwhm="0.0505831" res="13696.8" algo="Sum"/><pk mz="693.61763179" i="502.497" sn="1.99313" a="25.9494" fwhm="0.0651077" res="10653.4" algo="Sum"/><pk mz="693.66427348" i="651.389" sn="2.58407" a="17.0084" fwhm="0.0363532" res="19081.3" algo="Sum"/><pk mz="693.68955405" i="679.602" sn="2.69587" a="19.0184" fwhm="0.0415517" res="16694.6" algo="Sum"/><pk mz="693.71645203" i="622.913" sn="2.471" a="20.8774" fwhm="0.0389567" res="17807.4" algo="Sum"/><pk mz="693.78578327" i="501.936" sn="1.99072" a="13.9008" fwhm="0.0363604" res="19080.8" algo="Sum"/><pk mz="694.61061958" i="1320.06" sn="5.24473" a="65.4679" fwhm="0.0467747" res="14850.1" algo="Sum"/><pk mz="694.64569607" i="893.757" sn="3.55099" a="13.9616" fwhm="0.0155927" res="44549.4" algo="Sum"/><pk mz="694.69145223" i="1096.48" sn="4.35644" a="50.3347" fwhm="0.0623724" res="11137.8" algo="Sum"/><pk mz="694.78905295" i="931.072" sn="3.69823" a="30.2526" fwhm="0.044389" res="15652.3" algo="Sum"/><pk mz="694.81821391" i="970.474" sn="3.85514" a="42.264" fwhm="0.0554519" res="12530.1" algo="Sum"/><pk mz="695.38774711" i="512.593" sn="2.04099" a="28.7036" fwhm="0.0622801" res="11165.5" algo="Sum"/><pk mz="695.50452408" i="866.751" sn="3.45211" a="41.796" fwhm="0.0461696" res="15064.1" algo="Sum"/><pk mz="695.56753885" i="840.105" sn="3.3461" a="38.021" fwhm="0.0528139" res="13170.2" algo="Sum"/><pk mz="695.65115768" i="541.672" sn="2.1573" a="14.1042" fwhm="0.012423" res="55997.2" algo="Sum"/><pk mz="695.65898004" i="621.418" sn="2.47471" a="2.90386" fwhm="0.00927532" res="75001.1" algo="Sum"/><pk mz="695.68631870" i="618.347" sn="2.46211" a="24.4553" fwhm="0.0520143" res="13374.9" algo="Sum"/><pk mz="695.71092701" i="584.799" sn="2.32849" a="19.7236" fwhm="0.0697386" res="9975.99" algo="Sum"/><pk mz="695.75189351" i="499.559" sn="1.98932" a="14.3965" fwhm="0.0416136" res="16719.3" algo="Sum"/><pk mz="695.79738156" i="472.08" sn="1.88031" a="36.8884" fwhm="0.0615522" res="11304.2" algo="Sum"/><pk mz="696.50980963" i="593.442" sn="2.36438" a="21.1923" fwhm="0.0468911" res="14853.8" algo="Sum"/><pk mz="696.60591555" i="967.732" sn="3.85566" a="26.6623" fwhm="0.041639" res="16729.7" algo="Sum"/><pk mz="696.64534102" i="1039.02" sn="4.13947" a="38.8752" fwhm="0.0520501" res="13384.1" algo="Sum"/><pk mz="696.68664539" i="1179.11" sn="4.69806" a="62.0638" fwhm="0.0594716" res="11714.6" algo="Sum"/><pk mz="696.72834043" i="912.526" sn="3.63667" a="29.0988" fwhm="0.0468485" res="14871.9" algo="Sum"/><pk mz="696.79062546" i="872.354" sn="3.4767" a="48.539" fwhm="0.0627608" res="11102.3" algo="Sum"/><pk mz="697.51891070" i="6139.41" sn="24.5103" a="249.288" fwhm="0.0340697" res="20473.3" algo="Sum"/><pk mz="697.65318862" i="680.891" sn="2.717" a="16.2356" fwhm="0.0312528" res="22322.9" algo="Sum"/><pk mz="697.68742475" i="727.519" sn="2.90306" a="17.235" fwhm="0.0312534" res="22323.6" algo="Sum"/><pk mz="697.70601629" i="759.435" sn="3.03042" a="21.7054" fwhm="0.036463" res="19134.6" algo="Sum"/><pk mz="697.79203828" i="493.727" sn="1.97015" a="14.3871" fwhm="0.0416744" res="16743.9" algo="Sum"/><pk mz="698.52342090" i="2721.55" sn="10.8504" a="130.177" fwhm="0.0390046" res="17908.7" algo="Sum"/><pk mz="698.69059053" i="1013.58" sn="4.041" a="48.8116" fwhm="0.0677641" res="10310.6" algo="Sum"/><pk mz="698.73027364" i="1062.2" sn="4.23445" a="35.1542" fwhm="0.0469152" res="14893.5" algo="Sum"/><pk mz="698.77466140" i="1512.58" sn="6.02989" a="56.4314" fwhm="0.0458369" res="15244.8" algo="Sum"/><pk mz="698.86022248" i="555.687" sn="2.21482" a="35.0771" fwhm="0.0686514" res="10179.8" algo="Sum"/><pk mz="699.53067533" i="1210.08" sn="4.83233" a="61.7252" fwhm="0.0387901" res="18033.7" algo="Sum"/><pk mz="699.69175866" i="727.03" sn="2.90301" a="21.7756" fwhm="0.0417311" res="16766.7" algo="Sum"/><pk mz="699.71978238" i="715.758" sn="2.858" a="35.5352" fwhm="0.0547389" res="12782.9" algo="Sum"/><pk mz="699.77427570" i="564.232" sn="2.25282" a="16.032" fwhm="0.0417337" res="16767.6" algo="Sum"/><pk mz="700.54753507" i="969.964" sn="3.87313" a="60.3196" fwhm="0.0622945" res="11245.7" algo="Sum"/><pk mz="700.64203659" i="1240.34" sn="4.95196" a="48.6452" fwhm="0.0552295" res="12686" algo="Sum"/><pk mz="700.70117777" i="868.538" sn="3.46758" a="8.75137" fwhm="0.0104403" res="67115.2" algo="Sum"/><pk mz="700.73052307" i="998.635" sn="3.98699" a="37.4944" fwhm="0.0522023" res="13423.4" algo="Sum"/><pk mz="700.77032165" i="1262.24" sn="5.03943" a="56.4826" fwhm="0.0644283" res="10876.7" algo="Sum"/><pk mz="700.84360621" i="507.361" sn="2.02557" a="15.9131" fwhm="0.0463899" res="15107.7" algo="Sum"/><pk mz="701.40299925" i="14614.4" sn="58.293" a="557.983" fwhm="0.0346542" res="20240" algo="Sum"/><pk mz="701.55260044" i="11811.5" sn="47.1236" a="472.401" fwhm="0.0335208" res="20928.9" algo="Sum"/><pk mz="701.64930749" i="777.839" sn="3.1033" a="25.7686" fwhm="0.0470132" res="14924.5" algo="Sum"/><pk mz="701.67391118" i="701.742" sn="2.7997" a="14.0022" fwhm="0.0208952" res="33580.7" algo="Sum"/><pk mz="701.69431560" i="689.128" sn="2.74937" a="10.4423" fwhm="0.0156716" res="44775" algo="Sum"/><pk mz="701.70541658" i="662.963" sn="2.64499" a="34.6466" fwhm="0.041424" res="16939.6" algo="Sum"/><pk mz="701.77288196" i="547.786" sn="2.18529" a="15.5461" fwhm="0.0365692" res="19190.3" algo="Sum"/><pk mz="702.40636391" i="6933.99" sn="27.6304" a="272.111" fwhm="0.03489" res="20132" algo="Sum"/><pk mz="702.55570824" i="5767.37" sn="22.9824" a="237.232" fwhm="0.0357294" res="19663.2" algo="Sum"/><pk mz="702.63829593" i="1647.45" sn="6.56492" a="83.0541" fwhm="0.0694597" res="10115.8" algo="Sum"/><pk mz="702.76114458" i="923.57" sn="3.68033" a="53.0078" fwhm="0.0566612" res="12402.9" algo="Sum"/><pk mz="702.81187142" i="639.586" sn="2.54869" a="9.78619" fwhm="0.0156841" res="44810.6" algo="Sum"/><pk mz="702.85379653" i="1084.83" sn="4.32295" a="55.8821" fwhm="0.0502575" res="13985.1" algo="Sum"/><pk mz="703.40704934" i="2847.22" sn="11.3411" a="129.419" fwhm="0.040392" res="17414.5" algo="Sum"/><pk mz="703.56846741" i="60732.3" sn="241.971" a="2192.94" fwhm="0.0315765" res="22281.4" algo="Sum"/><pk mz="703.79636010" i="537.809" sn="2.1427" a="19.7253" fwhm="0.0275883" res="25510.7" algo="Sum"/><pk mz="704.41081203" i="905.62" sn="3.61012" a="45.5263" fwhm="0.0512147" res="13754.1" algo="Sum"/><pk mz="704.57187798" i="27052.5" sn="107.828" a="975.022" fwhm="0.033011" res="21343.5" algo="Sum"/><pk mz="704.67134449" i="1273.31" sn="5.07523" a="36.1491" fwhm="0.0366449" res="19229.7" algo="Sum"/><pk mz="704.72231432" i="1148.38" sn="4.57729" a="45.0548" fwhm="0.0523511" res="13461.5" algo="Sum"/><pk mz="704.81162426" i="697.796" sn="2.78179" a="24.42" fwhm="0.0523546" res="13462.3" algo="Sum"/><pk mz="705.48742408" i="1089.71" sn="4.34283" a="63.9911" fwhm="0.057292" res="12313.9" algo="Sum"/><pk mz="705.57808099" i="9443.47" sn="37.6328" a="404.909" fwhm="0.0364029" res="19382.4" algo="Sum"/><pk mz="705.66716694" i="756.918" sn="3.01658" a="22.5572" fwhm="0.041909" res="16838.1" algo="Sum"/><pk mz="705.69277245" i="766.35" sn="3.05454" a="40.9566" fwhm="0.0241271" res="29249" algo="Sum"/><pk mz="705.78642880" i="511.149" sn="2.03848" a="20.7689" fwhm="0.0575525" res="12263.3" algo="Sum"/><pk mz="706.53224985" i="1638.37" sn="6.53964" a="54.7496" fwhm="0.0470779" res="15007.7" algo="Sum"/><pk mz="706.58354567" i="3089.67" sn="12.3323" a="143.372" fwhm="0.0447127" res="15802.8" algo="Sum"/><pk mz="706.63079143" i="1248.2" sn="4.98343" a="40.1475" fwhm="0.0308745" res="22887.2" algo="Sum"/><pk mz="706.67967197" i="1105.36" sn="4.4143" a="37.678" fwhm="0.0471813" res="14977.9" algo="Sum"/><pk mz="706.71626179" i="1112.95" sn="4.44477" a="42.7021" fwhm="0.0524252" res="13480.5" algo="Sum"/><pk mz="706.82807067" i="614.275" sn="2.45306" a="23.7968" fwhm="0.0524294" res="13481.5" algo="Sum"/><pk mz="707.48970920" i="516.831" sn="2.06709" a="18.9689" fwhm="0.0420477" res="16825.9" algo="Sum"/><pk mz="707.53515298" i="779.351" sn="3.11671" a="33.7759" fwhm="0.0567481" res="12468" algo="Sum"/><pk mz="707.58918164" i="834.086" sn="3.33653" a="42.6425" fwhm="0.0673228" res="10510.4" algo="Sum"/><pk mz="707.66169959" i="635.932" sn="2.54416" a="31.3978" fwhm="0.0780249" res="9069.7" algo="Sum"/><pk mz="707.70423092" i="664.714" sn="2.65931" a="16.2882" fwhm="0.0314767" res="22483.4" algo="Sum"/><pk mz="707.71098907" i="650.331" sn="2.60177" a="24.4946" fwhm="0.0903732" res="7830.98" algo="Sum"/><pk mz="708.49475950" i="463.532" sn="1.86017" a="18.4363" fwhm="0.0512969" res="13811.6" algo="Sum"/><pk mz="708.58818103" i="1056.43" sn="4.24037" a="50.8074" fwhm="0.0515334" res="13750.1" algo="Sum"/><pk mz="708.64308941" i="880.241" sn="3.53317" a="43.3405" fwhm="0.0629956" res="11249.1" algo="Sum"/><pk mz="708.68535417" i="942.794" sn="3.78424" a="31.9843" fwhm="0.0472482" res="14999.2" algo="Sum"/><pk mz="708.76133143" i="1160.39" sn="4.65782" a="50.75" fwhm="0.0471993" res="15016.3" algo="Sum"/><pk mz="708.79965799" i="1348.84" sn="5.41534" a="60.4772" fwhm="0.056673" res="12506.8" algo="Sum"/><pk mz="709.51788960" i="511.506" sn="2.05674" a="28.6231" fwhm="0.0560194" res="12665.6" algo="Sum"/><pk mz="709.66818209" i="603.573" sn="2.42707" a="12.3424" fwhm="0.0210138" res="33771.6" algo="Sum"/><pk mz="709.69880800" i="647.833" sn="2.60524" a="28.5131" fwhm="0.0577893" res="12280.8" algo="Sum"/><pk mz="709.73676137" i="599.514" sn="2.41144" a="14.4253" fwhm="0.0315223" res="22515.4" algo="Sum"/><pk mz="709.76583527" i="551.367" sn="2.2182" a="18.0951" fwhm="0.0472844" res="15010.6" algo="Sum"/><pk mz="709.79590089" i="492.804" sn="1.98289" a="15.1434" fwhm="0.0420318" res="16887.1" algo="Sum"/><pk mz="710.58268916" i="1026.59" sn="4.13502" a="48.0017" fwhm="0.0472368" res="15043" algo="Sum"/><pk mz="710.67166122" i="1389.18" sn="5.59735" a="80.593" fwhm="0.0721846" res="9845.19" algo="Sum"/><pk mz="710.75959119" i="1208.58" sn="4.86989" a="61.9252" fwhm="0.0626188" res="11350.6" algo="Sum"/><pk mz="711.53578860" i="4272.02" sn="17.2279" a="197.423" fwhm="0.0377093" res="18869" algo="Sum"/><pk mz="711.62701846" i="551.745" sn="2.22527" a="21.9397" fwhm="0.0526066" res="13527.3" algo="Sum"/><pk mz="711.68722287" i="678.723" sn="2.73746" a="30.0565" fwhm="0.0578699" res="12298.1" algo="Sum"/><pk mz="711.72179731" i="661.984" sn="2.66996" a="28.3046" fwhm="0.0578718" res="12298.2" algo="Sum"/><pk mz="711.76448186" i="560.582" sn="2.26101" a="23.0153" fwhm="0.0482246" res="14759.4" algo="Sum"/><pk mz="712.53786224" i="2138.24" sn="8.64613" a="106.509" fwhm="0.0462846" res="15394.7" algo="Sum"/><pk mz="712.61333030" i="745.521" sn="3.01517" a="18.876" fwhm="0.031586" res="22561.1" algo="Sum"/><pk mz="712.66684867" i="1734.75" sn="7.01698" a="84.0217" fwhm="0.0521353" res="13669.6" algo="Sum"/><pk mz="712.75801168" i="1032.45" sn="4.17568" a="71.6118" fwhm="0.0725112" res="9829.63" algo="Sum"/><pk mz="712.85056607" i="490.279" sn="1.98304" a="12.6359" fwhm="0.03199" res="22283.5" algo="Sum"/><pk mz="713.49526042" i="1041.81" sn="4.21652" a="51.0467" fwhm="0.0546427" res="13057.5" algo="Sum"/><pk mz="713.54048315" i="853.066" sn="3.45317" a="40.1079" fwhm="0.0558938" res="12766" algo="Sum"/><pk mz="713.66584371" i="742.287" sn="3.0058" a="34.1049" fwhm="0.0501123" res="14241.3" algo="Sum"/><pk mz="713.68668444" i="717.548" sn="2.90563" a="25.1583" fwhm="0.0421467" res="16933.4" algo="Sum"/><pk mz="713.74899177" i="579.21" sn="2.34544" a="14.1843" fwhm="0.0316113" res="22578.9" algo="Sum"/><pk mz="714.50189163" i="637.627" sn="2.59032" a="21.492" fwhm="0.0470866" res="15174.2" algo="Sum"/><pk mz="714.53891226" i="817.918" sn="3.32263" a="36.4499" fwhm="0.0632572" res="11295.8" algo="Sum"/><pk mz="714.57577808" i="711.753" sn="2.89112" a="24.51" fwhm="0.0474444" res="15061.3" algo="Sum"/><pk mz="714.61139837" i="664.217" sn="2.69803" a="16.8743" fwhm="0.0316303" res="22592.6" algo="Sum"/><pk mz="714.66486681" i="1522.2" sn="6.18314" a="71.4496" fwhm="0.0569511" res="12548.8" algo="Sum"/><pk mz="714.74781370" i="1097.65" sn="4.45862" a="53.6438" fwhm="0.0654779" res="10915.9" algo="Sum"/><pk mz="714.85161600" i="483.159" sn="1.96251" a="13.2968" fwhm="0.0421808" res="16947.3" algo="Sum"/><pk mz="715.57240121" i="707.316" sn="2.87745" a="29.0876" fwhm="0.0521245" res="13728.1" algo="Sum"/><pk mz="715.66015340" i="721.742" sn="2.93579" a="17.6517" fwhm="0.0316534" res="22609.2" algo="Sum"/><pk mz="715.67782495" i="729.413" sn="2.967" a="10.8889" fwhm="0.0158269" res="45219" algo="Sum"/><pk mz="715.70282114" i="755.271" sn="3.07218" a="32.3476" fwhm="0.0580333" res="12332.6" algo="Sum"/><pk mz="716.52784572" i="885.841" sn="3.60651" a="28.0019" fwhm="0.0319119" res="22453.3" algo="Sum"/><pk mz="716.53653537" i="862.092" sn="3.50981" a="17.6211" fwhm="0.0381322" res="18790.9" algo="Sum"/><pk mz="716.56369320" i="840.276" sn="3.421" a="24.6692" fwhm="0.0422315" res="16967.5" algo="Sum"/><pk mz="716.62093513" i="1033.34" sn="4.20701" a="41.0074" fwhm="0.0549617" res="13038.5" algo="Sum"/><pk mz="716.66843572" i="1178.65" sn="4.79861" a="54.4309" fwhm="0.0645556" res="11101.6" algo="Sum"/><pk mz="716.70100523" i="1032.81" sn="4.20487" a="45.583" fwhm="0.058074" res="12341.2" algo="Sum"/><pk mz="716.74507708" i="873.12" sn="3.55471" a="21.7524" fwhm="0.0316776" res="22626.3" algo="Sum"/><pk mz="716.79125964" i="700.949" sn="2.85371" a="34.0545" fwhm="0.0554095" res="12936.3" algo="Sum"/><pk mz="716.85980164" i="476.929" sn="1.94167" a="25.489" fwhm="0.0673585" res="10642.5" algo="Sum"/><pk mz="717.36203186" i="638.243" sn="2.59947" a="35.0078" fwhm="0.0501026" res="14317.8" algo="Sum"/><pk mz="717.58347411" i="2350.35" sn="9.57006" a="122.735" fwhm="0.0422148" res="16998.4" algo="Sum"/><pk mz="717.67356650" i="696.906" sn="2.83717" a="17.6362" fwhm="0.0601179" res="11937.8" algo="Sum"/><pk mz="717.69270844" i="758.189" sn="3.08664" a="32.2045" fwhm="0.0521741" res="13755.7" algo="Sum"/><pk mz="717.77104476" i="463.969" sn="1.88857" a="16.7835" fwhm="0.0475502" res="15095" algo="Sum"/><pk mz="718.57512202" i="2636.99" sn="10.7361" a="128.069" fwhm="0.059238" res="12130.3" algo="Sum"/><pk mz="718.65603647" i="1087.91" sn="4.42923" a="40.5074" fwhm="0.0441798" res="16266.6" algo="Sum"/><pk mz="718.68743406" i="970.738" sn="3.9522" a="23.0875" fwhm="0.0317205" res="22656.9" algo="Sum"/><pk mz="718.71533142" i="879.579" sn="3.58125" a="21.7372" fwhm="0.0317211" res="22657.3" algo="Sum"/><pk mz="718.78911540" i="894.392" sn="3.64243" a="35.3007" fwhm="0.0571804" res="12570.5" algo="Sum"/><pk mz="718.82921098" i="894.33" sn="3.64236" a="43.8141" fwhm="0.0609329" res="11797.1" algo="Sum"/><pk mz="719.57310683" i="1578.35" sn="6.42821" a="83.4526" fwhm="0.0561554" res="12814" algo="Sum"/><pk mz="719.65046419" i="654.09" sn="2.66469" a="16.6769" fwhm="0.0317416" res="22672.1" algo="Sum"/><pk mz="719.68673612" i="664.111" sn="2.70565" a="19.9658" fwhm="0.0370331" res="19433.6" algo="Sum"/><pk mz="719.77161317" i="551.223" sn="2.24604" a="12.2289" fwhm="0.0285255" res="25232.6" algo="Sum"/><pk mz="720.58825157" i="2286.85" sn="9.32428" a="178.832" fwhm="0.0696857" res="10340.6" algo="Sum"/><pk mz="720.70087129" i="1342.83" sn="5.47786" a="94.5069" fwhm="0.0667448" res="10797.9" algo="Sum"/><pk mz="720.78176591" i="784.531" sn="3.20037" a="41.6072" fwhm="0.0679139" res="10613.2" algo="Sum"/><pk mz="721.47815861" i="625.23" sn="2.55614" a="37.6422" fwhm="0.0595045" res="12124.8" algo="Sum"/><pk mz="721.58869761" i="1172.56" sn="4.79638" a="84.1343" fwhm="0.0735958" res="9804.75" algo="Sum"/><pk mz="721.64832390" i="662.422" sn="2.70992" a="16.102" fwhm="0.0317856" res="22703.6" algo="Sum"/><pk mz="721.67253484" i="655.378" sn="2.68111" a="12.8346" fwhm="0.0211907" res="34056.1" algo="Sum"/><pk mz="721.69458836" i="721.592" sn="2.95199" a="29.2614" fwhm="0.0345292" res="20901" algo="Sum"/><pk mz="721.72900550" i="610.735" sn="2.4986" a="16.8023" fwhm="0.0335451" res="21515.2" algo="Sum"/><pk mz="721.77119929" i="501.038" sn="2.04953" a="12.4704" fwhm="0.0317884" res="22705.5" algo="Sum"/><pk mz="722.50056315" i="893.153" sn="3.65612" a="48.7584" fwhm="0.0498838" res="14483.7" algo="Sum"/><pk mz="722.55231045" i="895.204" sn="3.665" a="36.401" fwhm="0.0574552" res="12575.9" algo="Sum"/><pk mz="722.60452697" i="1139.59" sn="4.66552" a="63.2029" fwhm="0.0761741" res="9486.23" algo="Sum"/><pk mz="722.69712103" i="1632.79" sn="6.68401" a="79.9801" fwhm="0.0590032" res="12248.4" algo="Sum"/><pk mz="722.76728720" i="740.954" sn="3.03387" a="18.1584" fwhm="0.0304306" res="23751.3" algo="Sum"/><pk mz="722.78539112" i="732.198" sn="2.99831" a="14.12" fwhm="0.0265091" res="27265.6" algo="Sum"/><pk mz="723.53504594" i="13567.2" sn="55.6909" a="533.994" fwhm="0.035078" res="20626.5" algo="Sum"/><pk mz="723.64003758" i="725.292" sn="2.97694" a="21.5185" fwhm="0.0424393" res="17051.2" algo="Sum"/><pk mz="723.69524012" i="736.128" sn="3.02167" a="40.9429" fwhm="0.074271" res="9743.99" algo="Sum"/><pk mz="723.77506955" i="503.759" sn="2.06842" a="11.3344" fwhm="0.0318328" res="22736.8" algo="Sum"/><pk mz="724.53637570" i="7233.93" sn="29.7172" a="338.194" fwhm="0.0408158" res="17751.4" algo="Sum"/><pk mz="724.60732410" i="894.626" sn="3.67443" a="53.4682" fwhm="0.0312981" res="23151.8" algo="Sum"/><pk mz="724.69351420" i="1320.52" sn="5.42442" a="83.003" fwhm="0.0895064" res="8096.56" algo="Sum"/><pk mz="724.73920782" i="1100.73" sn="4.52158" a="32.9726" fwhm="0.0371628" res="19501.8" algo="Sum"/><pk mz="725.55094813" i="71929.1" sn="296.341" a="2590.93" fwhm="0.0318171" res="22803.8" algo="Sum"/><pk mz="725.68592096" i="988.621" sn="4.07325" a="19.1835" fwhm="0.0212497" res="34150.4" algo="Sum"/><pk mz="725.73364052" i="742.66" sn="3.06017" a="22.3095" fwhm="0.0634286" res="11441.7" algo="Sum"/><pk mz="726.55412319" i="31799.4" sn="131.247" a="1250.69" fwhm="0.0340186" res="21357.6" algo="Sum"/><pk mz="726.64800455" i="1460.13" sn="6.02824" a="69.6755" fwhm="0.0584504" res="12431.9" algo="Sum"/><pk mz="726.68821712" i="1146.12" sn="4.73281" a="28.8932" fwhm="0.0318966" res="22782.6" algo="Sum"/><pk mz="726.72656268" i="1171.86" sn="4.83887" a="64.9041" fwhm="0.0837836" res="8673.85" algo="Sum"/><pk mz="726.82169024" i="712.798" sn="2.94346" a="36.7156" fwhm="0.0736343" res="9870.7" algo="Sum"/><pk mz="727.56041176" i="11754.8" sn="48.757" a="527.494" fwhm="0.0381665" res="19062.8" algo="Sum"/><pk mz="727.66034290" i="796.525" sn="3.30403" a="34.9389" fwhm="0.0432872" res="16810.1" algo="Sum"/><pk mz="727.70255094" i="754.507" sn="3.12974" a="14.546" fwhm="0.0212792" res="34197.9" algo="Sum"/><pk mz="727.75527442" i="664.595" sn="2.75678" a="21.9537" fwhm="0.0478798" res="15199.6" algo="Sum"/><pk mz="728.51505325" i="2581.45" sn="10.7324" a="88.8557" fwhm="0.0406266" res="17932" algo="Sum"/><pk mz="728.56495945" i="4075.35" sn="16.9468" a="210.198" fwhm="0.049293" res="14780.3" algo="Sum"/><pk mz="728.64464022" i="1725.04" sn="7.17262" a="79.0332" fwhm="0.0589019" res="12370.5" algo="Sum"/><pk mz="728.72986949" i="1050.72" sn="4.36883" a="45.1248" fwhm="0.063882" res="11407.4" algo="Sum"/><pk mz="728.81605577" i="702.388" sn="2.92048" a="36.6034" fwhm="0.0557345" res="13076.6" algo="Sum"/><pk mz="729.51890577" i="1145.08" sn="4.77529" a="44.2393" fwhm="0.0443041" res="16466.2" algo="Sum"/><pk mz="729.58413779" i="11244.5" sn="46.8927" a="479.712" fwhm="0.0365333" res="19970.4" algo="Sum"/><pk mz="729.71939713" i="659.884" sn="2.7519" a="23.5539" fwhm="0.0479445" res="15220.1" algo="Sum"/><pk mz="730.53165167" i="2341.49" sn="9.75707" a="86.4394" fwhm="0.043803" res="16677.7" algo="Sum"/><pk mz="730.58792451" i="5586.51" sn="23.2792" a="257.436" fwhm="0.0404973" res="18040.4" algo="Sum"/><pk mz="730.63495267" i="1826.99" sn="7.61314" a="89.2851" fwhm="0.0438755" res="16652.5" algo="Sum"/><pk mz="730.72981721" i="1362.83" sn="5.6789" a="93.3424" fwhm="0.0607766" res="12023.2" algo="Sum"/><pk mz="730.81150484" i="619.092" sn="2.57983" a="31.5342" fwhm="0.0688144" res="10620" algo="Sum"/><pk mz="731.53623711" i="1250.74" sn="5.21404" a="57.958" fwhm="0.0442291" res="16539.7" algo="Sum"/><pk mz="731.60014163" i="17154.9" sn="71.515" a="694.839" fwhm="0.0359506" res="20350.1" algo="Sum"/><pk mz="731.70866564" i="839.551" sn="3.49965" a="23.6111" fwhm="0.0396655" res="18447" algo="Sum"/><pk mz="732.54814158" i="8873.17" sn="36.9706" a="351.742" fwhm="0.0379042" res="19326.3" algo="Sum"/><pk mz="732.60333244" i="8332.06" sn="34.7161" a="406.276" fwhm="0.0416828" res="17575.7" algo="Sum"/><pk mz="732.72466105" i="1622.01" sn="6.75755" a="72.6721" fwhm="0.0634201" res="11553.5" algo="Sum"/><pk mz="732.83428282" i="529.177" sn="2.20431" a="14.9384" fwhm="0.0373697" res="19610.4" algo="Sum"/><pk mz="733.55042308" i="4447.55" sn="18.5295" a="190.504" fwhm="0.0390105" res="18803.9" algo="Sum"/><pk mz="733.61239678" i="4193.41" sn="17.4747" a="188.752" fwhm="0.0445193" res="16478.5" algo="Sum"/><pk mz="733.72259563" i="712.559" sn="2.96937" a="34.4485" fwhm="0.0641009" res="11446.4" algo="Sum"/><pk mz="733.76481789" i="542.948" sn="2.26314" a="25.2659" fwhm="0.0587305" res="12493.8" algo="Sum"/><pk mz="734.56281947" i="8419.04" sn="35.0773" a="361.405" fwhm="0.0392836" res="18698.9" algo="Sum"/><pk mz="734.61214560" i="2315.59" sn="9.64531" a="119.529" fwhm="0.0458915" res="16007.6" algo="Sum"/><pk mz="734.72158765" i="1214.78" sn="5.05992" a="57.9489" fwhm="0.0748347" res="9817.92" algo="Sum"/><pk mz="734.80484278" i="599.498" sn="2.49693" a="19.7038" fwhm="0.042766" res="17182" algo="Sum"/><pk mz="735.56699684" i="3658.41" sn="15.2478" a="167.802" fwhm="0.040663" res="18089.4" algo="Sum"/><pk mz="735.69178575" i="663.42" sn="2.76523" a="20.3108" fwhm="0.0534554" res="13762.7" algo="Sum"/><pk mz="735.77294639" i="495.106" sn="2.06374" a="14.5383" fwhm="0.0427937" res="17193.5" algo="Sum"/><pk mz="736.57414812" i="1682.51" sn="7.02474" a="87.7995" fwhm="0.0637993" res="11545.2" algo="Sum"/><pk mz="736.68149419" i="1341.81" sn="5.60226" a="76.6558" fwhm="0.071268" res="10336.8" algo="Sum"/><pk mz="736.74502982" i="927.526" sn="3.87382" a="34.5317" fwhm="0.053226" res="13841.8" algo="Sum"/><pk mz="736.85173064" i="587.411" sn="2.45403" a="38.2546" fwhm="0.0699008" res="10541.4" algo="Sum"/><pk mz="737.55551160" i="986.602" sn="4.12592" a="65.5342" fwhm="0.078697" res="9372.09" algo="Sum"/><pk mz="737.62949083" i="624.377" sn="2.61127" a="26.0822" fwhm="0.0535592" res="13772.2" algo="Sum"/><pk mz="737.66653643" i="656.116" sn="2.74453" a="17.1457" fwhm="0.0420466" res="17544" algo="Sum"/><pk mz="737.68423917" i="704.368" sn="2.94665" a="17.6358" fwhm="0.0321369" res="22954.4" algo="Sum"/><pk mz="738.50734858" i="1201.56" sn="5.04022" a="45.82" fwhm="0.0487963" res="15134.5" algo="Sum"/><pk mz="738.53892915" i="1427.81" sn="5.98912" a="66.7279" fwhm="0.0643111" res="11483.8" algo="Sum"/><pk mz="738.67228684" i="1540.99" sn="6.46712" a="78.0516" fwhm="0.0696527" res="10605.1" algo="Sum"/><pk mz="738.74671928" i="756.472" sn="3.17471" a="26.5892" fwhm="0.0695166" res="10626.9" algo="Sum"/><pk mz="738.84208459" i="499.273" sn="2.09524" a="35.7015" fwhm="0.0726627" res="10168.1" algo="Sum"/><pk mz="739.51339215" i="2251.24" sn="9.44971" a="89.7773" fwhm="0.0430898" res="17162.1" algo="Sum"/><pk mz="739.56610908" i="2962.29" sn="12.4348" a="143.94" fwhm="0.0515339" res="14351.1" algo="Sum"/><pk mz="739.67217344" i="753.41" sn="3.16248" a="32.6538" fwhm="0.0589965" res="12537.6" algo="Sum"/><pk mz="739.71968310" i="654.369" sn="2.74677" a="21.9413" fwhm="0.0482718" res="15324.1" algo="Sum"/><pk mz="740.04644141" i="461.821" sn="1.93844" a="31.6139" fwhm="0.0503689" res="14692.5" algo="Sum"/><pk mz="740.55141455" i="4198.24" sn="17.6779" a="214.211" fwhm="0.0539442" res="13728.1" algo="Sum"/><pk mz="740.62608989" i="869.887" sn="3.66288" a="13.9955" fwhm="0.0204295" res="36252.7" algo="Sum"/><pk mz="740.67022045" i="1371.09" sn="5.77375" a="94.6809" fwhm="0.100912" res="7339.74" algo="Sum"/><pk mz="740.75775062" i="1202.55" sn="5.06401" a="75.1561" fwhm="0.0671016" res="11039.3" algo="Sum"/><pk mz="740.81936889" i="537.573" sn="2.26374" a="10.8142" fwhm="0.02147" res="34504.8" algo="Sum"/><pk mz="740.83720412" i="523.466" sn="2.20434" a="15.1378" fwhm="0.0368347" res="20112.5" algo="Sum"/><pk mz="741.52642620" i="9328.12" sn="39.329" a="451.825" fwhm="0.0416087" res="17821.4" algo="Sum"/><pk mz="741.67312571" i="732.209" sn="3.08683" a="32.241" fwhm="0.0473159" res="15674.9" algo="Sum"/><pk mz="741.71390528" i="701.711" sn="2.95826" a="31.2907" fwhm="0.0551464" res="13449.9" algo="Sum"/><pk mz="741.75189758" i="601.474" sn="2.53568" a="21.0847" fwhm="0.0483381" res="15345.1" algo="Sum"/><pk mz="742.05540916" i="537.675" sn="2.2675" a="25.6471" fwhm="0.0434266" res="17087.6" algo="Sum"/><pk mz="742.56596166" i="7778.54" sn="32.9136" a="321.34" fwhm="0.0494007" res="15031.5" algo="Sum"/><pk mz="742.75380556" i="1215.96" sn="5.14511" a="60.1336" fwhm="0.0673273" res="11032" algo="Sum"/><pk mz="743.57024281" i="3940" sn="16.6851" a="202.434" fwhm="0.0493625" res="15063.5" algo="Sum"/><pk mz="743.66976769" i="760.942" sn="3.22244" a="14.8483" fwhm="0.0215112" res="34571.2" algo="Sum"/><pk mz="743.68590188" i="714.619" sn="3.02627" a="17.5596" fwhm="0.0322675" res="23047.6" algo="Sum"/><pk mz="743.71554064" i="655.1" sn="2.77422" a="16.3761" fwhm="0.032268" res="23048.1" algo="Sum"/><pk mz="743.74731361" i="614.805" sn="2.60364" a="31.5586" fwhm="0.0631803" res="11771.8" algo="Sum"/><pk mz="744.58143394" i="5300.79" sn="22.4783" a="269.435" fwhm="0.0507086" res="14683.5" algo="Sum"/><pk mz="744.66519587" i="1010.95" sn="4.287" a="29.2185" fwhm="0.0376702" res="19768" algo="Sum"/><pk mz="744.74585591" i="1102.04" sn="4.67304" a="40.7829" fwhm="0.0538172" res="13838.4" algo="Sum"/><pk mz="745.47199153" i="700.944" sn="2.97216" a="42.0351" fwhm="0.0595166" res="12525.4" algo="Sum"/><pk mz="745.59349192" i="2542.13" sn="10.7785" a="187.501" fwhm="0.0843336" res="8841" algo="Sum"/><pk mz="745.68308245" i="712.265" sn="3.0204" a="24.6531" fwhm="0.0430811" res="17308.8" algo="Sum"/><pk mz="745.72792461" i="673.78" sn="2.8576" a="22.3191" fwhm="0.0425257" res="17535.9" algo="Sum"/><pk mz="746.50468010" i="2617.29" sn="11.1086" a="134.234" fwhm="0.0533596" res="13990.1" algo="Sum"/><pk mz="746.60174442" i="3967.63" sn="16.8399" a="238.501" fwhm="0.0601024" res="12422.2" algo="Sum"/><pk mz="746.69991688" i="1230.3" sn="5.22222" a="97.077" fwhm="0.0711285" res="10497.9" algo="Sum"/><pk mz="746.78104368" i="713.289" sn="3.02815" a="21.3377" fwhm="0.0431126" res="17321.7" algo="Sum"/><pk mz="747.50855587" i="1515.23" sn="6.42804" a="76.0097" fwhm="0.0529164" res="14126.2" algo="Sum"/><pk mz="747.60602473" i="1947.65" sn="8.26563" a="92.2971" fwhm="0.0610833" res="12239.1" algo="Sum"/><pk mz="747.68987596" i="688.418" sn="2.92071" a="17.5735" fwhm="0.0323541" res="23109.6" algo="Sum"/><pk mz="747.71502592" i="653.299" sn="2.77162" a="16.7198" fwhm="0.0323547" res="23109.9" algo="Sum"/><pk mz="748.52119232" i="2521.37" sn="10.7089" a="131.226" fwhm="0.0449348" res="16657.9" algo="Sum"/><pk mz="748.58158134" i="1390.12" sn="5.90509" a="34.8828" fwhm="0.0323731" res="23123.5" algo="Sum"/><pk mz="748.61012903" i="1507.83" sn="6.40442" a="77.849" fwhm="0.0663847" res="11276.8" algo="Sum"/><pk mz="748.66602513" i="1026.16" sn="4.359" a="21.6935" fwhm="0.0416707" res="17966.2" algo="Sum"/><pk mz="748.69922350" i="1471.65" sn="6.25163" a="71.4241" fwhm="0.0610555" res="12262.6" algo="Sum"/><pk mz="748.83621176" i="468.878" sn="1.99322" a="10.7995" fwhm="0.032379" res="23127.2" algo="Sum"/><pk mz="749.53502522" i="1989.63" sn="8.46383" a="172.545" fwhm="0.0803337" res="9330.27" algo="Sum"/><pk mz="749.62558544" i="825.748" sn="3.51316" a="35.4381" fwhm="0.062386" res="12015.9" algo="Sum"/><pk mz="749.67573518" i="714.045" sn="3.03811" a="21.2071" fwhm="0.0431959" res="17355.2" algo="Sum"/><pk mz="749.71827392" i="656.894" sn="2.79521" a="19.0291" fwhm="0.0377977" res="19835" algo="Sum"/><pk mz="750.53986572" i="3350.11" sn="14.2693" a="211.943" fwhm="0.0531607" res="14118.3" algo="Sum"/><pk mz="750.66447082" i="895.887" sn="3.81648" a="37.0275" fwhm="0.0825379" res="9094.78" algo="Sum"/><pk mz="750.69507760" i="1116.96" sn="4.75874" a="53.9183" fwhm="0.0687367" res="10921.3" algo="Sum"/><pk mz="750.73562765" i="939.16" sn="4.00203" a="19.5706" fwhm="0.0216132" res="34735" algo="Sum"/><pk mz="750.78398230" i="1147.94" sn="4.89252" a="77.9975" fwhm="0.0623558" res="12040.3" algo="Sum"/><pk mz="751.56687340" i="12659.4" sn="54.0137" a="595.318" fwhm="0.0372301" res="20187.1" algo="Sum"/><pk mz="751.67261210" i="803.344" sn="3.42926" a="35.452" fwhm="0.0648807" res="11585.5" algo="Sum"/><pk mz="751.71992893" i="688.946" sn="2.94122" a="17.305" fwhm="0.0306639" res="24514.8" algo="Sum"/><pk mz="751.78127371" i="520.272" sn="2.22102" a="24.4441" fwhm="0.0702926" res="10695" algo="Sum"/><pk mz="752.04190400" i="730.771" sn="3.12069" a="39.3498" fwhm="0.0402226" res="18697" algo="Sum"/><pk mz="752.56599956" i="8227.36" sn="35.1568" a="401.574" fwhm="0.0481936" res="15615.5" algo="Sum"/><pk mz="752.64592567" i="1138.51" sn="4.86636" a="41.2133" fwhm="0.0495136" res="15200.8" algo="Sum"/><pk mz="752.69313480" i="946.355" sn="4.04496" a="19.028" fwhm="0.0216415" res="34780" algo="Sum"/><pk mz="752.75069451" i="1032.07" sn="4.41069" a="45.7056" fwhm="0.0595156" res="12648" algo="Sum"/><pk mz="752.77579059" i="1061.32" sn="4.53505" a="42.9072" fwhm="0.0594516" res="12662" algo="Sum"/><pk mz="753.04930530" i="3169.16" sn="13.5418" a="128.342" fwhm="0.0343388" res="21930" algo="Sum"/><pk mz="753.41771970" i="535.191" sn="2.29138" a="29.3314" fwhm="0.0741109" res="10166.1" algo="Sum"/><pk mz="753.58156725" i="20084" sn="85.984" a="883.46" fwhm="0.0389026" res="19371" algo="Sum"/><pk mz="753.74961264" i="650.718" sn="2.78591" a="13.4724" fwhm="0.0216566" res="34804.6" algo="Sum"/><pk mz="754.05537309" i="2803.78" sn="12.0039" a="119.507" fwhm="0.0346949" res="21733.9" algo="Sum"/><pk mz="754.53196584" i="15110.1" sn="64.7213" a="633.656" fwhm="0.0464084" res="16258.5" algo="Sum"/><pk mz="754.58281135" i="9925.49" sn="42.5059" a="438.735" fwhm="0.0508702" res="14833.5" algo="Sum"/><pk mz="754.74828157" i="1004.06" sn="4.29799" a="45.4675" fwhm="0.0595949" res="12664.6" algo="Sum"/><pk mz="755.06097073" i="1191.38" sn="5.10328" a="62.7446" fwhm="0.0411484" res="18349.7" algo="Sum"/><pk mz="755.53515603" i="6996.24" sn="30.0084" a="295.907" fwhm="0.0414432" res="18230.6" algo="Sum"/><pk mz="755.59391108" i="5500.05" sn="23.5929" a="275.153" fwhm="0.0500852" res="15086.2" algo="Sum"/><pk mz="755.68870202" i="748.223" sn="3.20949" a="18.765" fwhm="0.0300182" res="25174.3" algo="Sum"/><pk mz="755.71054100" i="723.782" sn="3.10465" a="21.2584" fwhm="0.0379485" res="19914.1" algo="Sum"/><pk mz="755.74613875" i="645.529" sn="2.76898" a="27.7809" fwhm="0.0596349" res="12672.9" algo="Sum"/><pk mz="755.79130082" i="516.382" sn="2.21494" a="18.4578" fwhm="0.0387599" res="19499.3" algo="Sum"/><pk mz="756.07056736" i="676.796" sn="2.90268" a="36.3128" fwhm="0.055654" res="13585.2" algo="Sum"/><pk mz="756.54685492" i="19713.2" sn="84.5995" a="842.265" fwhm="0.038189" res="19810.6" algo="Sum"/><pk mz="756.69214128" i="1136.4" sn="4.87706" a="28.7002" fwhm="0.0325483" res="23248.3" algo="Sum"/><pk mz="756.73501561" i="1258.18" sn="5.39971" a="75.7485" fwhm="0.0814996" res="9285.14" algo="Sum"/><pk mz="756.78377270" i="674.32" sn="2.89396" a="16.8554" fwhm="0.0607351" res="12460.4" algo="Sum"/><pk mz="757.06781704" i="501.732" sn="2.15439" a="32.4354" fwhm="0.0688746" res="10992" algo="Sum"/><pk mz="757.55079242" i="9179.74" sn="39.5203" a="380.932" fwhm="0.0374861" res="20208.8" algo="Sum"/><pk mz="757.61641814" i="5148.36" sn="22.1646" a="222.911" fwhm="0.0442292" res="17129.3" algo="Sum"/><pk mz="758.06278835" i="473.789" sn="2.03977" a="24.775" fwhm="0.0574309" res="13199.6" algo="Sum"/><pk mz="758.56554764" i="267305" sn="1151.25" a="8525.89" fwhm="0.0260575" res="29111.2" algo="Sum"/><pk mz="758.72088090" i="1690.44" sn="7.28014" a="66.8192" fwhm="0.0543198" res="13967.7" algo="Sum"/><pk mz="758.90155894" i="468.544" sn="2.01853" a="18.3829" fwhm="0.054127" res="14020.8" algo="Sum"/><pk mz="759.17144694" i="489.347" sn="2.11047" a="11.0984" fwhm="0.0326013" res="23286.5" algo="Sum"/><pk mz="759.56869348" i="121226" sn="522.781" a="4179.29" fwhm="0.0301136" res="25223.4" algo="Sum"/><pk mz="759.62926758" i="9316.38" sn="40.1764" a="361.308" fwhm="0.0406268" res="18697.8" algo="Sum"/><pk mz="760.06066844" i="511.177" sn="2.20434" a="22.8073" fwhm="0.0508684" res="14941.7" algo="Sum"/><pk mz="760.17161993" i="465.061" sn="2.00534" a="27.6212" fwhm="0.0690741" res="11005.2" algo="Sum"/><pk mz="760.57899639" i="125187" sn="539.723" a="4409.08" fwhm="0.0309808" res="24550" algo="Sum"/><pk mz="760.71930050" i="1441.96" sn="6.21719" a="60.7825" fwhm="0.0596505" res="12752.9" algo="Sum"/><pk mz="760.78542295" i="867.137" sn="3.73855" a="4.55833" fwhm="0.0101436" res="75001.3" algo="Sum"/><pk mz="760.81657563" i="1181.5" sn="5.09466" a="74.6245" fwhm="0.0628138" res="12112.2" algo="Sum"/><pk mz="761.05570891" i="637.154" sn="2.74836" a="35.9196" fwhm="0.0386058" res="19713.5" algo="Sum"/><pk mz="761.38369409" i="475.272" sn="2.05013" a="28.6036" fwhm="0.0468567" res="16249.2" algo="Sum"/><pk mz="761.58312221" i="49561.6" sn="213.866" a="1945.6" fwhm="0.0348792" res="21834.9" algo="Sum"/><pk mz="761.80829775" i="505.662" sn="2.18442" a="23.4096" fwhm="0.0560813" res="13584" algo="Sum"/><pk mz="762.04487216" i="515.091" sn="2.22598" a="21.1639" fwhm="0.0450899" res="16900.6" algo="Sum"/><pk mz="762.50103054" i="1693.6" sn="7.31869" a="92.8153" fwhm="0.0528576" res="14425.6" algo="Sum"/><pk mz="762.58782104" i="14696.4" sn="63.5129" a="628.226" fwhm="0.0377122" res="20221.2" algo="Sum"/><pk mz="762.81086118" i="758.42" sn="3.27906" a="38.3432" fwhm="0.0762522" res="10003.8" algo="Sum"/><pk mz="763.50300358" i="984.543" sn="4.25862" a="47.5937" fwhm="0.052191" res="14629" algo="Sum"/><pk mz="763.59188759" i="3598.3" sn="15.5646" a="197.326" fwhm="0.0445548" res="17138.3" algo="Sum"/><pk mz="763.70755807" i="702.281" sn="3.0383" a="32.076" fwhm="0.0599478" res="12739.5" algo="Sum"/><pk mz="763.77335228" i="539.113" sn="2.33299" a="22.3567" fwhm="0.0900135" res="8485.1" algo="Sum"/><pk mz="764.04642543" i="612.462" sn="2.65554" a="29.4882" fwhm="0.0505849" res="15104.2" algo="Sum"/><pk mz="764.55133162" i="8531.55" sn="36.9686" a="411.641" fwhm="0.0419353" res="18231.7" algo="Sum"/><pk mz="764.67432874" i="1181.45" sn="5.12154" a="46.4606" fwhm="0.0538447" res="14201.5" algo="Sum"/><pk mz="764.78349906" i="691.242" sn="2.99797" a="21.0462" fwhm="0.043629" res="17529.2" algo="Sum"/><pk mz="764.80763455" i="626.375" sn="2.71666" a="23.4555" fwhm="0.0545376" res="14023.5" algo="Sum"/><pk mz="764.84667729" i="487.367" sn="2.11345" a="16.4773" fwhm="0.0404673" res="18900.4" algo="Sum"/><pk mz="765.04951125" i="1857.68" sn="8.06044" a="79.9767" fwhm="0.0377688" res="20256.1" algo="Sum"/><pk mz="765.55454341" i="5523.27" sn="23.9691" a="264.774" fwhm="0.0423074" res="18095" algo="Sum"/><pk mz="765.64255257" i="779.015" sn="3.38206" a="20.0567" fwhm="0.0327402" res="23385.4" algo="Sum"/><pk mz="765.67200255" i="723.738" sn="3.14252" a="43.5482" fwhm="0.0778042" res="9841.01" algo="Sum"/><pk mz="765.72947975" i="655.267" sn="2.84568" a="26.6866" fwhm="0.0434298" res="17631.4" algo="Sum"/><pk mz="765.77642816" i="478.151" sn="2.07656" a="19.2253" fwhm="0.0545722" res="14032.3" algo="Sum"/><pk mz="766.05707856" i="2528.91" sn="10.9869" a="106.838" fwhm="0.0333945" res="22939.6" algo="Sum"/><pk mz="766.56694813" i="16774.8" sn="72.9324" a="902.274" fwhm="0.043984" res="17428.3" algo="Sum"/><pk mz="766.66815820" i="1096.7" sn="4.76983" a="45.3745" fwhm="0.0546035" res="14040.6" algo="Sum"/><pk mz="766.72016875" i="1184.56" sn="5.1515" a="51.6443" fwhm="0.0590637" res="12981.2" algo="Sum"/><pk mz="766.76130976" i="1102.3" sn="4.79345" a="56.8352" fwhm="0.0622799" res="12311.5" algo="Sum"/><pk mz="767.06536207" i="3180.28" sn="13.8317" a="139.358" fwhm="0.0372232" res="20607.2" algo="Sum"/><pk mz="767.56969078" i="10183.4" sn="44.3388" a="464.871" fwhm="0.0494133" res="15533.7" algo="Sum"/><pk mz="767.68023982" i="796.314" sn="3.46637" a="22.2953" fwhm="0.0382479" res="20071.2" algo="Sum"/><pk mz="767.71755835" i="657.945" sn="2.86344" a="23.0896" fwhm="0.0491769" res="15611.4" algo="Sum"/><pk mz="767.75883385" i="608.18" sn="2.64714" a="17.8504" fwhm="0.0437138" res="17563.3" algo="Sum"/><pk mz="768.07035460" i="2125.94" sn="9.25701" a="123.831" fwhm="0.0453903" res="16921.5" algo="Sum"/><pk mz="768.49585720" i="1102.05" sn="4.80987" a="35.7896" fwhm="0.0414609" res="18535.4" algo="Sum"/><pk mz="768.58334521" i="18499" sn="80.7343" a="859.622" fwhm="0.0480131" res="16007.8" algo="Sum"/><pk mz="768.72207411" i="1195.75" sn="5.21871" a="62.3643" fwhm="0.073565" res="10449.6" algo="Sum"/><pk mz="769.05921065" i="1177.89" sn="5.14174" a="46.5226" fwhm="0.0423674" res="18152.2" algo="Sum"/><pk mz="769.49341760" i="707.925" sn="3.09272" a="31.021" fwhm="0.0460076" res="16725.4" algo="Sum"/><pk mz="769.58393872" i="9622.91" sn="42.02" a="423.58" fwhm="0.0481928" res="15968.8" algo="Sum"/><pk mz="769.70365538" i="710.317" sn="3.10209" a="18.652" fwhm="0.0328269" res="23447.4" algo="Sum"/><pk mz="769.72467698" i="710.268" sn="3.10188" a="17.6714" fwhm="0.0328274" res="23447.6" algo="Sum"/><pk mz="770.05834349" i="1532.12" sn="6.69083" a="88.3309" fwhm="0.0439627" res="17516.2" algo="Sum"/><pk mz="770.50770219" i="4488.64" sn="19.6529" a="186.356" fwhm="0.049937" res="15429.6" algo="Sum"/><pk mz="770.56793033" i="5892.44" sn="25.8025" a="205.725" fwhm="0.046255" res="16659.1" algo="Sum"/><pk mz="770.59475957" i="6239.37" sn="27.3217" a="339.028" fwhm="0.0508021" res="15168.5" algo="Sum"/><pk mz="770.72352656" i="1128.11" sn="4.93988" a="47.6153" fwhm="0.0573493" res="13439.1" algo="Sum"/><pk mz="770.84208220" i="703.246" sn="3.07981" a="24.869" fwhm="0.0432017" res="17842.9" algo="Sum"/><pk mz="771.06463766" i="1479.49" sn="6.48089" a="69.7028" fwhm="0.0392491" res="19645.4" algo="Sum"/><pk mz="771.51098324" i="2221.86" sn="9.73607" a="102.201" fwhm="0.0508684" res="15166.8" algo="Sum"/><pk mz="771.57177404" i="2965.26" sn="12.9935" a="115.153" fwhm="0.0471751" res="16355.5" algo="Sum"/><pk mz="771.59737356" i="2954.83" sn="12.9478" a="184.926" fwhm="0.0631151" res="12225.2" algo="Sum"/><pk mz="771.71501899" i="692.128" sn="3.03284" a="24.1006" fwhm="0.0493046" res="15652" algo="Sum"/><pk mz="772.06908033" i="856.713" sn="3.75458" a="37.9992" fwhm="0.0443759" res="17398.4" algo="Sum"/><pk mz="772.52205469" i="5148.14" sn="22.5797" a="233.931" fwhm="0.0497122" res="15539.9" algo="Sum"/><pk mz="772.58075470" i="5581.4" sn="24.48" a="259.306" fwhm="0.0662795" res="11656.4" algo="Sum"/><pk mz="772.70877103" i="1043.19" sn="4.5754" a="37.29" fwhm="0.0493363" res="15662.1" algo="Sum"/><pk mz="772.77537729" i="585.589" sn="2.56854" a="24.0211" fwhm="0.0548205" res="14096.5" algo="Sum"/><pk mz="773.06249659" i="627.52" sn="2.75296" a="44.046" fwhm="0.075562" res="10230.8" algo="Sum"/><pk mz="773.52805307" i="2613.58" sn="11.4712" a="120.23" fwhm="0.0524595" res="14745.3" algo="Sum"/><pk mz="773.58384318" i="2876.53" sn="12.6253" a="139.718" fwhm="0.0727074" res="10639.7" algo="Sum"/><pk mz="773.64825979" i="3253.05" sn="14.2779" a="170.311" fwhm="0.056057" res="13801.1" algo="Sum"/><pk mz="774.05531107" i="793.623" sn="3.48563" a="57.2698" fwhm="0.0559606" res="13832.2" algo="Sum"/><pk mz="774.53819777" i="5222.31" sn="22.9384" a="259.526" fwhm="0.0514688" res="15048.7" algo="Sum"/><pk mz="774.59155020" i="3181.33" sn="13.9736" a="145.398" fwhm="0.0658621" res="11760.8" algo="Sum"/><pk mz="774.64790642" i="2250.12" sn="9.8841" a="111.091" fwhm="0.0591555" res="13095.1" algo="Sum"/><pk mz="774.80677422" i="542.952" sn="2.38522" a="13.918" fwhm="0.0329356" res="23524.9" algo="Sum"/><pk mz="775.06317614" i="862.43" sn="3.78964" a="50.2273" fwhm="0.0680697" res="11386.3" algo="Sum"/><pk mz="775.54569368" i="2821.55" sn="12.3925" a="154.944" fwhm="0.0622854" res="12451.5" algo="Sum"/><pk mz="775.65087568" i="1179.94" sn="5.1826" a="56.337" fwhm="0.0659071" res="11768.8" algo="Sum"/><pk mz="776.06116310" i="631.057" sn="2.77305" a="50.5983" fwhm="0.0682249" res="11375" algo="Sum"/><pk mz="776.55813680" i="3153.25" sn="13.8568" a="175.208" fwhm="0.0753694" res="10303.4" algo="Sum"/><pk mz="776.66363782" i="1009.29" sn="4.43556" a="58.1875" fwhm="0.0626889" res="12389.2" algo="Sum"/><pk mz="776.74710195" i="818.669" sn="3.59887" a="37.4872" fwhm="0.0604569" res="12847.9" algo="Sum"/><pk mz="776.79086706" i="977.595" sn="4.29826" a="65.4409" fwhm="0.0662508" res="11725" algo="Sum"/><pk mz="777.05332566" i="981.014" sn="4.31666" a="59.8844" fwhm="0.0522491" res="14872.1" algo="Sum"/><pk mz="777.56131990" i="2595.46" sn="11.4181" a="115.037" fwhm="0.0612999" res="12684.5" algo="Sum"/><pk mz="777.66020814" i="798.076" sn="3.51192" a="31.6245" fwhm="0.0549936" res="14140.9" algo="Sum"/><pk mz="777.74467931" i="556.561" sn="2.44994" a="25.0029" fwhm="0.0600907" res="12942.8" algo="Sum"/><pk mz="778.05684319" i="1292.7" sn="5.69481" a="73.6403" fwhm="0.0440876" res="17648" algo="Sum"/><pk mz="778.53280018" i="11179.8" sn="49.2671" a="628.698" fwhm="0.0448991" res="17339.6" algo="Sum"/><pk mz="778.66286613" i="1185.94" sn="5.22809" a="79.1231" fwhm="0.0641475" res="12138.6" algo="Sum"/><pk mz="778.72024670" i="816.589" sn="3.60089" a="17.0457" fwhm="0.0220123" res="35376.6" algo="Sum"/><pk mz="778.74240258" i="829.906" sn="3.66002" a="33.7374" fwhm="0.0550319" res="14150.7" algo="Sum"/><pk mz="778.78414845" i="736.281" sn="3.24758" a="31.9385" fwhm="0.040253" res="19347.2" algo="Sum"/><pk mz="779.06566570" i="2298.03" sn="10.1523" a="119.426" fwhm="0.0390581" res="19946.3" algo="Sum"/><pk mz="779.15430071" i="504.104" sn="2.22647" a="24.6011" fwhm="0.0663607" res="11741.2" algo="Sum"/><pk mz="779.53747732" i="6189.97" sn="27.3314" a="322.858" fwhm="0.0528062" res="14762.2" algo="Sum"/><pk mz="779.59754212" i="5728.49" sn="25.2981" a="272.321" fwhm="0.0552305" res="14115.3" algo="Sum"/><pk mz="779.65920320" i="907.183" sn="4.00748" a="36.4036" fwhm="0.0550644" res="14159.1" algo="Sum"/><pk mz="779.69841276" i="752.581" sn="3.32516" a="29.0783" fwhm="0.0415429" res="18768.5" algo="Sum"/><pk mz="779.74931565" i="625.808" sn="2.76523" a="24.4238" fwhm="0.0550675" res="14159.9" algo="Sum"/><pk mz="779.78470672" i="540.917" sn="2.38996" a="30.0441" fwhm="0.0788172" res="9893.59" algo="Sum"/><pk mz="780.07047916" i="2189.49" sn="9.67847" a="128.797" fwhm="0.0504627" res="15458.4" algo="Sum"/><pk mz="780.16313162" i="580.051" sn="2.56389" a="31.3138" fwhm="0.0705664" res="11055.7" algo="Sum"/><pk mz="780.20054683" i="548.429" sn="2.42384" a="13.8079" fwhm="0.03305" res="23606.6" algo="Sum"/><pk mz="780.22866365" i="516.17" sn="2.28118" a="22.4539" fwhm="0.0275092" res="28362.5" algo="Sum"/><pk mz="780.28362150" i="481.416" sn="2.12754" a="13.7388" fwhm="0.0385604" res="20235.4" algo="Sum"/><pk mz="780.32281451" i="471.87" sn="2.085" a="13.5371" fwhm="0.0440698" res="17706.5" algo="Sum"/><pk mz="780.44497697" i="979.436" sn="4.32779" a="35.685" fwhm="0.052361" res="14905.1" algo="Sum"/><pk mz="780.54910318" i="461654" sn="2040.33" a="12630.5" fwhm="0.0230664" res="33839.2" algo="Sum"/><pk mz="780.82259314" i="768.183" sn="3.39595" a="26.3409" fwhm="0.0490998" res="15902.8" algo="Sum"/><pk mz="780.89722088" i="477.107" sn="2.10926" a="16.3145" fwhm="0.0495972" res="15744.8" algo="Sum"/><pk mz="781.05126675" i="7028.51" sn="31.0669" a="369.412" fwhm="0.0389254" res="20065.3" algo="Sum"/><pk mz="781.16890842" i="591.424" sn="2.61477" a="15.0871" fwhm="0.0330705" res="23621.3" algo="Sum"/><pk mz="781.19258051" i="540.251" sn="2.38883" a="16.8868" fwhm="0.038583" res="20247.1" algo="Sum"/><pk mz="781.55234631" i="204371" sn="903.603" a="6555.45" fwhm="0.0279536" res="27958.9" algo="Sum"/><pk mz="781.86344728" i="484.199" sn="2.14091" a="15.0553" fwhm="0.0385994" res="20255.8" algo="Sum"/><pk mz="782.05773109" i="7567" sn="33.4647" a="337.267" fwhm="0.036505" res="21423.3" algo="Sum"/><pk mz="782.21200816" i="533.226" sn="2.36067" a="18.8761" fwhm="0.0496387" res="15758.1" algo="Sum"/><pk mz="782.24255020" i="478.714" sn="2.11992" a="19.7722" fwhm="0.0551556" res="14182.5" algo="Sum"/><pk mz="782.37924107" i="470.557" sn="2.08338" a="14.0169" fwhm="0.0441277" res="17729.9" algo="Sum"/><pk mz="782.43978736" i="858.03" sn="3.7997" a="52.6733" fwhm="0.0662341" res="11813.2" algo="Sum"/><pk mz="782.56363094" i="362389" sn="1605.48" a="11007.2" fwhm="0.0251295" res="31141.2" algo="Sum"/><pk mz="782.83309590" i="691.996" sn="3.06485" a="17.7563" fwhm="0.0331057" res="23646.5" algo="Sum"/><pk mz="783.06369111" i="3942.18" sn="17.4669" a="199.56" fwhm="0.0387431" res="20211.7" algo="Sum"/><pk mz="783.13434920" i="595.661" sn="2.63948" a="12.2511" fwhm="0.0220747" res="35476.5" algo="Sum"/><pk mz="783.16000549" i="537.725" sn="2.38254" a="11.2519" fwhm="0.0220751" res="35477.2" algo="Sum"/><pk mz="783.18357165" i="552.031" sn="2.44576" a="13.1321" fwhm="0.0303588" res="25797.6" algo="Sum"/><pk mz="783.22010706" i="477.926" sn="2.11811" a="21.8684" fwhm="0.0633057" res="12372" algo="Sum"/><pk mz="783.56703595" i="151367" sn="672.116" a="5304" fwhm="0.0297672" res="26323.2" algo="Sum"/><pk mz="783.74871786" i="857.846" sn="3.80948" a="26.3847" fwhm="0.0386461" res="20280.1" algo="Sum"/><pk mz="783.82191509" i="527.669" sn="2.34324" a="17.6418" fwhm="0.0491095" res="15960.7" algo="Sum"/><pk mz="784.07228353" i="2295.64" sn="10.1978" a="112.277" fwhm="0.0427871" res="18324.9" algo="Sum"/><pk mz="784.17358123" i="464.896" sn="2.06623" a="14.1827" fwhm="0.036128" res="21705.4" algo="Sum"/><pk mz="784.43563328" i="673.355" sn="2.99686" a="35.101" fwhm="0.0670708" res="11695.6" algo="Sum"/><pk mz="784.57748103" i="109297" sn="486.331" a="4328.51" fwhm="0.0332306" res="23610.1" algo="Sum"/><pk mz="784.78358257" i="795.16" sn="3.53818" a="45.1621" fwhm="0.0773425" res="10146.9" algo="Sum"/><pk mz="784.84970428" i="591.888" sn="2.63365" a="29.1521" fwhm="0.0651523" res="12046.4" algo="Sum"/><pk mz="785.07704810" i="1393.23" sn="6.20099" a="112.287" fwhm="0.0670148" res="11715" algo="Sum"/><pk mz="785.17255527" i="504.756" sn="2.2472" a="19.6725" fwhm="0.0481613" res="16303" algo="Sum"/><pk mz="785.58217676" i="43162.3" sn="192.839" a="1711.55" fwhm="0.0364543" res="21549.8" algo="Sum"/><pk mz="785.64827705" i="12150.5" sn="54.2855" a="517.07" fwhm="0.0479406" res="16388" algo="Sum"/><pk mz="785.80476616" i="613.649" sn="2.74164" a="20.651" fwhm="0.0495604" res="15855.5" algo="Sum"/><pk mz="785.84719465" i="518.387" sn="2.31621" a="12.6951" fwhm="0.0331694" res="23691.9" algo="Sum"/><pk mz="786.06208798" i="1198" sn="5.35552" a="49.9751" fwhm="0.0501648" res="15669.6" algo="Sum"/><pk mz="786.17420988" i="465.382" sn="2.08128" a="21.6127" fwhm="0.0608231" res="12925.6" algo="Sum"/><pk mz="786.43098256" i="501.213" sn="2.2427" a="31.1142" fwhm="0.0687846" res="11433.2" algo="Sum"/><pk mz="786.50442241" i="3163.21" sn="14.1573" a="154.264" fwhm="0.0543078" res="14482.3" algo="Sum"/><pk mz="786.59594080" i="125036" sn="559.612" a="4466.42" fwhm="0.0311608" res="25243.1" algo="Sum"/><pk mz="786.77997734" i="951.105" sn="4.25766" a="24.0182" fwhm="0.0331892" res="23705.9" algo="Sum"/><pk mz="786.81485306" i="894.435" sn="4.00455" a="28.1531" fwhm="0.0497848" res="15804.3" algo="Sum"/><pk mz="787.06606420" i="1133.1" sn="5.07427" a="87.5563" fwhm="0.0601485" res="13085.4" algo="Sum"/><pk mz="787.17306642" i="472.369" sn="2.11639" a="11.6366" fwhm="0.0311172" res="25297" algo="Sum"/><pk mz="787.50980883" i="1644.26" sn="7.36802" a="70.9549" fwhm="0.0469683" res="16766.8" algo="Sum"/><pk mz="787.59927041" i="57378" sn="257.115" a="2275.09" fwhm="0.0345285" res="22810.1" algo="Sum"/><pk mz="787.66319866" i="14976.5" sn="67.1107" a="638.376" fwhm="0.0447138" res="17615.7" algo="Sum"/><pk mz="788.06836451" i="1075.81" sn="4.82487" a="77.5211" fwhm="0.0528015" res="14925.1" algo="Sum"/><pk mz="788.55229189" i="14266.8" sn="64.0211" a="667.599" fwhm="0.0491687" res="16037.7" algo="Sum"/><pk mz="788.60617807" i="26736.4" sn="119.979" a="1149.74" fwhm="0.0408002" res="19328.5" algo="Sum"/><pk mz="788.66649900" i="8154.85" sn="36.6017" a="361.665" fwhm="0.0468819" res="16822.4" algo="Sum"/><pk mz="788.76089452" i="801.289" sn="3.59661" a="61.497" fwhm="0.0962622" res="8193.88" algo="Sum"/><pk mz="788.82877579" i="560.414" sn="2.5157" a="13.2951" fwhm="0.0332324" res="23736.7" algo="Sum"/><pk mz="789.04541141" i="955.7" sn="4.29088" a="48.8943" fwhm="0.052842" res="14932.2" algo="Sum"/><pk mz="789.55443603" i="7422.31" sn="33.3301" a="370.762" fwhm="0.0471875" res="16732.3" algo="Sum"/><pk mz="789.61175871" i="9275.64" sn="41.662" a="402.696" fwhm="0.0447041" res="17663.1" algo="Sum"/><pk mz="789.67117524" i="3263.65" sn="14.6609" a="147.643" fwhm="0.0522981" res="15099.4" algo="Sum"/><pk mz="790.04692900" i="1098.93" sn="4.93872" a="64.2906" fwhm="0.0638158" res="12380.1" algo="Sum"/><pk mz="790.56623275" i="21090.5" sn="94.7728" a="1052.55" fwhm="0.0426405" res="18540.3" algo="Sum"/><pk mz="790.68056387" i="1984.25" sn="8.91633" a="105.145" fwhm="0.0606848" res="13029.3" algo="Sum"/><pk mz="790.79362765" i="566.725" sn="2.54769" a="31.6009" fwhm="0.0512035" res="15444.1" algo="Sum"/><pk mz="791.05924550" i="1078.87" sn="4.85128" a="71.5411" fwhm="0.064602" res="12245.1" algo="Sum"/><pk mz="791.56884431" i="10673.9" sn="48.0473" a="477.228" fwhm="0.0480552" res="16472.1" algo="Sum"/><pk mz="791.68267123" i="880.441" sn="3.9648" a="34.8917" fwhm="0.0554871" res="14267.9" algo="Sum"/><pk mz="791.75475001" i="544.074" sn="2.45084" a="20.7635" fwhm="0.0393911" res="20099.8" algo="Sum"/><pk mz="792.05396663" i="1306.67" sn="5.89936" a="88.109" fwhm="0.0643861" res="12301.6" algo="Sum"/><pk mz="792.55534135" i="12601.1" sn="56.9064" a="424.363" fwhm="0.037929" res="20895.8" algo="Sum"/><pk mz="792.57703878" i="13072.3" sn="59.0404" a="590.51" fwhm="0.0465913" res="17011.3" algo="Sum"/><pk mz="792.67587070" i="1214.19" sn="5.486" a="52.3238" fwhm="0.0566327" res="13996.8" algo="Sum"/><pk mz="792.76153486" i="759.761" sn="3.43409" a="22.9916" fwhm="0.0388676" res="20396.5" algo="Sum"/><pk mz="793.04935214" i="7139.07" sn="32.3073" a="337.869" fwhm="0.0374984" res="21148.9" algo="Sum"/><pk mz="793.55268693" i="15694.2" sn="71.0297" a="658.914" fwhm="0.0481621" res="16476.7" algo="Sum"/><pk mz="793.75279348" i="519.734" sn="2.35413" a="21.551" fwhm="0.0555598" res="14286.5" algo="Sum"/><pk mz="794.05642526" i="8434.29" sn="38.2578" a="386.145" fwhm="0.0380964" res="20843.4" algo="Sum"/><pk mz="794.56281850" i="21262.9" sn="96.4691" a="952.241" fwhm="0.0521119" res="15247.3" algo="Sum"/><pk mz="794.80782611" i="535.873" sn="2.43229" a="38.1322" fwhm="0.0975791" res="8145.26" algo="Sum"/><pk mz="795.06466556" i="9709.67" sn="44.0732" a="473.687" fwhm="0.038047" res="20896.9" algo="Sum"/><pk mz="795.57056966" i="14174.7" sn="64.4074" a="620.582" fwhm="0.0528159" res="15063.1" algo="Sum"/><pk mz="796.07154045" i="6489.69" sn="29.494" a="327.638" fwhm="0.0392874" res="20262.8" algo="Sum"/><pk mz="796.41587646" i="757.613" sn="3.44574" a="38.9318" fwhm="0.0576046" res="13825.6" algo="Sum"/><pk mz="796.52111311" i="66799.2" sn="303.946" a="2548.25" fwhm="0.0340673" res="23380.8" algo="Sum"/><pk mz="796.57519456" i="11582.6" sn="52.7073" a="412.636" fwhm="0.0500925" res="15902.1" algo="Sum"/><pk mz="796.60897669" i="9648.57" sn="43.9071" a="413.757" fwhm="0.0461137" res="17274.9" algo="Sum"/><pk mz="797.07830545" i="2754.54" sn="12.5399" a="157.785" fwhm="0.0471763" res="16895.7" algo="Sum"/><pk mz="797.52444900" i="31345.1" sn="142.906" a="1304.59" fwhm="0.036051" res="22122.1" algo="Sum"/><pk mz="797.58345328" i="6492.51" sn="29.5986" a="223.924" fwhm="0.0501243" res="15912.1" algo="Sum"/><pk mz="797.80510380" i="475.568" sn="2.1683" a="8.70641" fwhm="0.0222805" res="35807.3" algo="Sum"/><pk mz="798.08438212" i="1306.75" sn="5.961" a="55.6275" fwhm="0.0597379" res="13359.8" algo="Sum"/><pk mz="798.41010090" i="850.693" sn="3.89454" a="38.9635" fwhm="0.0459712" res="17367.6" algo="Sum"/><pk mz="798.53307335" i="35821.4" sn="164.009" a="1646.42" fwhm="0.0394628" res="20235.1" algo="Sum"/><pk mz="798.69592961" i="1065.56" sn="4.8792" a="32.6911" fwhm="0.0445861" res="17913.6" algo="Sum"/><pk mz="798.79285168" i="587.67" sn="2.69087" a="28.0897" fwhm="0.0572954" res="13941.7" algo="Sum"/><pk mz="799.06969740" i="1273.44" sn="5.8337" a="66.1636" fwhm="0.0611452" res="13068.4" algo="Sum"/><pk mz="799.53805223" i="15277.2" sn="70.1495" a="833.867" fwhm="0.0422111" res="18941.4" algo="Sum"/><pk mz="799.66336564" i="4919.02" sn="22.5876" a="243.685" fwhm="0.0445546" res="17947.9" algo="Sum"/><pk mz="799.75666379" i="495.888" sn="2.27687" a="10.7771" fwhm="0.0345954" res="23117.4" algo="Sum"/><pk mz="799.78290178" i="482.842" sn="2.21688" a="20.5711" fwhm="0.0520198" res="15374.6" algo="Sum"/><pk mz="800.07206020" i="1330.65" sn="6.11224" a="82.114" fwhm="0.0603767" res="13251.3" algo="Sum"/><pk mz="800.40855317" i="638.879" sn="2.93951" a="32.9926" fwhm="0.0537177" res="14900.3" algo="Sum"/><pk mz="800.53993419" i="7507.99" sn="34.5931" a="526.506" fwhm="0.0516944" res="15486" algo="Sum"/><pk mz="800.66736395" i="3143.21" sn="14.4823" a="147.934" fwhm="0.0555756" res="14406.8" algo="Sum"/><pk mz="801.08204655" i="1188.43" sn="5.48075" a="79.9534" fwhm="0.0730725" res="10962.8" algo="Sum"/><pk mz="801.54386880" i="3462.88" sn="15.986" a="218.947" fwhm="0.0608452" res="13173.5" algo="Sum"/><pk mz="801.67935812" i="6093.21" sn="28.1289" a="299.361" fwhm="0.0412749" res="19422.9" algo="Sum"/><pk mz="802.04583984" i="1159.01" sn="5.35449" a="53.8958" fwhm="0.0494298" res="16226" algo="Sum"/><pk mz="802.09781248" i="1088.55" sn="5.03008" a="67.9421" fwhm="0.0724792" res="11066.6" algo="Sum"/><pk mz="802.39983486" i="505.418" sn="2.33677" a="24.1188" fwhm="0.0573667" res="13987.2" algo="Sum"/><pk mz="802.53231903" i="16551" sn="76.5183" a="929.262" fwhm="0.0413348" res="19415.4" algo="Sum"/><pk mz="802.68340679" i="3585.23" sn="16.5784" a="191.802" fwhm="0.0504898" res="15897.9" algo="Sum"/><pk mz="803.05366381" i="1303.74" sn="6.03196" a="69.5145" fwhm="0.0599444" res="13396.6" algo="Sum"/><pk mz="803.09969207" i="900.311" sn="4.16606" a="42.5212" fwhm="0.0621883" res="12914" algo="Sum"/><pk mz="803.53661203" i="8708.14" sn="40.3032" a="532.53" fwhm="0.044086" res="18226.6" algo="Sum"/><pk mz="803.68728452" i="1632.46" sn="7.55824" a="102.375" fwhm="0.0670051" res="11994.4" algo="Sum"/><pk mz="803.75883410" i="557.872" sn="2.58275" a="22.7677" fwhm="0.0366016" res="21959.7" algo="Sum"/><pk mz="804.05485996" i="1315.46" sn="6.09311" a="86.6697" fwhm="0.0632521" res="12711.9" algo="Sum"/><pk mz="804.11187266" i="608.925" sn="2.82061" a="23.7874" fwhm="0.0921597" res="8725.2" algo="Sum"/><pk mz="804.54739936" i="236201" sn="1094.63" a="7635.82" fwhm="0.0275466" res="29206.7" algo="Sum"/><pk mz="804.83225956" i="570.851" sn="2.64773" a="25.8413" fwhm="0.0483817" res="16635" algo="Sum"/><pk mz="805.04946212" i="5398.86" sn="25.0428" a="242.79" fwhm="0.0358877" res="22432.5" algo="Sum"/><pk mz="805.13923286" i="528.888" sn="2.45314" a="24.5738" fwhm="0.0528909" res="15222.6" algo="Sum"/><pk mz="805.18312427" i="469.455" sn="2.17748" a="19.0962" fwhm="0.0559582" res="14389" algo="Sum"/><pk mz="805.55084920" i="116199" sn="539.001" a="4138.69" fwhm="0.030918" res="26054.4" algo="Sum"/><pk mz="805.77901984" i="553.661" sn="2.56943" a="18.9045" fwhm="0.0490222" res="16437" algo="Sum"/><pk mz="806.05739235" i="6110.31" sn="28.3748" a="287.364" fwhm="0.0371352" res="21706" algo="Sum"/><pk mz="806.15430772" i="465.882" sn="2.16342" a="16.5299" fwhm="0.0447938" res="17997" algo="Sum"/><pk mz="806.21024485" i="491.338" sn="2.28164" a="14.0675" fwhm="0.0382344" res="21086" algo="Sum"/><pk mz="806.44392548" i="814.264" sn="3.7814" a="43.3666" fwhm="0.0670957" res="12019.3" algo="Sum"/><pk mz="806.56240439" i="210219" sn="976.508" a="7266.92" fwhm="0.0287061" res="28097.3" algo="Sum"/><pk mz="806.77834350" i="732.846" sn="3.40676" a="14.9632" fwhm="0.028007" res="28806.4" algo="Sum"/><pk mz="806.82638089" i="589.128" sn="2.7392" a="18.5366" fwhm="0.0392107" res="20576.7" algo="Sum"/><pk mz="806.87801788" i="479.346" sn="2.23041" a="13.7213" fwhm="0.037163" res="21711.8" algo="Sum"/><pk mz="807.06470003" i="10266.7" sn="47.802" a="469.035" fwhm="0.0369911" res="21817.8" algo="Sum"/><pk mz="807.56668388" i="98546" sn="459.081" a="3757.71" fwhm="0.0323688" res="24948.9" algo="Sum"/><pk mz="807.62887606" i="12809.2" sn="59.6848" a="492.686" fwhm="0.0437364" res="18465.8" algo="Sum"/><pk mz="807.81124555" i="479.199" sn="2.23392" a="24.9343" fwhm="0.0579221" res="13946.5" algo="Sum"/><pk mz="808.07320746" i="8071.39" sn="37.6689" a="335.361" fwhm="0.0465679" res="17352.6" algo="Sum"/><pk mz="808.44200223" i="910.65" sn="4.2501" a="36.7239" fwhm="0.056264" res="14368.7" algo="Sum"/><pk mz="808.57835528" i="229750" sn="1072.75" a="7633.34" fwhm="0.0282051" res="28667.8" algo="Sum"/><pk mz="808.73408149" i="1267.31" sn="5.92085" a="105.825" fwhm="0.0717735" res="11267.9" algo="Sum"/><pk mz="808.83362520" i="589.732" sn="2.75484" a="18.0944" fwhm="0.0392597" res="20602.1" algo="Sum"/><pk mz="809.08228824" i="5001.43" sn="23.4075" a="209.047" fwhm="0.0481915" res="16788.9" algo="Sum"/><pk mz="809.19099291" i="521.021" sn="2.4384" a="22.7813" fwhm="0.043759" res="18492" algo="Sum"/><pk mz="809.58204609" i="103455" sn="484.682" a="3924.29" fwhm="0.0325709" res="24856" algo="Sum"/><pk mz="809.64475938" i="16849.2" sn="78.9536" a="690.929" fwhm="0.0458733" res="17649.6" algo="Sum"/><pk mz="810.08914913" i="2217.19" sn="10.3906" a="83.0703" fwhm="0.0461053" res="17570.4" algo="Sum"/><pk mz="810.39936180" i="494.909" sn="2.32077" a="22.0198" fwhm="0.0523171" res="15490.1" algo="Sum"/><pk mz="810.43848426" i="701.183" sn="3.28836" a="28.8636" fwhm="0.0566158" res="14314.7" algo="Sum"/><pk mz="810.59416226" i="124724" sn="585.273" a="4788.8" fwhm="0.0325129" res="24931.5" algo="Sum"/><pk mz="810.83910839" i="556.022" sn="2.60941" a="21.9641" fwhm="0.0461352" res="17575.3" algo="Sum"/><pk mz="811.08355573" i="1195.83" sn="5.61437" a="57.5713" fwhm="0.0618612" res="13111.3" algo="Sum"/><pk mz="811.59847896" i="55093.5" sn="259.244" a="2324.78" fwhm="0.0360411" res="22518.7" algo="Sum"/><pk mz="811.66223867" i="14815.1" sn="69.7175" a="608.76" fwhm="0.045542" res="17822.3" algo="Sum"/><pk mz="812.07534670" i="1245.64" sn="5.86395" a="71.7274" fwhm="0.0689114" res="11784.3" algo="Sum"/><pk mz="812.13652184" i="544.025" sn="2.56128" a="28.7995" fwhm="0.0714202" res="11371.2" algo="Sum"/><pk mz="812.38710673" i="636.341" sn="3.00097" a="36.386" fwhm="0.0543891" res="14936.6" algo="Sum"/><pk mz="812.60843792" i="40817.3" sn="192.534" a="1713.41" fwhm="0.0383639" res="21181.6" algo="Sum"/><pk mz="812.66408178" i="8270.34" sn="39.0173" a="315.668" fwhm="0.0412352" res="19708" algo="Sum"/><pk mz="812.77342372" i="701.015" sn="3.30721" a="41.1468" fwhm="0.0566295" res="14352.5" algo="Sum"/><pk mz="813.07938156" i="1129.99" sn="5.33235" a="76.8351" fwhm="0.0588386" res="13818.8" algo="Sum"/><pk mz="813.55467521" i="3225.17" sn="15.268" a="138.417" fwhm="0.0442205" res="18397.7" algo="Sum"/><pk mz="813.61344282" i="17199.6" sn="81.4248" a="778.213" fwhm="0.0406173" res="20031.2" algo="Sum"/><pk mz="813.67942710" i="21562.6" sn="102.079" a="889.23" fwhm="0.0378723" res="21484.8" algo="Sum"/><pk mz="813.82461439" i="483.153" sn="2.28729" a="21.3545" fwhm="0.0341749" res="23813.5" algo="Sum"/><pk mz="814.05254830" i="893.065" sn="4.23039" a="34.6449" fwhm="0.0445786" res="18261.1" algo="Sum"/><pk mz="814.09393036" i="1070.06" sn="5.06967" a="70.813" fwhm="0.0658044" res="12371.4" algo="Sum"/><pk mz="814.38375128" i="626.588" sn="2.97403" a="36.5126" fwhm="0.0524764" res="15519.1" algo="Sum"/><pk mz="814.56535885" i="9606.5" sn="45.6137" a="515.879" fwhm="0.0562785" res="14473.8" algo="Sum"/><pk mz="814.61835601" i="6972.83" sn="33.1085" a="281.257" fwhm="0.0566771" res="14373" algo="Sum"/><pk mz="814.68324092" i="11664.1" sn="55.3834" a="503.397" fwhm="0.0398087" res="20464.9" algo="Sum"/><pk mz="815.05395660" i="1255.8" sn="5.9667" a="66.8854" fwhm="0.0543805" res="14988" algo="Sum"/><pk mz="815.10644700" i="1002.83" sn="4.76573" a="45.6446" fwhm="0.0609412" res="13375.3" algo="Sum"/><pk mz="815.56453791" i="5734.23" sn="27.3388" a="385.255" fwhm="0.0630386" res="12937.6" algo="Sum"/><pk mz="815.62161338" i="2777.17" sn="13.2406" a="97.5656" fwhm="0.0506878" res="16091.1" algo="Sum"/><pk mz="815.69344352" i="10173.4" sn="48.5034" a="518.723" fwhm="0.0416052" res="19605.6" algo="Sum"/><pk mz="816.05886250" i="1324.28" sn="6.32298" a="68.6677" fwhm="0.0595473" res="13704.4" algo="Sum"/><pk mz="816.11214751" i="875.244" sn="4.17899" a="54.9263" fwhm="0.0695641" res="11731.8" algo="Sum"/><pk mz="816.38560001" i="531.556" sn="2.5391" a="30.333" fwhm="0.0560429" res="14567.2" algo="Sum"/><pk mz="816.58202184" i="17275.5" sn="82.5297" a="938.867" fwhm="0.043465" res="18787.1" algo="Sum"/><pk mz="816.69714787" i="5047.93" sn="24.1197" a="263.53" fwhm="0.0459464" res="17775" algo="Sum"/><pk mz="817.05223238" i="2153.54" sn="10.2907" a="112.975" fwhm="0.0461205" res="17715.6" algo="Sum"/><pk mz="817.58419645" i="8878.49" sn="42.4531" a="550.435" fwhm="0.0554877" res="14734.5" algo="Sum"/><pk mz="817.70166778" i="1890.9" sn="9.04465" a="115.297" fwhm="0.0615506" res="13285" algo="Sum"/><pk mz="818.05873667" i="2502.32" sn="11.9826" a="147.205" fwhm="0.0416025" res="19663.7" algo="Sum"/><pk mz="818.50939033" i="3335.34" sn="15.9747" a="147.009" fwhm="0.0430736" res="19002.6" algo="Sum"/><pk mz="818.57012316" i="12437.6" sn="59.5806" a="446.8" fwhm="0.0387897" res="21102.7" algo="Sum"/><pk mz="818.59205442" i="13025.6" sn="62.4026" a="577.366" fwhm="0.0452293" res="18098.7" algo="Sum"/><pk mz="818.68809934" i="1171.69" sn="5.61437" a="65.1501" fwhm="0.059493" res="13761.1" algo="Sum"/><pk mz="818.77611679" i="777.092" sn="3.72402" a="37.6063" fwhm="0.0583417" res="14034.1" algo="Sum"/><pk mz="819.06513404" i="5904.14" sn="28.3094" a="260.636" fwhm="0.0370761" res="22091.5" algo="Sum"/><pk mz="819.57179961" i="9931.15" sn="47.6484" a="425.861" fwhm="0.049414" res="16585.8" algo="Sum"/><pk mz="819.76571600" i="476.284" sn="2.28751" a="24.8892" fwhm="0.0532612" res="15391.4" algo="Sum"/><pk mz="820.07338241" i="5035.43" sn="24.2064" a="262.429" fwhm="0.0439294" res="18668" algo="Sum"/><pk mz="820.52112023" i="37322.3" sn="179.472" a="1522.33" fwhm="0.0369434" res="22210.2" algo="Sum"/><pk mz="820.57619918" i="9794.08" sn="47.0991" a="397.79" fwhm="0.0564906" res="14525.9" algo="Sum"/><pk mz="820.76678687" i="693.953" sn="3.3394" a="35.6667" fwhm="0.0765809" res="10717.6" algo="Sum"/><pk mz="821.08213383" i="4340.84" sn="20.9048" a="186.705" fwhm="0.0474763" res="17294.6" algo="Sum"/><pk mz="821.52457367" i="18101.1" sn="87.2413" a="793.757" fwhm="0.0385546" res="21308.1" algo="Sum"/><pk mz="821.58434307" i="6437.5" sn="31.0334" a="288.691" fwhm="0.0621778" res="13213.5" algo="Sum"/><pk mz="821.63929322" i="5550.23" sn="26.7609" a="288.644" fwhm="0.0557802" res="14729.9" algo="Sum"/><pk mz="822.09297771" i="2547.66" sn="12.3317" a="99.7532" fwhm="0.0448752" res="18319.5" algo="Sum"/><pk mz="822.41818809" i="527.305" sn="2.55362" a="24.243" fwhm="0.0456973" res="17997.1" algo="Sum"/><pk mz="822.53414970" i="24888.4" sn="120.564" a="1277.63" fwhm="0.0408394" res="20140.7" algo="Sum"/><pk mz="822.63389940" i="4823.18" sn="23.3729" a="329.311" fwhm="0.0673947" res="12206.2" algo="Sum"/><pk mz="822.75115918" i="633.708" sn="3.07237" a="16.3883" fwhm="0.0339393" res="24241.9" algo="Sum"/><pk mz="823.12030547" i="1278.31" sn="6.20517" a="89.6703" fwhm="0.0797666" res="10319.1" algo="Sum"/><pk mz="823.53803442" i="11219.7" sn="54.4922" a="559.261" fwhm="0.0427411" res="19268.1" algo="Sum"/><pk mz="823.60316877" i="3294.59" sn="16.0053" a="88.962" fwhm="0.0339567" res="24254.5" algo="Sum"/><pk mz="823.65906706" i="6388.05" sn="31.0405" a="363.797" fwhm="0.0622993" res="13221" algo="Sum"/><pk mz="824.08131874" i="707.586" sn="3.44619" a="39.7009" fwhm="0.0667521" res="12345.4" algo="Sum"/><pk mz="824.12787981" i="697.866" sn="3.39885" a="26.9613" fwhm="0.0506318" res="16276.9" algo="Sum"/><pk mz="824.41525484" i="503.295" sn="2.4529" a="29.7808" fwhm="0.0621722" res="13260.2" algo="Sum"/><pk mz="824.55089131" i="32646.9" sn="159.213" a="1509.26" fwhm="0.0381089" res="21636.7" algo="Sum"/><pk mz="824.66060740" i="4037.91" sn="19.6993" a="226.073" fwhm="0.0664622" res="12408" algo="Sum"/><pk mz="825.07910122" i="782.504" sn="3.8186" a="36.7342" fwhm="0.0612279" res="13475.5" algo="Sum"/><pk mz="825.55482019" i="15365" sn="75.0448" a="736.944" fwhm="0.0411276" res="20073" algo="Sum"/><pk mz="825.61879963" i="3146.38" sn="15.3688" a="121.475" fwhm="0.056664" res="14570.4" algo="Sum"/><pk mz="825.76002958" i="461.868" sn="2.25617" a="15.8604" fwhm="0.0333179" res="24784.2" algo="Sum"/><pk mz="826.05392101" i="624.639" sn="3.05206" a="15.6559" fwhm="0.0340072" res="24290.6" algo="Sum"/><pk mz="826.09379879" i="740.943" sn="3.6209" a="51.4194" fwhm="0.0787702" res="10487.4" algo="Sum"/><pk mz="826.55827832" i="10018.1" sn="49.1292" a="580.046" fwhm="0.0497135" res="16626.4" algo="Sum"/><pk mz="826.66862024" i="1411.43" sn="6.92301" a="59.3153" fwhm="0.060067" res="13762.4" algo="Sum"/><pk mz="827.05338586" i="822.994" sn="4.03842" a="45.7611" fwhm="0.0715768" res="11554.8" algo="Sum"/><pk mz="827.10286841" i="712.36" sn="3.49583" a="40.343" fwhm="0.0617242" res="13400" algo="Sum"/><pk mz="827.56139032" i="4290.03" sn="21.0961" a="278.019" fwhm="0.0570021" res="14518.1" algo="Sum"/><pk mz="827.69377395" i="1745.96" sn="8.58713" a="96.3094" fwhm="0.0598158" res="13837.4" algo="Sum"/><pk mz="828.05855735" i="763.977" sn="3.75946" a="41.7292" fwhm="0.0479843" res="17256.9" algo="Sum"/><pk mz="828.11229397" i="706.071" sn="3.47502" a="35.6549" fwhm="0.0602217" res="13751.1" algo="Sum"/><pk mz="828.54724169" i="82986.9" sn="409.758" a="3365.29" fwhm="0.0337623" res="24540.6" algo="Sum"/><pk mz="828.68941856" i="1545.72" sn="7.63219" a="114.772" fwhm="0.0802556" res="10325.6" algo="Sum"/><pk mz="828.80374740" i="602.463" sn="2.97474" a="32.4503" fwhm="0.0794821" res="10427.6" algo="Sum"/><pk mz="829.05786548" i="982.941" sn="4.85739" a="49.1103" fwhm="0.0522289" res="15873.6" algo="Sum"/><pk mz="829.11294363" i="631.029" sn="3.11905" a="26.769" fwhm="0.0569097" res="14568.9" algo="Sum"/><pk mz="829.55084134" i="42026.6" sn="208.204" a="1829.62" fwhm="0.0365731" res="22682" algo="Sum"/><pk mz="829.68492027" i="1175.92" sn="5.82562" a="37.1909" fwhm="0.0397618" res="20866.4" algo="Sum"/><pk mz="829.70662466" i="1259.68" sn="6.24059" a="71.7602" fwhm="0.055836" res="14859.7" algo="Sum"/><pk mz="830.06384696" i="1043.46" sn="5.17523" a="56.8661" fwhm="0.0662171" res="12535.5" algo="Sum"/><pk mz="830.56091841" i="50445.2" sn="250.863" a="2173.71" fwhm="0.0370927" res="22391.5" algo="Sum"/><pk mz="830.70430196" i="1041.83" sn="5.18102" a="50.6801" fwhm="0.0573852" res="14475.9" algo="Sum"/><pk mz="831.06705353" i="1967.71" sn="9.79982" a="104.867" fwhm="0.0438871" res="18936.5" algo="Sum"/><pk mz="831.56536433" i="24243.2" sn="120.858" a="1050.95" fwhm="0.0377753" res="22013.5" algo="Sum"/><pk mz="831.62445082" i="3057.21" sn="15.2409" a="133.175" fwhm="0.0492279" res="16893.4" algo="Sum"/><pk mz="832.07308446" i="1996" sn="9.95911" a="126.172" fwhm="0.0495079" res="16806.9" algo="Sum"/><pk mz="832.44596813" i="604.444" sn="3.0184" a="30.749" fwhm="0.0509919" res="16325.1" algo="Sum"/><pk mz="832.57853425" i="137290" sn="685.584" a="5091.81" fwhm="0.0310887" res="26780.7" algo="Sum"/><pk mz="833.08113322" i="2273.65" sn="11.3719" a="99.4407" fwhm="0.051619" res="16139" algo="Sum"/><pk mz="833.58184981" i="68113.7" sn="340.859" a="2696.75" fwhm="0.0344917" res="24167.6" algo="Sum"/><pk mz="833.64526562" i="12563.3" sn="62.8754" a="522.182" fwhm="0.0456705" res="18253.5" algo="Sum"/><pk mz="834.09158998" i="1632.78" sn="8.17838" a="68.684" fwhm="0.0497757" res="16757" algo="Sum"/><pk mz="834.44732123" i="562.371" sn="2.81766" a="27.7531" fwhm="0.0551025" res="15143.6" algo="Sum"/><pk mz="834.59277124" i="75589.4" sn="378.891" a="3146.29" fwhm="0.0356582" res="23405.4" algo="Sum"/><pk mz="835.12531978" i="1024.74" sn="5.14084" a="49.1652" fwhm="0.0555417" res="15036" algo="Sum"/><pk mz="835.59704813" i="33604.3" sn="168.695" a="1454.35" fwhm="0.03874" res="21569.4" algo="Sum"/><pk mz="835.66130516" i="20846.3" sn="104.676" a="895.909" fwhm="0.0420402" res="19877.7" algo="Sum"/><pk mz="836.04353575" i="512.773" sn="2.57751" a="17.9272" fwhm="0.0480978" res="17382.1" algo="Sum"/><pk mz="836.13141009" i="665.161" sn="3.34324" a="43.5633" fwhm="0.0791415" res="10565" algo="Sum"/><pk mz="836.60511477" i="15567.4" sn="78.3068" a="731.331" fwhm="0.0440065" res="19010.9" algo="Sum"/><pk mz="836.66495781" i="10776" sn="54.2158" a="473.572" fwhm="0.0477253" res="17530.8" algo="Sum"/><pk mz="837.05891401" i="521.392" sn="2.62921" a="33.6464" fwhm="0.0628629" res="13315.6" algo="Sum"/><pk mz="837.08655628" i="541.876" sn="2.73262" a="15.4895" fwhm="0.0399393" res="20959" algo="Sum"/><pk mz="837.11146395" i="462.912" sn="2.33474" a="4.76042" fwhm="0.0114114" res="73357.7" algo="Sum"/><pk mz="837.61194178" i="6143.55" sn="31.0409" a="281.922" fwhm="0.0552829" res="15151.4" algo="Sum"/><pk mz="837.67507587" i="9893.76" sn="50.0025" a="468.924" fwhm="0.0436954" res="19170.8" algo="Sum"/><pk mz="838.08313810" i="521.699" sn="2.64124" a="29.8311" fwhm="0.0799261" res="10485.7" algo="Sum"/><pk mz="838.50649255" i="8665.17" sn="43.8835" a="415.067" fwhm="0.041605" res="20154" algo="Sum"/><pk mz="838.56399003" i="2260.61" sn="11.4508" a="61.3793" fwhm="0.0342638" res="24473.7" algo="Sum"/><pk mz="838.62273117" i="4329.09" sn="21.9335" a="214.336" fwhm="0.0600424" res="13967.2" algo="Sum"/><pk mz="838.67993525" i="4937.9" sn="25.0226" a="264.203" fwhm="0.0522661" res="16046.3" algo="Sum"/><pk mz="838.82768547" i="545.959" sn="2.76795" a="29.9513" fwhm="0.0653105" res="12843.7" algo="Sum"/><pk mz="839.05482450" i="520.089" sn="2.64102" a="23.7388" fwhm="0.0563391" res="14892.9" algo="Sum"/><pk mz="839.10417558" i="472.745" sn="2.40125" a="21.071" fwhm="0.0628373" res="13353.6" algo="Sum"/><pk mz="839.51033597" i="4109.65" sn="20.8933" a="207.344" fwhm="0.04392" res="19114.5" algo="Sum"/><pk mz="839.56482315" i="1628.57" sn="8.28138" a="60.2744" fwhm="0.0514265" res="16325.5" algo="Sum"/><pk mz="839.63032575" i="2794.33" sn="14.2121" a="137.255" fwhm="0.0610034" res="13763.7" algo="Sum"/><pk mz="839.68466267" i="1931.22" sn="9.82319" a="92.5319" fwhm="0.0541518" res="15506.1" algo="Sum"/><pk mz="840.05901207" i="529.172" sn="2.69225" a="19.7109" fwhm="0.0522623" res="16073.9" algo="Sum"/><pk mz="840.10714760" i="491.068" sn="2.49949" a="24.1352" fwhm="0.0568404" res="14780.1" algo="Sum"/><pk mz="840.51327143" i="6331.2" sn="32.2693" a="343.063" fwhm="0.0501019" res="16776.1" algo="Sum"/><pk mz="840.58261665" i="4028.08" sn="20.5346" a="208.091" fwhm="0.0659158" res="12752.4" algo="Sum"/><pk mz="841.06559847" i="552.567" sn="2.81797" a="16.1681" fwhm="0.034956" res="24060.7" algo="Sum"/><pk mz="841.08636737" i="487.6" sn="2.48712" a="7.44721" fwhm="0.0171577" res="49021" algo="Sum"/><pk mz="841.11438493" i="468.129" sn="2.38849" a="22.5692" fwhm="0.0666971" res="12611" algo="Sum"/><pk mz="841.51710788" i="2994.89" sn="15.329" a="176.923" fwhm="0.0565404" res="14883.5" algo="Sum"/><pk mz="841.58536729" i="2465.04" sn="12.6184" a="120.251" fwhm="0.0663705" res="12680.1" algo="Sum"/><pk mz="841.71026401" i="681.257" sn="3.48775" a="22.5429" fwhm="0.0506078" res="16632" algo="Sum"/><pk mz="842.07322342" i="482.472" sn="2.47134" a="14.5658" fwhm="0.040058" res="21021.4" algo="Sum"/><pk mz="842.52183294" i="2635.48" sn="13.5244" a="117.66" fwhm="0.0560596" res="15029" algo="Sum"/><pk mz="842.59519941" i="4009.84" sn="20.5795" a="250.107" fwhm="0.0557058" res="15125.8" algo="Sum"/><pk mz="842.70944632" i="683.802" sn="3.50978" a="27.8288" fwhm="0.0572476" res="14720.4" algo="Sum"/><pk mz="843.06843389" i="563.469" sn="2.89348" a="34.4847" fwhm="0.0712087" res="11839.4" algo="Sum"/><pk mz="843.52836335" i="1249.19" sn="6.43758" a="58.8379" fwhm="0.0587045" res="14369.1" algo="Sum"/><pk mz="843.59808282" i="2255.77" sn="11.625" a="108.686" fwhm="0.0533406" res="15815.3" algo="Sum"/><pk mz="843.71350136" i="498.33" sn="2.56811" a="15.1328" fwhm="0.0400973" res="21041.6" algo="Sum"/><pk mz="844.07500803" i="555.518" sn="2.86667" a="35.7682" fwhm="0.0622669" res="13555.8" algo="Sum"/><pk mz="844.52167128" i="14699.8" sn="75.9888" a="712.012" fwhm="0.0390536" res="21624.7" algo="Sum"/><pk mz="844.61126261" i="3079.29" sn="15.918" a="171.785" fwhm="0.062481" res="13517.9" algo="Sum"/><pk mz="844.73308553" i="570.48" sn="2.94903" a="21.8993" fwhm="0.0515843" res="16375.8" algo="Sum"/><pk mz="844.76220487" i="508.867" sn="2.63055" a="27.9127" fwhm="0.0421079" res="20061.8" algo="Sum"/><pk mz="845.08143731" i="717.074" sn="3.70992" a="54.2779" fwhm="0.0506218" res="16694" algo="Sum"/><pk mz="845.52520699" i="7501.97" sn="38.9149" a="358.733" fwhm="0.0409359" res="20654.9" algo="Sum"/><pk mz="845.61278106" i="1911.14" sn="9.91362" a="129.346" fwhm="0.0689896" res="12257.1" algo="Sum"/><pk mz="846.08663037" i="655.859" sn="3.40929" a="20.2807" fwhm="0.0368562" res="22956.4" algo="Sum"/><pk mz="846.53399159" i="9936.78" sn="51.6865" a="515.593" fwhm="0.0439878" res="19244.8" algo="Sum"/><pk mz="846.62627391" i="2399.84" sn="12.4832" a="164.165" fwhm="0.0668865" res="12657.7" algo="Sum"/><pk mz="846.72518199" i="579.794" sn="3.01668" a="22.5457" fwhm="0.0524265" res="16150.7" algo="Sum"/><pk mz="847.53911895" i="4794.91" sn="24.99" a="257.477" fwhm="0.0488587" res="17346.7" algo="Sum"/><pk mz="847.63517403" i="1579.33" sn="8.23284" a="102.899" fwhm="0.0728705" res="11632.1" algo="Sum"/><pk mz="847.71653462" i="495.172" sn="2.58177" a="13.3544" fwhm="0.0352374" res="24057.3" algo="Sum"/><pk mz="848.54758399" i="29217.3" sn="152.68" a="1441.93" fwhm="0.0430476" res="19711.8" algo="Sum"/><pk mz="848.64448152" i="2084.74" sn="10.8966" a="126.94" fwhm="0.0667982" res="12704.6" algo="Sum"/><pk mz="849.55089707" i="14396.4" sn="75.3865" a="737.81" fwhm="0.0447668" res="18977.3" algo="Sum"/><pk mz="849.61666792" i="2590.05" sn="13.5646" a="123.868" fwhm="0.0689782" res="12317.2" algo="Sum"/><pk mz="849.66575198" i="1727.35" sn="9.04784" a="71.0323" fwhm="0.0450598" res="18856.4" algo="Sum"/><pk mz="850.55878852" i="14693.1" sn="77.1727" a="825.418" fwhm="0.0475217" res="17898.3" algo="Sum"/><pk mz="850.64138547" i="1936.05" sn="10.1719" a="32.9203" fwhm="0.0172548" res="49298.8" algo="Sum"/><pk mz="850.66435173" i="1956.95" sn="10.2826" a="98.6023" fwhm="0.0529232" res="16073.6" algo="Sum"/><pk mz="851.56356203" i="6563.48" sn="34.5818" a="344.506" fwhm="0.0497512" res="17116.5" algo="Sum"/><pk mz="851.63630686" i="3370.2" sn="17.7616" a="173.812" fwhm="0.0656075" res="12980.8" algo="Sum"/><pk mz="852.56512256" i="3413.27" sn="18.0683" a="209.545" fwhm="0.0674785" res="12634.6" algo="Sum"/><pk mz="852.64150064" i="2140.68" sn="11.3353" a="120.193" fwhm="0.0688925" res="12376.4" algo="Sum"/><pk mz="853.56582609" i="1673.91" sn="8.88875" a="120.753" fwhm="0.0847945" res="10066.3" algo="Sum"/><pk mz="853.65055973" i="2072.43" sn="11.0085" a="115.513" fwhm="0.0677797" res="12594.5" algo="Sum"/><pk mz="854.48382931" i="1557.63" sn="8.3112" a="82.9349" fwhm="0.0691433" res="12358.2" algo="Sum"/><pk mz="854.56327571" i="5250.81" sn="28.0257" a="280.571" fwhm="0.0449546" res="19009.5" algo="Sum"/><pk mz="854.65416169" i="1256.52" sn="6.70848" a="79.5488" fwhm="0.0808524" res="10570.5" algo="Sum"/><pk mz="855.48882797" i="830.812" sn="4.44883" a="40.5109" fwhm="0.0547935" res="15613" algo="Sum"/><pk mz="855.56725694" i="2896.04" sn="15.512" a="165.382" fwhm="0.0474036" res="18048.6" algo="Sum"/><pk mz="855.64446847" i="800.858" sn="4.28997" a="39.2681" fwhm="0.0634535" res="13484.6" algo="Sum"/><pk mz="855.72917705" i="579.362" sn="3.10422" a="28.5024" fwhm="0.0603581" res="14177.5" algo="Sum"/><pk mz="856.49269945" i="1391.63" sn="7.48223" a="68.6988" fwhm="0.0508159" res="16854.8" algo="Sum"/><pk mz="856.57833716" i="28379.1" sn="152.614" a="1252.97" fwhm="0.0378788" res="22613.7" algo="Sum"/><pk mz="856.72798844" i="576.416" sn="3.10033" a="18.6419" fwhm="0.0404051" res="21203.5" algo="Sum"/><pk mz="857.04352189" i="482.563" sn="2.59636" a="26.5744" fwhm="0.0553937" res="15471.9" algo="Sum"/><pk mz="857.58216556" i="15472.1" sn="83.4053" a="711.076" fwhm="0.0396374" res="21635.7" algo="Sum"/><pk mz="858.59029507" i="11453.7" sn="62.0241" a="557.018" fwhm="0.0427651" res="20076.9" algo="Sum"/><pk mz="859.59505825" i="4966.97" sn="26.9959" a="252.166" fwhm="0.0443231" res="19393.8" algo="Sum"/><pk mz="860.51023717" i="968.935" sn="5.28816" a="43.9111" fwhm="0.0621507" res="13845.5" algo="Sum"/><pk mz="860.60547251" i="4204.43" sn="22.9465" a="224.839" fwhm="0.0515441" res="16696.5" algo="Sum"/><pk mz="861.53283625" i="1022.75" sn="5.6031" a="63.4888" fwhm="0.0801765" res="10745.5" algo="Sum"/><pk mz="861.61004689" i="2134.01" sn="11.6915" a="127.288" fwhm="0.0548124" res="15719.2" algo="Sum"/><pk mz="862.50697424" i="4829.46" sn="26.5107" a="275.303" fwhm="0.0451149" res="19118" algo="Sum"/><pk mz="862.61614470" i="1588.51" sn="8.72116" a="106.251" fwhm="0.0788925" res="10934.1" algo="Sum"/><pk mz="863.51123562" i="2425.94" sn="13.3508" a="140.418" fwhm="0.0475965" res="18142.3" algo="Sum"/><pk mz="863.61444498" i="1013.3" sn="5.578" a="67.82" fwhm="0.090094" res="9585.71" algo="Sum"/><pk mz="863.69121258" i="585.76" sn="3.22488" a="23.0063" fwhm="0.0527294" res="16379.7" algo="Sum"/><pk mz="864.51420143" i="5078.78" sn="28.0302" a="296.615" fwhm="0.0497984" res="17360.3" algo="Sum"/><pk mz="864.62877044" i="1101.23" sn="6.07922" a="67.5655" fwhm="0.0707864" res="12214.6" algo="Sum"/><pk mz="865.51672116" i="2742.97" sn="15.1959" a="164.892" fwhm="0.0542696" res="15948.5" algo="Sum"/><pk mz="865.60516602" i="1066.38" sn="5.90909" a="66.6353" fwhm="0.0870291" res="9946.16" algo="Sum"/><pk mz="866.53211396" i="5281.93" sn="29.3342" a="296.064" fwhm="0.0497578" res="17415" algo="Sum"/><pk mz="866.60206752" i="1186.17" sn="6.58921" a="66.5197" fwhm="0.0568711" res="15238" algo="Sum"/><pk mz="867.53767250" i="2718.93" sn="15.1516" a="173.732" fwhm="0.0537257" res="16147.5" algo="Sum"/><pk mz="867.59982606" i="1113.88" sn="6.20867" a="71.3079" fwhm="0.071126" res="12198.1" algo="Sum"/><pk mz="867.67099365" i="661.269" sn="3.68685" a="22.6045" fwhm="0.0455889" res="19032.5" algo="Sum"/><pk mz="868.53885882" i="2752.65" sn="15.382" a="168.121" fwhm="0.0546322" res="15897.9" algo="Sum"/><pk mz="868.61210599" i="1227.5" sn="6.86133" a="69.3937" fwhm="0.0649883" res="13365.7" algo="Sum"/><pk mz="868.66755995" i="787.77" sn="4.40432" a="21.6314" fwhm="0.0348734" res="24909.2" algo="Sum"/><pk mz="869.54294635" i="1420.58" sn="7.9769" a="83.2408" fwhm="0.0752824" res="11550.4" algo="Sum"/><pk mz="869.60806083" i="876.406" sn="4.92243" a="42.8401" fwhm="0.0679257" res="12802.3" algo="Sum"/><pk mz="869.67960682" i="561.239" sn="3.15269" a="30.0462" fwhm="0.0225346" res="38593.1" algo="Sum"/><pk mz="870.53972590" i="2051.98" sn="11.5758" a="138.087" fwhm="0.0755495" res="11522.8" algo="Sum"/><pk mz="870.62671813" i="1349.25" sn="7.61251" a="78.7903" fwhm="0.0864882" res="10066.4" algo="Sum"/><pk mz="871.54479044" i="1084.95" sn="6.14518" a="82.8391" fwhm="0.0788877" res="11047.9" algo="Sum"/><pk mz="871.62831393" i="1125.67" sn="6.37737" a="82.5618" fwhm="0.0827106" res="10538.3" algo="Sum"/><pk mz="871.69989984" i="503.418" sn="2.85233" a="27.3775" fwhm="0.0664287" res="13122.3" algo="Sum"/><pk mz="872.54366551" i="8905.29" sn="50.6524" a="488.772" fwhm="0.0476504" res="18311.4" algo="Sum"/><pk mz="872.64558702" i="1792.79" sn="10.1991" a="106.227" fwhm="0.0593088" res="14713.6" algo="Sum"/><pk mz="873.54653156" i="4786.18" sn="27.3298" a="275.469" fwhm="0.0493752" res="17692" algo="Sum"/><pk mz="873.64687708" i="1113.19" sn="6.35649" a="59.392" fwhm="0.0683742" res="12777.4" algo="Sum"/><pk mz="874.55338468" i="5626.06" sn="32.2016" a="324.972" fwhm="0.0478991" res="18258.2" algo="Sum"/><pk mz="874.65855378" i="1450.19" sn="8.3004" a="85.8008" fwhm="0.0809149" res="10809.6" algo="Sum"/><pk mz="874.72559584" i="939.154" sn="5.37539" a="52.6782" fwhm="0.0576446" res="15174.5" algo="Sum"/><pk mz="875.55765516" i="2661.92" sn="15.2886" a="158.476" fwhm="0.0544119" res="16091.3" algo="Sum"/><pk mz="875.61200368" i="1119.26" sn="6.42839" a="23.3338" fwhm="0.0233417" res="37512.8" algo="Sum"/><pk mz="875.65364699" i="883.958" sn="5.07697" a="47.2865" fwhm="0.0513238" res="17061.4" algo="Sum"/><pk mz="875.72067273" i="644.181" sn="3.69991" a="39.4521" fwhm="0.045303" res="19330.3" algo="Sum"/><pk mz="876.56619220" i="5843.58" sn="33.6701" a="334.291" fwhm="0.0459882" res="19060.7" algo="Sum"/><pk mz="876.67538817" i="1151.08" sn="6.63305" a="66.2475" fwhm="0.0831498" res="10543.3" algo="Sum"/><pk mz="877.56875394" i="2965.98" sn="17.1315" a="162.966" fwhm="0.0508227" res="17267.3" algo="Sum"/><pk mz="877.63294307" i="1197.51" sn="6.91793" a="47.8124" fwhm="0.0549842" res="15961.5" algo="Sum"/><pk mz="878.48470775" i="921.902" sn="5.34064" a="53.3799" fwhm="0.0628955" res="13967.4" algo="Sum"/><pk mz="878.57493550" i="1900.42" sn="11.0115" a="144.587" fwhm="0.0813198" res="10803.9" algo="Sum"/><pk mz="878.63600573" i="949.97" sn="5.50495" a="30.7489" fwhm="0.0409186" res="21472.8" algo="Sum"/><pk mz="878.69398890" i="1154.09" sn="6.68837" a="55.8999" fwhm="0.0646788" res="13585.5" algo="Sum"/><pk mz="879.48958480" i="728.63" sn="4.23261" a="25.8605" fwhm="0.0413317" res="21278.8" algo="Sum"/><pk mz="879.51518941" i="684.299" sn="3.97546" a="14.8189" fwhm="0.0233935" res="37596.5" algo="Sum"/><pk mz="879.58379881" i="1057.65" sn="6.14565" a="102.132" fwhm="0.0799505" res="11001.6" algo="Sum"/><pk mz="879.69477732" i="770.557" sn="4.47889" a="30.0062" fwhm="0.0512716" res="17157.5" algo="Sum"/><pk mz="879.72815965" i="785.55" sn="4.56658" a="41.9168" fwhm="0.062019" res="14184.8" algo="Sum"/><pk mz="880.49167798" i="1084.73" sn="6.32001" a="75.0624" fwhm="0.0715631" res="12303.7" algo="Sum"/><pk mz="880.58650655" i="975.687" sn="5.68567" a="26.2518" fwhm="0.0351119" res="25079.4" algo="Sum"/><pk mz="880.71159764" i="671.515" sn="3.91486" a="23.6895" fwhm="0.0924014" res="9531.37" algo="Sum"/><pk mz="880.72114222" i="646.935" sn="3.7717" a="29.0118" fwhm="0.0931577" res="9454.09" algo="Sum"/><pk mz="881.50169789" i="816.125" sn="4.76963" a="67.9307" fwhm="0.0829339" res="10629" algo="Sum"/><pk mz="881.59880093" i="970.703" sn="5.67479" a="90.8364" fwhm="0.0911648" res="9670.38" algo="Sum"/><pk mz="881.74789467" i="609.482" sn="3.56484" a="30.1794" fwhm="0.054128" res="16290.1" algo="Sum"/><pk mz="882.51079801" i="1259.62" sn="7.39383" a="76.0074" fwhm="0.066542" res="13262.5" algo="Sum"/><pk mz="882.54854155" i="867.284" sn="5.09148" a="10.1642" fwhm="0.0117671" res="75001.3" algo="Sum"/><pk mz="882.58961034" i="1006.95" sn="5.91228" a="68.1697" fwhm="0.0969051" res="9107.78" algo="Sum"/><pk mz="882.75456259" i="497.274" sn="2.9215" a="22.2939" fwhm="0.06411" res="13769.4" algo="Sum"/><pk mz="883.51849101" i="734.62" sn="4.33025" a="40.4968" fwhm="0.0727478" res="12144.9" algo="Sum"/><pk mz="883.55674209" i="705.487" sn="4.1591" a="18.1817" fwhm="0.0351709" res="25121.8" algo="Sum"/><pk mz="883.58962672" i="763.437" sn="4.50127" a="24.0908" fwhm="0.0468953" res="18841.7" algo="Sum"/><pk mz="884.51641924" i="891.049" sn="5.27934" a="49.3377" fwhm="0.0790619" res="11187.6" algo="Sum"/><pk mz="884.59601006" i="1287.1" sn="7.62794" a="79.9774" fwhm="0.0528741" res="16730.2" algo="Sum"/><pk mz="885.54126916" i="868.702" sn="5.16348" a="31.2854" fwhm="0.0528154" res="16766.7" algo="Sum"/><pk mz="885.57511095" i="760.458" sn="4.52058" a="21.2989" fwhm="0.035211" res="25150.5" algo="Sum"/><pk mz="885.60328728" i="749.137" sn="4.4536" a="38.9696" fwhm="0.068293" res="12967.7" algo="Sum"/><pk mz="886.50746732" i="2136.09" sn="12.7523" a="153.969" fwhm="0.0639871" res="13854.5" algo="Sum"/><pk mz="886.58569682" i="865.548" sn="5.16808" a="14.6589" fwhm="0.0176155" res="50329.8" algo="Sum"/><pk mz="886.61276387" i="894.678" sn="5.3424" a="52.1825" fwhm="0.0822076" res="10785.1" algo="Sum"/><pk mz="887.51135611" i="1216.74" sn="7.28998" a="61.3869" fwhm="0.0625333" res="14192.6" algo="Sum"/><pk mz="887.61888617" i="672.358" sn="4.02925" a="37.3599" fwhm="0.0457211" res="19413.8" algo="Sum"/><pk mz="888.51438058" i="2361.79" sn="14.2145" a="161.094" fwhm="0.0559458" res="15881.7" algo="Sum"/><pk mz="888.62050814" i="875.35" sn="5.26876" a="60.7879" fwhm="0.0665706" res="13348.5" algo="Sum"/><pk mz="889.51896680" i="1212.02" sn="7.31451" a="76.2202" fwhm="0.074513" res="11937.8" algo="Sum"/><pk mz="889.62935106" i="740.61" sn="4.46955" a="34.2811" fwhm="0.064244" res="13847.7" algo="Sum"/><pk mz="890.53540079" i="3533.13" sn="21.3952" a="213.877" fwhm="0.0485311" res="18349.8" algo="Sum"/><pk mz="890.63513465" i="874.329" sn="5.29457" a="60.3414" fwhm="0.0600865" res="14822.5" algo="Sum"/><pk mz="890.71133405" i="530.094" sn="3.21005" a="16.5018" fwhm="0.047084" res="18917.5" algo="Sum"/><pk mz="891.53936822" i="1792.11" sn="10.8827" a="110.345" fwhm="0.0597546" res="14920" algo="Sum"/><pk mz="891.60599482" i="896.115" sn="5.4417" a="36.6734" fwhm="0.0588846" res="15141.6" algo="Sum"/><pk mz="892.54506422" i="2913.41" sn="17.7289" a="201.696" fwhm="0.0578509" res="15428.4" algo="Sum"/><pk mz="892.65718063" i="691.759" sn="4.21056" a="25.8933" fwhm="0.0530275" res="16833.8" algo="Sum"/><pk mz="893.55067613" i="1611.21" sn="9.8397" a="100.532" fwhm="0.0692289" res="12907.2" algo="Sum"/><pk mz="893.61563986" i="1144.57" sn="6.99129" a="60.2751" fwhm="0.0634751" res="14078.2" algo="Sum"/><pk mz="893.68683139" i="577.359" sn="3.52708" a="34.538" fwhm="0.0796513" res="11220" algo="Sum"/><pk mz="894.55575128" i="1268.54" sn="7.77763" a="93.2858" fwhm="0.0994291" res="8996.92" algo="Sum"/><pk mz="894.62259979" i="1005.16" sn="6.16374" a="52.1779" fwhm="0.0794829" res="11255.5" algo="Sum"/><pk mz="894.67830080" i="612.458" sn="3.7562" a="16.802" fwhm="0.0353916" res="25279.4" algo="Sum"/><pk mz="894.70324425" i="602.766" sn="3.69702" a="17.2632" fwhm="0.043313" res="20656.7" algo="Sum"/><pk mz="895.55681176" i="811.739" sn="4.99296" a="25.7829" fwhm="0.0472117" res="18968.9" algo="Sum"/><pk mz="895.62794099" i="990.28" sn="6.09236" a="59.8248" fwhm="0.064998" res="13779.3" algo="Sum"/><pk mz="895.70500451" i="622.83" sn="3.83268" a="37.9444" fwhm="0.0688729" res="13005.2" algo="Sum"/><pk mz="896.46908102" i="1071.73" sn="6.62683" a="54.9113" fwhm="0.0527635" res="16990.3" algo="Sum"/><pk mz="896.53529478" i="2352.32" sn="14.5475" a="150.33" fwhm="0.0558051" res="16065.5" algo="Sum"/><pk mz="896.64261731" i="919.42" sn="5.68795" a="61.5703" fwhm="0.0744368" res="12045.7" algo="Sum"/><pk mz="896.70097786" i="567.866" sn="3.51378" a="35.0053" fwhm="0.0615883" res="14559.6" algo="Sum"/><pk mz="897.47918971" i="629.137" sn="3.90783" a="30.1254" fwhm="0.0535467" res="16760.7" algo="Sum"/><pk mz="897.53922142" i="1297.1" sn="8.0583" a="80.3625" fwhm="0.0752958" res="11920.2" algo="Sum"/><pk mz="897.62494280" i="1226.03" sn="7.6189" a="88.627" fwhm="0.0762648" res="11769.8" algo="Sum"/><pk mz="897.72079505" i="482.147" sn="2.99723" a="29.0343" fwhm="0.0664919" res="13501.2" algo="Sum"/><pk mz="898.47452882" i="1032.04" sn="6.44541" a="65.1533" fwhm="0.063793" res="14084.2" algo="Sum"/><pk mz="898.55094075" i="1629.63" sn="10.1802" a="105.072" fwhm="0.0676278" res="13286.7" algo="Sum"/><pk mz="898.65771001" i="1283.47" sn="8.02073" a="56.506" fwhm="0.0534422" res="16815.5" algo="Sum"/><pk mz="899.47498094" i="517.982" sn="3.24712" a="37.4747" fwhm="0.0959427" res="9375.12" algo="Sum"/><pk mz="899.55536055" i="941.03" sn="5.9007" a="66.6337" fwhm="0.0766957" res="11728.9" algo="Sum"/><pk mz="899.65977360" i="837.526" sn="5.25353" a="37.5962" fwhm="0.0525863" res="17108.3" algo="Sum"/><pk mz="900.49011269" i="642.288" sn="4.04397" a="29.715" fwhm="0.0658944" res="13665.7" algo="Sum"/><pk mz="900.56615478" i="3397.71" sn="21.3983" a="206.47" fwhm="0.0474707" res="18971" algo="Sum"/><pk mz="900.67389621" i="1270.1" sn="8.00033" a="86.1877" fwhm="0.0715004" res="12596.8" algo="Sum"/><pk mz="901.56978558" i="1814.99" sn="11.4768" a="100.002" fwhm="0.049433" res="18238.2" algo="Sum"/><pk mz="901.63903459" i="890.723" sn="5.63317" a="37.2189" fwhm="0.0592147" res="15226.6" algo="Sum"/><pk mz="901.67780298" i="874.734" sn="5.53262" a="42.6827" fwhm="0.0525254" res="17166.5" algo="Sum"/><pk mz="902.49033247" i="632.091" sn="4.01183" a="26.6059" fwhm="0.050976" res="17704.2" algo="Sum"/><pk mz="902.57859032" i="1852.73" sn="11.76" a="127.168" fwhm="0.059936" res="15059" algo="Sum"/><pk mz="902.69412520" i="724.489" sn="4.59985" a="41.4036" fwhm="0.084214" res="10719.1" algo="Sum"/><pk mz="903.50115322" i="505.255" sn="3.21882" a="36.3806" fwhm="0.0631402" res="14309.4" algo="Sum"/><pk mz="903.58293092" i="988.435" sn="6.29789" a="67.1561" fwhm="0.071612" res="12617.8" algo="Sum"/><pk mz="903.64877775" i="1174.03" sn="7.48053" a="61.8669" fwhm="0.0651234" res="13875.9" algo="Sum"/><pk mz="904.50472939" i="721.732" sn="4.60996" a="37.4141" fwhm="0.0711706" res="12709" algo="Sum"/><pk mz="904.53585971" i="622.346" sn="3.9755" a="10.9798" fwhm="0.017793" res="50836.5" algo="Sum"/><pk mz="904.59945398" i="796.268" sn="5.08712" a="30.5323" fwhm="0.0524455" res="17248.4" algo="Sum"/><pk mz="904.65510476" i="809.406" sn="5.17125" a="46.4321" fwhm="0.0807971" res="11196.6" algo="Sum"/><pk mz="905.50348471" i="542.448" sn="3.47549" a="28.5599" fwhm="0.0585269" res="15471.6" algo="Sum"/><pk mz="905.53340106" i="532.278" sn="3.41034" a="20.6666" fwhm="0.0534085" res="16954.9" algo="Sum"/><pk mz="905.56935796" i="502.549" sn="3.21986" a="8.70543" fwhm="0.0178031" res="50865.7" algo="Sum"/><pk mz="905.60760903" i="555.245" sn="3.55753" a="24.5773" fwhm="0.0593448" res="15260.1" algo="Sum"/><pk mz="905.66831015" i="725.77" sn="4.65017" a="41.9417" fwhm="0.0789707" res="11468.4" algo="Sum"/><pk mz="906.49915713" i="1439.92" sn="9.253" a="103.072" fwhm="0.0616326" res="14708.1" algo="Sum"/><pk mz="906.55903847" i="607.026" sn="3.90078" a="10.6076" fwhm="0.0178129" res="50893.3" algo="Sum"/><pk mz="906.60628521" i="715.77" sn="4.59958" a="45.4642" fwhm="0.0766733" res="11824.3" algo="Sum"/><pk mz="906.67939199" i="645.722" sn="4.14956" a="32.6533" fwhm="0.0712563" res="12724.2" algo="Sum"/><pk mz="907.51075693" i="960.929" sn="6.19375" a="77.5804" fwhm="0.0729355" res="12442.7" algo="Sum"/><pk mz="907.56901955" i="580.183" sn="3.73962" a="15.0386" fwhm="0.0356457" res="25460.8" algo="Sum"/><pk mz="907.60103662" i="523.3" sn="3.37298" a="13.8071" fwhm="0.0356463" res="25461.3" algo="Sum"/><pk mz="907.63779739" i="547.729" sn="3.53057" a="17.2902" fwhm="0.0475292" res="19096.4" algo="Sum"/><pk mz="907.69677989" i="974.839" sn="6.28481" a="59.3446" fwhm="0.0620187" res="14635.9" algo="Sum"/><pk mz="908.50905408" i="1274.24" sn="8.23728" a="97.4172" fwhm="0.069573" res="13058.3" algo="Sum"/><pk mz="908.59372902" i="640.923" sn="4.14349" a="28.386" fwhm="0.0590892" res="15376.6" algo="Sum"/><pk mz="908.70167460" i="646.887" sn="4.18303" a="48.7671" fwhm="0.0894228" res="10161.9" algo="Sum"/><pk mz="909.54178217" i="1573.85" sn="10.2062" a="112.179" fwhm="0.0611837" res="14865.7" algo="Sum"/><pk mz="909.63931139" i="508.706" sn="3.2998" a="32.8043" fwhm="0.0670124" res="13574.2" algo="Sum"/><pk mz="910.54346739" i="1123.53" sn="7.31061" a="64.4262" fwhm="0.0831227" res="10954.2" algo="Sum"/><pk mz="910.64195728" i="544.127" sn="3.54111" a="22.8402" fwhm="0.0914448" res="9958.37" algo="Sum"/><pk mz="911.55583023" i="702.378" sn="4.58282" a="44.9715" fwhm="0.0711994" res="12802.9" algo="Sum"/><pk mz="911.61274877" i="484.897" sn="3.16427" a="15.723" fwhm="0.040627" res="22438.6" algo="Sum"/><pk mz="912.54173834" i="763.115" sn="5.00032" a="69.0843" fwhm="0.113859" res="8014.66" algo="Sum"/><pk mz="912.61966678" i="568.9" sn="3.72857" a="26.3991" fwhm="0.07149" res="12765.7" algo="Sum"/><pk mz="913.52738974" i="480.101" sn="3.15619" a="27.2012" fwhm="0.0774853" res="11789.7" algo="Sum"/><pk mz="913.61928749" i="1094.94" sn="7.20019" a="73.6266" fwhm="0.0641823" res="14234.8" algo="Sum"/><pk mz="914.53703883" i="1138" sn="7.51503" a="84.4863" fwhm="0.068319" res="13386.3" algo="Sum"/><pk mz="914.62603313" i="974.15" sn="6.43466" a="59.4221" fwhm="0.06757" res="13536" algo="Sum"/><pk mz="915.54050506" i="696.863" sn="4.61673" a="46.0357" fwhm="0.0962634" res="9510.78" algo="Sum"/><pk mz="915.59868955" i="494.655" sn="3.27774" a="8.36225" fwhm="0.0179014" res="51146.7" algo="Sum"/><pk mz="915.63160700" i="553.703" sn="3.66938" a="33.413" fwhm="0.0726875" res="12596.8" algo="Sum"/><pk mz="916.53246061" i="1928.19" sn="12.8215" a="139.536" fwhm="0.0650488" res="14089.9" algo="Sum"/><pk mz="916.64770284" i="633.273" sn="4.21232" a="23.0166" fwhm="0.0536266" res="17093.2" algo="Sum"/><pk mz="917.53254597" i="1081.45" sn="7.21706" a="69.1378" fwhm="0.0727784" res="12607.2" algo="Sum"/><pk mz="917.66111813" i="547.267" sn="3.65336" a="16.2759" fwhm="0.0454444" res="20193.1" algo="Sum"/><pk mz="918.54163964" i="1265.08" sn="8.47607" a="99.2942" fwhm="0.0622809" res="14748.4" algo="Sum"/><pk mz="918.62619304" i="554.265" sn="3.71394" a="15.6085" fwhm="0.0358622" res="25615.5" algo="Sum"/><pk mz="919.54611509" i="731.276" sn="4.91479" a="53.6553" fwhm="0.0829589" res="11084.4" algo="Sum"/><pk mz="919.59471568" i="547.438" sn="3.6798" a="9.09983" fwhm="0.0179405" res="51258" algo="Sum"/><pk mz="919.61514199" i="563.086" sn="3.78513" a="14.518" fwhm="0.0358815" res="25629.2" algo="Sum"/><pk mz="919.64787640" i="507.642" sn="3.41263" a="21.0421" fwhm="0.0598037" res="15377.8" algo="Sum"/><pk mz="920.47123235" i="667.347" sn="4.49639" a="45.979" fwhm="0.0526167" res="17493.9" algo="Sum"/><pk mz="920.53998939" i="558.217" sn="3.76119" a="15.9219" fwhm="0.0358993" res="25642.3" algo="Sum"/><pk mz="920.58997160" i="785.152" sn="5.29025" a="49.4332" fwhm="0.0650308" res="14156.2" algo="Sum"/><pk mz="920.63435657" i="582.962" sn="3.92792" a="23.9414" fwhm="0.0526373" res="17490.1" algo="Sum"/><pk mz="921.58900078" i="523.685" sn="3.54064" a="40.8478" fwhm="0.0697141" res="13219.5" algo="Sum"/><pk mz="921.63753737" i="476.873" sn="3.22441" a="12.7819" fwhm="0.035921" res="25657.4" algo="Sum"/><pk mz="922.47276207" i="827.62" sn="5.6164" a="53.968" fwhm="0.0734465" res="12559.8" algo="Sum"/><pk mz="922.57718899" i="657.825" sn="4.46414" a="47.0492" fwhm="0.0901739" res="10231.1" algo="Sum"/><pk mz="922.65665370" i="545.255" sn="3.70038" a="29.2645" fwhm="0.0725813" res="12712" algo="Sum"/><pk mz="922.70668873" i="513.173" sn="3.48304" a="22.6099" fwhm="0.0592338" res="15577.4" algo="Sum"/><pk mz="923.47912183" i="547.095" sn="3.72732" a="37.1446" fwhm="0.0709012" res="13024.9" algo="Sum"/><pk mz="923.55125458" i="533.557" sn="3.63508" a="13.9717" fwhm="0.0709767" res="13012" algo="Sum"/><pk mz="923.55993839" i="498.553" sn="3.3966" a="19.8464" fwhm="0.053938" res="17122.6" algo="Sum"/><pk mz="923.66431203" i="485.878" sn="3.31065" a="30.5147" fwhm="0.0652175" res="14162.8" algo="Sum"/><pk mz="924.48822886" i="870.283" sn="5.95254" a="54.3408" fwhm="0.0697318" res="13257.8" algo="Sum"/><pk mz="924.56857753" i="1149.79" sn="7.86499" a="80.5504" fwhm="0.0623631" res="14825.6" algo="Sum"/><pk mz="924.67371112" i="621.006" sn="4.24912" a="32.4554" fwhm="0.0537758" res="17195" algo="Sum"/><pk mz="925.51313047" i="677.818" sn="4.65345" a="46.6593" fwhm="0.0777359" res="11905.9" algo="Sum"/><pk mz="925.57023701" i="785.958" sn="5.39666" a="44.861" fwhm="0.0653176" res="14170.3" algo="Sum"/><pk mz="925.63152140" i="550.611" sn="3.78117" a="28.7733" fwhm="0.0659974" res="14025.3" algo="Sum"/><pk mz="926.50219798" i="684.013" sn="4.70818" a="50.9071" fwhm="0.0887982" res="10433.8" algo="Sum"/><pk mz="926.57365402" i="694.031" sn="4.77793" a="40.0476" fwhm="0.0599874" res="15446.1" algo="Sum"/><pk mz="926.62872799" i="589.879" sn="4.06144" a="19.9306" fwhm="0.0480239" res="19295.2" algo="Sum"/><pk mz="927.50478454" i="484.362" sn="3.34566" a="25.9975" fwhm="0.0616736" res="15038.9" algo="Sum"/><pk mz="927.57747567" i="524.644" sn="3.62447" a="22.6018" fwhm="0.0600604" res="15444.1" algo="Sum"/><pk mz="927.65518195" i="538" sn="3.71754" a="31.2621" fwhm="0.0674262" res="13758.1" algo="Sum"/><pk mz="928.51840090" i="521.503" sn="3.60988" a="17.6275" fwhm="0.042064" res="22074" algo="Sum"/><pk mz="928.58441314" i="560.773" sn="3.88243" a="15.3508" fwhm="0.0360557" res="25754.2" algo="Sum"/><pk mz="928.61056720" i="563.863" sn="3.90411" a="24.7765" fwhm="0.0565083" res="16433.2" algo="Sum"/><pk mz="928.65617906" i="510.479" sn="3.53499" a="28.4393" fwhm="0.0606515" res="15311.4" algo="Sum"/><pk mz="929.52084544" i="477.444" sn="3.31499" a="28.0012" fwhm="0.084173" res="11043" algo="Sum"/><pk mz="929.60540096" i="755.448" sn="5.24638" a="54.5899" fwhm="0.0829349" res="11208.9" algo="Sum"/><pk mz="930.50182865" i="833.306" sn="5.80432" a="61.5457" fwhm="0.0719623" res="12930.4" algo="Sum"/><pk mz="930.61095721" i="713.374" sn="4.97046" a="48.8242" fwhm="0.0673123" res="13825.3" algo="Sum"/><pk mz="931.52151576" i="1088.06" sn="7.59992" a="75.2534" fwhm="0.0625176" res="14900.1" algo="Sum"/><pk mz="932.51689207" i="1065.93" sn="7.46669" a="82.9286" fwhm="0.0845237" res="11032.6" algo="Sum"/><pk mz="932.60134683" i="581.621" sn="4.07485" a="23.9367" fwhm="0.0542957" res="17176.3" algo="Sum"/><pk mz="933.51834679" i="610.249" sn="4.29014" a="54.7794" fwhm="0.0973798" res="9586.36" algo="Sum"/><pk mz="934.52074411" i="808.676" sn="5.70206" a="67.3262" fwhm="0.0771628" res="12111" algo="Sum"/><pk mz="934.60018501" i="526.317" sn="3.71165" a="16.6741" fwhm="0.04823" res="19378" algo="Sum"/><pk mz="935.52505026" i="537.318" sn="3.80183" a="33.1434" fwhm="0.083605" res="11189.8" algo="Sum"/><pk mz="936.54793799" i="549.258" sn="3.89752" a="35.324" fwhm="0.0725946" res="12901.1" algo="Sum"/><pk mz="936.59486148" i="518.096" sn="3.67684" a="16.7403" fwhm="0.0422464" res="22169.8" algo="Sum"/><pk mz="938.54932381" i="468.772" sn="3.348" a="15.982" fwhm="0.0483317" res="19418.9" algo="Sum"/><pk mz="939.59607730" i="475.654" sn="3.40734" a="35.7552" fwhm="0.082349" res="11409.9" algo="Sum"/><pk mz="940.52721730" i="854.029" sn="6.13669" a="58.001" fwhm="0.0654017" res="14380.8" algo="Sum"/><pk mz="941.53522967" i="511.265" sn="3.68803" a="35.4186" fwhm="0.089989" res="10462.8" algo="Sum"/><pk mz="942.53681456" i="666.664" sn="4.8255" a="40.8899" fwhm="0.0625765" res="15062.2" algo="Sum"/><pk mz="942.60199364" i="500.963" sn="3.62659" a="16.4414" fwhm="0.0466365" res="20211.7" algo="Sum"/><pk mz="944.55014002" i="840.015" sn="6.12508" a="55.8439" fwhm="0.0663243" res="14241.4" algo="Sum"/><pk mz="944.63055380" i="503.815" sn="3.67432" a="15.4135" fwhm="0.0395488" res="23885.2" algo="Sum"/><pk mz="945.56535280" i="516.938" sn="3.77754" a="44.8541" fwhm="0.0994703" res="9506" algo="Sum"/><pk mz="945.61034049" i="471.915" sn="3.44888" a="15.5427" fwhm="0.0424494" res="22276.2" algo="Sum"/><pk mz="946.47877132" i="487.143" sn="3.56895" a="36.3201" fwhm="0.0913786" res="10357.8" algo="Sum"/><pk mz="946.58315341" i="548.11" sn="4.01658" a="36.022" fwhm="0.0568194" res="16659.5" algo="Sum"/><pk mz="946.60875000" i="525.272" sn="3.84953" a="24.4043" fwhm="0.0405422" res="23348.7" algo="Sum"/><pk mz="947.49568580" i="465.441" sn="3.41918" a="34" fwhm="0.0775309" res="12220.9" algo="Sum"/><pk mz="948.49373677" i="690.082" sn="5.08644" a="48.2905" fwhm="0.0837783" res="11321.5" algo="Sum"/><pk mz="948.58292393" i="537.951" sn="3.96607" a="38.4913" fwhm="0.0913636" res="10382.5" algo="Sum"/><pk mz="949.50400898" i="489.847" sn="3.62314" a="35.4736" fwhm="0.0684146" res="13878.7" algo="Sum"/><pk mz="950.50662328" i="611.849" sn="4.54051" a="30.9013" fwhm="0.0667584" res="14238" algo="Sum"/><pk mz="950.57972655" i="490.034" sn="3.63724" a="17.3786" fwhm="0.0546728" res="17386.7" algo="Sum"/><pk mz="952.51136266" i="473.327" sn="3.53501" a="17.1647" fwhm="0.0476736" res="19979.8" algo="Sum"/><pk mz="955.57228272" i="616.325" sn="4.64847" a="33.2035" fwhm="0.0633736" res="15078.4" algo="Sum"/><pk mz="956.52280831" i="482.082" sn="3.65239" a="32.03" fwhm="0.0757876" res="12621.1" algo="Sum"/><pk mz="956.56893377" i="535.354" sn="4.05634" a="37.8813" fwhm="0.0949614" res="10073.2" algo="Sum"/><pk mz="958.52230298" i="594.363" sn="4.53824" a="47.1234" fwhm="0.0729949" res="13131.4" algo="Sum"/><pk mz="960.53544228" i="480.164" sn="3.70321" a="28.8703" fwhm="0.0732963" res="13104.8" algo="Sum"/><pk mz="960.60191688" i="475.301" sn="3.66623" a="12.6953" fwhm="0.0366723" res="26194.2" algo="Sum"/><pk mz="963.58175020" i="949.553" sn="7.43908" a="59.0774" fwhm="0.0629889" res="15297.6" algo="Sum"/><pk mz="964.52185641" i="480.196" sn="3.7765" a="14.5754" fwhm="0.0489956" res="19685.9" algo="Sum"/><pk mz="964.58844096" i="760.945" sn="5.98521" a="51.2897" fwhm="0.0724017" res="13322.7" algo="Sum"/><pk mz="968.55745580" i="536.969" sn="4.30663" a="40.8128" fwhm="0.0906404" res="10685.7" algo="Sum"/><pk mz="970.57148985" i="478.68" sn="3.87935" a="30.6354" fwhm="0.0977854" res="9925.53" algo="Sum"/><pk mz="974.48893506" i="525.534" sn="4.34702" a="28.4442" fwhm="0.0578802" res="16836.3" algo="Sum"/><pk mz="984.51225799" i="582.829" sn="5.12515" a="43.0437" fwhm="0.088702" res="11099.1" algo="Sum"/><pk mz="1051.79459079" i="2865.75" sn="38.756" a="158.512" fwhm="0.0481128" res="21861" algo="Sum"/><pk mz="1052.79915650" i="1911.11" sn="25.9877" a="116.771" fwhm="0.0493" res="21355" algo="Sum"/><pk mz="1053.79775880" i="985.219" sn="13.4601" a="52.669" fwhm="0.0499083" res="21114.7" algo="Sum"/><pk mz="1067.77884938" i="1087.29" sn="16.2189" a="76.6874" fwhm="0.0616114" res="17330.9" algo="Sum"/><pk mz="1068.77997715" i="779.831" sn="11.6723" a="55.5931" fwhm="0.0604529" res="17679.5" algo="Sum"/></ms_peaks><deconvolution_results/><annotation_list/><GMF_results/></ms_spectrum></DataAnalysis></analysis><checksums><DataAnalysis_checksum>077a435a553d062544a31cd73bfff591</DataAnalysis_checksum></checksums></root>
