# Supplementary material for: Diagnosing Impaired Glucose Tolerance Using Direct Infusion Mass Spectrometry of Blood Plasma
Source: PLoS One. 2014 Sep 9;9(9):e105343. doi: 10.1371/journal.pone.0105343 (PMC4159123; doi:10.1371/journal.pone.0105343)
Supplement: Supporting Information S1 — Mass spectra of blood plasma metabolites obtained by direct infusion mass spectrometry (DIMS) of blood plasma samples from control subjects (n = 30) and patients with impaired glucose tolerance (n = 20). (ZIP) [file pone.0105343.s002.zip › Mass spectra/Sample 18.xml]

<root><fileinfo appname="Bruker Compass DataAnalysis" appversion="4.1.335.0" date="2014-06-18T12:23:34" type="DataAnalysisResults" typeversion="1.1" subtype="MS Spectrum"/><generalinfo organisation="" user="111" hostname="TRIFONOVA-PC" os="Windows 7"/><analysis name="C:\Users\Trifonova\Desktop\Mass spectra\Diabetes\Plasma Sample 351 ST PM 11022013.d\analysis.baf"><info><DateTime>2013-02-11T18:23:33+04:00</DateTime><method>Tune_pos_Standard.m</method><sample><![CDATA[Plasma Sample 351 ST PM 11022013]]></sample><comment><![CDATA[Sample 351. Diabetes. Human blood plasma after protein precipitation 50 fold in MeOH with 0.1% FA
]]></comment><operator>BDAL@DE</operator><instrument>maXis impact</instrument><instrument_serial_number>282001.00069</instrument_serial_number></info><DataAnalysis version="DataAnalysis 4.1.335.0" DataAnalysisResults=""><DataAnalysis_processing_parameters><find_compounds_chromatogram detect_version="3" detect_areamode="1" detect_areathresholdabs="0" detect_areathresholdrel="0" detect_intensitymode="1" detect_intensitythresholdabs="3000" detect_intensitythresholdrel="3" detect_sensitivity="0.333333" detect_skimratio="0" detect_smoothingwidth="3" detect_averageno="5" detect_averagemode="0" add_uv_or_ms_spectra="0" spectrum_load_mode="0" background_subtraction_mode="2" MS_peaksensmode2="1" MS_pc12="0.4" MS_pc22="4" MS_peaksens12="99" MS_peaksens22="99" MS_areamode2="2" MS_areathresholdabs2="1000" MS_areathresholdrel2="10" MS_intensitymode2="0" MS_intensitythresholdabs2="1000" MS_intensitythresholdrel2="10" MS_basesmoothmode2="1" MS_basesmoothpts2="8" MS_basesmoothmin2="12" MS_basesmoothforce2="0.1" MS_startendslope2="10" MS_valleyfilterused2="1" MS_valleyfilter2="10" MS_noisecorr2="0" UV_peaksensmode2="1" UV_pc12="0.4" UV_pc22="4" UV_peaksens12="99.9" UV_peaksens22="100" UV_areamode2="0" UV_areathresholdabs2="5" UV_areathresholdrel2="1" UV_intensitymode2="1" UV_intensitythresholdabs2="1" UV_intensitythresholdrel2="0.01" UV_basesmoothmode2="1" UV_basesmoothpts2="8" UV_basesmoothmin2="12" UV_basesmoothforce2="1" UV_startendslope2="10" UV_valleyfilterused2="1" UV_valleyfilter2="10" UV_noisecorr2="0" detect_delcmpdsinrng="1"/><auto_ms_n use_retention_time_window="0" retention_time_window="1" rt_unit="min" minimum_intensity_positive="1000" minimum_intensity_negative="1000" create_max_number_compounds="100000" spectrum_load_mode="0" background_type="0" create_auto_ms_n_traces="0" create_detailed_traces="0" merge_positive_negative_compounds="0" detect_delcmpdsinrng="1" detect_keep_cmpds_detectedneutralloss="0" add_uv_spectra="0" create_individual_MSMS_cmpds="0" advanced_precursor_determination="0"/><dissect_params dissect_addsmoothing="0" dissect_allow_wider_peaks="0" dissect_resolving_power="1" dissect_deletepeaksinrange="1" dissect_fullrange="1" dissect_cutoff="0.1" dissect_sensitivity="0.333333" dissect_maxoverlap="5" dissect_smoothwidth="1" spectrum_load_mode="0" add_uv_spectra="0"/><find_all_compounds min_time_points="20" min_correlation="0.7" background_type="0" load_spec_type="2" additional_smoothing="1" proteomics="1" chrom_sn_threshold="3" chrom_smoothingwidth="10" detect_delcmpdsinrng="1" add_MSMS_spectra="1"/><ms_peak_finder ms_peak_finder_type="3" ms_manually_use_peak_finder="1"><ms_peak_finder_apex minimum_intensity="100" peak_width="0.05" relative_threshold_base_peak="0.1" signal_to_noise="10"/><ms_peak_finder_centroid peak_width="1" signal_to_noise="1" relative_threshold_base_peak="2" minimum_intensity="100" centroid_percentage="80"/><ms_peak_finder_snap minimum_intensity="0" relative_threshold_base_peak="0" signal_to_noise="2" maximum_charge="12" quality_factor_threshold="0.9" number_of_patterns="500000" building_block_1="C 4.9384 N 1.3577 O 1.4773 S 0.0417 H 7.7583" building_block_2="" use_snap_2="1" add_detailed_results="0"/><ms_peak_finder_sumpeak minimum_intensity="100" peak_width="5" use_datapoints="1" sum_width="2" relative_threshold_base_peak="0.1" signal_to_noise="1" baseline_type="1" baseline_flatness="1" same_sumwidth_as_acquisition="1" use_resolution="0" res="10000" instrument_sum_width="2" use_sum_of_intensities="0"/><ms_peak_finder_ftms signal_to_noise="4" relative_threshold_base_peak="0.01" minimum_intensity="100" centroid_percentage="80" use_centroid="0"/></ms_peak_finder><deconvolution clear_prev_results="1" create_neutral_spectrum="0" incl_shifted_spectra="0" ret_residuals="0" incl_comp_details="0" show_comp_details="0" substance_class="1" extend_evelope="0" extend_before="1" extend_after="1" auto_apply="0"><deconvolution_detailed perf_deconv="1" rel_isotop_deconv="0" resolve_isotop="1" exclude_itraq_ions="1" abund_cutoff="2" envelope_cutoff="75" high_mass="4000" low_mass="250" mw_agreement="0" maximum_charge="10" max_charge_isotop="5" min_charge="1" min_peaks="3" precursor_deconv="0" max_components="10" adduct_ion_name="+H" adduct_ion_mass="1.00728" apply_min_max_mass_boundaries="0"/><deconvolution_detailed perf_deconv="1" rel_isotop_deconv="0" resolve_isotop="1" exclude_itraq_ions="1" abund_cutoff="2" envelope_cutoff="75" high_mass="3000" low_mass="100" mw_agreement="5" maximum_charge="3" max_charge_isotop="0" min_charge="1" min_peaks="3" precursor_deconv="0" max_components="10" adduct_ion_name="+H" adduct_ion_mass="1.00728" apply_min_max_mass_boundaries="0"/><deconvolution_detailed perf_deconv="1" rel_isotop_deconv="0" resolve_isotop="1" exclude_itraq_ions="1" abund_cutoff="0.5" envelope_cutoff="75" high_mass="2000" low_mass="50" mw_agreement="5" maximum_charge="3" max_charge_isotop="4" min_charge="1" min_peaks="3" precursor_deconv="0" max_components="10" adduct_ion_name="+H" adduct_ion_mass="1.00728" apply_min_max_mass_boundaries="0"/><deconvolution_detailed perf_deconv="1" rel_isotop_deconv="1" resolve_isotop="0" exclude_itraq_ions="0" abund_cutoff="10" envelope_cutoff="75" high_mass="100000" low_mass="5000" mw_agreement="5" maximum_charge="100" max_charge_isotop="0" min_charge="1" min_peaks="3" precursor_deconv="0" max_components="10" adduct_ion_name="+H" adduct_ion_mass="1.00728" apply_min_max_mass_boundaries="1"/><max_entropy_deconvolution adduct_ion_name="-H" adduct_ion_mass="-1.00783" low_mass="5000" high_mass="100000" spacint_out="0" resolving_power="10000" peak_width="0.3" width="1" maxentx="0"/></deconvolution><mascot_export globalchargelimit_apply="1" globalchargelimit="1+, 2+ and 3+" prefer_fullscan_deconvolution_results="1" deconvolution_export_type="2" msmssignals="50" threshold="100" mssignals_deconv="2" mssignals_non_deconv="20" normalize_msms="0" single_charged="0"/><process_parameters baseline_flatness="0.8" baseline_addchild="1" baseline_disableoriginal="0" baseline_usesamecolor="1" smoothing_algorithm="1" smoothing_width="0.2" smoothing_cycles="1" smoothing_addchild="1" smoothing_disableoriginal="0" smoothing_usesamecolor="1"/><process_parameters baseline_flatness="0.8" baseline_addchild="1" baseline_disableoriginal="0" baseline_usesamecolor="1" smoothing_algorithm="1" smoothing_width="0.2" smoothing_cycles="1" smoothing_addchild="1" smoothing_disableoriginal="0" smoothing_usesamecolor="1"/><display_params mass_precision="4" time_precision="1" structure_size="30" chrom_peak_label="Index"/><calibration_params calibration_range="0.05" calibration_listname="Samples Recalibration Diabetes" calibration_listgroupname="ESI" calibration_fit_mode="2" calibration_intensitythreshold="1000"/><calibration_params calibration_range="0.05" calibration_listname="Lockmass 1222" calibration_listgroupname="ESI" calibration_intensitythreshold="1000" calibration_lockmassmode="0"/><library_search_params del_prev_res="1"><library_search_basic_params accept_score="50" allowmasses_above="0" allowmasses_below="0" desired_score="900" increasedepth="0" maxnr_spectra="10" match_all="0" sort_by="1" include_precursor_spectra="1" skip_low_frgamnet_spectra="1" min_effective_score="500" minmatch_score="250" min_score="400"/><library_search_basic_params add_int_range="5" extended="1" locnorm="0" root="0" hwfstp="50" hwscdp="7" intrangefac="1.9" locnormeqfac="1" locnormfac="2" locnormwin="25" masdisint="20" minsrcint="100" minspepresrc="15" threshfstp="40" maskadducts="0" maskprecursor="0"/><library_search_libraries_params add_unid="0" srcparallel="0" libraries="" librariey_unidentified=""/><library_search_match_params chrgdeconv="0" collenerg="0" fragampl="1" instrtp="2" ionmeth="1" isolwidth="0" msmsstg="2" ms_vs_msms="4" pkwidth="0" polarity="4" psd="0" precion="0" prodion="0" rgtgaspress="0" rgtion="0" refl="0" trgtgas="0" trgtgaspress="0" trapdrv="1"/><library_search_basic_params add_confirm_mode="0"/><library_search_basic_params accepted_deviation="1" apply_rt_match="0" match_columnname="1" max_deviation="5"/></library_search_params><masslist_layout layout_columntypes="1 2 6 5 3 11 4 " layout_columnwidth="30 60 45 48 45 30 48 "/><cmpdlist_layout layout_columntypes="14 20 1 23 12 26 31 6 52 " layout_columnwidth="23 55 49 60 50 37 272 61 0 "/><cmpdlist_layout layout_columntypes="24 1 2 3 5 18 18 40 7 9 8 " layout_columnwidth="-1 -1 -1 -1 -1 -1 -1 -1 -1 -1 -1 "/><cmpdlist_layout layout_columntypes="6 0 5 3 4 2 12 14 10 11 " layout_columnwidth="-1 -1 -1 -1 -1 -1 -1 -1 -1 -1 "/><cmpdlist_layout layout_columntypes="15 14 6 5 43 11 1 2 17 7 8 9 10 4 3 39 40 41 42 16 18 19 25 20 21 22 23 24 31 26 27 28 29 30 37 32 33 34 35 36 " layout_columnwidth="-1 -1 -1 -1 -1 -1 -1 -1 -1 -1 -1 -1 -1 -1 -1 -1 -1 -1 -1 -1 -1 -1 -1 -1 -1 -1 -1 -1 -1 -1 -1 -1 -1 -1 -1 -1 -1 -1 -1 -1 "/><exclusion_masses/><xml_export_parameters export_detailed_information="0" export_peptide_database_query_information="1"/><smf1D_params max_nr_formulae="500" z="1" rdb_min="0" rdb_max="80" tolerance_ppm="5" tolerance_abs="2" tolerance_ppm_MSn="5" tolerance_abs_MSn="2" use_rel_tolerance="1" use_rel_tolerance_MSn="0" lower_bound_formula="" upper_bound_formula="" electron_configuration="2" electron_configuration_MSn="0" sigma_limit="0.02" sigma_limit_MSn="0.05" HC_Ratio_min="0" HC_Ratio_max="3" filtering="1" patternsearch="0" validate_formulae="1" filter_by_elementratio="1" estimate_carbon_count="1" relative_threshold_base_peak="10" delete_previous_results="1" filter_criteriy="0" adducts_positive_mode="'M+H' " adducts_negative_mode="'M-H' " collect_adducts="0"/><smf3D_params tolerance_neutralloss="2" intensitythresholdabs2="100" intensity_threshold_abs_msms="100" auto_filter="0" nr_explained_peaks="5" highlight_unexplained_peaks="0"/><uv_parameters rt_offset="0"/><target_screening delta_rt="1.5" threshold_sigma="0.05" detection_tolerance="5" identification_tolerance="5" use_tolerance_ppm="0" compound_database="C:\BDALSystemData\BuildingBlocks\TargetScreeningDataBase.csv" use_sampleinfo_xml="0" rt_range_start="0" rt_range_end="0" additional_smoothing="0" create_chromatogram_time_slices="1" rt_window_halfwidth="45" enable_BPC="1" evaluate_qualifier_ions="1" qualifier_ion_intensity_threshold="0" group_id="':' " lc_method_id=":" ms_method_id=":" matrix_id=":" useDB="0" sortanalytes="4"/><automatic_calibration automatic_calibration="0/0" automatic_calibration_use_spectrum_type="0/0" automatic_calibration_retain_data="0/0" automatic_calibration_perform_lockmass="0/0"/><target_screening_scoring threshold1_qualityfactor="0.05" threshold1_massaccuracy="10" threshold1_retentiontime="20" threshold2_retentiontime="40" use_tolerance_ppm="0"/></DataAnalysis_processing_parameters><ms_spectrum info="+MS, 0.2-0.7min #12-41" msmsinfo="All MS" polarity="+" scanmode="fullscan" seq_nr_start="12" seq_nr_end="41" spec_index="0" spec_nrs="12/13/14/15/16/17/18/19/20/21/22/23/24/25/26/27/28/29/30/31/32/33/34/35/36/37/38/39/40/41" rt="0.447058" rt_unit="min"><ms_peaks><pk mz="80.94774648" i="1997.32" sn="514.024" a="12.1938" fwhm="0.00512321" res="15800.2" algo="Sum"/><pk mz="82.94482946" i="1787.78" sn="457.066" a="10.6745" fwhm="0.00538253" res="15410" algo="Sum"/><pk mz="84.04434222" i="1578.93" sn="401.318" a="9.14839" fwhm="0.00494102" res="17009.5" algo="Sum"/><pk mz="84.08070060" i="1524.54" sn="387.388" a="9.56332" fwhm="0.00532783" res="15781.4" algo="Sum"/><pk mz="84.95960803" i="6367.23" sn="1609.49" a="37.6004" fwhm="0.00526201" res="16145.8" algo="Sum"/><pk mz="85.02832046" i="794.248" sn="200.641" a="4.54073" fwhm="0.00529331" res="16063.3" algo="Sum"/><pk mz="86.09629604" i="7623.59" sn="1917.51" a="47.6236" fwhm="0.00528944" res="16277" algo="Sum"/><pk mz="87.09978284" i="658.614" sn="164.615" a="4.12987" fwhm="0.00512546" res="16993.6" algo="Sum"/><pk mz="90.05489265" i="1048.1" sn="258.1" a="6.83795" fwhm="0.00574602" res="15672.6" algo="Sum"/><pk mz="90.97653569" i="13909" sn="3409.04" a="82.5271" fwhm="0.00531618" res="17113.1" algo="Sum"/><pk mz="91.05437257" i="1118.3" sn="273.988" a="6.81395" fwhm="0.00544315" res="16728.3" algo="Sum"/><pk mz="93.05721468" i="4216.56" sn="1020.94" a="27.5096" fwhm="0.00573822" res="16217.1" algo="Sum"/><pk mz="94.06491918" i="9635.98" sn="2315.62" a="58.8299" fwhm="0.0055375" res="16986.9" algo="Sum"/><pk mz="95.06806363" i="704.682" sn="168.189" a="4.68297" fwhm="0.00600103" res="15842" algo="Sum"/><pk mz="95.08544608" i="1032.97" sn="246.481" a="6.20583" fwhm="0.00535441" res="17758.3" algo="Sum"/><pk mz="96.07889171" i="720.313" sn="170.814" a="5.9765" fwhm="0.00651122" res="14755.9" algo="Sum"/><pk mz="96.92172609" i="32070" sn="7554.19" a="193.947" fwhm="0.00543103" res="17845.9" algo="Sum"/><pk mz="97.10117986" i="1277.83" sn="300.96" a="8.43865" fwhm="0.00586323" res="16561" algo="Sum"/><pk mz="98.91891097" i="13412.4" sn="3109.15" a="86.3927" fwhm="0.0058648" res="16866.5" algo="Sum"/><pk mz="98.99543081" i="1971.95" sn="456.843" a="12.9092" fwhm="0.00517728" res="19121.1" algo="Sum"/><pk mz="99.97998871" i="689.122" sn="158.177" a="4.64623" fwhm="0.00621645" res="16083.1" algo="Sum"/><pk mz="100.91701615" i="961.033" sn="218.903" a="5.68596" fwhm="0.00541599" res="18633.2" algo="Sum"/><pk mz="101.07106282" i="644.319" sn="146.597" a="4.30609" fwhm="0.00558195" res="18106.8" algo="Sum"/><pk mz="102.05493006" i="3110.61" sn="702.838" a="19.5041" fwhm="0.00570316" res="17894.5" algo="Sum"/><pk mz="102.09154318" i="803.209" sn="181.415" a="5.50901" fwhm="0.00594118" res="17183.7" algo="Sum"/><pk mz="103.03883786" i="2118.14" sn="474.053" a="13.0582" fwhm="0.00566529" res="18187.7" algo="Sum"/><pk mz="103.05430383" i="1820.55" sn="407.385" a="13.0915" fwhm="0.00624003" res="16515" algo="Sum"/><pk mz="104.05303191" i="1453.6" sn="321.311" a="10.3831" fwhm="0.00574058" res="18125.9" algo="Sum"/><pk mz="104.10700842" i="10184.3" sn="2250.83" a="64.5373" fwhm="0.00584429" res="17813.5" algo="Sum"/><pk mz="104.99229397" i="4743.72" sn="1039.94" a="32.7478" fwhm="0.00585622" res="17928.3" algo="Sum"/><pk mz="105.11068276" i="548.663" sn="120.224" a="3.8485" fwhm="0.00545102" res="19282.8" algo="Sum"/><pk mz="106.06531627" i="550.288" sn="119.67" a="3.74971" fwhm="0.00572907" res="18513.5" algo="Sum"/><pk mz="106.08632332" i="1986.55" sn="432.018" a="13.2251" fwhm="0.00607785" res="17454.6" algo="Sum"/><pk mz="106.95057835" i="5892.9" sn="1269.03" a="39.591" fwhm="0.00590026" res="18126.4" algo="Sum"/><pk mz="107.04910465" i="3083.38" sn="663.941" a="19.8432" fwhm="0.00585698" res="18277.2" algo="Sum"/><pk mz="108.08080640" i="5927.65" sn="1264.3" a="39.555" fwhm="0.00611543" res="17673.5" algo="Sum"/><pk mz="109.10132261" i="1020.67" sn="214.208" a="7.03118" fwhm="0.0062712" res="17397.2" algo="Sum"/><pk mz="110.00870599" i="22184.6" sn="4580.16" a="156.485" fwhm="0.00613997" res="17916.8" algo="Sum"/><pk mz="110.07129386" i="3567.79" sn="736.075" a="25.3662" fwhm="0.00620545" res="17737.8" algo="Sum"/><pk mz="111.00993216" i="3757.93" sn="765.666" a="27.592" fwhm="0.00657064" res="16894.8" algo="Sum"/><pk mz="111.11677570" i="2004.53" sn="407.371" a="13.2477" fwhm="0.00598382" res="18569.5" algo="Sum"/><pk mz="112.00610443" i="3404.75" sn="685.195" a="25.1263" fwhm="0.00650403" res="17221" algo="Sum"/><pk mz="112.89559216" i="49979" sn="9929.8" a="329.714" fwhm="0.00607425" res="18585.9" algo="Sum"/><pk mz="113.13241236" i="685.025" sn="135.973" a="4.5386" fwhm="0.00596651" res="18961.2" algo="Sum"/><pk mz="114.06615783" i="10912.4" sn="2139.3" a="78.3837" fwhm="0.00624427" res="18267.3" algo="Sum"/><pk mz="114.09134690" i="6951.1" sn="1361.68" a="50.7857" fwhm="0.00648973" res="17580.3" algo="Sum"/><pk mz="114.89311994" i="22346.2" sn="4324.15" a="158.235" fwhm="0.00647049" res="17756.5" algo="Sum"/><pk mz="115.03698282" i="1423.52" sn="274.817" a="10.6667" fwhm="0.00668329" res="17212.6" algo="Sum"/><pk mz="115.07000267" i="584.302" sn="112.755" a="5.62387" fwhm="0.00836151" res="13761.9" algo="Sum"/><pk mz="116.05294626" i="2217.19" sn="423.385" a="15.8722" fwhm="0.00648869" res="17885.4" algo="Sum"/><pk mz="116.07059159" i="15878" sn="3031.99" a="111.218" fwhm="0.00644108" res="18020.4" algo="Sum"/><pk mz="116.89117998" i="2434.53" sn="461.845" a="18.2281" fwhm="0.00674125" res="17339.7" algo="Sum"/><pk mz="116.99246153" i="607.199" sn="115.036" a="5.6061" fwhm="0.00756352" res="15468" algo="Sum"/><pk mz="117.07356377" i="1035.25" sn="196.119" a="8.36105" fwhm="0.00700042" res="16723.8" algo="Sum"/><pk mz="118.06495576" i="801.201" sn="150.124" a="6.85732" fwhm="0.00792343" res="14900.7" algo="Sum"/><pk mz="118.08643551" i="26822.1" sn="5026.04" a="200.083" fwhm="0.00654265" res="18048.7" algo="Sum"/><pk mz="119.01686890" i="1159.13" sn="214.835" a="9.57962" fwhm="0.00725426" res="16406.5" algo="Sum"/><pk mz="119.04930993" i="709.575" sn="131.503" a="5.95678" fwhm="0.00696043" res="17103.7" algo="Sum"/><pk mz="119.08934268" i="1757.43" sn="325.61" a="15.6533" fwhm="0.00786011" res="15151.1" algo="Sum"/><pk mz="120.00359909" i="1339.16" sn="244.632" a="10.8606" fwhm="0.00681321" res="17613.4" algo="Sum"/><pk mz="120.06632284" i="739.922" sn="135.067" a="5.39686" fwhm="0.00690824" res="17380.2" algo="Sum"/><pk mz="120.08106389" i="26865.6" sn="4904.06" a="195.964" fwhm="0.00649914" res="18476.4" algo="Sum"/><pk mz="120.96664044" i="745.737" sn="134.501" a="5.54635" fwhm="0.00698468" res="17318.9" algo="Sum"/><pk mz="120.99546546" i="1326.62" sn="239.206" a="12.1114" fwhm="0.00668722" res="18093.5" algo="Sum"/><pk mz="121.02890386" i="1042.43" sn="187.741" a="8.07703" fwhm="0.00694993" res="17414.4" algo="Sum"/><pk mz="121.08447521" i="2312.19" sn="415.784" a="18.1454" fwhm="0.00681747" res="17760.9" algo="Sum"/><pk mz="121.10145357" i="577.901" sn="103.859" a="5.01152" fwhm="0.00793615" res="15259.5" algo="Sum"/><pk mz="122.09696463" i="578.53" sn="102.918" a="4.39604" fwhm="0.0059582" res="20492.3" algo="Sum"/><pk mz="122.92491959" i="4579.34" sn="803.102" a="34.3192" fwhm="0.0068011" res="18074.3" algo="Sum"/><pk mz="123.04432403" i="1372.22" sn="240.399" a="11.1482" fwhm="0.00668995" res="18392.4" algo="Sum"/><pk mz="123.11729350" i="659.607" sn="115.556" a="5.25882" fwhm="0.00703465" res="17501.6" algo="Sum"/><pk mz="124.92327418" i="713.335" sn="121.486" a="5.36478" fwhm="0.0064494" res="19369.7" algo="Sum"/><pk mz="125.02182327" i="1386.43" sn="235.817" a="11.4686" fwhm="0.00748375" res="16705.8" algo="Sum"/><pk mz="125.13285545" i="958.579" sn="162.577" a="7.0862" fwhm="0.00674946" res="18539.7" algo="Sum"/><pk mz="125.98680514" i="3497.18" sn="583.017" a="25.95" fwhm="0.00687762" res="18318.4" algo="Sum"/><pk mz="127.14878523" i="657.053" sn="107.283" a="5.29147" fwhm="0.00718883" res="17687" algo="Sum"/><pk mz="128.01983168" i="22205.7" sn="3603.58" a="167.844" fwhm="0.00684421" res="18704.8" algo="Sum"/><pk mz="128.06891812" i="2437.17" sn="395.18" a="19.6825" fwhm="0.00705838" res="18144.2" algo="Sum"/><pk mz="129.02106232" i="3371.77" sn="537.55" a="31.1954" fwhm="0.0080161" res="16095.2" algo="Sum"/><pk mz="129.05492696" i="931.489" sn="148.504" a="6.38122" fwhm="0.00656179" res="19667.7" algo="Sum"/><pk mz="129.06678302" i="2669.71" sn="425.622" a="22.5216" fwhm="0.00710355" res="18169.3" algo="Sum"/><pk mz="129.10294091" i="645.815" sn="102.96" a="5.89039" fwhm="0.00768343" res="16802.8" algo="Sum"/><pk mz="130.01762305" i="3292.55" sn="518.014" a="27.8528" fwhm="0.00724918" res="17935.5" algo="Sum"/><pk mz="130.05056069" i="15178.7" sn="2387.53" a="119.107" fwhm="0.00713533" res="18226.3" algo="Sum"/><pk mz="130.08697405" i="8575.37" sn="1348.24" a="74.5026" fwhm="0.00730894" res="17798.3" algo="Sum"/><pk mz="130.15972476" i="6193.65" sn="972.899" a="47.9084" fwhm="0.00706952" res="18411.4" algo="Sum"/><pk mz="131.05178123" i="1427.05" sn="219.896" a="18.1781" fwhm="0.0110687" res="11839.8" algo="Sum"/><pk mz="131.08959208" i="779.389" sn="119.928" a="7.93388" fwhm="0.00828902" res="15814.8" algo="Sum"/><pk mz="131.16335249" i="570.858" sn="87.6939" a="4.68709" fwhm="0.00721691" res="18174.5" algo="Sum"/><pk mz="132.06705016" i="1882.32" sn="282.24" a="10.1843" fwhm="0.00544306" res="24263.4" algo="Sum"/><pk mz="132.07792844" i="4312.17" sn="646.407" a="42.1271" fwhm="0.00803697" res="16433.8" algo="Sum"/><pk mz="132.10273874" i="11369.8" sn="1702.98" a="89.9058" fwhm="0.00713545" res="18513.6" algo="Sum"/><pk mz="132.98815989" i="1773.53" sn="260.376" a="14.5922" fwhm="0.00709912" res="18733.1" algo="Sum"/><pk mz="133.03265046" i="1475.57" sn="216.33" a="12.9976" fwhm="0.00795152" res="16730.5" algo="Sum"/><pk mz="133.10322287" i="1024.73" sn="150.094" a="15.9938" fwhm="0.0145057" res="9175.93" algo="Sum"/><pk mz="134.01960862" i="1927.68" sn="277.762" a="16.749" fwhm="0.0072981" res="18363.6" algo="Sum"/><pk mz="135.00378797" i="22535.8" sn="3190.15" a="191.027" fwhm="0.00718198" res="18797.6" algo="Sum"/><pk mz="135.11782059" i="1182.11" sn="167.331" a="9.43932" fwhm="0.00714542" res="18909.7" algo="Sum"/><pk mz="136.00679454" i="810.799" sn="113.638" a="7.88858" fwhm="0.00985629" res="13799" algo="Sum"/><pk mz="136.02230149" i="2076.91" sn="291.092" a="18.2144" fwhm="0.00790205" res="17213.5" algo="Sum"/><pk mz="136.04895594" i="5827.15" sn="816.656" a="49.8339" fwhm="0.00779574" res="17451.7" algo="Sum"/><pk mz="136.07575785" i="7262.72" sn="1017.87" a="62.6537" fwhm="0.00775143" res="17554.9" algo="Sum"/><pk mz="137.06056934" i="2969.91" sn="409.09" a="27.9467" fwhm="0.00829004" res="16533.2" algo="Sum"/><pk mz="137.07867205" i="664.523" sn="91.4831" a="7.77391" fwhm="0.0143533" res="9550.36" algo="Sum"/><pk mz="138.05400207" i="918.834" sn="124.606" a="7.6386" fwhm="0.00766425" res="18012.7" algo="Sum"/><pk mz="138.90735552" i="3339.44" sn="446.13" a="28.6218" fwhm="0.00772182" res="17988.9" algo="Sum"/><pk mz="139.04067076" i="768.989" sn="102.464" a="7.53044" fwhm="0.00882409" res="15756.9" algo="Sum"/><pk mz="139.05062786" i="553.351" sn="73.7247" a="4.83411" fwhm="0.00831853" res="16715.8" algo="Sum"/><pk mz="139.91563673" i="693.406" sn="91.2963" a="5.79477" fwhm="0.00784096" res="17844.2" algo="Sum"/><pk mz="140.06919216" i="11565.5" sn="1516.34" a="98.3197" fwhm="0.0077127" res="18160.8" algo="Sum"/><pk mz="140.90454385" i="2243.87" sn="289.896" a="19.1246" fwhm="0.0077595" res="18159" algo="Sum"/><pk mz="141.07170423" i="803.548" sn="103.793" a="8.22528" fwhm="0.0100528" res="14033.1" algo="Sum"/><pk mz="143.01746041" i="1603.38" sn="200.992" a="17.5292" fwhm="0.00908082" res="15749.4" algo="Sum"/><pk mz="143.03214517" i="581.799" sn="72.9044" a="4.44363" fwhm="0.00736484" res="19420.9" algo="Sum"/><pk mz="143.08269145" i="1279.24" sn="160.126" a="12.6179" fwhm="0.00877462" res="16306.4" algo="Sum"/><pk mz="143.99800024" i="1522.96" sn="186.563" a="14.7829" fwhm="0.0079833" res="18037.4" algo="Sum"/><pk mz="144.04370927" i="604.738" sn="74.0299" a="5.85145" fwhm="0.00820043" res="17565.4" algo="Sum"/><pk mz="144.08213699" i="925.411" sn="113.18" a="8.30046" fwhm="0.00811468" res="17755.7" algo="Sum"/><pk mz="144.10299995" i="4419.39" sn="540.282" a="39.7561" fwhm="0.00798987" res="18035.7" algo="Sum"/><pk mz="144.17567579" i="548.474" sn="66.9354" a="4.59157" fwhm="0.00767766" res="18778.6" algo="Sum"/><pk mz="145.05005935" i="1547.81" sn="185.795" a="14.4988" fwhm="0.00824747" res="17587.2" algo="Sum"/><pk mz="145.10338989" i="567.563" sn="67.9921" a="7.84736" fwhm="0.0137106" res="10583.3" algo="Sum"/><pk mz="146.03075998" i="5026.15" sn="592.719" a="43.7694" fwhm="0.00773583" res="18877.2" algo="Sum"/><pk mz="146.06116900" i="2263.97" sn="266.983" a="21.0771" fwhm="0.00798009" res="18303.2" algo="Sum"/><pk mz="146.11872791" i="988.138" sn="116.515" a="8.75114" fwhm="0.00754146" res="19375.4" algo="Sum"/><pk mz="147.03146158" i="936.409" sn="108.614" a="10.4645" fwhm="0.0109354" res="13445.4" algo="Sum"/><pk mz="147.04503610" i="736.421" sn="85.4177" a="7.02321" fwhm="0.00804655" res="18274.3" algo="Sum"/><pk mz="147.07758808" i="4582.94" sn="531.576" a="41.2589" fwhm="0.00828573" res="17750.7" algo="Sum"/><pk mz="147.11430470" i="4156.2" sn="482.078" a="41.3369" fwhm="0.00904051" res="16272.8" algo="Sum"/><pk mz="148.02745478" i="1305.71" sn="149.789" a="15.4923" fwhm="0.00935423" res="15824.7" algo="Sum"/><pk mz="148.06136305" i="983.972" sn="112.878" a="9.0441" fwhm="0.00800746" res="18490.4" algo="Sum"/><pk mz="148.93637208" i="1686.09" sn="190.043" a="14.2794" fwhm="0.0077934" res="19110.6" algo="Sum"/><pk mz="148.96233343" i="745.763" sn="84.0551" a="7.51219" fwhm="0.00875022" res="17023.8" algo="Sum"/><pk mz="149.02399074" i="18491.1" sn="2082.12" a="180.595" fwhm="0.00873383" res="17062.8" algo="Sum"/><pk mz="149.06087001" i="1857.31" sn="208.949" a="19.3231" fwhm="0.00817581" res="18231.9" algo="Sum"/><pk mz="149.13332488" i="892.139" sn="100.122" a="7.88709" fwhm="0.00775683" res="19226.1" algo="Sum"/><pk mz="149.99392165" i="750.131" sn="82.8607" a="6.9586" fwhm="0.00867123" res="17297.9" algo="Sum"/><pk mz="150.01527876" i="1925.56" sn="212.655" a="16.8368" fwhm="0.00903577" res="16602.4" algo="Sum"/><pk mz="150.02706601" i="1613.2" sn="178.142" a="16.7091" fwhm="0.0103209" res="14536.3" algo="Sum"/><pk mz="150.06007999" i="1294.16" sn="142.864" a="12.184" fwhm="0.00846679" res="17723.4" algo="Sum"/><pk mz="150.97780046" i="7609.11" sn="830.877" a="70.0487" fwhm="0.00822749" res="18350.4" algo="Sum"/><pk mz="151.04872529" i="1582.16" sn="172.689" a="16.2481" fwhm="0.00811436" res="18615" algo="Sum"/><pk mz="151.10003124" i="700.761" sn="76.4674" a="5.93687" fwhm="0.00755888" res="19989.7" algo="Sum"/><pk mz="152.02343940" i="7988.58" sn="867.29" a="84.3267" fwhm="0.0082579" res="18409.5" algo="Sum"/><pk mz="152.97623593" i="596.861" sn="64.2524" a="6.12216" fwhm="0.00898373" res="17028.1" algo="Sum"/><pk mz="153.02502126" i="603.911" sn="65.0061" a="9.34181" fwhm="0.0128981" res="11864.2" algo="Sum"/><pk mz="154.02327711" i="711.172" sn="76.1166" a="10.7788" fwhm="0.0131262" res="11734" algo="Sum"/><pk mz="154.08513842" i="865.797" sn="92.6656" a="8.39469" fwhm="0.00803088" res="19186.6" algo="Sum"/><pk mz="154.88153715" i="1411.52" sn="149.445" a="12.3657" fwhm="0.00793018" res="19530.6" algo="Sum"/><pk mz="154.97430896" i="587.992" sn="62.2076" a="6.65792" fwhm="0.010113" res="15324.3" algo="Sum"/><pk mz="156.04321701" i="5099.75" sn="527.846" a="48.6332" fwhm="0.0083211" res="18752.7" algo="Sum"/><pk mz="156.07778640" i="3289.75" sn="340.068" a="33.5581" fwhm="0.00901949" res="17304.5" algo="Sum"/><pk mz="156.87867501" i="987.224" sn="100.287" a="8.90657" fwhm="0.00888783" res="17651" algo="Sum"/><pk mz="157.08418227" i="3337.94" sn="337.695" a="37.7063" fwhm="0.00951336" res="16512" algo="Sum"/><pk mz="158.04008583" i="764.284" sn="75.636" a="8.84263" fwhm="0.0100939" res="15657" algo="Sum"/><pk mz="158.09355518" i="739.048" sn="73.1385" a="10.8279" fwhm="0.0127558" res="12393.8" algo="Sum"/><pk mz="158.96518797" i="12550.1" sn="1222.74" a="111.82" fwhm="0.00812203" res="19572.1" algo="Sum"/><pk mz="159.00985690" i="1099.92" sn="107.055" a="15.7502" fwhm="0.0150328" res="10577.5" algo="Sum"/><pk mz="159.04281770" i="3712.58" sn="361.112" a="40.4192" fwhm="0.00897818" res="17714.4" algo="Sum"/><pk mz="159.07755999" i="1361.62" sn="132.435" a="16.0687" fwhm="0.00934283" res="17026.7" algo="Sum"/><pk mz="159.09232707" i="641.628" sn="62.4066" a="7.3064" fwhm="0.0109537" res="14524" algo="Sum"/><pk mz="160.03614934" i="882.493" sn="84.7776" a="9.59922" fwhm="0.0116572" res="13728.5" algo="Sum"/><pk mz="160.06151772" i="19106.7" sn="1835.5" a="186.519" fwhm="0.00858295" res="18648.8" algo="Sum"/><pk mz="160.13462382" i="1227.67" sn="117.938" a="12.9324" fwhm="0.00867922" res="18450.4" algo="Sum"/><pk mz="161.02128057" i="740.211" sn="70.0231" a="11.7294" fwhm="0.0172341" res="9343.17" algo="Sum"/><pk mz="161.06475790" i="1406.44" sn="133.019" a="15.0414" fwhm="0.00881876" res="18263.9" algo="Sum"/><pk mz="161.09724896" i="955.008" sn="90.2956" a="11.3232" fwhm="0.00920049" res="17509.6" algo="Sum"/><pk mz="161.13146351" i="1668.82" sn="157.787" a="19.5164" fwhm="0.0105245" res="15310.1" algo="Sum"/><pk mz="162.05163538" i="2795.9" sn="259.534" a="35.188" fwhm="0.0100146" res="16181.5" algo="Sum"/><pk mz="162.11360055" i="58284.7" sn="5404.79" a="535.817" fwhm="0.00824543" res="19661" algo="Sum"/><pk mz="163.03844037" i="837.997" sn="76.3039" a="10.605" fwhm="0.0112011" res="14555.6" algo="Sum"/><pk mz="163.07586590" i="543.813" sn="49.4883" a="5.84473" fwhm="0.00939184" res="17363.6" algo="Sum"/><pk mz="163.11792513" i="4952.41" sn="450.342" a="66.8686" fwhm="0.0125074" res="13041.7" algo="Sum"/><pk mz="163.14929246" i="675.265" sn="61.3594" a="6.58654" fwhm="0.00834798" res="19543.6" algo="Sum"/><pk mz="164.03061749" i="2151.35" sn="193.19" a="22.0176" fwhm="0.00877798" res="18686.6" algo="Sum"/><pk mz="164.12772535" i="810.174" sn="72.7132" a="9.2651" fwhm="0.0123004" res="13343.3" algo="Sum"/><pk mz="164.93141729" i="2090.38" sn="186.364" a="23.2037" fwhm="0.00951982" res="17325" algo="Sum"/><pk mz="164.99387528" i="921.151" sn="82.1261" a="8.69152" fwhm="0.0110357" res="14950.9" algo="Sum"/><pk mz="165.01440684" i="5657.72" sn="504.41" a="56.8757" fwhm="0.00876676" res="18822.7" algo="Sum"/><pk mz="165.05576647" i="4034.25" sn="359.671" a="40.2419" fwhm="0.00878128" res="18796.3" algo="Sum"/><pk mz="165.99003901" i="1509.12" sn="133.97" a="15.5542" fwhm="0.00920497" res="18032.7" algo="Sum"/><pk mz="166.02727942" i="9052.52" sn="803.625" a="87.2937" fwhm="0.0085779" res="19355.2" algo="Sum"/><pk mz="166.08714879" i="12506.2" sn="1110.22" a="122.157" fwhm="0.00870042" res="19089.6" algo="Sum"/><pk mz="166.52919516" i="1055.03" sn="93.3831" a="10.3475" fwhm="0.00874131" res="19050.8" algo="Sum"/><pk mz="166.95194442" i="1635.22" sn="144.069" a="16.1319" fwhm="0.00904359" res="18460.8" algo="Sum"/><pk mz="167.03399153" i="896.792" sn="79.0108" a="14.3554" fwhm="0.012486" res="13377.8" algo="Sum"/><pk mz="167.09019387" i="1310.64" sn="115.473" a="14.7414" fwhm="0.00929746" res="17971.6" algo="Sum"/><pk mz="169.03700901" i="1238.78" sn="107.053" a="13.5241" fwhm="0.0102297" res="16524.1" algo="Sum"/><pk mz="169.05944659" i="3470" sn="299.641" a="37.0642" fwhm="0.00899734" res="18789.9" algo="Sum"/><pk mz="169.09577414" i="1510.29" sn="130.348" a="21.2392" fwhm="0.00985854" res="17152.2" algo="Sum"/><pk mz="169.19612160" i="688.409" sn="59.2938" a="6.99872" fwhm="0.00911593" res="18560.5" algo="Sum"/><pk mz="169.98698656" i="1107.35" sn="93.6348" a="10.9713" fwhm="0.00883771" res="19234.3" algo="Sum"/><pk mz="170.03467522" i="888.553" sn="74.9934" a="12.1913" fwhm="0.0137188" res="12394.3" algo="Sum"/><pk mz="170.06031364" i="971.159" sn="81.9643" a="10.9999" fwhm="0.0104062" res="16342.2" algo="Sum"/><pk mz="170.09486047" i="1679.79" sn="141.704" a="22.3235" fwhm="0.0115832" res="14684.6" algo="Sum"/><pk mz="170.85538402" i="832.343" sn="69.3218" a="8.27931" fwhm="0.00908447" res="18807.4" algo="Sum"/><pk mz="171.01624768" i="571.245" sn="47.4457" a="6.51077" fwhm="0.010089" res="16950.8" algo="Sum"/><pk mz="171.10018968" i="1826.86" sn="151.387" a="21.3823" fwhm="0.00946819" res="18071.1" algo="Sum"/><pk mz="172.09613074" i="643.769" sn="52.6411" a="9.68432" fwhm="0.0109835" res="15668.6" algo="Sum"/><pk mz="172.85269650" i="651.648" sn="52.6055" a="6.2978" fwhm="0.00863629" res="20014.7" algo="Sum"/><pk mz="172.98086125" i="1155.78" sn="93.118" a="11.3058" fwhm="0.00826254" res="20935.6" algo="Sum"/><pk mz="173.07995944" i="3852.31" sn="310.344" a="40.5567" fwhm="0.00959673" res="18035.3" algo="Sum"/><pk mz="174.93902176" i="3020.52" sn="237.923" a="30.6649" fwhm="0.00901029" res="19415.5" algo="Sum"/><pk mz="175.03277503" i="28008.3" sn="2206.13" a="266.084" fwhm="0.00855817" res="20452.1" algo="Sum"/><pk mz="175.11995942" i="11288.9" sn="886.65" a="115.719" fwhm="0.00930747" res="18815" algo="Sum"/><pk mz="175.14823118" i="838.346" sn="65.7724" a="10.8083" fwhm="0.0109635" res="15975.6" algo="Sum"/><pk mz="175.53409703" i="2999.57" sn="232.274" a="27.3101" fwhm="0.0084262" res="20831.9" algo="Sum"/><pk mz="176.03500281" i="949.917" sn="72.8083" a="14.0106" fwhm="0.0127548" res="13801.5" algo="Sum"/><pk mz="176.06695451" i="4898.17" sn="375.017" a="56.7713" fwhm="0.0102835" res="17121.2" algo="Sum"/><pk mz="176.12324208" i="939.605" sn="71.798" a="11.8656" fwhm="0.0113294" res="15545.6" algo="Sum"/><pk mz="177.02639632" i="1838.96" sn="137.214" a="22.1903" fwhm="0.0108382" res="16333.6" algo="Sum"/><pk mz="177.06223835" i="1229.46" sn="91.6506" a="19.8634" fwhm="0.0135576" res="13060" algo="Sum"/><pk mz="178.02535176" i="926.907" sn="67.8526" a="11.2278" fwhm="0.0103926" res="17130" algo="Sum"/><pk mz="178.05981549" i="1036.46" sn="75.8709" a="11.9567" fwhm="0.00993074" res="17930.2" algo="Sum"/><pk mz="180.00441219" i="1283.64" sn="91.2071" a="15.1346" fwhm="0.00956497" res="18819.1" algo="Sum"/><pk mz="180.90471090" i="786.857" sn="54.8682" a="8.92988" fwhm="0.00994991" res="18181.5" algo="Sum"/><pk mz="180.98844047" i="933.943" sn="65.1133" a="11.045" fwhm="0.0102827" res="17601.3" algo="Sum"/><pk mz="181.08645192" i="3417.53" sn="238.263" a="39.2995" fwhm="0.00979254" res="18492.3" algo="Sum"/><pk mz="182.08262501" i="2189.92" sn="149.929" a="27.1458" fwhm="0.0108616" res="16763.9" algo="Sum"/><pk mz="184.07437902" i="1843.83" sn="119.479" a="20.8643" fwhm="0.0100726" res="18274.7" algo="Sum"/><pk mz="184.09549559" i="3327.96" sn="215.482" a="37.9714" fwhm="0.0099477" res="18506.3" algo="Sum"/><pk mz="185.03327299" i="2321.84" sn="147.078" a="29.5868" fwhm="0.0104707" res="17671.6" algo="Sum"/><pk mz="185.07123975" i="594.605" sn="37.6598" a="10.673" fwhm="0.0167865" res="11025" algo="Sum"/><pk mz="185.11578626" i="33878.9" sn="2145.71" a="356.672" fwhm="0.00944958" res="19589.9" algo="Sum"/><pk mz="186.11892866" i="3129.32" sn="196.254" a="38.3355" fwhm="0.0104691" res="17777.9" algo="Sum"/><pk mz="187.05874870" i="4328.15" sn="266.579" a="56.8358" fwhm="0.010524" res="17774.4" algo="Sum"/><pk mz="188.07136154" i="13736" sn="834.193" a="155.581" fwhm="0.0101134" res="18596.2" algo="Sum"/><pk mz="189.02311240" i="1729.67" sn="103.257" a="26.1952" fwhm="0.0131343" res="14391.6" algo="Sum"/><pk mz="189.07506705" i="3112.7" sn="185.772" a="33.3702" fwhm="0.0106537" res="17747.4" algo="Sum"/><pk mz="189.08710852" i="3032.61" sn="180.919" a="37.4478" fwhm="0.0127505" res="14829.8" algo="Sum"/><pk mz="189.13449097" i="571.243" sn="34.0095" a="9.51207" fwhm="0.0160719" res="11768" algo="Sum"/><pk mz="190.91283813" i="788.257" sn="44.6929" a="7.98371" fwhm="0.00898126" res="21256.8" algo="Sum"/><pk mz="191.00945023" i="1012.34" sn="57.1806" a="15.137" fwhm="0.0147214" res="12975" algo="Sum"/><pk mz="191.04110157" i="12464.6" sn="703.271" a="141.744" fwhm="0.0099999" res="19104.3" algo="Sum"/><pk mz="191.07715865" i="3970.03" sn="223.652" a="51.309" fwhm="0.0109481" res="17453" algo="Sum"/><pk mz="192.02693081" i="719.529" sn="39.7006" a="5.89176" fwhm="0.00804157" res="23879.3" algo="Sum"/><pk mz="192.04159124" i="2146.85" sn="118.454" a="28.2405" fwhm="0.0110929" res="17312.1" algo="Sum"/><pk mz="192.96281932" i="831.332" sn="45.0973" a="10.8739" fwhm="0.0112285" res="17185.2" algo="Sum"/><pk mz="193.00139416" i="770.929" sn="41.8189" a="11.2283" fwhm="0.0125882" res="15332" algo="Sum"/><pk mz="194.02426262" i="630.404" sn="33.8369" a="7.29918" fwhm="0.0153539" res="12636.8" algo="Sum"/><pk mz="195.10085214" i="724.053" sn="38.2428" a="9.55088" fwhm="0.0113758" res="17150.6" algo="Sum"/><pk mz="196.86580904" i="5353.8" sn="273.478" a="62.0942" fwhm="0.0102603" res="19187.2" algo="Sum"/><pk mz="197.07973279" i="930.59" sn="47.2678" a="11.6172" fwhm="0.0115334" res="17087.8" algo="Sum"/><pk mz="197.10196977" i="1225.36" sn="62.1916" a="15.7338" fwhm="0.0120438" res="16365.4" algo="Sum"/><pk mz="198.05893741" i="1801.45" sn="90.1426" a="21.2643" fwhm="0.0103397" res="19155.2" algo="Sum"/><pk mz="198.08649127" i="708.455" sn="35.4322" a="11.7806" fwhm="0.012637" res="15675.1" algo="Sum"/><pk mz="198.86282807" i="5326.24" sn="263.925" a="58.0803" fwhm="0.0100164" res="19853.6" algo="Sum"/><pk mz="199.13064084" i="982.8" sn="48.4146" a="11.9364" fwhm="0.0108483" res="18355.9" algo="Sum"/><pk mz="200.04179277" i="1641.48" sn="80.0243" a="18.9984" fwhm="0.0107374" res="18630.5" algo="Sum"/><pk mz="200.06936918" i="1704.72" sn="83.107" a="21.5322" fwhm="0.0112395" res="17800.6" algo="Sum"/><pk mz="200.85992706" i="1768.67" sn="84.9825" a="18.8854" fwhm="0.00975912" res="20581.8" algo="Sum"/><pk mz="201.08859550" i="2213.33" sn="106.177" a="27.5476" fwhm="0.0111296" res="18067.9" algo="Sum"/><pk mz="201.18581986" i="1932.24" sn="92.6886" a="22.2097" fwhm="0.0098868" res="20348.9" algo="Sum"/><pk mz="202.03403656" i="1478.27" sn="70.0599" a="19.9948" fwhm="0.0107345" res="18821" algo="Sum"/><pk mz="202.99057249" i="560.04" sn="26.1045" a="8.62033" fwhm="0.0125376" res="16190.5" algo="Sum"/><pk mz="203.03274404" i="4230.95" sn="197.213" a="39.8279" fwhm="0.00952058" res="21325.7" algo="Sum"/><pk mz="203.05359160" i="251875" sn="11740.4" a="2465.47" fwhm="0.00872572" res="23270.7" algo="Sum"/><pk mz="203.10225941" i="778.186" sn="36.2727" a="13.8827" fwhm="0.0178103" res="11403.6" algo="Sum"/><pk mz="203.14987649" i="600.259" sn="27.9529" a="11.094" fwhm="0.0161599" res="12571.2" algo="Sum"/><pk mz="204.05682998" i="15676" sn="716.027" a="193.277" fwhm="0.0111689" res="18270.2" algo="Sum"/><pk mz="204.12379394" i="10077.3" sn="459.691" a="123.889" fwhm="0.0106075" res="19243.3" algo="Sum"/><pk mz="205.00235244" i="580.161" sn="25.9321" a="7.37213" fwhm="0.0100257" res="20447.7" algo="Sum"/><pk mz="205.05866201" i="3566.57" sn="159.142" a="65.0854" fwhm="0.0189237" res="10836.1" algo="Sum"/><pk mz="205.09522492" i="3565.58" sn="158.911" a="75.4925" fwhm="0.0181318" res="11311.4" algo="Sum"/><pk mz="205.12602788" i="1279.2" sn="56.9645" a="19.0154" fwhm="0.0134468" res="15254.7" algo="Sum"/><pk mz="206.89453760" i="10010.7" sn="430.342" a="117.657" fwhm="0.0106471" res="19432" algo="Sum"/><pk mz="207.01512344" i="5236.11" sn="225.026" a="64.109" fwhm="0.0103237" res="20052.5" algo="Sum"/><pk mz="207.05171643" i="1108.83" sn="47.6529" a="19.4339" fwhm="0.0140271" res="14760.9" algo="Sum"/><pk mz="207.11060401" i="950.738" sn="40.8588" a="15.594" fwhm="0.0127237" res="16277.6" algo="Sum"/><pk mz="208.89144377" i="6357.96" sn="267.475" a="75.3948" fwhm="0.0108975" res="19168.7" algo="Sum"/><pk mz="209.11534444" i="739.6" sn="31.1059" a="11.8203" fwhm="0.0125643" res="16643.6" algo="Sum"/><pk mz="210.05069104" i="2207.77" sn="91.9385" a="27.0005" fwhm="0.0108988" res="19272.8" algo="Sum"/><pk mz="210.88860825" i="1071.77" sn="44.1703" a="12.7331" fwhm="0.0113614" res="18561.9" algo="Sum"/><pk mz="212.83965180" i="2536.7" sn="100.574" a="31.7064" fwhm="0.0112371" res="18940.7" algo="Sum"/><pk mz="213.00030065" i="2063.12" sn="81.2977" a="26.4528" fwhm="0.0112533" res="18927.9" algo="Sum"/><pk mz="213.07559143" i="653.123" sn="25.6971" a="9.4736" fwhm="0.0113072" res="18844.2" algo="Sum"/><pk mz="213.11042620" i="939.808" sn="36.9332" a="13.9021" fwhm="0.0122292" res="17426.3" algo="Sum"/><pk mz="213.14669033" i="2008.94" sn="78.8395" a="26.5179" fwhm="0.0111086" res="19187.6" algo="Sum"/><pk mz="214.00665039" i="776.607" sn="29.9594" a="10.5513" fwhm="0.0118799" res="18014.1" algo="Sum"/><pk mz="214.83669113" i="2705.97" sn="102.754" a="32.7995" fwhm="0.0107685" res="19950.5" algo="Sum"/><pk mz="215.01652093" i="1785.48" sn="67.7113" a="24.8278" fwhm="0.0121363" res="17716.8" algo="Sum"/><pk mz="216.01592184" i="664.02" sn="24.916" a="10.3388" fwhm="0.0128635" res="16792.9" algo="Sum"/><pk mz="216.83417089" i="975.629" sn="36.0976" a="12.9769" fwhm="0.0120578" res="17982.9" algo="Sum"/><pk mz="216.92315038" i="27407.7" sn="1013.56" a="321.673" fwhm="0.0105624" res="20537.2" algo="Sum"/><pk mz="217.08234159" i="1745.22" sn="64.5297" a="27.1154" fwhm="0.0118776" res="18276.6" algo="Sum"/><pk mz="217.10618384" i="3518.39" sn="130.093" a="48.2278" fwhm="0.0112445" res="19307.7" algo="Sum"/><pk mz="217.15858895" i="705.45" sn="26.085" a="9.83524" fwhm="0.0114976" res="18887.2" algo="Sum"/><pk mz="217.92681378" i="662.397" sn="24.2494" a="7.94321" fwhm="0.0112431" res="19383.2" algo="Sum"/><pk mz="218.13950120" i="743.183" sn="27.1783" a="10.8634" fwhm="0.0128824" res="16933.1" algo="Sum"/><pk mz="218.92031344" i="8614.33" sn="310.896" a="107.662" fwhm="0.0113142" res="19349.1" algo="Sum"/><pk mz="219.02726772" i="289186" sn="10398.2" a="2944.12" fwhm="0.009079" res="24124.6" algo="Sum"/><pk mz="219.08360958" i="2584.62" sn="92.7563" a="40.2938" fwhm="0.0130662" res="16767.2" algo="Sum"/><pk mz="219.17501713" i="738.996" sn="26.4237" a="9.6524" fwhm="0.0117835" res="18600.2" algo="Sum"/><pk mz="220.03057641" i="18312.6" sn="644.913" a="233.122" fwhm="0.0113704" res="19351.2" algo="Sum"/><pk mz="220.06670259" i="861.416" sn="30.2982" a="12.5208" fwhm="0.0133643" res="16466.7" algo="Sum"/><pk mz="220.93474978" i="1142.27" sn="39.5828" a="15.0303" fwhm="0.0115624" res="19108.1" algo="Sum"/><pk mz="221.02589648" i="20700.7" sn="716.506" a="295.915" fwhm="0.0124302" res="17781.4" algo="Sum"/><pk mz="221.06356771" i="3133.15" sn="108.405" a="43.1903" fwhm="0.0124493" res="17757.2" algo="Sum"/><pk mz="221.11721675" i="907.943" sn="31.3769" a="13.293" fwhm="0.0125611" res="17603.4" algo="Sum"/><pk mz="221.17527302" i="1411.19" sn="48.7682" a="19.6904" fwhm="0.0108735" res="20340.7" algo="Sum"/><pk mz="222.02900526" i="1413.46" sn="48.3963" a="22.7627" fwhm="0.0133893" res="16582.6" algo="Sum"/><pk mz="222.86824045" i="8126.08" sn="276.086" a="94.5122" fwhm="0.0108135" res="20610.3" algo="Sum"/><pk mz="222.97226730" i="709.734" sn="24.1055" a="9.62539" fwhm="0.0122721" res="18169" algo="Sum"/><pk mz="223.09647627" i="1880.96" sn="63.8853" a="27.7624" fwhm="0.012578" res="17737" algo="Sum"/><pk mz="224.86532718" i="5468.12" sn="182.228" a="71.9773" fwhm="0.011519" res="19521.2" algo="Sum"/><pk mz="225.03493984" i="10776" sn="358.97" a="139.803" fwhm="0.0113819" res="19771.4" algo="Sum"/><pk mz="225.08487746" i="618.962" sn="20.6196" a="9.6649" fwhm="0.0122519" res="18371.5" algo="Sum"/><pk mz="225.11030701" i="734.175" sn="24.4558" a="11.7056" fwhm="0.013639" res="16504.9" algo="Sum"/><pk mz="226.02563940" i="810.856" sn="26.6437" a="10.0911" fwhm="0.0117246" res="19277.8" algo="Sum"/><pk mz="226.04410732" i="2170.13" sn="71.3077" a="34.3379" fwhm="0.0144887" res="15601.5" algo="Sum"/><pk mz="226.18082903" i="752.711" sn="24.6108" a="9.98087" fwhm="0.0118316" res="19116.6" algo="Sum"/><pk mz="226.86291153" i="1109.42" sn="35.906" a="14.8972" fwhm="0.0119808" res="18935.5" algo="Sum"/><pk mz="226.95178435" i="21824.5" sn="704.433" a="271.979" fwhm="0.0112502" res="20173.1" algo="Sum"/><pk mz="226.98355598" i="622.985" sn="20.0861" a="10.3409" fwhm="0.0148142" res="15322" algo="Sum"/><pk mz="227.08028758" i="1393.66" sn="44.7726" a="24.458" fwhm="0.0134125" res="16930.5" algo="Sum"/><pk mz="227.12596634" i="1943.19" sn="62.3331" a="29.3438" fwhm="0.0123196" res="18436.2" algo="Sum"/><pk mz="227.95484985" i="766.89" sn="24.1399" a="11.855" fwhm="0.0126301" res="18048.6" algo="Sum"/><pk mz="228.26879840" i="5256.14" sn="164.808" a="68.0991" fwhm="0.0120037" res="19016.5" algo="Sum"/><pk mz="228.81353900" i="570.624" sn="17.718" a="7.84949" fwhm="0.0117156" res="19530.7" algo="Sum"/><pk mz="229.05078421" i="570.86" sn="17.6248" a="8.47449" fwhm="0.0126451" res="18113.8" algo="Sum"/><pk mz="229.15455130" i="1417.56" sn="43.7538" a="22.5557" fwhm="0.0149082" res="15371" algo="Sum"/><pk mz="229.21672564" i="1420.54" sn="43.8459" a="19.3119" fwhm="0.0118819" res="19291.2" algo="Sum"/><pk mz="229.27207272" i="856.433" sn="26.4354" a="11.6112" fwhm="0.0126484" res="18126.5" algo="Sum"/><pk mz="230.24837087" i="1435.12" sn="43.8475" a="19.9385" fwhm="0.012636" res="18221.6" algo="Sum"/><pk mz="230.81053551" i="725.338" sn="21.9973" a="8.73164" fwhm="0.0106612" res="21649.7" algo="Sum"/><pk mz="232.89680979" i="22844.5" sn="679.186" a="286.622" fwhm="0.0114366" res="20364.1" algo="Sum"/><pk mz="233.00082890" i="1814.91" sn="53.9476" a="26.4755" fwhm="0.0136388" res="17083.7" algo="Sum"/><pk mz="233.07845653" i="760.704" sn="22.6119" a="12.7998" fwhm="0.0131235" res="17760.3" algo="Sum"/><pk mz="233.11391287" i="1141.03" sn="33.9171" a="15.5565" fwhm="0.0117637" res="19816.4" algo="Sum"/><pk mz="233.15100415" i="956.199" sn="28.423" a="15.043" fwhm="0.0138454" res="16839.6" algo="Sum"/><pk mz="233.90036193" i="566.155" sn="16.6825" a="8.29422" fwhm="0.011919" res="19624.2" algo="Sum"/><pk mz="234.89411814" i="8730.51" sn="253.398" a="119.051" fwhm="0.0122571" res="19164" algo="Sum"/><pk mz="234.98185668" i="1484.91" sn="43.0631" a="20.4997" fwhm="0.0116071" res="20244.7" algo="Sum"/><pk mz="235.05697488" i="546.859" sn="15.8333" a="9.03944" fwhm="0.015062" res="15605.9" algo="Sum"/><pk mz="235.09271640" i="2205.95" sn="63.8174" a="39.038" fwhm="0.0137702" res="17072.5" algo="Sum"/><pk mz="235.16927030" i="1031.85" sn="29.8136" a="14.761" fwhm="0.0124747" res="18851.6" algo="Sum"/><pk mz="236.89305520" i="552.583" sn="15.6174" a="11.6575" fwhm="0.0161548" res="14664" algo="Sum"/><pk mz="236.99866204" i="957.036" sn="27.0085" a="15.3369" fwhm="0.0125014" res="18957.7" algo="Sum"/><pk mz="237.11007887" i="659.95" sn="18.6184" a="11.4191" fwhm="0.0134255" res="17661.2" algo="Sum"/><pk mz="237.14802665" i="1699.32" sn="47.941" a="24.6631" fwhm="0.0125121" res="18953.5" algo="Sum"/><pk mz="238.84200129" i="2969.32" sn="83.0264" a="38.5712" fwhm="0.0118518" res="20152.4" algo="Sum"/><pk mz="239.06414543" i="1708.24" sn="47.719" a="22.2504" fwhm="0.012238" res="19534.5" algo="Sum"/><pk mz="239.08924966" i="8358.25" sn="233.484" a="111.129" fwhm="0.0120986" res="19761.8" algo="Sum"/><pk mz="239.12571817" i="915.959" sn="25.5869" a="12.1918" fwhm="0.0154722" res="15455.2" algo="Sum"/><pk mz="239.13999649" i="1026.57" sn="28.6767" a="14.2782" fwhm="0.018351" res="13031.4" algo="Sum"/><pk mz="239.16184550" i="1912.84" sn="53.4344" a="28.9225" fwhm="0.0131554" res="18179.8" algo="Sum"/><pk mz="240.09297545" i="975.484" sn="27.0808" a="15.2903" fwhm="0.0134156" res="17896.5" algo="Sum"/><pk mz="240.83914884" i="2401.7" sn="66.3983" a="33.3412" fwhm="0.0121175" res="19875.3" algo="Sum"/><pk mz="240.96730882" i="1807.46" sn="49.9368" a="25.2366" fwhm="0.012067" res="19969.1" algo="Sum"/><pk mz="241.00874381" i="1930.82" sn="53.3407" a="24.5802" fwhm="0.011587" res="20799.9" algo="Sum"/><pk mz="241.03045763" i="1356.88" sn="37.4853" a="20.6073" fwhm="0.0133332" res="18077.5" algo="Sum"/><pk mz="241.10488201" i="552.427" sn="15.2614" a="8.30062" fwhm="0.0184475" res="13069.8" algo="Sum"/><pk mz="241.15598665" i="1215.4" sn="33.5765" a="18.3494" fwhm="0.0156477" res="15411.6" algo="Sum"/><pk mz="241.17850784" i="575.509" sn="15.899" a="8.57697" fwhm="0.0134825" res="17888.3" algo="Sum"/><pk mz="242.01841823" i="692.743" sn="18.9049" a="13.8101" fwhm="0.0149336" res="16206.3" algo="Sum"/><pk mz="242.83641762" i="586.84" sn="15.7924" a="8.41431" fwhm="0.0125197" res="19396.3" algo="Sum"/><pk mz="242.92551780" i="11025.4" sn="296.206" a="145.738" fwhm="0.0120456" res="20167.2" algo="Sum"/><pk mz="243.01017883" i="633.048" sn="16.9614" a="12.2745" fwhm="0.0139289" res="17446.4" algo="Sum"/><pk mz="243.05380969" i="581.889" sn="15.5716" a="13.2843" fwhm="0.0192649" res="12616.4" algo="Sum"/><pk mz="243.09956819" i="2568.16" sn="68.6283" a="37.2242" fwhm="0.0132203" res="18388.4" algo="Sum"/><pk mz="243.21115603" i="552.48" sn="14.7252" a="8.28678" fwhm="0.0125607" res="19362.8" algo="Sum"/><pk mz="244.10159120" i="576.415" sn="15.1323" a="8.76384" fwhm="0.014891" res="16392.6" algo="Sum"/><pk mz="244.19092523" i="563.025" sn="14.7808" a="8.86152" fwhm="0.0109767" res="22246.3" algo="Sum"/><pk mz="244.92467694" i="904.443" sn="23.4734" a="12.7268" fwhm="0.0127946" res="19142.8" algo="Sum"/><pk mz="245.04609462" i="859.96" sn="22.2588" a="12.8936" fwhm="0.0137792" res="17783.7" algo="Sum"/><pk mz="245.07863822" i="2913.72" sn="75.3782" a="45.2092" fwhm="0.0123784" res="19798.9" algo="Sum"/><pk mz="245.22660581" i="626.735" sn="16.2146" a="8.87018" fwhm="0.0127265" res="19268.9" algo="Sum"/><pk mz="247.09243669" i="3130.2" sn="79.3868" a="47.7651" fwhm="0.0130502" res="18934" algo="Sum"/><pk mz="247.13098412" i="845.622" sn="21.4462" a="14.8217" fwhm="0.0146973" res="16814.7" algo="Sum"/><pk mz="247.24230015" i="682.871" sn="17.3163" a="11.9152" fwhm="0.01361" res="18166.3" algo="Sum"/><pk mz="248.87060842" i="7907.09" sn="197.264" a="110.968" fwhm="0.0125831" res="19778.2" algo="Sum"/><pk mz="248.99915191" i="596.37" sn="14.8732" a="8.65876" fwhm="0.0135538" res="18371.2" algo="Sum"/><pk mz="249.04677475" i="1877.9" sn="46.8303" a="28.8465" fwhm="0.0170619" res="14596.6" algo="Sum"/><pk mz="249.05961103" i="1855.59" sn="46.2713" a="28.5363" fwhm="0.0155472" res="16019.6" algo="Sum"/><pk mz="249.10731396" i="1090.65" sn="27.1965" a="18.3759" fwhm="0.0200088" res="12449.9" algo="Sum"/><pk mz="249.15639922" i="3562.02" sn="88.823" a="66.6622" fwhm="0.0159497" res="15621.4" algo="Sum"/><pk mz="249.18432233" i="1529.36" sn="38.1364" a="24.4448" fwhm="0.0154867" res="16090.2" algo="Sum"/><pk mz="250.17813203" i="1980.71" sn="48.7906" a="33.8169" fwhm="0.0147341" res="16979.6" algo="Sum"/><pk mz="250.86811509" i="3653.38" sn="89.4641" a="51.8102" fwhm="0.0130472" res="19227.7" algo="Sum"/><pk mz="250.92032454" i="1215.3" sn="29.7415" a="19.6193" fwhm="0.0130366" res="19247.3" algo="Sum"/><pk mz="251.12614750" i="621.634" sn="15.1465" a="12.001" fwhm="0.0149729" res="16772" algo="Sum"/><pk mz="251.16273291" i="563.108" sn="13.7167" a="8.65703" fwhm="0.0150961" res="16637.5" algo="Sum"/><pk mz="251.19809277" i="1726.73" sn="42.0389" a="29.0548" fwhm="0.0127099" res="19764" algo="Sum"/><pk mz="252.88684309" i="545.561" sn="13.0136" a="7.53973" fwhm="0.0129451" res="19535.4" algo="Sum"/><pk mz="252.91745527" i="845.629" sn="20.158" a="11.7122" fwhm="0.0127599" res="19821.3" algo="Sum"/><pk mz="253.14202700" i="1452.98" sn="34.5924" a="29.1869" fwhm="0.0157473" res="16075.3" algo="Sum"/><pk mz="254.82307239" i="4425.94" sn="102.965" a="71.4292" fwhm="0.0146486" res="17395.8" algo="Sum"/><pk mz="255.06279522" i="749.295" sn="17.4129" a="11.9144" fwhm="0.0132447" res="19257.7" algo="Sum"/><pk mz="255.12182733" i="641.131" sn="14.8958" a="14.7173" fwhm="0.0193813" res="13163.3" algo="Sum"/><pk mz="255.15624245" i="2512.6" sn="58.3768" a="43.8939" fwhm="0.0136022" res="18758.4" algo="Sum"/><pk mz="255.26885882" i="950.278" sn="22.0763" a="14.0267" fwhm="0.0126507" res="20178.3" algo="Sum"/><pk mz="256.15602558" i="1256.26" sn="28.8611" a="23.5823" fwhm="0.014743" res="17374.8" algo="Sum"/><pk mz="256.26429961" i="1699.48" sn="38.9885" a="25.0948" fwhm="0.0139634" res="18352.5" algo="Sum"/><pk mz="256.29997685" i="41470.1" sn="950.272" a="589.592" fwhm="0.0127222" res="20145.9" algo="Sum"/><pk mz="256.82015885" i="5654.93" sn="128.705" a="86.7592" fwhm="0.0137419" res="18688.8" algo="Sum"/><pk mz="256.94108853" i="595.144" sn="13.539" a="10.107" fwhm="0.014005" res="18346.3" algo="Sum"/><pk mz="257.07487374" i="1117.64" sn="25.42" a="20.1918" fwhm="0.0149212" res="17228.8" algo="Sum"/><pk mz="257.15185899" i="1325.55" sn="30.149" a="26.8118" fwhm="0.0150688" res="17065.2" algo="Sum"/><pk mz="257.24746727" i="1000.43" sn="22.7524" a="17.0208" fwhm="0.0146222" res="17593" algo="Sum"/><pk mz="257.30329865" i="7421.02" sn="168.432" a="115.016" fwhm="0.013793" res="18654.6" algo="Sum"/><pk mz="258.27914767" i="923.063" sn="20.5727" a="13.8086" fwhm="0.0135046" res="19125.2" algo="Sum"/><pk mz="258.30664434" i="661.379" sn="14.7302" a="10.9016" fwhm="0.0154123" res="16759.7" algo="Sum"/><pk mz="258.81766046" i="2596.21" sn="57.5792" a="41.923" fwhm="0.0136855" res="18911.8" algo="Sum"/><pk mz="258.89958418" i="2375.22" sn="52.6766" a="34.0214" fwhm="0.0132559" res="19531" algo="Sum"/><pk mz="258.98111621" i="637.444" sn="14.1164" a="9.67257" fwhm="0.01289" res="20091.6" algo="Sum"/><pk mz="259.13080018" i="2664.98" sn="58.7211" a="41.4264" fwhm="0.0130421" res="19868.8" algo="Sum"/><pk mz="259.16753562" i="799.807" sn="17.6058" a="13.8188" fwhm="0.0152819" res="16959.2" algo="Sum"/><pk mz="260.81463314" i="543.977" sn="11.7471" a="9.11353" fwhm="0.0169642" res="15374.5" algo="Sum"/><pk mz="260.94862764" i="2024.97" sn="43.5724" a="33.4952" fwhm="0.0140686" res="18548.2" algo="Sum"/><pk mz="261.01209250" i="1909.1" sn="41.0107" a="35.5905" fwhm="0.0165368" res="15783.7" algo="Sum"/><pk mz="261.04476083" i="1534.37" sn="32.9426" a="29.2319" fwhm="0.0164324" res="15886" algo="Sum"/><pk mz="261.10968978" i="9306.7" sn="199.548" a="138.081" fwhm="0.0135266" res="19303.4" algo="Sum"/><pk mz="262.11306156" i="1350.27" sn="28.673" a="20.6089" fwhm="0.0139918" res="18733.4" algo="Sum"/><pk mz="262.91559309" i="955.578" sn="20.0942" a="14.726" fwhm="0.0142856" res="18404.3" algo="Sum"/><pk mz="262.94566844" i="760.295" sn="15.9879" a="12.1111" fwhm="0.0138626" res="18967.9" algo="Sum"/><pk mz="263.01029389" i="939.692" sn="19.7584" a="17.665" fwhm="0.0159654" res="16473.8" algo="Sum"/><pk mz="263.08781420" i="16409.2" sn="345.068" a="255.895" fwhm="0.01392" res="18900" algo="Sum"/><pk mz="263.12142913" i="697.037" sn="14.6561" a="14.8433" fwhm="0.0222546" res="11823.2" algo="Sum"/><pk mz="263.16095362" i="571.468" sn="12.0147" a="10.1405" fwhm="0.0156448" res="16821" algo="Sum"/><pk mz="263.19812801" i="7395.24" sn="155.48" a="109.713" fwhm="0.0136243" res="19318.2" algo="Sum"/><pk mz="263.23606576" i="1657.01" sn="34.8375" a="28.1477" fwhm="0.0145841" res="18049.5" algo="Sum"/><pk mz="264.09156057" i="1940.41" sn="40.4644" a="32.242" fwhm="0.0144794" res="18239.2" algo="Sum"/><pk mz="264.20156477" i="1219.8" sn="25.432" a="19.9755" fwhm="0.0144116" res="18332.6" algo="Sum"/><pk mz="264.85086254" i="4009.73" sn="83.0902" a="68.27" fwhm="0.0154806" res="17108.5" algo="Sum"/><pk mz="265.02491351" i="1035.76" sn="21.4596" a="27.3659" fwhm="0.0244682" res="10831.4" algo="Sum"/><pk mz="265.13713487" i="773.169" sn="16.0181" a="20.8078" fwhm="0.0251978" res="10522.2" algo="Sum"/><pk mz="265.17747280" i="721.651" sn="14.9499" a="15.8288" fwhm="0.0207091" res="12804.9" algo="Sum"/><pk mz="265.21334969" i="686.1" sn="14.2134" a="13.0665" fwhm="0.0174128" res="15231" algo="Sum"/><pk mz="265.25265546" i="1152.74" sn="23.8804" a="17.6821" fwhm="0.0129496" res="20483.4" algo="Sum"/><pk mz="266.17259511" i="2969.22" sn="61.0809" a="48.5211" fwhm="0.0138628" res="19200.5" algo="Sum"/><pk mz="266.84887611" i="3576.36" sn="72.8236" a="58.3562" fwhm="0.014603" res="18273.6" algo="Sum"/><pk mz="266.89437881" i="852.882" sn="17.3668" a="14.9158" fwhm="0.0142685" res="18705.2" algo="Sum"/><pk mz="267.05845560" i="599.85" sn="12.2019" a="11.6967" fwhm="0.0151281" res="17653.2" algo="Sum"/><pk mz="267.15746665" i="1025.96" sn="20.8376" a="15.9918" fwhm="0.0177555" res="15046.5" algo="Sum"/><pk mz="267.17364098" i="786.807" sn="15.9774" a="13.3624" fwhm="0.0160071" res="16691" algo="Sum"/><pk mz="268.84670290" i="1227.8" sn="24.3721" a="19.4049" fwhm="0.019206" res="13998.1" algo="Sum"/><pk mz="268.89106711" i="599.988" sn="11.9045" a="9.61114" fwhm="0.0138519" res="19411.9" algo="Sum"/><pk mz="269.07510645" i="575.288" sn="11.3614" a="10.9207" fwhm="0.0163965" res="16410.5" algo="Sum"/><pk mz="269.13698585" i="653.765" sn="12.9107" a="14.2207" fwhm="0.0212571" res="12661" algo="Sum"/><pk mz="269.22615100" i="579.786" sn="11.4483" a="9.68317" fwhm="0.014515" res="18548.1" algo="Sum"/><pk mz="269.28410076" i="555.594" sn="10.9699" a="8.96618" fwhm="0.0141353" res="19050.5" algo="Sum"/><pk mz="270.79771381" i="2877.99" sn="55.9035" a="45.0209" fwhm="0.0139996" res="19343.2" algo="Sum"/><pk mz="270.97757270" i="4804.1" sn="93.2424" a="76.9869" fwhm="0.0137405" res="19721" algo="Sum"/><pk mz="271.03897543" i="711.121" sn="13.8021" a="18.3353" fwhm="0.0184392" res="14699" algo="Sum"/><pk mz="271.14622619" i="572.374" sn="11.1083" a="13.1241" fwhm="0.0237168" res="11432.6" algo="Sum"/><pk mz="271.16647057" i="1472.04" sn="28.5684" a="24.4837" fwhm="0.0156893" res="17283.5" algo="Sum"/><pk mz="271.18811574" i="1389.4" sn="26.9646" a="26.5141" fwhm="0.0162559" res="16682.5" algo="Sum"/><pk mz="271.96418423" i="595.519" sn="11.4914" a="11.1049" fwhm="0.0185028" res="14698.6" algo="Sum"/><pk mz="272.79444471" i="4118.8" sn="78.9482" a="61.2168" fwhm="0.0131739" res="20707.2" algo="Sum"/><pk mz="272.94513607" i="1189.93" sn="22.7889" a="22.2883" fwhm="0.0167053" res="16338.8" algo="Sum"/><pk mz="273.14573135" i="686.156" sn="13.1362" a="12.334" fwhm="0.0158252" res="17260.2" algo="Sum"/><pk mz="273.18187423" i="1123.21" sn="21.5025" a="25.3554" fwhm="0.019479" res="14024.4" algo="Sum"/><pk mz="274.14203303" i="642.265" sn="12.2107" a="12.7546" fwhm="0.0166269" res="16487.9" algo="Sum"/><pk mz="274.27387135" i="609.749" sn="11.5597" a="10.0959" fwhm="0.0133832" res="20493.9" algo="Sum"/><pk mz="274.79177308" i="2128.01" sn="40.0584" a="33.5912" fwhm="0.0141755" res="19385" algo="Sum"/><pk mz="274.88083234" i="2052.14" sn="38.6302" a="33.604" fwhm="0.0149173" res="18427" algo="Sum"/><pk mz="275.16100713" i="715.922" sn="13.4443" a="12.6693" fwhm="0.0183638" res="14983.9" algo="Sum"/><pk mz="276.87834872" i="1339.84" sn="24.6418" a="20.2564" fwhm="0.0135618" res="20416" algo="Sum"/><pk mz="276.92250076" i="1911.68" sn="35.106" a="33.0624" fwhm="0.0141014" res="19637.9" algo="Sum"/><pk mz="276.98497446" i="904.47" sn="16.5771" a="17.1354" fwhm="0.0154985" res="17871.7" algo="Sum"/><pk mz="277.08288668" i="554.22" sn="10.1332" a="11.57" fwhm="0.0222917" res="12429.8" algo="Sum"/><pk mz="277.10415587" i="819.624" sn="14.9776" a="16.0609" fwhm="0.016482" res="16812.5" algo="Sum"/><pk mz="277.17827320" i="842.183" sn="15.3648" a="15.3854" fwhm="0.0158892" res="17444.4" algo="Sum"/><pk mz="277.21405926" i="1370.95" sn="24.9989" a="21.5427" fwhm="0.014104" res="19655.1" algo="Sum"/><pk mz="277.25050984" i="644.677" sn="11.7562" a="11.3715" fwhm="0.0153295" res="18086.1" algo="Sum"/><pk mz="278.24593415" i="1764.85" sn="31.9079" a="27.292" fwhm="0.0138132" res="20143.5" algo="Sum"/><pk mz="278.89174253" i="1610.07" sn="28.7803" a="27.0179" fwhm="0.0157225" res="17738.4" algo="Sum"/><pk mz="278.92023211" i="801.817" sn="14.323" a="13.6079" fwhm="0.0147054" res="18967.2" algo="Sum"/><pk mz="279.05865928" i="1595.81" sn="28.4488" a="29.7939" fwhm="0.0163116" res="17108" algo="Sum"/><pk mz="279.08502783" i="594.309" sn="10.5949" a="8.80266" fwhm="0.0227057" res="12291.4" algo="Sum"/><pk mz="279.10471216" i="621.351" sn="11.075" a="10.797" fwhm="0.0274323" res="10174.3" algo="Sum"/><pk mz="279.15810683" i="3761.85" sn="67.0508" a="63.3821" fwhm="0.0145514" res="19184.2" algo="Sum"/><pk mz="279.19288977" i="593.986" sn="10.588" a="9.68394" fwhm="0.0167047" res="16713.4" algo="Sum"/><pk mz="279.22974357" i="2119.41" sn="37.7791" a="37.3194" fwhm="0.0149444" res="18684.6" algo="Sum"/><pk mz="280.16044918" i="763.391" sn="13.4552" a="14.8134" fwhm="0.0158796" res="17642.8" algo="Sum"/><pk mz="280.26357193" i="906.875" sn="15.9824" a="15.827" fwhm="0.0151158" res="18541.1" algo="Sum"/><pk mz="280.82658752" i="2228.65" sn="38.9589" a="36.6341" fwhm="0.0138095" res="20335.7" algo="Sum"/><pk mz="280.88886252" i="651.772" sn="11.3925" a="12.5582" fwhm="0.0168557" res="16664.3" algo="Sum"/><pk mz="281.15096257" i="758.667" sn="13.2573" a="11.4213" fwhm="0.0235083" res="11959.7" algo="Sum"/><pk mz="281.17213102" i="743.499" sn="12.9922" a="15.065" fwhm="0.0212915" res="13205.8" algo="Sum"/><pk mz="281.20860768" i="2501.34" sn="43.7095" a="43.8023" fwhm="0.0146381" res="19210.8" algo="Sum"/><pk mz="281.24558066" i="729.461" sn="12.7485" a="13.3608" fwhm="0.0175717" res="16005.6" algo="Sum"/><pk mz="282.20498458" i="2957.75" sn="51.347" a="64.0787" fwhm="0.0164451" res="17160.4" algo="Sum"/><pk mz="282.27898011" i="4254.21" sn="73.813" a="68.188" fwhm="0.0143856" res="19622.4" algo="Sum"/><pk mz="282.82367655" i="2259.36" sn="38.887" a="37.1376" fwhm="0.0145722" res="19408.4" algo="Sum"/><pk mz="283.03184695" i="933.415" sn="16.0616" a="17.7035" fwhm="0.0182566" res="15503" algo="Sum"/><pk mz="283.15220027" i="787.381" sn="13.543" a="14.0024" fwhm="0.017168" res="16493.1" algo="Sum"/><pk mz="283.20625057" i="1015.6" sn="17.4534" a="20.3398" fwhm="0.0177505" res="15954.8" algo="Sum"/><pk mz="283.26324151" i="1081.12" sn="18.5454" a="17.1441" fwhm="0.0183373" res="15447.4" algo="Sum"/><pk mz="283.28328628" i="922.631" sn="15.8153" a="13.2982" fwhm="0.0199152" res="14224.5" algo="Sum"/><pk mz="283.29808893" i="982.237" sn="16.8274" a="16.7142" fwhm="0.0198029" res="14305.9" algo="Sum"/><pk mz="284.29482730" i="2426.7" sn="41.1108" a="38.7417" fwhm="0.0148885" res="19095" algo="Sum"/><pk mz="284.33112814" i="8393.77" sn="142.119" a="136.679" fwhm="0.0148291" res="19173.9" algo="Sum"/><pk mz="284.82116998" i="832.377" sn="14.0446" a="13.7208" fwhm="0.0167752" res="16978.7" algo="Sum"/><pk mz="284.91025790" i="1510.54" sn="25.4674" a="24.8827" fwhm="0.0149667" res="19036.3" algo="Sum"/><pk mz="284.99427548" i="765.047" sn="12.8602" a="13.9656" fwhm="0.0155616" res="18314" algo="Sum"/><pk mz="285.07160900" i="2634.47" sn="44.1656" a="48.3986" fwhm="0.0159873" res="17831.1" algo="Sum"/><pk mz="285.13077653" i="1211.08" sn="20.2689" a="22.2053" fwhm="0.0161397" res="17666.5" algo="Sum"/><pk mz="285.16406965" i="1710.79" sn="28.6145" a="37.6174" fwhm="0.0230957" res="12347.1" algo="Sum"/><pk mz="285.22091022" i="929.408" sn="15.5449" a="17.2073" fwhm="0.0159195" res="17916.4" algo="Sum"/><pk mz="285.27888544" i="829.804" sn="13.875" a="14.7214" fwhm="0.0179083" res="15930" algo="Sum"/><pk mz="285.33419647" i="1785.59" sn="29.8548" a="29.1734" fwhm="0.0153345" res="18607.3" algo="Sum"/><pk mz="286.77137805" i="1203.86" sn="19.7657" a="19.6862" fwhm="0.0147718" res="19413.5" algo="Sum"/><pk mz="286.95148052" i="2404.36" sn="39.2843" a="41.6639" fwhm="0.0149484" res="19196.2" algo="Sum"/><pk mz="287.01123877" i="619.737" sn="10.1223" a="14.3756" fwhm="0.0197021" res="14567.6" algo="Sum"/><pk mz="287.05522381" i="1203.68" sn="19.6624" a="27.235" fwhm="0.017515" res="16389.1" algo="Sum"/><pk mz="287.19884038" i="784.359" sn="12.813" a="15.3152" fwhm="0.016455" res="17453.6" algo="Sum"/><pk mz="287.23631349" i="1264.02" sn="20.6479" a="20.8766" fwhm="0.0144553" res="19870.6" algo="Sum"/><pk mz="288.21677527" i="1171.12" sn="18.9464" a="20.6569" fwhm="0.0147549" res="19533.7" algo="Sum"/><pk mz="288.28983162" i="1159.62" sn="18.752" a="19.6641" fwhm="0.0146753" res="19644.5" algo="Sum"/><pk mz="288.76890638" i="1674.11" sn="26.909" a="27.605" fwhm="0.0148775" res="19409.7" algo="Sum"/><pk mz="288.92139115" i="2594.05" sn="41.6689" a="45.4138" fwhm="0.0154186" res="18738.5" algo="Sum"/><pk mz="289.15760538" i="579.949" sn="9.31015" a="8.0757" fwhm="0.0201205" res="14371.3" algo="Sum"/><pk mz="289.17831800" i="986.394" sn="15.835" a="19.8005" fwhm="0.0197524" res="14640.1" algo="Sum"/><pk mz="289.21548741" i="689.495" sn="11.0682" a="12.6471" fwhm="0.0165567" res="17468.2" algo="Sum"/><pk mz="290.76562868" i="1038.99" sn="16.5489" a="17.1918" fwhm="0.014517" res="20029.3" algo="Sum"/><pk mz="290.85503553" i="1456.94" sn="23.2054" a="24.315" fwhm="0.0137897" res="21092.2" algo="Sum"/><pk mz="291.11995015" i="670.441" sn="10.671" a="13.5715" fwhm="0.0161323" res="18045.8" algo="Sum"/><pk mz="291.19520571" i="3648.47" sn="58.0702" a="59.0603" fwhm="0.014499" res="20083.9" algo="Sum"/><pk mz="291.22983661" i="1107.33" sn="17.6246" a="18.8468" fwhm="0.0155909" res="18679.5" algo="Sum"/><pk mz="291.26603827" i="1285.35" sn="20.4542" a="21.2668" fwhm="0.0151649" res="19206.6" algo="Sum"/><pk mz="292.19854933" i="702.4" sn="11.114" a="13.5035" fwhm="0.0163584" res="17862.3" algo="Sum"/><pk mz="292.85234598" i="979.751" sn="15.42" a="16.8214" fwhm="0.0151794" res="19292.7" algo="Sum"/><pk mz="293.09782239" i="45128.1" sn="708.265" a="756.5" fwhm="0.0144977" res="20216.8" algo="Sum"/><pk mz="293.17346985" i="1111.9" sn="17.4248" a="24.4449" fwhm="0.0229096" res="12797" algo="Sum"/><pk mz="293.20855964" i="1293.49" sn="20.2557" a="23.9595" fwhm="0.0173149" res="16933.9" algo="Sum"/><pk mz="293.24517452" i="1170.24" sn="18.3202" a="21.0407" fwhm="0.0156183" res="18775.8" algo="Sum"/><pk mz="294.10102176" i="5474.19" sn="85.056" a="95.9231" fwhm="0.0151196" res="19451.6" algo="Sum"/><pk mz="294.86620879" i="886.83" sn="13.6876" a="16.4556" fwhm="0.0174255" res="16921.5" algo="Sum"/><pk mz="294.93843769" i="1572.41" sn="24.2092" a="27.4489" fwhm="0.0149765" res="19693.5" algo="Sum"/><pk mz="295.10179048" i="1624.2" sn="24.902" a="31.766" fwhm="0.0157745" res="18707.5" algo="Sum"/><pk mz="295.18795604" i="2634.18" sn="40.3853" a="51.8007" fwhm="0.016734" res="17640" algo="Sum"/><pk mz="295.22413101" i="4025.72" sn="61.721" a="69.8335" fwhm="0.0151245" res="19519.6" algo="Sum"/><pk mz="296.22076864" i="2645.48" sn="40.2076" a="53.2474" fwhm="0.0177788" res="16661.4" algo="Sum"/><pk mz="296.80020865" i="685.068" sn="10.3168" a="12.2165" fwhm="0.0139096" res="21337.9" algo="Sum"/><pk mz="297.16848801" i="811.884" sn="12.1902" a="15.5478" fwhm="0.0228563" res="13001.6" algo="Sum"/><pk mz="297.22213137" i="848.465" sn="12.7394" a="19.4175" fwhm="0.0213488" res="13922.2" algo="Sum"/><pk mz="297.31532675" i="545.525" sn="8.19013" a="9.64783" fwhm="0.0159013" res="18697.6" algo="Sum"/><pk mz="298.17654891" i="810.403" sn="12.0897" a="17.8164" fwhm="0.0187916" res="15867.5" algo="Sum"/><pk mz="298.34662152" i="3928.83" sn="58.5936" a="66.2124" fwhm="0.0154088" res="19362.1" algo="Sum"/><pk mz="298.79784214" i="767.638" sn="11.3815" a="14.6206" fwhm="0.0144602" res="20663.5" algo="Sum"/><pk mz="299.10992413" i="925.508" sn="13.7046" a="17.9694" fwhm="0.0178327" res="16773.1" algo="Sum"/><pk mz="299.13929600" i="1782.65" sn="26.3968" a="27.1182" fwhm="0.0162967" res="18355.9" algo="Sum"/><pk mz="299.16177211" i="2987.26" sn="44.2341" a="55.6415" fwhm="0.0169048" res="17696.9" algo="Sum"/><pk mz="299.19673944" i="2711.03" sn="40.1438" a="56.0215" fwhm="0.0175557" res="17042.7" algo="Sum"/><pk mz="299.34965960" i="960.326" sn="14.2046" a="15.9748" fwhm="0.0146793" res="20392.7" algo="Sum"/><pk mz="300.16468137" i="664.445" sn="9.79417" a="13.7035" fwhm="0.0188187" res="15950.3" algo="Sum"/><pk mz="300.20009240" i="679.368" sn="10.0127" a="13.609" fwhm="0.0183961" res="16318.7" algo="Sum"/><pk mz="300.88406649" i="1042.23" sn="15.2141" a="19.0722" fwhm="0.0152601" res="19717.1" algo="Sum"/><pk mz="300.98375813" i="698.376" sn="10.1947" a="23.1898" fwhm="0.0262963" res="11445.9" algo="Sum"/><pk mz="301.04223107" i="883.348" sn="12.8936" a="17.8565" fwhm="0.0177206" res="16988.3" algo="Sum"/><pk mz="301.14117179" i="217772" sn="3171.77" a="3104.35" fwhm="0.0124225" res="24241.7" algo="Sum"/><pk mz="301.21175490" i="6542.21" sn="95.07" a="128.331" fwhm="0.0168622" res="17863.2" algo="Sum"/><pk mz="302.14422772" i="35836.1" sn="513.446" a="602.36" fwhm="0.0147554" res="20476.9" algo="Sum"/><pk mz="302.21553292" i="1512.22" sn="21.6504" a="26.94" fwhm="0.0169295" res="17851.4" algo="Sum"/><pk mz="302.24532543" i="4339.23" sn="62.1147" a="73.873" fwhm="0.0149494" res="20217.8" algo="Sum"/><pk mz="303.14723481" i="4867.52" sn="68.9051" a="87.7806" fwhm="0.0161973" res="18715.9" algo="Sum"/><pk mz="303.19265746" i="1936.61" sn="27.41" a="35.9457" fwhm="0.0167069" res="18147.8" algo="Sum"/><pk mz="303.22934040" i="10265.8" sn="145.298" a="202.597" fwhm="0.0158839" res="19090.3" algo="Sum"/><pk mz="304.14999679" i="573.204" sn="8.0438" a="14.2422" fwhm="0.0199743" res="15227.1" algo="Sum"/><pk mz="304.23232416" i="2058.44" sn="28.8919" a="41.9513" fwhm="0.0176978" res="17190.4" algo="Sum"/><pk mz="304.26077921" i="8882.08" sn="124.672" a="151.784" fwhm="0.0155238" res="19599.7" algo="Sum"/><pk mz="304.30008512" i="989.449" sn="13.8882" a="21.0502" fwhm="0.020172" res="15085.3" algo="Sum"/><pk mz="304.89542595" i="1000.37" sn="13.929" a="20.0168" fwhm="0.0167589" res="18193" algo="Sum"/><pk mz="305.06552744" i="872.397" sn="12.1334" a="18.4103" fwhm="0.0157146" res="19412.8" algo="Sum"/><pk mz="305.15754699" i="1432.55" sn="19.9225" a="30.3351" fwhm="0.0261402" res="11673.9" algo="Sum"/><pk mz="305.20964012" i="745.542" sn="10.3683" a="13.3089" fwhm="0.0219831" res="13883.8" algo="Sum"/><pk mz="305.24522982" i="7628.83" sn="106.075" a="150.38" fwhm="0.0164601" res="18544.5" algo="Sum"/><pk mz="306.24859081" i="1726.29" sn="23.7615" a="26.901" fwhm="0.0154759" res="19788.7" algo="Sum"/><pk mz="306.27672883" i="2639.71" sn="36.3342" a="51.5452" fwhm="0.0172161" res="17790.2" algo="Sum"/><pk mz="306.95796485" i="594.526" sn="8.11806" a="16.9633" fwhm="0.0237915" res="12902" algo="Sum"/><pk mz="307.05301820" i="1100.4" sn="15.0213" a="19.1316" fwhm="0.015188" res="20216.9" algo="Sum"/><pk mz="307.20323651" i="1145.56" sn="15.6344" a="25.2726" fwhm="0.0252265" res="12177.8" algo="Sum"/><pk mz="307.22419790" i="1184.93" sn="16.1718" a="19.5922" fwhm="0.0185515" res="16560.6" algo="Sum"/><pk mz="307.26038070" i="2884.57" sn="39.3682" a="50.8545" fwhm="0.0167225" res="18374.1" algo="Sum"/><pk mz="308.26203776" i="740.57" sn="10.0493" a="14.9252" fwhm="0.0185608" res="16608.2" algo="Sum"/><pk mz="308.87789598" i="969.098" sn="13.0625" a="20.531" fwhm="0.0178666" res="17288" algo="Sum"/><pk mz="308.95399321" i="849.52" sn="11.4494" a="16.0138" fwhm="0.0165376" res="18681.9" algo="Sum"/><pk mz="309.11218582" i="1635.09" sn="22.0242" a="38.6899" fwhm="0.0167732" res="18428.9" algo="Sum"/><pk mz="309.20363906" i="13585" sn="183.007" a="256.516" fwhm="0.016421" res="18829.8" algo="Sum"/><pk mz="309.23963768" i="1846.3" sn="24.872" a="31.7773" fwhm="0.0202426" res="15276.7" algo="Sum"/><pk mz="309.27602632" i="1058.9" sn="14.2636" a="22.0257" fwhm="0.0177261" res="17447.4" algo="Sum"/><pk mz="310.20656100" i="2527.86" sn="33.7637" a="53.4426" fwhm="0.0180702" res="17166.7" algo="Sum"/><pk mz="310.23893889" i="640.11" sn="8.54401" a="12.5029" fwhm="0.0229463" res="13520.2" algo="Sum"/><pk mz="310.31018286" i="1833.23" sn="24.4557" a="34.1418" fwhm="0.0166901" res="18592.5" algo="Sum"/><pk mz="310.87557916" i="950.305" sn="12.6365" a="17.779" fwhm="0.0169055" res="18389" algo="Sum"/><pk mz="310.91337993" i="1026.55" sn="13.6503" a="20.4131" fwhm="0.017175" res="18102.7" algo="Sum"/><pk mz="311.12671644" i="696.069" sn="9.24679" a="15.731" fwhm="0.0200754" res="15497.9" algo="Sum"/><pk mz="311.21816150" i="1619.77" sn="21.5029" a="39.9907" fwhm="0.0285991" res="10882.1" algo="Sum"/><pk mz="311.25390108" i="586.769" sn="7.7895" a="10.9066" fwhm="0.0217214" res="14329.4" algo="Sum"/><pk mz="311.29488375" i="564.35" sn="7.49103" a="10.8065" fwhm="0.0178894" res="17401.1" algo="Sum"/><pk mz="311.33039315" i="915.098" sn="12.1486" a="22.8684" fwhm="0.0212475" res="14652.6" algo="Sum"/><pk mz="312.19517665" i="752.013" sn="9.92472" a="15.3877" fwhm="0.019014" res="16419.3" algo="Sum"/><pk mz="312.32729253" i="734.501" sn="9.69311" a="15.4415" fwhm="0.0180954" res="17260.1" algo="Sum"/><pk mz="312.78168620" i="989.064" sn="13.0074" a="18.8651" fwhm="0.0167913" res="18627.6" algo="Sum"/><pk mz="313.17714302" i="990.885" sn="12.927" a="20.5837" fwhm="0.0229995" res="13616.7" algo="Sum"/><pk mz="313.21345925" i="1366.65" sn="17.8292" a="32.2507" fwhm="0.0213349" res="14680.8" algo="Sum"/><pk mz="314.23221616" i="2698.77" sn="34.9834" a="53.9099" fwhm="0.0169586" res="18529.3" algo="Sum"/><pk mz="314.77884772" i="1503.12" sn="19.3304" a="29.3344" fwhm="0.0164886" res="19090.7" algo="Sum"/><pk mz="315.07962026" i="47887.1" sn="614.48" a="838.67" fwhm="0.0153176" res="20569.8" algo="Sum"/><pk mz="315.13390226" i="1046.62" sn="13.4339" a="19.7326" fwhm="0.0271076" res="11625.3" algo="Sum"/><pk mz="315.15844127" i="1022.79" sn="13.1289" a="17.3558" fwhm="0.0254395" res="12388.5" algo="Sum"/><pk mz="315.19290925" i="48470.5" sn="622.19" a="821.36" fwhm="0.0151362" res="20823.8" algo="Sum"/><pk mz="315.22892486" i="1849.37" sn="23.7411" a="37.411" fwhm="0.0235359" res="13393.6" algo="Sum"/><pk mz="316.08262833" i="5735.54" sn="72.9434" a="102.714" fwhm="0.0166537" res="18979.7" algo="Sum"/><pk mz="316.11093479" i="2840.91" sn="36.1266" a="54.4588" fwhm="0.0179992" res="17562.5" algo="Sum"/><pk mz="316.19626396" i="9565.52" sn="121.64" a="172.084" fwhm="0.0160053" res="19755.7" algo="Sum"/><pk mz="316.24764413" i="2589.83" sn="32.9337" a="53.6575" fwhm="0.0174949" res="18076.5" algo="Sum"/><pk mz="316.32070375" i="622.092" sn="7.90891" a="12.3415" fwhm="0.0174894" res="18086.4" algo="Sum"/><pk mz="316.77654982" i="951.839" sn="12.0238" a="21.7476" fwhm="0.0185819" res="17047.6" algo="Sum"/><pk mz="316.98472157" i="622.753" sn="7.8626" a="14.7788" fwhm="0.028877" res="10977.1" algo="Sum"/><pk mz="317.08459003" i="1202.79" sn="15.1838" a="19.3138" fwhm="0.0178192" res="17794.6" algo="Sum"/><pk mz="317.11471279" i="25658.1" sn="323.904" a="452.071" fwhm="0.0155868" res="20345.1" algo="Sum"/><pk mz="317.17569997" i="1398.3" sn="17.6519" a="25.9081" fwhm="0.0230516" res="13759.4" algo="Sum"/><pk mz="317.20190919" i="1877.89" sn="23.704" a="56.2813" fwhm="0.0369009" res="8596.04" algo="Sum"/><pk mz="317.24616974" i="1865.95" sn="23.5533" a="37.3558" fwhm="0.0185255" res="17124.9" algo="Sum"/><pk mz="318.11840284" i="4405.04" sn="55.2164" a="84.996" fwhm="0.0168237" res="18909" algo="Sum"/><pk mz="318.16756190" i="546.422" sn="6.84976" a="16.1952" fwhm="0.0303339" res="10488.9" algo="Sum"/><pk mz="318.21627225" i="720.853" sn="9.03514" a="16.9543" fwhm="0.024929" res="12764.9" algo="Sum"/><pk mz="318.24397573" i="665.43" sn="8.34037" a="15.0942" fwhm="0.0265729" res="11976.3" algo="Sum"/><pk mz="318.96982850" i="929.664" sn="11.5722" a="25.8651" fwhm="0.0228088" res="13984.5" algo="Sum"/><pk mz="319.03987286" i="1437.94" sn="17.8991" a="29.3855" fwhm="0.0169681" res="18802.3" algo="Sum"/><pk mz="319.11444089" i="2313.14" sn="28.7699" a="49.4611" fwhm="0.0195909" res="16288.9" algo="Sum"/><pk mz="319.15200518" i="1780" sn="22.1199" a="46.1445" fwhm="0.0234071" res="13634.8" algo="Sum"/><pk mz="319.20001785" i="953.752" sn="11.8411" a="20.7104" fwhm="0.0286686" res="11134.1" algo="Sum"/><pk mz="319.22456311" i="2491.54" sn="30.909" a="48.2754" fwhm="0.0169001" res="18888.9" algo="Sum"/><pk mz="319.26050909" i="1485.9" sn="18.4143" a="28.7604" fwhm="0.018112" res="17627" algo="Sum"/><pk mz="319.29748008" i="1777.59" sn="22.0075" a="33.009" fwhm="0.0166774" res="19145.6" algo="Sum"/><pk mz="320.12834256" i="718.289" sn="8.8354" a="20.9188" fwhm="0.0254536" res="12577" algo="Sum"/><pk mz="320.23273493" i="1102.58" sn="13.5443" a="25.1032" fwhm="0.0195695" res="16363.9" algo="Sum"/><pk mz="320.96620246" i="640.815" sn="7.84757" a="17.9488" fwhm="0.0221452" res="14493.7" algo="Sum"/><pk mz="321.13040543" i="936.02" sn="11.4235" a="22.2033" fwhm="0.0214882" res="14944.5" algo="Sum"/><pk mz="321.17830486" i="952.985" sn="11.6307" a="29.0214" fwhm="0.0342211" res="9385.39" algo="Sum"/><pk mz="321.21196836" i="1927.53" sn="23.5248" a="45.083" fwhm="0.0269983" res="11897.5" algo="Sum"/><pk mz="321.23846835" i="3206.55" sn="39.1347" a="67.9505" fwhm="0.0245755" res="13071.5" algo="Sum"/><pk mz="321.27574047" i="748.708" sn="9.13709" a="14.2559" fwhm="0.0190152" res="16895.7" algo="Sum"/><pk mz="321.31535207" i="1729.99" sn="21.1124" a="32.1019" fwhm="0.0173288" res="18542.2" algo="Sum"/><pk mz="322.24151603" i="778.745" sn="9.42399" a="21.5617" fwhm="0.0337861" res="9537.69" algo="Sum"/><pk mz="322.81110660" i="1249.37" sn="15.0565" a="25.3667" fwhm="0.0169188" res="19080" algo="Sum"/><pk mz="323.19758761" i="2484.23" sn="29.8628" a="60.949" fwhm="0.0201799" res="16015.8" algo="Sum"/><pk mz="323.22063378" i="1228.32" sn="14.7655" a="22.1218" fwhm="0.0231707" res="13949.5" algo="Sum"/><pk mz="323.25466152" i="1596.78" sn="19.1897" a="36.4807" fwhm="0.0227256" res="14224.3" algo="Sum"/><pk mz="323.29178652" i="629.777" sn="7.5694" a="13.0309" fwhm="0.0203336" res="15899.4" algo="Sum"/><pk mz="324.20159357" i="600.963" sn="7.16194" a="14.646" fwhm="0.022904" res="14154.8" algo="Sum"/><pk mz="324.80768142" i="1622.81" sn="19.2183" a="28.8281" fwhm="0.015471" res="20994.7" algo="Sum"/><pk mz="324.85238768" i="700.957" sn="8.30083" a="14.9123" fwhm="0.0183864" res="17668.1" algo="Sum"/><pk mz="325.17698569" i="1770.25" sn="20.9397" a="37.8133" fwhm="0.0207038" res="15706.2" algo="Sum"/><pk mz="325.21210634" i="12555.1" sn="148.511" a="240.615" fwhm="0.0173002" res="18798.1" algo="Sum"/><pk mz="325.27015471" i="703.837" sn="8.32546" a="15.7253" fwhm="0.0244291" res="13314.9" algo="Sum"/><pk mz="326.21570840" i="2704.2" sn="31.8567" a="61.3855" fwhm="0.0175496" res="18588.2" algo="Sum"/><pk mz="326.80625151" i="744.168" sn="8.73493" a="14.9598" fwhm="0.0249498" res="13098.5" algo="Sum"/><pk mz="326.84933009" i="749.511" sn="8.79754" a="14.9953" fwhm="0.016855" res="19391.8" algo="Sum"/><pk mz="327.01424425" i="1037.29" sn="12.1654" a="20.6935" fwhm="0.0181267" res="18040.4" algo="Sum"/><pk mz="327.19601689" i="9044.38" sn="106.046" a="190.971" fwhm="0.0177645" res="18418.6" algo="Sum"/><pk mz="327.22807410" i="19583.5" sn="229.617" a="374.612" fwhm="0.0166696" res="19630.2" algo="Sum"/><pk mz="328.19966921" i="1842.05" sn="21.4566" a="39.4345" fwhm="0.0178358" res="18401.2" algo="Sum"/><pk mz="328.23169722" i="4282.2" sn="49.8444" a="89.7626" fwhm="0.0172929" res="18980.7" algo="Sum"/><pk mz="328.75629645" i="788.381" sn="9.13437" a="14.9851" fwhm="0.0165205" res="19899.9" algo="Sum"/><pk mz="328.99959401" i="580.492" sn="6.72621" a="21.1375" fwhm="0.0248923" res="13216.9" algo="Sum"/><pk mz="329.17580655" i="2414.32" sn="27.8729" a="49.0727" fwhm="0.0234419" res="14042.2" algo="Sum"/><pk mz="329.21160501" i="8181.76" sn="94.3547" a="174.026" fwhm="0.0193731" res="16993.2" algo="Sum"/><pk mz="329.24324801" i="6500.67" sn="74.9068" a="127.537" fwhm="0.0182657" res="18025.3" algo="Sum"/><pk mz="330.12671052" i="1373.05" sn="15.6989" a="29.8571" fwhm="0.0176196" res="18736.4" algo="Sum"/><pk mz="330.21498008" i="1864.69" sn="21.3216" a="40.2126" fwhm="0.0197054" res="16757.6" algo="Sum"/><pk mz="330.24487499" i="1762.27" sn="20.1506" a="38.8866" fwhm="0.0215044" res="15357.1" algo="Sum"/><pk mz="330.75319368" i="1224.5" sn="13.9573" a="24.1453" fwhm="0.0169155" res="19553.3" algo="Sum"/><pk mz="331.04688613" i="20545.8" sn="232.524" a="433.649" fwhm="0.0193705" res="17090.3" algo="Sum"/><pk mz="331.09380233" i="10498.3" sn="118.687" a="201.435" fwhm="0.0168169" res="19688.1" algo="Sum"/><pk mz="331.12825793" i="714.72" sn="8.07969" a="10.9931" fwhm="0.0215315" res="15378.8" algo="Sum"/><pk mz="331.18749296" i="39898.3" sn="450.999" a="746.002" fwhm="0.0170066" res="19474.1" algo="Sum"/><pk mz="331.21895159" i="3020.22" sn="34.1446" a="50.2728" fwhm="0.0160125" res="20685.1" algo="Sum"/><pk mz="331.26052636" i="1886.47" sn="21.3319" a="43.0998" fwhm="0.0205284" res="16136.7" algo="Sum"/><pk mz="332.05033808" i="2410.17" sn="27.0587" a="55.6362" fwhm="0.0209199" res="15872.4" algo="Sum"/><pk mz="332.09592028" i="2549.42" sn="28.622" a="60.1025" fwhm="0.0217257" res="15285.9" algo="Sum"/><pk mz="332.19094528" i="8403.6" sn="94.3318" a="162.209" fwhm="0.0172511" res="19256.2" algo="Sum"/><pk mz="332.22496313" i="701.952" sn="7.87953" a="9.39375" fwhm="0.0326525" res="10174.6" algo="Sum"/><pk mz="332.26087689" i="583.899" sn="6.55502" a="9.0358" fwhm="0.0198598" res="16730.4" algo="Sum"/><pk mz="332.29248273" i="3322.69" sn="37.3063" a="67.4899" fwhm="0.0173811" res="19118" algo="Sum"/><pk mz="332.75055133" i="879.831" sn="9.83787" a="19.0487" fwhm="0.0177977" res="18696.3" algo="Sum"/><pk mz="332.83980473" i="1804.9" sn="20.1222" a="34.0698" fwhm="0.0166924" res="19939.6" algo="Sum"/><pk mz="332.95106726" i="744.445" sn="8.28804" a="22.6364" fwhm="0.0285355" res="11668" algo="Sum"/><pk mz="333.05130933" i="1101.92" sn="12.2664" a="24.5799" fwhm="0.0200205" res="16635.5" algo="Sum"/><pk mz="333.10945525" i="5991.9" sn="66.7157" a="121.426" fwhm="0.0173177" res="19235.2" algo="Sum"/><pk mz="333.16697744" i="1920.09" sn="21.3779" a="50.9056" fwhm="0.0250797" res="13284.3" algo="Sum"/><pk mz="333.19666905" i="1664.42" sn="18.5287" a="44.7228" fwhm="0.0331466" res="10052.2" algo="Sum"/><pk mz="333.24044713" i="1063.38" sn="11.8372" a="25.0909" fwhm="0.0241178" res="13817.2" algo="Sum"/><pk mz="333.27669822" i="1402.83" sn="15.6181" a="31.1677" fwhm="0.0226407" res="14720.3" algo="Sum"/><pk mz="333.31099966" i="1379.94" sn="15.3622" a="36.6392" fwhm="0.02484" res="13418.3" algo="Sum"/><pk mz="334.11327509" i="1332.67" sn="14.7246" a="28.699" fwhm="0.019521" res="17115.6" algo="Sum"/><pk mz="334.27680795" i="710.854" sn="7.85383" a="13.7132" fwhm="0.0184042" res="18163.1" algo="Sum"/><pk mz="334.31004120" i="776.262" sn="8.57649" a="20.0649" fwhm="0.0233451" res="14320.4" algo="Sum"/><pk mz="334.83676516" i="1671.54" sn="18.3641" a="31.7378" fwhm="0.0167343" res="20009" algo="Sum"/><pk mz="335.12373650" i="919.531" sn="10.0971" a="27.7411" fwhm="0.0231133" res="14499.2" algo="Sum"/><pk mz="335.19690820" i="656.316" sn="7.20684" a="15.5438" fwhm="0.025219" res="13291.4" algo="Sum"/><pk mz="335.22020806" i="1283.35" sn="14.0921" a="29.987" fwhm="0.0232982" res="14388.2" algo="Sum"/><pk mz="335.25478398" i="1311.01" sn="14.3959" a="27.5786" fwhm="0.0182269" res="18393.5" algo="Sum"/><pk mz="335.29204692" i="1498.76" sn="16.4543" a="32.4558" fwhm="0.018754" res="17878.5" algo="Sum"/><pk mz="336.32584175" i="1014.25" sn="11.0783" a="19.4354" fwhm="0.0166838" res="20158.9" algo="Sum"/><pk mz="336.83501782" i="581.061" sn="6.31519" a="13.032" fwhm="0.0264738" res="12723.3" algo="Sum"/><pk mz="337.06143726" i="27859.6" sn="302.77" a="503.064" fwhm="0.0161795" res="20832.6" algo="Sum"/><pk mz="337.17653341" i="1217.33" sn="13.2308" a="29.0841" fwhm="0.0212738" res="15849.4" algo="Sum"/><pk mz="337.21075637" i="1604.37" sn="17.4262" a="35.7955" fwhm="0.0273217" res="12342.2" algo="Sum"/><pk mz="337.23530796" i="1386.48" sn="15.0492" a="28.0885" fwhm="0.0245041" res="13762.4" algo="Sum"/><pk mz="337.27137424" i="2040.9" sn="22.1287" a="40.7046" fwhm="0.0180315" res="18704.6" algo="Sum"/><pk mz="337.30744832" i="3857.05" sn="41.7777" a="75.8277" fwhm="0.0174482" res="19331.9" algo="Sum"/><pk mz="338.06435560" i="3287.25" sn="35.4715" a="66.2933" fwhm="0.0175574" res="19254.8" algo="Sum"/><pk mz="338.27703649" i="659.439" sn="7.0777" a="15.3681" fwhm="0.0234944" res="14398.2" algo="Sum"/><pk mz="338.31142987" i="1002.26" sn="10.7534" a="12.9179" fwhm="0.0126127" res="26823.1" algo="Sum"/><pk mz="338.34160220" i="29691.3" sn="318.563" a="544.865" fwhm="0.016307" res="20748.3" algo="Sum"/><pk mz="338.78465337" i="1168.81" sn="12.5231" a="22.5348" fwhm="0.0160055" res="21166.8" algo="Sum"/><pk mz="339.03750602" i="1830.43" sn="19.574" a="42.3542" fwhm="0.0209356" res="16194.3" algo="Sum"/><pk mz="339.06538382" i="709.807" sn="7.58484" a="15.0433" fwhm="0.023705" res="14303.6" algo="Sum"/><pk mz="339.19234869" i="1884.19" sn="20.0772" a="39.216" fwhm="0.0242785" res="13970.9" algo="Sum"/><pk mz="339.22811551" i="2046.64" sn="21.8082" a="50.3805" fwhm="0.0304554" res="11138.5" algo="Sum"/><pk mz="339.28773373" i="709.072" sn="7.55512" a="16.4105" fwhm="0.021934" res="15468.6" algo="Sum"/><pk mz="339.34497686" i="7081.9" sn="75.4558" a="153.492" fwhm="0.0179951" res="18857.6" algo="Sum"/><pk mz="340.17952516" i="591.937" sn="6.26212" a="16.2248" fwhm="0.026453" res="12859.8" algo="Sum"/><pk mz="340.25476335" i="1235.38" sn="13.0737" a="30.6112" fwhm="0.0268443" res="12675.1" algo="Sum"/><pk mz="340.35060298" i="1006.2" sn="10.653" a="28.6359" fwhm="0.0251633" res="13525.7" algo="Sum"/><pk mz="340.78192395" i="1509.99" sn="15.9372" a="30.5153" fwhm="0.0175221" res="19448.7" algo="Sum"/><pk mz="341.19004048" i="2702.99" sn="28.3768" a="42.9688" fwhm="0.0136545" res="24987.4" algo="Sum"/><pk mz="341.20768654" i="5033.47" sn="52.8372" a="115.494" fwhm="0.0222253" res="15352.3" algo="Sum"/><pk mz="341.24521301" i="2012.77" sn="21.1254" a="58.3995" fwhm="0.0267292" res="12766.7" algo="Sum"/><pk mz="342.16958079" i="631.658" sn="6.56708" a="14.0564" fwhm="0.0234714" res="14578.1" algo="Sum"/><pk mz="342.21084748" i="1147.54" sn="11.9302" a="25.5489" fwhm="0.0239591" res="14283.1" algo="Sum"/><pk mz="342.26248867" i="2268.24" sn="23.5802" a="45.1902" fwhm="0.0225324" res="15189.8" algo="Sum"/><pk mz="342.77986387" i="828.444" sn="8.56317" a="19.9376" fwhm="0.0202606" res="16918.5" algo="Sum"/><pk mz="342.86847427" i="2328.65" sn="24.0676" a="45.9678" fwhm="0.018041" res="19004.9" algo="Sum"/><pk mz="343.19152763" i="60500.6" sn="624.914" a="1138" fwhm="0.0171248" res="20040.6" algo="Sum"/><pk mz="343.26104210" i="1112.83" sn="11.4944" a="27.9088" fwhm="0.0300981" res="11404.8" algo="Sum"/><pk mz="343.29247120" i="616.234" sn="6.3651" a="14.7607" fwhm="0.0277613" res="12365.9" algo="Sum"/><pk mz="344.19478370" i="11681.8" sn="119.748" a="233.486" fwhm="0.0179997" res="19122.2" algo="Sum"/><pk mz="344.27822236" i="1137.95" sn="11.6649" a="27.1888" fwhm="0.0236337" res="14567.3" algo="Sum"/><pk mz="344.86593511" i="1563.32" sn="15.9402" a="34.3543" fwhm="0.0181011" res="19052.2" algo="Sum"/><pk mz="345.20058024" i="6144.67" sn="62.5965" a="216.257" fwhm="0.0348448" res="9906.8" algo="Sum"/><pk mz="345.23937167" i="4098" sn="41.7468" a="88.5809" fwhm="0.0197948" res="17440.9" algo="Sum"/><pk mz="346.12213567" i="793.031" sn="8.05636" a="18.0931" fwhm="0.0188521" res="18359.9" algo="Sum"/><pk mz="346.20716150" i="1284.55" sn="13.0471" a="49.4892" fwhm="0.0367773" res="9413.62" algo="Sum"/><pk mz="346.24211139" i="934.575" sn="9.48859" a="22.3372" fwhm="0.02718" res="12738.8" algo="Sum"/><pk mz="347.06799091" i="6265.65" sn="63.3089" a="133.419" fwhm="0.0178559" res="19437.1" algo="Sum"/><pk mz="347.16203563" i="8145.39" sn="82.2364" a="166.156" fwhm="0.0239844" res="14474.5" algo="Sum"/><pk mz="347.22122402" i="2367.05" sn="23.8594" a="58.2521" fwhm="0.0254432" res="13646.9" algo="Sum"/><pk mz="347.25431192" i="1552.05" sn="15.6285" a="33.0184" fwhm="0.0219471" res="15822.3" algo="Sum"/><pk mz="347.32851451" i="1482.51" sn="14.8952" a="29.3781" fwhm="0.0176539" res="19674.3" algo="Sum"/><pk mz="348.07100137" i="1446.12" sn="14.4886" a="30.1759" fwhm="0.0173716" res="20036.8" algo="Sum"/><pk mz="348.16525216" i="1921.87" sn="19.2106" a="36.3843" fwhm="0.0202694" res="17176.9" algo="Sum"/><pk mz="348.22533673" i="568.076" sn="5.67655" a="14.2648" fwhm="0.0271811" res="12811.3" algo="Sum"/><pk mz="348.26313175" i="616.072" sn="6.15421" a="15.4385" fwhm="0.0258746" res="13459.6" algo="Sum"/><pk mz="348.81390126" i="1681.76" sn="16.7634" a="30.9237" fwhm="0.0164727" res="21175.3" algo="Sum"/><pk mz="348.91874199" i="602.974" sn="6.00984" a="18.0279" fwhm="0.0234452" res="14882.3" algo="Sum"/><pk mz="349.05614795" i="3364.47" sn="33.4173" a="70.1354" fwhm="0.0198977" res="17542.5" algo="Sum"/><pk mz="349.08076140" i="1606.53" sn="15.9476" a="31.7736" fwhm="0.0178115" res="19598.6" algo="Sum"/><pk mz="349.12057260" i="696.186" sn="6.90351" a="14.8972" fwhm="0.0235655" res="14814.9" algo="Sum"/><pk mz="349.16297555" i="1170.07" sn="11.5912" a="22.7795" fwhm="0.0207848" res="16798.9" algo="Sum"/><pk mz="349.18266945" i="1474.85" sn="14.6088" a="42.0028" fwhm="0.0348026" res="10033.2" algo="Sum"/><pk mz="349.23402201" i="748.112" sn="7.41044" a="13.9284" fwhm="0.0291281" res="11989.6" algo="Sum"/><pk mz="349.27064879" i="1717.59" sn="17.0139" a="40.1431" fwhm="0.0190989" res="18287.5" algo="Sum"/><pk mz="350.81080867" i="1626.73" sn="15.957" a="32.2981" fwhm="0.0172307" res="20359.6" algo="Sum"/><pk mz="350.90851274" i="565.051" sn="5.52568" a="18.9026" fwhm="0.0317234" res="11061.5" algo="Sum"/><pk mz="351.15769679" i="703.1" sn="6.86203" a="19.209" fwhm="0.0274788" res="12779.2" algo="Sum"/><pk mz="351.19424441" i="853.859" sn="8.33456" a="18.4585" fwhm="0.0297021" res="11823.9" algo="Sum"/><pk mz="351.22865132" i="2544.5" sn="24.837" a="64.0967" fwhm="0.0304674" res="11528" algo="Sum"/><pk mz="351.24800712" i="1675.47" sn="16.3542" a="33.5782" fwhm="0.0223411" res="15722.1" algo="Sum"/><pk mz="351.28625492" i="982.085" sn="9.58282" a="20.8377" fwhm="0.0230329" res="15251.5" algo="Sum"/><pk mz="351.32281618" i="570.358" sn="5.56431" a="12.7924" fwhm="0.0213626" res="16445.7" algo="Sum"/><pk mz="352.23288177" i="646.058" sn="6.26607" a="16.6618" fwhm="0.0304635" res="11562.4" algo="Sum"/><pk mz="352.32150670" i="912.311" sn="8.84749" a="20.4412" fwhm="0.0198729" res="17728.8" algo="Sum"/><pk mz="352.80823492" i="626.234" sn="6.02873" a="16.5493" fwhm="0.0202756" res="17400.7" algo="Sum"/><pk mz="352.89743683" i="3256.71" sn="31.35" a="72.167" fwhm="0.0178634" res="19755.3" algo="Sum"/><pk mz="353.03149788" i="12717.9" sn="122.477" a="290.627" fwhm="0.0212879" res="16583.7" algo="Sum"/><pk mz="353.17662404" i="567.005" sn="5.4596" a="10.7588" fwhm="0.0296484" res="11912.2" algo="Sum"/><pk mz="353.20836699" i="959.565" sn="9.24028" a="27.5699" fwhm="0.0289917" res="12183.1" algo="Sum"/><pk mz="353.24446454" i="1581.64" sn="15.2305" a="32.0708" fwhm="0.0244243" res="14462.9" algo="Sum"/><pk mz="353.26552969" i="2067.44" sn="19.9085" a="56.177" fwhm="0.0306388" res="11530" algo="Sum"/><pk mz="353.29978051" i="662.68" sn="6.38132" a="11.7867" fwhm="0.0237364" res="14884.3" algo="Sum"/><pk mz="354.03497958" i="1545.51" sn="14.8119" a="37.4117" fwhm="0.0219546" res="16125.8" algo="Sum"/><pk mz="354.89482359" i="1240.27" sn="11.8526" a="29.6531" fwhm="0.0189672" res="18710.9" algo="Sum"/><pk mz="355.03350205" i="939.677" sn="8.97746" a="24.7813" fwhm="0.0263068" res="13495.9" algo="Sum"/><pk mz="355.18838810" i="1189.08" sn="11.3589" a="31.1706" fwhm="0.0344448" res="10311.8" algo="Sum"/><pk mz="355.22364424" i="1133.03" sn="10.8235" a="28.6732" fwhm="0.0267926" res="13258.3" algo="Sum"/><pk mz="355.26047760" i="863.61" sn="8.24943" a="21.6181" fwhm="0.0321832" res="11038.7" algo="Sum"/><pk mz="355.27893156" i="598.234" sn="5.71315" a="10.6841" fwhm="0.0144646" res="24561.9" algo="Sum"/><pk mz="356.27748931" i="683.559" sn="6.50636" a="28.3826" fwhm="0.0398043" res="8950.73" algo="Sum"/><pk mz="356.75608493" i="564.925" sn="5.34774" a="11.4762" fwhm="0.0181936" res="19608.9" algo="Sum"/><pk mz="357.20615234" i="8510.54" sn="80.273" a="181.207" fwhm="0.0192354" res="18570.3" algo="Sum"/><pk mz="357.23623369" i="1143.3" sn="10.7772" a="18.9301" fwhm="0.0146706" res="24350.5" algo="Sum"/><pk mz="357.27454139" i="543.04" sn="5.1162" a="14.4782" fwhm="0.027409" res="13035" algo="Sum"/><pk mz="358.20946540" i="1724.31" sn="16.1435" a="41.5212" fwhm="0.0201144" res="17808.6" algo="Sum"/><pk mz="358.30506728" i="1325.78" sn="12.407" a="37.0136" fwhm="0.0246802" res="14517.9" algo="Sum"/><pk mz="358.84279719" i="1843.13" sn="17.2079" a="42.3364" fwhm="0.018543" res="19352" algo="Sum"/><pk mz="358.97988301" i="90342.4" sn="842.067" a="1664.41" fwhm="0.0162551" res="22084.2" algo="Sum"/><pk mz="359.04323363" i="17856.4" sn="166.153" a="371.279" fwhm="0.0180136" res="19931.8" algo="Sum"/><pk mz="359.16551579" i="9990.58" sn="92.9329" a="211.949" fwhm="0.0187387" res="19167.1" algo="Sum"/><pk mz="359.21800806" i="4107.74" sn="38.2105" a="112.558" fwhm="0.0211172" res="17010.7" algo="Sum"/><pk mz="359.25577011" i="658.211" sn="6.12271" a="15.8726" fwhm="0.0261608" res="13732.6" algo="Sum"/><pk mz="359.32632985" i="550.034" sn="5.11563" a="14.6443" fwhm="0.0285035" res="12606.4" algo="Sum"/><pk mz="359.98213521" i="13227.9" sn="122.304" a="271.612" fwhm="0.018274" res="19699.1" algo="Sum"/><pk mz="360.04663207" i="2246.93" sn="20.7498" a="54.5983" fwhm="0.0198911" res="18100.9" algo="Sum"/><pk mz="360.16911138" i="1931.56" sn="17.8325" a="43.2414" fwhm="0.0201424" res="17881.2" algo="Sum"/><pk mz="360.22184200" i="965.987" sn="8.92046" a="28.0622" fwhm="0.0241948" res="14888.4" algo="Sum"/><pk mz="360.32352562" i="55114.1" sn="509.018" a="1054.39" fwhm="0.0169597" res="21245.9" algo="Sum"/><pk mz="360.83963804" i="1410.01" sn="12.956" a="33.3311" fwhm="0.0187734" res="19220.8" algo="Sum"/><pk mz="360.97745099" i="56424.4" sn="517.801" a="1079.84" fwhm="0.0172058" res="20980" algo="Sum"/><pk mz="361.17756972" i="1973.9" sn="18.1125" a="98.7285" fwhm="0.0579331" res="6234.39" algo="Sum"/><pk mz="361.23780784" i="2939.5" sn="26.9729" a="71.6498" fwhm="0.0230972" res="15639.9" algo="Sum"/><pk mz="361.27110710" i="1018.19" sn="9.34369" a="20.053" fwhm="0.0238961" res="15118.4" algo="Sum"/><pk mz="361.32685734" i="13205.2" sn="121.195" a="300.294" fwhm="0.0195186" res="18512" algo="Sum"/><pk mz="361.97973656" i="8110.82" sn="73.7848" a="170.557" fwhm="0.0191186" res="18933.4" algo="Sum"/><pk mz="362.11732148" i="2457.59" sn="22.3504" a="49.0664" fwhm="0.0169031" res="21423.1" algo="Sum"/><pk mz="362.19111679" i="873.883" sn="7.94408" a="22.3836" fwhm="0.0349045" res="10376.6" algo="Sum"/><pk mz="362.24113012" i="6572.07" sn="59.7356" a="137.171" fwhm="0.018725" res="19345.3" algo="Sum"/><pk mz="362.33158263" i="1913.13" sn="17.3878" a="52.5193" fwhm="0.0250192" res="14482.1" algo="Sum"/><pk mz="362.92599850" i="2742.46" sn="24.7522" a="56.6128" fwhm="0.0188844" res="19218.3" algo="Sum"/><pk mz="362.97376009" i="8672.44" sn="78.2707" a="181.754" fwhm="0.0184179" res="19707.7" algo="Sum"/><pk mz="363.11949429" i="548.06" sn="4.94558" a="12.3576" fwhm="0.0211133" res="17198.6" algo="Sum"/><pk mz="363.15778802" i="1609.88" sn="14.5257" a="40.6229" fwhm="0.0224217" res="16196.7" algo="Sum"/><pk mz="363.21636653" i="759.803" sn="6.85561" a="10.9058" fwhm="0.0150335" res="24160.4" algo="Sum"/><pk mz="363.24580591" i="2111.28" sn="19.0498" a="64.9155" fwhm="0.0250377" res="14508" algo="Sum"/><pk mz="363.32401946" i="963.807" sn="8.69631" a="27.1876" fwhm="0.0241303" res="15056.8" algo="Sum"/><pk mz="363.97689589" i="1300.33" sn="11.6776" a="31.0867" fwhm="0.0185785" res="19591.3" algo="Sum"/><pk mz="364.15947082" i="601.721" sn="5.39963" a="14.304" fwhm="0.0212008" res="17176.7" algo="Sum"/><pk mz="364.78721376" i="648.883" sn="5.78405" a="13.3886" fwhm="0.0179105" res="20367.3" algo="Sum"/><pk mz="364.97203924" i="687.446" sn="6.12828" a="20.1753" fwhm="0.0253976" res="14370.3" algo="Sum"/><pk mz="365.10584879" i="1762.4" sn="15.7057" a="37.1469" fwhm="0.0193178" res="18899.9" algo="Sum"/><pk mz="365.13777424" i="1411.3" sn="12.5768" a="31.0493" fwhm="0.0297439" res="12276.1" algo="Sum"/><pk mz="365.15245924" i="1127.24" sn="10.0455" a="20.7341" fwhm="0.0183196" res="19932.3" algo="Sum"/><pk mz="365.19570552" i="545.691" sn="4.86346" a="19.6177" fwhm="0.0527611" res="6921.69" algo="Sum"/><pk mz="365.24523444" i="1323.98" sn="11.7973" a="28.2936" fwhm="0.0239253" res="15266" algo="Sum"/><pk mz="365.26616825" i="1437.86" sn="12.8054" a="38.0022" fwhm="0.0280368" res="13028.1" algo="Sum"/><pk mz="365.30205574" i="867.468" sn="7.72473" a="17.4431" fwhm="0.0230604" res="15841.1" algo="Sum"/><pk mz="365.33886503" i="1311.23" sn="11.6764" a="28.5391" fwhm="0.0187232" res="19512.6" algo="Sum"/><pk mz="366.26337347" i="570.995" sn="5.05307" a="26.072" fwhm="0.0428145" res="8554.67" algo="Sum"/><pk mz="366.37307042" i="738.826" sn="6.52881" a="16.0901" fwhm="0.0196463" res="18648.4" algo="Sum"/><pk mz="366.78457993" i="643.73" sn="5.68011" a="14.9477" fwhm="0.0197715" res="18551.1" algo="Sum"/><pk mz="367.12132536" i="4253.39" sn="37.5183" a="89.5978" fwhm="0.01894" res="19383.4" algo="Sum"/><pk mz="367.19793583" i="619.465" sn="5.45263" a="18.3002" fwhm="0.0408002" res="8999.9" algo="Sum"/><pk mz="367.22181062" i="740.267" sn="6.51119" a="16.8111" fwhm="0.0322102" res="11400.8" algo="Sum"/><pk mz="367.25485367" i="735.529" sn="6.46325" a="25.9527" fwhm="0.0453507" res="8098.11" algo="Sum"/><pk mz="367.27875181" i="727.323" sn="6.38706" a="22.5714" fwhm="0.0260411" res="14103.8" algo="Sum"/><pk mz="367.39148238" i="584.842" sn="5.13407" a="15.8212" fwhm="0.0216085" res="17002.2" algo="Sum"/><pk mz="368.12405772" i="707.088" sn="6.17977" a="15.9956" fwhm="0.0238156" res="15457.2" algo="Sum"/><pk mz="368.27949238" i="1651.63" sn="14.4317" a="42.037" fwhm="0.0200792" res="18341.4" algo="Sum"/><pk mz="368.42507339" i="1584.3" sn="13.8386" a="33.9024" fwhm="0.0190974" res="19291.9" algo="Sum"/><pk mz="368.87140418" i="2183.71" sn="19.0433" a="45.0845" fwhm="0.0192979" res="19114.6" algo="Sum"/><pk mz="369.00276535" i="1528.17" sn="13.2927" a="38.1015" fwhm="0.022254" res="16581.4" algo="Sum"/><pk mz="369.20211776" i="1411.89" sn="12.2427" a="27.9977" fwhm="0.0204632" res="18042.3" algo="Sum"/><pk mz="369.22471760" i="3167.53" sn="27.467" a="92.5059" fwhm="0.0250565" res="14735.7" algo="Sum"/><pk mz="369.28278539" i="700.551" sn="6.07638" a="18.8543" fwhm="0.0331017" res="11156" algo="Sum"/><pk mz="369.35135336" i="20660.8" sn="179.222" a="427.125" fwhm="0.0179369" res="20591.7" algo="Sum"/><pk mz="370.20247046" i="567.315" sn="4.89539" a="11.4365" fwhm="0.0272842" res="13568.4" algo="Sum"/><pk mz="370.22875052" i="764.517" sn="6.597" a="25.3119" fwhm="0.0319775" res="11577.8" algo="Sum"/><pk mz="370.29548252" i="2042.12" sn="17.6214" a="46.7762" fwhm="0.0194891" res="19000.1" algo="Sum"/><pk mz="370.35484892" i="6229.05" sn="53.7504" a="132.546" fwhm="0.0187945" res="19705.5" algo="Sum"/><pk mz="370.74013026" i="641.393" sn="5.52711" a="14.4306" fwhm="0.0198152" res="18709.9" algo="Sum"/><pk mz="370.86941311" i="884.036" sn="7.592" a="21.0966" fwhm="0.0192628" res="19253.2" algo="Sum"/><pk mz="371.03730056" i="1381.42" sn="11.8426" a="28.6604" fwhm="0.0190669" res="19459.8" algo="Sum"/><pk mz="371.16650279" i="563.248" sn="4.82883" a="14.4264" fwhm="0.027877" res="13314.4" algo="Sum"/><pk mz="371.18665532" i="627.359" sn="5.37847" a="11.0732" fwhm="0.0227963" res="16282.7" algo="Sum"/><pk mz="371.19581592" i="657.484" sn="5.63693" a="7.17365" fwhm="0.0113984" res="32565.7" algo="Sum"/><pk mz="371.22324089" i="1202.49" sn="10.3091" a="36.0114" fwhm="0.0338577" res="10964.2" algo="Sum"/><pk mz="371.25495772" i="789.803" sn="6.76839" a="22.3664" fwhm="0.0328382" res="11305.6" algo="Sum"/><pk mz="371.31661368" i="1053.68" sn="9.02475" a="26.2945" fwhm="0.0296835" res="12509.2" algo="Sum"/><pk mz="371.35875458" i="1025.89" sn="8.78797" a="21.7243" fwhm="0.018887" res="19662.1" algo="Sum"/><pk mz="372.31195122" i="752.054" sn="6.40366" a="19.6887" fwhm="0.0221159" res="16834.6" algo="Sum"/><pk mz="372.73738458" i="1220.6" sn="10.3397" a="25.8661" fwhm="0.0186091" res="20029.9" algo="Sum"/><pk mz="373.18038078" i="2041.65" sn="17.2456" a="54.7221" fwhm="0.026523" res="14070.1" algo="Sum"/><pk mz="373.23509136" i="897.153" sn="7.57818" a="23.7647" fwhm="0.0341643" res="10924.7" algo="Sum"/><pk mz="373.26960519" i="700.145" sn="5.91407" a="17.9842" fwhm="0.0291553" res="12802.8" algo="Sum"/><pk mz="374.18349285" i="551.638" sn="4.63563" a="14.5184" fwhm="0.0245708" res="15228.8" algo="Sum"/><pk mz="374.30277462" i="3129.8" sn="26.2979" a="70.4112" fwhm="0.0187035" res="20012.5" algo="Sum"/><pk mz="374.73552718" i="973.363" sn="8.15424" a="23.7165" fwhm="0.0199457" res="18787.8" algo="Sum"/><pk mz="374.81630364" i="648.821" sn="5.43536" a="15.4324" fwhm="0.0210504" res="17805.6" algo="Sum"/><pk mz="375.01499678" i="9390.96" sn="78.6169" a="223.218" fwhm="0.0215807" res="17377.3" algo="Sum"/><pk mz="375.19284559" i="1115.08" sn="9.33036" a="34.0942" fwhm="0.0316085" res="11870" algo="Sum"/><pk mz="375.21257879" i="863.171" sn="7.22214" a="16.3528" fwhm="0.0264729" res="14173.4" algo="Sum"/><pk mz="375.25101187" i="896.917" sn="7.50449" a="21.6514" fwhm="0.034247" res="10957.2" algo="Sum"/><pk mz="375.28684004" i="1878.72" sn="15.7192" a="46.5479" fwhm="0.028214" res="13301.5" algo="Sum"/><pk mz="375.35987952" i="1342.9" sn="11.236" a="28.965" fwhm="0.0195742" res="19176.3" algo="Sum"/><pk mz="376.01838253" i="1227.62" sn="10.2549" a="32.1278" fwhm="0.0229871" res="16357.8" algo="Sum"/><pk mz="376.29782300" i="6444.09" sn="53.6166" a="153.708" fwhm="0.0292755" res="12853.7" algo="Sum"/><pk mz="376.81403405" i="553.13" sn="4.58384" a="13.2932" fwhm="0.0193744" res="19449" algo="Sum"/><pk mz="376.93077853" i="639.338" sn="5.29769" a="18.3638" fwhm="0.0280424" res="13441.5" algo="Sum"/><pk mz="376.98839293" i="726.303" sn="6.0183" a="20.9082" fwhm="0.0352676" res="10689.4" algo="Sum"/><pk mz="377.01429954" i="820.69" sn="6.80041" a="24.2545" fwhm="0.0318706" res="11829.5" algo="Sum"/><pk mz="377.17494249" i="701.18" sn="5.79136" a="17.1569" fwhm="0.0311758" res="12098.3" algo="Sum"/><pk mz="377.18934391" i="658.592" sn="5.438" a="7.20459" fwhm="0.01149" res="32827.6" algo="Sum"/><pk mz="377.20895662" i="723.447" sn="5.97213" a="10.0291" fwhm="0.0284054" res="13279.5" algo="Sum"/><pk mz="377.23532581" i="2401.25" sn="19.8107" a="61.337" fwhm="0.0227919" res="16551.3" algo="Sum"/><pk mz="377.26512727" i="938.903" sn="7.74579" a="18.0452" fwhm="0.0306432" res="12311.5" algo="Sum"/><pk mz="377.30168048" i="2134.74" sn="17.6113" a="52.192" fwhm="0.0277166" res="13612.8" algo="Sum"/><pk mz="378.21611249" i="1023.11" sn="8.38643" a="28.2044" fwhm="0.0330438" res="11445.9" algo="Sum"/><pk mz="378.29847739" i="778.714" sn="6.384" a="24.515" fwhm="0.0286358" res="13210.7" algo="Sum"/><pk mz="378.90029302" i="1766.72" sn="14.4375" a="35.9372" fwhm="0.0201516" res="18802.5" algo="Sum"/><pk mz="379.22200597" i="695.94" sn="5.66306" a="21.2192" fwhm="0.0399232" res="9498.79" algo="Sum"/><pk mz="379.24855618" i="604.373" sn="4.91795" a="12.995" fwhm="0.0307235" res="12343.9" algo="Sum"/><pk mz="379.28224514" i="1222.65" sn="9.94862" a="34.6255" fwhm="0.0309295" res="12262.8" algo="Sum"/><pk mz="379.31728853" i="1084.31" sn="8.82196" a="27.2907" fwhm="0.0244839" res="15492.5" algo="Sum"/><pk mz="380.27689825" i="586.133" sn="4.73775" a="15.4866" fwhm="0.0305054" res="12465.9" algo="Sum"/><pk mz="380.76929161" i="1325.86" sn="10.6884" a="30.7669" fwhm="0.0185767" res="20497.2" algo="Sum"/><pk mz="381.02518461" i="9637.76" sn="77.5" a="211.558" fwhm="0.019395" res="19645.6" algo="Sum"/><pk mz="381.07920954" i="567.931" sn="4.5669" a="14.41" fwhm="0.025679" res="14840.1" algo="Sum"/><pk mz="381.20612555" i="1214.61" sn="9.76806" a="37.4918" fwhm="0.0286757" res="13293.7" algo="Sum"/><pk mz="381.23545748" i="643.92" sn="5.17873" a="8.6979" fwhm="0.0163186" res="23362.1" algo="Sum"/><pk mz="381.26570269" i="664.839" sn="5.34729" a="16.634" fwhm="0.0346556" res="11001.6" algo="Sum"/><pk mz="381.29687887" i="1644.31" sn="13.2242" a="44.1988" fwhm="0.024551" res="15530.8" algo="Sum"/><pk mz="381.33263593" i="685.587" sn="5.51382" a="17.0674" fwhm="0.0277432" res="13745.1" algo="Sum"/><pk mz="381.96991545" i="867.147" sn="6.92449" a="19.8149" fwhm="0.0198951" res="19199.2" algo="Sum"/><pk mz="382.02821176" i="1193.95" sn="9.53341" a="30.2678" fwhm="0.0208196" res="18349.5" algo="Sum"/><pk mz="382.76588537" i="1842.15" sn="14.6383" a="43.0699" fwhm="0.0195986" res="19530.2" algo="Sum"/><pk mz="383.11591781" i="77655.2" sn="616.605" a="1510" fwhm="0.0173928" res="22027.3" algo="Sum"/><pk mz="383.22261360" i="52827.1" sn="419.432" a="1083.52" fwhm="0.0182406" res="21009.3" algo="Sum"/><pk mz="383.96739880" i="585.407" sn="4.63542" a="15.5701" fwhm="0.0226641" res="16941.7" algo="Sum"/><pk mz="384.11941011" i="10567.6" sn="83.6076" a="230.441" fwhm="0.0190957" res="20115.5" algo="Sum"/><pk mz="384.22561193" i="11721.8" sn="92.7082" a="263.159" fwhm="0.0193737" res="19832.4" algo="Sum"/><pk mz="384.76364444" i="1184.92" sn="9.34102" a="32.5667" fwhm="0.023734" res="16211.5" algo="Sum"/><pk mz="384.84540634" i="693.842" sn="5.46985" a="17.1033" fwhm="0.0213695" res="18009.1" algo="Sum"/><pk mz="385.12168899" i="2905.6" sn="22.8972" a="71.1694" fwhm="0.020631" res="18667.1" algo="Sum"/><pk mz="385.22252652" i="3705.49" sn="29.2015" a="129.871" fwhm="0.0324515" res="11870.7" algo="Sum"/><pk mz="385.29295494" i="660.691" sn="5.20676" a="21.1429" fwhm="0.0370949" res="10386.7" algo="Sum"/><pk mz="386.22435252" i="867.053" sn="6.81978" a="27.5422" fwhm="0.0320768" res="12040.6" algo="Sum"/><pk mz="386.71448012" i="632.021" sn="4.9582" a="15.1987" fwhm="0.0209611" res="18449.1" algo="Sum"/><pk mz="387.20001720" i="763.158" sn="5.96426" a="37.3101" fwhm="0.0635286" res="6094.9" algo="Sum"/><pk mz="387.25135685" i="699.706" sn="5.46024" a="30.3581" fwhm="0.0488486" res="7927.58" algo="Sum"/><pk mz="388.35469623" i="963.777" sn="7.46575" a="24.7708" fwhm="0.022647" res="17148.2" algo="Sum"/><pk mz="388.71128975" i="1177.36" sn="9.10201" a="26.6576" fwhm="0.0196638" res="19767.8" algo="Sum"/><pk mz="389.20210542" i="618.22" sn="4.74814" a="17.9765" fwhm="0.0427926" res="9095.08" algo="Sum"/><pk mz="389.24735265" i="677.453" sn="5.20435" a="19.4114" fwhm="0.0439569" res="8855.2" algo="Sum"/><pk mz="389.26771886" i="747.126" sn="5.74039" a="25.6834" fwhm="0.0403577" res="9645.43" algo="Sum"/><pk mz="389.37493444" i="1339.78" sn="10.2909" a="36.907" fwhm="0.0224049" res="17379" algo="Sum"/><pk mz="389.97332275" i="952.374" sn="7.27944" a="21.2361" fwhm="0.0196398" res="19856.3" algo="Sum"/><pk mz="390.27812972" i="1203.87" sn="9.19655" a="32.9742" fwhm="0.0287604" res="13570" algo="Sum"/><pk mz="390.70915715" i="1113.12" sn="8.49308" a="24.7734" fwhm="0.0177251" res="22042.7" algo="Sum"/><pk mz="390.79802849" i="2141.6" sn="16.2987" a="47.1242" fwhm="0.0195471" res="19992.6" algo="Sum"/><pk mz="390.98603995" i="1756.94" sn="13.316" a="51.513" fwhm="0.0248313" res="15745.7" algo="Sum"/><pk mz="391.21022106" i="649.4" sn="4.92012" a="22.9144" fwhm="0.0468868" res="8343.72" algo="Sum"/><pk mz="391.28007578" i="2171.7" sn="16.4475" a="56.3654" fwhm="0.0299055" res="13083.9" algo="Sum"/><pk mz="391.35356490" i="894.149" sn="6.76975" a="22.8614" fwhm="0.0223587" res="17503.4" algo="Sum"/><pk mz="392.28942497" i="1661.21" sn="12.4974" a="48.4221" fwhm="0.0261236" res="15016.7" algo="Sum"/><pk mz="392.31165672" i="1972.72" sn="14.8403" a="46.7542" fwhm="0.0272017" res="14422.3" algo="Sum"/><pk mz="392.79520693" i="2525.8" sn="18.9022" a="59.1446" fwhm="0.0200016" res="19638.1" algo="Sum"/><pk mz="393.20623157" i="1655.93" sn="12.3652" a="58.7347" fwhm="0.0295384" res="13311.7" algo="Sum"/><pk mz="393.23849628" i="623.653" sn="4.65693" a="4.69662" fwhm="0.00782131" res="50277.8" algo="Sum"/><pk mz="393.29745860" i="33052.2" sn="246.801" a="758.181" fwhm="0.0192206" res="20462.3" algo="Sum"/><pk mz="393.36933469" i="846.495" sn="6.32177" a="19.9756" fwhm="0.0265667" res="14806.8" algo="Sum"/><pk mz="394.30042926" i="8141.96" sn="60.5007" a="185.937" fwhm="0.0208327" res="18927" algo="Sum"/><pk mz="394.34624669" i="3916.45" sn="29.1006" a="101.977" fwhm="0.0216875" res="18183.1" algo="Sum"/><pk mz="394.79352666" i="1261.29" sn="9.35181" a="36.5375" fwhm="0.0241047" res="16378.3" algo="Sum"/><pk mz="395.21551195" i="1302.45" sn="9.64561" a="36.3868" fwhm="0.0263569" res="14994.8" algo="Sum"/><pk mz="395.25124048" i="598.658" sn="4.43375" a="12.5561" fwhm="0.0311226" res="12699.8" algo="Sum"/><pk mz="395.30288188" i="1748.53" sn="12.9498" a="63.5458" fwhm="0.029255" res="13512.3" algo="Sum"/><pk mz="395.34937519" i="1301.1" sn="9.63613" a="33.0271" fwhm="0.0233925" res="16900.7" algo="Sum"/><pk mz="396.30860809" i="582.314" sn="4.29725" a="18.9085" fwhm="0.0308161" res="12860.4" algo="Sum"/><pk mz="396.74371416" i="1218.66" sn="8.96031" a="28.8398" fwhm="0.0193741" res="20478.1" algo="Sum"/><pk mz="396.99774384" i="5828.62" sn="42.8626" a="141.872" fwhm="0.0215963" res="18382.7" algo="Sum"/><pk mz="397.23680074" i="1958.21" sn="14.3693" a="55.5659" fwhm="0.0241346" res="16459.2" algo="Sum"/><pk mz="397.26539887" i="687.281" sn="5.04338" a="15.834" fwhm="0.0273631" res="14518.3" algo="Sum"/><pk mz="397.99993164" i="683.724" sn="5.00645" a="20.7085" fwhm="0.0235897" res="16871.8" algo="Sum"/><pk mz="398.32731758" i="883.547" sn="6.45679" a="25.981" fwhm="0.0230765" res="17261.2" algo="Sum"/><pk mz="398.74294381" i="1857.76" sn="13.5465" a="32.8301" fwhm="0.0212839" res="18734.5" algo="Sum"/><pk mz="398.76011908" i="2240.51" sn="16.3374" a="50.4182" fwhm="0.0226665" res="17592.5" algo="Sum"/><pk mz="399.08980825" i="10678.3" sn="77.696" a="234.699" fwhm="0.0193436" res="20631.7" algo="Sum"/><pk mz="399.21619830" i="24658.4" sn="179.399" a="547.465" fwhm="0.0245338" res="16272.1" algo="Sum"/><pk mz="399.31230649" i="710.422" sn="5.16832" a="30.6719" fwhm="0.0518907" res="7695.25" algo="Sum"/><pk mz="399.77354857" i="1154.58" sn="8.38807" a="30.7108" fwhm="0.0237368" res="16841.9" algo="Sum"/><pk mz="400.09301292" i="1441.49" sn="10.4422" a="38.08" fwhm="0.021321" res="18765.2" algo="Sum"/><pk mz="400.21942864" i="5659.39" sn="40.9964" a="137.697" fwhm="0.0269763" res="14836" algo="Sum"/><pk mz="400.27641683" i="784.283" sn="5.68299" a="27.4075" fwhm="0.0401256" res="9975.58" algo="Sum"/><pk mz="400.34220644" i="2281.11" sn="16.5281" a="50.147" fwhm="0.0202567" res="19763.5" algo="Sum"/><pk mz="400.73777609" i="1277.32" sn="9.2408" a="33.9552" fwhm="0.0224425" res="17856.2" algo="Sum"/><pk mz="400.78219952" i="711.974" sn="5.14721" a="17.4778" fwhm="0.0266148" res="15058.6" algo="Sum"/><pk mz="400.82694790" i="2404.11" sn="17.3613" a="59.1428" fwhm="0.0203643" res="19682.8" algo="Sum"/><pk mz="401.09023688" i="1130.55" sn="8.15512" a="28.6656" fwhm="0.0220757" res="18168.8" algo="Sum"/><pk mz="401.16150503" i="556.583" sn="4.01545" a="9.24704" fwhm="0.0236989" res="16927.4" algo="Sum"/><pk mz="401.20043369" i="2283.89" sn="16.4776" a="119.134" fwhm="0.0479298" res="8370.59" algo="Sum"/><pk mz="401.26650995" i="583.034" sn="4.20648" a="10.3586" fwhm="0.0225896" res="17763.3" algo="Sum"/><pk mz="401.28444828" i="728.856" sn="5.25873" a="19.2918" fwhm="0.0288159" res="13925.8" algo="Sum"/><pk mz="401.34452988" i="772" sn="5.57061" a="18.8905" fwhm="0.0235492" res="17042.8" algo="Sum"/><pk mz="402.35769462" i="3525.42" sn="25.2311" a="86.0751" fwhm="0.0213063" res="18884.4" algo="Sum"/><pk mz="402.77267629" i="744.328" sn="5.30256" a="16.8919" fwhm="0.0248525" res="16206.5" algo="Sum"/><pk mz="402.82435532" i="2283.5" sn="16.2665" a="56.1094" fwhm="0.0211262" res="19067.5" algo="Sum"/><pk mz="403.00745547" i="2666.76" sn="18.9917" a="66.4391" fwhm="0.0209935" res="19196.8" algo="Sum"/><pk mz="403.26324841" i="616.684" sn="4.39151" a="23.1618" fwhm="0.0493202" res="8176.43" algo="Sum"/><pk mz="403.35968209" i="1107.04" sn="7.8834" a="28.0711" fwhm="0.0233342" res="17286.2" algo="Sum"/><pk mz="403.39032729" i="1224.63" sn="8.72077" a="26.3786" fwhm="0.0213663" res="18879.7" algo="Sum"/><pk mz="404.68557645" i="681.659" sn="4.80282" a="16.2299" fwhm="0.0206456" res="19601.5" algo="Sum"/><pk mz="404.82375715" i="936.243" sn="6.59481" a="31.5005" fwhm="0.0345455" res="11718.6" algo="Sum"/><pk mz="405.26371286" i="1112.59" sn="7.83048" a="56.2205" fwhm="0.0467078" res="8676.57" algo="Sum"/><pk mz="406.25420014" i="915.37" sn="6.41642" a="32.9951" fwhm="0.0389897" res="10419.5" algo="Sum"/><pk mz="406.29022919" i="613.874" sn="4.29883" a="16.048" fwhm="0.0298748" res="13599.7" algo="Sum"/><pk mz="406.68336956" i="631.212" sn="4.41004" a="14.156" fwhm="0.0197768" res="20563.7" algo="Sum"/><pk mz="406.77232689" i="1952.92" sn="13.6429" a="46.3659" fwhm="0.0206315" res="19716.1" algo="Sum"/><pk mz="407.25466699" i="889.162" sn="6.19741" a="19.6474" fwhm="0.032459" res="12546.7" algo="Sum"/><pk mz="407.28594772" i="815.263" sn="5.67825" a="33.5431" fwhm="0.0567661" res="7174.81" algo="Sum"/><pk mz="407.34747270" i="668.815" sn="4.65347" a="18.9793" fwhm="0.0325084" res="12530.5" algo="Sum"/><pk mz="408.30753534" i="3158.87" sn="21.865" a="103.407" fwhm="0.0233715" res="17470.3" algo="Sum"/><pk mz="408.77047790" i="2939.84" sn="20.3263" a="70.8276" fwhm="0.020871" res="19585.6" algo="Sum"/><pk mz="409.18236349" i="848.043" sn="5.84154" a="30.0744" fwhm="0.0299794" res="13648.8" algo="Sum"/><pk mz="409.27145763" i="8565.82" sn="59.0263" a="203.429" fwhm="0.0215114" res="19025.8" algo="Sum"/><pk mz="409.30895251" i="1484.85" sn="10.2329" a="33.201" fwhm="0.0320167" res="12784.2" algo="Sum"/><pk mz="409.34344335" i="1159.92" sn="7.99485" a="32.0452" fwhm="0.0371335" res="11023.6" algo="Sum"/><pk mz="410.27490775" i="2081.24" sn="14.2897" a="67.5698" fwhm="0.0230314" res="17813.7" algo="Sum"/><pk mz="410.76419600" i="2659.91" sn="18.2397" a="70.1413" fwhm="0.0212362" res="19342.7" algo="Sum"/><pk mz="410.85567333" i="2387.72" sn="16.3643" a="59.4858" fwhm="0.0202949" res="20244.2" algo="Sum"/><pk mz="411.26225374" i="2223.34" sn="15.1846" a="86.5688" fwhm="0.0345817" res="11892.5" algo="Sum"/><pk mz="411.77107082" i="902.609" sn="6.15146" a="23.9493" fwhm="0.021194" res="19428.7" algo="Sum"/><pk mz="412.27116551" i="762.023" sn="5.1847" a="23.3257" fwhm="0.0401397" res="10270.9" algo="Sum"/><pk mz="412.71720710" i="616.027" sn="4.1805" a="14.5342" fwhm="0.0207648" res="19875.8" algo="Sum"/><pk mz="412.77667506" i="1379.56" sn="9.34804" a="44.88" fwhm="0.025577" res="16138.6" algo="Sum"/><pk mz="412.85336694" i="1595.91" sn="10.8068" a="37.8438" fwhm="0.0200277" res="20614.1" algo="Sum"/><pk mz="412.97022603" i="1335.91" sn="9.04533" a="41.1436" fwhm="0.0250471" res="16487.8" algo="Sum"/><pk mz="413.17958104" i="1376.65" sn="9.3097" a="35.1118" fwhm="0.0240057" res="17211.7" algo="Sum"/><pk mz="413.23295859" i="1357.62" sn="9.17845" a="36.0896" fwhm="0.0266874" res="15484.2" algo="Sum"/><pk mz="413.26620789" i="7205.86" sn="48.718" a="200.145" fwhm="0.0227594" res="18158" algo="Sum"/><pk mz="413.31612565" i="671.515" sn="4.54031" a="17.7492" fwhm="0.0264206" res="15643.7" algo="Sum"/><pk mz="413.78199552" i="599.735" sn="4.04974" a="23.6815" fwhm="0.0457582" res="9042.79" algo="Sum"/><pk mz="414.27011740" i="2038.33" sn="13.7429" a="58.8302" fwhm="0.0241613" res="17146" algo="Sum"/><pk mz="414.71431053" i="995.116" sn="6.6891" a="25.9432" fwhm="0.0218987" res="18937.9" algo="Sum"/><pk mz="414.86448918" i="633.454" sn="4.25977" a="20.0769" fwhm="0.0327209" res="12678.9" algo="Sum"/><pk mz="415.19276336" i="14539.2" sn="97.6828" a="378.644" fwhm="0.0226037" res="18368.4" algo="Sum"/><pk mz="415.27789425" i="1078.1" sn="7.24381" a="45.4875" fwhm="0.0431629" res="9621.17" algo="Sum"/><pk mz="416.19645652" i="3317.05" sn="22.2143" a="92.1208" fwhm="0.0229872" res="18105.6" algo="Sum"/><pk mz="416.71203109" i="721.246" sn="4.8103" a="19.1998" fwhm="0.0212024" res="19654" algo="Sum"/><pk mz="416.80047998" i="2360.89" sn="15.742" a="64.5656" fwhm="0.0222418" res="18739.5" algo="Sum"/><pk mz="417.00196173" i="2629.25" sn="17.5308" a="62.2648" fwhm="0.0217457" res="19176.3" algo="Sum"/><pk mz="417.19133970" i="2063.38" sn="13.7524" a="64.6852" fwhm="0.0262165" res="15913.3" algo="Sum"/><pk mz="417.40596292" i="1259.17" sn="8.3818" a="30.8341" fwhm="0.0205428" res="20318.9" algo="Sum"/><pk mz="418.79823614" i="2291.65" sn="15.1444" a="53.4966" fwhm="0.0203834" res="20546" algo="Sum"/><pk mz="418.98336922" i="1686.1" sn="11.1447" a="69.5838" fwhm="0.0378309" res="11075.2" algo="Sum"/><pk mz="419.24025433" i="663.411" sn="4.37835" a="25.954" fwhm="0.0442146" res="9481.94" algo="Sum"/><pk mz="419.28535075" i="610.791" sn="4.03057" a="21.7813" fwhm="0.0484567" res="8652.79" algo="Sum"/><pk mz="419.31482419" i="550.058" sn="3.62911" a="15.5065" fwhm="0.0289619" res="14478.1" algo="Sum"/><pk mz="419.35132334" i="626.682" sn="4.13465" a="16.1257" fwhm="0.0364205" res="11514.1" algo="Sum"/><pk mz="419.38453986" i="721.921" sn="4.76223" a="18.6806" fwhm="0.026676" res="15721.4" algo="Sum"/><pk mz="420.79369058" i="1070.25" sn="7.02615" a="36.3418" fwhm="0.0278473" res="15110.8" algo="Sum"/><pk mz="420.88480108" i="2206.58" sn="14.4742" a="54.8744" fwhm="0.0204898" res="20541.2" algo="Sum"/><pk mz="421.23244687" i="6747.21" sn="44.2349" a="186.798" fwhm="0.0222026" res="18972.2" algo="Sum"/><pk mz="421.30828483" i="564.986" sn="3.70456" a="16.5783" fwhm="0.0404778" res="10408.4" algo="Sum"/><pk mz="421.32970656" i="571.798" sn="3.74922" a="14.4487" fwhm="0.0364313" res="11565" algo="Sum"/><pk mz="421.36297958" i="613.246" sn="4.02108" a="15.9046" fwhm="0.0308797" res="13645.3" algo="Sum"/><pk mz="422.23588821" i="1346.26" sn="8.78299" a="40.7009" fwhm="0.0254907" res="16564.3" algo="Sum"/><pk mz="422.75319470" i="1013.95" sn="6.59817" a="36.0163" fwhm="0.0344618" res="12267.3" algo="Sum"/><pk mz="422.88169951" i="888.644" sn="5.78188" a="26.1861" fwhm="0.0238147" res="17757.2" algo="Sum"/><pk mz="423.24073197" i="572.864" sn="3.72462" a="13.2705" fwhm="0.0304124" res="13916.7" algo="Sum"/><pk mz="423.26396113" i="836.289" sn="5.43717" a="30.8188" fwhm="0.0366609" res="11545.4" algo="Sum"/><pk mz="423.32334794" i="590.531" sn="3.83956" a="14.7372" fwhm="0.0365171" res="11592.5" algo="Sum"/><pk mz="423.77078330" i="579.032" sn="3.75383" a="15.4088" fwhm="0.0241997" res="17511.4" algo="Sum"/><pk mz="424.28119971" i="2011.84" sn="13.0173" a="55.9579" fwhm="0.0250188" res="16958.5" algo="Sum"/><pk mz="424.34131020" i="2069.84" sn="13.3926" a="54.0225" fwhm="0.0223332" res="19000.4" algo="Sum"/><pk mz="424.74345974" i="1194.08" sn="7.71143" a="26.6732" fwhm="0.0216644" res="19605.6" algo="Sum"/><pk mz="424.77842512" i="1221.64" sn="7.88937" a="34.6012" fwhm="0.0220978" res="19222.7" algo="Sum"/><pk mz="424.89761672" i="611.396" sn="3.94759" a="17.9372" fwhm="0.034885" res="12180" algo="Sum"/><pk mz="425.21533734" i="1731.34" sn="11.1731" a="51.2744" fwhm="0.0242965" res="17501.1" algo="Sum"/><pk mz="425.28321134" i="1283.86" sn="8.28534" a="42.9354" fwhm="0.0305171" res="13935.9" algo="Sum"/><pk mz="425.31520730" i="802.107" sn="5.17633" a="17.6207" fwhm="0.0325361" res="13072.1" algo="Sum"/><pk mz="425.34532928" i="1022.96" sn="6.59963" a="39.1449" fwhm="0.0440262" res="9661.19" algo="Sum"/><pk mz="425.77934669" i="557.289" sn="3.59022" a="20.2012" fwhm="0.037604" res="11322.7" algo="Sum"/><pk mz="426.28609368" i="605.256" sn="3.88898" a="24.1309" fwhm="0.0376845" res="11312" algo="Sum"/><pk mz="426.35790753" i="2929.52" sn="18.8125" a="71.6207" fwhm="0.022032" res="19351.8" algo="Sum"/><pk mz="426.74104113" i="645.278" sn="4.13579" a="16.8933" fwhm="0.0262685" res="16245.4" algo="Sum"/><pk mz="426.79029374" i="576.985" sn="3.69822" a="17.5877" fwhm="0.0272952" res="15636.1" algo="Sum"/><pk mz="426.82938587" i="1849.29" sn="11.8529" a="48.8141" fwhm="0.0223272" res="19117" algo="Sum"/><pk mz="427.15714906" i="606.184" sn="3.88376" a="18.3503" fwhm="0.0240933" res="17729.3" algo="Sum"/><pk mz="427.24722756" i="759.452" sn="4.8658" a="22.0106" fwhm="0.0354032" res="12068" algo="Sum"/><pk mz="427.35798510" i="1122.61" sn="7.18495" a="32.0616" fwhm="0.0266922" res="16010.6" algo="Sum"/><pk mz="428.37177646" i="2013.61" sn="12.8281" a="52.8409" fwhm="0.0228469" res="18749.7" algo="Sum"/><pk mz="428.82693094" i="1380.58" sn="8.78745" a="34.2885" fwhm="0.0219333" res="19551.4" algo="Sum"/><pk mz="429.23921550" i="2611.04" sn="16.5486" a="79.4319" fwhm="0.0273269" res="15707.6" algo="Sum"/><pk mz="429.31767643" i="875.1" sn="5.54706" a="29.6539" fwhm="0.0334593" res="12831" algo="Sum"/><pk mz="429.37292646" i="2555.5" sn="16.2015" a="60.2842" fwhm="0.0214374" res="20029.2" algo="Sum"/><pk mz="430.24307847" i="753.628" sn="4.75709" a="22.5552" fwhm="0.031359" res="13719.9" algo="Sum"/><pk mz="430.38147784" i="4811.56" sn="30.3721" a="127.757" fwhm="0.023624" res="18217.9" algo="Sum"/><pk mz="430.69464700" i="988.029" sn="6.23471" a="24.2373" fwhm="0.0212752" res="20243.9" algo="Sum"/><pk mz="430.91330639" i="1870.4" sn="11.7962" a="46.5403" fwhm="0.0222842" res="19337.2" algo="Sum"/><pk mz="431.17116135" i="2046.95" sn="12.883" a="74.356" fwhm="0.0339667" res="12694" algo="Sum"/><pk mz="431.24004698" i="1884.19" sn="11.8603" a="57.4115" fwhm="0.0263529" res="16364.1" algo="Sum"/><pk mz="431.38525755" i="2031.96" sn="12.7871" a="53.6101" fwhm="0.0243665" res="17704" algo="Sum"/><pk mz="431.42076186" i="1147.49" sn="7.21911" a="27.2724" fwhm="0.0233019" res="18514.4" algo="Sum"/><pk mz="432.17329830" i="546.969" sn="3.43151" a="11.6615" fwhm="0.0261789" res="16508.4" algo="Sum"/><pk mz="432.69290375" i="882.158" sn="5.53224" a="22.6874" fwhm="0.0220936" res="19584.5" algo="Sum"/><pk mz="432.77548566" i="935.025" sn="5.86134" a="26.3233" fwhm="0.0234877" res="18425.6" algo="Sum"/><pk mz="432.97333749" i="1672.82" sn="10.4631" a="43.8868" fwhm="0.0240015" res="18039.4" algo="Sum"/><pk mz="433.16624321" i="597.212" sn="3.73416" a="18.0801" fwhm="0.0312843" res="13846.1" algo="Sum"/><pk mz="434.77245252" i="930.247" sn="5.79349" a="29.29" fwhm="0.0235461" res="18464.7" algo="Sum"/><pk mz="434.96660835" i="855.334" sn="5.32694" a="34.9218" fwhm="0.0388233" res="11203.8" algo="Sum"/><pk mz="436.77585837" i="596.434" sn="3.6958" a="20.9376" fwhm="0.0314123" res="13904.6" algo="Sum"/><pk mz="436.85840129" i="1443.36" sn="8.94419" a="48.2944" fwhm="0.0251811" res="17348.6" algo="Sum"/><pk mz="437.20591970" i="1933.48" sn="11.9696" a="57.7113" fwhm="0.0323985" res="13494.6" algo="Sum"/><pk mz="437.23333427" i="1316.27" sn="8.14898" a="37.79" fwhm="0.031521" res="13871.2" algo="Sum"/><pk mz="437.28273212" i="628.307" sn="3.89057" a="16.9872" fwhm="0.037059" res="11799.6" algo="Sum"/><pk mz="438.72441091" i="593.887" sn="3.66477" a="19.1448" fwhm="0.0271074" res="16184.7" algo="Sum"/><pk mz="438.85505427" i="758.67" sn="4.67803" a="19.8216" fwhm="0.0306508" res="14317.9" algo="Sum"/><pk mz="438.98344474" i="5028.51" sn="31.0063" a="126.794" fwhm="0.0214913" res="20426.1" algo="Sum"/><pk mz="439.98503656" i="704.266" sn="4.32965" a="19.5742" fwhm="0.0243809" res="18046.3" algo="Sum"/><pk mz="440.72348571" i="1140" sn="6.97003" a="30.0092" fwhm="0.0234393" res="18802.7" algo="Sum"/><pk mz="440.98101620" i="1691.78" sn="10.3362" a="49.9268" fwhm="0.0250211" res="17624.4" algo="Sum"/><pk mz="441.18806679" i="704.253" sn="4.29833" a="27.8503" fwhm="0.0279652" res="15776.3" algo="Sum"/><pk mz="441.29724845" i="1930.58" sn="11.7823" a="58.6917" fwhm="0.0263847" res="16725.5" algo="Sum"/><pk mz="441.33380708" i="572.633" sn="3.49482" a="6.68139" fwhm="0.0124286" res="35509.5" algo="Sum"/><pk mz="441.34763644" i="622.491" sn="3.79938" a="20.1222" fwhm="0.0414298" res="10652.9" algo="Sum"/><pk mz="442.30073980" i="726.003" sn="4.40778" a="20.5858" fwhm="0.0245231" res="18036.1" algo="Sum"/><pk mz="442.72195220" i="825.758" sn="5.00649" a="24.7605" fwhm="0.0273088" res="16211.7" algo="Sum"/><pk mz="442.80302433" i="740.822" sn="4.48927" a="20.6564" fwhm="0.0255351" res="17341" algo="Sum"/><pk mz="443.13622703" i="672.584" sn="4.06882" a="28.9349" fwhm="0.0384827" res="11515.2" algo="Sum"/><pk mz="443.22549528" i="653.033" sn="3.94992" a="26.4982" fwhm="0.0348168" res="12730.2" algo="Sum"/><pk mz="443.33208956" i="840.841" sn="5.08749" a="26.6417" fwhm="0.0333576" res="13290.3" algo="Sum"/><pk mz="444.80157519" i="645.116" sn="3.88061" a="16.9589" fwhm="0.0232572" res="19125.3" algo="Sum"/><pk mz="445.30659677" i="547.514" sn="3.2915" a="23.543" fwhm="0.0466002" res="9555.89" algo="Sum"/><pk mz="445.43737013" i="1125.65" sn="6.76698" a="26.5474" fwhm="0.0214319" res="20783.9" algo="Sum"/><pk mz="446.66933231" i="800.148" sn="4.78165" a="21.1121" fwhm="0.0228217" res="19572.1" algo="Sum"/><pk mz="446.88669529" i="1235.92" sn="7.38594" a="37.8394" fwhm="0.0218117" res="20488.4" algo="Sum"/><pk mz="447.16825075" i="551.457" sn="3.29527" a="17.0037" fwhm="0.0324462" res="13781.8" algo="Sum"/><pk mz="447.41387495" i="555.755" sn="3.31976" a="16.587" fwhm="0.0340512" res="13139.5" algo="Sum"/><pk mz="448.66731305" i="847.264" sn="5.04215" a="21.9303" fwhm="0.0222039" res="20206.6" algo="Sum"/><pk mz="448.75587723" i="831.321" sn="4.94721" a="27.653" fwhm="0.0241712" res="18565.8" algo="Sum"/><pk mz="449.28647365" i="1154.34" sn="6.86403" a="39.596" fwhm="0.0321145" res="13990.1" algo="Sum"/><pk mz="449.36414806" i="598.571" sn="3.55586" a="25.224" fwhm="0.0611431" res="7349.38" algo="Sum"/><pk mz="450.75278282" i="1257.87" sn="7.46338" a="35.2063" fwhm="0.0257198" res="17525.5" algo="Sum"/><pk mz="452.36319961" i="622.119" sn="3.68413" a="20.8746" fwhm="0.0290044" res="15596.4" algo="Sum"/><pk mz="452.75148718" i="848.936" sn="5.02639" a="25.646" fwhm="0.0247321" res="18306.2" algo="Sum"/><pk mz="452.83429325" i="629.359" sn="3.72625" a="14.814" fwhm="0.0294198" res="15392.2" algo="Sum"/><pk mz="453.16867885" i="774.406" sn="4.57658" a="25.4628" fwhm="0.0330347" res="13717.9" algo="Sum"/><pk mz="453.20842751" i="887.598" sn="5.2454" a="26.5237" fwhm="0.0267661" res="16932.2" algo="Sum"/><pk mz="453.29654274" i="635.323" sn="3.75538" a="27.2947" fwhm="0.0573165" res="7908.65" algo="Sum"/><pk mz="453.34155121" i="630.333" sn="3.7258" a="18.7946" fwhm="0.0396311" res="11439" algo="Sum"/><pk mz="453.36792205" i="704.941" sn="4.16601" a="17.9705" fwhm="0.0333759" res="13583.7" algo="Sum"/><pk mz="454.70275907" i="569.576" sn="3.36247" a="15.4808" fwhm="0.0226893" res="20040.4" algo="Sum"/><pk mz="454.95540663" i="3662.81" sn="21.6261" a="106.117" fwhm="0.0249136" res="18261.4" algo="Sum"/><pk mz="455.31327272" i="758.849" sn="4.47242" a="19.0678" fwhm="0.0378718" res="12022.5" algo="Sum"/><pk mz="455.95743414" i="559.119" sn="3.29222" a="16.1517" fwhm="0.0263752" res="17287.4" algo="Sum"/><pk mz="456.32988435" i="547.781" sn="3.22381" a="18.614" fwhm="0.0342251" res="13333.2" algo="Sum"/><pk mz="456.69890211" i="1015.93" sn="5.96959" a="28.2455" fwhm="0.0238549" res="19144.9" algo="Sum"/><pk mz="456.95228443" i="1418.53" sn="8.33605" a="45.5225" fwhm="0.0272668" res="16758.5" algo="Sum"/><pk mz="457.27123487" i="904.24" sn="5.31157" a="28.3427" fwhm="0.03584" res="12758.7" algo="Sum"/><pk mz="457.30319872" i="625.342" sn="3.6733" a="14.2352" fwhm="0.0286885" res="15940.3" algo="Sum"/><pk mz="457.34349394" i="636.421" sn="3.73838" a="20.6281" fwhm="0.037816" res="12093.9" algo="Sum"/><pk mz="458.69674409" i="969.53" sn="5.67336" a="24.6602" fwhm="0.0219594" res="20888.4" algo="Sum"/><pk mz="458.78529521" i="1110.14" sn="6.49501" a="36.182" fwhm="0.0267064" res="17178.8" algo="Sum"/><pk mz="459.32092923" i="824.69" sn="4.81282" a="32.3341" fwhm="0.046742" res="9826.74" algo="Sum"/><pk mz="459.45273226" i="855.522" sn="4.992" a="21.8173" fwhm="0.0222009" res="20695.2" algo="Sum"/><pk mz="460.78276830" i="1255.07" sn="7.27902" a="37.2186" fwhm="0.0252893" res="18220.5" algo="Sum"/><pk mz="460.96523004" i="2176.92" sn="12.6227" a="56.4657" fwhm="0.0226462" res="20355.1" algo="Sum"/><pk mz="461.18505871" i="721.312" sn="4.18173" a="23.2537" fwhm="0.0279055" res="16526.6" algo="Sum"/><pk mz="461.33534550" i="839.651" sn="4.86712" a="38.5583" fwhm="0.0470737" res="9800.27" algo="Sum"/><pk mz="462.77850996" i="648.41" sn="3.74421" a="23.5517" fwhm="0.0278775" res="16600.4" algo="Sum"/><pk mz="462.96297703" i="724.199" sn="4.1823" a="21.0245" fwhm="0.0299367" res="15464.8" algo="Sum"/><pk mz="463.20174412" i="723.224" sn="4.17492" a="22.2829" fwhm="0.0263817" res="17557.7" algo="Sum"/><pk mz="463.31036916" i="748.645" sn="4.32151" a="31.5861" fwhm="0.05167" res="8966.72" algo="Sum"/><pk mz="463.35263066" i="986.077" sn="5.69315" a="42.2114" fwhm="0.0476789" res="9718.2" algo="Sum"/><pk mz="464.73019526" i="791.321" sn="4.54682" a="23.2403" fwhm="0.0253272" res="18349.1" algo="Sum"/><pk mz="464.97724164" i="714.895" sn="4.10478" a="21.2731" fwhm="0.0248598" res="18704" algo="Sum"/><pk mz="465.26111293" i="604.096" sn="3.46963" a="23.483" fwhm="0.0441121" res="10547.2" algo="Sum"/><pk mz="465.36582159" i="585.353" sn="3.36214" a="16.2192" fwhm="0.0410415" res="11338.9" algo="Sum"/><pk mz="466.72699923" i="1321.32" sn="7.57864" a="33.4641" fwhm="0.0220649" res="21152.4" algo="Sum"/><pk mz="467.34869299" i="552.365" sn="3.16506" a="23.5654" fwhm="0.0474172" res="9856.11" algo="Sum"/><pk mz="468.30833150" i="855.616" sn="4.88459" a="25.3809" fwhm="0.0337111" res="13891.8" algo="Sum"/><pk mz="468.72518672" i="898.654" sn="5.11971" a="26.7664" fwhm="0.0246959" res="18979.9" algo="Sum"/><pk mz="468.81351683" i="1236.35" sn="7.04361" a="40.7761" fwhm="0.0269458" res="17398.4" algo="Sum"/><pk mz="469.32455877" i="1101.74" sn="6.27548" a="53.2767" fwhm="0.0545096" res="8609.94" algo="Sum"/><pk mz="469.38133390" i="1002.9" sn="5.71186" a="27.0929" fwhm="0.029591" res="15862.3" algo="Sum"/><pk mz="470.81084091" i="1132.84" sn="6.42159" a="33.2099" fwhm="0.0253486" res="18573.5" algo="Sum"/><pk mz="470.92754045" i="1105.65" sn="6.26444" a="38.8716" fwhm="0.0283335" res="16620.9" algo="Sum"/><pk mz="470.99346785" i="868.649" sn="4.92184" a="26.1158" fwhm="0.0254841" res="18481.9" algo="Sum"/><pk mz="471.33692952" i="784.025" sn="4.4373" a="27.6025" fwhm="0.0393035" res="11992.2" algo="Sum"/><pk mz="472.34039981" i="548.33" sn="3.09391" a="22.0751" fwhm="0.0398056" res="11866.2" algo="Sum"/><pk mz="472.67211066" i="594.633" sn="3.35536" a="16.4393" fwhm="0.0236622" res="19975.8" algo="Sum"/><pk mz="473.34279801" i="1286.69" sn="7.23537" a="56.6622" fwhm="0.0364594" res="12982.8" algo="Sum"/><pk mz="473.46789519" i="807.165" sn="4.5385" a="22.3888" fwhm="0.0246137" res="19236" algo="Sum"/><pk mz="474.75918065" i="969.186" sn="5.4272" a="29.458" fwhm="0.0250092" res="18983.4" algo="Sum"/><pk mz="474.95711233" i="569.094" sn="3.18446" a="19.657" fwhm="0.0324971" res="14615.4" algo="Sum"/><pk mz="475.32380306" i="3350.19" sn="18.6832" a="92.7779" fwhm="0.0249232" res="19071.5" algo="Sum"/><pk mz="475.41471030" i="695.539" sn="3.87209" a="24.4697" fwhm="0.0435662" res="10912.5" algo="Sum"/><pk mz="476.32558793" i="979.708" sn="5.43942" a="35.8604" fwhm="0.0347795" res="13695.6" algo="Sum"/><pk mz="476.75592014" i="1311" sn="7.27374" a="37.8753" fwhm="0.0249794" res="19086" algo="Sum"/><pk mz="476.93921834" i="1619.03" sn="8.97578" a="62.8086" fwhm="0.0308755" res="15447.2" algo="Sum"/><pk mz="477.33033215" i="1090.16" sn="6.02305" a="44.6569" fwhm="0.0451956" res="10561.4" algo="Sum"/><pk mz="478.29417495" i="576.207" sn="3.17543" a="15.9429" fwhm="0.0281629" res="16983.1" algo="Sum"/><pk mz="478.32804185" i="3131.07" sn="17.2542" a="91.0735" fwhm="0.026647" res="17950.6" algo="Sum"/><pk mz="478.75473641" i="763.453" sn="4.19334" a="24.6376" fwhm="0.026897" res="17799.6" algo="Sum"/><pk mz="478.84262008" i="1059.22" sn="5.8169" a="36.5692" fwhm="0.0259265" res="18469.2" algo="Sum"/><pk mz="478.93496142" i="827.351" sn="4.54323" a="34.1423" fwhm="0.0300973" res="15912.9" algo="Sum"/><pk mz="479.33233928" i="1362.54" sn="7.47602" a="66.6557" fwhm="0.0402123" res="11920" algo="Sum"/><pk mz="480.34199489" i="843.732" sn="4.615" a="28.0367" fwhm="0.0362394" res="13254.7" algo="Sum"/><pk mz="480.83899445" i="902.167" sn="4.92763" a="28.5985" fwhm="0.026561" res="18103.2" algo="Sum"/><pk mz="481.20322555" i="1940.47" sn="10.5726" a="56.8846" fwhm="0.0267357" res="17998.6" algo="Sum"/><pk mz="481.26116016" i="1515.19" sn="8.25509" a="51.4731" fwhm="0.0288497" res="16681.7" algo="Sum"/><pk mz="481.32713733" i="616.753" sn="3.3603" a="18.5742" fwhm="0.0432642" res="11125.3" algo="Sum"/><pk mz="481.34588701" i="697.189" sn="3.79882" a="31.1294" fwhm="0.053096" res="9065.58" algo="Sum"/><pk mz="482.32347630" i="882.678" sn="4.79848" a="30.7367" fwhm="0.0398141" res="12114.4" algo="Sum"/><pk mz="482.35775706" i="644.257" sn="3.50112" a="20.325" fwhm="0.034307" res="14060" algo="Sum"/><pk mz="482.70146823" i="624.69" sn="3.39298" a="18.8169" fwhm="0.0258738" res="18656" algo="Sum"/><pk mz="483.33576244" i="745.241" sn="4.0377" a="31.5517" fwhm="0.0576249" res="8387.62" algo="Sum"/><pk mz="483.37855885" i="1839.43" sn="9.96597" a="60.2004" fwhm="0.0266196" res="18158.7" algo="Sum"/><pk mz="484.38185164" i="645.521" sn="3.49023" a="20.2259" fwhm="0.0295937" res="16367.8" algo="Sum"/><pk mz="484.78757478" i="1055.18" sn="5.68613" a="32.4108" fwhm="0.0275447" res="17600" algo="Sum"/><pk mz="485.29751221" i="661.275" sn="3.56199" a="20.7469" fwhm="0.0408643" res="11875.8" algo="Sum"/><pk mz="485.34080516" i="926.319" sn="4.98907" a="26.5536" fwhm="0.0434445" res="11171.5" algo="Sum"/><pk mz="485.35775325" i="1081.19" sn="5.8234" a="24.9212" fwhm="0.0340588" res="14250.6" algo="Sum"/><pk mz="486.78438723" i="1051.16" sn="5.62336" a="31.0511" fwhm="0.026403" res="18436.7" algo="Sum"/><pk mz="486.96444589" i="660.252" sn="3.53285" a="24.556" fwhm="0.0308061" res="15807.4" algo="Sum"/><pk mz="487.35345075" i="1081.87" sn="5.78675" a="31.6945" fwhm="0.0413559" res="11784.4" algo="Sum"/><pk mz="487.48314012" i="725.263" sn="3.87762" a="19.9687" fwhm="0.0250727" res="19442.8" algo="Sum"/><pk mz="488.78637967" i="597.529" sn="3.18" a="22.1058" fwhm="0.0347777" res="14054.6" algo="Sum"/><pk mz="488.87054279" i="1100.52" sn="5.85689" a="39.8273" fwhm="0.0279006" res="17521.9" algo="Sum"/><pk mz="489.31649214" i="788.917" sn="4.19674" a="31.3863" fwhm="0.0433285" res="11293.2" algo="Sum"/><pk mz="489.35181144" i="918.228" sn="4.88463" a="39.1764" fwhm="0.0462126" res="10589.1" algo="Sum"/><pk mz="490.28892976" i="957.347" sn="5.05614" a="35.9578" fwhm="0.0309854" res="15823.2" algo="Sum"/><pk mz="490.35365262" i="561.054" sn="2.96216" a="20.8065" fwhm="0.0369514" res="13270.2" algo="Sum"/><pk mz="490.64935586" i="644.108" sn="3.39642" a="19.0855" fwhm="0.0244431" res="20073.1" algo="Sum"/><pk mz="490.86622351" i="569.33" sn="3.00161" a="18.6084" fwhm="0.0351113" res="13980.3" algo="Sum"/><pk mz="490.93005806" i="716.64" sn="3.77793" a="26.9499" fwhm="0.0391821" res="12529.5" algo="Sum"/><pk mz="491.30031997" i="1038.45" sn="5.46843" a="46.2428" fwhm="0.0445765" res="11021.5" algo="Sum"/><pk mz="491.36816755" i="1055.83" sn="5.55979" a="40.2929" fwhm="0.0365379" res="13448.2" algo="Sum"/><pk mz="492.73215175" i="599.193" sn="3.12387" a="19.7692" fwhm="0.0286309" res="17209.8" algo="Sum"/><pk mz="492.91518665" i="823.78" sn="4.28945" a="42.9176" fwhm="0.0413367" res="11924.4" algo="Sum"/><pk mz="493.31449379" i="1579.41" sn="8.21527" a="68.1108" fwhm="0.0422104" res="11687" algo="Sum"/><pk mz="494.32139736" i="2063.76" sn="10.667" a="73.3815" fwhm="0.0288122" res="17156.6" algo="Sum"/><pk mz="494.81658670" i="1053.9" sn="5.44048" a="30.7917" fwhm="0.0352926" res="14020.4" algo="Sum"/><pk mz="494.91487019" i="563.345" sn="2.90772" a="25.3988" fwhm="0.043913" res="11270.3" algo="Sum"/><pk mz="495.32766955" i="1133.69" sn="5.84513" a="60.5054" fwhm="0.0491739" res="10073" algo="Sum"/><pk mz="496.33804467" i="52569.5" sn="269.852" a="1375.28" fwhm="0.0230765" res="21508.3" algo="Sum"/><pk mz="496.81355090" i="881.562" sn="4.52205" a="31.0919" fwhm="0.0406576" res="12219.5" algo="Sum"/><pk mz="496.94010474" i="2671.52" sn="13.7027" a="74.6416" fwhm="0.0242165" res="20520.7" algo="Sum"/><pk mz="497.23546915" i="1085.04" sn="5.56075" a="36.1784" fwhm="0.0290674" res="17106.3" algo="Sum"/><pk mz="497.34144511" i="14391.9" sn="73.757" a="424.64" fwhm="0.0256428" res="19395" algo="Sum"/><pk mz="498.34387457" i="2831.3" sn="14.4643" a="89.2795" fwhm="0.0256973" res="19392.8" algo="Sum"/><pk mz="498.68106243" i="690.382" sn="3.52519" a="21.5876" fwhm="0.027413" res="18191.4" algo="Sum"/><pk mz="498.89860638" i="969.756" sn="4.94884" a="25.9057" fwhm="0.0318825" res="15648.1" algo="Sum"/><pk mz="498.93736548" i="1684.56" sn="8.59696" a="53.3107" fwhm="0.0296491" res="16828.1" algo="Sum"/><pk mz="499.35070229" i="1141.66" sn="5.80808" a="41.7962" fwhm="0.0408146" res="12234.6" algo="Sum"/><pk mz="500.27419504" i="563.867" sn="2.8658" a="19.7932" fwhm="0.0354797" res="14100.3" algo="Sum"/><pk mz="500.67885531" i="675.238" sn="3.43015" a="20.5418" fwhm="0.0249958" res="20030.5" algo="Sum"/><pk mz="500.76096915" i="574.407" sn="2.91718" a="19.2546" fwhm="0.0392593" res="12755.2" algo="Sum"/><pk mz="501.34689401" i="595.248" sn="3.022" a="12.1075" fwhm="0.0264935" res="18923.4" algo="Sum"/><pk mz="501.38801546" i="1988.67" sn="10.0963" a="73.4478" fwhm="0.0304639" res="16458.4" algo="Sum"/><pk mz="501.49903771" i="726.43" sn="3.68647" a="23.0034" fwhm="0.0258419" res="19406.4" algo="Sum"/><pk mz="502.28870487" i="896.972" sn="4.54166" a="27.1813" fwhm="0.0330508" res="15197.5" algo="Sum"/><pk mz="502.32437725" i="933.808" sn="4.72817" a="32.6168" fwhm="0.0316789" res="15856.8" algo="Sum"/><pk mz="502.39269408" i="750.964" sn="3.80136" a="28.7932" fwhm="0.03322" res="15123.2" algo="Sum"/><pk mz="503.32943275" i="985.818" sn="4.97625" a="41.6668" fwhm="0.0483555" res="10408.9" algo="Sum"/><pk mz="503.40448377" i="628.002" sn="3.17026" a="27.6799" fwhm="0.0361806" res="13913.6" algo="Sum"/><pk mz="504.30433626" i="1142.23" sn="5.74499" a="33.0211" fwhm="0.0311081" res="16211.4" algo="Sum"/><pk mz="504.33945275" i="1131.83" sn="5.68768" a="38.572" fwhm="0.0322517" res="15637.6" algo="Sum"/><pk mz="504.62704296" i="587.133" sn="2.94514" a="16.7418" fwhm="0.0246055" res="20508.7" algo="Sum"/><pk mz="504.84479991" i="852.161" sn="4.26071" a="28.6379" fwhm="0.0348363" res="14491.9" algo="Sum"/><pk mz="505.27670578" i="946.974" sn="4.72917" a="38.0668" fwhm="0.0423685" res="11925.8" algo="Sum"/><pk mz="505.31269411" i="781.52" sn="3.90307" a="19.5383" fwhm="0.035464" res="14248.6" algo="Sum"/><pk mz="505.34173502" i="874.388" sn="4.36659" a="37.7202" fwhm="0.0427642" res="11816.9" algo="Sum"/><pk mz="506.35746100" i="1343.42" sn="6.67875" a="50.5945" fwhm="0.0296137" res="17098.8" algo="Sum"/><pk mz="506.62462746" i="677.837" sn="3.36495" a="19.1345" fwhm="0.0253762" res="19964.6" algo="Sum"/><pk mz="506.71239992" i="557.116" sn="2.75932" a="20.7727" fwhm="0.0286569" res="17682.1" algo="Sum"/><pk mz="507.35372699" i="1026.14" sn="5.07227" a="45.9326" fwhm="0.0438013" res="11583.1" algo="Sum"/><pk mz="508.37186837" i="700.542" sn="3.45439" a="24.6158" fwhm="0.0374021" res="13592.1" algo="Sum"/><pk mz="508.70945192" i="883.456" sn="4.33496" a="30.8816" fwhm="0.029078" res="17494.7" algo="Sum"/><pk mz="509.29876713" i="919.974" sn="4.50735" a="39.6051" fwhm="0.0560379" res="9088.47" algo="Sum"/><pk mz="509.36184403" i="3576.34" sn="17.5226" a="120.083" fwhm="0.0296827" res="17160.3" algo="Sum"/><pk mz="510.35973301" i="1914.76" sn="9.34433" a="82.01" fwhm="0.036079" res="14145.6" algo="Sum"/><pk mz="510.70833104" i="769.271" sn="3.75038" a="25.7945" fwhm="0.0292519" res="17459" algo="Sum"/><pk mz="511.24970359" i="1104.27" sn="5.38047" a="36.2844" fwhm="0.0346639" res="14748.8" algo="Sum"/><pk mz="511.35827212" i="871.932" sn="4.24842" a="33.8079" fwhm="0.0485682" res="10528.7" algo="Sum"/><pk mz="512.33320290" i="857.293" sn="4.1706" a="39.3248" fwhm="0.0410424" res="12483" algo="Sum"/><pk mz="512.78777881" i="544.086" sn="2.6437" a="24.7793" fwhm="0.0458021" res="11195.7" algo="Sum"/><pk mz="512.91259001" i="2488.84" sn="12.0915" a="77.8247" fwhm="0.028181" res="18200.7" algo="Sum"/><pk mz="513.34885253" i="1128.18" sn="5.47842" a="51.789" fwhm="0.0457308" res="11225.4" algo="Sum"/><pk mz="513.40916396" i="1227.42" sn="5.96031" a="43.2491" fwhm="0.0300478" res="17086.4" algo="Sum"/><pk mz="514.65542593" i="769.907" sn="3.72136" a="24.2452" fwhm="0.0262389" res="19614.2" algo="Sum"/><pk mz="514.87231393" i="740.474" sn="3.57766" a="19.5473" fwhm="0.033078" res="15565.4" algo="Sum"/><pk mz="514.90890359" i="1815.69" sn="8.77313" a="66.5023" fwhm="0.0316186" res="16285" algo="Sum"/><pk mz="515.36849790" i="1565.61" sn="7.54986" a="34.3067" fwhm="0.028269" res="18230.9" algo="Sum"/><pk mz="515.41044350" i="27031.2" sn="130.255" a="789.31" fwhm="0.025238" res="20422" algo="Sum"/><pk mz="515.51282763" i="735.606" sn="3.54366" a="24.4868" fwhm="0.0332543" res="15502.1" algo="Sum"/><pk mz="516.30448051" i="2089.53" sn="10.0258" a="69.9659" fwhm="0.0276586" res="18667.1" algo="Sum"/><pk mz="516.37223842" i="636.251" sn="3.05288" a="16.3559" fwhm="0.0288509" res="17898" algo="Sum"/><pk mz="516.41362855" i="9295.3" sn="44.5952" a="280.836" fwhm="0.0260627" res="19814.3" algo="Sum"/><pk mz="516.65315685" i="784.959" sn="3.76304" a="25.9409" fwhm="0.0278269" res="18566.7" algo="Sum"/><pk mz="516.74220237" i="804.893" sn="3.85881" a="30.7629" fwhm="0.0311928" res="16566.1" algo="Sum"/><pk mz="516.90966411" i="624.438" sn="2.9863" a="25.5596" fwhm="0.0385342" res="13414.3" algo="Sum"/><pk mz="517.30994816" i="967.74" sn="4.62122" a="35.5384" fwhm="0.0408839" res="12653.1" algo="Sum"/><pk mz="517.36818766" i="1594.75" sn="7.61663" a="59.1705" fwhm="0.0447013" res="11573.9" algo="Sum"/><pk mz="517.41196287" i="2750.46" sn="13.1353" a="99.3304" fwhm="0.0344538" res="15017.6" algo="Sum"/><pk mz="518.31927982" i="62675.1" sn="298.187" a="1702.61" fwhm="0.0236298" res="21935" algo="Sum"/><pk mz="518.40610980" i="1038.12" sn="4.93892" a="55.7531" fwhm="0.0599208" res="8651.52" algo="Sum"/><pk mz="518.73889927" i="1247.16" sn="5.92336" a="40.0773" fwhm="0.0273096" res="18994.7" algo="Sum"/><pk mz="518.92267253" i="1920.14" sn="9.11455" a="70.0659" fwhm="0.027355" res="18969.9" algo="Sum"/><pk mz="519.32253498" i="16817.5" sn="79.6944" a="516.421" fwhm="0.0262191" res="19807" algo="Sum"/><pk mz="519.39585225" i="773.265" sn="3.66504" a="26.4505" fwhm="0.0457852" res="11344.2" algo="Sum"/><pk mz="520.33605747" i="21063.2" sn="99.3523" a="629.205" fwhm="0.0266603" res="19517.3" algo="Sum"/><pk mz="520.73811640" i="792.475" sn="3.73164" a="28.1328" fwhm="0.0359931" res="14467.7" algo="Sum"/><pk mz="520.91968577" i="1380.21" sn="6.49658" a="50.4195" fwhm="0.0280871" res="18546.6" algo="Sum"/><pk mz="521.26393209" i="565.152" sn="2.65665" a="28.4732" fwhm="0.0443627" res="11750" algo="Sum"/><pk mz="521.34008937" i="6120.48" sn="28.7483" a="213.315" fwhm="0.028186" res="18496.4" algo="Sum"/><pk mz="522.07448151" i="1576.61" sn="7.37876" a="49.333" fwhm="0.0269627" res="19362.8" algo="Sum"/><pk mz="522.35229118" i="11197.7" sn="52.3534" a="335.131" fwhm="0.0267349" res="19538.2" algo="Sum"/><pk mz="522.59625776" i="873.788" sn="4.08533" a="29.4561" fwhm="0.028335" res="18443.5" algo="Sum"/><pk mz="522.68692911" i="568.626" sn="2.65822" a="18.9457" fwhm="0.0311571" res="16775.8" algo="Sum"/><pk mz="523.25627260" i="674.869" sn="3.15104" a="24.6368" fwhm="0.0454168" res="11521.2" algo="Sum"/><pk mz="523.30165709" i="787.765" sn="3.67817" a="29.9958" fwhm="0.052063" res="10051.3" algo="Sum"/><pk mz="523.35699645" i="3730.17" sn="17.4166" a="147.826" fwhm="0.0350018" res="14952.3" algo="Sum"/><pk mz="524.27245785" i="792.323" sn="3.69311" a="39.7936" fwhm="0.0375076" res="13977.8" algo="Sum"/><pk mz="524.36802179" i="17165.1" sn="79.9897" a="502.435" fwhm="0.0261379" res="20061.6" algo="Sum"/><pk mz="524.68318052" i="1051.32" sn="4.89798" a="35.292" fwhm="0.0270695" res="19382.8" algo="Sum"/><pk mz="525.28578671" i="2013.1" sn="9.37474" a="75.9166" fwhm="0.0321865" res="16320.1" algo="Sum"/><pk mz="525.33741325" i="1907.19" sn="8.88" a="37.8204" fwhm="0.0240734" res="21822.4" algo="Sum"/><pk mz="525.37085873" i="5749.31" sn="26.7661" a="201.15" fwhm="0.0293049" res="17927.8" algo="Sum"/><pk mz="526.29017143" i="1101.64" sn="5.11917" a="38.2557" fwhm="0.0404992" res="12995.1" algo="Sum"/><pk mz="526.33839570" i="757.418" sn="3.51963" a="21.1947" fwhm="0.0407184" res="12926.3" algo="Sum"/><pk mz="526.37266791" i="1289.11" sn="5.99032" a="55.1391" fwhm="0.0375515" res="14017.4" algo="Sum"/><pk mz="526.68183861" i="916.161" sn="4.25518" a="28.992" fwhm="0.02641" res="19942.5" algo="Sum"/><pk mz="526.77049003" i="1116.06" sn="5.18339" a="44.6699" fwhm="0.0302626" res="17406.7" algo="Sum"/><pk mz="527.33283485" i="751.895" sn="3.48201" a="31.2787" fwhm="0.0571639" res="9224.93" algo="Sum"/><pk mz="527.38295114" i="617.275" sn="2.85839" a="19.8147" fwhm="0.0423431" res="12455" algo="Sum"/><pk mz="528.76768836" i="1258.75" sn="5.80159" a="44.746" fwhm="0.0301697" res="17526.4" algo="Sum"/><pk mz="528.88346967" i="1214.19" sn="5.58549" a="51.878" fwhm="0.033794" res="15650.2" algo="Sum"/><pk mz="528.94988250" i="725.068" sn="3.33632" a="23.8118" fwhm="0.0282711" res="18709.9" algo="Sum"/><pk mz="529.34815273" i="713.588" sn="3.28205" a="23.7641" fwhm="0.0453723" res="11666.8" algo="Sum"/><pk mz="529.40606740" i="905.644" sn="4.16539" a="48.4995" fwhm="0.0526345" res="10058.2" algo="Sum"/><pk mz="529.52855113" i="630.017" sn="2.8979" a="20.2905" fwhm="0.0275134" res="19246.2" algo="Sum"/><pk mz="530.35450001" i="699.976" sn="3.20857" a="29.935" fwhm="0.040185" res="13197.8" algo="Sum"/><pk mz="530.76469294" i="718.049" sn="3.28027" a="29.7571" fwhm="0.0422874" res="12551.4" algo="Sum"/><pk mz="530.88062027" i="974.099" sn="4.45065" a="41.5575" fwhm="0.0366541" res="14483.5" algo="Sum"/><pk mz="531.34500770" i="1713.41" sn="7.82253" a="60.1553" fwhm="0.0415072" res="12801.3" algo="Sum"/><pk mz="531.40429472" i="6479.53" sn="29.583" a="216.125" fwhm="0.0274961" res="19326.5" algo="Sum"/><pk mz="532.28043855" i="582.635" sn="2.64819" a="20.1834" fwhm="0.0377655" res="14094.4" algo="Sum"/><pk mz="532.33813964" i="1476.87" sn="6.71175" a="64.2137" fwhm="0.0444212" res="11983.9" algo="Sum"/><pk mz="532.40787064" i="2316.03" sn="10.5142" a="75.3577" fwhm="0.0342236" res="15556.8" algo="Sum"/><pk mz="532.43199706" i="2231.45" sn="10.1231" a="71.5163" fwhm="0.0313908" res="16961.4" algo="Sum"/><pk mz="532.71581054" i="865.826" sn="3.91733" a="30.2578" fwhm="0.0286732" res="18578.9" algo="Sum"/><pk mz="532.89508888" i="619.913" sn="2.80421" a="27.3232" fwhm="0.0343439" res="15516.4" algo="Sum"/><pk mz="533.34439254" i="1201.38" sn="5.42672" a="63.3369" fwhm="0.063569" res="8390.01" algo="Sum"/><pk mz="533.40714999" i="995.309" sn="4.49162" a="30.1117" fwhm="0.0455455" res="11711.5" algo="Sum"/><pk mz="533.43852568" i="898.91" sn="4.05515" a="34.4908" fwhm="0.0449781" res="11860" algo="Sum"/><pk mz="534.29267203" i="10404.4" sn="46.782" a="328.658" fwhm="0.0282484" res="18914.1" algo="Sum"/><pk mz="534.71320924" i="1291.89" sn="5.80237" a="41.4749" fwhm="0.0257077" res="20799.7" algo="Sum"/><pk mz="534.89549305" i="1813.49" sn="8.14558" a="71.3341" fwhm="0.0313376" res="17068.8" algo="Sum"/><pk mz="535.29602484" i="3261.82" sn="14.6521" a="119.006" fwhm="0.0293498" res="18238.5" algo="Sum"/><pk mz="535.37553677" i="3048.26" sn="13.6927" a="114.365" fwhm="0.0302919" res="17673.9" algo="Sum"/><pk mz="536.29427432" i="1456.17" sn="6.53667" a="63.3288" fwhm="0.0334579" res="16028.9" algo="Sum"/><pk mz="536.37935953" i="1199.16" sn="5.383" a="49.5603" fwhm="0.036286" res="14782" algo="Sum"/><pk mz="536.70981100" i="945.999" sn="4.24238" a="35.1777" fwhm="0.032249" res="16642.7" algo="Sum"/><pk mz="536.79926532" i="1052.14" sn="4.71836" a="47.6168" fwhm="0.0386241" res="13898" algo="Sum"/><pk mz="536.89237518" i="1424.69" sn="6.38673" a="65.0057" fwhm="0.0348474" res="15407" algo="Sum"/><pk mz="537.30253298" i="1007.15" sn="4.51308" a="33.872" fwhm="0.0502824" res="10685.7" algo="Sum"/><pk mz="537.39245937" i="541300" sn="2425.2" a="10774.7" fwhm="0.0169673" res="31672.2" algo="Sum"/><pk mz="538.39532005" i="165338" sn="740.069" a="4095.39" fwhm="0.0217323" res="24773.9" algo="Sum"/><pk mz="538.79576325" i="1122.15" sn="5.01979" a="44.9453" fwhm="0.0364345" res="14788.1" algo="Sum"/><pk mz="538.88844093" i="726.055" sn="3.24602" a="41.72" fwhm="0.0690436" res="7805.05" algo="Sum"/><pk mz="538.97876454" i="709.018" sn="3.16973" a="29.07" fwhm="0.0340276" res="15839.5" algo="Sum"/><pk mz="539.10072132" i="630.525" sn="2.81858" a="29.0493" fwhm="0.0382717" res="14086.2" algo="Sum"/><pk mz="539.28922224" i="593.578" sn="2.6531" a="20.1452" fwhm="0.045796" res="11775.9" algo="Sum"/><pk mz="539.39373621" i="46071.9" sn="205.963" a="1509.05" fwhm="0.028738" res="18769.3" algo="Sum"/><pk mz="540.39401426" i="10632.1" sn="47.4455" a="367.652" fwhm="0.0306518" res="17630.1" algo="Sum"/><pk mz="540.49414433" i="777.502" sn="3.4697" a="31.1547" fwhm="0.0315741" res="17118.3" algo="Sum"/><pk mz="540.65767941" i="611.515" sn="2.72781" a="23.2947" fwhm="0.032482" res="16644.8" algo="Sum"/><pk mz="540.79386346" i="653.266" sn="2.91166" a="31.8382" fwhm="0.0421633" res="12826.2" algo="Sum"/><pk mz="540.83261267" i="547.922" sn="2.44169" a="20.4578" fwhm="0.045422" res="11906.8" algo="Sum"/><pk mz="541.11501163" i="572.484" sn="2.54916" a="21.2077" fwhm="0.037387" res="14473.4" algo="Sum"/><pk mz="541.25898910" i="1409.05" sn="6.27433" a="55.6202" fwhm="0.0331741" res="16315.7" algo="Sum"/><pk mz="541.33510340" i="939.274" sn="4.18268" a="47.1017" fwhm="0.0581673" res="9306.51" algo="Sum"/><pk mz="541.39279912" i="2843.12" sn="12.6565" a="115.57" fwhm="0.0362817" res="14921.9" algo="Sum"/><pk mz="542.31829587" i="22404.4" sn="99.4494" a="667.227" fwhm="0.0261766" res="20717.7" algo="Sum"/><pk mz="542.38386581" i="1067.83" sn="4.73991" a="39.6604" fwhm="0.0436502" res="12425.7" algo="Sum"/><pk mz="542.65508912" i="558.377" sn="2.47746" a="20.4377" fwhm="0.0350819" res="15468.2" algo="Sum"/><pk mz="542.74466451" i="1127.26" sn="4.99985" a="42.7495" fwhm="0.031495" res="17232.7" algo="Sum"/><pk mz="543.32163668" i="6898.14" sn="30.5441" a="223.553" fwhm="0.0278797" res="19488.1" algo="Sum"/><pk mz="543.39348072" i="981.481" sn="4.34597" a="49.5164" fwhm="0.0542343" res="10019.4" algo="Sum"/><pk mz="543.43773356" i="680.897" sn="3.01436" a="26.6707" fwhm="0.0416532" res="13046.7" algo="Sum"/><pk mz="544.33422971" i="18763.5" sn="82.7836" a="574.857" fwhm="0.0274368" res="19839.6" algo="Sum"/><pk mz="544.74162858" i="1214.03" sn="5.35046" a="42.9231" fwhm="0.0318029" res="17128.7" algo="Sum"/><pk mz="544.80645113" i="711.648" sn="3.1364" a="33.6414" fwhm="0.0377339" res="14438.1" algo="Sum"/><pk mz="544.91852930" i="593.594" sn="2.61605" a="30.1437" fwhm="0.0430132" res="12668.6" algo="Sum"/><pk mz="545.33771954" i="5975.9" sn="26.2664" a="225.886" fwhm="0.028698" res="19002.6" algo="Sum"/><pk mz="545.40140728" i="950.408" sn="4.17182" a="45.2099" fwhm="0.0478474" res="11398.8" algo="Sum"/><pk mz="546.34931910" i="20875.9" sn="91.5349" a="629.814" fwhm="0.0268561" res="20343.6" algo="Sum"/><pk mz="546.73885419" i="796.248" sn="3.49002" a="30.5275" fwhm="0.0332153" res="16460.4" algo="Sum"/><pk mz="546.82756541" i="1188.74" sn="5.20959" a="55.3254" fwhm="0.0358294" res="15262" algo="Sum"/><pk mz="547.35329479" i="6577.41" sn="28.7807" a="260.865" fwhm="0.0331799" res="16496.6" algo="Sum"/><pk mz="548.27011106" i="721.198" sn="3.15142" a="26.5796" fwhm="0.0356537" res="15377.7" algo="Sum"/><pk mz="548.35698891" i="1730.1" sn="7.56144" a="81.8818" fwhm="0.0457657" res="11981.8" algo="Sum"/><pk mz="548.82383037" i="909.7" sn="3.96797" a="39.6562" fwhm="0.0386659" res="14194" algo="Sum"/><pk mz="548.89136977" i="642.903" sn="2.80433" a="32.3761" fwhm="0.0559855" res="9804.17" algo="Sum"/><pk mz="549.32028607" i="594.305" sn="2.59293" a="18.6034" fwhm="0.0415238" res="13229" algo="Sum"/><pk mz="549.36751027" i="763.841" sn="3.33315" a="38.851" fwhm="0.0730192" res="7523.61" algo="Sum"/><pk mz="550.10505395" i="1731.11" sn="7.54405" a="51.7741" fwhm="0.0273942" res="20081.1" algo="Sum"/><pk mz="550.62084774" i="805.301" sn="3.50363" a="24.9881" fwhm="0.0345065" res="15957" algo="Sum"/><pk mz="550.68576870" i="717.253" sn="3.12008" a="25.6986" fwhm="0.0308092" res="17874.1" algo="Sum"/><pk mz="550.87143550" i="983.782" sn="4.27911" a="52.9706" fwhm="0.058695" res="9385.32" algo="Sum"/><pk mz="551.10845869" i="590.624" sn="2.56972" a="23.2445" fwhm="0.03036" res="18152.4" algo="Sum"/><pk mz="551.35024624" i="2374.01" sn="10.3327" a="92.5798" fwhm="0.0374766" res="14711.9" algo="Sum"/><pk mz="551.40610329" i="1333.3" sn="5.80223" a="47.3862" fwhm="0.0424357" res="12993.9" algo="Sum"/><pk mz="552.35550566" i="890.25" sn="3.86565" a="41.2075" fwhm="0.0404154" res="13667" algo="Sum"/><pk mz="552.40588585" i="675.364" sn="2.93257" a="27.026" fwhm="0.0487973" res="11320.4" algo="Sum"/><pk mz="552.68295413" i="559.312" sn="2.42851" a="22.1751" fwhm="0.0384237" res="14383.9" algo="Sum"/><pk mz="552.77358402" i="1044.17" sn="4.53178" a="52.6953" fwhm="0.0442408" res="12494.7" algo="Sum"/><pk mz="552.86841202" i="905.21" sn="3.9266" a="39.9224" fwhm="0.0442601" res="12491.3" algo="Sum"/><pk mz="553.36754183" i="216276" sn="938.077" a="6929.32" fwhm="0.0272886" res="20278.4" algo="Sum"/><pk mz="553.45266463" i="8713.18" sn="37.7863" a="300.867" fwhm="0.0400948" res="13803.6" algo="Sum"/><pk mz="554.31139568" i="548.199" sn="2.37039" a="21.4826" fwhm="0.0489861" res="11315.7" algo="Sum"/><pk mz="554.37029208" i="72749.1" sn="314.527" a="2661.96" fwhm="0.0323228" res="17151.1" algo="Sum"/><pk mz="554.45715371" i="3749.98" sn="16.2157" a="149.325" fwhm="0.0403811" res="13730.6" algo="Sum"/><pk mz="554.77042917" i="1100.18" sn="4.74903" a="59.9427" fwhm="0.03945" res="14062.6" algo="Sum"/><pk mz="554.89616299" i="1774.9" sn="7.66441" a="83.7629" fwhm="0.0354952" res="15633" algo="Sum"/><pk mz="554.94316878" i="639.815" sn="2.76287" a="22.5775" fwhm="0.0434457" res="12773.2" algo="Sum"/><pk mz="555.06797496" i="656.163" sn="2.83266" a="31.6364" fwhm="0.0357787" res="15513.9" algo="Sum"/><pk mz="555.36628433" i="36817.8" sn="158.921" a="1386.99" fwhm="0.0324793" res="17099.1" algo="Sum"/><pk mz="555.45717272" i="1170.7" sn="5.05301" a="35.6415" fwhm="0.0376674" res="14746.4" algo="Sum"/><pk mz="556.36753105" i="10483" sn="45.1983" a="398.943" fwhm="0.0312375" res="17810.9" algo="Sum"/><pk mz="556.76761429" i="672.178" sn="2.89463" a="33.2617" fwhm="0.0406607" res="13693" algo="Sum"/><pk mz="556.79827620" i="703.115" sn="3.02783" a="27.0075" fwhm="0.0522221" res="10662.1" algo="Sum"/><pk mz="556.85574014" i="1083.42" sn="4.66611" a="32.3762" fwhm="0.0348309" res="15987.4" algo="Sum"/><pk mz="556.89302513" i="1646.83" sn="7.09367" a="60.6796" fwhm="0.0422193" res="13190.5" algo="Sum"/><pk mz="557.09130367" i="641.895" sn="2.7645" a="21.8473" fwhm="0.0348896" res="15967.3" algo="Sum"/><pk mz="557.30772452" i="639.009" sn="2.75117" a="30.719" fwhm="0.047174" res="11813.9" algo="Sum"/><pk mz="557.36811226" i="2969.71" sn="12.7796" a="122.718" fwhm="0.0375743" res="14833.8" algo="Sum"/><pk mz="557.43309782" i="1413.22" sn="6.08032" a="56.877" fwhm="0.034442" res="16184.7" algo="Sum"/><pk mz="558.29207141" i="3757.91" sn="16.1249" a="128.362" fwhm="0.0285399" res="19561.8" algo="Sum"/><pk mz="558.36668629" i="836.967" sn="3.59135" a="42.4347" fwhm="0.0546575" res="10215.7" algo="Sum"/><pk mz="558.43627357" i="560.401" sn="2.40447" a="22.5715" fwhm="0.0420941" res="13266.4" algo="Sum"/><pk mz="558.63296763" i="557.189" sn="2.39095" a="22.0628" fwhm="0.0400184" res="13959.4" algo="Sum"/><pk mz="558.71936647" i="640.851" sn="2.74994" a="25.1306" fwhm="0.0491765" res="11361.5" algo="Sum"/><pk mz="558.81706772" i="575.385" sn="2.4695" a="16.8153" fwhm="0.0419562" res="13319.1" algo="Sum"/><pk mz="558.85196961" i="618.168" sn="2.65312" a="17.5916" fwhm="0.0398706" res="14016.6" algo="Sum"/><pk mz="558.88964756" i="843.026" sn="3.6182" a="33.942" fwhm="0.0416251" res="13426.8" algo="Sum"/><pk mz="559.29705539" i="1464.09" sn="6.28198" a="61.1944" fwhm="0.0420948" res="13286.6" algo="Sum"/><pk mz="559.34429228" i="605.633" sn="2.5986" a="10.174" fwhm="0.0186559" res="29982.1" algo="Sum"/><pk mz="559.38936648" i="868.534" sn="3.72663" a="34.1791" fwhm="0.0458129" res="12210.3" algo="Sum"/><pk mz="560.30704757" i="2522.75" sn="10.8153" a="101.765" fwhm="0.0312367" res="17937.4" algo="Sum"/><pk mz="560.71508321" i="785.639" sn="3.36708" a="29.376" fwhm="0.0344522" res="16275.1" algo="Sum"/><pk mz="561.31800598" i="1023.59" sn="4.38863" a="52.6568" fwhm="0.0656268" res="8553.18" algo="Sum"/><pk mz="561.40334892" i="1544.12" sn="6.61994" a="89.766" fwhm="0.0442375" res="12690.7" algo="Sum"/><pk mz="562.32345986" i="3473.71" sn="14.8576" a="146.032" fwhm="0.0322886" res="17415.5" algo="Sum"/><pk mz="562.40608435" i="677.917" sn="2.89963" a="27.4801" fwhm="0.0443982" res="12667.3" algo="Sum"/><pk mz="562.80136882" i="982.866" sn="4.20118" a="41.2864" fwhm="0.0424133" res="13269.5" algo="Sum"/><pk mz="562.85233466" i="577.46" sn="2.46831" a="13.6889" fwhm="0.0374287" res="15038" algo="Sum"/><pk mz="563.32701771" i="1357.61" sn="5.79974" a="66.5506" fwhm="0.0468873" res="12014.5" algo="Sum"/><pk mz="563.42248834" i="578.817" sn="2.47275" a="27.3085" fwhm="0.058634" res="9609.14" algo="Sum"/><pk mz="564.30540264" i="1069.38" sn="4.55688" a="59.1288" fwhm="0.0489659" res="11524.5" algo="Sum"/><pk mz="564.57945887" i="578.308" sn="2.46355" a="20.9759" fwhm="0.0305313" res="18491.8" algo="Sum"/><pk mz="564.79927696" i="753.371" sn="3.20657" a="39.3773" fwhm="0.04278" res="13202.4" algo="Sum"/><pk mz="565.28118776" i="572.234" sn="2.43522" a="12.1515" fwhm="0.0281321" res="20093.8" algo="Sum"/><pk mz="565.30558283" i="632.895" sn="2.69336" a="32.3936" fwhm="0.0372978" res="15156.5" algo="Sum"/><pk mz="565.42155417" i="7594.02" sn="32.3108" a="275.684" fwhm="0.0296222" res="19087.7" algo="Sum"/><pk mz="566.31709089" i="7801.12" sn="33.1429" a="262.35" fwhm="0.0283121" res="20002.7" algo="Sum"/><pk mz="566.42514976" i="3198.74" sn="13.589" a="111.883" fwhm="0.028588" res="19813.4" algo="Sum"/><pk mz="566.66444469" i="854.404" sn="3.62972" a="31.0382" fwhm="0.0339327" res="16699.7" algo="Sum"/><pk mz="566.78992125" i="558.692" sn="2.37363" a="30.2468" fwhm="0.0562617" res="10074.2" algo="Sum"/><pk mz="566.88395362" i="976.698" sn="4.14854" a="49.5402" fwhm="0.0427256" res="13268" algo="Sum"/><pk mz="567.34244064" i="4096.64" sn="17.3744" a="129.892" fwhm="0.0341252" res="16625.3" algo="Sum"/><pk mz="567.41649938" i="1510.47" sn="6.40597" a="88.701" fwhm="0.0601276" res="9436.87" algo="Sum"/><pk mz="568.33492230" i="5070.95" sn="21.459" a="200.861" fwhm="0.0343484" res="16546.2" algo="Sum"/><pk mz="568.40184561" i="701.372" sn="2.96836" a="14.3118" fwhm="0.0237748" res="23907.7" algo="Sum"/><pk mz="568.42183645" i="652.656" sn="2.76208" a="21.5905" fwhm="0.0366923" res="15491.6" algo="Sum"/><pk mz="568.66441137" i="794.348" sn="3.36003" a="32.0256" fwhm="0.0344484" res="16507.7" algo="Sum"/><pk mz="568.74953719" i="600.346" sn="2.53986" a="30.4101" fwhm="0.0533138" res="10668" algo="Sum"/><pk mz="568.79798672" i="602.226" sn="2.54784" a="19.9813" fwhm="0.0457351" res="12436.8" algo="Sum"/><pk mz="569.36043366" i="45449.4" sn="191.935" a="1436.18" fwhm="0.0280414" res="20304.3" algo="Sum"/><pk mz="569.42735493" i="7035.28" sn="29.682" a="234.835" fwhm="0.0331154" res="17195.2" algo="Sum"/><pk mz="570.36330449" i="16056.6" sn="67.6629" a="534.309" fwhm="0.0299133" res="19067.2" algo="Sum"/><pk mz="570.43134119" i="2808.14" sn="11.8336" a="97.0546" fwhm="0.0334101" res="17073.6" algo="Sum"/><pk mz="570.74536919" i="715.571" sn="3.01569" a="33.6664" fwhm="0.0456398" res="12505.4" algo="Sum"/><pk mz="570.81982586" i="616.245" sn="2.59725" a="13.5084" fwhm="0.0282695" res="20192.1" algo="Sum"/><pk mz="570.86692470" i="2179.29" sn="9.18244" a="86.8114" fwhm="0.0336215" res="16979.2" algo="Sum"/><pk mz="571.36040758" i="7801.23" sn="32.8364" a="297.484" fwhm="0.0326729" res="17487.3" algo="Sum"/><pk mz="571.42829207" i="1455.26" sn="6.12562" a="64.5633" fwhm="0.0464288" res="12307.6" algo="Sum"/><pk mz="571.86926066" i="558.118" sn="2.34994" a="27.5163" fwhm="0.0502145" res="11388.5" algo="Sum"/><pk mz="572.36237141" i="2643.29" sn="11.1205" a="102.128" fwhm="0.0310152" res="18454.3" algo="Sum"/><pk mz="572.44077098" i="639.862" sn="2.69184" a="33.2842" fwhm="0.0396903" res="14422.7" algo="Sum"/><pk mz="572.61185547" i="555.512" sn="2.33602" a="20.1123" fwhm="0.0340396" res="16822" algo="Sum"/><pk mz="572.79017541" i="542.395" sn="2.28001" a="10.8262" fwhm="0.0283183" res="20226.9" algo="Sum"/><pk mz="572.83166326" i="986.564" sn="4.14677" a="26.34" fwhm="0.0312431" res="18334.7" algo="Sum"/><pk mz="572.86366895" i="2151.74" sn="9.04564" a="81.757" fwhm="0.0368913" res="15528.4" algo="Sum"/><pk mz="573.36503170" i="1228.46" sn="5.16941" a="68.0846" fwhm="0.061657" res="9299.27" algo="Sum"/><pk mz="573.42028364" i="1129.4" sn="4.75232" a="65.3221" fwhm="0.0712334" res="8049.88" algo="Sum"/><pk mz="573.87158946" i="616.134" sn="2.59089" a="32.315" fwhm="0.0504838" res="11367.4" algo="Sum"/><pk mz="574.37944546" i="542.162" sn="2.27926" a="15.1025" fwhm="0.0385269" res="14908.5" algo="Sum"/><pk mz="574.60962675" i="648.211" sn="2.72356" a="21.6939" fwhm="0.0319105" res="18006.9" algo="Sum"/><pk mz="574.69859138" i="744.994" sn="3.12954" a="35.2755" fwhm="0.0338216" res="16992" algo="Sum"/><pk mz="574.82393944" i="630.636" sn="2.64842" a="19.4387" fwhm="0.04228" res="13595.7" algo="Sum"/><pk mz="574.86339152" i="1031.78" sn="4.33307" a="40.0002" fwhm="0.0457903" res="12554.3" algo="Sum"/><pk mz="575.40714038" i="945.936" sn="3.96969" a="36.607" fwhm="0.0448708" res="12823.7" algo="Sum"/><pk mz="575.46121962" i="622.904" sn="2.61393" a="18.6141" fwhm="0.0401689" res="14326" algo="Sum"/><pk mz="575.49284629" i="555.063" sn="2.32919" a="27.1638" fwhm="0.0516246" res="11147.6" algo="Sum"/><pk mz="576.27560723" i="1371.11" sn="5.74537" a="54.6348" fwhm="0.0319255" res="18050.6" algo="Sum"/><pk mz="576.46302807" i="700.787" sn="2.93617" a="24.4822" fwhm="0.0377598" res="15266.6" algo="Sum"/><pk mz="576.69486844" i="1099.82" sn="4.60756" a="41.4396" fwhm="0.0338693" res="17027.1" algo="Sum"/><pk mz="576.87807015" i="1707.51" sn="7.14433" a="65.3513" fwhm="0.0331243" res="17415.6" algo="Sum"/><pk mz="577.37464550" i="899.734" sn="3.76604" a="61.0668" fwhm="0.0557348" res="10359.3" algo="Sum"/><pk mz="577.47313210" i="626.578" sn="2.62239" a="27.7597" fwhm="0.065553" res="8809.25" algo="Sum"/><pk mz="578.27378779" i="603.809" sn="2.52361" a="26.627" fwhm="0.037789" res="15302.7" algo="Sum"/><pk mz="578.69427460" i="925.588" sn="3.867" a="39.9623" fwhm="0.0426046" res="13582.9" algo="Sum"/><pk mz="578.77867181" i="698.159" sn="2.91745" a="29.7805" fwhm="0.0567453" res="10199.6" algo="Sum"/><pk mz="578.87608122" i="1489.63" sn="6.22634" a="67.1177" fwhm="0.0342489" res="16902" algo="Sum"/><pk mz="579.28824288" i="2194.28" sn="9.16255" a="83.5875" fwhm="0.0320339" res="18083.6" algo="Sum"/><pk mz="579.35942688" i="608.219" sn="2.53968" a="22.5124" fwhm="0.0521466" res="11110.2" algo="Sum"/><pk mz="580.29055809" i="982.149" sn="4.0939" a="45.9276" fwhm="0.0361708" res="16043.1" algo="Sum"/><pk mz="580.69737056" i="634.428" sn="2.64071" a="36.5333" fwhm="0.0456776" res="12713" algo="Sum"/><pk mz="580.77751131" i="559.264" sn="2.3277" a="29.9819" fwhm="0.0666407" res="8715.05" algo="Sum"/><pk mz="580.87434146" i="804.637" sn="3.34891" a="29.948" fwhm="0.0500199" res="11612.9" algo="Sum"/><pk mz="581.29698504" i="591.111" sn="2.45879" a="22.8343" fwhm="0.049104" res="11838.1" algo="Sum"/><pk mz="581.32993381" i="583.34" sn="2.42631" a="10.0354" fwhm="0.019019" res="30565.7" algo="Sum"/><pk mz="581.39626870" i="3767.5" sn="15.6664" a="156.137" fwhm="0.0394193" res="14749" algo="Sum"/><pk mz="582.29064608" i="1584.44" sn="6.57303" a="68.6482" fwhm="0.0335397" res="17361.3" algo="Sum"/><pk mz="582.39969363" i="1472.36" sn="6.10013" a="63.8056" fwhm="0.042669" res="13649.2" algo="Sum"/><pk mz="582.63951991" i="873.393" sn="3.61754" a="32.1687" fwhm="0.0335883" res="17346.5" algo="Sum"/><pk mz="582.81375127" i="563.447" sn="2.33245" a="23.9439" fwhm="0.0565659" res="10303.3" algo="Sum"/><pk mz="582.85740232" i="792.742" sn="3.28168" a="28.9968" fwhm="0.04634" res="12577.8" algo="Sum"/><pk mz="583.25015190" i="8122.54" sn="33.6216" a="273.488" fwhm="0.0290816" res="20055.7" algo="Sum"/><pk mz="583.31761859" i="1930.72" sn="7.99184" a="76.7905" fwhm="0.046882" res="12442.3" algo="Sum"/><pk mz="583.38846376" i="1243.43" sn="5.14694" a="71.5922" fwhm="0.0603187" res="9671.77" algo="Sum"/><pk mz="583.46272021" i="731.545" sn="3.02786" a="31.2679" fwhm="0.0429534" res="13583.6" algo="Sum"/><pk mz="584.25426957" i="4224.73" sn="17.4715" a="141.676" fwhm="0.0295957" res="19741.2" algo="Sum"/><pk mz="584.31630585" i="1047.43" sn="4.33167" a="47.3408" fwhm="0.0657327" res="8889.27" algo="Sum"/><pk mz="584.36719237" i="736.034" sn="3.04389" a="48.2982" fwhm="0.0651107" res="8974.98" algo="Sum"/><pk mz="584.63774136" i="920.099" sn="3.80545" a="37.6472" fwhm="0.0308337" res="18961" algo="Sum"/><pk mz="584.72765900" i="960.361" sn="3.9718" a="46.9904" fwhm="0.0429722" res="13607.1" algo="Sum"/><pk mz="584.86656110" i="588.773" sn="2.43435" a="26.5381" fwhm="0.0478103" res="12233.1" algo="Sum"/><pk mz="585.26586013" i="8333.53" sn="34.4386" a="292.508" fwhm="0.0325484" res="17981.4" algo="Sum"/><pk mz="585.33594799" i="8485.36" sn="35.0761" a="318.013" fwhm="0.0328011" res="17845" algo="Sum"/><pk mz="586.26999757" i="2976.3" sn="12.2996" a="100.062" fwhm="0.0391644" res="14969.5" algo="Sum"/><pk mz="586.33791296" i="3176.75" sn="13.128" a="137.072" fwhm="0.0421368" res="13915.1" algo="Sum"/><pk mz="586.63656592" i="608.075" sn="2.51147" a="22.6208" fwhm="0.0365858" res="16034.6" algo="Sum"/><pk mz="586.72226186" i="1299.06" sn="5.36509" a="51.7729" fwhm="0.0357362" res="16418.1" algo="Sum"/><pk mz="586.84037091" i="1171.97" sn="4.83959" a="58.5369" fwhm="0.0439645" res="13348.1" algo="Sum"/><pk mz="586.90545040" i="625.713" sn="2.58384" a="27.8809" fwhm="0.0497263" res="11802.7" algo="Sum"/><pk mz="587.27700846" i="898.015" sn="3.70618" a="36.9856" fwhm="0.0475698" res="12345.6" algo="Sum"/><pk mz="587.33460145" i="2143.2" sn="8.84516" a="103.15" fwhm="0.0435159" res="13497" algo="Sum"/><pk mz="587.40006420" i="739.883" sn="3.0532" a="38.5549" fwhm="0.0633367" res="9274.24" algo="Sum"/><pk mz="587.45866412" i="635.008" sn="2.61989" a="27.1855" fwhm="0.0371819" res="15799.6" algo="Sum"/><pk mz="588.34050232" i="797.622" sn="3.2866" a="44.3936" fwhm="0.0599683" res="9810.86" algo="Sum"/><pk mz="588.40524903" i="708.257" sn="2.91839" a="28.8966" fwhm="0.0526286" res="11180.3" algo="Sum"/><pk mz="588.72145649" i="1069.44" sn="4.40199" a="47.5647" fwhm="0.0428896" res="13726.4" algo="Sum"/><pk mz="588.76301557" i="560.248" sn="2.30578" a="14.2629" fwhm="0.0331406" res="17765.6" algo="Sum"/><pk mz="588.83619035" i="1248.59" sn="5.13495" a="52.92" fwhm="0.0394882" res="14911.7" algo="Sum"/><pk mz="589.33260850" i="568.251" sn="2.33746" a="23.2716" fwhm="0.0567487" res="10385" algo="Sum"/><pk mz="589.40675128" i="996.386" sn="4.09833" a="59.7786" fwhm="0.0649086" res="9080.57" algo="Sum"/><pk mz="589.47377517" i="850.428" sn="3.49776" a="33.2812" fwhm="0.0477664" res="12340.8" algo="Sum"/><pk mz="590.31611184" i="2632.12" sn="10.8071" a="105.576" fwhm="0.0312479" res="18891.4" algo="Sum"/><pk mz="590.58633834" i="719.041" sn="2.95566" a="30.5883" fwhm="0.0354213" res="16673.2" algo="Sum"/><pk mz="590.67066970" i="723.085" sn="2.97157" a="28.4512" fwhm="0.0432254" res="13664.9" algo="Sum"/><pk mz="590.73246746" i="618.614" sn="2.54217" a="29.6662" fwhm="0.0553251" res="10677.5" algo="Sum"/><pk mz="590.76856751" i="542.839" sn="2.23109" a="14.1588" fwhm="0.0383457" res="15406.4" algo="Sum"/><pk mz="590.83635319" i="700.297" sn="2.87922" a="42.4551" fwhm="0.0591844" res="9982.98" algo="Sum"/><pk mz="591.32107853" i="1182.57" sn="4.85865" a="61.4229" fwhm="0.0468229" res="12628.9" algo="Sum"/><pk mz="591.37699554" i="797.021" sn="3.27536" a="42.2629" fwhm="0.0632879" res="9344.24" algo="Sum"/><pk mz="591.48828644" i="659.386" sn="2.71047" a="33.7205" fwhm="0.0406547" res="14549.1" algo="Sum"/><pk mz="592.33431260" i="909.194" sn="3.73246" a="48.2882" fwhm="0.0573591" res="10326.8" algo="Sum"/><pk mz="592.66884467" i="1193.24" sn="4.90044" a="46.5417" fwhm="0.0340648" res="17398.3" algo="Sum"/><pk mz="592.85015563" i="1873.07" sn="7.69259" a="80.3205" fwhm="0.034656" res="17106.7" algo="Sum"/><pk mz="593.26417827" i="964.016" sn="3.95349" a="40.6152" fwhm="0.041545" res="14280" algo="Sum"/><pk mz="593.34005592" i="937.275" sn="3.84355" a="53.8173" fwhm="0.0564216" res="10516.2" algo="Sum"/><pk mz="593.85257650" i="562.31" sn="2.30093" a="26.3052" fwhm="0.0467817" res="12694.1" algo="Sum"/><pk mz="594.66544439" i="1123.98" sn="4.58877" a="45.7084" fwhm="0.0364053" res="16334.6" algo="Sum"/><pk mz="594.75445745" i="1112.65" sn="4.54274" a="50.6068" fwhm="0.040065" res="14844.7" algo="Sum"/><pk mz="594.84778539" i="1837.54" sn="7.50412" a="82.7211" fwhm="0.0349455" res="17022.2" algo="Sum"/><pk mz="595.34861140" i="1642.72" sn="6.68961" a="71.6214" fwhm="0.0465808" res="12781" algo="Sum"/><pk mz="596.35021508" i="712.652" sn="2.89572" a="29.5565" fwhm="0.04253" res="14021.9" algo="Sum"/><pk mz="596.66736406" i="596.364" sn="2.42185" a="30.6407" fwhm="0.0596744" res="9998.71" algo="Sum"/><pk mz="596.75220732" i="1244.53" sn="5.05368" a="51.7757" fwhm="0.0375153" res="15906.9" algo="Sum"/><pk mz="596.84393113" i="922.705" sn="3.74614" a="43.0167" fwhm="0.0479112" res="12457.3" algo="Sum"/><pk mz="597.33862399" i="1124.19" sn="4.56431" a="51.1957" fwhm="0.0530668" res="11256.4" algo="Sum"/><pk mz="597.39014912" i="1061.73" sn="4.3106" a="43.2547" fwhm="0.0524796" res="11383.3" algo="Sum"/><pk mz="597.44253961" i="846.718" sn="3.43818" a="32.6511" fwhm="0.0424783" res="14064.7" algo="Sum"/><pk mz="598.34389985" i="542.341" sn="2.20055" a="24.7003" fwhm="0.0433618" res="13798.9" algo="Sum"/><pk mz="598.39361393" i="668.698" sn="2.71324" a="29.9622" fwhm="0.0439781" res="13606.6" algo="Sum"/><pk mz="598.61352548" i="633.357" sn="2.5668" a="23.4276" fwhm="0.0339325" res="17641.3" algo="Sum"/><pk mz="598.75284032" i="903.255" sn="3.65896" a="36.7418" fwhm="0.0519456" res="11526.5" algo="Sum"/><pk mz="599.32556551" i="611.027" sn="2.47624" a="21.6236" fwhm="0.0478182" res="12533.4" algo="Sum"/><pk mz="599.36987013" i="784.924" sn="3.1806" a="43.8976" fwhm="0.0760815" res="7878" algo="Sum"/><pk mz="599.44999083" i="938.199" sn="3.80168" a="39.4927" fwhm="0.0464615" res="12902.1" algo="Sum"/><pk mz="600.27446795" i="690.038" sn="2.79152" a="36.1634" fwhm="0.0415434" res="14449.3" algo="Sum"/><pk mz="600.61141152" i="659.592" sn="2.66768" a="24.5048" fwhm="0.0345363" res="17390.7" algo="Sum"/><pk mz="600.70080680" i="1013.91" sn="4.09977" a="40.0966" fwhm="0.0394195" res="15238.7" algo="Sum"/><pk mz="600.76620120" i="675.824" sn="2.73253" a="33.1498" fwhm="0.0588549" res="10207.6" algo="Sum"/><pk mz="601.34041941" i="2151.89" sn="8.69257" a="108.747" fwhm="0.0455504" res="13201.7" algo="Sum"/><pk mz="601.41755776" i="566.825" sn="2.28969" a="17.6004" fwhm="0.0435258" res="13817.5" algo="Sum"/><pk mz="601.46156832" i="1412.7" sn="5.70661" a="63.0155" fwhm="0.0430406" res="13974.3" algo="Sum"/><pk mz="601.51318699" i="776.837" sn="3.13803" a="31.2519" fwhm="0.0422481" res="14237.6" algo="Sum"/><pk mz="602.28256315" i="738.797" sn="2.98082" a="29.0038" fwhm="0.0498706" res="12076.9" algo="Sum"/><pk mz="602.34208149" i="873.756" sn="3.52571" a="43.076" fwhm="0.0501848" res="12002.5" algo="Sum"/><pk mz="602.46481811" i="617.962" sn="2.4933" a="30.6455" fwhm="0.0421835" res="14282" algo="Sum"/><pk mz="602.69683772" i="1403.73" sn="5.65744" a="54.0635" fwhm="0.0348919" res="17273.3" algo="Sum"/><pk mz="602.80169821" i="561.891" sn="2.26486" a="33.8444" fwhm="0.064978" res="9277.01" algo="Sum"/><pk mz="602.87658803" i="640.209" sn="2.58105" a="28.1526" fwhm="0.0523665" res="11512.6" algo="Sum"/><pk mz="603.34148265" i="902.928" sn="3.63845" a="43.5826" fwhm="0.0575042" res="10492.1" algo="Sum"/><pk mz="603.39060035" i="628.08" sn="2.53092" a="16.6018" fwhm="0.0387533" res="15570.1" algo="Sum"/><pk mz="603.42614168" i="588.84" sn="2.37263" a="27.3056" fwhm="0.047634" res="12668" algo="Sum"/><pk mz="603.52720199" i="691.791" sn="2.78871" a="28.959" fwhm="0.0560088" res="10775.6" algo="Sum"/><pk mz="604.30467291" i="571.509" sn="2.30226" a="31.319" fwhm="0.0615332" res="9820.8" algo="Sum"/><pk mz="604.45454700" i="833.938" sn="3.35972" a="35.141" fwhm="0.0379588" res="15924" algo="Sum"/><pk mz="604.69429186" i="1131.53" sn="4.55635" a="40.9166" fwhm="0.0414865" res="14575.7" algo="Sum"/><pk mz="604.78589989" i="1159.13" sn="4.66902" a="69.9805" fwhm="0.0499528" res="12107.1" algo="Sum"/><pk mz="605.23231069" i="627.088" sn="2.52343" a="28.8479" fwhm="0.0374142" res="16176.6" algo="Sum"/><pk mz="605.37725133" i="1147.33" sn="4.61677" a="56.7687" fwhm="0.0527481" res="11476.8" algo="Sum"/><pk mz="605.40636714" i="858.608" sn="3.45454" a="23.1987" fwhm="0.0652572" res="9277.23" algo="Sum"/><pk mz="605.44905096" i="839.742" sn="3.37919" a="32.799" fwhm="0.0539934" res="11213.4" algo="Sum"/><pk mz="606.29146177" i="689.184" sn="2.77388" a="34.7154" fwhm="0.0450183" res="13467.7" algo="Sum"/><pk mz="606.37967202" i="851.371" sn="3.42268" a="42.9781" fwhm="0.0438623" res="13824.6" algo="Sum"/><pk mz="606.69164924" i="567.366" sn="2.28093" a="25.6032" fwhm="0.0529412" res="11459.7" algo="Sum"/><pk mz="606.78077707" i="1116.91" sn="4.49092" a="47.7267" fwhm="0.0479451" res="12655.7" algo="Sum"/><pk mz="606.87826448" i="611.393" sn="2.45824" a="35.0027" fwhm="0.0655341" res="9260.49" algo="Sum"/><pk mz="606.96233650" i="575.015" sn="2.312" a="26.4647" fwhm="0.0427697" res="14191.4" algo="Sum"/><pk mz="607.24668103" i="2837.91" sn="11.4033" a="109.626" fwhm="0.0328192" res="18502.8" algo="Sum"/><pk mz="607.38054780" i="740.256" sn="2.97267" a="40.8909" fwhm="0.0761116" res="7980.13" algo="Sum"/><pk mz="608.24997731" i="1192.18" sn="4.7778" a="47.29" fwhm="0.03614" res="16830.4" algo="Sum"/><pk mz="608.41080866" i="738.195" sn="2.95795" a="25.3321" fwhm="0.0417241" res="14581.8" algo="Sum"/><pk mz="608.46347350" i="542.827" sn="2.17516" a="24.1631" fwhm="0.0553466" res="10993.7" algo="Sum"/><pk mz="608.64243743" i="819.272" sn="3.28205" a="30.6306" fwhm="0.0350832" res="17348.5" algo="Sum"/><pk mz="608.77992310" i="665.332" sn="2.6649" a="25.5176" fwhm="0.0466201" res="13058.3" algo="Sum"/><pk mz="608.82187345" i="1147.1" sn="4.59458" a="53.137" fwhm="0.0504255" res="12073.7" algo="Sum"/><pk mz="609.25231797" i="571.41" sn="2.28871" a="26.8003" fwhm="0.0437536" res="13924.6" algo="Sum"/><pk mz="609.33245635" i="846.415" sn="3.39002" a="37.8396" fwhm="0.0583504" res="10442.6" algo="Sum"/><pk mz="609.41655236" i="704.724" sn="2.82267" a="38.3562" fwhm="0.0621521" res="9805.24" algo="Sum"/><pk mz="610.30365259" i="743.081" sn="2.97466" a="30.8916" fwhm="0.0412402" res="14798.7" algo="Sum"/><pk mz="610.63823405" i="665.019" sn="2.66109" a="26.8085" fwhm="0.04004" res="15250.7" algo="Sum"/><pk mz="610.72950237" i="1135.15" sn="4.54125" a="44.2524" fwhm="0.0466628" res="13088.1" algo="Sum"/><pk mz="610.81962969" i="1155.04" sn="4.62047" a="54.6904" fwhm="0.0426409" res="14324.8" algo="Sum"/><pk mz="611.32332319" i="869.051" sn="3.47698" a="32.8793" fwhm="0.0460042" res="13288.4" algo="Sum"/><pk mz="611.34256326" i="835.964" sn="3.3446" a="29.5471" fwhm="0.0403752" res="15141.5" algo="Sum"/><pk mz="612.32305950" i="601.034" sn="2.40107" a="20.1559" fwhm="0.046677" res="13118.3" algo="Sum"/><pk mz="612.72502595" i="1309.68" sn="5.22766" a="70.1494" fwhm="0.0441201" res="13887.6" algo="Sum"/><pk mz="612.82307215" i="906.884" sn="3.61968" a="33.6585" fwhm="0.0413748" res="14811.5" algo="Sum"/><pk mz="612.84627374" i="778.646" sn="3.10747" a="23.9992" fwhm="0.0386017" res="15876.2" algo="Sum"/><pk mz="612.90203044" i="545.541" sn="2.17682" a="25.1527" fwhm="0.0534496" res="11466.9" algo="Sum"/><pk mz="613.26044199" i="691.59" sn="2.75971" a="29.353" fwhm="0.0487253" res="12586.1" algo="Sum"/><pk mz="613.33424093" i="1681.59" sn="6.70927" a="70.9458" fwhm="0.0392565" res="15623.8" algo="Sum"/><pk mz="613.42907919" i="612.562" sn="2.44307" a="21.5816" fwhm="0.0488425" res="12559.3" algo="Sum"/><pk mz="613.47266723" i="1182.97" sn="4.718" a="51.7362" fwhm="0.0383858" res="15981.7" algo="Sum"/><pk mz="614.33674652" i="969.695" sn="3.85654" a="37.5806" fwhm="0.043096" res="14255.1" algo="Sum"/><pk mz="614.47695860" i="644.46" sn="2.56349" a="28.2537" fwhm="0.0361184" res="17012.8" algo="Sum"/><pk mz="614.72223517" i="922.371" sn="3.66611" a="64.8781" fwhm="0.0501789" res="12250.6" algo="Sum"/><pk mz="614.81251158" i="1177.13" sn="4.6783" a="41.8638" fwhm="0.0431155" res="14259.7" algo="Sum"/><pk mz="614.84382698" i="960.044" sn="3.81552" a="39.1482" fwhm="0.0480287" res="12801.6" algo="Sum"/><pk mz="615.34796714" i="694.621" sn="2.76057" a="38.7483" fwhm="0.0650972" res="9452.76" algo="Sum"/><pk mz="615.45610446" i="1208.11" sn="4.80068" a="51.0845" fwhm="0.0312351" res="19704" algo="Sum"/><pk mz="615.48844152" i="2968.39" sn="11.7954" a="122.164" fwhm="0.033563" res="18338.3" algo="Sum"/><pk mz="616.17010404" i="4906.58" sn="19.4581" a="177.018" fwhm="0.0298472" res="20644.2" algo="Sum"/><pk mz="616.49221791" i="1367.79" sn="5.42164" a="50.1448" fwhm="0.0385511" res="15991.6" algo="Sum"/><pk mz="616.58752685" i="713.651" sn="2.82887" a="35.0256" fwhm="0.0485975" res="12687.6" algo="Sum"/><pk mz="616.67619535" i="692.182" sn="2.74426" a="28.6801" fwhm="0.0581548" res="10604" algo="Sum"/><pk mz="616.71641369" i="599.898" sn="2.37876" a="13.0701" fwhm="0.029384" res="20988.1" algo="Sum"/><pk mz="616.73181403" i="585.244" sn="2.32082" a="18.155" fwhm="0.044077" res="13992.1" algo="Sum"/><pk mz="616.80918272" i="833.335" sn="3.30516" a="31.7478" fwhm="0.0509895" res="12096.8" algo="Sum"/><pk mz="616.84415930" i="683.007" sn="2.70913" a="29.108" fwhm="0.0536823" res="11490.6" algo="Sum"/><pk mz="617.17318399" i="2190.47" sn="8.68179" a="77.1608" fwhm="0.03042" res="20288.4" algo="Sum"/><pk mz="617.31885345" i="1254.7" sn="4.97207" a="59.7913" fwhm="0.0505616" res="12209.3" algo="Sum"/><pk mz="617.36332474" i="717.097" sn="2.84169" a="18.2831" fwhm="0.0321676" res="19192.1" algo="Sum"/><pk mz="617.46461695" i="2258.57" sn="8.94231" a="73.1184" fwhm="0.0490032" res="12600.5" algo="Sum"/><pk mz="617.50350269" i="2712.05" sn="10.7336" a="100.434" fwhm="0.0400438" res="15420.7" algo="Sum"/><pk mz="617.99282223" i="7975.73" sn="31.5676" a="255.432" fwhm="0.0286843" res="21544.6" algo="Sum"/><pk mz="618.17687003" i="580.381" sn="2.29646" a="22.9074" fwhm="0.0349316" res="17696.8" algo="Sum"/><pk mz="618.32090888" i="593.292" sn="2.34692" a="29.8092" fwhm="0.0576629" res="10723" algo="Sum"/><pk mz="618.46822570" i="1012.73" sn="4.00546" a="29.2324" fwhm="0.0441386" res="14012" algo="Sum"/><pk mz="618.50699183" i="1163.26" sn="4.60074" a="47.1081" fwhm="0.0457765" res="13511.5" algo="Sum"/><pk mz="618.62229594" i="594.456" sn="2.35224" a="25.8259" fwhm="0.0517872" res="11945.5" algo="Sum"/><pk mz="618.67206607" i="966.45" sn="3.82473" a="34.3377" fwhm="0.0383917" res="16114.7" algo="Sum"/><pk mz="618.71808519" i="578.037" sn="2.28776" a="16.5652" fwhm="0.0441476" res="14014.8" algo="Sum"/><pk mz="618.76725750" i="553.231" sn="2.18971" a="17.73" fwhm="0.0284526" res="21747.3" algo="Sum"/><pk mz="618.81235302" i="563.489" sn="2.23031" a="23.79" fwhm="0.0539622" res="11467.5" algo="Sum"/><pk mz="618.84361221" i="594.934" sn="2.35477" a="20.4157" fwhm="0.0444296" res="13928.6" algo="Sum"/><pk mz="618.99621688" i="2142.18" sn="8.47488" a="75.3197" fwhm="0.0333652" res="18552.2" algo="Sum"/><pk mz="619.30701417" i="722.207" sn="2.85839" a="18.9459" fwhm="0.0400955" res="15445.8" algo="Sum"/><pk mz="619.33164989" i="639.524" sn="2.53053" a="24.9784" fwhm="0.0539853" res="11472.2" algo="Sum"/><pk mz="619.39785382" i="648.961" sn="2.56605" a="26.7676" fwhm="0.0518322" res="11950.1" algo="Sum"/><pk mz="619.43069044" i="949.169" sn="3.75282" a="32.6083" fwhm="0.0539893" res="11473.2" algo="Sum"/><pk mz="619.48629201" i="1025.28" sn="4.05396" a="45.4415" fwhm="0.0640548" res="9671.2" algo="Sum"/><pk mz="619.51472473" i="845.751" sn="3.34409" a="28.6492" fwhm="0.0329993" res="18773.6" algo="Sum"/><pk mz="620.48849772" i="564.648" sn="2.22866" a="26.1844" fwhm="0.0556769" res="11144.4" algo="Sum"/><pk mz="620.67125289" i="731.701" sn="2.88831" a="33.9538" fwhm="0.0546277" res="11361.8" algo="Sum"/><pk mz="620.70710350" i="564.575" sn="2.22836" a="10.058" fwhm="0.0196527" res="31583.9" algo="Sum"/><pk mz="620.75715414" i="1138.78" sn="4.49449" a="67.3393" fwhm="0.0528055" res="11755.5" algo="Sum"/><pk mz="621.33865830" i="1107.43" sn="4.36595" a="50.4802" fwhm="0.048656" res="12770" algo="Sum"/><pk mz="621.39232417" i="832.915" sn="3.2837" a="42.5725" fwhm="0.0649155" res="9572.32" algo="Sum"/><pk mz="622.34200538" i="569.386" sn="2.24364" a="25.938" fwhm="0.0535816" res="11614.8" algo="Sum"/><pk mz="622.53544186" i="552.483" sn="2.17656" a="21.9052" fwhm="0.0368273" res="16904.2" algo="Sum"/><pk mz="622.71204177" i="565.202" sn="2.22587" a="18.9908" fwhm="0.0398531" res="15625.2" algo="Sum"/><pk mz="622.75585469" i="1129.17" sn="4.44689" a="56.5217" fwhm="0.0499901" res="12457.6" algo="Sum"/><pk mz="622.83657601" i="562.253" sn="2.21384" a="28.8392" fwhm="0.0437967" res="14221.1" algo="Sum"/><pk mz="623.22028278" i="622.453" sn="2.45108" a="33.93" fwhm="0.0430701" res="14469.9" algo="Sum"/><pk mz="624.61961620" i="784.923" sn="3.08786" a="32.1413" fwhm="0.0348716" res="17912" algo="Sum"/><pk mz="624.75265735" i="665.464" sn="2.6174" a="32.7947" fwhm="0.0690081" res="9053.32" algo="Sum"/><pk mz="624.83966748" i="959.87" sn="3.77536" a="52.3994" fwhm="0.0563905" res="11080.6" algo="Sum"/><pk mz="625.38710649" i="1083.34" sn="4.2631" a="46.7117" fwhm="0.0464442" res="13465.3" algo="Sum"/><pk mz="626.61982457" i="695.651" sn="2.73809" a="29.6707" fwhm="0.0432961" res="14472.9" algo="Sum"/><pk mz="626.70238657" i="808.306" sn="3.18176" a="29.4534" fwhm="0.0521442" res="12018.6" algo="Sum"/><pk mz="626.79286039" i="687.55" sn="2.70479" a="27.7555" fwhm="0.0592462" res="10579.5" algo="Sum"/><pk mz="626.83464506" i="557.101" sn="2.19122" a="31.1348" fwhm="0.0496185" res="12633.1" algo="Sum"/><pk mz="627.52878824" i="594.622" sn="2.33865" a="26.7625" fwhm="0.0354477" res="17702.9" algo="Sum"/><pk mz="628.39117516" i="602.167" sn="2.36499" a="34.969" fwhm="0.0536833" res="11705.5" algo="Sum"/><pk mz="628.70085427" i="927.001" sn="3.63584" a="46.3032" fwhm="0.0540747" res="11626.5" algo="Sum"/><pk mz="628.74341474" i="679.524" sn="2.66573" a="24.2381" fwhm="0.0440964" res="14258.4" algo="Sum"/><pk mz="628.82019856" i="1079.54" sn="4.2365" a="63.772" fwhm="0.0650751" res="9663" algo="Sum"/><pk mz="628.88914748" i="560.032" sn="2.1977" a="27.0506" fwhm="0.0642908" res="9781.95" algo="Sum"/><pk mz="629.30779147" i="1368.96" sn="5.36905" a="62.7031" fwhm="0.0354655" res="17744.2" algo="Sum"/><pk mz="629.39479118" i="584.633" sn="2.29279" a="30.5628" fwhm="0.0742113" res="8481.12" algo="Sum"/><pk mz="629.44885551" i="789.36" sn="3.09648" a="44.064" fwhm="0.0586804" res="10726.7" algo="Sum"/><pk mz="630.31451804" i="630.604" sn="2.47053" a="33.1386" fwhm="0.0478771" res="13165.3" algo="Sum"/><pk mz="630.56869399" i="587.9" sn="2.29905" a="22.2795" fwhm="0.0404113" res="15603.8" algo="Sum"/><pk mz="630.61275126" i="594.561" sn="2.3253" a="30.2087" fwhm="0.0544046" res="11591.2" algo="Sum"/><pk mz="630.70156209" i="784.664" sn="3.0693" a="47.5761" fwhm="0.0601173" res="10491.2" algo="Sum"/><pk mz="630.75127312" i="656.876" sn="2.56951" a="14.9661" fwhm="0.0297165" res="21225.6" algo="Sum"/><pk mz="630.81717715" i="1462.8" sn="5.72207" a="56.9566" fwhm="0.043056" res="14651.1" algo="Sum"/><pk mz="631.10927545" i="583.734" sn="2.28222" a="21.6781" fwhm="0.0348569" res="18105.7" algo="Sum"/><pk mz="631.34967031" i="542.484" sn="2.11982" a="33.4622" fwhm="0.072432" res="8716.44" algo="Sum"/><pk mz="631.46245799" i="1489.8" sn="5.82134" a="59.2612" fwhm="0.0436945" res="14451.8" algo="Sum"/><pk mz="631.97164258" i="1191.75" sn="4.65671" a="47.5912" fwhm="0.0319649" res="19770.8" algo="Sum"/><pk mz="632.48135236" i="1474.66" sn="5.75226" a="68.2645" fwhm="0.0396542" res="15949.9" algo="Sum"/><pk mz="632.56401102" i="618.222" sn="2.41153" a="25.4044" fwhm="0.0402741" res="15706.5" algo="Sum"/><pk mz="632.64098359" i="696.234" sn="2.71577" a="52.0703" fwhm="0.0916712" res="6901.2" algo="Sum"/><pk mz="632.71718414" i="659.797" sn="2.57391" a="22.3538" fwhm="0.0496044" res="12755.3" algo="Sum"/><pk mz="632.74353672" i="635.963" sn="2.48107" a="11.8734" fwhm="0.0198422" res="31888.7" algo="Sum"/><pk mz="632.78164455" i="890.47" sn="3.47387" a="32.7375" fwhm="0.0524968" res="12053.7" algo="Sum"/><pk mz="632.81257225" i="941.264" sn="3.67202" a="46.2572" fwhm="0.0527299" res="12001" algo="Sum"/><pk mz="632.97266299" i="552.723" sn="2.15628" a="29.9224" fwhm="0.0525475" res="12045.7" algo="Sum"/><pk mz="633.32661995" i="560.39" sn="2.18623" a="25.1068" fwhm="0.0645177" res="9816.33" algo="Sum"/><pk mz="633.43667978" i="1066.41" sn="4.15909" a="49.3971" fwhm="0.0465304" res="13613.4" algo="Sum"/><pk mz="633.48060441" i="1434.63" sn="5.59516" a="74.6101" fwhm="0.0433398" res="14616.6" algo="Sum"/><pk mz="633.98698281" i="2857.61" sn="11.1457" a="107.607" fwhm="0.0320226" res="19798.1" algo="Sum"/><pk mz="634.47970770" i="705.332" sn="2.74761" a="39.2964" fwhm="0.0482446" res="13151.3" algo="Sum"/><pk mz="634.64926352" i="1087.11" sn="4.23435" a="49.9822" fwhm="0.0443179" res="14320.4" algo="Sum"/><pk mz="634.70503285" i="546.789" sn="2.12978" a="15.5725" fwhm="0.0347778" res="18250.3" algo="Sum"/><pk mz="634.76878873" i="634.665" sn="2.47206" a="21.0102" fwhm="0.0195963" res="32392.3" algo="Sum"/><pk mz="634.83320036" i="1245.36" sn="4.85074" a="57.4369" fwhm="0.0517074" res="12277.4" algo="Sum"/><pk mz="634.99363606" i="994.767" sn="3.87285" a="52.6711" fwhm="0.0450421" res="14097.8" algo="Sum"/><pk mz="635.40218226" i="774.824" sn="3.01646" a="40.7831" fwhm="0.0641086" res="9911.35" algo="Sum"/><pk mz="635.46846860" i="667.331" sn="2.59867" a="23.376" fwhm="0.0497121" res="12783" algo="Sum"/><pk mz="636.00127768" i="655.446" sn="2.55084" a="29.868" fwhm="0.0384156" res="16555.8" algo="Sum"/><pk mz="636.64827643" i="958.265" sn="3.72614" a="50.0043" fwhm="0.0513068" res="12408.6" algo="Sum"/><pk mz="636.68218666" i="604.792" sn="2.35169" a="8.70698" fwhm="0.014928" res="42650.2" algo="Sum"/><pk mz="636.70479709" i="685.728" sn="2.6664" a="11.8609" fwhm="0.0199043" res="31988.3" algo="Sum"/><pk mz="636.73134659" i="783.441" sn="3.04635" a="20.1659" fwhm="0.0398093" res="15994.5" algo="Sum"/><pk mz="636.83161051" i="1362.75" sn="5.29827" a="68.2201" fwhm="0.0426206" res="14941.9" algo="Sum"/><pk mz="637.37941101" i="601.638" sn="2.33918" a="15.7053" fwhm="0.0346367" res="18401.9" algo="Sum"/><pk mz="637.47293050" i="746.371" sn="2.90194" a="38.958" fwhm="0.0481573" res="13237.3" algo="Sum"/><pk mz="638.47197796" i="816.209" sn="3.16941" a="32.234" fwhm="0.0485996" res="13137.4" algo="Sum"/><pk mz="638.65753615" i="700.147" sn="2.71767" a="32.6076" fwhm="0.0622787" res="10254.8" algo="Sum"/><pk mz="638.68710697" i="601.167" sn="2.33347" a="11.2794" fwhm="0.0199353" res="32038" algo="Sum"/><pk mz="638.73057404" i="808.468" sn="3.13819" a="35.2649" fwhm="0.0567894" res="11247.4" algo="Sum"/><pk mz="638.76727442" i="560.096" sn="2.17374" a="21.2339" fwhm="0.0498416" res="12815.9" algo="Sum"/><pk mz="638.83088747" i="1009.42" sn="3.91739" a="58.3764" fwhm="0.0514454" res="12417.6" algo="Sum"/><pk mz="639.39942000" i="807.75" sn="3.13571" a="42.8877" fwhm="0.0661051" res="9672.47" algo="Sum"/><pk mz="639.48853996" i="3849.42" sn="14.9436" a="146.529" fwhm="0.0325279" res="19659.7" algo="Sum"/><pk mz="640.49383579" i="1758.1" sn="6.82319" a="75.1395" fwhm="0.0362467" res="17670.4" algo="Sum"/><pk mz="640.58633131" i="1271.13" sn="4.93418" a="60.9193" fwhm="0.0433043" res="14792.7" algo="Sum"/><pk mz="640.73728688" i="665.289" sn="2.58192" a="28.1985" fwhm="0.0557491" res="11493.2" algo="Sum"/><pk mz="640.76659588" i="683.848" sn="2.65417" a="24.1404" fwhm="0.0485475" res="13198.7" algo="Sum"/><pk mz="640.81567509" i="934.956" sn="3.62959" a="37.6901" fwhm="0.053552" res="11966.2" algo="Sum"/><pk mz="641.36046943" i="812.014" sn="3.15263" a="32.6304" fwhm="0.0475405" res="13490.8" algo="Sum"/><pk mz="641.50404617" i="7207.41" sn="27.9901" a="260.214" fwhm="0.0316525" res="20267.1" algo="Sum"/><pk mz="641.58364902" i="718.973" sn="2.78996" a="31.1157" fwhm="0.0472274" res="13585" algo="Sum"/><pk mz="642.50723733" i="3159.18" sn="12.2574" a="120.45" fwhm="0.0333873" res="19244.1" algo="Sum"/><pk mz="642.59147245" i="834.435" sn="3.23675" a="44.317" fwhm="0.0516105" res="12450.8" algo="Sum"/><pk mz="642.68411441" i="912.182" sn="3.53935" a="58.9462" fwhm="0.0601201" res="10690" algo="Sum"/><pk mz="642.75267797" i="649.579" sn="2.52104" a="26.093" fwhm="0.0469191" res="13699.2" algo="Sum"/><pk mz="642.81064982" i="637.418" sn="2.47378" a="27.3002" fwhm="0.0599987" res="10713.7" algo="Sum"/><pk mz="643.51907339" i="4356.37" sn="16.8916" a="171.772" fwhm="0.0325121" res="19793.2" algo="Sum"/><pk mz="644.52298411" i="1811.96" sn="7.02627" a="76.4988" fwhm="0.0359137" res="17946.5" algo="Sum"/><pk mz="644.58993464" i="1265.19" sn="4.90744" a="43.1116" fwhm="0.0367321" res="17548.4" algo="Sum"/><pk mz="644.67836784" i="1322.1" sn="5.1282" a="62.2947" fwhm="0.0457009" res="14106.5" algo="Sum"/><pk mz="644.72607357" i="644.873" sn="2.50134" a="14.9173" fwhm="0.030044" res="21459.4" algo="Sum"/><pk mz="644.75180693" i="665.942" sn="2.58307" a="14.1616" fwhm="0.0239417" res="26930.1" algo="Sum"/><pk mz="644.79475725" i="965.909" sn="3.74662" a="51.0061" fwhm="0.0546445" res="11799.8" algo="Sum"/><pk mz="644.85936866" i="578.862" sn="2.24506" a="35.2619" fwhm="0.0582269" res="11074.9" algo="Sum"/><pk mz="645.28450367" i="717.661" sn="2.77991" a="37.0835" fwhm="0.0541576" res="11914.9" algo="Sum"/><pk mz="645.48383894" i="1292.35" sn="5.00457" a="51.6524" fwhm="0.0403515" res="15996.5" algo="Sum"/><pk mz="645.52619820" i="744.873" sn="2.88448" a="31.1629" fwhm="0.0485953" res="13283.7" algo="Sum"/><pk mz="646.02322501" i="30760.7" sn="119.043" a="1029.46" fwhm="0.0297907" res="21685.4" algo="Sum"/><pk mz="646.49733913" i="2136.97" sn="8.26197" a="89.574" fwhm="0.0398349" res="16229.4" algo="Sum"/><pk mz="646.60211827" i="561.088" sn="2.16913" a="24.8663" fwhm="0.0589204" res="10974.2" algo="Sum"/><pk mz="646.67695737" i="1126.48" sn="4.35591" a="61.8387" fwhm="0.0454336" res="14233.4" algo="Sum"/><pk mz="646.79058691" i="1061.92" sn="4.10628" a="68.3521" fwhm="0.0723748" res="8936.68" algo="Sum"/><pk mz="646.85678692" i="564.901" sn="2.18475" a="21.591" fwhm="0.0526713" res="12281" algo="Sum"/><pk mz="647.02661312" i="8479.2" sn="32.7852" a="315.854" fwhm="0.0314035" res="20603.7" algo="Sum"/><pk mz="647.45085576" i="5140.92" sn="19.8683" a="202.863" fwhm="0.0321705" res="20125.6" algo="Sum"/><pk mz="647.50025887" i="1469.78" sn="5.67934" a="46.4555" fwhm="0.0392927" res="16478.9" algo="Sum"/><pk mz="647.96614435" i="1212.95" sn="4.6841" a="49.6859" fwhm="0.0345764" res="18740.1" algo="Sum"/><pk mz="648.02970008" i="1400.1" sn="5.40763" a="56.3537" fwhm="0.0348627" res="18588.1" algo="Sum"/><pk mz="648.45597860" i="2461.22" sn="9.50741" a="101.121" fwhm="0.035683" res="18172.7" algo="Sum"/><pk mz="648.53817202" i="559.903" sn="2.16322" a="23.3915" fwhm="0.0443205" res="14632.9" algo="Sum"/><pk mz="648.62593269" i="869.039" sn="3.35658" a="41.3593" fwhm="0.0390372" res="16615.6" algo="Sum"/><pk mz="648.67804684" i="800.631" sn="3.09236" a="26.9917" fwhm="0.0464019" res="13979.6" algo="Sum"/><pk mz="648.72241830" i="705.254" sn="2.72398" a="15.7485" fwhm="0.030137" res="21525.8" algo="Sum"/><pk mz="648.75436229" i="688.464" sn="2.65913" a="13.094" fwhm="0.0200917" res="32289.7" algo="Sum"/><pk mz="648.78705267" i="876.268" sn="3.3845" a="50.3071" fwhm="0.0688227" res="9426.93" algo="Sum"/><pk mz="648.87191914" i="581.65" sn="2.24671" a="35.7771" fwhm="0.0781711" res="8300.66" algo="Sum"/><pk mz="648.97098826" i="617.086" sn="2.38376" a="29.4371" fwhm="0.0349598" res="18563.4" algo="Sum"/><pk mz="649.43460417" i="1298.16" sn="5.0146" a="62.5321" fwhm="0.0459339" res="14138.5" algo="Sum"/><pk mz="650.43881413" i="1032.17" sn="3.98536" a="49.1553" fwhm="0.042477" res="15312.7" algo="Sum"/><pk mz="650.62944986" i="1269.82" sn="4.90115" a="64.9247" fwhm="0.0415839" res="15646.2" algo="Sum"/><pk mz="650.69145464" i="659.755" sn="2.54646" a="18.7469" fwhm="0.0402433" res="16168.9" algo="Sum"/><pk mz="650.71569692" i="680.774" sn="2.62759" a="18.1951" fwhm="0.0388799" res="16736.6" algo="Sum"/><pk mz="650.74381289" i="621.366" sn="2.39829" a="14.52" fwhm="0.0301839" res="21559.3" algo="Sum"/><pk mz="650.80604525" i="1443.38" sn="5.57102" a="79.442" fwhm="0.0598677" res="10870.7" algo="Sum"/><pk mz="651.12650389" i="804.553" sn="3.1079" a="34.0097" fwhm="0.036082" res="18045.7" algo="Sum"/><pk mz="651.44244485" i="647.27" sn="2.49962" a="34.6513" fwhm="0.0529149" res="12311.1" algo="Sum"/><pk mz="652.62412350" i="1022.82" sn="3.95237" a="48.3578" fwhm="0.0433027" res="15071.2" algo="Sum"/><pk mz="652.66356204" i="581.023" sn="2.24544" a="8.42744" fwhm="0.0151142" res="43182.1" algo="Sum"/><pk mz="652.71167080" i="1071.92" sn="4.14229" a="62.858" fwhm="0.0651674" res="10015.9" algo="Sum"/><pk mz="652.80404960" i="1809.93" sn="6.99436" a="87.4556" fwhm="0.0386298" res="16899" algo="Sum"/><pk mz="653.32860978" i="599.72" sn="2.31864" a="36.1862" fwhm="0.0652534" res="10012.2" algo="Sum"/><pk mz="653.44282752" i="669.18" sn="2.58671" a="45.459" fwhm="0.0533251" res="12254" algo="Sum"/><pk mz="653.80534219" i="571.211" sn="2.20746" a="26.1617" fwhm="0.0471195" res="13875.5" algo="Sum"/><pk mz="654.62304814" i="769.31" sn="2.9752" a="47.7655" fwhm="0.0502984" res="13014.8" algo="Sum"/><pk mz="654.70843090" i="1351.55" sn="5.22812" a="57.9134" fwhm="0.051239" res="12777.5" algo="Sum"/><pk mz="654.80370026" i="1280.1" sn="4.95163" a="69.2131" fwhm="0.0488919" res="13392.9" algo="Sum"/><pk mz="654.89160019" i="545.96" sn="2.11173" a="30.2102" fwhm="0.0495925" res="13205.5" algo="Sum"/><pk mz="655.37782083" i="623.696" sn="2.4109" a="32.2552" fwhm="0.0577998" res="11338.8" algo="Sum"/><pk mz="655.46449572" i="1607.95" sn="6.21472" a="81.1129" fwhm="0.0418398" res="15666.1" algo="Sum"/><pk mz="656.46461246" i="929.489" sn="3.59025" a="52.3729" fwhm="0.0425218" res="15438.3" algo="Sum"/><pk mz="656.62182756" i="567.797" sn="2.19217" a="27.6131" fwhm="0.068044" res="9649.95" algo="Sum"/><pk mz="656.70739385" i="1108.41" sn="4.27908" a="59.0866" fwhm="0.0610702" res="10753.3" algo="Sum"/><pk mz="656.79574428" i="808.322" sn="3.12098" a="32.0812" fwhm="0.0505877" res="12983.3" algo="Sum"/><pk mz="657.35979098" i="1149.47" sn="4.43237" a="65.3555" fwhm="0.045866" res="14332.2" algo="Sum"/><pk mz="657.47695048" i="2827.26" sn="10.9027" a="129.109" fwhm="0.0358641" res="18332.4" algo="Sum"/><pk mz="658.36556708" i="566.876" sn="2.18597" a="24.2512" fwhm="0.0511438" res="12872.8" algo="Sum"/><pk mz="658.48055896" i="1326.69" sn="5.11672" a="58.5873" fwhm="0.0374029" res="17605.1" algo="Sum"/><pk mz="658.57189665" i="550.14" sn="2.12176" a="17.9488" fwhm="0.067601" res="9742.04" algo="Sum"/><pk mz="658.60376498" i="723.772" sn="2.79144" a="34.7632" fwhm="0.0580985" res="11336" algo="Sum"/><pk mz="658.65501643" i="960.171" sn="3.70325" a="40.7264" fwhm="0.0653776" res="10074.6" algo="Sum"/><pk mz="658.71572242" i="789.049" sn="3.04382" a="32.9358" fwhm="0.0546116" res="12061.8" algo="Sum"/><pk mz="658.73648678" i="771.279" sn="2.97527" a="25.2075" fwhm="0.0487718" res="13506.5" algo="Sum"/><pk mz="658.79294062" i="617.715" sn="2.38283" a="26.6388" fwhm="0.0567504" res="11608.6" algo="Sum"/><pk mz="658.89710720" i="565.367" sn="2.18032" a="32.6901" fwhm="0.0530519" res="12419.9" algo="Sum"/><pk mz="659.49160003" i="1773.73" sn="6.83864" a="99.8997" fwhm="0.0415307" res="15879.6" algo="Sum"/><pk mz="660.00263973" i="703.832" sn="2.71404" a="38.9586" fwhm="0.0436346" res="15125.7" algo="Sum"/><pk mz="660.49605836" i="844.445" sn="3.26074" a="46.4756" fwhm="0.0594827" res="11104" algo="Sum"/><pk mz="660.56694961" i="614.258" sn="2.37199" a="27.4958" fwhm="0.0621486" res="10628.8" algo="Sum"/><pk mz="660.65410329" i="1434.61" sn="5.53968" a="70.3386" fwhm="0.0426979" res="15472.7" algo="Sum"/><pk mz="660.72065670" i="662.438" sn="2.55798" a="12.8842" fwhm="0.0202761" res="32586.1" algo="Sum"/><pk mz="660.74372567" i="806.98" sn="3.11613" a="17.3115" fwhm="0.0292598" res="22582" algo="Sum"/><pk mz="660.75889271" i="745.262" sn="2.8778" a="27.8697" fwhm="0.0322082" res="20515.3" algo="Sum"/><pk mz="660.83417384" i="630.906" sn="2.43622" a="42.5695" fwhm="0.0707828" res="9336.08" algo="Sum"/><pk mz="661.46543330" i="1502.65" sn="5.80226" a="68.3959" fwhm="0.0574278" res="11518.2" algo="Sum"/><pk mz="661.92985226" i="731.055" sn="2.82385" a="24.7991" fwhm="0.036333" res="18218.4" algo="Sum"/><pk mz="662.01643141" i="1063.77" sn="4.10884" a="39.2371" fwhm="0.0432448" res="15308.6" algo="Sum"/><pk mz="662.43923655" i="873.352" sn="3.37356" a="43.2818" fwhm="0.0469914" res="14097" algo="Sum"/><pk mz="662.47199853" i="743.612" sn="2.87224" a="25.575" fwhm="0.0477928" res="13861.3" algo="Sum"/><pk mz="662.51286197" i="546.974" sn="2.11285" a="23.3386" fwhm="0.057982" res="11426.2" algo="Sum"/><pk mz="662.65179099" i="1253.85" sn="4.84707" a="57.6364" fwhm="0.0470436" res="14085.9" algo="Sum"/><pk mz="662.69527538" i="647.082" sn="2.50146" a="9.34533" fwhm="0.0152299" res="43512.8" algo="Sum"/><pk mz="662.73997395" i="1124.44" sn="4.34669" a="69.4367" fwhm="0.0659735" res="10045.5" algo="Sum"/><pk mz="662.82853833" i="621.635" sn="2.40284" a="42.1635" fwhm="0.0793767" res="8350.42" algo="Sum"/><pk mz="662.93300917" i="558.632" sn="2.15931" a="26.9432" fwhm="0.0532319" res="12453.7" algo="Sum"/><pk mz="663.44626223" i="14031.8" sn="54.2795" a="530.078" fwhm="0.0323246" res="20524.5" algo="Sum"/><pk mz="663.73545163" i="554.761" sn="2.14602" a="24.018" fwhm="0.0450786" res="14723.9" algo="Sum"/><pk mz="663.94502012" i="629.27" sn="2.43371" a="29.3757" fwhm="0.0429688" res="15451.8" algo="Sum"/><pk mz="664.44978833" i="6555.68" sn="25.3921" a="258.172" fwhm="0.0339542" res="19569" algo="Sum"/><pk mz="664.65481176" i="780.304" sn="3.02154" a="42.8901" fwhm="0.0704187" res="9438.62" algo="Sum"/><pk mz="664.73817325" i="1230.16" sn="4.76352" a="54.4777" fwhm="0.0556809" res="11938.4" algo="Sum"/><pk mz="664.82972387" i="554.347" sn="2.14705" a="24.9786" fwhm="0.0610177" res="10895.7" algo="Sum"/><pk mz="664.92909021" i="641.672" sn="2.48496" a="28.4404" fwhm="0.0530608" res="12531.5" algo="Sum"/><pk mz="665.45279354" i="1849.95" sn="7.16952" a="76.019" fwhm="0.0418507" res="15900.6" algo="Sum"/><pk mz="665.50070054" i="903.106" sn="3.5" a="41.2411" fwhm="0.0453506" res="14674.6" algo="Sum"/><pk mz="666.45801397" i="572.548" sn="2.21885" a="23.3803" fwhm="0.0529879" res="12577.5" algo="Sum"/><pk mz="666.50976716" i="672.065" sn="2.60425" a="32.7146" fwhm="0.051746" res="12880.4" algo="Sum"/><pk mz="666.59722194" i="1385.04" sn="5.36812" a="58.3281" fwhm="0.0382451" res="17429.6" algo="Sum"/><pk mz="666.64630917" i="644.919" sn="2.49995" a="18.1218" fwhm="0.0407338" res="16365.9" algo="Sum"/><pk mz="666.66994485" i="640.798" sn="2.48396" a="8.88354" fwhm="0.0152754" res="43643.2" algo="Sum"/><pk mz="666.68930088" i="592.606" sn="2.29725" a="14.8308" fwhm="0.0305514" res="21821.9" algo="Sum"/><pk mz="666.73546391" i="893.221" sn="3.46258" a="30.5966" fwhm="0.0412156" res="16176.8" algo="Sum"/><pk mz="666.74733272" i="853.525" sn="3.30862" a="13.0399" fwhm="0.0152764" res="43645.6" algo="Sum"/><pk mz="666.77905980" i="1111.47" sn="4.30869" a="48.2881" fwhm="0.0620272" res="10749.8" algo="Sum"/><pk mz="667.09588763" i="567.964" sn="2.20462" a="24.1233" fwhm="0.0394323" res="16917.5" algo="Sum"/><pk mz="667.51827948" i="635.491" sn="2.46577" a="30.791" fwhm="0.042958" res="15538.8" algo="Sum"/><pk mz="668.60421576" i="1241.89" sn="4.82018" a="71.9602" fwhm="0.0528879" res="12641.9" algo="Sum"/><pk mz="668.68847167" i="1044.26" sn="4.05465" a="60.9693" fwhm="0.0517531" res="12920.7" algo="Sum"/><pk mz="668.77756169" i="1309.57" sn="5.08683" a="64.3099" fwhm="0.0480507" res="13918.2" algo="Sum"/><pk mz="669.43118756" i="1301.29" sn="5.05824" a="60.444" fwhm="0.0508328" res="13169.3" algo="Sum"/><pk mz="669.61472378" i="599.774" sn="2.33119" a="28.182" fwhm="0.0579176" res="11561.5" algo="Sum"/><pk mz="669.68409851" i="562.191" sn="2.18583" a="22.0643" fwhm="0.0540491" res="12390.3" algo="Sum"/><pk mz="670.43655298" i="751.511" sn="2.91997" a="53.532" fwhm="0.0554343" res="12094.3" algo="Sum"/><pk mz="670.60325141" i="1406.43" sn="5.46767" a="72.1951" fwhm="0.0476643" res="14069.3" algo="Sum"/><pk mz="670.68393916" i="1419.13" sn="5.51749" a="87.4516" fwhm="0.0657496" res="10200.6" algo="Sum"/><pk mz="670.77753803" i="1060.1" sn="4.12158" a="46.6563" fwhm="0.0562444" res="11926.1" algo="Sum"/><pk mz="670.86347498" i="632.985" sn="2.46105" a="36.8962" fwhm="0.0617591" res="10862.6" algo="Sum"/><pk mz="671.44094169" i="1280.21" sn="4.98275" a="67.2065" fwhm="0.0427468" res="15707.4" algo="Sum"/><pk mz="671.56697155" i="697.823" sn="2.7164" a="29.4729" fwhm="0.0472239" res="14220.9" algo="Sum"/><pk mz="671.61022351" i="740.614" sn="2.88297" a="32.4609" fwhm="0.0525411" res="12782.6" algo="Sum"/><pk mz="671.68949098" i="615.614" sn="2.39588" a="22.1463" fwhm="0.0469851" res="14295.8" algo="Sum"/><pk mz="672.43914685" i="787.061" sn="3.06346" a="40.5743" fwhm="0.0538356" res="12490.6" algo="Sum"/><pk mz="672.57197429" i="659.793" sn="2.56837" a="35.5259" fwhm="0.0630595" res="10665.7" algo="Sum"/><pk mz="672.62023626" i="1496.48" sn="5.82536" a="67.6561" fwhm="0.0474819" res="14165.8" algo="Sum"/><pk mz="672.68140737" i="1197.68" sn="4.6635" a="54.7" fwhm="0.0683249" res="9845.33" algo="Sum"/><pk mz="672.77220503" i="1103.57" sn="4.29701" a="55.5366" fwhm="0.0602768" res="11161.4" algo="Sum"/><pk mz="673.10717685" i="825.645" sn="3.21401" a="37.8378" fwhm="0.0399513" res="16848.2" algo="Sum"/><pk mz="673.33340414" i="1006.11" sn="3.9167" a="48.4647" fwhm="0.0444541" res="15146.7" algo="Sum"/><pk mz="673.42957506" i="717.935" sn="2.79625" a="28.9913" fwhm="0.0574008" res="11732.1" algo="Sum"/><pk mz="673.52072647" i="828.638" sn="3.22895" a="38.3807" fwhm="0.0376377" res="17894.8" algo="Sum"/><pk mz="673.62519406" i="780.161" sn="3.04039" a="42.8496" fwhm="0.0602839" res="11174.2" algo="Sum"/><pk mz="674.43731701" i="571.348" sn="2.2262" a="22.6604" fwhm="0.0441645" res="15271" algo="Sum"/><pk mz="674.53999894" i="594.545" sn="2.31733" a="36.9318" fwhm="0.0706899" res="9542.24" algo="Sum"/><pk mz="674.59570148" i="545.506" sn="2.1261" a="12.7156" fwhm="0.020818" res="32404.5" algo="Sum"/><pk mz="674.63222723" i="855.421" sn="3.33379" a="42.1321" fwhm="0.0576259" res="11707.1" algo="Sum"/><pk mz="674.67974500" i="780.907" sn="3.04339" a="33.1692" fwhm="0.0563456" res="11974" algo="Sum"/><pk mz="674.70576338" i="715.269" sn="2.78759" a="19.921" fwhm="0.0358574" res="18816.4" algo="Sum"/><pk mz="674.76854332" i="990.145" sn="3.85884" a="49.4508" fwhm="0.0683416" res="9873.47" algo="Sum"/><pk mz="674.94328984" i="702.423" sn="2.7374" a="24.5768" fwhm="0.042865" res="15745.8" algo="Sum"/><pk mz="675.44605330" i="940.658" sn="3.6638" a="42.1204" fwhm="0.0426113" res="15851.3" algo="Sum"/><pk mz="675.53568569" i="7028.87" sn="27.3769" a="270.096" fwhm="0.032508" res="20780.6" algo="Sum"/><pk mz="675.66820055" i="991.417" sn="3.86302" a="59.5117" fwhm="0.0482314" res="14008.9" algo="Sum"/><pk mz="675.95019172" i="683.577" sn="2.66281" a="24.8307" fwhm="0.0407696" res="16579.8" algo="Sum"/><pk mz="675.99532635" i="1494.4" sn="5.82084" a="62.4411" fwhm="0.0340808" res="19835.1" algo="Sum"/><pk mz="676.45194619" i="582.675" sn="2.267" a="28.374" fwhm="0.0578677" res="11689.6" algo="Sum"/><pk mz="676.53945779" i="3288.35" sn="12.792" a="132.812" fwhm="0.0334431" res="20229.6" algo="Sum"/><pk mz="676.62925611" i="1056.17" sn="4.10841" a="43.1844" fwhm="0.0524229" res="12907.1" algo="Sum"/><pk mz="676.67130102" i="970.013" sn="3.77325" a="37.487" fwhm="0.0497175" res="13610.3" algo="Sum"/><pk mz="676.73945422" i="683.24" sn="2.65773" a="10.0892" fwhm="0.0153904" res="43971.6" algo="Sum"/><pk mz="676.76315770" i="807.668" sn="3.14174" a="32.8432" fwhm="0.0526652" res="12850.3" algo="Sum"/><pk mz="676.99723682" i="835.573" sn="3.25029" a="44.964" fwhm="0.0450811" res="15017.3" algo="Sum"/><pk mz="677.45713174" i="1015.11" sn="3.95059" a="56.6214" fwhm="0.0522798" res="12958.3" algo="Sum"/><pk mz="677.54515352" i="1103.04" sn="4.29245" a="52.5539" fwhm="0.0421083" res="16090.5" algo="Sum"/><pk mz="677.68627127" i="547.275" sn="2.13101" a="29.1409" fwhm="0.0768984" res="8812.74" algo="Sum"/><pk mz="678.46689418" i="570.385" sn="2.21971" a="24.4246" fwhm="0.0490035" res="13845.3" algo="Sum"/><pk mz="678.49077790" i="543.755" sn="2.11608" a="18.3697" fwhm="0.0469283" res="14458" algo="Sum"/><pk mz="678.55164037" i="558.562" sn="2.1737" a="30.6242" fwhm="0.0573558" res="11830.6" algo="Sum"/><pk mz="678.62572960" i="908.983" sn="3.5372" a="39.9737" fwhm="0.0455863" res="14886.6" algo="Sum"/><pk mz="678.66908118" i="652.953" sn="2.54093" a="15.8118" fwhm="0.0308245" res="22017.2" algo="Sum"/><pk mz="678.71559050" i="1092.88" sn="4.25314" a="60.0681" fwhm="0.0657936" res="10315.8" algo="Sum"/><pk mz="678.79557212" i="647.882" sn="2.52144" a="36.5732" fwhm="0.0565681" res="11999.6" algo="Sum"/><pk mz="679.41531918" i="842.842" sn="3.2831" a="43.6545" fwhm="0.0544003" res="12489.2" algo="Sum"/><pk mz="679.45195686" i="766.297" sn="2.98493" a="36.1273" fwhm="0.0515926" res="13169.6" algo="Sum"/><pk mz="679.71899550" i="558.874" sn="2.17583" a="32.4342" fwhm="0.0837173" res="8119.22" algo="Sum"/><pk mz="680.41368082" i="570.732" sn="2.22568" a="28.3508" fwhm="0.0500117" res="13605.1" algo="Sum"/><pk mz="680.47996009" i="1476.12" sn="5.7564" a="72.6211" fwhm="0.0534329" res="12735.2" algo="Sum"/><pk mz="680.62351319" i="653.687" sn="2.54982" a="28.1211" fwhm="0.0558636" res="12183.7" algo="Sum"/><pk mz="680.66440840" i="627.021" sn="2.44572" a="11.9327" fwhm="0.0205799" res="33074.3" algo="Sum"/><pk mz="680.71121176" i="1283.95" sn="5.00809" a="67.0824" fwhm="0.058396" res="11656.8" algo="Sum"/><pk mz="680.78964993" i="628.315" sn="2.45025" a="35.1385" fwhm="0.05396" res="12616.6" algo="Sum"/><pk mz="680.89747151" i="551.293" sn="2.14935" a="35.2626" fwhm="0.0729477" res="9334.05" algo="Sum"/><pk mz="681.48116819" i="987.186" sn="3.84952" a="43.4891" fwhm="0.0494725" res="13775" algo="Sum"/><pk mz="681.72139707" i="584.438" sn="2.2777" a="22.8422" fwhm="0.046814" res="14562.3" algo="Sum"/><pk mz="682.48324065" i="659.231" sn="2.57385" a="39.3483" fwhm="0.053846" res="12674.7" algo="Sum"/><pk mz="682.57841594" i="628.773" sn="2.45475" a="31.6559" fwhm="0.0523379" res="13041.8" algo="Sum"/><pk mz="682.65271412" i="573.988" sn="2.24055" a="27.7398" fwhm="0.0359199" res="19004.9" algo="Sum"/><pk mz="682.70771673" i="968.581" sn="3.78002" a="58.3659" fwhm="0.0702024" res="9724.85" algo="Sum"/><pk mz="682.75215241" i="771.66" sn="3.01199" a="21.469" fwhm="0.041223" res="16562.4" algo="Sum"/><pk mz="682.79821684" i="1027.32" sn="4.01082" a="51.2007" fwhm="0.0545778" res="12510.6" algo="Sum"/><pk mz="683.42923117" i="658.94" sn="2.57202" a="32.1837" fwhm="0.0620049" res="11022.2" algo="Sum"/><pk mz="683.70394360" i="553.77" sn="2.16164" a="20.6489" fwhm="0.0515644" res="13259.2" algo="Sum"/><pk mz="684.57385835" i="686.696" sn="2.68498" a="32.8187" fwhm="0.0529773" res="12922" algo="Sum"/><pk mz="684.66032850" i="891.778" sn="3.48659" a="35.3625" fwhm="0.0488002" res="14029.9" algo="Sum"/><pk mz="684.69039392" i="757.768" sn="2.96265" a="18.3381" fwhm="0.0309613" res="22114.4" algo="Sum"/><pk mz="684.74381593" i="823.499" sn="3.21964" a="45.2339" fwhm="0.0597908" res="11452.3" algo="Sum"/><pk mz="684.79303831" i="788.397" sn="3.0824" a="42.2824" fwhm="0.0543135" res="12608.2" algo="Sum"/><pk mz="685.42674261" i="39189.3" sn="153.187" a="1537.46" fwhm="0.0340786" res="20113.1" algo="Sum"/><pk mz="685.62858559" i="606.735" sn="2.37166" a="26.313" fwhm="0.0407501" res="16825.2" algo="Sum"/><pk mz="685.65371397" i="585.623" sn="2.28921" a="21.9283" fwhm="0.042119" res="16279" algo="Sum"/><pk mz="685.70024807" i="562.357" sn="2.19853" a="12.8853" fwhm="0.0309839" res="22130.9" algo="Sum"/><pk mz="685.73922684" i="585.503" sn="2.28899" a="32.6007" fwhm="0.0567128" res="12091.4" algo="Sum"/><pk mz="686.43069640" i="18214.6" sn="71.2504" a="734.32" fwhm="0.0348073" res="19720.9" algo="Sum"/><pk mz="686.57529827" i="843.082" sn="3.29808" a="48.2134" fwhm="0.0756414" res="9076.71" algo="Sum"/><pk mz="686.65719733" i="1128.76" sn="4.41612" a="72.8765" fwhm="0.0760734" res="9026.25" algo="Sum"/><pk mz="686.69934311" i="817.301" sn="3.19758" a="25.3705" fwhm="0.0377439" res="18193.7" algo="Sum"/><pk mz="686.76457773" i="845.099" sn="3.30634" a="16.3831" fwhm="0.0206719" res="33222.2" algo="Sum"/><pk mz="686.78117214" i="902.801" sn="3.53209" a="30.8685" fwhm="0.0483284" res="14210.7" algo="Sum"/><pk mz="687.43421682" i="4858.06" sn="19.004" a="215.717" fwhm="0.0396928" res="17318.9" algo="Sum"/><pk mz="687.53569953" i="611.331" sn="2.39223" a="29.95" fwhm="0.0554876" res="12390.8" algo="Sum"/><pk mz="687.65031009" i="575.855" sn="2.25309" a="31.7218" fwhm="0.0649561" res="10586.4" algo="Sum"/><pk mz="687.68527706" i="609.319" sn="2.38402" a="16.4726" fwhm="0.0413716" res="16622.2" algo="Sum"/><pk mz="687.71025449" i="581.918" sn="2.27681" a="13.3368" fwhm="0.0308222" res="22312.2" algo="Sum"/><pk mz="687.75732434" i="547.097" sn="2.14057" a="12.418" fwhm="0.0310303" res="22164" algo="Sum"/><pk mz="688.43613582" i="999.909" sn="3.91353" a="59.8616" fwhm="0.053863" res="12781.2" algo="Sum"/><pk mz="688.58865130" i="818.106" sn="3.20484" a="35.0839" fwhm="0.0441907" res="15582.2" algo="Sum"/><pk mz="688.65480445" i="1018.14" sn="3.98856" a="49.1222" fwhm="0.0648131" res="10625.2" algo="Sum"/><pk mz="688.69280723" i="745.198" sn="2.91931" a="18.8684" fwhm="0.0310516" res="22179" algo="Sum"/><pk mz="688.76731049" i="1221" sn="4.78326" a="50.2032" fwhm="0.0486741" res="14150.6" algo="Sum"/><pk mz="689.07757040" i="562.274" sn="2.20195" a="28.9067" fwhm="0.0476521" res="14460.6" algo="Sum"/><pk mz="689.51310431" i="1386.55" sn="5.43377" a="40.32" fwhm="0.0329188" res="20945.9" algo="Sum"/><pk mz="689.55181636" i="4117.48" sn="16.136" a="189.201" fwhm="0.0363172" res="18986.9" algo="Sum"/><pk mz="689.74984518" i="564.493" sn="2.21226" a="13.1632" fwhm="0.0310753" res="22196.1" algo="Sum"/><pk mz="689.77245449" i="573.959" sn="2.2494" a="28.3828" fwhm="0.0488134" res="14130.8" algo="Sum"/><pk mz="690.55387412" i="2069.47" sn="8.10792" a="92.7091" fwhm="0.0488226" res="14144.2" algo="Sum"/><pk mz="690.60320343" i="812.447" sn="3.18306" a="29.3487" fwhm="0.0382266" res="18066.1" algo="Sum"/><pk mz="690.65936652" i="758.634" sn="2.97223" a="25.3968" fwhm="0.0466434" res="14807.2" algo="Sum"/><pk mz="690.68044313" i="758.228" sn="2.97064" a="18.281" fwhm="0.0310964" res="22211" algo="Sum"/><pk mz="690.74306429" i="1078.27" sn="4.22452" a="49.7541" fwhm="0.0580835" res="11892.2" algo="Sum"/><pk mz="690.76156985" i="1044.13" sn="4.09078" a="47.2556" fwhm="0.050557" res="13663" algo="Sum"/><pk mz="691.41129661" i="550.166" sn="2.15644" a="37.21" fwhm="0.075636" res="9141.29" algo="Sum"/><pk mz="691.52161558" i="546.01" sn="2.14015" a="24.4475" fwhm="0.0686588" res="10071.9" algo="Sum"/><pk mz="691.55584459" i="699.521" sn="2.74193" a="31.0767" fwhm="0.0569867" res="12135.4" algo="Sum"/><pk mz="692.52142033" i="580.542" sn="2.27869" a="19.8016" fwhm="0.0381955" res="18131" algo="Sum"/><pk mz="692.55717746" i="597.707" sn="2.34603" a="22.1772" fwhm="0.0455956" res="15189.1" algo="Sum"/><pk mz="692.61067610" i="1129.35" sn="4.43254" a="54.9064" fwhm="0.0551907" res="12549.4" algo="Sum"/><pk mz="692.65859099" i="721.028" sn="2.83049" a="19.8302" fwhm="0.0354112" res="19560.4" algo="Sum"/><pk mz="692.68352457" i="661.282" sn="2.5963" a="6.74115" fwhm="0.0103804" res="66730" algo="Sum"/><pk mz="692.69726977" i="674.313" sn="2.64764" a="10.1061" fwhm="0.0253499" res="27325.4" algo="Sum"/><pk mz="692.73177578" i="778.317" sn="3.05624" a="33.1686" fwhm="0.057094" res="12133.2" algo="Sum"/><pk mz="692.78919577" i="986.29" sn="3.87272" a="52.0934" fwhm="0.0597555" res="11593.7" algo="Sum"/><pk mz="692.82296794" i="978.152" sn="3.84076" a="35.8415" fwhm="0.04434" res="15625.2" algo="Sum"/><pk mz="694.61596682" i="991.987" sn="3.90856" a="65.3104" fwhm="0.0805315" res="8625.4" algo="Sum"/><pk mz="694.69181370" i="900.83" sn="3.54939" a="52.0435" fwhm="0.0883614" res="7861.94" algo="Sum"/><pk mz="694.78785207" i="1181.18" sn="4.65442" a="58.0515" fwhm="0.0617869" res="11244.9" algo="Sum"/><pk mz="695.09057167" i="710.13" sn="2.80802" a="36.1404" fwhm="0.0380124" res="18285.9" algo="Sum"/><pk mz="695.38932689" i="631.166" sn="2.49381" a="27.0401" fwhm="0.0540713" res="12860.6" algo="Sum"/><pk mz="695.50174476" i="678.356" sn="2.68134" a="37.9583" fwhm="0.0543014" res="12808.2" algo="Sum"/><pk mz="696.62934695" i="783.48" sn="3.10149" a="27.0129" fwhm="0.0416401" res="16729.8" algo="Sum"/><pk mz="696.68788869" i="955.117" sn="3.78143" a="53.4882" fwhm="0.0618901" res="11256.9" algo="Sum"/><pk mz="696.73194677" i="731.054" sn="2.89494" a="20.7027" fwhm="0.0364377" res="19121.2" algo="Sum"/><pk mz="696.78589971" i="1039.27" sn="4.11582" a="37.8568" fwhm="0.0500953" res="13909.2" algo="Sum"/><pk mz="697.51856811" i="5196.35" sn="20.6331" a="211.773" fwhm="0.033654" res="20726.2" algo="Sum"/><pk mz="697.65330301" i="827.671" sn="3.28503" a="40.2152" fwhm="0.0630467" res="11065.7" algo="Sum"/><pk mz="697.70658345" i="690.95" sn="2.74238" a="18.4641" fwhm="0.0416718" res="16742.9" algo="Sum"/><pk mz="697.72494738" i="603.904" sn="2.3969" a="14.2299" fwhm="0.0263469" res="26482.2" algo="Sum"/><pk mz="698.52203505" i="2334.97" sn="9.26496" a="115.723" fwhm="0.039629" res="17626.5" algo="Sum"/><pk mz="698.60278505" i="593.662" sn="2.35559" a="20.8914" fwhm="0.046911" res="14892.1" algo="Sum"/><pk mz="698.67743712" i="850.363" sn="3.37416" a="46.504" fwhm="0.0617442" res="11315.7" algo="Sum"/><pk mz="698.71029929" i="810.169" sn="3.21467" a="26.8621" fwhm="0.0306813" res="22773.2" algo="Sum"/><pk mz="698.77575302" i="996.309" sn="3.95308" a="65.0069" fwhm="0.0830799" res="8410.88" algo="Sum"/><pk mz="699.52744724" i="1010.76" sn="4.0196" a="52.8185" fwhm="0.0432136" res="16187.7" algo="Sum"/><pk mz="699.68266990" i="560.416" sn="2.22871" a="20.0386" fwhm="0.046947" res="14903.7" algo="Sum"/><pk mz="699.70954791" i="642.385" sn="2.55479" a="30.5025" fwhm="0.0394917" res="17717.9" algo="Sum"/><pk mz="700.54207711" i="848.582" sn="3.37662" a="59.861" fwhm="0.074303" res="9428.18" algo="Sum"/><pk mz="700.64289049" i="915.964" sn="3.64455" a="51.6057" fwhm="0.0574858" res="12188.1" algo="Sum"/><pk mz="700.71918779" i="796.344" sn="3.16859" a="42.2406" fwhm="0.0730828" res="9588.02" algo="Sum"/><pk mz="700.76803364" i="796.575" sn="3.16951" a="41.9181" fwhm="0.0759948" res="9221.27" algo="Sum"/><pk mz="700.81803992" i="541.622" sn="2.15507" a="13.5404" fwhm="0.0309614" res="22635.2" algo="Sum"/><pk mz="701.40209958" i="16692.2" sn="66.3788" a="632.981" fwhm="0.0335357" res="20915.1" algo="Sum"/><pk mz="701.55167541" i="13341.7" sn="53.0725" a="523.99" fwhm="0.033268" res="21087.9" algo="Sum"/><pk mz="701.64323425" i="719.768" sn="2.8632" a="19.7677" fwhm="0.0330647" res="21220.3" algo="Sum"/><pk mz="701.68040106" i="641.487" sn="2.55181" a="12.4059" fwhm="0.0208952" res="33581" algo="Sum"/><pk mz="701.70474141" i="662.658" sn="2.63602" a="21.4235" fwhm="0.0470151" res="14925.1" algo="Sum"/><pk mz="701.73803710" i="577.214" sn="2.29613" a="13.7033" fwhm="0.0313442" res="22388.2" algo="Sum"/><pk mz="701.76225988" i="578.826" sn="2.30264" a="18.2225" fwhm="0.0470172" res="14925.6" algo="Sum"/><pk mz="702.40551130" i="7700.95" sn="30.6142" a="316.033" fwhm="0.0345544" res="20327.5" algo="Sum"/><pk mz="702.55469981" i="6226" sn="24.7553" a="259.347" fwhm="0.0362038" res="19405.6" algo="Sum"/><pk mz="702.63465241" i="1320.31" sn="5.24971" a="71.8141" fwhm="0.0684132" res="10270.4" algo="Sum"/><pk mz="702.69544733" i="816.025" sn="3.24462" a="19.3187" fwhm="0.0313655" res="22403.4" algo="Sum"/><pk mz="702.71994443" i="811.497" sn="3.22661" a="19.3359" fwhm="0.0313661" res="22403.8" algo="Sum"/><pk mz="702.75214218" i="880.645" sn="3.50155" a="31.8368" fwhm="0.052278" res="13442.6" algo="Sum"/><pk mz="702.85461625" i="645.557" sn="2.56681" a="35.067" fwhm="0.0733237" res="9585.64" algo="Sum"/><pk mz="703.40644125" i="3151.4" sn="12.5263" a="141.815" fwhm="0.0414289" res="16978.6" algo="Sum"/><pk mz="703.56773172" i="77682.6" sn="308.833" a="2731.93" fwhm="0.030753" res="22878" algo="Sum"/><pk mz="703.75924038" i="614.887" sn="2.44453" a="23.2796" fwhm="0.0504322" res="13954.6" algo="Sum"/><pk mz="704.40840910" i="1003.64" sn="3.99084" a="64.5598" fwhm="0.0535775" res="13147.5" algo="Sum"/><pk mz="704.57088631" i="34146.8" sn="135.761" a="1219.58" fwhm="0.0329403" res="21389.3" algo="Sum"/><pk mz="704.72401986" i="1022.76" sn="4.06628" a="29.5622" fwhm="0.0687742" res="10246.9" algo="Sum"/><pk mz="704.74273730" i="1034.63" sn="4.11348" a="54.8931" fwhm="0.0568105" res="12405.1" algo="Sum"/><pk mz="704.81030893" i="669.107" sn="2.66069" a="18.6459" fwhm="0.0418835" res="16827.9" algo="Sum"/><pk mz="705.41639184" i="544.157" sn="2.16398" a="22.1486" fwhm="0.0550382" res="12816.8" algo="Sum"/><pk mz="705.49036446" i="1424.51" sn="5.66504" a="86.433" fwhm="0.0611225" res="11542.2" algo="Sum"/><pk mz="705.57642571" i="10953.2" sn="43.5591" a="481.449" fwhm="0.0361523" res="19516.8" algo="Sum"/><pk mz="705.69326437" i="690.586" sn="2.7466" a="21.676" fwhm="0.04191" res="16838.3" algo="Sum"/><pk mz="705.73832889" i="625.117" sn="2.4865" a="33.6026" fwhm="0.0655816" res="10761.2" algo="Sum"/><pk mz="706.52997391" i="1862.49" sn="7.42574" a="69.8214" fwhm="0.0477376" res="14800.3" algo="Sum"/><pk mz="706.58203221" i="3178.67" sn="12.6728" a="141.316" fwhm="0.0438718" res="16105.6" algo="Sum"/><pk mz="706.67189747" i="851.629" sn="3.39653" a="20.229" fwhm="0.0484807" res="14576.3" algo="Sum"/><pk mz="706.73720756" i="883.594" sn="3.52425" a="57.763" fwhm="0.0890824" res="7933.53" algo="Sum"/><pk mz="706.82096461" i="569.467" sn="2.27113" a="38.6199" fwhm="0.0866174" res="8160.27" algo="Sum"/><pk mz="707.48567444" i="626.46" sn="2.50413" a="38.9294" fwhm="0.073268" res="9656.14" algo="Sum"/><pk mz="707.53546785" i="907.463" sn="3.62678" a="37.6146" fwhm="0.0566911" res="12480.5" algo="Sum"/><pk mz="707.58646156" i="900.498" sn="3.59964" a="49.3827" fwhm="0.0537188" res="13172" algo="Sum"/><pk mz="707.70860746" i="552.487" sn="2.20775" a="27.0407" fwhm="0.0681999" res="10377" algo="Sum"/><pk mz="708.49004897" i="559.369" sn="2.24256" a="28.5108" fwhm="0.0512501" res="13824.2" algo="Sum"/><pk mz="708.58594102" i="910.652" sn="3.6523" a="47.1172" fwhm="0.0672807" res="10531.8" algo="Sum"/><pk mz="708.65136297" i="756.078" sn="3.03236" a="32.1233" fwhm="0.051737" res="13697.2" algo="Sum"/><pk mz="708.69845645" i="740.623" sn="2.97045" a="36.6312" fwhm="0.0505099" res="14030.9" algo="Sum"/><pk mz="708.76216563" i="1212.78" sn="4.86497" a="58.707" fwhm="0.066477" res="10661.8" algo="Sum"/><pk mz="709.72099478" i="564.388" sn="2.26911" a="18.737" fwhm="0.0472829" res="15010.1" algo="Sum"/><pk mz="710.58157718" i="860.814" sn="3.46888" a="48.7314" fwhm="0.0511802" res="13883.9" algo="Sum"/><pk mz="710.67217291" i="926.239" sn="3.73412" a="69.5697" fwhm="0.0771291" res="9214.06" algo="Sum"/><pk mz="710.76240672" i="1324.86" sn="5.34167" a="78.2175" fwhm="0.057374" res="12388.2" algo="Sum"/><pk mz="711.06220625" i="570.873" sn="2.30043" a="30.13" fwhm="0.047874" res="14852.8" algo="Sum"/><pk mz="711.53500610" i="2954.34" sn="11.9292" a="129.905" fwhm="0.037232" res="19110.8" algo="Sum"/><pk mz="711.67741569" i="655.749" sn="2.64831" a="22.151" fwhm="0.0477499" res="14904.3" algo="Sum"/><pk mz="711.71609670" i="559.988" sn="2.26206" a="13.9214" fwhm="0.0312762" res="22755.8" algo="Sum"/><pk mz="711.73543109" i="588.212" sn="2.37619" a="16.9772" fwhm="0.0368278" res="19326" algo="Sum"/><pk mz="711.76500053" i="552.209" sn="2.2309" a="13.5182" fwhm="0.0315674" res="22547.5" algo="Sum"/><pk mz="712.53575510" i="1552.78" sn="6.29443" a="76.6467" fwhm="0.049315" res="14448.7" algo="Sum"/><pk mz="712.66649257" i="1285.76" sn="5.21308" a="69.8685" fwhm="0.0545598" res="13062.1" algo="Sum"/><pk mz="712.76247916" i="1129.98" sn="4.58119" a="74.6565" fwhm="0.0680061" res="10480.9" algo="Sum"/><pk mz="713.49334712" i="1011.98" sn="4.1082" a="53.1096" fwhm="0.0514584" res="13865.4" algo="Sum"/><pk mz="713.54048332" i="676.233" sn="2.7456" a="33.4756" fwhm="0.033375" res="21379.5" algo="Sum"/><pk mz="713.66763506" i="585.604" sn="2.37844" a="35.8275" fwhm="0.0768507" res="9286.42" algo="Sum"/><pk mz="713.71623153" i="598.2" sn="2.4296" a="18.9649" fwhm="0.0474159" res="15052.3" algo="Sum"/><pk mz="714.52983402" i="756.327" sn="3.0823" a="56.7368" fwhm="0.0702972" res="10164.4" algo="Sum"/><pk mz="714.58331567" i="611.576" sn="2.49227" a="26.9302" fwhm="0.0591971" res="12071.3" algo="Sum"/><pk mz="714.66535047" i="1187.94" sn="4.84093" a="69.1808" fwhm="0.0496991" res="14379.9" algo="Sum"/><pk mz="714.75741937" i="866.174" sn="3.52972" a="61.2159" fwhm="0.0814981" res="8770.23" algo="Sum"/><pk mz="715.56713231" i="712.129" sn="2.90679" a="26.782" fwhm="0.0580278" res="12331.5" algo="Sum"/><pk mz="715.63942266" i="670.362" sn="2.73609" a="35.175" fwhm="0.048654" res="14708.7" algo="Sum"/><pk mz="715.67625037" i="627.786" sn="2.56237" a="15.4874" fwhm="0.0316537" res="22609.6" algo="Sum"/><pk mz="715.69879083" i="683.047" sn="2.78792" a="18.4576" fwhm="0.0328452" res="21790.1" algo="Sum"/><pk mz="715.72383253" i="559.874" sn="2.28528" a="16.9689" fwhm="0.0580175" res="12336.4" algo="Sum"/><pk mz="716.51830970" i="1324.83" sn="5.41379" a="52.5371" fwhm="0.0463757" res="15450.3" algo="Sum"/><pk mz="716.61736492" i="875.884" sn="3.57923" a="36.2132" fwhm="0.0580701" res="12340.5" algo="Sum"/><pk mz="716.67468310" i="853.873" sn="3.48928" a="54.3104" fwhm="0.0714249" res="10034" algo="Sum"/><pk mz="716.73585543" i="724.288" sn="2.95974" a="11.0155" fwhm="0.0158387" res="45252.3" algo="Sum"/><pk mz="716.75658879" i="719.424" sn="2.93986" a="23.858" fwhm="0.0475168" res="15084.3" algo="Sum"/><pk mz="717.07376191" i="600.889" sn="2.45532" a="33.0487" fwhm="0.0482383" res="14865.2" algo="Sum"/><pk mz="717.36239836" i="794.911" sn="3.25205" a="47.4351" fwhm="0.0517674" res="13857.4" algo="Sum"/><pk mz="717.52015915" i="639.18" sn="2.61458" a="24.698" fwhm="0.0449105" res="15976.7" algo="Sum"/><pk mz="717.58285586" i="2172.91" sn="8.88834" a="113.695" fwhm="0.0451693" res="15886.5" algo="Sum"/><pk mz="717.63532928" i="555.847" sn="2.27416" a="8.27403" fwhm="0.0158486" res="45280.6" algo="Sum"/><pk mz="717.67155654" i="576.533" sn="2.35874" a="20.0896" fwhm="0.0463758" res="15475.1" algo="Sum"/><pk mz="717.69044053" i="563.03" sn="2.30356" a="19.3572" fwhm="0.0740987" res="9685.61" algo="Sum"/><pk mz="718.57092170" i="3070.91" sn="12.5749" a="143.579" fwhm="0.0578674" res="12417.5" algo="Sum"/><pk mz="718.68230086" i="823.628" sn="3.37264" a="36.2322" fwhm="0.0451091" res="15932.1" algo="Sum"/><pk mz="718.71108399" i="772.948" sn="3.16511" a="22.8905" fwhm="0.0422947" res="16992.9" algo="Sum"/><pk mz="718.76142998" i="645.323" sn="2.64277" a="13.1797" fwhm="0.021148" res="33987.1" algo="Sum"/><pk mz="718.79220595" i="754.44" sn="3.09002" a="32.9003" fwhm="0.0559025" res="12858" algo="Sum"/><pk mz="719.49592441" i="734.788" sn="3.0124" a="43.7504" fwhm="0.0601974" res="11952.3" algo="Sum"/><pk mz="719.57054547" i="1784.98" sn="7.31787" a="97.7118" fwhm="0.0547833" res="13134.8" algo="Sum"/><pk mz="719.66861807" i="561.044" sn="2.30067" a="13.9562" fwhm="0.031742" res="22672.4" algo="Sum"/><pk mz="719.69283417" i="542.519" sn="2.22486" a="11.3454" fwhm="0.0211616" res="34009.3" algo="Sum"/><pk mz="719.71209719" i="577.87" sn="2.36986" a="19.1512" fwhm="0.0476147" res="15115.3" algo="Sum"/><pk mz="720.58433972" i="3075.27" sn="12.621" a="219.248" fwhm="0.0528165" res="13643.2" algo="Sum"/><pk mz="720.70406863" i="1061.16" sn="4.35708" a="77.5324" fwhm="0.103592" res="6957.16" algo="Sum"/><pk mz="720.77882336" i="709.114" sn="2.9116" a="23.8416" fwhm="0.0476497" res="15126.6" algo="Sum"/><pk mz="721.48624102" i="730.893" sn="3.01172" a="41.1955" fwhm="0.0597937" res="12066.3" algo="Sum"/><pk mz="721.58562416" i="1588.09" sn="6.54634" a="104.234" fwhm="0.0508052" res="14203" algo="Sum"/><pk mz="721.66051346" i="573.529" sn="2.36448" a="13.1438" fwhm="0.0290464" res="24845.1" algo="Sum"/><pk mz="721.70497401" i="551.363" sn="2.27322" a="33.5245" fwhm="0.0794669" res="9081.84" algo="Sum"/><pk mz="722.50077543" i="997.412" sn="4.1143" a="58.9105" fwhm="0.0561792" res="12860.7" algo="Sum"/><pk mz="722.55452448" i="742.143" sn="3.06181" a="21.2499" fwhm="0.0424073" res="17038.4" algo="Sum"/><pk mz="722.60378266" i="1060.75" sn="4.37628" a="59.038" fwhm="0.0595927" res="12125.7" algo="Sum"/><pk mz="722.69507076" i="1216.89" sn="5.02046" a="63.5583" fwhm="0.0670226" res="10782.9" algo="Sum"/><pk mz="722.79074553" i="610.632" sn="2.52029" a="32.8399" fwhm="0.0612442" res="11801.8" algo="Sum"/><pk mz="723.53461460" i="9290.52" sn="38.488" a="353.44" fwhm="0.0356914" res="20271.9" algo="Sum"/><pk mz="723.63587768" i="567.675" sn="2.35183" a="8.5564" fwhm="0.0159147" res="45469.8" algo="Sum"/><pk mz="723.65919318" i="563.209" sn="2.3335" a="11.6624" fwhm="0.0358844" res="20166.4" algo="Sum"/><pk mz="723.69004322" i="606.431" sn="2.51289" a="21.204" fwhm="0.0424404" res="17051.9" algo="Sum"/><pk mz="723.70556171" i="604.427" sn="2.50475" a="17.1686" fwhm="0.0424415" res="17051.8" algo="Sum"/><pk mz="724.53204748" i="6026.62" sn="25.0047" a="305.228" fwhm="0.0445894" res="16249" algo="Sum"/><pk mz="724.61349439" i="729.208" sn="3.02574" a="18.4752" fwhm="0.031851" res="22750.1" algo="Sum"/><pk mz="724.63990725" i="669.088" sn="2.77661" a="14.4315" fwhm="0.0231072" res="31359.9" algo="Sum"/><pk mz="724.69432874" i="1015.78" sn="4.2163" a="54.6767" fwhm="0.0684777" res="10582.9" algo="Sum"/><pk mz="724.73299461" i="1002.3" sn="4.16062" a="39.1355" fwhm="0.0530892" res="13651.2" algo="Sum"/><pk mz="725.55012852" i="54170.3" sn="225.72" a="2031.31" fwhm="0.0326194" res="22242.9" algo="Sum"/><pk mz="725.69728761" i="759.621" sn="3.16566" a="26.6232" fwhm="0.0467076" res="15537" algo="Sum"/><pk mz="725.72761875" i="709.925" sn="2.95871" a="21.0441" fwhm="0.0371881" res="19515" algo="Sum"/><pk mz="726.55316541" i="24043.9" sn="100.438" a="976.754" fwhm="0.0346319" res="20979.3" algo="Sum"/><pk mz="726.63581931" i="1140.09" sn="4.76375" a="72.9468" fwhm="0.0598715" res="12136.6" algo="Sum"/><pk mz="726.73544253" i="1155.79" sn="4.83044" a="76.8222" fwhm="0.0888429" res="8180.01" algo="Sum"/><pk mz="727.47639500" i="850.793" sn="3.57534" a="20.0538" fwhm="0.0282712" res="25732" algo="Sum"/><pk mz="727.55946612" i="8388.24" sn="35.2637" a="390.392" fwhm="0.0380195" res="19136.5" algo="Sum"/><pk mz="727.63300086" i="676.465" sn="2.84385" a="26.3822" fwhm="0.053196" res="13678.3" algo="Sum"/><pk mz="727.67910887" i="619.682" sn="2.60514" a="12.6127" fwhm="0.0212788" res="34197.4" algo="Sum"/><pk mz="727.70278679" i="677.598" sn="2.84856" a="15.7908" fwhm="0.0319188" res="22798.6" algo="Sum"/><pk mz="727.73730252" i="661.646" sn="2.7815" a="22.0377" fwhm="0.0478791" res="15199.5" algo="Sum"/><pk mz="728.51457804" i="2264.38" sn="9.54628" a="83.1175" fwhm="0.0415295" res="17542.1" algo="Sum"/><pk mz="728.56241236" i="3195.83" sn="13.4756" a="159.549" fwhm="0.0572363" res="12729" algo="Sum"/><pk mz="728.64306659" i="1284.99" sn="5.41835" a="80.6523" fwhm="0.0631182" res="11544.1" algo="Sum"/><pk mz="728.73214505" i="1051.25" sn="4.43273" a="47.2226" fwhm="0.0524402" res="13896.4" algo="Sum"/><pk mz="728.80865445" i="601.322" sn="2.53552" a="25.064" fwhm="0.0460462" res="15827.8" algo="Sum"/><pk mz="729.51887536" i="1003.28" sn="4.24511" a="39.3908" fwhm="0.0484319" res="15062.8" algo="Sum"/><pk mz="729.58352820" i="7659.4" sn="32.4086" a="315.165" fwhm="0.0372626" res="19579.5" algo="Sum"/><pk mz="729.71268167" i="607.711" sn="2.57136" a="18.4447" fwhm="0.0426171" res="17122.5" algo="Sum"/><pk mz="729.74703273" i="619.954" sn="2.62309" a="15.387" fwhm="0.0319636" res="22830.6" algo="Sum"/><pk mz="730.53207560" i="3432.89" sn="14.5374" a="144.365" fwhm="0.0437301" res="16705.5" algo="Sum"/><pk mz="730.58645259" i="3763.25" sn="15.9364" a="168.032" fwhm="0.048969" res="14919.4" algo="Sum"/><pk mz="730.63161182" i="1463.46" sn="6.19738" a="41.4741" fwhm="0.042644" res="17133.3" algo="Sum"/><pk mz="730.73302959" i="1112.71" sn="4.71189" a="65.4424" fwhm="0.0840118" res="8697.98" algo="Sum"/><pk mz="730.81121533" i="559.799" sn="2.37093" a="31.627" fwhm="0.0620965" res="11769" algo="Sum"/><pk mz="731.53566298" i="1729.29" sn="7.32744" a="68.9913" fwhm="0.0469106" res="15594.2" algo="Sum"/><pk mz="731.59936607" i="13629.6" sn="57.752" a="587.875" fwhm="0.0351412" res="20818.8" algo="Sum"/><pk mz="731.71954906" i="625.819" sn="2.65162" a="15.7454" fwhm="0.0320068" res="22861.4" algo="Sum"/><pk mz="731.74366688" i="602.632" sn="2.55349" a="19.7421" fwhm="0.0746301" res="9804.94" algo="Sum"/><pk mz="732.54746257" i="10888.8" sn="46.1689" a="429.242" fwhm="0.0361524" res="20262.8" algo="Sum"/><pk mz="732.60169511" i="6561.33" sn="27.8203" a="276.422" fwhm="0.0492086" res="14887.7" algo="Sum"/><pk mz="732.69236213" i="815.009" sn="3.45575" a="4.34739" fwhm="0.00976909" res="75001.1" algo="Sum"/><pk mz="732.72448518" i="1094.52" sn="4.64073" a="50.6715" fwhm="0.0569892" res="12857.3" algo="Sum"/><pk mz="732.83037240" i="564.064" sn="2.39223" a="24.9287" fwhm="0.0362096" res="20238.6" algo="Sum"/><pk mz="733.04396155" i="590.267" sn="2.50516" a="34.0879" fwhm="0.046006" res="15933.6" algo="Sum"/><pk mz="733.54973580" i="5428.04" sn="23.0401" a="229.388" fwhm="0.0382362" res="19184.7" algo="Sum"/><pk mz="733.60816472" i="2770.53" sn="11.7624" a="118.696" fwhm="0.0459221" res="15975" algo="Sum"/><pk mz="733.67375673" i="714.589" sn="3.03415" a="29.0462" fwhm="0.0381654" res="19223.6" algo="Sum"/><pk mz="733.70960361" i="585.746" sn="2.48727" a="22.6625" fwhm="0.0436713" res="16800.7" algo="Sum"/><pk mz="734.56242450" i="13058.3" sn="55.5455" a="611.055" fwhm="0.0367044" res="20012.9" algo="Sum"/><pk mz="734.73765913" i="892.32" sn="3.79594" a="30.698" fwhm="0.048109" res="15272.3" algo="Sum"/><pk mz="734.76699860" i="791.486" sn="3.36714" a="32.4906" fwhm="0.0604108" res="12162.8" algo="Sum"/><pk mz="735.56647003" i="5617.44" sn="23.9358" a="269.122" fwhm="0.0381911" res="19260.1" algo="Sum"/><pk mz="735.66835487" i="627.346" sn="2.67351" a="30.1958" fwhm="0.050922" res="14447" algo="Sum"/><pk mz="735.71540166" i="603.017" sn="2.56983" a="19.6056" fwhm="0.0416314" res="17672.1" algo="Sum"/><pk mz="736.54121505" i="2448.4" sn="10.4527" a="101.274" fwhm="0.0472821" res="15577.6" algo="Sum"/><pk mz="736.55907480" i="2290.8" sn="9.78072" a="93.5502" fwhm="0.039784" res="18513.9" algo="Sum"/><pk mz="736.67516923" i="986.31" sn="4.21164" a="63.0692" fwhm="0.0800763" res="9199.67" algo="Sum"/><pk mz="736.74534843" i="780.089" sn="3.33211" a="30.2106" fwhm="0.0535271" res="13764" algo="Sum"/><pk mz="737.54381403" i="1535.42" sn="6.5721" a="91.8778" fwhm="0.0503471" res="14649.2" algo="Sum"/><pk mz="737.61457210" i="645.858" sn="2.76466" a="24.845" fwhm="0.0406779" res="18133.1" algo="Sum"/><pk mz="737.67468750" i="607.903" sn="2.60278" a="23.5193" fwhm="0.0535608" res="13772.7" algo="Sum"/><pk mz="737.72475658" i="661.472" sn="2.8327" a="39.1983" fwhm="0.0638442" res="11555.1" algo="Sum"/><pk mz="738.50034430" i="1406.67" sn="6.04235" a="46.0835" fwhm="0.0414711" res="17807.6" algo="Sum"/><pk mz="738.53657428" i="1566.42" sn="6.72948" a="67.4655" fwhm="0.055762" res="13244.4" algo="Sum"/><pk mz="738.67152438" i="1270.58" sn="5.46116" a="108.547" fwhm="0.0635733" res="11619.2" algo="Sum"/><pk mz="738.74986148" i="707.805" sn="3.04253" a="25.9145" fwhm="0.0536004" res="13782.5" algo="Sum"/><pk mz="739.05468902" i="699.536" sn="3.00681" a="47.5239" fwhm="0.0503164" res="14688.1" algo="Sum"/><pk mz="739.51085018" i="1722.09" sn="7.41569" a="84.3687" fwhm="0.0563514" res="13123.2" algo="Sum"/><pk mz="739.56530735" i="1807.53" sn="7.78507" a="96.195" fwhm="0.0577619" res="12803.7" algo="Sum"/><pk mz="739.63122155" i="567.625" sn="2.4448" a="11.0117" fwhm="0.0214528" res="34477.1" algo="Sum"/><pk mz="739.66548395" i="634.984" sn="2.73486" a="11.849" fwhm="0.0214532" res="34478.2" algo="Sum"/><pk mz="739.67805266" i="666.699" sn="2.87146" a="18.4882" fwhm="0.0375438" res="19701.8" algo="Sum"/><pk mz="739.70873446" i="599.803" sn="2.58371" a="14.1775" fwhm="0.032181" res="22985.9" algo="Sum"/><pk mz="740.54981649" i="3653.1" sn="15.8233" a="285.232" fwhm="0.0734046" res="10088.6" algo="Sum"/><pk mz="740.66858094" i="1127.1" sn="4.88263" a="58.7931" fwhm="0.0636387" res="11638.7" algo="Sum"/><pk mz="740.75316667" i="939.292" sn="4.06893" a="47.6245" fwhm="0.0634359" res="11677.2" algo="Sum"/><pk mz="741.52525393" i="7379.93" sn="32.0328" a="394.848" fwhm="0.0443292" res="16727.7" algo="Sum"/><pk mz="741.63132067" i="603.978" sn="2.62155" a="8.86047" fwhm="0.0161114" res="46031.6" algo="Sum"/><pk mz="741.66939950" i="636.856" sn="2.76419" a="21.5238" fwhm="0.048335" res="15344.4" algo="Sum"/><pk mz="741.69020653" i="647.327" sn="2.80964" a="15.6586" fwhm="0.0322241" res="23016.7" algo="Sum"/><pk mz="741.75017503" i="573.669" sn="2.48994" a="20.5809" fwhm="0.0425864" res="17417.5" algo="Sum"/><pk mz="742.05674213" i="659.896" sn="2.86412" a="29.7182" fwhm="0.0359155" res="20661.2" algo="Sum"/><pk mz="742.56551157" i="8164.78" sn="35.6188" a="375.002" fwhm="0.0481994" res="15406.1" algo="Sum"/><pk mz="742.65103080" i="903.334" sn="3.94078" a="18.5769" fwhm="0.0268708" res="27637.8" algo="Sum"/><pk mz="742.67063241" i="862.14" sn="3.76108" a="22.2624" fwhm="0.00990212" res="75001.1" algo="Sum"/><pk mz="742.70741359" i="854.461" sn="3.72758" a="21.6848" fwhm="0.0322461" res="23032.5" algo="Sum"/><pk mz="742.74280256" i="890.98" sn="3.88689" a="60.3474" fwhm="0.0663054" res="11201.8" algo="Sum"/><pk mz="743.57011995" i="4080.49" sn="17.8125" a="214.653" fwhm="0.0517217" res="14376.4" algo="Sum"/><pk mz="743.66848938" i="622.281" sn="2.71635" a="15.4584" fwhm="0.0301022" res="24704.8" algo="Sum"/><pk mz="743.69096524" i="583.257" sn="2.54593" a="20.2032" fwhm="0.0430236" res="17285.7" algo="Sum"/><pk mz="743.72703746" i="545.173" sn="2.37971" a="25.756" fwhm="0.11704" res="6354.47" algo="Sum"/><pk mz="744.49169596" i="880.274" sn="3.85311" a="33.2508" fwhm="0.047244" res="15758.4" algo="Sum"/><pk mz="744.57906533" i="6007.87" sn="26.2975" a="280.331" fwhm="0.0488565" res="15240.1" algo="Sum"/><pk mz="744.72061554" i="928.838" sn="4.06569" a="36.0934" fwhm="0.0538157" res="13838.4" algo="Sum"/><pk mz="744.74144597" i="976.645" sn="4.2748" a="35.9135" fwhm="0.0469985" res="15846.1" algo="Sum"/><pk mz="745.41583634" i="542.428" sn="2.37795" a="29.3472" fwhm="0.053002" res="14063.9" algo="Sum"/><pk mz="745.46504295" i="630.393" sn="2.76374" a="40.545" fwhm="0.081502" res="9146.58" algo="Sum"/><pk mz="745.58775194" i="2923.95" sn="12.8191" a="163.681" fwhm="0.0714409" res="10436.4" algo="Sum"/><pk mz="745.71596677" i="634.428" sn="2.78262" a="17.9781" fwhm="0.0352461" res="21157.4" algo="Sum"/><pk mz="745.74040018" i="541.342" sn="2.37468" a="10.8467" fwhm="0.0215413" res="34619.1" algo="Sum"/><pk mz="746.50419911" i="2658.97" sn="11.6964" a="125.406" fwhm="0.0474338" res="15737.8" algo="Sum"/><pk mz="746.59822437" i="5293.94" sn="23.2872" a="275.527" fwhm="0.0548486" res="13612" algo="Sum"/><pk mz="746.71780413" i="1140.15" sn="5.01694" a="23.0121" fwhm="0.0215552" res="34642.1" algo="Sum"/><pk mz="746.73683800" i="1216.86" sn="5.35494" a="48.057" fwhm="0.0584904" res="12766.8" algo="Sum"/><pk mz="747.50714445" i="1490.21" sn="6.56317" a="68.7553" fwhm="0.0477358" res="15659.3" algo="Sum"/><pk mz="747.60150537" i="2456.62" sn="10.8237" a="131.28" fwhm="0.0553089" res="13516.9" algo="Sum"/><pk mz="747.67504740" i="626.76" sn="2.76123" a="15.6775" fwhm="0.0323538" res="23109.3" algo="Sum"/><pk mz="747.70528195" i="614.537" sn="2.70739" a="15.6177" fwhm="0.0323543" res="23109.9" algo="Sum"/><pk mz="747.72398713" i="584.747" sn="2.57615" a="14.5438" fwhm="0.032355" res="23110" algo="Sum"/><pk mz="748.52140482" i="2501.75" sn="11.0538" a="126.419" fwhm="0.0447267" res="16735.4" algo="Sum"/><pk mz="748.58166954" i="1576.83" sn="6.96821" a="52.686" fwhm="0.0472598" res="15839.7" algo="Sum"/><pk mz="748.60745412" i="1729.12" sn="7.64147" a="86.889" fwhm="0.0600096" res="12474.8" algo="Sum"/><pk mz="748.66505410" i="865.931" sn="3.82734" a="4.4342" fwhm="0.00998204" res="75001.2" algo="Sum"/><pk mz="748.69857915" i="1100.81" sn="4.86634" a="45.821" fwhm="0.0569554" res="13145.3" algo="Sum"/><pk mz="748.73190338" i="1102.6" sn="4.87476" a="47.7898" fwhm="0.0487098" res="15371.3" algo="Sum"/><pk mz="748.78112917" i="560.458" sn="2.47838" a="24.2506" fwhm="0.0644445" res="11619" algo="Sum"/><pk mz="749.52558343" i="2108.66" sn="9.32578" a="145.181" fwhm="0.0667804" res="11223.7" algo="Sum"/><pk mz="749.66396075" i="568.508" sn="2.51507" a="14.6875" fwhm="0.0564959" res="13269.3" algo="Sum"/><pk mz="749.70185652" i="562.035" sn="2.4869" a="14.2961" fwhm="0.0323976" res="23140.7" algo="Sum"/><pk mz="749.72882132" i="592.301" sn="2.62114" a="27.445" fwhm="0.0370556" res="20232.6" algo="Sum"/><pk mz="750.53778608" i="3590.43" sn="15.911" a="208.006" fwhm="0.0478329" res="15690.8" algo="Sum"/><pk mz="750.69660504" i="878.221" sn="3.89453" a="33.8844" fwhm="0.0540311" res="13893.8" algo="Sum"/><pk mz="750.71947539" i="961.673" sn="4.26504" a="18.7423" fwhm="0.0216129" res="34734.8" algo="Sum"/><pk mz="750.74723532" i="996.671" sn="4.42072" a="43.3619" fwhm="0.0594369" res="12631" algo="Sum"/><pk mz="751.56566261" i="5397.65" sn="23.9668" a="303.58" fwhm="0.0457851" res="16415.1" algo="Sum"/><pk mz="751.68967047" i="578.942" sn="2.57202" a="17.7192" fwhm="0.0350203" res="21464.4" algo="Sum"/><pk mz="751.70852173" i="550.833" sn="2.44722" a="14.0706" fwhm="0.0633303" res="11869.7" algo="Sum"/><pk mz="752.04023261" i="562.06" sn="2.49774" a="28.4868" fwhm="0.0450977" res="16675.8" algo="Sum"/><pk mz="752.52268587" i="3889.28" sn="17.3206" a="130.519" fwhm="0.0539973" res="13936.3" algo="Sum"/><pk mz="752.55739112" i="5936.69" sn="26.4431" a="331.479" fwhm="0.0574614" res="13096.7" algo="Sum"/><pk mz="752.63811880" i="951.503" sn="4.2395" a="23.0428" fwhm="0.0303429" res="24804.5" algo="Sum"/><pk mz="752.65677450" i="880.757" sn="3.92442" a="46.1124" fwhm="0.0468695" res="16058.6" algo="Sum"/><pk mz="752.75087544" i="1230.2" sn="5.47979" a="74.3606" fwhm="0.0640296" res="11756.3" algo="Sum"/><pk mz="753.04965318" i="2366.17" sn="10.542" a="99.8509" fwhm="0.0358768" res="20989.9" algo="Sum"/><pk mz="753.58004896" i="9596.6" sn="42.8829" a="488.193" fwhm="0.051118" res="14742" algo="Sum"/><pk mz="753.71075351" i="623.958" sn="2.78803" a="15.0821" fwhm="0.0324841" res="23202.4" algo="Sum"/><pk mz="753.74497909" i="577.033" sn="2.57868" a="23.5341" fwhm="0.0541414" res="13921.8" algo="Sum"/><pk mz="754.05461825" i="2068.07" sn="9.24139" a="88.7044" fwhm="0.0348947" res="21609.5" algo="Sum"/><pk mz="754.53176920" i="12489.9" sn="55.8779" a="599.923" fwhm="0.0436496" res="17286.1" algo="Sum"/><pk mz="754.57383404" i="5513.06" sn="24.6618" a="199.656" fwhm="0.0614948" res="12270.5" algo="Sum"/><pk mz="754.64483311" i="1153.48" sn="5.15803" a="44.1478" fwhm="0.0541738" res="13930.1" algo="Sum"/><pk mz="754.75019692" i="1133.95" sn="5.07089" a="66.6843" fwhm="0.0625532" res="12065.7" algo="Sum"/><pk mz="755.05756043" i="1086.7" sn="4.86496" a="46.7501" fwhm="0.0485185" res="15562.3" algo="Sum"/><pk mz="755.53475502" i="5716.5" sn="25.6189" a="267.531" fwhm="0.0430012" res="17570.1" algo="Sum"/><pk mz="755.58959394" i="2542.82" sn="11.3976" a="128.053" fwhm="0.0485347" res="15568" algo="Sum"/><pk mz="755.68376487" i="592.78" sn="2.65728" a="19.6251" fwhm="0.0579754" res="13034.6" algo="Sum"/><pk mz="755.69982163" i="615.905" sn="2.76095" a="15.7098" fwhm="0.0325271" res="23233" algo="Sum"/><pk mz="755.74667970" i="607.7" sn="2.7242" a="30.4255" fwhm="0.0650557" res="11616.9" algo="Sum"/><pk mz="756.06979431" i="600.185" sn="2.69044" a="29.9712" fwhm="0.0514807" res="14686.5" algo="Sum"/><pk mz="756.54708322" i="24224.1" sn="108.711" a="1045.31" fwhm="0.0360867" res="20964.7" algo="Sum"/><pk mz="756.68669659" i="876.896" sn="3.93549" a="22.8687" fwhm="0.0325482" res="23248.2" algo="Sum"/><pk mz="756.73916216" i="1071.9" sn="4.81066" a="74.9355" fwhm="0.100991" res="7493.17" algo="Sum"/><pk mz="757.55064706" i="11020.9" sn="49.6151" a="473.834" fwhm="0.0383356" res="19761" algo="Sum"/><pk mz="757.61613907" i="4354.38" sn="19.603" a="183.862" fwhm="0.0469155" res="16148.5" algo="Sum"/><pk mz="757.72248575" i="730.361" sn="3.28801" a="28.6452" fwhm="0.0542839" res="13958.5" algo="Sum"/><pk mz="758.42602315" i="603.818" sn="2.72045" a="23.4277" fwhm="0.0577645" res="13129.6" algo="Sum"/><pk mz="758.44085135" i="576.563" sn="2.5978" a="9.2448" fwhm="0.0162929" res="46550.4" algo="Sum"/><pk mz="758.56543759" i="427294" sn="1925.29" a="12009" fwhm="0.0235324" res="32235" algo="Sum"/><pk mz="758.93157112" i="603.844" sn="2.72207" a="37.6324" fwhm="0.0599049" res="12668.9" algo="Sum"/><pk mz="759.56850785" i="189450" sn="855.589" a="6029.44" fwhm="0.0278881" res="27236.3" algo="Sum"/><pk mz="759.62627433" i="9886.98" sn="44.6514" a="442.862" fwhm="0.0465384" res="16322.6" algo="Sum"/><pk mz="759.77755147" i="723.117" sn="3.26695" a="20.794" fwhm="0.0380507" res="19967.5" algo="Sum"/><pk mz="760.57857356" i="172742" sn="780.855" a="5729.28" fwhm="0.029257" res="25996.5" algo="Sum"/><pk mz="760.81322633" i="830.854" sn="3.75664" a="29.9089" fwhm="0.0516777" res="14722.3" algo="Sum"/><pk mz="761.04210659" i="691.563" sn="3.12861" a="48.8463" fwhm="0.0678754" res="11212.3" algo="Sum"/><pk mz="761.39162102" i="569.576" sn="2.57848" a="34.0247" fwhm="0.0581766" res="13087.6" algo="Sum"/><pk mz="761.58287827" i="65442.6" sn="296.425" a="2604.73" fwhm="0.0335951" res="22669.5" algo="Sum"/><pk mz="762.04275250" i="562.857" sn="2.55638" a="25.5473" fwhm="0.050835" res="14990.5" algo="Sum"/><pk mz="762.49870217" i="1896.21" sn="8.61437" a="101.691" fwhm="0.0470416" res="16209" algo="Sum"/><pk mz="762.58735412" i="18919.1" sn="85.9541" a="818.787" fwhm="0.0372143" res="20491.8" algo="Sum"/><pk mz="762.70368813" i="1057.52" sn="4.80545" a="37.4867" fwhm="0.0490161" res="15560.3" algo="Sum"/><pk mz="762.78138190" i="731.435" sn="3.32491" a="28.4341" fwhm="0.0377094" res="20227.9" algo="Sum"/><pk mz="762.80821122" i="620.288" sn="2.82006" a="27.2134" fwhm="0.0489516" res="15582.9" algo="Sum"/><pk mz="763.50389467" i="1119.82" sn="5.10022" a="67.129" fwhm="0.0554813" res="13761.5" algo="Sum"/><pk mz="763.59171754" i="4606.2" sn="20.982" a="230.082" fwhm="0.0431215" res="17707.9" algo="Sum"/><pk mz="763.71717806" i="695.385" sn="3.1695" a="20.3074" fwhm="0.0381491" res="20019.3" algo="Sum"/><pk mz="764.55066688" i="6798.03" sn="31.0719" a="271.178" fwhm="0.0500429" res="15277.9" algo="Sum"/><pk mz="764.67558198" i="1020.86" sn="4.66895" a="35.5539" fwhm="0.0490789" res="15580.5" algo="Sum"/><pk mz="764.70985908" i="1049.24" sn="4.79953" a="61.1928" fwhm="0.0814562" res="9387.99" algo="Sum"/><pk mz="764.77956481" i="671.983" sn="3.07459" a="47.2662" fwhm="0.0763301" res="10019.4" algo="Sum"/><pk mz="765.05082295" i="1437.62" sn="6.58064" a="62.9458" fwhm="0.0365141" res="20952.2" algo="Sum"/><pk mz="765.55348002" i="4420.8" sn="20.2486" a="202.225" fwhm="0.0514109" res="14890.9" algo="Sum"/><pk mz="765.67242504" i="672.97" sn="3.08408" a="29.8048" fwhm="0.0600249" res="12755.9" algo="Sum"/><pk mz="765.71405404" i="612.702" sn="2.80831" a="18.8769" fwhm="0.0436556" res="17539.9" algo="Sum"/><pk mz="766.05693008" i="1590.55" sn="7.29119" a="76.9491" fwhm="0.0373739" res="20497.1" algo="Sum"/><pk mz="766.56781691" i="17359.1" sn="79.7173" a="754.438" fwhm="0.0441422" res="17365.9" algo="Sum"/><pk mz="766.66673392" i="909.757" sn="4.17893" a="19.4504" fwhm="0.0218413" res="35101.6" algo="Sum"/><pk mz="766.72377180" i="1120.73" sn="5.14728" a="77.7753" fwhm="0.0930128" res="8243.21" algo="Sum"/><pk mz="767.06553840" i="1864.21" sn="8.56357" a="97.1565" fwhm="0.0382059" res="20077.1" algo="Sum"/><pk mz="767.57120091" i="9374.74" sn="43.1517" a="426.09" fwhm="0.0466869" res="16440.8" algo="Sum"/><pk mz="767.65369687" i="693.192" sn="3.1906" a="30.2027" fwhm="0.0761715" res="10078" algo="Sum"/><pk mz="767.71918925" i="600.039" sn="2.76108" a="33.9304" fwhm="0.0550827" res="13937.6" algo="Sum"/><pk mz="768.06886119" i="1261.21" sn="5.80985" a="80.0503" fwhm="0.0519683" res="14779.6" algo="Sum"/><pk mz="768.58293598" i="19971.4" sn="92.2741" a="883.275" fwhm="0.0469185" res="16381.2" algo="Sum"/><pk mz="768.72492094" i="1393.74" sn="6.43991" a="74.6789" fwhm="0.0625769" res="12284.5" algo="Sum"/><pk mz="769.05228051" i="893.603" sn="4.12957" a="37.2516" fwhm="0.0464383" res="16560.7" algo="Sum"/><pk mz="769.49420473" i="691.439" sn="3.2012" a="33.1559" fwhm="0.0471338" res="16325.7" algo="Sum"/><pk mz="769.58541986" i="9519.49" sn="44.069" a="448.093" fwhm="0.0485134" res="15863.3" algo="Sum"/><pk mz="769.72073931" i="660.774" sn="3.05933" a="33.2778" fwhm="0.069107" res="11138.1" algo="Sum"/><pk mz="770.05793205" i="1977.67" sn="9.1584" a="90.7712" fwhm="0.0348056" res="22124.5" algo="Sum"/><pk mz="770.50808145" i="3729.13" sn="17.328" a="155.572" fwhm="0.046334" res="16629.4" algo="Sum"/><pk mz="770.56951288" i="6107.04" sn="28.3823" a="224.859" fwhm="0.0435438" res="17696.4" algo="Sum"/><pk mz="770.59465355" i="6490.59" sn="30.1648" a="326.952" fwhm="0.049005" res="15724.8" algo="Sum"/><pk mz="770.72362952" i="1227.06" sn="5.70272" a="88.4425" fwhm="0.0758928" res="10155.4" algo="Sum"/><pk mz="770.81016873" i="597.324" sn="2.77605" a="18.8738" fwhm="0.0386482" res="19944.2" algo="Sum"/><pk mz="771.06457876" i="1653.19" sn="7.68663" a="67.1024" fwhm="0.0392562" res="19641.8" algo="Sum"/><pk mz="771.50986626" i="1932.12" sn="8.99277" a="96.1825" fwhm="0.0526327" res="14658.4" algo="Sum"/><pk mz="771.57342490" i="2937.58" sn="13.6728" a="108.603" fwhm="0.0456384" res="16906.2" algo="Sum"/><pk mz="771.60149926" i="2855.93" sn="13.2927" a="163.055" fwhm="0.0560796" res="13759" algo="Sum"/><pk mz="771.68589475" i="653.41" sn="3.04126" a="13.1922" fwhm="0.0496343" res="15547.4" algo="Sum"/><pk mz="772.07018137" i="762.232" sn="3.54923" a="45.0435" fwhm="0.0471336" res="16380.5" algo="Sum"/><pk mz="772.52139996" i="4916.37" sn="22.9267" a="206.702" fwhm="0.0450334" res="17154.4" algo="Sum"/><pk mz="772.58147268" i="8584.76" sn="40.0336" a="375.102" fwhm="0.046809" res="16505" algo="Sum"/><pk mz="772.72085976" i="1059.05" sn="4.93874" a="44.9776" fwhm="0.0603002" res="12814.6" algo="Sum"/><pk mz="772.77565694" i="566.623" sn="2.64257" a="11.2981" fwhm="0.0219282" res="35241.1" algo="Sum"/><pk mz="773.52740817" i="2370.51" sn="11.0701" a="103.284" fwhm="0.0479209" res="16141.7" algo="Sum"/><pk mz="773.58401336" i="4125.82" sn="19.2672" a="207.494" fwhm="0.05971" res="12955.7" algo="Sum"/><pk mz="773.64847574" i="3256.53" sn="15.2081" a="154.353" fwhm="0.0545833" res="14173.7" algo="Sum"/><pk mz="773.72773705" i="611.989" sn="2.85893" a="17.7776" fwhm="0.0296017" res="26137.9" algo="Sum"/><pk mz="774.05753868" i="543.471" sn="2.54186" a="43.2266" fwhm="0.0706" res="10964" algo="Sum"/><pk mz="774.53874856" i="4592.61" sn="21.4941" a="223.714" fwhm="0.0570784" res="13569.7" algo="Sum"/><pk mz="774.59326319" i="3983.08" sn="18.6414" a="186.539" fwhm="0.0670348" res="11555.1" algo="Sum"/><pk mz="774.64587563" i="2320.71" sn="10.8622" a="108.241" fwhm="0.0537562" res="14410.4" algo="Sum"/><pk mz="775.05650720" i="740.657" sn="3.46874" a="43.5202" fwhm="0.0580484" res="13351.9" algo="Sum"/><pk mz="775.54597082" i="2568.63" sn="12.0267" a="141.082" fwhm="0.0570405" res="13596.4" algo="Sum"/><pk mz="775.59949200" i="1863.24" sn="8.72435" a="86.2854" fwhm="0.0659048" res="11768.5" algo="Sum"/><pk mz="775.72802320" i="541.764" sn="2.53642" a="12.9763" fwhm="0.0626286" res="12386.2" algo="Sum"/><pk mz="776.06049416" i="580.168" sn="2.72098" a="25.7473" fwhm="0.0538451" res="14412.8" algo="Sum"/><pk mz="776.55932432" i="3070.12" sn="14.4077" a="149.877" fwhm="0.0649308" res="11959.8" algo="Sum"/><pk mz="776.66364304" i="915.592" sn="4.29785" a="47.3899" fwhm="0.0696393" res="11152.7" algo="Sum"/><pk mz="776.73847868" i="644.354" sn="3.02563" a="27.7212" fwhm="0.0853651" res="9099.02" algo="Sum"/><pk mz="776.78758444" i="678.715" sn="3.18771" a="22.3988" fwhm="0.0439703" res="17666.2" algo="Sum"/><pk mz="777.05322526" i="853.052" sn="4.01661" a="46.8906" fwhm="0.060276" res="12891.6" algo="Sum"/><pk mz="777.55946742" i="2540.98" sn="11.9663" a="174.543" fwhm="0.065162" res="11932.7" algo="Sum"/><pk mz="777.64800159" i="729.091" sn="3.43414" a="22.2553" fwhm="0.0384953" res="20201.1" algo="Sum"/><pk mz="777.70712068" i="570.027" sn="2.68568" a="26.2367" fwhm="0.0492661" res="15785.9" algo="Sum"/><pk mz="778.05488611" i="1062.92" sn="5.01517" a="57.7795" fwhm="0.0496303" res="15677" algo="Sum"/><pk mz="778.53323614" i="11871.1" sn="56.0405" a="652.155" fwhm="0.0422952" res="18407.1" algo="Sum"/><pk mz="778.66046302" i="1033.97" sn="4.88365" a="50.9176" fwhm="0.0587135" res="13262" algo="Sum"/><pk mz="778.75161741" i="832.46" sn="3.93351" a="39.1671" fwhm="0.0521956" res="14919.9" algo="Sum"/><pk mz="779.06399659" i="1517.56" sn="7.18355" a="78.791" fwhm="0.0396764" res="19635.5" algo="Sum"/><pk mz="779.53783387" i="6528.75" sn="30.8967" a="336.87" fwhm="0.0481975" res="16173.8" algo="Sum"/><pk mz="779.59490665" i="3374.76" sn="15.9751" a="152.961" fwhm="0.0509563" res="15299.3" algo="Sum"/><pk mz="780.06915550" i="1218.46" sn="5.77477" a="88.4722" fwhm="0.0691314" res="11283.9" algo="Sum"/><pk mz="780.54916617" i="462021" sn="2191.53" a="12510.1" fwhm="0.0228892" res="34101.1" algo="Sum"/><pk mz="780.83388013" i="709.81" sn="3.36769" a="29.2317" fwhm="0.0578106" res="13506.8" algo="Sum"/><pk mz="781.05066173" i="5978.89" sn="28.3566" a="268.25" fwhm="0.0367152" res="21273.2" algo="Sum"/><pk mz="781.55242080" i="203640" sn="967.224" a="6541.66" fwhm="0.0277207" res="28193.8" algo="Sum"/><pk mz="781.75793294" i="818.925" sn="3.89062" a="38.3547" fwhm="0.0661664" res="11815" algo="Sum"/><pk mz="781.81542158" i="559.444" sn="2.65794" a="38.0926" fwhm="0.0849329" res="9205.09" algo="Sum"/><pk mz="782.05733245" i="6430.35" sn="30.5537" a="273.249" fwhm="0.0352876" res="22162.4" algo="Sum"/><pk mz="782.44558827" i="987.001" sn="4.70207" a="41.7811" fwhm="0.0606783" res="12895" algo="Sum"/><pk mz="782.56395954" i="401543" sn="1913.51" a="11964" fwhm="0.0248269" res="31520.8" algo="Sum"/><pk mz="782.83229781" i="665.313" sn="3.1703" a="24.4903" fwhm="0.0496587" res="15764.3" algo="Sum"/><pk mz="783.06321718" i="3502.17" sn="16.704" a="200.99" fwhm="0.039074" res="20040.5" algo="Sum"/><pk mz="783.56697681" i="172717" sn="826.728" a="6042.84" fwhm="0.0290933" res="26932.9" algo="Sum"/><pk mz="784.07115705" i="2360.26" sn="11.3036" a="123.6" fwhm="0.0426559" res="18381.3" algo="Sum"/><pk mz="784.44008418" i="664.851" sn="3.19105" a="21.6289" fwhm="0.0482697" res="16251.2" algo="Sum"/><pk mz="784.57761819" i="140630" sn="674.957" a="5252.64" fwhm="0.0315063" res="24902.2" algo="Sum"/><pk mz="785.07824600" i="1359.86" sn="6.5303" a="89.3389" fwhm="0.0607427" res="12924.6" algo="Sum"/><pk mz="785.58222331" i="56439" sn="272.212" a="2225.15" fwhm="0.035121" res="22367.9" algo="Sum"/><pk mz="785.64786862" i="12180.9" sn="58.7501" a="496.967" fwhm="0.0449239" res="17488.4" algo="Sum"/><pk mz="785.80424519" i="626.043" sn="3.01948" a="25.998" fwhm="0.0322134" res="24393.7" algo="Sum"/><pk mz="786.05495215" i="890.785" sn="4.30347" a="40.8848" fwhm="0.0465709" res="16878.7" algo="Sum"/><pk mz="786.43319148" i="550.897" sn="2.66373" a="25.5238" fwhm="0.0950292" res="8275.7" algo="Sum"/><pk mz="786.50335071" i="3098.74" sn="14.9834" a="149.171" fwhm="0.0495717" res="15866" algo="Sum"/><pk mz="786.59558019" i="170140" sn="822.68" a="5796.97" fwhm="0.029575" res="26596.7" algo="Sum"/><pk mz="787.06191379" i="891.977" sn="4.3162" a="71.818" fwhm="0.0684085" res="11505.3" algo="Sum"/><pk mz="787.50885727" i="1730.39" sn="8.38464" a="79.5609" fwhm="0.0498368" res="15801.7" algo="Sum"/><pk mz="787.59908668" i="78021.6" sn="378.054" a="2954.88" fwhm="0.0330042" res="23863.6" algo="Sum"/><pk mz="787.66261403" i="15382.7" sn="74.537" a="635.5" fwhm="0.0460205" res="17115.5" algo="Sum"/><pk mz="787.78101799" i="728.698" sn="3.53191" a="14.845" fwhm="0.0276753" res="28465.2" algo="Sum"/><pk mz="788.07286264" i="853.608" sn="4.13978" a="60.4632" fwhm="0.0574084" res="13727.5" algo="Sum"/><pk mz="788.55209238" i="11982.8" sn="58.1539" a="518.108" fwhm="0.0460009" res="17142.1" algo="Sum"/><pk mz="788.60591237" i="33974.7" sn="164.885" a="1449.74" fwhm="0.0384596" res="20504.8" algo="Sum"/><pk mz="788.66565908" i="8249.51" sn="40.0458" a="379.513" fwhm="0.0467665" res="16863.9" algo="Sum"/><pk mz="788.76400730" i="752.775" sn="3.65467" a="19.5817" fwhm="0.033231" res="23735.8" algo="Sum"/><pk mz="789.04282513" i="893.589" sn="4.33949" a="48.0563" fwhm="0.0586587" res="13451.4" algo="Sum"/><pk mz="789.07477112" i="726.247" sn="3.52706" a="26.6127" fwhm="0.0523186" res="15082.1" algo="Sum"/><pk mz="789.55410232" i="6392.85" sn="31.0889" a="317.267" fwhm="0.0520769" res="15161.3" algo="Sum"/><pk mz="789.61110709" i="11381.1" sn="55.3547" a="512.681" fwhm="0.0420405" res="18782.2" algo="Sum"/><pk mz="789.67018300" i="2982.14" sn="14.5055" a="118.472" fwhm="0.0453727" res="17404.1" algo="Sum"/><pk mz="790.04329282" i="1158.43" sn="5.63981" a="59.8738" fwhm="0.0488172" res="16183.7" algo="Sum"/><pk mz="790.56540710" i="16969.4" sn="82.6378" a="742.744" fwhm="0.0472548" res="16729.8" algo="Sum"/><pk mz="790.67814114" i="1546.78" sn="7.53244" a="77.6842" fwhm="0.0668839" res="11821.6" algo="Sum"/><pk mz="791.05525748" i="949.197" sn="4.62922" a="56.051" fwhm="0.0662426" res="11941.8" algo="Sum"/><pk mz="791.56755647" i="8691.35" sn="42.439" a="383.006" fwhm="0.0515516" res="15354.9" algo="Sum"/><pk mz="792.04921855" i="1171.07" sn="5.73703" a="73.5512" fwhm="0.0593043" res="13355.7" algo="Sum"/><pk mz="792.55320763" i="11461.4" sn="56.1651" a="392.276" fwhm="0.0380472" res="20830.8" algo="Sum"/><pk mz="792.57788643" i="11913.6" sn="58.3867" a="531.231" fwhm="0.0462152" res="17149.7" algo="Sum"/><pk mz="792.67718026" i="978.986" sn="4.79982" a="34.5929" fwhm="0.0499698" res="15863.1" algo="Sum"/><pk mz="792.76232639" i="670.372" sn="3.288" a="25.6978" fwhm="0.0494849" res="16020.3" algo="Sum"/><pk mz="793.04863194" i="6135.83" sn="30.1571" a="270.902" fwhm="0.0352645" res="22488.6" algo="Sum"/><pk mz="793.55360935" i="12283.5" sn="60.4035" a="545.251" fwhm="0.0505602" res="15695.2" algo="Sum"/><pk mz="794.05665785" i="7028.38" sn="34.6411" a="287.989" fwhm="0.0355772" res="22319.2" algo="Sum"/><pk mz="794.56279229" i="19958.5" sn="98.4414" a="795.224" fwhm="0.0481218" res="16511.5" algo="Sum"/><pk mz="794.59610578" i="17534.7" sn="86.4994" a="658.346" fwhm="0.0401204" res="19805.3" algo="Sum"/><pk mz="795.06400707" i="7467.11" sn="36.8428" a="352.438" fwhm="0.0374985" res="21202.6" algo="Sum"/><pk mz="795.56959641" i="12668.9" sn="62.5662" a="523.207" fwhm="0.0482493" res="16488.7" algo="Sum"/><pk mz="795.68247066" i="887.785" sn="4.38499" a="31.8211" fwhm="0.0448837" res="17727.7" algo="Sum"/><pk mz="796.07185948" i="5299.28" sn="26.1717" a="238.444" fwhm="0.0377447" res="21090.9" algo="Sum"/><pk mz="796.41302588" i="694.509" sn="3.43453" a="27.323" fwhm="0.0471199" res="16901.8" algo="Sum"/><pk mz="796.52078549" i="66866.9" sn="330.826" a="2605.38" fwhm="0.033968" res="23449.1" algo="Sum"/><pk mz="796.57743806" i="11812.8" sn="58.4492" a="374.154" fwhm="0.0445267" res="17889.9" algo="Sum"/><pk mz="796.60616203" i="10909.2" sn="53.98" a="459.204" fwhm="0.0432368" res="18424.3" algo="Sum"/><pk mz="796.77998556" i="552.547" sn="2.7343" a="20.0076" fwhm="0.0445326" res="17892" algo="Sum"/><pk mz="797.07896748" i="2210.63" sn="10.9446" a="113.447" fwhm="0.0485476" res="16418.5" algo="Sum"/><pk mz="797.52417857" i="30831" sn="152.95" a="1285.36" fwhm="0.0366154" res="21781.1" algo="Sum"/><pk mz="797.58392781" i="6283.95" sn="31.1723" a="232.448" fwhm="0.0501242" res="15912.2" algo="Sum"/><pk mz="798.08405788" i="1069.59" sn="5.31452" a="46.4868" fwhm="0.0577509" res="13819.4" algo="Sum"/><pk mz="798.41114074" i="649.846" sn="3.2434" a="30.8934" fwhm="0.0509784" res="15661.8" algo="Sum"/><pk mz="798.53247131" i="31740.4" sn="158.415" a="1425.57" fwhm="0.0403015" res="19814" algo="Sum"/><pk mz="798.70817377" i="858.688" sn="4.28625" a="29.8561" fwhm="0.0778859" res="10254.8" algo="Sum"/><pk mz="799.06739269" i="911.466" sn="4.55207" a="43.8082" fwhm="0.0505604" res="15804.2" algo="Sum"/><pk mz="799.53710662" i="13118" sn="65.7645" a="727.45" fwhm="0.0433473" res="18444.9" algo="Sum"/><pk mz="799.66348878" i="5247.3" sn="26.3087" a="268.491" fwhm="0.0441712" res="18103.7" algo="Sum"/><pk mz="800.06726656" i="1014.68" sn="5.09232" a="51.0428" fwhm="0.0554989" res="14415.9" algo="Sum"/><pk mz="800.41110745" i="590.368" sn="2.96983" a="31.2877" fwhm="0.0500977" res="15977" algo="Sum"/><pk mz="800.53927890" i="6947.27" sn="34.9997" a="382.984" fwhm="0.0493397" res="16225" algo="Sum"/><pk mz="800.66574101" i="3200.74" sn="16.125" a="168.128" fwhm="0.0579894" res="13807.1" algo="Sum"/><pk mz="800.76224318" i="574.597" sn="2.89476" a="22.8387" fwhm="0.0558044" res="14349.4" algo="Sum"/><pk mz="801.04477147" i="909.523" sn="4.59072" a="47.8942" fwhm="0.0516272" res="15515.9" algo="Sum"/><pk mz="801.07668894" i="926.145" sn="4.67511" a="50.2761" fwhm="0.0564889" res="14181.1" algo="Sum"/><pk mz="801.54395765" i="3154.51" sn="15.9501" a="179.529" fwhm="0.0565406" res="14176.4" algo="Sum"/><pk mz="801.67852037" i="5896.28" sn="29.8132" a="278.359" fwhm="0.0408796" res="19610.7" algo="Sum"/><pk mz="802.04376767" i="1110.63" sn="5.62372" a="59.3859" fwhm="0.0446115" res="17978.4" algo="Sum"/><pk mz="802.09631490" i="816.636" sn="4.13599" a="34.516" fwhm="0.0537494" res="14922.9" algo="Sum"/><pk mz="802.53154522" i="18761.4" sn="95.1103" a="883.677" fwhm="0.0397382" res="20195.5" algo="Sum"/><pk mz="802.68271733" i="3314.64" sn="16.8055" a="177.546" fwhm="0.0495299" res="16206" algo="Sum"/><pk mz="802.77901466" i="583.35" sn="2.95868" a="29.6763" fwhm="0.0447516" res="17938.6" algo="Sum"/><pk mz="803.05111000" i="1087.73" sn="5.52194" a="61.8694" fwhm="0.0559305" res="14358" algo="Sum"/><pk mz="803.53535658" i="9651.19" sn="49.05" a="547.569" fwhm="0.0424756" res="18917.6" algo="Sum"/><pk mz="803.68309948" i="1392.08" sn="7.0779" a="109.804" fwhm="0.0795789" res="10099.2" algo="Sum"/><pk mz="804.05378639" i="1229.93" sn="6.25862" a="63.5442" fwhm="0.0557486" res="14422.8" algo="Sum"/><pk mz="804.54692947" i="214961" sn="1095.3" a="7175.7" fwhm="0.0278637" res="28874.4" algo="Sum"/><pk mz="804.68241693" i="1578.05" sn="8.04329" a="116.797" fwhm="0.0780621" res="10308.2" algo="Sum"/><pk mz="805.04981783" i="4664.56" sn="23.7968" a="211.132" fwhm="0.0355016" res="22676.5" algo="Sum"/><pk mz="805.55026790" i="105004" sn="535.964" a="3888.27" fwhm="0.0317346" res="25384" algo="Sum"/><pk mz="806.05626304" i="5228.75" sn="26.7463" a="251.003" fwhm="0.0368982" res="21845.4" algo="Sum"/><pk mz="806.44871713" i="782.815" sn="4.00797" a="56.1398" fwhm="0.0782482" res="10306.3" algo="Sum"/><pk mz="806.56262220" i="227786" sn="1166.55" a="7567.97" fwhm="0.0279727" res="28833.9" algo="Sum"/><pk mz="807.06431416" i="7667.17" sn="39.4039" a="348.46" fwhm="0.0371815" res="21706" algo="Sum"/><pk mz="807.56669725" i="104542" sn="537.665" a="3942.53" fwhm="0.0318826" res="25329.4" algo="Sum"/><pk mz="807.62441528" i="8303.08" sn="42.7138" a="301.81" fwhm="0.0385447" res="20952.9" algo="Sum"/><pk mz="807.75790829" i="637.105" sn="3.27924" a="41.2544" fwhm="0.0794585" res="10165.8" algo="Sum"/><pk mz="808.07262044" i="5715.41" sn="29.4611" a="318.973" fwhm="0.044485" res="18165" algo="Sum"/><pk mz="808.44300677" i="808.558" sn="4.16818" a="34.6829" fwhm="0.0532246" res="15189.3" algo="Sum"/><pk mz="808.57799565" i="223070" sn="1150.57" a="7719.86" fwhm="0.0284319" res="28439.2" algo="Sum"/><pk mz="809.08078128" i="3562.74" sn="18.4275" a="147.571" fwhm="0.0494751" res="16353.3" algo="Sum"/><pk mz="809.58170506" i="100827" sn="521.846" a="3860.09" fwhm="0.0323813" res="25001.5" algo="Sum"/><pk mz="809.64260025" i="11044.6" sn="57.1743" a="408.092" fwhm="0.0411034" res="19697.7" algo="Sum"/><pk mz="809.74932044" i="717.237" sn="3.71316" a="23.6068" fwhm="0.0392818" res="20613.9" algo="Sum"/><pk mz="810.09094598" i="1676.85" sn="8.68399" a="146.773" fwhm="0.0698075" res="11604.6" algo="Sum"/><pk mz="810.43495563" i="638.342" sn="3.30772" a="28.7468" fwhm="0.0595971" res="13598.6" algo="Sum"/><pk mz="810.59432112" i="144876" sn="751.092" a="5342.46" fwhm="0.0313679" res="25841.5" algo="Sum"/><pk mz="811.07853355" i="850.666" sn="4.41009" a="55.6815" fwhm="0.0875912" res="9259.81" algo="Sum"/><pk mz="811.59849362" i="64834.1" sn="337.096" a="2633.93" fwhm="0.0351586" res="23083.9" algo="Sum"/><pk mz="811.66265687" i="14728" sn="76.5762" a="615.22" fwhm="0.0459838" res="17651" algo="Sum"/><pk mz="812.06990245" i="846.213" sn="4.40235" a="77.9205" fwhm="0.0678249" res="11973" algo="Sum"/><pk mz="812.39082334" i="625.931" sn="3.26131" a="34.4797" fwhm="0.055165" res="14726.6" algo="Sum"/><pk mz="812.60775642" i="39321.8" sn="204.9" a="1669.23" fwhm="0.0389758" res="20849" algo="Sum"/><pk mz="812.66548305" i="8567.46" sn="44.6517" a="315.097" fwhm="0.0411654" res="19741.5" algo="Sum"/><pk mz="813.06757876" i="780.323" sn="4.06927" a="16.9071" fwhm="0.0224926" res="36148.3" algo="Sum"/><pk mz="813.55531750" i="2678.43" sn="14.0091" a="106.077" fwhm="0.042622" res="19087.7" algo="Sum"/><pk mz="813.61272676" i="15950.3" sn="83.4307" a="705.509" fwhm="0.0412159" res="19740.3" algo="Sum"/><pk mz="813.67910410" i="24902.4" sn="130.256" a="1047.13" fwhm="0.0378475" res="21498.9" algo="Sum"/><pk mz="813.79139114" i="541.467" sn="2.83223" a="20.6267" fwhm="0.0485656" res="16756.6" algo="Sum"/><pk mz="814.04802773" i="892.732" sn="4.67186" a="50.6494" fwhm="0.0509897" res="15965" algo="Sum"/><pk mz="814.09549000" i="741.637" sn="3.8816" a="33.9375" fwhm="0.0631373" res="12894" algo="Sum"/><pk mz="814.38681263" i="622.046" sn="3.26207" a="39.7869" fwhm="0.0620118" res="13132.8" algo="Sum"/><pk mz="814.56443885" i="7198.15" sn="37.7722" a="448.346" fwhm="0.0646285" res="12603.8" algo="Sum"/><pk mz="814.61929826" i="6895.83" sn="36.1858" a="300.401" fwhm="0.0624037" res="13054" algo="Sum"/><pk mz="814.68287974" i="13251.8" sn="69.5385" a="569.343" fwhm="0.0386341" res="21087.1" algo="Sum"/><pk mz="815.05367802" i="1118.39" sn="5.87473" a="58.2347" fwhm="0.0608365" res="13397.4" algo="Sum"/><pk mz="815.56149247" i="4511.54" sn="23.782" a="305.785" fwhm="0.0693534" res="11759.5" algo="Sum"/><pk mz="815.62545385" i="2606.45" sn="13.7395" a="106.396" fwhm="0.0563197" res="14482.1" algo="Sum"/><pk mz="815.69234634" i="11000.1" sn="57.9855" a="486.183" fwhm="0.0391532" res="20833.3" algo="Sum"/><pk mz="816.05458646" i="1033.37" sn="5.45757" a="61.7271" fwhm="0.0650462" res="12545.8" algo="Sum"/><pk mz="816.38358057" i="598.868" sn="3.16453" a="30.3839" fwhm="0.0496341" res="16448.1" algo="Sum"/><pk mz="816.48172362" i="715.145" sn="3.78042" a="28.6588" fwhm="0.0434549" res="18789.2" algo="Sum"/><pk mz="816.58147321" i="14128.3" sn="74.6856" a="833.967" fwhm="0.0444521" res="18369.9" algo="Sum"/><pk mz="816.69728102" i="4978.3" sn="26.3202" a="249.687" fwhm="0.044176" res="18487.4" algo="Sum"/><pk mz="817.05079746" i="1779.25" sn="9.41749" a="90.0693" fwhm="0.0446318" res="18306.5" algo="Sum"/><pk mz="817.58378070" i="7670.42" sn="40.6437" a="363.616" fwhm="0.0498304" res="16407.3" algo="Sum"/><pk mz="817.70036919" i="1778.19" sn="9.4235" a="104.063" fwhm="0.0527287" res="15507.7" algo="Sum"/><pk mz="818.05863666" i="2241.74" sn="11.8887" a="111.237" fwhm="0.0388044" res="21081.6" algo="Sum"/><pk mz="818.50622176" i="3724.24" sn="19.7606" a="154.767" fwhm="0.0426238" res="19203" algo="Sum"/><pk mz="818.56923275" i="10799.1" sn="57.3063" a="395.779" fwhm="0.0393441" res="20805.4" algo="Sum"/><pk mz="818.59153192" i="11244.5" sn="59.675" a="514.2" fwhm="0.0460702" res="17768.3" algo="Sum"/><pk mz="818.69379674" i="1007" sn="5.34559" a="49.6305" fwhm="0.0596959" res="13714.4" algo="Sum"/><pk mz="819.06411307" i="4394.72" sn="23.3371" a="212.352" fwhm="0.037678" res="21738.5" algo="Sum"/><pk mz="819.51201970" i="1962.3" sn="10.4343" a="91.6239" fwhm="0.0445885" res="18379.4" algo="Sum"/><pk mz="819.57185993" i="7940.04" sn="42.2266" a="354.081" fwhm="0.0496756" res="16498.5" algo="Sum"/><pk mz="820.07304512" i="3598.22" sn="19.1737" a="189.37" fwhm="0.0422617" res="19404.7" algo="Sum"/><pk mz="820.52061257" i="35171.4" sn="187.466" a="1472.43" fwhm="0.0362535" res="22632.9" algo="Sum"/><pk mz="820.57671146" i="8558.28" sn="45.618" a="263.413" fwhm="0.0451925" res="18157.4" algo="Sum"/><pk mz="820.71951216" i="711.414" sn="3.79358" a="21.2482" fwhm="0.039547" res="20753" algo="Sum"/><pk mz="820.75236499" i="614.977" sn="3.27965" a="23.1629" fwhm="0.056497" res="14527.3" algo="Sum"/><pk mz="821.08133480" i="2873.45" sn="15.3473" a="166.943" fwhm="0.0518229" res="15844" algo="Sum"/><pk mz="821.52433796" i="17052.6" sn="91.2455" a="733.073" fwhm="0.0382687" res="21467.3" algo="Sum"/><pk mz="821.58644781" i="5018.25" sn="26.8576" a="205.093" fwhm="0.0565252" res="14534.9" algo="Sum"/><pk mz="821.61617964" i="4378.89" sn="23.4387" a="231.927" fwhm="0.0579163" res="14186.3" algo="Sum"/><pk mz="822.09083592" i="1539.78" sn="8.28535" a="63.4238" fwhm="0.0462634" res="17769.8" algo="Sum"/><pk mz="822.53344317" i="22093.4" sn="118.963" a="1079.73" fwhm="0.0411351" res="19995.9" algo="Sum"/><pk mz="822.62981945" i="4818.17" sn="25.9537" a="325.604" fwhm="0.0646595" res="12722.5" algo="Sum"/><pk mz="822.72829892" i="620.344" sn="3.34285" a="16.3152" fwhm="0.0591974" res="13898.1" algo="Sum"/><pk mz="822.75961128" i="624.312" sn="3.36457" a="23.428" fwhm="0.030966" res="26569.7" algo="Sum"/><pk mz="823.11515715" i="871.514" sn="4.70451" a="43.4548" fwhm="0.0561252" res="14665.7" algo="Sum"/><pk mz="823.53781300" i="10078.8" sn="54.4465" a="484.934" fwhm="0.0418713" res="19668.3" algo="Sum"/><pk mz="823.65460175" i="3851.63" sn="20.8159" a="236.45" fwhm="0.0627913" res="13117.3" algo="Sum"/><pk mz="824.07330153" i="542.749" sn="2.94531" a="43.372" fwhm="0.0826901" res="9965.81" algo="Sum"/><pk mz="824.55067048" i="28731.7" sn="156.152" a="1304.32" fwhm="0.0378908" res="21761.2" algo="Sum"/><pk mz="824.65302847" i="3249.73" sn="17.6672" a="197.038" fwhm="0.0722069" res="11420.7" algo="Sum"/><pk mz="825.04498484" i="553.487" sn="3.0132" a="27.4793" fwhm="0.0429249" res="19220.7" algo="Sum"/><pk mz="825.55434445" i="13283.4" sn="72.4517" a="628.698" fwhm="0.0404095" res="20429.7" algo="Sum"/><pk mz="825.61630752" i="2280.41" sn="12.4394" a="93.8549" fwhm="0.0566641" res="14570.4" algo="Sum"/><pk mz="826.08384575" i="551.438" sn="3.01252" a="20.0514" fwhm="0.0510116" res="16194" algo="Sum"/><pk mz="826.55687965" i="8356.05" sn="45.8529" a="495.157" fwhm="0.0512665" res="16122.8" algo="Sum"/><pk mz="826.67234733" i="1415.23" sn="7.76782" a="93.4167" fwhm="0.079208" res="10436.7" algo="Sum"/><pk mz="827.05270886" i="702.835" sn="3.85902" a="30.9721" fwhm="0.0634528" res="13034.1" algo="Sum"/><pk mz="827.09246027" i="544.449" sn="2.98971" a="27.4447" fwhm="0.0418727" res="19752.5" algo="Sum"/><pk mz="827.56001044" i="3636.81" sn="20.0096" a="276.719" fwhm="0.0572674" res="14450.8" algo="Sum"/><pk mz="827.69266796" i="1589.8" sn="8.74949" a="104.477" fwhm="0.0753359" res="10986.7" algo="Sum"/><pk mz="828.05904738" i="638.084" sn="3.51304" a="34.0492" fwhm="0.0537066" res="15418.2" algo="Sum"/><pk mz="828.54692614" i="84679.6" sn="468.184" a="3366.06" fwhm="0.0333996" res="24807.1" algo="Sum"/><pk mz="828.69095802" i="1539.52" sn="8.51188" a="99.0063" fwhm="0.0798847" res="10373.6" algo="Sum"/><pk mz="829.05631412" i="771.509" sn="4.26808" a="48.3898" fwhm="0.0598312" res="13856.6" algo="Sum"/><pk mz="829.55035994" i="42859.7" sn="237.956" a="1825.62" fwhm="0.0362243" res="22900.4" algo="Sum"/><pk mz="829.68629691" i="1170.38" sn="6.49802" a="93.5077" fwhm="0.0987441" res="8402.39" algo="Sum"/><pk mz="830.06370041" i="1040.02" sn="5.78021" a="57.5933" fwhm="0.05" res="16601.3" algo="Sum"/><pk mz="830.56047645" i="54591.5" sn="304.308" a="2275.61" fwhm="0.0361838" res="22954" algo="Sum"/><pk mz="830.68126935" i="1178.01" sn="6.56657" a="37.4996" fwhm="0.0454699" res="18268.8" algo="Sum"/><pk mz="830.75704656" i="616.353" sn="3.43572" a="15.5189" fwhm="0.034104" res="24359.5" algo="Sum"/><pk mz="831.06579740" i="1729.09" sn="9.6503" a="76.8852" fwhm="0.0401352" res="20706.7" algo="Sum"/><pk mz="831.56500306" i="25753.3" sn="143.919" a="1082.81" fwhm="0.0374071" res="22230.2" algo="Sum"/><pk mz="831.68107839" i="905.2" sn="5.0586" a="34.8094" fwhm="0.0556909" res="14933.9" algo="Sum"/><pk mz="832.07420164" i="1495.56" sn="8.36337" a="92.5775" fwhm="0.0496945" res="16743.8" algo="Sum"/><pk mz="832.45002740" i="577.079" sn="3.23044" a="24.1797" fwhm="0.0464093" res="17937.2" algo="Sum"/><pk mz="832.57782596" i="115278" sn="645.316" a="4385.2" fwhm="0.0318924" res="26105.9" algo="Sum"/><pk mz="832.75703653" i="663.739" sn="3.71661" a="16.6396" fwhm="0.0341451" res="24388.8" algo="Sum"/><pk mz="833.08198168" i="1497" sn="8.3918" a="67.4823" fwhm="0.0527666" res="15788.1" algo="Sum"/><pk mz="833.58135809" i="56025.7" sn="314.298" a="2287.57" fwhm="0.0354845" res="23491.4" algo="Sum"/><pk mz="833.64388211" i="8515.85" sn="47.7782" a="365.153" fwhm="0.0456593" res="18257.9" algo="Sum"/><pk mz="834.09035349" i="991.49" sn="5.56451" a="47.0658" fwhm="0.0481182" res="17334.2" algo="Sum"/><pk mz="834.59240432" i="61570.8" sn="345.876" a="2601.67" fwhm="0.0362546" res="23020.3" algo="Sum"/><pk mz="835.09862461" i="601.159" sn="3.38106" a="25.4192" fwhm="0.091433" res="9133.45" algo="Sum"/><pk mz="835.11473224" i="617.157" sn="3.47124" a="28.896" fwhm="0.0654576" res="12758.1" algo="Sum"/><pk mz="835.59703335" i="27819.3" sn="156.639" a="1199.88" fwhm="0.0382819" res="21827.5" algo="Sum"/><pk mz="835.66044990" i="13985.9" sn="78.7657" a="615.626" fwhm="0.0430069" res="19430.8" algo="Sum"/><pk mz="836.60662744" i="15351.1" sn="86.6159" a="699.772" fwhm="0.0430705" res="19424.1" algo="Sum"/><pk mz="836.66350562" i="7544.16" sn="42.5756" a="332.802" fwhm="0.0497284" res="16824.7" algo="Sum"/><pk mz="837.61188333" i="6524.16" sn="36.9892" a="310.282" fwhm="0.0463329" res="18078.1" algo="Sum"/><pk mz="837.67453046" i="6054.04" sn="34.3316" a="278.396" fwhm="0.046635" res="17962.4" algo="Sum"/><pk mz="838.50618561" i="4507.72" sn="25.6564" a="238.52" fwhm="0.0431435" res="19435.3" algo="Sum"/><pk mz="838.57191861" i="1744.56" sn="9.93202" a="38.6278" fwhm="0.0228425" res="36711" algo="Sum"/><pk mz="838.62325693" i="4434.76" sn="25.2526" a="235.893" fwhm="0.0580883" res="14437" algo="Sum"/><pk mz="838.67754460" i="2946.88" sn="16.7832" a="147.514" fwhm="0.0536486" res="15632.8" algo="Sum"/><pk mz="839.51070897" i="2348.19" sn="13.4431" a="111.38" fwhm="0.0475021" res="17673.1" algo="Sum"/><pk mz="839.56763799" i="1213.29" sn="6.94749" a="44.0473" fwhm="0.0514263" res="16325.6" algo="Sum"/><pk mz="839.62928021" i="2488.4" sn="14.2516" a="134.795" fwhm="0.057529" res="14594.9" algo="Sum"/><pk mz="839.68280263" i="1255.21" sn="7.1897" a="61.7794" fwhm="0.0567721" res="14790.4" algo="Sum"/><pk mz="840.51284623" i="3239.48" sn="18.614" a="183.722" fwhm="0.0570336" res="14737.2" algo="Sum"/><pk mz="840.58361615" i="3223.62" sn="18.5266" a="159.396" fwhm="0.0644716" res="13038" algo="Sum"/><pk mz="841.51754008" i="1625.89" sn="9.40385" a="101.988" fwhm="0.0681462" res="12348.7" algo="Sum"/><pk mz="841.58699482" i="1821.79" sn="10.5386" a="90.3144" fwhm="0.0717253" res="11733.5" algo="Sum"/><pk mz="841.70365682" i="635.099" sn="3.67425" a="25.7799" fwhm="0.0572132" res="14711.7" algo="Sum"/><pk mz="842.59545091" i="3618.22" sn="20.9962" a="162.524" fwhm="0.0511752" res="16464.9" algo="Sum"/><pk mz="843.59888501" i="2063.51" sn="12.0324" a="82.223" fwhm="0.0492612" res="17125" algo="Sum"/><pk mz="844.52094510" i="14700.6" sn="85.9664" a="713.837" fwhm="0.0392942" res="21492.3" algo="Sum"/><pk mz="844.61014829" i="3031.69" sn="17.7294" a="169.571" fwhm="0.0615768" res="13716.4" algo="Sum"/><pk mz="845.08245006" i="543.903" sn="3.18322" a="23.8506" fwhm="0.0487168" res="17346.8" algo="Sum"/><pk mz="845.52309410" i="8077.72" sn="47.3772" a="408.673" fwhm="0.0414847" res="20381.6" algo="Sum"/><pk mz="845.61522911" i="1808.59" sn="10.6077" a="106.717" fwhm="0.0588808" res="14361.5" algo="Sum"/><pk mz="846.53288512" i="10626.6" sn="62.568" a="530.492" fwhm="0.0437197" res="19362.7" algo="Sum"/><pk mz="846.62764982" i="2345.45" sn="13.8099" a="139.968" fwhm="0.0800289" res="10579" algo="Sum"/><pk mz="847.53606344" i="5280.97" sn="31.1882" a="290.57" fwhm="0.04568" res="18553.7" algo="Sum"/><pk mz="847.63269642" i="1350.34" sn="7.97534" a="93.4489" fwhm="0.0908976" res="9325.14" algo="Sum"/><pk mz="848.54871522" i="21138.1" sn="125.242" a="1060.13" fwhm="0.0427473" res="19850.3" algo="Sum"/><pk mz="848.64528596" i="2145.13" sn="12.7129" a="139.024" fwhm="0.0651546" res="13025.1" algo="Sum"/><pk mz="849.55282989" i="10607.2" sn="63.0101" a="535.104" fwhm="0.0434574" res="19549.1" algo="Sum"/><pk mz="849.62363522" i="1903.24" sn="11.3078" a="70.8849" fwhm="0.0517334" res="16423.1" algo="Sum"/><pk mz="850.55938589" i="8861.69" sn="52.8547" a="486.484" fwhm="0.0458212" res="18562.6" algo="Sum"/><pk mz="850.66410655" i="2056.06" sn="12.2664" a="149.312" fwhm="0.0879222" res="9675.19" algo="Sum"/><pk mz="851.56466974" i="3749.03" sn="22.4222" a="199.719" fwhm="0.0544552" res="15637.9" algo="Sum"/><pk mz="851.63770675" i="2467.25" sn="14.7601" a="141.322" fwhm="0.0733912" res="11604.1" algo="Sum"/><pk mz="852.56149703" i="2423.05" sn="14.5552" a="175.281" fwhm="0.0733221" res="11627.6" algo="Sum"/><pk mz="852.64270290" i="1566.94" sn="9.4155" a="72.1776" fwhm="0.0633416" res="13461" algo="Sum"/><pk mz="852.74254879" i="921.888" sn="5.54136" a="53.4739" fwhm="0.058875" res="14483.9" algo="Sum"/><pk mz="853.56199747" i="1400.61" sn="8.45217" a="109.72" fwhm="0.090369" res="9445.29" algo="Sum"/><pk mz="853.64783540" i="1364.6" sn="8.23751" a="83.439" fwhm="0.0882207" res="9676.27" algo="Sum"/><pk mz="853.74513152" i="764.939" sn="4.61856" a="31.5824" fwhm="0.0474199" res="18003.9" algo="Sum"/><pk mz="854.48420755" i="985.235" sn="5.97817" a="51.0719" fwhm="0.0594999" res="14361.1" algo="Sum"/><pk mz="854.56305687" i="6821.32" sn="41.4017" a="356.952" fwhm="0.0426806" res="20022.3" algo="Sum"/><pk mz="854.65482215" i="1031.13" sn="6.26006" a="43.2962" fwhm="0.0543703" res="15719.2" algo="Sum"/><pk mz="855.56676243" i="3736.52" sn="22.773" a="197.601" fwhm="0.0432989" res="19759.6" algo="Sum"/><pk mz="855.68793000" i="638.235" sn="3.89044" a="21.5142" fwhm="0.0511675" res="16723.3" algo="Sum"/><pk mz="856.57746198" i="24206.1" sn="148.306" a="1041.03" fwhm="0.0382828" res="22375" algo="Sum"/><pk mz="856.69272527" i="712.577" sn="4.36632" a="20.879" fwhm="0.0461765" res="18552.6" algo="Sum"/><pk mz="857.58238170" i="14071.2" sn="86.3902" a="628.657" fwhm="0.040592" res="21126.9" algo="Sum"/><pk mz="858.59034078" i="10555.5" sn="65.1601" a="511.716" fwhm="0.0422788" res="20307.8" algo="Sum"/><pk mz="859.59518965" i="4737.98" sn="29.3731" a="254.385" fwhm="0.0429614" res="20008.6" algo="Sum"/><pk mz="860.50226544" i="599.178" sn="3.73035" a="22.2277" fwhm="0.0525463" res="16376.1" algo="Sum"/><pk mz="860.60510209" i="3770.42" sn="23.4738" a="197.106" fwhm="0.0505241" res="17033.5" algo="Sum"/><pk mz="861.48697704" i="631.206" sn="3.94547" a="30.0499" fwhm="0.0490241" res="17572.7" algo="Sum"/><pk mz="861.53761829" i="682.293" sn="4.26481" a="14.9056" fwhm="0.0231532" res="37210.3" algo="Sum"/><pk mz="861.61099249" i="1848.46" sn="11.5542" a="115.908" fwhm="0.057634" res="14949.7" algo="Sum"/><pk mz="862.50643807" i="2495.19" sn="15.6264" a="154.473" fwhm="0.0541193" res="15937.1" algo="Sum"/><pk mz="862.62088808" i="1555.97" sn="9.74551" a="105.329" fwhm="0.0851066" res="10135.8" algo="Sum"/><pk mz="863.50721007" i="1401" sn="8.79433" a="83.4455" fwhm="0.0521251" res="16566.1" algo="Sum"/><pk mz="863.55910741" i="668.805" sn="4.19879" a="11.2625" fwhm="0.0173853" res="49671.8" algo="Sum"/><pk mz="863.61857766" i="875.819" sn="5.49947" a="64.1094" fwhm="0.0964506" res="8954" algo="Sum"/><pk mz="864.51334612" i="2647.18" sn="16.6585" a="157.257" fwhm="0.0528718" res="16351.1" algo="Sum"/><pk mz="864.63076386" i="997.698" sn="6.28058" a="66.8034" fwhm="0.0799872" res="10809.6" algo="Sum"/><pk mz="865.51388313" i="1577.03" sn="9.95755" a="103.745" fwhm="0.0567394" res="15254.2" algo="Sum"/><pk mz="865.61598511" i="891.913" sn="5.63288" a="52.4691" fwhm="0.0652599" res="13264.1" algo="Sum"/><pk mz="866.53268390" i="2538.08" sn="16.0532" a="174" fwhm="0.0562604" res="15402.2" algo="Sum"/><pk mz="866.61062190" i="1026.23" sn="6.49237" a="46.1949" fwhm="0.0607469" res="14265.9" algo="Sum"/><pk mz="866.64439414" i="895.441" sn="5.6656" a="47.828" fwhm="0.0829234" res="10451.1" algo="Sum"/><pk mz="867.53700221" i="1559.83" sn="9.89287" a="94.4106" fwhm="0.0557384" res="15564.5" algo="Sum"/><pk mz="867.59629372" i="814.006" sn="5.16374" a="39.8199" fwhm="0.0611332" res="14191.9" algo="Sum"/><pk mz="867.64676635" i="611.229" sn="3.87812" a="34.7468" fwhm="0.0524183" res="16552.4" algo="Sum"/><pk mz="868.53765188" i="1566.91" sn="9.97917" a="89.2238" fwhm="0.0628465" res="13820" algo="Sum"/><pk mz="868.61233283" i="988.891" sn="6.29967" a="59.4517" fwhm="0.0695931" res="12481.3" algo="Sum"/><pk mz="868.66534875" i="815.513" sn="5.19614" a="32.2667" fwhm="0.0581224" res="14945.4" algo="Sum"/><pk mz="869.54320491" i="894.758" sn="5.72547" a="52.3666" fwhm="0.0821044" res="10590.7" algo="Sum"/><pk mz="869.61214912" i="754.062" sn="4.82626" a="37.1519" fwhm="0.0671455" res="12951.2" algo="Sum"/><pk mz="870.53861973" i="1805.58" sn="11.6243" a="112.765" fwhm="0.0639824" res="13605.9" algo="Sum"/><pk mz="870.62904343" i="1480.82" sn="9.53496" a="78.2003" fwhm="0.0565962" res="15383.2" algo="Sum"/><pk mz="871.54006099" i="1112.43" sn="7.19919" a="61.1682" fwhm="0.0681464" res="12789.2" algo="Sum"/><pk mz="871.62446939" i="1190.55" sn="7.70623" a="93.9196" fwhm="0.0843292" res="10336" algo="Sum"/><pk mz="872.54768749" i="5964.71" sn="38.7974" a="321.939" fwhm="0.047475" res="18379.1" algo="Sum"/><pk mz="872.64595216" i="1737.24" sn="11.303" a="105.046" fwhm="0.0742216" res="11757.3" algo="Sum"/><pk mz="873.55252869" i="3236.65" sn="21.122" a="195.697" fwhm="0.0499643" res="17483.5" algo="Sum"/><pk mz="873.64680439" i="1142.52" sn="7.45599" a="62.5445" fwhm="0.0681662" res="12816.4" algo="Sum"/><pk mz="874.55737038" i="3278.97" sn="21.4597" a="190.278" fwhm="0.051239" res="17068.2" algo="Sum"/><pk mz="874.65849838" i="1591.7" sn="10.4171" a="83.1059" fwhm="0.0681567" res="12833" algo="Sum"/><pk mz="874.72373917" i="2108.83" sn="13.8015" a="118.969" fwhm="0.0463387" res="18876.7" algo="Sum"/><pk mz="875.55835833" i="1624.84" sn="10.6667" a="104.619" fwhm="0.0605635" res="14456.9" algo="Sum"/><pk mz="875.66520814" i="878.096" sn="5.76448" a="52.4822" fwhm="0.0721969" res="12128.9" algo="Sum"/><pk mz="875.72753380" i="1313.44" sn="8.62239" a="75.4146" fwhm="0.0601561" res="14557.6" algo="Sum"/><pk mz="876.56600660" i="2575.89" sn="16.9682" a="196.399" fwhm="0.0568947" res="15406.8" algo="Sum"/><pk mz="876.67806039" i="1597.23" sn="10.5222" a="91.4962" fwhm="0.0658562" res="13312" algo="Sum"/><pk mz="877.56960579" i="1461.17" sn="9.64485" a="96.7116" fwhm="0.0595813" res="14728.9" algo="Sum"/><pk mz="877.68147312" i="956.372" sn="6.31423" a="54.8015" fwhm="0.0715807" res="12261.4" algo="Sum"/><pk mz="878.48134909" i="694.296" sn="4.59781" a="42.4061" fwhm="0.0538915" res="16300.9" algo="Sum"/><pk mz="878.57506993" i="1052.83" sn="6.97308" a="80.7235" fwhm="0.0946067" res="9286.6" algo="Sum"/><pk mz="878.69322765" i="1517.65" sn="10.054" a="93.8887" fwhm="0.059883" res="14673.5" algo="Sum"/><pk mz="879.58925207" i="679.519" sn="4.51169" a="51.5442" fwhm="0.102098" res="8615.13" algo="Sum"/><pk mz="879.69430273" i="940.359" sn="6.24516" a="51.8974" fwhm="0.0723681" res="12155.8" algo="Sum"/><pk mz="880.49416823" i="705.029" sn="4.69254" a="48.154" fwhm="0.0665709" res="13226.4" algo="Sum"/><pk mz="880.58525178" i="804.451" sn="5.3551" a="76.5905" fwhm="0.0911874" res="9656.88" algo="Sum"/><pk mz="880.70499202" i="748.51" sn="4.98454" a="42.2969" fwhm="0.0690689" res="12751.1" algo="Sum"/><pk mz="881.59207619" i="958.676" sn="6.40034" a="60.5356" fwhm="0.0567343" res="15539" algo="Sum"/><pk mz="882.51446715" i="733.21" sn="4.91302" a="55.1061" fwhm="0.0828869" res="10647.2" algo="Sum"/><pk mz="882.59558217" i="1161.22" sn="7.78302" a="69.5347" fwhm="0.0770824" res="11450" algo="Sum"/><pk mz="883.59440159" i="784.014" sn="5.27212" a="48.1729" fwhm="0.0700159" res="12619.9" algo="Sum"/><pk mz="884.52292465" i="610.059" sn="4.11823" a="32.4824" fwhm="0.063626" res="13901.9" algo="Sum"/><pk mz="884.60588132" i="1210.26" sn="8.17205" a="84.4041" fwhm="0.0810314" res="10916.8" algo="Sum"/><pk mz="885.55244782" i="613.862" sn="4.15834" a="37.6239" fwhm="0.0730848" res="12116.8" algo="Sum"/><pk mz="885.60608291" i="819.953" sn="5.55497" a="32.1203" fwhm="0.0586859" res="15090.6" algo="Sum"/><pk mz="886.50776954" i="1216.05" sn="8.26314" a="88.0035" fwhm="0.0648418" res="13671.9" algo="Sum"/><pk mz="886.62213388" i="884.937" sn="6.01485" a="50.4394" fwhm="0.0663903" res="13354.7" algo="Sum"/><pk mz="887.51366482" i="800.602" sn="5.45587" a="41.4041" fwhm="0.052365" res="16948.6" algo="Sum"/><pk mz="887.55370902" i="667.996" sn="4.55224" a="31.029" fwhm="0.0554952" res="15993.4" algo="Sum"/><pk mz="887.61693384" i="596.86" sn="4.06814" a="32.1826" fwhm="0.0705033" res="12589.7" algo="Sum"/><pk mz="888.51455234" i="1257.27" sn="8.59844" a="91.8485" fwhm="0.0736672" res="12061.2" algo="Sum"/><pk mz="888.63142470" i="807.267" sn="5.52161" a="62.2622" fwhm="0.0869868" res="10215.7" algo="Sum"/><pk mz="889.52139572" i="789.331" sn="5.41555" a="49.5577" fwhm="0.0666613" res="13343.9" algo="Sum"/><pk mz="889.57436164" i="571.081" sn="3.91836" a="22.2003" fwhm="0.0529359" res="16804.8" algo="Sum"/><pk mz="889.62256453" i="578.406" sn="3.96862" a="42.2811" fwhm="0.0602104" res="14775.2" algo="Sum"/><pk mz="890.53448077" i="1693.68" sn="11.6568" a="109.835" fwhm="0.0576832" res="15438.4" algo="Sum"/><pk mz="890.59769027" i="557.586" sn="3.8376" a="3.13191" fwhm="0.0118744" res="75001.2" algo="Sum"/><pk mz="890.64049410" i="660.792" sn="4.54792" a="47.5804" fwhm="0.0972558" res="9157.71" algo="Sum"/><pk mz="890.71704941" i="751.761" sn="5.17402" a="46.7458" fwhm="0.0672757" res="13239.8" algo="Sum"/><pk mz="891.53964211" i="1023.24" sn="7.06027" a="55.1996" fwhm="0.0687022" res="12976.9" algo="Sum"/><pk mz="891.58852607" i="606.025" sn="4.1815" a="16.4906" fwhm="0.0353305" res="25235.6" algo="Sum"/><pk mz="892.54413685" i="1323.06" sn="9.15146" a="108.088" fwhm="0.0711444" res="12545.5" algo="Sum"/><pk mz="892.66868271" i="625.42" sn="4.3268" a="23.5959" fwhm="0.0530277" res="16834" algo="Sum"/><pk mz="893.55190962" i="820.039" sn="5.69076" a="49.9915" fwhm="0.0565888" res="15790.3" algo="Sum"/><pk mz="893.61784368" i="686.217" sn="4.76312" a="45.7886" fwhm="0.0751667" res="11888.5" algo="Sum"/><pk mz="894.55429977" i="736.93" sn="5.13685" a="47.69" fwhm="0.0762272" res="11735.4" algo="Sum"/><pk mz="894.63005747" i="756.132" sn="5.27186" a="48.561" fwhm="0.090773" res="9855.69" algo="Sum"/><pk mz="894.67470428" i="567.517" sn="3.95727" a="12.4969" fwhm="0.0235944" res="37919" algo="Sum"/><pk mz="895.62376346" i="717.311" sn="5.01524" a="49.2759" fwhm="0.0819979" res="10922.5" algo="Sum"/><pk mz="896.46723210" i="665.086" sn="4.67349" a="34.2309" fwhm="0.0550829" res="16274.9" algo="Sum"/><pk mz="896.53527968" i="1202.34" sn="8.45036" a="82.5543" fwhm="0.0780664" res="11484.3" algo="Sum"/><pk mz="896.64154604" i="894.906" sn="6.29149" a="59.3146" fwhm="0.0946907" res="9469.16" algo="Sum"/><pk mz="897.53873001" i="736.396" sn="5.20343" a="34.7952" fwhm="0.0574545" res="15621.7" algo="Sum"/><pk mz="897.62414830" i="1607.17" sn="11.3593" a="123.51" fwhm="0.05781" res="15527.1" algo="Sum"/><pk mz="898.46992850" i="623.191" sn="4.42908" a="40.6454" fwhm="0.0637852" res="14085.9" algo="Sum"/><pk mz="898.55168471" i="1002.94" sn="7.12971" a="61.2016" fwhm="0.0652469" res="13771.6" algo="Sum"/><pk mz="898.64914253" i="1344.44" sn="9.56043" a="113.998" fwhm="0.071631" res="12545.5" algo="Sum"/><pk mz="899.55727514" i="598.426" sn="4.27668" a="42.0774" fwhm="0.0749237" res="12006.3" algo="Sum"/><pk mz="899.65688864" i="843.814" sn="6.03213" a="47.622" fwhm="0.067008" res="13426.1" algo="Sum"/><pk mz="900.56658141" i="1433.31" sn="10.3032" a="93.0668" fwhm="0.0653853" res="13773.2" algo="Sum"/><pk mz="900.67507237" i="1303.58" sn="9.37243" a="72.786" fwhm="0.0661152" res="13622.8" algo="Sum"/><pk mz="901.57169652" i="868.957" sn="6.27949" a="61.2297" fwhm="0.0706936" res="12753.2" algo="Sum"/><pk mz="901.62850315" i="626.9" sn="4.53071" a="23.3983" fwhm="0.0529372" res="17032" algo="Sum"/><pk mz="901.67882354" i="777.25" sn="5.61814" a="46.5695" fwhm="0.0794846" res="11344.1" algo="Sum"/><pk mz="902.53049595" i="546.776" sn="3.96396" a="11.4346" fwhm="0.0236976" res="38085.3" algo="Sum"/><pk mz="902.57970329" i="813.241" sn="5.89579" a="43.4211" fwhm="0.069042" res="13072.9" algo="Sum"/><pk mz="902.68890973" i="794.965" sn="5.76513" a="40.9975" fwhm="0.06743" res="13387.1" algo="Sum"/><pk mz="903.58843956" i="566.933" sn="4.12369" a="50.547" fwhm="0.0772668" res="11694.4" algo="Sum"/><pk mz="903.64689997" i="691.019" sn="5.02671" a="32.996" fwhm="0.0541884" res="16676" algo="Sum"/><pk mz="904.60348300" i="599.834" sn="4.3781" a="41.9897" fwhm="0.0885787" res="10212.4" algo="Sum"/><pk mz="904.67428326" i="645.801" sn="4.71389" a="31.2474" fwhm="0.066824" res="13538.2" algo="Sum"/><pk mz="904.69370794" i="612.191" sn="4.46856" a="30.7228" fwhm="0.112099" res="8070.51" algo="Sum"/><pk mz="906.50317491" i="805.896" sn="5.91826" a="59.5033" fwhm="0.0770973" res="11757.9" algo="Sum"/><pk mz="906.60357716" i="563.173" sn="4.13608" a="39.568" fwhm="0.091964" res="9858.24" algo="Sum"/><pk mz="906.69709648" i="621.722" sn="4.56632" a="53.5173" fwhm="0.0905256" res="10015.9" algo="Sum"/><pk mz="907.51567175" i="568.179" sn="4.18477" a="36.9478" fwhm="0.0737189" res="12310.5" algo="Sum"/><pk mz="907.69817836" i="1172.42" sn="8.63654" a="70.4996" fwhm="0.0526535" res="17239.1" algo="Sum"/><pk mz="908.51512438" i="665.549" sn="4.91953" a="49.2821" fwhm="0.0723677" res="12554.1" algo="Sum"/><pk mz="908.70105165" i="804.174" sn="5.94542" a="55.5394" fwhm="0.0747956" res="12149.1" algo="Sum"/><pk mz="909.54111666" i="1135.52" sn="8.41683" a="69.0593" fwhm="0.0582958" res="15602.2" algo="Sum"/><pk mz="910.54594793" i="820.855" sn="6.09908" a="53.566" fwhm="0.0745594" res="12212.4" algo="Sum"/><pk mz="910.60870932" i="563.886" sn="4.1904" a="18.5195" fwhm="0.0476069" res="19127.7" algo="Sum"/><pk mz="911.55469504" i="549.61" sn="4.09476" a="40.5423" fwhm="0.0836321" res="10899.6" algo="Sum"/><pk mz="912.55965871" i="562.792" sn="4.2048" a="26.4134" fwhm="0.0528458" res="17268.4" algo="Sum"/><pk mz="912.64194635" i="554.63" sn="4.14472" a="24.3738" fwhm="0.0434795" res="20990.2" algo="Sum"/><pk mz="913.61773546" i="1441.29" sn="10.8091" a="104.139" fwhm="0.0531837" res="17178.5" algo="Sum"/><pk mz="914.53917579" i="714.542" sn="5.37789" a="54.1393" fwhm="0.0750745" res="12181.8" algo="Sum"/><pk mz="914.62282874" i="1130.54" sn="8.51058" a="75.3383" fwhm="0.068271" res="13396.9" algo="Sum"/><pk mz="915.62154744" i="709.85" sn="5.36034" a="50.9766" fwhm="0.0806176" res="11357.6" algo="Sum"/><pk mz="916.53218795" i="928.16" sn="7.02853" a="71.3005" fwhm="0.0832408" res="11010.6" algo="Sum"/><pk mz="916.64269983" i="653.362" sn="4.94909" a="35.1744" fwhm="0.0625874" res="14645.8" algo="Sum"/><pk mz="917.53455064" i="573.153" sn="4.35563" a="44.3144" fwhm="0.0707533" res="12968.1" algo="Sum"/><pk mz="918.53864915" i="626.152" sn="4.78054" a="26.8502" fwhm="0.0559374" res="16420.8" algo="Sum"/><pk mz="918.56124215" i="573.359" sn="4.37776" a="15.5866" fwhm="0.035861" res="25614.5" algo="Sum"/><pk mz="918.60012656" i="545.428" sn="4.16497" a="19.5856" fwhm="0.0537925" res="17076.7" algo="Sum"/><pk mz="918.73882892" i="601.434" sn="4.59328" a="35.8288" fwhm="0.0595545" res="15426.9" algo="Sum"/><pk mz="920.59165736" i="552.311" sn="4.24487" a="23.0222" fwhm="0.0529305" res="17392.5" algo="Sum"/><pk mz="922.66863608" i="546.607" sn="4.22886" a="24.8062" fwhm="0.0463972" res="19886.3" algo="Sum"/><pk mz="922.71194972" i="765.244" sn="5.9209" a="46.6056" fwhm="0.0687331" res="13424.6" algo="Sum"/><pk mz="923.71178615" i="624.299" sn="4.85233" a="26.797" fwhm="0.0591421" res="15618.5" algo="Sum"/><pk mz="924.56886100" i="665.028" sn="5.18651" a="48.4695" fwhm="0.0755466" res="12238.4" algo="Sum"/><pk mz="924.67886105" i="587.634" sn="4.58421" a="41.1902" fwhm="0.0801742" res="11533.4" algo="Sum"/><pk mz="925.62620447" i="635.195" sn="4.97349" a="49.4088" fwhm="0.0961357" res="9628.33" algo="Sum"/><pk mz="926.60901354" i="568.693" sn="4.46968" a="16.1829" fwhm="0.0360173" res="25726.7" algo="Sum"/><pk mz="926.63055106" i="597.745" sn="4.69825" a="27.9134" fwhm="0.0469414" res="19740.1" algo="Sum"/><pk mz="927.66623737" i="622.944" sn="4.91284" a="47.6527" fwhm="0.0966161" res="9601.57" algo="Sum"/><pk mz="929.60236697" i="906.069" sn="7.19098" a="69.1683" fwhm="0.070859" res="13119" algo="Sum"/><pk mz="930.61194691" i="770.179" sn="6.13582" a="66.1994" fwhm="0.080501" res="11560.3" algo="Sum"/><pk mz="931.52304959" i="623.329" sn="4.97883" a="41.9811" fwhm="0.0825804" res="11280.2" algo="Sum"/><pk mz="932.52122809" i="569.428" sn="4.56433" a="47.4779" fwhm="0.091928" res="10144" algo="Sum"/><pk mz="963.58296226" i="1013.9" sn="9.10515" a="65.4478" fwhm="0.0562791" res="17121.5" algo="Sum"/><pk mz="964.58478587" i="759.568" sn="6.8494" a="45.1392" fwhm="0.0744941" res="12948.5" algo="Sum"/><pk mz="1020.64364830" i="568.997" sn="7.11348" a="34.3254" fwhm="0.0572216" res="17836.7" algo="Sum"/><pk mz="1051.79319680" i="5340.7" sn="79.8565" a="290.72" fwhm="0.0474821" res="22151.4" algo="Sum"/><pk mz="1052.79802131" i="3569.35" sn="53.6641" a="199.356" fwhm="0.0493188" res="21346.8" algo="Sum"/><pk mz="1053.79653227" i="1748.82" sn="26.3935" a="98.2338" fwhm="0.0507212" res="20776.2" algo="Sum"/><pk mz="1054.79674979" i="685.502" sn="10.4138" a="39.2988" fwhm="0.058465" res="18041.5" algo="Sum"/><pk mz="1067.77699205" i="1936.31" sn="31.7055" a="122.92" fwhm="0.0581009" res="18378" algo="Sum"/><pk mz="1068.77992485" i="1307.12" sn="21.4595" a="91.5396" fwhm="0.0600209" res="17806.8" algo="Sum"/><pk mz="1069.78025453" i="735.342" sn="12.1333" a="53.7404" fwhm="0.0600326" res="17820" algo="Sum"/><pk mz="1083.76576273" i="646.846" sn="11.4657" a="47.1105" fwhm="0.0569098" res="19043.6" algo="Sum"/></ms_peaks><deconvolution_results/><annotation_list/><GMF_results/></ms_spectrum></DataAnalysis></analysis><checksums><DataAnalysis_checksum>b66a621d600637d460c09fc1c44f523d</DataAnalysis_checksum></checksums></root>
