# Supplementary material for: Diagnosing Impaired Glucose Tolerance Using Direct Infusion Mass Spectrometry of Blood Plasma
Source: PLoS One. 2014 Sep 9;9(9):e105343. doi: 10.1371/journal.pone.0105343 (PMC4159123; doi:10.1371/journal.pone.0105343)
Supplement: Supporting Information S1 — Mass spectra of blood plasma metabolites obtained by direct infusion mass spectrometry (DIMS) of blood plasma samples from control subjects (n = 30) and patients with impaired glucose tolerance (n = 20). (ZIP) [file pone.0105343.s002.zip › Mass spectra/Sample 19.xml]

<root><fileinfo appname="Bruker Compass DataAnalysis" appversion="4.1.335.0" date="2014-06-18T12:25:50" type="DataAnalysisResults" typeversion="1.1" subtype="MS Spectrum"/><generalinfo organisation="" user="111" hostname="TRIFONOVA-PC" os="Windows 7"/><analysis name="C:\Users\Trifonova\Desktop\Mass spectra\Diabetes\Plasma Sample 517 ST PM 13022013.d\analysis.baf"><info><DateTime>2013-02-13T13:24:10+04:00</DateTime><method>Tune_pos_Standard.m</method><sample><![CDATA[Plasma Sample 517 ST PM 13022013]]></sample><comment><![CDATA[Sample 517. Diabetes. Human blood plasma after protein precipitation 50 fold in MeOH with 0.1% FA
]]></comment><operator>BDAL@DE</operator><instrument>maXis impact</instrument><instrument_serial_number>282001.00069</instrument_serial_number></info><DataAnalysis version="DataAnalysis 4.1.335.0" DataAnalysisResults=""><DataAnalysis_processing_parameters><find_compounds_chromatogram detect_version="3" detect_areamode="1" detect_areathresholdabs="0" detect_areathresholdrel="0" detect_intensitymode="1" detect_intensitythresholdabs="3000" detect_intensitythresholdrel="3" detect_sensitivity="0.333333" detect_skimratio="0" detect_smoothingwidth="3" detect_averageno="5" detect_averagemode="0" add_uv_or_ms_spectra="0" spectrum_load_mode="0" background_subtraction_mode="2" MS_peaksensmode2="1" MS_pc12="0.4" MS_pc22="4" MS_peaksens12="99" MS_peaksens22="99" MS_areamode2="2" MS_areathresholdabs2="1000" MS_areathresholdrel2="10" MS_intensitymode2="0" MS_intensitythresholdabs2="1000" MS_intensitythresholdrel2="10" MS_basesmoothmode2="1" MS_basesmoothpts2="8" MS_basesmoothmin2="12" MS_basesmoothforce2="0.1" MS_startendslope2="10" MS_valleyfilterused2="1" MS_valleyfilter2="10" MS_noisecorr2="0" UV_peaksensmode2="1" UV_pc12="0.4" UV_pc22="4" UV_peaksens12="99.9" UV_peaksens22="100" UV_areamode2="0" UV_areathresholdabs2="5" UV_areathresholdrel2="1" UV_intensitymode2="1" UV_intensitythresholdabs2="1" UV_intensitythresholdrel2="0.01" UV_basesmoothmode2="1" UV_basesmoothpts2="8" UV_basesmoothmin2="12" UV_basesmoothforce2="1" UV_startendslope2="10" UV_valleyfilterused2="1" UV_valleyfilter2="10" UV_noisecorr2="0" detect_delcmpdsinrng="1"/><auto_ms_n use_retention_time_window="0" retention_time_window="1" rt_unit="min" minimum_intensity_positive="1000" minimum_intensity_negative="1000" create_max_number_compounds="100000" spectrum_load_mode="0" background_type="0" create_auto_ms_n_traces="0" create_detailed_traces="0" merge_positive_negative_compounds="0" detect_delcmpdsinrng="1" detect_keep_cmpds_detectedneutralloss="0" add_uv_spectra="0" create_individual_MSMS_cmpds="0" advanced_precursor_determination="0"/><dissect_params dissect_addsmoothing="0" dissect_allow_wider_peaks="0" dissect_resolving_power="1" dissect_deletepeaksinrange="1" dissect_fullrange="1" dissect_cutoff="0.1" dissect_sensitivity="0.333333" dissect_maxoverlap="5" dissect_smoothwidth="1" spectrum_load_mode="0" add_uv_spectra="0"/><find_all_compounds min_time_points="20" min_correlation="0.7" background_type="0" load_spec_type="2" additional_smoothing="1" proteomics="1" chrom_sn_threshold="3" chrom_smoothingwidth="10" detect_delcmpdsinrng="1" add_MSMS_spectra="1"/><ms_peak_finder ms_peak_finder_type="3" ms_manually_use_peak_finder="1"><ms_peak_finder_apex minimum_intensity="100" peak_width="0.05" relative_threshold_base_peak="0.1" signal_to_noise="10"/><ms_peak_finder_centroid peak_width="1" signal_to_noise="1" relative_threshold_base_peak="2" minimum_intensity="100" centroid_percentage="80"/><ms_peak_finder_snap minimum_intensity="0" relative_threshold_base_peak="0" signal_to_noise="2" maximum_charge="12" quality_factor_threshold="0.9" number_of_patterns="500000" building_block_1="C 4.9384 N 1.3577 O 1.4773 S 0.0417 H 7.7583" building_block_2="" use_snap_2="1" add_detailed_results="0"/><ms_peak_finder_sumpeak minimum_intensity="100" peak_width="5" use_datapoints="1" sum_width="2" relative_threshold_base_peak="0.1" signal_to_noise="1" baseline_type="1" baseline_flatness="1" same_sumwidth_as_acquisition="1" use_resolution="0" res="10000" instrument_sum_width="2" use_sum_of_intensities="0"/><ms_peak_finder_ftms signal_to_noise="4" relative_threshold_base_peak="0.01" minimum_intensity="100" centroid_percentage="80" use_centroid="0"/></ms_peak_finder><deconvolution clear_prev_results="1" create_neutral_spectrum="0" incl_shifted_spectra="0" ret_residuals="0" incl_comp_details="0" show_comp_details="0" substance_class="1" extend_evelope="0" extend_before="1" extend_after="1" auto_apply="0"><deconvolution_detailed perf_deconv="1" rel_isotop_deconv="0" resolve_isotop="1" exclude_itraq_ions="1" abund_cutoff="2" envelope_cutoff="75" high_mass="4000" low_mass="250" mw_agreement="0" maximum_charge="10" max_charge_isotop="5" min_charge="1" min_peaks="3" precursor_deconv="0" max_components="10" adduct_ion_name="+H" adduct_ion_mass="1.00728" apply_min_max_mass_boundaries="0"/><deconvolution_detailed perf_deconv="1" rel_isotop_deconv="0" resolve_isotop="1" exclude_itraq_ions="1" abund_cutoff="2" envelope_cutoff="75" high_mass="3000" low_mass="100" mw_agreement="5" maximum_charge="3" max_charge_isotop="0" min_charge="1" min_peaks="3" precursor_deconv="0" max_components="10" adduct_ion_name="+H" adduct_ion_mass="1.00728" apply_min_max_mass_boundaries="0"/><deconvolution_detailed perf_deconv="1" rel_isotop_deconv="0" resolve_isotop="1" exclude_itraq_ions="1" abund_cutoff="0.5" envelope_cutoff="75" high_mass="2000" low_mass="50" mw_agreement="5" maximum_charge="3" max_charge_isotop="4" min_charge="1" min_peaks="3" precursor_deconv="0" max_components="10" adduct_ion_name="+H" adduct_ion_mass="1.00728" apply_min_max_mass_boundaries="0"/><deconvolution_detailed perf_deconv="1" rel_isotop_deconv="1" resolve_isotop="0" exclude_itraq_ions="0" abund_cutoff="10" envelope_cutoff="75" high_mass="100000" low_mass="5000" mw_agreement="5" maximum_charge="100" max_charge_isotop="0" min_charge="1" min_peaks="3" precursor_deconv="0" max_components="10" adduct_ion_name="+H" adduct_ion_mass="1.00728" apply_min_max_mass_boundaries="1"/><max_entropy_deconvolution adduct_ion_name="-H" adduct_ion_mass="-1.00783" low_mass="5000" high_mass="100000" spacint_out="0" resolving_power="10000" peak_width="0.3" width="1" maxentx="0"/></deconvolution><mascot_export globalchargelimit_apply="1" globalchargelimit="1+, 2+ and 3+" prefer_fullscan_deconvolution_results="1" deconvolution_export_type="2" msmssignals="50" threshold="100" mssignals_deconv="2" mssignals_non_deconv="20" normalize_msms="0" single_charged="0"/><process_parameters baseline_flatness="0.8" baseline_addchild="1" baseline_disableoriginal="0" baseline_usesamecolor="1" smoothing_algorithm="1" smoothing_width="0.2" smoothing_cycles="1" smoothing_addchild="1" smoothing_disableoriginal="0" smoothing_usesamecolor="1"/><process_parameters baseline_flatness="0.8" baseline_addchild="1" baseline_disableoriginal="0" baseline_usesamecolor="1" smoothing_algorithm="1" smoothing_width="0.2" smoothing_cycles="1" smoothing_addchild="1" smoothing_disableoriginal="0" smoothing_usesamecolor="1"/><display_params mass_precision="4" time_precision="1" structure_size="30" chrom_peak_label="Index"/><calibration_params calibration_range="0.05" calibration_listname="Samples Recalibration Diabetes" calibration_listgroupname="ESI" calibration_fit_mode="2" calibration_intensitythreshold="1000"/><calibration_params calibration_range="0.05" calibration_listname="Lockmass 1222" calibration_listgroupname="ESI" calibration_intensitythreshold="1000" calibration_lockmassmode="0"/><library_search_params del_prev_res="1"><library_search_basic_params accept_score="50" allowmasses_above="0" allowmasses_below="0" desired_score="900" increasedepth="0" maxnr_spectra="10" match_all="0" sort_by="1" include_precursor_spectra="1" skip_low_frgamnet_spectra="1" min_effective_score="500" minmatch_score="250" min_score="400"/><library_search_basic_params add_int_range="5" extended="1" locnorm="0" root="0" hwfstp="50" hwscdp="7" intrangefac="1.9" locnormeqfac="1" locnormfac="2" locnormwin="25" masdisint="20" minsrcint="100" minspepresrc="15" threshfstp="40" maskadducts="0" maskprecursor="0"/><library_search_libraries_params add_unid="0" srcparallel="0" libraries="" librariey_unidentified=""/><library_search_match_params chrgdeconv="0" collenerg="0" fragampl="1" instrtp="2" ionmeth="1" isolwidth="0" msmsstg="2" ms_vs_msms="4" pkwidth="0" polarity="4" psd="0" precion="0" prodion="0" rgtgaspress="0" rgtion="0" refl="0" trgtgas="0" trgtgaspress="0" trapdrv="1"/><library_search_basic_params add_confirm_mode="0"/><library_search_basic_params accepted_deviation="1" apply_rt_match="0" match_columnname="1" max_deviation="5"/></library_search_params><masslist_layout layout_columntypes="1 2 6 5 3 11 4 " layout_columnwidth="30 60 45 48 45 30 48 "/><cmpdlist_layout layout_columntypes="14 20 1 23 12 26 31 6 52 " layout_columnwidth="23 55 49 60 50 37 272 61 0 "/><cmpdlist_layout layout_columntypes="24 1 2 3 5 18 18 40 7 9 8 " layout_columnwidth="-1 -1 -1 -1 -1 -1 -1 -1 -1 -1 -1 "/><cmpdlist_layout layout_columntypes="6 0 5 3 4 2 12 14 10 11 " layout_columnwidth="-1 -1 -1 -1 -1 -1 -1 -1 -1 -1 "/><cmpdlist_layout layout_columntypes="15 14 6 5 43 11 1 2 17 7 8 9 10 4 3 39 40 41 42 16 18 19 25 20 21 22 23 24 31 26 27 28 29 30 37 32 33 34 35 36 " layout_columnwidth="-1 -1 -1 -1 -1 -1 -1 -1 -1 -1 -1 -1 -1 -1 -1 -1 -1 -1 -1 -1 -1 -1 -1 -1 -1 -1 -1 -1 -1 -1 -1 -1 -1 -1 -1 -1 -1 -1 -1 -1 "/><exclusion_masses/><xml_export_parameters export_detailed_information="0" export_peptide_database_query_information="1"/><smf1D_params max_nr_formulae="500" z="1" rdb_min="0" rdb_max="80" tolerance_ppm="5" tolerance_abs="2" tolerance_ppm_MSn="5" tolerance_abs_MSn="2" use_rel_tolerance="1" use_rel_tolerance_MSn="0" lower_bound_formula="" upper_bound_formula="" electron_configuration="2" electron_configuration_MSn="0" sigma_limit="0.02" sigma_limit_MSn="0.05" HC_Ratio_min="0" HC_Ratio_max="3" filtering="1" patternsearch="0" validate_formulae="1" filter_by_elementratio="1" estimate_carbon_count="1" relative_threshold_base_peak="10" delete_previous_results="1" filter_criteriy="0" adducts_positive_mode="'M+H' " adducts_negative_mode="'M-H' " collect_adducts="0"/><smf3D_params tolerance_neutralloss="2" intensitythresholdabs2="100" intensity_threshold_abs_msms="100" auto_filter="0" nr_explained_peaks="5" highlight_unexplained_peaks="0"/><uv_parameters rt_offset="0"/><target_screening delta_rt="1.5" threshold_sigma="0.05" detection_tolerance="5" identification_tolerance="5" use_tolerance_ppm="0" compound_database="C:\BDALSystemData\BuildingBlocks\TargetScreeningDataBase.csv" use_sampleinfo_xml="0" rt_range_start="0" rt_range_end="0" additional_smoothing="0" create_chromatogram_time_slices="1" rt_window_halfwidth="45" enable_BPC="1" evaluate_qualifier_ions="1" qualifier_ion_intensity_threshold="0" group_id="':' " lc_method_id=":" ms_method_id=":" matrix_id=":" useDB="0" sortanalytes="4"/><automatic_calibration automatic_calibration="0/0" automatic_calibration_use_spectrum_type="0/0" automatic_calibration_retain_data="0/0" automatic_calibration_perform_lockmass="0/0"/><target_screening_scoring threshold1_qualityfactor="0.05" threshold1_massaccuracy="10" threshold1_retentiontime="20" threshold2_retentiontime="40" use_tolerance_ppm="0"/></DataAnalysis_processing_parameters><ms_spectrum info="+MS, 0.2-0.7min #12-41" msmsinfo="All MS" polarity="+" scanmode="fullscan" seq_nr_start="12" seq_nr_end="41" spec_index="0" spec_nrs="12/13/14/15/16/17/18/19/20/21/22/23/24/25/26/27/28/29/30/31/32/33/34/35/36/37/38/39/40/41" rt="0.44725" rt_unit="min"><ms_peaks><pk mz="80.94784127" i="3891.75" sn="1033.08" a="23.0432" fwhm="0.00523068" res="15475.6" algo="Sum"/><pk mz="82.94486548" i="3247.97" sn="853.319" a="19.3117" fwhm="0.00518496" res="15997.2" algo="Sum"/><pk mz="84.04431667" i="1872.8" sn="486.958" a="11.5069" fwhm="0.00547599" res="15347.8" algo="Sum"/><pk mz="84.08067999" i="1973.73" sn="513.087" a="12.1171" fwhm="0.00532442" res="15791.5" algo="Sum"/><pk mz="84.95956078" i="20766.4" sn="5345.41" a="129.63" fwhm="0.00544383" res="15606.6" algo="Sum"/><pk mz="85.02832278" i="803.09" sn="206.629" a="4.65541" fwhm="0.0053264" res="15963.6" algo="Sum"/><pk mz="86.09628058" i="7426.06" sn="1898.02" a="42.5263" fwhm="0.00502946" res="17118.4" algo="Sum"/><pk mz="87.09968018" i="604.558" sn="152.957" a="3.71083" fwhm="0.00491852" res="17708.5" algo="Sum"/><pk mz="88.07571239" i="598.975" sn="150.37" a="3.6597" fwhm="0.00503759" res="17483.7" algo="Sum"/><pk mz="88.95243459" i="1312.59" sn="326.458" a="7.31584" fwhm="0.00517958" res="17173.7" algo="Sum"/><pk mz="90.05494136" i="2665.37" sn="658.577" a="15.2243" fwhm="0.00516348" res="17440.7" algo="Sum"/><pk mz="90.97656906" i="25607" sn="6288.07" a="147.158" fwhm="0.00535132" res="17000.8" algo="Sum"/><pk mz="91.05434024" i="1370.36" sn="336.513" a="8.99727" fwhm="0.00586595" res="15522.5" algo="Sum"/><pk mz="93.05725467" i="5071.34" sn="1226.77" a="29.797" fwhm="0.0055849" res="16662.3" algo="Sum"/><pk mz="93.06955238" i="746.427" sn="180.561" a="4.92259" fwhm="0.0055437" res="16788.3" algo="Sum"/><pk mz="94.06503346" i="10528.7" sn="2527.98" a="66.5502" fwhm="0.0055943" res="16814.4" algo="Sum"/><pk mz="95.06809879" i="732.722" sn="174.786" a="5.29082" fwhm="0.00561816" res="16921.6" algo="Sum"/><pk mz="95.08555525" i="966.498" sn="230.533" a="6.11354" fwhm="0.00553727" res="17171.9" algo="Sum"/><pk mz="96.07884872" i="630.465" sn="149.384" a="4.52543" fwhm="0.00613059" res="15672" algo="Sum"/><pk mz="96.92166145" i="12026.7" sn="2827.45" a="73.3326" fwhm="0.00548547" res="17668.8" algo="Sum"/><pk mz="97.10111618" i="1156.11" sn="271.602" a="7.61346" fwhm="0.00614415" res="15803.8" algo="Sum"/><pk mz="98.91898120" i="5116.45" sn="1177.71" a="32.57" fwhm="0.00587209" res="16845.6" algo="Sum"/><pk mz="98.97546018" i="576.194" sn="132.475" a="4.25066" fwhm="0.0067936" res="14568.9" algo="Sum"/><pk mz="98.99530227" i="1027.51" sn="236.243" a="6.77155" fwhm="0.00596666" res="16591.4" algo="Sum"/><pk mz="99.97998016" i="630.612" sn="143.298" a="4.08977" fwhm="0.00556565" res="17963.7" algo="Sum"/><pk mz="100.99114861" i="771.66" sn="173.463" a="6.00957" fwhm="0.00655355" res="15410.1" algo="Sum"/><pk mz="102.05496448" i="2862.17" sn="636.706" a="19.2093" fwhm="0.00598194" res="17060.5" algo="Sum"/><pk mz="102.09130586" i="935.192" sn="207.957" a="6.44691" fwhm="0.00613431" res="16642.7" algo="Sum"/><pk mz="102.97024157" i="630.87" sn="138.697" a="4.02548" fwhm="0.00581732" res="17700.6" algo="Sum"/><pk mz="103.03916483" i="2152.62" sn="472.786" a="13.8369" fwhm="0.00580224" res="17758.5" algo="Sum"/><pk mz="103.05440253" i="2152.8" sn="472.78" a="15.1742" fwhm="0.00638447" res="16141.4" algo="Sum"/><pk mz="103.07527622" i="739.35" sn="162.321" a="5.14964" fwhm="0.00607397" res="16970" algo="Sum"/><pk mz="104.07080360" i="617.241" sn="133.727" a="4.21212" fwhm="0.00545984" res="19061.1" algo="Sum"/><pk mz="104.10691813" i="12659.2" sn="2741.74" a="89.2313" fwhm="0.00628195" res="16572.4" algo="Sum"/><pk mz="104.99229846" i="6975.54" sn="1494.25" a="48.6066" fwhm="0.00604891" res="17357.2" algo="Sum"/><pk mz="105.11039346" i="816.382" sn="174.827" a="5.50228" fwhm="0.00597999" res="17577" algo="Sum"/><pk mz="105.96297478" i="1763.07" sn="375.612" a="11.4464" fwhm="0.00585969" res="18083.4" algo="Sum"/><pk mz="106.06495877" i="753.834" sn="160.372" a="4.92969" fwhm="0.00566883" res="18710.2" algo="Sum"/><pk mz="106.08621328" i="2271.38" sn="483.195" a="16.0122" fwhm="0.00613386" res="17295.2" algo="Sum"/><pk mz="106.95064011" i="2233.04" sn="469.631" a="13.9677" fwhm="0.00549739" res="19454.8" algo="Sum"/><pk mz="107.04911395" i="2608.91" sn="548.606" a="18.9351" fwhm="0.00659295" res="16236.9" algo="Sum"/><pk mz="107.96090631" i="1130.02" sn="235.101" a="11.5889" fwhm="0.015161" res="7120.98" algo="Sum"/><pk mz="108.08083577" i="6696.77" sn="1393.63" a="44.2164" fwhm="0.00602312" res="17944.3" algo="Sum"/><pk mz="109.10109506" i="1073.11" sn="218.425" a="7.20756" fwhm="0.00569386" res="19161.2" algo="Sum"/><pk mz="109.95894818" i="689.449" sn="137.737" a="4.9485" fwhm="0.00657558" res="16722.3" algo="Sum"/><pk mz="110.00878746" i="14790.5" sn="2951.14" a="100.945" fwhm="0.00617683" res="17809.9" algo="Sum"/><pk mz="110.07119697" i="4730.42" sn="943.451" a="34.0346" fwhm="0.00628218" res="17521.2" algo="Sum"/><pk mz="110.97522439" i="616.196" sn="121.18" a="4.26059" fwhm="0.00605212" res="18336.6" algo="Sum"/><pk mz="111.00987376" i="2243.77" sn="440.821" a="18.3241" fwhm="0.00709963" res="15636" algo="Sum"/><pk mz="111.11663765" i="1647.03" sn="322.709" a="11.9881" fwhm="0.00642062" res="17306.2" algo="Sum"/><pk mz="112.00610829" i="2148.05" sn="415.174" a="16.0287" fwhm="0.00644867" res="17368.9" algo="Sum"/><pk mz="112.89558758" i="3281.54" sn="625.613" a="22.6361" fwhm="0.00645444" res="17491.2" algo="Sum"/><pk mz="114.06607349" i="10249.2" sn="1924.38" a="71.9567" fwhm="0.0064556" res="17669.3" algo="Sum"/><pk mz="114.09119425" i="7147.53" sn="1341.3" a="51.5342" fwhm="0.00650183" res="17547.6" algo="Sum"/><pk mz="114.89314402" i="1691" sn="312.342" a="11.3884" fwhm="0.00613734" res="18720.3" algo="Sum"/><pk mz="115.03677031" i="2948" sn="543.044" a="21.2256" fwhm="0.00656003" res="17536" algo="Sum"/><pk mz="115.11173967" i="759.09" sn="139.622" a="5.45495" fwhm="0.00592579" res="19425.6" algo="Sum"/><pk mz="116.05302649" i="1250.25" sn="227.456" a="8.43287" fwhm="0.00598636" res="19386.3" algo="Sum"/><pk mz="116.07063653" i="15959.7" sn="2903.52" a="118.633" fwhm="0.00667972" res="17376.6" algo="Sum"/><pk mz="116.99234801" i="1087.2" sn="195.655" a="10.5296" fwhm="0.00827925" res="14130.8" algo="Sum"/><pk mz="117.07332330" i="1254.68" sn="225.756" a="10.6056" fwhm="0.00767862" res="15246.7" algo="Sum"/><pk mz="118.06510762" i="930.546" sn="165.256" a="7.47612" fwhm="0.00715169" res="16508.7" algo="Sum"/><pk mz="118.08649747" i="18095.5" sn="3213.02" a="133.09" fwhm="0.00658821" res="17923.9" algo="Sum"/><pk mz="119.01728943" i="1548.68" sn="271.616" a="12.7953" fwhm="0.00735529" res="16181.2" algo="Sum"/><pk mz="119.04959931" i="814.771" sn="142.897" a="6.6031" fwhm="0.00704992" res="16886.7" algo="Sum"/><pk mz="119.08881997" i="1276.48" sn="223.81" a="11.9854" fwhm="0.00891729" res="13354.8" algo="Sum"/><pk mz="120.00358197" i="3409.36" sn="587.099" a="23.9674" fwhm="0.00643446" res="18650.1" algo="Sum"/><pk mz="120.06613534" i="1023.14" sn="175.892" a="7.26837" fwhm="0.00694486" res="17288.5" algo="Sum"/><pk mz="120.08113921" i="30911.1" sn="5313.83" a="220.278" fwhm="0.00653497" res="18375.2" algo="Sum"/><pk mz="120.99582353" i="1074.86" sn="181.687" a="11.6777" fwhm="0.00730138" res="16571.6" algo="Sum"/><pk mz="121.02923944" i="683.997" sn="115.501" a="5.70676" fwhm="0.00715548" res="16914.2" algo="Sum"/><pk mz="121.08446221" i="2538.53" sn="428.109" a="19.9945" fwhm="0.00703178" res="17219.6" algo="Sum"/><pk mz="121.10160967" i="698.54" sn="117.735" a="5.59592" fwhm="0.00728942" res="16613.3" algo="Sum"/><pk mz="123.04489704" i="1480.09" sn="241.719" a="11.5897" fwhm="0.00689049" res="17857.2" algo="Sum"/><pk mz="123.11748823" i="764.829" sn="124.904" a="5.71701" fwhm="0.00689227" res="17863.1" algo="Sum"/><pk mz="125.02198066" i="2083.09" sn="330.69" a="17.358" fwhm="0.00715816" res="17465.7" algo="Sum"/><pk mz="125.13306148" i="791.675" sn="125.353" a="6.24953" fwhm="0.00726408" res="17226.3" algo="Sum"/><pk mz="125.98695162" i="10453" sn="1626.25" a="75.7934" fwhm="0.00669604" res="18815.1" algo="Sum"/><pk mz="127.03806824" i="971.175" sn="147.921" a="7.65742" fwhm="0.00711698" res="17850" algo="Sum"/><pk mz="127.14908769" i="623.565" sn="94.8511" a="4.46605" fwhm="0.00632908" res="20089.7" algo="Sum"/><pk mz="128.02025595" i="14228.3" sn="2143.93" a="113.946" fwhm="0.00718814" res="17809.9" algo="Sum"/><pk mz="128.06922450" i="3793.39" sn="571.085" a="30.1939" fwhm="0.00710718" res="18019.7" algo="Sum"/><pk mz="128.98677753" i="1591.04" sn="235.611" a="13.3207" fwhm="0.00722747" res="17846.7" algo="Sum"/><pk mz="129.02121829" i="2246.59" sn="332.689" a="20.4017" fwhm="0.00791642" res="16297.9" algo="Sum"/><pk mz="129.05477732" i="995.831" sn="147.468" a="8.01263" fwhm="0.00799062" res="16150.8" algo="Sum"/><pk mz="129.06742949" i="1222.46" sn="181.029" a="11.6738" fwhm="0.00858048" res="15042" algo="Sum"/><pk mz="129.10328339" i="610.402" sn="90.392" a="4.89375" fwhm="0.00696725" res="18530" algo="Sum"/><pk mz="130.01790054" i="2142.68" sn="313.528" a="18.947" fwhm="0.00748851" res="17362.3" algo="Sum"/><pk mz="130.05084023" i="13472.7" sn="1971.39" a="106.447" fwhm="0.00722745" res="17994" algo="Sum"/><pk mz="130.08721284" i="10643.3" sn="1557.25" a="95.9544" fwhm="0.00750985" res="17322.2" algo="Sum"/><pk mz="130.16003027" i="6687.69" sn="977.772" a="52.2706" fwhm="0.00714988" res="18204.5" algo="Sum"/><pk mz="131.05196597" i="1386.67" sn="199.35" a="17.8645" fwhm="0.011265" res="11633.6" algo="Sum"/><pk mz="131.08961616" i="893.339" sn="128.311" a="8.7646" fwhm="0.00889364" res="14739.7" algo="Sum"/><pk mz="131.10722763" i="699.134" sn="100.359" a="5.67844" fwhm="0.00739562" res="17727.7" algo="Sum"/><pk mz="131.16340671" i="574.206" sn="82.2766" a="4.89612" fwhm="0.00744329" res="17621.7" algo="Sum"/><pk mz="132.07796816" i="10088.6" sn="1410.43" a="87.9602" fwhm="0.007563" res="17463.7" algo="Sum"/><pk mz="132.10293000" i="10950.1" sn="1530.27" a="86.3906" fwhm="0.0071273" res="18534.8" algo="Sum"/><pk mz="133.08589819" i="1172.79" sn="160.586" a="14.1033" fwhm="0.0119557" res="11131.6" algo="Sum"/><pk mz="133.10270769" i="1228.01" sn="168.147" a="17.3623" fwhm="0.0136979" res="9717.02" algo="Sum"/><pk mz="134.02002950" i="4678.78" sn="629.792" a="37.2583" fwhm="0.00721475" res="18575.8" algo="Sum"/><pk mz="135.00408155" i="64466.7" sn="8543.75" a="517.583" fwhm="0.0071809" res="18800.4" algo="Sum"/><pk mz="135.11794825" i="1248.38" sn="165.439" a="10.1318" fwhm="0.00734539" res="18394.9" algo="Sum"/><pk mz="136.00742414" i="2386.13" sn="312.882" a="19.651" fwhm="0.00785991" res="17303.9" algo="Sum"/><pk mz="136.02271157" i="3305.71" sn="433.466" a="27.5149" fwhm="0.00732296" res="18574.8" algo="Sum"/><pk mz="136.04930164" i="10943.5" sn="1435.05" a="93.477" fwhm="0.00768098" res="17712.5" algo="Sum"/><pk mz="136.07587107" i="8674.41" sn="1137.4" a="75.771" fwhm="0.0078514" res="17331.4" algo="Sum"/><pk mz="137.02868497" i="781.572" sn="101.156" a="7.53453" fwhm="0.00912057" res="15024.1" algo="Sum"/><pk mz="137.04993354" i="1058.2" sn="136.898" a="8.0988" fwhm="0.00757248" res="18098.4" algo="Sum"/><pk mz="137.06071737" i="3197.53" sn="413.577" a="32.7903" fwhm="0.00834854" res="16417.3" algo="Sum"/><pk mz="137.07796048" i="734.458" sn="94.9687" a="9.12933" fwhm="0.0151003" res="9077.81" algo="Sum"/><pk mz="137.13369619" i="613.226" sn="79.2074" a="5.02468" fwhm="0.00723802" res="18946.3" algo="Sum"/><pk mz="138.05405369" i="1390.91" sn="177.275" a="15.8749" fwhm="0.00856896" res="16111" algo="Sum"/><pk mz="138.90764469" i="6641.54" sn="835.51" a="55.4777" fwhm="0.00761966" res="18230.2" algo="Sum"/><pk mz="140.06946838" i="9685.68" sn="1198.99" a="84.9723" fwhm="0.00798227" res="17547.6" algo="Sum"/><pk mz="140.90482505" i="4373.07" sn="533.763" a="36.8334" fwhm="0.00769382" res="18314" algo="Sum"/><pk mz="140.96219642" i="699.737" sn="85.3842" a="6.14038" fwhm="0.00768275" res="18347.9" algo="Sum"/><pk mz="141.07174636" i="714.275" sn="87.158" a="9.01923" fwhm="0.0114767" res="12292" algo="Sum"/><pk mz="142.04920610" i="632.806" sn="76.2593" a="6.02008" fwhm="0.00742017" res="19143.7" algo="Sum"/><pk mz="142.90177640" i="681.882" sn="81.1275" a="5.80136" fwhm="0.00796776" res="17935" algo="Sum"/><pk mz="143.01759147" i="1386.68" sn="164.67" a="12.0383" fwhm="0.00797961" res="17922.9" algo="Sum"/><pk mz="143.03280011" i="1555.58" sn="184.668" a="14.2456" fwhm="0.00834618" res="17137.5" algo="Sum"/><pk mz="143.05522890" i="776.722" sn="92.1719" a="7.04854" fwhm="0.00811708" res="17624" algo="Sum"/><pk mz="143.99827423" i="4524.63" sn="525.266" a="38.1529" fwhm="0.00781266" res="18431.4" algo="Sum"/><pk mz="144.08222186" i="1002.13" sn="116.19" a="9.39398" fwhm="0.00859572" res="16762.1" algo="Sum"/><pk mz="144.10339129" i="1099.88" sn="127.522" a="10.8875" fwhm="0.00771042" res="18689.4" algo="Sum"/><pk mz="144.17629639" i="571.876" sn="66.1843" a="4.91622" fwhm="0.00809815" res="17803.6" algo="Sum"/><pk mz="144.98264501" i="761.208" sn="86.8209" a="6.48426" fwhm="0.0111227" res="13034.8" algo="Sum"/><pk mz="144.99342148" i="704.099" sn="80.3016" a="7.18134" fwhm="0.0100341" res="14450.1" algo="Sum"/><pk mz="145.05025749" i="1813.64" sn="206.544" a="18.64" fwhm="0.00828962" res="17497.8" algo="Sum"/><pk mz="145.12363582" i="1096.56" sn="124.655" a="10.0628" fwhm="0.00819531" res="17708.1" algo="Sum"/><pk mz="146.03141636" i="3045.39" sn="341.35" a="29.768" fwhm="0.00844083" res="17300.6" algo="Sum"/><pk mz="146.06138212" i="2935.81" sn="329.075" a="26.7301" fwhm="0.00810183" res="18028.2" algo="Sum"/><pk mz="146.11928364" i="1053.13" sn="118.044" a="10.169" fwhm="0.00793767" res="18408.3" algo="Sum"/><pk mz="146.99855929" i="1060.13" sn="116.91" a="12.2956" fwhm="0.00933431" res="15748.2" algo="Sum"/><pk mz="147.03236590" i="616.106" sn="67.9434" a="6.75305" fwhm="0.0115878" res="12688.6" algo="Sum"/><pk mz="147.04535712" i="897.451" sn="98.9698" a="8.34916" fwhm="0.00829288" res="17731.5" algo="Sum"/><pk mz="147.07801757" i="3666.4" sn="404.326" a="34.6052" fwhm="0.00829377" res="17733.6" algo="Sum"/><pk mz="147.11458847" i="5423.13" sn="598.056" a="61.6714" fwhm="0.00891469" res="16502.5" algo="Sum"/><pk mz="148.00506382" i="646.322" sn="70.5462" a="5.86934" fwhm="0.00796767" res="18575.7" algo="Sum"/><pk mz="148.02999482" i="876.121" sn="95.6287" a="15.1234" fwhm="0.016283" res="9091.08" algo="Sum"/><pk mz="148.06204479" i="2969.61" sn="324.141" a="28.8157" fwhm="0.00843284" res="17557.8" algo="Sum"/><pk mz="148.93675865" i="2753.66" sn="295.805" a="24.2929" fwhm="0.00792394" res="18795.8" algo="Sum"/><pk mz="149.02311026" i="19456.2" sn="2087.84" a="221.456" fwhm="0.0104685" res="14235.4" algo="Sum"/><pk mz="149.06145038" i="1942.54" sn="208.188" a="20.4568" fwhm="0.00893972" res="16674.1" algo="Sum"/><pk mz="149.13389153" i="930.202" sn="99.4607" a="8.24389" fwhm="0.00800382" res="18632.8" algo="Sum"/><pk mz="149.95426503" i="1735.35" sn="183.61" a="15.5773" fwhm="0.00796047" res="18837.4" algo="Sum"/><pk mz="150.01541894" i="4315.81" sn="456.54" a="44.3078" fwhm="0.00888912" res="16876.3" algo="Sum"/><pk mz="150.93413108" i="807.883" sn="84.9221" a="7.81521" fwhm="0.00890506" res="16949.3" algo="Sum"/><pk mz="150.97825398" i="4753.95" sn="499.64" a="42.4462" fwhm="0.00826035" res="18277.5" algo="Sum"/><pk mz="150.99937250" i="735.648" sn="77.3193" a="8.31141" fwhm="0.00900899" res="16761" algo="Sum"/><pk mz="151.04955787" i="1250.92" sn="131.457" a="11.8858" fwhm="0.00858921" res="17586" algo="Sum"/><pk mz="151.95128166" i="960.696" sn="100.476" a="9.11303" fwhm="0.00850026" res="17876.1" algo="Sum"/><pk mz="152.02414533" i="2515.31" sn="263.049" a="27.9394" fwhm="0.0110107" res="13807" algo="Sum"/><pk mz="152.94999164" i="574.707" sn="59.8128" a="6.09913" fwhm="0.00991652" res="15423.8" algo="Sum"/><pk mz="153.09092044" i="651.673" sn="67.8225" a="7.051" fwhm="0.00937002" res="16338.4" algo="Sum"/><pk mz="153.95021497" i="678.266" sn="70.2879" a="6.04031" fwhm="0.00769094" res="20017.1" algo="Sum"/><pk mz="154.06023710" i="2287.15" sn="236.987" a="24.558" fwhm="0.00866183" res="17786.1" algo="Sum"/><pk mz="154.08571460" i="1132.36" sn="117.32" a="11.4798" fwhm="0.00826252" res="18648.7" algo="Sum"/><pk mz="155.07192114" i="589.63" sn="60.6419" a="6.88572" fwhm="0.00908037" res="17077.7" algo="Sum"/><pk mz="155.08025601" i="727.631" sn="74.835" a="8.30554" fwhm="0.0115811" res="13390.8" algo="Sum"/><pk mz="156.04341839" i="1023.65" sn="103.332" a="11.7781" fwhm="0.00954725" res="16344.3" algo="Sum"/><pk mz="156.07828106" i="4713.24" sn="475.071" a="44.9718" fwhm="0.00834041" res="18713.5" algo="Sum"/><pk mz="157.08466271" i="4695.09" sn="464.859" a="47.6278" fwhm="0.00878072" res="17889.7" algo="Sum"/><pk mz="158.09397462" i="1611.55" sn="156.253" a="19.366" fwhm="0.0100403" res="15745.9" algo="Sum"/><pk mz="158.96562043" i="24017.8" sn="2295.54" a="219.878" fwhm="0.00834032" res="19059.9" algo="Sum"/><pk mz="158.99840105" i="1744.95" sn="166.68" a="18.3643" fwhm="0.0101989" res="15589.7" algo="Sum"/><pk mz="159.00922479" i="1082.11" sn="103.359" a="12.0208" fwhm="0.0116998" res="13590.7" algo="Sum"/><pk mz="159.03048260" i="1088.89" sn="104.003" a="7.47577" fwhm="0.0065617" res="24236.2" algo="Sum"/><pk mz="159.04330574" i="4908.21" sn="468.729" a="55.2497" fwhm="0.00921496" res="17259.3" algo="Sum"/><pk mz="159.07821227" i="1774.67" sn="169.459" a="17.6201" fwhm="0.00864336" res="18404.7" algo="Sum"/><pk mz="159.09306496" i="810.568" sn="77.3988" a="8.81073" fwhm="0.0106073" res="14998.5" algo="Sum"/><pk mz="159.13952924" i="1370.17" sn="130.833" a="12.8817" fwhm="0.00835319" res="19051.4" algo="Sum"/><pk mz="159.96951464" i="791.879" sn="74.8314" a="7.5483" fwhm="0.0088264" res="18124" algo="Sum"/><pk mz="160.03655306" i="1044.35" sn="98.6877" a="11.8745" fwhm="0.0131139" res="12203.6" algo="Sum"/><pk mz="160.13503954" i="889.771" sn="84.0807" a="9.67216" fwhm="0.00891765" res="17957.1" algo="Sum"/><pk mz="161.09764581" i="891.8" sn="83.1678" a="9.9981" fwhm="0.0099676" res="16162.1" algo="Sum"/><pk mz="161.13347591" i="1148.8" sn="107.135" a="13.7911" fwhm="0.0103051" res="15636.3" algo="Sum"/><pk mz="162.01000220" i="1171.24" sn="107.552" a="13.5641" fwhm="0.00992204" res="16328.3" algo="Sum"/><pk mz="162.05163599" i="5187.71" sn="475.76" a="52.2056" fwhm="0.00892206" res="18163" algo="Sum"/><pk mz="162.11402550" i="61726.2" sn="5649.68" a="576.605" fwhm="0.00838448" res="19335" algo="Sum"/><pk mz="163.03602693" i="1064.46" sn="95.5362" a="11.831" fwhm="0.009891" res="16483.3" algo="Sum"/><pk mz="163.07693170" i="683.937" sn="61.3678" a="8.32176" fwhm="0.00981143" res="16621.1" algo="Sum"/><pk mz="163.11794809" i="5044.91" sn="452.59" a="65.0622" fwhm="0.0111628" res="14612.6" algo="Sum"/><pk mz="164.03102642" i="4273.04" sn="379.126" a="43.8472" fwhm="0.00907924" res="18066.6" algo="Sum"/><pk mz="164.99476148" i="598.848" sn="52.588" a="6.12979" fwhm="0.011434" res="14430.1" algo="Sum"/><pk mz="165.01464066" i="7900.25" sn="693.669" a="83.8738" fwhm="0.0093345" res="17677.9" algo="Sum"/><pk mz="165.05617656" i="4607.67" sn="404.588" a="45.0127" fwhm="0.00876114" res="18839.6" algo="Sum"/><pk mz="166.05691506" i="881.429" sn="77.0302" a="10.8619" fwhm="0.0110371" res="15045.4" algo="Sum"/><pk mz="166.08766062" i="12164" sn="1063.04" a="121.385" fwhm="0.00894023" res="18577.6" algo="Sum"/><pk mz="167.03464011" i="817.312" sn="70.6085" a="9.4079" fwhm="0.00906687" res="18422.5" algo="Sum"/><pk mz="167.09096724" i="1264.63" sn="109.252" a="14.6831" fwhm="0.00964765" res="17319.3" algo="Sum"/><pk mz="167.96507156" i="809.757" sn="69.633" a="7.19348" fwhm="0.00760699" res="22080.4" algo="Sum"/><pk mz="169.03738726" i="1599.36" sn="134.585" a="17.4789" fwhm="0.0104356" res="16198.2" algo="Sum"/><pk mz="169.05969611" i="3027.94" sn="254.668" a="33.2857" fwhm="0.00908501" res="18608.6" algo="Sum"/><pk mz="169.09613334" i="2528.81" sn="212.521" a="30.0263" fwhm="0.0107843" res="15679.9" algo="Sum"/><pk mz="169.98751276" i="2461.19" sn="201.95" a="24.2823" fwhm="0.00893737" res="19019.9" algo="Sum"/><pk mz="170.04312436" i="1132.47" sn="92.7482" a="11.4833" fwhm="0.0105519" res="16114.9" algo="Sum"/><pk mz="170.06125746" i="629.806" sn="51.5761" a="6.97866" fwhm="0.0116038" res="14655.7" algo="Sum"/><pk mz="170.09446345" i="4516.66" sn="369.643" a="51.1569" fwhm="0.00996658" res="17066.5" algo="Sum"/><pk mz="171.10045068" i="2659.89" sn="213.712" a="28.2526" fwhm="0.00960388" res="17815.8" algo="Sum"/><pk mz="172.98126243" i="1804.35" sn="142.077" a="19.8116" fwhm="0.00951899" res="18172.2" algo="Sum"/><pk mz="173.08017845" i="3198.54" sn="251.858" a="35.2981" fwhm="0.0100782" res="17173.7" algo="Sum"/><pk mz="173.15510678" i="770.206" sn="60.647" a="8.37701" fwhm="0.00982203" res="17629.3" algo="Sum"/><pk mz="174.01570063" i="1033.22" sn="80.3959" a="13.2702" fwhm="0.0110966" res="15681.9" algo="Sum"/><pk mz="174.93955191" i="1118.32" sn="86.3291" a="12.1083" fwhm="0.00946901" res="18475" algo="Sum"/><pk mz="174.99385932" i="1457.5" sn="112.504" a="20.4327" fwhm="0.0116845" res="14976.6" algo="Sum"/><pk mz="175.03954201" i="1170.64" sn="90.3609" a="25.1536" fwhm="0.0223497" res="7831.85" algo="Sum"/><pk mz="175.05829353" i="789.196" sn="60.9177" a="9.03864" fwhm="0.0122359" res="14306.9" algo="Sum"/><pk mz="175.12037733" i="23159" sn="1783.69" a="237.391" fwhm="0.00908335" res="19279.3" algo="Sum"/><pk mz="175.14892209" i="795.747" sn="61.2115" a="9.61688" fwhm="0.012406" res="14118" algo="Sum"/><pk mz="176.06742387" i="6884.52" sn="514.411" a="74.7321" fwhm="0.00957196" res="18394.1" algo="Sum"/><pk mz="176.10504871" i="624.625" sn="46.5943" a="6.66091" fwhm="0.0126549" res="13915.9" algo="Sum"/><pk mz="176.12332946" i="1747.38" sn="130.266" a="23.6842" fwhm="0.0117883" res="14940.6" algo="Sum"/><pk mz="177.00908157" i="918.759" sn="66.6032" a="11.0227" fwhm="0.0114386" res="15474.7" algo="Sum"/><pk mz="177.02614331" i="1727.6" sn="125.183" a="18.2678" fwhm="0.0087115" res="20321" algo="Sum"/><pk mz="177.06238419" i="1935.74" sn="140.161" a="30.5649" fwhm="0.0127392" res="13899" algo="Sum"/><pk mz="177.11346698" i="679.217" sn="49.1052" a="10.7826" fwhm="0.0126688" res="13980.3" algo="Sum"/><pk mz="178.06043920" i="1527.67" sn="108.022" a="18.4331" fwhm="0.0107154" res="16617.3" algo="Sum"/><pk mz="179.09174384" i="1011.56" sn="70.1467" a="11.0564" fwhm="0.00968349" res="18494.5" algo="Sum"/><pk mz="179.10676424" i="579.316" sn="40.1726" a="5.89646" fwhm="0.0112316" res="15946.7" algo="Sum"/><pk mz="180.00613397" i="649.427" sn="44.3663" a="7.6159" fwhm="0.0108123" res="16648.3" algo="Sum"/><pk mz="181.01008096" i="674.376" sn="45.1449" a="8.63065" fwhm="0.0115144" res="15720.3" algo="Sum"/><pk mz="181.08668655" i="3788.06" sn="253.585" a="45.15" fwhm="0.00994026" res="18217.5" algo="Sum"/><pk mz="182.08311766" i="2348.53" sn="154.022" a="31.196" fwhm="0.0117325" res="15519.5" algo="Sum"/><pk mz="183.10050523" i="654.13" sn="41.618" a="9.86152" fwhm="0.0149203" res="12271.9" algo="Sum"/><pk mz="184.07475769" i="2548.39" sn="157.733" a="26.7013" fwhm="0.00990436" res="18585.2" algo="Sum"/><pk mz="184.09578499" i="5456.81" sn="337.561" a="61.0199" fwhm="0.010046" res="18325.3" algo="Sum"/><pk mz="185.07861004" i="569.489" sn="34.4998" a="9.46019" fwhm="0.0121503" res="15232.4" algo="Sum"/><pk mz="185.11621172" i="46034.6" sn="2788.45" a="472.248" fwhm="0.00929969" res="19905.6" algo="Sum"/><pk mz="186.11967769" i="3974.82" sn="237.766" a="50.621" fwhm="0.0109577" res="16985.3" algo="Sum"/><pk mz="187.05908198" i="5788.22" sn="339.998" a="66.5919" fwhm="0.0101292" res="18467.3" algo="Sum"/><pk mz="187.11935344" i="585.316" sn="34.3812" a="11.6451" fwhm="0.0193586" res="9665.97" algo="Sum"/><pk mz="188.07178966" i="17455.4" sn="1009.99" a="196.354" fwhm="0.0101016" res="18618" algo="Sum"/><pk mz="189.02149593" i="1542.21" sn="87.6156" a="24.9066" fwhm="0.0133038" res="14208.1" algo="Sum"/><pk mz="189.07489599" i="4273.97" sn="242.727" a="53.5874" fwhm="0.0101091" res="18703.4" algo="Sum"/><pk mz="189.13493844" i="1224" sn="69.3313" a="18.845" fwhm="0.0123903" res="15264.8" algo="Sum"/><pk mz="189.14817524" i="667.86" sn="37.8082" a="6.02359" fwhm="0.0108487" res="17435.1" algo="Sum"/><pk mz="189.16313672" i="595.842" sn="33.7022" a="7.23166" fwhm="0.0126017" res="15011" algo="Sum"/><pk mz="191.04145278" i="14114.6" sn="755.335" a="150.912" fwhm="0.00986335" res="19368.8" algo="Sum"/><pk mz="191.07760975" i="7627.86" sn="408.02" a="99.9738" fwhm="0.0112142" res="17038.9" algo="Sum"/><pk mz="191.12894484" i="928.104" sn="49.5298" a="10.6802" fwhm="0.0111457" res="17148.3" algo="Sum"/><pk mz="192.02558767" i="2881.53" sn="151.089" a="34.0182" fwhm="0.0106265" res="18070.4" algo="Sum"/><pk mz="192.04313798" i="1227.47" sn="64.3604" a="13.7631" fwhm="0.0118661" res="16184.1" algo="Sum"/><pk mz="192.07835900" i="796.972" sn="41.7879" a="16.9703" fwhm="0.0196458" res="9777.07" algo="Sum"/><pk mz="192.96283479" i="2794.06" sn="143.898" a="31.3597" fwhm="0.0103444" res="18653.9" algo="Sum"/><pk mz="193.00318069" i="1339.02" sn="68.9617" a="15.9427" fwhm="0.0103453" res="18656.1" algo="Sum"/><pk mz="194.96043253" i="995.567" sn="49.746" a="12.9332" fwhm="0.0110471" res="17648.2" algo="Sum"/><pk mz="195.10065753" i="1066.9" sn="53.306" a="18.3608" fwhm="0.0116709" res="16716.8" algo="Sum"/><pk mz="196.00248818" i="733.904" sn="36.128" a="9.89526" fwhm="0.0114339" res="17142.2" algo="Sum"/><pk mz="196.86614163" i="11299.9" sn="546.354" a="123.945" fwhm="0.00988908" res="19907.4" algo="Sum"/><pk mz="197.07994712" i="1605.83" sn="77.0797" a="17.7997" fwhm="0.00950039" res="20744.4" algo="Sum"/><pk mz="197.10218589" i="3854.34" sn="184.847" a="46.815" fwhm="0.0108404" res="18182.3" algo="Sum"/><pk mz="198.08634812" i="1021.65" sn="47.8038" a="15.8594" fwhm="0.0130735" res="15151.7" algo="Sum"/><pk mz="198.86312449" i="10946.9" sn="505.998" a="121.072" fwhm="0.0100763" res="19735.7" algo="Sum"/><pk mz="199.09505241" i="711.164" sn="32.6883" a="11.646" fwhm="0.0118463" res="16806.5" algo="Sum"/><pk mz="199.13160713" i="1259.29" sn="57.8459" a="15.7219" fwhm="0.0112278" res="17735.5" algo="Sum"/><pk mz="200.04186535" i="3761.63" sn="170.837" a="41.0568" fwhm="0.0097655" res="20484.6" algo="Sum"/><pk mz="200.06942167" i="652.252" sn="29.6224" a="8.88694" fwhm="0.0112714" res="17750.1" algo="Sum"/><pk mz="200.86018030" i="3496.08" sn="156.641" a="38.962" fwhm="0.0101881" res="19715.1" algo="Sum"/><pk mz="201.08977840" i="604.37" sn="27.0415" a="8.39867" fwhm="0.0174499" res="11523.8" algo="Sum"/><pk mz="201.11060974" i="608.791" sn="27.2393" a="8.61819" fwhm="0.0132193" res="15213.4" algo="Sum"/><pk mz="201.18603726" i="1584.09" sn="70.8775" a="19.3105" fwhm="0.0107109" res="18783.2" algo="Sum"/><pk mz="202.03432586" i="1362.11" sn="60.1883" a="19.0932" fwhm="0.0114452" res="17652.3" algo="Sum"/><pk mz="202.07017753" i="959.532" sn="42.3994" a="13.5942" fwhm="0.0120348" res="16790.4" algo="Sum"/><pk mz="202.99124969" i="1793.23" sn="78.0864" a="22.6283" fwhm="0.0109555" res="18528.7" algo="Sum"/><pk mz="203.05404313" i="472749" sn="20585.9" a="4174.57" fwhm="0.00790527" res="25685.9" algo="Sum"/><pk mz="203.10246258" i="1050.25" sn="45.7334" a="15.7187" fwhm="0.0131555" res="15438.6" algo="Sum"/><pk mz="203.14991441" i="705.149" sn="30.6773" a="13.9194" fwhm="0.0228121" res="8905.36" algo="Sum"/><pk mz="203.16444494" i="836.785" sn="36.3794" a="10.9537" fwhm="0.013329" res="15242.2" algo="Sum"/><pk mz="204.05711972" i="28476.7" sn="1218.77" a="342.698" fwhm="0.0107988" res="18896.3" algo="Sum"/><pk mz="204.12396514" i="10461.4" sn="447.134" a="125.462" fwhm="0.0106354" res="19193" algo="Sum"/><pk mz="205.00293488" i="1838.86" sn="77.3244" a="22.209" fwhm="0.010788" res="19002.9" algo="Sum"/><pk mz="205.05850435" i="5828.16" sn="244.618" a="90.9457" fwhm="0.0138576" res="14797.5" algo="Sum"/><pk mz="205.09618814" i="3466.95" sn="145.418" a="75.5458" fwhm="0.016924" res="12118.7" algo="Sum"/><pk mz="205.12663957" i="1421.18" sn="59.6026" a="19.1999" fwhm="0.0119056" res="17229.4" algo="Sum"/><pk mz="205.14440497" i="802.806" sn="33.6586" a="9.12293" fwhm="0.012057" res="17014.5" algo="Sum"/><pk mz="206.89478125" i="18764.2" sn="762.661" a="222.702" fwhm="0.0107648" res="19219.5" algo="Sum"/><pk mz="206.97787774" i="707.022" sn="28.7134" a="9.49477" fwhm="0.0118582" res="17454.4" algo="Sum"/><pk mz="207.01642292" i="1590.76" sn="64.6037" a="25.576" fwhm="0.0130287" res="15889.3" algo="Sum"/><pk mz="207.11048189" i="1385.17" sn="56.2541" a="25.2652" fwhm="0.0156526" res="13231.7" algo="Sum"/><pk mz="208.89172346" i="12525.1" sn="497.929" a="147.864" fwhm="0.0105981" res="19710.3" algo="Sum"/><pk mz="209.11594150" i="1805.27" sn="71.7628" a="25.9104" fwhm="0.011449" res="18265" algo="Sum"/><pk mz="210.01822858" i="744.883" sn="29.2838" a="10.2288" fwhm="0.0125802" res="16694.3" algo="Sum"/><pk mz="210.05121929" i="3568.19" sn="140.269" a="45.2264" fwhm="0.0113981" res="18428.7" algo="Sum"/><pk mz="210.88906387" i="2111.95" sn="82.2473" a="26.4818" fwhm="0.0107908" res="19543.4" algo="Sum"/><pk mz="210.90525386" i="584.278" sn="22.754" a="5.61119" fwhm="0.0138827" res="15191.9" algo="Sum"/><pk mz="211.05579168" i="577.537" sn="22.4832" a="11.3129" fwhm="0.0143287" res="14729.6" algo="Sum"/><pk mz="211.09527718" i="796.02" sn="30.9463" a="12.7567" fwhm="0.01325" res="15931.7" algo="Sum"/><pk mz="211.13149571" i="1412.35" sn="54.8527" a="22.4722" fwhm="0.0120633" res="17502" algo="Sum"/><pk mz="212.83974846" i="951.858" sn="35.6679" a="11.8101" fwhm="0.0110255" res="19304.3" algo="Sum"/><pk mz="213.00031840" i="3475.43" sn="129.41" a="44.1949" fwhm="0.0113596" res="18750.7" algo="Sum"/><pk mz="213.07498892" i="673.633" sn="25.0672" a="11.2238" fwhm="0.012448" res="17117.3" algo="Sum"/><pk mz="213.11076735" i="1450.61" sn="53.9374" a="20.1359" fwhm="0.0134212" res="15878.7" algo="Sum"/><pk mz="213.14683995" i="2681.59" sn="99.5938" a="37.27" fwhm="0.011583" res="18401.7" algo="Sum"/><pk mz="214.00679867" i="3619.45" sn="132.165" a="45.9734" fwhm="0.0114048" res="18764.7" algo="Sum"/><pk mz="214.05679348" i="761.064" sn="27.7877" a="10.5516" fwhm="0.0110108" res="19440.7" algo="Sum"/><pk mz="214.83670213" i="1052.39" sn="37.8853" a="12.3468" fwhm="0.0108013" res="19889.9" algo="Sum"/><pk mz="215.12660747" i="846.663" sn="30.4235" a="11.8008" fwhm="0.0129403" res="16624.5" algo="Sum"/><pk mz="216.92341568" i="61427" sn="2158.95" a="708.935" fwhm="0.0105229" res="20614.3" algo="Sum"/><pk mz="216.95451501" i="1167.54" sn="41.0349" a="16.4607" fwhm="0.0131937" res="16443.7" algo="Sum"/><pk mz="217.00656624" i="655.72" sn="23.0463" a="10.4522" fwhm="0.0117985" res="18392.7" algo="Sum"/><pk mz="217.07022648" i="721.624" sn="25.3626" a="10.906" fwhm="0.0150899" res="14385.1" algo="Sum"/><pk mz="217.08092026" i="585.502" sn="20.5784" a="5.44717" fwhm="0.0100615" res="21575.5" algo="Sum"/><pk mz="217.10597723" i="2892.07" sn="101.646" a="46.8081" fwhm="0.0118849" res="18267.4" algo="Sum"/><pk mz="217.15900299" i="645.158" sn="22.6516" a="9.31377" fwhm="0.0126537" res="17161.7" algo="Sum"/><pk mz="217.92689307" i="1345.15" sn="46.7955" a="17.2726" fwhm="0.0119105" res="18297.1" algo="Sum"/><pk mz="218.13915481" i="719.699" sn="25.0143" a="11.2754" fwhm="0.0116682" res="18695.2" algo="Sum"/><pk mz="218.92046802" i="19850.1" sn="680.76" a="242.199" fwhm="0.0111906" res="19562.9" algo="Sum"/><pk mz="219.02731194" i="98160.1" sn="3351.41" a="1128.45" fwhm="0.0102248" res="21421.2" algo="Sum"/><pk mz="219.08379601" i="5839.15" sn="198.975" a="81.6766" fwhm="0.012279" res="17842.2" algo="Sum"/><pk mz="219.13688694" i="832.123" sn="28.2964" a="12.4749" fwhm="0.0131396" res="16677.6" algo="Sum"/><pk mz="219.17460832" i="568.959" sn="19.3168" a="8.46818" fwhm="0.0139012" res="15766.6" algo="Sum"/><pk mz="220.03078279" i="6410.35" sn="214.18" a="84.6186" fwhm="0.0118134" res="18625.5" algo="Sum"/><pk mz="220.06763166" i="1494.84" sn="49.8797" a="20.9338" fwhm="0.0130352" res="16882.5" algo="Sum"/><pk mz="220.08584324" i="613.026" sn="20.4542" a="9.52946" fwhm="0.0182799" res="12039.8" algo="Sum"/><pk mz="220.93522358" i="5004.1" sn="164.63" a="65.0048" fwhm="0.0111482" res="19817.9" algo="Sum"/><pk mz="221.02621465" i="7570.73" sn="248.856" a="107.986" fwhm="0.012316" res="17946.3" algo="Sum"/><pk mz="221.06385919" i="5616.07" sn="184.415" a="81.6167" fwhm="0.0119455" res="18506.1" algo="Sum"/><pk mz="221.11680492" i="1154.34" sn="37.8607" a="17.6663" fwhm="0.0127795" res="17302.5" algo="Sum"/><pk mz="222.02980896" i="613.488" sn="19.8986" a="10.0384" fwhm="0.0145915" res="15216.4" algo="Sum"/><pk mz="222.86841791" i="2910.39" sn="93.3435" a="36.3584" fwhm="0.011531" res="19327.8" algo="Sum"/><pk mz="222.97208602" i="1066.12" sn="34.1841" a="17.7879" fwhm="0.0134736" res="16548.8" algo="Sum"/><pk mz="223.01320026" i="826.324" sn="26.4952" a="10.7462" fwhm="0.0113977" res="19566.4" algo="Sum"/><pk mz="223.09609359" i="2239.25" sn="71.7993" a="33.8449" fwhm="0.0128534" res="17356.9" algo="Sum"/><pk mz="223.13080747" i="946.489" sn="30.3482" a="16.0071" fwhm="0.0129802" res="17190.1" algo="Sum"/><pk mz="224.12945343" i="577.586" sn="18.3384" a="8.81409" fwhm="0.0128142" res="17490.7" algo="Sum"/><pk mz="224.86561820" i="2098.19" sn="65.9007" a="25.4278" fwhm="0.011502" res="19550.1" algo="Sum"/><pk mz="225.03506451" i="15136.8" sn="475.311" a="204.732" fwhm="0.012003" res="18748.3" algo="Sum"/><pk mz="225.11052807" i="1419.42" sn="44.5718" a="20.3173" fwhm="0.0124611" res="18065.1" algo="Sum"/><pk mz="225.14610328" i="1036.72" sn="32.5503" a="21.6944" fwhm="0.016162" res="13930.6" algo="Sum"/><pk mz="226.04444858" i="3685.65" sn="114.221" a="55.6758" fwhm="0.0138074" res="16371.2" algo="Sum"/><pk mz="226.95206296" i="61664.5" sn="1877.14" a="730.587" fwhm="0.0108491" res="20918.9" algo="Sum"/><pk mz="226.98435660" i="2094.15" sn="63.6583" a="31.4096" fwhm="0.014073" res="16129.1" algo="Sum"/><pk mz="227.07982333" i="2321.42" sn="70.2971" a="45.2386" fwhm="0.015729" res="14437" algo="Sum"/><pk mz="227.12570810" i="3267.8" sn="98.7522" a="49.8192" fwhm="0.0123909" res="18330" algo="Sum"/><pk mz="227.95530306" i="2136.17" sn="63.3224" a="31.0383" fwhm="0.0127328" res="17903" algo="Sum"/><pk mz="228.95752412" i="915.692" sn="26.6409" a="16.6342" fwhm="0.0151761" res="15086.7" algo="Sum"/><pk mz="229.05084313" i="782.771" sn="22.7305" a="11.5241" fwhm="0.0116573" res="19648.8" algo="Sum"/><pk mz="229.11945680" i="680.36" sn="19.7181" a="12.9864" fwhm="0.0153638" res="14912.9" algo="Sum"/><pk mz="229.15493904" i="2417.69" sn="70.069" a="33.8438" fwhm="0.014065" res="16292.5" algo="Sum"/><pk mz="229.21680981" i="1094.66" sn="31.7253" a="13.8953" fwhm="0.0119855" res="19124.5" algo="Sum"/><pk mz="230.24785260" i="603.668" sn="17.2847" a="8.56706" fwhm="0.0129375" res="17796.9" algo="Sum"/><pk mz="230.93837867" i="652.193" sn="18.4105" a="10.3303" fwhm="0.0138933" res="16622.3" algo="Sum"/><pk mz="231.13728339" i="661.909" sn="18.6795" a="10.3701" fwhm="0.014201" res="16276.1" algo="Sum"/><pk mz="232.89694514" i="9594.29" sn="265.661" a="124.079" fwhm="0.0119761" res="19446.9" algo="Sum"/><pk mz="233.00089875" i="3061.47" sn="84.7684" a="42.1047" fwhm="0.0124216" res="18757.7" algo="Sum"/><pk mz="233.07848324" i="789.546" sn="21.8577" a="16.8902" fwhm="0.0169948" res="13714.7" algo="Sum"/><pk mz="233.11444877" i="647.548" sn="17.9266" a="10.0817" fwhm="0.0130133" res="17913.6" algo="Sum"/><pk mz="233.15096104" i="1252.49" sn="34.6737" a="20.3606" fwhm="0.0136874" res="17033.9" algo="Sum"/><pk mz="234.89425045" i="3696.4" sn="99.9334" a="51.1212" fwhm="0.012694" res="18504.4" algo="Sum"/><pk mz="234.95121414" i="917.319" sn="24.7867" a="14.3549" fwhm="0.0124766" res="18831.4" algo="Sum"/><pk mz="234.98170745" i="2427.96" sn="65.5704" a="37.5589" fwhm="0.0129273" res="18177.2" algo="Sum"/><pk mz="235.07971808" i="884.957" sn="23.8584" a="13.5754" fwhm="0.0178061" res="13202.2" algo="Sum"/><pk mz="235.13092511" i="828.646" sn="22.3123" a="12.1243" fwhm="0.0123117" res="19098.2" algo="Sum"/><pk mz="235.16891617" i="1035.91" sn="27.8973" a="15.7978" fwhm="0.0146217" res="16083.5" algo="Sum"/><pk mz="237.07891195" i="856.039" sn="22.5588" a="13.7881" fwhm="0.0146629" res="16168.6" algo="Sum"/><pk mz="237.11050154" i="1253.47" sn="33.0317" a="21.0342" fwhm="0.0135879" res="17450.1" algo="Sum"/><pk mz="237.14835155" i="1646.11" sn="43.3784" a="30.7058" fwhm="0.0154788" res="15320.8" algo="Sum"/><pk mz="239.08929580" i="10362.8" sn="270.091" a="144.053" fwhm="0.0121753" res="19637.2" algo="Sum"/><pk mz="239.12588271" i="1423.73" sn="37.1076" a="20.232" fwhm="0.0174028" res="13740.7" algo="Sum"/><pk mz="239.13938409" i="1265.62" sn="32.9867" a="15.3722" fwhm="0.0149569" res="15988.5" algo="Sum"/><pk mz="239.16228026" i="2708.22" sn="70.5861" a="40.3941" fwhm="0.0129893" res="18412.2" algo="Sum"/><pk mz="240.09379394" i="1200.16" sn="31.0893" a="20.2389" fwhm="0.0148042" res="16217.9" algo="Sum"/><pk mz="240.96752767" i="3438.57" sn="88.6489" a="48.6065" fwhm="0.012654" res="19042.8" algo="Sum"/><pk mz="241.00751671" i="739.659" sn="19.069" a="9.50017" fwhm="0.0131687" res="18301.5" algo="Sum"/><pk mz="241.03060369" i="1322.6" sn="34.0976" a="20.9154" fwhm="0.0137556" res="17522.3" algo="Sum"/><pk mz="241.08160749" i="836.898" sn="21.5753" a="15.5003" fwhm="0.0175956" res="13701.2" algo="Sum"/><pk mz="241.10499476" i="940.195" sn="24.2383" a="21.0403" fwhm="0.0178187" res="13531" algo="Sum"/><pk mz="241.14380304" i="1103.25" sn="28.4419" a="14.1017" fwhm="0.0154105" res="15648.1" algo="Sum"/><pk mz="241.15548405" i="1463.82" sn="37.7373" a="21.4174" fwhm="0.0152124" res="15852.6" algo="Sum"/><pk mz="241.17807167" i="622.435" sn="16.0464" a="12.2623" fwhm="0.0187503" res="12862.6" algo="Sum"/><pk mz="242.92556422" i="5219.2" sn="131.408" a="76.9666" fwhm="0.0128832" res="18856" algo="Sum"/><pk mz="243.01045577" i="895.579" sn="22.4904" a="16.3113" fwhm="0.0143527" res="16931.4" algo="Sum"/><pk mz="243.09945412" i="4916.19" sn="123.195" a="81.1456" fwhm="0.0127315" res="19094.4" algo="Sum"/><pk mz="243.13428597" i="909.385" sn="22.7689" a="14.3392" fwhm="0.0192257" res="12646.3" algo="Sum"/><pk mz="244.07934304" i="1179.96" sn="29.0174" a="16.084" fwhm="0.0129996" res="18775.9" algo="Sum"/><pk mz="244.10235212" i="895.569" sn="22.0192" a="18.033" fwhm="0.0149688" res="16307.4" algo="Sum"/><pk mz="245.04575998" i="1176.03" sn="28.4678" a="16.9777" fwhm="0.012941" res="18935.6" algo="Sum"/><pk mz="245.07858716" i="4094.08" sn="99.0651" a="62.0855" fwhm="0.0136173" res="17997.6" algo="Sum"/><pk mz="245.11291592" i="716.86" sn="17.3452" a="12.8762" fwhm="0.018859" res="12997.1" algo="Sum"/><pk mz="245.13883611" i="609.392" sn="14.7449" a="7.44636" fwhm="0.0123408" res="19864.1" algo="Sum"/><pk mz="245.15062853" i="905.762" sn="21.9159" a="13.8802" fwhm="0.018197" res="13472" algo="Sum"/><pk mz="245.18749465" i="618.857" sn="14.9739" a="10.3973" fwhm="0.0139888" res="17527.4" algo="Sum"/><pk mz="246.08262888" i="587.793" sn="14.0657" a="11.7051" fwhm="0.0146039" res="16850.5" algo="Sum"/><pk mz="247.09067888" i="819.54" sn="19.369" a="16.7338" fwhm="0.0173188" res="14267.2" algo="Sum"/><pk mz="247.13036827" i="2272.11" sn="53.6991" a="39.5185" fwhm="0.0137186" res="18014.3" algo="Sum"/><pk mz="247.24231780" i="878.297" sn="20.7561" a="14.5173" fwhm="0.0140314" res="17620.7" algo="Sum"/><pk mz="248.87080321" i="641.461" sn="14.8927" a="8.71101" fwhm="0.0119607" res="20807.3" algo="Sum"/><pk mz="248.99882813" i="687.232" sn="15.9444" a="11.1303" fwhm="0.0142929" res="17421.1" algo="Sum"/><pk mz="249.06113099" i="3483.67" sn="80.8267" a="52.1091" fwhm="0.0137911" res="18059.6" algo="Sum"/><pk mz="249.09511542" i="1252.11" sn="29.0527" a="18.9864" fwhm="0.0189729" res="13129" algo="Sum"/><pk mz="249.10818626" i="1061.19" sn="24.6228" a="14.8223" fwhm="0.0132294" res="18829.9" algo="Sum"/><pk mz="249.15569641" i="4442.83" sn="103.087" a="97.0235" fwhm="0.0209907" res="11869.8" algo="Sum"/><pk mz="249.18370950" i="1650.33" sn="38.2927" a="25.6724" fwhm="0.0169207" res="14726.5" algo="Sum"/><pk mz="250.15832185" i="681.03" sn="15.5904" a="15.4891" fwhm="0.0236926" res="10558.5" algo="Sum"/><pk mz="250.17916262" i="671.25" sn="15.3625" a="11.6777" fwhm="0.0193839" res="12906.5" algo="Sum"/><pk mz="250.92010283" i="4001.28" sn="90.8334" a="59.8446" fwhm="0.013157" res="19071.2" algo="Sum"/><pk mz="251.12596727" i="1669.86" sn="37.6949" a="28.3805" fwhm="0.0137664" res="18241.9" algo="Sum"/><pk mz="251.16257603" i="1037" sn="23.4015" a="18.4802" fwhm="0.0150684" res="16668.1" algo="Sum"/><pk mz="251.19796071" i="1943.94" sn="43.8568" a="30.885" fwhm="0.0134739" res="18643.3" algo="Sum"/><pk mz="252.16210340" i="571.614" sn="12.7079" a="10.868" fwhm="0.0173211" res="14558.1" algo="Sum"/><pk mz="252.91704756" i="2641.46" sn="58.1225" a="39.401" fwhm="0.0130946" res="19314.6" algo="Sum"/><pk mz="253.14139698" i="2600.47" sn="57.1403" a="49.3718" fwhm="0.0147926" res="17112.7" algo="Sum"/><pk mz="253.21442389" i="578.551" sn="12.7126" a="8.82331" fwhm="0.0136479" res="18553.4" algo="Sum"/><pk mz="254.82359933" i="9756.21" sn="209.167" a="137.872" fwhm="0.012921" res="19721.6" algo="Sum"/><pk mz="255.12147006" i="1178.46" sn="25.2475" a="20.0712" fwhm="0.0170571" res="14956.9" algo="Sum"/><pk mz="255.15444953" i="4363.18" sn="93.4773" a="83.8935" fwhm="0.0162012" res="15749.1" algo="Sum"/><pk mz="255.26828629" i="760.921" sn="16.299" a="11.6221" fwhm="0.0124751" res="20462.3" algo="Sum"/><pk mz="255.97772218" i="1015.44" sn="21.4903" a="16.0148" fwhm="0.0140795" res="18180.8" algo="Sum"/><pk mz="256.15550160" i="1332.93" sn="28.1853" a="23.4119" fwhm="0.0165866" res="15443.6" algo="Sum"/><pk mz="256.26394000" i="1415.48" sn="29.8723" a="22.548" fwhm="0.0146883" res="17446.8" algo="Sum"/><pk mz="256.29990398" i="2716.68" sn="57.2502" a="39.6275" fwhm="0.0129544" res="19784.8" algo="Sum"/><pk mz="256.82061570" i="12423.4" sn="260.022" a="177.907" fwhm="0.013026" res="19716.1" algo="Sum"/><pk mz="257.15097846" i="1583.55" sn="33.1153" a="31.1213" fwhm="0.0192719" res="13343.3" algo="Sum"/><pk mz="257.18791171" i="766.14" sn="16.0216" a="12.1858" fwhm="0.0156676" res="16415.2" algo="Sum"/><pk mz="257.24768380" i="784.598" sn="16.4059" a="12.1496" fwhm="0.0139905" res="18387.2" algo="Sum"/><pk mz="258.81787339" i="6031.59" sn="122.855" a="93.103" fwhm="0.0130031" res="19904.4" algo="Sum"/><pk mz="259.09401166" i="815.057" sn="16.5024" a="14.4929" fwhm="0.0151893" res="17057.6" algo="Sum"/><pk mz="259.13035973" i="4064.96" sn="82.1991" a="67.8521" fwhm="0.0133926" res="19348.8" algo="Sum"/><pk mz="259.16731744" i="1262.8" sn="25.5059" a="24.063" fwhm="0.019172" res="13518" algo="Sum"/><pk mz="259.96487054" i="614.417" sn="12.2684" a="9.37992" fwhm="0.0129293" res="20106.6" algo="Sum"/><pk mz="260.13335587" i="641.544" sn="12.8026" a="11.9052" fwhm="0.0162419" res="16016.2" algo="Sum"/><pk mz="260.81500100" i="1278.67" sn="25.3349" a="20.0764" fwhm="0.0138526" res="18827.8" algo="Sum"/><pk mz="260.94871600" i="7833.58" sn="154.75" a="118.685" fwhm="0.0133612" res="19530.3" algo="Sum"/><pk mz="261.01179984" i="3358.95" sn="66.3334" a="59.2364" fwhm="0.0156339" res="16695.2" algo="Sum"/><pk mz="261.03869147" i="1095.18" sn="21.6197" a="18.5645" fwhm="0.0189681" res="13762" algo="Sum"/><pk mz="261.10969520" i="17277.3" sn="340.699" a="263.998" fwhm="0.0130479" res="20011.6" algo="Sum"/><pk mz="262.11316869" i="2539.57" sn="49.5833" a="45.4602" fwhm="0.0140431" res="18665" algo="Sum"/><pk mz="262.91495183" i="734.506" sn="14.1876" a="11.7027" fwhm="0.0146159" res="17988.3" algo="Sum"/><pk mz="262.94609325" i="2706.66" sn="52.2772" a="40.3853" fwhm="0.0132044" res="19913.6" algo="Sum"/><pk mz="263.00925792" i="1329.31" sn="25.6731" a="26.3606" fwhm="0.0163232" res="16112.6" algo="Sum"/><pk mz="263.08701209" i="25064.9" sn="484.104" a="398.069" fwhm="0.0141054" res="18651.5" algo="Sum"/><pk mz="263.12278457" i="1076.44" sn="20.7944" a="23.4305" fwhm="0.0262778" res="10013.1" algo="Sum"/><pk mz="263.16163663" i="961.654" sn="18.5768" a="15.3522" fwhm="0.014801" res="17779.9" algo="Sum"/><pk mz="263.19800566" i="7831.53" sn="151.258" a="120.953" fwhm="0.0138645" res="18983.6" algo="Sum"/><pk mz="263.23574633" i="1897.13" sn="36.6411" a="30.0415" fwhm="0.0144452" res="18223.1" algo="Sum"/><pk mz="264.09080789" i="2767.03" sn="53.0528" a="48.6689" fwhm="0.0147666" res="17884.3" algo="Sum"/><pk mz="264.20119809" i="1394" sn="26.7267" a="22.1113" fwhm="0.0137995" res="19145.7" algo="Sum"/><pk mz="264.85239056" i="7033.35" sn="133.811" a="104.752" fwhm="0.0135411" res="19559.2" algo="Sum"/><pk mz="264.93576665" i="1189.68" sn="22.6327" a="17.9547" fwhm="0.013693" res="19348.2" algo="Sum"/><pk mz="264.96079574" i="723.393" sn="13.762" a="13.6062" fwhm="0.0169759" res="15608.1" algo="Sum"/><pk mz="265.02312110" i="3327.8" sn="63.3088" a="54.0701" fwhm="0.0138321" res="19160.1" algo="Sum"/><pk mz="265.10078434" i="918.699" sn="17.4775" a="26.2046" fwhm="0.0281482" res="9418.02" algo="Sum"/><pk mz="265.14071753" i="1206.81" sn="22.9585" a="22.6079" fwhm="0.0151042" res="17554.2" algo="Sum"/><pk mz="265.17733620" i="1022.02" sn="19.4411" a="18.7614" fwhm="0.0156313" res="16964.5" algo="Sum"/><pk mz="265.21288586" i="945.697" sn="17.9893" a="18.186" fwhm="0.0173983" res="15243.6" algo="Sum"/><pk mz="265.25237099" i="1430.98" sn="27.2206" a="24.473" fwhm="0.0148474" res="17865.2" algo="Sum"/><pk mz="266.17400960" i="1759.79" sn="33.2531" a="32.7627" fwhm="0.0162506" res="16379.3" algo="Sum"/><pk mz="266.84920562" i="6771.57" sn="126.511" a="98.5711" fwhm="0.0133278" res="20022" algo="Sum"/><pk mz="266.89397598" i="581.273" sn="10.8597" a="11.4077" fwhm="0.0156207" res="17086" algo="Sum"/><pk mz="266.93219213" i="778.698" sn="14.5481" a="13.3112" fwhm="0.0144968" res="18413.2" algo="Sum"/><pk mz="267.05860459" i="892.331" sn="16.6219" a="13.8235" fwhm="0.0144012" res="18544.1" algo="Sum"/><pk mz="267.12065970" i="722.296" sn="13.4396" a="14.6515" fwhm="0.0196362" res="13603.5" algo="Sum"/><pk mz="267.15706055" i="1759.32" sn="32.7023" a="28.6086" fwhm="0.0183815" res="14534" algo="Sum"/><pk mz="267.22911785" i="571.479" sn="10.6063" a="9.73514" fwhm="0.0146421" res="18250.7" algo="Sum"/><pk mz="267.64758490" i="649.05" sn="12.0123" a="9.03987" fwhm="0.0118118" res="22659.4" algo="Sum"/><pk mz="268.84701616" i="2106.74" sn="38.1498" a="33.828" fwhm="0.0162531" res="16541.3" algo="Sum"/><pk mz="268.86259146" i="1669.38" sn="30.2288" a="21.9411" fwhm="0.0123384" res="21790.8" algo="Sum"/><pk mz="269.13542500" i="1081.36" sn="19.4994" a="26.5777" fwhm="0.0217178" res="12392.4" algo="Sum"/><pk mz="269.17295405" i="634.907" sn="11.4489" a="10.9604" fwhm="0.0208892" res="12885.7" algo="Sum"/><pk mz="269.99364888" i="1043.47" sn="18.6122" a="17.4855" fwhm="0.0144582" res="18674.1" algo="Sum"/><pk mz="270.79734331" i="1304.51" sn="23.0173" a="20.125" fwhm="0.0136718" res="19807" algo="Sum"/><pk mz="270.86123290" i="1018.95" sn="17.9771" a="16.7679" fwhm="0.0152226" res="17793.4" algo="Sum"/><pk mz="270.97747954" i="21251.9" sn="374.799" a="347.689" fwhm="0.0134525" res="20143.4" algo="Sum"/><pk mz="271.03996429" i="1422.96" sn="25.0953" a="31.419" fwhm="0.0171974" res="15760.5" algo="Sum"/><pk mz="271.16632413" i="1878.44" sn="33.128" a="40.8237" fwhm="0.0168522" res="16090.9" algo="Sum"/><pk mz="271.18727963" i="1614.12" sn="28.4665" a="30.3098" fwhm="0.0177624" res="15267.5" algo="Sum"/><pk mz="271.96493347" i="2732.19" sn="47.7412" a="43.5459" fwhm="0.0184399" res="14748.7" algo="Sum"/><pk mz="272.79432920" i="1842.25" sn="31.944" a="27.4831" fwhm="0.013884" res="19648.2" algo="Sum"/><pk mz="272.94797464" i="937.153" sn="16.2341" a="24.9769" fwhm="0.0234834" res="11623" algo="Sum"/><pk mz="273.10826358" i="650.668" sn="11.2689" a="11.6986" fwhm="0.0158062" res="17278.5" algo="Sum"/><pk mz="273.14575617" i="1041.49" sn="18.0374" a="21.7438" fwhm="0.018994" res="14380.6" algo="Sum"/><pk mz="273.18179199" i="1721.73" sn="29.8189" a="39.7861" fwhm="0.0208493" res="13102.7" algo="Sum"/><pk mz="273.96155876" i="961.082" sn="16.5345" a="18.4276" fwhm="0.0146093" res="18752.6" algo="Sum"/><pk mz="274.14186416" i="902.52" sn="15.513" a="18.1857" fwhm="0.0178579" res="15351.3" algo="Sum"/><pk mz="274.79178246" i="1007.02" sn="17.1183" a="15.1706" fwhm="0.013532" res="20306.8" algo="Sum"/><pk mz="274.88103822" i="3794.85" sn="64.5086" a="57.3807" fwhm="0.0140725" res="19533.2" algo="Sum"/><pk mz="274.91311082" i="599.576" sn="10.1922" a="10.102" fwhm="0.0156591" res="17556.2" algo="Sum"/><pk mz="274.96460122" i="1681.92" sn="28.5909" a="26.9988" fwhm="0.0139623" res="19693.3" algo="Sum"/><pk mz="275.12564390" i="628.411" sn="10.662" a="12.0936" fwhm="0.0243138" res="11315.6" algo="Sum"/><pk mz="275.16213064" i="1174.93" sn="19.9165" a="28.2503" fwhm="0.01859" res="14801.6" algo="Sum"/><pk mz="276.11898592" i="767.599" sn="12.8412" a="13.7783" fwhm="0.0166267" res="16607" algo="Sum"/><pk mz="276.15512814" i="618.177" sn="10.332" a="18.8353" fwhm="0.0298394" res="9254.72" algo="Sum"/><pk mz="276.22974679" i="1566.18" sn="26.1684" a="25.0572" fwhm="0.014049" res="19661.9" algo="Sum"/><pk mz="276.65266813" i="1359.6" sn="22.6524" a="19.8059" fwhm="0.013244" res="20888.8" algo="Sum"/><pk mz="276.87800326" i="2533.23" sn="42.0045" a="37.37" fwhm="0.01326" res="20880.7" algo="Sum"/><pk mz="276.92194351" i="1286.48" sn="21.3011" a="26.7545" fwhm="0.0181142" res="15287.6" algo="Sum"/><pk mz="276.98019676" i="701.632" sn="11.6018" a="13.9243" fwhm="0.0226104" res="12250.1" algo="Sum"/><pk mz="277.10337815" i="961.407" sn="15.8664" a="20.5424" fwhm="0.0178552" res="15519.5" algo="Sum"/><pk mz="277.14336853" i="849.244" sn="14.007" a="24.2945" fwhm="0.0342102" res="8101.18" algo="Sum"/><pk mz="277.17755311" i="1117.86" sn="18.423" a="19.6264" fwhm="0.0160295" res="17291.8" algo="Sum"/><pk mz="277.21381912" i="1656.52" sn="27.2988" a="31.4188" fwhm="0.0163636" res="16940.9" algo="Sum"/><pk mz="277.24970346" i="849.366" sn="13.9969" a="16.4396" fwhm="0.0174935" res="15848.7" algo="Sum"/><pk mz="278.24553842" i="2148.99" sn="35.1054" a="36.4484" fwhm="0.0152868" res="18201.7" algo="Sum"/><pk mz="278.89255673" i="5960.92" sn="96.1178" a="92.0516" fwhm="0.0141394" res="19724.5" algo="Sum"/><pk mz="278.91841637" i="643.781" sn="10.3783" a="9.2374" fwhm="0.0143419" res="19447.8" algo="Sum"/><pk mz="279.08370226" i="2685.17" sn="43.198" a="46.1519" fwhm="0.0157806" res="17685.3" algo="Sum"/><pk mz="279.15739732" i="4764.35" sn="76.6498" a="85.7343" fwhm="0.0154003" res="18126.7" algo="Sum"/><pk mz="279.19201668" i="834.182" sn="13.4201" a="13.8333" fwhm="0.020736" res="13464.1" algo="Sum"/><pk mz="279.22970865" i="1965.07" sn="31.6128" a="34.8821" fwhm="0.0157125" res="17771.2" algo="Sum"/><pk mz="279.64680649" i="576.289" sn="9.22425" a="8.02297" fwhm="0.0122835" res="22766.1" algo="Sum"/><pk mz="280.09015069" i="1069.63" sn="17.0229" a="20.1366" fwhm="0.0154423" res="18137.9" algo="Sum"/><pk mz="280.15971608" i="859.895" sn="13.6834" a="21.7874" fwhm="0.0192463" res="14556.6" algo="Sum"/><pk mz="280.26310295" i="715.127" sn="11.3781" a="11.6526" fwhm="0.0152902" res="18329.6" algo="Sum"/><pk mz="280.82628074" i="762.661" sn="12.0034" a="13.3686" fwhm="0.0160705" res="17474.7" algo="Sum"/><pk mz="280.88977312" i="1904.42" sn="29.9629" a="33.0954" fwhm="0.0146591" res="19161.4" algo="Sum"/><pk mz="280.92966926" i="572.835" sn="9.01189" a="12.7386" fwhm="0.018418" res="15253" algo="Sum"/><pk mz="280.98671021" i="645.267" sn="10.1488" a="10.6549" fwhm="0.0144414" res="19457" algo="Sum"/><pk mz="281.13741113" i="1003.34" sn="15.7769" a="18.7836" fwhm="0.0222417" res="12640.1" algo="Sum"/><pk mz="281.17264516" i="1338.35" sn="21.0447" a="19.8651" fwhm="0.0208956" res="13456.1" algo="Sum"/><pk mz="281.20851688" i="2791.52" sn="43.895" a="47.8018" fwhm="0.0152331" res="18460.3" algo="Sum"/><pk mz="281.24531369" i="789.848" sn="12.4188" a="14.2577" fwhm="0.0171563" res="16393.1" algo="Sum"/><pk mz="281.99333270" i="810.388" sn="12.6508" a="15.1874" fwhm="0.016187" res="17421" algo="Sum"/><pk mz="282.20699968" i="1228.88" sn="19.1704" a="22.8937" fwhm="0.0192101" res="14690.5" algo="Sum"/><pk mz="282.27880167" i="8851.48" sn="138.006" a="141.044" fwhm="0.0142286" res="19838.8" algo="Sum"/><pk mz="282.82373400" i="826.235" sn="12.7851" a="13.7896" fwhm="0.0148613" res="19030.8" algo="Sum"/><pk mz="283.03348042" i="1430.37" sn="22.1279" a="24.4261" fwhm="0.0153025" res="18495.9" algo="Sum"/><pk mz="283.12546806" i="609.911" sn="9.43405" a="14.2417" fwhm="0.0283461" res="9988.16" algo="Sum"/><pk mz="283.15225102" i="1398.24" sn="21.6165" a="27.1735" fwhm="0.0235662" res="12015.2" algo="Sum"/><pk mz="283.20530907" i="733.038" sn="11.3248" a="15.4559" fwhm="0.0281735" res="10052.2" algo="Sum"/><pk mz="283.28235724" i="1754.68" sn="27.0372" a="29.0857" fwhm="0.0184896" res="15321.2" algo="Sum"/><pk mz="284.29473374" i="1406.56" sn="21.3717" a="24.9943" fwhm="0.0164426" res="17290.1" algo="Sum"/><pk mz="284.33128599" i="803.153" sn="12.2027" a="12.9833" fwhm="0.0145969" res="19478.9" algo="Sum"/><pk mz="284.90980962" i="3132.92" sn="47.3932" a="50.7467" fwhm="0.0140746" res="20242.8" algo="Sum"/><pk mz="284.99298472" i="2705.31" sn="40.7853" a="46.3232" fwhm="0.0150783" res="18900.8" algo="Sum"/><pk mz="285.07060701" i="3878.94" sn="58.3473" a="65.9154" fwhm="0.0148271" res="19226.3" algo="Sum"/><pk mz="285.13096967" i="1633.39" sn="24.5399" a="30.7753" fwhm="0.0179357" res="15897.4" algo="Sum"/><pk mz="285.16426488" i="2126.49" sn="31.9373" a="46.9971" fwhm="0.0245785" res="11602.2" algo="Sum"/><pk mz="285.22044690" i="940.82" sn="14.1328" a="17.0003" fwhm="0.0155132" res="18385.7" algo="Sum"/><pk mz="285.27885076" i="593.546" sn="8.91462" a="10.0029" fwhm="0.0154589" res="18454.1" algo="Sum"/><pk mz="285.98897612" i="1048.09" sn="15.5814" a="21.3855" fwhm="0.0182159" res="15700" algo="Sum"/><pk mz="286.90710954" i="1086.63" sn="15.921" a="18.0922" fwhm="0.0152044" res="18870" algo="Sum"/><pk mz="286.95144317" i="1767.64" sn="25.8866" a="39.3677" fwhm="0.0160393" res="17890.5" algo="Sum"/><pk mz="287.00474443" i="1192.57" sn="17.4674" a="25.5471" fwhm="0.017814" res="16111.2" algo="Sum"/><pk mz="287.07047950" i="574.265" sn="8.41164" a="14.0439" fwhm="0.0189418" res="15155.4" algo="Sum"/><pk mz="287.12583434" i="568.74" sn="8.33167" a="10.8709" fwhm="0.0218353" res="13149.6" algo="Sum"/><pk mz="287.16141369" i="807.059" sn="11.8219" a="21.1605" fwhm="0.0322935" res="8892.24" algo="Sum"/><pk mz="287.19733213" i="1150.38" sn="16.8498" a="21.7261" fwhm="0.0154765" res="18556.9" algo="Sum"/><pk mz="287.23621841" i="1084.04" sn="15.8759" a="19.2882" fwhm="0.0153344" res="18731.5" algo="Sum"/><pk mz="288.21648417" i="923.794" sn="13.3911" a="18.7094" fwhm="0.0184063" res="15658.6" algo="Sum"/><pk mz="288.28901035" i="866.628" sn="12.5596" a="14.9619" fwhm="0.0151604" res="19015.9" algo="Sum"/><pk mz="288.92150402" i="13075.2" sn="187.585" a="203.663" fwhm="0.0140702" res="20534.2" algo="Sum"/><pk mz="289.17746230" i="1445.6" sn="20.7363" a="27.2868" fwhm="0.0212083" res="13635.1" algo="Sum"/><pk mz="289.21497837" i="672.13" sn="9.6413" a="12.6917" fwhm="0.0171392" res="16874.5" algo="Sum"/><pk mz="289.25168876" i="565.913" sn="8.11747" a="11.0909" fwhm="0.0171178" res="16897.7" algo="Sum"/><pk mz="289.92623091" i="790.649" sn="11.262" a="15.023" fwhm="0.0153292" res="18913.3" algo="Sum"/><pk mz="290.95511463" i="606.262" sn="8.57694" a="17.1506" fwhm="0.0281788" res="10325.3" algo="Sum"/><pk mz="291.07003515" i="897.87" sn="12.6982" a="16.2012" fwhm="0.0161724" res="17997.9" algo="Sum"/><pk mz="291.12016878" i="1545.2" sn="21.8532" a="28.3391" fwhm="0.0164222" res="17727.2" algo="Sum"/><pk mz="291.15673494" i="1097.45" sn="15.5211" a="23.3208" fwhm="0.0236118" res="12331" algo="Sum"/><pk mz="291.19454639" i="2998.62" sn="42.4108" a="55.9925" fwhm="0.0162938" res="17871.4" algo="Sum"/><pk mz="291.22933884" i="1314.06" sn="18.5853" a="23.2744" fwhm="0.0169883" res="17142.9" algo="Sum"/><pk mz="291.26527749" i="1471.91" sn="20.8083" a="25.9541" fwhm="0.0158318" res="18397.5" algo="Sum"/><pk mz="291.98195010" i="651.751" sn="9.14462" a="14.393" fwhm="0.0161632" res="18064.7" algo="Sum"/><pk mz="292.19883956" i="643.133" sn="8.9784" a="14.1934" fwhm="0.0195068" res="14979.3" algo="Sum"/><pk mz="292.93995788" i="745.188" sn="10.3338" a="17.3596" fwhm="0.0186131" res="15738.4" algo="Sum"/><pk mz="293.02058954" i="628.314" sn="8.69974" a="14.1455" fwhm="0.0180196" res="16261.2" algo="Sum"/><pk mz="293.17261082" i="2332.66" sn="32.1626" a="45.8073" fwhm="0.0160381" res="18279.7" algo="Sum"/><pk mz="293.20797291" i="1559.75" sn="21.4869" a="32.5215" fwhm="0.0223542" res="13116.5" algo="Sum"/><pk mz="293.24444293" i="1766.93" sn="24.3373" a="31.0127" fwhm="0.0158726" res="18474.9" algo="Sum"/><pk mz="294.86668501" i="667.687" sn="9.05085" a="14.7505" fwhm="0.0166834" res="17674.3" algo="Sum"/><pk mz="294.93824659" i="3704.95" sn="50.1538" a="62.2468" fwhm="0.0147387" res="20011.1" algo="Sum"/><pk mz="294.97158472" i="907.02" sn="12.2652" a="18.4316" fwhm="0.0182874" res="16129.8" algo="Sum"/><pk mz="295.09971618" i="1173.94" sn="15.8425" a="26.0928" fwhm="0.0193887" res="15220.2" algo="Sum"/><pk mz="295.15236641" i="941.874" sn="12.7041" a="20.8011" fwhm="0.0273023" res="10810.5" algo="Sum"/><pk mz="295.18826179" i="4929.87" sn="66.4987" a="97.4533" fwhm="0.0175742" res="16796.7" algo="Sum"/><pk mz="295.22386346" i="4960.15" sn="66.9011" a="87.6703" fwhm="0.0154039" res="19165.5" algo="Sum"/><pk mz="296.19117058" i="1091.61" sn="14.5905" a="19.8716" fwhm="0.0176751" res="16757.5" algo="Sum"/><pk mz="296.22067790" i="3103.37" sn="41.4796" a="64.9733" fwhm="0.0186017" res="15924.4" algo="Sum"/><pk mz="297.16814413" i="1395.19" sn="18.4352" a="25.4754" fwhm="0.0194181" res="15303.6" algo="Sum"/><pk mz="297.22207454" i="928.06" sn="12.2642" a="16.404" fwhm="0.023409" res="12696.9" algo="Sum"/><pk mz="297.23763316" i="964.03" sn="12.7395" a="17.6528" fwhm="0.0215593" res="13787" algo="Sum"/><pk mz="298.34638654" i="1596.02" sn="20.9278" a="26.5201" fwhm="0.0150258" res="19855.6" algo="Sum"/><pk mz="299.11005843" i="1113.99" sn="14.5287" a="23.6726" fwhm="0.0190738" res="15681.7" algo="Sum"/><pk mz="299.16125629" i="3709.34" sn="48.3773" a="74.6879" fwhm="0.0166424" res="17975.9" algo="Sum"/><pk mz="299.19607170" i="4210.23" sn="54.9056" a="91.0451" fwhm="0.0178621" res="16750.4" algo="Sum"/><pk mz="300.00434356" i="934.811" sn="12.1492" a="16.0646" fwhm="0.0150718" res="19905.1" algo="Sum"/><pk mz="300.16512526" i="789.065" sn="10.2495" a="17.4174" fwhm="0.0179178" res="16752.4" algo="Sum"/><pk mz="300.19961796" i="1004.45" sn="13.0472" a="21.706" fwhm="0.0196945" res="15242.8" algo="Sum"/><pk mz="300.98630861" i="1113.98" sn="14.3428" a="21.3881" fwhm="0.0183536" res="16399.3" algo="Sum"/><pk mz="301.06520404" i="888.129" sn="11.4315" a="20.8083" fwhm="0.0201818" res="14917.7" algo="Sum"/><pk mz="301.14106553" i="284004" sn="3646.55" a="3753.3" fwhm="0.0118475" res="25418.1" algo="Sum"/><pk mz="301.21153694" i="7417.22" sn="95.0472" a="151.693" fwhm="0.0178376" res="16886.4" algo="Sum"/><pk mz="302.14397169" i="45645.6" sn="576.481" a="761.2" fwhm="0.0147118" res="20537.5" algo="Sum"/><pk mz="302.21472848" i="1863.93" sn="23.5141" a="36.2065" fwhm="0.0182119" res="16594.4" algo="Sum"/><pk mz="302.24470717" i="4100.42" sn="51.7276" a="74.5993" fwhm="0.0160464" res="18835.7" algo="Sum"/><pk mz="302.93715355" i="978.345" sn="12.2418" a="18.0854" fwhm="0.0159579" res="18983.5" algo="Sum"/><pk mz="302.96892826" i="866.329" sn="10.8284" a="16.8774" fwhm="0.0166917" res="18150.9" algo="Sum"/><pk mz="303.14669897" i="6099.72" sn="76.1331" a="118.613" fwhm="0.0171687" res="17656.9" algo="Sum"/><pk mz="303.19256369" i="3062.61" sn="38.228" a="65.4392" fwhm="0.0183917" res="16485.3" algo="Sum"/><pk mz="303.22894769" i="12167.1" sn="151.889" a="221.933" fwhm="0.0159455" res="19016.6" algo="Sum"/><pk mz="304.15190709" i="806.08" sn="9.96246" a="21.0187" fwhm="0.0253595" res="11993.6" algo="Sum"/><pk mz="304.19520093" i="664.193" sn="8.20933" a="16.6394" fwhm="0.0246306" res="12350.3" algo="Sum"/><pk mz="304.23246477" i="2521.55" sn="31.168" a="42.511" fwhm="0.0179314" res="16966.5" algo="Sum"/><pk mz="304.26056827" i="28925" sn="357.539" a="479.472" fwhm="0.0147805" res="20585.3" algo="Sum"/><pk mz="304.89539826" i="1000.42" sn="12.2465" a="19.273" fwhm="0.0164634" res="18519.6" algo="Sum"/><pk mz="304.97436506" i="1044.72" sn="12.7839" a="19.5323" fwhm="0.0169224" res="18021.9" algo="Sum"/><pk mz="305.17048948" i="1474.49" sn="18.0371" a="35.9519" fwhm="0.0260468" res="11716.2" algo="Sum"/><pk mz="305.20864415" i="899.274" sn="10.9997" a="15.9697" fwhm="0.0205026" res="14886.3" algo="Sum"/><pk mz="305.24528551" i="9094.04" sn="111.255" a="167.889" fwhm="0.019194" res="15903.2" algo="Sum"/><pk mz="305.26198068" i="6273" sn="76.7376" a="107.599" fwhm="0.0140276" res="21761.5" algo="Sum"/><pk mz="306.24846811" i="1808.87" sn="21.8901" a="31.4111" fwhm="0.0181596" res="16864.3" algo="Sum"/><pk mz="306.27528025" i="2286.8" sn="27.6737" a="49.0855" fwhm="0.0196878" res="15556.6" algo="Sum"/><pk mz="306.95884286" i="885.209" sn="10.6123" a="18.0748" fwhm="0.0224959" res="13645.1" algo="Sum"/><pk mz="306.99284229" i="752.35" sn="9.01896" a="13.2481" fwhm="0.019975" res="15368.8" algo="Sum"/><pk mz="307.05218728" i="1811.78" sn="21.7211" a="33.9828" fwhm="0.0161431" res="19020.7" algo="Sum"/><pk mz="307.15344428" i="595.554" sn="7.13795" a="17.2109" fwhm="0.0259716" res="11826.5" algo="Sum"/><pk mz="307.20331037" i="1536.98" sn="18.4213" a="30.4314" fwhm="0.0294052" res="10447.2" algo="Sum"/><pk mz="307.22205308" i="1345.48" sn="16.1261" a="23.2411" fwhm="0.0171474" res="17916.5" algo="Sum"/><pk mz="307.26015975" i="2641.73" sn="31.6621" a="53.721" fwhm="0.0173567" res="17702.7" algo="Sum"/><pk mz="308.13124705" i="572.554" sn="6.82982" a="12.0027" fwhm="0.0188466" res="16349.5" algo="Sum"/><pk mz="308.76215328" i="607.851" sn="7.20186" a="9.49672" fwhm="0.0140623" res="21956.7" algo="Sum"/><pk mz="308.87836285" i="3615.93" sn="42.8318" a="67.1974" fwhm="0.0159022" res="19423.6" algo="Sum"/><pk mz="308.95368469" i="1185.73" sn="14.0444" a="24.1887" fwhm="0.0167932" res="18397.5" algo="Sum"/><pk mz="308.98944800" i="591.92" sn="7.0109" a="11.5389" fwhm="0.0178857" res="17275.8" algo="Sum"/><pk mz="309.12927354" i="691.092" sn="8.18266" a="14.4947" fwhm="0.029397" res="10515.7" algo="Sum"/><pk mz="309.16801489" i="1135.51" sn="13.4447" a="22.5299" fwhm="0.0229183" res="13490" algo="Sum"/><pk mz="309.20345366" i="18166.5" sn="215.094" a="339.551" fwhm="0.016161" res="19132.7" algo="Sum"/><pk mz="309.23811113" i="1694.27" sn="20.0605" a="31.6654" fwhm="0.0220181" res="14044.7" algo="Sum"/><pk mz="309.27536228" i="1147.22" sn="13.5793" a="22.8025" fwhm="0.0177455" res="17428.4" algo="Sum"/><pk mz="310.20650703" i="3600.17" sn="42.2834" a="73.7042" fwhm="0.0165906" res="18697.7" algo="Sum"/><pk mz="310.23815915" i="689.939" sn="8.10039" a="11.6854" fwhm="0.0152357" res="20362.5" algo="Sum"/><pk mz="310.31073896" i="1005.95" sn="11.8052" a="18.1291" fwhm="0.0167521" res="18523.7" algo="Sum"/><pk mz="310.87529657" i="3577.31" sn="41.8435" a="61.632" fwhm="0.015702" res="19798.4" algo="Sum"/><pk mz="310.91288526" i="586.454" sn="6.85982" a="11.6335" fwhm="0.017817" res="17450.4" algo="Sum"/><pk mz="311.19755259" i="1366.29" sn="15.9805" a="34.6725" fwhm="0.0299588" res="10387.5" algo="Sum"/><pk mz="311.21817436" i="2016.12" sn="23.5814" a="51.4544" fwhm="0.028406" res="10956.1" algo="Sum"/><pk mz="311.25472322" i="1344.1" sn="15.72" a="26.6284" fwhm="0.020898" res="14894" algo="Sum"/><pk mz="311.33014074" i="627.911" sn="7.34397" a="15.3251" fwhm="0.0190197" res="16368.8" algo="Sum"/><pk mz="312.04032133" i="640.546" sn="7.44664" a="13.0341" fwhm="0.0172269" res="18113.6" algo="Sum"/><pk mz="312.78161287" i="2389.93" sn="27.6674" a="42.2258" fwhm="0.0157666" res="19838.2" algo="Sum"/><pk mz="312.87305472" i="1194.31" sn="13.7971" a="29.0704" fwhm="0.0173933" res="17988.1" algo="Sum"/><pk mz="313.15581565" i="3205.27" sn="36.8849" a="68.7706" fwhm="0.0209005" res="14983.2" algo="Sum"/><pk mz="313.21173656" i="2044.75" sn="23.5327" a="50.0045" fwhm="0.0204222" res="15336.9" algo="Sum"/><pk mz="314.15892037" i="639.611" sn="7.32379" a="14.2671" fwhm="0.0200001" res="15707.9" algo="Sum"/><pk mz="314.23169041" i="1749.43" sn="20.0299" a="44.4251" fwhm="0.0185769" res="16915.2" algo="Sum"/><pk mz="314.77859557" i="3642.56" sn="41.3372" a="66.1917" fwhm="0.0161416" res="19501.1" algo="Sum"/><pk mz="315.00345924" i="1990.36" sn="22.5456" a="40.3597" fwhm="0.0161139" res="19548.5" algo="Sum"/><pk mz="315.06650573" i="900.438" sn="10.1995" a="21.9283" fwhm="0.0204047" res="15440.9" algo="Sum"/><pk mz="315.13509919" i="731.716" sn="8.28922" a="16.8736" fwhm="0.0233686" res="13485.4" algo="Sum"/><pk mz="315.15815459" i="1227.46" sn="13.9055" a="19.6814" fwhm="0.0203004" res="15524.8" algo="Sum"/><pk mz="315.19262581" i="66860.6" sn="757.583" a="1122.23" fwhm="0.0149737" res="21049.7" algo="Sum"/><pk mz="315.22664868" i="2336.5" sn="26.4795" a="38.4423" fwhm="0.0156513" res="20140.6" algo="Sum"/><pk mz="316.11100442" i="4684.62" sn="52.5998" a="80.8935" fwhm="0.0160164" res="19736.6" algo="Sum"/><pk mz="316.19584699" i="12980.5" sn="145.748" a="236.313" fwhm="0.0161053" res="19633" algo="Sum"/><pk mz="316.24731565" i="1743.07" sn="19.5715" a="42.1991" fwhm="0.020143" res="15700.1" algo="Sum"/><pk mz="316.77630655" i="2305.93" sn="25.7322" a="44.2874" fwhm="0.0198795" res="15934.8" algo="Sum"/><pk mz="316.98460952" i="904.888" sn="10.0896" a="22.2202" fwhm="0.0225905" res="14031.8" algo="Sum"/><pk mz="317.02158620" i="631.59" sn="7.04217" a="12.0228" fwhm="0.0175974" res="18015.3" algo="Sum"/><pk mz="317.11437100" i="7195.62" sn="80.2033" a="139.616" fwhm="0.0159404" res="19893.8" algo="Sum"/><pk mz="317.17297365" i="1639.02" sn="18.2695" a="28.6989" fwhm="0.0197256" res="16079.3" algo="Sum"/><pk mz="317.20532162" i="4194.6" sn="46.7485" a="106.183" fwhm="0.0238767" res="13285.1" algo="Sum"/><pk mz="317.24498167" i="4795.05" sn="53.4405" a="88.3945" fwhm="0.0162197" res="19559.2" algo="Sum"/><pk mz="318.11781535" i="1399.26" sn="15.49" a="31.2767" fwhm="0.0178602" res="17811.5" algo="Sum"/><pk mz="318.16700722" i="768.63" sn="8.50871" a="17.4235" fwhm="0.023179" res="13726.5" algo="Sum"/><pk mz="318.21201915" i="880.88" sn="9.75138" a="23.7131" fwhm="0.0287895" res="11053" algo="Sum"/><pk mz="318.24528315" i="1551.66" sn="17.1769" a="36.6769" fwhm="0.0220573" res="14428.1" algo="Sum"/><pk mz="318.78988969" i="1031.54" sn="11.3312" a="18.556" fwhm="0.0210114" res="15172.3" algo="Sum"/><pk mz="318.90714149" i="1418.71" sn="15.5868" a="27.4937" fwhm="0.016308" res="19555.3" algo="Sum"/><pk mz="318.96993152" i="1571.74" sn="17.2681" a="32.3163" fwhm="0.0225824" res="14124.7" algo="Sum"/><pk mz="319.11582233" i="779.704" sn="8.55515" a="18.0569" fwhm="0.0219782" res="14519.6" algo="Sum"/><pk mz="319.15117774" i="2575.45" sn="28.2252" a="54.6908" fwhm="0.0185572" res="17198.2" algo="Sum"/><pk mz="319.19348442" i="1650.98" sn="18.0834" a="37.2893" fwhm="0.0252477" res="12642.5" algo="Sum"/><pk mz="319.22403504" i="3708.46" sn="40.6169" a="71.3772" fwhm="0.0175706" res="18168" algo="Sum"/><pk mz="319.25983000" i="2383.82" sn="26.0828" a="45.7072" fwhm="0.0178964" res="17839.4" algo="Sum"/><pk mz="319.29677089" i="2011.73" sn="21.9898" a="38.3902" fwhm="0.0167697" res="19040.1" algo="Sum"/><pk mz="320.12991112" i="822.052" sn="8.93576" a="19.2294" fwhm="0.0235062" res="13618.9" algo="Sum"/><pk mz="320.23116557" i="1243.2" sn="13.4898" a="26.124" fwhm="0.0245059" res="13067.5" algo="Sum"/><pk mz="320.25677122" i="1751.57" sn="19.0062" a="37.1072" fwhm="0.020653" res="15506.6" algo="Sum"/><pk mz="320.90476852" i="830.989" sn="8.99387" a="16.326" fwhm="0.0176536" res="18177.8" algo="Sum"/><pk mz="320.96600533" i="1010.61" sn="10.9202" a="23.3004" fwhm="0.0179132" res="17917.8" algo="Sum"/><pk mz="321.13148016" i="798.156" sn="8.60559" a="19.0824" fwhm="0.0189282" res="16965.7" algo="Sum"/><pk mz="321.16842993" i="1495.68" sn="16.1259" a="42.3574" fwhm="0.0317222" res="10124.4" algo="Sum"/><pk mz="321.20859898" i="2176.15" sn="23.4597" a="49.9485" fwhm="0.0274187" res="11714.9" algo="Sum"/><pk mz="321.23759620" i="2854.53" sn="30.7729" a="68.1254" fwhm="0.0270197" res="11889" algo="Sum"/><pk mz="321.27469144" i="1117.37" sn="12.0442" a="23.0592" fwhm="0.0236887" res="13562.3" algo="Sum"/><pk mz="321.31509783" i="705.68" sn="7.60607" a="13.6792" fwhm="0.0166494" res="19298.9" algo="Sum"/><pk mz="322.18529040" i="567.744" sn="6.06989" a="17.409" fwhm="0.0297359" res="10834.9" algo="Sum"/><pk mz="322.24093970" i="729.445" sn="7.79835" a="17.4643" fwhm="0.0294999" res="10923.5" algo="Sum"/><pk mz="322.81059486" i="2685.12" sn="28.547" a="48.856" fwhm="0.016692" res="19339.2" algo="Sum"/><pk mz="322.89588137" i="623.437" sn="6.61354" a="12.7898" fwhm="0.0229215" res="14087" algo="Sum"/><pk mz="322.91961386" i="885.921" sn="9.3941" a="18.3795" fwhm="0.0207478" res="15564" algo="Sum"/><pk mz="323.19718503" i="3484.38" sn="36.9441" a="81.0254" fwhm="0.0197371" res="16375.1" algo="Sum"/><pk mz="323.25478284" i="1773.1" sn="18.8017" a="38.2839" fwhm="0.0246911" res="13092" algo="Sum"/><pk mz="323.29161520" i="726.064" sn="7.70127" a="14.4736" fwhm="0.0186289" res="17354.3" algo="Sum"/><pk mz="324.20130426" i="801.354" sn="8.42906" a="22.4155" fwhm="0.0273414" res="11857.5" algo="Sum"/><pk mz="324.80759650" i="3389.12" sn="35.4188" a="59.4661" fwhm="0.0157665" res="20601.2" algo="Sum"/><pk mz="324.89048801" i="616.18" sn="6.43864" a="11.8962" fwhm="0.0166997" res="19454.9" algo="Sum"/><pk mz="325.17409435" i="1271.29" sn="13.2717" a="34.9042" fwhm="0.0306563" res="10607.1" algo="Sum"/><pk mz="325.21190995" i="19709.2" sn="205.755" a="419.456" fwhm="0.0170874" res="19032.2" algo="Sum"/><pk mz="325.26976032" i="1076.16" sn="11.2346" a="22.9461" fwhm="0.0230456" res="14114.2" algo="Sum"/><pk mz="326.21537372" i="4257.58" sn="44.2401" a="93.4393" fwhm="0.0173499" res="18802.2" algo="Sum"/><pk mz="326.80567598" i="1702.55" sn="17.6157" a="30.3102" fwhm="0.0179475" res="18209" algo="Sum"/><pk mz="326.81759244" i="1395.83" sn="14.4417" a="21.2981" fwhm="0.0147988" res="22084.1" algo="Sum"/><pk mz="327.01460797" i="1569.62" sn="16.226" a="29.6417" fwhm="0.017493" res="18694.1" algo="Sum"/><pk mz="327.05196739" i="1080.35" sn="11.1681" a="23.1435" fwhm="0.0187022" res="17487.4" algo="Sum"/><pk mz="327.19572887" i="9779.07" sn="101.077" a="187.352" fwhm="0.0174137" res="18789.6" algo="Sum"/><pk mz="327.22796520" i="28815.6" sn="297.84" a="554.967" fwhm="0.016992" res="19257.7" algo="Sum"/><pk mz="328.19900725" i="1935.66" sn="19.8862" a="40.9479" fwhm="0.019062" res="17217.5" algo="Sum"/><pk mz="328.23158968" i="6409.94" sn="65.799" a="128.645" fwhm="0.0176739" res="18571.5" algo="Sum"/><pk mz="328.81884621" i="1176.34" sn="12.0178" a="23.98" fwhm="0.0187939" res="17496" algo="Sum"/><pk mz="328.93547503" i="975.869" sn="9.96977" a="18.7587" fwhm="0.0183673" res="17908.7" algo="Sum"/><pk mz="328.99828544" i="836.552" sn="8.54628" a="17.4892" fwhm="0.0240358" res="13687.8" algo="Sum"/><pk mz="329.01743098" i="702.276" sn="7.1733" a="14.0341" fwhm="0.0235365" res="13979" algo="Sum"/><pk mz="329.17530434" i="2496.73" sn="25.4014" a="52.3339" fwhm="0.0232083" res="14183.5" algo="Sum"/><pk mz="329.21016273" i="8920.5" sn="90.6595" a="188.718" fwhm="0.0194009" res="16968.8" algo="Sum"/><pk mz="329.24302576" i="7667.69" sn="77.8568" a="150.484" fwhm="0.0183692" res="17923.7" algo="Sum"/><pk mz="330.21395423" i="2024.29" sn="20.4223" a="43.1553" fwhm="0.020148" res="16389.4" algo="Sum"/><pk mz="330.24644114" i="1809.12" sn="18.2516" a="36.8625" fwhm="0.0182434" res="18102.2" algo="Sum"/><pk mz="330.75358898" i="614.281" sn="6.1733" a="12.5015" fwhm="0.0173977" res="19011.3" algo="Sum"/><pk mz="331.18745628" i="49275.7" sn="491.09" a="956.617" fwhm="0.0162951" res="20324.3" algo="Sum"/><pk mz="331.25982537" i="2427.78" sn="24.1974" a="51.9966" fwhm="0.0187546" res="17662.8" algo="Sum"/><pk mz="332.19073567" i="9816.2" sn="97.2141" a="194.133" fwhm="0.0171112" res="19413.7" algo="Sum"/><pk mz="332.26228390" i="630.492" sn="6.2446" a="12.3384" fwhm="0.025467" res="13046.8" algo="Sum"/><pk mz="332.29219311" i="2577.66" sn="25.5343" a="49.9716" fwhm="0.0178917" res="18572.4" algo="Sum"/><pk mz="332.83938704" i="3538.91" sn="34.8344" a="64.8728" fwhm="0.0162847" res="20438.8" algo="Sum"/><pk mz="332.94791985" i="3072.43" sn="30.2109" a="60.773" fwhm="0.0170636" res="19512.2" algo="Sum"/><pk mz="333.16713250" i="1612.77" sn="15.8485" a="29.9439" fwhm="0.0220438" res="15113.9" algo="Sum"/><pk mz="333.19911695" i="2333.02" sn="22.9215" a="66.9944" fwhm="0.0289605" res="11505.3" algo="Sum"/><pk mz="333.23942601" i="2500.34" sn="24.5578" a="50.8195" fwhm="0.0185944" res="17921.5" algo="Sum"/><pk mz="333.27622941" i="1951.35" sn="19.1681" a="40.9532" fwhm="0.0193016" res="17266.8" algo="Sum"/><pk mz="333.31169456" i="1673.34" sn="16.4379" a="38.6751" fwhm="0.0220169" res="15138.9" algo="Sum"/><pk mz="334.12180573" i="800.71" sn="7.81074" a="17.2953" fwhm="0.019334" res="17281.6" algo="Sum"/><pk mz="334.24208222" i="664.931" sn="6.48605" a="13.1409" fwhm="0.0191401" res="17462.9" algo="Sum"/><pk mz="334.27674975" i="649.261" sn="6.33319" a="13.0474" fwhm="0.0200156" res="16700.8" algo="Sum"/><pk mz="334.31065840" i="692.749" sn="6.7574" a="17.1862" fwhm="0.0233567" res="14313.3" algo="Sum"/><pk mz="334.83628152" i="3254.91" sn="31.5908" a="60.6593" fwhm="0.0168572" res="19863.2" algo="Sum"/><pk mz="334.93443981" i="586.894" sn="5.69397" a="18.2219" fwhm="0.0270364" res="12388.3" algo="Sum"/><pk mz="335.12700713" i="1192.93" sn="11.574" a="32.5847" fwhm="0.0335939" res="9975.83" algo="Sum"/><pk mz="335.18595006" i="644.875" sn="6.25669" a="14.3008" fwhm="0.0310424" res="10797.7" algo="Sum"/><pk mz="335.21925724" i="2305.5" sn="22.3684" a="53.4714" fwhm="0.0197941" res="16935.3" algo="Sum"/><pk mz="335.25457522" i="1610.22" sn="15.6227" a="33.2305" fwhm="0.0202326" res="16570" algo="Sum"/><pk mz="335.29139897" i="1629.63" sn="15.8114" a="34.5398" fwhm="0.0179331" res="18696.8" algo="Sum"/><pk mz="336.22472075" i="689.885" sn="6.66203" a="18.2945" fwhm="0.0231891" res="14499.3" algo="Sum"/><pk mz="336.83831054" i="1113.6" sn="10.6914" a="20.1319" fwhm="0.0210553" res="15997.8" algo="Sum"/><pk mz="336.84811203" i="1122.8" sn="10.7798" a="21.3992" fwhm="0.0227743" res="14790.7" algo="Sum"/><pk mz="336.93546340" i="607.068" sn="5.82763" a="16.3286" fwhm="0.0227033" res="14840.8" algo="Sum"/><pk mz="337.17517653" i="1645.31" sn="15.7867" a="43.6331" fwhm="0.0256365" res="13152.1" algo="Sum"/><pk mz="337.20635225" i="2832.51" sn="27.1595" a="74.6764" fwhm="0.0259203" res="13009.4" algo="Sum"/><pk mz="337.23272173" i="1737.54" sn="16.6437" a="30.7217" fwhm="0.0177031" res="19049.3" algo="Sum"/><pk mz="337.27131571" i="2699.03" sn="25.8329" a="53.2636" fwhm="0.0178417" res="18903.6" algo="Sum"/><pk mz="337.30722101" i="4096.26" sn="39.1989" a="75.8173" fwhm="0.0167211" res="20172.6" algo="Sum"/><pk mz="338.20989360" i="748.474" sn="7.1082" a="19.7509" fwhm="0.031073" res="10884.4" algo="Sum"/><pk mz="338.27524061" i="692.02" sn="6.56004" a="17.2102" fwhm="0.0236889" res="14279.9" algo="Sum"/><pk mz="338.31107151" i="953.064" sn="9.03395" a="15.8686" fwhm="0.0187595" res="18034.1" algo="Sum"/><pk mz="338.34128144" i="9972.87" sn="94.5336" a="194.738" fwhm="0.0175773" res="19248.8" algo="Sum"/><pk mz="338.84836332" i="697.47" sn="6.60063" a="14.9125" fwhm="0.0199414" res="16992.2" algo="Sum"/><pk mz="338.96443159" i="676.946" sn="6.40174" a="13.4527" fwhm="0.0193895" res="17481.9" algo="Sum"/><pk mz="339.02672359" i="800.41" sn="7.55487" a="19.9491" fwhm="0.0223037" res="15200.5" algo="Sum"/><pk mz="339.19249296" i="3144.26" sn="29.5781" a="73.5406" fwhm="0.0216273" res="15683.5" algo="Sum"/><pk mz="339.22611766" i="3526.4" sn="33.1743" a="87.9081" fwhm="0.0253676" res="13372.4" algo="Sum"/><pk mz="339.28678810" i="956.559" sn="8.99808" a="23.2358" fwhm="0.0202459" res="16758.3" algo="Sum"/><pk mz="339.34487967" i="2484.32" sn="23.3689" a="59.3044" fwhm="0.0194682" res="17430.7" algo="Sum"/><pk mz="340.18262117" i="872.204" sn="8.14861" a="17.5782" fwhm="0.0249" res="13661.9" algo="Sum"/><pk mz="340.22980055" i="801.587" sn="7.4895" a="21.6172" fwhm="0.0339166" res="10031.4" algo="Sum"/><pk mz="340.25711803" i="908.61" sn="8.48852" a="22.6156" fwhm="0.029186" res="11658.2" algo="Sum"/><pk mz="340.78153109" i="588.794" sn="5.48351" a="11.7992" fwhm="0.017406" res="19578.4" algo="Sum"/><pk mz="341.20787570" i="9164.67" sn="84.8591" a="219.586" fwhm="0.0187057" res="18240.8" algo="Sum"/><pk mz="341.24405536" i="3788.2" sn="35.0736" a="91.3255" fwhm="0.0199944" res="17067" algo="Sum"/><pk mz="342.16707585" i="1043.37" sn="9.56919" a="25.3571" fwhm="0.0194909" res="17555.3" algo="Sum"/><pk mz="342.21115668" i="2051.71" sn="18.8169" a="43.8349" fwhm="0.0191429" res="17876.6" algo="Sum"/><pk mz="342.24642133" i="1557.09" sn="14.2809" a="33.2628" fwhm="0.0253835" res="13483" algo="Sum"/><pk mz="342.86809720" i="4770.4" sn="43.438" a="89.1776" fwhm="0.0171918" res="19943.7" algo="Sum"/><pk mz="343.19105632" i="69876.8" sn="635.807" a="1271.03" fwhm="0.0162966" res="21059" algo="Sum"/><pk mz="343.22162052" i="7534.8" sn="68.5589" a="134.043" fwhm="0.0164393" res="20878.1" algo="Sum"/><pk mz="343.25894223" i="1333.2" sn="12.1307" a="29.0603" fwhm="0.0252996" res="13567.7" algo="Sum"/><pk mz="344.19425337" i="12533.1" sn="113.109" a="255.555" fwhm="0.0179208" res="19206.4" algo="Sum"/><pk mz="344.22425548" i="1878.23" sn="16.9506" a="34.0131" fwhm="0.0174424" res="19734.9" algo="Sum"/><pk mz="344.26095544" i="588.394" sn="5.31013" a="9.35798" fwhm="0.0219536" res="15681.3" algo="Sum"/><pk mz="344.27775436" i="749.732" sn="6.76616" a="16.1896" fwhm="0.0261504" res="13165.3" algo="Sum"/><pk mz="344.86532470" i="3072.42" sn="27.5718" a="63.4777" fwhm="0.0178892" res="19277.8" algo="Sum"/><pk mz="345.20010090" i="7507.45" sn="67.3262" a="235.686" fwhm="0.0292395" res="11806" algo="Sum"/><pk mz="345.23897222" i="5131.52" sn="46.019" a="109.702" fwhm="0.0188194" res="18344.8" algo="Sum"/><pk mz="346.20425157" i="1522.4" sn="13.5737" a="50.2537" fwhm="0.0309529" res="11184.9" algo="Sum"/><pk mz="346.24179371" i="1168.75" sn="10.4206" a="27.0138" fwhm="0.0231485" res="14957.4" algo="Sum"/><pk mz="346.87889003" i="1236.11" sn="10.9738" a="26.6896" fwhm="0.0243512" res="14244.9" algo="Sum"/><pk mz="346.96329193" i="607.395" sn="5.39228" a="14.4127" fwhm="0.0200609" res="17295.5" algo="Sum"/><pk mz="347.16257575" i="3073.05" sn="27.2451" a="61.6144" fwhm="0.018739" res="18526.2" algo="Sum"/><pk mz="347.18227641" i="5291.65" sn="46.8834" a="112.936" fwhm="0.0237557" res="14614.7" algo="Sum"/><pk mz="347.21933182" i="2599.19" sn="23.0028" a="64.2966" fwhm="0.0300798" res="11543.3" algo="Sum"/><pk mz="347.25378664" i="1741.88" sn="15.4096" a="38.0785" fwhm="0.0224476" res="15469.5" algo="Sum"/><pk mz="347.29138382" i="990.986" sn="8.75624" a="19.2815" fwhm="0.0192897" res="18004" algo="Sum"/><pk mz="347.32766417" i="1899.28" sn="16.7632" a="38.9264" fwhm="0.017817" res="19494.2" algo="Sum"/><pk mz="348.16552404" i="728.165" sn="6.38891" a="12.3424" fwhm="0.0146026" res="23842.7" algo="Sum"/><pk mz="348.18683775" i="1129.77" sn="9.90705" a="26.9819" fwhm="0.0238658" res="14589.3" algo="Sum"/><pk mz="348.22347691" i="658.943" sn="5.7762" a="16.312" fwhm="0.0271352" res="12832.9" algo="Sum"/><pk mz="348.91910117" i="886.314" sn="7.74274" a="22.1647" fwhm="0.0197292" res="17685.4" algo="Sum"/><pk mz="349.16099033" i="914.032" sn="7.92938" a="21.6627" fwhm="0.0232008" res="15049.5" algo="Sum"/><pk mz="349.21263836" i="3656.84" sn="31.7241" a="82.08" fwhm="0.0260181" res="13421.9" algo="Sum"/><pk mz="349.27027851" i="1894.33" sn="16.4338" a="42.2775" fwhm="0.0199752" res="17485.2" algo="Sum"/><pk mz="349.30618382" i="602.574" sn="5.22865" a="12.6385" fwhm="0.0226766" res="15403.8" algo="Sum"/><pk mz="350.21720850" i="940.649" sn="8.11981" a="27.9634" fwhm="0.0249171" res="14055.3" algo="Sum"/><pk mz="350.81097796" i="599.521" sn="5.14774" a="11.4511" fwhm="0.0170307" res="20598.7" algo="Sum"/><pk mz="350.89611327" i="898.407" sn="7.70209" a="30.4825" fwhm="0.0327285" res="10721.4" algo="Sum"/><pk mz="350.98128454" i="756.096" sn="6.46701" a="20.4433" fwhm="0.0221251" res="15863.5" algo="Sum"/><pk mz="351.15653474" i="899.11" sn="7.6886" a="24.1449" fwhm="0.0267936" res="13106" algo="Sum"/><pk mz="351.19415380" i="906.265" sn="7.74982" a="22.5839" fwhm="0.0359614" res="9765.86" algo="Sum"/><pk mz="351.22891211" i="7734.82" sn="66.1434" a="173.325" fwhm="0.0213825" res="16426" algo="Sum"/><pk mz="351.28532129" i="1088.41" sn="9.30545" a="23.8596" fwhm="0.0259255" res="13549.8" algo="Sum"/><pk mz="351.32298085" i="653.313" sn="5.58429" a="14.8052" fwhm="0.0213411" res="16462.3" algo="Sum"/><pk mz="352.23221424" i="1894.53" sn="16.077" a="46.7335" fwhm="0.0226524" res="15549.5" algo="Sum"/><pk mz="352.89701912" i="8341.81" sn="70.1768" a="158.948" fwhm="0.0172763" res="20426.6" algo="Sum"/><pk mz="353.16806989" i="766.603" sn="6.44815" a="24.886" fwhm="0.038702" res="9125.33" algo="Sum"/><pk mz="353.20632086" i="974.595" sn="8.19789" a="28.9549" fwhm="0.0375896" res="9396.39" algo="Sum"/><pk mz="353.24418349" i="2776.17" sn="23.352" a="59.6618" fwhm="0.0243609" res="14500.5" algo="Sum"/><pk mz="353.26518950" i="4044.75" sn="34.0227" a="89.7182" fwhm="0.0244737" res="14434.5" algo="Sum"/><pk mz="353.30020388" i="782.411" sn="6.58131" a="15.8011" fwhm="0.0177852" res="19864.8" algo="Sum"/><pk mz="354.24507694" i="717.658" sn="5.99084" a="21.8578" fwhm="0.0354314" res="9998.06" algo="Sum"/><pk mz="354.26822044" i="935.025" sn="7.80536" a="22.3277" fwhm="0.0232213" res="15256.2" algo="Sum"/><pk mz="354.89445871" i="2661.61" sn="22.1542" a="60.8596" fwhm="0.0189617" res="18716.4" algo="Sum"/><pk mz="354.99292761" i="675.898" sn="5.62458" a="16.0692" fwhm="0.0184242" res="19267.8" algo="Sum"/><pk mz="355.06498677" i="957.108" sn="7.96325" a="28.331" fwhm="0.027195" res="13056.2" algo="Sum"/><pk mz="355.12257410" i="877.564" sn="7.30095" a="27.5741" fwhm="0.0280621" res="12654.9" algo="Sum"/><pk mz="355.18806789" i="1751.5" sn="14.573" a="49.3742" fwhm="0.0269212" res="13193.6" algo="Sum"/><pk mz="355.22297810" i="2145.36" sn="17.8515" a="56.7752" fwhm="0.0258088" res="13763.7" algo="Sum"/><pk mz="355.25908377" i="1071.25" sn="8.91222" a="25.1746" fwhm="0.0283594" res="12527" algo="Sum"/><pk mz="356.22544198" i="740.542" sn="6.13587" a="20.0752" fwhm="0.0266044" res="13389.7" algo="Sum"/><pk mz="356.27897423" i="809.469" sn="6.70686" a="21.9819" fwhm="0.0267938" res="13297.1" algo="Sum"/><pk mz="356.90942129" i="1448.08" sn="11.9279" a="32.7247" fwhm="0.0190213" res="18763.6" algo="Sum"/><pk mz="357.20563614" i="10722.9" sn="88.0078" a="237.701" fwhm="0.0190735" res="18727.8" algo="Sum"/><pk mz="357.23820444" i="3365.61" sn="27.6072" a="78.0389" fwhm="0.0251644" res="14196.2" algo="Sum"/><pk mz="357.27790318" i="625.316" sn="5.12443" a="13.682" fwhm="0.0282957" res="12626.6" algo="Sum"/><pk mz="358.20884867" i="2185.23" sn="17.7875" a="51.307" fwhm="0.0207766" res="17241" algo="Sum"/><pk mz="358.24108068" i="944.672" sn="7.68701" a="23.4889" fwhm="0.0262387" res="13653.2" algo="Sum"/><pk mz="358.29743558" i="1681.47" sn="13.6825" a="47.5778" fwhm="0.0254444" res="14081.6" algo="Sum"/><pk mz="358.84202986" i="702.013" sn="5.6973" a="16.0573" fwhm="0.0195631" res="18342.8" algo="Sum"/><pk mz="358.94452767" i="762.935" sn="6.18448" a="24.9094" fwhm="0.0342578" res="10477.7" algo="Sum"/><pk mz="358.97944622" i="10088.7" sn="81.6942" a="203.308" fwhm="0.0181302" res="19800" algo="Sum"/><pk mz="359.16562775" i="3082.87" sn="24.9175" a="84.8948" fwhm="0.0243626" res="14742.5" algo="Sum"/><pk mz="359.21805159" i="6396.76" sn="51.7023" a="164.77" fwhm="0.0207944" res="17274.7" algo="Sum"/><pk mz="359.25054063" i="1111.8" sn="8.98617" a="19.4025" fwhm="0.0159183" res="22568.3" algo="Sum"/><pk mz="359.29646107" i="645.655" sn="5.21855" a="15.5982" fwhm="0.0260069" res="13815.4" algo="Sum"/><pk mz="359.98199294" i="1441.7" sn="11.5882" a="37.9111" fwhm="0.0216365" res="16637.7" algo="Sum"/><pk mz="360.17044726" i="701.446" sn="5.62837" a="19.684" fwhm="0.0239158" res="15060" algo="Sum"/><pk mz="360.22142614" i="1495.96" sn="12.0064" a="42.2674" fwhm="0.022719" res="15855.5" algo="Sum"/><pk mz="360.32319050" i="27753.2" sn="222.755" a="534.844" fwhm="0.0175613" res="20518" algo="Sum"/><pk mz="360.97722205" i="6284.45" sn="50.0365" a="129.326" fwhm="0.0189289" res="19070.2" algo="Sum"/><pk mz="361.00863126" i="3595.99" sn="28.6311" a="75.752" fwhm="0.0217023" res="16634.6" algo="Sum"/><pk mz="361.19618204" i="1982.69" sn="15.7861" a="59.3957" fwhm="0.0389517" res="9272.92" algo="Sum"/><pk mz="361.23597384" i="2934.17" sn="23.3617" a="83.5467" fwhm="0.0256103" res="14105.1" algo="Sum"/><pk mz="361.27086690" i="1028.04" sn="8.18618" a="19.1678" fwhm="0.0184235" res="19609.3" algo="Sum"/><pk mz="361.32734208" i="7205.17" sn="57.377" a="189.308" fwhm="0.0215253" res="16786.2" algo="Sum"/><pk mz="361.97992279" i="995.629" sn="7.85096" a="25.2348" fwhm="0.0232646" res="15559.3" algo="Sum"/><pk mz="362.01711475" i="737.486" sn="5.8154" a="16.2465" fwhm="0.0230176" res="15727.9" algo="Sum"/><pk mz="362.19187809" i="898.8" sn="7.08284" a="28.7354" fwhm="0.0329202" res="11002.1" algo="Sum"/><pk mz="362.24092762" i="6676.84" sn="52.6092" a="150.557" fwhm="0.0188139" res="19253.9" algo="Sum"/><pk mz="362.33523028" i="1077.8" sn="8.49317" a="38.5407" fwhm="0.0316568" res="11445.7" algo="Sum"/><pk mz="362.92593836" i="8209.69" sn="64.1852" a="166.369" fwhm="0.0181721" res="19971.6" algo="Sum"/><pk mz="362.96980227" i="1198.73" sn="9.37174" a="34.7032" fwhm="0.0323396" res="11223.7" algo="Sum"/><pk mz="363.18432449" i="1369.76" sn="10.7034" a="42.8675" fwhm="0.0332597" res="10919.7" algo="Sum"/><pk mz="363.21499127" i="948.893" sn="7.41473" a="16.4481" fwhm="0.02255" res="16107.1" algo="Sum"/><pk mz="363.24571853" i="2263.35" sn="17.686" a="60.6369" fwhm="0.0241278" res="15055.1" algo="Sum"/><pk mz="363.32262223" i="1026.37" sn="8.02013" a="24.4364" fwhm="0.0212276" res="17115.5" algo="Sum"/><pk mz="363.92999516" i="623.798" sn="4.84228" a="16.9121" fwhm="0.0220067" res="16537.2" algo="Sum"/><pk mz="364.15784224" i="656.719" sn="5.08975" a="15.7132" fwhm="0.020513" res="17752.6" algo="Sum"/><pk mz="364.92886429" i="684.495" sn="5.26857" a="22.7671" fwhm="0.0384186" res="9498.75" algo="Sum"/><pk mz="365.01188165" i="997.472" sn="7.67727" a="24.2191" fwhm="0.0193423" res="18871.2" algo="Sum"/><pk mz="365.10529158" i="1444.67" sn="11.1162" a="32.0284" fwhm="0.0200462" res="18213.2" algo="Sum"/><pk mz="365.13581088" i="1109.25" sn="8.53526" a="32.0603" fwhm="0.0361904" res="10089.3" algo="Sum"/><pk mz="365.20782270" i="4893.1" sn="37.6538" a="124.457" fwhm="0.0206227" res="17709" algo="Sum"/><pk mz="365.24451205" i="3070.05" sn="23.6157" a="74.3413" fwhm="0.0295804" res="12347.5" algo="Sum"/><pk mz="365.30123627" i="979.687" sn="7.53214" a="22.6683" fwhm="0.0248164" res="14720.2" algo="Sum"/><pk mz="365.33829977" i="1497.55" sn="11.5136" a="32.2951" fwhm="0.0190946" res="19133" algo="Sum"/><pk mz="366.21220150" i="1225.2" sn="9.36849" a="33.5435" fwhm="0.0311446" res="11758.4" algo="Sum"/><pk mz="366.24717867" i="1053.59" sn="8.0485" a="26.7933" fwhm="0.0305631" res="11983.3" algo="Sum"/><pk mz="366.83722459" i="953.779" sn="7.26151" a="21.4757" fwhm="0.0178852" res="20510.7" algo="Sum"/><pk mz="366.91297307" i="686.385" sn="5.22559" a="16.6729" fwhm="0.0221134" res="16592.4" algo="Sum"/><pk mz="367.12053754" i="5701.41" sn="43.3731" a="113.14" fwhm="0.0183689" res="19986" algo="Sum"/><pk mz="367.14869277" i="1002.47" sn="7.62017" a="21.4158" fwhm="0.0266572" res="13773" algo="Sum"/><pk mz="367.19146759" i="962.716" sn="7.30728" a="23.7161" fwhm="0.0353588" res="10384.7" algo="Sum"/><pk mz="367.22278533" i="3251.86" sn="24.6638" a="87.2068" fwhm="0.0238174" res="15418.2" algo="Sum"/><pk mz="367.27877986" i="908.083" sn="6.87545" a="21.127" fwhm="0.0259891" res="14132" algo="Sum"/><pk mz="367.33516650" i="953.066" sn="7.21322" a="27.1358" fwhm="0.0233713" res="15717.4" algo="Sum"/><pk mz="368.12503060" i="860.421" sn="6.4752" a="21.4318" fwhm="0.0201227" res="18294.1" algo="Sum"/><pk mz="368.22690016" i="896.421" sn="6.74518" a="25.9588" fwhm="0.0253044" res="14551.9" algo="Sum"/><pk mz="368.28015060" i="950.779" sn="7.15421" a="25.0571" fwhm="0.0242605" res="15180.3" algo="Sum"/><pk mz="368.83390565" i="1191.15" sn="8.94162" a="23.6857" fwhm="0.0184612" res="19978.9" algo="Sum"/><pk mz="368.87094735" i="1020.17" sn="7.6569" a="22.7067" fwhm="0.0193094" res="19103.2" algo="Sum"/><pk mz="368.97510543" i="825.092" sn="6.18265" a="18.5337" fwhm="0.0237717" res="15521.6" algo="Sum"/><pk mz="369.13076133" i="641.643" sn="4.79571" a="15.035" fwhm="0.0240849" res="15326.2" algo="Sum"/><pk mz="369.20163023" i="2109.32" sn="15.7643" a="39.4723" fwhm="0.0212327" res="17388.3" algo="Sum"/><pk mz="369.22548315" i="3746.21" sn="27.9978" a="107.972" fwhm="0.0272808" res="13534.3" algo="Sum"/><pk mz="369.27723136" i="568.775" sn="4.25074" a="13.1207" fwhm="0.0316293" res="11675.2" algo="Sum"/><pk mz="369.35115858" i="22060.5" sn="164.919" a="450.476" fwhm="0.0182057" res="20287.7" algo="Sum"/><pk mz="370.20189194" i="765.251" sn="5.68916" a="18.5548" fwhm="0.0285878" res="12949.6" algo="Sum"/><pk mz="370.22878034" i="850.377" sn="6.32197" a="21.4315" fwhm="0.0352866" res="10492.1" algo="Sum"/><pk mz="370.25078312" i="615.228" sn="4.57421" a="12.6033" fwhm="0.0251835" res="14702.1" algo="Sum"/><pk mz="370.29514245" i="1239.95" sn="9.219" a="27.7972" fwhm="0.0199431" res="18567.6" algo="Sum"/><pk mz="370.35472155" i="6557.5" sn="48.7549" a="132.275" fwhm="0.0184345" res="20090.3" algo="Sum"/><pk mz="370.74087881" i="1594.04" sn="11.8328" a="38.3787" fwhm="0.0203586" res="18210.5" algo="Sum"/><pk mz="370.83217523" i="576.989" sn="4.26957" a="17.957" fwhm="0.0318219" res="11653.4" algo="Sum"/><pk mz="371.10078553" i="1011.71" sn="7.46101" a="23.9869" fwhm="0.0211461" res="17549.3" algo="Sum"/><pk mz="371.18347545" i="1023.1" sn="7.545" a="21.1387" fwhm="0.030778" res="12060" algo="Sum"/><pk mz="371.21950747" i="5063.79" sn="37.3415" a="128.08" fwhm="0.0211187" res="17577.7" algo="Sum"/><pk mz="371.26140553" i="1553.2" sn="11.4495" a="36.7481" fwhm="0.0274816" res="13509.4" algo="Sum"/><pk mz="371.31558976" i="757.767" sn="5.58258" a="16.8872" fwhm="0.0270282" res="13738.1" algo="Sum"/><pk mz="371.35772955" i="1025.04" sn="7.55289" a="23.2319" fwhm="0.0189819" res="19563.8" algo="Sum"/><pk mz="372.22234071" i="1346.11" sn="9.85816" a="37.0561" fwhm="0.0234031" res="15904.8" algo="Sum"/><pk mz="372.73746060" i="3129.72" sn="22.8217" a="66.8604" fwhm="0.0186943" res="19938.6" algo="Sum"/><pk mz="373.20331737" i="2337.61" sn="16.9947" a="69.9457" fwhm="0.032932" res="11332.5" algo="Sum"/><pk mz="373.23401735" i="4210.21" sn="30.6087" a="106.5" fwhm="0.0225978" res="16516.4" algo="Sum"/><pk mz="373.26726605" i="976.446" sn="7.09887" a="20.8371" fwhm="0.0238623" res="15642.5" algo="Sum"/><pk mz="374.20849583" i="710.301" sn="5.12948" a="21.1901" fwhm="0.0302104" res="12386.7" algo="Sum"/><pk mz="374.23642543" i="1081.06" sn="7.80692" a="29.9815" fwhm="0.0239597" res="15619.4" algo="Sum"/><pk mz="374.30302582" i="1202.66" sn="8.68312" a="27.4886" fwhm="0.0194824" res="19212.4" algo="Sum"/><pk mz="374.73510492" i="2518.13" sn="18.1073" a="64.9031" fwhm="0.0208324" res="17988.1" algo="Sum"/><pk mz="375.21592895" i="1936.75" sn="13.9074" a="57.1083" fwhm="0.0362444" res="10352.4" algo="Sum"/><pk mz="375.24750455" i="1304.2" sn="9.35946" a="32.8629" fwhm="0.0333973" res="11235.9" algo="Sum"/><pk mz="375.28656553" i="2105.03" sn="15.1031" a="53.2818" fwhm="0.0212501" res="17660.5" algo="Sum"/><pk mz="375.35938939" i="1697.74" sn="12.1805" a="36.473" fwhm="0.0195011" res="19248.1" algo="Sum"/><pk mz="376.29586898" i="1340.16" sn="9.55848" a="31.7443" fwhm="0.0275197" res="13673.7" algo="Sum"/><pk mz="376.31663549" i="1374.97" sn="9.80007" a="29.0309" fwhm="0.0246978" res="15236.8" algo="Sum"/><pk mz="376.73509284" i="1118.47" sn="7.93933" a="39.0515" fwhm="0.0346505" res="10872.4" algo="Sum"/><pk mz="376.86562650" i="773.368" sn="5.48829" a="17.5577" fwhm="0.0200974" res="18751.9" algo="Sum"/><pk mz="376.93329929" i="1100.46" sn="7.80953" a="38.6084" fwhm="0.0313526" res="12022.4" algo="Sum"/><pk mz="377.17006037" i="700.889" sn="4.95783" a="19.6963" fwhm="0.0302298" res="12476.8" algo="Sum"/><pk mz="377.19171632" i="762.281" sn="5.3921" a="20.4359" fwhm="0.0338641" res="11138.4" algo="Sum"/><pk mz="377.23430081" i="1894.35" sn="13.3934" a="48.7659" fwhm="0.0282405" res="13357.9" algo="Sum"/><pk mz="377.26555609" i="6283.32" sn="44.4112" a="140.021" fwhm="0.020084" res="18784.3" algo="Sum"/><pk mz="377.30180896" i="1080.15" sn="7.63442" a="26.2228" fwhm="0.0293689" res="12847" algo="Sum"/><pk mz="377.33485469" i="618.976" sn="4.37481" a="13.0159" fwhm="0.0267303" res="14116.4" algo="Sum"/><pk mz="378.23827881" i="582.483" sn="4.08502" a="14.8061" fwhm="0.0288767" res="13098.4" algo="Sum"/><pk mz="378.26948243" i="1655.14" sn="11.6077" a="36.8916" fwhm="0.0201342" res="18787.4" algo="Sum"/><pk mz="378.86298148" i="763.12" sn="5.33194" a="15.5155" fwhm="0.0188879" res="20058.5" algo="Sum"/><pk mz="378.90118824" i="991.3" sn="6.91906" a="21.5353" fwhm="0.0221195" res="17129.7" algo="Sum"/><pk mz="378.92486958" i="1126.41" sn="7.85554" a="28.1969" fwhm="0.0247851" res="15288.4" algo="Sum"/><pk mz="379.18672650" i="1079.04" sn="7.49927" a="33.7396" fwhm="0.0342707" res="11064.5" algo="Sum"/><pk mz="379.21945274" i="741.413" sn="5.15193" a="12.8808" fwhm="0.0230414" res="16458.2" algo="Sum"/><pk mz="379.23304294" i="694.043" sn="4.82275" a="12.7508" fwhm="0.023042" res="16458.4" algo="Sum"/><pk mz="379.28116900" i="5785.97" sn="40.2054" a="138.434" fwhm="0.0205382" res="18467.1" algo="Sum"/><pk mz="379.31681984" i="1277.69" sn="8.87981" a="27.1474" fwhm="0.0242266" res="15657" algo="Sum"/><pk mz="379.35223341" i="576.739" sn="4.00883" a="12.5328" fwhm="0.0239504" res="15839.1" algo="Sum"/><pk mz="380.28264767" i="1536.16" sn="10.6088" a="42.961" fwhm="0.0303682" res="12522.4" algo="Sum"/><pk mz="380.76942107" i="2898.91" sn="19.949" a="66.787" fwhm="0.0185152" res="20565.2" algo="Sum"/><pk mz="381.20357449" i="4356.69" sn="29.8797" a="116.402" fwhm="0.0220804" res="17264.4" algo="Sum"/><pk mz="381.23891006" i="2612.17" sn="17.9156" a="81.5151" fwhm="0.0301475" res="12645.8" algo="Sum"/><pk mz="381.29551384" i="1886.51" sn="12.9397" a="52.8237" fwhm="0.0261805" res="14564.1" algo="Sum"/><pk mz="381.33285209" i="630.999" sn="4.32868" a="15.135" fwhm="0.0279749" res="13631.3" algo="Sum"/><pk mz="382.13107462" i="637.22" sn="4.33952" a="15.7054" fwhm="0.0221152" res="17279.1" algo="Sum"/><pk mz="382.20789340" i="1089.26" sn="7.41263" a="33.3538" fwhm="0.0258435" res="14789.3" algo="Sum"/><pk mz="382.24196609" i="823.012" sn="5.6015" a="30.4492" fwhm="0.0381502" res="10019.4" algo="Sum"/><pk mz="382.76621866" i="4019.09" sn="27.21" a="85.49" fwhm="0.0192272" res="19907.5" algo="Sum"/><pk mz="383.11600702" i="146188" sn="988.514" a="2715.27" fwhm="0.0163927" res="23371.2" algo="Sum"/><pk mz="383.16550451" i="2340.87" sn="15.8297" a="48.6028" fwhm="0.0269793" res="14202.2" algo="Sum"/><pk mz="383.22234305" i="60232.6" sn="407.313" a="1269.42" fwhm="0.0182008" res="21055.2" algo="Sum"/><pk mz="384.11916231" i="19454.8" sn="130.838" a="414.018" fwhm="0.0189736" res="20244.9" algo="Sum"/><pk mz="384.22525212" i="13873.3" sn="93.2931" a="313.568" fwhm="0.0196394" res="19564" algo="Sum"/><pk mz="384.26689902" i="747.663" sn="5.02708" a="16.7697" fwhm="0.0186944" res="20555.1" algo="Sum"/><pk mz="384.76431426" i="2628.25" sn="17.603" a="69.1824" fwhm="0.0244652" res="15727" algo="Sum"/><pk mz="385.12087658" i="4863.35" sn="32.5449" a="111.895" fwhm="0.0207528" res="18557.6" algo="Sum"/><pk mz="385.18982227" i="1851.64" sn="12.3904" a="59.6295" fwhm="0.032142" res="11984" algo="Sum"/><pk mz="385.22440334" i="4520.52" sn="30.2451" a="151.547" fwhm="0.0301897" res="12760.1" algo="Sum"/><pk mz="385.28033383" i="685.833" sn="4.58756" a="27.9312" fwhm="0.0445038" res="8657.26" algo="Sum"/><pk mz="386.12427845" i="627.785" sn="4.18358" a="16.0748" fwhm="0.0210237" res="18366.1" algo="Sum"/><pk mz="386.19381190" i="566.274" sn="3.77308" a="18.7351" fwhm="0.0296872" res="13008.8" algo="Sum"/><pk mz="386.22624815" i="929.451" sn="6.19293" a="32.7425" fwhm="0.033447" res="11547.4" algo="Sum"/><pk mz="386.77422932" i="1159.96" sn="7.70665" a="47.3883" fwhm="0.0353926" res="10928.1" algo="Sum"/><pk mz="386.89416244" i="966.095" sn="6.41555" a="28.7483" fwhm="0.0217722" res="17770.1" algo="Sum"/><pk mz="387.18688307" i="1361.47" sn="9.01205" a="39.6886" fwhm="0.0299905" res="12910.3" algo="Sum"/><pk mz="387.21291306" i="1478.96" sn="9.78373" a="45.7172" fwhm="0.034869" res="11104.8" algo="Sum"/><pk mz="387.25107796" i="1082.07" sn="7.15007" a="34.5615" fwhm="0.0394988" res="9804.13" algo="Sum"/><pk mz="388.24448124" i="605.675" sn="3.97355" a="20.6408" fwhm="0.0361483" res="10740.3" algo="Sum"/><pk mz="388.35559788" i="671.974" sn="4.40696" a="16.3004" fwhm="0.0208615" res="18615.9" algo="Sum"/><pk mz="388.39364279" i="1279.93" sn="8.39379" a="28.0899" fwhm="0.0185168" res="20975.2" algo="Sum"/><pk mz="388.71232751" i="679.719" sn="4.4499" a="16.5143" fwhm="0.0223792" res="17369.3" algo="Sum"/><pk mz="388.77426351" i="583.043" sn="3.81671" a="14.8268" fwhm="0.0257486" res="15098.8" algo="Sum"/><pk mz="388.89034098" i="677.362" sn="4.42965" a="18.1145" fwhm="0.0241996" res="16070.1" algo="Sum"/><pk mz="389.19669265" i="1484.63" sn="9.64904" a="46.951" fwhm="0.0340169" res="11441.3" algo="Sum"/><pk mz="389.23024425" i="1748.47" sn="11.3634" a="51.742" fwhm="0.0371196" res="10485.8" algo="Sum"/><pk mz="389.37509791" i="1721.57" sn="11.1912" a="49.0881" fwhm="0.0221636" res="17568.2" algo="Sum"/><pk mz="390.37785490" i="568.116" sn="3.66751" a="14.4915" fwhm="0.0198008" res="19715.2" algo="Sum"/><pk mz="390.79794449" i="4153.37" sn="26.7035" a="92.0251" fwhm="0.0194321" res="20111" algo="Sum"/><pk mz="391.20972216" i="1469.61" sn="9.41276" a="47.4677" fwhm="0.0368243" res="10623.7" algo="Sum"/><pk mz="391.25479529" i="1285.14" sn="8.22874" a="36.0104" fwhm="0.0390064" res="10030.5" algo="Sum"/><pk mz="391.28063798" i="2044.86" sn="13.0881" a="56.0675" fwhm="0.029295" res="13356.6" algo="Sum"/><pk mz="391.35412067" i="1038.17" sn="6.64266" a="23.7891" fwhm="0.0188131" res="20802.2" algo="Sum"/><pk mz="392.28284990" i="1002.95" sn="6.37125" a="24.8463" fwhm="0.0291801" res="13443.5" algo="Sum"/><pk mz="392.31312750" i="795.877" sn="5.05547" a="19.121" fwhm="0.0240442" res="16316.3" algo="Sum"/><pk mz="392.79502262" i="5101.5" sn="32.2424" a="110.848" fwhm="0.0195993" res="20041.3" algo="Sum"/><pk mz="393.22399807" i="3412.76" sn="21.5254" a="90.4154" fwhm="0.0296756" res="13250.7" algo="Sum"/><pk mz="393.29729705" i="36477" sn="230.072" a="845.91" fwhm="0.0193571" res="20318" algo="Sum"/><pk mz="393.36949667" i="1026.81" sn="6.47628" a="24.1706" fwhm="0.0260531" res="15098.8" algo="Sum"/><pk mz="394.22785360" i="885.194" sn="5.55194" a="24.63" fwhm="0.0316019" res="12474.8" algo="Sum"/><pk mz="394.30049502" i="8943.28" sn="56.0907" a="201.782" fwhm="0.0206877" res="19059.7" algo="Sum"/><pk mz="394.34554778" i="3217.67" sn="20.1783" a="75.1641" fwhm="0.0214897" res="18350.5" algo="Sum"/><pk mz="394.79394380" i="2638.6" sn="16.52" a="61.16" fwhm="0.0270658" res="14586.5" algo="Sum"/><pk mz="395.18336577" i="749.374" sn="4.68748" a="20.5453" fwhm="0.0280418" res="14092.6" algo="Sum"/><pk mz="395.21840437" i="2436.72" sn="15.2416" a="39.2377" fwhm="0.0144608" res="27330.3" algo="Sum"/><pk mz="395.24022835" i="5365.94" sn="33.5664" a="164.392" fwhm="0.0250839" res="15756.7" algo="Sum"/><pk mz="395.30323691" i="1847.47" sn="11.5575" a="53.9342" fwhm="0.0285274" res="13857" algo="Sum"/><pk mz="395.34904262" i="1058.02" sn="6.61876" a="28.059" fwhm="0.0241098" res="16397.8" algo="Sum"/><pk mz="396.24394323" i="1451.69" sn="9.05643" a="42.4383" fwhm="0.0241724" res="16392.4" algo="Sum"/><pk mz="396.74476493" i="601.477" sn="3.73223" a="14.9782" fwhm="0.0213889" res="18549.1" algo="Sum"/><pk mz="396.80580321" i="1177.55" sn="7.30472" a="28.2934" fwhm="0.0280018" res="14170.7" algo="Sum"/><pk mz="396.92342314" i="1340.39" sn="8.31498" a="29.5485" fwhm="0.0196539" res="20195.6" algo="Sum"/><pk mz="397.19739767" i="2431.91" sn="15.045" a="67.1406" fwhm="0.0263339" res="15083.1" algo="Sum"/><pk mz="397.23513755" i="4131.09" sn="25.5381" a="134.014" fwhm="0.0253609" res="15663.3" algo="Sum"/><pk mz="398.20276905" i="592.696" sn="3.64417" a="14.4953" fwhm="0.0297323" res="13392.9" algo="Sum"/><pk mz="398.23903319" i="1079.22" sn="6.63451" a="46.6889" fwhm="0.0339927" res="11715.4" algo="Sum"/><pk mz="398.32716107" i="588.673" sn="3.61702" a="17.1741" fwhm="0.0255865" res="15567.8" algo="Sum"/><pk mz="398.76151442" i="7052.12" sn="43.2099" a="159.494" fwhm="0.0186792" res="21347.8" algo="Sum"/><pk mz="399.08946875" i="3267.11" sn="19.9497" a="79.052" fwhm="0.0201707" res="19785.6" algo="Sum"/><pk mz="399.21642827" i="24588.8" sn="150.098" a="635.368" fwhm="0.0208957" res="19105.2" algo="Sum"/><pk mz="399.26250442" i="3872.96" sn="23.6418" a="97.8209" fwhm="0.0267052" res="14950.7" algo="Sum"/><pk mz="399.30347559" i="575.799" sn="3.51467" a="12.4425" fwhm="0.031525" res="12666.3" algo="Sum"/><pk mz="399.76870920" i="2089.85" sn="12.7356" a="54.8366" fwhm="0.0230161" res="17369.1" algo="Sum"/><pk mz="400.21978022" i="5631.36" sn="34.1895" a="152.829" fwhm="0.0211464" res="18926.2" algo="Sum"/><pk mz="400.27109847" i="1100.82" sn="6.68484" a="31.5375" fwhm="0.0283966" res="14095.8" algo="Sum"/><pk mz="400.34192319" i="1332.04" sn="8.08709" a="31.0776" fwhm="0.0214947" res="18625.1" algo="Sum"/><pk mz="400.73875810" i="647.495" sn="3.92261" a="21.0881" fwhm="0.0266162" res="15056.2" algo="Sum"/><pk mz="400.82693572" i="4851.65" sn="29.3283" a="113.918" fwhm="0.0193737" res="20689.3" algo="Sum"/><pk mz="401.21958528" i="1978.17" sn="11.9367" a="66.7759" fwhm="0.0364485" res="11007.8" algo="Sum"/><pk mz="401.26319255" i="827.32" sn="4.99292" a="29.1418" fwhm="0.0428846" res="9356.81" algo="Sum"/><pk mz="401.34252292" i="662.175" sn="3.99795" a="16.8824" fwhm="0.0222706" res="18021.2" algo="Sum"/><pk mz="401.77049858" i="788.624" sn="4.74193" a="20.4003" fwhm="0.0217833" res="18444" algo="Sum"/><pk mz="402.26479058" i="814.257" sn="4.87684" a="32.6892" fwhm="0.0436237" res="9221.25" algo="Sum"/><pk mz="402.35743978" i="637.72" sn="3.82002" a="21.4107" fwhm="0.0285276" res="14104.1" algo="Sum"/><pk mz="402.76673399" i="582.01" sn="3.47205" a="23.7752" fwhm="0.0413131" res="9749.12" algo="Sum"/><pk mz="402.82405350" i="4466.25" sn="26.6439" a="99.9307" fwhm="0.0204478" res="19700.1" algo="Sum"/><pk mz="403.20903925" i="878.471" sn="5.23619" a="25.2718" fwhm="0.0399166" res="10101.3" algo="Sum"/><pk mz="403.24522249" i="985.924" sn="5.87685" a="19.3752" fwhm="0.0310691" res="12979" algo="Sum"/><pk mz="403.25903482" i="991.027" sn="5.90728" a="38.5079" fwhm="0.0406791" res="9913.18" algo="Sum"/><pk mz="403.39033241" i="1429.43" sn="8.52008" a="33.9622" fwhm="0.0214143" res="18837.4" algo="Sum"/><pk mz="404.83491685" i="1922.77" sn="11.3485" a="79.7729" fwhm="0.0373997" res="10824.5" algo="Sum"/><pk mz="405.09811002" i="880.418" sn="5.19437" a="25.0358" fwhm="0.0211724" res="19133.3" algo="Sum"/><pk mz="405.22446732" i="1642.57" sn="9.68941" a="44.0226" fwhm="0.0356986" res="11351.3" algo="Sum"/><pk mz="405.26290188" i="1243.98" sn="7.33921" a="57.4906" fwhm="0.0493803" res="8206.98" algo="Sum"/><pk mz="405.33328647" i="612.451" sn="3.61331" a="15.7796" fwhm="0.0259872" res="15597.4" algo="Sum"/><pk mz="406.25453746" i="946.148" sn="5.5663" a="31.1387" fwhm="0.0374581" res="10845.6" algo="Sum"/><pk mz="406.76916575" i="1003.5" sn="5.88583" a="31.6308" fwhm="0.0287616" res="14142.8" algo="Sum"/><pk mz="406.83541097" i="1024.36" sn="6.00892" a="35.1651" fwhm="0.0272717" res="14917.8" algo="Sum"/><pk mz="406.95189270" i="1237.28" sn="7.25845" a="31.5778" fwhm="0.0212626" res="19139.3" algo="Sum"/><pk mz="407.20797436" i="746.44" sn="4.3719" a="19.6625" fwhm="0.0337316" res="12072" algo="Sum"/><pk mz="407.24051181" i="3675.55" sn="21.5067" a="104.761" fwhm="0.024669" res="16508.2" algo="Sum"/><pk mz="407.28398301" i="941.774" sn="5.50452" a="29.8471" fwhm="0.0407444" res="9996.08" algo="Sum"/><pk mz="407.34766261" i="738.693" sn="4.31307" a="18.7659" fwhm="0.0321128" res="12684.9" algo="Sum"/><pk mz="407.76745519" i="1615.64" sn="9.40781" a="39.9883" fwhm="0.0191263" res="21319.8" algo="Sum"/><pk mz="408.24417476" i="1117.11" sn="6.48781" a="28.4871" fwhm="0.0311791" res="13093.5" algo="Sum"/><pk mz="408.26686328" i="1073.2" sn="6.23274" a="23.9967" fwhm="0.0297645" res="13716.6" algo="Sum"/><pk mz="408.30533437" i="594.451" sn="3.45236" a="18.1212" fwhm="0.0332158" res="12292.5" algo="Sum"/><pk mz="408.77010110" i="1939.87" sn="11.2472" a="54.9971" fwhm="0.0240953" res="16964.7" algo="Sum"/><pk mz="409.19642130" i="757.645" sn="4.37867" a="21.9208" fwhm="0.0377013" res="10853.6" algo="Sum"/><pk mz="409.22591747" i="606.944" sn="3.50747" a="9.35327" fwhm="0.0295456" res="13850.6" algo="Sum"/><pk mz="409.27018670" i="2944.2" sn="17.0134" a="115.217" fwhm="0.0280969" res="14566.4" algo="Sum"/><pk mz="409.34347100" i="1559.12" sn="9.01178" a="50.9493" fwhm="0.0278782" res="14683.3" algo="Sum"/><pk mz="409.76059203" i="1063.54" sn="6.12895" a="33.3154" fwhm="0.0340325" res="12040.3" algo="Sum"/><pk mz="410.26393661" i="1145.43" sn="6.58918" a="50.8432" fwhm="0.0404874" res="10133.1" algo="Sum"/><pk mz="410.76237032" i="3262.99" sn="18.7536" a="82.2229" fwhm="0.0203127" res="20222" algo="Sum"/><pk mz="410.85547015" i="5405.03" sn="31.0252" a="131.534" fwhm="0.0202944" res="20244.8" algo="Sum"/><pk mz="411.17894998" i="685.583" sn="3.92116" a="22.8965" fwhm="0.035359" res="11628.7" algo="Sum"/><pk mz="411.21244539" i="1059.34" sn="6.05933" a="28.9322" fwhm="0.0358464" res="11471.5" algo="Sum"/><pk mz="411.25849865" i="2689.34" sn="15.3831" a="102.208" fwhm="0.0318667" res="12905.6" algo="Sum"/><pk mz="411.71842745" i="682.36" sn="3.89332" a="15.6484" fwhm="0.0190229" res="21643.3" algo="Sum"/><pk mz="411.76988512" i="1579.1" sn="9.00943" a="45.1194" fwhm="0.0220236" res="18696.7" algo="Sum"/><pk mz="412.21951166" i="657.633" sn="3.74517" a="17.9689" fwhm="0.0293203" res="14059.2" algo="Sum"/><pk mz="412.26908268" i="1021.84" sn="5.82075" a="35.5699" fwhm="0.0365669" res="11274.4" algo="Sum"/><pk mz="412.30316380" i="583.476" sn="3.32351" a="15.9387" fwhm="0.0280541" res="14696.7" algo="Sum"/><pk mz="412.77742539" i="3375.89" sn="19.1603" a="85.6713" fwhm="0.0203296" res="20304.3" algo="Sum"/><pk mz="412.85289872" i="3511.68" sn="19.9241" a="83.5452" fwhm="0.0202696" res="20368.1" algo="Sum"/><pk mz="413.18657881" i="2074.83" sn="11.7507" a="76.3264" fwhm="0.0380995" res="10844.9" algo="Sum"/><pk mz="413.23083186" i="2789.81" sn="15.7994" a="64.0179" fwhm="0.026472" res="15610.1" algo="Sum"/><pk mz="413.26702611" i="7407.62" sn="41.9513" a="214.456" fwhm="0.0258428" res="15991.6" algo="Sum"/><pk mz="413.78092801" i="889.286" sn="5.03224" a="35.0249" fwhm="0.0339332" res="12194" algo="Sum"/><pk mz="414.19469497" i="655.791" sn="3.70743" a="21.6147" fwhm="0.0327468" res="12648.4" algo="Sum"/><pk mz="414.23422803" i="769.266" sn="4.34894" a="18.602" fwhm="0.0316128" res="13103.4" algo="Sum"/><pk mz="414.26973626" i="2304.13" sn="13.0261" a="63.271" fwhm="0.0229327" res="18064.6" algo="Sum"/><pk mz="414.76969843" i="567.356" sn="3.19977" a="27.3976" fwhm="0.047229" res="8782.1" algo="Sum"/><pk mz="414.86692169" i="2517.35" sn="14.2052" a="78.8074" fwhm="0.0246251" res="16847.3" algo="Sum"/><pk mz="415.19604473" i="10096.6" sn="56.904" a="313.974" fwhm="0.0292683" res="14185.8" algo="Sum"/><pk mz="415.24265120" i="1232.53" sn="6.94632" a="27.0192" fwhm="0.0245478" res="16915.7" algo="Sum"/><pk mz="415.27504697" i="1139.18" sn="6.42069" a="36.6771" fwhm="0.0365693" res="11355.8" algo="Sum"/><pk mz="416.19992713" i="2288.74" sn="12.8312" a="78.7977" fwhm="0.0305772" res="13611.4" algo="Sum"/><pk mz="416.79926818" i="926.086" sn="5.17086" a="28.6751" fwhm="0.0290944" res="14325.8" algo="Sum"/><pk mz="416.86598379" i="952.743" sn="5.31961" a="28.1755" fwhm="0.027725" res="15035.7" algo="Sum"/><pk mz="417.19332305" i="1441.05" sn="8.04412" a="44.8203" fwhm="0.0346708" res="12033" algo="Sum"/><pk mz="417.26271327" i="1403.54" sn="7.82991" a="61.4374" fwhm="0.0457541" res="9119.68" algo="Sum"/><pk mz="417.40684843" i="1522.7" sn="8.49296" a="38.1534" fwhm="0.0224504" res="18592.4" algo="Sum"/><pk mz="417.76458178" i="834.308" sn="4.64692" a="21.4409" fwhm="0.023892" res="17485.5" algo="Sum"/><pk mz="418.19464168" i="572.065" sn="3.18047" a="17.7717" fwhm="0.0264523" res="15809.4" algo="Sum"/><pk mz="418.25869609" i="674.7" sn="3.7492" a="14.6789" fwhm="0.0328671" res="12725.8" algo="Sum"/><pk mz="418.76136346" i="653.449" sn="3.62392" a="17.2995" fwhm="0.033307" res="12572.8" algo="Sum"/><pk mz="418.79754627" i="958.218" sn="5.31422" a="26.5239" fwhm="0.0243702" res="17184.8" algo="Sum"/><pk mz="418.88336485" i="695.439" sn="3.85686" a="23.3399" fwhm="0.0302375" res="13853.1" algo="Sum"/><pk mz="419.20433153" i="607.244" sn="3.36349" a="14.209" fwhm="0.0326294" res="12847.4" algo="Sum"/><pk mz="419.24801014" i="1070.45" sn="5.9272" a="29.3562" fwhm="0.0321946" res="13022.3" algo="Sum"/><pk mz="419.25781708" i="1090.66" sn="6.03898" a="40.802" fwhm="0.0418424" res="10019.9" algo="Sum"/><pk mz="419.31155521" i="703.149" sn="3.89334" a="16.085" fwhm="0.0322451" res="13003.9" algo="Sum"/><pk mz="419.34847982" i="604.201" sn="3.34546" a="16.1305" fwhm="0.036137" res="11604.4" algo="Sum"/><pk mz="419.38551778" i="806.689" sn="4.46649" a="18.7913" fwhm="0.0214122" res="19586.2" algo="Sum"/><pk mz="420.77556699" i="872.472" sn="4.80447" a="29.5576" fwhm="0.0420315" res="10011" algo="Sum"/><pk mz="420.88451204" i="5988.92" sn="32.9601" a="154.083" fwhm="0.0214816" res="19592.8" algo="Sum"/><pk mz="421.21914403" i="805.523" sn="4.42737" a="20.1639" fwhm="0.0311077" res="13540.7" algo="Sum"/><pk mz="421.25771353" i="1182.79" sn="6.49941" a="49.5395" fwhm="0.0449453" res="9372.67" algo="Sum"/><pk mz="421.30876758" i="698.506" sn="3.83828" a="16.1583" fwhm="0.0336341" res="12526.2" algo="Sum"/><pk mz="421.32622132" i="601.306" sn="3.30411" a="9.89899" fwhm="0.0240348" res="17529.8" algo="Sum"/><pk mz="421.36499944" i="639.426" sn="3.5136" a="17.9896" fwhm="0.0303938" res="13863.5" algo="Sum"/><pk mz="421.40072055" i="665.849" sn="3.65845" a="15.9243" fwhm="0.0223863" res="18824.1" algo="Sum"/><pk mz="421.77668857" i="984.229" sn="5.40135" a="36.3559" fwhm="0.0343183" res="12290.2" algo="Sum"/><pk mz="422.26696249" i="751.388" sn="4.11417" a="19.7865" fwhm="0.0301655" res="13998.3" algo="Sum"/><pk mz="422.27992029" i="673.719" sn="3.68852" a="19.4259" fwhm="0.0457571" res="9228.73" algo="Sum"/><pk mz="422.76478128" i="1794.89" sn="9.79542" a="58.3849" fwhm="0.0305759" res="13826.8" algo="Sum"/><pk mz="422.88199854" i="2321.19" sn="12.6652" a="62.73" fwhm="0.0233306" res="18125.6" algo="Sum"/><pk mz="422.97824539" i="1171.31" sn="6.38983" a="34.9738" fwhm="0.0240069" res="17619.1" algo="Sum"/><pk mz="423.20988558" i="577.904" sn="3.14985" a="13.9418" fwhm="0.0287812" res="14704.4" algo="Sum"/><pk mz="423.23510121" i="763.604" sn="4.16244" a="18.2412" fwhm="0.0311136" res="13602.9" algo="Sum"/><pk mz="423.26677461" i="1714.88" sn="9.34878" a="64.6427" fwhm="0.0344881" res="12272.8" algo="Sum"/><pk mz="423.32234318" i="1063.27" sn="5.7968" a="35.8315" fwhm="0.0344255" res="12296.8" algo="Sum"/><pk mz="423.77094060" i="1050.36" sn="5.70446" a="34.0376" fwhm="0.028685" res="14773.3" algo="Sum"/><pk mz="424.27243131" i="1338.65" sn="7.24856" a="46.1615" fwhm="0.0273214" res="15528.9" algo="Sum"/><pk mz="424.34131115" i="1543.91" sn="8.35971" a="41.3202" fwhm="0.0224814" res="18875.2" algo="Sum"/><pk mz="424.77851354" i="2052.1" sn="11.082" a="71.5438" fwhm="0.0331986" res="12795.1" algo="Sum"/><pk mz="424.89647447" i="2972.8" sn="16.0537" a="80.118" fwhm="0.0248859" res="17073.8" algo="Sum"/><pk mz="425.27606744" i="1536" sn="8.29078" a="58.996" fwhm="0.0423518" res="10041.5" algo="Sum"/><pk mz="425.31287097" i="1175.93" sn="6.34709" a="26.9909" fwhm="0.0300373" res="14159.5" algo="Sum"/><pk mz="425.33986581" i="1381.75" sn="7.45887" a="45.8365" fwhm="0.0356917" res="11917.1" algo="Sum"/><pk mz="425.77302859" i="799.576" sn="4.30729" a="30.2507" fwhm="0.0404273" res="10531.8" algo="Sum"/><pk mz="425.80956336" i="647.42" sn="3.48835" a="17.6931" fwhm="0.0266101" res="16001.8" algo="Sum"/><pk mz="426.27033539" i="698.508" sn="3.75417" a="31.6202" fwhm="0.0462228" res="9222.07" algo="Sum"/><pk mz="426.31928719" i="1214.7" sn="6.52783" a="27.3266" fwhm="0.0227427" res="18745.3" algo="Sum"/><pk mz="426.35683201" i="1980.54" sn="10.6424" a="53.0801" fwhm="0.0229776" res="18555.3" algo="Sum"/><pk mz="426.79079976" i="1607.84" sn="8.63061" a="39.8232" fwhm="0.0250698" res="17024.1" algo="Sum"/><pk mz="426.82519390" i="1183.54" sn="6.35236" a="32.2611" fwhm="0.0308833" res="13820.6" algo="Sum"/><pk mz="426.91038815" i="732.562" sn="3.93133" a="20.1922" fwhm="0.0289774" res="14732.5" algo="Sum"/><pk mz="426.93204232" i="676.235" sn="3.62938" a="12.7511" fwhm="0.025514" res="16733.2" algo="Sum"/><pk mz="427.15804054" i="1045.57" sn="5.60771" a="33.0913" fwhm="0.0286136" res="14928.5" algo="Sum"/><pk mz="427.20694773" i="760.959" sn="4.08109" a="24.1709" fwhm="0.0446994" res="9557.33" algo="Sum"/><pk mz="427.25055204" i="1111.33" sn="5.96018" a="29.6831" fwhm="0.0321793" res="13277.2" algo="Sum"/><pk mz="427.35690694" i="1182.59" sn="6.33511" a="33.8724" fwhm="0.0258627" res="16524.1" algo="Sum"/><pk mz="428.37058306" i="763.049" sn="4.06785" a="24.5369" fwhm="0.0276128" res="15513.5" algo="Sum"/><pk mz="428.69919489" i="943.41" sn="5.02264" a="24.6987" fwhm="0.0238031" res="18010.2" algo="Sum"/><pk mz="428.75919321" i="623.807" sn="3.32118" a="14.9651" fwhm="0.0256171" res="16737.2" algo="Sum"/><pk mz="428.78840613" i="1219.15" sn="6.49194" a="35.885" fwhm="0.0298451" res="14367.1" algo="Sum"/><pk mz="428.82446867" i="631.925" sn="3.36491" a="17.2865" fwhm="0.0308251" res="13911.5" algo="Sum"/><pk mz="428.99735745" i="594.819" sn="3.16562" a="20.1717" fwhm="0.0257253" res="16676.1" algo="Sum"/><pk mz="429.22325778" i="2391.41" sn="12.6873" a="79.4761" fwhm="0.0362366" res="11845" algo="Sum"/><pk mz="429.31803170" i="699.625" sn="3.71216" a="21.6223" fwhm="0.0348886" res="12305.4" algo="Sum"/><pk mz="429.37256348" i="3267.17" sn="17.3344" a="77.5059" fwhm="0.0217338" res="19756" algo="Sum"/><pk mz="429.76643860" i="619.301" sn="3.27761" a="19.1546" fwhm="0.0283377" res="15165.9" algo="Sum"/><pk mz="430.22816501" i="655.792" sn="3.46012" a="23.6677" fwhm="0.0422415" res="10185" algo="Sum"/><pk mz="430.26757074" i="571.116" sn="3.01335" a="16.7076" fwhm="0.0406512" res="10584.4" algo="Sum"/><pk mz="430.37643264" i="1085.53" sn="5.72721" a="30.7825" fwhm="0.0253913" res="16949.7" algo="Sum"/><pk mz="430.69601606" i="2153.55" sn="11.3535" a="52.7426" fwhm="0.0212672" res="20251.6" algo="Sum"/><pk mz="430.77550298" i="724.879" sn="3.82085" a="27.6842" fwhm="0.0465935" res="9245.4" algo="Sum"/><pk mz="430.91331130" i="5717.33" sn="30.1315" a="145.137" fwhm="0.0216339" res="19918.4" algo="Sum"/><pk mz="431.17254028" i="1142.33" sn="6.01438" a="28.6414" fwhm="0.0300807" res="14333.8" algo="Sum"/><pk mz="431.20232740" i="1314.62" sn="6.92098" a="38.5901" fwhm="0.0336407" res="12817.9" algo="Sum"/><pk mz="431.23991343" i="1684.3" sn="8.86734" a="51.2207" fwhm="0.0397058" res="10860.9" algo="Sum"/><pk mz="431.27745594" i="1247.21" sn="6.56725" a="42.1585" fwhm="0.0403236" res="10695.4" algo="Sum"/><pk mz="431.42127733" i="1252.28" sn="6.59081" a="31.6384" fwhm="0.0213561" res="20201.3" algo="Sum"/><pk mz="431.77645939" i="662.019" sn="3.48153" a="23.644" fwhm="0.0300489" res="14369.1" algo="Sum"/><pk mz="432.26905529" i="924.044" sn="4.84899" a="26.0912" fwhm="0.0370275" res="11674.3" algo="Sum"/><pk mz="432.69357897" i="2149.7" sn="11.2752" a="53.9541" fwhm="0.0213666" res="20250.9" algo="Sum"/><pk mz="432.77151373" i="684.692" sn="3.58979" a="27.2113" fwhm="0.0430576" res="10051" algo="Sum"/><pk mz="433.21921346" i="611.186" sn="3.19562" a="19.0511" fwhm="0.0406292" res="10662.7" algo="Sum"/><pk mz="433.27179787" i="864.586" sn="4.5192" a="43.2161" fwhm="0.0639659" res="6773.48" algo="Sum"/><pk mz="433.77394250" i="1028.09" sn="5.36761" a="38.8032" fwhm="0.0311253" res="13936.4" algo="Sum"/><pk mz="434.27566185" i="777.457" sn="4.05486" a="34.8457" fwhm="0.0349631" res="12421" algo="Sum"/><pk mz="434.69106568" i="1106.83" sn="5.76737" a="34.7423" fwhm="0.0293814" res="14794.8" algo="Sum"/><pk mz="434.77710934" i="595.592" sn="3.10297" a="25.9191" fwhm="0.0446312" res="9741.55" algo="Sum"/><pk mz="434.82471830" i="1015.72" sn="5.29126" a="27.2809" fwhm="0.0238575" res="18225.9" algo="Sum"/><pk mz="434.89708944" i="828.295" sn="4.31475" a="33.2943" fwhm="0.0313417" res="13876" algo="Sum"/><pk mz="435.24176654" i="620.664" sn="3.22999" a="19.8477" fwhm="0.060337" res="7213.51" algo="Sum"/><pk mz="435.26263390" i="692.873" sn="3.60568" a="13.3128" fwhm="0.0246851" res="17632.6" algo="Sum"/><pk mz="435.27978040" i="718.674" sn="3.73995" a="23.9866" fwhm="0.0445342" res="9774.06" algo="Sum"/><pk mz="436.77733168" i="661.494" sn="3.4266" a="18.344" fwhm="0.0367843" res="11874" algo="Sum"/><pk mz="436.82115129" i="1331.67" sn="6.89818" a="34.3718" fwhm="0.0234467" res="18630.4" algo="Sum"/><pk mz="436.85913272" i="877.15" sn="4.54372" a="21.6913" fwhm="0.029045" res="15040.8" algo="Sum"/><pk mz="436.88166901" i="696.73" sn="3.60913" a="21.142" fwhm="0.037097" res="11776.7" algo="Sum"/><pk mz="437.18706899" i="1295.41" sn="6.70588" a="38.5757" fwhm="0.028644" res="15262.8" algo="Sum"/><pk mz="437.23675776" i="1186.41" sn="6.14155" a="54.007" fwhm="0.0603643" res="7243.3" algo="Sum"/><pk mz="437.27496523" i="887.163" sn="4.59321" a="27.0096" fwhm="0.0366437" res="11933.2" algo="Sum"/><pk mz="437.76349475" i="708.405" sn="3.66203" a="18.3964" fwhm="0.0252541" res="17334.4" algo="Sum"/><pk mz="438.26517752" i="603.185" sn="3.11457" a="13.1695" fwhm="0.033027" res="13269.9" algo="Sum"/><pk mz="438.29277600" i="756.425" sn="3.90583" a="25.6272" fwhm="0.0334096" res="13118.8" algo="Sum"/><pk mz="438.72770441" i="1197.12" sn="6.16711" a="33.2029" fwhm="0.0241854" res="18140.2" algo="Sum"/><pk mz="438.76732354" i="635.534" sn="3.27225" a="20.7763" fwhm="0.0394146" res="11132.1" algo="Sum"/><pk mz="438.81851135" i="793.065" sn="4.08296" a="29.6689" fwhm="0.0422737" res="10380.4" algo="Sum"/><pk mz="439.24178158" i="688.475" sn="3.54385" a="19.309" fwhm="0.0350063" res="12547.5" algo="Sum"/><pk mz="439.27718124" i="1260.38" sn="6.48771" a="44.8175" fwhm="0.0473043" res="9286.2" algo="Sum"/><pk mz="439.77767455" i="639.934" sn="3.28774" a="30.1614" fwhm="0.036655" res="11997.7" algo="Sum"/><pk mz="440.72464576" i="2177.11" sn="11.1274" a="57.0483" fwhm="0.0238807" res="18455.3" algo="Sum"/><pk mz="440.76743873" i="624.63" sn="3.19255" a="21.8913" fwhm="0.0494544" res="8912.6" algo="Sum"/><pk mz="441.12802592" i="889.809" sn="4.53411" a="25.5003" fwhm="0.0239977" res="18382.1" algo="Sum"/><pk mz="441.29582249" i="1831.02" sn="9.33116" a="56.1978" fwhm="0.0340213" res="12971.2" algo="Sum"/><pk mz="441.33241462" i="803.045" sn="4.09296" a="20.597" fwhm="0.0353155" res="12496.9" algo="Sum"/><pk mz="441.76822369" i="1048.41" sn="5.33949" a="32.9078" fwhm="0.0288401" res="15317.8" algo="Sum"/><pk mz="442.27006807" i="901.482" sn="4.57959" a="29.6025" fwhm="0.0346406" res="12767.4" algo="Sum"/><pk mz="442.29779577" i="683.162" sn="3.47003" a="19.828" fwhm="0.0320431" res="13803.2" algo="Sum"/><pk mz="442.72272182" i="1889.25" sn="9.58309" a="52.6671" fwhm="0.0256105" res="17286.8" algo="Sum"/><pk mz="442.76972782" i="822.182" sn="4.16859" a="27.9466" fwhm="0.0393745" res="11245.1" algo="Sum"/><pk mz="443.14170203" i="1119.8" sn="5.66277" a="30.9733" fwhm="0.0287926" res="15390.8" algo="Sum"/><pk mz="443.20266640" i="697.267" sn="3.52645" a="19.1768" fwhm="0.0327516" res="13532.2" algo="Sum"/><pk mz="443.23295140" i="626.74" sn="3.16977" a="22.9268" fwhm="0.0404996" res="10944.1" algo="Sum"/><pk mz="443.28379913" i="704.166" sn="3.56135" a="23.9258" fwhm="0.0459181" res="9653.79" algo="Sum"/><pk mz="443.33203220" i="623.487" sn="3.15344" a="22.521" fwhm="0.0400746" res="11062.7" algo="Sum"/><pk mz="444.20305029" i="657.91" sn="3.31747" a="21.5393" fwhm="0.0265268" res="16745.4" algo="Sum"/><pk mz="444.72963567" i="892.677" sn="4.49106" a="42.8408" fwhm="0.0576155" res="7718.92" algo="Sum"/><pk mz="444.85211444" i="1200.87" sn="6.04348" a="38.7859" fwhm="0.0258026" res="17240.6" algo="Sum"/><pk mz="444.92645341" i="773.18" sn="3.89007" a="28.9338" fwhm="0.0328469" res="13545.5" algo="Sum"/><pk mz="445.13701446" i="815.08" sn="4.1009" a="26.5163" fwhm="0.0435068" res="10231.4" algo="Sum"/><pk mz="445.21734619" i="1308.82" sn="6.58596" a="39.029" fwhm="0.0362025" res="12298" algo="Sum"/><pk mz="445.25542770" i="867.246" sn="4.36408" a="28.6822" fwhm="0.0419898" res="10603.9" algo="Sum"/><pk mz="445.36630552" i="1309.1" sn="6.58747" a="36.4424" fwhm="0.0248233" res="17941.5" algo="Sum"/><pk mz="445.43749243" i="1361.45" sn="6.85094" a="34.7074" fwhm="0.0230958" res="19286.5" algo="Sum"/><pk mz="446.28368208" i="1192.88" sn="5.98122" a="33.1687" fwhm="0.0291113" res="15330.2" algo="Sum"/><pk mz="446.78303214" i="771.917" sn="3.86132" a="20.083" fwhm="0.0297129" res="15036.7" algo="Sum"/><pk mz="446.84910121" i="1142.91" sn="5.71712" a="37.2738" fwhm="0.0270799" res="16501.1" algo="Sum"/><pk mz="446.88787678" i="798.488" sn="3.99459" a="18.3202" fwhm="0.0268227" res="16660.8" algo="Sum"/><pk mz="447.17875935" i="854.866" sn="4.27477" a="26.3779" fwhm="0.0569358" res="7854.09" algo="Sum"/><pk mz="447.19103189" i="887.568" sn="4.43829" a="24.1347" fwhm="0.0369623" res="12098.6" algo="Sum"/><pk mz="447.23613101" i="1082.01" sn="5.4106" a="34.0724" fwhm="0.0406156" res="11011.4" algo="Sum"/><pk mz="447.28155783" i="1064.32" sn="5.32213" a="44.6672" fwhm="0.0575885" res="7766.86" algo="Sum"/><pk mz="447.83698882" i="566.243" sn="2.82885" a="18.9818" fwhm="0.0326022" res="13736.4" algo="Sum"/><pk mz="448.75657810" i="1811.69" sn="9.01431" a="51.077" fwhm="0.025401" res="17666.9" algo="Sum"/><pk mz="448.85675921" i="736.27" sn="3.66296" a="19.191" fwhm="0.0282095" res="15911.5" algo="Sum"/><pk mz="449.28115784" i="952.794" sn="4.73769" a="42.1408" fwhm="0.0492017" res="9131.42" algo="Sum"/><pk mz="449.76293600" i="860.541" sn="4.27417" a="26.222" fwhm="0.0243367" res="18480.9" algo="Sum"/><pk mz="450.26952121" i="628.005" sn="3.11753" a="19.947" fwhm="0.0427813" res="10524.9" algo="Sum"/><pk mz="450.75432237" i="2695.69" sn="13.3722" a="79.5011" fwhm="0.0275849" res="16340.6" algo="Sum"/><pk mz="450.85645970" i="593.443" sn="2.94347" a="21.4727" fwhm="0.0378025" res="11926.6" algo="Sum"/><pk mz="451.15743814" i="1164.93" sn="5.77237" a="33.6906" fwhm="0.0256162" res="17612.2" algo="Sum"/><pk mz="451.27973649" i="880.746" sn="4.36196" a="53.1365" fwhm="0.0460534" res="9799.06" algo="Sum"/><pk mz="452.28049109" i="567.917" sn="2.8105" a="18.4047" fwhm="0.0436377" res="10364.4" algo="Sum"/><pk mz="452.74781421" i="2150.93" sn="10.6407" a="79.4413" fwhm="0.0395679" res="11442.3" algo="Sum"/><pk mz="453.17186255" i="1471.89" sn="7.27057" a="51.1839" fwhm="0.031283" res="14486.2" algo="Sum"/><pk mz="453.24299607" i="1101.51" sn="5.44103" a="35.1417" fwhm="0.0369232" res="12275.3" algo="Sum"/><pk mz="453.29205196" i="1294.88" sn="6.39622" a="46.3231" fwhm="0.0420218" res="10787.1" algo="Sum"/><pk mz="453.33359424" i="1263.15" sn="6.23994" a="40.5394" fwhm="0.0357925" res="12665.6" algo="Sum"/><pk mz="453.36790966" i="584.145" sn="2.88515" a="18.4803" fwhm="0.0340581" res="13311.6" algo="Sum"/><pk mz="453.77751515" i="587.54" sn="2.89905" a="12.9942" fwhm="0.0336064" res="13502.7" algo="Sum"/><pk mz="454.28797164" i="1133.79" sn="5.58995" a="43.3014" fwhm="0.0373349" res="12167.9" algo="Sum"/><pk mz="454.76633529" i="1157.86" sn="5.70478" a="48.2311" fwhm="0.0526567" res="8636.44" algo="Sum"/><pk mz="454.88143334" i="1270.12" sn="6.2578" a="41.571" fwhm="0.0249212" res="18252.8" algo="Sum"/><pk mz="455.17296753" i="702.452" sn="3.4559" a="17.1035" fwhm="0.026097" res="17441.6" algo="Sum"/><pk mz="455.18388656" i="746.243" sn="3.67137" a="21.9461" fwhm="0.0344277" res="13221.5" algo="Sum"/><pk mz="455.28600122" i="786.268" sn="3.86785" a="33.8531" fwhm="0.0402508" res="11311.2" algo="Sum"/><pk mz="455.29739422" i="781.988" sn="3.8468" a="26.0784" fwhm="0.0446424" res="10198.8" algo="Sum"/><pk mz="455.34163463" i="609.902" sn="3.00026" a="19.4266" fwhm="0.0368096" res="12370.2" algo="Sum"/><pk mz="456.28876740" i="630.708" sn="3.10129" a="24.7334" fwhm="0.0450624" res="10125.7" algo="Sum"/><pk mz="456.76361209" i="648.167" sn="3.18283" a="24.9759" fwhm="0.0427383" res="10687.5" algo="Sum"/><pk mz="456.79313924" i="592.833" sn="2.91117" a="19.6348" fwhm="0.0421476" res="10837.9" algo="Sum"/><pk mz="456.87871170" i="922.475" sn="4.52858" a="29.3924" fwhm="0.0282672" res="16162.8" algo="Sum"/><pk mz="457.27376726" i="728.422" sn="3.57544" a="27.2491" fwhm="0.0379669" res="12044" algo="Sum"/><pk mz="457.30216941" i="926.755" sn="4.54896" a="34.2652" fwhm="0.0462844" res="9880.26" algo="Sum"/><pk mz="457.34423204" i="593.463" sn="2.913" a="19.2976" fwhm="0.0378479" res="12083.7" algo="Sum"/><pk mz="457.76245235" i="622.382" sn="3.05152" a="23.5739" fwhm="0.0335103" res="13660.4" algo="Sum"/><pk mz="458.78452586" i="2183.47" sn="10.6895" a="80.8354" fwhm="0.0278444" res="16476.7" algo="Sum"/><pk mz="458.88955619" i="730.291" sn="3.57441" a="20.2483" fwhm="0.0315487" res="14545.4" algo="Sum"/><pk mz="459.24780692" i="735.559" sn="3.59616" a="28.2443" fwhm="0.0381655" res="12033.1" algo="Sum"/><pk mz="459.26688629" i="631.585" sn="3.08803" a="9.87945" fwhm="0.0346541" res="13252.9" algo="Sum"/><pk mz="459.28609557" i="629.951" sn="3.08034" a="11.4979" fwhm="0.021779" res="21088.5" algo="Sum"/><pk mz="459.34042253" i="1087.76" sn="5.31889" a="34.8267" fwhm="0.0397017" res="11569.8" algo="Sum"/><pk mz="459.45284002" i="1025.16" sn="5.01108" a="28.6475" fwhm="0.0258838" res="17750.6" algo="Sum"/><pk mz="460.28140035" i="757.203" sn="3.69276" a="20.7137" fwhm="0.0307719" res="14957.9" algo="Sum"/><pk mz="460.29546761" i="769.519" sn="3.7526" a="17.0069" fwhm="0.0315398" res="14594.1" algo="Sum"/><pk mz="460.78246651" i="2557.98" sn="12.4427" a="75.3307" fwhm="0.0268435" res="17165.5" algo="Sum"/><pk mz="461.18499449" i="1475.7" sn="7.17528" a="46.7" fwhm="0.0366786" res="12573.7" algo="Sum"/><pk mz="461.21025571" i="1016.79" sn="4.94391" a="22.2686" fwhm="0.0269329" res="17124.4" algo="Sum"/><pk mz="461.28834874" i="1633.89" sn="7.94421" a="64.5269" fwhm="0.0505218" res="9130.48" algo="Sum"/><pk mz="461.33462562" i="1038.26" sn="5.04745" a="29.0603" fwhm="0.0423564" res="10891.7" algo="Sum"/><pk mz="461.78546461" i="660.273" sn="3.20479" a="32.31" fwhm="0.0409346" res="11281.1" algo="Sum"/><pk mz="462.28680675" i="639.438" sn="3.09994" a="38.2528" fwhm="0.0482105" res="9588.92" algo="Sum"/><pk mz="462.78058304" i="1618.97" sn="7.8198" a="55.1392" fwhm="0.0369008" res="12541.2" algo="Sum"/><pk mz="463.20119721" i="1667.45" sn="8.04886" a="51.7647" fwhm="0.0292132" res="15855.9" algo="Sum"/><pk mz="463.29651766" i="1066.41" sn="5.14699" a="56.4125" fwhm="0.0552879" res="8379.71" algo="Sum"/><pk mz="463.35353251" i="973.703" sn="4.70008" a="32.036" fwhm="0.0432172" res="10721.5" algo="Sum"/><pk mz="464.31163356" i="663.294" sn="3.18712" a="22.1465" fwhm="0.0383323" res="12112.8" algo="Sum"/><pk mz="464.79093624" i="921.513" sn="4.41717" a="42.8886" fwhm="0.0410492" res="11322.8" algo="Sum"/><pk mz="464.90994105" i="1412.65" sn="6.76618" a="44.1731" fwhm="0.0250605" res="18551.5" algo="Sum"/><pk mz="465.21554576" i="771.995" sn="3.69802" a="26.6987" fwhm="0.0392027" res="11866.9" algo="Sum"/><pk mz="465.29536925" i="688.401" sn="3.29759" a="15.8279" fwhm="0.0340301" res="13673" algo="Sum"/><pk mz="466.90541850" i="666.317" sn="3.17984" a="25.8064" fwhm="0.0297436" res="15697.7" algo="Sum"/><pk mz="467.10114483" i="744.551" sn="3.55203" a="22.8529" fwhm="0.0275831" res="16934.3" algo="Sum"/><pk mz="467.28679744" i="670.192" sn="3.19784" a="17.5707" fwhm="0.0383654" res="12179.9" algo="Sum"/><pk mz="467.31111137" i="758.096" sn="3.61728" a="29.3073" fwhm="0.0483758" res="9660.01" algo="Sum"/><pk mz="468.30137534" i="1537.62" sn="7.3047" a="60.4853" fwhm="0.032791" res="14281.4" algo="Sum"/><pk mz="468.81150756" i="2383.34" sn="11.2997" a="95.3959" fwhm="0.0291665" res="16073.6" algo="Sum"/><pk mz="468.92074762" i="597.05" sn="2.8306" a="21.4651" fwhm="0.0339886" res="13796.4" algo="Sum"/><pk mz="469.32022329" i="1207.51" sn="5.72519" a="65.1246" fwhm="0.0548689" res="8553.48" algo="Sum"/><pk mz="469.36440775" i="4051.11" sn="19.2075" a="117.713" fwhm="0.0248546" res="18884.4" algo="Sum"/><pk mz="470.36779833" i="1299.65" sn="6.1503" a="41.0703" fwhm="0.0269164" res="17475.2" algo="Sum"/><pk mz="470.81069879" i="2062.57" sn="9.74426" a="60.4173" fwhm="0.0262655" res="17925" algo="Sum"/><pk mz="471.28697013" i="723.578" sn="3.41676" a="15.9765" fwhm="0.0302656" res="15571.7" algo="Sum"/><pk mz="471.34068255" i="817.136" sn="3.85649" a="20.7518" fwhm="0.0372243" res="12662.2" algo="Sum"/><pk mz="471.73686495" i="809.691" sn="3.81969" a="26.1928" fwhm="0.0280313" res="16828.9" algo="Sum"/><pk mz="472.23906476" i="589.295" sn="2.77902" a="20.8128" fwhm="0.0376892" res="12529.8" algo="Sum"/><pk mz="472.81803171" i="1079.19" sn="5.08703" a="58.9764" fwhm="0.0443876" res="10652" algo="Sum"/><pk mz="473.30222602" i="643.894" sn="3.0272" a="14.2435" fwhm="0.0278358" res="17003.4" algo="Sum"/><pk mz="473.34280054" i="1131.81" sn="5.3209" a="49.9521" fwhm="0.0411827" res="11493.7" algo="Sum"/><pk mz="473.46822092" i="1137.57" sn="5.34571" a="31.2451" fwhm="0.025379" res="18655.9" algo="Sum"/><pk mz="474.76176229" i="626.553" sn="2.9308" a="25.3111" fwhm="0.0424941" res="11172.4" algo="Sum"/><pk mz="474.82418030" i="692.005" sn="3.23686" a="26.8888" fwhm="0.0453752" res="10464.4" algo="Sum"/><pk mz="474.93886704" i="1136.09" sn="5.3115" a="40.0053" fwhm="0.0266314" res="17833.8" algo="Sum"/><pk mz="475.32211710" i="3581.48" sn="16.7208" a="150.206" fwhm="0.0339767" res="13989.6" algo="Sum"/><pk mz="475.41360251" i="642.096" sn="2.99569" a="19.9127" fwhm="0.0365691" res="13000.4" algo="Sum"/><pk mz="475.80473714" i="576.534" sn="2.68735" a="19.2856" fwhm="0.0362183" res="13137.1" algo="Sum"/><pk mz="476.27719078" i="1324.39" sn="6.16742" a="44.1268" fwhm="0.0330695" res="14402.3" algo="Sum"/><pk mz="476.32413940" i="1242.65" sn="5.78676" a="40.3944" fwhm="0.0386902" res="12311.2" algo="Sum"/><pk mz="476.75761087" i="653.998" sn="3.04479" a="24.4348" fwhm="0.0369662" res="12897.1" algo="Sum"/><pk mz="476.84474250" i="644.367" sn="2.99509" a="31.6049" fwhm="0.043128" res="11056.5" algo="Sum"/><pk mz="477.30877456" i="941.245" sn="4.36658" a="22.6536" fwhm="0.0596874" res="7996.8" algo="Sum"/><pk mz="477.32769712" i="1194.02" sn="5.53924" a="50.6375" fwhm="0.0418288" res="11411.5" algo="Sum"/><pk mz="478.32812669" i="4650.46" sn="21.5298" a="134.983" fwhm="0.0254321" res="18808.1" algo="Sum"/><pk mz="478.84219792" i="2547.88" sn="11.7591" a="78.5807" fwhm="0.0248804" res="19245.7" algo="Sum"/><pk mz="479.22398343" i="602.977" sn="2.78076" a="22.5774" fwhm="0.0510045" res="9395.71" algo="Sum"/><pk mz="479.28459042" i="651.61" sn="3.00551" a="15.8155" fwhm="0.0345378" res="13877.1" algo="Sum"/><pk mz="479.33030017" i="1684.85" sn="7.77125" a="79.5852" fwhm="0.0359242" res="13342.8" algo="Sum"/><pk mz="480.30634892" i="585.372" sn="2.69283" a="15.0758" fwhm="0.0388965" res="12348.3" algo="Sum"/><pk mz="480.34267844" i="1722.04" sn="7.92174" a="58.975" fwhm="0.0278665" res="17237.3" algo="Sum"/><pk mz="480.84035541" i="1970.83" sn="9.05088" a="58.0482" fwhm="0.0269494" res="17842.4" algo="Sum"/><pk mz="481.20354730" i="3022.69" sn="13.8505" a="89.0115" fwhm="0.0244532" res="19678.6" algo="Sum"/><pk mz="481.26249816" i="1305.62" sn="5.98262" a="70.1984" fwhm="0.0354174" res="13588.3" algo="Sum"/><pk mz="481.34545155" i="969.109" sn="4.43976" a="49.0719" fwhm="0.0548459" res="8776.33" algo="Sum"/><pk mz="482.20675970" i="759.008" sn="3.47296" a="24.7711" fwhm="0.0272152" res="17718.3" algo="Sum"/><pk mz="482.26419935" i="583.972" sn="2.67203" a="16.7777" fwhm="0.02938" res="16414.7" algo="Sum"/><pk mz="482.32002862" i="1896.95" sn="8.67912" a="62.4525" fwhm="0.0308745" res="15622" algo="Sum"/><pk mz="482.35841054" i="1638.32" sn="7.49495" a="46.8107" fwhm="0.0304499" res="15841.1" algo="Sum"/><pk mz="482.72981153" i="843.092" sn="3.85229" a="19.7364" fwhm="0.0283858" res="17006" algo="Sum"/><pk mz="482.74935184" i="773.394" sn="3.53259" a="24.2286" fwhm="0.0340547" res="14175.7" algo="Sum"/><pk mz="482.85300932" i="1461.31" sn="6.6664" a="47.2665" fwhm="0.0342697" res="14089.8" algo="Sum"/><pk mz="483.22794051" i="605.125" sn="2.75998" a="20.6589" fwhm="0.0453352" res="10659" algo="Sum"/><pk mz="483.30838454" i="1204.16" sn="5.49233" a="59.6746" fwhm="0.0638515" res="7569.26" algo="Sum"/><pk mz="483.37880909" i="6027.14" sn="27.4862" a="183.514" fwhm="0.0259615" res="18619" algo="Sum"/><pk mz="484.26052728" i="572.822" sn="2.60849" a="21.8153" fwhm="0.0322541" res="15013.9" algo="Sum"/><pk mz="484.32222842" i="1093.8" sn="4.98051" a="47.8256" fwhm="0.038333" res="12634.6" algo="Sum"/><pk mz="484.38225274" i="2059.58" sn="9.37831" a="61.0474" fwhm="0.0255261" res="18976" algo="Sum"/><pk mz="484.75073268" i="1224.3" sn="5.56616" a="38.4073" fwhm="0.0273983" res="17692.7" algo="Sum"/><pk mz="484.78732304" i="642.014" sn="2.9188" a="19.7134" fwhm="0.0375949" res="12895" algo="Sum"/><pk mz="484.85585526" i="647.694" sn="2.94463" a="22.6299" fwhm="0.0436429" res="11109.6" algo="Sum"/><pk mz="485.35844118" i="5567.8" sn="25.2856" a="195.151" fwhm="0.0275586" res="17611.9" algo="Sum"/><pk mz="486.29738970" i="729.507" sn="3.30399" a="24.2762" fwhm="0.0362113" res="13429.4" algo="Sum"/><pk mz="486.36214220" i="1860.58" sn="8.42188" a="58.1164" fwhm="0.0276822" res="17569.5" algo="Sum"/><pk mz="486.65653491" i="661.488" sn="2.98866" a="16.4892" fwhm="0.0258922" res="18795.5" algo="Sum"/><pk mz="486.74846924" i="1013.81" sn="4.57954" a="33.5875" fwhm="0.0304927" res="15962.8" algo="Sum"/><pk mz="486.78355630" i="663.604" sn="2.99744" a="19.1584" fwhm="0.0354513" res="13731" algo="Sum"/><pk mz="486.86883394" i="652.587" sn="2.94626" a="32.6587" fwhm="0.045433" res="10716.2" algo="Sum"/><pk mz="487.29150423" i="575.406" sn="2.59589" a="25.4158" fwhm="0.0501337" res="9719.83" algo="Sum"/><pk mz="487.35787196" i="1105.39" sn="4.98611" a="44.1713" fwhm="0.0382821" res="12730.7" algo="Sum"/><pk mz="487.48329292" i="898.42" sn="4.053" a="28.0228" fwhm="0.0259866" res="18759" algo="Sum"/><pk mz="488.30907658" i="865.447" sn="3.89321" a="35.2036" fwhm="0.0442033" res="11046.9" algo="Sum"/><pk mz="488.65345032" i="1494.4" sn="6.72219" a="42.2735" fwhm="0.0239085" res="20438.5" algo="Sum"/><pk mz="488.74826823" i="612.96" sn="2.75619" a="19.824" fwhm="0.0402263" res="12150" algo="Sum"/><pk mz="488.78912436" i="663.587" sn="2.9841" a="29.6721" fwhm="0.0452642" res="10798.6" algo="Sum"/><pk mz="488.87103906" i="2859.42" sn="12.8579" a="91.5904" fwhm="0.0272672" res="17928.9" algo="Sum"/><pk mz="489.31579725" i="945.46" sn="4.24901" a="43.6058" fwhm="0.0374587" res="13062.8" algo="Sum"/><pk mz="489.34839546" i="983.209" sn="4.41865" a="47.4657" fwhm="0.0479959" res="10195.6" algo="Sum"/><pk mz="490.30071568" i="1584.94" sn="7.08114" a="79.231" fwhm="0.0482288" res="10166.1" algo="Sum"/><pk mz="490.64997871" i="1848.73" sn="8.24059" a="56.259" fwhm="0.0257377" res="19063.5" algo="Sum"/><pk mz="490.81345063" i="722.01" sn="3.21789" a="30.245" fwhm="0.0439773" res="11160.6" algo="Sum"/><pk mz="490.86937954" i="1243.46" sn="5.54124" a="40.1139" fwhm="0.0308058" res="15934.3" algo="Sum"/><pk mz="491.30999475" i="1367.01" sn="6.0894" a="69.0708" fwhm="0.0439732" res="11172.9" algo="Sum"/><pk mz="491.36899850" i="818.364" sn="3.64545" a="26.9459" fwhm="0.0399385" res="12303.2" algo="Sum"/><pk mz="492.64755677" i="1144.95" sn="5.05157" a="36.4574" fwhm="0.0274368" res="17955.7" algo="Sum"/><pk mz="492.78117823" i="671.436" sn="2.96066" a="21.9377" fwhm="0.0450313" res="10943.1" algo="Sum"/><pk mz="492.84833772" i="699.438" sn="3.08231" a="23.641" fwhm="0.0312307" res="15780.9" algo="Sum"/><pk mz="492.88255372" i="1299.7" sn="5.72699" a="47.2086" fwhm="0.0328781" res="14991.2" algo="Sum"/><pk mz="493.32433232" i="1442.2" sn="6.35031" a="43.8609" fwhm="0.0412844" res="11949.4" algo="Sum"/><pk mz="494.32178598" i="2391.99" sn="10.48" a="84.9064" fwhm="0.0290372" res="17023.8" algo="Sum"/><pk mz="494.64993636" i="584.585" sn="2.56105" a="25.5385" fwhm="0.0409182" res="12088.8" algo="Sum"/><pk mz="494.77869740" i="977.937" sn="4.28099" a="31.1962" fwhm="0.0409483" res="12083" algo="Sum"/><pk mz="494.83843976" i="972.56" sn="4.25817" a="36.5873" fwhm="0.0422303" res="11717.6" algo="Sum"/><pk mz="495.31741950" i="1156.21" sn="5.05757" a="76.5469" fwhm="0.0646948" res="7656.21" algo="Sum"/><pk mz="496.33812469" i="93254.2" sn="405.99" a="2364.91" fwhm="0.0223887" res="22169.1" algo="Sum"/><pk mz="496.54991473" i="647.133" sn="2.8163" a="18.2068" fwhm="0.0241624" res="20550.5" algo="Sum"/><pk mz="496.68356946" i="724.142" sn="3.15201" a="25.1939" fwhm="0.03221" res="15420.2" algo="Sum"/><pk mz="496.77533565" i="840.748" sn="3.6588" a="30.2976" fwhm="0.0424373" res="11706.1" algo="Sum"/><pk mz="496.83453686" i="785.22" sn="3.41715" a="22.3593" fwhm="0.035119" res="14147.2" algo="Sum"/><pk mz="496.88605104" i="705.844" sn="3.07172" a="25.4619" fwhm="0.0378946" res="13112.3" algo="Sum"/><pk mz="496.98140654" i="654.534" sn="2.84783" a="23.9675" fwhm="0.0303889" res="16354" algo="Sum"/><pk mz="497.28304618" i="681.04" sn="2.96122" a="24.7742" fwhm="0.0461574" res="10773.6" algo="Sum"/><pk mz="497.34116566" i="25255" sn="109.807" a="745.827" fwhm="0.0252161" res="19723.1" algo="Sum"/><pk mz="497.81853904" i="737.387" sn="3.19846" a="31.0688" fwhm="0.0373608" res="13324.6" algo="Sum"/><pk mz="498.34404617" i="4819.71" sn="20.8833" a="148.753" fwhm="0.0272455" res="18290.9" algo="Sum"/><pk mz="498.68248972" i="1675.82" sn="7.25448" a="50.8549" fwhm="0.023825" res="20931" algo="Sum"/><pk mz="498.79759921" i="619.091" sn="2.68036" a="16.6672" fwhm="0.0373735" res="13346.3" algo="Sum"/><pk mz="498.82402784" i="588.831" sn="2.54966" a="22.6746" fwhm="0.044265" res="11269" algo="Sum"/><pk mz="498.89940989" i="2392.86" sn="10.3559" a="83.6572" fwhm="0.0268374" res="18589.7" algo="Sum"/><pk mz="499.30088775" i="988.727" sn="4.2739" a="39.7802" fwhm="0.0388591" res="12849" algo="Sum"/><pk mz="499.37248672" i="3257.6" sn="14.0828" a="101.949" fwhm="0.0331067" res="15083.7" algo="Sum"/><pk mz="500.27241665" i="929.63" sn="4.01166" a="32.7477" fwhm="0.0310482" res="16112.7" algo="Sum"/><pk mz="500.30935511" i="746.333" sn="3.22071" a="22.4813" fwhm="0.0348287" res="14364.9" algo="Sum"/><pk mz="500.37680594" i="1187.53" sn="5.12538" a="46.6857" fwhm="0.0298466" res="16765" algo="Sum"/><pk mz="500.68017035" i="1469.7" sn="6.33946" a="47.3523" fwhm="0.028369" res="17648.9" algo="Sum"/><pk mz="501.27687729" i="621.375" sn="2.67709" a="15.5591" fwhm="0.0372289" res="13464.7" algo="Sum"/><pk mz="501.28758979" i="630.762" sn="2.71753" a="10.551" fwhm="0.017661" res="28383.9" algo="Sum"/><pk mz="501.33807866" i="990.468" sn="4.2677" a="49.2617" fwhm="0.0613937" res="8165.95" algo="Sum"/><pk mz="501.38744207" i="2345.02" sn="10.1042" a="89.4804" fwhm="0.0325209" res="15417.4" algo="Sum"/><pk mz="501.49736146" i="991.562" sn="4.27024" a="29.8212" fwhm="0.0278935" res="17979" algo="Sum"/><pk mz="502.27681468" i="2811.43" sn="12.0904" a="90.0031" fwhm="0.0288315" res="17421.1" algo="Sum"/><pk mz="502.32534517" i="2491.46" sn="10.7144" a="86.0578" fwhm="0.0294113" res="17079.3" algo="Sum"/><pk mz="502.39057991" i="808.75" sn="3.47785" a="31.165" fwhm="0.0369052" res="13613" algo="Sum"/><pk mz="502.67956318" i="871.544" sn="3.73942" a="34.3026" fwhm="0.0387947" res="12957.4" algo="Sum"/><pk mz="502.80810935" i="902.099" sn="3.87072" a="33.3916" fwhm="0.0342901" res="14663.3" algo="Sum"/><pk mz="503.28209569" i="1021.91" sn="4.38287" a="38.3816" fwhm="0.0452317" res="11126.8" algo="Sum"/><pk mz="503.32853176" i="1224.4" sn="5.25249" a="45.8943" fwhm="0.0514557" res="9781.78" algo="Sum"/><pk mz="503.36656923" i="902.069" sn="3.86985" a="29.7578" fwhm="0.0477568" res="10540.2" algo="Sum"/><pk mz="503.40028475" i="617.178" sn="2.64604" a="21.8284" fwhm="0.0342048" res="14717.2" algo="Sum"/><pk mz="504.30464094" i="2419.62" sn="10.3321" a="68.3578" fwhm="0.0313699" res="16076.1" algo="Sum"/><pk mz="504.33666407" i="2873.02" sn="12.259" a="96.7545" fwhm="0.0338711" res="14889.9" algo="Sum"/><pk mz="504.80763498" i="1045.17" sn="4.44905" a="40.8262" fwhm="0.035506" res="14217.5" algo="Sum"/><pk mz="505.31279889" i="1913.34" sn="8.13247" a="61.6592" fwhm="0.0447346" res="11295.8" algo="Sum"/><pk mz="505.33519484" i="1632.32" sn="6.93731" a="48.2446" fwhm="0.0347869" res="14526.6" algo="Sum"/><pk mz="505.81172257" i="641.663" sn="2.72177" a="38.1615" fwhm="0.0428601" res="11801.5" algo="Sum"/><pk mz="506.30860196" i="637.315" sn="2.70042" a="22.0957" fwhm="0.0506453" res="9997.14" algo="Sum"/><pk mz="506.35642016" i="2091.98" sn="8.86361" a="72.8799" fwhm="0.0292073" res="17336.6" algo="Sum"/><pk mz="506.71316783" i="1140.39" sn="4.81728" a="38.1259" fwhm="0.0276527" res="18324.2" algo="Sum"/><pk mz="506.80470564" i="769.112" sn="3.24988" a="27.5973" fwhm="0.0463751" res="10928.4" algo="Sum"/><pk mz="507.31146986" i="1240.72" sn="5.2372" a="70.917" fwhm="0.0675458" res="7510.63" algo="Sum"/><pk mz="507.36370187" i="1340.94" sn="5.65989" a="51.5997" fwhm="0.0478356" res="10606.4" algo="Sum"/><pk mz="508.33558904" i="799.938" sn="3.36906" a="28.2793" fwhm="0.0533535" res="9527.69" algo="Sum"/><pk mz="508.37350444" i="1775.76" sn="7.47799" a="61.8024" fwhm="0.0306122" res="16606.9" algo="Sum"/><pk mz="508.71079416" i="2012.5" sn="8.4524" a="58.5318" fwhm="0.0268688" res="18933.2" algo="Sum"/><pk mz="508.81440294" i="649.151" sn="2.72616" a="28.0244" fwhm="0.0502472" res="10126.2" algo="Sum"/><pk mz="509.32163863" i="1170.6" sn="4.91284" a="52.7495" fwhm="0.0469571" res="10846.5" algo="Sum"/><pk mz="509.36117779" i="3797.1" sn="15.9367" a="139.14" fwhm="0.0309965" res="16432.9" algo="Sum"/><pk mz="510.31803844" i="721.968" sn="3.01975" a="27.7553" fwhm="0.0410796" res="12422.7" algo="Sum"/><pk mz="510.35700163" i="2624.3" sn="10.9765" a="112.231" fwhm="0.0346623" res="14723.7" algo="Sum"/><pk mz="510.70924133" i="1637.96" sn="6.8498" a="54.3589" fwhm="0.0311068" res="16417.9" algo="Sum"/><pk mz="510.75403828" i="845.076" sn="3.53424" a="25.5384" fwhm="0.0348628" res="14650.4" algo="Sum"/><pk mz="511.25101016" i="2028.83" sn="8.48072" a="68.4117" fwhm="0.0288692" res="17709.2" algo="Sum"/><pk mz="511.29709666" i="700.679" sn="2.92869" a="16.9205" fwhm="0.0356727" res="14333" algo="Sum"/><pk mz="511.35525514" i="1279.92" sn="5.34979" a="43.2927" fwhm="0.0489808" res="10439.9" algo="Sum"/><pk mz="512.25364044" i="578.357" sn="2.41572" a="25.2202" fwhm="0.0395674" res="12946.4" algo="Sum"/><pk mz="512.32391020" i="1425.42" sn="5.95341" a="60.2138" fwhm="0.0367505" res="13940.6" algo="Sum"/><pk mz="512.71134803" i="894.172" sn="3.73279" a="44.0591" fwhm="0.0437633" res="11715.6" algo="Sum"/><pk mz="512.82943777" i="1025.52" sn="4.28063" a="50.8949" fwhm="0.0506606" res="10122.8" algo="Sum"/><pk mz="512.90578248" i="577.589" sn="2.41081" a="24.0024" fwhm="0.0458919" res="11176.4" algo="Sum"/><pk mz="513.31847149" i="743.776" sn="3.10388" a="14.9127" fwhm="0.0268073" res="19148.5" algo="Sum"/><pk mz="513.35009913" i="962.611" sn="4.01692" a="42.9403" fwhm="0.0582153" res="8818.14" algo="Sum"/><pk mz="513.39488559" i="574.531" sn="2.39749" a="23.6802" fwhm="0.0448672" res="11442.5" algo="Sum"/><pk mz="514.65495572" i="762.003" sn="3.16551" a="21.0315" fwhm="0.024527" res="20983.2" algo="Sum"/><pk mz="514.83156623" i="845.414" sn="3.51136" a="30.3492" fwhm="0.0413446" res="12452.2" algo="Sum"/><pk mz="515.31839109" i="821.984" sn="3.41232" a="28.046" fwhm="0.0481717" res="10697.5" algo="Sum"/><pk mz="515.36366805" i="1137.48" sn="4.72104" a="41.319" fwhm="0.0392157" res="13141.8" algo="Sum"/><pk mz="515.40985247" i="20659.3" sn="85.6788" a="588.368" fwhm="0.0257375" res="20025.6" algo="Sum"/><pk mz="515.51358530" i="807.359" sn="3.34678" a="27.167" fwhm="0.0308876" res="16690" algo="Sum"/><pk mz="516.30374837" i="3382.5" sn="13.981" a="134.136" fwhm="0.0283583" res="18206.5" algo="Sum"/><pk mz="516.41335893" i="7273.44" sn="30.0668" a="216.197" fwhm="0.0262766" res="19653" algo="Sum"/><pk mz="516.74134126" i="1524.39" sn="6.29617" a="64.1374" fwhm="0.0303443" res="17029.2" algo="Sum"/><pk mz="516.82467940" i="744.821" sn="3.07429" a="28.1658" fwhm="0.041666" res="12404" algo="Sum"/><pk mz="517.30872597" i="1299.88" sn="5.35903" a="60.0853" fwhm="0.045625" res="11338.3" algo="Sum"/><pk mz="517.36980759" i="1241.88" sn="5.12" a="52.6712" fwhm="0.0623916" res="8292.29" algo="Sum"/><pk mz="517.41124367" i="2238.02" sn="9.22618" a="82.704" fwhm="0.0360805" res="14340.5" algo="Sum"/><pk mz="518.31951202" i="151041" sn="620.924" a="3737.49" fwhm="0.0216498" res="23941" algo="Sum"/><pk mz="518.73894040" i="2364.12" sn="9.71521" a="82.4847" fwhm="0.027323" res="18985.4" algo="Sum"/><pk mz="518.82277858" i="668.299" sn="2.74658" a="26.8174" fwhm="0.0388089" res="13368.6" algo="Sum"/><pk mz="519.32259683" i="40986.3" sn="168.145" a="1163.55" fwhm="0.0252232" res="20589.1" algo="Sum"/><pk mz="519.82950233" i="973.263" sn="3.98299" a="45.5859" fwhm="0.0298002" res="17443.8" algo="Sum"/><pk mz="520.33468907" i="27457.5" sn="112.249" a="858.561" fwhm="0.0278263" res="18699.4" algo="Sum"/><pk mz="520.73767030" i="1551.89" sn="6.3401" a="72.0118" fwhm="0.0366227" res="14219" algo="Sum"/><pk mz="520.82667332" i="626.335" sn="2.55873" a="31.6603" fwhm="0.0564997" res="9218.22" algo="Sum"/><pk mz="521.33851294" i="7710.63" sn="31.4149" a="271.083" fwhm="0.0300835" res="17329.7" algo="Sum"/><pk mz="522.35148831" i="12648" sn="51.4003" a="407.849" fwhm="0.0269697" res="19368.1" algo="Sum"/><pk mz="522.74383564" i="887.571" sn="3.60666" a="41.1218" fwhm="0.0535729" res="9757.61" algo="Sum"/><pk mz="522.86691447" i="967.395" sn="3.93143" a="33.5425" fwhm="0.0320161" res="16331.4" algo="Sum"/><pk mz="523.25425769" i="1048.75" sn="4.25404" a="37.9844" fwhm="0.0366453" res="14278.9" algo="Sum"/><pk mz="523.32131924" i="2138.81" sn="8.67607" a="65.8062" fwhm="0.031793" res="16460.3" algo="Sum"/><pk mz="523.35769045" i="4389.93" sn="17.8077" a="197.952" fwhm="0.0403273" res="12977.7" algo="Sum"/><pk mz="524.26593921" i="1115.56" sn="4.52043" a="51.2184" fwhm="0.0460237" res="11391.2" algo="Sum"/><pk mz="524.36824545" i="34556.9" sn="140.07" a="1019.42" fwhm="0.0253725" res="20666.8" algo="Sum"/><pk mz="524.85729344" i="808.417" sn="3.27467" a="40.297" fwhm="0.045401" res="11560.5" algo="Sum"/><pk mz="525.28481555" i="1735.99" sn="7.03733" a="67.4911" fwhm="0.0411231" res="12773.5" algo="Sum"/><pk mz="525.37137131" i="10513.4" sn="42.6107" a="342.19" fwhm="0.028922" res="18165.1" algo="Sum"/><pk mz="526.29052619" i="1341.41" sn="5.42532" a="47.4888" fwhm="0.0345681" res="15224.8" algo="Sum"/><pk mz="526.33737953" i="1307.83" sn="5.28949" a="37.1096" fwhm="0.0394905" res="13328.2" algo="Sum"/><pk mz="526.37397645" i="2198.46" sn="8.89163" a="76.5964" fwhm="0.0341595" res="15409.3" algo="Sum"/><pk mz="526.77059055" i="1935.65" sn="7.82386" a="74.2182" fwhm="0.0305001" res="17271.1" algo="Sum"/><pk mz="526.84416913" i="965.873" sn="3.90405" a="39.6416" fwhm="0.0534824" res="9850.79" algo="Sum"/><pk mz="527.32984062" i="1307.08" sn="5.27496" a="45.3051" fwhm="0.0389514" res="13538.2" algo="Sum"/><pk mz="527.38152338" i="786.247" sn="3.17304" a="41.4051" fwhm="0.0506542" res="10411.4" algo="Sum"/><pk mz="527.82862669" i="640.258" sn="2.58058" a="14.9352" fwhm="0.03453" res="15286.1" algo="Sum"/><pk mz="528.27849807" i="801.518" sn="3.23061" a="32.1355" fwhm="0.0374049" res="14123.2" algo="Sum"/><pk mz="528.33365405" i="868.563" sn="3.50084" a="33.9108" fwhm="0.0457028" res="11560.2" algo="Sum"/><pk mz="528.76866193" i="2368.58" sn="9.53515" a="84.4503" fwhm="0.0305855" res="17288.2" algo="Sum"/><pk mz="528.81539504" i="573.854" sn="2.30979" a="13.1598" fwhm="0.0265055" res="19951.2" algo="Sum"/><pk mz="529.33610964" i="868.905" sn="3.49671" a="53.9028" fwhm="0.0652376" res="8113.97" algo="Sum"/><pk mz="529.52925644" i="892.352" sn="3.59083" a="25.2931" fwhm="0.0263202" res="20118.7" algo="Sum"/><pk mz="530.35412008" i="2208.32" sn="8.86473" a="71.3224" fwhm="0.0299043" res="17735" algo="Sum"/><pk mz="530.76794078" i="1395.08" sn="5.58866" a="73.0643" fwhm="0.0420114" res="12633.9" algo="Sum"/><pk mz="531.34974863" i="1770.78" sn="7.08625" a="68.8371" fwhm="0.0513354" res="10350.5" algo="Sum"/><pk mz="531.40312756" i="4932.92" sn="19.7422" a="168.071" fwhm="0.0294223" res="18061.2" algo="Sum"/><pk mz="532.33463539" i="3201.58" sn="12.7855" a="123.655" fwhm="0.032035" res="16617.3" algo="Sum"/><pk mz="532.40751582" i="1846.76" sn="7.36534" a="56.8729" fwhm="0.0362976" res="14667.8" algo="Sum"/><pk mz="532.43379940" i="1881.53" sn="7.50122" a="60.0645" fwhm="0.0323099" res="16479" algo="Sum"/><pk mz="532.77827391" i="791.662" sn="3.15134" a="38.1125" fwhm="0.0411496" res="12947.4" algo="Sum"/><pk mz="532.89587711" i="942.768" sn="3.75249" a="38.9847" fwhm="0.0340537" res="15648.7" algo="Sum"/><pk mz="533.34101921" i="1978.76" sn="7.86988" a="68.56" fwhm="0.0390228" res="13667.4" algo="Sum"/><pk mz="533.40534708" i="917.828" sn="3.64702" a="29.4729" fwhm="0.0446351" res="11950.4" algo="Sum"/><pk mz="533.43830245" i="740.86" sn="2.94382" a="27.1151" fwhm="0.0372342" res="14326.6" algo="Sum"/><pk mz="533.84353184" i="588.201" sn="2.33655" a="24.6968" fwhm="0.0467844" res="11410.7" algo="Sum"/><pk mz="534.29311338" i="4832.44" sn="19.1458" a="189.521" fwhm="0.0338027" res="15806.2" algo="Sum"/><pk mz="534.32744789" i="1991.28" sn="7.88934" a="50.9743" fwhm="0.0312955" res="17073.6" algo="Sum"/><pk mz="534.71267315" i="633.937" sn="2.51045" a="25.4031" fwhm="0.0433204" res="12343.2" algo="Sum"/><pk mz="534.79943880" i="675.566" sn="2.67538" a="19.5009" fwhm="0.0410438" res="13030" algo="Sum"/><pk mz="534.83344030" i="823.011" sn="3.2593" a="29.094" fwhm="0.0477183" res="11208.1" algo="Sum"/><pk mz="534.88567324" i="779.009" sn="3.08509" a="40.6758" fwhm="0.0364755" res="14664.3" algo="Sum"/><pk mz="535.29924315" i="1931.58" sn="7.64587" a="66.4036" fwhm="0.0390631" res="13703.4" algo="Sum"/><pk mz="535.37544357" i="3005.81" sn="11.898" a="124.356" fwhm="0.0344714" res="15531" algo="Sum"/><pk mz="536.29623516" i="969.906" sn="3.83802" a="30.3666" fwhm="0.0379326" res="14138.1" algo="Sum"/><pk mz="536.33202957" i="948.192" sn="3.75223" a="35.1385" fwhm="0.0494438" res="10847.3" algo="Sum"/><pk mz="536.37896745" i="1277.37" sn="5.05421" a="62.2986" fwhm="0.0424262" res="12642.6" algo="Sum"/><pk mz="536.72837372" i="2016.75" sn="7.97512" a="74.0192" fwhm="0.0277091" res="19370.1" algo="Sum"/><pk mz="536.79820917" i="2248.48" sn="8.89083" a="89.3379" fwhm="0.0309246" res="17358.3" algo="Sum"/><pk mz="536.88071656" i="669.857" sn="2.64844" a="25.4916" fwhm="0.0475835" res="11282.9" algo="Sum"/><pk mz="537.23034352" i="1255.95" sn="4.96495" a="48.8679" fwhm="0.0411685" res="13049.6" algo="Sum"/><pk mz="537.39230845" i="565649" sn="2236.23" a="10969.2" fwhm="0.0166529" res="32270.2" algo="Sum"/><pk mz="537.73046408" i="575.325" sn="2.27464" a="25.0577" fwhm="0.0480407" res="11193.2" algo="Sum"/><pk mz="538.39512047" i="168403" sn="665.222" a="4187.94" fwhm="0.0218308" res="24662.1" algo="Sum"/><pk mz="538.79660316" i="2277.64" sn="8.99105" a="82.4822" fwhm="0.0321704" res="16748.2" algo="Sum"/><pk mz="538.88249598" i="847.147" sn="3.34342" a="41.8586" fwhm="0.0526185" res="10241.3" algo="Sum"/><pk mz="539.27126110" i="773.266" sn="3.05111" a="35.0563" fwhm="0.0542967" res="9931.93" algo="Sum"/><pk mz="539.33507890" i="1008.27" sn="3.97881" a="26.0468" fwhm="0.0366378" res="14720.7" algo="Sum"/><pk mz="539.39394478" i="48301.7" sn="190.642" a="1546.83" fwhm="0.0284607" res="18952.2" algo="Sum"/><pk mz="540.30619757" i="692.195" sn="2.72619" a="32.6197" fwhm="0.0450313" res="11998.5" algo="Sum"/><pk mz="540.39455358" i="11309" sn="44.5404" a="396.308" fwhm="0.0311377" res="17355" algo="Sum"/><pk mz="540.70774516" i="622.404" sn="2.44912" a="26.2078" fwhm="0.0478063" res="11310.4" algo="Sum"/><pk mz="540.80319534" i="1357.13" sn="5.33856" a="91.4341" fwhm="0.0576534" res="9380.24" algo="Sum"/><pk mz="540.88799490" i="651.045" sn="2.56124" a="31.2939" fwhm="0.0558961" res="9676.67" algo="Sum"/><pk mz="541.11749640" i="1088.4" sn="4.28105" a="41.0752" fwhm="0.0320753" res="16870.2" algo="Sum"/><pk mz="541.34197298" i="1799.37" sn="7.07657" a="61.0513" fwhm="0.0440715" res="12283.3" algo="Sum"/><pk mz="541.39237496" i="2828.32" sn="11.1221" a="113.412" fwhm="0.0385679" res="14037.4" algo="Sum"/><pk mz="541.84436238" i="900.22" sn="3.53135" a="37.5685" fwhm="0.0429547" res="12614.3" algo="Sum"/><pk mz="542.31806171" i="35961.3" sn="140.995" a="1051.99" fwhm="0.0262059" res="20694.5" algo="Sum"/><pk mz="542.70648983" i="923.135" sn="3.61758" a="34.9271" fwhm="0.037499" res="14472.6" algo="Sum"/><pk mz="542.74485427" i="662.135" sn="2.59448" a="18.9724" fwhm="0.0390465" res="13900" algo="Sum"/><pk mz="542.81251485" i="905.246" sn="3.54803" a="34.2106" fwhm="0.0505392" res="10740.4" algo="Sum"/><pk mz="542.92246171" i="756.775" sn="2.96559" a="29.7528" fwhm="0.0408786" res="13281.3" algo="Sum"/><pk mz="543.32150147" i="11063.4" sn="43.3067" a="358.544" fwhm="0.0276312" res="19663.3" algo="Sum"/><pk mz="543.39471230" i="849.039" sn="3.32342" a="32.0053" fwhm="0.0534812" res="10160.5" algo="Sum"/><pk mz="543.43956503" i="603.164" sn="2.35928" a="16.8804" fwhm="0.0369652" res="14701.4" algo="Sum"/><pk mz="543.54415933" i="638.394" sn="2.49308" a="22.6523" fwhm="0.0327749" res="16584.2" algo="Sum"/><pk mz="544.33343451" i="23561.8" sn="91.8703" a="738.568" fwhm="0.02754" res="19765.2" algo="Sum"/><pk mz="544.70478452" i="966.271" sn="3.7652" a="39.2002" fwhm="0.0364399" res="14948" algo="Sum"/><pk mz="544.73960114" i="661.078" sn="2.57598" a="17.8864" fwhm="0.0320959" res="16972.3" algo="Sum"/><pk mz="544.82207077" i="782.972" sn="3.0514" a="32.6178" fwhm="0.0372146" res="14640" algo="Sum"/><pk mz="545.33721272" i="7394.48" sn="28.7256" a="257.507" fwhm="0.029491" res="18491.7" algo="Sum"/><pk mz="545.41494943" i="1184.71" sn="4.59841" a="54.4536" fwhm="0.0518897" res="10511.1" algo="Sum"/><pk mz="546.34898387" i="51309.8" sn="198.758" a="1484.86" fwhm="0.025831" res="21150.9" algo="Sum"/><pk mz="546.60848557" i="946.312" sn="3.66596" a="36.3547" fwhm="0.0318416" res="17166.5" algo="Sum"/><pk mz="546.70529534" i="668.667" sn="2.5896" a="31.7662" fwhm="0.0391966" res="13947.8" algo="Sum"/><pk mz="546.82761564" i="2518.39" sn="9.75323" a="95.5702" fwhm="0.0314395" res="17393" algo="Sum"/><pk mz="546.90675950" i="601.769" sn="2.33046" a="30.5155" fwhm="0.05064" res="10799.9" algo="Sum"/><pk mz="547.35225162" i="15503.4" sn="59.9729" a="531.289" fwhm="0.0285009" res="19204.7" algo="Sum"/><pk mz="547.72018830" i="731.178" sn="2.82674" a="30.0693" fwhm="0.0337864" res="16211.2" algo="Sum"/><pk mz="548.27242392" i="1059.81" sn="4.09588" a="42.0841" fwhm="0.0341922" res="16035" algo="Sum"/><pk mz="548.35413087" i="4084.88" sn="15.7918" a="161.899" fwhm="0.0334782" res="16379.4" algo="Sum"/><pk mz="548.60727366" i="1274.63" sn="4.92431" a="44.6596" fwhm="0.0307257" res="17855" algo="Sum"/><pk mz="548.82609008" i="1945.02" sn="7.51141" a="67.5509" fwhm="0.0399104" res="13751.4" algo="Sum"/><pk mz="548.90869410" i="579.623" sn="2.23819" a="17.2172" fwhm="0.0380926" res="14409.8" algo="Sum"/><pk mz="549.27171427" i="635.093" sn="2.45349" a="24.2377" fwhm="0.037079" res="14813.6" algo="Sum"/><pk mz="549.35536626" i="1693.07" sn="6.54059" a="114.852" fwhm="0.06381" res="8609.24" algo="Sum"/><pk mz="549.83825347" i="592.746" sn="2.2876" a="29.3194" fwhm="0.0491087" res="11196.4" algo="Sum"/><pk mz="550.33430410" i="617.139" sn="2.38026" a="26.5131" fwhm="0.0469598" res="11719.3" algo="Sum"/><pk mz="550.38047223" i="851.4" sn="3.28356" a="46" fwhm="0.0440198" res="12503" algo="Sum"/><pk mz="550.61069409" i="1084.59" sn="4.18067" a="49.4201" fwhm="0.0419674" res="13120" algo="Sum"/><pk mz="550.73860556" i="570.745" sn="2.19923" a="21.6323" fwhm="0.0482044" res="11425.1" algo="Sum"/><pk mz="550.83727213" i="1399.98" sn="5.39354" a="73.3858" fwhm="0.0498212" res="11056.3" algo="Sum"/><pk mz="551.34652422" i="1533.48" sn="5.90015" a="73.5138" fwhm="0.0622296" res="8859.87" algo="Sum"/><pk mz="551.40425933" i="1616.65" sn="6.22035" a="59.1303" fwhm="0.042577" res="12950.7" algo="Sum"/><pk mz="552.35553327" i="901.879" sn="3.46564" a="23.3219" fwhm="0.035058" res="15755.5" algo="Sum"/><pk mz="552.40330116" i="828.427" sn="3.18339" a="31.5809" fwhm="0.0439964" res="12555.7" algo="Sum"/><pk mz="552.60797311" i="577.23" sn="2.21784" a="28.406" fwhm="0.0456952" res="12093.3" algo="Sum"/><pk mz="552.73513401" i="853.401" sn="3.27434" a="33.0441" fwhm="0.0417729" res="13231.9" algo="Sum"/><pk mz="552.77865805" i="745.438" sn="2.85872" a="24.0862" fwhm="0.0463644" res="11922.5" algo="Sum"/><pk mz="552.80409596" i="677.258" sn="2.59689" a="15.1288" fwhm="0.0278195" res="19871.1" algo="Sum"/><pk mz="552.84267912" i="758.341" sn="2.90801" a="33.9034" fwhm="0.059302" res="9322.5" algo="Sum"/><pk mz="552.87261020" i="576.64" sn="2.21156" a="12.5646" fwhm="0.0453878" res="12181.1" algo="Sum"/><pk mz="553.37946427" i="68007.4" sn="260.795" a="2872.73" fwhm="0.0406038" res="13628.7" algo="Sum"/><pk mz="553.45408183" i="10161.7" sn="38.9627" a="360.063" fwhm="0.0309571" res="17878.1" algo="Sum"/><pk mz="554.38283999" i="23916.8" sn="91.609" a="1066.22" fwhm="0.0423086" res="13103.3" algo="Sum"/><pk mz="554.45729518" i="4207.5" sn="16.1189" a="153.827" fwhm="0.0307267" res="18044.8" algo="Sum"/><pk mz="554.73224692" i="866.507" sn="3.31334" a="35.7279" fwhm="0.04469" res="12412.9" algo="Sum"/><pk mz="554.77300497" i="709.488" sn="2.71339" a="27.3415" fwhm="0.0510929" res="10858.1" algo="Sum"/><pk mz="554.85452339" i="801.291" sn="3.06478" a="39.5607" fwhm="0.0639358" res="8678.31" algo="Sum"/><pk mz="554.93492307" i="637.725" sn="2.4388" a="30.5648" fwhm="0.0451023" res="12303.9" algo="Sum"/><pk mz="555.37097694" i="10010.4" sn="38.2648" a="526.557" fwhm="0.0489835" res="11337.9" algo="Sum"/><pk mz="555.45932399" i="1126.74" sn="4.30592" a="41.1122" fwhm="0.0424505" res="13084.9" algo="Sum"/><pk mz="555.85961459" i="688.544" sn="2.63356" a="36.256" fwhm="0.0394555" res="14088.3" algo="Sum"/><pk mz="556.36934849" i="2991.53" sn="11.4135" a="182.314" fwhm="0.0533179" res="10435" algo="Sum"/><pk mz="556.63931701" i="1068.01" sn="4.06739" a="39.378" fwhm="0.0303584" res="18335.6" algo="Sum"/><pk mz="556.73180700" i="627.128" sn="2.38879" a="29.4807" fwhm="0.0660211" res="8432.63" algo="Sum"/><pk mz="556.77278521" i="603.593" sn="2.29915" a="29.8741" fwhm="0.0617885" res="9010.94" algo="Sum"/><pk mz="556.85436590" i="2836.75" sn="10.8051" a="111.493" fwhm="0.0321659" res="17311.9" algo="Sum"/><pk mz="557.37002155" i="1183.87" sn="4.49924" a="81.6806" fwhm="0.0512497" res="10875.6" algo="Sum"/><pk mz="557.55890841" i="708.292" sn="2.69191" a="25.5721" fwhm="0.0340926" res="16354.3" algo="Sum"/><pk mz="557.85646133" i="565.685" sn="2.15099" a="36.7717" fwhm="0.0651222" res="8566.3" algo="Sum"/><pk mz="558.29974733" i="1656.51" sn="6.28216" a="84.3333" fwhm="0.0509797" res="10951.4" algo="Sum"/><pk mz="558.34950067" i="690.442" sn="2.61844" a="17.6025" fwhm="0.0326186" res="17117.5" algo="Sum"/><pk mz="558.37673989" i="673.128" sn="2.55278" a="22.2094" fwhm="0.0252737" res="22093.2" algo="Sum"/><pk mz="558.63723929" i="1179.78" sn="4.47332" a="42.8008" fwhm="0.0309495" res="18050" algo="Sum"/><pk mz="558.68078126" i="712.893" sn="2.70289" a="17.0857" fwhm="0.0372891" res="14982.4" algo="Sum"/><pk mz="558.71258612" i="727.759" sn="2.75861" a="27.2446" fwhm="0.0486308" res="11488.9" algo="Sum"/><pk mz="558.85318815" i="1300.99" sn="4.93082" a="65.369" fwhm="0.0380442" res="14689.6" algo="Sum"/><pk mz="559.32042620" i="802.613" sn="3.04088" a="14.7136" fwhm="0.0186552" res="29982" algo="Sum"/><pk mz="559.33801162" i="844.222" sn="3.19853" a="15.082" fwhm="0.0186555" res="29982.5" algo="Sum"/><pk mz="559.36190017" i="855.15" sn="3.23993" a="22.9927" fwhm="0.0373118" res="14991.6" algo="Sum"/><pk mz="559.38463013" i="841.879" sn="3.18966" a="31.8513" fwhm="0.0513053" res="10903.1" algo="Sum"/><pk mz="560.31407415" i="1061.13" sn="4.02053" a="59.0525" fwhm="0.0595711" res="9405.81" algo="Sum"/><pk mz="560.34984453" i="736.94" sn="2.79267" a="26.1194" fwhm="0.0471179" res="11892.5" algo="Sum"/><pk mz="560.63621525" i="979.576" sn="3.7103" a="35.1752" fwhm="0.0340808" res="16450.2" algo="Sum"/><pk mz="560.76351670" i="726.073" sn="2.74974" a="39.8783" fwhm="0.0518704" res="10810.9" algo="Sum"/><pk mz="560.86591185" i="1286.95" sn="4.87335" a="67.217" fwhm="0.0437114" res="12831.1" algo="Sum"/><pk mz="561.33808954" i="867.291" sn="3.28678" a="48.4147" fwhm="0.0578783" res="9698.59" algo="Sum"/><pk mz="561.40079758" i="1264.81" sn="4.79327" a="49.2835" fwhm="0.0481088" res="11669.4" algo="Sum"/><pk mz="562.32319575" i="1903.36" sn="7.19918" a="78.9173" fwhm="0.0405203" res="13877.6" algo="Sum"/><pk mz="562.76097687" i="1050.28" sn="3.96922" a="43.0676" fwhm="0.0414159" res="13588" algo="Sum"/><pk mz="562.80083263" i="723.344" sn="2.73366" a="23.8112" fwhm="0.046783" res="12030" algo="Sum"/><pk mz="562.82734211" i="650.123" sn="2.45682" a="13.789" fwhm="0.0280706" res="20050.4" algo="Sum"/><pk mz="562.86784893" i="660.141" sn="2.49404" a="17.7125" fwhm="0.0414566" res="13577.3" algo="Sum"/><pk mz="563.35615342" i="2100.72" sn="7.9423" a="133.974" fwhm="0.0593534" res="9491.55" algo="Sum"/><pk mz="563.41450995" i="704.938" sn="2.6651" a="15.5867" fwhm="0.0280852" res="20060.9" algo="Sum"/><pk mz="563.85385403" i="859.998" sn="3.24097" a="47.2329" fwhm="0.0475804" res="11850.5" algo="Sum"/><pk mz="564.30284848" i="2857.35" sn="10.7722" a="105.762" fwhm="0.033022" res="17088.7" algo="Sum"/><pk mz="564.34494217" i="970.799" sn="3.65991" a="55.0769" fwhm="0.0524595" res="10757.7" algo="Sum"/><pk mz="564.66820182" i="970.048" sn="3.65555" a="49.5158" fwhm="0.0385036" res="14665.3" algo="Sum"/><pk mz="564.75796604" i="887.814" sn="3.3429" a="38.8087" fwhm="0.0501524" res="11260.8" algo="Sum"/><pk mz="564.85448078" i="676.202" sn="2.54594" a="26.3271" fwhm="0.0492406" res="11471.3" algo="Sum"/><pk mz="564.88507976" i="606.262" sn="2.28286" a="20.8066" fwhm="0.0419027" res="13480.9" algo="Sum"/><pk mz="564.96731429" i="609.831" sn="2.2965" a="25.1372" fwhm="0.0430609" res="13120.2" algo="Sum"/><pk mz="565.24061236" i="708.696" sn="2.66795" a="24.5206" fwhm="0.0396967" res="14239" algo="Sum"/><pk mz="565.30658705" i="1132.5" sn="4.26313" a="47.9866" fwhm="0.0510559" res="11072.3" algo="Sum"/><pk mz="565.34860674" i="1161.57" sn="4.37253" a="48.9994" fwhm="0.0463734" res="12191.2" algo="Sum"/><pk mz="565.42118481" i="8143.4" sn="30.6522" a="279.375" fwhm="0.0287626" res="19658.2" algo="Sum"/><pk mz="565.74489870" i="633.261" sn="2.38046" a="33.5595" fwhm="0.0406671" res="13911.6" algo="Sum"/><pk mz="566.31686104" i="8531.31" sn="32.0588" a="265.064" fwhm="0.0275955" res="20522.1" algo="Sum"/><pk mz="566.42413543" i="3167.76" sn="11.904" a="114.592" fwhm="0.0302081" res="18750.7" algo="Sum"/><pk mz="566.66664638" i="1724" sn="6.47867" a="61.2641" fwhm="0.0314609" res="18011.8" algo="Sum"/><pk mz="566.75572338" i="680.936" sn="2.55941" a="37.4134" fwhm="0.0511548" res="11079.2" algo="Sum"/><pk mz="566.88381398" i="2235.77" sn="8.40354" a="88.3206" fwhm="0.0320055" res="17712.1" algo="Sum"/><pk mz="567.34353323" i="4287.61" sn="16.1024" a="242.141" fwhm="0.0544004" res="10429" algo="Sum"/><pk mz="567.41919094" i="1537.74" sn="5.77536" a="58.2418" fwhm="0.0436219" res="13007.7" algo="Sum"/><pk mz="568.33569041" i="5273.71" sn="19.7649" a="220.207" fwhm="0.0362128" res="15694.3" algo="Sum"/><pk mz="568.40307879" i="582.347" sn="2.1821" a="11.0159" fwhm="0.0222129" res="25588.9" algo="Sum"/><pk mz="568.41769066" i="590.767" sn="2.2134" a="15.2648" fwhm="0.0376129" res="15112.3" algo="Sum"/><pk mz="568.66623756" i="1775.13" sn="6.64891" a="84.7745" fwhm="0.0394922" res="14399.5" algo="Sum"/><pk mz="568.75667769" i="595.778" sn="2.23182" a="21.151" fwhm="0.0447899" res="12698.3" algo="Sum"/><pk mz="569.36124900" i="26310.8" sn="98.3624" a="865.947" fwhm="0.0288397" res="19742.3" algo="Sum"/><pk mz="569.42553611" i="3918.83" sn="14.6428" a="157.204" fwhm="0.0442194" res="12877.3" algo="Sum"/><pk mz="570.36339907" i="10257.1" sn="38.2588" a="356.753" fwhm="0.0308467" res="18490.3" algo="Sum"/><pk mz="570.42946400" i="1550.9" sn="5.78483" a="64.3515" fwhm="0.0406807" res="14022.1" algo="Sum"/><pk mz="570.66724168" i="1136.45" sn="4.23964" a="47.4901" fwhm="0.0472594" res="12075.2" algo="Sum"/><pk mz="570.79278347" i="812.82" sn="3.03223" a="37.1958" fwhm="0.0451076" res="12654" algo="Sum"/><pk mz="570.86417304" i="1100.6" sn="4.10546" a="54.15" fwhm="0.0439677" res="12983.7" algo="Sum"/><pk mz="571.36030682" i="4734.98" sn="17.645" a="204.892" fwhm="0.0351786" res="16241.7" algo="Sum"/><pk mz="571.42653611" i="990.902" sn="3.69277" a="43.6026" fwhm="0.041961" res="13618.1" algo="Sum"/><pk mz="571.85129894" i="575.822" sn="2.14571" a="30.2391" fwhm="0.0343651" res="16640.5" algo="Sum"/><pk mz="572.36245302" i="2181.81" sn="8.13558" a="107.414" fwhm="0.0344178" res="16629.8" algo="Sum"/><pk mz="572.67555563" i="731.174" sn="2.72483" a="44.836" fwhm="0.0537873" res="10647" algo="Sum"/><pk mz="572.79215572" i="989.852" sn="3.68796" a="52.8978" fwhm="0.038461" res="14892.8" algo="Sum"/><pk mz="572.84344794" i="721.624" sn="2.68857" a="55.4777" fwhm="0.0568921" res="10068.9" algo="Sum"/><pk mz="573.31345440" i="655.374" sn="2.44435" a="23.9194" fwhm="0.0420798" res="13624.4" algo="Sum"/><pk mz="573.36334330" i="1309.01" sn="4.88248" a="67.6763" fwhm="0.055834" res="10269.1" algo="Sum"/><pk mz="573.42410833" i="1248.14" sn="4.65546" a="57.331" fwhm="0.041124" res="13943.8" algo="Sum"/><pk mz="574.30699638" i="867.541" sn="3.23345" a="36.1092" fwhm="0.0367427" res="15630.5" algo="Sum"/><pk mz="574.37569423" i="882.608" sn="3.28961" a="42.7984" fwhm="0.0486864" res="11797.4" algo="Sum"/><pk mz="574.42896142" i="616.652" sn="2.29795" a="28.5376" fwhm="0.0376305" res="15265" algo="Sum"/><pk mz="574.69757332" i="1408.68" sn="5.24558" a="65.5573" fwhm="0.0361011" res="15919.1" algo="Sum"/><pk mz="574.78761245" i="827.347" sn="3.08025" a="58.6996" fwhm="0.0658728" res="8725.72" algo="Sum"/><pk mz="575.37452293" i="963.847" sn="3.58617" a="39.4585" fwhm="0.0476062" res="12086.1" algo="Sum"/><pk mz="575.39785185" i="962.705" sn="3.58192" a="28.5385" fwhm="0.0425734" res="13515.4" algo="Sum"/><pk mz="575.49889930" i="815.91" sn="3.03553" a="39.6183" fwhm="0.0497592" res="11565.7" algo="Sum"/><pk mz="576.27493302" i="5360.38" sn="19.9247" a="199.508" fwhm="0.0290449" res="19840.8" algo="Sum"/><pk mz="576.46172051" i="649.933" sn="2.41523" a="24.5071" fwhm="0.0355528" res="16214.3" algo="Sum"/><pk mz="576.69504594" i="2237.57" sn="8.31364" a="97.6876" fwhm="0.0317601" res="18157.8" algo="Sum"/><pk mz="576.78814991" i="659.105" sn="2.44512" a="41.2196" fwhm="0.0667008" res="8647.4" algo="Sum"/><pk mz="577.27866884" i="1692.19" sn="6.27366" a="64.9595" fwhm="0.0333208" res="17324.9" algo="Sum"/><pk mz="577.37992164" i="1792.29" sn="6.64482" a="126.99" fwhm="0.0583681" res="9892.04" algo="Sum"/><pk mz="577.47137234" i="609.883" sn="2.26102" a="20.59" fwhm="0.0333162" res="17333" algo="Sum"/><pk mz="577.51159389" i="675.267" sn="2.50302" a="24.5219" fwhm="0.0473428" res="12198.5" algo="Sum"/><pk mz="577.86953544" i="745.48" sn="2.75928" a="38.2749" fwhm="0.0542129" res="10659.3" algo="Sum"/><pk mz="578.27376533" i="2081.4" sn="7.70275" a="80.1171" fwhm="0.0324903" res="17798.3" algo="Sum"/><pk mz="578.35888729" i="1271.49" sn="4.70521" a="59.8953" fwhm="0.0525638" res="11003" algo="Sum"/><pk mz="578.69367746" i="1996.88" sn="7.39084" a="91.9799" fwhm="0.0375443" res="15413.6" algo="Sum"/><pk mz="578.86115460" i="792.514" sn="2.93516" a="42.8204" fwhm="0.0563272" res="10276.8" algo="Sum"/><pk mz="579.28549785" i="2419.87" sn="8.9545" a="98.191" fwhm="0.0352377" res="16439.4" algo="Sum"/><pk mz="579.36565216" i="1231.96" sn="4.55819" a="39.7161" fwhm="0.0667291" res="8682.35" algo="Sum"/><pk mz="579.37219132" i="1243.86" sn="4.60239" a="37.5887" fwhm="0.0463262" res="12506.4" algo="Sum"/><pk mz="579.43182462" i="1365.7" sn="5.0534" a="49.3538" fwhm="0.0419507" res="13812.2" algo="Sum"/><pk mz="580.28957261" i="1759.26" sn="6.50883" a="71.186" fwhm="0.0341372" res="16998.8" algo="Sum"/><pk mz="580.35929854" i="859.428" sn="3.17959" a="51.1141" fwhm="0.0577927" res="10042.1" algo="Sum"/><pk mz="580.43328412" i="594.064" sn="2.19642" a="26.1122" fwhm="0.0502132" res="11559.4" algo="Sum"/><pk mz="580.69464524" i="1375.57" sn="5.08447" a="62.4181" fwhm="0.0465313" res="12479.7" algo="Sum"/><pk mz="580.82250140" i="888.786" sn="3.28461" a="36.1584" fwhm="0.0484547" res="11986.9" algo="Sum"/><pk mz="581.29601197" i="731.271" sn="2.69968" a="28.3973" fwhm="0.0461578" res="12593.7" algo="Sum"/><pk mz="581.36082998" i="969.864" sn="3.57957" a="39.7696" fwhm="0.0292476" res="19877.2" algo="Sum"/><pk mz="581.40766298" i="1915.21" sn="7.06629" a="93.6297" fwhm="0.0595083" res="9770.19" algo="Sum"/><pk mz="582.31025683" i="997.968" sn="3.67528" a="46.0442" fwhm="0.0496975" res="11717.1" algo="Sum"/><pk mz="582.36474375" i="669.113" sn="2.46351" a="21.9343" fwhm="0.0377241" res="15437.5" algo="Sum"/><pk mz="582.40617644" i="956.059" sn="3.51997" a="44.3758" fwhm="0.0496986" res="11718.8" algo="Sum"/><pk mz="582.64034198" i="575.701" sn="2.11908" a="20.0579" fwhm="0.0375719" res="15507.3" algo="Sum"/><pk mz="582.70011932" i="948.033" sn="3.48921" a="38.7972" fwhm="0.0451046" res="12918.9" algo="Sum"/><pk mz="582.81806703" i="909.628" sn="3.34735" a="44.8096" fwhm="0.0467044" res="12478.9" algo="Sum"/><pk mz="582.85682630" i="743.067" sn="2.73426" a="26.4258" fwhm="0.0523704" res="11129.5" algo="Sum"/><pk mz="583.24906498" i="2157.56" sn="7.93182" a="73.271" fwhm="0.0309087" res="18870.1" algo="Sum"/><pk mz="583.31655220" i="920.413" sn="3.38356" a="45.946" fwhm="0.0610708" res="9551.48" algo="Sum"/><pk mz="583.36556467" i="849.371" sn="3.1224" a="22.6695" fwhm="0.0381038" res="15309.9" algo="Sum"/><pk mz="583.37684965" i="842.704" sn="3.09789" a="18.8729" fwhm="0.0285786" res="20413.1" algo="Sum"/><pk mz="583.46250828" i="813.856" sn="2.99159" a="36.4381" fwhm="0.046336" res="12592" algo="Sum"/><pk mz="584.25287537" i="991.332" sn="3.64387" a="41.1105" fwhm="0.0393144" res="14861" algo="Sum"/><pk mz="584.32601927" i="750.024" sn="2.75644" a="30.1465" fwhm="0.0454811" res="12847.7" algo="Sum"/><pk mz="584.37567888" i="933.198" sn="3.42963" a="50.7896" fwhm="0.0542051" res="10780.8" algo="Sum"/><pk mz="584.63881277" i="569.465" sn="2.09252" a="25.2275" fwhm="0.0432712" res="13511" algo="Sum"/><pk mz="584.72502399" i="1699.21" sn="6.24268" a="80.5372" fwhm="0.0362239" res="16142" algo="Sum"/><pk mz="584.81562195" i="738.231" sn="2.71182" a="43.8951" fwhm="0.0615657" res="9499.05" algo="Sum"/><pk mz="584.87280782" i="693.268" sn="2.54676" a="26.6416" fwhm="0.0515886" res="11337.2" algo="Sum"/><pk mz="585.26479049" i="1351.07" sn="4.96235" a="60.4316" fwhm="0.0420591" res="13915.3" algo="Sum"/><pk mz="585.33824589" i="2733.05" sn="10.0408" a="99.6498" fwhm="0.0426461" res="13725.5" algo="Sum"/><pk mz="585.58878062" i="607.683" sn="2.23146" a="26.7864" fwhm="0.042218" res="13870.6" algo="Sum"/><pk mz="585.86831311" i="797.118" sn="2.92564" a="42.8637" fwhm="0.0435076" res="13465.9" algo="Sum"/><pk mz="586.30328009" i="5629.88" sn="20.6762" a="191.671" fwhm="0.03107" res="18870.4" algo="Sum"/><pk mz="586.72344708" i="2395.59" sn="8.79147" a="105.679" fwhm="0.0302886" res="19371.1" algo="Sum"/><pk mz="586.80607025" i="589.121" sn="2.16192" a="15.3529" fwhm="0.038216" res="15355" algo="Sum"/><pk mz="586.82067978" i="620.167" sn="2.27585" a="17.8464" fwhm="0.0382171" res="15354.9" algo="Sum"/><pk mz="587.30831664" i="1848.77" sn="6.78126" a="80.3685" fwhm="0.0462224" res="12706.1" algo="Sum"/><pk mz="587.45771722" i="950.107" sn="3.48406" a="42.4168" fwhm="0.0474751" res="12374" algo="Sum"/><pk mz="588.31186131" i="590.767" sn="2.16166" a="29.8921" fwhm="0.046675" res="12604.4" algo="Sum"/><pk mz="588.35330143" i="671.205" sn="2.45594" a="25.2514" fwhm="0.0519034" res="11335.5" algo="Sum"/><pk mz="588.39929586" i="864.299" sn="3.16247" a="44.2954" fwhm="0.0517254" res="11375.4" algo="Sum"/><pk mz="588.72265045" i="1662.84" sn="6.07886" a="96.6066" fwhm="0.0452976" res="12996.8" algo="Sum"/><pk mz="589.40663560" i="939.104" sn="3.43271" a="45.4137" fwhm="0.0586402" res="10051.2" algo="Sum"/><pk mz="589.47472424" i="1602.22" sn="5.85602" a="69.8865" fwhm="0.0361769" res="16294.2" algo="Sum"/><pk mz="590.31526325" i="4198.33" sn="15.3108" a="145.836" fwhm="0.0303895" res="19425" algo="Sum"/><pk mz="590.47645829" i="781.002" sn="2.84974" a="35.7855" fwhm="0.0437892" res="13484.5" algo="Sum"/><pk mz="590.73247414" i="1082.74" sn="3.95075" a="58.5784" fwhm="0.065235" res="9055.45" algo="Sum"/><pk mz="590.85203848" i="1028.99" sn="3.75486" a="54.3222" fwhm="0.0430427" res="13727.1" algo="Sum"/><pk mz="591.31801260" i="1740.4" sn="6.34638" a="84.7045" fwhm="0.0372548" res="15872.3" algo="Sum"/><pk mz="591.39499553" i="1161.72" sn="4.23617" a="62.0916" fwhm="0.065623" res="9012" algo="Sum"/><pk mz="591.48821883" i="1083.54" sn="3.95277" a="41.0477" fwhm="0.0357081" res="16564.6" algo="Sum"/><pk mz="592.33156627" i="1137.66" sn="4.14502" a="43.7563" fwhm="0.042283" res="14008.7" algo="Sum"/><pk mz="592.37220800" i="1515.61" sn="5.52204" a="70.6738" fwhm="0.0429334" res="13797.5" algo="Sum"/><pk mz="592.67047647" i="712.536" sn="2.5969" a="34.6071" fwhm="0.0468183" res="12658.9" algo="Sum"/><pk mz="592.74229758" i="763.211" sn="2.78176" a="41.4762" fwhm="0.0664656" res="8918.03" algo="Sum"/><pk mz="592.84806679" i="960.535" sn="3.50098" a="39.3732" fwhm="0.0402955" res="14712.5" algo="Sum"/><pk mz="592.87187337" i="979.979" sn="3.57185" a="39.385" fwhm="0.0419922" res="14118.6" algo="Sum"/><pk mz="593.36997285" i="1443.37" sn="5.25012" a="82.7021" fwhm="0.0567786" res="10450.6" algo="Sum"/><pk mz="593.86445941" i="605.278" sn="2.1982" a="27.0973" fwhm="0.0472258" res="12575" algo="Sum"/><pk mz="594.36827298" i="1349.2" sn="4.89261" a="66.0743" fwhm="0.0466323" res="12745.9" algo="Sum"/><pk mz="594.66397392" i="693.328" sn="2.51425" a="34.0041" fwhm="0.0494471" res="12026.3" algo="Sum"/><pk mz="594.75438917" i="1942.64" sn="7.04437" a="72.0082" fwhm="0.0367106" res="16201.2" algo="Sum"/><pk mz="594.84447013" i="829.33" sn="3.00848" a="28.6493" fwhm="0.047045" res="12644.1" algo="Sum"/><pk mz="595.35480275" i="1884.76" sn="6.81704" a="113.341" fwhm="0.0594596" res="10012.8" algo="Sum"/><pk mz="595.42675364" i="1540.17" sn="5.57068" a="62.0747" fwhm="0.0529312" res="11249.1" algo="Sum"/><pk mz="595.46004149" i="1121.34" sn="4.05581" a="32.8407" fwhm="0.0351347" res="16947.9" algo="Sum"/><pk mz="596.35876994" i="954.391" sn="3.45037" a="38.9054" fwhm="0.0422346" res="14120.2" algo="Sum"/><pk mz="596.42949756" i="719.71" sn="2.60197" a="30.2702" fwhm="0.0533216" res="11185.5" algo="Sum"/><pk mz="596.75259043" i="2338.58" sn="8.45333" a="111.573" fwhm="0.0345702" res="17262.1" algo="Sum"/><pk mz="596.83599386" i="707.473" sn="2.55641" a="22.3172" fwhm="0.0438307" res="13616.8" algo="Sum"/><pk mz="596.85852607" i="630.423" sn="2.27786" a="39.993" fwhm="0.0416705" res="14323.3" algo="Sum"/><pk mz="597.35251168" i="1030.52" sn="3.72157" a="36.3441" fwhm="0.0404817" res="14756.1" algo="Sum"/><pk mz="597.37860119" i="1048" sn="3.78443" a="28.7528" fwhm="0.0385588" res="15492.7" algo="Sum"/><pk mz="597.44111408" i="1179.91" sn="4.26068" a="50.3011" fwhm="0.0433891" res="13769.4" algo="Sum"/><pk mz="598.30335764" i="568.179" sn="2.05143" a="21.1255" fwhm="0.0511675" res="11693" algo="Sum"/><pk mz="598.36239231" i="658.691" sn="2.37854" a="22.8315" fwhm="0.0347096" res="17239.1" algo="Sum"/><pk mz="598.38033176" i="663.508" sn="2.39591" a="27.5452" fwhm="0.0539613" res="11089.1" algo="Sum"/><pk mz="598.63005447" i="610.203" sn="2.20104" a="26.6154" fwhm="0.0463906" res="12904.1" algo="Sum"/><pk mz="598.66599862" i="569.506" sn="2.05401" a="23.2165" fwhm="0.0497231" res="12040" algo="Sum"/><pk mz="598.75645884" i="1654.94" sn="5.96781" a="92.5759" fwhm="0.0504444" res="11869.6" algo="Sum"/><pk mz="598.84086135" i="578.29" sn="2.08534" a="19.5439" fwhm="0.0439481" res="13626.1" algo="Sum"/><pk mz="599.37473380" i="1661.03" sn="5.99457" a="77.203" fwhm="0.0530753" res="11292.9" algo="Sum"/><pk mz="599.44995514" i="905.742" sn="3.26852" a="49.6599" fwhm="0.0603743" res="9928.89" algo="Sum"/><pk mz="599.88343211" i="861.466" sn="3.10633" a="35.3115" fwhm="0.031002" res="19349.8" algo="Sum"/><pk mz="600.27500138" i="1456.89" sn="5.25512" a="59.0745" fwhm="0.0357696" res="16781.7" algo="Sum"/><pk mz="600.32349180" i="714.292" sn="2.57648" a="20.2501" fwhm="0.0434855" res="13805.1" algo="Sum"/><pk mz="600.37377318" i="1162.55" sn="4.19316" a="64.3056" fwhm="0.0616162" res="9743.77" algo="Sum"/><pk mz="600.66278844" i="853.878" sn="3.07719" a="33.5463" fwhm="0.036578" res="16421.4" algo="Sum"/><pk mz="600.70038658" i="658.671" sn="2.37371" a="23.5975" fwhm="0.0483327" res="12428.5" algo="Sum"/><pk mz="600.76276879" i="1059.14" sn="3.81574" a="44.1641" fwhm="0.0550795" res="10907.2" algo="Sum"/><pk mz="600.87728960" i="1133.99" sn="4.0801" a="62.3219" fwhm="0.0420222" res="14299" algo="Sum"/><pk mz="601.26790953" i="906.371" sn="3.2621" a="43.3221" fwhm="0.054845" res="10963" algo="Sum"/><pk mz="601.34373254" i="2632.18" sn="9.47384" a="140.747" fwhm="0.0510551" res="11778.3" algo="Sum"/><pk mz="601.39815215" i="765.684" sn="2.75588" a="21.8181" fwhm="0.0338942" res="17743.4" algo="Sum"/><pk mz="601.46742494" i="741.062" sn="2.66698" a="37.3855" fwhm="0.0646319" res="9306.05" algo="Sum"/><pk mz="601.50920030" i="668.332" sn="2.40523" a="23.9779" fwhm="0.0413997" res="14529.3" algo="Sum"/><pk mz="602.27524935" i="1396.25" sn="5.01873" a="71.7614" fwhm="0.0489903" res="12293.8" algo="Sum"/><pk mz="602.34461745" i="1176.38" sn="4.22854" a="69.5139" fwhm="0.0577356" res="10432.8" algo="Sum"/><pk mz="602.66001078" i="933.228" sn="3.35035" a="34.9612" fwhm="0.0404984" res="14881.1" algo="Sum"/><pk mz="602.69628953" i="931.456" sn="3.34398" a="41.1118" fwhm="0.0454681" res="13255.4" algo="Sum"/><pk mz="602.77203339" i="741.739" sn="2.66293" a="47.2827" fwhm="0.0699324" res="8619.35" algo="Sum"/><pk mz="602.87105093" i="781.879" sn="2.80695" a="45.1487" fwhm="0.0508718" res="11850.8" algo="Sum"/><pk mz="603.29821104" i="655.917" sn="2.35435" a="17.1322" fwhm="0.033906" res="17793.2" algo="Sum"/><pk mz="603.35864423" i="1021.08" sn="3.66493" a="35.4904" fwhm="0.0461623" res="13070.4" algo="Sum"/><pk mz="603.43036206" i="705.654" sn="2.53228" a="29.0163" fwhm="0.0427663" res="14109.9" algo="Sum"/><pk mz="603.48814057" i="598.13" sn="2.14704" a="19.7674" fwhm="0.0389504" res="15493.8" algo="Sum"/><pk mz="603.52866545" i="579.467" sn="2.08024" a="27.1986" fwhm="0.0510601" res="11820" algo="Sum"/><pk mz="603.78491835" i="1366.57" sn="4.90655" a="57.8896" fwhm="0.0315891" res="19113.7" algo="Sum"/><pk mz="604.29967727" i="2181.53" sn="7.82872" a="102.946" fwhm="0.0441427" res="13689.7" algo="Sum"/><pk mz="604.37440650" i="607.476" sn="2.18011" a="29.9501" fwhm="0.0607038" res="9956.12" algo="Sum"/><pk mz="604.45302294" i="965.507" sn="3.46475" a="37.917" fwhm="0.0381758" res="15833.4" algo="Sum"/><pk mz="604.56484078" i="930.819" sn="3.33891" a="40.1333" fwhm="0.0379876" res="15914.8" algo="Sum"/><pk mz="604.66016646" i="712.673" sn="2.55625" a="25.2252" fwhm="0.0377152" res="16032.3" algo="Sum"/><pk mz="604.70136768" i="718.633" sn="2.57762" a="39.0035" fwhm="0.0633629" res="9543.47" algo="Sum"/><pk mz="604.78320651" i="2412.69" sn="8.65565" a="101.059" fwhm="0.0331485" res="18244.7" algo="Sum"/><pk mz="604.86348761" i="615.144" sn="2.20689" a="15.8455" fwhm="0.0339493" res="17816.7" algo="Sum"/><pk mz="604.87683994" i="669.459" sn="2.40175" a="37.51" fwhm="0.0521946" res="11588.9" algo="Sum"/><pk mz="605.30794620" i="749.15" sn="2.68393" a="41.4346" fwhm="0.0636096" res="9515.99" algo="Sum"/><pk mz="605.37682020" i="1491.63" sn="5.34486" a="68.8729" fwhm="0.0526705" res="11493.7" algo="Sum"/><pk mz="605.41284955" i="1065.03" sn="3.81569" a="23.5792" fwhm="0.0291132" res="20795.1" algo="Sum"/><pk mz="605.44974665" i="1085.36" sn="3.88844" a="50.3497" fwhm="0.0495766" res="12212.4" algo="Sum"/><pk mz="606.30883488" i="1302.41" sn="4.66732" a="74.0299" fwhm="0.0537852" res="11272.8" algo="Sum"/><pk mz="606.38432675" i="1178.93" sn="4.21961" a="63.2553" fwhm="0.0564841" res="10735.5" algo="Sum"/><pk mz="606.44670528" i="596.163" sn="2.13309" a="24.7044" fwhm="0.0511243" res="11862.2" algo="Sum"/><pk mz="606.56388410" i="1150.32" sn="4.11583" a="47.7611" fwhm="0.0331882" res="18276.5" algo="Sum"/><pk mz="606.71623820" i="570.886" sn="2.04384" a="19.2516" fwhm="0.0464408" res="13064.3" algo="Sum"/><pk mz="606.78077835" i="2058.8" sn="7.37118" a="78.8671" fwhm="0.0356814" res="17005.5" algo="Sum"/><pk mz="606.87941716" i="732.284" sn="2.62181" a="45.761" fwhm="0.0525891" res="11540" algo="Sum"/><pk mz="607.31999336" i="620.24" sn="2.21822" a="28.5625" fwhm="0.0552722" res="10987.8" algo="Sum"/><pk mz="607.38471823" i="1959.82" sn="7.00965" a="126.343" fwhm="0.0530634" res="11446.4" algo="Sum"/><pk mz="607.87760711" i="792.247" sn="2.83337" a="30.8402" fwhm="0.0465424" res="13060.7" algo="Sum"/><pk mz="608.12594822" i="1066.45" sn="3.81249" a="38.7698" fwhm="0.0307406" res="19782.5" algo="Sum"/><pk mz="608.32409186" i="592.97" sn="2.11548" a="29.7714" fwhm="0.0577804" res="10528.2" algo="Sum"/><pk mz="608.38908599" i="1070.19" sn="3.81831" a="78.2888" fwhm="0.0607135" res="10020.6" algo="Sum"/><pk mz="608.46039620" i="617.82" sn="2.2041" a="18.771" fwhm="0.0436112" res="13951.9" algo="Sum"/><pk mz="608.55973788" i="1002.4" sn="3.57511" a="45.6991" fwhm="0.0359857" res="16911.1" algo="Sum"/><pk mz="608.69788468" i="627.9" sn="2.23872" a="21.7205" fwhm="0.0486533" res="12510.9" algo="Sum"/><pk mz="608.75429175" i="1227.82" sn="4.3774" a="33.3711" fwhm="0.0323634" res="18810" algo="Sum"/><pk mz="608.78590060" i="1446.57" sn="5.15731" a="84.561" fwhm="0.0663778" res="9171.53" algo="Sum"/><pk mz="608.86850615" i="651.808" sn="2.32383" a="33.5226" fwhm="0.0590874" res="10304.5" algo="Sum"/><pk mz="609.25212273" i="646.32" sn="2.30466" a="30.2372" fwhm="0.0444495" res="13706.6" algo="Sum"/><pk mz="609.33562135" i="855.211" sn="3.04871" a="38.6193" fwhm="0.049941" res="12201.1" algo="Sum"/><pk mz="609.37431036" i="1254.66" sn="4.47291" a="66.8223" fwhm="0.0625352" res="9744.5" algo="Sum"/><pk mz="609.44064265" i="826.815" sn="2.94794" a="29.9037" fwhm="0.0474832" res="12834.9" algo="Sum"/><pk mz="610.30222573" i="1550.71" sn="5.52309" a="71.3883" fwhm="0.0374358" res="16302.7" algo="Sum"/><pk mz="610.37841507" i="701.281" sn="2.49732" a="31.2614" fwhm="0.058464" res="10440.2" algo="Sum"/><pk mz="610.56115300" i="662.929" sn="2.36048" a="33.0402" fwhm="0.0401863" res="15193.3" algo="Sum"/><pk mz="610.69252566" i="884.153" sn="3.1463" a="37.0428" fwhm="0.0431463" res="14154" algo="Sum"/><pk mz="610.75063744" i="876.434" sn="3.11883" a="24.3795" fwhm="0.0389881" res="15665" algo="Sum"/><pk mz="610.79030680" i="926.75" sn="3.29787" a="42.0487" fwhm="0.0597633" res="10220.2" algo="Sum"/><pk mz="610.90443674" i="797.602" sn="2.83814" a="36.1704" fwhm="0.0528418" res="11561" algo="Sum"/><pk mz="611.31479466" i="699.82" sn="2.48997" a="36.7565" fwhm="0.061049" res="10013.5" algo="Sum"/><pk mz="611.36927747" i="814.045" sn="2.89639" a="29.3008" fwhm="0.0471103" res="12977.4" algo="Sum"/><pk mz="611.41017349" i="754.967" sn="2.68618" a="33.533" fwhm="0.0633905" res="9645.14" algo="Sum"/><pk mz="611.45488448" i="700.3" sn="2.49161" a="20.1967" fwhm="0.0393244" res="15549" algo="Sum"/><pk mz="612.31885570" i="899.757" sn="3.19174" a="51.4596" fwhm="0.0582198" res="10517.4" algo="Sum"/><pk mz="612.37798806" i="581.799" sn="2.06374" a="26.5523" fwhm="0.0605561" res="10112.6" algo="Sum"/><pk mz="612.69115456" i="976.857" sn="3.46303" a="43.4554" fwhm="0.0430946" res="14217.4" algo="Sum"/><pk mz="612.73078796" i="955.16" sn="3.38611" a="56.7657" fwhm="0.0708424" res="8649.21" algo="Sum"/><pk mz="612.80495021" i="729.478" sn="2.5859" a="31.3231" fwhm="0.0449334" res="13638.1" algo="Sum"/><pk mz="613.33304903" i="1604.94" sn="5.68328" a="77.8693" fwhm="0.0453675" res="13519.2" algo="Sum"/><pk mz="613.37542437" i="815.643" sn="2.88745" a="7.76316" fwhm="0.00940907" res="65189.8" algo="Sum"/><pk mz="613.38782840" i="831.518" sn="2.94343" a="25.9506" fwhm="0.0439566" res="13954.4" algo="Sum"/><pk mz="613.43192059" i="761.758" sn="2.6961" a="17.0422" fwhm="0.029305" res="20932.6" algo="Sum"/><pk mz="613.47273178" i="2168.11" sn="7.67361" a="91.1564" fwhm="0.0352049" res="17425.8" algo="Sum"/><pk mz="614.33466542" i="2302.84" sn="8.12521" a="91.4773" fwhm="0.0344522" res="17831.5" algo="Sum"/><pk mz="614.38424417" i="1277.24" sn="4.50656" a="48.4567" fwhm="0.04513" res="13613.7" algo="Sum"/><pk mz="614.47586144" i="992.017" sn="3.49976" a="40.0929" fwhm="0.0458927" res="13389.4" algo="Sum"/><pk mz="614.59336461" i="835.997" sn="2.94989" a="45.9207" fwhm="0.0501423" res="12257" algo="Sum"/><pk mz="614.69699483" i="772.838" sn="2.72574" a="29.553" fwhm="0.0435841" res="14103.7" algo="Sum"/><pk mz="614.73221553" i="776.493" sn="2.73837" a="36.2119" fwhm="0.0556536" res="11045.7" algo="Sum"/><pk mz="614.81044393" i="2351.88" sn="8.29527" a="119.721" fwhm="0.0366561" res="16772.4" algo="Sum"/><pk mz="614.88758642" i="1030.19" sn="3.63412" a="49.9574" fwhm="0.0514482" res="11951.6" algo="Sum"/><pk mz="615.13230091" i="795.576" sn="2.80576" a="35.7068" fwhm="0.0331389" res="18562.2" algo="Sum"/><pk mz="615.33817898" i="1038.55" sn="3.66107" a="42.3287" fwhm="0.0410757" res="14980.6" algo="Sum"/><pk mz="615.38095784" i="969.554" sn="3.41768" a="45.335" fwhm="0.0639761" res="9618.92" algo="Sum"/><pk mz="615.48883375" i="7572.11" sn="26.6983" a="265.393" fwhm="0.0312234" res="19712.4" algo="Sum"/><pk mz="616.35747117" i="818.164" sn="2.87826" a="35.5022" fwhm="0.0513847" res="11995" algo="Sum"/><pk mz="616.49202644" i="3041.32" sn="10.7037" a="110.282" fwhm="0.0327246" res="18838.8" algo="Sum"/><pk mz="616.59106936" i="1134.16" sn="3.99083" a="52.5475" fwhm="0.0398691" res="15465.4" algo="Sum"/><pk mz="616.70829815" i="654.38" sn="2.30307" a="34.6263" fwhm="0.067673" res="9113.06" algo="Sum"/><pk mz="616.72379387" i="674.394" sn="2.3737" a="12.798" fwhm="0.0195891" res="31483" algo="Sum"/><pk mz="616.73192028" i="655.648" sn="2.30782" a="22.0296" fwhm="0.0408016" res="15115.4" algo="Sum"/><pk mz="616.80807385" i="1726.68" sn="6.07985" a="78.7001" fwhm="0.0392812" res="15702.4" algo="Sum"/><pk mz="616.86324476" i="625.764" sn="2.20348" a="15.617" fwhm="0.0315614" res="19544.8" algo="Sum"/><pk mz="617.32422010" i="697.728" sn="2.45606" a="36.25" fwhm="0.0671875" res="9188.08" algo="Sum"/><pk mz="617.40338316" i="766.928" sn="2.69979" a="29.1977" fwhm="0.0490476" res="12587.8" algo="Sum"/><pk mz="617.50326987" i="4928.89" sn="17.326" a="182.98" fwhm="0.0340844" res="18116.9" algo="Sum"/><pk mz="617.81103575" i="591.33" sn="2.07805" a="28.3008" fwhm="0.0540086" res="11439.1" algo="Sum"/><pk mz="618.39488888" i="647.47" sn="2.27247" a="28.9266" fwhm="0.0516719" res="11967.7" algo="Sum"/><pk mz="618.50722389" i="2055.2" sn="7.21021" a="75.1199" fwhm="0.0343606" res="18000.5" algo="Sum"/><pk mz="618.59318370" i="977.409" sn="3.42951" a="34.8477" fwhm="0.0396954" res="15583.5" algo="Sum"/><pk mz="618.72229971" i="837.103" sn="2.93847" a="45.1827" fwhm="0.0765031" res="8087.55" algo="Sum"/><pk mz="618.81851405" i="1369.48" sn="4.80677" a="70.9013" fwhm="0.0522483" res="11843.8" algo="Sum"/><pk mz="619.39714235" i="838.434" sn="2.9344" a="35.9971" fwhm="0.0543911" res="11387.8" algo="Sum"/><pk mz="619.43049445" i="973.192" sn="3.4064" a="44.7471" fwhm="0.0577516" res="10725.8" algo="Sum"/><pk mz="619.51587779" i="966.92" sn="3.38491" a="46.99" fwhm="0.0467251" res="13258.8" algo="Sum"/><pk mz="619.74177131" i="786.626" sn="2.75519" a="38.0028" fwhm="0.0632434" res="9799.31" algo="Sum"/><pk mz="620.39237792" i="709.134" sn="2.47935" a="43.5425" fwhm="0.0528251" res="11744.3" algo="Sum"/><pk mz="620.59643947" i="627.101" sn="2.19247" a="25.9791" fwhm="0.0502526" res="12349.5" algo="Sum"/><pk mz="620.71890262" i="1226.45" sn="4.28713" a="53.3099" fwhm="0.056779" res="10932.2" algo="Sum"/><pk mz="620.76357046" i="807.429" sn="2.82242" a="30.9818" fwhm="0.0429843" res="14441.6" algo="Sum"/><pk mz="620.81861882" i="759.543" sn="2.65513" a="31.2965" fwhm="0.0589624" res="10529.1" algo="Sum"/><pk mz="621.33854319" i="1067.2" sn="3.72605" a="47.5017" fwhm="0.045245" res="13732.8" algo="Sum"/><pk mz="621.40339641" i="2057.59" sn="7.18394" a="112.922" fwhm="0.0616964" res="10072" algo="Sum"/><pk mz="621.47704176" i="575.378" sn="2.00878" a="24.9908" fwhm="0.0617991" res="10056.4" algo="Sum"/><pk mz="621.71757120" i="650.106" sn="2.26892" a="45.1184" fwhm="0.0648077" res="9593.27" algo="Sum"/><pk mz="621.89282310" i="710.687" sn="2.48095" a="36.5581" fwhm="0.0525485" res="11834.6" algo="Sum"/><pk mz="622.34380714" i="745.831" sn="2.60414" a="31.7788" fwhm="0.0433441" res="14358.2" algo="Sum"/><pk mz="622.39632095" i="1557.12" sn="5.43714" a="103.856" fwhm="0.0552752" res="11260" algo="Sum"/><pk mz="622.61959712" i="737.616" sn="2.57423" a="29.8589" fwhm="0.0356754" res="17452.4" algo="Sum"/><pk mz="622.71574608" i="1122.12" sn="3.91612" a="59.7027" fwhm="0.0528485" res="11783" algo="Sum"/><pk mz="622.75924697" i="760.531" sn="2.65421" a="27.1024" fwhm="0.0357783" res="17406" algo="Sum"/><pk mz="622.83967960" i="636.843" sn="2.22163" a="28.2095" fwhm="0.059058" res="10546.2" algo="Sum"/><pk mz="622.87993506" i="632.545" sn="2.20689" a="26.1873" fwhm="0.0558413" res="11154.5" algo="Sum"/><pk mz="623.39344703" i="1302.36" sn="4.5433" a="75.0319" fwhm="0.0643312" res="9690.37" algo="Sum"/><pk mz="623.45322587" i="573.698" sn="2.00101" a="14.8207" fwhm="0.0311461" res="20017.1" algo="Sum"/><pk mz="623.70958833" i="614.902" sn="2.14449" a="36.2273" fwhm="0.0490529" res="12715" algo="Sum"/><pk mz="624.38846491" i="732.43" sn="2.55312" a="61.0001" fwhm="0.0824918" res="7569.1" algo="Sum"/><pk mz="624.62253246" i="1217.03" sn="4.23939" a="53.251" fwhm="0.0357721" res="17461.1" algo="Sum"/><pk mz="624.71792075" i="864.123" sn="3.00938" a="53.0465" fwhm="0.0622922" res="10028.8" algo="Sum"/><pk mz="624.76380107" i="661.649" sn="2.30414" a="27.8802" fwhm="0.048246" res="12949.5" algo="Sum"/><pk mz="624.83959886" i="2387.83" sn="8.31526" a="107.701" fwhm="0.0347555" res="17978.2" algo="Sum"/><pk mz="625.38902638" i="967.226" sn="3.36972" a="59.7191" fwhm="0.0771869" res="8102.27" algo="Sum"/><pk mz="625.43102005" i="686.495" sn="2.39168" a="18.4029" fwhm="0.0348353" res="17953.9" algo="Sum"/><pk mz="625.76387419" i="570.943" sn="1.9881" a="20.0519" fwhm="0.0481247" res="13003" algo="Sum"/><pk mz="626.39262293" i="695.279" sn="2.41945" a="44.9284" fwhm="0.0715416" res="8755.64" algo="Sum"/><pk mz="626.61982946" i="1404.9" sn="4.88915" a="55.1719" fwhm="0.046782" res="13394.5" algo="Sum"/><pk mz="626.72439078" i="995.279" sn="3.46159" a="56.0182" fwhm="0.0675314" res="9280.48" algo="Sum"/><pk mz="626.83701496" i="1187.74" sn="4.12687" a="47.5985" fwhm="0.0440392" res="14233.6" algo="Sum"/><pk mz="627.38233928" i="812.688" sn="2.8237" a="40.7711" fwhm="0.0686968" res="9132.62" algo="Sum"/><pk mz="627.44908379" i="869.987" sn="3.02278" a="44.3336" fwhm="0.0598238" res="10488.3" algo="Sum"/><pk mz="627.71663967" i="597.732" sn="2.07542" a="29.8556" fwhm="0.0367596" res="17076.3" algo="Sum"/><pk mz="628.39951856" i="873.619" sn="3.03015" a="57.6315" fwhm="0.0565758" res="11107.2" algo="Sum"/><pk mz="628.45501663" i="613.94" sn="2.12977" a="27.9544" fwhm="0.0495392" res="12686" algo="Sum"/><pk mz="628.62592464" i="1134.79" sn="3.93412" a="70.7788" fwhm="0.0584789" res="10749.6" algo="Sum"/><pk mz="628.74729057" i="924.544" sn="3.206" a="38.9286" fwhm="0.0440174" res="14284.1" algo="Sum"/><pk mz="628.84956037" i="1029.26" sn="3.56874" a="54.6469" fwhm="0.0503343" res="12493.5" algo="Sum"/><pk mz="628.89228880" i="689.257" sn="2.38961" a="32.4211" fwhm="0.0491407" res="12797.8" algo="Sum"/><pk mz="629.39320891" i="1212.98" sn="4.20185" a="55.213" fwhm="0.0655128" res="9607.18" algo="Sum"/><pk mz="629.46545869" i="2458.71" sn="8.51942" a="128.587" fwhm="0.0391292" res="16086.8" algo="Sum"/><pk mz="629.89174575" i="705.381" sn="2.44294" a="32.7932" fwhm="0.0497502" res="12661.1" algo="Sum"/><pk mz="630.32386927" i="718.663" sn="2.48709" a="26.1208" fwhm="0.0538462" res="11706" algo="Sum"/><pk mz="630.38462857" i="741.035" sn="2.56458" a="45.1551" fwhm="0.0845248" res="7457.98" algo="Sum"/><pk mz="630.46908484" i="1234.4" sn="4.26804" a="64.273" fwhm="0.0412252" res="15293.3" algo="Sum"/><pk mz="630.62248927" i="878.582" sn="3.03687" a="53.6077" fwhm="0.0456765" res="13806.3" algo="Sum"/><pk mz="630.74142724" i="1694.61" sn="5.85631" a="91.9973" fwhm="0.0474175" res="13301.9" algo="Sum"/><pk mz="630.78825119" i="824.976" sn="2.85099" a="19.2094" fwhm="0.029717" res="21226.5" algo="Sum"/><pk mz="631.23616575" i="751.803" sn="2.59484" a="34.1776" fwhm="0.0454641" res="13884.3" algo="Sum"/><pk mz="631.35638705" i="659.451" sn="2.27708" a="40.448" fwhm="0.0530275" res="11906.2" algo="Sum"/><pk mz="631.38540534" i="726.096" sn="2.50669" a="15.7754" fwhm="0.029731" res="21236.6" algo="Sum"/><pk mz="631.48075249" i="2798" sn="9.65829" a="140.714" fwhm="0.0431113" res="14647.7" algo="Sum"/><pk mz="631.74167667" i="739.246" sn="2.55249" a="27.9306" fwhm="0.0460886" res="13707.1" algo="Sum"/><pk mz="632.34894638" i="642.963" sn="2.21374" a="30.6072" fwhm="0.0586513" res="10781.5" algo="Sum"/><pk mz="632.38903987" i="603.843" sn="2.07875" a="17.1863" fwhm="0.0396727" res="15940.2" algo="Sum"/><pk mz="632.41598409" i="614.265" sn="2.1149" a="21.123" fwhm="0.0490427" res="12895.2" algo="Sum"/><pk mz="632.48365018" i="2107.97" sn="7.25882" a="93.0552" fwhm="0.0371291" res="17034.7" algo="Sum"/><pk mz="632.64933404" i="1116.28" sn="3.84399" a="50.351" fwhm="0.056865" res="11125.5" algo="Sum"/><pk mz="632.74361924" i="1039.23" sn="3.57875" a="69.7331" fwhm="0.0710594" res="8904.43" algo="Sum"/><pk mz="632.79467763" i="753.449" sn="2.59462" a="30.6833" fwhm="0.0420841" res="15036.4" algo="Sum"/><pk mz="633.24641489" i="607.678" sn="2.09217" a="28.9176" fwhm="0.0675577" res="9373.42" algo="Sum"/><pk mz="633.30795874" i="594.472" sn="2.04542" a="29.2833" fwhm="0.0578089" res="10955.2" algo="Sum"/><pk mz="633.34664881" i="567.243" sn="1.95135" a="15.4081" fwhm="0.0337096" res="18788.3" algo="Sum"/><pk mz="633.40308868" i="759.959" sn="2.61382" a="31.8853" fwhm="0.0465828" res="13597.4" algo="Sum"/><pk mz="633.48134609" i="1378.57" sn="4.7415" a="106.121" fwhm="0.0542484" res="11677.4" algo="Sum"/><pk mz="634.23140909" i="1269.57" sn="4.36135" a="62.4404" fwhm="0.0434215" res="14606.4" algo="Sum"/><pk mz="634.30557659" i="573.199" sn="1.96874" a="25.7978" fwhm="0.0504521" res="12572.4" algo="Sum"/><pk mz="634.36169898" i="708.269" sn="2.4326" a="27.4765" fwhm="0.0555312" res="11423.5" algo="Sum"/><pk mz="634.39977235" i="750.932" sn="2.57942" a="29.3949" fwhm="0.0546367" res="11611.2" algo="Sum"/><pk mz="634.65137717" i="1762.29" sn="6.05164" a="85.6374" fwhm="0.0383567" res="16546.1" algo="Sum"/><pk mz="634.74569287" i="876.504" sn="3.00988" a="62.3802" fwhm="0.0756758" res="8387.7" algo="Sum"/><pk mz="634.86891590" i="1613.63" sn="5.54047" a="75.1949" fwhm="0.0381045" res="16661.3" algo="Sum"/><pk mz="635.23403942" i="610.828" sn="2.09668" a="25.9232" fwhm="0.045274" res="14030.9" algo="Sum"/><pk mz="635.42352616" i="1614.21" sn="5.54038" a="75.3042" fwhm="0.0695938" res="9130.46" algo="Sum"/><pk mz="636.22867787" i="995.706" sn="3.417" a="54.1411" fwhm="0.0382842" res="16618.6" algo="Sum"/><pk mz="636.39759686" i="1452.02" sn="4.98229" a="94.2317" fwhm="0.068228" res="9327.51" algo="Sum"/><pk mz="636.64899260" i="1758.45" sn="6.03088" a="92.5569" fwhm="0.0440463" res="14454.1" algo="Sum"/><pk mz="636.75131769" i="832.635" sn="2.85509" a="56.3907" fwhm="0.0784168" res="8120.08" algo="Sum"/><pk mz="636.89869333" i="826.871" sn="2.8351" a="41.0641" fwhm="0.0665343" res="9572.49" algo="Sum"/><pk mz="637.39885257" i="1355.39" sn="4.64598" a="70.6329" fwhm="0.0768694" res="8291.97" algo="Sum"/><pk mz="637.47082408" i="1049.17" sn="3.59631" a="41.6988" fwhm="0.0469738" res="13570.8" algo="Sum"/><pk mz="638.39853137" i="865.3" sn="2.96202" a="38.1922" fwhm="0.0651087" res="9805.13" algo="Sum"/><pk mz="638.47142048" i="682.172" sn="2.33504" a="37.2816" fwhm="0.0535488" res="11923.2" algo="Sum"/><pk mz="638.65426506" i="1289.37" sn="4.41107" a="68.4303" fwhm="0.0596677" res="10703.5" algo="Sum"/><pk mz="638.72564694" i="765.522" sn="2.61894" a="34.2346" fwhm="0.0601467" res="10619.5" algo="Sum"/><pk mz="638.77822828" i="926.448" sn="3.16957" a="44.2484" fwhm="0.0560758" res="11391.3" algo="Sum"/><pk mz="638.84647717" i="630.679" sn="2.15751" a="27.8095" fwhm="0.0595876" res="10721.1" algo="Sum"/><pk mz="639.39767718" i="1246.45" sn="4.26222" a="102.608" fwhm="0.0802697" res="7965.61" algo="Sum"/><pk mz="639.48801876" i="3859.18" sn="13.1964" a="153.685" fwhm="0.0340021" res="18807.3" algo="Sum"/><pk mz="639.72151119" i="582.778" sn="1.99085" a="36.7558" fwhm="0.0839785" res="7617.68" algo="Sum"/><pk mz="640.40233534" i="704.432" sn="2.4039" a="45.7505" fwhm="0.0852544" res="7511.66" algo="Sum"/><pk mz="640.49107609" i="1872.8" sn="6.38923" a="72.6282" fwhm="0.0322715" res="19846.9" algo="Sum"/><pk mz="640.58431699" i="791.438" sn="2.70022" a="38.0188" fwhm="0.0540187" res="11858.6" algo="Sum"/><pk mz="640.65767828" i="920.435" sn="3.14075" a="45.8973" fwhm="0.0653102" res="9809.47" algo="Sum"/><pk mz="640.72991848" i="613.561" sn="2.09369" a="14.2498" fwhm="0.0299501" res="21393.3" algo="Sum"/><pk mz="640.77368094" i="1013.56" sn="3.45914" a="54.8661" fwhm="0.0627087" res="10218.3" algo="Sum"/><pk mz="640.81701003" i="793.207" sn="2.70725" a="33.5141" fwhm="0.059905" res="10697.2" algo="Sum"/><pk mz="641.40312983" i="835.489" sn="2.84945" a="48.7339" fwhm="0.0665277" res="9641.14" algo="Sum"/><pk mz="641.50290774" i="6191.76" sn="21.1191" a="237.429" fwhm="0.0331437" res="19355.2" algo="Sum"/><pk mz="641.58426952" i="570.752" sn="1.94623" a="22.2042" fwhm="0.0577007" res="11119.2" algo="Sum"/><pk mz="641.65997755" i="584.816" sn="1.99393" a="33.3724" fwhm="0.0619804" res="10352.6" algo="Sum"/><pk mz="641.72590615" i="2745.43" sn="9.36208" a="104.249" fwhm="0.0328963" res="19507.5" algo="Sum"/><pk mz="642.22795221" i="1727.69" sn="5.8872" a="78.7645" fwhm="0.0330554" res="19428.8" algo="Sum"/><pk mz="642.41054115" i="686.126" sn="2.33835" a="29.8937" fwhm="0.0497927" res="12901.7" algo="Sum"/><pk mz="642.50680582" i="2768.99" sn="9.43693" a="107.482" fwhm="0.0333804" res="19248" algo="Sum"/><pk mz="642.58983731" i="640.658" sn="2.18308" a="35.2486" fwhm="0.0530377" res="12115.7" algo="Sum"/><pk mz="642.68085014" i="1503.33" sn="5.12364" a="75.1007" fwhm="0.0520358" res="12350.7" algo="Sum"/><pk mz="642.72955648" i="1236.12" sn="4.21398" a="40.2566" fwhm="0.0434397" res="14795.9" algo="Sum"/><pk mz="642.76632465" i="969.166" sn="3.30439" a="30.6238" fwhm="0.0418444" res="15360.9" algo="Sum"/><pk mz="643.40805698" i="1282.71" sn="4.37356" a="57.2859" fwhm="0.0532596" res="12080.6" algo="Sum"/><pk mz="643.44939829" i="744.961" sn="2.53976" a="25.9982" fwhm="0.0386263" res="16658.3" algo="Sum"/><pk mz="643.51798773" i="3642.29" sn="12.4171" a="151.653" fwhm="0.035239" res="18261.5" algo="Sum"/><pk mz="643.66865180" i="600.498" sn="2.04823" a="33.6934" fwhm="0.0824823" res="7803.72" algo="Sum"/><pk mz="643.71915513" i="615.025" sn="2.0982" a="18.7817" fwhm="0.044794" res="14370.6" algo="Sum"/><pk mz="643.90589142" i="662.884" sn="2.26169" a="27.3675" fwhm="0.0499198" res="12898.8" algo="Sum"/><pk mz="644.25974975" i="1052.02" sn="3.58693" a="53.542" fwhm="0.0417742" res="15422.4" algo="Sum"/><pk mz="644.38987389" i="1032.05" sn="3.52" a="82.438" fwhm="0.0662502" res="9726.61" algo="Sum"/><pk mz="644.52179518" i="1577.14" sn="5.38213" a="63.3203" fwhm="0.0365351" res="17641.2" algo="Sum"/><pk mz="644.59072043" i="789.801" sn="2.69583" a="36.3498" fwhm="0.0531245" res="12133.6" algo="Sum"/><pk mz="644.67874545" i="2150.21" sn="7.33998" a="109.837" fwhm="0.0380352" res="16949.5" algo="Sum"/><pk mz="644.76781311" i="821.269" sn="2.8035" a="54.9005" fwhm="0.0607626" res="10611.3" algo="Sum"/><pk mz="644.90049010" i="640.962" sn="2.18706" a="33.8019" fwhm="0.047659" res="13531.6" algo="Sum"/><pk mz="645.27185244" i="607.965" sn="2.07428" a="22.4795" fwhm="0.0463483" res="13922.2" algo="Sum"/><pk mz="645.40125934" i="817.848" sn="2.78877" a="43.0129" fwhm="0.0513967" res="12557.2" algo="Sum"/><pk mz="645.45930113" i="1634.7" sn="5.57545" a="90.854" fwhm="0.0531528" res="12143.5" algo="Sum"/><pk mz="645.53241479" i="840.647" sn="2.86718" a="42.2341" fwhm="0.0585632" res="11022.8" algo="Sum"/><pk mz="645.75213601" i="579.393" sn="1.97569" a="18.8582" fwhm="0.0792484" res="8148.46" algo="Sum"/><pk mz="646.26071957" i="584.093" sn="1.99049" a="27.6392" fwhm="0.0518578" res="12462.2" algo="Sum"/><pk mz="646.41735567" i="1013.55" sn="3.45414" a="40.4557" fwhm="0.0551519" res="11720.7" algo="Sum"/><pk mz="646.46086752" i="878.424" sn="2.99364" a="19.4228" fwhm="0.0300836" res="21488.8" algo="Sum"/><pk mz="646.49661475" i="1284.83" sn="4.37865" a="57.3783" fwhm="0.0556479" res="11617.6" algo="Sum"/><pk mz="646.67753806" i="1953.33" sn="6.65579" a="93.3332" fwhm="0.044064" res="14675.9" algo="Sum"/><pk mz="646.76547317" i="685.326" sn="2.33518" a="16.6829" fwhm="0.030091" res="21493.7" algo="Sum"/><pk mz="646.91934832" i="700.79" sn="2.3886" a="43.0651" fwhm="0.04784" res="13522.6" algo="Sum"/><pk mz="647.45666245" i="4906.62" sn="16.7201" a="336.532" fwhm="0.0606117" res="10682" algo="Sum"/><pk mz="647.74044034" i="658.84" sn="2.24499" a="19.0868" fwhm="0.0362022" res="17892.3" algo="Sum"/><pk mz="647.75417591" i="613.322" sn="2.08994" a="25.3711" fwhm="0.041703" res="15532.5" algo="Sum"/><pk mz="648.37684781" i="1313.07" sn="4.47445" a="63.7786" fwhm="0.0604736" res="10721.6" algo="Sum"/><pk mz="648.45830536" i="2367.69" sn="8.07062" a="156.821" fwhm="0.0600123" res="10805.4" algo="Sum"/><pk mz="648.68299703" i="1215.99" sn="4.14246" a="76.5073" fwhm="0.071294" res="9098.71" algo="Sum"/><pk mz="648.76828604" i="680.95" sn="2.31972" a="11.9124" fwhm="0.0200916" res="32290.5" algo="Sum"/><pk mz="648.80500939" i="913.514" sn="3.11159" a="49.1373" fwhm="0.0580301" res="11180.5" algo="Sum"/><pk mz="649.43335175" i="2434.19" sn="8.28996" a="120.002" fwhm="0.0581345" res="11171.2" algo="Sum"/><pk mz="649.71091799" i="702.321" sn="2.39136" a="29.4102" fwhm="0.0589088" res="11029.1" algo="Sum"/><pk mz="649.92994370" i="1232.64" sn="4.19701" a="53.8047" fwhm="0.0369924" res="17569.3" algo="Sum"/><pk mz="650.43367715" i="2112.2" sn="7.19445" a="99.7969" fwhm="0.0523559" res="12423.3" algo="Sum"/><pk mz="650.63011493" i="789.848" sn="2.68874" a="40.6107" fwhm="0.0430613" res="15109.4" algo="Sum"/><pk mz="650.69249246" i="966.235" sn="3.28896" a="30.3131" fwhm="0.0304023" res="21402.8" algo="Sum"/><pk mz="650.69771596" i="931.678" sn="3.17133" a="32.8067" fwhm="0.089029" res="7308.83" algo="Sum"/><pk mz="650.80216279" i="1028.7" sn="3.50085" a="52.9349" fwhm="0.0619317" res="10508.4" algo="Sum"/><pk mz="650.93051441" i="860.596" sn="2.92885" a="36.6254" fwhm="0.0424271" res="15342.3" algo="Sum"/><pk mz="651.41191159" i="1733.27" sn="5.89992" a="103.24" fwhm="0.0630921" res="10324.8" algo="Sum"/><pk mz="651.74548018" i="574.427" sn="1.95511" a="25.0383" fwhm="0.0484023" res="13465.2" algo="Sum"/><pk mz="651.90688874" i="593.83" sn="2.02113" a="25.8836" fwhm="0.0485481" res="13428.1" algo="Sum"/><pk mz="652.40563437" i="936.269" sn="3.18692" a="61.5843" fwhm="0.0697029" res="9359.8" algo="Sum"/><pk mz="652.44028751" i="758.674" sn="2.58241" a="22.9259" fwhm="0.0326067" res="20009.4" algo="Sum"/><pk mz="652.62442626" i="664.917" sn="2.26362" a="39.6521" fwhm="0.0606147" res="10766.8" algo="Sum"/><pk mz="652.71451782" i="2523.66" sn="8.59035" a="124.04" fwhm="0.0387983" res="16823.3" algo="Sum"/><pk mz="652.79767104" i="932.64" sn="3.17422" a="56.112" fwhm="0.0766766" res="8513.65" algo="Sum"/><pk mz="653.21787761" i="903.72" sn="3.07615" a="43.3466" fwhm="0.0466203" res="14011.4" algo="Sum"/><pk mz="653.40531863" i="1030.54" sn="3.50824" a="64.6528" fwhm="0.0648535" res="10075.1" algo="Sum"/><pk mz="653.46633140" i="1911.71" sn="6.50796" a="88.1057" fwhm="0.0416779" res="15679" algo="Sum"/><pk mz="653.71739568" i="842.888" sn="2.86931" a="38.9987" fwhm="0.0423074" res="15451.6" algo="Sum"/><pk mz="654.28887477" i="1107.13" sn="3.76935" a="54.0981" fwhm="0.041596" res="15729.6" algo="Sum"/><pk mz="654.41511376" i="713.359" sn="2.42736" a="45.9447" fwhm="0.0656649" res="9965.99" algo="Sum"/><pk mz="654.46966853" i="989.945" sn="3.36888" a="50.4131" fwhm="0.0408092" res="16037.3" algo="Sum"/><pk mz="654.70852111" i="2292.03" sn="7.80614" a="121.991" fwhm="0.039889" res="16413.3" algo="Sum"/><pk mz="654.79609350" i="779.194" sn="2.6529" a="32.0517" fwhm="0.0482852" res="13561" algo="Sum"/><pk mz="655.28321953" i="663.864" sn="2.25845" a="37.5613" fwhm="0.0665892" res="9840.69" algo="Sum"/><pk mz="655.41950814" i="773.582" sn="2.63072" a="24.6919" fwhm="0.0454372" res="14424.7" algo="Sum"/><pk mz="655.48096040" i="4283.68" sn="14.5703" a="169.661" fwhm="0.0344315" res="19037.3" algo="Sum"/><pk mz="655.71414360" i="619.429" sn="2.10536" a="40.1938" fwhm="0.0878221" res="7466.39" algo="Sum"/><pk mz="655.77043523" i="615.862" sn="2.09314" a="13.9821" fwhm="0.0302995" res="21643" algo="Sum"/><pk mz="655.78457791" i="572.688" sn="1.94654" a="15.5046" fwhm="0.0404002" res="16232.2" algo="Sum"/><pk mz="656.41127910" i="589.401" sn="2.00236" a="18.4608" fwhm="0.0454717" res="14435.6" algo="Sum"/><pk mz="656.48423700" i="1904.52" sn="6.47066" a="99.1268" fwhm="0.0415396" res="15803.8" algo="Sum"/><pk mz="656.62321940" i="591.174" sn="2.00752" a="25.7014" fwhm="0.0554" res="11852.4" algo="Sum"/><pk mz="656.70902821" i="1813.21" sn="6.1581" a="110.906" fwhm="0.0555577" res="11820.3" algo="Sum"/><pk mz="656.79721497" i="715.903" sn="2.43169" a="45.4404" fwhm="0.0609577" res="10774.6" algo="Sum"/><pk mz="657.36011705" i="1014.65" sn="3.44163" a="48.5236" fwhm="0.0446912" res="14708.9" algo="Sum"/><pk mz="657.42123452" i="863.409" sn="2.92855" a="41.4598" fwhm="0.063243" res="10395.2" algo="Sum"/><pk mz="657.49559915" i="3307.2" sn="11.2183" a="158.19" fwhm="0.0389992" res="16859.2" algo="Sum"/><pk mz="657.71133731" i="587.807" sn="1.99393" a="26.3995" fwhm="0.0657455" res="10003.9" algo="Sum"/><pk mz="658.22927225" i="601.814" sn="2.04173" a="32.4017" fwhm="0.0556151" res="11835.4" algo="Sum"/><pk mz="658.36315455" i="831.748" sn="2.82416" a="31.2938" fwhm="0.047024" res="14000.6" algo="Sum"/><pk mz="658.41196880" i="1221.68" sn="4.14901" a="62.1966" fwhm="0.055542" res="11854.3" algo="Sum"/><pk mz="658.50007359" i="1488.26" sn="5.05376" a="74.8759" fwhm="0.0412553" res="15961.6" algo="Sum"/><pk mz="658.61525092" i="901.467" sn="3.06086" a="54.7036" fwhm="0.0587188" res="11216.4" algo="Sum"/><pk mz="658.71866216" i="1298.21" sn="4.40913" a="89.71" fwhm="0.074976" res="8785.72" algo="Sum"/><pk mz="658.78743555" i="617.49" sn="2.0972" a="20.3548" fwhm="0.0425261" res="15491.4" algo="Sum"/><pk mz="658.83466069" i="893.193" sn="3.03365" a="45.6648" fwhm="0.055505" res="11869.8" algo="Sum"/><pk mz="658.91183620" i="959.798" sn="3.25964" a="47.7002" fwhm="0.0508157" res="12966.7" algo="Sum"/><pk mz="659.41647507" i="979.828" sn="3.3263" a="63.5207" fwhm="0.0776016" res="8497.46" algo="Sum"/><pk mz="659.50534104" i="924.553" sn="3.13853" a="68.1665" fwhm="0.0776812" res="8489.9" algo="Sum"/><pk mz="659.67030833" i="581.978" sn="1.97622" a="28.0573" fwhm="0.0542763" res="12153.9" algo="Sum"/><pk mz="659.72513384" i="584.081" sn="1.98318" a="19.0121" fwhm="0.0455863" res="14472" algo="Sum"/><pk mz="660.23360343" i="604.658" sn="2.05243" a="30.6853" fwhm="0.0569859" res="11585.9" algo="Sum"/><pk mz="660.38459432" i="757.009" sn="2.56968" a="28.9385" fwhm="0.0470315" res="14041.3" algo="Sum"/><pk mz="660.42001565" i="1118.89" sn="3.7981" a="60.8257" fwhm="0.0584293" res="11302.9" algo="Sum"/><pk mz="660.50552822" i="627.212" sn="2.12934" a="39.191" fwhm="0.0706969" res="9342.77" algo="Sum"/><pk mz="660.61933863" i="901.782" sn="3.0611" a="41.8846" fwhm="0.0486514" res="13578.6" algo="Sum"/><pk mz="660.65092287" i="948.434" sn="3.21946" a="37.4645" fwhm="0.0557559" res="11849" algo="Sum"/><pk mz="660.72339124" i="1013.32" sn="3.43971" a="63.9527" fwhm="0.0656727" res="10060.9" algo="Sum"/><pk mz="660.82918439" i="870.483" sn="2.95454" a="50.0803" fwhm="0.057849" res="11423.3" algo="Sum"/><pk mz="660.92651755" i="638.241" sn="2.16618" a="29.7258" fwhm="0.0567606" res="11644.1" algo="Sum"/><pk mz="661.38457570" i="664.879" sn="2.25688" a="29.9301" fwhm="0.0561893" res="11770.7" algo="Sum"/><pk mz="661.43012972" i="1718.41" sn="5.83345" a="74.0975" fwhm="0.0538064" res="12292.8" algo="Sum"/><pk mz="661.46809020" i="1241.99" sn="4.21661" a="46.4524" fwhm="0.0534064" res="12385.6" algo="Sum"/><pk mz="661.67309844" i="635.737" sn="2.15791" a="16.0753" fwhm="0.040581" res="16305" algo="Sum"/><pk mz="661.73727709" i="581.556" sn="1.974" a="21.8577" fwhm="0.0323329" res="20466.4" algo="Sum"/><pk mz="661.93265133" i="784.755" sn="2.66369" a="34.2681" fwhm="0.042047" res="15742.7" algo="Sum"/><pk mz="662.25681429" i="644.293" sn="2.18799" a="32.4072" fwhm="0.0634079" res="10444.4" algo="Sum"/><pk mz="662.43403003" i="1532.99" sn="5.20614" a="55.5961" fwhm="0.0429812" res="15412.2" algo="Sum"/><pk mz="662.47411394" i="752.124" sn="2.55421" a="24.9104" fwhm="0.0455328" res="14549.4" algo="Sum"/><pk mz="662.51894911" i="811.058" sn="2.75451" a="34.9444" fwhm="0.0500923" res="13226" algo="Sum"/><pk mz="662.62134033" i="794.776" sn="2.70076" a="29.3175" fwhm="0.0420506" res="15757.7" algo="Sum"/><pk mz="662.64931889" i="859.73" sn="2.92148" a="35.1849" fwhm="0.0480823" res="13781.6" algo="Sum"/><pk mz="662.68105846" i="707.607" sn="2.40455" a="16.1787" fwhm="0.0304591" res="21756.5" algo="Sum"/><pk mz="662.73960249" i="1838.9" sn="6.24861" a="94.1062" fwhm="0.0447557" res="14807.9" algo="Sum"/><pk mz="662.82430223" i="815.592" sn="2.7712" a="41.8345" fwhm="0.0791521" res="8374.05" algo="Sum"/><pk mz="662.93453367" i="833.197" sn="2.83102" a="48.771" fwhm="0.0497469" res="13326.2" algo="Sum"/><pk mz="663.44502533" i="12592.1" sn="42.8079" a="515.998" fwhm="0.0343844" res="19295" algo="Sum"/><pk mz="663.56283427" i="571.999" sn="1.94463" a="27.9328" fwhm="0.0516016" res="12859.3" algo="Sum"/><pk mz="663.70625473" i="1071.98" sn="3.64259" a="47.1673" fwhm="0.0555543" res="11947" algo="Sum"/><pk mz="663.94533967" i="1151.1" sn="3.91016" a="61.8036" fwhm="0.0414006" res="16037.1" algo="Sum"/><pk mz="664.21057090" i="725.993" sn="2.46976" a="29.1458" fwhm="0.0545011" res="12187.1" algo="Sum"/><pk mz="664.44870820" i="5982.96" sn="20.3419" a="271.323" fwhm="0.0359892" res="18462.5" algo="Sum"/><pk mz="664.51538035" i="1101.12" sn="3.74377" a="36.0806" fwhm="0.0342154" res="19421.5" algo="Sum"/><pk mz="664.62411398" i="673.949" sn="2.29083" a="26.3026" fwhm="0.0415567" res="15993.2" algo="Sum"/><pk mz="664.66176543" i="765.385" sn="2.60175" a="32.949" fwhm="0.0610086" res="10894.6" algo="Sum"/><pk mz="664.73637038" i="2069.24" sn="7.03474" a="98.1368" fwhm="0.0431905" res="15390.8" algo="Sum"/><pk mz="664.81987476" i="741.179" sn="2.51996" a="20.381" fwhm="0.0355928" res="18678.5" algo="Sum"/><pk mz="664.94474019" i="567.123" sn="1.92753" a="24.8809" fwhm="0.0547119" res="12153.6" algo="Sum"/><pk mz="665.44506591" i="2626.98" sn="8.93638" a="169.595" fwhm="0.0649773" res="10241.2" algo="Sum"/><pk mz="665.49819712" i="859.589" sn="2.92412" a="33.1269" fwhm="0.0394932" res="16851" algo="Sum"/><pk mz="665.73978920" i="648.844" sn="2.20529" a="38.7652" fwhm="0.0594056" res="11206.7" algo="Sum"/><pk mz="665.81693763" i="570.642" sn="1.93917" a="34.5183" fwhm="0.0552332" res="12054.7" algo="Sum"/><pk mz="665.91964168" i="670.915" sn="2.27973" a="34.7312" fwhm="0.0534336" res="12462.6" algo="Sum"/><pk mz="666.26377067" i="2661.42" sn="9.04152" a="106.361" fwhm="0.033298" res="20009.1" algo="Sum"/><pk mz="666.42717125" i="1121.48" sn="3.81215" a="84.4872" fwhm="0.068608" res="9713.54" algo="Sum"/><pk mz="666.51294220" i="1030.38" sn="3.50248" a="50.7816" fwhm="0.052101" res="12792.7" algo="Sum"/><pk mz="666.60316060" i="653.664" sn="2.22195" a="31.7277" fwhm="0.0565795" res="11781.7" algo="Sum"/><pk mz="666.64428618" i="740.381" sn="2.51664" a="16.7948" fwhm="0.0305495" res="21821.8" algo="Sum"/><pk mz="666.66026900" i="753.121" sn="2.55982" a="27.1228" fwhm="0.0490996" res="13577.7" algo="Sum"/><pk mz="666.76068283" i="2398.04" sn="8.15024" a="100.15" fwhm="0.0478037" res="13947.9" algo="Sum"/><pk mz="667.26502084" i="1026.9" sn="3.49538" a="44.1763" fwhm="0.0373357" res="17872.1" algo="Sum"/><pk mz="667.41638649" i="1177.64" sn="4.00745" a="47.9146" fwhm="0.0404297" res="16508.1" algo="Sum"/><pk mz="667.43559229" i="1148.95" sn="3.91017" a="45.8444" fwhm="0.0539672" res="12367.4" algo="Sum"/><pk mz="667.67016202" i="586.505" sn="1.99585" a="16.6025" fwhm="0.0407644" res="16378.8" algo="Sum"/><pk mz="667.76011090" i="677.183" sn="2.30511" a="37.7909" fwhm="0.0636333" res="10493.9" algo="Sum"/><pk mz="668.26011513" i="597.612" sn="2.03307" a="34.606" fwhm="0.0580319" res="11515.4" algo="Sum"/><pk mz="668.41720960" i="685.837" sn="2.33221" a="12.8728" fwhm="0.0203935" res="32775.9" algo="Sum"/><pk mz="668.43780497" i="700.068" sn="2.38073" a="33.8315" fwhm="0.0564611" res="11838.9" algo="Sum"/><pk mz="668.52058127" i="705.951" sn="2.40065" a="38.2758" fwhm="0.0612567" res="10913.4" algo="Sum"/><pk mz="668.61036358" i="736.852" sn="2.50556" a="34.1596" fwhm="0.0530657" res="12599.7" algo="Sum"/><pk mz="668.65103137" i="872.303" sn="2.96656" a="44.7895" fwhm="0.0713902" res="9366.15" algo="Sum"/><pk mz="668.72356036" i="1064.48" sn="3.62018" a="19.6525" fwhm="0.0203982" res="32783.5" algo="Sum"/><pk mz="668.74207608" i="1145.66" sn="3.8966" a="43.5665" fwhm="0.051231" res="13053.5" algo="Sum"/><pk mz="668.86454755" i="846.917" sn="2.88094" a="39.3099" fwhm="0.050873" res="13147.7" algo="Sum"/><pk mz="669.43427889" i="2474" sn="8.41977" a="157.777" fwhm="0.056929" res="11759.1" algo="Sum"/><pk mz="669.68477463" i="686.947" sn="2.33789" a="40.5779" fwhm="0.071362" res="9384.34" algo="Sum"/><pk mz="669.74627649" i="590.002" sn="2.00853" a="25.0665" fwhm="0.0561381" res="11930.3" algo="Sum"/><pk mz="670.43555320" i="1535.59" sn="5.22244" a="127.403" fwhm="0.0651106" res="10296.9" algo="Sum"/><pk mz="670.60649924" i="1073.67" sn="3.65133" a="47.1082" fwhm="0.0498259" res="13459" algo="Sum"/><pk mz="670.64427738" i="1037.92" sn="3.53009" a="27.6892" fwhm="0.040855" res="16415.2" algo="Sum"/><pk mz="670.69611261" i="1048.75" sn="3.56694" a="67.6704" fwhm="0.0893925" res="7502.83" algo="Sum"/><pk mz="670.75127964" i="896.504" sn="3.04912" a="28.8753" fwhm="0.045966" res="14592.3" algo="Sum"/><pk mz="670.85097806" i="705.225" sn="2.3983" a="36.5973" fwhm="0.0573791" res="11691.6" algo="Sum"/><pk mz="671.47540912" i="2930.12" sn="9.96391" a="132.925" fwhm="0.0494149" res="13588.5" algo="Sum"/><pk mz="671.56693434" i="1164.02" sn="3.95829" a="61.2391" fwhm="0.0517659" res="12973.1" algo="Sum"/><pk mz="671.61408773" i="675.015" sn="2.29536" a="15.923" fwhm="0.0292422" res="22967.3" algo="Sum"/><pk mz="671.64134658" i="627.684" sn="2.13443" a="12.0534" fwhm="0.0251462" res="26709.4" algo="Sum"/><pk mz="671.69598987" i="877.402" sn="2.98376" a="36.3085" fwhm="0.0543645" res="12355.4" algo="Sum"/><pk mz="671.72842365" i="584.704" sn="1.98834" a="13.4577" fwhm="0.0546876" res="12283" algo="Sum"/><pk mz="672.42983260" i="1521.96" sn="5.17457" a="72.9703" fwhm="0.054765" res="12278.5" algo="Sum"/><pk mz="672.47748606" i="1385.85" sn="4.71178" a="63.8436" fwhm="0.0507504" res="13250.7" algo="Sum"/><pk mz="672.56216982" i="976.185" sn="3.31902" a="49.347" fwhm="0.0594651" res="11310.2" algo="Sum"/><pk mz="672.62131110" i="1256.92" sn="4.27401" a="49.8448" fwhm="0.0496054" res="13559.4" algo="Sum"/><pk mz="672.64594980" i="1004.06" sn="3.41455" a="15.0373" fwhm="0.0153435" res="43839.1" algo="Sum"/><pk mz="672.67272450" i="1055.45" sn="3.58942" a="30.1626" fwhm="0.0409168" res="16440" algo="Sum"/><pk mz="672.69947843" i="1039.24" sn="3.5343" a="40.9753" fwhm="0.0562622" res="11956.5" algo="Sum"/><pk mz="672.76683535" i="1972.54" sn="6.70831" a="96.7101" fwhm="0.0411501" res="16349.1" algo="Sum"/><pk mz="672.84570443" i="680.592" sn="2.31487" a="21.2501" fwhm="0.043239" res="15561.1" algo="Sum"/><pk mz="672.92964676" i="741.328" sn="2.52065" a="40.5182" fwhm="0.0558746" res="12043.6" algo="Sum"/><pk mz="673.42450516" i="1379.89" sn="4.6944" a="83.1439" fwhm="0.0576629" res="11678.6" algo="Sum"/><pk mz="673.49189113" i="3163.76" sn="10.7661" a="166.863" fwhm="0.0469903" res="14332.6" algo="Sum"/><pk mz="673.62295574" i="767.968" sn="2.61381" a="38.3301" fwhm="0.0755463" res="8916.69" algo="Sum"/><pk mz="673.65487756" i="642.872" sn="2.18804" a="12.36" fwhm="0.0255919" res="26323" algo="Sum"/><pk mz="673.70388530" i="634.678" sn="2.16013" a="32.7927" fwhm="0.0689931" res="9764.81" algo="Sum"/><pk mz="673.76741256" i="680.214" sn="2.31499" a="36.2184" fwhm="0.0675446" res="9975.14" algo="Sum"/><pk mz="673.92462437" i="750.988" sn="2.55523" a="37.744" fwhm="0.048438" res="13913.1" algo="Sum"/><pk mz="674.24753000" i="583.947" sn="1.98763" a="29.5017" fwhm="0.0495651" res="13603.3" algo="Sum"/><pk mz="674.42674496" i="1126.97" sn="3.83752" a="46.0428" fwhm="0.0532256" res="12671.1" algo="Sum"/><pk mz="674.49611048" i="1476.87" sn="5.03028" a="73.9107" fwhm="0.0571231" res="11807.8" algo="Sum"/><pk mz="674.54603485" i="973.565" sn="3.31616" a="50.8675" fwhm="0.0599051" res="11260.2" algo="Sum"/><pk mz="674.66730873" i="867.605" sn="2.95482" a="20.9746" fwhm="0.030733" res="21952.6" algo="Sum"/><pk mz="674.69748303" i="1225.26" sn="4.17289" a="50.3971" fwhm="0.0596662" res="11307.9" algo="Sum"/><pk mz="674.76405730" i="1864.29" sn="6.34925" a="112.657" fwhm="0.0483565" res="13953.9" algo="Sum"/><pk mz="674.84917694" i="632.377" sn="2.15356" a="31.8373" fwhm="0.0423329" res="15941.5" algo="Sum"/><pk mz="674.93455586" i="571.823" sn="1.94722" a="46.6357" fwhm="0.0744885" res="9060.93" algo="Sum"/><pk mz="675.20045914" i="640.939" sn="2.1832" a="35.7527" fwhm="0.0602434" res="11207.9" algo="Sum"/><pk mz="675.44547869" i="1367.53" sn="4.65605" a="72.672" fwhm="0.0611372" res="11048" algo="Sum"/><pk mz="675.53446799" i="7741.61" sn="26.358" a="331.662" fwhm="0.0347048" res="19465.2" algo="Sum"/><pk mz="675.61914509" i="605.096" sn="2.06016" a="16.2676" fwhm="0.0410062" res="16476" algo="Sum"/><pk mz="675.69960595" i="710.527" sn="2.41864" a="32.845" fwhm="0.0553405" res="12209.8" algo="Sum"/><pk mz="675.76151557" i="695.531" sn="2.36764" a="33.3015" fwhm="0.0643068" res="10508.4" algo="Sum"/><pk mz="675.80810379" i="622.762" sn="2.11993" a="25.7644" fwhm="0.0549876" res="12290.2" algo="Sum"/><pk mz="675.94605012" i="651.223" sn="2.21586" a="39.8043" fwhm="0.0579396" res="11666.4" algo="Sum"/><pk mz="676.40932749" i="1404.94" sn="4.77709" a="71.1531" fwhm="0.0485584" res="13929.8" algo="Sum"/><pk mz="676.44697366" i="1136.46" sn="3.86423" a="42.7223" fwhm="0.0390276" res="17332.5" algo="Sum"/><pk mz="676.53984336" i="3814.9" sn="12.9697" a="174.344" fwhm="0.0369989" res="18285.4" algo="Sum"/><pk mz="676.67617500" i="976.18" sn="3.31814" a="46.6015" fwhm="0.0561817" res="12044.4" algo="Sum"/><pk mz="676.71797998" i="737.307" sn="2.50607" a="10.4923" fwhm="0.0153898" res="43971.7" algo="Sum"/><pk mz="676.76908554" i="1304.85" sn="4.435" a="84.4175" fwhm="0.0739233" res="9155.02" algo="Sum"/><pk mz="676.95395549" i="664.261" sn="2.25773" a="26.608" fwhm="0.0544344" res="12436.1" algo="Sum"/><pk mz="677.25421738" i="1362.85" sn="4.63579" a="59.17" fwhm="0.0360384" res="18792.6" algo="Sum"/><pk mz="677.46419623" i="2115.99" sn="7.19628" a="103.495" fwhm="0.0484315" res="13988.1" algo="Sum"/><pk mz="677.54540072" i="1292.11" sn="4.39425" a="67.7279" fwhm="0.0489993" res="13827.7" algo="Sum"/><pk mz="677.68453199" i="677.865" sn="2.30675" a="31.0463" fwhm="0.0492029" res="13773.3" algo="Sum"/><pk mz="677.75762480" i="1273.45" sn="4.33488" a="66.1631" fwhm="0.0485905" res="13948.4" algo="Sum"/><pk mz="678.25698654" i="671.617" sn="2.2866" a="32.8413" fwhm="0.0456014" res="14873.6" algo="Sum"/><pk mz="678.42741288" i="867.084" sn="2.95188" a="48.924" fwhm="0.0489301" res="13865.2" algo="Sum"/><pk mz="678.46675666" i="1288.54" sn="4.38668" a="46.548" fwhm="0.0492836" res="13766.6" algo="Sum"/><pk mz="678.55040000" i="909.259" sn="3.09558" a="54.4382" fwhm="0.0685127" res="9904" algo="Sum"/><pk mz="678.62128106" i="607.131" sn="2.0665" a="13.4166" fwhm="0.0287119" res="23635.5" algo="Sum"/><pk mz="678.67355085" i="1188.87" sn="4.04666" a="65.8284" fwhm="0.0668515" res="10152" algo="Sum"/><pk mz="678.77268047" i="1033.28" sn="3.51825" a="48.9825" fwhm="0.0686146" res="9892.54" algo="Sum"/><pk mz="678.89379109" i="572.705" sn="1.9494" a="38.6606" fwhm="0.056511" res="12013.5" algo="Sum"/><pk mz="679.48195332" i="2159.15" sn="7.35778" a="112.432" fwhm="0.05542" res="12260.6" algo="Sum"/><pk mz="679.68044712" i="690.898" sn="2.35443" a="41.1338" fwhm="0.0770713" res="8818.85" algo="Sum"/><pk mz="680.42544850" i="1275.87" sn="4.35625" a="67.5396" fwhm="0.0603178" res="11280.7" algo="Sum"/><pk mz="680.48369782" i="1938.27" sn="6.61789" a="112.434" fwhm="0.058366" res="11658.9" algo="Sum"/><pk mz="680.57788154" i="657.108" sn="2.24418" a="23.114" fwhm="0.0485979" res="14004.3" algo="Sum"/><pk mz="680.67350287" i="1154.76" sn="3.94465" a="61.1633" fwhm="0.0715443" res="9514.01" algo="Sum"/><pk mz="680.71250732" i="942.576" sn="3.21973" a="26.3286" fwhm="0.032553" res="20910.9" algo="Sum"/><pk mz="680.74194180" i="850.541" sn="2.9053" a="19.9058" fwhm="0.0305792" res="22261.6" algo="Sum"/><pk mz="680.76682827" i="746.315" sn="2.54914" a="11.1599" fwhm="0.0190158" res="35800.1" algo="Sum"/><pk mz="680.78948206" i="761.702" sn="2.60164" a="32.3246" fwhm="0.0573997" res="11860.5" algo="Sum"/><pk mz="680.92295098" i="728.437" sn="2.48887" a="30.7666" fwhm="0.0449424" res="15151" algo="Sum"/><pk mz="681.42239034" i="1115.52" sn="3.81072" a="82.5093" fwhm="0.0770552" res="8843.3" algo="Sum"/><pk mz="681.49255750" i="1303.26" sn="4.45192" a="73.859" fwhm="0.0557687" res="12220" algo="Sum"/><pk mz="681.67461831" i="735.781" sn="2.51298" a="39.7122" fwhm="0.0603547" res="11294.5" algo="Sum"/><pk mz="682.41688338" i="913.723" sn="3.1246" a="35.5038" fwhm="0.0352338" res="19368.2" algo="Sum"/><pk mz="682.49415786" i="793.093" sn="2.71345" a="32.0501" fwhm="0.0506642" res="13470.9" algo="Sum"/><pk mz="682.58050886" i="976.339" sn="3.34079" a="51.2395" fwhm="0.0484611" res="14085.1" algo="Sum"/><pk mz="682.68258213" i="1111.39" sn="3.80119" a="56.3853" fwhm="0.076249" res="8953.33" algo="Sum"/><pk mz="682.79777334" i="2063.62" sn="7.06066" a="107.6" fwhm="0.0389999" res="17507.7" algo="Sum"/><pk mz="683.42352080" i="1117.02" sn="3.82115" a="56.4037" fwhm="0.0527018" res="12967.7" algo="Sum"/><pk mz="683.51030798" i="747.335" sn="2.55653" a="34.8852" fwhm="0.046866" res="14584.4" algo="Sum"/><pk mz="683.68689123" i="692.335" sn="2.36854" a="36.684" fwhm="0.0700936" res="9753.92" algo="Sum"/><pk mz="683.72030187" i="589.189" sn="2.01539" a="9.13993" fwhm="0.0262181" res="26078.1" algo="Sum"/><pk mz="683.72922442" i="601.286" sn="2.05667" a="17.4221" fwhm="0.0327215" res="20895.4" algo="Sum"/><pk mz="683.79749156" i="681.252" sn="2.33004" a="19.2531" fwhm="0.0464103" res="14733.7" algo="Sum"/><pk mz="684.42976249" i="871.635" sn="2.98691" a="42.0702" fwhm="0.0509991" res="13420.4" algo="Sum"/><pk mz="684.57816068" i="1111.97" sn="3.81022" a="49.2311" fwhm="0.0441304" res="15512.6" algo="Sum"/><pk mz="684.68395773" i="1004.52" sn="3.44217" a="79.9002" fwhm="0.0667553" res="10256.6" algo="Sum"/><pk mz="684.73174378" i="746.964" sn="2.55954" a="10.3985" fwhm="0.0245676" res="27871.3" algo="Sum"/><pk mz="684.74491272" i="672.252" sn="2.30356" a="9.95285" fwhm="0.015481" res="44231.4" algo="Sum"/><pk mz="684.79436952" i="1513.25" sn="5.18506" a="78.0105" fwhm="0.0543505" res="12599.6" algo="Sum"/><pk mz="685.24025386" i="1139.69" sn="3.90568" a="60.3718" fwhm="0.0411097" res="16668.6" algo="Sum"/><pk mz="685.42686200" i="40491.1" sn="138.715" a="1601.7" fwhm="0.0333996" res="20522" algo="Sum"/><pk mz="685.54461940" i="2538.74" sn="8.69727" a="127.663" fwhm="0.0417487" res="16420.7" algo="Sum"/><pk mz="685.68823164" i="954.496" sn="3.27052" a="39.1155" fwhm="0.0568024" res="12071.5" algo="Sum"/><pk mz="685.74289026" i="1153.55" sn="3.95242" a="56.7786" fwhm="0.0539683" res="12706.4" algo="Sum"/><pk mz="685.79492725" i="601.29" sn="2.05993" a="29.717" fwhm="0.0657762" res="10426.2" algo="Sum"/><pk mz="686.19217017" i="643.44" sn="2.20378" a="29.4228" fwhm="0.0595328" res="11526.3" algo="Sum"/><pk mz="686.23796058" i="609.388" sn="2.08736" a="18.3392" fwhm="0.0442681" res="15501.8" algo="Sum"/><pk mz="686.43002742" i="19337.3" sn="66.2955" a="785.159" fwhm="0.034841" res="19701.8" algo="Sum"/><pk mz="686.55556851" i="1546.92" sn="5.30368" a="113.186" fwhm="0.0784006" res="8757.02" algo="Sum"/><pk mz="686.63946088" i="866.371" sn="2.97082" a="28.0826" fwhm="0.0465068" res="14764.3" algo="Sum"/><pk mz="686.67945637" i="957.968" sn="3.28491" a="27.1263" fwhm="0.0413403" res="16610.4" algo="Sum"/><pk mz="686.70039975" i="1022.97" sn="3.50781" a="37.7675" fwhm="0.0516768" res="13288.4" algo="Sum"/><pk mz="686.80278084" i="1338.33" sn="4.58906" a="81.6281" fwhm="0.066306" res="10358.1" algo="Sum"/><pk mz="687.43434348" i="5764.49" sn="19.7753" a="267.642" fwhm="0.0401456" res="17123.5" algo="Sum"/><pk mz="687.55931514" i="3620.99" sn="12.4281" a="172.915" fwhm="0.0408736" res="16821.6" algo="Sum"/><pk mz="687.66283655" i="728.815" sn="2.50174" a="31.876" fwhm="0.0568848" res="12088.7" algo="Sum"/><pk mz="687.70984090" i="699.755" sn="2.40199" a="19.9986" fwhm="0.0413718" res="16622.7" algo="Sum"/><pk mz="687.74136195" i="622.701" sn="2.13749" a="18.4832" fwhm="0.0362012" res="18997.8" algo="Sum"/><pk mz="687.93649504" i="665.42" sn="2.28369" a="35.5019" fwhm="0.0571498" res="12037.4" algo="Sum"/><pk mz="688.24420534" i="1022.97" sn="3.50992" a="45.4283" fwhm="0.0380101" res="18106.9" algo="Sum"/><pk mz="688.43650284" i="2016.81" sn="6.92329" a="88.0445" fwhm="0.05928" res="11613.3" algo="Sum"/><pk mz="688.56486826" i="2256.8" sn="7.74613" a="130.304" fwhm="0.0466893" res="14747.8" algo="Sum"/><pk mz="688.66006250" i="770.527" sn="2.64456" a="30.1696" fwhm="0.0517499" res="13307.5" algo="Sum"/><pk mz="688.70303742" i="1187.93" sn="4.07713" a="52.3406" fwhm="0.062102" res="11089.9" algo="Sum"/><pk mz="688.74924999" i="1198.71" sn="4.11414" a="61.5723" fwhm="0.076845" res="8962.84" algo="Sum"/><pk mz="688.79928726" i="765.897" sn="2.62867" a="11.6378" fwhm="0.0278465" res="24735.6" algo="Sum"/><pk mz="688.80660326" i="744.023" sn="2.55359" a="20.577" fwhm="0.071385" res="9649.18" algo="Sum"/><pk mz="689.15228650" i="638.097" sn="2.19021" a="35.2545" fwhm="0.0581318" res="11855" algo="Sum"/><pk mz="689.46120256" i="1163.07" sn="3.99574" a="48.051" fwhm="0.0569582" res="12104.7" algo="Sum"/><pk mz="689.49970832" i="1135.46" sn="3.9009" a="37.6299" fwhm="0.0466035" res="14795" algo="Sum"/><pk mz="689.55184468" i="4773.93" sn="16.4009" a="213.109" fwhm="0.0373504" res="18461.7" algo="Sum"/><pk mz="689.64994715" i="686.911" sn="2.35947" a="25.2145" fwhm="0.051787" res="13317" algo="Sum"/><pk mz="689.67815423" i="692.017" sn="2.37703" a="19.8613" fwhm="0.0414307" res="16646.5" algo="Sum"/><pk mz="689.69982766" i="657.565" sn="2.25844" a="25.2163" fwhm="0.0482932" res="14281.5" algo="Sum"/><pk mz="689.75887620" i="691.042" sn="2.37227" a="37.0856" fwhm="0.0697471" res="9889.42" algo="Sum"/><pk mz="690.38990098" i="739.118" sn="2.53785" a="25.3315" fwhm="0.0335191" res="20596.9" algo="Sum"/><pk mz="690.42369573" i="912.465" sn="3.13319" a="43.6149" fwhm="0.0563317" res="12256.4" algo="Sum"/><pk mz="690.46784090" i="773.242" sn="2.65509" a="24.251" fwhm="0.0466364" res="14805.3" algo="Sum"/><pk mz="690.55484371" i="2274.53" sn="7.81011" a="107.552" fwhm="0.0467473" res="14772.1" algo="Sum"/><pk mz="690.70456559" i="1104.12" sn="3.79117" a="82.3194" fwhm="0.0859176" res="8039.15" algo="Sum"/><pk mz="690.81820282" i="705.821" sn="2.42363" a="21.1696" fwhm="0.0418193" res="16519.1" algo="Sum"/><pk mz="691.43764902" i="991.355" sn="3.40732" a="83.2713" fwhm="0.0811918" res="8516.1" algo="Sum"/><pk mz="691.50619344" i="667.269" sn="2.29343" a="22.5469" fwhm="0.0466716" res="14816.4" algo="Sum"/><pk mz="691.55612660" i="820.343" sn="2.81929" a="45.6009" fwhm="0.0522498" res="13235.6" algo="Sum"/><pk mz="691.65997975" i="605.995" sn="2.08167" a="16.9456" fwhm="0.04149" res="16670.5" algo="Sum"/><pk mz="691.68577484" i="653.447" sn="2.24471" a="15.8193" fwhm="0.0311181" res="22227.8" algo="Sum"/><pk mz="691.70525842" i="678.178" sn="2.32972" a="30.6253" fwhm="0.0525329" res="13167.1" algo="Sum"/><pk mz="691.77095641" i="616.316" sn="2.11715" a="18.5734" fwhm="0.0466805" res="14819.3" algo="Sum"/><pk mz="692.19119114" i="756.699" sn="2.59867" a="30.5602" fwhm="0.0536264" res="12907.7" algo="Sum"/><pk mz="692.42861306" i="748.474" sn="2.57239" a="42.8264" fwhm="0.0666041" res="10396.2" algo="Sum"/><pk mz="692.51559986" i="568.065" sn="1.95204" a="24.3623" fwhm="0.0451375" res="15342.4" algo="Sum"/><pk mz="692.54983273" i="615.087" sn="2.11364" a="16.0598" fwhm="0.0415169" res="16681.2" algo="Sum"/><pk mz="692.60913571" i="1514.15" sn="5.20249" a="79.5016" fwhm="0.0496785" res="13941.8" algo="Sum"/><pk mz="692.70415404" i="1047.95" sn="3.60195" a="60.2165" fwhm="0.0623087" res="11117.3" algo="Sum"/><pk mz="692.82645584" i="1979.89" sn="6.80834" a="96.2149" fwhm="0.0393973" res="17585.6" algo="Sum"/><pk mz="693.46331549" i="1948.98" sn="6.70667" a="113.772" fwhm="0.0504705" res="13740" algo="Sum"/><pk mz="693.68699922" i="714.425" sn="2.45968" a="37.1656" fwhm="0.0709015" res="9783.81" algo="Sum"/><pk mz="693.82673502" i="567.26" sn="1.9527" a="39.5784" fwhm="0.0602438" res="11517" algo="Sum"/><pk mz="694.18531895" i="819.479" sn="2.82218" a="42.7865" fwhm="0.0598103" res="11606.4" algo="Sum"/><pk mz="694.45755580" i="1158.33" sn="3.99241" a="48.6533" fwhm="0.0504798" res="13757.1" algo="Sum"/><pk mz="694.60859287" i="1592.69" sn="5.4896" a="89.7966" fwhm="0.0543145" res="12788.6" algo="Sum"/><pk mz="694.66605392" i="791.806" sn="2.72916" a="15.656" fwhm="0.0207901" res="33413.3" algo="Sum"/><pk mz="694.69570015" i="913.833" sn="3.1497" a="53.5018" fwhm="0.0774577" res="8968.71" algo="Sum"/><pk mz="694.82198895" i="1039.32" sn="3.58305" a="66.1422" fwhm="0.0641167" res="10836.8" algo="Sum"/><pk mz="694.93578505" i="593.214" sn="2.04792" a="37.4851" fwhm="0.072648" res="9565.79" algo="Sum"/><pk mz="695.48455362" i="2048.45" sn="7.08136" a="119.844" fwhm="0.072466" res="9597.4" algo="Sum"/><pk mz="695.67943133" i="679.968" sn="2.35125" a="26.6424" fwhm="0.0520134" res="13375" algo="Sum"/><pk mz="695.70770997" i="666.502" sn="2.30465" a="17.9145" fwhm="0.0364104" res="19107.4" algo="Sum"/><pk mz="696.23036903" i="702.799" sn="2.4307" a="39.1122" fwhm="0.0579973" res="12004.5" algo="Sum"/><pk mz="696.42755543" i="832.273" sn="2.87947" a="48.7058" fwhm="0.056676" res="12287.9" algo="Sum"/><pk mz="696.48324738" i="1129.62" sn="3.90865" a="58.6397" fwhm="0.0615591" res="11314.1" algo="Sum"/><pk mz="696.60989199" i="1236.57" sn="4.27989" a="88.5399" fwhm="0.0608526" res="11447.5" algo="Sum"/><pk mz="696.68377508" i="834.589" sn="2.88922" a="24.152" fwhm="0.0416406" res="16730.9" algo="Sum"/><pk mz="696.73334126" i="1102.69" sn="3.81829" a="71.8086" fwhm="0.0688064" res="10126" algo="Sum"/><pk mz="696.83174472" i="845.229" sn="2.92684" a="78.2938" fwhm="0.0818226" res="8516.37" algo="Sum"/><pk mz="697.43074788" i="922.635" sn="3.19974" a="45.4446" fwhm="0.065798" res="10599.6" algo="Sum"/><pk mz="697.51661933" i="7229.86" sn="25.0706" a="329.311" fwhm="0.0369406" res="18882.1" algo="Sum"/><pk mz="697.58917547" i="577.326" sn="2.00195" a="8.29891" fwhm="0.0156254" res="44644.4" algo="Sum"/><pk mz="697.63787563" i="686.611" sn="2.38105" a="27.6412" fwhm="0.0498922" res="13982.9" algo="Sum"/><pk mz="697.68467480" i="714.516" sn="2.47799" a="28.751" fwhm="0.0829645" res="8409.44" algo="Sum"/><pk mz="697.69400552" i="724.27" sn="2.51182" a="21.8599" fwhm="0.0650568" res="10724.4" algo="Sum"/><pk mz="698.43368953" i="656.095" sn="2.27457" a="27.1881" fwhm="0.0573275" res="12183.2" algo="Sum"/><pk mz="698.52036995" i="3168.78" sn="10.9837" a="154.393" fwhm="0.0393727" res="17741.2" algo="Sum"/><pk mz="698.61949284" i="965.655" sn="3.34718" a="46.3383" fwhm="0.0644423" res="10841" algo="Sum"/><pk mz="698.66576014" i="852.244" sn="2.95407" a="19.6105" fwhm="0.0312751" res="22339.4" algo="Sum"/><pk mz="698.73028756" i="1145.71" sn="3.97098" a="66.2222" fwhm="0.0607013" res="11511" algo="Sum"/><pk mz="698.77209848" i="910.923" sn="3.15722" a="13.3608" fwhm="0.0275701" res="25345.3" algo="Sum"/><pk mz="698.78103170" i="860.644" sn="2.98295" a="23.695" fwhm="0.0416279" res="16786.4" algo="Sum"/><pk mz="699.23407021" i="786.526" sn="2.72788" a="47.9767" fwhm="0.056159" res="12451" algo="Sum"/><pk mz="699.44958270" i="811.794" sn="2.81827" a="23.6257" fwhm="0.0362287" res="19306.5" algo="Sum"/><pk mz="699.52614166" i="1555.11" sn="5.3988" a="100.593" fwhm="0.0519947" res="13453.8" algo="Sum"/><pk mz="699.68191285" i="733.503" sn="2.54644" a="24.4387" fwhm="0.0469462" res="14903.9" algo="Sum"/><pk mz="699.73575335" i="1007.07" sn="3.49597" a="59.4789" fwhm="0.0699757" res="9999.69" algo="Sum"/><pk mz="700.44543295" i="915.71" sn="3.17897" a="48.6319" fwhm="0.0688767" res="10169.6" algo="Sum"/><pk mz="700.52712071" i="869.326" sn="3.01827" a="61.9849" fwhm="0.0482216" res="14527.3" algo="Sum"/><pk mz="700.63824247" i="1356.56" sn="4.7095" a="86.0668" fwhm="0.0582908" res="12019.7" algo="Sum"/><pk mz="700.73149872" i="1044.25" sn="3.62527" a="64.2123" fwhm="0.0679163" res="10317.6" algo="Sum"/><pk mz="701.40113956" i="4964.04" sn="17.2428" a="225.016" fwhm="0.0393436" res="17827.6" algo="Sum"/><pk mz="701.44604692" i="1300.6" sn="4.51845" a="52.1324" fwhm="0.0967105" res="7253.05" algo="Sum"/><pk mz="701.55050867" i="17666.6" sn="61.3754" a="692.953" fwhm="0.0338493" res="20725.7" algo="Sum"/><pk mz="701.63309438" i="817.495" sn="2.84005" a="24.1399" fwhm="0.036565" res="19188.7" algo="Sum"/><pk mz="701.67021953" i="790.558" sn="2.74647" a="15.6247" fwhm="0.0208946" res="33581.4" algo="Sum"/><pk mz="701.69164357" i="851.296" sn="2.95747" a="27.4087" fwhm="0.0470139" res="14925.2" algo="Sum"/><pk mz="701.72519906" i="718.762" sn="2.49704" a="20.243" fwhm="0.0417911" res="16791.2" algo="Sum"/><pk mz="701.75296238" i="607.624" sn="2.11094" a="6.31751" fwhm="0.00935673" res="74999.8" algo="Sum"/><pk mz="701.76768735" i="647.526" sn="2.24966" a="15.7696" fwhm="0.0313442" res="22389.1" algo="Sum"/><pk mz="701.78768780" i="669.743" sn="2.32694" a="15.0108" fwhm="0.0279704" res="25090.4" algo="Sum"/><pk mz="702.21941532" i="690.339" sn="2.39677" a="43.2311" fwhm="0.0645343" res="10881.3" algo="Sum"/><pk mz="702.40633318" i="2619.94" sn="9.09685" a="121.995" fwhm="0.0482433" res="14559.7" algo="Sum"/><pk mz="702.55326666" i="8090.74" sn="28.0994" a="340.577" fwhm="0.0360244" res="19502.2" algo="Sum"/><pk mz="702.63596276" i="1837.38" sn="6.38126" a="103.14" fwhm="0.054667" res="12853" algo="Sum"/><pk mz="702.70261669" i="915.666" sn="3.18013" a="18.1397" fwhm="0.02091" res="33606" algo="Sum"/><pk mz="702.72780982" i="905.874" sn="3.14613" a="56.3541" fwhm="0.0836429" res="8401.52" algo="Sum"/><pk mz="702.85360138" i="1278.66" sn="4.44083" a="72.3156" fwhm="0.0465275" res="15106.2" algo="Sum"/><pk mz="702.94062914" i="583.701" sn="2.02721" a="26.069" fwhm="0.0592051" res="11873" algo="Sum"/><pk mz="703.21621218" i="566.84" sn="1.96776" a="18.6774" fwhm="0.047065" res="14941.4" algo="Sum"/><pk mz="703.42736884" i="1412.16" sn="4.90436" a="35.2065" fwhm="0.0313814" res="22415.4" algo="Sum"/><pk mz="703.47920809" i="2177.12" sn="7.56104" a="113.148" fwhm="0.0648708" res="10844.3" algo="Sum"/><pk mz="703.56599341" i="78365.8" sn="272.161" a="2846.84" fwhm="0.0316679" res="22217" algo="Sum"/><pk mz="703.74097438" i="742.139" sn="2.57742" a="30.5146" fwhm="0.0523138" res="13452.3" algo="Sum"/><pk mz="704.21753584" i="708.821" sn="2.46162" a="39.1804" fwhm="0.0677736" res="10390.7" algo="Sum"/><pk mz="704.40848254" i="1154.2" sn="4.01029" a="38.916" fwhm="0.0368215" res="19130.4" algo="Sum"/><pk mz="704.43922019" i="1312.5" sn="4.56031" a="52.7718" fwhm="0.0575737" res="12235.4" algo="Sum"/><pk mz="704.48032027" i="1161.16" sn="4.03448" a="53.4266" fwhm="0.0671049" res="10498.2" algo="Sum"/><pk mz="704.56913326" i="34016.4" sn="118.191" a="1329.89" fwhm="0.0347048" res="20301.8" algo="Sum"/><pk mz="704.62745595" i="2420.1" sn="8.40868" a="118.273" fwhm="0.0491238" res="14343.9" algo="Sum"/><pk mz="704.72026102" i="963.858" sn="3.34895" a="33.2302" fwhm="0.0471152" res="14957.4" algo="Sum"/><pk mz="705.45159583" i="987.758" sn="3.43265" a="31.9898" fwhm="0.0471392" res="14965.3" algo="Sum"/><pk mz="705.50397966" i="1628.55" sn="5.65951" a="97.2816" fwhm="0.0654077" res="10786.3" algo="Sum"/><pk mz="705.57465571" i="11308.2" sn="39.2981" a="501.209" fwhm="0.038309" res="18418" algo="Sum"/><pk mz="705.64779470" i="924.66" sn="3.21337" a="25.1126" fwhm="0.0390653" res="18063.3" algo="Sum"/><pk mz="705.71935008" i="715.784" sn="2.48822" a="23.3903" fwhm="0.0471488" res="14967.9" algo="Sum"/><pk mz="705.76069701" i="576.366" sn="2.0053" a="31.0721" fwhm="0.0733452" res="9622.46" algo="Sum"/><pk mz="706.45507535" i="708.701" sn="2.46931" a="26.9782" fwhm="0.0524143" res="13478.3" algo="Sum"/><pk mz="706.52899459" i="1487.11" sn="5.18148" a="73.7009" fwhm="0.0637496" res="11082.9" algo="Sum"/><pk mz="706.58118902" i="3144.96" sn="10.9587" a="153.365" fwhm="0.0470123" res="15029.7" algo="Sum"/><pk mz="706.63895980" i="1420.26" sn="4.95054" a="54.8626" fwhm="0.0524213" res="13480" algo="Sum"/><pk mz="706.72228856" i="691.583" sn="2.41123" a="7.22039" fwhm="0.00942299" res="74999.8" algo="Sum"/><pk mz="706.76460222" i="994.41" sn="3.46705" a="57.1516" fwhm="0.0593629" res="11905.8" algo="Sum"/><pk mz="706.83690951" i="596.551" sn="2.08037" a="26.3723" fwhm="0.0576714" res="12256.3" algo="Sum"/><pk mz="707.16085003" i="601.041" sn="2.09779" a="32.849" fwhm="0.070647" res="10009.8" algo="Sum"/><pk mz="707.22123891" i="694.401" sn="2.42367" a="38.3612" fwhm="0.0640385" res="11043.7" algo="Sum"/><pk mz="707.47429484" i="1108.2" sn="3.87166" a="51.0895" fwhm="0.0681885" res="10375.3" algo="Sum"/><pk mz="707.52792817" i="1010.73" sn="3.53135" a="41.0238" fwhm="0.0557256" res="12696.6" algo="Sum"/><pk mz="707.59151321" i="921.478" sn="3.2205" a="54.2371" fwhm="0.0819979" res="8629.39" algo="Sum"/><pk mz="707.65744442" i="650.822" sn="2.27472" a="28.2484" fwhm="0.055186" res="12823.1" algo="Sum"/><pk mz="707.71175327" i="799.284" sn="2.79373" a="32.188" fwhm="0.0465269" res="15210.8" algo="Sum"/><pk mz="707.72325682" i="722.382" sn="2.52493" a="17.155" fwhm="0.0314773" res="22483.6" algo="Sum"/><pk mz="707.75463638" i="587.465" sn="2.05313" a="9.13668" fwhm="0.0157388" res="44968.7" algo="Sum"/><pk mz="707.77719485" i="612.069" sn="2.13919" a="17.7402" fwhm="0.0419709" res="16863.5" algo="Sum"/><pk mz="708.41388200" i="626.609" sn="2.1944" a="30.0223" fwhm="0.051793" res="13677.8" algo="Sum"/><pk mz="708.44577142" i="703.307" sn="2.46342" a="37.9246" fwhm="0.058041" res="12206" algo="Sum"/><pk mz="708.48526218" i="660.176" sn="2.3124" a="24.1827" fwhm="0.0299132" res="23684.7" algo="Sum"/><pk mz="708.58513878" i="697.413" sn="2.44296" a="30.8117" fwhm="0.0556555" res="12731.6" algo="Sum"/><pk mz="708.65002970" i="1075.29" sn="3.76661" a="59.5243" fwhm="0.0705615" res="10043" algo="Sum"/><pk mz="708.72343837" i="722.74" sn="2.53182" a="10.4874" fwhm="0.0157495" res="44999.7" algo="Sum"/><pk mz="708.76316101" i="1100.07" sn="3.85374" a="62.9429" fwhm="0.0694221" res="10209.5" algo="Sum"/><pk mz="709.45578165" i="1830.91" sn="6.42153" a="118.559" fwhm="0.0553938" res="12807.5" algo="Sum"/><pk mz="709.53565317" i="846.786" sn="2.97082" a="43.4726" fwhm="0.0607689" res="11676" algo="Sum"/><pk mz="709.67353213" i="661.807" sn="2.32172" a="30.1252" fwhm="0.0577871" res="12280.8" algo="Sum"/><pk mz="709.70912848" i="735.05" sn="2.57899" a="23.0934" fwhm="0.03894" res="18225.7" algo="Sum"/><pk mz="709.77016098" i="913.943" sn="3.20773" a="47.6517" fwhm="0.0703882" res="10083.6" algo="Sum"/><pk mz="710.22884173" i="695.797" sn="2.44403" a="28.5922" fwhm="0.0516959" res="13738.6" algo="Sum"/><pk mz="710.26597267" i="646.447" sn="2.27077" a="23.579" fwhm="0.0485949" res="14616.1" algo="Sum"/><pk mz="710.43803064" i="1195.48" sn="4.20064" a="48.9057" fwhm="0.0496831" res="14299.4" algo="Sum"/><pk mz="710.56282821" i="652.536" sn="2.29271" a="36.9662" fwhm="0.0633682" res="11213.2" algo="Sum"/><pk mz="710.59003848" i="649.448" sn="2.28179" a="18.8202" fwhm="0.0355043" res="20014.2" algo="Sum"/><pk mz="710.66833529" i="1465.32" sn="5.15" a="94.2394" fwhm="0.0673579" res="10550.6" algo="Sum"/><pk mz="710.76059586" i="1180.56" sn="4.14978" a="56.5093" fwhm="0.0559663" res="12699.8" algo="Sum"/><pk mz="711.45177475" i="1191.79" sn="4.18961" a="38.7532" fwhm="0.0517603" res="13745.1" algo="Sum"/><pk mz="711.46317526" i="1177.62" sn="4.1398" a="43.9639" fwhm="0.0526004" res="13525.8" algo="Sum"/><pk mz="711.53509597" i="4224.15" sn="14.8489" a="211.988" fwhm="0.0425252" res="16732.1" algo="Sum"/><pk mz="711.60894513" i="576.678" sn="2.02748" a="8.70341" fwhm="0.0220638" res="32252.3" algo="Sum"/><pk mz="711.62942177" i="565.918" sn="1.98975" a="8.67551" fwhm="0.0157818" res="45091.7" algo="Sum"/><pk mz="711.66769625" i="747.34" sn="2.62796" a="33.8574" fwhm="0.0658323" res="10810.3" algo="Sum"/><pk mz="711.68926987" i="655.375" sn="2.30468" a="13.0789" fwhm="0.0402845" res="17666.6" algo="Sum"/><pk mz="711.73542835" i="660.24" sn="2.32239" a="25.9745" fwhm="0.0526099" res="13528.5" algo="Sum"/><pk mz="711.75458434" i="607.846" sn="2.13809" a="17.8683" fwhm="0.0674912" res="10545.9" algo="Sum"/><pk mz="712.24666135" i="646.27" sn="2.27684" a="41.0875" fwhm="0.0749197" res="9506.8" algo="Sum"/><pk mz="712.46085180" i="769.667" sn="2.71166" a="47.3689" fwhm="0.0868634" res="8202.08" algo="Sum"/><pk mz="712.53733055" i="2009.23" sn="7.07918" a="131.912" fwhm="0.0592158" res="12032.9" algo="Sum"/><pk mz="712.66662956" i="2078.61" sn="7.32344" a="116.906" fwhm="0.045659" res="15608.5" algo="Sum"/><pk mz="712.71800766" i="767.012" sn="2.70248" a="8.18954" fwhm="0.00950293" res="74999.8" algo="Sum"/><pk mz="712.75760187" i="956.785" sn="3.37112" a="63.0826" fwhm="0.0831262" res="8574.41" algo="Sum"/><pk mz="713.44700034" i="730.553" sn="2.57545" a="20.5473" fwhm="0.0421385" res="16931" algo="Sum"/><pk mz="713.48795881" i="994.875" sn="3.5072" a="47.1953" fwhm="0.0644819" res="11064.9" algo="Sum"/><pk mz="713.54130113" i="911.893" sn="3.21458" a="55.683" fwhm="0.0873585" res="8167.97" algo="Sum"/><pk mz="713.67272537" i="753.561" sn="2.65745" a="31.7033" fwhm="0.0579497" res="12315.4" algo="Sum"/><pk mz="713.70019231" i="664.861" sn="2.34465" a="24.8077" fwhm="0.0300171" res="23776.4" algo="Sum"/><pk mz="713.75929251" i="612.953" sn="2.16144" a="33.0172" fwhm="0.0840206" res="8495.05" algo="Sum"/><pk mz="714.44070309" i="791.487" sn="2.79654" a="43.9896" fwhm="0.0469955" res="15202.3" algo="Sum"/><pk mz="714.46319721" i="733.938" sn="2.59333" a="17.5607" fwhm="0.0316267" res="22590.5" algo="Sum"/><pk mz="714.49654438" i="661.37" sn="2.33696" a="13.1152" fwhm="0.0210848" res="33886.8" algo="Sum"/><pk mz="714.54039651" i="789.57" sn="2.79032" a="44.9329" fwhm="0.0745205" res="9588.51" algo="Sum"/><pk mz="714.60955488" i="588.034" sn="2.07805" a="12.2317" fwhm="0.0210865" res="33889.4" algo="Sum"/><pk mz="714.66876588" i="1916.2" sn="6.77162" a="125.195" fwhm="0.0608754" res="11739.9" algo="Sum"/><pk mz="714.74865660" i="838.312" sn="2.9625" a="16.6581" fwhm="0.0263604" res="27114.5" algo="Sum"/><pk mz="714.75447781" i="840.158" sn="2.96902" a="27.0989" fwhm="0.0440435" res="16228.4" algo="Sum"/><pk mz="715.44116541" i="640.908" sn="2.26619" a="27.8638" fwhm="0.0484198" res="14775.8" algo="Sum"/><pk mz="715.46220096" i="673.67" sn="2.38243" a="19.6091" fwhm="0.0421982" res="16954.8" algo="Sum"/><pk mz="715.52546473" i="773.885" sn="2.73713" a="40.7237" fwhm="0.0683933" res="10461.9" algo="Sum"/><pk mz="715.56235533" i="871.473" sn="3.08228" a="46.7398" fwhm="0.0620272" res="11536.3" algo="Sum"/><pk mz="715.61836438" i="646.426" sn="2.28588" a="15.0994" fwhm="0.031652" res="22608.9" algo="Sum"/><pk mz="715.67235818" i="851.639" sn="3.01124" a="51.9929" fwhm="0.0643607" res="11119.7" algo="Sum"/><pk mz="716.44953549" i="1117.64" sn="3.95794" a="61.282" fwhm="0.0597274" res="11995.3" algo="Sum"/><pk mz="716.51500640" i="824.96" sn="2.9223" a="22.4058" fwhm="0.0405292" res="17679" algo="Sum"/><pk mz="716.56042909" i="1264.91" sn="4.48074" a="78.2378" fwhm="0.0816475" res="8776.27" algo="Sum"/><pk mz="716.67104537" i="1420.33" sn="5.03101" a="88.4856" fwhm="0.0792016" res="9048.7" algo="Sum"/><pk mz="716.75122885" i="772.2" sn="2.73512" a="18.4209" fwhm="0.0316771" res="22626.8" algo="Sum"/><pk mz="716.79112071" i="882.002" sn="3.12381" a="53.274" fwhm="0.0798845" res="8972.85" algo="Sum"/><pk mz="717.45007142" i="1503.76" sn="5.33342" a="97.7597" fwhm="0.0574559" res="12487" algo="Sum"/><pk mz="717.53828038" i="1677.37" sn="5.94889" a="70.4396" fwhm="0.0470596" res="15247.4" algo="Sum"/><pk mz="717.58104038" i="2618.81" sn="9.28778" a="143.474" fwhm="0.0583275" res="12302.6" algo="Sum"/><pk mz="717.68363358" i="751.26" sn="2.66413" a="32.5415" fwhm="0.0495275" res="14490.6" algo="Sum"/><pk mz="717.74418221" i="701.165" sn="2.486" a="26.1085" fwhm="0.0528315" res="13585.5" algo="Sum"/><pk mz="717.77131336" i="652.502" sn="2.31315" a="14.631" fwhm="0.0316997" res="22642.8" algo="Sum"/><pk mz="718.20749531" i="638.9" sn="2.26515" a="42.6687" fwhm="0.101261" res="7092.65" algo="Sum"/><pk mz="718.45411507" i="1131.57" sn="4.01426" a="58.1652" fwhm="0.0561905" res="12786" algo="Sum"/><pk mz="718.57227751" i="3082.23" sn="10.9326" a="167.886" fwhm="0.0548024" res="13112.1" algo="Sum"/><pk mz="718.68017535" i="1141.06" sn="4.0473" a="67.1278" fwhm="0.0845357" res="8501.5" algo="Sum"/><pk mz="718.78687962" i="1005.81" sn="3.56771" a="58.2376" fwhm="0.060891" res="11804.5" algo="Sum"/><pk mz="718.83429430" i="586.348" sn="2.07982" a="14.0432" fwhm="0.0540496" res="13299.5" algo="Sum"/><pk mz="719.47845523" i="1962.97" sn="6.96761" a="110.951" fwhm="0.0690252" res="10423.4" algo="Sum"/><pk mz="719.55168953" i="3567.59" sn="12.6632" a="218.457" fwhm="0.061412" res="11716.8" algo="Sum"/><pk mz="719.65126227" i="714.894" sn="2.53746" a="17.0375" fwhm="0.0317412" res="22672.5" algo="Sum"/><pk mz="719.67864248" i="703.941" sn="2.49842" a="13.9141" fwhm="0.0211611" res="34009.5" algo="Sum"/><pk mz="719.69826737" i="698.021" sn="2.47714" a="20.7926" fwhm="0.0370326" res="19434.2" algo="Sum"/><pk mz="719.78304054" i="577.995" sn="2.05197" a="19.0275" fwhm="0.0470142" res="15309.9" algo="Sum"/><pk mz="720.19520429" i="574.765" sn="2.04282" a="15.7078" fwhm="0.0349579" res="20601.8" algo="Sum"/><pk mz="720.47780060" i="1282.2" sn="4.55534" a="80.271" fwhm="0.0782683" res="9205.23" algo="Sum"/><pk mz="720.57154393" i="2593.81" sn="9.2172" a="218.546" fwhm="0.0760303" res="9477.43" algo="Sum"/><pk mz="720.69638612" i="1521.37" sn="5.4086" a="81.4954" fwhm="0.0676544" res="10652.6" algo="Sum"/><pk mz="720.76194191" i="1982.14" sn="7.04666" a="101.09" fwhm="0.0515679" res="13977" algo="Sum"/><pk mz="721.26049599" i="1663.19" sn="5.92662" a="74.8437" fwhm="0.0429794" res="16781.5" algo="Sum"/><pk mz="721.49595044" i="1599.27" sn="5.69872" a="119.836" fwhm="0.0802765" res="8987.63" algo="Sum"/><pk mz="721.57789490" i="1329.83" sn="4.74019" a="90.0687" fwhm="0.063849" res="11301.3" algo="Sum"/><pk mz="721.67973460" i="666.349" sn="2.37551" a="13.528" fwhm="0.0211904" res="34056.9" algo="Sum"/><pk mz="721.71870201" i="755.956" sn="2.6951" a="25.9135" fwhm="0.0833862" res="8655.13" algo="Sum"/><pk mz="721.76111461" i="1087.3" sn="3.87604" a="66.4301" fwhm="0.0558088" res="12932.7" algo="Sum"/><pk mz="722.21687543" i="570.501" sn="2.03451" a="16.4428" fwhm="0.0347243" res="20798.6" algo="Sum"/><pk mz="722.27278658" i="802.498" sn="2.86186" a="49.1037" fwhm="0.0604219" res="11953.8" algo="Sum"/><pk mz="722.45595054" i="821.202" sn="2.92941" a="46.199" fwhm="0.047912" res="15078.8" algo="Sum"/><pk mz="722.49765500" i="1467.74" sn="5.2364" a="93.8083" fwhm="0.0772324" res="9354.85" algo="Sum"/><pk mz="722.55740960" i="931.758" sn="3.32463" a="42.9113" fwhm="0.0636107" res="11359.1" algo="Sum"/><pk mz="722.59091310" i="853.317" sn="3.04474" a="36.401" fwhm="0.0735953" res="9818.43" algo="Sum"/><pk mz="722.69499462" i="1903.24" sn="6.7915" a="92.1064" fwhm="0.050437" res="14328.7" algo="Sum"/><pk mz="722.77133341" i="886.877" sn="3.16496" a="38.3776" fwhm="0.0486616" res="14853" algo="Sum"/><pk mz="723.48091624" i="1954.77" sn="6.98413" a="100.546" fwhm="0.0379251" res="19076.6" algo="Sum"/><pk mz="723.53296574" i="15007.9" sn="53.6198" a="655.748" fwhm="0.035588" res="20330.8" algo="Sum"/><pk mz="723.63305433" i="715.842" sn="2.55726" a="3.72901" fwhm="0.0102591" res="70535.9" algo="Sum"/><pk mz="723.65390499" i="741.136" sn="2.64781" a="25.7472" fwhm="0.0477438" res="15157" algo="Sum"/><pk mz="723.69753861" i="759.022" sn="2.71194" a="33.0548" fwhm="0.0583552" res="12401.6" algo="Sum"/><pk mz="723.76154242" i="614.867" sn="2.19756" a="14.4318" fwhm="0.0297387" res="24337.3" algo="Sum"/><pk mz="724.48176108" i="1401.59" sn="5.01244" a="48.6464" fwhm="0.0477709" res="15165.8" algo="Sum"/><pk mz="724.53608648" i="6917.89" sn="24.7399" a="324.222" fwhm="0.0404121" res="17928.7" algo="Sum"/><pk mz="724.69639881" i="1605.84" sn="5.74606" a="117.424" fwhm="0.0699567" res="10359.2" algo="Sum"/><pk mz="724.75667400" i="763.548" sn="2.73215" a="15.3739" fwhm="0.0212357" res="34129.2" algo="Sum"/><pk mz="724.78102060" i="772.506" sn="2.76435" a="31.3387" fwhm="0.0502836" res="14413.9" algo="Sum"/><pk mz="725.37822626" i="573.088" sn="2.05485" a="36.5657" fwhm="0.0731794" res="9912.32" algo="Sum"/><pk mz="725.45663283" i="1222.78" sn="4.38398" a="73.1529" fwhm="0.0718256" res="10100.3" algo="Sum"/><pk mz="725.54934033" i="65853.3" sn="236.122" a="2417.37" fwhm="0.0319809" res="22686.9" algo="Sum"/><pk mz="725.69681089" i="907.902" sn="3.25535" a="33.9834" fwhm="0.053124" res="13660.4" algo="Sum"/><pk mz="726.46376714" i="1284.92" sn="4.6111" a="85.5537" fwhm="0.0636739" res="11409.1" algo="Sum"/><pk mz="726.55257340" i="28194.4" sn="101.179" a="1161.44" fwhm="0.0351161" res="20690" algo="Sum"/><pk mz="726.69620245" i="1274.56" sn="4.57487" a="91.1891" fwhm="0.0853052" res="8518.78" algo="Sum"/><pk mz="726.81892524" i="819.992" sn="2.9439" a="26.6092" fwhm="0.0458374" res="15856.5" algo="Sum"/><pk mz="727.46970629" i="1511.95" sn="5.44532" a="96.2911" fwhm="0.0657169" res="11069.7" algo="Sum"/><pk mz="727.55845643" i="12298.1" sn="44.297" a="554.187" fwhm="0.0378784" res="19207.7" algo="Sum"/><pk mz="727.66073541" i="818.788" sn="2.94987" a="27.5203" fwhm="0.0478759" res="15198.9" algo="Sum"/><pk mz="727.69399422" i="752.59" sn="2.71136" a="14.6673" fwhm="0.0212786" res="34198.4" algo="Sum"/><pk mz="727.71166082" i="743.351" sn="2.67799" a="17.8961" fwhm="0.0319185" res="22799.1" algo="Sum"/><pk mz="727.76565240" i="629.406" sn="2.26751" a="14.5833" fwhm="0.0286711" res="25383.2" algo="Sum"/><pk mz="728.47373677" i="1178.71" sn="4.25276" a="45.2494" fwhm="0.0470106" res="15495.9" algo="Sum"/><pk mz="728.51123803" i="1725.35" sn="6.22526" a="61.465" fwhm="0.0392438" res="18563.7" algo="Sum"/><pk mz="728.56201166" i="4462.62" sn="16.1044" a="245.295" fwhm="0.0452415" res="16103.8" algo="Sum"/><pk mz="728.64823300" i="1123.29" sn="4.05368" a="21.493" fwhm="0.0212924" res="34221" algo="Sum"/><pk mz="728.65940944" i="1053.13" sn="3.8005" a="26.6971" fwhm="0.0553685" res="13160.2" algo="Sum"/><pk mz="728.68763106" i="963.04" sn="3.47538" a="10.2396" fwhm="0.00971585" res="74999.9" algo="Sum"/><pk mz="728.71005526" i="1048.29" sn="3.78303" a="30.829" fwhm="0.0425869" res="17111.1" algo="Sum"/><pk mz="728.81559961" i="736.866" sn="2.65917" a="54.7452" fwhm="0.0995346" res="7322.23" algo="Sum"/><pk mz="729.20840486" i="653.63" sn="2.3602" a="34.1335" fwhm="0.0506427" res="14399.1" algo="Sum"/><pk mz="729.52011530" i="1045.5" sn="3.78313" a="30.5207" fwhm="0.0426104" res="17120.7" algo="Sum"/><pk mz="729.58232727" i="10691.2" sn="38.6861" a="461.944" fwhm="0.0375043" res="19453.3" algo="Sum"/><pk mz="729.70956959" i="818.758" sn="2.96268" a="35.6442" fwhm="0.0440239" res="16575.3" algo="Sum"/><pk mz="729.75249884" i="695.909" sn="2.51795" a="28.9042" fwhm="0.0585995" res="12453.2" algo="Sum"/><pk mz="730.46734265" i="876.301" sn="3.17237" a="36.1572" fwhm="0.0586273" res="12459.5" algo="Sum"/><pk mz="730.53086044" i="2823.08" sn="10.2201" a="123.584" fwhm="0.0476298" res="15337.7" algo="Sum"/><pk mz="730.58683779" i="5411.44" sn="19.5904" a="250.185" fwhm="0.0427957" res="17071.5" algo="Sum"/><pk mz="730.72464998" i="1510.67" sn="5.46883" a="96.7681" fwhm="0.0701553" res="10415.8" algo="Sum"/><pk mz="730.80777291" i="793.013" sn="2.87145" a="39.9377" fwhm="0.0647329" res="11289.6" algo="Sum"/><pk mz="731.46384263" i="871.84" sn="3.15889" a="43.6569" fwhm="0.0746678" res="9796.24" algo="Sum"/><pk mz="731.53532635" i="1782.4" sn="6.45807" a="82.7409" fwhm="0.052027" res="14060.7" algo="Sum"/><pk mz="731.59873736" i="15314.3" sn="55.4876" a="624.741" fwhm="0.035907" res="20374.8" algo="Sum"/><pk mz="731.74836807" i="1137.22" sn="4.12034" a="72.1911" fwhm="0.0671311" res="10900.3" algo="Sum"/><pk mz="732.20899520" i="603.204" sn="2.18561" a="19.5745" fwhm="0.048025" res="15246.4" algo="Sum"/><pk mz="732.25118786" i="877.373" sn="3.17907" a="46.6967" fwhm="0.0579291" res="12640.5" algo="Sum"/><pk mz="732.44391121" i="974.026" sn="3.52958" a="63.5946" fwhm="0.081233" res="9016.58" algo="Sum"/><pk mz="732.54662926" i="7196.59" sn="26.0782" a="313.041" fwhm="0.0410521" res="17844.3" algo="Sum"/><pk mz="732.60193381" i="7385.17" sn="26.7616" a="358.158" fwhm="0.0419144" res="17478.5" algo="Sum"/><pk mz="732.72688789" i="1907.8" sn="6.91327" a="113.406" fwhm="0.0625872" res="11707.3" algo="Sum"/><pk mz="732.79787471" i="694.046" sn="2.51523" a="36.3806" fwhm="0.0700602" res="10459.5" algo="Sum"/><pk mz="733.32505349" i="1208.62" sn="4.38011" a="57.2495" fwhm="0.0389864" res="18809.8" algo="Sum"/><pk mz="733.46351588" i="887.781" sn="3.21784" a="49.5249" fwhm="0.0636167" res="11529.4" algo="Sum"/><pk mz="733.54928831" i="3806.33" sn="13.796" a="187.532" fwhm="0.0468695" res="15650.9" algo="Sum"/><pk mz="733.60949157" i="3464.89" sn="12.5585" a="162.425" fwhm="0.0482468" res="15205.4" algo="Sum"/><pk mz="733.70524195" i="655.741" sn="2.37744" a="6.84722" fwhm="0.0104954" res="69907.2" algo="Sum"/><pk mz="733.73058429" i="740.795" sn="2.68662" a="35.586" fwhm="0.0536651" res="13672.4" algo="Sum"/><pk mz="733.82489041" i="1144.48" sn="4.15155" a="68.582" fwhm="0.0447824" res="16386.5" algo="Sum"/><pk mz="734.32709588" i="571.534" sn="2.07334" a="25.8681" fwhm="0.0542801" res="13528.5" algo="Sum"/><pk mz="734.45640593" i="661.785" sn="2.40113" a="31.8208" fwhm="0.0684703" res="10726.6" algo="Sum"/><pk mz="734.56168398" i="7666" sn="27.8185" a="346.258" fwhm="0.0390256" res="18822.5" algo="Sum"/><pk mz="734.61259107" i="1935.47" sn="7.02239" a="90.3137" fwhm="0.043396" res="16928.1" algo="Sum"/><pk mz="734.72791077" i="1340.33" sn="4.86304" a="86.7426" fwhm="0.0764453" res="9611.15" algo="Sum"/><pk mz="734.82120651" i="711.021" sn="2.58045" a="21.9084" fwhm="0.0481109" res="15273.5" algo="Sum"/><pk mz="735.14788891" i="566.059" sn="2.05573" a="33.8724" fwhm="0.0644357" res="11409" algo="Sum"/><pk mz="735.47393307" i="1199.39" sn="4.35531" a="71.1897" fwhm="0.0665668" res="11048.7" algo="Sum"/><pk mz="735.56948444" i="5418.73" sn="19.6786" a="372.533" fwhm="0.0572968" res="12837.9" algo="Sum"/><pk mz="735.66631427" i="816.579" sn="2.96576" a="30.6701" fwhm="0.0534876" res="13754" algo="Sum"/><pk mz="735.71253430" i="623.296" sn="2.26332" a="13.2794" fwhm="0.0270489" res="27199.4" algo="Sum"/><pk mz="735.72710384" i="653.861" sn="2.37433" a="18.6918" fwhm="0.0427918" res="17193.2" algo="Sum"/><pk mz="736.57846792" i="2441.84" sn="8.88814" a="107.351" fwhm="0.0567153" res="12987.3" algo="Sum"/><pk mz="736.68545514" i="1038.15" sn="3.77915" a="40.0021" fwhm="0.0535243" res="13763.6" algo="Sum"/><pk mz="736.73825897" i="1054.06" sn="3.83799" a="55.3356" fwhm="0.0581257" res="12674.9" algo="Sum"/><pk mz="736.85453549" i="714.802" sn="2.6031" a="42.7205" fwhm="0.0601494" res="12250.4" algo="Sum"/><pk mz="737.49445696" i="1759.22" sn="6.41139" a="93.7852" fwhm="0.0649755" res="11350.4" algo="Sum"/><pk mz="737.55006331" i="1565.48" sn="5.70514" a="71.0919" fwhm="0.0642667" res="11476.4" algo="Sum"/><pk mz="737.64400228" i="715.18" sn="2.60688" a="7.45463" fwhm="0.0174519" res="42267.3" algo="Sum"/><pk mz="737.67113630" i="725.384" sn="2.64437" a="32.1855" fwhm="0.0589162" res="12520.7" algo="Sum"/><pk mz="737.72946564" i="681.802" sn="2.48642" a="43.0999" fwhm="0.0658268" res="11207.1" algo="Sum"/><pk mz="738.50447557" i="1780.49" sn="6.50675" a="55.5661" fwhm="0.0464829" res="15887.7" algo="Sum"/><pk mz="738.53604862" i="1954.41" sn="7.1432" a="112.98" fwhm="0.0647381" res="11408.1" algo="Sum"/><pk mz="738.63500185" i="1074.51" sn="3.92895" a="57.0931" fwhm="0.0610233" res="12104.1" algo="Sum"/><pk mz="738.66379181" i="1042.93" sn="3.8138" a="20.2831" fwhm="0.0225695" res="32728.5" algo="Sum"/><pk mz="738.73576476" i="804.228" sn="2.94106" a="52.1245" fwhm="0.0674913" res="10945.7" algo="Sum"/><pk mz="739.52978939" i="2117.53" sn="7.7527" a="87.2345" fwhm="0.0583614" res="12671.6" algo="Sum"/><pk mz="739.56137748" i="2504.07" sn="9.16818" a="131.073" fwhm="0.0582873" res="12688.2" algo="Sum"/><pk mz="739.61880163" i="775.91" sn="2.84085" a="12.0032" fwhm="0.0160892" res="45970" algo="Sum"/><pk mz="739.63108512" i="766.16" sn="2.80515" a="19.4195" fwhm="0.0321789" res="22985" algo="Sum"/><pk mz="739.65996606" i="757.417" sn="2.77324" a="21.4628" fwhm="0.0375428" res="19701.8" algo="Sum"/><pk mz="739.69730566" i="659.792" sn="2.41637" a="17.3686" fwhm="0.0321802" res="22986.1" algo="Sum"/><pk mz="739.74080972" i="687.298" sn="2.51778" a="23.6561" fwhm="0.046749" res="15823.7" algo="Sum"/><pk mz="740.45074086" i="778.172" sn="2.86183" a="26.4591" fwhm="0.0433506" res="17080.5" algo="Sum"/><pk mz="740.47276096" i="769.267" sn="2.82918" a="29.4489" fwhm="0.0429294" res="17248.6" algo="Sum"/><pk mz="740.54928609" i="3979.29" sn="14.6358" a="215.134" fwhm="0.0553417" res="13381.4" algo="Sum"/><pk mz="740.64043494" i="993.068" sn="3.65249" a="44.8859" fwhm="0.0590343" res="12545.9" algo="Sum"/><pk mz="740.75599905" i="1437.23" sn="5.28686" a="91.0595" fwhm="0.0627126" res="11811.9" algo="Sum"/><pk mz="741.45664354" i="864.863" sn="3.18525" a="37.5496" fwhm="0.062635" res="11837.7" algo="Sum"/><pk mz="741.53741905" i="5040.03" sn="18.5624" a="342.768" fwhm="0.0545925" res="13583.1" algo="Sum"/><pk mz="741.63818592" i="715.527" sn="2.63498" a="18.4335" fwhm="0.0322225" res="23016.2" algo="Sum"/><pk mz="741.67754421" i="695.786" sn="2.56228" a="21.5764" fwhm="0.0375937" res="19728.8" algo="Sum"/><pk mz="741.70432056" i="739.352" sn="2.72272" a="27.8743" fwhm="0.0504785" res="14693.5" algo="Sum"/><pk mz="741.75410820" i="633.684" sn="2.33359" a="29.9563" fwhm="0.0586785" res="12641" algo="Sum"/><pk mz="742.46306500" i="878.961" sn="3.24737" a="43.2607" fwhm="0.0721622" res="10288.8" algo="Sum"/><pk mz="742.56544291" i="9844.29" sn="36.3718" a="531.246" fwhm="0.0460386" res="16129.2" algo="Sum"/><pk mz="742.75054231" i="1725.29" sn="6.37444" a="112.653" fwhm="0.054645" res="13592.3" algo="Sum"/><pk mz="743.24252458" i="650.794" sn="2.40658" a="41.1555" fwhm="0.0584123" res="12724.1" algo="Sum"/><pk mz="743.46865201" i="811" sn="3.00152" a="46.7519" fwhm="0.0644663" res="11532.7" algo="Sum"/><pk mz="743.56381825" i="6780.09" sn="25.0963" a="387.427" fwhm="0.0507817" res="14642.4" algo="Sum"/><pk mz="743.74480898" i="805.085" sn="2.97963" a="40.7873" fwhm="0.060135" res="12367.9" algo="Sum"/><pk mz="744.31372176" i="986.252" sn="3.6534" a="51.6409" fwhm="0.0407571" res="18262.2" algo="Sum"/><pk mz="744.48326971" i="920.818" sn="3.41146" a="40.1022" fwhm="0.0591872" res="12578.5" algo="Sum"/><pk mz="744.57526243" i="6951.72" sn="25.7548" a="286.892" fwhm="0.0449788" res="16553.9" algo="Sum"/><pk mz="744.75657895" i="1155.9" sn="4.28295" a="78.8366" fwhm="0.0765777" res="9725.5" algo="Sum"/><pk mz="744.81562969" i="988.643" sn="3.66364" a="51.0609" fwhm="0.0585855" res="12713.3" algo="Sum"/><pk mz="745.41542320" i="607.038" sn="2.25056" a="27.223" fwhm="0.0829647" res="8984.73" algo="Sum"/><pk mz="745.46879629" i="1264.97" sn="4.69003" a="82.7687" fwhm="0.0759943" res="9809.53" algo="Sum"/><pk mz="745.58578054" i="3554.28" sn="13.178" a="310.108" fwhm="0.0852104" res="8749.94" algo="Sum"/><pk mz="745.66137250" i="824.297" sn="3.05641" a="16.8224" fwhm="0.0269249" res="27694.2" algo="Sum"/><pk mz="745.75916281" i="596.712" sn="2.21273" a="11.9303" fwhm="0.0215412" res="34620.2" algo="Sum"/><pk mz="746.51336620" i="1502.86" sn="5.57631" a="65.9336" fwhm="0.0580908" res="12850.8" algo="Sum"/><pk mz="746.59682585" i="4042.51" sn="14.9997" a="186.417" fwhm="0.0532159" res="14029.6" algo="Sum"/><pk mz="746.73029854" i="895.406" sn="3.3224" a="30.993" fwhm="0.0416049" res="17948.1" algo="Sum"/><pk mz="746.76664182" i="834.089" sn="3.0949" a="35.4999" fwhm="0.0566812" res="13174.9" algo="Sum"/><pk mz="747.50899745" i="1099.37" sn="4.08098" a="52.0035" fwhm="0.0596802" res="12525.3" algo="Sum"/><pk mz="747.60094713" i="2182.88" sn="8.10308" a="119.552" fwhm="0.0555961" res="13447" algo="Sum"/><pk mz="747.66874513" i="724.966" sn="2.69077" a="21.6443" fwhm="0.0682657" res="10952.3" algo="Sum"/><pk mz="747.70579701" i="612.73" sn="2.2738" a="19.3361" fwhm="0.0588746" res="12700" algo="Sum"/><pk mz="747.73203071" i="594.024" sn="2.2051" a="17.0605" fwhm="0.0377472" res="19808.9" algo="Sum"/><pk mz="748.52414392" i="1811.61" sn="6.73496" a="82.5169" fwhm="0.0574255" res="13034.7" algo="Sum"/><pk mz="748.57784676" i="1596.8" sn="5.93699" a="82.9954" fwhm="0.071365" res="10489.4" algo="Sum"/><pk mz="748.66072151" i="1135.72" sn="4.22303" a="48.5369" fwhm="0.0561766" res="13326.9" algo="Sum"/><pk mz="748.77863110" i="711.736" sn="2.64763" a="45.5038" fwhm="0.0477156" res="15692.5" algo="Sum"/><pk mz="749.37694449" i="650.665" sn="2.42585" a="37.1377" fwhm="0.0569048" res="13169" algo="Sum"/><pk mz="749.54623927" i="1752.26" sn="6.53288" a="125.346" fwhm="0.0856838" res="8747.81" algo="Sum"/><pk mz="749.67172847" i="707.749" sn="2.63901" a="20.9842" fwhm="0.0353073" res="21232.8" algo="Sum"/><pk mz="749.69594813" i="684.528" sn="2.55266" a="16.6865" fwhm="0.032397" res="23140.9" algo="Sum"/><pk mz="749.71817031" i="597.071" sn="2.22689" a="18.2051" fwhm="0.0706144" res="10617.1" algo="Sum"/><pk mz="749.75559135" i="568.039" sn="2.11921" a="16.4811" fwhm="0.0310669" res="24133.6" algo="Sum"/><pk mz="750.04141884" i="592.92" sn="2.21306" a="36.8328" fwhm="0.0517732" res="14487.1" algo="Sum"/><pk mz="750.47534499" i="706.393" sn="2.63699" a="25.3809" fwhm="0.0486205" res="15435.4" algo="Sum"/><pk mz="750.54226746" i="2662.11" sn="9.93906" a="127.52" fwhm="0.0521706" res="14386.3" algo="Sum"/><pk mz="750.65886715" i="1017.93" sn="3.80098" a="64.5233" fwhm="0.085997" res="8728.9" algo="Sum"/><pk mz="750.70516922" i="882.776" sn="3.29712" a="37.9923" fwhm="0.0632544" res="11868" algo="Sum"/><pk mz="750.78749251" i="1356.85" sn="5.06942" a="81.0385" fwhm="0.0560935" res="13384.6" algo="Sum"/><pk mz="751.04372130" i="573.351" sn="2.14678" a="26.7764" fwhm="0.0533704" res="14072.3" algo="Sum"/><pk mz="751.56702430" i="11058.1" sn="41.407" a="527.953" fwhm="0.0414674" res="18124.3" algo="Sum"/><pk mz="751.68149360" i="775.242" sn="2.90454" a="23.0393" fwhm="0.043253" res="17378.7" algo="Sum"/><pk mz="751.70786713" i="699.274" sn="2.62013" a="17.9337" fwhm="0.0324404" res="23171.9" algo="Sum"/><pk mz="751.73229423" i="665.259" sn="2.49279" a="16.3882" fwhm="0.032441" res="23172.3" algo="Sum"/><pk mz="751.76005297" i="613.924" sn="2.30037" a="9.33752" fwhm="0.0162207" res="46345.7" algo="Sum"/><pk mz="751.78125874" i="594.065" sn="2.22601" a="15.1802" fwhm="0.0324419" res="23173.1" algo="Sum"/><pk mz="752.04180670" i="934.627" sn="3.5044" a="44.6509" fwhm="0.0383853" res="19591.9" algo="Sum"/><pk mz="752.15094776" i="596.337" sn="2.23554" a="30.1997" fwhm="0.0517921" res="14522.5" algo="Sum"/><pk mz="752.51823826" i="4019.99" sn="15.0698" a="164.053" fwhm="0.0440624" res="17078.5" algo="Sum"/><pk mz="752.56699144" i="7188.68" sn="26.9555" a="385.138" fwhm="0.0592966" res="12691.6" algo="Sum"/><pk mz="752.65293955" i="1051.06" sn="3.94241" a="31.4919" fwhm="0.0432808" res="17390" algo="Sum"/><pk mz="752.78493919" i="1206.08" sn="4.52335" a="81.8933" fwhm="0.0633814" res="11877.1" algo="Sum"/><pk mz="753.04848049" i="3364.1" sn="12.6149" a="136.394" fwhm="0.0337314" res="22324.8" algo="Sum"/><pk mz="753.41882409" i="795.654" sn="2.98922" a="37.1902" fwhm="0.0473287" res="15918.9" algo="Sum"/><pk mz="753.58066657" i="13944.2" sn="52.4202" a="669.158" fwhm="0.0429637" res="17539.9" algo="Sum"/><pk mz="753.73353264" i="965.722" sn="3.63055" a="37.7445" fwhm="0.0486814" res="15483" algo="Sum"/><pk mz="753.78518257" i="610.979" sn="2.29693" a="14.8976" fwhm="0.0324853" res="23203.9" algo="Sum"/><pk mz="754.05396669" i="2376.42" sn="8.93585" a="101.872" fwhm="0.0338312" res="22288.7" algo="Sum"/><pk mz="754.23053966" i="571.802" sn="2.15253" a="39.2811" fwhm="0.0742812" res="10153.7" algo="Sum"/><pk mz="754.53092207" i="10001.6" sn="37.6512" a="438.166" fwhm="0.0476622" res="15830.8" algo="Sum"/><pk mz="754.58112439" i="7499.54" sn="28.2321" a="342.141" fwhm="0.0480863" res="15692.2" algo="Sum"/><pk mz="754.66769517" i="957.739" sn="3.60541" a="25.2303" fwhm="0.0325041" res="23217.6" algo="Sum"/><pk mz="754.69122957" i="953.088" sn="3.58812" a="37.8988" fwhm="0.0453986" res="16623.7" algo="Sum"/><pk mz="754.73189390" i="887.416" sn="3.34089" a="22.1609" fwhm="0.0325056" res="23218.5" algo="Sum"/><pk mz="754.79179161" i="954.525" sn="3.59354" a="62.7317" fwhm="0.0808072" res="9340.65" algo="Sum"/><pk mz="755.06024442" i="890.42" sn="3.35518" a="54.445" fwhm="0.0550181" res="13723.8" algo="Sum"/><pk mz="755.53389776" i="4998.72" sn="18.8944" a="231.06" fwhm="0.051178" res="14762.9" algo="Sum"/><pk mz="755.59171557" i="3602.27" sn="13.6154" a="197.191" fwhm="0.0586309" res="12887.3" algo="Sum"/><pk mz="755.66389813" i="792.173" sn="2.99433" a="27.1883" fwhm="0.0416743" res="18132.6" algo="Sum"/><pk mz="755.70203480" i="725.008" sn="2.74045" a="14.0827" fwhm="0.0216843" res="34850.2" algo="Sum"/><pk mz="755.73324380" i="694.769" sn="2.62609" a="36.9655" fwhm="0.0662698" res="11403.9" algo="Sum"/><pk mz="755.81135463" i="773.934" sn="2.92559" a="46.8508" fwhm="0.0738365" res="10236.3" algo="Sum"/><pk mz="756.54707187" i="19965.1" sn="75.6394" a="951.096" fwhm="0.0381951" res="19807.5" algo="Sum"/><pk mz="756.69180079" i="1093.67" sn="4.14364" a="54.5512" fwhm="0.0705195" res="10730.2" algo="Sum"/><pk mz="756.78391825" i="757.348" sn="2.86941" a="38.7575" fwhm="0.0650999" res="11625" algo="Sum"/><pk mz="757.54794244" i="10588" sn="40.2429" a="502.597" fwhm="0.0436231" res="17365.8" algo="Sum"/><pk mz="757.61507753" i="4697.69" sn="17.8549" a="243.826" fwhm="0.0509462" res="14870.9" algo="Sum"/><pk mz="757.70318825" i="772.641" sn="2.93665" a="19.7238" fwhm="0.0325696" res="23264.1" algo="Sum"/><pk mz="757.73239334" i="716.214" sn="2.72218" a="24.4317" fwhm="0.043427" res="17448.4" algo="Sum"/><pk mz="758.19121902" i="606.539" sn="2.30958" a="33.8853" fwhm="0.0609029" res="12449.2" algo="Sum"/><pk mz="758.56526629" i="427357" sn="1627.52" a="11646.3" fwhm="0.0232571" res="32616.4" algo="Sum"/><pk mz="758.82335096" i="832.817" sn="3.17254" a="31.3745" fwhm="0.0543227" res="13968.8" algo="Sum"/><pk mz="759.15532533" i="587.553" sn="2.24" a="22.9202" fwhm="0.0501721" res="15131" algo="Sum"/><pk mz="759.19389259" i="572.563" sn="2.18318" a="16.937" fwhm="0.0380351" res="19960.4" algo="Sum"/><pk mz="759.46747300" i="902.679" sn="3.44105" a="59.1699" fwhm="0.0755129" res="10057.5" algo="Sum"/><pk mz="759.56796903" i="180827" sn="689.321" a="6031.25" fwhm="0.0289202" res="26264.3" algo="Sum"/><pk mz="760.17849189" i="580.743" sn="2.2157" a="29.1128" fwhm="0.0706825" res="10754.8" algo="Sum"/><pk mz="760.57729308" i="120335" sn="459.127" a="4369.3" fwhm="0.0324457" res="23441.5" algo="Sum"/><pk mz="760.81324181" i="1341.4" sn="5.12004" a="81.2009" fwhm="0.0590081" res="12893.4" algo="Sum"/><pk mz="761.17963727" i="613.494" sn="2.34197" a="20.8164" fwhm="0.0458579" res="16598.6" algo="Sum"/><pk mz="761.19899179" i="591.936" sn="2.25947" a="13.0333" fwhm="0.0266025" res="28613.8" algo="Sum"/><pk mz="761.48840826" i="911.843" sn="3.48408" a="53.6556" fwhm="0.0495425" res="15370.4" algo="Sum"/><pk mz="761.58172331" i="44471.2" sn="169.928" a="1808.91" fwhm="0.0362505" res="21008.8" algo="Sum"/><pk mz="761.77224357" i="696.807" sn="2.66442" a="18.5464" fwhm="0.0435424" res="17494.9" algo="Sum"/><pk mz="761.81406902" i="582.6" sn="2.22901" a="32.14" fwhm="0.0631773" res="12058.4" algo="Sum"/><pk mz="762.17798310" i="594.986" sn="2.27758" a="44.195" fwhm="0.0651985" res="11690.1" algo="Sum"/><pk mz="762.50689940" i="1395.17" sn="5.34066" a="70.4846" fwhm="0.053414" res="14275.4" algo="Sum"/><pk mz="762.58698209" i="12751.6" sn="48.812" a="639.263" fwhm="0.0405786" res="18792.8" algo="Sum"/><pk mz="762.81243216" i="831.827" sn="3.18668" a="55.3393" fwhm="0.0605553" res="12597" algo="Sum"/><pk mz="763.17434870" i="694.872" sn="2.66245" a="25.2754" fwhm="0.054478" res="14008.8" algo="Sum"/><pk mz="763.52083510" i="1285.65" sn="4.92864" a="87.0705" fwhm="0.0793358" res="9623.92" algo="Sum"/><pk mz="763.59039204" i="3201.92" sn="12.2764" a="185.395" fwhm="0.0488845" res="15620.3" algo="Sum"/><pk mz="763.65375941" i="870.252" sn="3.33736" a="17.9168" fwhm="0.0217981" res="35033.1" algo="Sum"/><pk mz="763.67229338" i="893.322" sn="3.42593" a="21.1555" fwhm="0.0326977" res="23355.6" algo="Sum"/><pk mz="763.74294699" i="671.926" sn="2.57808" a="39.5025" fwhm="0.0582279" res="13116.4" algo="Sum"/><pk mz="763.81241236" i="624.598" sn="2.39706" a="25.4685" fwhm="0.059951" res="12740.6" algo="Sum"/><pk mz="764.04800612" i="757.126" sn="2.9132" a="53.6389" fwhm="0.0675264" res="11314.8" algo="Sum"/><pk mz="764.17949099" i="627.72" sn="2.41487" a="35.2684" fwhm="0.0597839" res="12782.4" algo="Sum"/><pk mz="764.55136671" i="10581.4" sn="40.7169" a="577.536" fwhm="0.0414847" res="18429.7" algo="Sum"/><pk mz="764.65644766" i="983.07" sn="3.78384" a="54.9153" fwhm="0.0763436" res="10016" algo="Sum"/><pk mz="764.71980479" i="1043.12" sn="4.01633" a="70.5211" fwhm="0.0913636" res="8370.07" algo="Sum"/><pk mz="764.82177660" i="754.709" sn="2.90667" a="30.634" fwhm="0.0468223" res="16334.6" algo="Sum"/><pk mz="765.05025698" i="1326.33" sn="5.11387" a="90.4386" fwhm="0.0396108" res="19314.2" algo="Sum"/><pk mz="765.16770366" i="567.509" sn="2.18726" a="24.5696" fwhm="0.059546" res="12850" algo="Sum"/><pk mz="765.55461826" i="6430.36" sn="24.7913" a="360.36" fwhm="0.0438076" res="17475.4" algo="Sum"/><pk mz="765.66863700" i="768.173" sn="2.96312" a="35.5551" fwhm="0.0600235" res="12756.2" algo="Sum"/><pk mz="765.69319447" i="716.728" sn="2.76494" a="7.43298" fwhm="0.0190994" res="40089.9" algo="Sum"/><pk mz="765.72236528" i="727.37" sn="2.80627" a="29.4722" fwhm="0.0545688" res="14032.2" algo="Sum"/><pk mz="766.05770422" i="1582.66" sn="6.11122" a="80.4984" fwhm="0.0419279" res="18270.8" algo="Sum"/><pk mz="766.56674265" i="15451.6" sn="59.7008" a="698.683" fwhm="0.0467527" res="16396.2" algo="Sum"/><pk mz="766.68522225" i="854.756" sn="3.30374" a="22.6101" fwhm="0.0327618" res="23401.8" algo="Sum"/><pk mz="766.72257721" i="1047.49" sn="4.0486" a="44.7022" fwhm="0.0580324" res="13212" algo="Sum"/><pk mz="766.79661855" i="734.769" sn="2.83936" a="22.4287" fwhm="0.0436855" res="17552.6" algo="Sum"/><pk mz="767.06431839" i="2487.24" sn="9.61175" a="120.826" fwhm="0.0406807" res="18855.7" algo="Sum"/><pk mz="767.56904757" i="9564.25" sn="37.0108" a="610.086" fwhm="0.0523087" res="14673.8" algo="Sum"/><pk mz="767.69539213" i="734.62" sn="2.84316" a="18.0629" fwhm="0.0327836" res="23417" algo="Sum"/><pk mz="768.06882088" i="1515.22" sn="5.86644" a="94.1278" fwhm="0.0507377" res="15138" algo="Sum"/><pk mz="768.58208035" i="13332.5" sn="51.7967" a="667.422" fwhm="0.0503918" res="15252.1" algo="Sum"/><pk mz="768.71709933" i="977.968" sn="3.79944" a="61.905" fwhm="0.092948" res="8270.4" algo="Sum"/><pk mz="768.82195647" i="579.336" sn="2.25086" a="13.7676" fwhm="0.0302337" res="25429.3" algo="Sum"/><pk mz="769.05399639" i="864.219" sn="3.35847" a="36.9719" fwhm="0.0499903" res="15384.1" algo="Sum"/><pk mz="769.58434394" i="6430.95" sn="25.0289" a="303.212" fwhm="0.0487376" res="15790.4" algo="Sum"/><pk mz="769.67749793" i="764.825" sn="2.97693" a="27.9356" fwhm="0.0317412" res="24248.5" algo="Sum"/><pk mz="769.75449155" i="596.557" sn="2.32198" a="18.0968" fwhm="0.0382987" res="20098.7" algo="Sum"/><pk mz="770.05655347" i="1816.56" sn="7.07273" a="94.5464" fwhm="0.0426196" res="18068.1" algo="Sum"/><pk mz="770.51238437" i="1980.07" sn="7.72939" a="72.8386" fwhm="0.0436756" res="17641.7" algo="Sum"/><pk mz="770.57166689" i="4957.52" sn="19.3538" a="182.994" fwhm="0.0393089" res="19603" algo="Sum"/><pk mz="770.59597928" i="5585.78" sn="21.8065" a="329.177" fwhm="0.0598378" res="12878.1" algo="Sum"/><pk mz="770.69231619" i="892.33" sn="3.48359" a="18.4707" fwhm="0.0218982" res="35194.3" algo="Sum"/><pk mz="770.71689270" i="867.271" sn="3.38576" a="27.6681" fwhm="0.0383226" res="20111.3" algo="Sum"/><pk mz="770.84338515" i="810.707" sn="3.16568" a="44.08" fwhm="0.0681772" res="11306.5" algo="Sum"/><pk mz="771.06318627" i="1333.58" sn="5.20958" a="87.3938" fwhm="0.046619" res="16539.7" algo="Sum"/><pk mz="771.57030095" i="2691.29" sn="10.5342" a="129.476" fwhm="0.0648229" res="11902.7" algo="Sum"/><pk mz="771.60061051" i="2630.13" sn="10.2948" a="158.884" fwhm="0.0584419" res="13202.9" algo="Sum"/><pk mz="771.70893573" i="664.062" sn="2.59918" a="13.9067" fwhm="0.0219127" res="35217.4" algo="Sum"/><pk mz="771.73047825" i="637.373" sn="2.49449" a="27.3903" fwhm="0.0317153" res="24333" algo="Sum"/><pk mz="772.06720834" i="647.857" sn="2.53758" a="43.4575" fwhm="0.0727847" res="10607.5" algo="Sum"/><pk mz="772.57855832" i="8600.62" sn="33.717" a="376.867" fwhm="0.0582744" res="13257.6" algo="Sum"/><pk mz="772.70751451" i="927.263" sn="3.63515" a="28.3629" fwhm="0.0438537" res="17620.1" algo="Sum"/><pk mz="773.05212208" i="680.096" sn="2.66728" a="33.5736" fwhm="0.0652389" res="11849.6" algo="Sum"/><pk mz="773.57639221" i="5231" sn="20.5297" a="236.787" fwhm="0.0535356" res="14449.8" algo="Sum"/><pk mz="773.64528426" i="2864.06" sn="11.2408" a="157.062" fwhm="0.0585721" res="13208.4" algo="Sum"/><pk mz="774.05718331" i="828.347" sn="3.25184" a="43.1053" fwhm="0.0594792" res="13013.9" algo="Sum"/><pk mz="774.56011167" i="21380.4" sn="83.9909" a="1028.82" fwhm="0.0408171" res="18976.3" algo="Sum"/><pk mz="774.74553823" i="827.337" sn="3.25089" a="38.438" fwhm="0.0589161" res="13150" algo="Sum"/><pk mz="775.05882326" i="746.347" sn="2.93397" a="45.881" fwhm="0.0773799" res="10016.3" algo="Sum"/><pk mz="775.56340409" i="11459.7" sn="45.1025" a="623.57" fwhm="0.0461685" res="16798.5" algo="Sum"/><pk mz="775.75627117" i="601.556" sn="2.36825" a="14.1077" fwhm="0.0329554" res="23539.6" algo="Sum"/><pk mz="776.05698550" i="681.888" sn="2.68603" a="32.0259" fwhm="0.0556045" res="13956.7" algo="Sum"/><pk mz="776.44853469" i="722.508" sn="2.84699" a="31.0396" fwhm="0.0599228" res="12957.5" algo="Sum"/><pk mz="776.56322493" i="5083.26" sn="20.0303" a="310.907" fwhm="0.0644377" res="12051.4" algo="Sum"/><pk mz="776.75032431" i="818.25" sn="3.22608" a="44.3203" fwhm="0.0705734" res="11006.3" algo="Sum"/><pk mz="777.05523859" i="917.263" sn="3.62405" a="54.0742" fwhm="0.0523385" res="14846.7" algo="Sum"/><pk mz="777.55479581" i="3012.22" sn="11.9027" a="262.053" fwhm="0.0790803" res="9832.47" algo="Sum"/><pk mz="777.65952013" i="715.637" sn="2.8283" a="3.87888" fwhm="0.0103688" res="75000.2" algo="Sum"/><pk mz="777.67856915" i="803.725" sn="3.17656" a="23.769" fwhm="0.0384952" res="20201.9" algo="Sum"/><pk mz="777.73705463" i="608.113" sn="2.40401" a="28.2132" fwhm="0.0532715" res="14599.5" algo="Sum"/><pk mz="778.04838390" i="1386.93" sn="5.49285" a="90.7398" fwhm="0.052097" res="14934.6" algo="Sum"/><pk mz="778.44436854" i="1212.58" sn="4.80167" a="63.8732" fwhm="0.0565391" res="13768.2" algo="Sum"/><pk mz="778.53380002" i="11677.7" sn="46.2473" a="661.66" fwhm="0.0440161" res="17687.5" algo="Sum"/><pk mz="778.65680463" i="1289.94" sn="5.11124" a="51.115" fwhm="0.0550275" res="14150.3" algo="Sum"/><pk mz="778.74492483" i="850.116" sn="3.36999" a="50.9298" fwhm="0.0859325" res="9062.28" algo="Sum"/><pk mz="779.05886099" i="1426.16" sn="5.66877" a="91.7968" fwhm="0.0564071" res="13811.4" algo="Sum"/><pk mz="779.17179122" i="575.983" sn="2.28932" a="14.8045" fwhm="0.0330276" res="23591.5" algo="Sum"/><pk mz="779.53705925" i="6473.15" sn="25.7318" a="348.202" fwhm="0.0509486" res="15300.5" algo="Sum"/><pk mz="779.59694407" i="4263.98" sn="16.9525" a="202.326" fwhm="0.0543571" res="14342.1" algo="Sum"/><pk mz="779.77116151" i="622.332" sn="2.47595" a="23.9338" fwhm="0.0550672" res="14160.4" algo="Sum"/><pk mz="780.06545941" i="1273.94" sn="5.07437" a="80.8537" fwhm="0.075963" res="10269" algo="Sum"/><pk mz="780.15269312" i="621.544" sn="2.47576" a="15.7302" fwhm="0.0329429" res="23681.9" algo="Sum"/><pk mz="780.18523148" i="684.505" sn="2.72657" a="27.2749" fwhm="0.0525732" res="14840" algo="Sum"/><pk mz="780.22762641" i="676.166" sn="2.69378" a="17.0869" fwhm="0.0330496" res="23607.8" algo="Sum"/><pk mz="780.24269529" i="706.532" sn="2.81497" a="17.3984" fwhm="0.0330503" res="23607.7" algo="Sum"/><pk mz="780.33311715" i="602.351" sn="2.39972" a="24.5258" fwhm="0.0500044" res="15605.3" algo="Sum"/><pk mz="780.37778749" i="665.074" sn="2.64928" a="16.5766" fwhm="0.0330528" res="23610.1" algo="Sum"/><pk mz="780.44117374" i="2374.43" sn="9.46108" a="130.919" fwhm="0.0533727" res="14622.5" algo="Sum"/><pk mz="780.54926638" i="562720" sn="2242.77" a="14766.2" fwhm="0.0224923" res="34703" algo="Sum"/><pk mz="780.80661515" i="816.774" sn="3.25676" a="35.0117" fwhm="0.0533769" res="14628.2" algo="Sum"/><pk mz="780.90179343" i="584.73" sn="2.33133" a="19.8518" fwhm="0.0493061" res="15837.8" algo="Sum"/><pk mz="781.05050502" i="8006.42" sn="31.917" a="402.125" fwhm="0.0378964" res="20610.1" algo="Sum"/><pk mz="781.18274308" i="896.388" sn="3.57481" a="44.3363" fwhm="0.060655" res="12879.1" algo="Sum"/><pk mz="781.37990622" i="580.192" sn="2.31301" a="20.1409" fwhm="0.0493696" res="15827.1" algo="Sum"/><pk mz="781.55229412" i="241234" sn="962.11" a="7693.43" fwhm="0.0271758" res="28759.1" algo="Sum"/><pk mz="781.84957652" i="574.902" sn="2.29374" a="23.2586" fwhm="0.0551407" res="14179.2" algo="Sum"/><pk mz="782.05616140" i="5890.89" sn="23.5064" a="314.417" fwhm="0.037538" res="20833.7" algo="Sum"/><pk mz="782.17617547" i="733.779" sn="2.92965" a="21.8712" fwhm="0.0441214" res="17727.8" algo="Sum"/><pk mz="782.23455066" i="568.904" sn="2.27201" a="17.7637" fwhm="0.0386079" res="20261" algo="Sum"/><pk mz="782.43881607" i="2524.91" sn="10.0889" a="137.205" fwhm="0.0540799" res="14468.2" algo="Sum"/><pk mz="782.56228723" i="263314" sn="1052.57" a="8629.38" fwhm="0.0276588" res="28293.4" algo="Sum"/><pk mz="782.99676560" i="572.591" sn="2.28974" a="25.5385" fwhm="0.0559794" res="13987.2" algo="Sum"/><pk mz="783.06210202" i="2521" sn="10.0842" a="121.23" fwhm="0.044689" res="17522.5" algo="Sum"/><pk mz="783.17417826" i="660.481" sn="2.64214" a="29.0535" fwhm="0.0547952" res="14292.8" algo="Sum"/><pk mz="783.20071393" i="607.441" sn="2.43038" a="18.2943" fwhm="0.0386319" res="20273.4" algo="Sum"/><pk mz="783.56572488" i="106319" sn="426.525" a="4041.2" fwhm="0.032044" res="24452.8" algo="Sum"/><pk mz="783.78342849" i="677.841" sn="2.71951" a="20.7811" fwhm="0.0386462" res="20281" algo="Sum"/><pk mz="783.81308972" i="630.093" sn="2.52795" a="15.8189" fwhm="0.0328803" res="23838.4" algo="Sum"/><pk mz="784.06972389" i="1965.83" sn="7.89175" a="135.081" fwhm="0.0447562" res="17518.7" algo="Sum"/><pk mz="784.18524689" i="592.78" sn="2.38122" a="32.7116" fwhm="0.0773113" res="10143.2" algo="Sum"/><pk mz="784.43338164" i="1862.66" sn="7.49214" a="96.9126" fwhm="0.0569907" res="13764.2" algo="Sum"/><pk mz="784.57654026" i="77510" sn="311.794" a="3257.71" fwhm="0.035202" res="22287.8" algo="Sum"/><pk mz="784.72716965" i="992.258" sn="3.99148" a="39.0942" fwhm="0.0499378" res="15714.1" algo="Sum"/><pk mz="784.77400183" i="851.201" sn="3.42406" a="44.6158" fwhm="0.0420824" res="18648.5" algo="Sum"/><pk mz="784.88266084" i="577.313" sn="2.32206" a="15.404" fwhm="0.02698" res="29091.3" algo="Sum"/><pk mz="785.07357476" i="1243.93" sn="5.00585" a="112.959" fwhm="0.0705029" res="11135.3" algo="Sum"/><pk mz="785.15746327" i="587.145" sn="2.36374" a="14.6843" fwhm="0.0331542" res="23682" algo="Sum"/><pk mz="785.58158916" i="30529.4" sn="123.227" a="1292.9" fwhm="0.0382141" res="20557.4" algo="Sum"/><pk mz="785.64732456" i="12233.8" sn="49.3797" a="521.331" fwhm="0.0435362" res="18045.9" algo="Sum"/><pk mz="785.83067647" i="604.031" sn="2.43826" a="18.5739" fwhm="0.0386967" res="20307.5" algo="Sum"/><pk mz="786.05335855" i="986.322" sn="3.98708" a="84.5551" fwhm="0.0660526" res="11900.4" algo="Sum"/><pk mz="786.16919539" i="580.302" sn="2.34621" a="13.7053" fwhm="0.0331754" res="23697.4" algo="Sum"/><pk mz="786.18364461" i="578.725" sn="2.33983" a="24.2621" fwhm="0.0412202" res="19072.8" algo="Sum"/><pk mz="786.43438250" i="1357.73" sn="5.4942" a="76.479" fwhm="0.0611981" res="12850.6" algo="Sum"/><pk mz="786.59569372" i="154365" sn="624.657" a="5262.58" fwhm="0.0298798" res="26325.3" algo="Sum"/><pk mz="786.77636871" i="1045.21" sn="4.23055" a="31.27" fwhm="0.043041" res="18279.7" algo="Sum"/><pk mz="787.06166536" i="940.434" sn="3.80648" a="65.1045" fwhm="0.0749854" res="10496.2" algo="Sum"/><pk mz="787.59889886" i="71322.5" sn="289.11" a="2740.69" fwhm="0.0338254" res="23284.2" algo="Sum"/><pk mz="787.66181826" i="12179.3" sn="49.37" a="516.796" fwhm="0.0479038" res="16442.6" algo="Sum"/><pk mz="787.79723568" i="657.74" sn="2.66758" a="34.6366" fwhm="0.113331" res="6951.29" algo="Sum"/><pk mz="788.06493152" i="966.438" sn="3.92134" a="91.1586" fwhm="0.08257" res="9544.2" algo="Sum"/><pk mz="788.16924048" i="577.862" sn="2.34617" a="19.178" fwhm="0.0464158" res="16980.6" algo="Sum"/><pk mz="788.55156532" i="11489.7" sn="46.6614" a="488.341" fwhm="0.0478596" res="16476.3" algo="Sum"/><pk mz="788.60461032" i="27987.3" sn="113.663" a="1225.69" fwhm="0.0407409" res="19356.6" algo="Sum"/><pk mz="788.66563310" i="6563.2" sn="26.6624" a="307.231" fwhm="0.0467027" res="16886.9" algo="Sum"/><pk mz="788.77776643" i="899.54" sn="3.6547" a="43.1293" fwhm="0.0541752" res="14559.8" algo="Sum"/><pk mz="789.05033815" i="1292.14" sn="5.25122" a="73.1342" fwhm="0.0665402" res="11858.2" algo="Sum"/><pk mz="789.55288858" i="7331.02" sn="29.8305" a="366.26" fwhm="0.0565383" res="13964.9" algo="Sum"/><pk mz="789.60984008" i="8886.32" sn="36.1678" a="424.574" fwhm="0.0533983" res="14787.2" algo="Sum"/><pk mz="789.67110493" i="2646.55" sn="10.772" a="112.843" fwhm="0.0464595" res="16997" algo="Sum"/><pk mz="790.04873120" i="1186.91" sn="4.83415" a="65.4501" fwhm="0.0595228" res="13273" algo="Sum"/><pk mz="790.47000399" i="1553.02" sn="6.32807" a="67.2943" fwhm="0.0511265" res="15461.1" algo="Sum"/><pk mz="790.55917214" i="22722.7" sn="92.6015" a="1107.36" fwhm="0.0436452" res="18113.3" algo="Sum"/><pk mz="790.68042415" i="1694.47" sn="6.90612" a="107.059" fwhm="0.075437" res="10481.3" algo="Sum"/><pk mz="790.75729094" i="719.475" sn="2.93324" a="26.1222" fwhm="0.0499084" res="15844.2" algo="Sum"/><pk mz="790.79524241" i="644.058" sn="2.62669" a="32.3391" fwhm="0.0500402" res="15803.2" algo="Sum"/><pk mz="791.05721132" i="998.976" sn="4.07721" a="60.881" fwhm="0.069168" res="11436.7" algo="Sum"/><pk mz="791.56075416" i="12921.8" sn="52.7762" a="797.978" fwhm="0.0523091" res="15132.4" algo="Sum"/><pk mz="791.67508452" i="881.706" sn="3.60244" a="36.576" fwhm="0.055486" res="14268" algo="Sum"/><pk mz="791.73803170" i="608.439" sn="2.48619" a="18.0733" fwhm="0.0656083" res="12067.7" algo="Sum"/><pk mz="791.78367493" i="572.229" sn="2.33963" a="14.1449" fwhm="0.0332938" res="23781.7" algo="Sum"/><pk mz="792.04889602" i="2024.08" sn="8.29889" a="118.168" fwhm="0.0519814" res="15237.2" algo="Sum"/><pk mz="792.46699502" i="1581.7" sn="6.48591" a="87.2412" fwhm="0.0462674" res="17128" algo="Sum"/><pk mz="792.57362449" i="11863.6" sn="48.6482" a="938.937" fwhm="0.0753003" res="10525.5" algo="Sum"/><pk mz="792.68062950" i="1154.92" sn="4.7378" a="69.5134" fwhm="0.0788746" res="10049.9" algo="Sum"/><pk mz="793.04870576" i="4816.88" sn="19.8058" a="227.945" fwhm="0.0391809" res="20240.7" algo="Sum"/><pk mz="793.55274830" i="10517.2" sn="43.253" a="500.115" fwhm="0.0550369" res="14418.5" algo="Sum"/><pk mz="793.68758844" i="850.27" sn="3.49847" a="24.7974" fwhm="0.0444449" res="17857.8" algo="Sum"/><pk mz="794.05570676" i="4939.93" sn="20.383" a="258.157" fwhm="0.0401494" res="19777.5" algo="Sum"/><pk mz="794.46794411" i="1208.73" sn="4.98757" a="71.4541" fwhm="0.0524843" res="15137.3" algo="Sum"/><pk mz="794.56090644" i="20555.2" sn="84.8408" a="907.259" fwhm="0.0613833" res="12944.2" algo="Sum"/><pk mz="794.68204112" i="1074.4" sn="4.4368" a="68.5125" fwhm="0.0692768" res="11471.1" algo="Sum"/><pk mz="794.76577119" i="608.443" sn="2.5129" a="15.7832" fwhm="0.0333566" res="23826.4" algo="Sum"/><pk mz="794.81140617" i="629.5" sn="2.60019" a="38.1605" fwhm="0.0510055" res="15582.9" algo="Sum"/><pk mz="795.06382526" i="8089" sn="33.4175" a="390.292" fwhm="0.0376423" res="21121.5" algo="Sum"/><pk mz="795.19340598" i="608.417" sn="2.51363" a="54.6887" fwhm="0.0856884" res="9280.06" algo="Sum"/><pk mz="795.56563024" i="12448.5" sn="51.4787" a="537.32" fwhm="0.0592569" res="13425.7" algo="Sum"/><pk mz="795.68445262" i="960.841" sn="3.97489" a="27.6221" fwhm="0.0693439" res="11474.5" algo="Sum"/><pk mz="796.07091822" i="4326.86" sn="17.9035" a="224.846" fwhm="0.041787" res="19050.7" algo="Sum"/><pk mz="796.41226815" i="755.538" sn="3.12991" a="44.4168" fwhm="0.0656048" res="12139.5" algo="Sum"/><pk mz="796.53780274" i="44472.9" sn="184.324" a="2240.32" fwhm="0.0455933" res="17470.5" algo="Sum"/><pk mz="796.76608742" i="618.37" sn="2.56349" a="13.1618" fwhm="0.0222656" res="35784.6" algo="Sum"/><pk mz="796.80149350" i="657.49" sn="2.72566" a="28.9273" fwhm="0.0579873" res="13741" algo="Sum"/><pk mz="797.07575361" i="1583.99" sn="6.56792" a="100.685" fwhm="0.0729837" res="10921.3" algo="Sum"/><pk mz="797.54093955" i="21950.4" sn="91.1639" a="1182.06" fwhm="0.0472877" res="16865.7" algo="Sum"/><pk mz="798.05667771" i="1010.43" sn="4.2032" a="45.3631" fwhm="0.0548815" res="14541.4" algo="Sum"/><pk mz="798.08156313" i="943.224" sn="3.92381" a="28.1812" fwhm="0.0445681" res="17907" algo="Sum"/><pk mz="798.40849848" i="917.966" sn="3.83216" a="46.7782" fwhm="0.0451603" res="17679.4" algo="Sum"/><pk mz="798.55378486" i="20576.9" sn="85.9055" a="1222.84" fwhm="0.0502026" res="15906.6" algo="Sum"/><pk mz="798.71093396" i="1002.66" sn="4.18665" a="58.1454" fwhm="0.071727" res="11135.4" algo="Sum"/><pk mz="798.77808469" i="588.213" sn="2.45624" a="18.8271" fwhm="0.0445874" res="17914.9" algo="Sum"/><pk mz="799.06297359" i="1024" sn="4.28067" a="64.6158" fwhm="0.0647184" res="12346.8" algo="Sum"/><pk mz="799.55838456" i="10068.3" sn="42.1613" a="620.005" fwhm="0.052" res="15376.1" algo="Sum"/><pk mz="799.66310318" i="5104.39" sn="21.375" a="271.96" fwhm="0.0435258" res="18372.2" algo="Sum"/><pk mz="799.76129770" i="597.81" sn="2.50354" a="18.054" fwhm="0.039038" res="20486.7" algo="Sum"/><pk mz="800.06156778" i="1058.62" sn="4.4371" a="74.5146" fwhm="0.0728017" res="10989.6" algo="Sum"/><pk mz="800.40667204" i="772.357" sn="3.24494" a="46.0964" fwhm="0.0657675" res="12170.2" algo="Sum"/><pk mz="800.57125795" i="10026.8" sn="42.1856" a="557.991" fwhm="0.0504233" res="15877" algo="Sum"/><pk mz="800.66589498" i="3028.58" sn="12.7421" a="147.204" fwhm="0.0597584" res="13398.4" algo="Sum"/><pk mz="801.04950125" i="1263.53" sn="5.3209" a="70.0625" fwhm="0.0647168" res="12377.8" algo="Sum"/><pk mz="801.57389257" i="5209.48" sn="21.9646" a="275.856" fwhm="0.0595564" res="13459.1" algo="Sum"/><pk mz="801.67808356" i="4972.44" sn="20.9652" a="271.821" fwhm="0.0448996" res="17854.9" algo="Sum"/><pk mz="802.05160746" i="1250.27" sn="5.27568" a="70.4396" fwhm="0.0608904" res="13172.1" algo="Sum"/><pk mz="802.09617194" i="978.345" sn="4.12912" a="44.6054" fwhm="0.0457066" res="17548.8" algo="Sum"/><pk mz="802.41077015" i="641.82" sn="2.71354" a="31.6782" fwhm="0.0587756" res="13652.1" algo="Sum"/><pk mz="802.53084980" i="33592.7" sn="142.031" a="1478.37" fwhm="0.0384606" res="20866.3" algo="Sum"/><pk mz="802.58475817" i="9344.47" sn="39.5088" a="411.186" fwhm="0.0464339" res="17284.4" algo="Sum"/><pk mz="802.68194308" i="2924.56" sn="12.3672" a="165.772" fwhm="0.0614647" res="13059.2" algo="Sum"/><pk mz="803.05816663" i="1377.52" sn="5.83143" a="78.9314" fwhm="0.0691368" res="11615.5" algo="Sum"/><pk mz="803.53468638" i="17068.8" sn="72.2977" a="817.748" fwhm="0.040846" res="19672.3" algo="Sum"/><pk mz="803.58490255" i="5139.95" sn="21.7722" a="204.603" fwhm="0.0391976" res="20500.9" algo="Sum"/><pk mz="803.68644183" i="1367.02" sn="5.79229" a="81.1052" fwhm="0.0661398" res="12151.3" algo="Sum"/><pk mz="804.05296141" i="1262.27" sn="5.35136" a="119.672" fwhm="0.0760648" res="10570.6" algo="Sum"/><pk mz="804.54653315" i="128419" sn="545.031" a="4793.3" fwhm="0.0314764" res="25560.3" algo="Sum"/><pk mz="804.69567977" i="1188.78" sn="5.04683" a="41.548" fwhm="0.084566" res="9515.59" algo="Sum"/><pk mz="805.04965757" i="3420.14" sn="14.5265" a="170.407" fwhm="0.0406623" res="19798.5" algo="Sum"/><pk mz="805.54990036" i="64087.2" sn="272.311" a="2527.07" fwhm="0.0345756" res="23298.2" algo="Sum"/><pk mz="806.05520007" i="3673.65" sn="15.6463" a="193.849" fwhm="0.0408596" res="19727.5" algo="Sum"/><pk mz="806.45061558" i="744.025" sn="3.17158" a="44.8219" fwhm="0.10254" res="7864.71" algo="Sum"/><pk mz="806.56213213" i="138757" sn="591.631" a="5141.53" fwhm="0.0312981" res="25770.3" algo="Sum"/><pk mz="807.06422627" i="5423.96" sn="23.2079" a="283.86" fwhm="0.0422279" res="19112.1" algo="Sum"/><pk mz="807.56630655" i="65964.6" sn="282.528" a="2639.5" fwhm="0.0346005" res="23339.7" algo="Sum"/><pk mz="807.62751680" i="9961.26" sn="42.6694" a="405.348" fwhm="0.0440343" res="18340.9" algo="Sum"/><pk mz="807.75932669" i="707.253" sn="3.0311" a="14.0071" fwhm="0.0224188" res="36030.5" algo="Sum"/><pk mz="808.07473756" i="3866.74" sn="16.5988" a="262.656" fwhm="0.0552313" res="14630.7" algo="Sum"/><pk mz="808.57805182" i="216699" sn="931.074" a="7682.69" fwhm="0.0286914" res="28181.9" algo="Sum"/><pk mz="808.72640583" i="1242.15" sn="5.34012" a="32.7994" fwhm="0.0336482" res="24034.7" algo="Sum"/><pk mz="809.08419037" i="2847.52" sn="12.2654" a="257.853" fwhm="0.0743635" res="10880.1" algo="Sum"/><pk mz="809.58154809" i="99364" sn="428.378" a="3852.73" fwhm="0.0331131" res="24448.9" algo="Sum"/><pk mz="809.64268661" i="11068.4" sn="47.7294" a="432.376" fwhm="0.0415298" res="19495.5" algo="Sum"/><pk mz="810.09080438" i="1521.23" sn="6.5656" a="120.97" fwhm="0.0880179" res="9203.71" algo="Sum"/><pk mz="810.44484780" i="649.087" sn="2.80417" a="32.2677" fwhm="0.0732152" res="11069.4" algo="Sum"/><pk mz="810.59205882" i="78173.9" sn="337.92" a="3166.05" fwhm="0.0362772" res="22344.4" algo="Sum"/><pk mz="810.73706920" i="1159.3" sn="5.01204" a="50.3872" fwhm="0.0617651" res="13126.1" algo="Sum"/><pk mz="811.05925433" i="1296.1" sn="5.60517" a="69.5246" fwhm="0.0679273" res="11940.1" algo="Sum"/><pk mz="811.59704951" i="32837.1" sn="142.443" a="1411.9" fwhm="0.0390034" res="20808.4" algo="Sum"/><pk mz="811.66268717" i="17310.6" sn="75.0911" a="740.473" fwhm="0.0424134" res="19136.9" algo="Sum"/><pk mz="812.06785154" i="1154.01" sn="5.011" a="42.6863" fwhm="0.0370397" res="21924.3" algo="Sum"/><pk mz="812.53680661" i="23195" sn="100.875" a="1071.84" fwhm="0.0421265" res="19288" algo="Sum"/><pk mz="812.60653208" i="18128.6" sn="78.8419" a="809.37" fwhm="0.0452747" res="17948.3" algo="Sum"/><pk mz="812.66569955" i="9531" sn="41.4581" a="416.185" fwhm="0.0497639" res="16330.4" algo="Sum"/><pk mz="813.05047260" i="1220.03" sn="5.30961" a="91.3912" fwhm="0.0610995" res="13307" algo="Sum"/><pk mz="813.54123736" i="11627.3" sn="50.8041" a="581.431" fwhm="0.046625" res="17448.6" algo="Sum"/><pk mz="813.61187008" i="7598.6" sn="33.2041" a="324.122" fwhm="0.0558339" res="14572" algo="Sum"/><pk mz="813.67898351" i="27875.5" sn="121.809" a="1179.97" fwhm="0.0371556" res="21899.2" algo="Sum"/><pk mz="814.05570298" i="1176.1" sn="5.14216" a="59.0605" fwhm="0.0623747" res="13051" algo="Sum"/><pk mz="814.55559942" i="14414.7" sn="63.1663" a="802.158" fwhm="0.0495625" res="16434.9" algo="Sum"/><pk mz="814.61658720" i="4019.48" sn="17.6137" a="128.966" fwhm="0.0450273" res="18091.6" algo="Sum"/><pk mz="814.68242194" i="13902.2" sn="60.9203" a="641.15" fwhm="0.0401774" res="20277.1" algo="Sum"/><pk mz="815.05887793" i="1247.24" sn="5.46992" a="76.9896" fwhm="0.0578835" res="14081" algo="Sum"/><pk mz="815.55877836" i="8235.49" sn="36.2414" a="492.057" fwhm="0.0547774" res="14888.6" algo="Sum"/><pk mz="815.61782882" i="2294.96" sn="10.0993" a="79.9139" fwhm="0.050687" res="16091.3" algo="Sum"/><pk mz="815.69168224" i="9702.47" sn="42.6971" a="449.73" fwhm="0.0415714" res="19621.5" algo="Sum"/><pk mz="816.06113411" i="1126.33" sn="4.96547" a="82.8145" fwhm="0.0876133" res="9314.35" algo="Sum"/><pk mz="816.10312069" i="744.522" sn="3.28227" a="36.9333" fwhm="0.0504903" res="16163.6" algo="Sum"/><pk mz="816.57599576" i="12635.7" sn="55.7337" a="884.095" fwhm="0.0537373" res="15195.7" algo="Sum"/><pk mz="816.69654111" i="4319.29" sn="19.0533" a="220.593" fwhm="0.0483487" res="16891.8" algo="Sum"/><pk mz="817.05290330" i="1424.93" sn="6.28885" a="78.9119" fwhm="0.0588512" res="13883.4" algo="Sum"/><pk mz="817.57864882" i="6546.55" sn="28.929" a="438.293" fwhm="0.0631667" res="12943.2" algo="Sum"/><pk mz="817.70104674" i="1613.57" sn="7.13289" a="93.7022" fwhm="0.0581934" res="14051.4" algo="Sum"/><pk mz="818.05508810" i="1651.12" sn="7.31043" a="126.995" fwhm="0.0528396" res="15481.9" algo="Sum"/><pk mz="818.52778315" i="11265.4" sn="49.9229" a="520.755" fwhm="0.050733" res="16134" algo="Sum"/><pk mz="818.58310224" i="12447.2" sn="55.166" a="719.385" fwhm="0.0673326" res="12157.3" algo="Sum"/><pk mz="818.77172332" i="794.432" sn="3.52185" a="56.3447" fwhm="0.0832451" res="9835.67" algo="Sum"/><pk mz="819.06477151" i="2827.33" sn="12.5448" a="177.874" fwhm="0.0452893" res="18085.2" algo="Sum"/><pk mz="819.53286532" i="6195.96" sn="27.5276" a="278.982" fwhm="0.0473971" res="17290.8" algo="Sum"/><pk mz="819.57981156" i="7263.02" sn="32.2725" a="484.935" fwhm="0.0808724" res="10134.2" algo="Sum"/><pk mz="820.07158995" i="2088.2" sn="9.30674" a="126.742" fwhm="0.0587385" res="13961.4" algo="Sum"/><pk mz="820.54039773" i="26830.7" sn="119.67" a="1412.77" fwhm="0.0447205" res="18348.2" algo="Sum"/><pk mz="820.77134968" i="671.624" sn="2.99815" a="42.6021" fwhm="0.0805391" res="10191" algo="Sum"/><pk mz="821.08544328" i="1847.78" sn="8.25958" a="128.847" fwhm="0.076605" res="10718.4" algo="Sum"/><pk mz="821.54369161" i="13940.4" sn="62.4421" a="786.392" fwhm="0.0466631" res="17605.9" algo="Sum"/><pk mz="821.64139408" i="4240.72" sn="19.0021" a="233.539" fwhm="0.0684041" res="12011.6" algo="Sum"/><pk mz="822.11508731" i="1440.6" sn="6.48573" a="76.2213" fwhm="0.0536225" res="15331.5" algo="Sum"/><pk mz="822.55641948" i="25430.3" sn="114.647" a="1255.6" fwhm="0.0440617" res="18668.3" algo="Sum"/><pk mz="822.75043513" i="624.71" sn="2.81836" a="12.8642" fwhm="0.0226256" res="36363.6" algo="Sum"/><pk mz="822.77003185" i="642.556" sn="2.89899" a="16.6906" fwhm="0.0339391" res="24242.6" algo="Sum"/><pk mz="823.05759819" i="1066.71" sn="4.81798" a="76.5958" fwhm="0.0627567" res="13115.1" algo="Sum"/><pk mz="823.12303296" i="1026.44" sn="4.6361" a="54.5475" fwhm="0.0487571" res="16882.1" algo="Sum"/><pk mz="823.56123583" i="12312.3" sn="55.6879" a="679.247" fwhm="0.0475908" res="17305" algo="Sum"/><pk mz="823.65974675" i="3970.96" sn="17.9676" a="235.462" fwhm="0.0711529" res="11575.9" algo="Sum"/><pk mz="824.06059092" i="941.226" sn="4.2724" a="53.3615" fwhm="0.0594122" res="13870.2" algo="Sum"/><pk mz="824.56855423" i="21461.3" sn="97.5579" a="1200.91" fwhm="0.0468072" res="17616.3" algo="Sum"/><pk mz="824.65960649" i="2601.19" sn="11.8278" a="140.152" fwhm="0.0590232" res="13971.8" algo="Sum"/><pk mz="825.05606800" i="911.852" sn="4.14889" a="58.8245" fwhm="0.0666927" res="12371" algo="Sum"/><pk mz="825.57184509" i="10425.5" sn="47.5149" a="637.059" fwhm="0.052789" res="15639.1" algo="Sum"/><pk mz="825.66228629" i="1582.36" sn="7.2126" a="91.3335" fwhm="0.0665401" res="12408.5" algo="Sum"/><pk mz="826.05186627" i="878.735" sn="4.00732" a="65.3444" fwhm="0.0611098" res="13517.5" algo="Sum"/><pk mz="826.58473014" i="9117.11" sn="41.7989" a="510.796" fwhm="0.063195" res="13079.9" algo="Sum"/><pk mz="826.67201181" i="1252.02" sn="5.74033" a="77.2328" fwhm="0.0679835" res="12159.9" algo="Sum"/><pk mz="827.06038799" i="974.663" sn="4.47068" a="44.5665" fwhm="0.0599981" res="13784.8" algo="Sum"/><pk mz="827.58954543" i="4712.71" sn="21.7006" a="276.787" fwhm="0.0657426" res="12588.3" algo="Sum"/><pk mz="827.69487447" i="2134.43" sn="9.82999" a="124.766" fwhm="0.0692572" res="11951" algo="Sum"/><pk mz="828.06589493" i="819.157" sn="3.77695" a="46.0559" fwhm="0.0581509" res="14240" algo="Sum"/><pk mz="828.54629342" i="64154.4" sn="297.343" a="2817.06" fwhm="0.0358478" res="23112.9" algo="Sum"/><pk mz="828.69191639" i="1623.61" sn="7.52526" a="114.754" fwhm="0.0663974" res="12480.8" algo="Sum"/><pk mz="828.80086868" i="659.423" sn="3.05636" a="44.285" fwhm="0.0716089" res="11574" algo="Sum"/><pk mz="829.05365677" i="880.088" sn="4.08113" a="51.8238" fwhm="0.0385692" res="21495.2" algo="Sum"/><pk mz="829.54969189" i="32821.2" sn="152.666" a="1552.39" fwhm="0.0385366" res="21526.3" algo="Sum"/><pk mz="829.69891410" i="1363.74" sn="6.34335" a="92.3171" fwhm="0.0608854" res="13627.2" algo="Sum"/><pk mz="830.05780941" i="952.804" sn="4.43518" a="67.4555" fwhm="0.0615948" res="13476.1" algo="Sum"/><pk mz="830.55996309" i="39224.8" sn="183.057" a="1807.46" fwhm="0.0386773" res="21474.1" algo="Sum"/><pk mz="830.67880295" i="1102.5" sn="5.14523" a="35.0412" fwhm="0.0454689" res="18269.2" algo="Sum"/><pk mz="831.06225614" i="1110.7" sn="5.19095" a="69.9214" fwhm="0.075401" res="11021.9" algo="Sum"/><pk mz="831.44201134" i="688.69" sn="3.22063" a="35.7223" fwhm="0.0573925" res="14486.9" algo="Sum"/><pk mz="831.56401868" i="18226.6" sn="85.2521" a="869.44" fwhm="0.0408493" res="20356.9" algo="Sum"/><pk mz="831.62238091" i="2755.43" sn="12.8881" a="134.495" fwhm="0.0530035" res="15689.9" algo="Sum"/><pk mz="831.67973556" i="978.579" sn="4.57743" a="44.1053" fwhm="0.0926297" res="8978.54" algo="Sum"/><pk mz="832.06900488" i="1070.4" sn="5.01284" a="77.439" fwhm="0.0729434" res="11407" algo="Sum"/><pk mz="832.57731297" i="60501.4" sn="283.722" a="2498.9" fwhm="0.0356177" res="23375.4" algo="Sum"/><pk mz="833.07903567" i="975.159" sn="4.58324" a="41.2131" fwhm="0.0569182" res="14636.4" algo="Sum"/><pk mz="833.58101672" i="29414.1" sn="138.354" a="1262.23" fwhm="0.0384554" res="21676.5" algo="Sum"/><pk mz="833.64506411" i="12705.5" sn="59.7723" a="545.757" fwhm="0.0474299" res="17576.4" algo="Sum"/><pk mz="834.05165778" i="728.221" sn="3.43029" a="40.5652" fwhm="0.05767" res="14462.5" algo="Sum"/><pk mz="834.08739814" i="784.928" sn="3.69778" a="24.457" fwhm="0.0455619" res="18306.7" algo="Sum"/><pk mz="834.11037180" i="807.345" sn="3.80376" a="44.5973" fwhm="0.0557106" res="14972.2" algo="Sum"/><pk mz="834.52240311" i="6264.02" sn="29.5257" a="302.828" fwhm="0.0505208" res="16518.4" algo="Sum"/><pk mz="834.59220950" i="31787.6" sn="149.846" a="1487.53" fwhm="0.0401966" res="20762.7" algo="Sum"/><pk mz="834.64545809" i="7452.76" sn="35.1385" a="274.875" fwhm="0.0374236" res="22302.7" algo="Sum"/><pk mz="835.06215217" i="835.641" sn="3.94515" a="48.1218" fwhm="0.0739582" res="11291" algo="Sum"/><pk mz="835.12669190" i="657.429" sn="3.10443" a="25.5027" fwhm="0.0509223" res="16400" algo="Sum"/><pk mz="835.52744522" i="3504.49" sn="16.5548" a="155.201" fwhm="0.0487769" res="17129.6" algo="Sum"/><pk mz="835.59688905" i="14824.5" sn="70.0376" a="673.774" fwhm="0.0444826" res="18784.8" algo="Sum"/><pk mz="835.66065112" i="20103.2" sn="95.0023" a="904.301" fwhm="0.0406019" res="20581.8" algo="Sum"/><pk mz="836.04868523" i="712.22" sn="3.37455" a="18.6071" fwhm="0.0342116" res="24437.6" algo="Sum"/><pk mz="836.06119609" i="744.518" sn="3.52758" a="26.3093" fwhm="0.0513183" res="16291.7" algo="Sum"/><pk mz="836.53609757" i="12140.2" sn="57.5642" a="591.361" fwhm="0.0443188" res="18875.4" algo="Sum"/><pk mz="836.60514304" i="8609.36" sn="40.8348" a="406.093" fwhm="0.0610177" res="13710.9" algo="Sum"/><pk mz="836.66412942" i="10235.1" sn="48.5552" a="479.555" fwhm="0.0450523" res="18571" algo="Sum"/><pk mz="837.05668141" i="667.512" sn="3.17926" a="31.7864" fwhm="0.0474447" res="17642.8" algo="Sum"/><pk mz="837.07690371" i="764.003" sn="3.63884" a="28.2276" fwhm="0.0454185" res="18430.3" algo="Sum"/><pk mz="837.54048535" i="6600.45" sn="31.4754" a="343.606" fwhm="0.0470914" res="17785.4" algo="Sum"/><pk mz="837.60988535" i="3765.83" sn="17.9623" a="179.577" fwhm="0.0684873" res="12230.1" algo="Sum"/><pk mz="837.67360537" i="7223.86" sn="34.4646" a="344.63" fwhm="0.0443161" res="18902.3" algo="Sum"/><pk mz="838.06280026" i="675.547" sn="3.22914" a="34.7327" fwhm="0.0629125" res="13321.1" algo="Sum"/><pk mz="838.50832356" i="10461.8" sn="50.1186" a="459.845" fwhm="0.0490526" res="17094.1" algo="Sum"/><pk mz="838.55152316" i="12272.7" sn="58.8037" a="577.102" fwhm="0.0540745" res="15507.3" algo="Sum"/><pk mz="838.67779488" i="3269.5" sn="15.6734" a="166.731" fwhm="0.0572305" res="14654.4" algo="Sum"/><pk mz="838.83065396" i="582.631" sn="2.79593" a="34.5913" fwhm="0.0532983" res="15738.4" algo="Sum"/><pk mz="839.05298938" i="719.215" sn="3.45704" a="50.4823" fwhm="0.0798968" res="10501.7" algo="Sum"/><pk mz="839.51269760" i="5127.19" sn="24.698" a="222.476" fwhm="0.0455415" res="18434" algo="Sum"/><pk mz="839.55772098" i="7184.11" sn="34.6131" a="354.612" fwhm="0.059681" res="14067.4" algo="Sum"/><pk mz="839.68718717" i="1480.71" sn="7.13745" a="89.925" fwhm="0.0614644" res="13661.4" algo="Sum"/><pk mz="840.06716392" i="566.629" sn="2.73217" a="29.3437" fwhm="0.0743036" res="11305.9" algo="Sum"/><pk mz="840.51201611" i="6384.97" sn="30.8705" a="284.064" fwhm="0.0472321" res="17795.3" algo="Sum"/><pk mz="840.56822953" i="14038.3" sn="67.8882" a="724.222" fwhm="0.0470772" res="17855.1" algo="Sum"/><pk mz="840.68421623" i="939.136" sn="4.5423" a="66.321" fwhm="0.0691251" res="12161.8" algo="Sum"/><pk mz="841.04288082" i="608.264" sn="2.94332" a="43.1234" fwhm="0.0725147" res="11598.2" algo="Sum"/><pk mz="841.52216924" i="3101.14" sn="15.0856" a="138.098" fwhm="0.0688297" res="12226.1" algo="Sum"/><pk mz="841.57131335" i="7336.35" sn="35.6948" a="407.745" fwhm="0.0513142" res="16400.4" algo="Sum"/><pk mz="841.70958285" i="896.156" sn="4.36082" a="58.5592" fwhm="0.0743791" res="11316.5" algo="Sum"/><pk mz="842.52430448" i="4313.62" sn="21.0578" a="210.665" fwhm="0.0504036" res="16715.6" algo="Sum"/><pk mz="842.58325885" i="7083.76" sn="34.5808" a="481.993" fwhm="0.0695151" res="12120.9" algo="Sum"/><pk mz="842.71568404" i="760.395" sn="3.71252" a="27.1138" fwhm="0.0515218" res="16356.5" algo="Sum"/><pk mz="843.05932548" i="640.615" sn="3.13005" a="34.249" fwhm="0.0659571" res="12781.9" algo="Sum"/><pk mz="843.53135418" i="2396.23" sn="11.7683" a="103.261" fwhm="0.0480774" res="17545.3" algo="Sum"/><pk mz="843.58676164" i="3680.11" sn="18.0738" a="243.764" fwhm="0.0789964" res="10678.8" algo="Sum"/><pk mz="843.72215042" i="622.657" sn="3.05799" a="28.4707" fwhm="0.0459752" res="18351.7" algo="Sum"/><pk mz="844.06259219" i="571.117" sn="2.80665" a="63.6167" fwhm="0.0891751" res="9465.23" algo="Sum"/><pk mz="844.54160575" i="19845.6" sn="97.8411" a="1047.52" fwhm="0.046345" res="18222.9" algo="Sum"/><pk mz="844.73201048" i="608.124" sn="2.99827" a="19.5002" fwhm="0.0458519" res="18423.1" algo="Sum"/><pk mz="845.04701050" i="566.641" sn="2.79585" a="20.0001" fwhm="0.0515931" res="16379.1" algo="Sum"/><pk mz="845.54532281" i="10461.2" sn="51.7881" a="553.573" fwhm="0.048571" res="17408.4" algo="Sum"/><pk mz="846.04894914" i="578.24" sn="2.86721" a="35.9923" fwhm="0.046013" res="18387.2" algo="Sum"/><pk mz="846.55342109" i="12390.3" sn="61.5485" a="714.327" fwhm="0.0482917" res="17530" algo="Sum"/><pk mz="847.55769218" i="6358.81" sn="31.6867" a="392.286" fwhm="0.0505261" res="16774.7" algo="Sum"/><pk mz="848.55230056" i="14001" sn="70.0098" a="1165.08" fwhm="0.0753938" res="11254.9" algo="Sum"/><pk mz="848.63879431" i="1802.29" sn="9.01428" a="70.6375" fwhm="0.0478834" res="17723" algo="Sum"/><pk mz="849.04624626" i="586.419" sn="2.9385" a="29.1974" fwhm="0.0585062" res="14512.1" algo="Sum"/><pk mz="849.56481761" i="7179.7" sn="36.0163" a="374.715" fwhm="0.0513379" res="16548.5" algo="Sum"/><pk mz="849.67130774" i="1628.86" sn="8.17363" a="99.8289" fwhm="0.072906" res="11654.3" algo="Sum"/><pk mz="850.58307171" i="6790.16" sn="34.1813" a="301.5" fwhm="0.0492884" res="17257.3" algo="Sum"/><pk mz="851.58920082" i="3601.75" sn="18.1963" a="176.885" fwhm="0.0650989" res="13081.5" algo="Sum"/><pk mz="852.53368283" i="5477.05" sn="27.8339" a="368.412" fwhm="0.061893" res="13774.3" algo="Sum"/><pk mz="852.59661097" i="2384.85" sn="12.1226" a="99.1997" fwhm="0.0618663" res="13781.3" algo="Sum"/><pk mz="853.53698199" i="3028.35" sn="15.4466" a="202.338" fwhm="0.0703763" res="12128.2" algo="Sum"/><pk mz="854.55412295" i="5973.52" sn="30.6233" a="391.731" fwhm="0.0561216" res="15226.8" algo="Sum"/><pk mz="855.55899912" i="3796.31" sn="19.53" a="219.095" fwhm="0.0592021" res="14451.5" algo="Sum"/><pk mz="856.57629785" i="16687.8" sn="86.2137" a="792.643" fwhm="0.043188" res="19833.7" algo="Sum"/><pk mz="857.58112031" i="9690.29" sn="50.1643" a="500.996" fwhm="0.044749" res="19164.3" algo="Sum"/><pk mz="858.58824802" i="7531.99" sn="39.2173" a="397.646" fwhm="0.0503162" res="17063.8" algo="Sum"/><pk mz="859.59148210" i="3655.35" sn="19.0922" a="208.56" fwhm="0.0586939" res="14645.3" algo="Sum"/><pk mz="860.53845397" i="10773.4" sn="56.5373" a="618.058" fwhm="0.0495634" res="17362.4" algo="Sum"/><pk mz="861.54082352" i="5984.67" sn="31.4815" a="355.247" fwhm="0.052282" res="16478.7" algo="Sum"/><pk mz="862.54879928" i="7077.2" sn="37.3239" a="352.808" fwhm="0.0581348" res="14837.1" algo="Sum"/><pk mz="862.67135076" i="839.855" sn="4.43039" a="21.3175" fwhm="0.0347524" res="24823.4" algo="Sum"/><pk mz="863.55430302" i="3650.42" sn="19.3156" a="188.982" fwhm="0.0672069" res="12849.2" algo="Sum"/><pk mz="863.67818548" i="744.563" sn="3.94072" a="27.127" fwhm="0.0521588" res="16558.6" algo="Sum"/><pk mz="864.56585318" i="7153.94" sn="37.9519" a="348.896" fwhm="0.0546987" res="15806" algo="Sum"/><pk mz="865.52373112" i="2334.55" sn="12.431" a="111.839" fwhm="0.050719" res="17065.1" algo="Sum"/><pk mz="865.57185246" i="3935.24" sn="20.9565" a="231.894" fwhm="0.0658364" res="13147.3" algo="Sum"/><pk mz="866.53511066" i="5470.16" sn="29.214" a="338.009" fwhm="0.0709382" res="12215.3" algo="Sum"/><pk mz="866.57998776" i="4456.08" sn="23.8019" a="255.242" fwhm="0.0530282" res="16341.9" algo="Sum"/><pk mz="866.69286379" i="783.105" sn="4.18482" a="42.9393" fwhm="0.0580237" res="14936.9" algo="Sum"/><pk mz="867.54025086" i="3057.66" sn="16.3898" a="198.72" fwhm="0.071162" res="12191.1" algo="Sum"/><pk mz="867.58566148" i="2495.36" sn="13.378" a="128.345" fwhm="0.06403" res="13549.7" algo="Sum"/><pk mz="868.53530104" i="4747.25" sn="25.5219" a="298.735" fwhm="0.0651507" res="13331.2" algo="Sum"/><pk mz="868.69999960" i="759.171" sn="4.08379" a="27.7984" fwhm="0.05231" res="16606.8" algo="Sum"/><pk mz="869.54115356" i="2547.7" sn="13.7783" a="162.019" fwhm="0.0764679" res="11371.3" algo="Sum"/><pk mz="870.54871469" i="4003.03" sn="21.7725" a="330.913" fwhm="0.0813933" res="10695.6" algo="Sum"/><pk mz="870.68696600" i="675.73" sn="3.67632" a="18.0447" fwhm="0.0349133" res="24938.6" algo="Sum"/><pk mz="871.55376687" i="2302.31" sn="12.5741" a="210.752" fwhm="0.0798849" res="10910.1" algo="Sum"/><pk mz="871.60996730" i="1364.66" sn="7.45426" a="58.1049" fwhm="0.052232" res="16687.3" algo="Sum"/><pk mz="872.57189977" i="5813.34" sn="31.9013" a="336.078" fwhm="0.064954" res="13433.7" algo="Sum"/><pk mz="873.57516025" i="3409.83" sn="18.7747" a="308.928" fwhm="0.0862921" res="10123.5" algo="Sum"/><pk mz="874.56409257" i="3628.75" sn="20.0292" a="349.9" fwhm="0.0924156" res="9463.38" algo="Sum"/><pk mz="874.72468350" i="1025.32" sn="5.65935" a="57.278" fwhm="0.0626035" res="13972.5" algo="Sum"/><pk mz="875.57002526" i="1987.92" sn="11.0022" a="214.214" fwhm="0.114555" res="7643.23" algo="Sum"/><pk mz="875.72555783" i="710.449" sn="3.93198" a="50.125" fwhm="0.0768292" res="11398.3" algo="Sum"/><pk mz="876.55788151" i="5744.54" sn="31.8979" a="499.057" fwhm="0.0673354" res="13017.8" algo="Sum"/><pk mz="876.67470846" i="937.06" sn="5.20325" a="50.9915" fwhm="0.0764675" res="11464.7" algo="Sum"/><pk mz="876.73310266" i="693.907" sn="3.85376" a="29.2269" fwhm="0.0475899" res="18422.7" algo="Sum"/><pk mz="877.56205654" i="3142.55" sn="17.5027" a="255.577" fwhm="0.0812257" res="10804" algo="Sum"/><pk mz="877.67475988" i="752.959" sn="4.19463" a="24.205" fwhm="0.0467377" res="18778.7" algo="Sum"/><pk mz="877.71854262" i="693.54" sn="3.86416" a="34.4067" fwhm="0.0562057" res="15616.2" algo="Sum"/><pk mz="878.54957923" i="3572.99" sn="19.9592" a="266.489" fwhm="0.0724506" res="12126.2" algo="Sum"/><pk mz="878.70708248" i="765.401" sn="4.27713" a="44.2197" fwhm="0.0672256" res="13071" algo="Sum"/><pk mz="879.55078499" i="1936.08" sn="10.8557" a="142.071" fwhm="0.0688055" res="12783.1" algo="Sum"/><pk mz="879.68034637" i="622.082" sn="3.48936" a="20.7642" fwhm="0.0434306" res="20254.8" algo="Sum"/><pk mz="879.71559271" i="642.606" sn="3.60498" a="40.7241" fwhm="0.0721443" res="12193.8" algo="Sum"/><pk mz="880.55974943" i="3205.97" sn="18.0426" a="205.265" fwhm="0.0786045" res="11202.4" algo="Sum"/><pk mz="880.74065309" i="669.563" sn="3.77058" a="44.4716" fwhm="0.0685044" res="12856.7" algo="Sum"/><pk mz="881.56375504" i="1711.73" sn="9.66194" a="101.798" fwhm="0.0787269" res="11197.8" algo="Sum"/><pk mz="881.66449919" i="790.412" sn="4.46318" a="34.3866" fwhm="0.0552234" res="15965.4" algo="Sum"/><pk mz="882.57433898" i="1948.52" sn="11.0612" a="117.47" fwhm="0.0762558" res="11573.9" algo="Sum"/><pk mz="883.58797595" i="1585.64" sn="9.03497" a="119.598" fwhm="0.0772563" res="11437.1" algo="Sum"/><pk mz="883.69057038" i="752.921" sn="4.29152" a="52.3748" fwhm="0.062594" res="14117.8" algo="Sum"/><pk mz="884.55267809" i="2009.71" sn="11.5123" a="156.661" fwhm="0.0915099" res="9666.19" algo="Sum"/><pk mz="884.58926962" i="1736.79" sn="9.95027" a="96.9482" fwhm="0.0553149" res="15991.9" algo="Sum"/><pk mz="884.68770039" i="623.046" sn="3.57061" a="13.4665" fwhm="0.0234618" res="37707.6" algo="Sum"/><pk mz="884.70016442" i="625.374" sn="3.58401" a="23.4597" fwhm="0.0556431" res="15899.6" algo="Sum"/><pk mz="885.55353159" i="1613.75" sn="9.29159" a="115.96" fwhm="0.0820162" res="10797.3" algo="Sum"/><pk mz="886.54955614" i="2398.07" sn="13.8869" a="157.868" fwhm="0.0917302" res="9664.76" algo="Sum"/><pk mz="887.55606255" i="1447.96" sn="8.41598" a="90.0645" fwhm="0.0729122" res="12172.9" algo="Sum"/><pk mz="888.56985376" i="3948.73" sn="23.0585" a="265.418" fwhm="0.0753647" res="11790.3" algo="Sum"/><pk mz="889.57296079" i="2267.04" sn="13.2733" a="144.244" fwhm="0.0762116" res="11672.4" algo="Sum"/><pk mz="890.53896817" i="2733.36" sn="16.065" a="141.802" fwhm="0.0580928" res="15329.6" algo="Sum"/><pk mz="891.54591099" i="1444.57" sn="8.51028" a="107.012" fwhm="0.076136" res="11709.9" algo="Sum"/><pk mz="891.59558671" i="1407.92" sn="8.29439" a="55.6371" fwhm="0.0514986" res="17313" algo="Sum"/><pk mz="891.69443107" i="762.471" sn="4.49196" a="46.4329" fwhm="0.0706158" res="12627.4" algo="Sum"/><pk mz="892.53842227" i="3167.64" sn="18.7103" a="308.989" fwhm="0.0774944" res="11517.5" algo="Sum"/><pk mz="892.67608437" i="790.403" sn="4.66946" a="38.9528" fwhm="0.0602251" res="14822.3" algo="Sum"/><pk mz="893.54078117" i="1860.15" sn="11.0182" a="143.99" fwhm="0.0673247" res="13272.1" algo="Sum"/><pk mz="893.61659332" i="1398.12" sn="8.28259" a="77.4011" fwhm="0.0718078" res="12444.6" algo="Sum"/><pk mz="893.71288091" i="824.172" sn="4.88371" a="58.4516" fwhm="0.0593443" res="15059.8" algo="Sum"/><pk mz="894.54800233" i="2099.12" sn="12.4862" a="186.916" fwhm="0.0919647" res="9727.08" algo="Sum"/><pk mz="894.68921864" i="639.492" sn="3.80536" a="13.9359" fwhm="0.0235941" res="37920.1" algo="Sum"/><pk mz="894.71674060" i="642.579" sn="3.8241" a="28.645" fwhm="0.0584979" res="15294.9" algo="Sum"/><pk mz="895.55024517" i="1212.05" sn="7.23851" a="102.668" fwhm="0.0916711" res="9769.17" algo="Sum"/><pk mz="895.61935829" i="1143.27" sn="6.82917" a="54.0284" fwhm="0.0649174" res="13796.3" algo="Sum"/><pk mz="895.69997804" i="616.918" sn="3.68598" a="10.1852" fwhm="0.0177056" res="50588.6" algo="Sum"/><pk mz="895.72165471" i="614.989" sn="3.67475" a="31.6299" fwhm="0.0597752" res="14984.8" algo="Sum"/><pk mz="896.46733300" i="1257.11" sn="7.53866" a="60.047" fwhm="0.0456473" res="19639" algo="Sum"/><pk mz="896.54848431" i="2773.89" sn="16.6385" a="209.994" fwhm="0.0830014" res="10801.6" algo="Sum"/><pk mz="897.47411940" i="776.477" sn="4.6731" a="39.0589" fwhm="0.0505986" res="17737.1" algo="Sum"/><pk mz="897.55307860" i="1640.28" sn="9.87412" a="114.812" fwhm="0.0855077" res="10496.8" algo="Sum"/><pk mz="897.61662338" i="1756.23" sn="10.5745" a="144.676" fwhm="0.072468" res="12386.4" algo="Sum"/><pk mz="898.47245114" i="1092.53" sn="6.61313" a="64.2571" fwhm="0.0609499" res="14741.2" algo="Sum"/><pk mz="898.55990771" i="2044.6" sn="12.3799" a="158.631" fwhm="0.0965973" res="9302.12" algo="Sum"/><pk mz="899.47281265" i="673.163" sn="4.09319" a="34.4399" fwhm="0.061694" res="14579.6" algo="Sum"/><pk mz="899.58067235" i="1347.86" sn="8.19879" a="120.79" fwhm="0.102835" res="8747.81" algo="Sum"/><pk mz="900.56664874" i="2416.33" sn="14.7744" a="147.415" fwhm="0.0705496" res="12765" algo="Sum"/><pk mz="900.66903426" i="835.862" sn="5.1123" a="51.527" fwhm="0.0676373" res="13316.2" algo="Sum"/><pk mz="901.56499492" i="1464.86" sn="9.00057" a="77.5847" fwhm="0.0724992" res="12435.5" algo="Sum"/><pk mz="901.63064717" i="1071.37" sn="6.58392" a="58.3452" fwhm="0.0681001" res="13239.8" algo="Sum"/><pk mz="902.56404529" i="1632.45" sn="10.0624" a="118.744" fwhm="0.105741" res="8535.63" algo="Sum"/><pk mz="902.68925787" i="582.03" sn="3.58893" a="35.0408" fwhm="0.0662289" res="13629.8" algo="Sum"/><pk mz="903.57725296" i="913.875" sn="5.65882" a="51.1972" fwhm="0.068048" res="13278.5" algo="Sum"/><pk mz="903.64839148" i="1190.05" sn="7.36915" a="95.4012" fwhm="0.0807419" res="11191.8" algo="Sum"/><pk mz="904.55998633" i="1621.77" sn="10.0759" a="154.37" fwhm="0.104673" res="8641.79" algo="Sum"/><pk mz="904.64899359" i="992.511" sn="6.16738" a="71.7941" fwhm="0.0882671" res="10249" algo="Sum"/><pk mz="905.56565922" i="1059.75" sn="6.6033" a="62.007" fwhm="0.0830796" res="10900" algo="Sum"/><pk mz="905.66022448" i="964.368" sn="6.00958" a="75.2658" fwhm="0.0670451" res="13508.2" algo="Sum"/><pk mz="906.50016099" i="1356.65" sn="8.47692" a="71.4395" fwhm="0.0576222" res="15731.8" algo="Sum"/><pk mz="906.53481243" i="1228.89" sn="7.67914" a="21.469" fwhm="0.0245089" res="36988" algo="Sum"/><pk mz="906.56259719" i="1339.35" sn="8.3694" a="51.5882" fwhm="0.0534378" res="16964.8" algo="Sum"/><pk mz="906.67682800" i="772.475" sn="4.82708" a="40.8844" fwhm="0.0665464" res="13624.7" algo="Sum"/><pk mz="907.53559439" i="939.355" sn="5.88687" a="70.4158" fwhm="0.094193" res="9634.85" algo="Sum"/><pk mz="907.57051081" i="936.771" sn="5.87068" a="35.8154" fwhm="0.0475269" res="19095.9" algo="Sum"/><pk mz="907.69536276" i="1629.5" sn="10.2131" a="104.409" fwhm="0.0554797" res="16360.9" algo="Sum"/><pk mz="908.52319368" i="1499.95" sn="9.42181" a="81.4056" fwhm="0.0555206" res="16363.7" algo="Sum"/><pk mz="908.55563539" i="1569.29" sn="9.85736" a="93.4303" fwhm="0.0782809" res="11606.3" algo="Sum"/><pk mz="908.70071308" i="1137.03" sn="7.14394" a="78.3247" fwhm="0.0637974" res="14243.5" algo="Sum"/><pk mz="909.54557814" i="1434.23" sn="9.04208" a="103.899" fwhm="0.0834397" res="10900.6" algo="Sum"/><pk mz="909.64530165" i="670.7" sn="4.22966" a="22.9804" fwhm="0.0415348" res="21900.8" algo="Sum"/><pk mz="909.70963783" i="1830.53" sn="11.5461" a="116.573" fwhm="0.0542381" res="16772.5" algo="Sum"/><pk mz="910.54876892" i="1380.05" sn="8.7314" a="90.5812" fwhm="0.07426" res="12261.6" algo="Sum"/><pk mz="910.71425196" i="1223.09" sn="7.74119" a="71.6698" fwhm="0.0557864" res="16325" algo="Sum"/><pk mz="911.56614404" i="908.014" sn="5.76085" a="25.2391" fwhm="0.0357235" res="25517.3" algo="Sum"/><pk mz="911.72295104" i="1110.32" sn="7.04795" a="68.5292" fwhm="0.0636013" res="14335" algo="Sum"/><pk mz="912.54814066" i="1184.75" sn="7.54464" a="69.3477" fwhm="0.0581133" res="15702.9" algo="Sum"/><pk mz="912.58604484" i="1310" sn="8.34326" a="55.6248" fwhm="0.0595722" res="15319" algo="Sum"/><pk mz="912.72811830" i="774.756" sn="4.93741" a="51.9057" fwhm="0.0702795" res="12987.1" algo="Sum"/><pk mz="913.61389111" i="1709.72" sn="10.931" a="111.263" fwhm="0.0772656" res="11824.3" algo="Sum"/><pk mz="914.55305644" i="1086.76" sn="6.97816" a="82.627" fwhm="0.0808709" res="11308.8" algo="Sum"/><pk mz="914.61304813" i="1387.08" sn="8.90842" a="98.0715" fwhm="0.102046" res="8962.73" algo="Sum"/><pk mz="915.57535171" i="796.496" sn="5.13474" a="18.6271" fwhm="0.0238678" res="38360.2" algo="Sum"/><pk mz="915.60917360" i="895.635" sn="5.77437" a="39.3669" fwhm="0.0596708" res="15344.3" algo="Sum"/><pk mz="916.52624143" i="1743.92" sn="11.2858" a="154.086" fwhm="0.0659151" res="13904.6" algo="Sum"/><pk mz="916.62092049" i="813.393" sn="5.2653" a="22.1149" fwhm="0.0358224" res="25587.9" algo="Sum"/><pk mz="917.53079422" i="1144.74" sn="7.4311" a="55.267" fwhm="0.060689" res="15118.6" algo="Sum"/><pk mz="917.64512956" i="631.729" sn="4.10204" a="27.8619" fwhm="0.0597375" res="15361.3" algo="Sum"/><pk mz="918.53746675" i="1104.3" sn="7.20167" a="62.6831" fwhm="0.083673" res="10977.7" algo="Sum"/><pk mz="918.62667782" i="715.338" sn="4.66639" a="45.3342" fwhm="0.0831755" res="11044.4" algo="Sum"/><pk mz="919.54408717" i="706.372" sn="4.62378" a="30.2079" fwhm="0.0597987" res="15377.3" algo="Sum"/><pk mz="919.57762420" i="647.305" sn="4.23763" a="18.9226" fwhm="0.03588" res="25629.2" algo="Sum"/><pk mz="919.60473751" i="648.917" sn="4.24853" a="22.7702" fwhm="0.0418608" res="21968.2" algo="Sum"/><pk mz="919.64031679" i="700.538" sn="4.58694" a="35.159" fwhm="0.0717631" res="12814.9" algo="Sum"/><pk mz="920.56034158" i="1192.1" sn="7.83018" a="68.9157" fwhm="0.0819039" res="11239.5" algo="Sum"/><pk mz="920.66191101" i="589.969" sn="3.87553" a="28.1244" fwhm="0.0644245" res="14290.5" algo="Sum"/><pk mz="921.56303956" i="741.233" sn="4.88707" a="20.8652" fwhm="0.0358991" res="25671" algo="Sum"/><pk mz="921.58225358" i="826.156" sn="5.44707" a="42.08" fwhm="0.0566242" res="16275.4" algo="Sum"/><pk mz="921.66961696" i="815.536" sn="5.37706" a="61.6436" fwhm="0.0960712" res="9593.61" algo="Sum"/><pk mz="922.49078442" i="650.529" sn="4.30277" a="33.2126" fwhm="0.0635273" res="14521.2" algo="Sum"/><pk mz="922.56141262" i="892.949" sn="5.90623" a="70.022" fwhm="0.116515" res="7917.94" algo="Sum"/><pk mz="922.62816637" i="634.687" sn="4.19801" a="10.9337" fwhm="0.0283274" res="32570.2" algo="Sum"/><pk mz="922.66962454" i="759.011" sn="5.02032" a="39.8006" fwhm="0.0697151" res="13234.9" algo="Sum"/><pk mz="923.54601175" i="715.565" sn="4.75079" a="31.7982" fwhm="0.0568932" res="16233" algo="Sum"/><pk mz="923.57473133" i="715.724" sn="4.75185" a="19.3165" fwhm="0.035958" res="25684.8" algo="Sum"/><pk mz="923.60338436" i="668.397" sn="4.43764" a="25.5913" fwhm="0.0539379" res="17123.5" algo="Sum"/><pk mz="923.68936701" i="1460.73" sn="9.69943" a="91.5473" fwhm="0.0526413" res="17546.8" algo="Sum"/><pk mz="924.50609344" i="963.944" sn="6.42013" a="52.5403" fwhm="0.0605578" res="15266.5" algo="Sum"/><pk mz="924.55917146" i="1141.99" sn="7.60599" a="96.526" fwhm="0.11953" res="7734.97" algo="Sum"/><pk mz="924.68898826" i="1022.82" sn="6.81432" a="74.0291" fwhm="0.0840094" res="11007" algo="Sum"/><pk mz="925.54832136" i="881.271" sn="5.88997" a="58.1484" fwhm="0.0639682" res="14468.9" algo="Sum"/><pk mz="925.62081928" i="652.714" sn="4.36327" a="14.1725" fwhm="0.0239984" res="38570.1" algo="Sum"/><pk mz="925.70086584" i="1515.25" sn="10.1312" a="121.447" fwhm="0.0671438" res="13786.8" algo="Sum"/><pk mz="926.56106397" i="859.695" sn="5.76349" a="60.11" fwhm="0.0889487" res="10416.8" algo="Sum"/><pk mz="926.63580517" i="606.105" sn="4.06413" a="20.5603" fwhm="0.0420205" res="22052" algo="Sum"/><pk mz="926.70486674" i="1015.03" sn="6.80741" a="53.2268" fwhm="0.0620544" res="14933.7" algo="Sum"/><pk mz="927.61917127" i="944.371" sn="6.35621" a="47.1312" fwhm="0.0689077" res="13461.8" algo="Sum"/><pk mz="927.66810738" i="824.965" sn="5.55343" a="30.9689" fwhm="0.0540562" res="17161.2" algo="Sum"/><pk mz="927.70491991" i="763.75" sn="5.14197" a="40.3677" fwhm="0.0589183" res="15745.6" algo="Sum"/><pk mz="928.53501793" i="758.411" sn="5.12063" a="29.6256" fwhm="0.0527353" res="17607.5" algo="Sum"/><pk mz="928.58321654" i="862.624" sn="5.82504" a="24.2944" fwhm="0.0360554" res="25754.4" algo="Sum"/><pk mz="928.66466175" i="716.954" sn="4.84259" a="38.3035" fwhm="0.06255" res="14846.7" algo="Sum"/><pk mz="929.59976684" i="1085.93" sn="7.35069" a="78.6066" fwhm="0.0988925" res="9400.1" algo="Sum"/><pk mz="930.53769907" i="658.989" sn="4.47727" a="38.3056" fwhm="0.0782013" res="11899.3" algo="Sum"/><pk mz="930.60499629" i="865.755" sn="5.88332" a="52.5391" fwhm="0.0568398" res="16372.4" algo="Sum"/><pk mz="931.52547220" i="792.304" sn="5.40091" a="43.5092" fwhm="0.0644502" res="14453.4" algo="Sum"/><pk mz="931.57504150" i="636.429" sn="4.33876" a="24.9429" fwhm="0.0467468" res="19928.1" algo="Sum"/><pk mz="931.61323816" i="630.029" sn="4.29529" a="34.7126" fwhm="0.0594871" res="15660.8" algo="Sum"/><pk mz="931.68955812" i="680.257" sn="4.63875" a="45.465" fwhm="0.0845243" res="11022.7" algo="Sum"/><pk mz="932.52767828" i="761.904" sn="5.21301" a="82.8929" fwhm="0.14585" res="6393.75" algo="Sum"/><pk mz="932.68708680" i="662.504" sn="4.53457" a="41.1424" fwhm="0.0608622" res="15324.6" algo="Sum"/><pk mz="933.55278966" i="582.115" sn="3.99961" a="17.2532" fwhm="0.0361516" res="25823.3" algo="Sum"/><pk mz="933.58079288" i="619.836" sn="4.25911" a="19.9978" fwhm="0.0454956" res="20520.2" algo="Sum"/><pk mz="933.70459130" i="832.443" sn="5.7219" a="64.2354" fwhm="0.0897806" res="10399.8" algo="Sum"/><pk mz="934.52162120" i="809.258" sn="5.57669" a="53.5117" fwhm="0.0825614" res="11319.1" algo="Sum"/><pk mz="934.56034419" i="680.949" sn="4.69293" a="15.6632" fwhm="0.0241142" res="38755.6" algo="Sum"/><pk mz="934.71050119" i="674.187" sn="4.64835" a="55.504" fwhm="0.0934768" res="9999.38" algo="Sum"/><pk mz="935.52508926" i="573.146" sn="3.96733" a="27.6691" fwhm="0.0645502" res="14493" algo="Sum"/><pk mz="935.72488997" i="842.949" sn="5.83758" a="55.7943" fwhm="0.0503988" res="18566.4" algo="Sum"/><pk mz="936.52499482" i="685.239" sn="4.75754" a="29.0268" fwhm="0.0603482" res="15518.7" algo="Sum"/><pk mz="936.54430160" i="697.612" sn="4.84375" a="11.9366" fwhm="0.0181048" res="51729.1" algo="Sum"/><pk mz="936.57997077" i="692.005" sn="4.80529" a="35.6776" fwhm="0.0663855" res="14108.2" algo="Sum"/><pk mz="936.72733360" i="665.915" sn="4.62506" a="39.8953" fwhm="0.056255" res="16651.4" algo="Sum"/><pk mz="937.58606751" i="611.102" sn="4.26243" a="33.1513" fwhm="0.0779251" res="12031.9" algo="Sum"/><pk mz="937.66144761" i="682.995" sn="4.76399" a="48.9596" fwhm="0.0975593" res="9611.2" algo="Sum"/><pk mz="937.73295583" i="585.228" sn="4.08205" a="32.7728" fwhm="0.0643367" res="14575.4" algo="Sum"/><pk mz="938.53609674" i="603.533" sn="4.22206" a="23.5177" fwhm="0.0543719" res="17261.4" algo="Sum"/><pk mz="938.55680980" i="584.238" sn="4.08708" a="13.3487" fwhm="0.0302072" res="31070.6" algo="Sum"/><pk mz="939.59455052" i="694.352" sn="4.87582" a="42.6779" fwhm="0.0863966" res="10875.4" algo="Sum"/><pk mz="939.68279452" i="1319.51" sn="9.26684" a="93.6466" fwhm="0.0632253" res="14862.5" algo="Sum"/><pk mz="940.52606742" i="750.695" sn="5.28918" a="40.6658" fwhm="0.0649172" res="14488.1" algo="Sum"/><pk mz="940.59290278" i="672.251" sn="4.73683" a="22.3065" fwhm="0.0483835" res="19440.3" algo="Sum"/><pk mz="940.68662789" i="980.289" sn="6.90908" a="67.7079" fwhm="0.0800658" res="11748.9" algo="Sum"/><pk mz="941.64154445" i="716.91" sn="5.07264" a="23.7313" fwhm="0.0423588" res="22230.1" algo="Sum"/><pk mz="941.69922050" i="1926.44" sn="13.6329" a="128.961" fwhm="0.0595277" res="15819.5" algo="Sum"/><pk mz="942.53140972" i="606.231" sn="4.30174" a="32.7462" fwhm="0.0787045" res="11975.6" algo="Sum"/><pk mz="942.59242023" i="596.546" sn="4.23357" a="19.9831" fwhm="0.0423807" res="22241.1" algo="Sum"/><pk mz="942.70145801" i="1284.01" sn="9.11509" a="103.285" fwhm="0.0627312" res="15027.6" algo="Sum"/><pk mz="943.61164109" i="742.62" sn="5.29104" a="42.5388" fwhm="0.0657725" res="14346.6" algo="Sum"/><pk mz="943.66307844" i="591.667" sn="4.2162" a="10.2889" fwhm="0.0181734" res="51925.4" algo="Sum"/><pk mz="943.70613010" i="746.008" sn="5.31672" a="45.4619" fwhm="0.0876551" res="10766.1" algo="Sum"/><pk mz="944.55695539" i="827.7" sn="5.91629" a="46.4516" fwhm="0.0673105" res="14032.8" algo="Sum"/><pk mz="944.71782092" i="600.11" sn="4.29146" a="49.3925" fwhm="0.0792505" res="11920.6" algo="Sum"/><pk mz="945.56950944" i="604.314" sn="4.33142" a="43.1249" fwhm="0.0744454" res="12701.5" algo="Sum"/><pk mz="945.60330958" i="575.78" sn="4.12731" a="23.2108" fwhm="0.0545765" res="17326.2" algo="Sum"/><pk mz="945.67436872" i="697.854" sn="5.00344" a="45.9484" fwhm="0.074662" res="12666.1" algo="Sum"/><pk mz="947.68875128" i="1029.38" sn="7.43793" a="79.1202" fwhm="0.0657326" res="14417.3" algo="Sum"/><pk mz="948.50100342" i="638.925" sn="4.63649" a="37.1775" fwhm="0.0772162" res="12283.7" algo="Sum"/><pk mz="948.57230215" i="572.053" sn="4.15206" a="23.4238" fwhm="0.0607357" res="15618" algo="Sum"/><pk mz="948.68668883" i="671.188" sn="4.87332" a="60.4795" fwhm="0.0856311" res="11078.8" algo="Sum"/><pk mz="949.70368012" i="1154.49" sn="8.41269" a="89.2533" fwhm="0.0622187" res="15264" algo="Sum"/><pk mz="950.51463900" i="629.346" sn="4.60154" a="23.5005" fwhm="0.0518447" res="18333.9" algo="Sum"/><pk mz="950.70844974" i="789.952" sn="5.77867" a="56.5044" fwhm="0.0553631" res="17172.2" algo="Sum"/><pk mz="951.71531222" i="935.843" sn="6.87339" a="63.0411" fwhm="0.0673924" res="14122" algo="Sum"/><pk mz="953.67264019" i="573.492" sn="4.24376" a="25.7477" fwhm="0.0608984" res="15660.1" algo="Sum"/><pk mz="953.71581617" i="569.772" sn="4.21623" a="24.6091" fwhm="0.0609" res="15660.4" algo="Sum"/><pk mz="955.68764398" i="838.551" sn="6.24823" a="55.3717" fwhm="0.0831037" res="11499.9" algo="Sum"/><pk mz="956.54127008" i="608.535" sn="4.55306" a="17.119" fwhm="0.0365941" res="26139.2" algo="Sum"/><pk mz="956.56912366" i="567.37" sn="4.2452" a="21.0785" fwhm="0.0487931" res="19604.6" algo="Sum"/><pk mz="956.68925676" i="623.774" sn="4.66815" a="53.2126" fwhm="0.0824914" res="11597.4" algo="Sum"/><pk mz="957.63333333" i="692.836" sn="5.20411" a="19.5368" fwhm="0.036615" res="26154.1" algo="Sum"/><pk mz="957.70824603" i="985.859" sn="7.40625" a="90.6067" fwhm="0.09778" res="9794.52" algo="Sum"/><pk mz="958.52368844" i="588.986" sn="4.44453" a="48.2195" fwhm="0.0809589" res="11839.6" algo="Sum"/><pk mz="958.63432938" i="582.557" sn="4.39712" a="33.2399" fwhm="0.0845263" res="11341.3" algo="Sum"/><pk mz="958.70904227" i="790.948" sn="5.97104" a="28.5585" fwhm="0.0549532" res="17445.9" algo="Sum"/><pk mz="959.71269015" i="652.316" sn="4.94398" a="46.1917" fwhm="0.0756193" res="12691.4" algo="Sum"/><pk mz="961.66478380" i="650.2" sn="4.98646" a="43.7713" fwhm="0.0729147" res="13188.9" algo="Sum"/><pk mz="963.58533204" i="968.774" sn="7.52466" a="67.0507" fwhm="0.0719414" res="13394" algo="Sum"/><pk mz="963.68175170" i="913.575" sn="7.09775" a="57.0285" fwhm="0.0702107" res="13725.6" algo="Sum"/><pk mz="964.58203773" i="771.652" sn="6.0249" a="58.4185" fwhm="0.0840669" res="11474" algo="Sum"/><pk mz="964.68814179" i="703.574" sn="5.49457" a="53.9561" fwhm="0.0800122" res="12056.8" algo="Sum"/><pk mz="965.69514959" i="1221.81" sn="9.59764" a="98.7375" fwhm="0.0749458" res="12885.2" algo="Sum"/><pk mz="966.69997935" i="1130.63" sn="8.91873" a="86.9411" fwhm="0.0658597" res="14678.2" algo="Sum"/><pk mz="967.71171499" i="1374.39" sn="10.8968" a="94.6748" fwhm="0.0619833" res="15612.5" algo="Sum"/><pk mz="968.71681911" i="853.677" sn="6.79458" a="53.9882" fwhm="0.0728641" res="13294.8" algo="Sum"/><pk mz="969.68206611" i="589.857" sn="4.72865" a="23.072" fwhm="0.0552663" res="17545.6" algo="Sum"/><pk mz="969.70974323" i="618.42" sn="4.95802" a="21.73" fwhm="0.0491266" res="19739" algo="Sum"/><pk mz="969.72447550" i="606.267" sn="4.8607" a="29.7923" fwhm="0.0459585" res="21100" algo="Sum"/><pk mz="971.68904017" i="860.108" sn="6.98153" a="52.9831" fwhm="0.0654807" res="14839.3" algo="Sum"/><pk mz="972.69419324" i="627.928" sn="5.1197" a="53.7734" fwhm="0.0828172" res="11745.1" algo="Sum"/><pk mz="973.70532675" i="1236.28" sn="10.14" a="87.8678" fwhm="0.079631" res="12227.7" algo="Sum"/><pk mz="974.71610888" i="773.086" sn="6.37415" a="70.4502" fwhm="0.0839398" res="11612.1" algo="Sum"/><pk mz="975.71737195" i="766.213" sn="6.35365" a="66.6311" fwhm="0.0815571" res="11963.6" algo="Sum"/><pk mz="977.65064015" i="569.892" sn="4.78486" a="53.0226" fwhm="0.0908296" res="10763.6" algo="Sum"/><pk mz="979.67619955" i="724.545" sn="6.16918" a="58.1408" fwhm="0.0891199" res="10992.8" algo="Sum"/><pk mz="981.69228191" i="717.891" sn="6.20481" a="70.0524" fwhm="0.0971905" res="10100.7" algo="Sum"/><pk mz="983.70915923" i="616.081" sn="5.38747" a="41.9997" fwhm="0.0802468" res="12258.5" algo="Sum"/><pk mz="985.70299773" i="688.227" sn="6.0876" a="41.1194" fwhm="0.068391" res="14412.8" algo="Sum"/><pk mz="987.67891730" i="814.819" sn="7.30368" a="35.4258" fwhm="0.0619746" res="15936.8" algo="Sum"/><pk mz="989.70171050" i="1182.49" sn="10.7315" a="85.0619" fwhm="0.0733524" res="13492.4" algo="Sum"/><pk mz="990.70500688" i="782.654" sn="7.14489" a="54.6735" fwhm="0.0749086" res="13225.5" algo="Sum"/><pk mz="991.70877555" i="761.769" sn="6.99749" a="53.2334" fwhm="0.0658412" res="15062.1" algo="Sum"/><pk mz="995.68477326" i="596.117" sn="5.64687" a="40.2472" fwhm="0.0901147" res="11049.1" algo="Sum"/><pk mz="997.70592645" i="690.726" sn="6.65708" a="54.9959" fwhm="0.0936419" res="10654.5" algo="Sum"/><pk mz="999.72259428" i="648.907" sn="6.32652" a="36.4592" fwhm="0.0656782" res="15221.5" algo="Sum"/><pk mz="1003.68434179" i="710.575" sn="7.11445" a="21.6923" fwhm="0.0499799" res="20081.8" algo="Sum"/><pk mz="1005.69316395" i="827.867" sn="8.40726" a="60.7418" fwhm="0.0825185" res="12187.5" algo="Sum"/><pk mz="1006.69828444" i="582.43" sn="5.94059" a="34.5214" fwhm="0.0748145" res="13455.9" algo="Sum"/><pk mz="1007.70596785" i="584.484" sn="5.99559" a="42.3691" fwhm="0.0693876" res="14522.8" algo="Sum"/><pk mz="1015.71491147" i="615.5" sn="6.68527" a="31.5514" fwhm="0.0682428" res="14883.8" algo="Sum"/><pk mz="1021.69354673" i="645.144" sn="7.25653" a="32.3598" fwhm="0.0693361" res="14735.4" algo="Sum"/><pk mz="1051.79448396" i="4431.61" sn="59.8377" a="251.046" fwhm="0.0478177" res="21995.9" algo="Sum"/><pk mz="1052.79653059" i="3060.18" sn="41.5615" a="165.115" fwhm="0.0488223" res="21563.9" algo="Sum"/><pk mz="1053.79853885" i="1465.18" sn="19.9884" a="94.6412" fwhm="0.0534353" res="19721" algo="Sum"/><pk mz="1054.79883022" i="570.549" sn="7.83867" a="40.7662" fwhm="0.0590344" res="17867.5" algo="Sum"/><pk mz="1067.78759970" i="1094.64" sn="16.3303" a="71.0491" fwhm="0.0553943" res="19276.1" algo="Sum"/><pk mz="1068.78694653" i="739.711" sn="11.0794" a="43.7618" fwhm="0.051924" res="20583.7" algo="Sum"/></ms_peaks><deconvolution_results/><annotation_list/><GMF_results/></ms_spectrum></DataAnalysis></analysis><checksums><DataAnalysis_checksum>760e3c6bb882d0cf17f6443003b50d08</DataAnalysis_checksum></checksums></root>
