# Supplementary material for: Diagnosing Impaired Glucose Tolerance Using Direct Infusion Mass Spectrometry of Blood Plasma
Source: PLoS One. 2014 Sep 9;9(9):e105343. doi: 10.1371/journal.pone.0105343 (PMC4159123; doi:10.1371/journal.pone.0105343)
Supplement: Supporting Information S1 — Mass spectra of blood plasma metabolites obtained by direct infusion mass spectrometry (DIMS) of blood plasma samples from control subjects (n = 30) and patients with impaired glucose tolerance (n = 20). (ZIP) [file pone.0105343.s002.zip › Mass spectra/Sample 2.xml]

<root><fileinfo appname="Bruker Compass DataAnalysis" appversion="4.1.335.0" date="2014-06-18T11:47:18" type="DataAnalysisResults" typeversion="1.1" subtype="MS Spectrum"/><generalinfo organisation="" user="111" hostname="TRIFONOVA-PC" os="Windows 7"/><analysis name="C:\Users\Trifonova\Desktop\Mass spectra\Diabetes\Plasma Sample 141 ST PM 20022013.d\analysis.baf"><info><DateTime>2013-02-20T16:30:00+04:00</DateTime><method>Tune_pos_Standard.m</method><sample><![CDATA[Plasma Sample 141 ST PM 20022013]]></sample><comment><![CDATA[Sample 141*. Diabetes. Human blood plasma after protein precipitation 50 fold in MeOH with 0.1% FA
]]></comment><operator>BDAL@DE</operator><instrument>maXis impact</instrument><instrument_serial_number>282001.00069</instrument_serial_number></info><DataAnalysis version="DataAnalysis 4.1.335.0" DataAnalysisResults=""><DataAnalysis_processing_parameters><find_compounds_chromatogram detect_version="3" detect_areamode="1" detect_areathresholdabs="0" detect_areathresholdrel="0" detect_intensitymode="1" detect_intensitythresholdabs="3000" detect_intensitythresholdrel="3" detect_sensitivity="0.333333" detect_skimratio="0" detect_smoothingwidth="3" detect_averageno="5" detect_averagemode="0" add_uv_or_ms_spectra="0" spectrum_load_mode="0" background_subtraction_mode="2" MS_peaksensmode2="1" MS_pc12="0.4" MS_pc22="4" MS_peaksens12="99" MS_peaksens22="99" MS_areamode2="2" MS_areathresholdabs2="1000" MS_areathresholdrel2="10" MS_intensitymode2="0" MS_intensitythresholdabs2="1000" MS_intensitythresholdrel2="10" MS_basesmoothmode2="1" MS_basesmoothpts2="8" MS_basesmoothmin2="12" MS_basesmoothforce2="0.1" MS_startendslope2="10" MS_valleyfilterused2="1" MS_valleyfilter2="10" MS_noisecorr2="0" UV_peaksensmode2="1" UV_pc12="0.4" UV_pc22="4" UV_peaksens12="99.9" UV_peaksens22="100" UV_areamode2="0" UV_areathresholdabs2="5" UV_areathresholdrel2="1" UV_intensitymode2="1" UV_intensitythresholdabs2="1" UV_intensitythresholdrel2="0.01" UV_basesmoothmode2="1" UV_basesmoothpts2="8" UV_basesmoothmin2="12" UV_basesmoothforce2="1" UV_startendslope2="10" UV_valleyfilterused2="1" UV_valleyfilter2="10" UV_noisecorr2="0" detect_delcmpdsinrng="1"/><auto_ms_n use_retention_time_window="0" retention_time_window="1" rt_unit="min" minimum_intensity_positive="1000" minimum_intensity_negative="1000" create_max_number_compounds="100000" spectrum_load_mode="0" background_type="0" create_auto_ms_n_traces="0" create_detailed_traces="0" merge_positive_negative_compounds="0" detect_delcmpdsinrng="1" detect_keep_cmpds_detectedneutralloss="0" add_uv_spectra="0" create_individual_MSMS_cmpds="0" advanced_precursor_determination="0"/><dissect_params dissect_addsmoothing="0" dissect_allow_wider_peaks="0" dissect_resolving_power="1" dissect_deletepeaksinrange="1" dissect_fullrange="1" dissect_cutoff="0.1" dissect_sensitivity="0.333333" dissect_maxoverlap="5" dissect_smoothwidth="1" spectrum_load_mode="0" add_uv_spectra="0"/><find_all_compounds min_time_points="20" min_correlation="0.7" background_type="0" load_spec_type="2" additional_smoothing="1" proteomics="1" chrom_sn_threshold="3" chrom_smoothingwidth="10" detect_delcmpdsinrng="1" add_MSMS_spectra="1"/><ms_peak_finder ms_peak_finder_type="3" ms_manually_use_peak_finder="1"><ms_peak_finder_apex minimum_intensity="100" peak_width="0.05" relative_threshold_base_peak="0.1" signal_to_noise="10"/><ms_peak_finder_centroid peak_width="1" signal_to_noise="1" relative_threshold_base_peak="2" minimum_intensity="100" centroid_percentage="80"/><ms_peak_finder_snap minimum_intensity="0" relative_threshold_base_peak="0" signal_to_noise="2" maximum_charge="12" quality_factor_threshold="0.9" number_of_patterns="500000" building_block_1="C 4.9384 N 1.3577 O 1.4773 S 0.0417 H 7.7583" building_block_2="" use_snap_2="1" add_detailed_results="0"/><ms_peak_finder_sumpeak minimum_intensity="100" peak_width="5" use_datapoints="1" sum_width="2" relative_threshold_base_peak="0.1" signal_to_noise="1" baseline_type="1" baseline_flatness="1" same_sumwidth_as_acquisition="1" use_resolution="0" res="10000" instrument_sum_width="2" use_sum_of_intensities="0"/><ms_peak_finder_ftms signal_to_noise="4" relative_threshold_base_peak="0.01" minimum_intensity="100" centroid_percentage="80" use_centroid="0"/></ms_peak_finder><deconvolution clear_prev_results="1" create_neutral_spectrum="0" incl_shifted_spectra="0" ret_residuals="0" incl_comp_details="0" show_comp_details="0" substance_class="1" extend_evelope="0" extend_before="1" extend_after="1" auto_apply="0"><deconvolution_detailed perf_deconv="1" rel_isotop_deconv="0" resolve_isotop="1" exclude_itraq_ions="1" abund_cutoff="2" envelope_cutoff="75" high_mass="4000" low_mass="250" mw_agreement="0" maximum_charge="10" max_charge_isotop="5" min_charge="1" min_peaks="3" precursor_deconv="0" max_components="10" adduct_ion_name="+H" adduct_ion_mass="1.00728" apply_min_max_mass_boundaries="0"/><deconvolution_detailed perf_deconv="1" rel_isotop_deconv="0" resolve_isotop="1" exclude_itraq_ions="1" abund_cutoff="2" envelope_cutoff="75" high_mass="3000" low_mass="100" mw_agreement="5" maximum_charge="3" max_charge_isotop="0" min_charge="1" min_peaks="3" precursor_deconv="0" max_components="10" adduct_ion_name="+H" adduct_ion_mass="1.00728" apply_min_max_mass_boundaries="0"/><deconvolution_detailed perf_deconv="1" rel_isotop_deconv="0" resolve_isotop="1" exclude_itraq_ions="1" abund_cutoff="0.5" envelope_cutoff="75" high_mass="2000" low_mass="50" mw_agreement="5" maximum_charge="3" max_charge_isotop="4" min_charge="1" min_peaks="3" precursor_deconv="0" max_components="10" adduct_ion_name="+H" adduct_ion_mass="1.00728" apply_min_max_mass_boundaries="0"/><deconvolution_detailed perf_deconv="1" rel_isotop_deconv="1" resolve_isotop="0" exclude_itraq_ions="0" abund_cutoff="10" envelope_cutoff="75" high_mass="100000" low_mass="5000" mw_agreement="5" maximum_charge="100" max_charge_isotop="0" min_charge="1" min_peaks="3" precursor_deconv="0" max_components="10" adduct_ion_name="+H" adduct_ion_mass="1.00728" apply_min_max_mass_boundaries="1"/><max_entropy_deconvolution adduct_ion_name="-H" adduct_ion_mass="-1.00783" low_mass="5000" high_mass="100000" spacint_out="0" resolving_power="10000" peak_width="0.3" width="1" maxentx="0"/></deconvolution><mascot_export globalchargelimit_apply="1" globalchargelimit="1+, 2+ and 3+" prefer_fullscan_deconvolution_results="1" deconvolution_export_type="2" msmssignals="50" threshold="100" mssignals_deconv="2" mssignals_non_deconv="20" normalize_msms="0" single_charged="0"/><process_parameters baseline_flatness="0.8" baseline_addchild="1" baseline_disableoriginal="0" baseline_usesamecolor="1" smoothing_algorithm="1" smoothing_width="0.2" smoothing_cycles="1" smoothing_addchild="1" smoothing_disableoriginal="0" smoothing_usesamecolor="1"/><process_parameters baseline_flatness="0.8" baseline_addchild="1" baseline_disableoriginal="0" baseline_usesamecolor="1" smoothing_algorithm="1" smoothing_width="0.2" smoothing_cycles="1" smoothing_addchild="1" smoothing_disableoriginal="0" smoothing_usesamecolor="1"/><display_params mass_precision="4" time_precision="1" structure_size="30" chrom_peak_label="Index"/><calibration_params calibration_range="0.05" calibration_listname="Samples Recalibration Diabetes" calibration_listgroupname="ESI" calibration_fit_mode="2" calibration_intensitythreshold="1000"/><calibration_params calibration_range="0.05" calibration_listname="Lockmass 1222" calibration_listgroupname="ESI" calibration_intensitythreshold="1000" calibration_lockmassmode="0"/><library_search_params del_prev_res="1"><library_search_basic_params accept_score="50" allowmasses_above="0" allowmasses_below="0" desired_score="900" increasedepth="0" maxnr_spectra="10" match_all="0" sort_by="1" include_precursor_spectra="1" skip_low_frgamnet_spectra="1" min_effective_score="500" minmatch_score="250" min_score="400"/><library_search_basic_params add_int_range="5" extended="1" locnorm="0" root="0" hwfstp="50" hwscdp="7" intrangefac="1.9" locnormeqfac="1" locnormfac="2" locnormwin="25" masdisint="20" minsrcint="100" minspepresrc="15" threshfstp="40" maskadducts="0" maskprecursor="0"/><library_search_libraries_params add_unid="0" srcparallel="0" libraries="" librariey_unidentified=""/><library_search_match_params chrgdeconv="0" collenerg="0" fragampl="1" instrtp="2" ionmeth="1" isolwidth="0" msmsstg="2" ms_vs_msms="4" pkwidth="0" polarity="4" psd="0" precion="0" prodion="0" rgtgaspress="0" rgtion="0" refl="0" trgtgas="0" trgtgaspress="0" trapdrv="1"/><library_search_basic_params add_confirm_mode="0"/><library_search_basic_params accepted_deviation="1" apply_rt_match="0" match_columnname="1" max_deviation="5"/></library_search_params><masslist_layout layout_columntypes="1 2 6 5 3 11 4 " layout_columnwidth="30 60 45 48 45 30 48 "/><cmpdlist_layout layout_columntypes="14 20 1 23 12 26 31 6 52 " layout_columnwidth="23 55 49 60 50 37 272 61 0 "/><cmpdlist_layout layout_columntypes="24 1 2 3 5 18 18 40 7 9 8 " layout_columnwidth="-1 -1 -1 -1 -1 -1 -1 -1 -1 -1 -1 "/><cmpdlist_layout layout_columntypes="6 0 5 3 4 2 12 14 10 11 " layout_columnwidth="-1 -1 -1 -1 -1 -1 -1 -1 -1 -1 "/><cmpdlist_layout layout_columntypes="15 14 6 5 43 11 1 2 17 7 8 9 10 4 3 39 40 41 42 16 18 19 25 20 21 22 23 24 31 26 27 28 29 30 37 32 33 34 35 36 " layout_columnwidth="-1 -1 -1 -1 -1 -1 -1 -1 -1 -1 -1 -1 -1 -1 -1 -1 -1 -1 -1 -1 -1 -1 -1 -1 -1 -1 -1 -1 -1 -1 -1 -1 -1 -1 -1 -1 -1 -1 -1 -1 "/><exclusion_masses/><xml_export_parameters export_detailed_information="0" export_peptide_database_query_information="1"/><smf1D_params max_nr_formulae="500" z="1" rdb_min="0" rdb_max="80" tolerance_ppm="5" tolerance_abs="2" tolerance_ppm_MSn="5" tolerance_abs_MSn="2" use_rel_tolerance="1" use_rel_tolerance_MSn="0" lower_bound_formula="" upper_bound_formula="" electron_configuration="2" electron_configuration_MSn="0" sigma_limit="0.02" sigma_limit_MSn="0.05" HC_Ratio_min="0" HC_Ratio_max="3" filtering="1" patternsearch="0" validate_formulae="1" filter_by_elementratio="1" estimate_carbon_count="1" relative_threshold_base_peak="10" delete_previous_results="1" filter_criteriy="0" adducts_positive_mode="'M+H' " adducts_negative_mode="'M-H' " collect_adducts="0"/><smf3D_params tolerance_neutralloss="2" intensitythresholdabs2="100" intensity_threshold_abs_msms="100" auto_filter="0" nr_explained_peaks="5" highlight_unexplained_peaks="0"/><uv_parameters rt_offset="0"/><target_screening delta_rt="1.5" threshold_sigma="0.05" detection_tolerance="5" identification_tolerance="5" use_tolerance_ppm="0" compound_database="C:\BDALSystemData\BuildingBlocks\TargetScreeningDataBase.csv" use_sampleinfo_xml="0" rt_range_start="0" rt_range_end="0" additional_smoothing="0" create_chromatogram_time_slices="1" rt_window_halfwidth="45" enable_BPC="1" evaluate_qualifier_ions="1" qualifier_ion_intensity_threshold="0" group_id="':' " lc_method_id=":" ms_method_id=":" matrix_id=":" useDB="0" sortanalytes="4"/><automatic_calibration automatic_calibration="0/0" automatic_calibration_use_spectrum_type="0/0" automatic_calibration_retain_data="0/0" automatic_calibration_perform_lockmass="0/0"/><target_screening_scoring threshold1_qualityfactor="0.05" threshold1_massaccuracy="10" threshold1_retentiontime="20" threshold2_retentiontime="40" use_tolerance_ppm="0"/></DataAnalysis_processing_parameters><ms_spectrum info="+MS, 0.2-0.7min #12-41" msmsinfo="All MS" polarity="+" scanmode="fullscan" seq_nr_start="12" seq_nr_end="41" spec_index="0" spec_nrs="12/13/14/15/16/17/18/19/20/21/22/23/24/25/26/27/28/29/30/31/32/33/34/35/36/37/38/39/40/41" rt="0.447108" rt_unit="min"><ms_peaks><pk mz="80.94792880" i="2353.83" sn="631.543" a="14.0797" fwhm="0.00510543" res="15855.3" algo="Sum"/><pk mz="82.94494646" i="2058.74" sn="548.697" a="11.689" fwhm="0.00514375" res="16125.4" algo="Sum"/><pk mz="84.04445146" i="2006.41" sn="531.245" a="11.4287" fwhm="0.00500996" res="16775.5" algo="Sum"/><pk mz="84.08078204" i="1681.79" sn="445.244" a="10.3622" fwhm="0.00516211" res="16288.1" algo="Sum"/><pk mz="84.95969639" i="4354.55" sn="1145.9" a="23.8299" fwhm="0.00483942" res="17555.8" algo="Sum"/><pk mz="85.02832706" i="732.228" sn="192.622" a="4.15599" fwhm="0.00489281" res="17378.2" algo="Sum"/><pk mz="86.09633221" i="5737" sn="1499.59" a="34.7554" fwhm="0.00522521" res="16477.1" algo="Sum"/><pk mz="88.07580219" i="500.274" sn="129.182" a="3.16804" fwhm="0.00559117" res="15752.7" algo="Sum"/><pk mz="90.05496818" i="698.811" sn="178.501" a="3.97026" fwhm="0.00516579" res="17433" algo="Sum"/><pk mz="90.97662458" i="19500.9" sn="4953.17" a="108.074" fwhm="0.00519747" res="17504" algo="Sum"/><pk mz="91.05425695" i="1079.9" sn="274.248" a="5.98117" fwhm="0.00505482" res="18013.4" algo="Sum"/><pk mz="93.05731960" i="5012.08" sn="1256.26" a="29.5648" fwhm="0.00552071" res="16856" algo="Sum"/><pk mz="94.06514939" i="10058.3" sn="2503.47" a="60.604" fwhm="0.00539538" res="17434.4" algo="Sum"/><pk mz="95.06835986" i="714.088" sn="176.831" a="6.19315" fwhm="0.00600191" res="15839.7" algo="Sum"/><pk mz="95.08565923" i="944.188" sn="233.828" a="5.84621" fwhm="0.00545179" res="17441.2" algo="Sum"/><pk mz="96.07878088" i="1404.67" sn="345.699" a="9.94955" fwhm="0.00596459" res="16108.2" algo="Sum"/><pk mz="96.92173819" i="35811.9" sn="8754.27" a="212.46" fwhm="0.00533735" res="18159.2" algo="Sum"/><pk mz="97.10118212" i="1567.83" sn="383.155" a="8.81294" fwhm="0.00526004" res="18460.2" algo="Sum"/><pk mz="98.91905638" i="15683.4" sn="3773.28" a="94.7316" fwhm="0.00560958" res="17634" algo="Sum"/><pk mz="98.99552123" i="2623.02" sn="630.502" a="15.5657" fwhm="0.0052602" res="18819.7" algo="Sum"/><pk mz="99.97993283" i="975.214" sn="232.543" a="6.2278" fwhm="0.00563587" res="17739.9" algo="Sum"/><pk mz="100.91693734" i="968.461" sn="229.332" a="6.23369" fwhm="0.00573881" res="17585" algo="Sum"/><pk mz="101.07093795" i="859.385" sn="203.276" a="5.33391" fwhm="0.00523287" res="19314.6" algo="Sum"/><pk mz="101.97713722" i="526.869" sn="123.855" a="3.39498" fwhm="0.00574426" res="17752.9" algo="Sum"/><pk mz="102.05499707" i="2700.41" sn="634.777" a="17.9324" fwhm="0.0060149" res="16967" algo="Sum"/><pk mz="102.09140668" i="636.653" sn="149.589" a="4.22415" fwhm="0.00584257" res="17473.7" algo="Sum"/><pk mz="103.03910348" i="1200.07" sn="279.253" a="7.44871" fwhm="0.00570257" res="18068.9" algo="Sum"/><pk mz="103.05444671" i="1461.52" sn="339.982" a="9.75551" fwhm="0.00607689" res="16958.4" algo="Sum"/><pk mz="104.05314790" i="843.955" sn="193.955" a="7.00625" fwhm="0.00687545" res="15134" algo="Sum"/><pk mz="104.07076318" i="580.437" sn="133.349" a="3.84301" fwhm="0.00528915" res="19676.3" algo="Sum"/><pk mz="104.10704225" i="11599.1" sn="2663.88" a="77.5623" fwhm="0.00579158" res="17975.6" algo="Sum"/><pk mz="104.99231171" i="5019.88" sn="1142.36" a="35.9496" fwhm="0.0059385" res="17679.9" algo="Sum"/><pk mz="105.07004854" i="517.946" sn="117.826" a="3.52988" fwhm="0.00614749" res="17091.5" algo="Sum"/><pk mz="105.11059126" i="692.264" sn="157.453" a="4.71618" fwhm="0.00617554" res="17020.5" algo="Sum"/><pk mz="106.06537694" i="1078.32" sn="243.758" a="7.1689" fwhm="0.00582001" res="18224.3" algo="Sum"/><pk mz="106.08640387" i="2417.39" sn="546.458" a="16.3591" fwhm="0.00604243" res="17556.9" algo="Sum"/><pk mz="106.95064218" i="8685.86" sn="1945.77" a="55.1879" fwhm="0.00581656" res="18387.3" algo="Sum"/><pk mz="107.04922530" i="2833.16" sn="634.585" a="19.48" fwhm="0.00613765" res="17441.4" algo="Sum"/><pk mz="107.96688055" i="529.065" sn="117.486" a="3.42491" fwhm="0.00564223" res="19135.5" algo="Sum"/><pk mz="108.08081808" i="6888.24" sn="1528.3" a="43.4483" fwhm="0.0058819" res="18375.1" algo="Sum"/><pk mz="108.94889716" i="683.21" sn="149.829" a="4.82001" fwhm="0.00604992" res="18008.3" algo="Sum"/><pk mz="109.08443781" i="622.853" sn="136.219" a="4.83796" fwhm="0.00548139" res="19900.9" algo="Sum"/><pk mz="109.10130048" i="1164.4" sn="254.588" a="7.73154" fwhm="0.00579923" res="18813.1" algo="Sum"/><pk mz="110.00875149" i="29919.1" sn="6442.53" a="190.156" fwhm="0.00583461" res="18854.5" algo="Sum"/><pk mz="110.07131063" i="3852.57" sn="828.861" a="27.6447" fwhm="0.00595798" res="18474.6" algo="Sum"/><pk mz="111.00991424" i="4612.32" sn="981.045" a="33.4908" fwhm="0.00673596" res="16480.2" algo="Sum"/><pk mz="111.11680857" i="2091.41" sn="443.791" a="13.5821" fwhm="0.00583145" res="19054.7" algo="Sum"/><pk mz="112.00616338" i="4153.7" sn="873.445" a="30.3782" fwhm="0.00630323" res="17769.6" algo="Sum"/><pk mz="112.05205751" i="572.099" sn="120.301" a="4.07618" fwhm="0.00607998" res="18429.7" algo="Sum"/><pk mz="112.89559561" i="60708.5" sn="12607.8" a="381.958" fwhm="0.00589721" res="19143.9" algo="Sum"/><pk mz="113.07087805" i="521.351" sn="108.212" a="3.86169" fwhm="0.00642175" res="17607.5" algo="Sum"/><pk mz="113.13263433" i="643.892" sn="133.644" a="4.43172" fwhm="0.00631341" res="17919.4" algo="Sum"/><pk mz="114.06623145" i="11948.5" sn="2451.47" a="83.7698" fwhm="0.00616794" res="18493.4" algo="Sum"/><pk mz="114.09123722" i="7606.85" sn="1560.18" a="50.6839" fwhm="0.00608226" res="18758" algo="Sum"/><pk mz="114.89308734" i="27876.5" sn="5667.6" a="184.715" fwhm="0.00615715" res="18660.1" algo="Sum"/><pk mz="115.03693096" i="1699.38" sn="344.883" a="12.4832" fwhm="0.00658843" res="17460.5" algo="Sum"/><pk mz="115.06963409" i="676.152" sn="137.211" a="6.52126" fwhm="0.00728188" res="15802.2" algo="Sum"/><pk mz="116.05289463" i="1986.25" sn="399.274" a="14.0919" fwhm="0.00612933" res="18934" algo="Sum"/><pk mz="116.07064231" i="15407.9" sn="3097.27" a="107.638" fwhm="0.00631443" res="18381.8" algo="Sum"/><pk mz="116.89113815" i="3184.93" sn="635.675" a="21.4678" fwhm="0.00619672" res="18863.4" algo="Sum"/><pk mz="116.99257991" i="937.357" sn="186.647" a="6.36826" fwhm="0.0058131" res="20125.7" algo="Sum"/><pk mz="117.07357911" i="884.619" sn="176.099" a="7.80063" fwhm="0.00777229" res="15062.9" algo="Sum"/><pk mz="118.06508636" i="666.553" sn="131.042" a="5.5139" fwhm="0.00705741" res="16729.2" algo="Sum"/><pk mz="118.08644538" i="24883.9" sn="4891.1" a="174.455" fwhm="0.00625518" res="18878.2" algo="Sum"/><pk mz="119.01687176" i="1011.29" sn="196.642" a="8.08995" fwhm="0.00731324" res="16274.2" algo="Sum"/><pk mz="119.04929430" i="507.15" sn="98.6093" a="3.925" fwhm="0.0066858" res="17806.3" algo="Sum"/><pk mz="119.08869309" i="1665.94" sn="323.908" a="15.2657" fwhm="0.00835247" res="14257.9" algo="Sum"/><pk mz="120.00358965" i="2328.09" sn="445.848" a="16.9319" fwhm="0.00636641" res="18849.5" algo="Sum"/><pk mz="120.06586175" i="802.695" sn="153.642" a="5.61107" fwhm="0.00692494" res="17338.2" algo="Sum"/><pk mz="120.08109080" i="19848" sn="3799.07" a="139.011" fwhm="0.0064048" res="18748.6" algo="Sum"/><pk mz="120.96663607" i="990.017" sn="186.879" a="6.71408" fwhm="0.00635278" res="19041.5" algo="Sum"/><pk mz="120.99552235" i="1309.78" sn="247.132" a="11.6216" fwhm="0.00710033" res="17040.8" algo="Sum"/><pk mz="121.02921015" i="1050.49" sn="198.028" a="7.82409" fwhm="0.00650987" res="18591.6" algo="Sum"/><pk mz="121.08441789" i="1683.76" sn="316.769" a="13.0873" fwhm="0.00680786" res="17786" algo="Sum"/><pk mz="121.10156983" i="715.768" sn="134.617" a="5.28082" fwhm="0.00681205" res="17777.6" algo="Sum"/><pk mz="122.06036355" i="575.789" sn="107.25" a="4.79538" fwhm="0.00675656" res="18065.4" algo="Sum"/><pk mz="122.09692513" i="516.638" sn="96.1947" a="4.5187" fwhm="0.00673694" res="18123.5" algo="Sum"/><pk mz="122.92491015" i="6978.75" sn="1283.01" a="51.55" fwhm="0.00658797" res="18659" algo="Sum"/><pk mz="123.04439479" i="975.631" sn="179.094" a="7.47593" fwhm="0.00690051" res="17831.2" algo="Sum"/><pk mz="123.11747785" i="727.312" sn="133.509" a="5.89459" fwhm="0.00767347" res="16044.6" algo="Sum"/><pk mz="124.08746055" i="592.607" sn="107.285" a="4.88307" fwhm="0.00737735" res="16820.1" algo="Sum"/><pk mz="124.92306921" i="1009.38" sn="180.055" a="7.84263" fwhm="0.00681908" res="18319.6" algo="Sum"/><pk mz="125.02173744" i="1760.75" sn="313.647" a="14.2618" fwhm="0.00733193" res="17051.7" algo="Sum"/><pk mz="125.05849698" i="496.349" sn="88.2852" a="3.94649" fwhm="0.0071291" res="17542" algo="Sum"/><pk mz="125.13315874" i="1056.35" sn="187.41" a="7.73937" fwhm="0.00684057" res="18292.8" algo="Sum"/><pk mz="125.98673512" i="2534.12" sn="441.561" a="17.4005" fwhm="0.00620766" res="20295.4" algo="Sum"/><pk mz="127.03843364" i="578.737" sn="98.6831" a="5.49698" fwhm="0.00691333" res="18375.9" algo="Sum"/><pk mz="127.14861134" i="685.773" sn="116.823" a="5.54353" fwhm="0.0073837" res="17220.2" algo="Sum"/><pk mz="128.01989923" i="21455.2" sn="3627.9" a="158.404" fwhm="0.0067447" res="18980.8" algo="Sum"/><pk mz="128.06897767" i="3847.85" sn="649.812" a="28.9782" fwhm="0.006821" res="18775.7" algo="Sum"/><pk mz="128.14402653" i="651.142" sn="109.936" a="5.36787" fwhm="0.00703702" res="18210" algo="Sum"/><pk mz="129.02081876" i="3533.19" sn="587.062" a="31.6131" fwhm="0.00776609" res="16613.4" algo="Sum"/><pk mz="129.05475636" i="1099.1" sn="182.622" a="8.22647" fwhm="0.00767185" res="16821.9" algo="Sum"/><pk mz="129.06680274" i="2634.83" sn="437.794" a="21.2122" fwhm="0.00701232" res="18405.7" algo="Sum"/><pk mz="129.10290931" i="671.921" sn="111.644" a="5.48395" fwhm="0.00676296" res="19089.7" algo="Sum"/><pk mz="130.01763592" i="3327.94" sn="545.438" a="27.4776" fwhm="0.00725567" res="17919.5" algo="Sum"/><pk mz="130.05053190" i="18703.7" sn="3065.55" a="141.178" fwhm="0.00686657" res="18939.7" algo="Sum"/><pk mz="130.08687698" i="9491.02" sn="1554.89" a="75.0518" fwhm="0.00689245" res="18873.8" algo="Sum"/><pk mz="130.15967620" i="7916.5" sn="1295.71" a="56.4424" fwhm="0.00658183" res="19775.6" algo="Sum"/><pk mz="131.01247862" i="537.173" sn="86.0688" a="4.66102" fwhm="0.0083368" res="15715" algo="Sum"/><pk mz="131.01835495" i="503.002" sn="80.5732" a="3.94247" fwhm="0.00762726" res="17177.7" algo="Sum"/><pk mz="131.05252395" i="1449.93" sn="232.005" a="18.8131" fwhm="0.0108331" res="12097.4" algo="Sum"/><pk mz="131.08922068" i="808.16" sn="129.149" a="8.40566" fwhm="0.00920741" res="14237.4" algo="Sum"/><pk mz="131.16325321" i="662.706" sn="105.677" a="5.30737" fwhm="0.00718065" res="18266.2" algo="Sum"/><pk mz="132.06635759" i="3175.32" sn="493.895" a="24.3416" fwhm="0.00675855" res="19540.6" algo="Sum"/><pk mz="132.07826587" i="2092.81" sn="325.422" a="20.2383" fwhm="0.0094491" res="13977.9" algo="Sum"/><pk mz="132.10264779" i="8407.93" sn="1306.23" a="67.5429" fwhm="0.0071612" res="18447" algo="Sum"/><pk mz="132.98808730" i="1876.06" sn="285.358" a="15.9329" fwhm="0.00712856" res="18655.7" algo="Sum"/><pk mz="133.03263744" i="1102.32" sn="167.534" a="9.10935" fwhm="0.00731275" res="18191.9" algo="Sum"/><pk mz="133.10121646" i="1129.25" sn="171.458" a="15.4483" fwhm="0.0129896" res="10246.7" algo="Sum"/><pk mz="134.01977747" i="2034.9" sn="303.319" a="17.151" fwhm="0.00741525" res="18073.5" algo="Sum"/><pk mz="135.00370890" i="25679.4" sn="3761.21" a="216.109" fwhm="0.00719558" res="18762" algo="Sum"/><pk mz="135.11769773" i="1175.96" sn="172.228" a="9.89555" fwhm="0.00781305" res="17293.8" algo="Sum"/><pk mz="135.97804343" i="798.768" sn="115.668" a="6.79395" fwhm="0.00775682" res="17530.1" algo="Sum"/><pk mz="136.00670094" i="1008.33" sn="146.016" a="8.79954" fwhm="0.00847071" res="16056.1" algo="Sum"/><pk mz="136.02229180" i="2873.85" sn="416.161" a="23.1805" fwhm="0.00721701" res="18847.5" algo="Sum"/><pk mz="136.04889355" i="12259.6" sn="1775.11" a="95.385" fwhm="0.00715227" res="19021.8" algo="Sum"/><pk mz="136.07518004" i="7464.73" sn="1080.87" a="63.1854" fwhm="0.0076541" res="17778.1" algo="Sum"/><pk mz="137.06042574" i="3021.84" sn="431.409" a="28.3869" fwhm="0.0079537" res="17232.3" algo="Sum"/><pk mz="137.07671827" i="588.292" sn="83.9621" a="7.95978" fwhm="0.0158287" res="8660" algo="Sum"/><pk mz="137.13309595" i="844.332" sn="120.378" a="6.13897" fwhm="0.00651301" res="21055.3" algo="Sum"/><pk mz="138.05409097" i="1361.44" sn="191.576" a="11.9223" fwhm="0.00806718" res="17113.1" algo="Sum"/><pk mz="138.90730632" i="3618.69" sn="502.328" a="28.7356" fwhm="0.00735224" res="18893.2" algo="Sum"/><pk mz="139.04173353" i="782.414" sn="108.255" a="5.63148" fwhm="0.00724196" res="19199.5" algo="Sum"/><pk mz="139.05081218" i="872.714" sn="120.749" a="7.92081" fwhm="0.00867497" res="16029" algo="Sum"/><pk mz="139.14874158" i="596.122" sn="82.4388" a="4.66651" fwhm="0.00725195" res="19187.8" algo="Sum"/><pk mz="139.91574241" i="841.182" sn="115.009" a="6.69024" fwhm="0.00738208" res="18953.4" algo="Sum"/><pk mz="140.06905201" i="24174.8" sn="3292.84" a="190.635" fwhm="0.00720303" res="19445.9" algo="Sum"/><pk mz="140.90440271" i="2420.49" sn="324.13" a="19.568" fwhm="0.00748555" res="18823.5" algo="Sum"/><pk mz="141.07194033" i="1529.33" sn="204.731" a="14.3813" fwhm="0.00851318" res="16571" algo="Sum"/><pk mz="141.16488229" i="557.617" sn="74.6358" a="4.93089" fwhm="0.00790634" res="17854.6" algo="Sum"/><pk mz="142.04860491" i="495.5" sn="65.4673" a="4.69415" fwhm="0.00830263" res="17108.9" algo="Sum"/><pk mz="142.94887109" i="751.695" sn="97.689" a="7.417" fwhm="0.00763532" res="18722.1" algo="Sum"/><pk mz="143.01732474" i="1649.01" sn="214.03" a="17.1539" fwhm="0.00867445" res="16487.2" algo="Sum"/><pk mz="143.03220240" i="622.66" sn="80.801" a="5.72285" fwhm="0.00868792" res="16463.3" algo="Sum"/><pk mz="143.08244711" i="950.694" sn="123.265" a="9.04158" fwhm="0.00806914" res="17732.1" algo="Sum"/><pk mz="143.99803728" i="834.835" sn="105.881" a="9.07561" fwhm="0.00786349" res="18312.2" algo="Sum"/><pk mz="144.04323499" i="577.517" sn="73.1542" a="5.73694" fwhm="0.00870996" res="16537.8" algo="Sum"/><pk mz="144.06457779" i="717.83" sn="90.87" a="6.71355" fwhm="0.00870059" res="16558" algo="Sum"/><pk mz="144.08186835" i="825.906" sn="104.542" a="7.30422" fwhm="0.00819641" res="17578.6" algo="Sum"/><pk mz="144.10280276" i="3980.12" sn="503.615" a="33.6303" fwhm="0.00757146" res="19032.4" algo="Sum"/><pk mz="144.17569136" i="649.46" sn="81.9777" a="5.2032" fwhm="0.00705204" res="20444.5" algo="Sum"/><pk mz="145.05026771" i="1462.8" sn="181.092" a="13.4395" fwhm="0.00824427" res="17594.1" algo="Sum"/><pk mz="145.10187070" i="752.982" sn="93.0731" a="9.32251" fwhm="0.0116801" res="12422.9" algo="Sum"/><pk mz="146.03068138" i="3548.41" sn="431.839" a="33.5889" fwhm="0.0084889" res="17202.5" algo="Sum"/><pk mz="146.06101876" i="2109.99" sn="256.77" a="17.9691" fwhm="0.00761928" res="19169.9" algo="Sum"/><pk mz="146.11857280" i="1140.58" sn="138.781" a="9.89588" fwhm="0.00741976" res="19693.2" algo="Sum"/><pk mz="147.02986567" i="737.543" sn="88.385" a="9.46389" fwhm="0.0129249" res="11375.7" algo="Sum"/><pk mz="147.04524442" i="552.232" sn="66.1778" a="4.80714" fwhm="0.00801647" res="18342.9" algo="Sum"/><pk mz="147.07741386" i="5750.11" sn="689.076" a="54.5727" fwhm="0.00751069" res="19582.4" algo="Sum"/><pk mz="147.11433274" i="4612.37" sn="552.733" a="44.3952" fwhm="0.00867414" res="16960.1" algo="Sum"/><pk mz="148.02782912" i="1135.89" sn="134.36" a="13.6022" fwhm="0.0097111" res="15243.2" algo="Sum"/><pk mz="148.04309063" i="522.986" sn="61.8603" a="4.07974" fwhm="0.00822367" res="18002.1" algo="Sum"/><pk mz="148.06157010" i="1109.79" sn="131.271" a="9.66068" fwhm="0.00775875" res="19083.2" algo="Sum"/><pk mz="148.07980321" i="498.39" sn="58.9322" a="5.36468" fwhm="0.0102678" res="14421.8" algo="Sum"/><pk mz="148.93639894" i="2001.08" sn="232.681" a="16.9968" fwhm="0.00780953" res="19071.1" algo="Sum"/><pk mz="148.96282702" i="631.393" sn="73.4169" a="7.10316" fwhm="0.010052" res="14819.3" algo="Sum"/><pk mz="149.02383796" i="17509.9" sn="2034.64" a="168.49" fwhm="0.00866191" res="17204.5" algo="Sum"/><pk mz="149.06087196" i="1690.21" sn="196.28" a="16.2565" fwhm="0.00841976" res="17703.7" algo="Sum"/><pk mz="149.13350032" i="945.557" sn="109.536" a="8.91834" fwhm="0.00849304" res="17559.5" algo="Sum"/><pk mz="149.99386776" i="964.475" sn="110.05" a="7.53642" fwhm="0.00687893" res="21804.8" algo="Sum"/><pk mz="150.01492283" i="2196.49" sn="250.529" a="18.8146" fwhm="0.00806863" res="18592.4" algo="Sum"/><pk mz="150.02701878" i="1620.88" sn="184.858" a="14.2251" fwhm="0.00913824" res="16417.5" algo="Sum"/><pk mz="150.05992916" i="823.733" sn="93.8882" a="9.01998" fwhm="0.0100406" res="14945.3" algo="Sum"/><pk mz="150.93355435" i="693.766" sn="78.3252" a="5.82624" fwhm="0.0075943" res="19874.6" algo="Sum"/><pk mz="150.97780742" i="10178" sn="1148.74" a="85.335" fwhm="0.00765367" res="19726.2" algo="Sum"/><pk mz="151.03680267" i="632.136" sn="71.3375" a="5.41646" fwhm="0.00662427" res="22800.5" algo="Sum"/><pk mz="151.04889372" i="1921.19" sn="216.811" a="19.9659" fwhm="0.00877611" res="17211.4" algo="Sum"/><pk mz="151.98280743" i="590.279" sn="66.218" a="6.51945" fwhm="0.00843675" res="18014.4" algo="Sum"/><pk mz="152.02321436" i="13300.1" sn="1492.02" a="131.152" fwhm="0.00814495" res="18664.7" algo="Sum"/><pk mz="152.97626804" i="759.192" sn="84.3239" a="7.45064" fwhm="0.00839154" res="18229.8" algo="Sum"/><pk mz="153.02546737" i="915.555" sn="101.675" a="12.7919" fwhm="0.0109293" res="14001.4" algo="Sum"/><pk mz="153.09033151" i="716.159" sn="79.5317" a="6.61592" fwhm="0.00818795" res="18697" algo="Sum"/><pk mz="153.12883764" i="519.446" sn="57.6831" a="4.98064" fwhm="0.00828485" res="18483" algo="Sum"/><pk mz="154.02307173" i="1128.97" sn="124.618" a="14.2738" fwhm="0.0119641" res="12873.8" algo="Sum"/><pk mz="154.08602456" i="1207.36" sn="133.239" a="12.1254" fwhm="0.00901367" res="17094.7" algo="Sum"/><pk mz="154.88128732" i="1417.53" sn="154.908" a="12.9167" fwhm="0.00839196" res="18455.9" algo="Sum"/><pk mz="154.97356834" i="828.99" sn="90.5379" a="9.68094" fwhm="0.0110964" res="13966.1" algo="Sum"/><pk mz="155.07262949" i="563.921" sn="61.5828" a="4.83904" fwhm="0.00896578" res="17296.1" algo="Sum"/><pk mz="155.07933612" i="614.037" sn="67.0558" a="6.18237" fwhm="0.00992476" res="15625.5" algo="Sum"/><pk mz="155.18059474" i="501.859" sn="54.6878" a="4.45435" fwhm="0.00822536" res="18866.1" algo="Sum"/><pk mz="156.04318994" i="9304.2" sn="994.147" a="85.0572" fwhm="0.00822468" res="18972.6" algo="Sum"/><pk mz="156.07786492" i="3943.32" sn="420.798" a="38.2323" fwhm="0.00844145" res="18489.5" algo="Sum"/><pk mz="156.87866880" i="992.4" sn="104.042" a="9.12764" fwhm="0.00857787" res="18288.8" algo="Sum"/><pk mz="157.04788419" i="713.402" sn="74.5249" a="9.19763" fwhm="0.00984585" res="15950.7" algo="Sum"/><pk mz="157.08432750" i="4693.39" sn="489.899" a="46.6696" fwhm="0.00880339" res="17843.6" algo="Sum"/><pk mz="158.04047512" i="1029.72" sn="105.393" a="12.5284" fwhm="0.0100266" res="15762.2" algo="Sum"/><pk mz="158.09283826" i="641.815" sn="65.6903" a="9.83637" fwhm="0.0138849" res="11385.9" algo="Sum"/><pk mz="158.96508609" i="18047.7" sn="1818.54" a="153.386" fwhm="0.00786904" res="20201.3" algo="Sum"/><pk mz="159.01047988" i="1517.74" sn="152.777" a="21.7296" fwhm="0.0118285" res="13443" algo="Sum"/><pk mz="159.04283689" i="5447.1" sn="548.166" a="57.3061" fwhm="0.00884743" res="17976.2" algo="Sum"/><pk mz="159.07752951" i="2492.01" sn="250.785" a="24.2638" fwhm="0.00840225" res="18932.7" algo="Sum"/><pk mz="159.09261078" i="643.979" sn="64.8072" a="6.03509" fwhm="0.00894004" res="17795.5" algo="Sum"/><pk mz="160.03725593" i="1147.57" sn="114.062" a="13.2987" fwhm="0.0120743" res="13254.4" algo="Sum"/><pk mz="160.06146962" i="33086" sn="3288.57" a="299.39" fwhm="0.00810387" res="19751.2" algo="Sum"/><pk mz="160.13410426" i="1180.06" sn="117.291" a="11.5926" fwhm="0.00848376" res="18875.4" algo="Sum"/><pk mz="161.02121858" i="865.388" sn="84.7439" a="15.65" fwhm="0.0159141" res="10118.2" algo="Sum"/><pk mz="161.06473075" i="2375.06" sn="232.543" a="23.751" fwhm="0.00842545" res="19116.5" algo="Sum"/><pk mz="161.09729387" i="1218.4" sn="119.268" a="13.217" fwhm="0.00881441" res="18276.6" algo="Sum"/><pk mz="161.13246374" i="1479.35" sn="144.812" a="16.569" fwhm="0.00995115" res="16192.4" algo="Sum"/><pk mz="162.05146952" i="3076.67" sn="295.668" a="36.0031" fwhm="0.00913097" res="17747.4" algo="Sum"/><pk mz="162.11356052" i="33313.9" sn="3195.08" a="303.067" fwhm="0.0082524" res="19644.4" algo="Sum"/><pk mz="163.03723453" i="680.006" sn="63.9049" a="9.06641" fwhm="0.0113834" res="14322.3" algo="Sum"/><pk mz="163.07653070" i="673.909" sn="63.3016" a="8.31453" fwhm="0.00861698" res="18925" algo="Sum"/><pk mz="163.11824836" i="3058.07" sn="287.097" a="44.0229" fwhm="0.0137528" res="11860.7" algo="Sum"/><pk mz="163.14890223" i="622.886" sn="58.4251" a="5.65807" fwhm="0.00805297" res="20259.5" algo="Sum"/><pk mz="164.03045305" i="2325.31" sn="215.627" a="24.4265" fwhm="0.00929094" res="17654.9" algo="Sum"/><pk mz="164.12845127" i="754.95" sn="69.9617" a="7.86565" fwhm="0.0092782" res="17689.7" algo="Sum"/><pk mz="164.91046626" i="613.207" sn="56.4835" a="6.08499" fwhm="0.00888812" res="18554" algo="Sum"/><pk mz="164.93135862" i="2761.11" sn="254.33" a="29.6284" fwhm="0.00938875" res="17566.9" algo="Sum"/><pk mz="164.99409773" i="1079.7" sn="99.4523" a="10.4026" fwhm="0.010237" res="16117.5" algo="Sum"/><pk mz="165.01437651" i="6176.14" sn="568.882" a="58.601" fwhm="0.00856605" res="19263.8" algo="Sum"/><pk mz="165.05555672" i="2619.57" sn="241.275" a="27.1822" fwhm="0.00922234" res="17897.4" algo="Sum"/><pk mz="165.98938781" i="1450.24" sn="132.993" a="15.8545" fwhm="0.00963157" res="17233.9" algo="Sum"/><pk mz="166.02721231" i="8058.03" sn="738.967" a="73.5437" fwhm="0.00798359" res="20796.1" algo="Sum"/><pk mz="166.08672368" i="12552.9" sn="1151.18" a="123.842" fwhm="0.00886365" res="18738" algo="Sum"/><pk mz="166.52889163" i="922.549" sn="84.296" a="8.81863" fwhm="0.00879101" res="18943.1" algo="Sum"/><pk mz="166.95185711" i="2482.02" sn="225.733" a="24.206" fwhm="0.00824458" res="20249.9" algo="Sum"/><pk mz="167.03358222" i="891.664" sn="81.0943" a="14.3878" fwhm="0.0113495" res="14717.3" algo="Sum"/><pk mz="167.09035013" i="1288.39" sn="117.172" a="14.465" fwhm="0.00950079" res="17587" algo="Sum"/><pk mz="169.03690358" i="1412.93" sn="125.935" a="14.6968" fwhm="0.00940424" res="17974.5" algo="Sum"/><pk mz="169.05935626" i="4814.13" sn="428.814" a="51.978" fwhm="0.00919131" res="18393.4" algo="Sum"/><pk mz="169.09565684" i="1732.66" sn="154.244" a="17.778" fwhm="0.00954707" res="17711.8" algo="Sum"/><pk mz="169.19619021" i="781.85" sn="69.4726" a="7.03585" fwhm="0.0081542" res="20749.6" algo="Sum"/><pk mz="169.98690769" i="1621.43" sn="141.203" a="16.2293" fwhm="0.00908179" res="18717.3" algo="Sum"/><pk mz="170.03947035" i="526.502" sn="45.7736" a="9.71073" fwhm="0.0163999" res="10368.3" algo="Sum"/><pk mz="170.06016941" i="934.596" sn="81.2371" a="10.7479" fwhm="0.0101021" res="16834.1" algo="Sum"/><pk mz="170.09487256" i="1724.38" sn="149.805" a="22.4215" fwhm="0.0106792" res="15927.7" algo="Sum"/><pk mz="170.85552551" i="987.351" sn="84.6845" a="8.98766" fwhm="0.00830276" res="20578.2" algo="Sum"/><pk mz="171.01599529" i="692.952" sn="59.2138" a="8.17723" fwhm="0.00970279" res="17625.4" algo="Sum"/><pk mz="171.10026153" i="2241.25" sn="191.375" a="22.1529" fwhm="0.00870942" res="19645.4" algo="Sum"/><pk mz="172.09607197" i="686.897" sn="57.8496" a="10.1099" fwhm="0.0107872" res="15953.7" algo="Sum"/><pk mz="172.85253759" i="707.121" sn="58.8432" a="7.34555" fwhm="0.00919079" res="18807.1" algo="Sum"/><pk mz="172.98094331" i="1399.21" sn="116.29" a="13.6861" fwhm="0.00850702" res="20333.9" algo="Sum"/><pk mz="173.02986383" i="663.097" sn="55.1069" a="6.22349" fwhm="0.0102291" res="16915.5" algo="Sum"/><pk mz="173.04258659" i="788.862" sn="65.5587" a="7.54076" fwhm="0.00933461" res="18537.7" algo="Sum"/><pk mz="173.05944604" i="554.14" sn="46.052" a="6.27041" fwhm="0.0143193" res="12085.8" algo="Sum"/><pk mz="173.07975592" i="4678.49" sn="388.808" a="50.1312" fwhm="0.00933497" res="18541" algo="Sum"/><pk mz="173.15468411" i="511.902" sn="42.5418" a="5.42438" fwhm="0.00918653" res="18848.8" algo="Sum"/><pk mz="174.93896094" i="4253.2" sn="346.163" a="42.146" fwhm="0.00911169" res="19199.4" algo="Sum"/><pk mz="175.03276847" i="19480.7" sn="1585.45" a="188.298" fwhm="0.00849747" res="20598.2" algo="Sum"/><pk mz="175.05714763" i="618.896" sn="50.3608" a="8.14438" fwhm="0.0102818" res="17026" algo="Sum"/><pk mz="175.11992921" i="8130.99" sn="660.136" a="86.0381" fwhm="0.00929336" res="18843.6" algo="Sum"/><pk mz="175.14883456" i="775.855" sn="62.9118" a="8.84215" fwhm="0.0100833" res="17370.3" algo="Sum"/><pk mz="175.53408275" i="2053.13" sn="164.147" a="18.3209" fwhm="0.00831848" res="21101.7" algo="Sum"/><pk mz="176.03432694" i="858.445" sn="68.036" a="13.062" fwhm="0.0140904" res="12493.2" algo="Sum"/><pk mz="176.06692468" i="4227.95" sn="334.785" a="47.3183" fwhm="0.00977827" res="18005.9" algo="Sum"/><pk mz="176.10440164" i="591.35" sn="46.7482" a="5.9692" fwhm="0.00923536" res="19068.5" algo="Sum"/><pk mz="176.12293841" i="650.443" sn="51.3812" a="9.26677" fwhm="0.0136001" res="12950.1" algo="Sum"/><pk mz="177.02609009" i="2011.35" sn="155.13" a="25.1453" fwhm="0.00971406" res="18223.7" algo="Sum"/><pk mz="177.06166797" i="1475.63" sn="113.718" a="22.1614" fwhm="0.012016" res="14735.4" algo="Sum"/><pk mz="178.02535418" i="995.672" sn="75.341" a="11.0782" fwhm="0.00961473" res="18515.9" algo="Sum"/><pk mz="178.05982222" i="1407.04" sn="106.469" a="15.4906" fwhm="0.00978064" res="18205.3" algo="Sum"/><pk mz="180.00469312" i="1316.82" sn="96.782" a="15.2322" fwhm="0.0107547" res="16737.3" algo="Sum"/><pk mz="180.90508018" i="1364.34" sn="98.2981" a="14.1546" fwhm="0.00946127" res="19120.6" algo="Sum"/><pk mz="180.98846968" i="1089.04" sn="78.4381" a="11.9464" fwhm="0.00959745" res="18858" algo="Sum"/><pk mz="181.08601606" i="3081.84" sn="221.951" a="36.5598" fwhm="0.0100252" res="18063.1" algo="Sum"/><pk mz="182.05868165" i="1035.38" sn="73.158" a="11.4193" fwhm="0.00969724" res="18774.3" algo="Sum"/><pk mz="182.08246227" i="1589.42" sn="112.157" a="20.4411" fwhm="0.0111848" res="16279.5" algo="Sum"/><pk mz="184.07442406" i="2224.07" sn="148.111" a="23.219" fwhm="0.00967912" res="19017.7" algo="Sum"/><pk mz="184.09537466" i="3996.15" sn="265.948" a="41.7426" fwhm="0.00918342" res="20046.5" algo="Sum"/><pk mz="185.03316209" i="4280.06" sn="278.942" a="47.0429" fwhm="0.00946202" res="19555.4" algo="Sum"/><pk mz="185.07020853" i="872.909" sn="56.881" a="14.1798" fwhm="0.0158849" res="11650.7" algo="Sum"/><pk mz="185.11567502" i="45815.4" sn="2985.16" a="477.502" fwhm="0.00930267" res="19899.2" algo="Sum"/><pk mz="185.96056625" i="714.13" sn="46.0365" a="7.4689" fwhm="0.00946211" res="19653.2" algo="Sum"/><pk mz="186.11901524" i="4218.05" sn="271.819" a="48.3884" fwhm="0.00985337" res="18888.9" algo="Sum"/><pk mz="187.05852890" i="4165.57" sn="263.987" a="48.2047" fwhm="0.0094824" res="19726.9" algo="Sum"/><pk mz="187.11914462" i="520.74" sn="33.0011" a="10.3059" fwhm="0.017239" res="10854.4" algo="Sum"/><pk mz="188.07124721" i="12854.4" sn="803.434" a="135.741" fwhm="0.00939381" res="20020.8" algo="Sum"/><pk mz="189.02152071" i="2062.64" sn="126.687" a="31.0705" fwhm="0.0136999" res="13797.3" algo="Sum"/><pk mz="189.07470492" i="3401.55" sn="208.817" a="41.1687" fwhm="0.010973" res="17230.9" algo="Sum"/><pk mz="189.08725162" i="2141.17" sn="131.429" a="19.2113" fwhm="0.0085748" res="22051.5" algo="Sum"/><pk mz="189.13378528" i="492.398" sn="30.1551" a="9.5453" fwhm="0.0194872" res="9705.56" algo="Sum"/><pk mz="189.16374483" i="671.947" sn="41.0968" a="7.78452" fwhm="0.0103588" res="18261.2" algo="Sum"/><pk mz="190.91283168" i="1196.16" sn="69.585" a="13.048" fwhm="0.00993916" res="19208.1" algo="Sum"/><pk mz="191.01021283" i="985.437" sn="57.0872" a="12.6255" fwhm="0.0163149" res="11707.7" algo="Sum"/><pk mz="191.04100971" i="18594.1" sn="1075.6" a="201.103" fwhm="0.0096902" res="19714.9" algo="Sum"/><pk mz="191.07713946" i="4475.08" sn="258.488" a="58.1591" fwhm="0.0107201" res="17824.2" algo="Sum"/><pk mz="192.02590018" i="945.713" sn="53.4596" a="9.36598" fwhm="0.0097788" res="19637" algo="Sum"/><pk mz="192.04188907" i="2044.03" sn="115.546" a="28.4344" fwhm="0.0124805" res="15387.3" algo="Sum"/><pk mz="192.07753840" i="526.017" sn="29.7349" a="6.90733" fwhm="0.0135195" res="14207.5" algo="Sum"/><pk mz="192.96254843" i="1099" sn="60.9465" a="11.7545" fwhm="0.00968695" res="19919.8" algo="Sum"/><pk mz="193.00064292" i="982.106" sn="54.4595" a="13.159" fwhm="0.0119535" res="16145.9" algo="Sum"/><pk mz="194.03177281" i="583.847" sn="32.0522" a="12.2595" fwhm="0.0163587" res="11861.1" algo="Sum"/><pk mz="195.10023423" i="1053.73" sn="56.8399" a="14.9083" fwhm="0.0101639" res="19195.5" algo="Sum"/><pk mz="196.86574696" i="5258.74" sn="274.298" a="59.9419" fwhm="0.00999098" res="19704.3" algo="Sum"/><pk mz="197.07926807" i="1458.2" sn="75.5392" a="16.7921" fwhm="0.0101656" res="19386.9" algo="Sum"/><pk mz="197.10238754" i="1087.27" sn="56.2858" a="14.8092" fwhm="0.0144936" res="13599.3" algo="Sum"/><pk mz="198.08572779" i="1369.17" sn="69.4804" a="18.4164" fwhm="0.0107879" res="18361.9" algo="Sum"/><pk mz="198.86269979" i="4990.6" sn="250.773" a="56.7676" fwhm="0.0103427" res="19227.4" algo="Sum"/><pk mz="199.09413492" i="583.84" sn="29.1357" a="9.88263" fwhm="0.0124455" res="15997.2" algo="Sum"/><pk mz="199.13116395" i="980.101" sn="48.9117" a="11.8072" fwhm="0.010088" res="19739.5" algo="Sum"/><pk mz="200.04131662" i="2178.52" sn="107.457" a="25.0321" fwhm="0.0103222" res="19379.8" algo="Sum"/><pk mz="200.06945360" i="1434.39" sn="70.7521" a="18.7052" fwhm="0.0112292" res="17816.9" algo="Sum"/><pk mz="200.85970628" i="1854.52" sn="90.1654" a="19.381" fwhm="0.00911599" res="22033.8" algo="Sum"/><pk mz="201.08876273" i="1833.76" sn="89.0171" a="22.1596" fwhm="0.0107542" res="18698.6" algo="Sum"/><pk mz="201.18570132" i="2334.68" sn="113.325" a="26.1237" fwhm="0.0101973" res="19729.3" algo="Sum"/><pk mz="202.03376038" i="1785.84" sn="85.7217" a="21.2776" fwhm="0.0107085" res="18866.7" algo="Sum"/><pk mz="202.99082239" i="744.955" sn="35.1905" a="10.445" fwhm="0.011297" res="17968.5" algo="Sum"/><pk mz="203.03322807" i="3943.23" sn="186.272" a="44.9953" fwhm="0.014089" res="14410.8" algo="Sum"/><pk mz="203.05344954" i="241852" sn="11424.7" a="2288.07" fwhm="0.00852913" res="23807.1" algo="Sum"/><pk mz="203.10366977" i="758.047" sn="35.8089" a="12.6559" fwhm="0.0185249" res="10963.8" algo="Sum"/><pk mz="203.14977545" i="800.412" sn="37.7819" a="13.9867" fwhm="0.0157696" res="12882.3" algo="Sum"/><pk mz="203.18066745" i="498.523" sn="23.5008" a="6.55415" fwhm="0.0108685" res="18694.4" algo="Sum"/><pk mz="204.05685510" i="15551.3" sn="719.097" a="177.91" fwhm="0.0104107" res="19600.7" algo="Sum"/><pk mz="204.12359074" i="9738.06" sn="449.591" a="120.473" fwhm="0.0104774" res="19482.4" algo="Sum"/><pk mz="205.05824625" i="3442.76" sn="155.184" a="58.9179" fwhm="0.0148705" res="13789.6" algo="Sum"/><pk mz="205.09063834" i="2692.4" sn="121.237" a="28.6956" fwhm="0.0103843" res="19750.1" algo="Sum"/><pk mz="205.09388611" i="2885.29" sn="129.902" a="26.2761" fwhm="0.00873789" res="23471.8" algo="Sum"/><pk mz="205.12383008" i="1350.63" sn="60.7581" a="22.8762" fwhm="0.0163563" res="12541" algo="Sum"/><pk mz="206.89443116" i="10843.4" sn="469.542" a="120.719" fwhm="0.0101712" res="20341.2" algo="Sum"/><pk mz="207.01488920" i="7453.18" sn="322.586" a="93.4794" fwhm="0.0107854" res="19194" algo="Sum"/><pk mz="207.05128785" i="1289.08" sn="55.7933" a="19.7077" fwhm="0.0127953" res="16181.8" algo="Sum"/><pk mz="207.11069990" i="1712.36" sn="74.1139" a="25.5134" fwhm="0.012157" res="17036.3" algo="Sum"/><pk mz="208.01749644" i="618.454" sn="26.5426" a="8.88463" fwhm="0.0104551" res="19896.3" algo="Sum"/><pk mz="208.89148561" i="6531.57" sn="276.592" a="77.4297" fwhm="0.0109416" res="19091.5" algo="Sum"/><pk mz="208.93612173" i="579.276" sn="24.5313" a="7.83369" fwhm="0.011523" res="18132" algo="Sum"/><pk mz="209.01348378" i="691.715" sn="29.2858" a="9.56872" fwhm="0.0117131" res="17844.4" algo="Sum"/><pk mz="209.11580338" i="1088.6" sn="46.088" a="15.5383" fwhm="0.0109023" res="19180.9" algo="Sum"/><pk mz="210.05100833" i="1844.49" sn="77.2415" a="22.9323" fwhm="0.0110129" res="19073.2" algo="Sum"/><pk mz="210.88860798" i="1146.45" sn="47.4619" a="13.5481" fwhm="0.0110523" res="19081" algo="Sum"/><pk mz="211.09438261" i="819.727" sn="33.8831" a="13.6127" fwhm="0.0124572" res="16945.6" algo="Sum"/><pk mz="212.83963897" i="2630.41" sn="104.654" a="31.4236" fwhm="0.0108538" res="19609.8" algo="Sum"/><pk mz="213.00011861" i="2487.24" sn="98.2988" a="31.7224" fwhm="0.0108286" res="19670.1" algo="Sum"/><pk mz="213.07339908" i="858.277" sn="33.8567" a="14.2988" fwhm="0.0132803" res="16044.3" algo="Sum"/><pk mz="213.11043334" i="1231.18" sn="48.5017" a="18.9676" fwhm="0.0120761" res="17647.3" algo="Sum"/><pk mz="213.14675146" i="2587.76" sn="101.803" a="29.1936" fwhm="0.0104252" res="20445.3" algo="Sum"/><pk mz="214.00666339" i="1048.07" sn="40.4529" a="15.362" fwhm="0.0123436" res="17337.5" algo="Sum"/><pk mz="214.05839866" i="815.093" sn="31.4544" a="12.2588" fwhm="0.0121941" res="17554.3" algo="Sum"/><pk mz="214.83661613" i="2802.17" sn="106.338" a="33.4387" fwhm="0.0107743" res="19939.7" algo="Sum"/><pk mz="215.01657054" i="3129.16" sn="118.518" a="39.8869" fwhm="0.0110185" res="19514.1" algo="Sum"/><pk mz="215.12613311" i="790.026" sn="29.9257" a="9.56099" fwhm="0.0102983" res="20889.5" algo="Sum"/><pk mz="216.01612892" i="1093.94" sn="40.9981" a="14.3438" fwhm="0.0115151" res="18759.4" algo="Sum"/><pk mz="216.83384280" i="990.182" sn="36.5522" a="12.4197" fwhm="0.010986" res="19737.4" algo="Sum"/><pk mz="216.92312973" i="34263.8" sn="1264.29" a="376.457" fwhm="0.0100853" res="21508.8" algo="Sum"/><pk mz="217.08251891" i="1368.93" sn="50.5019" a="15.9504" fwhm="0.0121156" res="17917.5" algo="Sum"/><pk mz="217.10584122" i="4082.28" sn="150.602" a="59.3742" fwhm="0.0112749" res="19255.6" algo="Sum"/><pk mz="217.15895570" i="747.284" sn="27.57" a="9.71085" fwhm="0.0114446" res="18974.8" algo="Sum"/><pk mz="217.92643747" i="834.212" sn="30.4566" a="9.64729" fwhm="0.0103403" res="21075.4" algo="Sum"/><pk mz="218.13266853" i="489.818" sn="17.8661" a="10.8773" fwhm="0.0217401" res="10033.7" algo="Sum"/><pk mz="218.92027295" i="10824.1" sn="389.177" a="126.825" fwhm="0.0106196" res="20614.7" algo="Sum"/><pk mz="219.02723292" i="293160" sn="10494.8" a="2853.86" fwhm="0.00876254" res="24995.8" algo="Sum"/><pk mz="219.08384419" i="2690.25" sn="96.0809" a="45.5267" fwhm="0.012472" res="17566.1" algo="Sum"/><pk mz="219.13659722" i="611.652" sn="21.7903" a="9.03784" fwhm="0.0121707" res="18005.2" algo="Sum"/><pk mz="219.17468061" i="652.259" sn="23.2004" a="9.75478" fwhm="0.0129725" res="16895.3" algo="Sum"/><pk mz="219.21079465" i="545.643" sn="19.3919" a="8.10632" fwhm="0.0130567" res="16789.1" algo="Sum"/><pk mz="220.03043432" i="18513.3" sn="647.32" a="222.316" fwhm="0.0108213" res="20333.1" algo="Sum"/><pk mz="220.06735779" i="1703.45" sn="59.4919" a="23.2128" fwhm="0.0117416" res="18742.6" algo="Sum"/><pk mz="220.93428739" i="895.355" sn="30.75" a="12.8699" fwhm="0.0126975" res="17399.9" algo="Sum"/><pk mz="221.02569648" i="20772.3" sn="711.613" a="282.558" fwhm="0.011808" res="18718.4" algo="Sum"/><pk mz="221.06366330" i="2234.51" sn="76.495" a="37.9644" fwhm="0.0126251" res="17509.8" algo="Sum"/><pk mz="221.11693261" i="1113.46" sn="38.0747" a="14.9844" fwhm="0.011243" res="19667.1" algo="Sum"/><pk mz="222.02946451" i="1529.25" sn="51.7208" a="23.0351" fwhm="0.0125838" res="17644" algo="Sum"/><pk mz="222.86820578" i="8811.84" sn="295.251" a="102.647" fwhm="0.0107781" res="20677.9" algo="Sum"/><pk mz="222.97253040" i="742.765" sn="24.8717" a="8.76954" fwhm="0.0120696" res="18473.9" algo="Sum"/><pk mz="222.98858259" i="748.081" sn="25.0497" a="9.4335" fwhm="0.0126836" res="17580.8" algo="Sum"/><pk mz="223.09584573" i="1682.18" sn="56.3282" a="27.8583" fwhm="0.0131755" res="16932.6" algo="Sum"/><pk mz="223.13103272" i="742.813" sn="24.8733" a="10.5103" fwhm="0.012083" res="18466.5" algo="Sum"/><pk mz="223.16804573" i="564.675" sn="18.9083" a="8.53711" fwhm="0.0125265" res="17815.7" algo="Sum"/><pk mz="224.86524534" i="6050.74" sn="198.646" a="76.412" fwhm="0.0110832" res="20288.8" algo="Sum"/><pk mz="225.03492676" i="11218.4" sn="368.149" a="145.828" fwhm="0.0114994" res="19569.3" algo="Sum"/><pk mz="225.08540591" i="561.947" sn="18.4406" a="10.1185" fwhm="0.0139733" res="16108.2" algo="Sum"/><pk mz="225.10982455" i="1087.72" sn="35.6876" a="16.5731" fwhm="0.0129469" res="17387.1" algo="Sum"/><pk mz="225.14466876" i="645.708" sn="21.1854" a="11.1263" fwhm="0.0180297" res="12487.4" algo="Sum"/><pk mz="226.04380670" i="1973.72" sn="63.8386" a="30.5335" fwhm="0.0144836" res="15606.9" algo="Sum"/><pk mz="226.09690209" i="629.247" sn="20.3237" a="16.3011" fwhm="0.0238141" res="9494.26" algo="Sum"/><pk mz="226.18129665" i="546.474" sn="17.591" a="7.17148" fwhm="0.011392" res="19854.4" algo="Sum"/><pk mz="226.86236852" i="1268.13" sn="40.3575" a="15.9161" fwhm="0.0108873" res="20837.3" algo="Sum"/><pk mz="226.95178023" i="33897.6" sn="1075.79" a="400.612" fwhm="0.0108456" res="20925.8" algo="Sum"/><pk mz="227.08021980" i="1455.93" sn="45.9785" a="24.3256" fwhm="0.0148676" res="15273.5" algo="Sum"/><pk mz="227.12596457" i="3333.28" sn="105.087" a="47.6965" fwhm="0.0117876" res="19268.3" algo="Sum"/><pk mz="227.17662934" i="630.807" sn="19.862" a="11.0595" fwhm="0.0128803" res="17637.5" algo="Sum"/><pk mz="227.95492123" i="1305.54" sn="40.3908" a="16.7955" fwhm="0.0107763" res="21153.3" algo="Sum"/><pk mz="228.11403250" i="832.378" sn="25.6457" a="12.8184" fwhm="0.0132631" res="17199.2" algo="Sum"/><pk mz="228.26890085" i="3416.21" sn="105.209" a="43.4386" fwhm="0.0116439" res="19604.1" algo="Sum"/><pk mz="228.81322233" i="660.473" sn="20.1459" a="8.5327" fwhm="0.0119215" res="19193.3" algo="Sum"/><pk mz="228.95594159" i="515.804" sn="15.6654" a="6.35103" fwhm="0.0123406" res="18553" algo="Sum"/><pk mz="228.97334440" i="508.179" sn="15.4339" a="7.35086" fwhm="0.013579" res="16862.3" algo="Sum"/><pk mz="229.05108984" i="737.673" sn="22.3654" a="11.2638" fwhm="0.0122016" res="18772.2" algo="Sum"/><pk mz="229.11904743" i="561.011" sn="16.989" a="10.7778" fwhm="0.0159198" res="14392.1" algo="Sum"/><pk mz="229.15510876" i="2640.74" sn="79.9692" a="45.8833" fwhm="0.0127969" res="17907" algo="Sum"/><pk mz="229.21661906" i="1513.43" sn="45.831" a="19.4106" fwhm="0.0111738" res="20513.7" algo="Sum"/><pk mz="229.27228343" i="601.977" sn="18.2296" a="7.83916" fwhm="0.0116067" res="19753.4" algo="Sum"/><pk mz="230.24813062" i="3367.26" sn="100.962" a="43.0251" fwhm="0.0118522" res="19426.6" algo="Sum"/><pk mz="230.81043570" i="765.838" sn="22.828" a="9.52766" fwhm="0.0114687" res="20125.3" algo="Sum"/><pk mz="230.93820878" i="548.332" sn="16.3127" a="7.5371" fwhm="0.0106477" res="21689" algo="Sum"/><pk mz="231.13589576" i="492.013" sn="14.6298" a="7.32849" fwhm="0.0163135" res="14168.3" algo="Sum"/><pk mz="231.25155661" i="544.864" sn="16.1943" a="7.05975" fwhm="0.0117099" res="19748.4" algo="Sum"/><pk mz="232.10813496" i="1234.54" sn="36.42" a="18.536" fwhm="0.0116884" res="19858.1" algo="Sum"/><pk mz="232.89689786" i="30274.6" sn="884.569" a="362.379" fwhm="0.010951" res="21267.2" algo="Sum"/><pk mz="232.98836176" i="1362.74" sn="39.8071" a="13.9382" fwhm="0.00961248" res="24238.1" algo="Sum"/><pk mz="233.00046683" i="2167.24" sn="63.3076" a="32.0018" fwhm="0.0139531" res="16698.8" algo="Sum"/><pk mz="233.07848390" i="1073.08" sn="31.3424" a="17.2273" fwhm="0.0125337" res="18596.2" algo="Sum"/><pk mz="233.11391120" i="947.809" sn="27.6836" a="13.6163" fwhm="0.0115065" res="20259.3" algo="Sum"/><pk mz="233.15119672" i="1689.27" sn="49.3375" a="22.1323" fwhm="0.0113136" res="20608" algo="Sum"/><pk mz="233.90052344" i="721.087" sn="20.858" a="10.5612" fwhm="0.0126542" res="18484.1" algo="Sum"/><pk mz="234.89413078" i="11740.2" sn="334.101" a="150.436" fwhm="0.011629" res="20199" algo="Sum"/><pk mz="234.98196126" i="1772.15" sn="50.3764" a="24.3137" fwhm="0.0121614" res="19321.9" algo="Sum"/><pk mz="235.05638780" i="594.298" sn="16.8688" a="9.50742" fwhm="0.012961" res="18135.6" algo="Sum"/><pk mz="235.09282769" i="2277.06" sn="64.5979" a="31.6973" fwhm="0.0128213" res="18336.2" algo="Sum"/><pk mz="235.13109084" i="675.754" sn="19.1581" a="10.7754" fwhm="0.0131443" res="17888.5" algo="Sum"/><pk mz="235.16908353" i="1112.98" sn="31.5392" a="15.6616" fwhm="0.0122841" res="19144.1" algo="Sum"/><pk mz="235.20447135" i="547.089" sn="15.492" a="7.98106" fwhm="0.0133419" res="17629" algo="Sum"/><pk mz="236.04119817" i="754.764" sn="21.1405" a="12.2347" fwhm="0.0127865" res="18460.2" algo="Sum"/><pk mz="236.89267223" i="786.623" sn="21.8015" a="13.9101" fwhm="0.0151516" res="15634.8" algo="Sum"/><pk mz="236.99849356" i="1904.08" sn="52.6743" a="26.1526" fwhm="0.0116561" res="20332.7" algo="Sum"/><pk mz="237.07839802" i="515.787" sn="14.2666" a="9.87742" fwhm="0.0156285" res="15169.6" algo="Sum"/><pk mz="237.10969485" i="950.31" sn="26.2854" a="16.2647" fwhm="0.0129713" res="18279.6" algo="Sum"/><pk mz="237.14737073" i="1477.49" sn="40.8672" a="22.4548" fwhm="0.0137274" res="17275.4" algo="Sum"/><pk mz="238.84193477" i="3529.93" sn="96.8239" a="45.7261" fwhm="0.0121127" res="19718.3" algo="Sum"/><pk mz="239.06457594" i="1211.47" sn="33.1925" a="15.5084" fwhm="0.0120211" res="19887.1" algo="Sum"/><pk mz="239.08925459" i="10443.7" sn="286.14" a="139.173" fwhm="0.0119758" res="19964.4" algo="Sum"/><pk mz="239.12676653" i="1035.3" sn="28.3656" a="13.3641" fwhm="0.0156824" res="15248.1" algo="Sum"/><pk mz="239.14061126" i="1408.32" sn="38.5857" a="18.9884" fwhm="0.0145036" res="16488.3" algo="Sum"/><pk mz="239.16189591" i="2892.38" sn="79.2466" a="38.3985" fwhm="0.0116135" res="20593.4" algo="Sum"/><pk mz="240.09272183" i="1243.23" sn="33.8758" a="18.1217" fwhm="0.0134372" res="17867.7" algo="Sum"/><pk mz="240.10984397" i="616.527" sn="16.7993" a="11.3329" fwhm="0.0142875" res="16805.6" algo="Sum"/><pk mz="240.83910570" i="2670.76" sn="72.418" a="36.0005" fwhm="0.0123232" res="19543.5" algo="Sum"/><pk mz="240.96734172" i="2394.83" sn="64.8943" a="31.7418" fwhm="0.0116884" res="20615.9" algo="Sum"/><pk mz="241.00882561" i="2063.35" sn="55.906" a="27.5421" fwhm="0.0125839" res="19152.2" algo="Sum"/><pk mz="241.03029269" i="1509.05" sn="40.8876" a="22.4886" fwhm="0.0128215" res="18798.9" algo="Sum"/><pk mz="241.10437863" i="666.369" sn="18.0551" a="11.6985" fwhm="0.0234037" res="10302" algo="Sum"/><pk mz="241.15562187" i="1818.38" sn="49.2686" a="28.631" fwhm="0.015065" res="16007.7" algo="Sum"/><pk mz="241.17865783" i="606.419" sn="16.4308" a="8.15065" fwhm="0.014035" res="17184.1" algo="Sum"/><pk mz="242.01850235" i="645.464" sn="17.2946" a="12.4074" fwhm="0.0145123" res="16676.7" algo="Sum"/><pk mz="242.83680924" i="709.454" sn="18.7386" a="9.7592" fwhm="0.0124184" res="19554.6" algo="Sum"/><pk mz="242.92550279" i="18419.3" sn="485.882" a="241.273" fwhm="0.0119996" res="20244.4" algo="Sum"/><pk mz="243.00983929" i="545.564" sn="14.36" a="9.1568" fwhm="0.0170677" res="14238" algo="Sum"/><pk mz="243.05447339" i="849.505" sn="22.3237" a="15.5738" fwhm="0.0141519" res="17174.7" algo="Sum"/><pk mz="243.09950747" i="3700.08" sn="97.091" a="53.8544" fwhm="0.0122459" res="19851.6" algo="Sum"/><pk mz="243.11885418" i="694.979" sn="18.2218" a="6.5437" fwhm="0.0121422" res="20022.6" algo="Sum"/><pk mz="243.13516519" i="494.753" sn="12.9648" a="6.53295" fwhm="0.0135375" res="17960.2" algo="Sum"/><pk mz="243.17365733" i="552.71" sn="14.4718" a="7.72752" fwhm="0.0132302" res="18380.2" algo="Sum"/><pk mz="243.21074053" i="668.107" sn="17.4761" a="9.70272" fwhm="0.011943" res="20364.3" algo="Sum"/><pk mz="243.92916480" i="678.749" sn="17.518" a="11.7433" fwhm="0.0137328" res="17762.5" algo="Sum"/><pk mz="244.07918168" i="789.28" sn="20.3079" a="10.8733" fwhm="0.0129511" res="18846.2" algo="Sum"/><pk mz="244.10171734" i="652.972" sn="16.8004" a="10.8972" fwhm="0.0137751" res="17720.5" algo="Sum"/><pk mz="244.92439867" i="1470.68" sn="37.4055" a="21.4851" fwhm="0.0134713" res="18181.2" algo="Sum"/><pk mz="245.04606149" i="1344.88" sn="34.1112" a="19.104" fwhm="0.0134964" res="18156.5" algo="Sum"/><pk mz="245.07866683" i="3811.37" sn="96.5936" a="57.9229" fwhm="0.0126087" res="19437.3" algo="Sum"/><pk mz="245.14975091" i="783.076" sn="19.846" a="12.7813" fwhm="0.016557" res="14806.4" algo="Sum"/><pk mz="245.18928705" i="657.834" sn="16.6719" a="9.42275" fwhm="0.0124578" res="19681.7" algo="Sum"/><pk mz="245.22621845" i="598.58" sn="15.1703" a="7.54491" fwhm="0.0113345" res="21635.3" algo="Sum"/><pk mz="246.08223872" i="560.426" sn="14.0525" a="8.67671" fwhm="0.0127303" res="19330.4" algo="Sum"/><pk mz="246.12370889" i="2119.53" sn="53.1403" a="30.9831" fwhm="0.0126402" res="19471.5" algo="Sum"/><pk mz="246.17016639" i="505.405" sn="12.6692" a="7.48082" fwhm="0.0131088" res="18779" algo="Sum"/><pk mz="247.09259941" i="3335.35" sn="82.7325" a="50.1049" fwhm="0.0132063" res="18710.2" algo="Sum"/><pk mz="247.12984165" i="1448.07" sn="35.919" a="23.4516" fwhm="0.0133819" res="18467.5" algo="Sum"/><pk mz="247.24216936" i="712.659" sn="17.6738" a="10.4352" fwhm="0.012587" res="19642.7" algo="Sum"/><pk mz="248.87056227" i="11843.6" sn="288.875" a="153.918" fwhm="0.0118101" res="21072.6" algo="Sum"/><pk mz="248.99893544" i="794.997" sn="19.3837" a="12.0368" fwhm="0.0135883" res="18324.5" algo="Sum"/><pk mz="249.04645944" i="1650.25" sn="40.2323" a="24.839" fwhm="0.0166542" res="14953.9" algo="Sum"/><pk mz="249.06057824" i="2144.93" sn="52.2946" a="32.2219" fwhm="0.0145568" res="17109.6" algo="Sum"/><pk mz="249.09633898" i="1330.5" sn="32.4383" a="16.863" fwhm="0.014875" res="16746" algo="Sum"/><pk mz="249.10740207" i="1449.52" sn="35.3401" a="21.2358" fwhm="0.0146249" res="17033.1" algo="Sum"/><pk mz="249.15661982" i="5406.14" sn="131.805" a="91.9552" fwhm="0.0147584" res="16882.4" algo="Sum"/><pk mz="249.18391616" i="1682.64" sn="41.0236" a="25.0336" fwhm="0.0139159" res="17906.4" algo="Sum"/><pk mz="249.21920994" i="536.277" sn="13.0647" a="7.52205" fwhm="0.0123616" res="20160.8" algo="Sum"/><pk mz="250.15992355" i="770.024" sn="18.5593" a="15.0228" fwhm="0.0210648" res="11875.7" algo="Sum"/><pk mz="250.17879403" i="844.855" sn="20.3602" a="13.9905" fwhm="0.0173726" res="14400.8" algo="Sum"/><pk mz="250.86803343" i="5550.8" sn="133.115" a="73.9958" fwhm="0.0122064" res="20552.2" algo="Sum"/><pk mz="250.91987671" i="1280.54" sn="30.6955" a="19.4919" fwhm="0.012665" res="19812.1" algo="Sum"/><pk mz="250.95661877" i="708.502" sn="16.9679" a="10.2874" fwhm="0.0107335" res="23380.8" algo="Sum"/><pk mz="251.12621826" i="995.327" sn="23.7577" a="18.2363" fwhm="0.0144633" res="17363" algo="Sum"/><pk mz="251.16264302" i="722.836" sn="17.247" a="11.4982" fwhm="0.0143573" res="17493.7" algo="Sum"/><pk mz="251.19837820" i="2384.73" sn="56.8479" a="34.6746" fwhm="0.0126452" res="19865.2" algo="Sum"/><pk mz="252.86582231" i="611.493" sn="14.3165" a="8.60967" fwhm="0.0132638" res="19064.3" algo="Sum"/><pk mz="252.91719900" i="763.744" sn="17.8702" a="11.5946" fwhm="0.0134326" res="18828.6" algo="Sum"/><pk mz="252.97089972" i="529.455" sn="12.3833" a="9.43807" fwhm="0.0151068" res="16745.5" algo="Sum"/><pk mz="253.14166528" i="2139.96" sn="50.0262" a="31.4345" fwhm="0.013349" res="18963.3" algo="Sum"/><pk mz="253.21380104" i="503.067" sn="11.7603" a="7.84188" fwhm="0.0133733" res="18934.3" algo="Sum"/><pk mz="254.09002034" i="5964.48" sn="137.974" a="81.1725" fwhm="0.0123383" res="20593.6" algo="Sum"/><pk mz="254.14372581" i="493.943" sn="11.426" a="8.84942" fwhm="0.0162961" res="15595.3" algo="Sum"/><pk mz="254.82257997" i="4183.19" sn="95.8032" a="69.209" fwhm="0.0148967" res="17105.9" algo="Sum"/><pk mz="255.06234037" i="955.311" sn="21.8547" a="13.9361" fwhm="0.0129681" res="19668.5" algo="Sum"/><pk mz="255.09393436" i="1042.79" sn="23.8559" a="14.4233" fwhm="0.0150935" res="16900.9" algo="Sum"/><pk mz="255.11662546" i="6003.8" sn="137.349" a="90.9728" fwhm="0.0134467" res="18972.4" algo="Sum"/><pk mz="255.15456657" i="4658.1" sn="106.564" a="94.5474" fwhm="0.0164029" res="15555.5" algo="Sum"/><pk mz="255.26826219" i="713.124" sn="16.3117" a="10.4626" fwhm="0.0132789" res="19223.6" algo="Sum"/><pk mz="255.97795982" i="727.526" sn="16.4688" a="11.3288" fwhm="0.0130781" res="19573.1" algo="Sum"/><pk mz="256.11978990" i="933.826" sn="21.1306" a="14.9268" fwhm="0.0140866" res="18181.8" algo="Sum"/><pk mz="256.15562862" i="1362.45" sn="30.8294" a="27.691" fwhm="0.0163718" res="15646.2" algo="Sum"/><pk mz="256.26408319" i="1402.85" sn="31.7074" a="20.1225" fwhm="0.013267" res="19315.9" algo="Sum"/><pk mz="256.29997352" i="27390" sn="618.48" a="375.331" fwhm="0.0125293" res="20456.1" algo="Sum"/><pk mz="256.81998296" i="5516.05" sn="123.644" a="84.0002" fwhm="0.0135208" res="18994.4" algo="Sum"/><pk mz="256.94125685" i="846.152" sn="18.9576" a="12.7157" fwhm="0.0126343" res="20336.9" algo="Sum"/><pk mz="257.07493553" i="1413.29" sn="31.6533" a="22.9383" fwhm="0.0139062" res="18486.3" algo="Sum"/><pk mz="257.11413744" i="725.254" sn="16.2438" a="16.1063" fwhm="0.0180551" res="14240.5" algo="Sum"/><pk mz="257.15205450" i="1892.37" sn="42.3833" a="36.2572" fwhm="0.0148962" res="17262.9" algo="Sum"/><pk mz="257.18779311" i="844.138" sn="18.9061" a="13.6782" fwhm="0.0136808" res="18799.2" algo="Sum"/><pk mz="257.22690204" i="541.179" sn="12.1196" a="7.55477" fwhm="0.0130146" res="19764.5" algo="Sum"/><pk mz="257.24765315" i="978.543" sn="21.9142" a="13.9677" fwhm="0.0130435" res="19722.3" algo="Sum"/><pk mz="257.30324813" i="5074.08" sn="113.462" a="71.0877" fwhm="0.0128356" res="20046.1" algo="Sum"/><pk mz="258.27922749" i="2301.07" sn="50.593" a="32.6943" fwhm="0.0131663" res="19616.8" algo="Sum"/><pk mz="258.30597959" i="501.514" sn="11.0191" a="7.21933" fwhm="0.0132734" res="19460.4" algo="Sum"/><pk mz="258.81744892" i="2597.46" sn="56.8073" a="39.5539" fwhm="0.0129803" res="19939.2" algo="Sum"/><pk mz="258.89914426" i="4544.53" sn="99.3906" a="61.8125" fwhm="0.0122773" res="21087.7" algo="Sum"/><pk mz="258.98065720" i="1026.19" sn="22.4134" a="17.1227" fwhm="0.013014" res="19900.2" algo="Sum"/><pk mz="259.02793257" i="604.825" sn="13.1948" a="10.3319" fwhm="0.015129" res="17121.3" algo="Sum"/><pk mz="259.09380187" i="633.085" sn="13.7854" a="10.64" fwhm="0.014969" res="17308.7" algo="Sum"/><pk mz="259.13053648" i="3504.13" sn="76.2311" a="53.1501" fwhm="0.0129058" res="20078.7" algo="Sum"/><pk mz="259.16753459" i="1130.88" sn="24.5767" a="19.0143" fwhm="0.0141499" res="18315.8" algo="Sum"/><pk mz="259.19109980" i="542.006" sn="11.7735" a="7.52536" fwhm="0.0156452" res="16566.9" algo="Sum"/><pk mz="260.13386506" i="635.23" sn="13.6329" a="9.92588" fwhm="0.0128513" res="20241.8" algo="Sum"/><pk mz="260.81487542" i="581.17" sn="12.3854" a="9.07273" fwhm="0.0126962" res="20542.8" algo="Sum"/><pk mz="260.89816902" i="733.146" sn="15.6032" a="10.6771" fwhm="0.0125611" res="20770.3" algo="Sum"/><pk mz="260.94905925" i="2551.51" sn="54.2566" a="39.0812" fwhm="0.0131264" res="19879.7" algo="Sum"/><pk mz="261.01229903" i="2214.91" sn="47.0738" a="40.4041" fwhm="0.0158898" res="16426.4" algo="Sum"/><pk mz="261.04274272" i="1371.79" sn="29.1386" a="25.4828" fwhm="0.0176919" res="14754.9" algo="Sum"/><pk mz="261.10974954" i="15707.9" sn="333.47" a="219.477" fwhm="0.0126734" res="20603" algo="Sum"/><pk mz="261.18316994" i="618.349" sn="13.1268" a="10.11" fwhm="0.0143802" res="18162.7" algo="Sum"/><pk mz="262.11327130" i="2213.02" sn="46.5967" a="41.9173" fwhm="0.0138527" res="18921.5" algo="Sum"/><pk mz="262.91575660" i="825.428" sn="17.2388" a="12.72" fwhm="0.014353" res="18317.8" algo="Sum"/><pk mz="262.94610427" i="859.895" sn="17.96" a="13.0166" fwhm="0.01321" res="19905.1" algo="Sum"/><pk mz="263.00985264" i="948.254" sn="19.8014" a="17.4642" fwhm="0.015127" res="17386.7" algo="Sum"/><pk mz="263.08745021" i="10603.9" sn="221.405" a="162.529" fwhm="0.013772" res="19103.1" algo="Sum"/><pk mz="263.12343476" i="797.456" sn="16.6509" a="19.1722" fwhm="0.0273958" res="9604.52" algo="Sum"/><pk mz="263.16143955" i="769.797" sn="16.071" a="13.1336" fwhm="0.0151017" res="17425.9" algo="Sum"/><pk mz="263.19831905" i="10129.6" sn="211.47" a="140.777" fwhm="0.0128585" res="20468.9" algo="Sum"/><pk mz="263.23551588" i="1951.22" sn="40.7346" a="30.076" fwhm="0.013825" res="19040.5" algo="Sum"/><pk mz="264.09141080" i="1336.35" sn="27.7266" a="21.1468" fwhm="0.0133893" res="19724.1" algo="Sum"/><pk mz="264.20134795" i="1601.18" sn="33.2128" a="25.1704" fwhm="0.0141827" res="18628.4" algo="Sum"/><pk mz="264.84983647" i="4529.14" sn="93.4224" a="80.31" fwhm="0.0162923" res="16256.1" algo="Sum"/><pk mz="264.97198842" i="513.785" sn="10.596" a="9.82475" fwhm="0.0147244" res="17995.5" algo="Sum"/><pk mz="265.03153350" i="897.192" sn="18.5026" a="23.7421" fwhm="0.024145" res="10976.7" algo="Sum"/><pk mz="265.10407878" i="655.215" sn="13.5124" a="12.8021" fwhm="0.0208793" res="12697" algo="Sum"/><pk mz="265.13725466" i="946.188" sn="19.513" a="27.6386" fwhm="0.0267279" res="9919.86" algo="Sum"/><pk mz="265.17769647" i="1045.78" sn="21.5626" a="18.8395" fwhm="0.015365" res="17258.5" algo="Sum"/><pk mz="265.21310486" i="1174.86" sn="24.2234" a="20.169" fwhm="0.0143676" res="18459.1" algo="Sum"/><pk mz="265.25242007" i="882.993" sn="18.2057" a="14.6707" fwhm="0.0146873" res="18059.9" algo="Sum"/><pk mz="266.17286152" i="2176.33" sn="44.6224" a="37.1954" fwhm="0.0140875" res="18894.2" algo="Sum"/><pk mz="266.84800174" i="3983.36" sn="80.7877" a="64.0187" fwhm="0.0145522" res="18337.3" algo="Sum"/><pk mz="266.89377335" i="971.139" sn="19.696" a="15.444" fwhm="0.012687" res="21036.7" algo="Sum"/><pk mz="267.05909219" i="677.515" sn="13.7294" a="11.4223" fwhm="0.0145273" res="18383.3" algo="Sum"/><pk mz="267.15765638" i="1404.08" sn="28.4098" a="22.3298" fwhm="0.0195438" res="13669.7" algo="Sum"/><pk mz="267.17086756" i="1041.65" sn="21.0734" a="15.6025" fwhm="0.0150154" res="17793.1" algo="Sum"/><pk mz="267.19245795" i="529.76" sn="10.7138" a="7.09395" fwhm="0.0190613" res="14017.5" algo="Sum"/><pk mz="267.21065337" i="589.403" sn="11.915" a="7.41759" fwhm="0.0161551" res="16540.4" algo="Sum"/><pk mz="267.22896115" i="522.013" sn="10.5502" a="8.86264" fwhm="0.0195206" res="13689.6" algo="Sum"/><pk mz="268.10560905" i="11880.5" sn="237.348" a="171.192" fwhm="0.0130451" res="20552.2" algo="Sum"/><pk mz="268.15565137" i="738.672" sn="14.7421" a="16.5111" fwhm="0.0173686" res="15439.1" algo="Sum"/><pk mz="268.84578128" i="1157.56" sn="22.8701" a="18.698" fwhm="0.0158727" res="16937.6" algo="Sum"/><pk mz="268.89162286" i="701.737" sn="13.8495" a="10.742" fwhm="0.0132009" res="20369.2" algo="Sum"/><pk mz="269.07604156" i="611.225" sn="12.01" a="9.76751" fwhm="0.0142961" res="18821.6" algo="Sum"/><pk mz="269.10901332" i="1970.53" sn="38.714" a="33.8213" fwhm="0.0148497" res="18122.2" algo="Sum"/><pk mz="269.13637014" i="744.222" sn="14.6195" a="17.1313" fwhm="0.0239016" res="11260.2" algo="Sum"/><pk mz="269.17211103" i="541.099" sn="10.6297" a="6.8964" fwhm="0.013414" res="20066.5" algo="Sum"/><pk mz="269.18754004" i="783.166" sn="15.3849" a="13.3771" fwhm="0.0169729" res="15859.9" algo="Sum"/><pk mz="269.22599220" i="1605.55" sn="31.5333" a="23.5257" fwhm="0.0136033" res="19791.2" algo="Sum"/><pk mz="269.28367287" i="548.604" sn="10.7747" a="8.96255" fwhm="0.0141062" res="19089.7" algo="Sum"/><pk mz="270.06377343" i="1048.11" sn="20.3815" a="18.3201" fwhm="0.0135906" res="19871.3" algo="Sum"/><pk mz="270.79731714" i="2920.1" sn="56.3716" a="43.8376" fwhm="0.0139169" res="19458.2" algo="Sum"/><pk mz="270.97759559" i="6882.02" sn="132.706" a="100.495" fwhm="0.0131541" res="20600.2" algo="Sum"/><pk mz="271.03880673" i="862.503" sn="16.6316" a="18.7674" fwhm="0.0177696" res="15252.9" algo="Sum"/><pk mz="271.09146603" i="607.271" sn="11.7095" a="10.7151" fwhm="0.0162055" res="16728.4" algo="Sum"/><pk mz="271.13031836" i="498.132" sn="9.60503" a="6.7952" fwhm="0.0160578" res="16884.6" algo="Sum"/><pk mz="271.16666481" i="2251.5" sn="43.4137" a="33.7563" fwhm="0.0137701" res="19692.4" algo="Sum"/><pk mz="271.18852023" i="2173.13" sn="41.9025" a="31.1704" fwhm="0.0151239" res="17931.1" algo="Sum"/><pk mz="271.24189454" i="1067.94" sn="20.5922" a="16.7834" fwhm="0.0140003" res="19374.1" algo="Sum"/><pk mz="271.26265097" i="531.066" sn="10.2401" a="6.78833" fwhm="0.0133616" res="20301.6" algo="Sum"/><pk mz="271.96362969" i="759.233" sn="14.5387" a="17.297" fwhm="0.0260039" res="10458.6" algo="Sum"/><pk mz="272.79455095" i="4202.9" sn="80.0042" a="59.6546" fwhm="0.013012" res="20964.8" algo="Sum"/><pk mz="272.94549687" i="1002.77" sn="19.0684" a="20.9168" fwhm="0.0182811" res="14930.5" algo="Sum"/><pk mz="273.12660928" i="3690.61" sn="70.1538" a="64.527" fwhm="0.0142951" res="19106.3" algo="Sum"/><pk mz="273.18181397" i="1757.34" sn="33.4039" a="35.1056" fwhm="0.0162478" res="16813.5" algo="Sum"/><pk mz="273.22045829" i="542.735" sn="10.3162" a="9.87863" fwhm="0.0163962" res="16663.6" algo="Sum"/><pk mz="273.25805057" i="706.203" sn="13.4213" a="12.3431" fwhm="0.014406" res="18968.4" algo="Sum"/><pk mz="274.13958936" i="1111.09" sn="21.008" a="27.1023" fwhm="0.0212692" res="12889.1" algo="Sum"/><pk mz="274.79173873" i="2216" sn="41.5065" a="33.1017" fwhm="0.0126978" res="21640.9" algo="Sum"/><pk mz="274.88034099" i="2591.12" sn="48.5326" a="41.1588" fwhm="0.0139732" res="19671.9" algo="Sum"/><pk mz="274.95832295" i="643.137" sn="12.0462" a="17.1986" fwhm="0.0231947" res="11854.3" algo="Sum"/><pk mz="275.10521139" i="651.289" sn="12.1893" a="9.82649" fwhm="0.0152041" res="18094.1" algo="Sum"/><pk mz="275.12403609" i="601.513" sn="11.253" a="9.41557" fwhm="0.0178483" res="15414.6" algo="Sum"/><pk mz="275.14477448" i="522.097" sn="9.76351" a="7.1914" fwhm="0.0196262" res="14019.2" algo="Sum"/><pk mz="275.16155020" i="988.002" sn="18.4721" a="15.6483" fwhm="0.0163886" res="16789.8" algo="Sum"/><pk mz="275.19931225" i="578.37" sn="10.8063" a="9.79394" fwhm="0.0145861" res="18867.3" algo="Sum"/><pk mz="275.23631914" i="524.025" sn="9.78377" a="8.33528" fwhm="0.0127577" res="21574.1" algo="Sum"/><pk mz="276.78927029" i="563.513" sn="10.365" a="9.45195" fwhm="0.0127832" res="21652.5" algo="Sum"/><pk mz="276.87823186" i="1550.07" sn="28.4173" a="23.7783" fwhm="0.0142032" res="19494" algo="Sum"/><pk mz="276.92275190" i="2334.4" sn="42.7336" a="39.5003" fwhm="0.0144279" res="19193.5" algo="Sum"/><pk mz="276.98492732" i="883.385" sn="16.1441" a="15.1734" fwhm="0.0149998" res="18465.9" algo="Sum"/><pk mz="277.08338056" i="787.036" sn="14.3518" a="16.619" fwhm="0.023005" res="12044.5" algo="Sum"/><pk mz="277.10421171" i="1000.25" sn="18.2302" a="16.2412" fwhm="0.0155297" res="17843.5" algo="Sum"/><pk mz="277.14072358" i="677.978" sn="12.346" a="14.0266" fwhm="0.0196788" res="14083.2" algo="Sum"/><pk mz="277.17833213" i="1083.31" sn="19.7094" a="18.9003" fwhm="0.0149636" res="18523.5" algo="Sum"/><pk mz="277.21415211" i="1680.05" sn="30.5517" a="25.9477" fwhm="0.0143734" res="19286.6" algo="Sum"/><pk mz="277.25027944" i="1136.18" sn="20.6577" a="16.3492" fwhm="0.0126364" res="21940.7" algo="Sum"/><pk mz="278.24610973" i="1688.39" sn="30.4501" a="26.3265" fwhm="0.0141157" res="19711.8" algo="Sum"/><pk mz="278.89165105" i="1280.04" sn="22.8202" a="20.5733" fwhm="0.0152012" res="18346.7" algo="Sum"/><pk mz="278.92038234" i="1003.17" sn="17.8723" a="16.1014" fwhm="0.0147545" res="18904.1" algo="Sum"/><pk mz="279.05825944" i="1572.07" sn="27.9369" a="26.1644" fwhm="0.0143739" res="19414.3" algo="Sum"/><pk mz="279.08397459" i="1682.21" sn="29.8943" a="27.167" fwhm="0.0155661" res="17928.9" algo="Sum"/><pk mz="279.10226950" i="755.501" sn="13.4237" a="10.5759" fwhm="0.0177913" res="15687.6" algo="Sum"/><pk mz="279.15770467" i="4105.7" sn="72.939" a="69.1943" fwhm="0.0145793" res="19147.5" algo="Sum"/><pk mz="279.19299250" i="780.032" sn="13.8597" a="13.8424" fwhm="0.0159667" res="17485.9" algo="Sum"/><pk mz="279.23006954" i="1994.76" sn="35.4432" a="35.654" fwhm="0.0137785" res="20265.6" algo="Sum"/><pk mz="280.16034019" i="711.163" sn="12.4908" a="15.5125" fwhm="0.018569" res="15087.5" algo="Sum"/><pk mz="280.26324244" i="705.381" sn="12.3882" a="10.8732" fwhm="0.014279" res="19627.6" algo="Sum"/><pk mz="280.82625468" i="2354.21" sn="40.9491" a="40.1698" fwhm="0.0138611" res="20260" algo="Sum"/><pk mz="280.88860402" i="507.463" sn="8.82512" a="8.6042" fwhm="0.0148844" res="18871.4" algo="Sum"/><pk mz="280.96263773" i="587.547" sn="10.2182" a="10.4249" fwhm="0.0143562" res="19570.8" algo="Sum"/><pk mz="281.15079598" i="2207.21" sn="38.3816" a="41.3034" fwhm="0.0158638" res="17722.8" algo="Sum"/><pk mz="281.17227209" i="1050.48" sn="18.267" a="17.0833" fwhm="0.0191585" res="14676.1" algo="Sum"/><pk mz="281.18859254" i="881.537" sn="15.3292" a="8.31378" fwhm="0.00992029" res="28344.8" algo="Sum"/><pk mz="281.20850252" i="2753.24" sn="47.8766" a="46.1878" fwhm="0.0145416" res="19338.2" algo="Sum"/><pk mz="281.24541501" i="850.542" sn="14.7925" a="14.4321" fwhm="0.0150338" res="18707.5" algo="Sum"/><pk mz="282.15292518" i="505.894" sn="8.73287" a="13.8254" fwhm="0.0261584" res="10786.3" algo="Sum"/><pk mz="282.20581259" i="1706.07" sn="29.4512" a="31.9858" fwhm="0.0221804" res="12723.2" algo="Sum"/><pk mz="282.27885560" i="3523.42" sn="60.7775" a="55.5562" fwhm="0.0142935" res="19748.8" algo="Sum"/><pk mz="282.82336791" i="2445.06" sn="41.8254" a="39.1266" fwhm="0.0138158" res="20471" algo="Sum"/><pk mz="283.03118745" i="656.75" sn="11.2301" a="14.8554" fwhm="0.0167716" res="16875.7" algo="Sum"/><pk mz="283.16595346" i="1501.67" sn="25.6711" a="23.9284" fwhm="0.0165516" res="17108.1" algo="Sum"/><pk mz="283.20576094" i="1401.93" sn="23.9547" a="29.9806" fwhm="0.0162029" res="17478.7" algo="Sum"/><pk mz="283.26311024" i="936.873" sn="15.9761" a="15.5285" fwhm="0.0174803" res="16204.7" algo="Sum"/><pk mz="283.28374860" i="692.009" sn="11.7918" a="7.8595" fwhm="0.0132762" res="21337.8" algo="Sum"/><pk mz="283.29842650" i="821.071" sn="13.9847" a="15.1656" fwhm="0.0185057" res="15308.7" algo="Sum"/><pk mz="284.07940950" i="1559.27" sn="26.4084" a="27.5128" fwhm="0.0143701" res="19768.8" algo="Sum"/><pk mz="284.29506912" i="1757.36" sn="29.5827" a="28.8852" fwhm="0.0148685" res="19120.6" algo="Sum"/><pk mz="284.33100055" i="6071.57" sn="102.139" a="91.5737" fwhm="0.0139672" res="20357" algo="Sum"/><pk mz="284.82088053" i="893.511" sn="14.9785" a="17.2181" fwhm="0.0147974" res="19248" algo="Sum"/><pk mz="284.90978282" i="2006.42" sn="33.6121" a="32.204" fwhm="0.0142699" res="19965.7" algo="Sum"/><pk mz="284.99395418" i="878.441" sn="14.6703" a="17.0792" fwhm="0.0160586" res="17747.2" algo="Sum"/><pk mz="285.07172557" i="1986.83" sn="33.091" a="40.3622" fwhm="0.017241" res="16534.5" algo="Sum"/><pk mz="285.13119173" i="1378.41" sn="22.914" a="27.452" fwhm="0.0232708" res="12252.7" algo="Sum"/><pk mz="285.16382491" i="2292.11" sn="38.0704" a="46.5173" fwhm="0.0234729" res="12148.6" algo="Sum"/><pk mz="285.22093000" i="2367.46" sn="39.3118" a="40.4351" fwhm="0.0148766" res="19172.5" algo="Sum"/><pk mz="285.27948924" i="800.38" sn="13.2877" a="12.9646" fwhm="0.0164428" res="17349.9" algo="Sum"/><pk mz="285.33448737" i="1159.4" sn="19.2467" a="18.2441" fwhm="0.0140312" res="20335.7" algo="Sum"/><pk mz="285.98894600" i="517.981" sn="8.51624" a="10.3253" fwhm="0.0173205" res="16511.6" algo="Sum"/><pk mz="286.14254845" i="732.238" sn="12.01" a="16.1801" fwhm="0.022207" res="12885.2" algo="Sum"/><pk mz="286.16661159" i="493.557" sn="8.09494" a="8.98412" fwhm="0.0244816" res="11689.1" algo="Sum"/><pk mz="286.22380596" i="579.285" sn="9.50251" a="10.1312" fwhm="0.0153105" res="18694.6" algo="Sum"/><pk mz="286.77138675" i="1362.92" sn="22.2229" a="20.6017" fwhm="0.0136491" res="21010.2" algo="Sum"/><pk mz="286.90729034" i="677.982" sn="11.0139" a="10.9808" fwhm="0.0145787" res="19679.9" algo="Sum"/><pk mz="286.95149587" i="3558.1" sn="57.7479" a="61.3128" fwhm="0.0148936" res="19266.8" algo="Sum"/><pk mz="287.01218179" i="560.326" sn="9.08964" a="13.0531" fwhm="0.0199138" res="14412.7" algo="Sum"/><pk mz="287.05628139" i="1154.86" sn="18.7327" a="25.6767" fwhm="0.0202076" res="14205.4" algo="Sum"/><pk mz="287.10028895" i="956.896" sn="15.5211" a="21.1017" fwhm="0.0215518" res="13321.4" algo="Sum"/><pk mz="287.16109749" i="914.418" sn="14.8303" a="18.067" fwhm="0.0211474" res="13579" algo="Sum"/><pk mz="287.19818369" i="1222.85" sn="19.8341" a="22.4494" fwhm="0.0162282" res="17697.4" algo="Sum"/><pk mz="287.23668152" i="4030.14" sn="65.371" a="65.4939" fwhm="0.0146185" res="19648.8" algo="Sum"/><pk mz="288.21701422" i="876.211" sn="14.0823" a="17.7072" fwhm="0.0176645" res="16316.1" algo="Sum"/><pk mz="288.23932281" i="974.868" sn="15.6666" a="17.3425" fwhm="0.0170713" res="16884.4" algo="Sum"/><pk mz="288.28929264" i="1010.34" sn="16.2363" a="18.2922" fwhm="0.0156595" res="18409.8" algo="Sum"/><pk mz="288.76821264" i="1980.3" sn="31.578" a="29.0461" fwhm="0.0133512" res="21628.6" algo="Sum"/><pk mz="288.92140205" i="2355.62" sn="37.5424" a="39.3275" fwhm="0.0147155" res="19633.8" algo="Sum"/><pk mz="289.15449650" i="637.044" sn="10.1473" a="10.8875" fwhm="0.025186" res="11480.8" algo="Sum"/><pk mz="289.17844065" i="1182.01" sn="18.8279" a="21.1087" fwhm="0.0172297" res="16783.7" algo="Sum"/><pk mz="289.21554052" i="1104.39" sn="17.591" a="18.6694" fwhm="0.0154544" res="18714.1" algo="Sum"/><pk mz="289.25147264" i="1525.95" sn="24.3058" a="25.9176" fwhm="0.0151202" res="19130.2" algo="Sum"/><pk mz="290.76589696" i="1049.23" sn="16.5532" a="17.7387" fwhm="0.0146251" res="19881.3" algo="Sum"/><pk mz="290.85537282" i="1736.78" sn="27.399" a="27.1511" fwhm="0.0139783" res="20807.7" algo="Sum"/><pk mz="290.94481487" i="534.535" sn="8.43268" a="20.4437" fwhm="0.0348873" res="8339.56" algo="Sum"/><pk mz="291.12005185" i="1362.05" sn="21.4749" a="25.1795" fwhm="0.0156698" res="18578.5" algo="Sum"/><pk mz="291.15714200" i="708.661" sn="11.172" a="15.0528" fwhm="0.0260196" res="11189.9" algo="Sum"/><pk mz="291.19463300" i="3569.21" sn="56.2699" a="59.1249" fwhm="0.0149333" res="19499.7" algo="Sum"/><pk mz="291.22985115" i="1732.75" sn="27.3175" a="28.4205" fwhm="0.0153933" res="18919.3" algo="Sum"/><pk mz="291.26556378" i="2033.84" sn="32.0642" a="32.5092" fwhm="0.0142268" res="20473.1" algo="Sum"/><pk mz="292.19821811" i="767.389" sn="12.0048" a="14.9705" fwhm="0.015817" res="18473.7" algo="Sum"/><pk mz="292.85215479" i="1134.16" sn="17.6493" a="19.3341" fwhm="0.0149522" res="19586" algo="Sum"/><pk mz="292.89676758" i="775.353" sn="12.0657" a="15.2957" fwhm="0.0165067" res="17744.1" algo="Sum"/><pk mz="292.93985500" i="604.873" sn="9.4133" a="15.7616" fwhm="0.0212494" res="13785.8" algo="Sum"/><pk mz="293.09779632" i="80837.5" sn="1253.88" a="1216.96" fwhm="0.0132725" res="22083" algo="Sum"/><pk mz="293.17328319" i="1252.67" sn="19.3935" a="33.6708" fwhm="0.0269479" res="10879.3" algo="Sum"/><pk mz="293.20848149" i="1937.68" sn="29.9766" a="34.9161" fwhm="0.0160103" res="18313.8" algo="Sum"/><pk mz="293.24517854" i="1883.15" sn="29.1176" a="32.0783" fwhm="0.0150567" res="19476" algo="Sum"/><pk mz="294.10106895" i="9327.44" sn="142.892" a="158.131" fwhm="0.0148112" res="19856.6" algo="Sum"/><pk mz="294.86577302" i="723.21" sn="10.9963" a="13.3339" fwhm="0.0184443" res="15986.8" algo="Sum"/><pk mz="294.93852873" i="2439.17" sn="36.9843" a="39.8566" fwhm="0.0140612" res="20975.4" algo="Sum"/><pk mz="295.10292675" i="2316.03" sn="34.9723" a="45.1588" fwhm="0.0165555" res="17825.1" algo="Sum"/><pk mz="295.12830011" i="509.602" sn="7.6961" a="8.21229" fwhm="0.0237384" res="12432.5" algo="Sum"/><pk mz="295.16525054" i="906.634" sn="13.6909" a="12.7406" fwhm="0.0203277" res="14520.3" algo="Sum"/><pk mz="295.18831909" i="3222.17" sn="48.6666" a="60.4774" fwhm="0.0172494" res="17113" algo="Sum"/><pk mz="295.22408786" i="5000.16" sn="75.5254" a="86.1525" fwhm="0.0149571" res="19738" algo="Sum"/><pk mz="295.26054194" i="533.558" sn="8.06017" a="9.6173" fwhm="0.0175358" res="16837.6" algo="Sum"/><pk mz="296.15193060" i="522.108" sn="7.81542" a="13.5063" fwhm="0.0247722" res="11955" algo="Sum"/><pk mz="296.19248474" i="603.715" sn="9.03699" a="11.4236" fwhm="0.0203314" res="14568.2" algo="Sum"/><pk mz="296.22121166" i="2385.35" sn="35.7051" a="50.2163" fwhm="0.0179315" res="16519.6" algo="Sum"/><pk mz="296.80049021" i="794.497" sn="11.7779" a="12.1738" fwhm="0.0148053" res="20047" algo="Sum"/><pk mz="297.12738440" i="590.369" sn="8.72066" a="9.27414" fwhm="0.0217771" res="13644" algo="Sum"/><pk mz="297.14607538" i="750.894" sn="11.0923" a="11.7421" fwhm="0.0200766" res="14800.6" algo="Sum"/><pk mz="297.16938642" i="1189.58" sn="17.5757" a="17.4406" fwhm="0.0183981" res="16152.2" algo="Sum"/><pk mz="297.18160990" i="1122.99" sn="16.5932" a="23.3621" fwhm="0.0223837" res="13276.7" algo="Sum"/><pk mz="297.22100529" i="1093.58" sn="16.1587" a="20.097" fwhm="0.0219871" res="13518" algo="Sum"/><pk mz="297.23727068" i="786.409" sn="11.6199" a="13.1138" fwhm="0.0154304" res="19263.1" algo="Sum"/><pk mz="297.31528578" i="530.039" sn="7.83064" a="9.84278" fwhm="0.0161573" res="18401.3" algo="Sum"/><pk mz="298.05348020" i="527.972" sn="7.74727" a="9.80163" fwhm="0.0163859" res="18189.7" algo="Sum"/><pk mz="298.17906096" i="583.288" sn="8.55608" a="15.4915" fwhm="0.0239636" res="12443" algo="Sum"/><pk mz="298.34684348" i="2112.68" sn="30.9791" a="36.1755" fwhm="0.0149414" res="19967.9" algo="Sum"/><pk mz="298.79780286" i="811.766" sn="11.8215" a="13.137" fwhm="0.0146036" res="20460.6" algo="Sum"/><pk mz="299.11011541" i="1709.92" sn="24.8752" a="32.0312" fwhm="0.0158682" res="18849.7" algo="Sum"/><pk mz="299.14065380" i="1196.96" sn="17.4128" a="15.3947" fwhm="0.0135388" res="22095.1" algo="Sum"/><pk mz="299.16168823" i="4499.95" sn="65.4634" a="85.8095" fwhm="0.0159946" res="18703.9" algo="Sum"/><pk mz="299.19695209" i="4068.3" sn="59.1762" a="79.7113" fwhm="0.0168557" res="17750.5" algo="Sum"/><pk mz="299.23544195" i="534.109" sn="7.76898" a="8.92352" fwhm="0.0159333" res="18780.5" algo="Sum"/><pk mz="299.34998349" i="529.191" sn="7.69315" a="8.79389" fwhm="0.014357" res="20850.4" algo="Sum"/><pk mz="300.16507260" i="925.134" sn="13.3997" a="18.4008" fwhm="0.0173011" res="17349.5" algo="Sum"/><pk mz="300.20057843" i="997.582" sn="14.4456" a="17.6719" fwhm="0.0159318" res="18842.8" algo="Sum"/><pk mz="300.88403494" i="1404.71" sn="20.131" a="27.6009" fwhm="0.0159768" res="18832.6" algo="Sum"/><pk mz="300.98558107" i="894.216" sn="12.815" a="16.6197" fwhm="0.0211769" res="14213" algo="Sum"/><pk mz="301.04161613" i="784.146" sn="11.2366" a="16.1962" fwhm="0.0197835" res="15216.8" algo="Sum"/><pk mz="301.06779049" i="562.824" sn="8.06515" a="14.1337" fwhm="0.0287169" res="10484" algo="Sum"/><pk mz="301.14126218" i="285320" sn="4080.35" a="3586.19" fwhm="0.0113258" res="26588.9" algo="Sum"/><pk mz="301.21240900" i="6753.83" sn="96.372" a="128.434" fwhm="0.016792" res="17937.9" algo="Sum"/><pk mz="302.14414779" i="46396" sn="653.195" a="708.187" fwhm="0.0138548" res="21807.9" algo="Sum"/><pk mz="302.21564213" i="1688.57" sn="23.7441" a="29.2518" fwhm="0.0168644" res="17920.3" algo="Sum"/><pk mz="302.24516539" i="3901.11" sn="54.8559" a="68.0201" fwhm="0.0151966" res="19889" algo="Sum"/><pk mz="302.88112155" i="609.095" sn="8.51948" a="11.3784" fwhm="0.0156518" res="19351.2" algo="Sum"/><pk mz="302.92638454" i="589.661" sn="8.23483" a="13.3162" fwhm="0.0185171" res="16359.3" algo="Sum"/><pk mz="302.96892009" i="616.966" sn="8.60534" a="11.467" fwhm="0.0172272" res="17586.7" algo="Sum"/><pk mz="303.06194254" i="593.074" sn="8.24844" a="14.1664" fwhm="0.0221919" res="13656.4" algo="Sum"/><pk mz="303.14703400" i="6149.31" sn="85.4176" a="108.68" fwhm="0.0155681" res="19472.3" algo="Sum"/><pk mz="303.19299763" i="2746.17" sn="38.1445" a="49.1716" fwhm="0.0157609" res="19237.1" algo="Sum"/><pk mz="303.22961060" i="9553.72" sn="132.707" a="169.418" fwhm="0.0151302" res="20041.3" algo="Sum"/><pk mz="304.15004303" i="747.092" sn="10.2851" a="17.2039" fwhm="0.0191319" res="15897.5" algo="Sum"/><pk mz="304.19686173" i="575.717" sn="7.92586" a="12.8818" fwhm="0.0236816" res="12845.3" algo="Sum"/><pk mz="304.23258423" i="2107.15" sn="29.0112" a="38.345" fwhm="0.0163808" res="18572.5" algo="Sum"/><pk mz="304.26075996" i="9025.75" sn="124.266" a="147.043" fwhm="0.0147231" res="20665.5" algo="Sum"/><pk mz="304.29946723" i="2210.16" sn="30.4294" a="39.6269" fwhm="0.0156262" res="19473.6" algo="Sum"/><pk mz="304.74253359" i="517.025" sn="7.08393" a="8.48344" fwhm="0.0141312" res="21565.3" algo="Sum"/><pk mz="304.89515157" i="993.622" sn="13.5663" a="17.4834" fwhm="0.015528" res="19635.1" algo="Sum"/><pk mz="305.06579643" i="723.826" sn="9.87227" a="15.6044" fwhm="0.0176073" res="17326.1" algo="Sum"/><pk mz="305.15754453" i="1367.85" sn="18.6564" a="27.2281" fwhm="0.021398" res="14261" algo="Sum"/><pk mz="305.17277852" i="1182.95" sn="16.1346" a="11.7432" fwhm="0.0103347" res="29528.8" algo="Sum"/><pk mz="305.18323111" i="1226.91" sn="16.7341" a="17.2948" fwhm="0.018196" res="16772" algo="Sum"/><pk mz="305.20958359" i="1395.51" sn="19.0338" a="25.0904" fwhm="0.018058" res="16901.6" algo="Sum"/><pk mz="305.24567410" i="10382.5" sn="141.581" a="193.172" fwhm="0.0153965" res="19825.6" algo="Sum"/><pk mz="305.30018837" i="580.068" sn="7.91008" a="9.06386" fwhm="0.0239757" res="12733.7" algo="Sum"/><pk mz="306.24888969" i="2393.13" sn="32.2627" a="38.5426" fwhm="0.0152976" res="20019.5" algo="Sum"/><pk mz="306.27676111" i="2205.73" sn="29.7362" a="41.5831" fwhm="0.0177333" res="17271.3" algo="Sum"/><pk mz="306.82933099" i="566.558" sn="7.58516" a="10.0688" fwhm="0.0154016" res="19921.9" algo="Sum"/><pk mz="306.95651430" i="815.391" sn="10.912" a="21.4968" fwhm="0.0191565" res="16023.6" algo="Sum"/><pk mz="307.05293822" i="809.176" sn="10.8275" a="15.1723" fwhm="0.015086" res="20353.5" algo="Sum"/><pk mz="307.16528555" i="705.564" sn="9.43752" a="12.1862" fwhm="0.026263" res="11695.7" algo="Sum"/><pk mz="307.20256057" i="1875.35" sn="25.0844" a="43.0519" fwhm="0.0233351" res="13164.8" algo="Sum"/><pk mz="307.22442156" i="1710.52" sn="22.8796" a="28.4948" fwhm="0.018617" res="16502.4" algo="Sum"/><pk mz="307.26050762" i="3166.55" sn="42.3553" a="66.0915" fwhm="0.0161768" res="18994" algo="Sum"/><pk mz="308.12724587" i="593.488" sn="7.89574" a="13.4698" fwhm="0.0193986" res="15884" algo="Sum"/><pk mz="308.20622723" i="501.421" sn="6.66997" a="12.7518" fwhm="0.0240736" res="12802.7" algo="Sum"/><pk mz="308.26303139" i="703.139" sn="9.35047" a="15.1342" fwhm="0.0182258" res="16913.5" algo="Sum"/><pk mz="308.87834661" i="1134.32" sn="14.9796" a="20.1643" fwhm="0.0149396" res="20675.1" algo="Sum"/><pk mz="308.95429008" i="1090.11" sn="14.3951" a="21.0011" fwhm="0.016229" res="19037.2" algo="Sum"/><pk mz="309.11327246" i="803.591" sn="10.6065" a="14.6122" fwhm="0.0227171" res="13607.1" algo="Sum"/><pk mz="309.14416343" i="528.232" sn="6.97205" a="6.23355" fwhm="0.013869" res="22290.2" algo="Sum"/><pk mz="309.20405191" i="17992.8" sn="237.484" a="409.248" fwhm="0.0190824" res="16203.6" algo="Sum"/><pk mz="309.27606571" i="1408.72" sn="18.5938" a="24.3091" fwhm="0.0155356" res="19907.5" algo="Sum"/><pk mz="310.20770251" i="3434.67" sn="44.9447" a="88.2304" fwhm="0.023707" res="13085.1" algo="Sum"/><pk mz="310.31040495" i="1226.08" sn="16.0164" a="21.5118" fwhm="0.0157524" res="19699.2" algo="Sum"/><pk mz="310.87563882" i="1023.98" sn="13.3303" a="17.3295" fwhm="0.014467" res="21488.6" algo="Sum"/><pk mz="310.91286161" i="1786.23" sn="23.2532" a="30.9883" fwhm="0.0154006" res="20188.3" algo="Sum"/><pk mz="311.12574828" i="810.754" sn="10.5314" a="17.1556" fwhm="0.0196592" res="15826" algo="Sum"/><pk mz="311.16086856" i="888.088" sn="11.5299" a="19.1079" fwhm="0.02643" res="11773" algo="Sum"/><pk mz="311.19876102" i="2141.9" sn="27.7932" a="48.1358" fwhm="0.0244449" res="12730.6" algo="Sum"/><pk mz="311.23245354" i="2564.03" sn="33.2692" a="47.3879" fwhm="0.0225843" res="13780.9" algo="Sum"/><pk mz="311.33029125" i="798.969" sn="10.3658" a="16.8687" fwhm="0.0154778" res="20114.6" algo="Sum"/><pk mz="312.19703491" i="854.341" sn="11.0094" a="19.4447" fwhm="0.0235443" res="13260" algo="Sum"/><pk mz="312.22168265" i="492.056" sn="6.34083" a="6.28294" fwhm="0.0139378" res="22401.1" algo="Sum"/><pk mz="312.23568317" i="553.504" sn="7.13267" a="11.1302" fwhm="0.0240924" res="12959.9" algo="Sum"/><pk mz="312.32764526" i="582.062" sn="7.49815" a="11.5331" fwhm="0.0188407" res="16577.2" algo="Sum"/><pk mz="312.78211681" i="903.439" sn="11.5933" a="17.7575" fwhm="0.0178649" res="17508.2" algo="Sum"/><pk mz="313.14090588" i="551.834" sn="7.01899" a="7.91014" fwhm="0.0196408" res="15943.4" algo="Sum"/><pk mz="313.17690936" i="1603.23" sn="20.3884" a="32.1696" fwhm="0.0263186" res="11899.4" algo="Sum"/><pk mz="313.21358168" i="4300.67" sn="54.6958" a="79.4348" fwhm="0.0157256" res="19917.4" algo="Sum"/><pk mz="313.24907082" i="876.909" sn="11.1537" a="17.5773" fwhm="0.0214013" res="14636.9" algo="Sum"/><pk mz="314.23112633" i="1646.55" sn="20.772" a="26.5806" fwhm="0.0193714" res="16221.4" algo="Sum"/><pk mz="314.77887593" i="1412.28" sn="17.6645" a="25.901" fwhm="0.0152746" res="20608" algo="Sum"/><pk mz="315.00423453" i="544.113" sn="6.78495" a="9.87084" fwhm="0.0161553" res="19498.5" algo="Sum"/><pk mz="315.07971212" i="82296.5" sn="1026.25" a="1289.09" fwhm="0.0138422" res="22762.2" algo="Sum"/><pk mz="315.13447422" i="1429.41" sn="17.8281" a="28.905" fwhm="0.0247196" res="12748.3" algo="Sum"/><pk mz="315.15842719" i="1575.97" sn="19.6586" a="24.8432" fwhm="0.0238619" res="13207.6" algo="Sum"/><pk mz="315.19289642" i="58494.1" sn="729.8" a="957.404" fwhm="0.0147844" res="21319.3" algo="Sum"/><pk mz="315.22890440" i="3836.44" sn="47.8706" a="78.2173" fwhm="0.0218931" res="14398.6" algo="Sum"/><pk mz="316.08259110" i="9502.89" sn="117.466" a="164.55" fwhm="0.0157515" res="20066.9" algo="Sum"/><pk mz="316.11087440" i="3243.79" sn="40.0901" a="55.6605" fwhm="0.0165562" res="19093.2" algo="Sum"/><pk mz="316.13639558" i="583.276" sn="7.20873" a="10.4583" fwhm="0.0172607" res="18315.4" algo="Sum"/><pk mz="316.19603980" i="11795.5" sn="145.781" a="205.599" fwhm="0.0155174" res="20376.9" algo="Sum"/><pk mz="316.24711064" i="1938.4" sn="23.9567" a="38.9295" fwhm="0.0220186" res="14362.7" algo="Sum"/><pk mz="316.32146360" i="624.327" sn="7.71383" a="11.6803" fwhm="0.015875" res="19925.7" algo="Sum"/><pk mz="316.77556164" i="1008.4" sn="12.3715" a="18.821" fwhm="0.0160863" res="19692.3" algo="Sum"/><pk mz="316.85812800" i="511.176" sn="6.27129" a="11.439" fwhm="0.0159446" res="19872.5" algo="Sum"/><pk mz="316.94114149" i="553.182" sn="6.78601" a="12.1835" fwhm="0.0273983" res="11567.9" algo="Sum"/><pk mz="316.98596110" i="1095.47" sn="13.4377" a="20.2801" fwhm="0.0164095" res="19317.2" algo="Sum"/><pk mz="317.08457250" i="1965.7" sn="24.1132" a="30.1943" fwhm="0.0172516" res="18380" algo="Sum"/><pk mz="317.11464741" i="31837.5" sn="390.55" a="555.705" fwhm="0.0152856" res="20746" algo="Sum"/><pk mz="317.17475979" i="1745.95" sn="21.4166" a="33.9258" fwhm="0.023514" res="13488.8" algo="Sum"/><pk mz="317.20481614" i="2731.79" sn="33.501" a="73.4354" fwhm="0.0255607" res="12409.9" algo="Sum"/><pk mz="317.24537299" i="2876.3" sn="35.2744" a="54.3322" fwhm="0.0174312" res="18199.8" algo="Sum"/><pk mz="317.28103130" i="692.988" sn="8.49407" a="11.9471" fwhm="0.0147213" res="21552.5" algo="Sum"/><pk mz="318.11811731" i="5860.01" sn="71.4387" a="102.046" fwhm="0.0151592" res="20985.2" algo="Sum"/><pk mz="318.16680693" i="706.705" sn="8.61566" a="20.1367" fwhm="0.0274147" res="11605.7" algo="Sum"/><pk mz="318.21580609" i="912.792" sn="11.1202" a="22.6584" fwhm="0.0238481" res="13343.4" algo="Sum"/><pk mz="318.24408087" i="1001.72" sn="12.1962" a="22.1482" fwhm="0.0216436" res="14703.9" algo="Sum"/><pk mz="318.90688487" i="527.489" sn="6.36974" a="9.39389" fwhm="0.0167982" res="18984.6" algo="Sum"/><pk mz="318.97140636" i="880.461" sn="10.6321" a="26.2028" fwhm="0.0278689" res="11445.4" algo="Sum"/><pk mz="319.03989892" i="1807.99" sn="21.8319" a="34.2016" fwhm="0.0151568" res="21049.4" algo="Sum"/><pk mz="319.11439277" i="2828.23" sn="34.125" a="60.8047" fwhm="0.0194199" res="16432.3" algo="Sum"/><pk mz="319.15169735" i="1845.52" sn="22.2548" a="44.2458" fwhm="0.0224094" res="14241.9" algo="Sum"/><pk mz="319.19822379" i="870.727" sn="10.495" a="20.929" fwhm="0.034183" res="9337.91" algo="Sum"/><pk mz="319.22483496" i="3855.89" sn="46.4353" a="74.786" fwhm="0.016937" res="18847.8" algo="Sum"/><pk mz="319.26020965" i="2394.77" sn="28.8081" a="41.9269" fwhm="0.0156656" res="20379.7" algo="Sum"/><pk mz="319.29692155" i="2477.88" sn="29.7785" a="44.2504" fwhm="0.0163743" res="19499.9" algo="Sum"/><pk mz="320.12812442" i="794.456" sn="9.48698" a="22.4152" fwhm="0.0280034" res="11431.7" algo="Sum"/><pk mz="320.23194517" i="1414.23" sn="16.8594" a="30.6345" fwhm="0.0205003" res="15620.9" algo="Sum"/><pk mz="320.26043450" i="799.212" sn="9.5263" a="15.3106" fwhm="0.0216351" res="14802.8" algo="Sum"/><pk mz="320.29979011" i="637.229" sn="7.59527" a="12.3408" fwhm="0.0171747" res="18649.6" algo="Sum"/><pk mz="320.96644457" i="539.88" sn="6.4097" a="12.1734" fwhm="0.0202929" res="15816.7" algo="Sum"/><pk mz="321.13128796" i="990.268" sn="11.7125" a="24.9798" fwhm="0.0212631" res="15102.7" algo="Sum"/><pk mz="321.18106833" i="2430.22" sn="28.7462" a="62.5459" fwhm="0.0247629" res="12970.3" algo="Sum"/><pk mz="321.21305960" i="1872.15" sn="22.1453" a="38.6902" fwhm="0.0275274" res="11668.9" algo="Sum"/><pk mz="321.23862402" i="4195.86" sn="49.632" a="89.1436" fwhm="0.0190323" res="16878.6" algo="Sum"/><pk mz="321.27588890" i="1028.97" sn="12.1715" a="19.092" fwhm="0.0185394" res="17329.4" algo="Sum"/><pk mz="321.31481842" i="1041.41" sn="12.3182" a="20.1996" fwhm="0.0171802" res="18702.6" algo="Sum"/><pk mz="322.18539192" i="790.355" sn="9.26386" a="20.9318" fwhm="0.0243882" res="13210.7" algo="Sum"/><pk mz="322.24328146" i="973.254" sn="11.4075" a="25.6639" fwhm="0.0279649" res="11523.1" algo="Sum"/><pk mz="322.81052831" i="1376.84" sn="16.0591" a="23.2982" fwhm="0.0151421" res="21318.7" algo="Sum"/><pk mz="322.93014454" i="627.116" sn="7.29657" a="15.8642" fwhm="0.0206397" res="15646" algo="Sum"/><pk mz="323.02330752" i="502.66" sn="5.84782" a="12.0504" fwhm="0.021601" res="14954.1" algo="Sum"/><pk mz="323.16261799" i="658.063" sn="7.65437" a="13.9342" fwhm="0.0157835" res="20474.7" algo="Sum"/><pk mz="323.19751039" i="6497.99" sn="75.5825" a="137.02" fwhm="0.0167171" res="19333.4" algo="Sum"/><pk mz="323.23198212" i="1852.12" sn="21.5432" a="44.9411" fwhm="0.0354537" res="9117.03" algo="Sum"/><pk mz="323.25463695" i="1931.41" sn="22.4635" a="34.0134" fwhm="0.017588" res="18379.3" algo="Sum"/><pk mz="323.29177540" i="829.062" sn="9.64186" a="15.1136" fwhm="0.0165707" res="19509.8" algo="Sum"/><pk mz="324.20154608" i="1604.52" sn="18.5134" a="33.2039" fwhm="0.0168052" res="19291.8" algo="Sum"/><pk mz="324.23244640" i="531.795" sn="6.13699" a="11.3227" fwhm="0.0319577" res="10145.7" algo="Sum"/><pk mz="324.80780361" i="1659.14" sn="19.0085" a="28.2329" fwhm="0.0149014" res="21797.2" algo="Sum"/><pk mz="324.85250583" i="808.245" sn="9.25834" a="14.9515" fwhm="0.0159333" res="20388.2" algo="Sum"/><pk mz="324.92786348" i="554.109" sn="6.34578" a="12.4434" fwhm="0.0177189" res="18337.9" algo="Sum"/><pk mz="325.17774276" i="2979.01" sn="34.0889" a="56.7039" fwhm="0.0207992" res="15634.1" algo="Sum"/><pk mz="325.21296865" i="29130" sn="333.336" a="554.868" fwhm="0.0157568" res="20639.5" algo="Sum"/><pk mz="325.26984359" i="847.891" sn="9.70244" a="17.5685" fwhm="0.0238435" res="13641.9" algo="Sum"/><pk mz="325.34650902" i="537.134" sn="6.14626" a="10.3883" fwhm="0.0175918" res="18494.2" algo="Sum"/><pk mz="326.18206549" i="649.483" sn="7.39488" a="14.7229" fwhm="0.024026" res="13576.2" algo="Sum"/><pk mz="326.21620607" i="6295.53" sn="71.6796" a="124.011" fwhm="0.0162695" res="20050.8" algo="Sum"/><pk mz="326.80550277" i="784.447" sn="8.89459" a="17.888" fwhm="0.0191398" res="17074.7" algo="Sum"/><pk mz="326.84949055" i="843.325" sn="9.56157" a="14.6611" fwhm="0.0157053" res="20811.4" algo="Sum"/><pk mz="326.88706524" i="637.937" sn="7.23246" a="11.6926" fwhm="0.0164379" res="19886.2" algo="Sum"/><pk mz="327.01454042" i="1926.24" sn="21.8276" a="36.0132" fwhm="0.016377" res="19967.9" algo="Sum"/><pk mz="327.05137251" i="592.818" sn="6.71767" a="11.9858" fwhm="0.0163238" res="20035.2" algo="Sum"/><pk mz="327.19568224" i="10834.4" sn="122.751" a="220.942" fwhm="0.0172807" res="18934.2" algo="Sum"/><pk mz="327.22895732" i="65553.2" sn="742.636" a="1112.4" fwhm="0.0149453" res="21895" algo="Sum"/><pk mz="328.19900882" i="2201.5" sn="24.7863" a="41.3363" fwhm="0.0177321" res="18508.8" algo="Sum"/><pk mz="328.23226438" i="14218.6" sn="159.94" a="262.089" fwhm="0.0162591" res="20187.6" algo="Sum"/><pk mz="328.75561477" i="753.427" sn="8.42902" a="14.4138" fwhm="0.0169613" res="19382.7" algo="Sum"/><pk mz="329.00008262" i="644.388" sn="7.20887" a="13.4163" fwhm="0.0235725" res="13956.9" algo="Sum"/><pk mz="329.17619994" i="2996.92" sn="33.3969" a="62.9426" fwhm="0.0270096" res="12187.4" algo="Sum"/><pk mz="329.21054039" i="10912.6" sn="121.491" a="218.401" fwhm="0.0186354" res="17665.9" algo="Sum"/><pk mz="329.24375711" i="14521.9" sn="161.518" a="271.456" fwhm="0.0170655" res="19293" algo="Sum"/><pk mz="330.18000082" i="567.641" sn="6.26294" a="15.0039" fwhm="0.0270188" res="12220.4" algo="Sum"/><pk mz="330.21354364" i="2404.17" sn="26.5251" a="48.8851" fwhm="0.019497" res="16936.7" algo="Sum"/><pk mz="330.24716249" i="3463.98" sn="38.2179" a="73.6783" fwhm="0.0174107" res="18968.1" algo="Sum"/><pk mz="330.75301180" i="1256.4" sn="13.8169" a="22.3741" fwhm="0.0154053" res="21470.1" algo="Sum"/><pk mz="331.04850655" i="22243.3" sn="242.795" a="481.751" fwhm="0.020343" res="16273.3" algo="Sum"/><pk mz="331.09380373" i="4911.58" sn="53.5648" a="94.142" fwhm="0.0167719" res="19740.9" algo="Sum"/><pk mz="331.13187285" i="525.797" sn="5.73316" a="8.0592" fwhm="0.0215306" res="15379.6" algo="Sum"/><pk mz="331.18745575" i="47385.2" sn="516.715" a="837.649" fwhm="0.0164369" res="20149" algo="Sum"/><pk mz="331.22246836" i="3918.03" sn="42.7306" a="69.7216" fwhm="0.0176141" res="18804.4" algo="Sum"/><pk mz="331.25994488" i="2920.31" sn="31.8556" a="57.7487" fwhm="0.017738" res="18675.2" algo="Sum"/><pk mz="331.29644548" i="601.62" sn="6.56199" a="12.3668" fwhm="0.0215081" res="15403.3" algo="Sum"/><pk mz="332.05146307" i="2839.92" sn="30.7392" a="60.7722" fwhm="0.0204167" res="16263.7" algo="Sum"/><pk mz="332.09132588" i="1534.43" sn="16.6087" a="44.4582" fwhm="0.026713" res="12431.8" algo="Sum"/><pk mz="332.19070581" i="9565.61" sn="103.528" a="179.777" fwhm="0.0174421" res="19045.3" algo="Sum"/><pk mz="332.22558108" i="1002.72" sn="10.8523" a="20.0414" fwhm="0.0257528" res="12900.6" algo="Sum"/><pk mz="332.26221135" i="806.587" sn="8.73014" a="15.7719" fwhm="0.0217688" res="15263.2" algo="Sum"/><pk mz="332.29238172" i="2427.4" sn="26.2757" a="45.8837" fwhm="0.0175502" res="18933.8" algo="Sum"/><pk mz="332.33035791" i="812.959" sn="8.79931" a="16.1235" fwhm="0.0182234" res="18236.5" algo="Sum"/><pk mz="332.75072448" i="853.951" sn="9.20641" a="16.7177" fwhm="0.0174093" res="19113.4" algo="Sum"/><pk mz="332.83936025" i="2063.7" sn="22.1869" a="35.5873" fwhm="0.0148696" res="22383.9" algo="Sum"/><pk mz="332.95800864" i="926.612" sn="9.9447" a="26.547" fwhm="0.0262766" res="12671.3" algo="Sum"/><pk mz="333.05176290" i="1491.17" sn="16.0044" a="31.7749" fwhm="0.018957" res="17568.8" algo="Sum"/><pk mz="333.10921041" i="3550.51" sn="38.0989" a="68.8994" fwhm="0.0163183" res="20413.2" algo="Sum"/><pk mz="333.16713153" i="2754.3" sn="29.5592" a="59.4142" fwhm="0.0236405" res="14093.1" algo="Sum"/><pk mz="333.19757548" i="2135.28" sn="22.9103" a="56.8419" fwhm="0.0305319" res="10913.1" algo="Sum"/><pk mz="333.23967144" i="1422.41" sn="15.261" a="30.2482" fwhm="0.0202836" res="16429" algo="Sum"/><pk mz="333.27607234" i="2027.17" sn="21.7531" a="40.352" fwhm="0.0181823" res="18329.7" algo="Sum"/><pk mz="333.31192015" i="1994.64" sn="21.4055" a="46.9617" fwhm="0.0185006" res="18016.3" algo="Sum"/><pk mz="334.11351953" i="867.188" sn="9.2333" a="18.372" fwhm="0.0188312" res="17742.6" algo="Sum"/><pk mz="334.17127164" i="585.098" sn="6.22983" a="14.6439" fwhm="0.0283141" res="11802.3" algo="Sum"/><pk mz="334.27731939" i="682.418" sn="7.26606" a="14.3919" fwhm="0.0205777" res="16244.7" algo="Sum"/><pk mz="334.31231808" i="799.68" sn="8.5146" a="17.9502" fwhm="0.0210228" res="15902.4" algo="Sum"/><pk mz="334.83686280" i="1798.18" sn="19.0412" a="33.6354" fwhm="0.0164066" res="20408.7" algo="Sum"/><pk mz="335.01348029" i="616.802" sn="6.52865" a="14.239" fwhm="0.0177953" res="18825.9" algo="Sum"/><pk mz="335.12546833" i="1059.47" sn="11.2154" a="23.4262" fwhm="0.0195501" res="17141.9" algo="Sum"/><pk mz="335.16072927" i="923.367" sn="9.77421" a="22.2891" fwhm="0.0315626" res="10618.9" algo="Sum"/><pk mz="335.19662111" i="784.206" sn="8.30114" a="19.1885" fwhm="0.0292959" res="11441.8" algo="Sum"/><pk mz="335.22092778" i="1505.29" sn="15.9341" a="36.0668" fwhm="0.02428" res="13806.5" algo="Sum"/><pk mz="335.25515010" i="1577.63" sn="16.6999" a="31.2456" fwhm="0.0186303" res="17995.2" algo="Sum"/><pk mz="335.29159025" i="1781.98" sn="18.8623" a="38.0502" fwhm="0.0172984" res="19382.9" algo="Sum"/><pk mz="336.22486722" i="556.834" sn="5.86807" a="11.8912" fwhm="0.0200015" res="16809.9" algo="Sum"/><pk mz="336.25609491" i="519.249" sn="5.46966" a="11.163" fwhm="0.0209729" res="16032.9" algo="Sum"/><pk mz="336.32581145" i="577.057" sn="6.07187" a="11.4667" fwhm="0.0175551" res="19158.4" algo="Sum"/><pk mz="336.83424282" i="639.354" sn="6.69531" a="16.5589" fwhm="0.0220899" res="15248.3" algo="Sum"/><pk mz="337.06149191" i="49198.5" sn="515.154" a="842.267" fwhm="0.0155303" res="21703.5" algo="Sum"/><pk mz="337.17682766" i="3152.78" sn="33.0155" a="67.3484" fwhm="0.0184437" res="18281.4" algo="Sum"/><pk mz="337.21219663" i="1688.41" sn="17.6788" a="37.8061" fwhm="0.0297187" res="11346.8" algo="Sum"/><pk mz="337.23427001" i="1715.3" sn="17.9491" a="34.6167" fwhm="0.0228041" res="14788.3" algo="Sum"/><pk mz="337.27104922" i="2342.88" sn="24.4901" a="42.7616" fwhm="0.0170703" res="19757.8" algo="Sum"/><pk mz="337.30731302" i="5070.99" sn="52.9521" a="96.5922" fwhm="0.0168769" res="19986.3" algo="Sum"/><pk mz="338.06453731" i="5813.19" sn="60.4499" a="113.284" fwhm="0.0170488" res="19829.2" algo="Sum"/><pk mz="338.18068667" i="729.828" sn="7.56438" a="15.6429" fwhm="0.0223179" res="15152.9" algo="Sum"/><pk mz="338.21600944" i="498.128" sn="5.15815" a="10.6262" fwhm="0.0245314" res="13787.1" algo="Sum"/><pk mz="338.27600488" i="614.666" sn="6.35596" a="16.3211" fwhm="0.0259693" res="13026" algo="Sum"/><pk mz="338.31108366" i="1232.96" sn="12.7448" a="20.0182" fwhm="0.018705" res="18086.7" algo="Sum"/><pk mz="338.34149438" i="16525" sn="170.807" a="303.508" fwhm="0.0164104" res="20617.5" algo="Sum"/><pk mz="338.78479414" i="1130.78" sn="11.6717" a="23.6903" fwhm="0.0169843" res="19947" algo="Sum"/><pk mz="339.03725664" i="1353.58" sn="13.9437" a="34.0374" fwhm="0.0244523" res="13865.3" algo="Sum"/><pk mz="339.06598261" i="1148.49" sn="11.8214" a="23.4174" fwhm="0.020831" res="16277" algo="Sum"/><pk mz="339.19238302" i="6910.63" sn="70.9471" a="135.882" fwhm="0.0186988" res="18139.8" algo="Sum"/><pk mz="339.22895130" i="3408.31" sn="34.9893" a="70.784" fwhm="0.0205434" res="16512.8" algo="Sum"/><pk mz="339.28567382" i="660.833" sn="6.78353" a="14.7459" fwhm="0.0228314" res="14860.5" algo="Sum"/><pk mz="339.34504589" i="4207.99" sn="43.1948" a="90.9611" fwhm="0.0174204" res="19479.8" algo="Sum"/><pk mz="340.19573124" i="1674.8" sn="17.0667" a="35.2203" fwhm="0.0258761" res="13147.1" algo="Sum"/><pk mz="340.23159831" i="796.551" sn="8.11869" a="15.9511" fwhm="0.027301" res="12462.2" algo="Sum"/><pk mz="340.25690036" i="1131.31" sn="11.5305" a="25.9385" fwhm="0.0228698" res="14878" algo="Sum"/><pk mz="340.35147241" i="687.592" sn="7.01144" a="17.8197" fwhm="0.0244814" res="13902.4" algo="Sum"/><pk mz="340.78196229" i="1562.88" sn="15.892" a="31.8922" fwhm="0.0166985" res="20407.9" algo="Sum"/><pk mz="341.20787722" i="21995.2" sn="222.322" a="405.319" fwhm="0.0173015" res="19721.3" algo="Sum"/><pk mz="341.24449490" i="3887.06" sn="39.2825" a="93.8298" fwhm="0.0200134" res="17050.8" algo="Sum"/><pk mz="342.16896579" i="1214.6" sn="12.1604" a="24.0177" fwhm="0.0235268" res="14543.8" algo="Sum"/><pk mz="342.21147421" i="4845.85" sn="48.518" a="95.7699" fwhm="0.0184408" res="18557.3" algo="Sum"/><pk mz="342.24678357" i="1613.08" sn="16.1513" a="30.1529" fwhm="0.0251886" res="13587.4" algo="Sum"/><pk mz="342.77941546" i="901.824" sn="8.9762" a="18.9969" fwhm="0.0165711" res="20685.4" algo="Sum"/><pk mz="342.86840248" i="3143.62" sn="31.2861" a="60.2446" fwhm="0.0161506" res="21229.5" algo="Sum"/><pk mz="342.98861336" i="941.624" sn="9.36762" a="19.2397" fwhm="0.0178695" res="19194.1" algo="Sum"/><pk mz="343.19228151" i="68795.8" sn="684.24" a="1496.16" fwhm="0.018781" res="18273.3" algo="Sum"/><pk mz="343.22089171" i="14120.9" sn="140.445" a="204.812" fwhm="0.0133738" res="25663.6" algo="Sum"/><pk mz="343.25962211" i="1765.93" sn="17.5639" a="38.1077" fwhm="0.025485" res="13469.1" algo="Sum"/><pk mz="343.29409435" i="584.392" sn="5.81234" a="12.0043" fwhm="0.0226278" res="15171.3" algo="Sum"/><pk mz="344.19594878" i="13386.8" sn="132.17" a="308.83" fwhm="0.0205458" res="16752.6" algo="Sum"/><pk mz="344.22505577" i="3303.96" sn="32.6204" a="53.5846" fwhm="0.0151915" res="22659.1" algo="Sum"/><pk mz="344.26249822" i="721.997" sn="7.12838" a="8.93688" fwhm="0.0146354" res="23522.5" algo="Sum"/><pk mz="344.27699041" i="798.839" sn="7.88706" a="18.4688" fwhm="0.0269776" res="12761.6" algo="Sum"/><pk mz="344.86526091" i="1972.33" sn="19.3685" a="38.2439" fwhm="0.0170087" res="20275.8" algo="Sum"/><pk mz="345.20165369" i="9552.94" sn="93.7231" a="223.488" fwhm="0.0282506" res="12219.3" algo="Sum"/><pk mz="345.23899947" i="7293.94" sn="71.5603" a="149.07" fwhm="0.0192073" res="17974.4" algo="Sum"/><pk mz="345.27445450" i="594.489" sn="5.83272" a="12.0036" fwhm="0.0239685" res="14405.3" algo="Sum"/><pk mz="345.31213814" i="707.442" sn="6.94079" a="12.4522" fwhm="0.016715" res="20658.9" algo="Sum"/><pk mz="346.20606160" i="2053.08" sn="20.074" a="52.2908" fwhm="0.0313487" res="11043.7" algo="Sum"/><pk mz="346.24212867" i="1701.19" sn="16.6268" a="34.2556" fwhm="0.0208917" res="16573.2" algo="Sum"/><pk mz="346.72684824" i="528.352" sn="5.14061" a="9.49523" fwhm="0.0167963" res="20643.1" algo="Sum"/><pk mz="347.06774513" i="3264.69" sn="31.7519" a="72.9758" fwhm="0.0172655" res="20101.9" algo="Sum"/><pk mz="347.16188387" i="10101" sn="98.16" a="192.159" fwhm="0.0212102" res="16367.7" algo="Sum"/><pk mz="347.21995371" i="3867.18" sn="37.5165" a="85.4393" fwhm="0.0206844" res="16786.6" algo="Sum"/><pk mz="347.25467873" i="1942.31" sn="18.8231" a="39.2532" fwhm="0.0223129" res="15563" algo="Sum"/><pk mz="347.29129868" i="824.659" sn="7.98365" a="16.8966" fwhm="0.0195673" res="17748.5" algo="Sum"/><pk mz="347.32828377" i="2342.77" sn="22.6592" a="42.9434" fwhm="0.0168261" res="20642.3" algo="Sum"/><pk mz="348.07122100" i="770.424" sn="7.42788" a="18.1857" fwhm="0.0179095" res="19435" algo="Sum"/><pk mz="348.16514775" i="2188.42" sn="21.0526" a="42.9225" fwhm="0.0234136" res="14870.2" algo="Sum"/><pk mz="348.22313796" i="855.969" sn="8.23016" a="20.4383" fwhm="0.0223428" res="15585.5" algo="Sum"/><pk mz="348.26085618" i="632.094" sn="6.0757" a="17.5461" fwhm="0.0305655" res="11393.9" algo="Sum"/><pk mz="348.33162499" i="618.38" sn="5.94345" a="12.561" fwhm="0.0174723" res="19936.3" algo="Sum"/><pk mz="348.81371848" i="1820.26" sn="17.4565" a="32.3574" fwhm="0.0166622" res="20934.5" algo="Sum"/><pk mz="348.91869937" i="588.296" sn="5.63897" a="17.5315" fwhm="0.0277117" res="12591" algo="Sum"/><pk mz="349.05620949" i="2209.67" sn="21.1006" a="45.5738" fwhm="0.0189416" res="18428" algo="Sum"/><pk mz="349.08096916" i="966.512" sn="9.22279" a="18.5499" fwhm="0.0240777" res="14498.1" algo="Sum"/><pk mz="349.11963181" i="794.923" sn="7.57683" a="22.8694" fwhm="0.0373987" res="9335.07" algo="Sum"/><pk mz="349.16269920" i="1362.57" sn="12.9718" a="30.7661" fwhm="0.0243338" res="14348.9" algo="Sum"/><pk mz="349.18144704" i="1481.49" sn="14.1005" a="40.0002" fwhm="0.0379489" res="9201.35" algo="Sum"/><pk mz="349.20942017" i="1094.08" sn="10.4138" a="18.1607" fwhm="0.0221106" res="15793.7" algo="Sum"/><pk mz="349.23377972" i="1016.76" sn="9.67787" a="24.0946" fwhm="0.032265" res="10823.9" algo="Sum"/><pk mz="349.27067655" i="2322.49" sn="22.1061" a="50.9873" fwhm="0.0193305" res="18068.4" algo="Sum"/><pk mz="349.30713449" i="637.648" sn="6.07029" a="12.6652" fwhm="0.0214367" res="16294.8" algo="Sum"/><pk mz="350.27401558" i="553.845" sn="5.23937" a="14.282" fwhm="0.0223564" res="15667.7" algo="Sum"/><pk mz="350.81060923" i="1813.66" sn="17.0812" a="35.6898" fwhm="0.017285" res="20295.6" algo="Sum"/><pk mz="350.98136721" i="563.615" sn="5.28246" a="15.0871" fwhm="0.0251383" res="13962" algo="Sum"/><pk mz="351.15698936" i="1075.98" sn="10.0874" a="24.5031" fwhm="0.0284191" res="12356.4" algo="Sum"/><pk mz="351.19487839" i="997.841" sn="9.35678" a="23.047" fwhm="0.0345295" res="10170.9" algo="Sum"/><pk mz="351.22880132" i="2567.63" sn="24.0767" a="62.4503" fwhm="0.0287219" res="12228.6" algo="Sum"/><pk mz="351.24921483" i="2176.63" sn="20.4101" a="47.7823" fwhm="0.0253017" res="13882.4" algo="Sum"/><pk mz="351.28600836" i="1210.54" sn="11.3496" a="23.5773" fwhm="0.0212488" res="16532" algo="Sum"/><pk mz="351.32256130" i="699.73" sn="6.55925" a="15.7675" fwhm="0.0192263" res="18273" algo="Sum"/><pk mz="352.23249271" i="735.699" sn="6.85547" a="18.767" fwhm="0.0294549" res="11958.4" algo="Sum"/><pk mz="352.25127786" i="721.16" sn="6.71915" a="14.7331" fwhm="0.0247234" res="14247.7" algo="Sum"/><pk mz="352.32202649" i="666.873" sn="6.21335" a="13.5631" fwhm="0.0188833" res="18657.8" algo="Sum"/><pk mz="352.80805324" i="735.142" sn="6.80129" a="16.2455" fwhm="0.017318" res="20372.3" algo="Sum"/><pk mz="352.89704201" i="5123.21" sn="47.3902" a="103.724" fwhm="0.0176949" res="19943.5" algo="Sum"/><pk mz="353.03321373" i="19181.2" sn="177.516" a="416.059" fwhm="0.0197678" res="17859" algo="Sum"/><pk mz="353.15406142" i="1223.92" sn="11.3274" a="21.9467" fwhm="0.020376" res="17331.8" algo="Sum"/><pk mz="353.17130851" i="1428.43" sn="13.2207" a="36.9799" fwhm="0.028101" res="12567.9" algo="Sum"/><pk mz="353.20819534" i="1494.95" sn="13.8363" a="33.02" fwhm="0.0279897" res="12619.2" algo="Sum"/><pk mz="353.24466717" i="1839.18" sn="17.0214" a="38.7691" fwhm="0.0168443" res="20971.2" algo="Sum"/><pk mz="353.26551653" i="2654.41" sn="24.5663" a="68.5102" fwhm="0.0246318" res="14341.8" algo="Sum"/><pk mz="353.29992909" i="732.119" sn="6.77569" a="16.9702" fwhm="0.0173638" res="20346.9" algo="Sum"/><pk mz="354.03597578" i="2260.04" sn="20.8057" a="56.2991" fwhm="0.0226761" res="15612.7" algo="Sum"/><pk mz="354.20703734" i="610.086" sn="5.61153" a="14.444" fwhm="0.028694" res="12344.3" algo="Sum"/><pk mz="354.24593965" i="510.879" sn="4.69903" a="11.9568" fwhm="0.0305145" res="11609.1" algo="Sum"/><pk mz="354.26991692" i="613.462" sn="5.64258" a="15.1779" fwhm="0.0280023" res="12651.4" algo="Sum"/><pk mz="354.75872808" i="497.919" sn="4.56942" a="9.88717" fwhm="0.0169454" res="20935.4" algo="Sum"/><pk mz="354.89440951" i="2044.31" sn="18.7609" a="40.4846" fwhm="0.0173052" res="20508" algo="Sum"/><pk mz="355.03447920" i="1575.43" sn="14.4534" a="35.1624" fwhm="0.0201314" res="17635.9" algo="Sum"/><pk mz="355.06832464" i="581.132" sn="5.33119" a="11.6957" fwhm="0.0217774" res="16304.4" algo="Sum"/><pk mz="355.12347623" i="524.951" sn="4.81539" a="14.4582" fwhm="0.0359142" res="9888.1" algo="Sum"/><pk mz="355.16859707" i="2293.23" sn="21.0356" a="41.7575" fwhm="0.0200782" res="17689.3" algo="Sum"/><pk mz="355.18763659" i="3790.21" sn="34.7679" a="84.1549" fwhm="0.026827" res="13239.9" algo="Sum"/><pk mz="355.22352482" i="2755.25" sn="25.2741" a="64.8164" fwhm="0.0216606" res="16399.5" algo="Sum"/><pk mz="355.25966339" i="994.861" sn="9.12544" a="21.8238" fwhm="0.0317412" res="11192.4" algo="Sum"/><pk mz="355.28137312" i="743.034" sn="6.81404" a="17.5858" fwhm="0.0235751" res="15070.2" algo="Sum"/><pk mz="356.17325187" i="581.092" sn="5.31716" a="13.3752" fwhm="0.0252813" res="14088.4" algo="Sum"/><pk mz="356.19133152" i="869.157" sn="7.95303" a="17.7302" fwhm="0.024815" res="14353.9" algo="Sum"/><pk mz="356.22584780" i="808.093" sn="7.39428" a="22.6636" fwhm="0.0286616" res="12428.7" algo="Sum"/><pk mz="356.28171212" i="639.237" sn="5.84727" a="15.4243" fwhm="0.0291519" res="12221.5" algo="Sum"/><pk mz="356.75649554" i="626.756" sn="5.70227" a="15.0597" fwhm="0.0169223" res="21082" algo="Sum"/><pk mz="357.18381939" i="8128.27" sn="73.7517" a="134.356" fwhm="0.0199525" res="17901.7" algo="Sum"/><pk mz="357.20472286" i="13172" sn="119.451" a="286.334" fwhm="0.0206609" res="17288.9" algo="Sum"/><pk mz="357.23827901" i="2479.06" sn="22.4636" a="46.2324" fwhm="0.0177011" res="20181.8" algo="Sum"/><pk mz="357.27414099" i="564.376" sn="5.11167" a="13.8928" fwhm="0.0279338" res="12790" algo="Sum"/><pk mz="358.18680145" i="1971.03" sn="17.7494" a="36.8497" fwhm="0.0193354" res="18524.9" algo="Sum"/><pk mz="358.20801624" i="2939.76" sn="26.4663" a="63.9911" fwhm="0.0220214" res="16266.3" algo="Sum"/><pk mz="358.24104950" i="723.59" sn="6.51263" a="17.8207" fwhm="0.028382" res="12622.1" algo="Sum"/><pk mz="358.30072746" i="1042.45" sn="9.38167" a="35.2354" fwhm="0.0282516" res="12682.5" algo="Sum"/><pk mz="358.84216434" i="2529.26" sn="22.7082" a="52.0702" fwhm="0.0180923" res="19833.9" algo="Sum"/><pk mz="358.97963334" i="48514.1" sn="434.762" a="898.191" fwhm="0.0165466" res="21695" algo="Sum"/><pk mz="359.04325245" i="32586" sn="291.524" a="621.433" fwhm="0.0167814" res="21395.3" algo="Sum"/><pk mz="359.09350527" i="500.199" sn="4.47319" a="12.1532" fwhm="0.033482" res="10725" algo="Sum"/><pk mz="359.16531793" i="12682" sn="113.432" a="264.157" fwhm="0.018434" res="19483.9" algo="Sum"/><pk mz="359.21848691" i="11211.1" sn="100.268" a="232.715" fwhm="0.020419" res="17592.4" algo="Sum"/><pk mz="359.25341539" i="1214.94" sn="10.866" a="24.467" fwhm="0.0237205" res="15145.3" algo="Sum"/><pk mz="359.32713025" i="590.327" sn="5.27989" a="15.0392" fwhm="0.0245541" res="14634.1" algo="Sum"/><pk mz="359.98195641" i="7279.32" sn="64.7594" a="146.013" fwhm="0.0180146" res="19982.8" algo="Sum"/><pk mz="360.04646267" i="3889.74" sn="34.5747" a="82.8145" fwhm="0.0181246" res="19865" algo="Sum"/><pk mz="360.16923081" i="2417.83" sn="21.4802" a="53.8985" fwhm="0.0203066" res="17736.6" algo="Sum"/><pk mz="360.22175118" i="2564.55" sn="22.7881" a="56.3943" fwhm="0.0206228" res="17467.2" algo="Sum"/><pk mz="360.32332832" i="35490" sn="315.426" a="660.932" fwhm="0.016646" res="21646.2" algo="Sum"/><pk mz="360.83979294" i="1901.32" sn="16.8091" a="39.4879" fwhm="0.0179101" res="20147.3" algo="Sum"/><pk mz="360.97726567" i="30210.7" sn="266.783" a="572.82" fwhm="0.0172654" res="20907.6" algo="Sum"/><pk mz="361.04735288" i="927.68" sn="8.19091" a="20.9579" fwhm="0.0247532" res="14585.9" algo="Sum"/><pk mz="361.17917810" i="2630.06" sn="23.222" a="101.439" fwhm="0.0449045" res="8043.27" algo="Sum"/><pk mz="361.23546676" i="5012.87" sn="44.2609" a="128.084" fwhm="0.0232134" res="15561.5" algo="Sum"/><pk mz="361.27079060" i="1397.86" sn="12.3433" a="27.1168" fwhm="0.0222752" res="16218.5" algo="Sum"/><pk mz="361.32709472" i="8737.05" sn="77.1386" a="216.479" fwhm="0.020388" res="17722.5" algo="Sum"/><pk mz="361.98002100" i="4511.64" sn="39.4833" a="96.0645" fwhm="0.0183438" res="19733.1" algo="Sum"/><pk mz="362.19114251" i="1090.91" sn="9.5386" a="32.9672" fwhm="0.0398745" res="9083.27" algo="Sum"/><pk mz="362.24079711" i="9381.64" sn="82.0208" a="187.701" fwhm="0.0176553" res="20517.4" algo="Sum"/><pk mz="362.33284400" i="1296.87" sn="11.3405" a="42.9141" fwhm="0.0285131" res="12707.6" algo="Sum"/><pk mz="362.92602680" i="5188.27" sn="45.0467" a="94.9022" fwhm="0.0164325" res="22085.8" algo="Sum"/><pk mz="362.97370570" i="4715.19" sn="40.9406" a="96.4851" fwhm="0.018673" res="19438.4" algo="Sum"/><pk mz="363.15741709" i="2127.65" sn="18.4607" a="50.355" fwhm="0.0239305" res="15175.5" algo="Sum"/><pk mz="363.17704743" i="1326.85" sn="11.5114" a="4.91982" fwhm="0.00548926" res="66161.4" algo="Sum"/><pk mz="363.19006796" i="1441.22" sn="12.5037" a="32.4163" fwhm="0.0338231" res="10737.9" algo="Sum"/><pk mz="363.21348625" i="1255.7" sn="10.8941" a="21.7122" fwhm="0.0225495" res="16107.4" algo="Sum"/><pk mz="363.24638511" i="3153.59" sn="27.3597" a="86.0186" fwhm="0.0233148" res="15580.1" algo="Sum"/><pk mz="363.28472420" i="605.874" sn="5.25641" a="12.7298" fwhm="0.0301461" res="12050.8" algo="Sum"/><pk mz="363.32363474" i="1081.43" sn="9.38218" a="26.0202" fwhm="0.0210816" res="17234.1" algo="Sum"/><pk mz="363.97730179" i="698.951" sn="6.04205" a="19.0854" fwhm="0.021687" res="16783.2" algo="Sum"/><pk mz="364.16059683" i="602.002" sn="5.19914" a="15.0954" fwhm="0.0244039" res="14922.2" algo="Sum"/><pk mz="364.25207765" i="690.073" sn="5.95976" a="19.6026" fwhm="0.0284635" res="12797.1" algo="Sum"/><pk mz="364.78748399" i="836.073" sn="7.17851" a="16.6383" fwhm="0.0151891" res="24016.4" algo="Sum"/><pk mz="364.91885658" i="533.129" sn="4.57703" a="17.7425" fwhm="0.0318484" res="11458" algo="Sum"/><pk mz="365.10534505" i="2194.01" sn="18.8287" a="44.5662" fwhm="0.0188817" res="19336.4" algo="Sum"/><pk mz="365.13823042" i="1331.65" sn="11.428" a="28.812" fwhm="0.0284773" res="12822.1" algo="Sum"/><pk mz="365.20357538" i="762.123" sn="6.53994" a="29.6257" fwhm="0.049852" res="7325.75" algo="Sum"/><pk mz="365.24494439" i="2272.65" sn="19.4985" a="52.5315" fwhm="0.0227842" res="16030.6" algo="Sum"/><pk mz="365.26584835" i="1658.02" sn="14.2176" a="35.2342" fwhm="0.025573" res="14283.3" algo="Sum"/><pk mz="365.30230482" i="1008.41" sn="8.64399" a="19.7859" fwhm="0.0227749" res="16039.7" algo="Sum"/><pk mz="365.33854633" i="1497.35" sn="12.835" a="33.9354" fwhm="0.0192471" res="18981.5" algo="Sum"/><pk mz="366.24851253" i="675.686" sn="5.76272" a="18.7147" fwhm="0.0329716" res="11108" algo="Sum"/><pk mz="366.26578319" i="574.284" sn="4.8963" a="11.4548" fwhm="0.0193382" res="18940" algo="Sum"/><pk mz="366.37236552" i="522.717" sn="4.44988" a="10.6195" fwhm="0.0188436" res="19442.8" algo="Sum"/><pk mz="366.78418147" i="809.404" sn="6.87893" a="17.7258" fwhm="0.0191" res="19203.4" algo="Sum"/><pk mz="366.91275395" i="607.62" sn="5.16321" a="15.5362" fwhm="0.0208138" res="17628.3" algo="Sum"/><pk mz="367.12133430" i="2890.18" sn="24.557" a="64.0152" fwhm="0.0197859" res="18554.7" algo="Sum"/><pk mz="367.15166433" i="1085.79" sn="9.21918" a="21.2716" fwhm="0.0293472" res="12510.6" algo="Sum"/><pk mz="367.18829013" i="872.579" sn="7.40092" a="26.6041" fwhm="0.0429799" res="8543.25" algo="Sum"/><pk mz="367.22340131" i="1020.37" sn="8.64514" a="24.9508" fwhm="0.0303762" res="12089.2" algo="Sum"/><pk mz="367.24836907" i="967.368" sn="8.19009" a="28.5687" fwhm="0.0415699" res="8834.47" algo="Sum"/><pk mz="367.27970335" i="814.69" sn="6.8918" a="23.8486" fwhm="0.0320492" res="11459.9" algo="Sum"/><pk mz="367.39275599" i="502.093" sn="4.24556" a="13.5449" fwhm="0.0225346" res="16303.5" algo="Sum"/><pk mz="368.12701228" i="491.391" sn="4.13458" a="11.5141" fwhm="0.0237551" res="15496.8" algo="Sum"/><pk mz="368.27927664" i="1029.23" sn="8.65976" a="27.1199" fwhm="0.0230327" res="15989.4" algo="Sum"/><pk mz="368.42495907" i="791.26" sn="6.65489" a="15.4155" fwhm="0.0174933" res="21060.9" algo="Sum"/><pk mz="368.87136931" i="3733.54" sn="31.342" a="77.1563" fwhm="0.0185095" res="19928.7" algo="Sum"/><pk mz="368.97491802" i="610.766" sn="5.11848" a="9.41339" fwhm="0.0206907" res="17832.9" algo="Sum"/><pk mz="369.00444720" i="1959.59" sn="16.4078" a="47.902" fwhm="0.0217561" res="16960.9" algo="Sum"/><pk mz="369.14538558" i="770.592" sn="6.43148" a="19.5464" fwhm="0.035187" res="10491" algo="Sum"/><pk mz="369.20466019" i="1743.56" sn="14.554" a="35.161" fwhm="0.0246664" res="14967.9" algo="Sum"/><pk mz="369.22602837" i="3869.21" sn="32.289" a="118.034" fwhm="0.028843" res="12801.2" algo="Sum"/><pk mz="369.27863718" i="713.683" sn="5.95563" a="16.7606" fwhm="0.0340144" res="10856.5" algo="Sum"/><pk mz="369.35126533" i="25383.8" sn="211.862" a="500.765" fwhm="0.0174997" res="21106.1" algo="Sum"/><pk mz="370.19977419" i="1433.55" sn="11.8902" a="32.4641" fwhm="0.0232346" res="15933.1" algo="Sum"/><pk mz="370.22895715" i="954.433" sn="7.91583" a="30.1309" fwhm="0.0338134" res="10949.2" algo="Sum"/><pk mz="370.29509849" i="1476.03" sn="12.2418" a="34.396" fwhm="0.0197234" res="18774.4" algo="Sum"/><pk mz="370.35481953" i="7679.73" sn="63.6938" a="152.517" fwhm="0.0175768" res="21070.7" algo="Sum"/><pk mz="370.74045156" i="618.112" sn="5.11942" a="15.6252" fwhm="0.0199999" res="18537.2" algo="Sum"/><pk mz="370.86877210" i="1594.49" sn="13.1619" a="35.3442" fwhm="0.0193049" res="19211.2" algo="Sum"/><pk mz="371.03716809" i="1192.52" sn="9.82554" a="25.4872" fwhm="0.0179162" res="20709.6" algo="Sum"/><pk mz="371.10055041" i="521.376" sn="4.29596" a="14.9759" fwhm="0.0258872" res="14335.3" algo="Sum"/><pk mz="371.16291707" i="1684.53" sn="13.8793" a="38.7389" fwhm="0.0258266" res="14371.3" algo="Sum"/><pk mz="371.19541419" i="1738.01" sn="14.3205" a="51.6162" fwhm="0.0410868" res="9034.42" algo="Sum"/><pk mz="371.21965660" i="1920.78" sn="15.8271" a="53.7952" fwhm="0.0340015" res="10917.7" algo="Sum"/><pk mz="371.25555741" i="1195.68" sn="9.84936" a="26.1675" fwhm="0.0257561" res="14414.3" algo="Sum"/><pk mz="371.31775218" i="858.084" sn="7.06557" a="23.0938" fwhm="0.0323914" res="11463.5" algo="Sum"/><pk mz="371.35862366" i="1204.88" sn="9.92357" a="25.8178" fwhm="0.0188282" res="19723.5" algo="Sum"/><pk mz="372.21714433" i="790.242" sn="6.46693" a="22.226" fwhm="0.0311178" res="11961.5" algo="Sum"/><pk mz="372.31348767" i="523.911" sn="4.28741" a="14.7404" fwhm="0.026738" res="13924.5" algo="Sum"/><pk mz="372.73701235" i="1074.6" sn="8.74733" a="23.8294" fwhm="0.0195565" res="19059.5" algo="Sum"/><pk mz="373.17975575" i="4320.82" sn="35.0675" a="101.129" fwhm="0.0287418" res="12983.9" algo="Sum"/><pk mz="373.23445228" i="2223.77" sn="18.0467" a="49.9193" fwhm="0.026674" res="13992.5" algo="Sum"/><pk mz="373.27040231" i="1474.92" sn="11.9693" a="33.2125" fwhm="0.02061" res="18111.1" algo="Sum"/><pk mz="373.34383985" i="611.499" sn="4.9623" a="13.3535" fwhm="0.0200474" res="18623" algo="Sum"/><pk mz="374.18332690" i="1102.06" sn="8.89701" a="23.7024" fwhm="0.0226434" res="16525.1" algo="Sum"/><pk mz="374.23742679" i="608.05" sn="4.90883" a="14.631" fwhm="0.0284503" res="13154.1" algo="Sum"/><pk mz="374.27573542" i="629.697" sn="5.08348" a="10.2943" fwhm="0.0214273" res="17467.2" algo="Sum"/><pk mz="374.30273778" i="2116.42" sn="17.0855" a="47.7062" fwhm="0.0187003" res="20015.8" algo="Sum"/><pk mz="374.73464243" i="857.565" sn="6.90323" a="20.3334" fwhm="0.0201362" res="18610" algo="Sum"/><pk mz="374.81591469" i="1046.98" sn="8.4301" a="21.0598" fwhm="0.0179453" res="20886.6" algo="Sum"/><pk mz="375.01575324" i="15737.6" sn="126.592" a="346.71" fwhm="0.019676" res="19059.6" algo="Sum"/><pk mz="375.19297540" i="3096.1" sn="24.8887" a="80.7766" fwhm="0.0266294" res="14089.4" algo="Sum"/><pk mz="375.20959592" i="2476.26" sn="19.901" a="42.6587" fwhm="0.0171293" res="21904.6" algo="Sum"/><pk mz="375.24974039" i="1301.86" sn="10.4619" a="31.1399" fwhm="0.0306149" res="12257.1" algo="Sum"/><pk mz="375.28682749" i="2169.56" sn="17.4347" a="54.0192" fwhm="0.0226643" res="16558.5" algo="Sum"/><pk mz="375.35939667" i="1982.27" sn="15.9289" a="43.0241" fwhm="0.0183981" res="20402.1" algo="Sum"/><pk mz="376.01935459" i="1933.41" sn="15.5116" a="47.501" fwhm="0.0212638" res="17683.6" algo="Sum"/><pk mz="376.19600610" i="790.667" sn="6.33835" a="19.0363" fwhm="0.0234596" res="16035.9" algo="Sum"/><pk mz="376.21415361" i="612.248" sn="4.90521" a="13.0101" fwhm="0.0262736" res="14319.1" algo="Sum"/><pk mz="376.29716226" i="5401.5" sn="43.1629" a="118.346" fwhm="0.0218823" res="17196.4" algo="Sum"/><pk mz="376.36300590" i="564.858" sn="4.50471" a="12.7093" fwhm="0.0193661" res="19434.2" algo="Sum"/><pk mz="376.81363440" i="823.706" sn="6.55819" a="17.5171" fwhm="0.0187911" res="20052.8" algo="Sum"/><pk mz="376.93469958" i="613.895" sn="4.88859" a="20.6477" fwhm="0.0344727" res="10934.3" algo="Sum"/><pk mz="376.98575391" i="877.592" sn="6.98848" a="22.7164" fwhm="0.0298027" res="12649.4" algo="Sum"/><pk mz="377.01593872" i="1364.57" sn="10.8664" a="32.9989" fwhm="0.0231257" res="16302.9" algo="Sum"/><pk mz="377.20839312" i="1530.03" sn="12.1437" a="26.7702" fwhm="0.0229798" res="16414.8" algo="Sum"/><pk mz="377.23365802" i="2483.59" sn="19.7003" a="64.2676" fwhm="0.0308569" res="12225.3" algo="Sum"/><pk mz="377.26615821" i="1067.72" sn="8.46747" a="22.6371" fwhm="0.0315239" res="11967.6" algo="Sum"/><pk mz="377.30118810" i="2300.12" sn="18.2397" a="57.3695" fwhm="0.0233173" res="16181.2" algo="Sum"/><pk mz="378.21519016" i="1421.98" sn="11.1879" a="36.0342" fwhm="0.0283993" res="13317.8" algo="Sum"/><pk mz="378.29918097" i="764.967" sn="6.01892" a="21.1651" fwhm="0.0255967" res="14779.2" algo="Sum"/><pk mz="378.90020583" i="3323.7" sn="26.0859" a="69.2304" fwhm="0.0190294" res="19911.4" algo="Sum"/><pk mz="379.18897919" i="672.715" sn="5.25711" a="14.0665" fwhm="0.0277295" res="13674.6" algo="Sum"/><pk mz="379.22082308" i="934.973" sn="7.30606" a="28.7903" fwhm="0.0460815" res="8229.34" algo="Sum"/><pk mz="379.24578520" i="906.262" sn="7.08171" a="23.8371" fwhm="0.0335092" res="11317.7" algo="Sum"/><pk mz="379.28170008" i="1347.28" sn="10.5279" a="35.1504" fwhm="0.0281866" res="13456.1" algo="Sum"/><pk mz="379.31737423" i="1366.04" sn="10.6734" a="27.6337" fwhm="0.0221166" res="17150.8" algo="Sum"/><pk mz="379.35369117" i="596.749" sn="4.66286" a="13.5222" fwhm="0.0209821" res="18079.8" algo="Sum"/><pk mz="380.76909043" i="1118.55" sn="8.66241" a="27.7911" fwhm="0.0203867" res="18677.3" algo="Sum"/><pk mz="380.89590258" i="593.821" sn="4.58777" a="15.8321" fwhm="0.0283633" res="13429.2" algo="Sum"/><pk mz="381.02515199" i="17576" sn="135.76" a="352.851" fwhm="0.0178601" res="21333.9" algo="Sum"/><pk mz="381.07910993" i="761.262" sn="5.87961" a="17.6523" fwhm="0.0213305" res="17865.4" algo="Sum"/><pk mz="381.20478165" i="1688.53" sn="13.0432" a="54.8805" fwhm="0.0319355" res="11936.7" algo="Sum"/><pk mz="381.23855046" i="815.7" sn="6.30144" a="14.5465" fwhm="0.0231024" res="16502.1" algo="Sum"/><pk mz="381.29697982" i="2591.3" sn="20.0173" a="80.8073" fwhm="0.0215945" res="17657.1" algo="Sum"/><pk mz="381.33194254" i="680.228" sn="5.25485" a="14.1584" fwhm="0.0226397" res="16843.5" algo="Sum"/><pk mz="381.96957487" i="496.805" sn="3.8144" a="12.0909" fwhm="0.0203647" res="18756.5" algo="Sum"/><pk mz="382.02799510" i="2169.44" sn="16.6547" a="48.449" fwhm="0.019574" res="19517.1" algo="Sum"/><pk mz="382.30041116" i="673.159" sn="5.16309" a="18.2753" fwhm="0.0246642" res="15500.2" algo="Sum"/><pk mz="382.76576474" i="1689.72" sn="12.9084" a="37.8877" fwhm="0.0196818" res="19447.7" algo="Sum"/><pk mz="383.02980283" i="507.334" sn="3.8735" a="16.2875" fwhm="0.0273804" res="13989.2" algo="Sum"/><pk mz="383.11582426" i="56878" sn="434.281" a="1134.44" fwhm="0.017521" res="21866" algo="Sum"/><pk mz="383.16194372" i="1085.08" sn="8.28388" a="26.0531" fwhm="0.0347411" res="11029.1" algo="Sum"/><pk mz="383.22239556" i="59048.4" sn="450.798" a="1160.2" fwhm="0.0171582" res="22334.6" algo="Sum"/><pk mz="383.28970648" i="642.384" sn="4.9042" a="20.8586" fwhm="0.0387901" res="9881.12" algo="Sum"/><pk mz="384.11916432" i="8277.32" sn="62.9592" a="172.372" fwhm="0.0181133" res="21206.5" algo="Sum"/><pk mz="384.22540467" i="12502.2" sn="95.0701" a="288.993" fwhm="0.0192503" res="19959.5" algo="Sum"/><pk mz="384.76392821" i="1162.5" sn="8.80735" a="28.0667" fwhm="0.019738" res="19493.5" algo="Sum"/><pk mz="384.84516425" i="1326.21" sn="10.0487" a="28.9764" fwhm="0.0193999" res="19837.4" algo="Sum"/><pk mz="385.12189961" i="2149.94" sn="16.2803" a="56.7617" fwhm="0.0216642" res="17776.9" algo="Sum"/><pk mz="385.22398989" i="4314.65" sn="32.6713" a="132.113" fwhm="0.0316754" res="12161.6" algo="Sum"/><pk mz="385.26773099" i="617.847" sn="4.67863" a="11.3478" fwhm="0.023224" res="16589.2" algo="Sum"/><pk mz="385.29172845" i="744.143" sn="5.635" a="21.9561" fwhm="0.0336157" res="11461.7" algo="Sum"/><pk mz="386.19568399" i="691.453" sn="5.22416" a="15.5838" fwhm="0.0315884" res="12225.9" algo="Sum"/><pk mz="386.22384884" i="890.376" sn="6.7271" a="28.7388" fwhm="0.0310435" res="12441.4" algo="Sum"/><pk mz="386.71516809" i="650.664" sn="4.90018" a="14.1017" fwhm="0.019104" res="20242.7" algo="Sum"/><pk mz="386.84312263" i="627.934" sn="4.72759" a="15.4201" fwhm="0.0215715" res="17933" algo="Sum"/><pk mz="387.19591524" i="1194" sn="8.96412" a="25.585" fwhm="0.0310425" res="12473.1" algo="Sum"/><pk mz="387.25084136" i="1175.05" sn="8.80861" a="36.1226" fwhm="0.0332968" res="11630.3" algo="Sum"/><pk mz="387.35999038" i="544.803" sn="4.07873" a="12.1367" fwhm="0.0200461" res="19323.4" algo="Sum"/><pk mz="388.35502823" i="665.64" sn="4.95325" a="17.8204" fwhm="0.0232475" res="16705.3" algo="Sum"/><pk mz="388.71119636" i="1261.79" sn="9.36932" a="25.6046" fwhm="0.0180838" res="21495" algo="Sum"/><pk mz="389.17447678" i="1240.7" sn="9.14962" a="33.6837" fwhm="0.0341297" res="11402.8" algo="Sum"/><pk mz="389.20378899" i="1068.95" sn="7.88224" a="27.2354" fwhm="0.0345789" res="11255.5" algo="Sum"/><pk mz="389.23403026" i="941.105" sn="6.94034" a="31.2596" fwhm="0.0427959" res="9095.13" algo="Sum"/><pk mz="389.26462282" i="889.525" sn="6.56106" a="33.4859" fwhm="0.0372066" res="10462.3" algo="Sum"/><pk mz="389.37515484" i="1851.37" sn="13.6566" a="44.2535" fwhm="0.0209281" res="18605.3" algo="Sum"/><pk mz="389.97346070" i="1162.68" sn="8.53401" a="26.5058" fwhm="0.0194658" res="20033.7" algo="Sum"/><pk mz="390.27637407" i="967.46" sn="7.09811" a="25.1327" fwhm="0.0330969" res="11791.9" algo="Sum"/><pk mz="390.37801445" i="578.886" sn="4.2472" a="13.8742" fwhm="0.0197978" res="19718.2" algo="Sum"/><pk mz="390.70874944" i="1068.6" sn="7.83175" a="24.1054" fwhm="0.0190124" res="20550.2" algo="Sum"/><pk mz="390.79772822" i="2111.53" sn="15.4361" a="44.7979" fwhm="0.0197435" res="19793.7" algo="Sum"/><pk mz="390.98787373" i="2610.08" sn="19.0024" a="72.3681" fwhm="0.0237471" res="16464.7" algo="Sum"/><pk mz="391.18926116" i="913.733" sn="6.65088" a="23.4908" fwhm="0.0268973" res="14543.8" algo="Sum"/><pk mz="391.21020631" i="1091.4" sn="7.94425" a="31.255" fwhm="0.0325477" res="12019.6" algo="Sum"/><pk mz="391.28011633" i="2389.24" sn="17.3869" a="60.3295" fwhm="0.0294051" res="13306.6" algo="Sum"/><pk mz="391.35441498" i="1049.42" sn="7.6352" a="24.6511" fwhm="0.0211694" res="18486.8" algo="Sum"/><pk mz="391.77911718" i="494.741" sn="3.58171" a="13.4443" fwhm="0.020283" res="19315.7" algo="Sum"/><pk mz="392.28624315" i="1526.88" sn="11.0459" a="51.9807" fwhm="0.031955" res="12276.2" algo="Sum"/><pk mz="392.31112177" i="1186.97" sn="8.58605" a="27.4531" fwhm="0.026097" res="15032.8" algo="Sum"/><pk mz="392.70591774" i="517.84" sn="3.73078" a="13.862" fwhm="0.0230175" res="17061.2" algo="Sum"/><pk mz="392.79471791" i="2633.73" sn="18.9486" a="56.7485" fwhm="0.0194609" res="20183.8" algo="Sum"/><pk mz="392.98766832" i="498.376" sn="3.58442" a="15.1398" fwhm="0.0263059" res="14939.1" algo="Sum"/><pk mz="393.20649712" i="1667.07" sn="11.9656" a="66.6429" fwhm="0.0375376" res="10475" algo="Sum"/><pk mz="393.29721107" i="37448.4" sn="268.726" a="785.875" fwhm="0.0183557" res="21426.4" algo="Sum"/><pk mz="393.36955103" i="929.67" sn="6.67184" a="22.6309" fwhm="0.0222994" res="17640.3" algo="Sum"/><pk mz="394.26402615" i="500.396" sn="3.57457" a="11.7169" fwhm="0.022539" res="17492.5" algo="Sum"/><pk mz="394.30044590" i="9277.27" sn="66.2721" a="200.323" fwhm="0.0191467" res="20593.6" algo="Sum"/><pk mz="394.34587074" i="3753.54" sn="26.8115" a="86.0966" fwhm="0.0198099" res="19906.5" algo="Sum"/><pk mz="394.79248997" i="1306.34" sn="9.30636" a="34.2452" fwhm="0.022042" res="17910.9" algo="Sum"/><pk mz="394.87464599" i="959.404" sn="6.83335" a="22.5438" fwhm="0.0218769" res="18049.8" algo="Sum"/><pk mz="395.21564549" i="1473.94" sn="10.4855" a="47.679" fwhm="0.0277185" res="14258.2" algo="Sum"/><pk mz="395.25400425" i="707.394" sn="5.03115" a="12.921" fwhm="0.0235229" res="16802.9" algo="Sum"/><pk mz="395.30260565" i="1938.91" sn="13.7899" a="55.269" fwhm="0.0295664" res="13370" algo="Sum"/><pk mz="395.34984030" i="1203.78" sn="8.5615" a="30.7054" fwhm="0.0220484" res="17931" algo="Sum"/><pk mz="396.74302501" i="1196.04" sn="8.43958" a="29.1738" fwhm="0.019945" res="19891.8" algo="Sum"/><pk mz="396.92393126" i="552.387" sn="3.89844" a="13.6353" fwhm="0.021987" res="18052.7" algo="Sum"/><pk mz="396.99796959" i="9906.07" sn="69.9116" a="230.128" fwhm="0.0205623" res="19307.1" algo="Sum"/><pk mz="397.18213282" i="688.445" sn="4.84959" a="24.0234" fwhm="0.0366488" res="10837.5" algo="Sum"/><pk mz="397.23662012" i="2022.77" sn="14.2426" a="57.9844" fwhm="0.0274672" res="14462.2" algo="Sum"/><pk mz="397.26976679" i="982.514" sn="6.91818" a="25.4314" fwhm="0.0290908" res="13656.2" algo="Sum"/><pk mz="398.00108471" i="1308.45" sn="9.19413" a="32.4678" fwhm="0.0205217" res="19394.1" algo="Sum"/><pk mz="398.23899514" i="533.733" sn="3.74087" a="17.051" fwhm="0.0350479" res="11362.7" algo="Sum"/><pk mz="398.32726397" i="657.299" sn="4.60721" a="19.6948" fwhm="0.0246833" res="16137.5" algo="Sum"/><pk mz="398.74069954" i="1966.25" sn="13.7457" a="39.6078" fwhm="0.0231501" res="17224.1" algo="Sum"/><pk mz="398.75795567" i="1415.34" sn="9.89437" a="28.0477" fwhm="0.0176194" res="22631.8" algo="Sum"/><pk mz="398.99705790" i="929.952" sn="6.4922" a="27.8579" fwhm="0.0232434" res="17166" algo="Sum"/><pk mz="399.08957703" i="8601.67" sn="60.0036" a="186.544" fwhm="0.0187136" res="21326.2" algo="Sum"/><pk mz="399.21535171" i="22380" sn="156.066" a="476.589" fwhm="0.024595" res="16231.6" algo="Sum"/><pk mz="399.26183392" i="1261.71" sn="8.79828" a="34.7854" fwhm="0.0315934" res="12637.5" algo="Sum"/><pk mz="399.31105459" i="660.933" sn="4.60884" a="25.8277" fwhm="0.0383343" res="10416.6" algo="Sum"/><pk mz="399.77495219" i="830.237" sn="5.7797" a="24.1719" fwhm="0.0243972" res="16386.1" algo="Sum"/><pk mz="400.09354239" i="1226.2" sn="8.51307" a="27.8523" fwhm="0.0199088" res="20096.3" algo="Sum"/><pk mz="400.21836977" i="5076.37" sn="35.2471" a="119.455" fwhm="0.0271762" res="14726.8" algo="Sum"/><pk mz="400.27621007" i="596.371" sn="4.14217" a="17.7842" fwhm="0.0333688" res="11995.5" algo="Sum"/><pk mz="400.34127573" i="1102.58" sn="7.65861" a="28.2276" fwhm="0.02102" res="19045.7" algo="Sum"/><pk mz="400.73794148" i="1355.81" sn="9.40356" a="30.8168" fwhm="0.0200564" res="19980.6" algo="Sum"/><pk mz="400.78354066" i="704.896" sn="4.88462" a="16.4426" fwhm="0.0216169" res="18540.3" algo="Sum"/><pk mz="400.82661218" i="2862.33" sn="19.8177" a="66.5563" fwhm="0.0201571" res="19885.1" algo="Sum"/><pk mz="401.08973482" i="853.975" sn="5.90224" a="24.1263" fwhm="0.0239426" res="16752.1" algo="Sum"/><pk mz="401.19792901" i="2664.8" sn="18.421" a="132.385" fwhm="0.0467616" res="8579.65" algo="Sum"/><pk mz="401.27341497" i="661.228" sn="4.57083" a="28.8366" fwhm="0.0466668" res="8598.69" algo="Sum"/><pk mz="401.34424320" i="538.1" sn="3.71865" a="12.4215" fwhm="0.020979" res="19130.7" algo="Sum"/><pk mz="401.37435668" i="565.69" sn="3.90963" a="12.0714" fwhm="0.0200094" res="20059.3" algo="Sum"/><pk mz="401.77086658" i="521.244" sn="3.58984" a="15.1494" fwhm="0.0220674" res="18206.5" algo="Sum"/><pk mz="402.19776418" i="628.417" sn="4.31093" a="19.5726" fwhm="0.0342672" res="11737.1" algo="Sum"/><pk mz="402.35775958" i="1515.56" sn="10.3963" a="40.6331" fwhm="0.0218514" res="18413.4" algo="Sum"/><pk mz="402.73676721" i="522.13" sn="3.56552" a="12.8372" fwhm="0.0248517" res="16205.6" algo="Sum"/><pk mz="402.77420889" i="684.428" sn="4.67347" a="16.3675" fwhm="0.0226674" res="17768.9" algo="Sum"/><pk mz="402.82377994" i="2715.97" sn="18.5431" a="60.9602" fwhm="0.0198644" res="20278.7" algo="Sum"/><pk mz="403.00744774" i="5376.2" sn="36.6873" a="120.37" fwhm="0.0192708" res="20912.8" algo="Sum"/><pk mz="403.18996346" i="598.124" sn="4.08093" a="20.1049" fwhm="0.0444786" res="9064.81" algo="Sum"/><pk mz="403.21401497" i="692.849" sn="4.72776" a="21.725" fwhm="0.0397613" res="10140.9" algo="Sum"/><pk mz="403.25336363" i="717.192" sn="4.89351" a="25.5221" fwhm="0.0514796" res="7833.27" algo="Sum"/><pk mz="403.27101135" i="654.078" sn="4.46287" a="15.0878" fwhm="0.0265521" res="15187.9" algo="Sum"/><pk mz="403.35790565" i="694.305" sn="4.73735" a="15.5719" fwhm="0.0234519" res="17199.4" algo="Sum"/><pk mz="403.39063805" i="1621.13" sn="11.0612" a="38.7839" fwhm="0.0200026" res="20167" algo="Sum"/><pk mz="404.01065138" i="748.988" sn="5.08414" a="17.9792" fwhm="0.0186904" res="21615.9" algo="Sum"/><pk mz="404.39348215" i="511.62" sn="3.46598" a="11.7669" fwhm="0.0216115" res="18712" algo="Sum"/><pk mz="404.68608233" i="706.669" sn="4.77336" a="15.8509" fwhm="0.0194212" res="20837.4" algo="Sum"/><pk mz="404.82237859" i="1084.44" sn="7.32359" a="33.024" fwhm="0.0276063" res="14664.1" algo="Sum"/><pk mz="405.09737551" i="522.908" sn="3.52909" a="19.8718" fwhm="0.0248677" res="16290.1" algo="Sum"/><pk mz="405.22230746" i="702.368" sn="4.73935" a="25.402" fwhm="0.0358827" res="11293" algo="Sum"/><pk mz="405.26307834" i="1472.35" sn="9.93457" a="64.5507" fwhm="0.0368301" res="11003.6" algo="Sum"/><pk mz="405.33446385" i="741.758" sn="5.00484" a="23.6557" fwhm="0.0373756" res="10844.9" algo="Sum"/><pk mz="405.94733296" i="499.247" sn="3.36346" a="13.4312" fwhm="0.0225197" res="18026.3" algo="Sum"/><pk mz="406.25688836" i="913.178" sn="6.14348" a="28.5781" fwhm="0.0372214" res="10914.6" algo="Sum"/><pk mz="406.68300040" i="658.348" sn="4.41328" a="14.6089" fwhm="0.0196712" res="20674" algo="Sum"/><pk mz="406.77222136" i="2121.5" sn="14.2185" a="50.2346" fwhm="0.0192733" res="21105.5" algo="Sum"/><pk mz="406.95408740" i="693.544" sn="4.64972" a="20.3875" fwhm="0.0228223" res="17831.4" algo="Sum"/><pk mz="407.19016497" i="509.689" sn="3.41384" a="19.1908" fwhm="0.0376935" res="10802.7" algo="Sum"/><pk mz="407.25599513" i="962.888" sn="6.43754" a="22.4214" fwhm="0.0419139" res="9716.48" algo="Sum"/><pk mz="407.27918083" i="1176.55" sn="7.86342" a="55.7831" fwhm="0.0469968" res="8666.11" algo="Sum"/><pk mz="407.34758493" i="746.967" sn="4.98562" a="24.2745" fwhm="0.0383079" res="10633.5" algo="Sum"/><pk mz="408.28915852" i="778.487" sn="5.16551" a="20.1673" fwhm="0.0383786" res="10638.5" algo="Sum"/><pk mz="408.30415747" i="718.602" sn="4.76816" a="17.1527" fwhm="0.0245832" res="16609.1" algo="Sum"/><pk mz="408.76956499" i="2940.87" sn="19.4975" a="70.2885" fwhm="0.0205697" res="19872.4" algo="Sum"/><pk mz="409.18448109" i="690.744" sn="4.56353" a="25.2858" fwhm="0.0438741" res="9326.34" algo="Sum"/><pk mz="409.27104061" i="10219.5" sn="67.5424" a="250.201" fwhm="0.0204208" res="20041.8" algo="Sum"/><pk mz="409.34358191" i="1757.82" sn="11.6211" a="53.925" fwhm="0.0253777" res="16130" algo="Sum"/><pk mz="410.27468688" i="2545.12" sn="16.7542" a="63.1837" fwhm="0.0224582" res="18268.3" algo="Sum"/><pk mz="410.34633171" i="570.377" sn="3.75452" a="13.8187" fwhm="0.0298845" res="13731.1" algo="Sum"/><pk mz="410.76473865" i="2180.49" sn="14.3331" a="48.1236" fwhm="0.0199071" res="20634.1" algo="Sum"/><pk mz="410.85576557" i="3451.83" sn="22.6767" a="79.2878" fwhm="0.01912" res="21488.3" algo="Sum"/><pk mz="411.19038564" i="632.914" sn="4.14462" a="29.6435" fwhm="0.0320621" res="12824.8" algo="Sum"/><pk mz="411.26110514" i="2091.94" sn="13.6988" a="91.3434" fwhm="0.037843" res="10867.6" algo="Sum"/><pk mz="411.77113462" i="538.739" sn="3.52087" a="15.1516" fwhm="0.0233253" res="17653.4" algo="Sum"/><pk mz="412.27080595" i="651.837" sn="4.25335" a="28.2842" fwhm="0.0494807" res="8331.95" algo="Sum"/><pk mz="412.71737577" i="628.711" sn="4.09185" a="15.6745" fwhm="0.0209484" res="19701.6" algo="Sum"/><pk mz="412.77649285" i="956.63" sn="6.21597" a="32.8446" fwhm="0.0308677" res="13372.4" algo="Sum"/><pk mz="412.85289740" i="2218.83" sn="14.4052" a="52.9301" fwhm="0.0209749" res="19683.2" algo="Sum"/><pk mz="412.97128216" i="2247.05" sn="14.5862" a="62.3609" fwhm="0.0234477" res="17612.4" algo="Sum"/><pk mz="413.18006125" i="1462.83" sn="9.48479" a="39.1893" fwhm="0.02665" res="15504" algo="Sum"/><pk mz="413.23267618" i="1354.2" sn="8.77885" a="39.6487" fwhm="0.0307025" res="13459.2" algo="Sum"/><pk mz="413.26594328" i="10337.8" sn="67.0192" a="251.262" fwhm="0.0210412" res="19640.8" algo="Sum"/><pk mz="413.78578340" i="504.242" sn="3.2632" a="21.3926" fwhm="0.0410013" res="10092" algo="Sum"/><pk mz="414.26955401" i="3079.36" sn="19.8996" a="82.5556" fwhm="0.0207181" res="19995.5" algo="Sum"/><pk mz="414.71435840" i="1080.52" sn="6.96265" a="27.9477" fwhm="0.0213015" res="19468.8" algo="Sum"/><pk mz="414.77579710" i="491.2" sn="3.16546" a="12.3771" fwhm="0.0248358" res="16700.8" algo="Sum"/><pk mz="414.85880590" i="702.821" sn="4.52978" a="28.4285" fwhm="0.0409778" res="10124" algo="Sum"/><pk mz="415.19265437" i="15031.5" sn="96.8195" a="383.171" fwhm="0.0213506" res="19446.5" algo="Sum"/><pk mz="415.24655253" i="735.864" sn="4.73954" a="8.5234" fwhm="0.0120554" res="34445" algo="Sum"/><pk mz="415.27695693" i="1093.2" sn="7.04128" a="37.3075" fwhm="0.0411659" res="10087.9" algo="Sum"/><pk mz="415.78510574" i="496.015" sn="3.18362" a="12.8013" fwhm="0.0220057" res="18894.4" algo="Sum"/><pk mz="416.19596975" i="3393.91" sn="21.7837" a="86.6623" fwhm="0.0215612" res="19303" algo="Sum"/><pk mz="416.71206972" i="763.242" sn="4.87948" a="20.5958" fwhm="0.0205583" res="20269.8" algo="Sum"/><pk mz="416.80040951" i="2813.08" sn="17.9871" a="71.3142" fwhm="0.0212641" res="19601.1" algo="Sum"/><pk mz="417.00180395" i="4747.92" sn="30.3606" a="106.578" fwhm="0.0193012" res="21605" algo="Sum"/><pk mz="417.19166122" i="2108.02" sn="13.4751" a="78.8527" fwhm="0.0276043" res="15113.3" algo="Sum"/><pk mz="417.27652046" i="621.446" sn="3.96919" a="21.8592" fwhm="0.0371975" res="11217.8" algo="Sum"/><pk mz="417.40586170" i="1709.35" sn="10.9093" a="38.1168" fwhm="0.0203638" res="20497.5" algo="Sum"/><pk mz="418.00460112" i="652.958" sn="4.16033" a="17.5795" fwhm="0.0209696" res="19933.8" algo="Sum"/><pk mz="418.19420925" i="507.725" sn="3.22851" a="18.6491" fwhm="0.030364" res="13772.7" algo="Sum"/><pk mz="418.40931389" i="547.911" sn="3.47888" a="13.2917" fwhm="0.020194" res="20719.5" algo="Sum"/><pk mz="418.79799554" i="2855.1" sn="18.1052" a="67.1238" fwhm="0.0202814" res="20649.4" algo="Sum"/><pk mz="418.98278414" i="3067.51" sn="19.4583" a="75.652" fwhm="0.028946" res="14474.6" algo="Sum"/><pk mz="419.24034095" i="866.926" sn="5.49028" a="36.1297" fwhm="0.0469688" res="8925.93" algo="Sum"/><pk mz="419.28811447" i="815.779" sn="5.16622" a="23.0839" fwhm="0.0419908" res="9985.23" algo="Sum"/><pk mz="419.31447960" i="704.292" sn="4.4601" a="20.0732" fwhm="0.039483" res="10620.1" algo="Sum"/><pk mz="419.34924596" i="671.317" sn="4.25128" a="17.5164" fwhm="0.0383153" res="10944.7" algo="Sum"/><pk mz="419.38451337" i="867.822" sn="5.49459" a="21.1722" fwhm="0.0240868" res="17411.4" algo="Sum"/><pk mz="420.79518612" i="1215.2" sn="7.66126" a="35.6856" fwhm="0.0237634" res="17707.7" algo="Sum"/><pk mz="420.88427520" i="3656.61" sn="23.0368" a="81.5164" fwhm="0.0201589" res="20878.3" algo="Sum"/><pk mz="421.23835559" i="818.144" sn="5.15169" a="21.6881" fwhm="0.0348607" res="12083.5" algo="Sum"/><pk mz="421.30633456" i="674.113" sn="4.24513" a="20.1905" fwhm="0.0320971" res="13126" algo="Sum"/><pk mz="421.32825243" i="653.147" sn="4.11302" a="10.0961" fwhm="0.0161909" res="26022.5" algo="Sum"/><pk mz="421.33923766" i="687.363" sn="4.32849" a="10.573" fwhm="0.0161912" res="26022.7" algo="Sum"/><pk mz="421.35738005" i="707.201" sn="4.45355" a="18.2287" fwhm="0.0307056" res="13722.5" algo="Sum"/><pk mz="421.40104979" i="722.262" sn="4.54776" a="14.7062" fwhm="0.0196245" res="21473.2" algo="Sum"/><pk mz="422.74819423" i="1006.51" sn="6.28858" a="34.3605" fwhm="0.0325947" res="12969.8" algo="Sum"/><pk mz="422.88148818" i="1418.97" sn="8.86161" a="38.2828" fwhm="0.0227441" res="18593" algo="Sum"/><pk mz="423.23284986" i="556.107" sn="3.46986" a="16.6499" fwhm="0.0341583" res="12390.3" algo="Sum"/><pk mz="423.26522257" i="833.71" sn="5.20173" a="31.2298" fwhm="0.0579229" res="7307.39" algo="Sum"/><pk mz="423.32265336" i="706.163" sn="4.40617" a="27.5277" fwhm="0.0474093" res="8929.11" algo="Sum"/><pk mz="423.35366439" i="660.311" sn="4.12007" a="24.4852" fwhm="0.0397584" res="10648.2" algo="Sum"/><pk mz="424.28012905" i="587.55" sn="3.64508" a="24.3159" fwhm="0.0385" res="11020.3" algo="Sum"/><pk mz="424.34068888" i="1200.82" sn="7.44957" a="36.8048" fwhm="0.0244573" res="17350.2" algo="Sum"/><pk mz="424.74302212" i="1425.45" sn="8.82235" a="31.1333" fwhm="0.0200734" res="21159.5" algo="Sum"/><pk mz="424.77853607" i="675.359" sn="4.17981" a="15.1532" fwhm="0.0316179" res="13434.8" algo="Sum"/><pk mz="424.87339738" i="491.491" sn="3.04104" a="11.719" fwhm="0.0287206" res="14793.3" algo="Sum"/><pk mz="424.89607608" i="732.347" sn="4.53141" a="18.0068" fwhm="0.033604" res="12644.2" algo="Sum"/><pk mz="425.21786491" i="561.193" sn="3.46981" a="19.871" fwhm="0.0463175" res="9180.5" algo="Sum"/><pk mz="425.28344510" i="1050.02" sn="6.4922" a="33.4737" fwhm="0.0316562" res="13434.5" algo="Sum"/><pk mz="425.31720089" i="1052.56" sn="6.50754" a="32.2524" fwhm="0.0432616" res="9831.29" algo="Sum"/><pk mz="425.77254761" i="641.108" sn="3.95662" a="19.5675" fwhm="0.0293121" res="14525.5" algo="Sum"/><pk mz="426.32010003" i="579.543" sn="3.56756" a="13.9345" fwhm="0.0336362" res="12674.4" algo="Sum"/><pk mz="426.35766256" i="1887.62" sn="11.6162" a="46.5501" fwhm="0.0215426" res="19791.4" algo="Sum"/><pk mz="426.74039096" i="890.219" sn="5.46596" a="19.5671" fwhm="0.0192281" res="22193.6" algo="Sum"/><pk mz="426.79087844" i="519.961" sn="3.19257" a="15.7432" fwhm="0.0270056" res="15803.8" algo="Sum"/><pk mz="426.82943874" i="2858.55" sn="17.5515" a="70.6536" fwhm="0.0212868" res="20051.4" algo="Sum"/><pk mz="427.15690017" i="566.714" sn="3.47846" a="19.6514" fwhm="0.0296532" res="14405.1" algo="Sum"/><pk mz="427.24263081" i="861.889" sn="5.29018" a="38.1564" fwhm="0.0486674" res="8778.83" algo="Sum"/><pk mz="427.28100944" i="508.484" sn="3.12102" a="17.1284" fwhm="0.0306445" res="13943.1" algo="Sum"/><pk mz="427.35636692" i="1147.38" sn="7.03912" a="32.5101" fwhm="0.0241557" res="17691.7" algo="Sum"/><pk mz="428.37189694" i="1079.38" sn="6.59155" a="34.4052" fwhm="0.0253298" res="16911.8" algo="Sum"/><pk mz="428.82688169" i="2038.78" sn="12.4415" a="48.9232" fwhm="0.0208136" res="20603.2" algo="Sum"/><pk mz="428.99853491" i="564.926" sn="3.44624" a="19.2" fwhm="0.0284517" res="15078.1" algo="Sum"/><pk mz="429.15300793" i="590.052" sn="3.59222" a="19.4992" fwhm="0.0354859" res="12093.6" algo="Sum"/><pk mz="429.21041254" i="1140.88" sn="6.93655" a="26.0973" fwhm="0.0237258" res="18090.4" algo="Sum"/><pk mz="429.23888066" i="4143.81" sn="25.1807" a="121.411" fwhm="0.0234081" res="18337.2" algo="Sum"/><pk mz="429.31797010" i="989.684" sn="6.01423" a="28.28" fwhm="0.0262516" res="16353.9" algo="Sum"/><pk mz="429.37236307" i="3351.68" sn="20.3735" a="79.6113" fwhm="0.0204885" res="20956.8" algo="Sum"/><pk mz="430.24308316" i="1162.01" sn="7.03474" a="34.8687" fwhm="0.0231745" res="18565.4" algo="Sum"/><pk mz="430.37988492" i="6437.8" sn="38.9746" a="158.907" fwhm="0.0219149" res="19638.7" algo="Sum"/><pk mz="430.69361486" i="882.948" sn="5.34296" a="23.4185" fwhm="0.0243662" res="17675.9" algo="Sum"/><pk mz="430.82545880" i="656.313" sn="3.97026" a="22.7209" fwhm="0.0332432" res="12959.8" algo="Sum"/><pk mz="430.91297560" i="3311.33" sn="20.0269" a="76.7927" fwhm="0.0207992" res="20717.7" algo="Sum"/><pk mz="431.17023227" i="2457.3" sn="14.8258" a="89.7117" fwhm="0.0320764" res="13442" algo="Sum"/><pk mz="431.23962163" i="1452.5" sn="8.76365" a="44.4813" fwhm="0.0277893" res="15518.2" algo="Sum"/><pk mz="431.27299346" i="543.845" sn="3.28129" a="17.9372" fwhm="0.047245" res="9128.44" algo="Sum"/><pk mz="431.31235879" i="492.84" sn="2.97366" a="16.75" fwhm="0.0439126" res="9822.06" algo="Sum"/><pk mz="431.38432470" i="2588.12" sn="15.6163" a="64.2085" fwhm="0.0224002" res="19258.1" algo="Sum"/><pk mz="431.42067470" i="1344.14" sn="8.10846" a="32.6736" fwhm="0.024386" res="17691.3" algo="Sum"/><pk mz="432.17313241" i="581.531" sn="3.49696" a="23.0928" fwhm="0.0353415" res="12228.5" algo="Sum"/><pk mz="432.38728913" i="544.419" sn="3.27402" a="15.5684" fwhm="0.024566" res="17601" algo="Sum"/><pk mz="432.42444977" i="513.27" sn="3.08683" a="11.9314" fwhm="0.0214455" res="20163.9" algo="Sum"/><pk mz="432.69199557" i="745.98" sn="4.48308" a="21.3397" fwhm="0.0240719" res="17975" algo="Sum"/><pk mz="432.77600784" i="1135.93" sn="6.82299" a="32.4622" fwhm="0.0232805" res="18589.6" algo="Sum"/><pk mz="432.97383265" i="2567.06" sn="15.379" a="67.3024" fwhm="0.0236451" res="18311.3" algo="Sum"/><pk mz="433.16824811" i="595.238" sn="3.56506" a="20.4226" fwhm="0.0325881" res="13292.2" algo="Sum"/><pk mz="433.25277565" i="535.75" sn="3.20701" a="16.8751" fwhm="0.0367943" res="11775" algo="Sum"/><pk mz="433.30535565" i="610.456" sn="3.65336" a="22.8586" fwhm="0.0395366" res="10959.6" algo="Sum"/><pk mz="433.36495239" i="639.511" sn="3.82682" a="24.5461" fwhm="0.0359734" res="12046.8" algo="Sum"/><pk mz="434.77178670" i="1266.06" sn="7.5493" a="35.6398" fwhm="0.0229644" res="18932.4" algo="Sum"/><pk mz="434.89834291" i="604.606" sn="3.60612" a="17.3765" fwhm="0.0326343" res="13326.4" algo="Sum"/><pk mz="434.96778926" i="1272.76" sn="7.59068" a="51.071" fwhm="0.0365734" res="11893" algo="Sum"/><pk mz="435.21698958" i="633.077" sn="3.77021" a="22.3558" fwhm="0.0397117" res="10959.4" algo="Sum"/><pk mz="435.24552814" i="566.745" sn="3.37518" a="10.8925" fwhm="0.0246844" res="17632.4" algo="Sum"/><pk mz="435.26461149" i="541.197" sn="3.22303" a="12.522" fwhm="0.0287992" res="15113.8" algo="Sum"/><pk mz="435.31776801" i="682.888" sn="4.06685" a="30.5788" fwhm="0.0550552" res="7906.94" algo="Sum"/><pk mz="435.37783553" i="519.848" sn="3.09589" a="14.2691" fwhm="0.0321767" res="13530.8" algo="Sum"/><pk mz="436.77297819" i="670.873" sn="3.9812" a="21.036" fwhm="0.0256245" res="17045.1" algo="Sum"/><pk mz="436.85855799" i="2742.74" sn="16.278" a="65.9102" fwhm="0.0216898" res="20141.2" algo="Sum"/><pk mz="437.18678460" i="763.755" sn="4.52774" a="21.6935" fwhm="0.0303821" res="14389.6" algo="Sum"/><pk mz="437.23392521" i="1097.98" sn="6.50922" a="39.2678" fwhm="0.0325082" res="13450" algo="Sum"/><pk mz="437.28295812" i="614.397" sn="3.64317" a="26.9104" fwhm="0.0618555" res="7069.43" algo="Sum"/><pk mz="437.33794183" i="764.247" sn="4.53175" a="34.54" fwhm="0.0545766" res="8013.28" algo="Sum"/><pk mz="438.72585518" i="599.827" sn="3.54224" a="18.0486" fwhm="0.0274104" res="16005.8" algo="Sum"/><pk mz="438.85537374" i="1335.78" sn="7.88074" a="35.4556" fwhm="0.0237182" res="18502.9" algo="Sum"/><pk mz="438.98346258" i="8058.27" sn="47.5416" a="192.756" fwhm="0.0210788" res="20825.8" algo="Sum"/><pk mz="439.29230985" i="548.114" sn="3.23165" a="19.1951" fwhm="0.0513809" res="8549.72" algo="Sum"/><pk mz="439.31276281" i="544.678" sn="3.21131" a="15.219" fwhm="0.0408823" res="10745.8" algo="Sum"/><pk mz="439.35440653" i="522.16" sn="3.07783" a="17.012" fwhm="0.039455" res="11135.6" algo="Sum"/><pk mz="439.98555772" i="1065.53" sn="6.2674" a="28.7732" fwhm="0.0239202" res="18393.9" algo="Sum"/><pk mz="440.72244688" i="1150.76" sn="6.72678" a="28.4966" fwhm="0.0222522" res="19805.8" algo="Sum"/><pk mz="440.98039518" i="2804.88" sn="16.3778" a="72.5899" fwhm="0.022783" res="19355.7" algo="Sum"/><pk mz="441.26221832" i="511.11" sn="2.98074" a="18.6398" fwhm="0.0386427" res="11419" algo="Sum"/><pk mz="441.29707272" i="2352.81" sn="13.7196" a="77.9161" fwhm="0.0250542" res="17613.7" algo="Sum"/><pk mz="441.35058194" i="498.565" sn="2.90723" a="7.08115" fwhm="0.0165714" res="26633.3" algo="Sum"/><pk mz="442.30101132" i="815.679" sn="4.73468" a="23.6065" fwhm="0.023312" res="18973.1" algo="Sum"/><pk mz="442.72026948" i="859.925" sn="4.98606" a="22.1837" fwhm="0.0230949" res="19169.6" algo="Sum"/><pk mz="442.80382552" i="1167.29" sn="6.76568" a="29.7973" fwhm="0.0222513" res="19900.1" algo="Sum"/><pk mz="443.13486243" i="668.515" sn="3.86843" a="26.023" fwhm="0.0397266" res="11154.6" algo="Sum"/><pk mz="443.22338998" i="682.33" sn="3.94812" a="37.7766" fwhm="0.0480214" res="9229.71" algo="Sum"/><pk mz="443.30034035" i="533.768" sn="3.08949" a="15.4014" fwhm="0.0415192" res="10677" algo="Sum"/><pk mz="443.33170897" i="775.519" sn="4.4892" a="26.676" fwhm="0.0345951" res="12814.9" algo="Sum"/><pk mz="444.20371800" i="494.581" sn="2.85147" a="17.547" fwhm="0.0355954" res="12479.2" algo="Sum"/><pk mz="444.80102630" i="941.36" sn="5.41428" a="22.3845" fwhm="0.0213934" res="20791.5" algo="Sum"/><pk mz="444.85129730" i="520.915" sn="2.99617" a="16.2811" fwhm="0.0282557" res="15743.8" algo="Sum"/><pk mz="444.92735851" i="532.173" sn="3.06054" a="17.3453" fwhm="0.0326192" res="13640" algo="Sum"/><pk mz="445.20392101" i="546.023" sn="3.13778" a="30.8278" fwhm="0.0370027" res="12031.7" algo="Sum"/><pk mz="445.30655242" i="530.06" sn="3.04627" a="20.3534" fwhm="0.0539783" res="8249.73" algo="Sum"/><pk mz="445.34130331" i="644.828" sn="3.70584" a="15.573" fwhm="0.0296182" res="15036.1" algo="Sum"/><pk mz="445.36511648" i="710.289" sn="4.08205" a="18.7549" fwhm="0.0315198" res="14129.7" algo="Sum"/><pk mz="445.43772744" i="1484.49" sn="8.53091" a="36.9723" fwhm="0.0213263" res="20886.7" algo="Sum"/><pk mz="446.66892914" i="816.424" sn="4.65897" a="21.2992" fwhm="0.0227383" res="19643.9" algo="Sum"/><pk mz="446.84865017" i="520.935" sn="2.97274" a="13.1066" fwhm="0.0255743" res="17472.6" algo="Sum"/><pk mz="446.88711116" i="2261.8" sn="12.9076" a="63.1421" fwhm="0.0224849" res="19875" algo="Sum"/><pk mz="447.17383547" i="590.433" sn="3.36784" a="28.8799" fwhm="0.0478125" res="9352.66" algo="Sum"/><pk mz="447.28596528" i="529.194" sn="3.01848" a="17.0011" fwhm="0.0458764" res="9749.81" algo="Sum"/><pk mz="447.32191134" i="657.963" sn="3.75272" a="13.2818" fwhm="0.0305894" res="14623.4" algo="Sum"/><pk mz="447.35281211" i="604.25" sn="3.44598" a="30.6691" fwhm="0.0495146" res="9034.76" algo="Sum"/><pk mz="447.41441472" i="601.267" sn="3.42806" a="16.9411" fwhm="0.0302689" res="14781.3" algo="Sum"/><pk mz="448.66721314" i="876.025" sn="4.97225" a="20.0792" fwhm="0.0205616" res="21820.6" algo="Sum"/><pk mz="448.75443299" i="926.211" sn="5.2573" a="28.2736" fwhm="0.0237056" res="18930.3" algo="Sum"/><pk mz="448.94560268" i="607.484" sn="3.44818" a="22.557" fwhm="0.0317646" res="14133.5" algo="Sum"/><pk mz="449.01057261" i="657.29" sn="3.73088" a="19.9863" fwhm="0.0249699" res="17982.1" algo="Sum"/><pk mz="449.28584097" i="1309.63" sn="7.4278" a="53.2051" fwhm="0.0331317" res="13560.6" algo="Sum"/><pk mz="449.36613798" i="721.088" sn="4.08425" a="24.5489" fwhm="0.0459829" res="9772.47" algo="Sum"/><pk mz="449.43169838" i="512.825" sn="2.90515" a="12.2929" fwhm="0.0236538" res="19000.4" algo="Sum"/><pk mz="450.28893783" i="529.471" sn="2.99829" a="20.9252" fwhm="0.0292081" res="15416.6" algo="Sum"/><pk mz="450.75196271" i="1312.76" sn="7.4304" a="35.2392" fwhm="0.0231879" res="19439.1" algo="Sum"/><pk mz="451.15693874" i="510.387" sn="2.88754" a="16.976" fwhm="0.0307455" res="14673.9" algo="Sum"/><pk mz="451.28399327" i="554.637" sn="3.13879" a="18.7696" fwhm="0.0460808" res="9793.31" algo="Sum"/><pk mz="451.31712923" i="585.497" sn="3.31315" a="15.0904" fwhm="0.0377039" res="11970" algo="Sum"/><pk mz="451.35334715" i="726.514" sn="4.11062" a="21.9432" fwhm="0.0374952" res="12037.6" algo="Sum"/><pk mz="452.36143992" i="1081.43" sn="6.113" a="31.5647" fwhm="0.024666" res="18339.5" algo="Sum"/><pk mz="452.74994550" i="910.547" sn="5.14556" a="23.1611" fwhm="0.0238576" res="18977.2" algo="Sum"/><pk mz="452.79508966" i="504.239" sn="2.84925" a="13.4843" fwhm="0.0308097" res="14696.5" algo="Sum"/><pk mz="452.83214088" i="1017.55" sn="5.74975" a="26.8548" fwhm="0.027557" res="16432.6" algo="Sum"/><pk mz="453.16986764" i="806.507" sn="4.54672" a="26.7342" fwhm="0.0337839" res="13413.8" algo="Sum"/><pk mz="453.20973686" i="618.44" sn="3.48608" a="21.1192" fwhm="0.0369399" res="12268.8" algo="Sum"/><pk mz="453.29666392" i="751.893" sn="4.23871" a="24.8538" fwhm="0.0369274" res="12275.3" algo="Sum"/><pk mz="453.33896491" i="990.59" sn="5.58426" a="28.9345" fwhm="0.0437444" res="10363.4" algo="Sum"/><pk mz="453.36575010" i="887.371" sn="5.00118" a="27.6435" fwhm="0.0347965" res="13029.1" algo="Sum"/><pk mz="454.29239155" i="628.485" sn="3.53646" a="23.8446" fwhm="0.03403" res="13349.8" algo="Sum"/><pk mz="454.70117437" i="546.402" sn="3.07371" a="15.1924" fwhm="0.0240853" res="18878.8" algo="Sum"/><pk mz="454.83096020" i="688.818" sn="3.87499" a="21.8873" fwhm="0.0308734" res="14732.2" algo="Sum"/><pk mz="454.87972726" i="593.362" sn="3.33867" a="17.6362" fwhm="0.029402" res="15471.1" algo="Sum"/><pk mz="454.95627209" i="5635.7" sn="31.7072" a="154.149" fwhm="0.0235082" res="19353.1" algo="Sum"/><pk mz="455.31203618" i="911.121" sn="5.11724" a="23.6301" fwhm="0.0340456" res="13373.6" algo="Sum"/><pk mz="455.95789370" i="893.274" sn="5.01213" a="23.474" fwhm="0.0230961" res="19741.8" algo="Sum"/><pk mz="456.69872511" i="1044.2" sn="5.84336" a="26.2215" fwhm="0.0227344" res="20088.4" algo="Sum"/><pk mz="456.95360810" i="2285.99" sn="12.7965" a="69.7742" fwhm="0.0245958" res="18578.5" algo="Sum"/><pk mz="457.27112695" i="1227.75" sn="6.87132" a="41.3274" fwhm="0.0358108" res="12769.1" algo="Sum"/><pk mz="457.30772070" i="780.85" sn="4.37017" a="19.9713" fwhm="0.0379534" res="12049.2" algo="Sum"/><pk mz="457.34191103" i="777.265" sn="4.35011" a="31.3123" fwhm="0.0398939" res="11464" algo="Sum"/><pk mz="457.95861973" i="678.475" sn="3.79454" a="21.3009" fwhm="0.0274948" res="16656.2" algo="Sum"/><pk mz="458.69526721" i="826.882" sn="4.61084" a="22.9849" fwhm="0.0243244" res="18857.4" algo="Sum"/><pk mz="458.78340450" i="1236.49" sn="6.89266" a="39.1817" fwhm="0.0247415" res="18543.1" algo="Sum"/><pk mz="459.24923980" i="497.469" sn="2.76784" a="12.2758" fwhm="0.0372422" res="12331.4" algo="Sum"/><pk mz="459.27453300" i="539.176" sn="2.99992" a="14.371" fwhm="0.0380348" res="12075.1" algo="Sum"/><pk mz="459.32067828" i="1139.9" sn="6.34236" a="41.6541" fwhm="0.0376574" res="12197.4" algo="Sum"/><pk mz="459.45299491" i="1176.36" sn="6.54417" a="30.7124" fwhm="0.0220994" res="20790.2" algo="Sum"/><pk mz="460.78077098" i="1420.37" sn="7.85353" a="37.7142" fwhm="0.023756" res="19396.4" algo="Sum"/><pk mz="460.82694069" i="493.058" sn="2.72499" a="16.0344" fwhm="0.0393077" res="11723.6" algo="Sum"/><pk mz="460.96512355" i="3726.24" sn="20.5967" a="95.9142" fwhm="0.0221009" res="20857.3" algo="Sum"/><pk mz="461.18633598" i="707.562" sn="3.91001" a="23.9755" fwhm="0.0302639" res="15238.8" algo="Sum"/><pk mz="461.33562486" i="1954.1" sn="10.7938" a="71.2523" fwhm="0.0324973" res="14196.1" algo="Sum"/><pk mz="461.39876086" i="569.505" sn="3.14523" a="18.9065" fwhm="0.0398661" res="11573.7" algo="Sum"/><pk mz="461.96712359" i="541.428" sn="2.98628" a="15.1542" fwhm="0.0232084" res="19905.2" algo="Sum"/><pk mz="462.33866005" i="649.02" sn="3.5764" a="24.7222" fwhm="0.0399712" res="11566.8" algo="Sum"/><pk mz="462.78063058" i="763.131" sn="4.19642" a="22.8368" fwhm="0.0277177" res="16696.2" algo="Sum"/><pk mz="462.82234539" i="521.869" sn="2.86973" a="12.3543" fwhm="0.0270153" res="17131.9" algo="Sum"/><pk mz="462.86041676" i="855.16" sn="4.70246" a="22.1392" fwhm="0.0246165" res="18802.9" algo="Sum"/><pk mz="462.96293187" i="1236.35" sn="6.79937" a="33.2752" fwhm="0.02576" res="17972.1" algo="Sum"/><pk mz="463.20068108" i="803.657" sn="4.41662" a="24.0155" fwhm="0.0293134" res="15801.7" algo="Sum"/><pk mz="463.26970748" i="507.058" sn="2.78661" a="16.5028" fwhm="0.0388736" res="11917.3" algo="Sum"/><pk mz="463.31313719" i="931.735" sn="5.12049" a="34.2162" fwhm="0.0443486" res="10447.1" algo="Sum"/><pk mz="463.35304402" i="2478.03" sn="13.6205" a="86.8328" fwhm="0.0295769" res="15666.1" algo="Sum"/><pk mz="464.35568762" i="931.022" sn="5.09321" a="31.0051" fwhm="0.0290391" res="15990.7" algo="Sum"/><pk mz="464.73029557" i="829.468" sn="4.53229" a="22.3278" fwhm="0.0223989" res="20747.9" algo="Sum"/><pk mz="464.90938753" i="620.348" sn="3.38662" a="20.1456" fwhm="0.0280183" res="16593.1" algo="Sum"/><pk mz="464.97788853" i="968.482" sn="5.28667" a="27.8171" fwhm="0.0252271" res="18431.7" algo="Sum"/><pk mz="465.21841869" i="563.89" sn="3.0778" a="21.7554" fwhm="0.0379413" res="12261.5" algo="Sum"/><pk mz="465.26163344" i="675.606" sn="3.68796" a="27.5389" fwhm="0.0481324" res="9666.28" algo="Sum"/><pk mz="465.33207789" i="845.226" sn="4.61388" a="24.6413" fwhm="0.0425386" res="10939" algo="Sum"/><pk mz="465.36866952" i="1184.31" sn="6.46527" a="41.9546" fwhm="0.0365617" res="12728.3" algo="Sum"/><pk mz="466.72717868" i="1233.46" sn="6.71841" a="34.4361" fwhm="0.0242231" res="19267.8" algo="Sum"/><pk mz="467.10064497" i="491.323" sn="2.67406" a="15.1654" fwhm="0.0287685" res="16236.5" algo="Sum"/><pk mz="467.27982568" i="529.93" sn="2.88442" a="16.3645" fwhm="0.0426273" res="10962" algo="Sum"/><pk mz="467.31972012" i="638.703" sn="3.47647" a="25.3598" fwhm="0.0495546" res="9430.41" algo="Sum"/><pk mz="467.34828956" i="765.733" sn="4.1679" a="21.2631" fwhm="0.0404254" res="11560.8" algo="Sum"/><pk mz="468.30839731" i="727.429" sn="3.94672" a="24.5653" fwhm="0.0381249" res="12283.5" algo="Sum"/><pk mz="468.33391057" i="659.854" sn="3.58009" a="19.2641" fwhm="0.0326269" res="14354.2" algo="Sum"/><pk mz="468.72438430" i="882.581" sn="4.7795" a="24.0371" fwhm="0.0231642" res="20234.9" algo="Sum"/><pk mz="468.81296262" i="1450.98" sn="7.85761" a="46.0689" fwhm="0.0263328" res="17803.4" algo="Sum"/><pk mz="469.32866979" i="1304.08" sn="7.05968" a="57.3911" fwhm="0.0499003" res="9405.32" algo="Sum"/><pk mz="469.36330157" i="1706.56" sn="9.23905" a="58.0603" fwhm="0.0325135" res="14435.9" algo="Sum"/><pk mz="470.36802029" i="650.971" sn="3.51413" a="20.6667" fwhm="0.0361272" res="13019.8" algo="Sum"/><pk mz="470.81060912" i="1455.01" sn="7.84355" a="40.0591" fwhm="0.0235205" res="20017.1" algo="Sum"/><pk mz="470.85487254" i="544.455" sn="2.9352" a="14.9635" fwhm="0.0296178" res="15897.7" algo="Sum"/><pk mz="470.92801915" i="1726.79" sn="9.30393" a="55.7405" fwhm="0.0264241" res="17821.9" algo="Sum"/><pk mz="470.99403410" i="1865.21" sn="10.0511" a="48.9544" fwhm="0.022701" res="20747.7" algo="Sum"/><pk mz="471.28449700" i="602.673" sn="3.24609" a="26.1628" fwhm="0.0566627" res="8317.37" algo="Sum"/><pk mz="471.33722712" i="697.396" sn="3.7528" a="19.2188" fwhm="0.0385312" res="12232.6" algo="Sum"/><pk mz="472.67195276" i="580.724" sn="3.11508" a="16.1561" fwhm="0.0231349" res="20431.1" algo="Sum"/><pk mz="472.80804668" i="673.169" sn="3.60514" a="23.0687" fwhm="0.0319167" res="14813.8" algo="Sum"/><pk mz="472.92556973" i="884.249" sn="4.73546" a="29.0261" fwhm="0.0274586" res="17223.2" algo="Sum"/><pk mz="473.29912778" i="753.688" sn="4.02773" a="20.6793" fwhm="0.037974" res="12463.8" algo="Sum"/><pk mz="473.34229832" i="1176.18" sn="6.28571" a="48.6527" fwhm="0.0467201" res="10131.5" algo="Sum"/><pk mz="473.46794374" i="1175.75" sn="6.28261" a="32.6464" fwhm="0.0235502" res="20104.7" algo="Sum"/><pk mz="474.75914388" i="1135.89" sn="6.04882" a="31.1403" fwhm="0.024518" res="19363.7" algo="Sum"/><pk mz="474.95764969" i="870.268" sn="4.63087" a="24.9189" fwhm="0.0311329" res="15255.8" algo="Sum"/><pk mz="475.32312193" i="5175.64" sn="27.4634" a="158.84" fwhm="0.0259672" res="18304.7" algo="Sum"/><pk mz="475.41408928" i="799.345" sn="4.23491" a="26.5231" fwhm="0.0349026" res="13621.2" algo="Sum"/><pk mz="475.44675614" i="574.426" sn="3.04136" a="12.5606" fwhm="0.0214739" res="22140.7" algo="Sum"/><pk mz="476.27444759" i="600.789" sn="3.17273" a="18.7649" fwhm="0.0298182" res="15972.6" algo="Sum"/><pk mz="476.32587875" i="1620.56" sn="8.55808" a="53.148" fwhm="0.0275948" res="17261.4" algo="Sum"/><pk mz="476.75566847" i="1394.8" sn="7.36169" a="37.6502" fwhm="0.0242396" res="19668.5" algo="Sum"/><pk mz="476.93923724" i="2879.59" sn="15.161" a="93.6048" fwhm="0.0266051" res="17926.6" algo="Sum"/><pk mz="477.33098481" i="2851.56" sn="14.9631" a="103.824" fwhm="0.0371977" res="12832.3" algo="Sum"/><pk mz="478.32921675" i="3328.98" sn="17.409" a="97.228" fwhm="0.0273109" res="17514.2" algo="Sum"/><pk mz="478.75362993" i="768.4" sn="4.00225" a="27.0168" fwhm="0.0286636" res="16702.5" algo="Sum"/><pk mz="478.84215979" i="1511.41" sn="7.87072" a="46.8381" fwhm="0.0257592" res="18589.2" algo="Sum"/><pk mz="478.93552218" i="1318.57" sn="6.8661" a="46.4392" fwhm="0.0293254" res="16331.8" algo="Sum"/><pk mz="479.33942199" i="2285.3" sn="11.8907" a="112.084" fwhm="0.0453753" res="10563.9" algo="Sum"/><pk mz="480.34382678" i="1337.88" sn="6.93915" a="44.4649" fwhm="0.0359767" res="13351.5" algo="Sum"/><pk mz="480.83887502" i="1182.75" sn="6.1228" a="34.2189" fwhm="0.0258851" res="18575.9" algo="Sum"/><pk mz="481.20364119" i="1405.57" sn="7.25772" a="44.7451" fwhm="0.0274814" res="17510.2" algo="Sum"/><pk mz="481.26084068" i="1362.78" sn="7.0364" a="48.9628" fwhm="0.0302621" res="15903.1" algo="Sum"/><pk mz="481.34735461" i="1362.61" sn="7.03599" a="61.3091" fwhm="0.0448222" res="10739" algo="Sum"/><pk mz="482.32336659" i="1181.39" sn="6.08487" a="35.8936" fwhm="0.0336962" res="14313.9" algo="Sum"/><pk mz="482.35817341" i="968.792" sn="4.98691" a="28.8831" fwhm="0.0287002" res="16806.8" algo="Sum"/><pk mz="482.70100355" i="648.71" sn="3.33818" a="21.5324" fwhm="0.0272049" res="17743.1" algo="Sum"/><pk mz="482.83417338" i="568.438" sn="2.91939" a="21.7443" fwhm="0.0495176" res="9750.75" algo="Sum"/><pk mz="483.27337079" i="574.796" sn="2.95126" a="22.1161" fwhm="0.0558814" res="8648.2" algo="Sum"/><pk mz="483.34151336" i="1121.76" sn="5.75939" a="26.4961" fwhm="0.0326179" res="14818.3" algo="Sum"/><pk mz="483.37857904" i="3847.74" sn="19.7552" a="118.031" fwhm="0.0251472" res="19222" algo="Sum"/><pk mz="484.38260091" i="1375.1" sn="7.0416" a="37.6045" fwhm="0.0246262" res="19669.4" algo="Sum"/><pk mz="484.78730309" i="1407" sn="7.18461" a="37.6018" fwhm="0.0230742" res="21009.9" algo="Sum"/><pk mz="485.29578722" i="681.569" sn="3.47901" a="27.5289" fwhm="0.0519681" res="9338.35" algo="Sum"/><pk mz="485.35583176" i="1817.74" sn="9.27857" a="61.2702" fwhm="0.042217" res="11496.7" algo="Sum"/><pk mz="486.36073560" i="668.941" sn="3.40185" a="25.3364" fwhm="0.0387228" res="12560.1" algo="Sum"/><pk mz="486.78438457" i="1305.56" sn="6.61902" a="38.886" fwhm="0.0255118" res="19080.8" algo="Sum"/><pk mz="486.96531417" i="1052.69" sn="5.33803" a="36.7433" fwhm="0.0290043" res="16789.4" algo="Sum"/><pk mz="487.29027244" i="563.611" sn="2.8574" a="21.1517" fwhm="0.0408833" res="11919.1" algo="Sum"/><pk mz="487.34339664" i="919.75" sn="4.66296" a="32.1345" fwhm="0.0354407" res="13751" algo="Sum"/><pk mz="487.35648819" i="1023.56" sn="5.18934" a="35.9522" fwhm="0.0321021" res="15181.4" algo="Sum"/><pk mz="487.48321054" i="1050.85" sn="5.32497" a="27.4526" fwhm="0.0234923" res="20750.8" algo="Sum"/><pk mz="488.65172553" i="514.93" sn="2.59636" a="14.9261" fwhm="0.0274821" res="17780.7" algo="Sum"/><pk mz="488.78317747" i="607.706" sn="3.06391" a="22.3944" fwhm="0.0323621" res="15103.6" algo="Sum"/><pk mz="488.87094567" i="1739.87" sn="8.77223" a="57.4155" fwhm="0.0253974" res="19248.8" algo="Sum"/><pk mz="489.31169602" i="813.419" sn="4.10052" a="36.2592" fwhm="0.043117" res="11348.5" algo="Sum"/><pk mz="489.35373307" i="784.764" sn="3.95607" a="33.7417" fwhm="0.0472298" res="10361.1" algo="Sum"/><pk mz="490.28989222" i="957.491" sn="4.78963" a="39.3781" fwhm="0.0313017" res="15663.4" algo="Sum"/><pk mz="490.64982560" i="559.594" sn="2.79362" a="16.8532" fwhm="0.025614" res="19155.5" algo="Sum"/><pk mz="490.73346774" i="527.464" sn="2.6328" a="17.6426" fwhm="0.0280522" res="17493.6" algo="Sum"/><pk mz="490.86788967" i="800.717" sn="3.99607" a="27.21" fwhm="0.0313043" res="15680.5" algo="Sum"/><pk mz="490.93125429" i="939.936" sn="4.69071" a="39.5479" fwhm="0.0366362" res="13400.2" algo="Sum"/><pk mz="491.30204470" i="1766.57" sn="8.80862" a="88.5595" fwhm="0.0444004" res="11065.3" algo="Sum"/><pk mz="491.36709159" i="965.447" sn="4.81369" a="37.3739" fwhm="0.0419389" res="11716.3" algo="Sum"/><pk mz="492.30522234" i="616.57" sn="3.0483" a="26.632" fwhm="0.0439586" res="11199.3" algo="Sum"/><pk mz="492.72930316" i="714.705" sn="3.52584" a="21.551" fwhm="0.0249371" res="19758.9" algo="Sum"/><pk mz="492.91422499" i="1283.54" sn="6.32396" a="56.3293" fwhm="0.0352727" res="13974.4" algo="Sum"/><pk mz="493.32253465" i="3586.26" sn="17.6517" a="201.151" fwhm="0.0475803" res="10368.2" algo="Sum"/><pk mz="494.32335668" i="2934.91" sn="14.3618" a="113.355" fwhm="0.0296421" res="16676.4" algo="Sum"/><pk mz="494.81617475" i="1422.89" sn="6.95608" a="43.2534" fwhm="0.0293269" res="16872.4" algo="Sum"/><pk mz="494.91203040" i="818.245" sn="3.99953" a="35.3826" fwhm="0.0390943" res="12659.4" algo="Sum"/><pk mz="495.33499788" i="2029.42" sn="9.90891" a="98.0168" fwhm="0.0485996" res="10192.2" algo="Sum"/><pk mz="496.33806460" i="59936.2" sn="291.592" a="1506.8" fwhm="0.0219858" res="22575.4" algo="Sum"/><pk mz="496.81372858" i="1237.68" sn="6.01741" a="40.3602" fwhm="0.0301418" res="16482.6" algo="Sum"/><pk mz="496.94007915" i="3498.51" sn="17.0089" a="104.519" fwhm="0.0258688" res="19210" algo="Sum"/><pk mz="496.98147987" i="544.885" sn="2.6488" a="15.1362" fwhm="0.027642" res="17979.2" algo="Sum"/><pk mz="497.23638431" i="805.311" sn="3.91023" a="27.2512" fwhm="0.02919" res="17034.4" algo="Sum"/><pk mz="497.34141546" i="16834.4" sn="81.7404" a="474.318" fwhm="0.0247019" res="20133.7" algo="Sum"/><pk mz="497.94253308" i="627.538" sn="3.03892" a="21.6783" fwhm="0.0301208" res="16531.5" algo="Sum"/><pk mz="498.34402186" i="3342.94" sn="16.181" a="104.294" fwhm="0.0258753" res="19259.4" algo="Sum"/><pk mz="498.68024820" i="668.357" sn="3.23356" a="18.5369" fwhm="0.0253748" res="19652.6" algo="Sum"/><pk mz="498.80888304" i="596.678" sn="2.88705" a="23.5311" fwhm="0.0490022" res="10179.3" algo="Sum"/><pk mz="498.89961350" i="1530" sn="7.39668" a="40.9571" fwhm="0.0294093" res="16964" algo="Sum"/><pk mz="498.93688943" i="2515.17" sn="12.1577" a="71.9197" fwhm="0.026868" res="18569.9" algo="Sum"/><pk mz="499.30677543" i="722.85" sn="3.48791" a="32.8207" fwhm="0.0546661" res="9133.76" algo="Sum"/><pk mz="499.35350097" i="1758.04" sn="8.47969" a="60.2337" fwhm="0.0365008" res="13680.6" algo="Sum"/><pk mz="500.27363659" i="656.169" sn="3.16227" a="21.0491" fwhm="0.0313948" res="15934.9" algo="Sum"/><pk mz="500.37086626" i="543.993" sn="2.6199" a="27.5483" fwhm="0.0427899" res="11693.7" algo="Sum"/><pk mz="500.67717198" i="621.681" sn="2.99317" a="17.9553" fwhm="0.0264383" res="18937.5" algo="Sum"/><pk mz="500.76091675" i="669.523" sn="3.22258" a="20.6252" fwhm="0.0325222" res="15397.5" algo="Sum"/><pk mz="500.93395589" i="678.107" sn="3.26291" a="21.4499" fwhm="0.0271142" res="18475" algo="Sum"/><pk mz="501.33197375" i="903.442" sn="4.34423" a="41.1665" fwhm="0.0440626" res="11377.7" algo="Sum"/><pk mz="501.38787727" i="2199.85" sn="10.5781" a="73.2921" fwhm="0.0288233" res="17395.2" algo="Sum"/><pk mz="501.49900827" i="1007.25" sn="4.84176" a="28.9528" fwhm="0.0239348" res="20952.7" algo="Sum"/><pk mz="502.28148228" i="1125.69" sn="5.39873" a="42.6123" fwhm="0.0384811" res="13052.7" algo="Sum"/><pk mz="502.32668954" i="1165.45" sn="5.58945" a="38.9231" fwhm="0.0312852" res="16056.4" algo="Sum"/><pk mz="502.39165618" i="758.765" sn="3.63895" a="25.5195" fwhm="0.0315048" res="15946.5" algo="Sum"/><pk mz="502.75840499" i="663.302" sn="3.17334" a="19.1902" fwhm="0.0268921" res="18695.4" algo="Sum"/><pk mz="503.29139827" i="670.875" sn="3.2058" a="25.2813" fwhm="0.041855" res="12024.7" algo="Sum"/><pk mz="503.33132389" i="957.204" sn="4.57395" a="39.8921" fwhm="0.0516148" res="9751.69" algo="Sum"/><pk mz="503.40120541" i="619.252" sn="2.95892" a="25.1224" fwhm="0.0335915" res="14986" algo="Sum"/><pk mz="503.47345498" i="553.147" sn="2.64188" a="22.8192" fwhm="0.0365106" res="13789.8" algo="Sum"/><pk mz="504.30395134" i="1441.49" sn="6.86386" a="40.9519" fwhm="0.032777" res="15385.9" algo="Sum"/><pk mz="504.33942190" i="1235.12" sn="5.87556" a="38.9737" fwhm="0.0281928" res="17888.9" algo="Sum"/><pk mz="504.62702426" i="577.058" sn="2.73962" a="15.764" fwhm="0.0252802" res="19961.3" algo="Sum"/><pk mz="504.84468621" i="1517.47" sn="7.18442" a="55.9846" fwhm="0.0269743" res="18715.8" algo="Sum"/><pk mz="505.10959085" i="517.792" sn="2.44913" a="19.8981" fwhm="0.0292237" res="17284.2" algo="Sum"/><pk mz="505.27883268" i="868.507" sn="4.10597" a="26.8365" fwhm="0.0345478" res="14625.5" algo="Sum"/><pk mz="505.30671869" i="1026.02" sn="4.85083" a="29.1651" fwhm="0.0443282" res="11399.2" algo="Sum"/><pk mz="505.34265679" i="951.451" sn="4.49858" a="34.027" fwhm="0.0438521" res="11523.8" algo="Sum"/><pk mz="506.35790585" i="1462.69" sn="6.89034" a="49.3448" fwhm="0.0265758" res="19053.3" algo="Sum"/><pk mz="506.62435565" i="639.139" sn="3.00701" a="18.936" fwhm="0.0254349" res="19918.4" algo="Sum"/><pk mz="506.71292985" i="506.069" sn="2.37562" a="19.1594" fwhm="0.0292477" res="17324.9" algo="Sum"/><pk mz="506.84126759" i="835.468" sn="3.91884" a="30.0478" fwhm="0.0290076" res="17472.7" algo="Sum"/><pk mz="507.30032293" i="1589.64" sn="7.44778" a="66.587" fwhm="0.047583" res="10661.4" algo="Sum"/><pk mz="507.35416019" i="904.034" sn="4.23557" a="36.7343" fwhm="0.0419836" res="12084.6" algo="Sum"/><pk mz="508.29426679" i="567.317" sn="2.65176" a="19.386" fwhm="0.0428558" res="11860.6" algo="Sum"/><pk mz="508.33639306" i="609.707" sn="2.85032" a="21.3883" fwhm="0.0489068" res="10394" algo="Sum"/><pk mz="508.37322205" i="709.99" sn="3.31936" a="28.6105" fwhm="0.0376444" res="13504.6" algo="Sum"/><pk mz="508.70911745" i="941.012" sn="4.37974" a="27.3376" fwhm="0.0247888" res="20521.7" algo="Sum"/><pk mz="509.31479531" i="2182.2" sn="10.1414" a="107.12" fwhm="0.0561407" res="9072.11" algo="Sum"/><pk mz="509.36058194" i="3318.89" sn="15.426" a="123.89" fwhm="0.0306743" res="16605.5" algo="Sum"/><pk mz="510.35732880" i="2113.31" sn="9.78409" a="85.4392" fwhm="0.0356999" res="14295.7" algo="Sum"/><pk mz="510.70649255" i="701.221" sn="3.24476" a="22.0357" fwhm="0.0280179" res="18227.9" algo="Sum"/><pk mz="510.79057824" i="689.831" sn="3.19322" a="23.7959" fwhm="0.0424277" res="12039.1" algo="Sum"/><pk mz="511.10783520" i="501.129" sn="2.31955" a="21.4463" fwhm="0.0310074" res="16483.4" algo="Sum"/><pk mz="511.25037482" i="904.704" sn="4.18672" a="36.124" fwhm="0.03712" res="13772.9" algo="Sum"/><pk mz="511.34300759" i="1256.64" sn="5.81537" a="58.8809" fwhm="0.042628" res="11995.5" algo="Sum"/><pk mz="512.33257593" i="756.405" sn="3.49603" a="39.8364" fwhm="0.0545372" res="9394.18" algo="Sum"/><pk mz="512.78785490" i="714.764" sn="3.2993" a="27.3262" fwhm="0.0319146" res="16067.5" algo="Sum"/><pk mz="512.91281401" i="3569.75" sn="16.4775" a="106.092" fwhm="0.0273389" res="18761.3" algo="Sum"/><pk mz="513.34649921" i="1041.39" sn="4.80556" a="59.6805" fwhm="0.0634659" res="8088.54" algo="Sum"/><pk mz="513.40573375" i="690.418" sn="3.18596" a="23.83" fwhm="0.0414093" res="12398.3" algo="Sum"/><pk mz="513.91506816" i="560.917" sn="2.58669" a="23.986" fwhm="0.0303878" res="16911.9" algo="Sum"/><pk mz="514.65489305" i="776.53" sn="3.5649" a="22.6567" fwhm="0.02545" res="20222.2" algo="Sum"/><pk mz="514.87401715" i="1223.43" sn="5.61467" a="32.0885" fwhm="0.0322286" res="15975.7" algo="Sum"/><pk mz="514.90973366" i="2563.31" sn="11.7641" a="78.6009" fwhm="0.0280664" res="18346.1" algo="Sum"/><pk mz="515.30713043" i="543.498" sn="2.49177" a="10.8055" fwhm="0.0268588" res="19185.8" algo="Sum"/><pk mz="515.36790066" i="1142.71" sn="5.23924" a="33.3455" fwhm="0.0402904" res="12791.3" algo="Sum"/><pk mz="515.41031939" i="25383.7" sn="116.281" a="677.871" fwhm="0.0240456" res="21434.7" algo="Sum"/><pk mz="515.51289114" i="921.029" sn="4.21613" a="26.9238" fwhm="0.0264466" res="19492.6" algo="Sum"/><pk mz="515.91456531" i="570.135" sn="2.60241" a="21.7613" fwhm="0.0301774" res="17096.1" algo="Sum"/><pk mz="516.30329863" i="2575.17" sn="11.734" a="89.4235" fwhm="0.0261879" res="19715.3" algo="Sum"/><pk mz="516.37263029" i="527.459" sn="2.40361" a="10.3503" fwhm="0.0261926" res="19714.5" algo="Sum"/><pk mz="516.41342969" i="8716.35" sn="39.7151" a="239.672" fwhm="0.0249206" res="20722.4" algo="Sum"/><pk mz="516.65391093" i="695.787" sn="3.16794" a="21.0431" fwhm="0.0281959" res="18323.7" algo="Sum"/><pk mz="516.74084616" i="835.723" sn="3.80572" a="32.3297" fwhm="0.0294889" res="17523.2" algo="Sum"/><pk mz="516.90773282" i="774.014" sn="3.51632" a="29.1583" fwhm="0.0344773" res="14992.7" algo="Sum"/><pk mz="517.30889077" i="1217.12" sn="5.52115" a="41.5387" fwhm="0.0352945" res="14656.9" algo="Sum"/><pk mz="517.36343606" i="1688.33" sn="7.65985" a="69.6311" fwhm="0.0489916" res="10560.3" algo="Sum"/><pk mz="517.41243429" i="2765.98" sn="12.5482" a="94.0865" fwhm="0.0322829" res="16027.5" algo="Sum"/><pk mz="517.45766840" i="521.044" sn="2.36362" a="22.0964" fwhm="0.0484213" res="10686.6" algo="Sum"/><pk mz="518.31935512" i="76258" sn="344.652" a="1954.72" fwhm="0.0222525" res="23292.7" algo="Sum"/><pk mz="518.40873746" i="939.617" sn="4.24649" a="34.9921" fwhm="0.0391033" res="13257.4" algo="Sum"/><pk mz="518.73867835" i="1162.26" sn="5.24144" a="36.2531" fwhm="0.0270412" res="19183.3" algo="Sum"/><pk mz="518.92200009" i="2711.46" sn="12.2241" a="88.0813" fwhm="0.0271502" res="19113" algo="Sum"/><pk mz="519.26420280" i="534.766" sn="2.40777" a="19.623" fwhm="0.0461724" res="11246.2" algo="Sum"/><pk mz="519.32260202" i="20059.3" sn="90.3078" a="580.609" fwhm="0.0247477" res="20984.6" algo="Sum"/><pk mz="519.39449215" i="788.1" sn="3.54916" a="41.7732" fwhm="0.0485507" res="10698" algo="Sum"/><pk mz="519.92497748" i="495.336" sn="2.2211" a="20.5511" fwhm="0.0356623" res="14579.1" algo="Sum"/><pk mz="520.33566293" i="19527.1" sn="87.4929" a="583.176" fwhm="0.0262556" res="19818.1" algo="Sum"/><pk mz="520.73582595" i="786.749" sn="3.51966" a="25.4471" fwhm="0.0327264" res="15911.8" algo="Sum"/><pk mz="520.81789645" i="755.138" sn="3.37811" a="24.3421" fwhm="0.0384487" res="13545.8" algo="Sum"/><pk mz="520.91957514" i="2044.96" sn="9.14688" a="71.8808" fwhm="0.0279925" res="18609.2" algo="Sum"/><pk mz="521.27079457" i="816.148" sn="3.64527" a="39.8927" fwhm="0.0395607" res="13176.5" algo="Sum"/><pk mz="521.33972911" i="5919.46" sn="26.4248" a="181.64" fwhm="0.0270901" res="19244.7" algo="Sum"/><pk mz="522.35218629" i="13441.2" sn="59.7621" a="398.092" fwhm="0.0255862" res="20415.4" algo="Sum"/><pk mz="522.59762452" i="656.026" sn="2.91719" a="22.3881" fwhm="0.0276616" res="18892.5" algo="Sum"/><pk mz="522.68639836" i="556.981" sn="2.47634" a="18.3949" fwhm="0.0286086" res="18270.2" algo="Sum"/><pk mz="522.81558144" i="501.73" sn="2.2312" a="17.8061" fwhm="0.042768" res="12224.5" algo="Sum"/><pk mz="522.93052217" i="776.132" sn="3.45202" a="38.5048" fwhm="0.0386176" res="13541.2" algo="Sum"/><pk mz="523.29696538" i="1537.59" sn="6.82896" a="63.4822" fwhm="0.0515451" res="10152.2" algo="Sum"/><pk mz="523.35665318" i="4396.62" sn="19.5269" a="161.627" fwhm="0.0328063" res="15952.9" algo="Sum"/><pk mz="524.27507790" i="862.881" sn="3.82566" a="35.2201" fwhm="0.0415235" res="12626" algo="Sum"/><pk mz="524.36826199" i="21887.4" sn="97.0497" a="620.762" fwhm="0.0248989" res="21059.9" algo="Sum"/><pk mz="524.68354470" i="1041.09" sn="4.61597" a="31.1529" fwhm="0.0253855" res="20668.7" algo="Sum"/><pk mz="525.28735842" i="2015.68" sn="8.93225" a="74.2017" fwhm="0.0434858" res="12079.5" algo="Sum"/><pk mz="525.33713493" i="2033.94" sn="9.01191" a="60.7196" fwhm="0.0451979" res="11623" algo="Sum"/><pk mz="525.37132163" i="7149.75" sn="31.6784" a="232.061" fwhm="0.0282101" res="18623.5" algo="Sum"/><pk mz="526.29003409" i="1223.3" sn="5.40996" a="40.6001" fwhm="0.0386599" res="13613.3" algo="Sum"/><pk mz="526.33698609" i="852.224" sn="3.76891" a="22.7908" fwhm="0.0365503" res="14400.3" algo="Sum"/><pk mz="526.37322092" i="1498.35" sn="6.62638" a="55.304" fwhm="0.0370473" res="14208.1" algo="Sum"/><pk mz="526.68241369" i="852.42" sn="3.76835" a="25.1301" fwhm="0.026231" res="20078.6" algo="Sum"/><pk mz="526.77063794" i="1118.5" sn="4.94439" a="41.4356" fwhm="0.0299044" res="17615.1" algo="Sum"/><pk mz="527.09183915" i="995.019" sn="4.38643" a="37.267" fwhm="0.02882" res="18289.1" algo="Sum"/><pk mz="527.15449603" i="621.786" sn="2.74" a="21.0489" fwhm="0.0418086" res="12608.7" algo="Sum"/><pk mz="527.32954318" i="1052.04" sn="4.6332" a="37.4193" fwhm="0.0479953" res="10987.1" algo="Sum"/><pk mz="527.37666718" i="709.285" sn="3.12428" a="32.6355" fwhm="0.0539565" res="9774.11" algo="Sum"/><pk mz="528.33783994" i="515.399" sn="2.26335" a="22.8868" fwhm="0.0526423" res="10036.4" algo="Sum"/><pk mz="528.76766457" i="1386.49" sn="6.07902" a="45.5731" fwhm="0.0277262" res="19071.1" algo="Sum"/><pk mz="528.88528068" i="1616.8" sn="7.07245" a="54.3808" fwhm="0.0302354" res="17492.3" algo="Sum"/><pk mz="528.95093814" i="1304.48" sn="5.70763" a="42.1955" fwhm="0.0272677" res="19398.4" algo="Sum"/><pk mz="529.33113683" i="744.5" sn="3.25608" a="25.5323" fwhm="0.0438869" res="12061.2" algo="Sum"/><pk mz="529.34420955" i="774.784" sn="3.38853" a="29.0551" fwhm="0.0536715" res="9862.67" algo="Sum"/><pk mz="529.40491011" i="626.112" sn="2.73831" a="30.2343" fwhm="0.0493836" res="10720.3" algo="Sum"/><pk mz="529.52911275" i="881.182" sn="3.85421" a="25.6197" fwhm="0.0269764" res="19629.3" algo="Sum"/><pk mz="530.32192697" i="501.578" sn="2.18589" a="13.6833" fwhm="0.0370904" res="14298.1" algo="Sum"/><pk mz="530.35448334" i="805.898" sn="3.51155" a="33.9965" fwhm="0.0389118" res="13629.7" algo="Sum"/><pk mz="530.76486880" i="877.269" sn="3.8107" a="31.6411" fwhm="0.03631" res="14617.6" algo="Sum"/><pk mz="530.84768094" i="615.64" sn="2.6744" a="17.1945" fwhm="0.0365074" res="14540.8" algo="Sum"/><pk mz="530.88207729" i="1231.91" sn="5.35112" a="46.394" fwhm="0.0354553" res="14973.3" algo="Sum"/><pk mz="530.94711662" i="605.683" sn="2.63072" a="15.7661" fwhm="0.0327347" res="16219.7" algo="Sum"/><pk mz="530.97290452" i="504.406" sn="2.19083" a="14.3058" fwhm="0.0396184" res="13402.2" algo="Sum"/><pk mz="531.25522454" i="545.312" sn="2.3671" a="29.8847" fwhm="0.0443772" res="11971.4" algo="Sum"/><pk mz="531.34698842" i="1588.1" sn="6.89389" a="56.7506" fwhm="0.0448767" res="11840.2" algo="Sum"/><pk mz="531.40415912" i="5152.55" sn="22.3625" a="172.599" fwhm="0.0274398" res="19366.2" algo="Sum"/><pk mz="531.50330346" i="589.906" sn="2.55961" a="18.6511" fwhm="0.0401531" res="13236.9" algo="Sum"/><pk mz="532.27885916" i="700.095" sn="3.02534" a="26.8159" fwhm="0.0422565" res="12596.4" algo="Sum"/><pk mz="532.33577578" i="1914.35" sn="8.27358" a="75.0747" fwhm="0.0339789" res="15666.6" algo="Sum"/><pk mz="532.40772428" i="2047.09" sn="8.84072" a="58.2154" fwhm="0.0326103" res="16326.3" algo="Sum"/><pk mz="532.43288067" i="1854.04" sn="8.00146" a="59.6595" fwhm="0.0331861" res="16043.8" algo="Sum"/><pk mz="532.71596206" i="817.023" sn="3.51592" a="26.9781" fwhm="0.0279356" res="19069.5" algo="Sum"/><pk mz="532.89166090" i="746.709" sn="3.21259" a="28.5938" fwhm="0.0436212" res="12216.3" algo="Sum"/><pk mz="532.91006580" i="699.464" sn="3.00902" a="18.7966" fwhm="0.0343599" res="15509.6" algo="Sum"/><pk mz="532.96253399" i="627.821" sn="2.70092" a="24.8116" fwhm="0.0365679" res="14574.6" algo="Sum"/><pk mz="533.28183329" i="491.436" sn="2.11188" a="21.0966" fwhm="0.0437436" res="12191.1" algo="Sum"/><pk mz="533.33951248" i="1302.42" sn="5.59634" a="70.3688" fwhm="0.0483565" res="11029.3" algo="Sum"/><pk mz="533.40675400" i="846.847" sn="3.63474" a="27.1958" fwhm="0.0431984" res="12347.8" algo="Sum"/><pk mz="533.43822026" i="873.265" sn="3.74703" a="31.4396" fwhm="0.0399992" res="13336.2" algo="Sum"/><pk mz="534.29234542" i="13892.3" sn="59.4526" a="439.577" fwhm="0.0261215" res="20454.1" algo="Sum"/><pk mz="534.71310295" i="1200.25" sn="5.13053" a="42.2681" fwhm="0.0276924" res="19309" algo="Sum"/><pk mz="534.89611402" i="2687.29" sn="11.4838" a="101.108" fwhm="0.0300499" res="17800.3" algo="Sum"/><pk mz="535.29626735" i="4350.75" sn="18.5916" a="147.268" fwhm="0.0274382" res="19509.1" algo="Sum"/><pk mz="535.37623733" i="2706.54" sn="11.5655" a="95.0953" fwhm="0.0291185" res="18386.1" algo="Sum"/><pk mz="535.89919111" i="582.586" sn="2.48921" a="26.1558" fwhm="0.0352456" res="15204.7" algo="Sum"/><pk mz="536.29357535" i="1852.34" sn="7.91354" a="72.4539" fwhm="0.0312133" res="17181.6" algo="Sum"/><pk mz="536.38034380" i="1186.93" sn="5.07082" a="44.6076" fwhm="0.0332255" res="16143.6" algo="Sum"/><pk mz="536.71060460" i="904.743" sn="3.86145" a="32.6073" fwhm="0.0300098" res="17884.5" algo="Sum"/><pk mz="536.79898121" i="1300.52" sn="5.55064" a="51.7625" fwhm="0.0309324" res="17354" algo="Sum"/><pk mz="536.89330027" i="2072.39" sn="8.84236" a="85.3785" fwhm="0.030607" res="17541.5" algo="Sum"/><pk mz="537.29803756" i="1083.66" sn="4.62425" a="33.5505" fwhm="0.0435184" res="12346.5" algo="Sum"/><pk mz="537.39249771" i="489562" sn="2088.95" a="9483.37" fwhm="0.0165262" res="32517.5" algo="Sum"/><pk mz="538.39527862" i="144903" sn="617.565" a="3595.75" fwhm="0.0213111" res="25263.6" algo="Sum"/><pk mz="538.79550485" i="1342.45" sn="5.717" a="52.1792" fwhm="0.0326793" res="16487.3" algo="Sum"/><pk mz="538.83746620" i="554.545" sn="2.3616" a="18.839" fwhm="0.046249" res="11650.8" algo="Sum"/><pk mz="538.89239732" i="779.41" sn="3.31792" a="29.2318" fwhm="0.0465868" res="11567.5" algo="Sum"/><pk mz="538.97962728" i="1308.44" sn="5.56911" a="51.751" fwhm="0.0284526" res="18943.1" algo="Sum"/><pk mz="539.10235941" i="935.01" sn="3.97798" a="35.6814" fwhm="0.0292419" res="18436" algo="Sum"/><pk mz="539.28257022" i="829.418" sn="3.52815" a="44.8007" fwhm="0.0519423" res="10382.3" algo="Sum"/><pk mz="539.39384736" i="40021.1" sn="170.281" a="1315.61" fwhm="0.0280857" res="19205.3" algo="Sum"/><pk mz="540.30123229" i="525.695" sn="2.23244" a="16.9825" fwhm="0.0458374" res="11787.4" algo="Sum"/><pk mz="540.39380199" i="9404.69" sn="39.9398" a="336.046" fwhm="0.0292709" res="18461.8" algo="Sum"/><pk mz="540.65719909" i="611.868" sn="2.59683" a="20.1376" fwhm="0.0303682" res="17803.4" algo="Sum"/><pk mz="540.79061543" i="718.873" sn="3.0479" a="31.119" fwhm="0.0408614" res="13234.7" algo="Sum"/><pk mz="540.82675916" i="552.177" sn="2.34026" a="21.9943" fwhm="0.0477973" res="11315" algo="Sum"/><pk mz="541.11641446" i="711.595" sn="3.01309" a="25.7292" fwhm="0.0334003" res="16200.9" algo="Sum"/><pk mz="541.26021168" i="1044.61" sn="4.42267" a="42.2292" fwhm="0.0413398" res="13093" algo="Sum"/><pk mz="541.33838829" i="1002.89" sn="4.24711" a="24.7995" fwhm="0.0367054" res="14748.2" algo="Sum"/><pk mz="541.39201723" i="2229.61" sn="9.44006" a="90.7744" fwhm="0.0366345" res="14778.2" algo="Sum"/><pk mz="542.31827390" i="22753" sn="95.9817" a="636.542" fwhm="0.0250624" res="21638.7" algo="Sum"/><pk mz="542.65501394" i="586.289" sn="2.47267" a="18.7495" fwhm="0.0303575" res="17875.5" algo="Sum"/><pk mz="542.74437696" i="1153.39" sn="4.86244" a="38.2669" fwhm="0.0288876" res="18788.2" algo="Sum"/><pk mz="542.81540865" i="507.294" sn="2.1387" a="14.9664" fwhm="0.0413493" res="13127.6" algo="Sum"/><pk mz="542.85288869" i="671.589" sn="2.83121" a="26.9326" fwhm="0.0382325" res="14198.7" algo="Sum"/><pk mz="543.06494261" i="533.068" sn="2.24591" a="25.9025" fwhm="0.0470274" res="11547.8" algo="Sum"/><pk mz="543.32164001" i="6889.06" sn="29.0046" a="232.205" fwhm="0.0275112" res="19749.1" algo="Sum"/><pk mz="543.39618773" i="758.625" sn="3.19425" a="30.6175" fwhm="0.0528282" res="10286.1" algo="Sum"/><pk mz="543.44078247" i="694.429" sn="2.92355" a="29.9154" fwhm="0.0372353" res="14594.8" algo="Sum"/><pk mz="543.54350369" i="649.277" sn="2.72884" a="23.12" fwhm="0.0303196" res="17927.2" algo="Sum"/><pk mz="544.33396620" i="21089.2" sn="88.4694" a="647.758" fwhm="0.0259506" res="20975.8" algo="Sum"/><pk mz="544.74112354" i="1400.17" sn="5.86653" a="46.1037" fwhm="0.0291374" res="18695.6" algo="Sum"/><pk mz="544.80800774" i="632.019" sn="2.6482" a="28.9301" fwhm="0.0602399" res="9043.98" algo="Sum"/><pk mz="544.85352215" i="556.924" sn="2.33367" a="23.778" fwhm="0.0499643" res="10904.9" algo="Sum"/><pk mz="544.92174575" i="932.39" sn="3.90566" a="43.7825" fwhm="0.0398159" res="13686" algo="Sum"/><pk mz="545.26904140" i="792.772" sn="3.31854" a="27.7879" fwhm="0.0396594" res="13748.8" algo="Sum"/><pk mz="545.33774774" i="6746.94" sn="28.2078" a="234.587" fwhm="0.0278716" res="19566" algo="Sum"/><pk mz="545.41820193" i="2484.39" sn="10.3663" a="98.8342" fwhm="0.032046" res="17019.9" algo="Sum"/><pk mz="545.49142813" i="520.672" sn="2.17187" a="19.0852" fwhm="0.0552685" res="9869.84" algo="Sum"/><pk mz="546.34924414" i="26487.8" sn="110.292" a="771.885" fwhm="0.0252482" res="21639.1" algo="Sum"/><pk mz="546.42040177" i="1197.24" sn="4.9852" a="45.1941" fwhm="0.0401" res="13626.5" algo="Sum"/><pk mz="546.73793933" i="905.697" sn="3.77036" a="30.9728" fwhm="0.0306095" res="17861.7" algo="Sum"/><pk mz="546.82758904" i="1670.41" sn="6.95356" a="66.1839" fwhm="0.0298371" res="18327.1" algo="Sum"/><pk mz="546.91542343" i="616.527" sn="2.56676" a="25.2236" fwhm="0.045335" res="12063.9" algo="Sum"/><pk mz="547.35263297" i="8134.9" sn="33.8206" a="307.946" fwhm="0.0290309" res="18854.2" algo="Sum"/><pk mz="547.42544126" i="839.801" sn="3.49149" a="28.0468" fwhm="0.0389089" res="14069.4" algo="Sum"/><pk mz="548.27155207" i="728.518" sn="3.02471" a="23.657" fwhm="0.0361756" res="15155.8" algo="Sum"/><pk mz="548.31315552" i="643.636" sn="2.67273" a="20.3056" fwhm="0.0461759" res="11874.4" algo="Sum"/><pk mz="548.35737059" i="1884.4" sn="7.82648" a="89.6077" fwhm="0.0413948" res="13247" algo="Sum"/><pk mz="548.68981358" i="514.739" sn="2.1364" a="19.3586" fwhm="0.0329427" res="16655.9" algo="Sum"/><pk mz="548.82401143" i="1245.17" sn="5.16574" a="47.2196" fwhm="0.0293679" res="18687.9" algo="Sum"/><pk mz="548.89197370" i="700.185" sn="2.90485" a="27.7689" fwhm="0.0498731" res="11005.8" algo="Sum"/><pk mz="549.07182298" i="703.095" sn="2.9172" a="24.5026" fwhm="0.0357706" res="15349.8" algo="Sum"/><pk mz="549.31621063" i="652.581" sn="2.70794" a="24.4328" fwhm="0.045787" res="11997.2" algo="Sum"/><pk mz="549.37071080" i="889.833" sn="3.69147" a="40.8957" fwhm="0.0531034" res="10345.3" algo="Sum"/><pk mz="549.40641924" i="992.938" sn="4.11915" a="34.8269" fwhm="0.0405088" res="13562.6" algo="Sum"/><pk mz="549.78597403" i="550.12" sn="2.27926" a="18.7023" fwhm="0.0375397" res="14645.4" algo="Sum"/><pk mz="550.28687445" i="609.417" sn="2.52264" a="27.079" fwhm="0.0361904" res="15205.3" algo="Sum"/><pk mz="550.38114600" i="650.636" sn="2.69288" a="30.0101" fwhm="0.0407265" res="13514.1" algo="Sum"/><pk mz="550.61821933" i="508.437" sn="2.10411" a="23.3937" fwhm="0.0448333" res="12281.5" algo="Sum"/><pk mz="550.68626089" i="738.13" sn="3.05401" a="24.9637" fwhm="0.028653" res="19219.1" algo="Sum"/><pk mz="550.78590730" i="506.15" sn="2.09404" a="15.9761" fwhm="0.0440198" res="12512.2" algo="Sum"/><pk mz="550.82446160" i="554.212" sn="2.29288" a="20.3957" fwhm="0.0470098" res="11717.2" algo="Sum"/><pk mz="550.87165339" i="1291.08" sn="5.34142" a="61.6043" fwhm="0.0423324" res="13013" algo="Sum"/><pk mz="551.35015470" i="2526.39" sn="10.4512" a="97.6411" fwhm="0.0328896" res="16763.7" algo="Sum"/><pk mz="551.40456289" i="1309.59" sn="5.41661" a="42.2208" fwhm="0.0412908" res="13354.2" algo="Sum"/><pk mz="552.35443482" i="1007.64" sn="4.15948" a="43.9222" fwhm="0.0371285" res="14876.8" algo="Sum"/><pk mz="552.40377992" i="679.149" sn="2.80348" a="31.4772" fwhm="0.0556553" res="9925.46" algo="Sum"/><pk mz="552.68362717" i="547.243" sn="2.25916" a="20.2436" fwhm="0.0329158" res="16790.9" algo="Sum"/><pk mz="552.77387789" i="1366.42" sn="5.63442" a="43.6628" fwhm="0.0315678" res="17510.7" algo="Sum"/><pk mz="552.86830604" i="1142.47" sn="4.70751" a="54.7121" fwhm="0.0431662" res="12807.9" algo="Sum"/><pk mz="553.36675058" i="241708" sn="995.924" a="6587.98" fwhm="0.0230996" res="23955.7" algo="Sum"/><pk mz="553.45373238" i="7687.21" sn="31.6741" a="272.433" fwhm="0.035917" res="15409.2" algo="Sum"/><pk mz="554.36952615" i="79331" sn="325.907" a="2510.03" fwhm="0.0272944" res="20310.8" algo="Sum"/><pk mz="554.45738545" i="3491.79" sn="14.3478" a="128.128" fwhm="0.034245" res="16190.9" algo="Sum"/><pk mz="554.76946105" i="1388.14" sn="5.68794" a="64.4075" fwhm="0.0325711" res="17032.6" algo="Sum"/><pk mz="554.89643311" i="2258.53" sn="9.2568" a="74.7887" fwhm="0.0304734" res="18209.2" algo="Sum"/><pk mz="554.94879767" i="1033.71" sn="4.23675" a="40.4135" fwhm="0.0405411" res="13688.5" algo="Sum"/><pk mz="555.06840976" i="709.14" sn="2.90567" a="32.269" fwhm="0.0369108" res="15038.1" algo="Sum"/><pk mz="555.36574505" i="38414.1" sn="157.374" a="1349.7" fwhm="0.0297744" res="18652.5" algo="Sum"/><pk mz="555.46041487" i="1024.15" sn="4.19477" a="32.7007" fwhm="0.0349192" res="15907" algo="Sum"/><pk mz="555.50709171" i="505.756" sn="2.07176" a="14.8851" fwhm="0.0357368" res="15544.4" algo="Sum"/><pk mz="555.89647956" i="565.614" sn="2.3174" a="28.9517" fwhm="0.0437416" res="12708.7" algo="Sum"/><pk mz="556.36718875" i="10914.5" sn="44.6807" a="386.329" fwhm="0.0301816" res="18434" algo="Sum"/><pk mz="556.76673811" i="783.218" sn="3.20151" a="30.7025" fwhm="0.0449395" res="12389.3" algo="Sum"/><pk mz="556.80261938" i="771.008" sn="3.15155" a="21.7351" fwhm="0.0391712" res="14214.6" algo="Sum"/><pk mz="556.85623615" i="1582.78" sn="6.47045" a="46.1386" fwhm="0.0346126" res="16088.2" algo="Sum"/><pk mz="556.89220788" i="2253.28" sn="9.2121" a="78.1061" fwhm="0.0375531" res="14829.4" algo="Sum"/><pk mz="557.09065271" i="839.543" sn="3.43137" a="34.3305" fwhm="0.0300577" res="18534" algo="Sum"/><pk mz="557.30798052" i="782.431" sn="3.19733" a="33.9571" fwhm="0.0504809" res="11040" algo="Sum"/><pk mz="557.36708747" i="2973.41" sn="12.1471" a="126.765" fwhm="0.0365924" res="15231.8" algo="Sum"/><pk mz="557.43614368" i="740.056" sn="3.02335" a="34.1507" fwhm="0.0468362" res="11901.8" algo="Sum"/><pk mz="557.55890085" i="753.853" sn="3.07972" a="28.3009" fwhm="0.029938" res="18623.8" algo="Sum"/><pk mz="557.89180543" i="593.03" sn="2.42307" a="26.9782" fwhm="0.0483425" res="11540.4" algo="Sum"/><pk mz="558.29192466" i="4213.97" sn="17.1751" a="140.15" fwhm="0.0289929" res="19256.2" algo="Sum"/><pk mz="558.36666810" i="932.747" sn="3.8013" a="43.2284" fwhm="0.0472692" res="11812.5" algo="Sum"/><pk mz="558.63358480" i="518.566" sn="2.11263" a="18.825" fwhm="0.0362302" res="15419" algo="Sum"/><pk mz="558.71777258" i="695.827" sn="2.8343" a="27.1802" fwhm="0.0389073" res="14360.2" algo="Sum"/><pk mz="558.82279925" i="602.697" sn="2.45573" a="16.9665" fwhm="0.0419546" res="13319.7" algo="Sum"/><pk mz="558.85199489" i="890.759" sn="3.62936" a="26.2983" fwhm="0.0372974" res="14983.7" algo="Sum"/><pk mz="558.88917371" i="1030.05" sn="4.19688" a="39.7619" fwhm="0.0404446" res="13818.6" algo="Sum"/><pk mz="559.29638488" i="1764.09" sn="7.18711" a="78.6944" fwhm="0.0390258" res="14331.5" algo="Sum"/><pk mz="559.36606569" i="768.075" sn="3.12922" a="24.65" fwhm="0.042545" res="13147.6" algo="Sum"/><pk mz="559.51977708" i="589.945" sn="2.40335" a="31.9301" fwhm="0.0540694" res="10348.2" algo="Sum"/><pk mz="560.30660747" i="3463.98" sn="14.0992" a="120.373" fwhm="0.0294118" res="19050.4" algo="Sum"/><pk mz="560.35786077" i="504.024" sn="2.05199" a="20.1389" fwhm="0.0294085" res="19054.3" algo="Sum"/><pk mz="560.71550202" i="766.666" sn="3.11899" a="28.3723" fwhm="0.0337938" res="16592.2" algo="Sum"/><pk mz="560.88891730" i="579.336" sn="2.35622" a="29.2928" fwhm="0.0561444" res="9990.11" algo="Sum"/><pk mz="561.08286599" i="624.794" sn="2.54227" a="22.0054" fwhm="0.0355644" res="15776.5" algo="Sum"/><pk mz="561.31169752" i="1314.61" sn="5.34927" a="73.5378" fwhm="0.0549668" res="10211.8" algo="Sum"/><pk mz="561.40198246" i="1174.24" sn="4.77773" a="48.576" fwhm="0.0463575" res="12110.3" algo="Sum"/><pk mz="562.32230133" i="4993.15" sn="20.2718" a="180.948" fwhm="0.0287858" res="19534.7" algo="Sum"/><pk mz="562.40546019" i="551.401" sn="2.23871" a="22.7658" fwhm="0.0393328" res="14298.6" algo="Sum"/><pk mz="562.56580722" i="681.349" sn="2.76494" a="33.216" fwhm="0.0455547" res="12349.2" algo="Sum"/><pk mz="562.71141712" i="543.441" sn="2.20507" a="20.5986" fwhm="0.0384779" res="14624.3" algo="Sum"/><pk mz="562.80174061" i="1452.39" sn="5.8925" a="58.5212" fwhm="0.0309831" res="18164.8" algo="Sum"/><pk mz="562.88101178" i="510.934" sn="2.07288" a="18.1183" fwhm="0.0435567" res="12922.9" algo="Sum"/><pk mz="563.32637907" i="1796.06" sn="7.28329" a="70.023" fwhm="0.0365651" res="15406.1" algo="Sum"/><pk mz="563.41729659" i="606.902" sn="2.4613" a="17.3444" fwhm="0.0300533" res="18747.3" algo="Sum"/><pk mz="564.30666332" i="1189.79" sn="4.80859" a="67.6572" fwhm="0.0495905" res="11379.3" algo="Sum"/><pk mz="564.58000857" i="570.497" sn="2.30497" a="20.3144" fwhm="0.0295814" res="19085.7" algo="Sum"/><pk mz="564.79855672" i="1228.56" sn="4.95993" a="47.6997" fwhm="0.0328169" res="17210.6" algo="Sum"/><pk mz="564.87348797" i="678.608" sn="2.73946" a="35.808" fwhm="0.0605818" res="9324.14" algo="Sum"/><pk mz="565.30769182" i="684.029" sn="2.76017" a="23.1456" fwhm="0.0437953" res="12907.9" algo="Sum"/><pk mz="565.38154558" i="840.216" sn="3.39041" a="26.7139" fwhm="0.0636666" res="8880.34" algo="Sum"/><pk mz="565.42154983" i="7060.45" sn="28.4832" a="232.397" fwhm="0.0275271" res="20540.5" algo="Sum"/><pk mz="566.31728976" i="6717.91" sn="27.0398" a="204.94" fwhm="0.0275795" res="20534" algo="Sum"/><pk mz="566.37290566" i="519.559" sn="2.09125" a="16.358" fwhm="0.0403259" res="14044.9" algo="Sum"/><pk mz="566.42488644" i="2710.18" sn="10.9069" a="101.91" fwhm="0.0311534" res="18181.8" algo="Sum"/><pk mz="566.66495180" i="817.058" sn="3.28727" a="28.4076" fwhm="0.0293543" res="19304.4" algo="Sum"/><pk mz="566.79142299" i="659.718" sn="2.65387" a="22.4189" fwhm="0.0399391" res="14191.4" algo="Sum"/><pk mz="566.84472268" i="522.598" sn="2.10173" a="11.2943" fwhm="0.0281697" res="20122.5" algo="Sum"/><pk mz="566.88354955" i="1484.6" sn="5.97031" a="62.1329" fwhm="0.0323504" res="17523.2" algo="Sum"/><pk mz="567.34341453" i="3580.43" sn="14.3767" a="140.494" fwhm="0.0392634" res="14449.7" algo="Sum"/><pk mz="567.41764575" i="1291.39" sn="5.18593" a="75.8067" fwhm="0.0634496" res="8942.81" algo="Sum"/><pk mz="568.33605839" i="4348.07" sn="17.4033" a="171.426" fwhm="0.0333809" res="17025.8" algo="Sum"/><pk mz="568.41654648" i="711.51" sn="2.84732" a="33.6263" fwhm="0.0514076" res="11057" algo="Sum"/><pk mz="568.66346425" i="682.085" sn="2.72719" a="25.9901" fwhm="0.0357296" res="15915.8" algo="Sum"/><pk mz="568.74646826" i="759.848" sn="3.03857" a="30.4094" fwhm="0.048986" res="11610.4" algo="Sum"/><pk mz="568.80061387" i="528.779" sn="2.11465" a="18.8914" fwhm="0.0517338" res="10994.8" algo="Sum"/><pk mz="568.84235340" i="519.104" sn="2.07593" a="13.1581" fwhm="0.0376262" res="15118.3" algo="Sum"/><pk mz="569.36043888" i="42707.9" sn="170.483" a="1258.8" fwhm="0.026262" res="21680" algo="Sum"/><pk mz="569.42810529" i="9358.43" sn="37.3163" a="324.747" fwhm="0.0291765" res="19516.7" algo="Sum"/><pk mz="569.80187555" i="529.356" sn="2.10946" a="25.681" fwhm="0.0472266" res="12065.3" algo="Sum"/><pk mz="570.36335073" i="14829.5" sn="59.0574" a="465.289" fwhm="0.0281028" res="20295.6" algo="Sum"/><pk mz="570.43203377" i="3725.88" sn="14.8381" a="128.228" fwhm="0.0301832" res="18899" algo="Sum"/><pk mz="570.74190404" i="843.136" sn="3.35621" a="33.6467" fwhm="0.0410871" res="13891" algo="Sum"/><pk mz="570.80039084" i="578.904" sn="2.3045" a="14.3215" fwhm="0.0659239" res="8658.48" algo="Sum"/><pk mz="570.81392670" i="606.91" sn="2.41612" a="13.7345" fwhm="0.0282684" res="20192.6" algo="Sum"/><pk mz="570.86833084" i="2525.44" sn="10.0529" a="101.865" fwhm="0.0333915" res="17096.2" algo="Sum"/><pk mz="570.91454578" i="559.872" sn="2.22852" a="13.6803" fwhm="0.0376946" res="15145.8" algo="Sum"/><pk mz="571.36025943" i="6925.83" sn="27.5342" a="253.428" fwhm="0.0325451" res="17556" algo="Sum"/><pk mz="571.42971208" i="1928.68" sn="7.66761" a="72.6633" fwhm="0.0381697" res="14970.8" algo="Sum"/><pk mz="571.57516233" i="511.357" sn="2.03347" a="18.2707" fwhm="0.0311718" res="18336.3" algo="Sum"/><pk mz="571.86921907" i="559.609" sn="2.22576" a="30.5142" fwhm="0.0492307" res="11616.1" algo="Sum"/><pk mz="572.36222465" i="2510.81" sn="9.98337" a="97.0611" fwhm="0.0317849" res="18007.4" algo="Sum"/><pk mz="572.43214979" i="668.017" sn="2.65619" a="32.0016" fwhm="0.0489553" res="11693" algo="Sum"/><pk mz="572.61248790" i="508.796" sn="2.02302" a="18.6736" fwhm="0.0357212" res="16030.1" algo="Sum"/><pk mz="572.73950035" i="594.545" sn="2.36356" a="16.8597" fwhm="0.0399736" res="14328" algo="Sum"/><pk mz="572.78943283" i="566.817" sn="2.25319" a="13.8945" fwhm="0.0377562" res="15170.7" algo="Sum"/><pk mz="572.83033999" i="1531.93" sn="6.08904" a="37.7077" fwhm="0.0280344" res="20433.1" algo="Sum"/><pk mz="572.86533049" i="2765.38" sn="10.9929" a="108.092" fwhm="0.0348564" res="16435" algo="Sum"/><pk mz="573.36446209" i="1266.91" sn="5.03873" a="63.3415" fwhm="0.0550751" res="10410.6" algo="Sum"/><pk mz="573.40203582" i="671.208" sn="2.66925" a="12.5648" fwhm="0.0227698" res="25182.5" algo="Sum"/><pk mz="573.43031562" i="729.401" sn="2.90064" a="40.3888" fwhm="0.0672779" res="8523.31" algo="Sum"/><pk mz="573.86451355" i="711.512" sn="2.82716" a="27.2669" fwhm="0.0467186" res="12283.4" algo="Sum"/><pk mz="574.37282704" i="531.982" sn="2.11249" a="41.0164" fwhm="0.0643145" res="8930.69" algo="Sum"/><pk mz="574.61067686" i="590.348" sn="2.34266" a="21.6793" fwhm="0.0312068" res="18413" algo="Sum"/><pk mz="574.69733597" i="673.83" sn="2.67335" a="27.4712" fwhm="0.0446749" res="12864" algo="Sum"/><pk mz="574.82543975" i="844.277" sn="3.34848" a="27.4718" fwhm="0.0373118" res="15406" algo="Sum"/><pk mz="574.86188352" i="1298.78" sn="5.15107" a="47.8309" fwhm="0.0411583" res="13967.1" algo="Sum"/><pk mz="575.28114519" i="685.01" sn="2.71466" a="35.0333" fwhm="0.0560247" res="10268.3" algo="Sum"/><pk mz="575.40320302" i="865.561" sn="3.43096" a="30.038" fwhm="0.0474402" res="12129" algo="Sum"/><pk mz="575.45828831" i="753.394" sn="2.9862" a="25.0097" fwhm="0.0397891" res="14462.7" algo="Sum"/><pk mz="575.49798493" i="619.752" sn="2.45649" a="24.5647" fwhm="0.051564" res="11160.8" algo="Sum"/><pk mz="576.27600504" i="2666.81" sn="10.5514" a="95.2562" fwhm="0.0295494" res="19502.1" algo="Sum"/><pk mz="576.46375145" i="670.768" sn="2.65254" a="25.9477" fwhm="0.0354792" res="16247.9" algo="Sum"/><pk mz="576.69571377" i="997.21" sn="3.94373" a="38.8819" fwhm="0.0369611" res="15602.8" algo="Sum"/><pk mz="576.87865799" i="2331.85" sn="9.2049" a="94.2103" fwhm="0.0310522" res="18577.7" algo="Sum"/><pk mz="577.28063296" i="885.068" sn="3.49513" a="42.2463" fwhm="0.0430334" res="13414.7" algo="Sum"/><pk mz="577.33800772" i="546.709" sn="2.15895" a="9.75199" fwhm="0.0189529" res="30461.8" algo="Sum"/><pk mz="577.37002299" i="844.465" sn="3.33479" a="39.1551" fwhm="0.060632" res="9522.52" algo="Sum"/><pk mz="577.41106792" i="592.764" sn="2.34082" a="17.6471" fwhm="0.0426472" res="13539.3" algo="Sum"/><pk mz="577.47119179" i="708.119" sn="2.79628" a="34.4826" fwhm="0.0544439" res="10606.7" algo="Sum"/><pk mz="577.50993104" i="537.79" sn="2.12352" a="19.3669" fwhm="0.0412681" res="13994.1" algo="Sum"/><pk mz="577.88161873" i="529.132" sn="2.08687" a="31.2441" fwhm="0.0445054" res="12984.5" algo="Sum"/><pk mz="578.27461450" i="1081.21" sn="4.26323" a="44.0281" fwhm="0.033057" res="17493.3" algo="Sum"/><pk mz="578.69193822" i="825.62" sn="3.25429" a="33.5675" fwhm="0.044017" res="13147" algo="Sum"/><pk mz="578.77700658" i="866.776" sn="3.41697" a="44.2759" fwhm="0.0469744" res="12321.1" algo="Sum"/><pk mz="578.87587835" i="2174.3" sn="8.57419" a="82.2483" fwhm="0.030941" res="18709" algo="Sum"/><pk mz="579.28705741" i="2075.32" sn="8.17716" a="84.7344" fwhm="0.0331057" res="17498.1" algo="Sum"/><pk mz="579.35327192" i="658.551" sn="2.59442" a="26.9677" fwhm="0.0569582" res="10171.6" algo="Sum"/><pk mz="579.42108067" i="490.652" sn="1.93313" a="25.0715" fwhm="0.066043" res="8773.38" algo="Sum"/><pk mz="580.28942386" i="1032.88" sn="4.06269" a="44.0951" fwhm="0.0361459" res="16054.1" algo="Sum"/><pk mz="580.69605222" i="521.041" sn="2.04608" a="21.0871" fwhm="0.0543701" res="10680.4" algo="Sum"/><pk mz="580.77681116" i="842.559" sn="3.30826" a="40.0134" fwhm="0.0570514" res="10179.9" algo="Sum"/><pk mz="580.82013448" i="572.029" sn="2.24604" a="14.1459" fwhm="0.0294853" res="19698.6" algo="Sum"/><pk mz="580.87682909" i="1007.36" sn="3.95524" a="57.2247" fwhm="0.0491089" res="11828.4" algo="Sum"/><pk mz="581.29608525" i="567.032" sn="2.22459" a="17.6176" fwhm="0.0427901" res="13584.8" algo="Sum"/><pk mz="581.32595523" i="551.922" sn="2.16529" a="10.3417" fwhm="0.0190183" res="30566.7" algo="Sum"/><pk mz="581.39640541" i="4050.48" sn="15.8848" a="144.603" fwhm="0.0354149" res="16416.7" algo="Sum"/><pk mz="581.79475043" i="540.442" sn="2.11808" a="23.2625" fwhm="0.0434175" res="13400" algo="Sum"/><pk mz="582.29134121" i="1507.32" sn="5.89473" a="61.798" fwhm="0.0352986" res="16496.2" algo="Sum"/><pk mz="582.39961919" i="1569.25" sn="6.12769" a="79.0269" fwhm="0.0395229" res="14735.8" algo="Sum"/><pk mz="582.63993967" i="852.215" sn="3.32723" a="30.6357" fwhm="0.0326571" res="17841.2" algo="Sum"/><pk mz="582.81755484" i="690.024" sn="2.69295" a="17.4205" fwhm="0.0380854" res="15302.9" algo="Sum"/><pk mz="582.85809380" i="1242.87" sn="4.85052" a="63.4457" fwhm="0.0482844" res="12071.4" algo="Sum"/><pk mz="583.24981934" i="5080.69" sn="19.8202" a="161.917" fwhm="0.0288155" res="20240.9" algo="Sum"/><pk mz="583.31867939" i="2072.44" sn="8.08475" a="90.0215" fwhm="0.0455761" res="12798.8" algo="Sum"/><pk mz="583.38903609" i="1423.6" sn="5.5536" a="76.5242" fwhm="0.0564424" res="10336" algo="Sum"/><pk mz="583.46117182" i="502.75" sn="1.96104" a="24.4612" fwhm="0.044261" res="13182.3" algo="Sum"/><pk mz="584.25531559" i="2751.84" sn="10.7269" a="98.8466" fwhm="0.0312783" res="18679.2" algo="Sum"/><pk mz="584.31757741" i="1071.6" sn="4.17716" a="43.8957" fwhm="0.0535649" res="10908.6" algo="Sum"/><pk mz="584.38851061" i="696.798" sn="2.71621" a="23.4164" fwhm="0.0415175" res="14075.7" algo="Sum"/><pk mz="584.63767029" i="789.453" sn="3.07779" a="29.5342" fwhm="0.0307387" res="19019.6" algo="Sum"/><pk mz="584.72738243" i="1033.65" sn="4.02909" a="44.9877" fwhm="0.0349194" res="16745.1" algo="Sum"/><pk mz="584.81151942" i="559.735" sn="2.18149" a="16.1892" fwhm="0.0429196" res="13625.7" algo="Sum"/><pk mz="584.86213666" i="629.255" sn="2.45222" a="29.2375" fwhm="0.0544847" res="10734.4" algo="Sum"/><pk mz="585.26641365" i="3616.25" sn="14.083" a="133.324" fwhm="0.0360997" res="16212.5" algo="Sum"/><pk mz="585.33582044" i="10486.2" sn="40.8507" a="400.946" fwhm="0.0300212" res="19497.4" algo="Sum"/><pk mz="585.44315202" i="522.875" sn="2.03713" a="15.6802" fwhm="0.0429427" res="13633.1" algo="Sum"/><pk mz="586.30364127" i="3229.96" sn="12.5819" a="97.9579" fwhm="0.0388158" res="15104.7" algo="Sum"/><pk mz="586.33808571" i="3942.35" sn="15.3572" a="151.9" fwhm="0.0389405" res="15057.3" algo="Sum"/><pk mz="586.63500383" i="540.766" sn="2.10563" a="21.4932" fwhm="0.0356374" res="16461.2" algo="Sum"/><pk mz="586.72348123" i="1250.66" sn="4.86911" a="51.4583" fwhm="0.0361131" res="16246.8" algo="Sum"/><pk mz="586.76722539" i="535.93" sn="2.08639" a="17.552" fwhm="0.0421149" res="13932.5" algo="Sum"/><pk mz="586.84234209" i="1468.17" sn="5.71514" a="67.5762" fwhm="0.0390772" res="15017.5" algo="Sum"/><pk mz="586.90630462" i="977.622" sn="3.80557" a="40.4991" fwhm="0.0345761" res="16974.4" algo="Sum"/><pk mz="587.33461738" i="2665.23" sn="10.3719" a="114.661" fwhm="0.0454433" res="12924.5" algo="Sum"/><pk mz="587.40165463" i="719.249" sn="2.79882" a="27.4487" fwhm="0.0507652" res="11571" algo="Sum"/><pk mz="587.54534013" i="682.227" sn="2.65455" a="32.7548" fwhm="0.046991" res="12503.4" algo="Sum"/><pk mz="588.33790137" i="1028.99" sn="3.993" a="39.831" fwhm="0.0459999" res="12790" algo="Sum"/><pk mz="588.40542146" i="2021.86" sn="7.84589" a="76.9381" fwhm="0.0330176" res="17821" algo="Sum"/><pk mz="588.72119245" i="951.32" sn="3.6886" a="41.3847" fwhm="0.0484801" res="12143.6" algo="Sum"/><pk mz="588.76572708" i="621.804" sn="2.41071" a="19.127" fwhm="0.0430642" res="13671.8" algo="Sum"/><pk mz="588.80400000" i="863.809" sn="3.34735" a="20.1708" fwhm="0.0359126" res="16395.5" algo="Sum"/><pk mz="588.83727970" i="1606.06" sn="6.22158" a="64.7531" fwhm="0.040014" res="14715.8" algo="Sum"/><pk mz="588.90481339" i="751.083" sn="2.90885" a="29.1126" fwhm="0.040101" res="14685.6" algo="Sum"/><pk mz="589.30750401" i="521.349" sn="2.01994" a="9.12675" fwhm="0.0377819" res="15597.6" algo="Sum"/><pk mz="589.33380257" i="624.942" sn="2.4213" a="33.5614" fwhm="0.0621116" res="9488.31" algo="Sum"/><pk mz="589.40681425" i="1419.64" sn="5.50034" a="68.5004" fwhm="0.0448985" res="13127.5" algo="Sum"/><pk mz="589.47380176" i="769.981" sn="2.98321" a="27.1708" fwhm="0.0424952" res="13871.5" algo="Sum"/><pk mz="590.31489068" i="2743.72" sn="10.6053" a="111.25" fwhm="0.0311064" res="18977.3" algo="Sum"/><pk mz="590.41859816" i="588.937" sn="2.27703" a="34.5693" fwhm="0.061384" res="9618.44" algo="Sum"/><pk mz="590.58973104" i="1109" sn="4.28936" a="43.9721" fwhm="0.0340813" res="17328.9" algo="Sum"/><pk mz="590.67121356" i="716.41" sn="2.77013" a="24.9479" fwhm="0.0346874" res="17028.4" algo="Sum"/><pk mz="590.72556364" i="635.769" sn="2.45772" a="23.6996" fwhm="0.0578309" res="10214.7" algo="Sum"/><pk mz="590.75593138" i="511.996" sn="1.97948" a="9.51631" fwhm="0.0191719" res="30813.6" algo="Sum"/><pk mz="590.79547641" i="621.771" sn="2.40404" a="23.8252" fwhm="0.0527242" res="11205.4" algo="Sum"/><pk mz="590.83854030" i="1023.85" sn="3.95943" a="49.7783" fwhm="0.0495448" res="11925.3" algo="Sum"/><pk mz="590.91613228" i="606.004" sn="2.34394" a="40.3315" fwhm="0.04603" res="12837.6" algo="Sum"/><pk mz="591.32090414" i="1223.07" sn="4.72559" a="74.5822" fwhm="0.0638533" res="9260.61" algo="Sum"/><pk mz="591.37411025" i="713.422" sn="2.75682" a="23.1798" fwhm="0.0443972" res="13320.1" algo="Sum"/><pk mz="591.42515160" i="604.545" sn="2.33661" a="30.3635" fwhm="0.0432433" res="13676.7" algo="Sum"/><pk mz="591.48700344" i="707.001" sn="2.73311" a="25.5475" fwhm="0.0369236" res="16019.2" algo="Sum"/><pk mz="592.25085351" i="578.366" sn="2.23471" a="27.4845" fwhm="0.0486276" res="12179.3" algo="Sum"/><pk mz="592.33330539" i="901.337" sn="3.48164" a="46.8644" fwhm="0.0564199" res="10498.7" algo="Sum"/><pk mz="592.66880212" i="1194.39" sn="4.61706" a="45.4923" fwhm="0.0327179" res="18114.5" algo="Sum"/><pk mz="592.78502730" i="615.668" sn="2.38003" a="26.9361" fwhm="0.0646463" res="9169.67" algo="Sum"/><pk mz="592.85136747" i="2585.58" sn="9.99498" a="102.363" fwhm="0.0296823" res="19973.2" algo="Sum"/><pk mz="593.33600925" i="955.048" sn="3.6852" a="40.3398" fwhm="0.0499649" res="11875" algo="Sum"/><pk mz="593.37607050" i="597.034" sn="2.3024" a="13.5389" fwhm="0.0194947" res="30437.8" algo="Sum"/><pk mz="593.45677593" i="545.496" sn="2.10068" a="28.7703" fwhm="0.0778045" res="7627.53" algo="Sum"/><pk mz="593.85285352" i="718.039" sn="2.76366" a="29.4427" fwhm="0.0394354" res="15058.9" algo="Sum"/><pk mz="594.34587576" i="570.354" sn="2.19085" a="23.3318" fwhm="0.0467996" res="12699.8" algo="Sum"/><pk mz="594.66618344" i="1009.26" sn="3.87444" a="41.7405" fwhm="0.0357185" res="16648.7" algo="Sum"/><pk mz="594.75457123" i="1158.65" sn="4.44753" a="45.6017" fwhm="0.0406173" res="14642.9" algo="Sum"/><pk mz="594.79656373" i="525.892" sn="2.01872" a="11.8966" fwhm="0.028856" res="20612.6" algo="Sum"/><pk mz="594.84885308" i="2471.04" sn="9.48661" a="97.8166" fwhm="0.0322088" res="18468.5" algo="Sum"/><pk mz="595.34820955" i="1477.37" sn="5.6532" a="66.8745" fwhm="0.0537738" res="11071.3" algo="Sum"/><pk mz="595.84956122" i="671.695" sn="2.5688" a="33.2897" fwhm="0.0421218" res="14145.9" algo="Sum"/><pk mz="596.35298046" i="669.99" sn="2.56018" a="24.2558" fwhm="0.0430861" res="13841" algo="Sum"/><pk mz="596.66470333" i="562.21" sn="2.14747" a="25.7897" fwhm="0.0477574" res="12493.6" algo="Sum"/><pk mz="596.75328768" i="1328.29" sn="5.07231" a="53.324" fwhm="0.0359821" res="16584.7" algo="Sum"/><pk mz="596.79548316" i="629.4" sn="2.40339" a="15.1106" fwhm="0.0385396" res="15485.3" algo="Sum"/><pk mz="596.84801394" i="1201.99" sn="4.58868" a="59.5646" fwhm="0.0447554" res="13335.8" algo="Sum"/><pk mz="596.93557063" i="1094.71" sn="4.17981" a="43.7886" fwhm="0.0299524" res="19929.5" algo="Sum"/><pk mz="597.34071565" i="1131.21" sn="4.31994" a="50.3069" fwhm="0.0533932" res="11187.6" algo="Sum"/><pk mz="597.39138793" i="1095.28" sn="4.18289" a="42.4883" fwhm="0.0455412" res="13117.6" algo="Sum"/><pk mz="597.44440211" i="781.489" sn="2.98501" a="29.1964" fwhm="0.0530592" res="11260" algo="Sum"/><pk mz="598.34508194" i="545.926" sn="2.08441" a="24.234" fwhm="0.0534477" res="11195" algo="Sum"/><pk mz="598.39237455" i="560.416" sn="2.13979" a="28.0687" fwhm="0.0606957" res="9858.89" algo="Sum"/><pk mz="598.61477072" i="620.977" sn="2.36833" a="22.523" fwhm="0.0309027" res="19371" algo="Sum"/><pk mz="598.75016912" i="979.666" sn="3.73481" a="48.1097" fwhm="0.0499103" res="11996.5" algo="Sum"/><pk mz="598.83620783" i="765.198" sn="2.91719" a="26.174" fwhm="0.0465552" res="12862.9" algo="Sum"/><pk mz="598.93339200" i="532.092" sn="2.02853" a="15.69" fwhm="0.0444097" res="13486.5" algo="Sum"/><pk mz="599.34346422" i="670.894" sn="2.55958" a="15.0786" fwhm="0.0539919" res="11100.6" algo="Sum"/><pk mz="599.36954532" i="818.833" sn="3.12402" a="37.0914" fwhm="0.0610848" res="9812.09" algo="Sum"/><pk mz="599.43144336" i="842.628" sn="3.2148" a="34.6066" fwhm="0.0579363" res="10346.4" algo="Sum"/><pk mz="599.44944938" i="776.149" sn="2.96113" a="26.7158" fwhm="0.0384978" res="15571" algo="Sum"/><pk mz="600.27453446" i="1021.53" sn="3.89034" a="39.2505" fwhm="0.0357815" res="16776.1" algo="Sum"/><pk mz="600.38112326" i="493.614" sn="1.87991" a="18.437" fwhm="0.0531503" res="11295.9" algo="Sum"/><pk mz="600.61108198" i="662.824" sn="2.52442" a="24.4421" fwhm="0.0335287" res="17913.3" algo="Sum"/><pk mz="600.70104765" i="1030.68" sn="3.92494" a="36.0931" fwhm="0.0339822" res="17676.9" algo="Sum"/><pk mz="600.76957360" i="691.938" sn="2.63477" a="45.9278" fwhm="0.0603973" res="9946.97" algo="Sum"/><pk mz="600.87447050" i="489.937" sn="1.86307" a="22.6228" fwhm="0.0489982" res="12263.2" algo="Sum"/><pk mz="600.94645372" i="489.852" sn="1.86283" a="22.2738" fwhm="0.0357524" res="16808.6" algo="Sum"/><pk mz="601.27406365" i="543.174" sn="2.06671" a="26.1825" fwhm="0.0546734" res="10997.6" algo="Sum"/><pk mz="601.34262219" i="2209.47" sn="8.4059" a="108.677" fwhm="0.0443827" res="13549" algo="Sum"/><pk mz="601.40194253" i="622.452" sn="2.36811" a="25.4804" fwhm="0.0531962" res="11305.3" algo="Sum"/><pk mz="601.46394105" i="908.366" sn="3.45587" a="40.659" fwhm="0.0608076" res="9891.27" algo="Sum"/><pk mz="601.51311817" i="568.722" sn="2.16354" a="21.2336" fwhm="0.0471448" res="12758.8" algo="Sum"/><pk mz="602.28237552" i="1187.82" sn="4.51051" a="54.6538" fwhm="0.0405496" res="14853" algo="Sum"/><pk mz="602.34512800" i="960.669" sn="3.64822" a="49.9263" fwhm="0.0524186" res="11491.1" algo="Sum"/><pk mz="602.69837822" i="1544.61" sn="5.85775" a="67.3039" fwhm="0.0303547" res="19855.2" algo="Sum"/><pk mz="602.78499187" i="630.56" sn="2.39136" a="22.3068" fwhm="0.045363" res="13288" algo="Sum"/><pk mz="602.81088548" i="688.772" sn="2.61221" a="34.5407" fwhm="0.0726255" res="8300.27" algo="Sum"/><pk mz="602.87771379" i="856.685" sn="3.24934" a="41.0052" fwhm="0.0452444" res="13324.9" algo="Sum"/><pk mz="603.29164075" i="651.569" sn="2.47059" a="26.5503" fwhm="0.047361" res="12738.2" algo="Sum"/><pk mz="603.35580892" i="1173.11" sn="4.44815" a="70.3052" fwhm="0.0864072" res="6982.7" algo="Sum"/><pk mz="603.43133013" i="764.406" sn="2.89844" a="21.694" fwhm="0.0400906" res="15051.7" algo="Sum"/><pk mz="603.48800104" i="619.744" sn="2.35022" a="17.0157" fwhm="0.0377771" res="15975" algo="Sum"/><pk mz="603.52804160" i="800.103" sn="3.03471" a="36.1688" fwhm="0.0476388" res="12668.8" algo="Sum"/><pk mz="604.30516345" i="1113.15" sn="4.21663" a="50.1" fwhm="0.0464345" res="13014.1" algo="Sum"/><pk mz="604.36975446" i="657.757" sn="2.49176" a="39.8278" fwhm="0.0699328" res="8642.16" algo="Sum"/><pk mz="604.45308487" i="775.377" sn="2.93744" a="34.939" fwhm="0.0381194" res="15856.8" algo="Sum"/><pk mz="604.69397617" i="1220.48" sn="4.62124" a="49.9262" fwhm="0.0323762" res="18677.1" algo="Sum"/><pk mz="604.78508910" i="1515.15" sn="5.73895" a="80.1406" fwhm="0.0465205" res="13000.4" algo="Sum"/><pk mz="604.87321731" i="706.257" sn="2.67518" a="33.6401" fwhm="0.0516982" res="11700.1" algo="Sum"/><pk mz="605.23302652" i="549.465" sn="2.07885" a="20.2162" fwhm="0.0414037" res="14617.9" algo="Sum"/><pk mz="605.30801626" i="591.199" sn="2.23661" a="19.8034" fwhm="0.0417469" res="14499.5" algo="Sum"/><pk mz="605.37575297" i="2499.57" sn="9.45781" a="119.449" fwhm="0.0357434" res="16936.7" algo="Sum"/><pk mz="605.44412685" i="839.773" sn="3.17687" a="41.3125" fwhm="0.0613722" res="9865.12" algo="Sum"/><pk mz="605.78616594" i="504.737" sn="1.91081" a="28.4747" fwhm="0.0543004" res="11156.2" algo="Sum"/><pk mz="606.29323179" i="869.809" sn="3.28892" a="47.9941" fwhm="0.0442894" res="13689.4" algo="Sum"/><pk mz="606.37857501" i="1314.97" sn="4.96744" a="56.6792" fwhm="0.0354165" res="17121.3" algo="Sum"/><pk mz="606.44968158" i="514.015" sn="1.94093" a="23.8826" fwhm="0.0508263" res="11931.8" algo="Sum"/><pk mz="606.69532084" i="557.174" sn="2.10443" a="27.6933" fwhm="0.0502808" res="12066.2" algo="Sum"/><pk mz="606.78046106" i="1414.71" sn="5.34439" a="58.7788" fwhm="0.0444444" res="13652.6" algo="Sum"/><pk mz="606.88644075" i="605.32" sn="2.28661" a="20.7641" fwhm="0.0418079" res="14516.1" algo="Sum"/><pk mz="606.96390579" i="1013.19" sn="3.82737" a="43.2953" fwhm="0.034969" res="17357.2" algo="Sum"/><pk mz="607.02765900" i="498.683" sn="1.88379" a="18.6162" fwhm="0.0375036" res="16185.8" algo="Sum"/><pk mz="607.24719545" i="1594.75" sn="6.01885" a="61.2716" fwhm="0.0330778" res="18358.1" algo="Sum"/><pk mz="607.29156000" i="582.737" sn="2.199" a="12.9795" fwhm="0.0291577" res="20827.8" algo="Sum"/><pk mz="607.31201738" i="553.789" sn="2.08975" a="14.3717" fwhm="0.0331498" res="18320.3" algo="Sum"/><pk mz="607.38383426" i="925.663" sn="3.49224" a="47.16" fwhm="0.0596202" res="10187.5" algo="Sum"/><pk mz="607.45673624" i="539.253" sn="2.03441" a="27.8299" fwhm="0.0695166" res="8738.3" algo="Sum"/><pk mz="608.24983675" i="696.619" sn="2.62162" a="33.4233" fwhm="0.0418289" res="14541.4" algo="Sum"/><pk mz="608.41139317" i="742.751" sn="2.79459" a="26.3023" fwhm="0.0483769" res="12576.5" algo="Sum"/><pk mz="608.46279121" i="661.636" sn="2.48938" a="27.5208" fwhm="0.0522296" res="11649.8" algo="Sum"/><pk mz="608.64168815" i="837.933" sn="3.15345" a="32.1955" fwhm="0.0348605" res="17459.4" algo="Sum"/><pk mz="608.77917610" i="787.529" sn="2.96238" a="39.0951" fwhm="0.0424212" res="14350.8" algo="Sum"/><pk mz="608.82426611" i="1407.99" sn="5.29629" a="63.3834" fwhm="0.0424962" res="14326.6" algo="Sum"/><pk mz="609.33438180" i="819.631" sn="3.08205" a="40.1102" fwhm="0.0670184" res="9092.05" algo="Sum"/><pk mz="609.38848820" i="535.998" sn="2.01548" a="9.76983" fwhm="0.0194718" res="31295.9" algo="Sum"/><pk mz="609.41377373" i="706.014" sn="2.65499" a="30.4799" fwhm="0.0492452" res="12375.1" algo="Sum"/><pk mz="609.46206706" i="519.478" sn="1.95373" a="19.2736" fwhm="0.0503395" res="12107" algo="Sum"/><pk mz="610.30354458" i="1120.02" sn="4.21165" a="40.0868" fwhm="0.0412665" res="14789.3" algo="Sum"/><pk mz="610.63908013" i="690.384" sn="2.59472" a="29.2089" fwhm="0.0351546" res="17370.1" algo="Sum"/><pk mz="610.72857419" i="1147.49" sn="4.31199" a="44.1452" fwhm="0.040185" res="15197.9" algo="Sum"/><pk mz="610.82047010" i="1486.2" sn="5.58461" a="70.3349" fwhm="0.0401475" res="15214.4" algo="Sum"/><pk mz="611.33242761" i="849.812" sn="3.19364" a="37.1901" fwhm="0.0499625" res="12235.8" algo="Sum"/><pk mz="611.34159410" i="879.912" sn="3.30675" a="30.7918" fwhm="0.0693964" res="8809.41" algo="Sum"/><pk mz="611.42428014" i="526.507" sn="1.97839" a="21.1217" fwhm="0.0536375" res="11399.2" algo="Sum"/><pk mz="611.82738329" i="539.781" sn="2.02485" a="28.455" fwhm="0.0524291" res="11669.6" algo="Sum"/><pk mz="612.31970179" i="924.899" sn="3.47001" a="38.4226" fwhm="0.0504271" res="12142.7" algo="Sum"/><pk mz="612.72660936" i="1519.74" sn="5.69723" a="57.2757" fwhm="0.0367041" res="16693.7" algo="Sum"/><pk mz="612.76071055" i="672.898" sn="2.52257" a="17.6728" fwhm="0.0636442" res="9627.91" algo="Sum"/><pk mz="612.82506980" i="1011.89" sn="3.79328" a="37.4184" fwhm="0.0474532" res="12914.3" algo="Sum"/><pk mz="612.84294293" i="918.902" sn="3.44448" a="31.0347" fwhm="0.0441799" res="13871.5" algo="Sum"/><pk mz="612.90670940" i="824.556" sn="3.09086" a="34.3441" fwhm="0.0450109" res="13616.9" algo="Sum"/><pk mz="613.26326729" i="494.299" sn="1.85266" a="25.1442" fwhm="0.0478855" res="12806.9" algo="Sum"/><pk mz="613.33250224" i="1647.12" sn="6.17235" a="78.5748" fwhm="0.0400737" res="15305.1" algo="Sum"/><pk mz="613.38770435" i="589.11" sn="2.20721" a="8.48413" fwhm="0.0185092" res="33139.6" algo="Sum"/><pk mz="613.42104612" i="859.581" sn="3.22044" a="38.2158" fwhm="0.0522664" res="11736.4" algo="Sum"/><pk mz="613.47059533" i="838.288" sn="3.14067" a="40.9951" fwhm="0.0508413" res="12066.4" algo="Sum"/><pk mz="614.17577269" i="598.258" sn="2.23526" a="24.2833" fwhm="0.034103" res="18009.4" algo="Sum"/><pk mz="614.33503183" i="1268.22" sn="4.7364" a="60.7635" fwhm="0.0432853" res="14192.7" algo="Sum"/><pk mz="614.44808403" i="562.378" sn="2.10091" a="17.219" fwhm="0.0439935" res="13966.8" algo="Sum"/><pk mz="614.72348256" i="1039.34" sn="3.87803" a="55.8154" fwhm="0.0481277" res="12772.7" algo="Sum"/><pk mz="614.81330649" i="1628.63" sn="6.07492" a="59.9431" fwhm="0.0446457" res="13770.9" algo="Sum"/><pk mz="614.84476807" i="1181.79" sn="4.40817" a="41.0206" fwhm="0.0402034" res="15293.3" algo="Sum"/><pk mz="614.89954054" i="556.187" sn="2.07493" a="18.7001" fwhm="0.0488997" res="12574.7" algo="Sum"/><pk mz="615.13577510" i="587.232" sn="2.19158" a="28.2667" fwhm="0.0389253" res="15803" algo="Sum"/><pk mz="615.34466571" i="963.53" sn="3.59378" a="47.814" fwhm="0.050745" res="12126.2" algo="Sum"/><pk mz="615.45011677" i="1000.97" sn="3.73269" a="33.6834" fwhm="0.0431152" res="14274.6" algo="Sum"/><pk mz="615.48866677" i="1793.22" sn="6.68785" a="72.6771" fwhm="0.0395027" res="15580.9" algo="Sum"/><pk mz="615.57655519" i="494.597" sn="1.84415" a="26.3676" fwhm="0.0373588" res="16477.4" algo="Sum"/><pk mz="615.84500445" i="504.151" sn="1.87746" a="18.7866" fwhm="0.0538226" res="11442.1" algo="Sum"/><pk mz="616.17036438" i="8823.88" sn="32.838" a="290.966" fwhm="0.0280621" res="21957.4" algo="Sum"/><pk mz="616.24488126" i="503.192" sn="1.87262" a="20.7053" fwhm="0.0524569" res="11747.6" algo="Sum"/><pk mz="616.45863897" i="628.475" sn="2.33783" a="25.1793" fwhm="0.0390447" res="15788.5" algo="Sum"/><pk mz="616.49197768" i="804.944" sn="2.99465" a="34.1558" fwhm="0.0483028" res="12763.1" algo="Sum"/><pk mz="616.58714959" i="633.194" sn="2.35629" a="35.406" fwhm="0.0499029" res="12355.7" algo="Sum"/><pk mz="616.67325624" i="711.127" sn="2.64668" a="31.306" fwhm="0.0399624" res="15431.3" algo="Sum"/><pk mz="616.72896837" i="614.37" sn="2.28708" a="26.3893" fwhm="0.0591379" res="10428.7" algo="Sum"/><pk mz="616.80814359" i="1120.2" sn="4.17103" a="46.5677" fwhm="0.0477135" res="12927.3" algo="Sum"/><pk mz="616.84352456" i="956.524" sn="3.56177" a="34.3173" fwhm="0.0416846" res="14797.9" algo="Sum"/><pk mz="617.17373114" i="3648.1" sn="13.5762" a="123.996" fwhm="0.0297233" res="20763.9" algo="Sum"/><pk mz="617.31939060" i="1487.92" sn="5.53734" a="76.4588" fwhm="0.0497132" res="12417.6" algo="Sum"/><pk mz="617.35598841" i="745.153" sn="2.77343" a="22.5097" fwhm="0.0770567" res="8011.71" algo="Sum"/><pk mz="617.46565940" i="1634.17" sn="6.07781" a="58.1064" fwhm="0.0515151" res="11986.1" algo="Sum"/><pk mz="617.50399634" i="1804.69" sn="6.70934" a="73.7423" fwhm="0.0375928" res="16426.1" algo="Sum"/><pk mz="617.99288479" i="7994.81" sn="29.7368" a="267.511" fwhm="0.0290694" res="21259.2" algo="Sum"/><pk mz="618.17625861" i="890.148" sn="3.30954" a="34.4934" fwhm="0.0327376" res="18882.8" algo="Sum"/><pk mz="618.32471330" i="743.466" sn="2.7636" a="37.7504" fwhm="0.0520106" res="11888.4" algo="Sum"/><pk mz="618.47006568" i="822.628" sn="3.05801" a="47.8653" fwhm="0.0503465" res="12284.3" algo="Sum"/><pk mz="618.50787939" i="801.408" sn="2.97902" a="34.6011" fwhm="0.0451389" res="13702.3" algo="Sum"/><pk mz="618.62373942" i="697.693" sn="2.59484" a="25.3326" fwhm="0.0424932" res="14558.2" algo="Sum"/><pk mz="618.67168182" i="914.334" sn="3.40086" a="37.2832" fwhm="0.0422421" res="14645.8" algo="Sum"/><pk mz="618.76084671" i="550.027" sn="2.04636" a="20.4208" fwhm="0.0490527" res="12614.2" algo="Sum"/><pk mz="618.80545990" i="715.808" sn="2.66316" a="29.8726" fwhm="0.0588653" res="10512.2" algo="Sum"/><pk mz="618.84742698" i="688.454" sn="2.56139" a="34.3308" fwhm="0.0553283" res="11185" algo="Sum"/><pk mz="618.99640602" i="2166.47" sn="8.05362" a="76.6806" fwhm="0.0311033" res="19901.3" algo="Sum"/><pk mz="619.03872661" i="1149.17" sn="4.27168" a="45.5466" fwhm="0.0381859" res="16211.2" algo="Sum"/><pk mz="619.30441510" i="891.292" sn="3.31306" a="40.2709" fwhm="0.0549414" res="11272.1" algo="Sum"/><pk mz="619.35302134" i="815.248" sn="3.02838" a="35.0746" fwhm="0.0604165" res="10251.4" algo="Sum"/><pk mz="619.42773686" i="870.755" sn="3.2324" a="33.0394" fwhm="0.0494955" res="12514.8" algo="Sum"/><pk mz="619.47611838" i="867.292" sn="3.21975" a="40.3797" fwhm="0.0615988" res="10056.6" algo="Sum"/><pk mz="619.51741155" i="684.371" sn="2.54067" a="29.3289" fwhm="0.0416511" res="14874" algo="Sum"/><pk mz="620.53161084" i="519.32" sn="1.924" a="24.0099" fwhm="0.0515246" res="12043.4" algo="Sum"/><pk mz="620.66978291" i="748.291" sn="2.77252" a="30.5933" fwhm="0.0428775" res="14475.4" algo="Sum"/><pk mz="620.75731998" i="1404.9" sn="5.20338" a="63.0152" fwhm="0.040528" res="15316.8" algo="Sum"/><pk mz="620.81955878" i="523.375" sn="1.93863" a="9.83189" fwhm="0.0196537" res="31588" algo="Sum"/><pk mz="620.84614686" i="635.645" sn="2.35454" a="25.7463" fwhm="0.0554144" res="11203.7" algo="Sum"/><pk mz="621.03630759" i="548.084" sn="2.0303" a="22.4378" fwhm="0.0374391" res="16587.9" algo="Sum"/><pk mz="621.34028580" i="1142.62" sn="4.22353" a="49.7452" fwhm="0.0468791" res="13254.1" algo="Sum"/><pk mz="621.43741284" i="677.097" sn="2.5028" a="22.0977" fwhm="0.049159" res="12641.4" algo="Sum"/><pk mz="621.47890183" i="521.786" sn="1.92866" a="24.6047" fwhm="0.056032" res="11091.5" algo="Sum"/><pk mz="621.75982833" i="526.351" sn="1.94496" a="29.4951" fwhm="0.0574695" res="10819" algo="Sum"/><pk mz="622.34379830" i="580.373" sn="2.1442" a="23.864" fwhm="0.0460821" res="13505.1" algo="Sum"/><pk mz="622.39578455" i="503.252" sn="1.85942" a="17.1128" fwhm="0.049197" res="12651.1" algo="Sum"/><pk mz="622.53542710" i="546.246" sn="2.01799" a="22.5458" fwhm="0.038429" res="16199.6" algo="Sum"/><pk mz="622.75609395" i="1473.45" sn="5.44051" a="64.8258" fwhm="0.0415486" res="14988.6" algo="Sum"/><pk mz="622.80833859" i="555.365" sn="2.05034" a="7.41285" fwhm="0.0147639" res="42184.5" algo="Sum"/><pk mz="622.82962680" i="577.805" sn="2.13296" a="13.1302" fwhm="0.0295283" res="21092.6" algo="Sum"/><pk mz="622.93440332" i="750.751" sn="2.77199" a="38.2941" fwhm="0.0441308" res="14115.7" algo="Sum"/><pk mz="623.35232813" i="517.16" sn="1.91028" a="26.6016" fwhm="0.0376962" res="16536.2" algo="Sum"/><pk mz="623.37899189" i="562.187" sn="2.07673" a="23.5785" fwhm="0.0541591" res="11510.1" algo="Sum"/><pk mz="623.77005680" i="494.028" sn="1.82391" a="11.1159" fwhm="0.0295504" res="21108.7" algo="Sum"/><pk mz="623.77890574" i="496.315" sn="1.83222" a="10.4847" fwhm="0.0255678" res="24397" algo="Sum"/><pk mz="624.27463943" i="523.976" sn="1.9344" a="21.5331" fwhm="0.0485953" res="12846.4" algo="Sum"/><pk mz="624.38842024" i="589.188" sn="2.17513" a="32.8814" fwhm="0.0469647" res="13294.9" algo="Sum"/><pk mz="624.53135673" i="521.41" sn="1.92483" a="21.4562" fwhm="0.0368021" res="16970" algo="Sum"/><pk mz="624.62010196" i="657.888" sn="2.42789" a="25.7966" fwhm="0.038199" res="16351.7" algo="Sum"/><pk mz="624.75140033" i="875.384" sn="3.22979" a="39.1543" fwhm="0.0602598" res="10367.6" algo="Sum"/><pk mz="624.79201723" i="758.276" sn="2.79771" a="23.6347" fwhm="0.0410266" res="15228.9" algo="Sum"/><pk mz="624.83998207" i="1524.2" sn="5.62362" a="66.971" fwhm="0.0380588" res="16417.8" algo="Sum"/><pk mz="625.38624098" i="1011.73" sn="3.73594" a="70.2869" fwhm="0.0612516" res="10210.1" algo="Sum"/><pk mz="625.76856905" i="492.417" sn="1.81771" a="12.7436" fwhm="0.0323321" res="19354.4" algo="Sum"/><pk mz="626.27729052" i="512.089" sn="1.89183" a="27.7218" fwhm="0.0466937" res="13412.5" algo="Sum"/><pk mz="626.39022725" i="532.864" sn="1.96816" a="22.0116" fwhm="0.0425258" res="14729.6" algo="Sum"/><pk mz="626.41115859" i="490.02" sn="1.80994" a="14.9922" fwhm="0.0384516" res="16290.9" algo="Sum"/><pk mz="626.61806324" i="617.507" sn="2.28084" a="27.0056" fwhm="0.0430612" res="14551.8" algo="Sum"/><pk mz="626.70359259" i="819.046" sn="3.02474" a="29.1303" fwhm="0.0457464" res="13699.5" algo="Sum"/><pk mz="626.79065998" i="783.865" sn="2.89302" a="34.9026" fwhm="0.0541111" res="11583.4" algo="Sum"/><pk mz="626.83417541" i="810.68" sn="2.99113" a="35.9973" fwhm="0.0536314" res="11687.8" algo="Sum"/><pk mz="627.42639248" i="726.563" sn="2.68213" a="33.2059" fwhm="0.0681416" res="9207.69" algo="Sum"/><pk mz="627.52886628" i="604.891" sn="2.23246" a="28.5086" fwhm="0.0408622" res="15357.2" algo="Sum"/><pk mz="628.39319137" i="542.574" sn="2.00071" a="21.802" fwhm="0.0480868" res="13067.9" algo="Sum"/><pk mz="628.61518289" i="517.48" sn="1.90605" a="18.8523" fwhm="0.0500036" res="12571.4" algo="Sum"/><pk mz="628.70011700" i="1066.45" sn="3.92593" a="48.2147" fwhm="0.0545165" res="11532.3" algo="Sum"/><pk mz="628.74824624" i="642.452" sn="2.36557" a="22.9981" fwhm="0.0494474" res="12715.5" algo="Sum"/><pk mz="628.82248342" i="1298.44" sn="4.78234" a="68.3259" fwhm="0.0506771" res="12408.4" algo="Sum"/><pk mz="628.88037771" i="628.336" sn="2.31457" a="38.0348" fwhm="0.0539432" res="11658.2" algo="Sum"/><pk mz="629.14628677" i="1258.97" sn="4.63494" a="52.8817" fwhm="0.0347078" res="18126.9" algo="Sum"/><pk mz="629.30847257" i="1121.57" sn="4.12909" a="47.7202" fwhm="0.038494" res="16348.2" algo="Sum"/><pk mz="629.39757902" i="758.025" sn="2.79067" a="23.4045" fwhm="0.0445253" res="14135.7" algo="Sum"/><pk mz="629.44552408" i="1088.97" sn="4.00996" a="58.3038" fwhm="0.0550296" res="11438.3" algo="Sum"/><pk mz="630.31478441" i="682.702" sn="2.51107" a="32.5407" fwhm="0.0484127" res="13019.6" algo="Sum"/><pk mz="630.45532276" i="630.813" sn="2.31809" a="45.469" fwhm="0.0698197" res="9029.76" algo="Sum"/><pk mz="630.69694948" i="760.63" sn="2.79233" a="33.3571" fwhm="0.0455207" res="13855.2" algo="Sum"/><pk mz="630.74905340" i="629.549" sn="2.31119" a="18.2297" fwhm="0.0587502" res="10736.1" algo="Sum"/><pk mz="630.78836093" i="1520.2" sn="5.58095" a="48.9448" fwhm="0.0373918" res="16869.7" algo="Sum"/><pk mz="630.81769228" i="1671.95" sn="6.13804" a="69.2425" fwhm="0.0436563" res="14449.6" algo="Sum"/><pk mz="630.86390213" i="500.234" sn="1.8365" a="18.3093" fwhm="0.0340299" res="18538.5" algo="Sum"/><pk mz="631.10813867" i="700.584" sn="2.57072" a="29.107" fwhm="0.0360382" res="17512.2" algo="Sum"/><pk mz="631.31660974" i="514.061" sn="1.88519" a="22.6554" fwhm="0.0490634" res="12867.4" algo="Sum"/><pk mz="631.35338966" i="652.286" sn="2.39165" a="28.0768" fwhm="0.0551933" res="11439" algo="Sum"/><pk mz="631.46312463" i="1730.76" sn="6.346" a="74.6927" fwhm="0.0451274" res="13992.9" algo="Sum"/><pk mz="631.81319977" i="587.664" sn="2.15429" a="35.8011" fwhm="0.0685975" res="9210.44" algo="Sum"/><pk mz="631.97380758" i="499.576" sn="1.83111" a="23.7825" fwhm="0.0484027" res="13056.6" algo="Sum"/><pk mz="632.48076523" i="1275.17" sn="4.66517" a="68.9315" fwhm="0.0485727" res="13021.3" algo="Sum"/><pk mz="632.56446471" i="593.567" sn="2.17155" a="25.6605" fwhm="0.0407069" res="15539.5" algo="Sum"/><pk mz="632.65078578" i="675.619" sn="2.47173" a="25.4578" fwhm="0.0545605" res="11595.4" algo="Sum"/><pk mz="632.69504899" i="534.762" sn="1.95652" a="12.7863" fwhm="0.0297612" res="21259.1" algo="Sum"/><pk mz="632.71695357" i="578.775" sn="2.11774" a="10.5319" fwhm="0.0198411" res="31889.2" algo="Sum"/><pk mz="632.73926245" i="634.097" sn="2.32043" a="17.0973" fwhm="0.0311728" res="20297.8" algo="Sum"/><pk mz="632.78147674" i="1179.05" sn="4.31405" a="42.3439" fwhm="0.0452351" res="13988.7" algo="Sum"/><pk mz="632.81524609" i="1150.63" sn="4.21006" a="54.1827" fwhm="0.0483888" res="13077.7" algo="Sum"/><pk mz="633.24995476" i="582.638" sn="2.13206" a="31.6356" fwhm="0.0472893" res="13391" algo="Sum"/><pk mz="633.31558433" i="583.284" sn="2.13426" a="40.1883" fwhm="0.0819555" res="7727.56" algo="Sum"/><pk mz="633.44669985" i="1016.44" sn="3.71805" a="30.2373" fwhm="0.0440778" res="14371.1" algo="Sum"/><pk mz="633.47946314" i="1490.03" sn="5.45039" a="69.4342" fwhm="0.0551503" res="11486.4" algo="Sum"/><pk mz="633.76634530" i="556.257" sn="2.03542" a="32.1585" fwhm="0.0628426" res="10085" algo="Sum"/><pk mz="633.98646542" i="1641.9" sn="6.00607" a="63.1785" fwhm="0.0319543" res="19840.4" algo="Sum"/><pk mz="634.23540213" i="676.168" sn="2.4712" a="34.6907" fwhm="0.0436752" res="14521.6" algo="Sum"/><pk mz="634.30748014" i="530.242" sn="1.9376" a="23.2616" fwhm="0.0662776" res="9570.47" algo="Sum"/><pk mz="634.48026350" i="701.807" sn="2.56407" a="35.0965" fwhm="0.0558653" res="11357.3" algo="Sum"/><pk mz="634.64912184" i="966.959" sn="3.53292" a="40.611" fwhm="0.0440413" res="14410.3" algo="Sum"/><pk mz="634.69116630" i="519.186" sn="1.89692" a="7.30255" fwhm="0.014904" res="42585.3" algo="Sum"/><pk mz="634.70583807" i="525.514" sn="1.92004" a="12.3275" fwhm="0.0298085" res="21292.8" algo="Sum"/><pk mz="634.72962724" i="559.427" sn="2.04394" a="7.70121" fwhm="0.0149045" res="42586.5" algo="Sum"/><pk mz="634.77322293" i="816.11" sn="2.98177" a="42.1595" fwhm="0.0741244" res="8563.63" algo="Sum"/><pk mz="634.83348991" i="1686.66" sn="6.16244" a="67.693" fwhm="0.0488944" res="12983.8" algo="Sum"/><pk mz="634.86237524" i="1170.29" sn="4.27582" a="45.7422" fwhm="0.034303" res="18507.5" algo="Sum"/><pk mz="635.00126420" i="778.874" sn="2.84489" a="46.9721" fwhm="0.0557411" res="11392" algo="Sum"/><pk mz="635.38361176" i="764.71" sn="2.79345" a="24.0552" fwhm="0.0447363" res="14202.9" algo="Sum"/><pk mz="635.41307158" i="833.297" sn="3.04418" a="36.7703" fwhm="0.0596504" res="10652.3" algo="Sum"/><pk mz="635.45486024" i="640.365" sn="2.33973" a="36.6366" fwhm="0.0480694" res="13219.5" algo="Sum"/><pk mz="636.23145807" i="492.321" sn="1.79689" a="22.9127" fwhm="0.0428194" res="14858.5" algo="Sum"/><pk mz="636.37991534" i="585.356" sn="2.13607" a="12.4977" fwhm="0.0258323" res="24635.1" algo="Sum"/><pk mz="636.64694238" i="935.672" sn="3.41318" a="49.7931" fwhm="0.0496884" res="12812.8" algo="Sum"/><pk mz="636.69006892" i="602.736" sn="2.19864" a="16.0156" fwhm="0.0398068" res="15994.5" algo="Sum"/><pk mz="636.73286108" i="894.147" sn="3.26147" a="35.479" fwhm="0.0535885" res="11881.9" algo="Sum"/><pk mz="636.83263215" i="1912.27" sn="6.97385" a="87.0735" fwhm="0.0388871" res="16376.4" algo="Sum"/><pk mz="637.36336251" i="674.789" sn="2.46145" a="45.8054" fwhm="0.0659993" res="9657.12" algo="Sum"/><pk mz="637.42313251" i="493.559" sn="1.80033" a="16.4692" fwhm="0.0597407" res="10669.8" algo="Sum"/><pk mz="637.47160513" i="546.783" sn="1.99447" a="28.3432" fwhm="0.0536746" res="11876.6" algo="Sum"/><pk mz="637.83465350" i="520.37" sn="1.8963" a="27.1222" fwhm="0.0578399" res="11027.6" algo="Sum"/><pk mz="638.47151955" i="604.512" sn="2.2033" a="27.4106" fwhm="0.0540695" res="11808.4" algo="Sum"/><pk mz="638.64994092" i="612.894" sn="2.23278" a="24.4029" fwhm="0.0466598" res="13687.4" algo="Sum"/><pk mz="638.68285930" i="524.337" sn="1.90995" a="15.2515" fwhm="0.039869" res="16019.5" algo="Sum"/><pk mz="638.73142635" i="926.761" sn="3.37565" a="51.7061" fwhm="0.0642527" res="9940.93" algo="Sum"/><pk mz="638.77517349" i="610.838" sn="2.2248" a="8.7997" fwhm="0.0256736" res="24880.6" algo="Sum"/><pk mz="638.83038249" i="1258.86" sn="4.58493" a="73.8055" fwhm="0.0546176" res="11696.4" algo="Sum"/><pk mz="639.39792489" i="900.39" sn="3.27914" a="58.1042" fwhm="0.066078" res="9676.42" algo="Sum"/><pk mz="639.48768442" i="1759.82" sn="6.40917" a="75.4207" fwhm="0.0354173" res="18055.8" algo="Sum"/><pk mz="639.74279812" i="559.103" sn="2.03418" a="21.2188" fwhm="0.0525853" res="12165.8" algo="Sum"/><pk mz="640.49527179" i="929.988" sn="3.38432" a="47.3222" fwhm="0.0417558" res="15339.1" algo="Sum"/><pk mz="640.58669739" i="1121.24" sn="4.07974" a="51.3376" fwhm="0.039542" res="16200.2" algo="Sum"/><pk mz="640.69351772" i="521.34" sn="1.8965" a="8.86435" fwhm="0.0199658" res="32089.6" algo="Sum"/><pk mz="640.73117338" i="727.158" sn="2.64522" a="36.9454" fwhm="0.0630666" res="10159.6" algo="Sum"/><pk mz="640.77570833" i="664.93" sn="2.41919" a="16.0783" fwhm="0.0299505" res="21394.5" algo="Sum"/><pk mz="640.81636972" i="1420.75" sn="5.17009" a="75.9098" fwhm="0.0477554" res="13418.7" algo="Sum"/><pk mz="641.36001969" i="763.288" sn="2.77855" a="43.9714" fwhm="0.064357" res="9965.66" algo="Sum"/><pk mz="641.40861296" i="757.261" sn="2.75638" a="35.3499" fwhm="0.0474166" res="13527.1" algo="Sum"/><pk mz="641.50432483" i="3388.06" sn="12.3345" a="132.424" fwhm="0.0331022" res="19379.5" algo="Sum"/><pk mz="641.58449301" i="520.337" sn="1.89326" a="22.7947" fwhm="0.0419127" res="15307.7" algo="Sum"/><pk mz="641.74744718" i="512.264" sn="1.86378" a="18.522" fwhm="0.0430391" res="14910.8" algo="Sum"/><pk mz="641.81473449" i="492.529" sn="1.79253" a="29.9572" fwhm="0.0873248" res="7349.74" algo="Sum"/><pk mz="642.50714632" i="1669.89" sn="6.07392" a="67.8242" fwhm="0.0331356" res="19390.3" algo="Sum"/><pk mz="642.59151024" i="803.597" sn="2.92216" a="38.2885" fwhm="0.0420124" res="15295.3" algo="Sum"/><pk mz="642.68222729" i="890.415" sn="3.23876" a="42.3918" fwhm="0.0528798" res="12153.6" algo="Sum"/><pk mz="642.75922655" i="714.354" sn="2.59899" a="35.4818" fwhm="0.0505549" res="12714.1" algo="Sum"/><pk mz="642.81138366" i="908.425" sn="3.30519" a="55.6776" fwhm="0.0598059" res="10748.3" algo="Sum"/><pk mz="643.42229060" i="819.542" sn="2.98105" a="52.2916" fwhm="0.0683485" res="9413.85" algo="Sum"/><pk mz="643.46252296" i="544.478" sn="1.97966" a="14.8079" fwhm="0.040018" res="16079.3" algo="Sum"/><pk mz="643.51945396" i="2676.66" sn="9.73144" a="101.694" fwhm="0.0323401" res="19898.5" algo="Sum"/><pk mz="644.26297679" i="643.623" sn="2.33914" a="35.5525" fwhm="0.0444838" res="14483.1" algo="Sum"/><pk mz="644.43046825" i="500.451" sn="1.81903" a="18.956" fwhm="0.0404468" res="15932.8" algo="Sum"/><pk mz="644.52377729" i="1162.36" sn="4.22612" a="48.2833" fwhm="0.0364707" res="17672.4" algo="Sum"/><pk mz="644.59140967" i="747.422" sn="2.7181" a="32.5233" fwhm="0.0494833" res="13026.5" algo="Sum"/><pk mz="644.67869575" i="1230.49" sn="4.47488" a="54.7726" fwhm="0.0423755" res="15213.5" algo="Sum"/><pk mz="644.73416487" i="604.497" sn="2.19834" a="20.0275" fwhm="0.0450644" res="14306.9" algo="Sum"/><pk mz="644.79766798" i="1003" sn="3.64755" a="47.1725" fwhm="0.0549869" res="11726.4" algo="Sum"/><pk mz="644.86241214" i="778.018" sn="2.82925" a="47.6599" fwhm="0.0658587" res="9791.6" algo="Sum"/><pk mz="645.11378603" i="626.657" sn="2.2774" a="27.801" fwhm="0.0370591" res="17407.7" algo="Sum"/><pk mz="645.28246392" i="558.678" sn="2.02963" a="30.4154" fwhm="0.0540767" res="11932.7" algo="Sum"/><pk mz="645.43951642" i="1176.73" sn="4.27361" a="41.6787" fwhm="0.0534414" res="12077.5" algo="Sum"/><pk mz="645.48101045" i="854.272" sn="3.1026" a="33.9462" fwhm="0.0487877" res="13230.4" algo="Sum"/><pk mz="645.52979492" i="575.736" sn="2.09099" a="25.9563" fwhm="0.0526924" res="12250.9" algo="Sum"/><pk mz="646.02364679" i="5756.14" sn="20.8935" a="198.61" fwhm="0.0296303" res="21802.8" algo="Sum"/><pk mz="646.43887744" i="578.081" sn="2.09686" a="20.2715" fwhm="0.050138" res="12893.2" algo="Sum"/><pk mz="646.50093667" i="1386.5" sn="5.02882" a="55.2087" fwhm="0.0381128" res="16962.8" algo="Sum"/><pk mz="646.53813519" i="546.576" sn="1.98245" a="21.6632" fwhm="0.0489463" res="13209.1" algo="Sum"/><pk mz="646.67541484" i="1002.11" sn="3.6359" a="49.2207" fwhm="0.0529172" res="12220.5" algo="Sum"/><pk mz="646.71835392" i="799.103" sn="2.89934" a="21.5296" fwhm="0.0372982" res="17339.1" algo="Sum"/><pk mz="646.76567252" i="1050.69" sn="3.81214" a="40.1909" fwhm="0.0551652" res="11724.2" algo="Sum"/><pk mz="646.79139303" i="1264.73" sn="4.58874" a="47.0992" fwhm="0.0419092" res="15433.2" algo="Sum"/><pk mz="646.86123081" i="787.694" sn="2.85844" a="31.1025" fwhm="0.0533947" res="12114.7" algo="Sum"/><pk mz="647.02610840" i="1782.04" sn="6.46632" a="65.6772" fwhm="0.0309661" res="20894.7" algo="Sum"/><pk mz="647.33655757" i="586.635" sn="2.1268" a="28.2974" fwhm="0.0510207" res="12687.7" algo="Sum"/><pk mz="647.45152549" i="4741.85" sn="17.1933" a="210.154" fwhm="0.0344653" res="18785.6" algo="Sum"/><pk mz="647.50297556" i="1295.25" sn="4.69621" a="41.4971" fwhm="0.0372074" res="17402.5" algo="Sum"/><pk mz="647.54931454" i="595.63" sn="2.15951" a="27.1498" fwhm="0.0444274" res="14575.4" algo="Sum"/><pk mz="647.73258452" i="569.424" sn="2.06422" a="16.1568" fwhm="0.0390913" res="16569.7" algo="Sum"/><pk mz="647.76449628" i="502.935" sn="1.82318" a="11.3066" fwhm="0.0267463" res="24218.8" algo="Sum"/><pk mz="647.79090318" i="506.07" sn="1.83435" a="16.324" fwhm="0.0451714" res="14340.7" algo="Sum"/><pk mz="648.45558112" i="2271.94" sn="8.23399" a="99.9621" fwhm="0.0369595" res="17545" algo="Sum"/><pk mz="648.53811761" i="581.222" sn="2.10698" a="30.3185" fwhm="0.0572168" res="11334.7" algo="Sum"/><pk mz="648.62713371" i="680.879" sn="2.46743" a="29.7889" fwhm="0.0452434" res="14336.4" algo="Sum"/><pk mz="648.67725686" i="685.626" sn="2.48463" a="27.1155" fwhm="0.0469172" res="13826" algo="Sum"/><pk mz="648.71897298" i="697.168" sn="2.52646" a="18.9644" fwhm="0.035158" res="18451.5" algo="Sum"/><pk mz="648.75742638" i="902.061" sn="3.26897" a="38.9247" fwhm="0.0601209" res="10790.9" algo="Sum"/><pk mz="648.79313710" i="955.97" sn="3.46433" a="44.4023" fwhm="0.0652583" res="9941.92" algo="Sum"/><pk mz="648.87417525" i="706.868" sn="2.56182" a="39.244" fwhm="0.0520547" res="12465.2" algo="Sum"/><pk mz="649.24239332" i="529.25" sn="1.91773" a="17.4023" fwhm="0.0428994" res="15134.1" algo="Sum"/><pk mz="649.43436910" i="1451.91" sn="5.26266" a="60.0473" fwhm="0.0523221" res="12412.2" algo="Sum"/><pk mz="649.74089520" i="493.205" sn="1.78593" a="26.0648" fwhm="0.0753979" res="8617.5" algo="Sum"/><pk mz="649.76774649" i="505.172" sn="1.82927" a="10.8" fwhm="0.0301603" res="21543.8" algo="Sum"/><pk mz="649.93180759" i="576.732" sn="2.08839" a="24.2097" fwhm="0.0447765" res="14515" algo="Sum"/><pk mz="650.44190020" i="1320.2" sn="4.78262" a="65.4959" fwhm="0.0455086" res="14292.7" algo="Sum"/><pk mz="650.62695894" i="1079.92" sn="3.91068" a="47.4566" fwhm="0.0452524" res="14377.7" algo="Sum"/><pk mz="650.68006490" i="574.017" sn="2.07844" a="15.7461" fwhm="0.0402417" res="16169.3" algo="Sum"/><pk mz="650.74129313" i="703.397" sn="2.54668" a="26.0163" fwhm="0.0461986" res="14085.7" algo="Sum"/><pk mz="650.80675836" i="1879.84" sn="6.80602" a="81.0571" fwhm="0.0466883" res="13939.4" algo="Sum"/><pk mz="650.93758989" i="577.11" sn="2.08933" a="23.1664" fwhm="0.0399674" res="16286.7" algo="Sum"/><pk mz="651.12682002" i="1995.37" sn="7.22934" a="78.9056" fwhm="0.032304" res="20156.2" algo="Sum"/><pk mz="651.38347313" i="581.334" sn="2.1066" a="12.7136" fwhm="0.0291971" res="22309.9" algo="Sum"/><pk mz="651.41431653" i="613.474" sn="2.22307" a="17.2942" fwhm="0.0402641" res="16178.5" algo="Sum"/><pk mz="651.44266546" i="740.101" sn="2.68193" a="33.9231" fwhm="0.0653893" res="9962.53" algo="Sum"/><pk mz="651.73966902" i="504.304" sn="1.82654" a="29.2013" fwhm="0.068338" res="9537" algo="Sum"/><pk mz="651.80790863" i="684.129" sn="2.4783" a="29.5971" fwhm="0.0456268" res="14285.6" algo="Sum"/><pk mz="652.13056511" i="647.816" sn="2.34847" a="25.4011" fwhm="0.0322859" res="20198.6" algo="Sum"/><pk mz="652.62279329" i="880.03" sn="3.18936" a="38.0701" fwhm="0.0433795" res="15044.5" algo="Sum"/><pk mz="652.71174091" i="1019.22" sn="3.6928" a="68.5228" fwhm="0.0505525" res="12911.6" algo="Sum"/><pk mz="652.75881795" i="577.278" sn="2.0916" a="2.84425" fwhm="0.00983157" res="66394.1" algo="Sum"/><pk mz="652.80455009" i="2419.63" sn="8.76617" a="109.524" fwhm="0.0356003" res="18337" algo="Sum"/><pk mz="653.45653984" i="617.775" sn="2.23946" a="31.2007" fwhm="0.0482074" res="13555.1" algo="Sum"/><pk mz="653.75503546" i="490.646" sn="1.77789" a="15.1561" fwhm="0.0453785" res="14406.7" algo="Sum"/><pk mz="653.80482530" i="734.592" sn="2.66223" a="37.1668" fwhm="0.0428871" res="15244.8" algo="Sum"/><pk mz="654.28902194" i="650.763" sn="2.35998" a="45.3216" fwhm="0.0541583" res="12081" algo="Sum"/><pk mz="654.46987944" i="592.28" sn="2.1471" a="36.934" fwhm="0.0563829" res="11607.6" algo="Sum"/><pk mz="654.61997646" i="645.644" sn="2.34164" a="35.4829" fwhm="0.0481477" res="13596.1" algo="Sum"/><pk mz="654.65711225" i="506.621" sn="1.8375" a="6.94107" fwhm="0.0151367" res="43249.5" algo="Sum"/><pk mz="654.70951775" i="1344.12" sn="4.87621" a="63.7374" fwhm="0.0507992" res="12888.2" algo="Sum"/><pk mz="654.75495386" i="702.569" sn="2.54873" a="16.6696" fwhm="0.0416544" res="15718.7" algo="Sum"/><pk mz="654.80368274" i="1552.25" sn="5.63045" a="77.5347" fwhm="0.0457614" res="14309.1" algo="Sum"/><pk mz="654.89265639" i="859.243" sn="3.11682" a="40.4193" fwhm="0.056616" res="11567.3" algo="Sum"/><pk mz="655.38061061" i="673.377" sn="2.44133" a="49.6633" fwhm="0.0783627" res="8363.42" algo="Sum"/><pk mz="655.46511347" i="1203.54" sn="4.36314" a="64.7665" fwhm="0.0474745" res="13806.7" algo="Sum"/><pk mz="655.72157154" i="505.705" sn="1.83327" a="16.2401" fwhm="0.045447" res="14428.3" algo="Sum"/><pk mz="655.79497620" i="501.811" sn="1.81935" a="22.7174" fwhm="0.0656497" res="9989.31" algo="Sum"/><pk mz="656.47001353" i="724.613" sn="2.62744" a="39.5038" fwhm="0.0519015" res="12648.4" algo="Sum"/><pk mz="656.63104218" i="527.598" sn="1.91242" a="20.2271" fwhm="0.0468701" res="14009.6" algo="Sum"/><pk mz="656.66477910" i="511.342" sn="1.85305" a="11.9005" fwhm="0.0303195" res="21658.2" algo="Sum"/><pk mz="656.70693174" i="1066.39" sn="3.86485" a="47.6297" fwhm="0.0533586" res="12307.4" algo="Sum"/><pk mz="656.79492394" i="1067.43" sn="3.86914" a="67.3923" fwhm="0.066967" res="9807.74" algo="Sum"/><pk mz="656.89174767" i="719.027" sn="2.60628" a="35.412" fwhm="0.0507436" res="12945.3" algo="Sum"/><pk mz="657.36090288" i="1107.9" sn="4.01212" a="71.4835" fwhm="0.0387656" res="16957.3" algo="Sum"/><pk mz="657.47724849" i="1924.37" sn="6.96971" a="97.2324" fwhm="0.0376896" res="17444.5" algo="Sum"/><pk mz="657.72459900" i="505.465" sn="1.83122" a="24.1346" fwhm="0.0657462" res="10004" algo="Sum"/><pk mz="657.78601458" i="492.257" sn="1.78362" a="22.5689" fwhm="0.060691" res="10838.3" algo="Sum"/><pk mz="658.36767382" i="583.197" sn="2.11189" a="27.3549" fwhm="0.0534771" res="12311.2" algo="Sum"/><pk mz="658.47989088" i="943.244" sn="3.4163" a="51.8201" fwhm="0.0431366" res="15265" algo="Sum"/><pk mz="658.56855976" i="567.813" sn="2.05654" a="21.8164" fwhm="0.0405449" res="16242.9" algo="Sum"/><pk mz="658.61030956" i="537.139" sn="1.94517" a="17.5492" fwhm="0.0448411" res="14687.6" algo="Sum"/><pk mz="658.65852795" i="909.264" sn="3.2924" a="40.7296" fwhm="0.0635163" res="10369.9" algo="Sum"/><pk mz="658.71728259" i="773.109" sn="2.79982" a="52.0984" fwhm="0.0803975" res="8193.25" algo="Sum"/><pk mz="658.78594929" i="671.08" sn="2.43029" a="36.9816" fwhm="0.0789071" res="8348.88" algo="Sum"/><pk mz="658.82232168" i="553.76" sn="2.00531" a="21.1128" fwhm="0.0676799" res="9734.39" algo="Sum"/><pk mz="658.89903032" i="567.621" sn="2.05519" a="38.3014" fwhm="0.0719397" res="9159.05" algo="Sum"/><pk mz="659.41935122" i="798.985" sn="2.89201" a="33.5036" fwhm="0.0580425" res="11361" algo="Sum"/><pk mz="659.44777172" i="626.485" sn="2.26762" a="9.47204" fwhm="0.015192" res="43407.6" algo="Sum"/><pk mz="659.49199495" i="1481.83" sn="5.36353" a="66.6587" fwhm="0.0419084" res="15736.5" algo="Sum"/><pk mz="659.73163315" i="566.346" sn="2.05058" a="27.9059" fwhm="0.0709113" res="9303.62" algo="Sum"/><pk mz="660.23680501" i="491.255" sn="1.77785" a="20.1993" fwhm="0.0413302" res="15974.7" algo="Sum"/><pk mz="660.49480111" i="683.557" sn="2.4769" a="38.9574" fwhm="0.054146" res="12198.4" algo="Sum"/><pk mz="660.56417877" i="547.049" sn="1.98218" a="24.9359" fwhm="0.0520549" res="12689.8" algo="Sum"/><pk mz="660.65494190" i="1254.36" sn="4.54504" a="53.0641" fwhm="0.0389291" res="16970.7" algo="Sum"/><pk mz="660.73561918" i="756.896" sn="2.74253" a="27.2428" fwhm="0.050689" res="13035.1" algo="Sum"/><pk mz="660.76297122" i="761.716" sn="2.75999" a="34.4616" fwhm="0.0532932" res="12398.6" algo="Sum"/><pk mz="660.83417410" i="841.363" sn="3.04858" a="50.3358" fwhm="0.0735251" res="8987.87" algo="Sum"/><pk mz="661.43359012" i="1431.86" sn="5.18947" a="68.6339" fwhm="0.0576742" res="11468.4" algo="Sum"/><pk mz="661.51899024" i="803.6" sn="2.91359" a="29.2304" fwhm="0.0440797" res="15007.3" algo="Sum"/><pk mz="661.74125971" i="529.607" sn="1.92021" a="19.6424" fwhm="0.0507279" res="13044.9" algo="Sum"/><pk mz="661.92945707" i="521.794" sn="1.89176" a="33.0267" fwhm="0.0613963" res="10781.3" algo="Sum"/><pk mz="662.43781244" i="953.682" sn="3.45981" a="38.9017" fwhm="0.0526796" res="12574.8" algo="Sum"/><pk mz="662.47798439" i="552.177" sn="2.00311" a="18.4098" fwhm="0.0456806" res="14502.4" algo="Sum"/><pk mz="662.51701254" i="618.731" sn="2.24453" a="29.8661" fwhm="0.0512398" res="12929.7" algo="Sum"/><pk mz="662.65084291" i="1229.57" sn="4.46433" a="54.2534" fwhm="0.038985" res="16997.6" algo="Sum"/><pk mz="662.74071678" i="1213.6" sn="4.40634" a="86.9636" fwhm="0.0702039" res="9440.23" algo="Sum"/><pk mz="662.83275488" i="861.227" sn="3.12681" a="49.3103" fwhm="0.0700975" res="9455.87" algo="Sum"/><pk mz="662.93642815" i="538.838" sn="1.95632" a="22.8342" fwhm="0.0518586" res="12783.5" algo="Sum"/><pk mz="663.32285490" i="581.004" sn="2.11152" a="33.6887" fwhm="0.0454698" res="14588.2" algo="Sum"/><pk mz="663.44624202" i="12295.3" sn="44.6968" a="460.405" fwhm="0.0325458" res="20385" algo="Sum"/><pk mz="663.74006202" i="645.994" sn="2.34859" a="33.6891" fwhm="0.0724402" res="9162.59" algo="Sum"/><pk mz="663.94581441" i="655.801" sn="2.38398" a="27.933" fwhm="0.0396529" res="16743.9" algo="Sum"/><pk mz="664.44983234" i="5983.83" sn="21.7953" a="241.625" fwhm="0.0337079" res="19712" algo="Sum"/><pk mz="664.51221126" i="590.742" sn="2.1517" a="18.2968" fwhm="0.0693568" res="9581.07" algo="Sum"/><pk mz="664.65027481" i="808.781" sn="2.94492" a="43.6201" fwhm="0.0593304" res="11202.5" algo="Sum"/><pk mz="664.69586180" i="646.973" sn="2.35589" a="8.70069" fwhm="0.0152523" res="43580.1" algo="Sum"/><pk mz="664.73938634" i="1386.37" sn="5.04865" a="65.879" fwhm="0.0556452" res="11946" algo="Sum"/><pk mz="664.82808020" i="650.16" sn="2.36784" a="21.6265" fwhm="0.0457612" res="14528.2" algo="Sum"/><pk mz="664.92214399" i="900.974" sn="3.28109" a="46.7496" fwhm="0.0592216" res="11227.7" algo="Sum"/><pk mz="665.45383624" i="1731.64" sn="6.31329" a="75.9301" fwhm="0.0432816" res="15375" algo="Sum"/><pk mz="665.50031091" i="672.764" sn="2.45279" a="30.3187" fwhm="0.0477565" res="13935.3" algo="Sum"/><pk mz="665.74208976" i="513.248" sn="1.86959" a="19.4603" fwhm="0.0508811" res="13084.3" algo="Sum"/><pk mz="666.45396385" i="555.152" sn="2.02444" a="29.2033" fwhm="0.0603116" res="11050.2" algo="Sum"/><pk mz="666.51015458" i="569.987" sn="2.07819" a="27.1788" fwhm="0.0516522" res="12903.8" algo="Sum"/><pk mz="666.59823305" i="1117.68" sn="4.07571" a="52.9131" fwhm="0.0416139" res="16018.6" algo="Sum"/><pk mz="666.65403535" i="604.68" sn="2.20505" a="25.4518" fwhm="0.0560076" res="11902.9" algo="Sum"/><pk mz="666.73591860" i="997.186" sn="3.63571" a="47.5806" fwhm="0.05016" res="13292.2" algo="Sum"/><pk mz="666.78010634" i="1459.95" sn="5.32325" a="73.0844" fwhm="0.0710014" res="9391.08" algo="Sum"/><pk mz="666.92465587" i="554.681" sn="2.02489" a="39.6173" fwhm="0.0625399" res="10664" algo="Sum"/><pk mz="667.09613782" i="1052.81" sn="3.84476" a="46.4706" fwhm="0.038082" res="17517.4" algo="Sum"/><pk mz="667.70742623" i="503.514" sn="1.83844" a="13.443" fwhm="0.0394445" res="16927.8" algo="Sum"/><pk mz="667.74909233" i="525.142" sn="1.91779" a="15.0849" fwhm="0.040766" res="16380" algo="Sum"/><pk mz="667.78202208" i="559.509" sn="2.04365" a="32.8413" fwhm="0.0601524" res="11101.5" algo="Sum"/><pk mz="668.60357792" i="1142.64" sn="4.17274" a="56.4079" fwhm="0.0514025" res="13007.2" algo="Sum"/><pk mz="668.64552650" i="572.37" sn="2.09052" a="11.3518" fwhm="0.0203967" res="32782.1" algo="Sum"/><pk mz="668.68416454" i="1071.97" sn="3.91588" a="56.93" fwhm="0.0669716" res="9984.6" algo="Sum"/><pk mz="668.73409316" i="703.818" sn="2.57159" a="7.17051" fwhm="0.00891644" res="75000.1" algo="Sum"/><pk mz="668.77819107" i="1637.5" sn="5.98438" a="95.915" fwhm="0.050416" res="13265.2" algo="Sum"/><pk mz="668.92706498" i="511.667" sn="1.87038" a="24.4031" fwhm="0.0550032" res="12161.6" algo="Sum"/><pk mz="669.43242676" i="1758.01" sn="6.42787" a="105.47" fwhm="0.0431992" res="15496.4" algo="Sum"/><pk mz="669.48308586" i="613.356" sn="2.24236" a="25.7259" fwhm="0.0484624" res="13814.5" algo="Sum"/><pk mz="669.61638984" i="509.737" sn="1.86351" a="24.6928" fwhm="0.0497492" res="13459.8" algo="Sum"/><pk mz="669.69236130" i="572.786" sn="2.09438" a="22.8394" fwhm="0.0561347" res="11930.1" algo="Sum"/><pk mz="669.72688703" i="541.901" sn="1.9818" a="20.1628" fwhm="0.0510332" res="13123.4" algo="Sum"/><pk mz="669.78433115" i="616.813" sn="2.25592" a="28.1916" fwhm="0.0513413" res="13045.7" algo="Sum"/><pk mz="670.43852182" i="875.069" sn="3.19722" a="45.4085" fwhm="0.0563604" res="11895.6" algo="Sum"/><pk mz="670.60429635" i="1091.25" sn="3.98962" a="55.7567" fwhm="0.0495934" res="13522.1" algo="Sum"/><pk mz="670.68323604" i="1483.6" sn="5.42516" a="65.8038" fwhm="0.051205" res="13098" algo="Sum"/><pk mz="670.77708492" i="1226.11" sn="4.48358" a="77.25" fwhm="0.069465" res="9656.33" algo="Sum"/><pk mz="670.86405756" i="886.529" sn="3.24186" a="42.0399" fwhm="0.0581901" res="11528.8" algo="Sum"/><pk mz="671.44269755" i="1357.9" sn="4.96825" a="65.6146" fwhm="0.0455932" res="14726.8" algo="Sum"/><pk mz="671.56665627" i="1450.28" sn="5.30726" a="58.9614" fwhm="0.0390538" res="17195.9" algo="Sum"/><pk mz="671.60732014" i="633.087" sn="2.31662" a="22.4507" fwhm="0.0257868" res="26044.6" algo="Sum"/><pk mz="671.69251424" i="697.576" sn="2.55184" a="32.4147" fwhm="0.0573294" res="11716.4" algo="Sum"/><pk mz="671.71425759" i="591.37" sn="2.16335" a="19.6905" fwhm="0.0459982" res="14603.1" algo="Sum"/><pk mz="671.77547122" i="540.803" sn="1.97834" a="12.8002" fwhm="0.0306664" res="21905.9" algo="Sum"/><pk mz="671.79016975" i="542.901" sn="1.98587" a="16.4618" fwhm="0.0425543" res="15786.7" algo="Sum"/><pk mz="672.44572033" i="664.638" sn="2.43074" a="43.6482" fwhm="0.0694921" res="9676.58" algo="Sum"/><pk mz="672.56939237" i="972.715" sn="3.55751" a="46.4087" fwhm="0.0523528" res="12846.9" algo="Sum"/><pk mz="672.61902721" i="1061.34" sn="3.88197" a="45.6104" fwhm="0.0597947" res="11248.8" algo="Sum"/><pk mz="672.68068905" i="1255.02" sn="4.59119" a="77.2387" fwhm="0.056293" res="11949.6" algo="Sum"/><pk mz="672.77193449" i="1478.38" sn="5.40847" a="60.5698" fwhm="0.0480498" res="14001.6" algo="Sum"/><pk mz="672.86063957" i="703.542" sn="2.57414" a="24.1313" fwhm="0.0511521" res="13154.1" algo="Sum"/><pk mz="673.10907102" i="1924.9" sn="7.04074" a="84.1537" fwhm="0.0345379" res="19489" algo="Sum"/><pk mz="673.33518992" i="768.038" sn="2.80919" a="38.1709" fwhm="0.0562861" res="11962.7" algo="Sum"/><pk mz="673.42756075" i="800.402" sn="2.92902" a="48.4952" fwhm="0.0730739" res="9215.71" algo="Sum"/><pk mz="673.51981436" i="1491.75" sn="5.46169" a="60.0838" fwhm="0.0370281" res="18189.4" algo="Sum"/><pk mz="673.57808112" i="577.989" sn="2.11655" a="19.0437" fwhm="0.0498224" res="13519.6" algo="Sum"/><pk mz="673.62621705" i="677.094" sn="2.47948" a="31.5261" fwhm="0.0528296" res="12750.9" algo="Sum"/><pk mz="673.69371495" i="583.27" sn="2.13599" a="13.2003" fwhm="0.0307104" res="21937" algo="Sum"/><pk mz="673.71810563" i="531.074" sn="1.94476" a="15.1967" fwhm="0.0358296" res="18803.4" algo="Sum"/><pk mz="673.77461710" i="547.914" sn="2.00638" a="21.4492" fwhm="0.0511869" res="13163" algo="Sum"/><pk mz="674.11531887" i="615.398" sn="2.25257" a="33.2413" fwhm="0.0389993" res="17285.3" algo="Sum"/><pk mz="674.43579869" i="634.919" sn="2.32378" a="31.919" fwhm="0.0541307" res="12459.4" algo="Sum"/><pk mz="674.52791840" i="834.484" sn="3.05592" a="45.2684" fwhm="0.0661085" res="10203.3" algo="Sum"/><pk mz="674.58882790" i="495.816" sn="1.81534" a="17.2353" fwhm="0.046096" res="14634.4" algo="Sum"/><pk mz="674.63415141" i="789.483" sn="2.89045" a="33.0485" fwhm="0.0539269" res="12510.2" algo="Sum"/><pk mz="674.67505405" i="782.246" sn="2.86396" a="25.7769" fwhm="0.046099" res="14635.4" algo="Sum"/><pk mz="674.76558902" i="1245.16" sn="4.55879" a="59.4839" fwhm="0.0551532" res="12234.4" algo="Sum"/><pk mz="674.87170287" i="515.824" sn="1.88849" a="21.9647" fwhm="0.0460773" res="14646.5" algo="Sum"/><pk mz="674.94805531" i="964.577" sn="3.53172" a="52.8096" fwhm="0.0446968" res="15100.6" algo="Sum"/><pk mz="675.44179127" i="956.678" sn="3.50055" a="42.371" fwhm="0.0547027" res="12347.5" algo="Sum"/><pk mz="675.53608589" i="9608.72" sn="35.159" a="361.515" fwhm="0.0326666" res="20679.7" algo="Sum"/><pk mz="675.67857160" i="600.052" sn="2.19656" a="19.3522" fwhm="0.0461334" res="14646.2" algo="Sum"/><pk mz="675.70615846" i="520.427" sn="1.90513" a="10.1128" fwhm="0.0205042" res="32954.6" algo="Sum"/><pk mz="675.75674534" i="565.369" sn="2.0697" a="32.6413" fwhm="0.0820192" res="8239.01" algo="Sum"/><pk mz="675.94872200" i="635.752" sn="2.32682" a="28.0903" fwhm="0.0491086" res="13764.4" algo="Sum"/><pk mz="676.45444663" i="582.849" sn="2.13113" a="30.524" fwhm="0.0535964" res="12621.3" algo="Sum"/><pk mz="676.53994212" i="4192.1" sn="15.3257" a="163.663" fwhm="0.0330682" res="20458.9" algo="Sum"/><pk mz="676.63094796" i="1004.71" sn="3.67252" a="47.7238" fwhm="0.0545591" res="12401.8" algo="Sum"/><pk mz="676.68277321" i="691.463" sn="2.52751" a="39.3797" fwhm="0.072925" res="9279.16" algo="Sum"/><pk mz="676.76355397" i="813.287" sn="2.97277" a="44.8147" fwhm="0.0630469" res="10734.3" algo="Sum"/><pk mz="676.80318327" i="841.908" sn="3.07739" a="47.9087" fwhm="0.0750695" res="9015.69" algo="Sum"/><pk mz="676.95656166" i="501.019" sn="1.83135" a="17.7347" fwhm="0.043246" res="15653.6" algo="Sum"/><pk mz="676.99296840" i="660.51" sn="2.41434" a="36.0689" fwhm="0.056888" res="11900.4" algo="Sum"/><pk mz="677.40611937" i="595.649" sn="2.17772" a="23.4018" fwhm="0.0549792" res="12321.1" algo="Sum"/><pk mz="677.45770543" i="1107.83" sn="4.05034" a="47.4378" fwhm="0.0440803" res="15368.7" algo="Sum"/><pk mz="677.54617369" i="1340.52" sn="4.90086" a="63.7831" fwhm="0.0404152" res="16764.6" algo="Sum"/><pk mz="677.71428655" i="532.445" sn="1.94788" a="29.1151" fwhm="0.0739702" res="9162" algo="Sum"/><pk mz="677.77003780" i="515.042" sn="1.88546" a="31.9335" fwhm="0.0868928" res="7800.07" algo="Sum"/><pk mz="678.47338776" i="593.314" sn="2.1709" a="43.7757" fwhm="0.0969029" res="7001.58" algo="Sum"/><pk mz="678.54735318" i="626.32" sn="2.29167" a="35.0114" fwhm="0.0489156" res="13871.8" algo="Sum"/><pk mz="678.62661157" i="860.288" sn="3.14778" a="40.8136" fwhm="0.0504233" res="13458.6" algo="Sum"/><pk mz="678.71685358" i="1188.89" sn="4.35032" a="70.5471" fwhm="0.0576108" res="11781.1" algo="Sum"/><pk mz="678.79805431" i="811.43" sn="2.96935" a="50.646" fwhm="0.0682688" res="9943.02" algo="Sum"/><pk mz="678.99371698" i="541.113" sn="1.97945" a="23.5043" fwhm="0.0376936" res="18013.5" algo="Sum"/><pk mz="679.42430135" i="882.554" sn="3.23307" a="46.7081" fwhm="0.0643507" res="10558.1" algo="Sum"/><pk mz="679.71770636" i="631.568" sn="2.31319" a="35.5228" fwhm="0.0837635" res="8114.72" algo="Sum"/><pk mz="679.76721171" i="507.493" sn="1.8589" a="16.8329" fwhm="0.0462727" res="14690.5" algo="Sum"/><pk mz="680.41621475" i="536.109" sn="1.96668" a="24.2373" fwhm="0.0670464" res="10148.4" algo="Sum"/><pk mz="680.48051179" i="1156.69" sn="4.24307" a="71.7295" fwhm="0.0556872" res="12219.7" algo="Sum"/><pk mz="680.62729023" i="597.006" sn="2.19087" a="28.7068" fwhm="0.0585122" res="11632.2" algo="Sum"/><pk mz="680.71260312" i="1466.33" sn="5.38116" a="80.631" fwhm="0.0533971" res="12748.1" algo="Sum"/><pk mz="680.79484070" i="691.873" sn="2.53832" a="26.485" fwhm="0.0514529" res="13231.4" algo="Sum"/><pk mz="680.89449531" i="753.915" sn="2.76524" a="40.3143" fwhm="0.0637363" res="10683" algo="Sum"/><pk mz="681.47586438" i="797.383" sn="2.92592" a="41.8089" fwhm="0.0651767" res="10455.8" algo="Sum"/><pk mz="681.70810317" i="565.641" sn="2.07576" a="12.895" fwhm="0.0308923" res="22067.3" algo="Sum"/><pk mz="681.72228601" i="581.927" sn="2.13531" a="21.7002" fwhm="0.0514883" res="13240.3" algo="Sum"/><pk mz="681.76536329" i="526.617" sn="1.93213" a="17.6409" fwhm="0.0463408" res="14712" algo="Sum"/><pk mz="682.48745429" i="630.698" sn="2.31758" a="36.0782" fwhm="0.0631241" res="10811.8" algo="Sum"/><pk mz="682.58111748" i="587.914" sn="2.16048" a="30.4949" fwhm="0.0620656" res="10997.7" algo="Sum"/><pk mz="682.64392014" i="552.64" sn="2.03052" a="27.8712" fwhm="0.0721316" res="9463.87" algo="Sum"/><pk mz="682.71159589" i="1032.36" sn="3.79307" a="54.4689" fwhm="0.0658982" res="10360.1" algo="Sum"/><pk mz="682.75125654" i="864.971" sn="3.17845" a="24.6859" fwhm="0.0412215" res="16563" algo="Sum"/><pk mz="682.79725955" i="1414.07" sn="5.19732" a="70.3238" fwhm="0.050211" res="13598.6" algo="Sum"/><pk mz="682.88421169" i="623.205" sn="2.29103" a="25.4165" fwhm="0.0470686" res="14508.3" algo="Sum"/><pk mz="683.42510376" i="637.295" sn="2.34139" a="34.1227" fwhm="0.0632594" res="10803.5" algo="Sum"/><pk mz="683.50087365" i="567.487" sn="2.08492" a="35.2488" fwhm="0.0571933" res="11950.7" algo="Sum"/><pk mz="683.69816991" i="570.047" sn="2.09457" a="25.9394" fwhm="0.067031" res="10199.7" algo="Sum"/><pk mz="683.73045132" i="569.247" sn="2.09172" a="16.6124" fwhm="0.041251" res="16574.9" algo="Sum"/><pk mz="683.75367873" i="565.095" sn="2.07624" a="15.8159" fwhm="0.0360955" res="18942.9" algo="Sum"/><pk mz="683.78981277" i="539.135" sn="1.9806" a="14.8925" fwhm="0.0412529" res="16575.6" algo="Sum"/><pk mz="684.15702005" i="538.801" sn="1.97855" a="26.5564" fwhm="0.0451376" res="15157.1" algo="Sum"/><pk mz="684.57415390" i="630.57" sn="2.3196" a="28.8214" fwhm="0.0513722" res="13325.8" algo="Sum"/><pk mz="684.65928894" i="889.303" sn="3.27086" a="30.9142" fwhm="0.0515989" res="13268.9" algo="Sum"/><pk mz="684.70702076" i="768.752" sn="2.82747" a="25.8156" fwhm="0.0464404" res="14743.8" algo="Sum"/><pk mz="684.72510958" i="709.83" sn="2.61076" a="3.6556" fwhm="0.00912965" res="75000.1" algo="Sum"/><pk mz="684.75021584" i="897.654" sn="3.30158" a="33.704" fwhm="0.0461027" res="14852.7" algo="Sum"/><pk mz="684.79249513" i="1066.93" sn="3.92418" a="44.1061" fwhm="0.0599521" res="11422.3" algo="Sum"/><pk mz="685.42668005" i="37317.7" sn="137.244" a="1469.84" fwhm="0.0338111" res="20272.2" algo="Sum"/><pk mz="685.54211671" i="659.701" sn="2.42619" a="32.9305" fwhm="0.0554128" res="12371.6" algo="Sum"/><pk mz="685.65441139" i="541.738" sn="1.99235" a="20.7206" fwhm="0.0516359" res="13278.6" algo="Sum"/><pk mz="685.66771537" i="527.013" sn="1.93822" a="13.2753" fwhm="0.0570344" res="12022" algo="Sum"/><pk mz="685.71351768" i="550.641" sn="2.02518" a="15.8875" fwhm="0.0413106" res="16599" algo="Sum"/><pk mz="685.73690025" i="597.344" sn="2.19691" a="13.6177" fwhm="0.0299047" res="22930.7" algo="Sum"/><pk mz="685.76104132" i="553.335" sn="2.03516" a="33.8926" fwhm="0.0644303" res="10643.5" algo="Sum"/><pk mz="686.43031853" i="17216.7" sn="63.3583" a="732.759" fwhm="0.0360069" res="19063.9" algo="Sum"/><pk mz="686.57453612" i="822.863" sn="3.02816" a="47.1083" fwhm="0.0563949" res="12174.4" algo="Sum"/><pk mz="686.65725903" i="1214.67" sn="4.47083" a="66.4597" fwhm="0.0661211" res="10384.8" algo="Sum"/><pk mz="686.70477839" i="734.772" sn="2.70446" a="18.186" fwhm="0.0310056" res="22147.8" algo="Sum"/><pk mz="686.77489556" i="990.789" sn="3.64678" a="49.0989" fwhm="0.0712967" res="9632.64" algo="Sum"/><pk mz="687.43357693" i="4567.93" sn="16.8041" a="264.096" fwhm="0.0444299" res="15472.3" algo="Sum"/><pk mz="687.54457000" i="1466.78" sn="5.39699" a="91.0752" fwhm="0.0579579" res="11862.8" algo="Sum"/><pk mz="687.65966220" i="654.078" sn="2.4069" a="34.3101" fwhm="0.0438217" res="15692.2" algo="Sum"/><pk mz="687.68595405" i="602.854" sn="2.2184" a="12.1828" fwhm="0.0206851" res="33245.5" algo="Sum"/><pk mz="687.71213409" i="616.176" sn="2.26743" a="23.1544" fwhm="0.0517139" res="13298.4" algo="Sum"/><pk mz="687.76141599" i="597.565" sn="2.19894" a="27.5659" fwhm="0.0672304" res="10229.9" algo="Sum"/><pk mz="688.43842233" i="1133.24" sn="4.17038" a="47.7024" fwhm="0.0487953" res="14108.7" algo="Sum"/><pk mz="688.54670608" i="941.196" sn="3.46569" a="51.1751" fwhm="0.0620867" res="11090.1" algo="Sum"/><pk mz="688.58160289" i="753.815" sn="2.77571" a="31.2842" fwhm="0.0569215" res="12097" algo="Sum"/><pk mz="688.65628662" i="1022.36" sn="3.76466" a="52.8844" fwhm="0.0655755" res="10501.7" algo="Sum"/><pk mz="688.70104864" i="784.362" sn="2.88827" a="23.6885" fwhm="0.0387161" res="17788.5" algo="Sum"/><pk mz="688.74525226" i="1471.71" sn="5.41932" a="52.8434" fwhm="0.0464994" res="14811.9" algo="Sum"/><pk mz="688.82324714" i="627.204" sn="2.30953" a="33.8555" fwhm="0.0517019" res="13323" algo="Sum"/><pk mz="689.07860445" i="1195.12" sn="4.39897" a="52.7466" fwhm="0.0374731" res="18388.6" algo="Sum"/><pk mz="689.15201683" i="501.554" sn="1.84619" a="19.3197" fwhm="0.0445013" res="15486.1" algo="Sum"/><pk mz="689.41407131" i="510.717" sn="1.88171" a="21.9242" fwhm="0.0621325" res="11095.9" algo="Sum"/><pk mz="689.44303378" i="523.016" sn="1.92677" a="24.6395" fwhm="0.0476339" res="14473.8" algo="Sum"/><pk mz="689.55183658" i="5720.14" sn="21.0677" a="226.262" fwhm="0.0348215" res="19802.5" algo="Sum"/><pk mz="689.63053003" i="497.134" sn="1.83102" a="11.5624" fwhm="0.0310715" res="22195" algo="Sum"/><pk mz="689.65662030" i="561.666" sn="2.06893" a="12.8092" fwhm="0.0272562" res="25302.7" algo="Sum"/><pk mz="689.68596888" i="541.99" sn="1.99674" a="18.3298" fwhm="0.0466091" res="14797.3" algo="Sum"/><pk mz="689.73110706" i="623.737" sn="2.29772" a="21.9451" fwhm="0.0465953" res="14802.6" algo="Sum"/><pk mz="689.76967422" i="658.381" sn="2.42539" a="23.6817" fwhm="0.0517909" res="13318.4" algo="Sum"/><pk mz="690.55525966" i="2732.44" sn="10.0637" a="129.947" fwhm="0.0388996" res="17752.2" algo="Sum"/><pk mz="690.60732680" i="760.067" sn="2.79935" a="24.7804" fwhm="0.0466404" res="14807.1" algo="Sum"/><pk mz="690.65816196" i="723.664" sn="2.66527" a="35.431" fwhm="0.0673717" res="10251.5" algo="Sum"/><pk mz="690.74152156" i="1282.23" sn="4.72248" a="74.0073" fwhm="0.0558" res="12378.9" algo="Sum"/><pk mz="690.83071514" i="537.178" sn="1.97846" a="24.2629" fwhm="0.0445199" res="15517.3" algo="Sum"/><pk mz="690.92094391" i="721.267" sn="2.65672" a="47.9119" fwhm="0.0659686" res="10473.5" algo="Sum"/><pk mz="691.40863219" i="763.484" sn="2.81366" a="51.9095" fwhm="0.0664233" res="10409.1" algo="Sum"/><pk mz="691.51152710" i="525.614" sn="1.93703" a="21.2009" fwhm="0.0570415" res="12123" algo="Sum"/><pk mz="691.55864742" i="1025.42" sn="3.77909" a="49.116" fwhm="0.0498397" res="13875.7" algo="Sum"/><pk mz="691.74265508" i="559.455" sn="2.06186" a="11.6149" fwhm="0.0346948" res="19938" algo="Sum"/><pk mz="691.75627749" i="593.838" sn="2.18855" a="19.6232" fwhm="0.0466792" res="14819.4" algo="Sum"/><pk mz="691.78850353" i="497.852" sn="1.83464" a="15.3147" fwhm="0.0353123" res="19590.6" algo="Sum"/><pk mz="692.51912185" i="523.973" sn="1.93301" a="19.1431" fwhm="0.0499553" res="13862.8" algo="Sum"/><pk mz="692.55280350" i="623.172" sn="2.29897" a="25.8822" fwhm="0.0562725" res="12307.1" algo="Sum"/><pk mz="692.60869402" i="1023.33" sn="3.77487" a="49.7033" fwhm="0.0611754" res="11321.7" algo="Sum"/><pk mz="692.65135572" i="688.415" sn="2.53994" a="12.8496" fwhm="0.0207597" res="33365.3" algo="Sum"/><pk mz="692.67739335" i="690.514" sn="2.54804" a="16.533" fwhm="0.0294208" res="23543.8" algo="Sum"/><pk mz="692.73210236" i="940.961" sn="3.47251" a="48.8317" fwhm="0.0598021" res="11583.7" algo="Sum"/><pk mz="692.79223769" i="1179.49" sn="4.35262" a="52.1784" fwhm="0.0541397" res="12796.4" algo="Sum"/><pk mz="692.82404818" i="1298.36" sn="4.79127" a="66.8318" fwhm="0.0523484" res="13234.9" algo="Sum"/><pk mz="692.96412241" i="550.901" sn="2.0342" a="24.296" fwhm="0.0555339" res="12478.2" algo="Sum"/><pk mz="693.43705109" i="557.92" sn="2.06027" a="26.3138" fwhm="0.0336149" res="20628.9" algo="Sum"/><pk mz="693.66575511" i="532.018" sn="1.96609" a="27.8026" fwhm="0.0514423" res="13484.3" algo="Sum"/><pk mz="693.71694773" i="557.975" sn="2.06162" a="20.8442" fwhm="0.0519388" res="13356.4" algo="Sum"/><pk mz="693.75129214" i="586.908" sn="2.16828" a="19.2897" fwhm="0.0467462" res="14840.8" algo="Sum"/><pk mz="693.78863616" i="578.36" sn="2.13656" a="16.6439" fwhm="0.0415532" res="16696.4" algo="Sum"/><pk mz="694.61027742" i="906.207" sn="3.35673" a="39.7004" fwhm="0.0489887" res="14179" algo="Sum"/><pk mz="694.69434367" i="912.253" sn="3.37904" a="50.3847" fwhm="0.0684365" res="10150.9" algo="Sum"/><pk mz="694.72419398" i="757.121" sn="2.80439" a="14.3047" fwhm="0.0459107" res="15132.1" algo="Sum"/><pk mz="694.79010468" i="1408.86" sn="5.21904" a="72.6125" fwhm="0.0617815" res="11245.9" algo="Sum"/><pk mz="695.09022594" i="1649.16" sn="6.12769" a="64.171" fwhm="0.0333489" res="20843" algo="Sum"/><pk mz="695.38824496" i="659.095" sn="2.44719" a="35.9101" fwhm="0.0564016" res="12329.2" algo="Sum"/><pk mz="695.50385070" i="1198.79" sn="4.4532" a="62.5054" fwhm="0.0481856" res="14433.8" algo="Sum"/><pk mz="695.56807462" i="706.258" sn="2.62344" a="28.3186" fwhm="0.0494553" res="14064.6" algo="Sum"/><pk mz="695.63062238" i="509.653" sn="1.89328" a="23.0712" fwhm="0.0644483" res="10793.6" algo="Sum"/><pk mz="695.69095604" i="588.737" sn="2.1874" a="28.8829" fwhm="0.0580242" res="11989.7" algo="Sum"/><pk mz="695.79023409" i="589.971" sn="2.19292" a="36.4932" fwhm="0.0890126" res="7816.76" algo="Sum"/><pk mz="696.50650459" i="625.131" sn="2.32426" a="35.1506" fwhm="0.0782897" res="8896.52" algo="Sum"/><pk mz="696.64533170" i="768.827" sn="2.85933" a="29.3773" fwhm="0.0520483" res="13384.6" algo="Sum"/><pk mz="696.68798250" i="1082.29" sn="4.02572" a="49.706" fwhm="0.0645064" res="10800.3" algo="Sum"/><pk mz="696.73786629" i="815.363" sn="3.03358" a="25.6458" fwhm="0.0435133" res="16012" algo="Sum"/><pk mz="696.78847359" i="1232.24" sn="4.58489" a="72.8942" fwhm="0.0635686" res="10961.2" algo="Sum"/><pk mz="696.85247655" i="574.654" sn="2.13835" a="31.115" fwhm="0.0614742" res="11335.7" algo="Sum"/><pk mz="697.51913552" i="6952.04" sn="25.9301" a="282.161" fwhm="0.0337223" res="20684.2" algo="Sum"/><pk mz="697.64781174" i="615.118" sn="2.29419" a="30.6404" fwhm="0.0437091" res="15961.2" algo="Sum"/><pk mz="697.71692160" i="665.611" sn="2.48255" a="25.9018" fwhm="0.0520885" res="13394.8" algo="Sum"/><pk mz="697.76505313" i="576.269" sn="2.1492" a="10.7796" fwhm="0.0208361" res="33488.3" algo="Sum"/><pk mz="697.78446565" i="547.007" sn="2.04006" a="13.1057" fwhm="0.0312547" res="22325.7" algo="Sum"/><pk mz="698.52184517" i="3057.83" sn="11.3969" a="142.106" fwhm="0.0375778" res="18588.7" algo="Sum"/><pk mz="698.65151583" i="647.558" sn="2.41353" a="18.4009" fwhm="0.0416984" res="16754.9" algo="Sum"/><pk mz="698.68332658" i="914.701" sn="3.40921" a="41.1668" fwhm="0.0625494" res="11170.1" algo="Sum"/><pk mz="698.72407374" i="851.782" sn="3.17466" a="25.5454" fwhm="0.0417008" res="16755.6" algo="Sum"/><pk mz="698.77259105" i="1404.25" sn="5.23358" a="82.9675" fwhm="0.0601856" res="11610.3" algo="Sum"/><pk mz="698.85560766" i="625.699" sn="2.33184" a="36.0572" fwhm="0.061086" res="11440.5" algo="Sum"/><pk mz="699.39739614" i="500.871" sn="1.8709" a="27.018" fwhm="0.0584588" res="11963.9" algo="Sum"/><pk mz="699.52749513" i="1220.11" sn="4.55773" a="60.744" fwhm="0.0463102" res="15105.3" algo="Sum"/><pk mz="699.71890742" i="674.267" sn="2.51927" a="31.8425" fwhm="0.0625963" res="11178.3" algo="Sum"/><pk mz="699.77043214" i="553.194" sn="2.06673" a="19.4156" fwhm="0.0469487" res="14905" algo="Sum"/><pk mz="700.53821197" i="867.88" sn="3.24495" a="63.0505" fwhm="0.0686844" res="10199.4" algo="Sum"/><pk mz="700.64284614" i="833.709" sn="3.11718" a="46.4134" fwhm="0.0728781" res="9613.91" algo="Sum"/><pk mz="700.68245660" i="734.857" sn="2.74758" a="15.0697" fwhm="0.0208795" res="33558.4" algo="Sum"/><pk mz="700.71393426" i="867.626" sn="3.24399" a="40.4976" fwhm="0.0626402" res="11186.3" algo="Sum"/><pk mz="700.76861539" i="1103.8" sn="4.12701" a="71.4195" fwhm="0.0615719" res="11381.3" algo="Sum"/><pk mz="700.84253673" i="502.212" sn="1.87771" a="12.5296" fwhm="0.0313231" res="22374.6" algo="Sum"/><pk mz="701.40235977" i="17583.7" sn="65.738" a="650.783" fwhm="0.032691" res="21455.5" algo="Sum"/><pk mz="701.48236624" i="1216.94" sn="4.54976" a="47.4263" fwhm="0.0574517" res="12210" algo="Sum"/><pk mz="701.55185080" i="19730.4" sn="73.7662" a="722.834" fwhm="0.0331916" res="21136.4" algo="Sum"/><pk mz="701.66695284" i="606.937" sn="2.26916" a="12.1663" fwhm="0.0208943" res="33581.8" algo="Sum"/><pk mz="701.70442256" i="613.696" sn="2.29443" a="43.727" fwhm="0.0940278" res="7462.74" algo="Sum"/><pk mz="701.76790571" i="583.149" sn="2.18029" a="29.8738" fwhm="0.0437246" res="16049.7" algo="Sum"/><pk mz="702.21478763" i="499.839" sn="1.8677" a="34.3342" fwhm="0.061894" res="11345.4" algo="Sum"/><pk mz="702.40613015" i="8122.63" sn="30.3467" a="325.198" fwhm="0.0344958" res="20362.1" algo="Sum"/><pk mz="702.48404870" i="650.284" sn="2.42918" a="21.7646" fwhm="0.0470395" res="14933.9" algo="Sum"/><pk mz="702.55485238" i="8932.47" sn="33.3695" a="362.28" fwhm="0.0350773" res="20028.7" algo="Sum"/><pk mz="702.63666934" i="1203.24" sn="4.49499" a="63.8075" fwhm="0.0623819" res="11263.5" algo="Sum"/><pk mz="702.69131288" i="798.84" sn="2.98426" a="19.012" fwhm="0.0301187" res="23330.7" algo="Sum"/><pk mz="702.71588010" i="785.636" sn="2.93494" a="19.7281" fwhm="0.0313649" res="22404.6" algo="Sum"/><pk mz="702.75324498" i="900.998" sn="3.3659" a="26.8184" fwhm="0.0612713" res="11469.5" algo="Sum"/><pk mz="702.76518236" i="964.71" sn="3.60391" a="25.2525" fwhm="0.0418215" res="16803.9" algo="Sum"/><pk mz="702.82130627" i="738.063" sn="2.75722" a="18.1247" fwhm="0.0313672" res="22406.2" algo="Sum"/><pk mz="702.85470799" i="980.979" sn="3.66469" a="44.0208" fwhm="0.0539033" res="13039.2" algo="Sum"/><pk mz="703.40705206" i="3349.7" sn="12.5094" a="137.243" fwhm="0.0404246" res="17400.5" algo="Sum"/><pk mz="703.56781229" i="88693.3" sn="331.235" a="2979.38" fwhm="0.0291598" res="24128" algo="Sum"/><pk mz="703.75206434" i="668.512" sn="2.49663" a="22.0742" fwhm="0.0747601" res="9413.47" algo="Sum"/><pk mz="704.40942562" i="1101.05" sn="4.11314" a="65.5687" fwhm="0.059213" res="11896.2" algo="Sum"/><pk mz="704.57112764" i="37754.9" sn="141.038" a="1367.75" fwhm="0.0319943" res="22021.8" algo="Sum"/><pk mz="704.72263793" i="1151.41" sn="4.30121" a="47.6445" fwhm="0.0561105" res="12559.6" algo="Sum"/><pk mz="704.81428347" i="799.828" sn="2.98813" a="37.9615" fwhm="0.0613654" res="11485.5" algo="Sum"/><pk mz="705.41443617" i="618.286" sn="2.3099" a="32.5135" fwhm="0.054645" res="12909" algo="Sum"/><pk mz="705.49155697" i="947.793" sn="3.54109" a="64.3776" fwhm="0.078566" res="8979.6" algo="Sum"/><pk mz="705.57674973" i="12134.6" sn="45.3366" a="505.918" fwhm="0.0356696" res="19780.9" algo="Sum"/><pk mz="705.66780346" i="701.306" sn="2.62042" a="15.5262" fwhm="0.0296861" res="23771" algo="Sum"/><pk mz="705.72145262" i="701.04" sn="2.62082" a="19.5758" fwhm="0.0419091" res="16839.3" algo="Sum"/><pk mz="705.74893732" i="621.435" sn="2.32321" a="25.5749" fwhm="0.053631" res="13159.3" algo="Sum"/><pk mz="705.79360799" i="522.236" sn="1.95335" a="13.8997" fwhm="0.0338454" res="20853.4" algo="Sum"/><pk mz="706.53070072" i="1679.67" sn="6.29103" a="61.0446" fwhm="0.0468604" res="15077.3" algo="Sum"/><pk mz="706.58138275" i="3518.72" sn="13.1794" a="151.492" fwhm="0.0400537" res="17640.9" algo="Sum"/><pk mz="706.67556604" i="839.014" sn="3.14398" a="20.2661" fwhm="0.0308986" res="22870.8" algo="Sum"/><pk mz="706.71577120" i="1059.1" sn="3.96908" a="42.6657" fwhm="0.0576653" res="12255.5" algo="Sum"/><pk mz="706.74651606" i="988.615" sn="3.70492" a="45.3126" fwhm="0.0667512" res="10587.8" algo="Sum"/><pk mz="706.81989491" i="737.708" sn="2.76444" a="29.6854" fwhm="0.0510846" res="13836.3" algo="Sum"/><pk mz="706.87938979" i="499.46" sn="1.8719" a="21.5207" fwhm="0.0368141" res="19201.3" algo="Sum"/><pk mz="707.48548321" i="592.852" sn="2.22602" a="31.6292" fwhm="0.0653615" res="10824.2" algo="Sum"/><pk mz="707.53387456" i="874.242" sn="3.28191" a="38.3573" fwhm="0.0476774" res="14840" algo="Sum"/><pk mz="707.58492863" i="926.427" sn="3.47852" a="43.08" fwhm="0.0606695" res="11662.9" algo="Sum"/><pk mz="707.64021069" i="507.367" sn="1.90509" a="9.46685" fwhm="0.0209829" res="33724.5" algo="Sum"/><pk mz="707.65942596" i="555.758" sn="2.0868" a="12.5979" fwhm="0.031475" res="22483.2" algo="Sum"/><pk mz="707.70615629" i="667.738" sn="2.50697" a="21.013" fwhm="0.0472142" res="14989.3" algo="Sum"/><pk mz="707.75140258" i="536.121" sn="2.01259" a="22.1747" fwhm="0.0498121" res="14208.4" algo="Sum"/><pk mz="708.48964101" i="503.703" sn="1.89725" a="9.49724" fwhm="0.0209955" res="33744.9" algo="Sum"/><pk mz="708.49712179" i="535.999" sn="2.01892" a="12.1989" fwhm="0.0314939" res="22496.3" algo="Sum"/><pk mz="708.58252178" i="851.442" sn="3.20819" a="43.0014" fwhm="0.0568669" res="12460.4" algo="Sum"/><pk mz="708.63647030" i="683.263" sn="2.5745" a="23.493" fwhm="0.047245" res="14999.2" algo="Sum"/><pk mz="708.70963403" i="853.074" sn="3.21426" a="54.1881" fwhm="0.0816275" res="8682.24" algo="Sum"/><pk mz="708.76456766" i="1467.51" sn="5.53031" a="62.7125" fwhm="0.0627358" res="11297.6" algo="Sum"/><pk mz="708.79651694" i="1250.36" sn="4.71271" a="65.7887" fwhm="0.0504447" res="14051" algo="Sum"/><pk mz="709.53414381" i="652.305" sn="2.46284" a="24.9233" fwhm="0.0492163" res="14416.6" algo="Sum"/><pk mz="709.68909939" i="617.632" sn="2.33195" a="38.5956" fwhm="0.0511735" res="13868.3" algo="Sum"/><pk mz="709.71020182" i="581.062" sn="2.19418" a="14.4724" fwhm="0.0315207" res="22515.7" algo="Sum"/><pk mz="709.74392994" i="603.682" sn="2.28004" a="8.7087" fwhm="0.0157606" res="45032.9" algo="Sum"/><pk mz="709.76206513" i="651.561" sn="2.46112" a="28.4108" fwhm="0.0547836" res="12955.7" algo="Sum"/><pk mz="710.51632286" i="500.931" sn="1.89591" a="15.8465" fwhm="0.042806" res="16598.5" algo="Sum"/><pk mz="710.58131588" i="783.814" sn="2.96616" a="45.0558" fwhm="0.051684" res="13748.6" algo="Sum"/><pk mz="710.67829908" i="947.799" sn="3.58818" a="51.3659" fwhm="0.0762087" res="9325.42" algo="Sum"/><pk mz="710.70979331" i="785.193" sn="2.97289" a="15.1565" fwhm="0.0210285" res="33797.4" algo="Sum"/><pk mz="710.76377939" i="1697.44" sn="6.42686" a="98.1474" fwhm="0.0617631" res="11507.9" algo="Sum"/><pk mz="711.06196101" i="1158.01" sn="4.38338" a="55.5908" fwhm="0.0401127" res="17726.6" algo="Sum"/><pk mz="711.53523751" i="4213.18" sn="15.9743" a="214.102" fwhm="0.0398019" res="17876.9" algo="Sum"/><pk mz="711.63774149" i="495.349" sn="1.87849" a="12.0292" fwhm="0.0315632" res="22546.4" algo="Sum"/><pk mz="711.65186577" i="513.921" sn="1.949" a="5.22041" fwhm="0.0178912" res="39776.6" algo="Sum"/><pk mz="711.68836659" i="675.559" sn="2.56198" a="29.8746" fwhm="0.0620724" res="11465.5" algo="Sum"/><pk mz="711.73071077" i="665.117" sn="2.52252" a="22.0454" fwhm="0.0473478" res="15032" algo="Sum"/><pk mz="711.76588100" i="672.034" sn="2.54879" a="28.1417" fwhm="0.0498595" res="14275.4" algo="Sum"/><pk mz="712.53700210" i="2134.45" sn="8.1217" a="132.243" fwhm="0.0466523" res="15273.4" algo="Sum"/><pk mz="712.60721277" i="619.822" sn="2.3587" a="15.1981" fwhm="0.031585" res="22561.6" algo="Sum"/><pk mz="712.66781264" i="1163.27" sn="4.42692" a="80.7173" fwhm="0.0720046" res="9897.53" algo="Sum"/><pk mz="712.75993801" i="1429.87" sn="5.44165" a="88.7557" fwhm="0.0704173" res="10121.9" algo="Sum"/><pk mz="712.84897416" i="701.864" sn="2.67116" a="42.6987" fwhm="0.080921" res="8809.2" algo="Sum"/><pk mz="713.49471375" i="1441.19" sn="5.49152" a="69.9572" fwhm="0.0504746" res="14135.7" algo="Sum"/><pk mz="713.53738442" i="917.41" sn="3.49586" a="49.6084" fwhm="0.0547452" res="13033.8" algo="Sum"/><pk mz="713.69536148" i="615.134" sn="2.34493" a="24.7008" fwhm="0.0445635" res="16015.3" algo="Sum"/><pk mz="713.73605618" i="609.511" sn="2.32349" a="23.5874" fwhm="0.0496217" res="14383.5" algo="Sum"/><pk mz="714.49778281" i="753.565" sn="2.88126" a="34.6694" fwhm="0.0433033" res="16499.9" algo="Sum"/><pk mz="714.53452760" i="798.067" sn="3.05164" a="39.2188" fwhm="0.0627623" res="11384.8" algo="Sum"/><pk mz="714.58371371" i="523.896" sn="2.0031" a="16.1952" fwhm="0.0369001" res="19365.3" algo="Sum"/><pk mz="714.61311297" i="518.104" sn="1.98069" a="10.7728" fwhm="0.00952815" res="75000.2" algo="Sum"/><pk mz="714.66532169" i="1102.23" sn="4.21379" a="61.8671" fwhm="0.0652301" res="10956.1" algo="Sum"/><pk mz="714.70933215" i="879.801" sn="3.36344" a="22.1887" fwhm="0.0316314" res="22594.9" algo="Sum"/><pk mz="714.75289432" i="1128.81" sn="4.3154" a="49.7838" fwhm="0.0632645" res="11297.9" algo="Sum"/><pk mz="714.84798399" i="632.568" sn="2.41813" a="38.6513" fwhm="0.0846135" res="8448.39" algo="Sum"/><pk mz="715.50035724" i="573.462" sn="2.19462" a="18.0468" fwhm="0.045219" res="15823" algo="Sum"/><pk mz="715.56605970" i="935.606" sn="3.58065" a="43.7032" fwhm="0.0606418" res="11799.9" algo="Sum"/><pk mz="715.63641604" i="628.05" sn="2.40322" a="22.6354" fwhm="0.0503406" res="14215.9" algo="Sum"/><pk mz="715.69362551" i="717.464" sn="2.74525" a="31.2367" fwhm="0.0536678" res="13335.6" algo="Sum"/><pk mz="715.71274815" i="675.796" sn="2.58582" a="13.6455" fwhm="0.0211024" res="33916.2" algo="Sum"/><pk mz="715.73946563" i="643.201" sn="2.4611" a="22.2495" fwhm="0.0422057" res="16958.3" algo="Sum"/><pk mz="716.55394192" i="1241.73" sn="4.7542" a="59.571" fwhm="0.0597497" res="11992.6" algo="Sum"/><pk mz="716.62462246" i="766.925" sn="2.93632" a="18.9722" fwhm="0.0316738" res="22625.2" algo="Sum"/><pk mz="716.67325585" i="897.816" sn="3.43746" a="42.956" fwhm="0.0633492" res="11313.1" algo="Sum"/><pk mz="716.74006307" i="876.506" sn="3.35588" a="45.3737" fwhm="0.0646873" res="11080.1" algo="Sum"/><pk mz="716.86337806" i="505.025" sn="1.93366" a="32.3758" fwhm="0.0730086" res="9818.89" algo="Sum"/><pk mz="717.07371148" i="1339.23" sn="5.12792" a="67.5383" fwhm="0.0361179" res="19853.7" algo="Sum"/><pk mz="717.36751421" i="645.942" sn="2.47583" a="40.7905" fwhm="0.0592482" res="12107.8" algo="Sum"/><pk mz="717.45219035" i="625.878" sn="2.39947" a="33.063" fwhm="0.0500175" res="14344" algo="Sum"/><pk mz="717.58348126" i="2772.72" sn="10.627" a="134.496" fwhm="0.0422865" res="16969.6" algo="Sum"/><pk mz="717.65832990" i="577.3" sn="2.21262" a="11.5647" fwhm="0.0211309" res="33962.4" algo="Sum"/><pk mz="717.68812697" i="664.447" sn="2.54657" a="25.2589" fwhm="0.0528285" res="13585.2" algo="Sum"/><pk mz="717.75308437" i="620.525" sn="2.37822" a="22.0736" fwhm="0.0448229" res="16013.1" algo="Sum"/><pk mz="718.57195674" i="3276.28" sn="12.5601" a="189.26" fwhm="0.0530401" res="13547.7" algo="Sum"/><pk mz="718.65129292" i="770.858" sn="2.9552" a="15.8246" fwhm="0.0211456" res="33985.8" algo="Sum"/><pk mz="718.68473718" i="817.529" sn="3.13412" a="27.8543" fwhm="0.0475787" res="15105.2" algo="Sum"/><pk mz="718.71310884" i="766.186" sn="2.93729" a="15.8196" fwhm="0.0211465" res="33987.3" algo="Sum"/><pk mz="718.73125266" i="801.392" sn="3.07226" a="31.0773" fwhm="0.0528674" res="13595" algo="Sum"/><pk mz="718.79730922" i="845.062" sn="3.23996" a="36.1502" fwhm="0.058156" res="12359.8" algo="Sum"/><pk mz="718.82582796" i="846.598" sn="3.24631" a="42.8336" fwhm="0.0571039" res="12588" algo="Sum"/><pk mz="719.50143551" i="695.878" sn="2.67129" a="32.0716" fwhm="0.0697307" res="10318.3" algo="Sum"/><pk mz="719.56981595" i="1946.16" sn="7.47077" a="126.496" fwhm="0.0517663" res="13900.3" algo="Sum"/><pk mz="719.65549177" i="553.46" sn="2.12467" a="12.8799" fwhm="0.0317404" res="22673.2" algo="Sum"/><pk mz="719.68989460" i="590.447" sn="2.26689" a="25.2784" fwhm="0.0573853" res="12541.4" algo="Sum"/><pk mz="719.73302713" i="568.664" sn="2.18327" a="19.7628" fwhm="0.0476133" res="15116.2" algo="Sum"/><pk mz="719.75502153" i="540.064" sn="2.07358" a="25.8675" fwhm="0.109585" res="6567.98" algo="Sum"/><pk mz="720.50873280" i="512.896" sn="1.96974" a="18.1561" fwhm="0.047639" res="15124.3" algo="Sum"/><pk mz="720.58389763" i="2704.64" sn="10.3891" a="155.97" fwhm="0.0581599" res="12389.7" algo="Sum"/><pk mz="720.69924812" i="1139.27" sn="4.37804" a="65.135" fwhm="0.0622553" res="11576.5" algo="Sum"/><pk mz="720.79017702" i="862.814" sn="3.31567" a="55.8474" fwhm="0.0656226" res="10983.9" algo="Sum"/><pk mz="721.47883032" i="639.354" sn="2.46522" a="30.6446" fwhm="0.0510967" res="14119.9" algo="Sum"/><pk mz="721.58552697" i="1420.99" sn="5.48062" a="69.8566" fwhm="0.054279" res="13294" algo="Sum"/><pk mz="721.64361254" i="544.95" sn="2.10208" a="13.5112" fwhm="0.0317846" res="22704.2" algo="Sum"/><pk mz="721.70240282" i="640.668" sn="2.4713" a="41.7619" fwhm="0.095135" res="7586.09" algo="Sum"/><pk mz="721.75479598" i="543.712" sn="2.09688" a="26.4638" fwhm="0.0688721" res="10479.6" algo="Sum"/><pk mz="722.50278035" i="1000.58" sn="3.86393" a="52.4236" fwhm="0.0614358" res="11760.3" algo="Sum"/><pk mz="722.55101451" i="813.064" sn="3.14062" a="31.6282" fwhm="0.0509831" res="14172.4" algo="Sum"/><pk mz="722.60734115" i="933.114" sn="3.60444" a="50.5101" fwhm="0.0610643" res="11833.6" algo="Sum"/><pk mz="722.64031179" i="652.103" sn="2.51895" a="10.0644" fwhm="0.0159032" res="45440" algo="Sum"/><pk mz="722.69715281" i="1325.67" sn="5.1205" a="102.163" fwhm="0.0565536" res="12779" algo="Sum"/><pk mz="722.78347861" i="759.524" sn="2.93465" a="25.9776" fwhm="0.0474985" res="15217" algo="Sum"/><pk mz="722.87927676" i="676.585" sn="2.61473" a="40.5041" fwhm="0.0545173" res="13259.6" algo="Sum"/><pk mz="723.53439351" i="13705.3" sn="53.1356" a="557.286" fwhm="0.0341298" res="21199.5" algo="Sum"/><pk mz="723.69637657" i="740.762" sn="2.87264" a="20.1874" fwhm="0.0424394" res="17052.5" algo="Sum"/><pk mz="723.79079415" i="517.023" sn="2.00579" a="11.597" fwhm="0.023716" res="30519.1" algo="Sum"/><pk mz="724.53637990" i="7176.67" sn="27.8738" a="317.285" fwhm="0.0396573" res="18269.9" algo="Sum"/><pk mz="724.61190481" i="732.282" sn="2.84444" a="20.5486" fwhm="0.034493" res="21007.5" algo="Sum"/><pk mz="724.69189157" i="1056.4" sn="4.10513" a="38.5939" fwhm="0.0530856" res="13651.4" algo="Sum"/><pk mz="724.73266396" i="1147.54" sn="4.45992" a="48.5989" fwhm="0.055949" res="12953.5" algo="Sum"/><pk mz="724.87869522" i="527.788" sn="2.05163" a="26.3417" fwhm="0.0637108" res="11377.6" algo="Sum"/><pk mz="724.90408224" i="504.086" sn="1.95943" a="12.3403" fwhm="0.0424407" res="17080.4" algo="Sum"/><pk mz="725.55029595" i="61352.2" sn="239.179" a="2193.79" fwhm="0.0309577" res="23436.8" algo="Sum"/><pk mz="725.66434805" i="762.226" sn="2.97159" a="36.014" fwhm="0.0637454" res="11383.8" algo="Sum"/><pk mz="725.69863076" i="759.319" sn="2.96026" a="22.2688" fwhm="0.0424982" res="17076" algo="Sum"/><pk mz="725.73708158" i="817.789" sn="3.18821" a="29.8427" fwhm="0.0531241" res="13661.2" algo="Sum"/><pk mz="725.79281624" i="537.318" sn="2.09481" a="12.5401" fwhm="0.0287359" res="25257.4" algo="Sum"/><pk mz="726.45940129" i="596.089" sn="2.32967" a="21.429" fwhm="0.0504077" res="14411.7" algo="Sum"/><pk mz="726.55343990" i="26893.8" sn="105.134" a="1039.69" fwhm="0.0333019" res="21817.2" algo="Sum"/><pk mz="726.64233272" i="1045.72" sn="4.08845" a="49.9136" fwhm="0.0570439" res="12738.3" algo="Sum"/><pk mz="726.69372928" i="917.439" sn="3.58767" a="22.8903" fwhm="0.0318954" res="22783.6" algo="Sum"/><pk mz="726.73716769" i="1475.64" sn="5.77069" a="99.6409" fwhm="0.075799" res="9587.68" algo="Sum"/><pk mz="726.81374010" i="619.762" sn="2.42371" a="25.6911" fwhm="0.0632875" res="11484.3" algo="Sum"/><pk mz="726.89313349" i="508.921" sn="1.99017" a="22.8505" fwhm="0.0523708" res="13879.7" algo="Sum"/><pk mz="727.03607927" i="508.092" sn="1.98736" a="29.9388" fwhm="0.0533527" res="13627" algo="Sum"/><pk mz="727.47555274" i="1254.19" sn="4.92649" a="68.4992" fwhm="0.0604505" res="12034.2" algo="Sum"/><pk mz="727.55985049" i="9600.24" sn="37.7245" a="455.656" fwhm="0.0389094" res="18698.8" algo="Sum"/><pk mz="727.67074489" i="623.65" sn="2.45116" a="21.7994" fwhm="0.0821821" res="8854.37" algo="Sum"/><pk mz="727.70687582" i="678.039" sn="2.66493" a="23.4582" fwhm="0.0797814" res="9121.26" algo="Sum"/><pk mz="727.72860176" i="728.983" sn="2.86516" a="17.5816" fwhm="0.0319179" res="22800" algo="Sum"/><pk mz="727.74595197" i="717.365" sn="2.8195" a="34.3081" fwhm="0.0612904" res="11873.7" algo="Sum"/><pk mz="728.51674389" i="1850.1" sn="7.28892" a="71.3061" fwhm="0.0522591" res="13940.5" algo="Sum"/><pk mz="728.56280458" i="3624.55" sn="14.2826" a="177.508" fwhm="0.0490974" res="14839.1" algo="Sum"/><pk mz="728.64218870" i="1193.58" sn="4.70347" a="69.1465" fwhm="0.0634961" res="11475.4" algo="Sum"/><pk mz="728.69255473" i="805.048" sn="3.1724" a="16.4924" fwhm="0.0212929" res="34222.4" algo="Sum"/><pk mz="728.73957922" i="1192.51" sn="4.69923" a="83.8791" fwhm="0.0964421" res="7556.24" algo="Sum"/><pk mz="728.81414457" i="752.616" sn="2.96578" a="43.6075" fwhm="0.0584321" res="12472.8" algo="Sum"/><pk mz="729.51768724" i="1037.16" sn="4.09868" a="34.4495" fwhm="0.0475411" res="15345" algo="Sum"/><pk mz="729.58367581" i="11617.3" sn="45.9099" a="490.451" fwhm="0.0355569" res="20518.7" algo="Sum"/><pk mz="729.66724311" i="720.891" sn="2.84885" a="17.6726" fwhm="0.0319606" res="22830.2" algo="Sum"/><pk mz="729.69205130" i="662.487" sn="2.61805" a="27.3727" fwhm="0.0526696" res="13854.1" algo="Sum"/><pk mz="729.74043199" i="694.875" sn="2.74604" a="20.2362" fwhm="0.0426162" res="17123.5" algo="Sum"/><pk mz="729.76037297" i="655.631" sn="2.59089" a="15.8213" fwhm="0.0319629" res="22831.5" algo="Sum"/><pk mz="730.53175776" i="2208.31" sn="8.73586" a="96.9716" fwhm="0.0465491" res="15693.8" algo="Sum"/><pk mz="730.58706340" i="5682.27" sn="22.4785" a="234.89" fwhm="0.0391935" res="18640.5" algo="Sum"/><pk mz="730.73282290" i="1255.87" sn="4.96817" a="68.9016" fwhm="0.0751889" res="9718.62" algo="Sum"/><pk mz="730.81775317" i="695.173" sn="2.75053" a="37.3251" fwhm="0.0638606" res="11444" algo="Sum"/><pk mz="731.53534077" i="1227.18" sn="4.85613" a="65.4569" fwhm="0.0456512" res="16024.5" algo="Sum"/><pk mz="731.59949723" i="14548.9" sn="57.5719" a="583.717" fwhm="0.0356219" res="20537.9" algo="Sum"/><pk mz="731.70084543" i="697.511" sn="2.76012" a="10.6399" fwhm="0.0160026" res="45723.9" algo="Sum"/><pk mz="731.71986117" i="680.201" sn="2.69155" a="30.4577" fwhm="0.0485927" res="15058.2" algo="Sum"/><pk mz="732.54812070" i="9347.46" sn="37.0002" a="360.69" fwhm="0.0365287" res="20054.1" algo="Sum"/><pk mz="732.60231073" i="7176.94" sn="28.4086" a="336.205" fwhm="0.0419628" res="17458.4" algo="Sum"/><pk mz="732.72706910" i="1244.74" sn="4.92692" a="69.9137" fwhm="0.071877" res="10194.2" algo="Sum"/><pk mz="732.82893879" i="613.57" sn="2.42894" a="28.6289" fwhm="0.0555273" res="13197.6" algo="Sum"/><pk mz="732.90972887" i="612.079" sn="2.42208" a="38.5552" fwhm="0.0624387" res="11738.1" algo="Sum"/><pk mz="733.04664038" i="1183.94" sn="4.68799" a="55.1381" fwhm="0.039202" res="18699.2" algo="Sum"/><pk mz="733.55113462" i="4414.41" sn="17.4838" a="193.076" fwhm="0.0388537" res="18879.8" algo="Sum"/><pk mz="733.60861009" i="2605.58" sn="10.3208" a="131.168" fwhm="0.0503228" res="14578.1" algo="Sum"/><pk mz="733.69600905" i="652.368" sn="2.58431" a="19.5298" fwhm="0.0427315" res="17169.9" algo="Sum"/><pk mz="733.71818381" i="648.304" sn="2.56836" a="19.931" fwhm="0.0373909" res="19622.9" algo="Sum"/><pk mz="733.74089846" i="590.553" sn="2.33981" a="15.2568" fwhm="0.059521" res="12327.4" algo="Sum"/><pk mz="734.56291277" i="11558.5" sn="45.8564" a="457.082" fwhm="0.0365506" res="20097.2" algo="Sum"/><pk mz="734.72841603" i="947.613" sn="3.75942" a="70.2064" fwhm="0.0910645" res="8068.22" algo="Sum"/><pk mz="734.76226842" i="918.656" sn="3.64459" a="30.8244" fwhm="0.0481082" res="15273.1" algo="Sum"/><pk mz="735.56632990" i="5285.32" sn="21.0085" a="261.725" fwhm="0.0380237" res="19345" algo="Sum"/><pk mz="735.68317357" i="588.552" sn="2.33991" a="15.5619" fwhm="0.0320921" res="22924.1" algo="Sum"/><pk mz="735.70530310" i="593.464" sn="2.35923" a="12.1464" fwhm="0.0213951" res="34386.7" algo="Sum"/><pk mz="735.73572848" i="612.316" sn="2.43431" a="29.6915" fwhm="0.0641868" res="11462.4" algo="Sum"/><pk mz="736.57238739" i="2017.98" sn="8.03734" a="114.973" fwhm="0.0503722" res="14622.6" algo="Sum"/><pk mz="736.67768856" i="1003.13" sn="3.99534" a="78.0497" fwhm="0.0831321" res="8861.53" algo="Sum"/><pk mz="736.75397397" i="839.306" sn="3.34411" a="44.105" fwhm="0.0664882" res="11081" algo="Sum"/><pk mz="736.85474601" i="516.058" sn="2.05685" a="23.4925" fwhm="0.054904" res="13420.8" algo="Sum"/><pk mz="737.55460272" i="907.213" sn="3.62326" a="57.1815" fwhm="0.0534791" res="13791.5" algo="Sum"/><pk mz="737.66859624" i="605.413" sn="2.41804" a="20.4215" fwhm="0.0482028" res="15303.4" algo="Sum"/><pk mz="737.72515003" i="683.798" sn="2.7316" a="23.6773" fwhm="0.0482048" res="15304" algo="Sum"/><pk mz="738.53571220" i="1454.18" sn="5.83064" a="66.1542" fwhm="0.060897" res="12127.6" algo="Sum"/><pk mz="738.62128546" i="644.098" sn="2.58373" a="10.0816" fwhm="0.0160781" res="45939.7" algo="Sum"/><pk mz="738.67223619" i="1242.92" sn="4.9868" a="83.7509" fwhm="0.0814305" res="9071.2" algo="Sum"/><pk mz="738.74560389" i="840.051" sn="3.37071" a="30.9847" fwhm="0.0535981" res="13783.1" algo="Sum"/><pk mz="738.78049310" i="614.091" sn="2.46404" a="23.9795" fwhm="0.0535996" res="13783.3" algo="Sum"/><pk mz="738.84097789" i="597.719" sn="2.39842" a="42.087" fwhm="0.0525558" res="14058.2" algo="Sum"/><pk mz="739.05372588" i="1383.46" sn="5.55057" a="73.1869" fwhm="0.0417859" res="17686.7" algo="Sum"/><pk mz="739.51143624" i="2486.54" sn="9.99436" a="123.61" fwhm="0.0563625" res="13120.6" algo="Sum"/><pk mz="739.56397289" i="2237.71" sn="8.99602" a="115.415" fwhm="0.0508598" res="14541.2" algo="Sum"/><pk mz="739.67166414" i="655.286" sn="2.6341" a="43.1327" fwhm="0.0839791" res="8807.8" algo="Sum"/><pk mz="739.72819042" i="607.922" sn="2.44447" a="12.5562" fwhm="0.0214534" res="34480.7" algo="Sum"/><pk mz="739.74652120" i="688.266" sn="2.76755" a="24.1896" fwhm="0.0536346" res="13792.3" algo="Sum"/><pk mz="740.05581379" i="541.432" sn="2.17704" a="34.1763" fwhm="0.0589415" res="12555.8" algo="Sum"/><pk mz="740.55077623" i="3462.52" sn="13.9802" a="181.983" fwhm="0.0548773" res="13494.7" algo="Sum"/><pk mz="740.66827881" i="1141.86" sn="4.61112" a="68.7447" fwhm="0.0704324" res="10516" algo="Sum"/><pk mz="740.72098707" i="924.607" sn="3.73376" a="18.1549" fwhm="0.0214678" res="34503.9" algo="Sum"/><pk mz="740.75646788" i="1166.33" sn="4.70989" a="71.5805" fwhm="0.0701351" res="10561.9" algo="Sum"/><pk mz="740.84557098" i="564.448" sn="2.27957" a="24.4145" fwhm="0.0590414" res="12547.9" algo="Sum"/><pk mz="741.52553162" i="9225.6" sn="37.348" a="466.348" fwhm="0.0416096" res="17821" algo="Sum"/><pk mz="741.66979178" i="657.165" sn="2.6601" a="26.8667" fwhm="0.0527948" res="14048.2" algo="Sum"/><pk mz="741.70478682" i="646.148" sn="2.61551" a="16.2696" fwhm="0.0509915" res="14545.7" algo="Sum"/><pk mz="741.74682815" i="630.218" sn="2.55103" a="30.2398" fwhm="0.0698192" res="10623.8" algo="Sum"/><pk mz="742.05595219" i="592.292" sn="2.39767" a="26.7642" fwhm="0.0428764" res="17306.9" algo="Sum"/><pk mz="742.56630291" i="9867.68" sn="40.1375" a="411.002" fwhm="0.0464338" res="15992" algo="Sum"/><pk mz="742.71691772" i="919.947" sn="3.74195" a="45.6167" fwhm="0.0698634" res="10631" algo="Sum"/><pk mz="742.74990490" i="1106.62" sn="4.50124" a="57.8311" fwhm="0.0603644" res="12304.4" algo="Sum"/><pk mz="743.45067899" i="708.26" sn="2.8842" a="42.4824" fwhm="0.0667066" res="11145.1" algo="Sum"/><pk mz="743.56986271" i="5049.78" sn="20.5785" a="246.843" fwhm="0.0473421" res="15706.3" algo="Sum"/><pk mz="743.69721715" i="723.444" sn="2.94795" a="24.2694" fwhm="0.0483995" res="15365.8" algo="Sum"/><pk mz="743.74716682" i="626.783" sn="2.55401" a="38.6214" fwhm="0.0699912" res="10626.3" algo="Sum"/><pk mz="744.48741948" i="802.453" sn="3.27614" a="26.1773" fwhm="0.0484251" res="15374" algo="Sum"/><pk mz="744.58176587" i="7912.79" sn="32.3052" a="340.107" fwhm="0.0486606" res="15301.5" algo="Sum"/><pk mz="744.68570946" i="891.354" sn="3.63909" a="22.0343" fwhm="0.0322879" res="23063.9" algo="Sum"/><pk mz="744.74525414" i="1150.35" sn="4.69649" a="41.0877" fwhm="0.0535754" res="13900.9" algo="Sum"/><pk mz="745.46568690" i="976.087" sn="3.99055" a="60.6192" fwhm="0.0705315" res="10569.3" algo="Sum"/><pk mz="745.58832248" i="3788.28" sn="15.4876" a="214.231" fwhm="0.0631196" res="11812.3" algo="Sum"/><pk mz="745.66929642" i="700.29" sn="2.86303" a="18.2438" fwhm="0.0492081" res="15153.4" algo="Sum"/><pk mz="745.73502997" i="638.889" sn="2.61281" a="31.3878" fwhm="0.0646212" res="11540.1" algo="Sum"/><pk mz="746.50334258" i="1734.19" sn="7.10304" a="70.8649" fwhm="0.0548708" res="13604.7" algo="Sum"/><pk mz="746.59969127" i="6102.42" sn="24.9948" a="308.872" fwhm="0.0529995" res="14086.9" algo="Sum"/><pk mz="746.73709864" i="1349.64" sn="5.52926" a="62.1835" fwhm="0.0596431" res="12520.1" algo="Sum"/><pk mz="746.78095027" i="714.72" sn="2.92874" a="17.9317" fwhm="0.0562134" res="13284.8" algo="Sum"/><pk mz="747.50834902" i="1079.09" sn="4.42718" a="57.1679" fwhm="0.0664953" res="11241.5" algo="Sum"/><pk mz="747.60290784" i="2910.32" sn="11.943" a="152.205" fwhm="0.0507894" res="14719.6" algo="Sum"/><pk mz="747.72621417" i="688.856" sn="2.8261" a="67.2626" fwhm="0.0874181" res="8553.45" algo="Sum"/><pk mz="748.52185456" i="2310.77" sn="9.49758" a="118.571" fwhm="0.046074" res="16246.1" algo="Sum"/><pk mz="748.57996974" i="1613.13" sn="6.6314" a="52.5947" fwhm="0.0485579" res="15416.2" algo="Sum"/><pk mz="748.60187392" i="1622.73" sn="6.67117" a="82.7878" fwhm="0.0624087" res="11995.2" algo="Sum"/><pk mz="748.70420031" i="1191.22" sn="4.89902" a="65.2506" fwhm="0.0739729" res="10121.3" algo="Sum"/><pk mz="748.79076281" i="607.339" sn="2.49859" a="26.1871" fwhm="0.0792674" res="9446.39" algo="Sum"/><pk mz="748.88407550" i="536.924" sn="2.20975" a="29.4491" fwhm="0.0653143" res="11465.9" algo="Sum"/><pk mz="749.01697924" i="625.955" sn="2.5764" a="31.6565" fwhm="0.0427203" res="17533" algo="Sum"/><pk mz="749.53352158" i="1717.33" sn="7.07142" a="105.913" fwhm="0.0777218" res="9643.8" algo="Sum"/><pk mz="749.69182285" i="701.729" sn="2.89071" a="23.7243" fwhm="0.0485943" res="15427.6" algo="Sum"/><pk mz="749.73072060" i="688.634" sn="2.83732" a="26.3074" fwhm="0.0533625" res="14049.8" algo="Sum"/><pk mz="750.53868754" i="3234.43" sn="13.3399" a="188.184" fwhm="0.0474689" res="15811.2" algo="Sum"/><pk mz="750.69689806" i="1020.19" sn="4.21042" a="54.275" fwhm="0.0594213" res="12633.5" algo="Sum"/><pk mz="750.75024676" i="1194.38" sn="4.93051" a="68.2383" fwhm="0.0589037" res="12745.4" algo="Sum"/><pk mz="751.56576588" i="7954.44" sn="32.9055" a="384.475" fwhm="0.0403372" res="18632.1" algo="Sum"/><pk mz="751.66247142" i="627.442" sn="2.5968" a="25.6072" fwhm="0.0540651" res="13902.9" algo="Sum"/><pk mz="751.71523144" i="615.297" sn="2.54706" a="25.0224" fwhm="0.0540665" res="13903.5" algo="Sum"/><pk mz="751.74990228" i="597.204" sn="2.47233" a="15.3715" fwhm="0.0324407" res="23173.1" algo="Sum"/><pk mz="752.04223326" i="697.628" sn="2.88869" a="34.7472" fwhm="0.0431773" res="17417.5" algo="Sum"/><pk mz="752.56269216" i="5830.68" sn="24.1943" a="298.074" fwhm="0.0521846" res="14421.2" algo="Sum"/><pk mz="752.65557163" i="964.74" sn="4.0047" a="57.8867" fwhm="0.0590995" res="12735.4" algo="Sum"/><pk mz="752.74899030" i="1411.76" sn="5.85964" a="68.7315" fwhm="0.0708195" res="10629.1" algo="Sum"/><pk mz="753.04872167" i="2460.6" sn="10.211" a="103.389" fwhm="0.0350003" res="21515.5" algo="Sum"/><pk mz="753.41837752" i="705.287" sn="2.93804" a="41.974" fwhm="0.0533952" res="14110.2" algo="Sum"/><pk mz="753.58063673" i="10615.4" sn="44.2403" a="585.746" fwhm="0.044511" res="16930.2" algo="Sum"/><pk mz="753.70574301" i="638.867" sn="2.66229" a="13.0983" fwhm="0.0216551" res="34805" algo="Sum"/><pk mz="753.75052832" i="652.301" sn="2.71837" a="43.3868" fwhm="0.0838805" res="8986" algo="Sum"/><pk mz="754.05448050" i="2127.77" sn="8.86785" a="95.4437" fwhm="0.0354672" res="21260.6" algo="Sum"/><pk mz="754.42543943" i="498.243" sn="2.07826" a="26.8689" fwhm="0.0698278" res="10804.1" algo="Sum"/><pk mz="754.53153493" i="9539.25" sn="39.797" a="424.16" fwhm="0.0494549" res="15257" algo="Sum"/><pk mz="754.58034226" i="5768.47" sn="24.0652" a="233.329" fwhm="0.0468801" res="16096" algo="Sum"/><pk mz="754.69156950" i="814.928" sn="3.39898" a="25.162" fwhm="0.0361309" res="20887.7" algo="Sum"/><pk mz="754.74519129" i="1400.03" sn="5.83945" a="61.2797" fwhm="0.0511105" res="14766.9" algo="Sum"/><pk mz="754.81974928" i="623.733" sn="2.6016" a="22.9903" fwhm="0.0541783" res="13932.2" algo="Sum"/><pk mz="755.03621432" i="1207.05" sn="5.03569" a="57.5305" fwhm="0.0487422" res="15490.4" algo="Sum"/><pk mz="755.53566557" i="4562.7" sn="19.0596" a="204.212" fwhm="0.044267" res="17067.7" algo="Sum"/><pk mz="755.58994307" i="2631.62" sn="10.9929" a="129.145" fwhm="0.0501116" res="15078.1" algo="Sum"/><pk mz="755.66661457" i="682.628" sn="2.85189" a="20.7781" fwhm="0.0379459" res="19914.3" algo="Sum"/><pk mz="755.70981067" i="699.867" sn="2.92405" a="24.0525" fwhm="0.0284131" res="26597.2" algo="Sum"/><pk mz="755.74862373" i="747.208" sn="3.12184" a="27.4917" fwhm="0.0482319" res="15669.1" algo="Sum"/><pk mz="756.06793556" i="614.41" sn="2.56774" a="33.2171" fwhm="0.0500472" res="15107.1" algo="Sum"/><pk mz="756.54701259" i="19610.9" sn="81.9847" a="851.451" fwhm="0.0359036" res="21071.6" algo="Sum"/><pk mz="756.69386908" i="968.264" sn="4.04823" a="24.4355" fwhm="0.0325471" res="23249.2" algo="Sum"/><pk mz="756.73646355" i="1277.25" sn="5.34008" a="76.3616" fwhm="0.07444" res="10165.7" algo="Sum"/><pk mz="756.93656047" i="550.839" sn="2.30467" a="34.2341" fwhm="0.0564301" res="13413.7" algo="Sum"/><pk mz="757.55054495" i="9113.63" sn="38.2107" a="385.723" fwhm="0.0377304" res="20078" algo="Sum"/><pk mz="757.61654080" i="5813.76" sn="24.3754" a="260.423" fwhm="0.0424168" res="17861.2" algo="Sum"/><pk mz="757.73195378" i="721.069" sn="3.02323" a="32.44" fwhm="0.0597108" res="12690" algo="Sum"/><pk mz="757.77458234" i="644.16" sn="2.70064" a="18.1556" fwhm="0.0379989" res="19942" algo="Sum"/><pk mz="758.42349499" i="593.227" sn="2.48886" a="26.0805" fwhm="0.0526661" res="14400.6" algo="Sum"/><pk mz="758.56553311" i="393117" sn="1649.35" a="10683.5" fwhm="0.0227564" res="33334.1" algo="Sum"/><pk mz="758.72388844" i="1700.4" sn="7.13439" a="71.3502" fwhm="0.0597497" res="12698.4" algo="Sum"/><pk mz="758.93082377" i="671.618" sn="2.81914" a="42.2132" fwhm="0.080488" res="9429.12" algo="Sum"/><pk mz="759.47885417" i="636.17" sn="2.67533" a="22.6834" fwhm="0.0434761" res="17468.9" algo="Sum"/><pk mz="759.56845051" i="166743" sn="701.191" a="5367.39" fwhm="0.0279845" res="27142.5" algo="Sum"/><pk mz="759.62953923" i="9909.28" sn="41.6708" a="393.612" fwhm="0.0432786" res="17552.1" algo="Sum"/><pk mz="759.74019089" i="934.112" sn="3.92911" a="27.9285" fwhm="0.0434835" res="17471.9" algo="Sum"/><pk mz="760.05274141" i="495.901" sn="2.08672" a="27.8662" fwhm="0.0801161" res="9486.9" algo="Sum"/><pk mz="760.57881932" i="159514" sn="671.562" a="5298.61" fwhm="0.0292962" res="25961.7" algo="Sum"/><pk mz="760.70602823" i="1372.21" sn="5.77776" a="36.556" fwhm="0.0326334" res="23310.7" algo="Sum"/><pk mz="760.76939527" i="962.942" sn="4.05422" a="39.7495" fwhm="0.0543912" res="13987" algo="Sum"/><pk mz="760.81488665" i="1000.93" sn="4.21462" a="44.2877" fwhm="0.0587352" res="12953.3" algo="Sum"/><pk mz="761.03898005" i="1144.75" sn="4.82295" a="67.4489" fwhm="0.047836" res="15909.3" algo="Sum"/><pk mz="761.58288507" i="64640.7" sn="272.636" a="2435.35" fwhm="0.0322314" res="23628.6" algo="Sum"/><pk mz="762.04600012" i="653.081" sn="2.76224" a="34.0554" fwhm="0.0584942" res="13027.7" algo="Sum"/><pk mz="762.50083258" i="1334.68" sn="5.64574" a="71.2905" fwhm="0.0516155" res="14772.7" algo="Sum"/><pk mz="762.58709865" i="17639.5" sn="74.6367" a="824.712" fwhm="0.0365797" res="20847.3" algo="Sum"/><pk mz="762.71240980" i="1113.44" sn="4.71153" a="39.8061" fwhm="0.0490144" res="15561" algo="Sum"/><pk mz="762.77825031" i="810.145" sn="3.42928" a="27.8616" fwhm="0.0490167" res="15561.6" algo="Sum"/><pk mz="762.81123660" i="743.547" sn="3.14789" a="24.5161" fwhm="0.0490179" res="15561.9" algo="Sum"/><pk mz="763.50943647" i="873.42" sn="3.70443" a="47.3731" fwhm="0.0555156" res="13753.1" algo="Sum"/><pk mz="763.59202209" i="4123.75" sn="17.4926" a="231.858" fwhm="0.0439037" res="17392.4" algo="Sum"/><pk mz="763.66420378" i="807.113" sn="3.42488" a="36.1744" fwhm="0.0653937" res="11677.9" algo="Sum"/><pk mz="763.71284262" i="729.082" sn="3.09443" a="22.7096" fwhm="0.0381474" res="20020.1" algo="Sum"/><pk mz="763.79589000" i="524.738" sn="2.22807" a="16.2499" fwhm="0.0322647" res="23672.8" algo="Sum"/><pk mz="763.82601762" i="523.953" sn="2.22473" a="16.8975" fwhm="0.0458137" res="16672.4" algo="Sum"/><pk mz="764.04556742" i="561.976" sn="2.3935" a="32.3135" fwhm="0.060625" res="12602.8" algo="Sum"/><pk mz="764.55154063" i="8454.41" sn="36.0172" a="524.021" fwhm="0.043267" res="17670.6" algo="Sum"/><pk mz="764.67807374" i="1130.25" sn="4.81807" a="46.889" fwhm="0.0599833" res="12748.2" algo="Sum"/><pk mz="764.71041367" i="1069.26" sn="4.55882" a="54.502" fwhm="0.0723129" res="10575" algo="Sum"/><pk mz="764.76899914" i="751.532" sn="3.205" a="19.2272" fwhm="0.0327203" res="23372.9" algo="Sum"/><pk mz="764.78499711" i="748.936" sn="3.19412" a="24.7665" fwhm="0.043628" res="17529.7" algo="Sum"/><pk mz="764.82584866" i="598.393" sn="2.55226" a="17.9486" fwhm="0.0637199" res="12002.9" algo="Sum"/><pk mz="765.04963787" i="1413.83" sn="6.03251" a="66.4287" fwhm="0.0400802" res="19088" algo="Sum"/><pk mz="765.55488863" i="5067.11" sn="21.6392" a="328.254" fwhm="0.046714" res="16388.1" algo="Sum"/><pk mz="765.65523831" i="685.268" sn="2.9279" a="17.6719" fwhm="0.0327392" res="23386.5" algo="Sum"/><pk mz="765.67920593" i="701.029" sn="2.99559" a="20.9114" fwhm="0.0381965" res="20045.8" algo="Sum"/><pk mz="765.71275213" i="629.048" sn="2.68841" a="32.089" fwhm="0.0487125" res="15719" algo="Sum"/><pk mz="765.75545844" i="540.311" sn="2.30968" a="11.4605" fwhm="0.0218277" res="35081.8" algo="Sum"/><pk mz="766.05635530" i="1622.22" sn="6.93352" a="75.3338" fwhm="0.0370455" res="20678.8" algo="Sum"/><pk mz="766.56798148" i="18138.3" sn="77.7319" a="919.006" fwhm="0.0401409" res="19096.9" algo="Sum"/><pk mz="766.66681536" i="969.543" sn="4.15658" a="29.7154" fwhm="0.0382211" res="20058.7" algo="Sum"/><pk mz="766.72608595" i="1314.34" sn="5.63493" a="70.309" fwhm="0.0636048" res="12054.5" algo="Sum"/><pk mz="767.06493494" i="2180.81" sn="9.35326" a="104.422" fwhm="0.0353154" res="21720.4" algo="Sum"/><pk mz="767.57072532" i="10010.1" sn="43.0495" a="484.713" fwhm="0.0455674" res="16844.7" algo="Sum"/><pk mz="767.69263153" i="653.031" sn="2.80835" a="13.4322" fwhm="0.0218552" res="35126.4" algo="Sum"/><pk mz="767.71847408" i="685.639" sn="2.94829" a="23.783" fwhm="0.0491751" res="15611.9" algo="Sum"/><pk mz="768.07004346" i="1317.88" sn="5.67171" a="68.0964" fwhm="0.0475338" res="16158.4" algo="Sum"/><pk mz="768.58316701" i="18028.1" sn="77.9424" a="828.15" fwhm="0.044706" res="17191.9" algo="Sum"/><pk mz="768.72726040" i="1590.1" sn="6.87555" a="113.135" fwhm="0.063746" res="12059.2" algo="Sum"/><pk mz="768.83480301" i="496.9" sn="2.14868" a="11.1026" fwhm="0.0306357" res="25096" algo="Sum"/><pk mz="769.05860411" i="765.466" sn="3.31064" a="35.5721" fwhm="0.0499568" res="15394.5" algo="Sum"/><pk mz="769.58585877" i="8851.68" sn="38.3669" a="397.673" fwhm="0.0465377" res="16536.8" algo="Sum"/><pk mz="769.72283158" i="785.645" sn="3.40533" a="32.2274" fwhm="0.0561767" res="13701.8" algo="Sum"/><pk mz="770.05839756" i="1474.08" sn="6.39164" a="74.2268" fwhm="0.0393082" res="19590.3" algo="Sum"/><pk mz="770.50707619" i="3281.45" sn="14.2863" a="143.401" fwhm="0.0480243" res="16044.1" algo="Sum"/><pk mz="770.59661510" i="7162.25" sn="31.1865" a="333.16" fwhm="0.0473837" res="16262.9" algo="Sum"/><pk mz="770.72226363" i="1370.5" sn="5.96756" a="106.216" fwhm="0.083069" res="9278.09" algo="Sum"/><pk mz="770.80834362" i="669.131" sn="2.91359" a="19.9917" fwhm="0.043425" res="17750.3" algo="Sum"/><pk mz="771.00091732" i="605.48" sn="2.63731" a="24.9915" fwhm="0.0506106" res="15234" algo="Sum"/><pk mz="771.06470388" i="1428.07" sn="6.22046" a="70.1008" fwhm="0.0400356" res="19259.5" algo="Sum"/><pk mz="771.51155045" i="1788.71" sn="7.79791" a="97.9242" fwhm="0.0535695" res="14402.1" algo="Sum"/><pk mz="771.57537024" i="2697.13" sn="11.7585" a="78.7417" fwhm="0.0330763" res="23327.1" algo="Sum"/><pk mz="771.60238226" i="3229.98" sn="14.0816" a="217.59" fwhm="0.075878" res="10169" algo="Sum"/><pk mz="771.69815341" i="650.126" sn="2.83432" a="13.7207" fwhm="0.0219122" res="35217.8" algo="Sum"/><pk mz="771.73228322" i="695.737" sn="3.03316" a="24.163" fwhm="0.0493033" res="15652.7" algo="Sum"/><pk mz="772.07153070" i="665.861" sn="2.90613" a="36.5933" fwhm="0.0583556" res="13230.5" algo="Sum"/><pk mz="772.52169358" i="4620.44" sn="20.1918" a="202.108" fwhm="0.0480514" res="16077" algo="Sum"/><pk mz="772.58135619" i="9396.52" sn="41.0637" a="411.593" fwhm="0.0491191" res="15728.7" algo="Sum"/><pk mz="772.71632360" i="1182.77" sn="5.1688" a="76.2896" fwhm="0.0642847" res="12020.2" algo="Sum"/><pk mz="772.80584645" i="655.672" sn="2.86579" a="37.4626" fwhm="0.0822294" res="9398.17" algo="Sum"/><pk mz="773.06098671" i="519.515" sn="2.27004" a="39.443" fwhm="0.0779023" res="9923.47" algo="Sum"/><pk mz="773.52869975" i="2295.32" sn="10.0376" a="105.288" fwhm="0.0506182" res="15281.6" algo="Sum"/><pk mz="773.58495456" i="4646.46" sn="20.3194" a="228.841" fwhm="0.0599276" res="12908.7" algo="Sum"/><pk mz="773.64692545" i="3772.22" sn="16.4963" a="177.143" fwhm="0.0553401" res="13979.9" algo="Sum"/><pk mz="773.79708629" i="492.684" sn="2.15484" a="14.5501" fwhm="0.0306876" res="25215.3" algo="Sum"/><pk mz="774.05482577" i="598.862" sn="2.62118" a="30.4066" fwhm="0.0488711" res="15838.7" algo="Sum"/><pk mz="774.54302042" i="3904.35" sn="17.0955" a="215.722" fwhm="0.0576779" res="13428.8" algo="Sum"/><pk mz="774.59262500" i="4221.34" sn="18.4834" a="217.54" fwhm="0.0677418" res="11434.5" algo="Sum"/><pk mz="774.65030387" i="2406.34" sn="10.5366" a="101.692" fwhm="0.0507144" res="15274.8" algo="Sum"/><pk mz="774.70192639" i="964.716" sn="4.22454" a="66.1252" fwhm="0.0702934" res="11021" algo="Sum"/><pk mz="774.80238659" i="578.359" sn="2.53282" a="23.8432" fwhm="0.0548903" res="14115.5" algo="Sum"/><pk mz="774.90894561" i="533.092" sn="2.33616" a="32.6636" fwhm="0.0649898" res="11923.5" algo="Sum"/><pk mz="775.06165333" i="740.303" sn="3.2454" a="52.6758" fwhm="0.0589013" res="13158.7" algo="Sum"/><pk mz="775.54871331" i="2387.68" sn="10.4662" a="143.445" fwhm="0.067983" res="11408" algo="Sum"/><pk mz="775.59334817" i="2100.39" sn="9.20689" a="93.2035" fwhm="0.0621898" res="12471.4" algo="Sum"/><pk mz="775.64809864" i="1170.25" sn="5.12989" a="55.9206" fwhm="0.0543322" res="14276" algo="Sum"/><pk mz="775.75135753" i="572.182" sn="2.50819" a="16.6305" fwhm="0.0269605" res="28773.7" algo="Sum"/><pk mz="776.06276765" i="541.574" sn="2.37862" a="46.119" fwhm="0.0808713" res="9596.27" algo="Sum"/><pk mz="776.55998163" i="2931.35" sn="12.8879" a="195.311" fwhm="0.0758404" res="10239.4" algo="Sum"/><pk mz="776.69452882" i="866.081" sn="3.80905" a="26.7171" fwhm="0.0439659" res="17665.9" algo="Sum"/><pk mz="776.74697397" i="766.106" sn="3.37023" a="19.4681" fwhm="0.0329755" res="23555.3" algo="Sum"/><pk mz="776.78758067" i="859.075" sn="3.77995" a="62.7959" fwhm="0.067174" res="11563.8" algo="Sum"/><pk mz="777.01907011" i="659.235" sn="2.90851" a="23.6566" fwhm="0.0347484" res="22361.3" algo="Sum"/><pk mz="777.05308952" i="952.156" sn="4.20049" a="57.437" fwhm="0.0701209" res="11081.6" algo="Sum"/><pk mz="777.55906802" i="2203.94" sn="9.72084" a="193.863" fwhm="0.0731552" res="10628.9" algo="Sum"/><pk mz="777.68604446" i="741.012" sn="3.26943" a="21.8625" fwhm="0.0439937" res="17677.2" algo="Sum"/><pk mz="777.70908436" i="755.025" sn="3.33161" a="18.0432" fwhm="0.032996" res="23569.8" algo="Sum"/><pk mz="777.79243398" i="492.217" sn="2.17237" a="22.653" fwhm="0.0604959" res="12856.9" algo="Sum"/><pk mz="778.05680770" i="1103.99" sn="4.87894" a="66.5626" fwhm="0.0463217" res="16796.8" algo="Sum"/><pk mz="778.53353815" i="8770.01" sn="38.7974" a="505.452" fwhm="0.0470304" res="16553.8" algo="Sum"/><pk mz="778.66039597" i="1054.11" sn="4.66596" a="65.6723" fwhm="0.093546" res="8323.83" algo="Sum"/><pk mz="778.75869277" i="800.342" sn="3.54422" a="42.0969" fwhm="0.0715392" res="10885.8" algo="Sum"/><pk mz="779.06415949" i="1403.89" sn="6.23007" a="76.1173" fwhm="0.0422509" res="18439" algo="Sum"/><pk mz="779.14921308" i="527.379" sn="2.3398" a="28.0798" fwhm="0.0618599" res="12595.4" algo="Sum"/><pk mz="779.53857778" i="5052.45" sn="22.4141" a="262.213" fwhm="0.0525423" res="14836.4" algo="Sum"/><pk mz="779.59879827" i="4285.39" sn="19.0168" a="201.706" fwhm="0.0509539" res="15300.1" algo="Sum"/><pk mz="779.71647407" i="657.705" sn="2.92026" a="23.4574" fwhm="0.0495579" res="15733.4" algo="Sum"/><pk mz="779.76384435" i="635.071" sn="2.82017" a="21.2232" fwhm="0.0495592" res="15734" algo="Sum"/><pk mz="779.79092037" i="570.742" sn="2.53461" a="26.5303" fwhm="0.0440263" res="17711.9" algo="Sum"/><pk mz="780.07199539" i="1289.85" sn="5.73226" a="93.8487" fwhm="0.0625205" res="12477.1" algo="Sum"/><pk mz="780.15822332" i="532.984" sn="2.36879" a="31.4033" fwhm="0.0664823" res="11734.8" algo="Sum"/><pk mz="780.23527118" i="536.286" sn="2.38279" a="16.4417" fwhm="0.0440659" res="17706.1" algo="Sum"/><pk mz="780.45069975" i="866.007" sn="3.84916" a="46.4053" fwhm="0.0727393" res="10729.4" algo="Sum"/><pk mz="780.54910947" i="371427" sn="1651.69" a="10597.7" fwhm="0.0241072" res="32378.2" algo="Sum"/><pk mz="780.82778377" i="726.647" sn="3.23216" a="47.6491" fwhm="0.0778093" res="10035.1" algo="Sum"/><pk mz="781.05074937" i="4877.4" sn="21.6883" a="256.005" fwhm="0.0375419" res="20804.8" algo="Sum"/><pk mz="781.14971140" i="567.775" sn="2.52542" a="14.3524" fwhm="0.033069" res="23621.8" algo="Sum"/><pk mz="781.18845838" i="512.683" sn="2.28137" a="19.0928" fwhm="0.0496045" res="15748.3" algo="Sum"/><pk mz="781.22303163" i="534.408" sn="2.379" a="15.9498" fwhm="0.0385822" res="20248.3" algo="Sum"/><pk mz="781.25463525" i="497.805" sn="2.21618" a="14.762" fwhm="0.0354506" res="22037.9" algo="Sum"/><pk mz="781.55235303" i="167177" sn="744.491" a="5408.9" fwhm="0.0282702" res="27645.8" algo="Sum"/><pk mz="781.74623409" i="756.331" sn="3.36928" a="19.4421" fwhm="0.0330817" res="23630.8" algo="Sum"/><pk mz="781.80709152" i="571.658" sn="2.54679" a="14.6494" fwhm="0.033083" res="23631.7" algo="Sum"/><pk mz="781.83894644" i="546.883" sn="2.43642" a="17.962" fwhm="0.0496255" res="15754.8" algo="Sum"/><pk mz="782.05640544" i="5277.69" sn="23.5174" a="238.77" fwhm="0.0372947" res="20969.7" algo="Sum"/><pk mz="782.14590125" i="517.304" sn="2.30563" a="21.822" fwhm="0.0551498" res="14182.2" algo="Sum"/><pk mz="782.20085417" i="515.797" sn="2.30145" a="20.9635" fwhm="0.0375762" res="20816.4" algo="Sum"/><pk mz="782.22641279" i="534.036" sn="2.38388" a="21.5664" fwhm="0.0514691" res="15198" algo="Sum"/><pk mz="782.43864530" i="777.955" sn="3.47604" a="40.8102" fwhm="0.0626614" res="12486.8" algo="Sum"/><pk mz="782.56386178" i="344405" sn="1539.57" a="10183" fwhm="0.0247704" res="31592.8" algo="Sum"/><pk mz="782.83288244" i="758.885" sn="3.39252" a="26.613" fwhm="0.0496566" res="15764.9" algo="Sum"/><pk mz="782.88956944" i="500.478" sn="2.23734" a="18.0062" fwhm="0.0496587" res="15765.4" algo="Sum"/><pk mz="783.06311184" i="2851.14" sn="12.7534" a="145.693" fwhm="0.0426865" res="18344.5" algo="Sum"/><pk mz="783.15877117" i="498.707" sn="2.23081" a="18.7954" fwhm="0.0547251" res="14310.8" algo="Sum"/><pk mz="783.18304020" i="519.292" sn="2.32275" a="7.99091" fwhm="0.0165559" res="47305.3" algo="Sum"/><pk mz="783.20171029" i="520.516" sn="2.32827" a="10.1427" fwhm="0.0220749" res="35479.4" algo="Sum"/><pk mz="783.22436759" i="504.123" sn="2.25568" a="12.6442" fwhm="0.0308316" res="25403.3" algo="Sum"/><pk mz="783.56701934" i="145424" sn="653.161" a="4819.29" fwhm="0.0294064" res="26646.1" algo="Sum"/><pk mz="783.82998154" i="564.488" sn="2.53574" a="16.9441" fwhm="0.0386467" res="20281.9" algo="Sum"/><pk mz="784.07050746" i="2081.48" sn="9.35327" a="108.711" fwhm="0.0442093" res="17735.4" algo="Sum"/><pk mz="784.17058841" i="495.776" sn="2.22815" a="19.1692" fwhm="0.055221" res="14200.6" algo="Sum"/><pk mz="784.43955531" i="564.105" sn="2.54189" a="26.3796" fwhm="0.0639421" res="12268" algo="Sum"/><pk mz="784.45144715" i="536.923" sn="2.4193" a="5.92934" fwhm="0.0104593" res="75000.3" algo="Sum"/><pk mz="784.57745604" i="113278" sn="510.352" a="4367.6" fwhm="0.0319308" res="24571.2" algo="Sum"/><pk mz="784.69527732" i="1503.96" sn="6.77583" a="46.8174" fwhm="0.0441919" res="17756.6" algo="Sum"/><pk mz="784.78354873" i="809.775" sn="3.6483" a="23.6134" fwhm="0.0362422" res="21653.8" algo="Sum"/><pk mz="784.83802558" i="673.397" sn="3.03387" a="19.8849" fwhm="0.0435758" res="18010.9" algo="Sum"/><pk mz="785.07595635" i="1234.9" sn="5.56524" a="101.716" fwhm="0.0698113" res="11245.7" algo="Sum"/><pk mz="785.58201351" i="44674.8" sn="202.374" a="1748.79" fwhm="0.0353988" res="22192.3" algo="Sum"/><pk mz="785.64814251" i="16091" sn="72.8909" a="666.401" fwhm="0.0398803" res="19700.2" algo="Sum"/><pk mz="785.82837046" i="539.833" sn="2.44553" a="14.0838" fwhm="0.0331679" res="23692.4" algo="Sum"/><pk mz="785.85168087" i="509.09" sn="2.30629" a="27.5857" fwhm="0.045514" res="17266.1" algo="Sum"/><pk mz="786.06195256" i="796.085" sn="3.61065" a="56.7852" fwhm="0.0861537" res="9123.95" algo="Sum"/><pk mz="786.42933068" i="491.617" sn="2.23294" a="12.0602" fwhm="0.0331803" res="23701.7" algo="Sum"/><pk mz="786.50616656" i="2741.33" sn="12.4527" a="121.186" fwhm="0.043395" res="18124.4" algo="Sum"/><pk mz="786.59601343" i="165074" sn="749.858" a="5520.61" fwhm="0.028833" res="27281.1" algo="Sum"/><pk mz="786.80408716" i="883.585" sn="4.01451" a="41.6552" fwhm="0.0656639" res="11982.3" algo="Sum"/><pk mz="787.06029759" i="844.226" sn="3.83794" a="64.0035" fwhm="0.0782238" res="10061.6" algo="Sum"/><pk mz="787.59922337" i="75222.8" sn="342.39" a="2795.93" fwhm="0.0327629" res="24039.3" algo="Sum"/><pk mz="787.66231760" i="15039.4" sn="68.4548" a="607.706" fwhm="0.0443742" res="17750.5" algo="Sum"/><pk mz="788.06755707" i="894.295" sn="4.07354" a="62.3802" fwhm="0.0746467" res="10557.3" algo="Sum"/><pk mz="788.55211534" i="10809.4" sn="49.2976" a="471.482" fwhm="0.0453569" res="17385.5" algo="Sum"/><pk mz="788.60591262" i="32932.7" sn="150.192" a="1379.52" fwhm="0.0379571" res="20776.3" algo="Sum"/><pk mz="788.66562391" i="8219.13" sn="37.4905" a="371.519" fwhm="0.0440073" res="17921.2" algo="Sum"/><pk mz="788.77726299" i="774.733" sn="3.5344" a="33.5559" fwhm="0.0609222" res="12947.3" algo="Sum"/><pk mz="789.04795515" i="839.319" sn="3.83086" a="41.2861" fwhm="0.0496475" res="15893" algo="Sum"/><pk mz="789.06827811" i="784.37" sn="3.58035" a="23.7012" fwhm="0.0387014" res="20388.6" algo="Sum"/><pk mz="789.55482906" i="5734.76" sn="26.1957" a="285.868" fwhm="0.0526487" res="14996.7" algo="Sum"/><pk mz="789.61114888" i="10904.3" sn="49.817" a="485.131" fwhm="0.0412417" res="19145.9" algo="Sum"/><pk mz="789.66920203" i="2861.38" sn="13.0749" a="116.017" fwhm="0.0450304" res="17536.4" algo="Sum"/><pk mz="789.78502403" i="530.77" sn="2.42639" a="23.7277" fwhm="0.0609607" res="12955.6" algo="Sum"/><pk mz="790.04906259" i="955.34" sn="4.37043" a="78.788" fwhm="0.0684649" res="11539.5" algo="Sum"/><pk mz="790.56636174" i="14483.3" sn="66.2762" a="708.781" fwhm="0.0441062" res="17924.1" algo="Sum"/><pk mz="790.67885998" i="1554.69" sn="7.11454" a="70.9275" fwhm="0.0565031" res="13993.6" algo="Sum"/><pk mz="790.75829591" i="673.669" sn="3.08387" a="17.5668" fwhm="0.0332718" res="23766.7" algo="Sum"/><pk mz="790.78449742" i="647.983" sn="2.96663" a="32.3561" fwhm="0.0362956" res="21787.4" algo="Sum"/><pk mz="790.86746259" i="582.479" sn="2.66936" a="34.8653" fwhm="0.0755441" res="10468.9" algo="Sum"/><pk mz="791.06100590" i="843.459" sn="3.86508" a="55.9716" fwhm="0.0626577" res="12625.1" algo="Sum"/><pk mz="791.56971082" i="7272.73" sn="33.3584" a="325.657" fwhm="0.0501797" res="15774.7" algo="Sum"/><pk mz="791.66488463" i="803.427" sn="3.68593" a="16.2941" fwhm="0.0277425" res="28536.2" algo="Sum"/><pk mz="791.77170594" i="489.991" sn="2.24966" a="15.4087" fwhm="0.0369982" res="21400.3" algo="Sum"/><pk mz="792.04683457" i="1037.68" sn="4.78223" a="81.3557" fwhm="0.0651444" res="12158.3" algo="Sum"/><pk mz="792.47912312" i="627.546" sn="2.89444" a="49.4252" fwhm="0.0687577" res="11525.7" algo="Sum"/><pk mz="792.58092191" i="13251.1" sn="61.1202" a="565.603" fwhm="0.0458023" res="17304.4" algo="Sum"/><pk mz="792.66776224" i="949.23" sn="4.38002" a="15.4438" fwhm="0.0166559" res="47590.9" algo="Sum"/><pk mz="792.68834701" i="969.447" sn="4.47375" a="34.9238" fwhm="0.0499684" res="15863.8" algo="Sum"/><pk mz="792.76974940" i="675.026" sn="3.11619" a="23.7397" fwhm="0.044419" res="17847.6" algo="Sum"/><pk mz="792.86922184" i="520.111" sn="2.40188" a="15.3394" fwhm="0.0444213" res="17848.9" algo="Sum"/><pk mz="793.04917160" i="4677.74" sn="21.6459" a="200.96" fwhm="0.036942" res="21467.4" algo="Sum"/><pk mz="793.55329212" i="10779.9" sn="49.8952" a="487.083" fwhm="0.0533611" res="14871.4" algo="Sum"/><pk mz="793.71554663" i="636.64" sn="2.9489" a="15.3739" fwhm="0.031824" res="24940.8" algo="Sum"/><pk mz="793.74152657" i="523.881" sn="2.42708" a="11.0861" fwhm="0.0222229" res="35717.2" algo="Sum"/><pk mz="793.76523246" i="520.204" sn="2.41008" a="24.5322" fwhm="0.0329882" res="24062.1" algo="Sum"/><pk mz="794.05592424" i="5367.45" sn="24.9321" a="247.803" fwhm="0.038174" res="20800.9" algo="Sum"/><pk mz="794.56348108" i="18379" sn="85.4002" a="686.404" fwhm="0.0431665" res="18406.9" algo="Sum"/><pk mz="794.59558555" i="17301.4" sn="80.4035" a="705.659" fwhm="0.0448915" res="17700.4" algo="Sum"/><pk mz="794.72031489" i="832.3" sn="3.86963" a="29.2456" fwhm="0.0420102" res="18917.3" algo="Sum"/><pk mz="794.75257122" i="691.053" sn="3.21302" a="23.7493" fwhm="0.0413202" res="19234" algo="Sum"/><pk mz="795.06425607" i="6452.87" sn="30.017" a="293.005" fwhm="0.0377861" res="21041.2" algo="Sum"/><pk mz="795.57037740" i="11923.9" sn="55.5476" a="495.188" fwhm="0.0481789" res="16512.8" algo="Sum"/><pk mz="795.74023796" i="610.713" sn="2.84544" a="21.1789" fwhm="0.0500645" res="15894.3" algo="Sum"/><pk mz="795.77409764" i="520.551" sn="2.42575" a="13.1959" fwhm="0.0329955" res="24117.7" algo="Sum"/><pk mz="796.07193030" i="4428.96" sn="20.6385" a="228.918" fwhm="0.0395813" res="20112.3" algo="Sum"/><pk mz="796.41565171" i="695.61" sn="3.24318" a="37.3958" fwhm="0.0561091" res="14194.1" algo="Sum"/><pk mz="796.52098726" i="63712.3" sn="297.182" a="2436.82" fwhm="0.0331057" res="24059.9" algo="Sum"/><pk mz="796.57667825" i="11380.2" sn="53.0911" a="399.559" fwhm="0.0500909" res="15902.6" algo="Sum"/><pk mz="796.78285902" i="547.201" sn="2.55299" a="9.1582" fwhm="0.0209834" res="37972" algo="Sum"/><pk mz="796.80716327" i="602.58" sn="2.81137" a="27.321" fwhm="0.0390298" res="20415.4" algo="Sum"/><pk mz="797.07865151" i="1863.55" sn="8.69926" a="115.956" fwhm="0.0531834" res="14987.4" algo="Sum"/><pk mz="797.52440383" i="28998.4" sn="135.581" a="1183.93" fwhm="0.0363942" res="21913.5" algo="Sum"/><pk mz="797.58234970" i="6274.2" sn="29.3337" a="218.986" fwhm="0.0501224" res="15912.7" algo="Sum"/><pk mz="797.75822303" i="496.849" sn="2.32306" a="23.7086" fwhm="0.0970637" res="8218.92" algo="Sum"/><pk mz="798.08431827" i="950.45" sn="4.4499" a="72.4678" fwhm="0.0681851" res="11704.7" algo="Sum"/><pk mz="798.41072092" i="673.65" sn="3.17051" a="38.6706" fwhm="0.0592065" res="13485.2" algo="Sum"/><pk mz="798.53311397" i="31829.7" sn="149.829" a="1510.25" fwhm="0.0400664" res="19930.2" algo="Sum"/><pk mz="798.78746652" i="562.728" sn="2.64919" a="11.8262" fwhm="0.0222933" res="35830.8" algo="Sum"/><pk mz="798.80512918" i="643.496" sn="3.02942" a="15.4234" fwhm="0.0334406" res="23887.3" algo="Sum"/><pk mz="799.06859485" i="941.029" sn="4.43211" a="57.0748" fwhm="0.0727438" res="10984.7" algo="Sum"/><pk mz="799.53790815" i="13542.9" sn="64.0529" a="753.708" fwhm="0.0436118" res="18333.1" algo="Sum"/><pk mz="799.66401057" i="7515.69" sn="35.5503" a="349.082" fwhm="0.0399468" res="20018.2" algo="Sum"/><pk mz="799.77634273" i="500.168" sn="2.36604" a="22.7536" fwhm="0.0613459" res="13037.2" algo="Sum"/><pk mz="800.06863492" i="927.51" sn="4.39251" a="77.653" fwhm="0.064882" res="12331.1" algo="Sum"/><pk mz="800.40698764" i="540.582" sn="2.56514" a="33.312" fwhm="0.0617619" res="12959.6" algo="Sum"/><pk mz="800.54112553" i="6476.56" sn="30.805" a="391.041" fwhm="0.0557514" res="14359.1" algo="Sum"/><pk mz="800.66708071" i="4204.77" sn="19.9995" a="259.845" fwhm="0.0493946" res="16209.6" algo="Sum"/><pk mz="800.77510734" i="605.103" sn="2.8781" a="12.5961" fwhm="0.0223212" res="35875.2" algo="Sum"/><pk mz="800.79815671" i="593.534" sn="2.82305" a="17.8794" fwhm="0.0446431" res="17937.8" algo="Sum"/><pk mz="801.06232853" i="878.481" sn="4.18341" a="18.4081" fwhm="0.0223251" res="35881.8" algo="Sum"/><pk mz="801.07700254" i="901.013" sn="4.29098" a="50.3881" fwhm="0.0589459" res="13590" algo="Sum"/><pk mz="801.54485244" i="2868.74" sn="13.6802" a="165.15" fwhm="0.0696286" res="11511.7" algo="Sum"/><pk mz="801.67815189" i="6442.97" sn="30.7248" a="313.429" fwhm="0.0404124" res="19837.4" algo="Sum"/><pk mz="801.80311871" i="519.685" sn="2.47868" a="14.4623" fwhm="0.026347" res="30432.4" algo="Sum"/><pk mz="802.04906432" i="881.344" sn="4.20853" a="46.2929" fwhm="0.0562457" res="14259.7" algo="Sum"/><pk mz="802.09783433" i="879.409" sn="4.20022" a="50.499" fwhm="0.0616666" res="13007" algo="Sum"/><pk mz="802.53144504" i="18120.1" sn="86.6682" a="846.221" fwhm="0.0394454" res="20345.4" algo="Sum"/><pk mz="802.68344612" i="3578" sn="17.1146" a="225.084" fwhm="0.0497745" res="16126.4" algo="Sum"/><pk mz="802.79104518" i="651.977" sn="3.11982" a="21.92" fwhm="0.0471065" res="17042" algo="Sum"/><pk mz="803.05204728" i="1011.27" sn="4.84365" a="54.1856" fwhm="0.0686277" res="11701.6" algo="Sum"/><pk mz="803.10512512" i="715.456" sn="3.42752" a="37.0867" fwhm="0.0744743" res="10783.7" algo="Sum"/><pk mz="803.53596887" i="9293.42" sn="44.5449" a="516.299" fwhm="0.0413409" res="19436.8" algo="Sum"/><pk mz="803.68368620" i="1506.14" sn="7.22172" a="92.7806" fwhm="0.0712617" res="11277.9" algo="Sum"/><pk mz="803.78216772" i="530.94" sn="2.54623" a="22.1555" fwhm="0.0593044" res="13553.5" algo="Sum"/><pk mz="804.05345723" i="980.718" sn="4.70438" a="63.0536" fwhm="0.0643854" res="12488.1" algo="Sum"/><pk mz="804.54710965" i="163753" sn="786.612" a="5564.93" fwhm="0.0290659" res="27680.1" algo="Sum"/><pk mz="805.04979347" i="4053.28" sn="19.4904" a="170.629" fwhm="0.036949" res="21788.1" algo="Sum"/><pk mz="805.55031981" i="80715.4" sn="388.336" a="2942.13" fwhm="0.0323463" res="24903.9" algo="Sum"/><pk mz="805.68100613" i="936.806" sn="4.50834" a="62.4346" fwhm="0.0605104" res="13314.7" algo="Sum"/><pk mz="806.05665748" i="4447.76" sn="21.4517" a="210.551" fwhm="0.0367289" res="21946.1" algo="Sum"/><pk mz="806.45498745" i="677.578" sn="3.26997" a="61.3251" fwhm="0.0601979" res="13396.7" algo="Sum"/><pk mz="806.56314573" i="201009" sn="970.366" a="6745.27" fwhm="0.0284214" res="28378.7" algo="Sum"/><pk mz="806.81224024" i="576.179" sn="2.78411" a="6.33002" fwhm="0.0193909" res="41607.9" algo="Sum"/><pk mz="806.83390004" i="577.394" sn="2.7902" a="31.5207" fwhm="0.0784199" res="10288.6" algo="Sum"/><pk mz="807.06435243" i="6381.45" sn="30.908" a="319.206" fwhm="0.0392425" res="20566.1" algo="Sum"/><pk mz="807.56708816" i="95478.1" sn="462.851" a="3512.37" fwhm="0.0316055" res="25551.5" algo="Sum"/><pk mz="807.62743142" i="10223.5" sn="49.5735" a="459.123" fwhm="0.044266" res="18244.9" algo="Sum"/><pk mz="807.73146733" i="737.166" sn="3.57607" a="15.6642" fwhm="0.0411054" res="19650.2" algo="Sum"/><pk mz="807.82457039" i="530.547" sn="2.57413" a="8.01021" fwhm="0.0168143" res="48043.8" algo="Sum"/><pk mz="807.86387156" i="789.969" sn="3.83256" a="37.1491" fwhm="0.0538905" res="14990.8" algo="Sum"/><pk mz="808.07262817" i="4722.4" sn="22.959" a="199.25" fwhm="0.0453656" res="17812.5" algo="Sum"/><pk mz="808.44092039" i="730.482" sn="3.55145" a="37.4913" fwhm="0.0663872" res="12177.7" algo="Sum"/><pk mz="808.57827481" i="205988" sn="1002.04" a="6812.96" fwhm="0.0283104" res="28561.2" algo="Sum"/><pk mz="808.73927917" i="1105.83" sn="5.38276" a="27.8421" fwhm="0.0661753" res="12221.2" algo="Sum"/><pk mz="808.83173061" i="615.371" sn="2.9952" a="12.7721" fwhm="0.0224332" res="36055.2" algo="Sum"/><pk mz="808.85217244" i="567.232" sn="2.76067" a="23.4035" fwhm="0.0560842" res="14422.1" algo="Sum"/><pk mz="809.08225539" i="2958.26" sn="14.434" a="219.936" fwhm="0.0650934" res="12429.6" algo="Sum"/><pk mz="809.58178828" i="90896.1" sn="443.894" a="3444.5" fwhm="0.0328653" res="24633.3" algo="Sum"/><pk mz="809.64365802" i="12001.4" sn="58.622" a="493.513" fwhm="0.0463599" res="17464.3" algo="Sum"/><pk mz="809.83265687" i="547.135" sn="2.67312" a="20.9228" fwhm="0.0561179" res="14430.9" algo="Sum"/><pk mz="810.09222212" i="1576.63" sn="7.70307" a="125.729" fwhm="0.0694698" res="11661.1" algo="Sum"/><pk mz="810.40897431" i="554.777" sn="2.71359" a="23.0715" fwhm="0.0295194" res="27453.4" algo="Sum"/><pk mz="810.43310991" i="607.888" sn="2.97362" a="24.6688" fwhm="0.0561383" res="14436.4" algo="Sum"/><pk mz="810.59426913" i="123505" sn="604.519" a="4574.58" fwhm="0.0311341" res="26035.6" algo="Sum"/><pk mz="810.79371967" i="627.895" sn="3.07394" a="10.2953" fwhm="0.0168453" res="48131.7" algo="Sum"/><pk mz="810.85093049" i="522.603" sn="2.55847" a="15.9441" fwhm="0.0449223" res="18050.1" algo="Sum"/><pk mz="811.09471383" i="854.462" sn="4.18378" a="87.0668" fwhm="0.105269" res="7704.97" algo="Sum"/><pk mz="811.59855618" i="53635.9" sn="263.466" a="2105.79" fwhm="0.035544" res="22833.6" algo="Sum"/><pk mz="811.66360617" i="21399.8" sn="105.122" a="935.493" fwhm="0.0406741" res="19955.3" algo="Sum"/><pk mz="811.77257913" i="702.51" sn="3.45144" a="17.8241" fwhm="0.0337111" res="24080.3" algo="Sum"/><pk mz="812.07222116" i="794.44" sn="3.90365" a="50.4198" fwhm="0.07044" res="11528.6" algo="Sum"/><pk mz="812.38815588" i="622.557" sn="3.06563" a="41.1394" fwhm="0.0567214" res="14322.4" algo="Sum"/><pk mz="812.60697997" i="30553.8" sn="150.496" a="1260.6" fwhm="0.0384094" res="21156.5" algo="Sum"/><pk mz="812.66618201" i="11529.4" sn="56.7995" a="489.19" fwhm="0.0450958" res="18020.9" algo="Sum"/><pk mz="812.81805514" i="520.257" sn="2.56305" a="23.858" fwhm="0.05385" res="15094.1" algo="Sum"/><pk mz="813.03978058" i="706.714" sn="3.48309" a="28.7215" fwhm="0.0585919" res="13876.3" algo="Sum"/><pk mz="813.07720028" i="804.291" sn="3.96412" a="51.2712" fwhm="0.0805114" res="10098.9" algo="Sum"/><pk mz="813.55302482" i="2899.74" sn="14.3405" a="144.526" fwhm="0.0511484" res="15905.7" algo="Sum"/><pk mz="813.61294323" i="11612.2" sn="57.4344" a="517.576" fwhm="0.0431877" res="18839" algo="Sum"/><pk mz="813.67923854" i="32689.1" sn="161.682" a="1331.01" fwhm="0.0364214" res="22340.7" algo="Sum"/><pk mz="814.06211955" i="734.473" sn="3.63466" a="44.0175" fwhm="0.0694895" res="11714.9" algo="Sum"/><pk mz="814.09283736" i="821.341" sn="4.06499" a="46.3997" fwhm="0.0594702" res="13689.1" algo="Sum"/><pk mz="814.38574095" i="647.874" sn="3.21375" a="39.8825" fwhm="0.0484268" res="16816.8" algo="Sum"/><pk mz="814.56537243" i="7724.73" sn="38.3406" a="434.388" fwhm="0.0620051" res="13137.1" algo="Sum"/><pk mz="814.61991531" i="5420.39" sn="26.9033" a="209.639" fwhm="0.0562818" res="14474" algo="Sum"/><pk mz="814.68322411" i="16517.3" sn="81.9815" a="726.608" fwhm="0.0391555" res="20806.4" algo="Sum"/><pk mz="815.05605739" i="1001.9" sn="4.97957" a="52.8945" fwhm="0.0597545" res="13640.1" algo="Sum"/><pk mz="815.10105845" i="753.363" sn="3.74502" a="44.4155" fwhm="0.0646767" res="12602.7" algo="Sum"/><pk mz="815.56497519" i="4852.86" sn="24.2214" a="322.112" fwhm="0.0622959" res="13091.8" algo="Sum"/><pk mz="815.62591048" i="2440.82" sn="12.1825" a="87.2656" fwhm="0.0506861" res="16091.7" algo="Sum"/><pk mz="815.69199186" i="11344.1" sn="56.6204" a="525.941" fwhm="0.0405657" res="20107.9" algo="Sum"/><pk mz="816.05654963" i="952.4" sn="4.76229" a="57.0509" fwhm="0.0644193" res="12667.9" algo="Sum"/><pk mz="816.10102119" i="675.403" sn="3.37741" a="51.2192" fwhm="0.0366729" res="22253.5" algo="Sum"/><pk mz="816.38082305" i="565.712" sn="2.83003" a="32.7514" fwhm="0.0501382" res="16282.6" algo="Sum"/><pk mz="816.58192479" i="13586.3" sn="68.0271" a="744.377" fwhm="0.0438217" res="18634.2" algo="Sum"/><pk mz="816.69653132" i="5181.54" sn="25.9452" a="256.178" fwhm="0.044365" res="18408.6" algo="Sum"/><pk mz="816.88649660" i="489.739" sn="2.45277" a="30.9929" fwhm="0.0774392" res="10548.8" algo="Sum"/><pk mz="817.05077157" i="1759.5" sn="8.81724" a="87.1853" fwhm="0.0446357" res="18304.9" algo="Sum"/><pk mz="817.58404777" i="6902.93" sn="34.6426" a="343.867" fwhm="0.0510459" res="16016.7" algo="Sum"/><pk mz="817.69982750" i="1713.53" sn="8.60066" a="101.746" fwhm="0.0613321" res="13332.3" algo="Sum"/><pk mz="818.05645772" i="1920.71" sn="9.64579" a="105.641" fwhm="0.0444616" res="18399.2" algo="Sum"/><pk mz="818.50826284" i="4096.65" sn="20.5886" a="178.446" fwhm="0.0462493" res="17697.8" algo="Sum"/><pk mz="818.56772101" i="9648.74" sn="48.4957" a="395.197" fwhm="0.0458218" res="17864.1" algo="Sum"/><pk mz="818.58931744" i="9307.14" sn="46.7827" a="365.515" fwhm="0.0410193" res="19956.2" algo="Sum"/><pk mz="818.68891163" i="1084.21" sn="5.45072" a="72.4472" fwhm="0.0745459" res="10982.3" algo="Sum"/><pk mz="818.75536486" i="680.936" sn="3.42326" a="41.7414" fwhm="0.082246" res="9954.95" algo="Sum"/><pk mz="819.06496346" i="3882.46" sn="19.53" a="201.981" fwhm="0.0393012" res="20840.7" algo="Sum"/><pk mz="819.51249960" i="2227.25" sn="11.2236" a="91.8032" fwhm="0.0416694" res="19667" algo="Sum"/><pk mz="819.57073446" i="6892.44" sn="34.7371" a="316.109" fwhm="0.050747" res="16150.1" algo="Sum"/><pk mz="820.07371361" i="3162.53" sn="15.9755" a="167.965" fwhm="0.0490184" res="16729.9" algo="Sum"/><pk mz="820.52124765" i="30595.7" sn="154.597" a="1329.79" fwhm="0.038066" res="21555.2" algo="Sum"/><pk mz="820.57462844" i="8050.01" sn="40.6775" a="250.564" fwhm="0.0451909" res="18158" algo="Sum"/><pk mz="820.74175203" i="709.946" sn="3.5893" a="22.3523" fwhm="0.0451954" res="18159.8" algo="Sum"/><pk mz="821.08241572" i="2448.54" sn="12.3991" a="104.576" fwhm="0.0461452" res="17793.4" algo="Sum"/><pk mz="821.52504571" i="14971.5" sn="75.9205" a="665.732" fwhm="0.0397586" res="20662.8" algo="Sum"/><pk mz="821.58413625" i="4817.7" sn="24.4334" a="199.54" fwhm="0.0565233" res="14535.3" algo="Sum"/><pk mz="821.63971434" i="5074.6" sn="25.742" a="318.02" fwhm="0.0627316" res="13097.7" algo="Sum"/><pk mz="821.76361926" i="492.703" sn="2.50028" a="14.6673" fwhm="0.0386981" res="21235.3" algo="Sum"/><pk mz="822.10981497" i="1435.99" sn="7.32696" a="114.959" fwhm="0.0653061" res="12588.6" algo="Sum"/><pk mz="822.53410034" i="19330.7" sn="98.7121" a="1043.16" fwhm="0.0434361" res="18936.6" algo="Sum"/><pk mz="822.63433429" i="4805.88" sn="24.5515" a="300.648" fwhm="0.0663088" res="12406.1" algo="Sum"/><pk mz="822.72692681" i="687.458" sn="3.51334" a="21.4989" fwhm="0.0395938" res="20779.2" algo="Sum"/><pk mz="822.77485575" i="577.878" sn="2.9537" a="21.2516" fwhm="0.0509079" res="16162" algo="Sum"/><pk mz="823.12435164" i="916.86" sn="4.69819" a="48.7363" fwhm="0.0555005" res="14830.9" algo="Sum"/><pk mz="823.53819649" i="8484.5" sn="43.5263" a="430.279" fwhm="0.0478476" res="17211.7" algo="Sum"/><pk mz="823.60300023" i="3223.59" sn="16.5414" a="122.183" fwhm="0.0509333" res="16170.2" algo="Sum"/><pk mz="823.65655442" i="4326.94" sn="22.208" a="233.732" fwhm="0.0636763" res="12935.1" algo="Sum"/><pk mz="823.74952377" i="501.844" sn="2.57638" a="14.6404" fwhm="0.0452783" res="18193" algo="Sum"/><pk mz="824.07043588" i="550.181" sn="2.8365" a="17.1158" fwhm="0.0396261" res="20796.2" algo="Sum"/><pk mz="824.12852466" i="534.929" sn="2.75974" a="34.7942" fwhm="0.088597" res="9301.99" algo="Sum"/><pk mz="824.55118260" i="29385.4" sn="151.732" a="1382.2" fwhm="0.0384405" res="21450" algo="Sum"/><pk mz="824.65580838" i="2983.78" sn="15.4127" a="172.528" fwhm="0.0641232" res="12860.5" algo="Sum"/><pk mz="825.07554430" i="577.49" sn="2.98609" a="39.3028" fwhm="0.0512921" res="16085.8" algo="Sum"/><pk mz="825.55502094" i="14131.5" sn="73.1636" a="636.868" fwhm="0.0398004" res="20742.4" algo="Sum"/><pk mz="825.61073487" i="2670.77" sn="13.8292" a="119.997" fwhm="0.0623282" res="13246.2" algo="Sum"/><pk mz="826.09359720" i="591.051" sn="3.06278" a="29.6235" fwhm="0.0678286" res="12179.1" algo="Sum"/><pk mz="826.55782259" i="8584.45" sn="44.6654" a="603.983" fwhm="0.0549324" res="15046.8" algo="Sum"/><pk mz="826.67447960" i="1628.54" sn="8.47499" a="85.5639" fwhm="0.0663049" res="12467.8" algo="Sum"/><pk mz="827.05716495" i="665.503" sn="3.46421" a="43.901" fwhm="0.0706928" res="11699.3" algo="Sum"/><pk mz="827.09724047" i="577.828" sn="3.00827" a="45.0169" fwhm="0.0825556" res="10018.7" algo="Sum"/><pk mz="827.56160366" i="3730.8" sn="19.4583" a="292.046" fwhm="0.0656591" res="12603.9" algo="Sum"/><pk mz="827.69348477" i="1959.46" sn="10.222" a="150.115" fwhm="0.0669054" res="12371.1" algo="Sum"/><pk mz="828.06246679" i="605.769" sn="3.16451" a="43.6278" fwhm="0.0803057" res="10311.4" algo="Sum"/><pk mz="828.10498952" i="546.89" sn="2.85729" a="30.5467" fwhm="0.0481738" res="17190" algo="Sum"/><pk mz="828.54707749" i="89484.4" sn="470.079" a="3461.26" fwhm="0.0322794" res="25668" algo="Sum"/><pk mz="828.69278006" i="1784.15" sn="9.37264" a="119.502" fwhm="0.0818384" res="10126" algo="Sum"/><pk mz="828.75877193" i="701.458" sn="3.68495" a="20.4998" fwhm="0.0397389" res="20855.1" algo="Sum"/><pk mz="828.79577337" i="582.63" sn="3.06072" a="18.354" fwhm="0.0454168" res="18248.7" algo="Sum"/><pk mz="829.05326697" i="877.574" sn="4.61365" a="50.9454" fwhm="0.0575662" res="14401.7" algo="Sum"/><pk mz="829.55033747" i="44455.4" sn="234.679" a="1881.85" fwhm="0.0358485" res="23140.4" algo="Sum"/><pk mz="829.69801117" i="1451.15" sn="7.66061" a="76.8627" fwhm="0.0610597" res="13588.3" algo="Sum"/><pk mz="829.84734422" i="2410.97" sn="12.7277" a="129.085" fwhm="0.043126" res="19242.4" algo="Sum"/><pk mz="830.06248200" i="960.403" sn="5.07466" a="62.9702" fwhm="0.0557863" res="14879.3" algo="Sum"/><pk mz="830.56042834" i="49575.1" sn="263.137" a="2109.29" fwhm="0.0362862" res="22889.2" algo="Sum"/><pk mz="830.67797865" i="1284.17" sn="6.8162" a="55.4446" fwhm="0.0568351" res="14615.6" algo="Sum"/><pk mz="830.75857828" i="706.014" sn="3.74742" a="14.7284" fwhm="0.0227352" res="36540.6" algo="Sum"/><pk mz="830.84892301" i="888.042" sn="4.71492" a="59.551" fwhm="0.0697157" res="11917.7" algo="Sum"/><pk mz="831.06447406" i="1541.34" sn="8.1891" a="90.1693" fwhm="0.0480923" res="17280.6" algo="Sum"/><pk mz="831.56510440" i="22125.5" sn="117.676" a="986.826" fwhm="0.0387614" res="21453.4" algo="Sum"/><pk mz="832.07317950" i="1296.8" sn="6.89964" a="67.467" fwhm="0.0546605" res="15222.6" algo="Sum"/><pk mz="832.57795755" i="90898.4" sn="484.293" a="3682.24" fwhm="0.0328647" res="25333.5" algo="Sum"/><pk mz="832.77171256" i="604.235" sn="3.22038" a="15.8715" fwhm="0.0341442" res="24389.8" algo="Sum"/><pk mz="833.08386687" i="1403.07" sn="7.48228" a="62.9011" fwhm="0.0530957" res="15690.2" algo="Sum"/><pk mz="833.58155136" i="43781.6" sn="233.692" a="1786" fwhm="0.0366045" res="22772.7" algo="Sum"/><pk mz="833.64550611" i="12884.9" sn="68.7853" a="575.186" fwhm="0.049574" res="16816.2" algo="Sum"/><pk mz="834.10711088" i="964.164" sn="5.14928" a="49.0127" fwhm="0.0521379" res="15998.1" algo="Sum"/><pk mz="834.59313924" i="51454.2" sn="275.021" a="2155.66" fwhm="0.0366949" res="22744.1" algo="Sum"/><pk mz="835.12411424" i="664.475" sn="3.55692" a="33.0651" fwhm="0.0683844" res="12212.2" algo="Sum"/><pk mz="835.59796757" i="23308.8" sn="124.83" a="1058.26" fwhm="0.0398924" res="20946.3" algo="Sum"/><pk mz="835.66109438" i="18941.8" sn="101.466" a="823.561" fwhm="0.0408111" res="20476.3" algo="Sum"/><pk mz="836.53871505" i="1639.09" sn="8.79662" a="84.1107" fwhm="0.0793879" res="10537.4" algo="Sum"/><pk mz="836.60665029" i="12774.4" sn="68.5754" a="623.475" fwhm="0.0451141" res="18544.2" algo="Sum"/><pk mz="836.66428795" i="9996.63" sn="53.6758" a="425.056" fwhm="0.0470638" res="17777.2" algo="Sum"/><pk mz="837.61318684" i="5866.86" sn="31.6665" a="280.611" fwhm="0.0517059" res="16199.6" algo="Sum"/><pk mz="837.67410273" i="6799.21" sn="36.7062" a="320.216" fwhm="0.0466235" res="17966.8" algo="Sum"/><pk mz="838.50663195" i="6093.37" sn="33.0038" a="302.93" fwhm="0.0429463" res="19524.5" algo="Sum"/><pk mz="838.56167181" i="2176.34" sn="11.7903" a="68.4438" fwhm="0.0456835" res="18355.9" algo="Sum"/><pk mz="838.62280702" i="3712.31" sn="20.1157" a="185.103" fwhm="0.0682361" res="12290" algo="Sum"/><pk mz="838.67924897" i="3210.22" sn="17.3986" a="183.31" fwhm="0.0539056" res="15558.3" algo="Sum"/><pk mz="838.80117610" i="521.003" sn="2.82497" a="10.5333" fwhm="0.0228449" res="36717.3" algo="Sum"/><pk mz="838.82306541" i="499.176" sn="2.70695" a="27.2281" fwhm="0.05217" res="16078.6" algo="Sum"/><pk mz="839.51045846" i="3046.68" sn="16.6099" a="136.782" fwhm="0.0433087" res="19384.3" algo="Sum"/><pk mz="839.56635406" i="1459.93" sn="7.96092" a="54.0877" fwhm="0.0514245" res="16326.2" algo="Sum"/><pk mz="839.62795636" i="2371.63" sn="12.9353" a="134.275" fwhm="0.08" res="10495.4" algo="Sum"/><pk mz="839.68669698" i="1462.27" sn="7.97674" a="71.6616" fwhm="0.0584915" res="14355.7" algo="Sum"/><pk mz="840.51358651" i="4336.27" sn="23.7229" a="241.431" fwhm="0.0531507" res="15813.8" algo="Sum"/><pk mz="840.58237021" i="3344.6" sn="18.3022" a="182.431" fwhm="0.065466" res="12840" algo="Sum"/><pk mz="840.69283607" i="973.99" sn="5.33053" a="81.4" fwhm="0.0525238" res="16005.9" algo="Sum"/><pk mz="841.51911114" i="2035.75" sn="11.2182" a="128.234" fwhm="0.0606188" res="13882.1" algo="Sum"/><pk mz="841.58628881" i="2096.81" sn="11.5565" a="108.433" fwhm="0.0671098" res="12540.4" algo="Sum"/><pk mz="841.62588443" i="1737.68" sn="9.57776" a="85.9374" fwhm="0.0570745" res="14746.1" algo="Sum"/><pk mz="841.70069178" i="867.107" sn="4.77993" a="46.4769" fwhm="0.077336" res="10883.7" algo="Sum"/><pk mz="842.59237559" i="3474.92" sn="19.2114" a="158.327" fwhm="0.057989" res="14530.2" algo="Sum"/><pk mz="843.06589052" i="550.144" sn="3.04446" a="25.5745" fwhm="0.0571681" res="14747.1" algo="Sum"/><pk mz="843.58376617" i="1981.48" sn="11.0106" a="159.855" fwhm="0.0929166" res="9078.94" algo="Sum"/><pk mz="843.72798027" i="512.282" sn="2.84662" a="21.0896" fwhm="0.0979042" res="8617.89" algo="Sum"/><pk mz="844.52157712" i="17979.4" sn="100.204" a="892.705" fwhm="0.0403731" res="20917.9" algo="Sum"/><pk mz="844.61013037" i="2670.85" sn="14.8858" a="133.275" fwhm="0.0589112" res="14337" algo="Sum"/><pk mz="844.76816130" i="573.372" sn="3.19565" a="17.3732" fwhm="0.0399077" res="21168.1" algo="Sum"/><pk mz="845.08006936" i="523.358" sn="2.9192" a="39.719" fwhm="0.0824037" res="10255.4" algo="Sum"/><pk mz="845.52505548" i="9506.94" sn="53.2044" a="498.453" fwhm="0.0413977" res="20424.4" algo="Sum"/><pk mz="845.61492624" i="1691.03" sn="9.46364" a="84.8527" fwhm="0.060376" res="14005.8" algo="Sum"/><pk mz="845.82085641" i="886.622" sn="4.96498" a="49.4369" fwhm="0.0490267" res="17252.2" algo="Sum"/><pk mz="846.53366665" i="10762.3" sn="60.4236" a="583.291" fwhm="0.0460959" res="18364.6" algo="Sum"/><pk mz="846.62579851" i="2092.26" sn="11.7467" a="130.645" fwhm="0.0722969" res="11710.4" algo="Sum"/><pk mz="846.74340407" i="553.073" sn="3.1061" a="14.8671" fwhm="0.0344293" res="24593.7" algo="Sum"/><pk mz="847.53900102" i="5116.26" sn="28.8145" a="315.776" fwhm="0.0496374" res="17074.6" algo="Sum"/><pk mz="847.62823572" i="1385.37" sn="7.80247" a="49.699" fwhm="0.0516711" res="16404.3" algo="Sum"/><pk mz="848.54732148" i="21385.6" sn="120.806" a="1108.54" fwhm="0.0456256" res="18598.1" algo="Sum"/><pk mz="848.64437115" i="2270.22" sn="12.8274" a="128.894" fwhm="0.0604744" res="14033.1" algo="Sum"/><pk mz="848.73773946" i="512.921" sn="2.89862" a="32.4195" fwhm="0.0861747" res="9849.03" algo="Sum"/><pk mz="849.55160524" i="11198.8" sn="63.4082" a="571.844" fwhm="0.0444968" res="19092.4" algo="Sum"/><pk mz="849.61974237" i="2793.85" sn="15.8215" a="123.036" fwhm="0.0632277" res="13437.5" algo="Sum"/><pk mz="850.55689584" i="9062.44" sn="51.5018" a="577.335" fwhm="0.0499212" res="17038" algo="Sum"/><pk mz="850.66272566" i="2353.76" sn="13.3803" a="140.892" fwhm="0.0583019" res="14590.6" algo="Sum"/><pk mz="851.56157767" i="3874.04" sn="22.0847" a="220.975" fwhm="0.057663" res="14767.9" algo="Sum"/><pk mz="851.63636896" i="3438.73" sn="19.6087" a="213.167" fwhm="0.0668329" res="12742.8" algo="Sum"/><pk mz="852.56044600" i="2437.19" sn="13.9713" a="151.646" fwhm="0.0858301" res="9933.12" algo="Sum"/><pk mz="852.64058972" i="2130.96" sn="12.2195" a="120.159" fwhm="0.0797205" res="10695.4" algo="Sum"/><pk mz="853.56536906" i="1310.27" sn="7.54273" a="99.1667" fwhm="0.0965679" res="8839.01" algo="Sum"/><pk mz="853.64842703" i="1664.5" sn="9.58496" a="88.1381" fwhm="0.0640062" res="13337" algo="Sum"/><pk mz="854.48449303" i="1277.8" sn="7.39738" a="69.421" fwhm="0.0602969" res="14171.3" algo="Sum"/><pk mz="854.56313222" i="5909.28" sn="34.2203" a="321.407" fwhm="0.04522" res="18897.9" algo="Sum"/><pk mz="854.65323496" i="1208.31" sn="6.9994" a="56.7757" fwhm="0.0617617" res="13837.9" algo="Sum"/><pk mz="855.48826566" i="726.122" sn="4.22292" a="38.6929" fwhm="0.0514017" res="16643.2" algo="Sum"/><pk mz="855.56739107" i="3370.11" sn="19.6056" a="228.61" fwhm="0.0493349" res="17342" algo="Sum"/><pk mz="855.66145951" i="809.771" sn="4.71132" a="30.0153" fwhm="0.0498097" res="17178.6" algo="Sum"/><pk mz="856.49051961" i="1048.06" sn="6.1281" a="49.1152" fwhm="0.0552969" res="15489" algo="Sum"/><pk mz="856.57785270" i="23907.5" sn="139.823" a="1075.31" fwhm="0.0382672" res="22384.1" algo="Sum"/><pk mz="857.58191104" i="13295.3" sn="78.004" a="617.557" fwhm="0.0404166" res="21218.6" algo="Sum"/><pk mz="858.58960860" i="8879.17" sn="52.4067" a="458.039" fwhm="0.0444172" res="19330.1" algo="Sum"/><pk mz="858.74490690" i="519.256" sn="3.06482" a="18.3195" fwhm="0.0462301" res="18575.4" algo="Sum"/><pk mz="859.59553799" i="3880.38" sn="22.9851" a="204.914" fwhm="0.0474153" res="18129.1" algo="Sum"/><pk mz="860.53848206" i="1197.88" sn="7.12742" a="33.0629" fwhm="0.0347086" res="24793.2" algo="Sum"/><pk mz="860.60440001" i="2897.29" sn="17.2389" a="226.889" fwhm="0.0570238" res="15092" algo="Sum"/><pk mz="861.53138573" i="1078.6" sn="6.44448" a="56.2416" fwhm="0.0742497" res="11603.2" algo="Sum"/><pk mz="861.61120872" i="1491.18" sn="8.90954" a="103.378" fwhm="0.0862672" res="9987.7" algo="Sum"/><pk mz="861.66511052" i="713.131" sn="4.26087" a="21.8391" fwhm="0.0378286" res="22778.1" algo="Sum"/><pk mz="862.50734951" i="3069.29" sn="18.369" a="213.452" fwhm="0.0558671" res="15438.6" algo="Sum"/><pk mz="862.62169643" i="1426.4" sn="8.53689" a="86.9827" fwhm="0.0857997" res="10053.9" algo="Sum"/><pk mz="863.51091201" i="1645.78" sn="9.87242" a="97.0871" fwhm="0.0582685" res="14819.5" algo="Sum"/><pk mz="863.62142089" i="1016.75" sn="6.1009" a="68.4129" fwhm="0.0897193" res="9625.82" algo="Sum"/><pk mz="863.68674395" i="623.191" sn="3.73982" a="40.4009" fwhm="0.0791201" res="10916.1" algo="Sum"/><pk mz="864.51441329" i="3326.6" sn="20.0014" a="233.539" fwhm="0.0536495" res="16114.1" algo="Sum"/><pk mz="864.63492488" i="1105.07" sn="6.64672" a="79.2099" fwhm="0.0910719" res="9493.98" algo="Sum"/><pk mz="865.51483995" i="1975.01" sn="11.9082" a="120.5" fwhm="0.05903" res="14662.3" algo="Sum"/><pk mz="865.58364299" i="910.496" sn="5.49061" a="44.0754" fwhm="0.0696207" res="12432.8" algo="Sum"/><pk mz="865.62958684" i="889.21" sn="5.36277" a="23.8621" fwhm="0.0348112" res="24866.4" algo="Sum"/><pk mz="866.53328530" i="3615.28" sn="21.8338" a="216.783" fwhm="0.0524833" res="16510.6" algo="Sum"/><pk mz="866.60818937" i="1036.77" sn="6.26308" a="50.2178" fwhm="0.069662" res="12440.2" algo="Sum"/><pk mz="867.53900213" i="2023.97" sn="12.262" a="118.513" fwhm="0.0532333" res="16296.9" algo="Sum"/><pk mz="867.59822917" i="914.826" sn="5.54352" a="37.314" fwhm="0.0580845" res="14936.8" algo="Sum"/><pk mz="867.63226401" i="734.049" sn="4.44864" a="20.0596" fwhm="0.0348515" res="24895.1" algo="Sum"/><pk mz="867.66737491" i="705.409" sn="4.27565" a="39.0998" fwhm="0.0594081" res="14605.2" algo="Sum"/><pk mz="868.53912471" i="1996.65" sn="12.1407" a="125.96" fwhm="0.0602904" res="14405.9" algo="Sum"/><pk mz="868.61239143" i="1135.21" sn="6.90433" a="61.5714" fwhm="0.0813657" res="10675.4" algo="Sum"/><pk mz="868.66762782" i="889.307" sn="5.40985" a="38.3436" fwhm="0.0581203" res="14946" algo="Sum"/><pk mz="869.54071729" i="1064.38" sn="6.50165" a="70.0303" fwhm="0.0805907" res="10789.6" algo="Sum"/><pk mz="869.60365535" i="801.017" sn="4.8941" a="27.3534" fwhm="0.0465211" res="18692.7" algo="Sum"/><pk mz="869.66189921" i="611.513" sn="3.73701" a="9.90574" fwhm="0.0174461" res="49848.5" algo="Sum"/><pk mz="869.68835912" i="598.658" sn="3.65865" a="26.718" fwhm="0.0633805" res="13721.7" algo="Sum"/><pk mz="870.53845064" i="2042.47" sn="12.5408" a="112.416" fwhm="0.0636925" res="13667.8" algo="Sum"/><pk mz="870.62886375" i="1440.13" sn="8.84385" a="77.7265" fwhm="0.0784442" res="11098.7" algo="Sum"/><pk mz="871.54245030" i="1144.68" sn="7.05894" a="76.9747" fwhm="0.0854046" res="10204.9" algo="Sum"/><pk mz="871.62368226" i="1225.33" sn="7.55777" a="57.3225" fwhm="0.0611025" res="14264.9" algo="Sum"/><pk mz="872.54679550" i="7215.05" sn="44.714" a="416.351" fwhm="0.0496321" res="17580.3" algo="Sum"/><pk mz="872.64636978" i="1839.41" sn="11.4023" a="114.355" fwhm="0.0657753" res="13267.1" algo="Sum"/><pk mz="873.55069472" i="3796.68" sn="23.6193" a="242.391" fwhm="0.0551253" res="15846.6" algo="Sum"/><pk mz="873.64571914" i="1263.81" sn="7.86226" a="72.5158" fwhm="0.0639736" res="13656.3" algo="Sum"/><pk mz="874.55526431" i="3830.48" sn="23.8999" a="242.81" fwhm="0.0541355" res="16154.9" algo="Sum"/><pk mz="874.65777697" i="1603.67" sn="10.006" a="88.9286" fwhm="0.06468" res="13522.8" algo="Sum"/><pk mz="874.72326701" i="1091.31" sn="6.80922" a="62.2759" fwhm="0.0568219" res="15394.1" algo="Sum"/><pk mz="875.55915533" i="1872.44" sn="11.7256" a="136.519" fwhm="0.0623947" res="14032.6" algo="Sum"/><pk mz="875.60902124" i="1024.63" sn="6.41644" a="38.6123" fwhm="0.0525171" res="16672.8" algo="Sum"/><pk mz="875.66280918" i="1004.55" sn="6.29073" a="44.0981" fwhm="0.0569454" res="15377.2" algo="Sum"/><pk mz="875.72458905" i="753.715" sn="4.71993" a="44.3649" fwhm="0.0729448" res="12005.3" algo="Sum"/><pk mz="876.56561177" i="4201.19" sn="26.3723" a="246.51" fwhm="0.0472796" res="18540.1" algo="Sum"/><pk mz="876.67781080" i="1637.09" sn="10.2768" a="97.459" fwhm="0.063117" res="13889.7" algo="Sum"/><pk mz="877.56877152" i="2210.79" sn="13.9136" a="127.96" fwhm="0.0543867" res="16135.7" algo="Sum"/><pk mz="877.62345200" i="890.469" sn="5.60442" a="20.2368" fwhm="0.0233677" res="37557.2" algo="Sum"/><pk mz="877.68248485" i="1063.89" sn="6.69716" a="89.7542" fwhm="0.0923753" res="9501.27" algo="Sum"/><pk mz="878.48677006" i="745.858" sn="4.7069" a="37.9242" fwhm="0.0575104" res="15275.3" algo="Sum"/><pk mz="878.57552535" i="1413.04" sn="8.91782" a="85.7981" fwhm="0.0828339" res="10606.5" algo="Sum"/><pk mz="878.69472716" i="1667.03" sn="10.5239" a="110.865" fwhm="0.061999" res="14172.7" algo="Sum"/><pk mz="879.48976284" i="522.251" sn="3.30057" a="31.6986" fwhm="0.0595322" res="14773.4" algo="Sum"/><pk mz="879.58120906" i="880.363" sn="5.56535" a="68.8684" fwhm="0.0871042" res="10098" algo="Sum"/><pk mz="879.63966601" i="585.001" sn="3.69869" a="13.3713" fwhm="0.0542951" res="16201.1" algo="Sum"/><pk mz="879.69518932" i="1005.19" sn="6.35626" a="77.1086" fwhm="0.085863" res="10245.3" algo="Sum"/><pk mz="880.49885154" i="821.516" sn="5.20635" a="58.4097" fwhm="0.0734255" res="11991.7" algo="Sum"/><pk mz="880.57565189" i="909.999" sn="5.76808" a="42.0943" fwhm="0.0536945" res="16399.7" algo="Sum"/><pk mz="880.59366883" i="883.418" sn="5.59985" a="23.0487" fwhm="0.0351109" res="25080.4" algo="Sum"/><pk mz="880.70394300" i="788.076" sn="4.99734" a="49.9063" fwhm="0.065966" res="13350.9" algo="Sum"/><pk mz="880.73566466" i="631.549" sn="4.00522" a="20.9665" fwhm="0.0723662" res="12170.5" algo="Sum"/><pk mz="881.50195169" i="577.83" sn="3.66955" a="40.9953" fwhm="0.086556" res="10184.2" algo="Sum"/><pk mz="881.59041061" i="741.524" sn="4.71013" a="47.9832" fwhm="0.0972314" res="9066.93" algo="Sum"/><pk mz="881.64898156" i="525.094" sn="3.33606" a="17.0433" fwhm="0.0593845" res="14846.5" algo="Sum"/><pk mz="881.70339971" i="511.924" sn="3.25304" a="19.739" fwhm="0.0526991" res="16730.9" algo="Sum"/><pk mz="881.74807772" i="620.24" sn="3.94194" a="40.7418" fwhm="0.070228" res="12555.5" algo="Sum"/><pk mz="882.51095763" i="934.352" sn="5.95741" a="61.977" fwhm="0.0681227" res="12954.7" algo="Sum"/><pk mz="882.59347315" i="1031.13" sn="6.57625" a="71.8839" fwhm="0.0693732" res="12722.4" algo="Sum"/><pk mz="882.68557839" i="605.161" sn="3.86076" a="16.4925" fwhm="0.0351525" res="25110.2" algo="Sum"/><pk mz="883.51621250" i="619.794" sn="3.96474" a="25.9081" fwhm="0.0586149" res="15073.2" algo="Sum"/><pk mz="883.60009532" i="708.449" sn="4.53322" a="54.304" fwhm="0.110518" res="7995.08" algo="Sum"/><pk mz="884.51988367" i="692.408" sn="4.44859" a="25.8034" fwhm="0.0469187" res="18852.2" algo="Sum"/><pk mz="884.60391478" i="1203.66" sn="7.73564" a="82.8391" fwhm="0.0926285" res="9550.02" algo="Sum"/><pk mz="885.54792787" i="724.523" sn="4.67281" a="38.5162" fwhm="0.0762867" res="11608.2" algo="Sum"/><pk mz="885.60563925" i="820.568" sn="5.29328" a="46.4479" fwhm="0.0730557" res="12122.3" algo="Sum"/><pk mz="886.50760986" i="1808.93" sn="11.7158" a="127.667" fwhm="0.0696167" res="12734.1" algo="Sum"/><pk mz="886.61831611" i="935.258" sn="6.05883" a="43.619" fwhm="0.0645888" res="13727.1" algo="Sum"/><pk mz="886.63540900" i="933.638" sn="6.04864" a="32.1836" fwhm="0.0528468" res="16777.5" algo="Sum"/><pk mz="887.51110378" i="980.848" sn="6.37427" a="51.7068" fwhm="0.061557" res="14417.7" algo="Sum"/><pk mz="887.54755163" i="815.369" sn="5.29916" a="34.9647" fwhm="0.0587489" res="15107.5" algo="Sum"/><pk mz="887.59574021" i="701.544" sn="4.55965" a="15.4585" fwhm="0.0235" res="37770" algo="Sum"/><pk mz="887.61853522" i="666.657" sn="4.33319" a="53.4335" fwhm="0.0643051" res="13803.2" algo="Sum"/><pk mz="887.80675929" i="513.608" sn="3.33948" a="32.5334" fwhm="0.0642588" res="13816.1" algo="Sum"/><pk mz="888.51425125" i="1906.42" sn="12.4429" a="136.985" fwhm="0.0623977" res="14239.5" algo="Sum"/><pk mz="888.62987919" i="913.269" sn="5.96174" a="55.5877" fwhm="0.0874373" res="10163.1" algo="Sum"/><pk mz="888.70647627" i="491.254" sn="3.20686" a="13.7138" fwhm="0.0343797" res="25849.7" algo="Sum"/><pk mz="889.52010454" i="1020.21" sn="6.68115" a="77.0125" fwhm="0.0597234" res="14894" algo="Sum"/><pk mz="889.57547552" i="688.922" sn="4.5119" a="18.7195" fwhm="0.0352895" res="25208" algo="Sum"/><pk mz="889.62605567" i="774.044" sn="5.06939" a="36.2569" fwhm="0.0646987" res="13750.3" algo="Sum"/><pk mz="890.53470911" i="2128.09" sn="13.9876" a="138.713" fwhm="0.0558046" res="15958.1" algo="Sum"/><pk mz="890.63208750" i="832.526" sn="5.47207" a="63.3787" fwhm="0.0902086" res="9873.03" algo="Sum"/><pk mz="890.71780669" i="585.443" sn="3.84803" a="39.8928" fwhm="0.0769888" res="11569.4" algo="Sum"/><pk mz="891.53883037" i="1185.54" sn="7.81842" a="74.2411" fwhm="0.0679563" res="13119.3" algo="Sum"/><pk mz="891.60443688" i="782.986" sn="5.16364" a="42.0295" fwhm="0.0691339" res="12896.8" algo="Sum"/><pk mz="892.54263796" i="1798.53" sn="11.8852" a="133.872" fwhm="0.064256" res="13890.4" algo="Sum"/><pk mz="892.60413094" i="760.741" sn="5.02718" a="17.2604" fwhm="0.0479777" res="18604.5" algo="Sum"/><pk mz="892.68470184" i="776.359" sn="5.13146" a="49.5498" fwhm="0.0872723" res="10228.7" algo="Sum"/><pk mz="893.55158798" i="1007.34" sn="6.6904" a="57.9036" fwhm="0.0724081" res="12340.5" algo="Sum"/><pk mz="893.61780876" i="1038.13" sn="6.89574" a="65.2535" fwhm="0.0789742" res="11315.3" algo="Sum"/><pk mz="893.68752154" i="641.81" sn="4.26393" a="44.0747" fwhm="0.0799993" res="11171.2" algo="Sum"/><pk mz="894.55023532" i="867.148" sn="5.78211" a="58.4611" fwhm="0.0819154" res="10920.4" algo="Sum"/><pk mz="894.62406935" i="910.931" sn="6.07538" a="51.3806" fwhm="0.0825748" res="10834.1" algo="Sum"/><pk mz="894.66682527" i="689.852" sn="4.60131" a="14.5656" fwhm="0.0235934" res="37920.2" algo="Sum"/><pk mz="894.69457152" i="715.667" sn="4.77365" a="32.8681" fwhm="0.0657469" res="13608.2" algo="Sum"/><pk mz="895.55391425" i="555.272" sn="3.72127" a="15.2254" fwhm="0.0495272" res="18082.1" algo="Sum"/><pk mz="895.62656523" i="882.998" sn="5.91855" a="73.8276" fwhm="0.0737404" res="12145.7" algo="Sum"/><pk mz="895.70387839" i="620.052" sn="4.15696" a="48.775" fwhm="0.0843071" res="10624.3" algo="Sum"/><pk mz="896.46799714" i="772.966" sn="5.20595" a="42.6003" fwhm="0.0559345" res="16027.1" algo="Sum"/><pk mz="896.53647456" i="2028.11" sn="13.662" a="126.52" fwhm="0.0550342" res="16290.5" algo="Sum"/><pk mz="896.64029307" i="940.31" sn="6.33615" a="70.1797" fwhm="0.0869889" res="10307.5" algo="Sum"/><pk mz="896.70924290" i="569.399" sn="3.83771" a="25.6338" fwhm="0.0595197" res="15065.8" algo="Sum"/><pk mz="897.47525054" i="516.512" sn="3.49774" a="20.4343" fwhm="0.0513365" res="17482.2" algo="Sum"/><pk mz="897.53939130" i="1224.5" sn="8.29366" a="70.9415" fwhm="0.0577767" res="15534.6" algo="Sum"/><pk mz="897.62967368" i="1281.97" sn="8.68542" a="93.324" fwhm="0.0702413" res="12779.2" algo="Sum"/><pk mz="897.71329542" i="540.323" sn="3.66172" a="31.2743" fwhm="0.0806183" res="11135.4" algo="Sum"/><pk mz="897.83380441" i="528.509" sn="3.58581" a="29.0666" fwhm="0.0506342" res="17731.8" algo="Sum"/><pk mz="898.47369586" i="746.14" sn="5.08607" a="45.5686" fwhm="0.0783631" res="11465.5" algo="Sum"/><pk mz="898.55062704" i="1466.79" sn="10.0007" a="90.444" fwhm="0.0713005" res="12602.3" algo="Sum"/><pk mz="898.65508223" i="1362.48" sn="9.29283" a="75.7588" fwhm="0.0645484" res="13922.2" algo="Sum"/><pk mz="899.55645336" i="870.568" sn="5.96848" a="54.5501" fwhm="0.0597336" res="15059.5" algo="Sum"/><pk mz="899.65858321" i="932.464" sn="6.39494" a="55.9512" fwhm="0.0681176" res="13207.4" algo="Sum"/><pk mz="900.47940947" i="520.859" sn="3.5895" a="21.9029" fwhm="0.0549062" res="16400.3" algo="Sum"/><pk mz="900.56609337" i="2091.64" sn="14.4187" a="141.381" fwhm="0.0521795" res="17259" algo="Sum"/><pk mz="900.67505481" i="1434.56" sn="9.89161" a="90.0195" fwhm="0.0710447" res="12677.6" algo="Sum"/><pk mz="901.56835522" i="1228.86" sn="8.50713" a="79.975" fwhm="0.0664323" res="13571.2" algo="Sum"/><pk mz="901.63305519" i="920.726" sn="6.37493" a="37.4757" fwhm="0.0592126" res="15227" algo="Sum"/><pk mz="901.67591860" i="965.318" sn="6.68456" a="56.4354" fwhm="0.0671197" res="13433.8" algo="Sum"/><pk mz="902.48455745" i="534.278" sn="3.71119" a="23.6344" fwhm="0.0569895" res="15836" algo="Sum"/><pk mz="902.58526827" i="1017.17" sn="7.06692" a="63.5286" fwhm="0.0845041" res="10681" algo="Sum"/><pk mz="902.69010785" i="904.341" sn="6.28477" a="53.9075" fwhm="0.0805976" res="11200" algo="Sum"/><pk mz="903.58855332" i="624.427" sn="4.35259" a="25.0224" fwhm="0.0533492" res="16937.3" algo="Sum"/><pk mz="903.64754879" i="1027.43" sn="7.16209" a="61.8269" fwhm="0.0693915" res="13022.5" algo="Sum"/><pk mz="904.50101809" i="599.117" sn="4.18502" a="36.7281" fwhm="0.0673996" res="13420" algo="Sum"/><pk mz="904.53807232" i="572.77" sn="4.00145" a="12.0943" fwhm="0.0237232" res="38128.8" algo="Sum"/><pk mz="904.60453426" i="721.057" sn="5.03808" a="43.0281" fwhm="0.0632498" res="14302.1" algo="Sum"/><pk mz="904.65557190" i="857.801" sn="5.99384" a="47.6367" fwhm="0.0716675" res="12623" algo="Sum"/><pk mz="904.69208155" i="721.181" sn="5.03929" a="32.2441" fwhm="0.0480044" res="18846" algo="Sum"/><pk mz="905.62450638" i="566.782" sn="3.97316" a="17.8268" fwhm="0.0823546" res="10996.7" algo="Sum"/><pk mz="905.66392408" i="683.327" sn="4.79018" a="38.4205" fwhm="0.0821952" res="11018.5" algo="Sum"/><pk mz="906.49864360" i="1007.32" sn="7.08715" a="77.8094" fwhm="0.0698827" res="12971.7" algo="Sum"/><pk mz="906.60371760" i="637.493" sn="4.48524" a="32.764" fwhm="0.0665524" res="13622.4" algo="Sum"/><pk mz="906.63972630" i="564.993" sn="3.97532" a="16.2216" fwhm="0.0356262" res="25448.6" algo="Sum"/><pk mz="906.68851691" i="638.183" sn="4.4904" a="20.2515" fwhm="0.0415651" res="21813.7" algo="Sum"/><pk mz="907.51541546" i="727.702" sn="5.13752" a="60.9054" fwhm="0.0912317" res="9947.37" algo="Sum"/><pk mz="907.57618852" i="526.453" sn="3.71677" a="16.1969" fwhm="0.0475261" res="19096.4" algo="Sum"/><pk mz="907.69782175" i="976.84" sn="6.89737" a="61.5696" fwhm="0.0754223" res="12034.9" algo="Sum"/><pk mz="908.51170225" i="880.771" sn="6.24254" a="76.1499" fwhm="0.0823072" res="11038.1" algo="Sum"/><pk mz="908.59506591" i="556.91" sn="3.94715" a="18.7862" fwhm="0.0475524" res="19107.3" algo="Sum"/><pk mz="908.60523318" i="570.761" sn="4.04535" a="9.88617" fwhm="0.0178324" res="50952.5" algo="Sum"/><pk mz="908.62477115" i="550.58" sn="3.90241" a="21.8425" fwhm="0.0475539" res="19107.3" algo="Sum"/><pk mz="908.70270697" i="719.022" sn="5.09738" a="47.6437" fwhm="0.0771575" res="11777.2" algo="Sum"/><pk mz="909.54082495" i="1442.51" sn="10.2526" a="95.8108" fwhm="0.0570218" res="15950.7" algo="Sum"/><pk mz="909.70311973" i="517.486" sn="3.67973" a="27.9777" fwhm="0.0577461" res="15753.5" algo="Sum"/><pk mz="910.54670106" i="1003.72" sn="7.1579" a="65.1538" fwhm="0.0882909" res="10313" algo="Sum"/><pk mz="910.59658448" i="600.875" sn="4.28548" a="19.6704" fwhm="0.0416547" res="21860.6" algo="Sum"/><pk mz="910.64365971" i="554.163" sn="3.95266" a="32.2831" fwhm="0.0823011" res="11064.8" algo="Sum"/><pk mz="910.70259754" i="503.923" sn="3.59479" a="15.3974" fwhm="0.0368556" res="24710" algo="Sum"/><pk mz="911.55413259" i="624.449" sn="4.4674" a="37.5816" fwhm="0.0823833" res="11064.8" algo="Sum"/><pk mz="912.52489518" i="664.624" sn="4.77513" a="50.4966" fwhm="0.0924995" res="9865.19" algo="Sum"/><pk mz="912.61989451" i="603.856" sn="4.33963" a="29.2599" fwhm="0.0655294" res="13926.9" algo="Sum"/><pk mz="913.61780312" i="1079.37" sn="7.78586" a="76.4236" fwhm="0.0623725" res="14647.8" algo="Sum"/><pk mz="914.53940954" i="907.403" sn="6.5698" a="61.2215" fwhm="0.0694614" res="13166.2" algo="Sum"/><pk mz="914.62531406" i="909.103" sn="6.58385" a="69.6182" fwhm="0.0778479" res="11748.9" algo="Sum"/><pk mz="915.54336084" i="542.549" sn="3.94297" a="41.5765" fwhm="0.0745379" res="12282.9" algo="Sum"/><pk mz="915.63222888" i="599.528" sn="4.35819" a="40.0201" fwhm="0.0822534" res="11131.8" algo="Sum"/><pk mz="916.53055677" i="1431.24" sn="10.4323" a="115.373" fwhm="0.0710393" res="12901.7" algo="Sum"/><pk mz="916.64115385" i="663.598" sn="4.83848" a="31.5938" fwhm="0.0656736" res="13957.5" algo="Sum"/><pk mz="917.53576188" i="831.51" sn="6.08386" a="62.3731" fwhm="0.0835826" res="10977.6" algo="Sum"/><pk mz="917.60229980" i="534.203" sn="3.90901" a="20.1829" fwhm="0.0537614" res="17068" algo="Sum"/><pk mz="917.65805503" i="509.547" sn="3.72907" a="25.9371" fwhm="0.0657101" res="13965.2" algo="Sum"/><pk mz="918.54064817" i="784.922" sn="5.77007" a="49.5682" fwhm="0.0897212" res="10237.7" algo="Sum"/><pk mz="918.57976772" i="712.6" sn="5.23909" a="18.2124" fwhm="0.0329947" res="27840.2" algo="Sum"/><pk mz="918.63375408" i="515.207" sn="3.78849" a="11.5023" fwhm="0.0560049" res="16402.7" algo="Sum"/><pk mz="918.68849430" i="504.02" sn="3.7064" a="31.3751" fwhm="0.0836783" res="10978.8" algo="Sum"/><pk mz="919.54805805" i="564.977" sn="4.16634" a="35.6766" fwhm="0.0901486" res="10200.4" algo="Sum"/><pk mz="919.62485126" i="539.326" sn="3.97811" a="29.2077" fwhm="0.0623616" res="14746.7" algo="Sum"/><pk mz="920.47442733" i="510.15" sn="3.77263" a="35.1522" fwhm="0.0760243" res="12107.6" algo="Sum"/><pk mz="920.58174539" i="599.449" sn="4.4335" a="34.5644" fwhm="0.0460342" res="19997.8" algo="Sum"/><pk mz="920.59652708" i="603.905" sn="4.46646" a="16.3217" fwhm="0.0345276" res="26662.7" algo="Sum"/><pk mz="920.62523068" i="549.094" sn="4.06108" a="12.2833" fwhm="0.029332" res="31386.3" algo="Sum"/><pk mz="920.65174946" i="520.321" sn="3.84828" a="20.0385" fwhm="0.0358946" res="25648.8" algo="Sum"/><pk mz="920.71640747" i="528.033" sn="3.90537" a="35.3753" fwhm="0.0771675" res="11931.4" algo="Sum"/><pk mz="921.60309395" i="490.896" sn="3.63965" a="18.4696" fwhm="0.0538783" res="17105.3" algo="Sum"/><pk mz="922.47112886" i="637.922" sn="4.74222" a="43.5941" fwhm="0.0675285" res="13660.5" algo="Sum"/><pk mz="922.57600498" i="604.69" sn="4.49517" a="46.7839" fwhm="0.0767013" res="12028.2" algo="Sum"/><pk mz="922.62176769" i="537.266" sn="3.99402" a="11.3913" fwhm="0.0239592" res="38508.1" algo="Sum"/><pk mz="922.66154119" i="583.263" sn="4.33596" a="21.3459" fwhm="0.0539091" res="17115.1" algo="Sum"/><pk mz="923.56418374" i="489.874" sn="3.65452" a="20.5429" fwhm="0.0572785" res="16124.1" algo="Sum"/><pk mz="923.60260942" i="515.196" sn="3.84342" a="21.5086" fwhm="0.0586365" res="15751.3" algo="Sum"/><pk mz="923.66235942" i="551.801" sn="4.11699" a="23.2049" fwhm="0.0593941" res="15551.4" algo="Sum"/><pk mz="924.49208879" i="634.351" sn="4.75313" a="47.2431" fwhm="0.0662001" res="13965.1" algo="Sum"/><pk mz="924.56744538" i="878.353" sn="6.58149" a="49.2903" fwhm="0.0657401" res="14064" algo="Sum"/><pk mz="924.67322921" i="661.023" sn="4.95432" a="46.1025" fwhm="0.0763906" res="12104.5" algo="Sum"/><pk mz="925.51143061" i="530.954" sn="3.99263" a="31.3706" fwhm="0.0779924" res="11866.7" algo="Sum"/><pk mz="925.56924956" i="703.941" sn="5.29428" a="38.7171" fwhm="0.0518883" res="17837.7" algo="Sum"/><pk mz="925.66173266" i="527.019" sn="3.96439" a="20.9548" fwhm="0.0539966" res="17143" algo="Sum"/><pk mz="925.68188026" i="527.536" sn="3.96849" a="18.4793" fwhm="0.0495983" res="18663.6" algo="Sum"/><pk mz="926.51477990" i="553.172" sn="4.17742" a="39.7894" fwhm="0.095841" res="9667.21" algo="Sum"/><pk mz="926.57407249" i="602.67" sn="4.55159" a="25.7451" fwhm="0.058339" res="15882.6" algo="Sum"/><pk mz="926.60733897" i="600.223" sn="4.53337" a="16.6707" fwhm="0.0360163" res="25727.4" algo="Sum"/><pk mz="926.64087761" i="579.462" sn="4.3769" a="22.3717" fwhm="0.0540255" res="17151.9" algo="Sum"/><pk mz="926.68593654" i="541.743" sn="4.09253" a="29.2367" fwhm="0.068324" res="13563.1" algo="Sum"/><pk mz="927.66472824" i="668.383" sn="5.07073" a="44.3295" fwhm="0.091327" res="10157.6" algo="Sum"/><pk mz="928.66582256" i="576.179" sn="4.38535" a="29.2241" fwhm="0.066103" res="14048.8" algo="Sum"/><pk mz="929.60287374" i="700.669" sn="5.34875" a="50.8487" fwhm="0.0800772" res="11608.8" algo="Sum"/><pk mz="930.50508732" i="592.489" sn="4.5402" a="45.7402" fwhm="0.0801374" res="11611.4" algo="Sum"/><pk mz="930.61042784" i="625.945" sn="4.79809" a="54.0171" fwhm="0.0936716" res="9934.82" algo="Sum"/><pk mz="931.52374498" i="825.051" sn="6.34119" a="57.4594" fwhm="0.0664764" res="14012.9" algo="Sum"/><pk mz="932.51448083" i="771.853" sn="5.95367" a="62.312" fwhm="0.0729661" res="12780.1" algo="Sum"/><pk mz="932.61138147" i="521.524" sn="4.02333" a="19.5064" fwhm="0.0526928" res="17699" algo="Sum"/><pk mz="933.53796001" i="500.971" sn="3.87815" a="31.5849" fwhm="0.0637043" res="14654.2" algo="Sum"/><pk mz="934.52269879" i="687.214" sn="5.33902" a="49.5469" fwhm="0.0769131" res="12150.4" algo="Sum"/><pk mz="934.58979159" i="515.72" sn="4.0071" a="13.8252" fwhm="0.0361711" res="25838" algo="Sum"/><pk mz="939.59181059" i="512.308" sn="4.05359" a="26.2857" fwhm="0.0667853" res="14068.9" algo="Sum"/><pk mz="940.53212268" i="611.856" sn="4.8568" a="40.824" fwhm="0.0845543" res="11123.4" algo="Sum"/><pk mz="940.59447288" i="511.064" sn="4.05732" a="36.907" fwhm="0.0967662" res="9720.28" algo="Sum"/><pk mz="942.54382991" i="528.11" sn="4.22126" a="38.0372" fwhm="0.0686485" res="13730" algo="Sum"/><pk mz="944.55798145" i="645.571" sn="5.19926" a="42.1691" fwhm="0.0797368" res="11846" algo="Sum"/><pk mz="944.59775635" i="560.125" sn="4.51152" a="23.2136" fwhm="0.0429472" res="21994.4" algo="Sum"/><pk mz="946.58158404" i="505.762" sn="4.10235" a="40.2826" fwhm="0.0591561" res="16001.4" algo="Sum"/><pk mz="948.49715955" i="547.621" sn="4.47331" a="32.8204" fwhm="0.0651183" res="14565.7" algo="Sum"/><pk mz="948.57671139" i="510.09" sn="4.16749" a="32.0569" fwhm="0.0863957" res="10979.4" algo="Sum"/><pk mz="955.56949446" i="557.571" sn="4.67099" a="45.6031" fwhm="0.0917733" res="10412.3" algo="Sum"/><pk mz="956.56878807" i="510.241" sn="4.29143" a="26.6147" fwhm="0.06769" res="14131.6" algo="Sum"/><pk mz="963.58547254" i="824.159" sn="7.17048" a="62.1459" fwhm="0.0693469" res="13895.2" algo="Sum"/><pk mz="964.58583412" i="706.465" sn="6.17197" a="50.7641" fwhm="0.0638463" res="15107.9" algo="Sum"/><pk mz="1051.79505531" i="3461.67" sn="49.8926" a="191.591" fwhm="0.0487407" res="21579.4" algo="Sum"/><pk mz="1052.79724307" i="2438.71" sn="35.3412" a="130.753" fwhm="0.0480954" res="21889.8" algo="Sum"/><pk mz="1053.79840511" i="1186.87" sn="17.2833" a="64.1509" fwhm="0.0492041" res="21416.9" algo="Sum"/><pk mz="1067.77917182" i="1469.48" sn="23.1232" a="98.3213" fwhm="0.0594179" res="17970.7" algo="Sum"/><pk mz="1068.77945454" i="936.872" sn="14.7825" a="69.2448" fwhm="0.0638488" res="16739.2" algo="Sum"/><pk mz="1069.77441782" i="624.803" sn="9.91397" a="39.5595" fwhm="0.0572987" res="18670.1" algo="Sum"/><pk mz="1083.76884934" i="535.518" sn="9.11307" a="32.3342" fwhm="0.0574672" res="18858.9" algo="Sum"/></ms_peaks><deconvolution_results/><annotation_list/><GMF_results/></ms_spectrum></DataAnalysis></analysis><checksums><DataAnalysis_checksum>2389ef9171f0ee21fb29db839a86870b</DataAnalysis_checksum></checksums></root>
