# Supplementary material for: Diagnosing Impaired Glucose Tolerance Using Direct Infusion Mass Spectrometry of Blood Plasma
Source: PLoS One. 2014 Sep 9;9(9):e105343. doi: 10.1371/journal.pone.0105343 (PMC4159123; doi:10.1371/journal.pone.0105343)
Supplement: Supporting Information S1 — Mass spectra of blood plasma metabolites obtained by direct infusion mass spectrometry (DIMS) of blood plasma samples from control subjects (n = 30) and patients with impaired glucose tolerance (n = 20). (ZIP) [file pone.0105343.s002.zip › Mass spectra/Sample 20.xml]

<root><fileinfo appname="Bruker Compass DataAnalysis" appversion="4.1.335.0" date="2014-06-18T11:10:48" type="DataAnalysisResults" typeversion="1.1" subtype="MS Spectrum"/><generalinfo organisation="" user="111" hostname="TRIFONOVA-PC" os="Windows 7"/><analysis name="C:\Users\Trifonova\Desktop\Mass spectra\Diabetes\Plasma Sample 54 ST PM 06022013.d\analysis.baf"><info><DateTime>2013-02-06T17:05:55+04:00</DateTime><method>Tune_pos_Standard.m</method><sample><![CDATA[Plasma Sample 54 ST PM 06022013]]></sample><comment><![CDATA[Sample 54. Diabetes. Human blood plasma after protein precipitation 50 fold in MeoH with 0.1% FA
]]></comment><operator>BDAL@DE</operator><instrument>maXis impact</instrument><instrument_serial_number>282001.00069</instrument_serial_number></info><DataAnalysis version="DataAnalysis 4.1.335.0" DataAnalysisResults=""><DataAnalysis_processing_parameters><find_compounds_chromatogram detect_version="3" detect_areamode="1" detect_areathresholdabs="0" detect_areathresholdrel="0" detect_intensitymode="1" detect_intensitythresholdabs="3000" detect_intensitythresholdrel="3" detect_sensitivity="0.333333" detect_skimratio="0" detect_smoothingwidth="3" detect_averageno="5" detect_averagemode="0" add_uv_or_ms_spectra="0" spectrum_load_mode="0" background_subtraction_mode="2" MS_peaksensmode2="1" MS_pc12="0.4" MS_pc22="4" MS_peaksens12="99" MS_peaksens22="99" MS_areamode2="2" MS_areathresholdabs2="1000" MS_areathresholdrel2="10" MS_intensitymode2="0" MS_intensitythresholdabs2="1000" MS_intensitythresholdrel2="10" MS_basesmoothmode2="1" MS_basesmoothpts2="8" MS_basesmoothmin2="12" MS_basesmoothforce2="0.1" MS_startendslope2="10" MS_valleyfilterused2="1" MS_valleyfilter2="10" MS_noisecorr2="0" UV_peaksensmode2="1" UV_pc12="0.4" UV_pc22="4" UV_peaksens12="99.9" UV_peaksens22="100" UV_areamode2="0" UV_areathresholdabs2="5" UV_areathresholdrel2="1" UV_intensitymode2="1" UV_intensitythresholdabs2="1" UV_intensitythresholdrel2="0.01" UV_basesmoothmode2="1" UV_basesmoothpts2="8" UV_basesmoothmin2="12" UV_basesmoothforce2="1" UV_startendslope2="10" UV_valleyfilterused2="1" UV_valleyfilter2="10" UV_noisecorr2="0" detect_delcmpdsinrng="1"/><auto_ms_n use_retention_time_window="0" retention_time_window="1" rt_unit="min" minimum_intensity_positive="1000" minimum_intensity_negative="1000" create_max_number_compounds="100000" spectrum_load_mode="0" background_type="0" create_auto_ms_n_traces="0" create_detailed_traces="0" merge_positive_negative_compounds="0" detect_delcmpdsinrng="1" detect_keep_cmpds_detectedneutralloss="0" add_uv_spectra="0" create_individual_MSMS_cmpds="0" advanced_precursor_determination="0"/><dissect_params dissect_addsmoothing="0" dissect_allow_wider_peaks="0" dissect_resolving_power="1" dissect_deletepeaksinrange="1" dissect_fullrange="1" dissect_cutoff="0.1" dissect_sensitivity="0.333333" dissect_maxoverlap="5" dissect_smoothwidth="1" spectrum_load_mode="0" add_uv_spectra="0"/><find_all_compounds min_time_points="20" min_correlation="0.7" background_type="0" load_spec_type="2" additional_smoothing="1" proteomics="1" chrom_sn_threshold="3" chrom_smoothingwidth="10" detect_delcmpdsinrng="1" add_MSMS_spectra="1"/><ms_peak_finder ms_peak_finder_type="3" ms_manually_use_peak_finder="1"><ms_peak_finder_apex minimum_intensity="100" peak_width="0.05" relative_threshold_base_peak="0.1" signal_to_noise="10"/><ms_peak_finder_centroid peak_width="1" signal_to_noise="1" relative_threshold_base_peak="2" minimum_intensity="100" centroid_percentage="80"/><ms_peak_finder_snap minimum_intensity="0" relative_threshold_base_peak="0" signal_to_noise="2" maximum_charge="12" quality_factor_threshold="0.9" number_of_patterns="500000" building_block_1="C 4.9384 N 1.3577 O 1.4773 S 0.0417 H 7.7583" building_block_2="" use_snap_2="1" add_detailed_results="0"/><ms_peak_finder_sumpeak minimum_intensity="100" peak_width="5" use_datapoints="1" sum_width="2" relative_threshold_base_peak="0.1" signal_to_noise="1" baseline_type="1" baseline_flatness="1" same_sumwidth_as_acquisition="1" use_resolution="0" res="10000" instrument_sum_width="2" use_sum_of_intensities="0"/><ms_peak_finder_ftms signal_to_noise="4" relative_threshold_base_peak="0.01" minimum_intensity="100" centroid_percentage="80" use_centroid="0"/></ms_peak_finder><deconvolution clear_prev_results="1" create_neutral_spectrum="0" incl_shifted_spectra="0" ret_residuals="0" incl_comp_details="0" show_comp_details="0" substance_class="1" extend_evelope="0" extend_before="1" extend_after="1" auto_apply="0"><deconvolution_detailed perf_deconv="1" rel_isotop_deconv="0" resolve_isotop="1" exclude_itraq_ions="1" abund_cutoff="2" envelope_cutoff="75" high_mass="4000" low_mass="250" mw_agreement="0" maximum_charge="10" max_charge_isotop="5" min_charge="1" min_peaks="3" precursor_deconv="0" max_components="10" adduct_ion_name="+H" adduct_ion_mass="1.00728" apply_min_max_mass_boundaries="0"/><deconvolution_detailed perf_deconv="1" rel_isotop_deconv="0" resolve_isotop="1" exclude_itraq_ions="1" abund_cutoff="2" envelope_cutoff="75" high_mass="3000" low_mass="100" mw_agreement="5" maximum_charge="3" max_charge_isotop="0" min_charge="1" min_peaks="3" precursor_deconv="0" max_components="10" adduct_ion_name="+H" adduct_ion_mass="1.00728" apply_min_max_mass_boundaries="0"/><deconvolution_detailed perf_deconv="1" rel_isotop_deconv="0" resolve_isotop="1" exclude_itraq_ions="1" abund_cutoff="0.5" envelope_cutoff="75" high_mass="2000" low_mass="50" mw_agreement="5" maximum_charge="3" max_charge_isotop="4" min_charge="1" min_peaks="3" precursor_deconv="0" max_components="10" adduct_ion_name="+H" adduct_ion_mass="1.00728" apply_min_max_mass_boundaries="0"/><deconvolution_detailed perf_deconv="1" rel_isotop_deconv="1" resolve_isotop="0" exclude_itraq_ions="0" abund_cutoff="10" envelope_cutoff="75" high_mass="100000" low_mass="5000" mw_agreement="5" maximum_charge="100" max_charge_isotop="0" min_charge="1" min_peaks="3" precursor_deconv="0" max_components="10" adduct_ion_name="+H" adduct_ion_mass="1.00728" apply_min_max_mass_boundaries="1"/><max_entropy_deconvolution adduct_ion_name="-H" adduct_ion_mass="-1.00783" low_mass="5000" high_mass="100000" spacint_out="0" resolving_power="10000" peak_width="0.3" width="1" maxentx="0"/></deconvolution><mascot_export globalchargelimit_apply="1" globalchargelimit="1+, 2+ and 3+" prefer_fullscan_deconvolution_results="1" deconvolution_export_type="2" msmssignals="50" threshold="100" mssignals_deconv="2" mssignals_non_deconv="20" normalize_msms="0" single_charged="0"/><process_parameters baseline_flatness="0.8" baseline_addchild="1" baseline_disableoriginal="0" baseline_usesamecolor="1" smoothing_algorithm="1" smoothing_width="0.2" smoothing_cycles="1" smoothing_addchild="1" smoothing_disableoriginal="0" smoothing_usesamecolor="1"/><process_parameters baseline_flatness="0.8" baseline_addchild="1" baseline_disableoriginal="0" baseline_usesamecolor="1" smoothing_algorithm="1" smoothing_width="0.2" smoothing_cycles="1" smoothing_addchild="1" smoothing_disableoriginal="0" smoothing_usesamecolor="1"/><display_params mass_precision="4" time_precision="1" structure_size="30" chrom_peak_label="Index"/><calibration_params calibration_range="0.05" calibration_listname="Samples Recalibration Diabetes" calibration_listgroupname="ESI" calibration_fit_mode="2" calibration_intensitythreshold="1000"/><calibration_params calibration_range="0.05" calibration_listname="Lockmass 1222" calibration_listgroupname="ESI" calibration_intensitythreshold="1000" calibration_lockmassmode="0"/><library_search_params del_prev_res="1"><library_search_basic_params accept_score="50" allowmasses_above="0" allowmasses_below="0" desired_score="900" increasedepth="0" maxnr_spectra="10" match_all="0" sort_by="1" include_precursor_spectra="1" skip_low_frgamnet_spectra="1" min_effective_score="500" minmatch_score="250" min_score="400"/><library_search_basic_params add_int_range="5" extended="1" locnorm="0" root="0" hwfstp="50" hwscdp="7" intrangefac="1.9" locnormeqfac="1" locnormfac="2" locnormwin="25" masdisint="20" minsrcint="100" minspepresrc="15" threshfstp="40" maskadducts="0" maskprecursor="0"/><library_search_libraries_params add_unid="0" srcparallel="0" libraries="" librariey_unidentified=""/><library_search_match_params chrgdeconv="0" collenerg="0" fragampl="1" instrtp="2" ionmeth="1" isolwidth="0" msmsstg="2" ms_vs_msms="4" pkwidth="0" polarity="4" psd="0" precion="0" prodion="0" rgtgaspress="0" rgtion="0" refl="0" trgtgas="0" trgtgaspress="0" trapdrv="1"/><library_search_basic_params add_confirm_mode="0"/><library_search_basic_params accepted_deviation="1" apply_rt_match="0" match_columnname="1" max_deviation="5"/></library_search_params><masslist_layout layout_columntypes="1 2 6 5 3 11 4 " layout_columnwidth="30 60 45 54 51 36 48 "/><cmpdlist_layout layout_columntypes="14 20 1 23 12 26 31 6 52 " layout_columnwidth="23 55 49 60 50 37 272 61 0 "/><cmpdlist_layout layout_columntypes="24 1 2 3 5 18 18 40 7 9 8 " layout_columnwidth="-1 -1 -1 -1 -1 -1 -1 -1 -1 -1 -1 "/><cmpdlist_layout layout_columntypes="6 0 5 3 4 2 12 14 10 11 " layout_columnwidth="-1 -1 -1 -1 -1 -1 -1 -1 -1 -1 "/><cmpdlist_layout layout_columntypes="15 14 6 5 43 11 1 2 17 7 8 9 10 4 3 39 40 41 42 16 18 19 25 20 21 22 23 24 31 26 27 28 29 30 37 32 33 34 35 36 " layout_columnwidth="-1 -1 -1 -1 -1 -1 -1 -1 -1 -1 -1 -1 -1 -1 -1 -1 -1 -1 -1 -1 -1 -1 -1 -1 -1 -1 -1 -1 -1 -1 -1 -1 -1 -1 -1 -1 -1 -1 -1 -1 "/><exclusion_masses/><xml_export_parameters export_detailed_information="0" export_peptide_database_query_information="1"/><smf1D_params max_nr_formulae="500" z="1" rdb_min="0" rdb_max="80" tolerance_ppm="5" tolerance_abs="2" tolerance_ppm_MSn="5" tolerance_abs_MSn="2" use_rel_tolerance="1" use_rel_tolerance_MSn="0" lower_bound_formula="" upper_bound_formula="" electron_configuration="2" electron_configuration_MSn="0" sigma_limit="0.02" sigma_limit_MSn="0.05" HC_Ratio_min="0" HC_Ratio_max="3" filtering="1" patternsearch="0" validate_formulae="1" filter_by_elementratio="1" estimate_carbon_count="1" relative_threshold_base_peak="10" delete_previous_results="1" filter_criteriy="0" adducts_positive_mode="'M+H' " adducts_negative_mode="'M-H' " collect_adducts="0"/><smf3D_params tolerance_neutralloss="2" intensitythresholdabs2="100" intensity_threshold_abs_msms="100" auto_filter="0" nr_explained_peaks="5" highlight_unexplained_peaks="0"/><uv_parameters rt_offset="0"/><target_screening delta_rt="1.5" threshold_sigma="0.05" detection_tolerance="5" identification_tolerance="5" use_tolerance_ppm="0" compound_database="C:\BDALSystemData\BuildingBlocks\TargetScreeningDataBase.csv" use_sampleinfo_xml="0" rt_range_start="0" rt_range_end="0" additional_smoothing="0" create_chromatogram_time_slices="1" rt_window_halfwidth="45" enable_BPC="1" evaluate_qualifier_ions="1" qualifier_ion_intensity_threshold="0" group_id="':' " lc_method_id=":" ms_method_id=":" matrix_id=":" useDB="0" sortanalytes="4"/><automatic_calibration automatic_calibration="0/0" automatic_calibration_use_spectrum_type="0/0" automatic_calibration_retain_data="0/0" automatic_calibration_perform_lockmass="0/0"/><target_screening_scoring threshold1_qualityfactor="0.05" threshold1_massaccuracy="10" threshold1_retentiontime="20" threshold2_retentiontime="40" use_tolerance_ppm="0"/></DataAnalysis_processing_parameters><ms_spectrum info="+MS, 0.2-0.7min #12-41" msmsinfo="All MS" polarity="+" scanmode="fullscan" seq_nr_start="12" seq_nr_end="41" spec_index="0" spec_nrs="12/13/14/15/16/17/18/19/20/21/22/23/24/25/26/27/28/29/30/31/32/33/34/35/36/37/38/39/40/41" rt="0.447408" rt_unit="min"><ms_peaks><pk mz="80.94795409" i="1656.22" sn="346.296" a="10.6286" fwhm="0.00536245" res="15095.3" algo="Sum"/><pk mz="82.94489222" i="1661.81" sn="346.975" a="9.3328" fwhm="0.00486017" res="17066.2" algo="Sum"/><pk mz="84.04443844" i="2245.05" sn="468.248" a="13.6485" fwhm="0.00526365" res="15966.9" algo="Sum"/><pk mz="84.08070491" i="2230.52" sn="465.17" a="13.7775" fwhm="0.00559784" res="15020.2" algo="Sum"/><pk mz="84.95968041" i="3642.5" sn="758.548" a="21.8348" fwhm="0.00532667" res="15949.9" algo="Sum"/><pk mz="85.02815392" i="733.709" sn="152.79" a="4.46045" fwhm="0.00555618" res="15303.4" algo="Sum"/><pk mz="86.09632868" i="9795.15" sn="2037.59" a="63.0926" fwhm="0.00558379" res="15419" algo="Sum"/><pk mz="87.09980985" i="779.747" sn="161.769" a="5.41395" fwhm="0.00580842" res="14995.4" algo="Sum"/><pk mz="90.05488041" i="2915.91" sn="601.114" a="18.2282" fwhm="0.00538095" res="16735.9" algo="Sum"/><pk mz="90.97652496" i="20290.3" sn="4171.89" a="119.571" fwhm="0.00544839" res="16697.9" algo="Sum"/><pk mz="91.05435519" i="1000.18" sn="205.655" a="7.10062" fwhm="0.00613434" res="14843.4" algo="Sum"/><pk mz="93.05725506" i="4570.47" sn="934.882" a="28.6224" fwhm="0.00573476" res="16226.9" algo="Sum"/><pk mz="94.06499731" i="10062.8" sn="2051.97" a="63.0022" fwhm="0.00569709" res="16511" algo="Sum"/><pk mz="95.06828096" i="782.997" sn="159.297" a="5.34676" fwhm="0.00607253" res="15655.5" algo="Sum"/><pk mz="96.07850628" i="817.553" sn="165.728" a="6.19337" fwhm="0.00656297" res="14639.5" algo="Sum"/><pk mz="96.92168273" i="38512.1" sn="7786.74" a="254.261" fwhm="0.00580312" res="16701.6" algo="Sum"/><pk mz="97.10125390" i="689.972" sn="139.437" a="4.79554" fwhm="0.00638873" res="15198.8" algo="Sum"/><pk mz="98.91891161" i="18294.3" sn="3661.55" a="114.374" fwhm="0.00579405" res="17072.5" algo="Sum"/><pk mz="98.99560578" i="1272.38" sn="254.465" a="8.07039" fwhm="0.00597872" res="16558" algo="Sum"/><pk mz="100.91717720" i="1128.11" sn="223.641" a="7.21573" fwhm="0.00594745" res="16968.1" algo="Sum"/><pk mz="101.07102678" i="827.183" sn="163.839" a="5.66319" fwhm="0.00583454" res="17322.9" algo="Sum"/><pk mz="102.05495850" i="3628.69" sn="715.017" a="25.1421" fwhm="0.00611687" res="16684.2" algo="Sum"/><pk mz="102.09124404" i="1102.18" sn="217.115" a="7.1447" fwhm="0.00568763" res="17949.7" algo="Sum"/><pk mz="103.03903405" i="2380.62" sn="466.916" a="15.4754" fwhm="0.0061857" res="16657.6" algo="Sum"/><pk mz="103.05437862" i="1958.82" sn="384.083" a="14.1693" fwhm="0.00647375" res="15918.8" algo="Sum"/><pk mz="104.05316706" i="1557.78" sn="303.888" a="12.439" fwhm="0.00675587" res="15401.9" algo="Sum"/><pk mz="104.10697395" i="10577.8" sn="2062.76" a="70.9974" fwhm="0.00604715" res="17215.9" algo="Sum"/><pk mz="104.99225030" i="6764.04" sn="1310.1" a="46.0822" fwhm="0.00603031" res="17410.7" algo="Sum"/><pk mz="106.08633707" i="2001.47" sn="385.418" a="13.7192" fwhm="0.0059704" res="17768.7" algo="Sum"/><pk mz="106.95056444" i="13255.1" sn="2537.45" a="88.6496" fwhm="0.00620531" res="17235.3" algo="Sum"/><pk mz="107.04930339" i="1557.74" sn="298.199" a="11.2787" fwhm="0.00690512" res="15502.9" algo="Sum"/><pk mz="108.08074297" i="6026.35" sn="1148.65" a="40.3322" fwhm="0.00615222" res="17567.8" algo="Sum"/><pk mz="108.94870156" i="1149.11" sn="217.932" a="7.69049" fwhm="0.00560513" res="19437.3" algo="Sum"/><pk mz="109.10125652" i="680.292" sn="128.734" a="4.64878" fwhm="0.00662028" res="16479.9" algo="Sum"/><pk mz="110.00872461" i="14718.9" sn="2756.3" a="99.4551" fwhm="0.00631528" res="17419.5" algo="Sum"/><pk mz="110.07125721" i="4149.22" sn="776.546" a="28.5357" fwhm="0.00617462" res="17826.4" algo="Sum"/><pk mz="111.00999766" i="2282.05" sn="424.558" a="17.6166" fwhm="0.00699988" res="15858.8" algo="Sum"/><pk mz="111.11686239" i="1093.36" sn="202.942" a="7.54884" fwhm="0.00637574" res="17428.1" algo="Sum"/><pk mz="112.00637050" i="2136.08" sn="393.869" a="16.5245" fwhm="0.00649143" res="17254.5" algo="Sum"/><pk mz="112.89560182" i="101352" sn="18481.5" a="660.109" fwhm="0.00595008" res="18973.8" algo="Sum"/><pk mz="114.06618532" i="16104.3" sn="2907.7" a="116.318" fwhm="0.00659352" res="17299.7" algo="Sum"/><pk mz="114.09128967" i="5332.75" sn="962.414" a="39.495" fwhm="0.00656531" res="17377.9" algo="Sum"/><pk mz="114.89300757" i="45959.6" sn="8214.87" a="322.441" fwhm="0.00650035" res="17674.9" algo="Sum"/><pk mz="115.03693650" i="786.689" sn="140.334" a="6.8977" fwhm="0.00766817" res="15001.9" algo="Sum"/><pk mz="115.06955782" i="726.333" sn="129.551" a="7.3164" fwhm="0.00803102" res="14328.1" algo="Sum"/><pk mz="116.05287319" i="1432.83" sn="253.573" a="10.4217" fwhm="0.00685658" res="16925.8" algo="Sum"/><pk mz="116.07053765" i="24983.2" sn="4421.37" a="191.211" fwhm="0.00679588" res="17079.5" algo="Sum"/><pk mz="116.89094478" i="5217.99" sn="918.942" a="37.2709" fwhm="0.00657596" res="17775.5" algo="Sum"/><pk mz="116.99228225" i="1105.4" sn="194.55" a="8.89491" fwhm="0.00721027" res="16225.8" algo="Sum"/><pk mz="117.07378571" i="1641.9" sn="288.91" a="13.6123" fwhm="0.00695672" res="16828.9" algo="Sum"/><pk mz="118.06476035" i="875.378" sn="152.759" a="8.04967" fwhm="0.00840984" res="14038.9" algo="Sum"/><pk mz="118.08630857" i="30343.4" sn="5294.82" a="220.241" fwhm="0.0065818" res="17941.3" algo="Sum"/><pk mz="119.04930470" i="1006.32" sn="174.435" a="8.00507" fwhm="0.00664177" res="17924.3" algo="Sum"/><pk mz="119.08939981" i="1794.59" sn="311.061" a="15.7695" fwhm="0.00784865" res="15173.2" algo="Sum"/><pk mz="120.00329962" i="1650.6" sn="283.129" a="12.8866" fwhm="0.00715367" res="16775.1" algo="Sum"/><pk mz="120.06561038" i="955.172" sn="163.792" a="6.73386" fwhm="0.00677052" res="17733.6" algo="Sum"/><pk mz="120.08083705" i="29147.9" sn="4998.25" a="220.919" fwhm="0.00689394" res="17418.3" algo="Sum"/><pk mz="120.96621444" i="1850.7" sn="314.617" a="13.7913" fwhm="0.0069251" res="17467.8" algo="Sum"/><pk mz="121.08417289" i="2650.5" sn="449.751" a="21.0942" fwhm="0.0069807" res="17345.6" algo="Sum"/><pk mz="122.92454093" i="15072.4" sn="2504.72" a="114.343" fwhm="0.00704174" res="17456.5" algo="Sum"/><pk mz="123.04392532" i="1856.34" sn="308.133" a="14.952" fwhm="0.00694742" res="17710.7" algo="Sum"/><pk mz="124.92270781" i="2193.24" sn="356.05" a="18.0305" fwhm="0.00712715" res="17527.7" algo="Sum"/><pk mz="125.02111269" i="1918.29" sn="311.12" a="15.0457" fwhm="0.00721545" res="17326.9" algo="Sum"/><pk mz="125.98638976" i="1677.19" sn="267.211" a="13.1915" fwhm="0.00737339" res="17086.6" algo="Sum"/><pk mz="128.01932076" i="11695" sn="1825.61" a="97.6247" fwhm="0.00746949" res="17139" algo="Sum"/><pk mz="128.06852400" i="2421.57" sn="377.753" a="20.3848" fwhm="0.00752134" res="17027.4" algo="Sum"/><pk mz="129.02036759" i="2009.03" sn="309.492" a="19.222" fwhm="0.00847694" res="15220.2" algo="Sum"/><pk mz="129.06619684" i="2762.16" sn="425.511" a="24.4994" fwhm="0.00754406" res="17108.3" algo="Sum"/><pk mz="129.10251673" i="927.496" sn="142.881" a="8.38443" fwhm="0.007215" res="17893.6" algo="Sum"/><pk mz="130.01706397" i="2019.77" sn="307.65" a="16.9172" fwhm="0.00727093" res="17881.8" algo="Sum"/><pk mz="130.04999321" i="19349" sn="2947.14" a="156.234" fwhm="0.00754227" res="17242.8" algo="Sum"/><pk mz="130.08632960" i="11601.3" sn="1766.5" a="103.702" fwhm="0.00771854" res="16853.8" algo="Sum"/><pk mz="130.15924618" i="5934.21" sn="902.668" a="46.8081" fwhm="0.00732927" res="17758.8" algo="Sum"/><pk mz="131.05165797" i="1738.72" sn="259.946" a="20.429" fwhm="0.0102079" res="12838.2" algo="Sum"/><pk mz="131.08921850" i="859.568" sn="128.416" a="9.43088" fwhm="0.00886746" res="14783.2" algo="Sum"/><pk mz="132.07700102" i="11798.6" sn="1719.52" a="103.627" fwhm="0.00753205" res="17535.3" algo="Sum"/><pk mz="132.10200645" i="12960.6" sn="1887.39" a="104.668" fwhm="0.00723704" res="18253.6" algo="Sum"/><pk mz="132.98746387" i="935.211" sn="133.602" a="8.33026" fwhm="0.00752725" res="17667.5" algo="Sum"/><pk mz="133.03211326" i="1872.88" sn="267.282" a="15.8043" fwhm="0.00759494" res="17515.9" algo="Sum"/><pk mz="133.08050173" i="720.335" sn="102.703" a="8.99979" fwhm="0.0131189" res="10144.2" algo="Sum"/><pk mz="133.10302612" i="1097.97" sn="156.533" a="15.6837" fwhm="0.0139967" res="9509.57" algo="Sum"/><pk mz="134.01896451" i="2506.96" sn="352.016" a="22.6637" fwhm="0.00766896" res="17475.5" algo="Sum"/><pk mz="135.00304490" i="58816.1" sn="8131.88" a="478.215" fwhm="0.00732515" res="18430.1" algo="Sum"/><pk mz="135.11714348" i="747.044" sn="103.285" a="6.70844" fwhm="0.0082371" res="16403.5" algo="Sum"/><pk mz="135.97730474" i="710.806" sn="97.3067" a="6.23545" fwhm="0.00789095" res="17232.1" algo="Sum"/><pk mz="136.00644151" i="2003.68" sn="274.293" a="17.8291" fwhm="0.00819717" res="16591.9" algo="Sum"/><pk mz="136.02171321" i="2422.23" sn="331.591" a="20.8592" fwhm="0.00796215" res="17083.5" algo="Sum"/><pk mz="136.04825862" i="7687.42" sn="1052.13" a="67.9996" fwhm="0.00804691" res="16906.9" algo="Sum"/><pk mz="136.07520712" i="9403.33" sn="1286.86" a="84.0804" fwhm="0.00810807" res="16782.7" algo="Sum"/><pk mz="137.05989322" i="2123.23" sn="285.724" a="21.2176" fwhm="0.00841197" res="16293.4" algo="Sum"/><pk mz="137.07778259" i="827.836" sn="111.356" a="9.66352" fwhm="0.0124789" res="10984.8" algo="Sum"/><pk mz="138.05310420" i="1583.64" sn="209.668" a="16.2219" fwhm="0.00851899" res="16205.3" algo="Sum"/><pk mz="138.90663897" i="2034.2" sn="266.09" a="17.5781" fwhm="0.00791398" res="17552.1" algo="Sum"/><pk mz="139.04191135" i="957.776" sn="125.025" a="9.0769" fwhm="0.0125435" res="11084.7" algo="Sum"/><pk mz="139.04790102" i="871.743" sn="113.794" a="7.63043" fwhm="0.00804745" res="17278.5" algo="Sum"/><pk mz="139.91499297" i="1008.55" sn="130.228" a="8.66295" fwhm="0.00787088" res="17776.3" algo="Sum"/><pk mz="140.06838752" i="13938.2" sn="1792.75" a="124.561" fwhm="0.00820655" res="17067.9" algo="Sum"/><pk mz="140.90358056" i="1361.97" sn="173.024" a="12.2245" fwhm="0.00799597" res="17621.8" algo="Sum"/><pk mz="141.07017815" i="982.118" sn="124.726" a="11.8852" fwhm="0.0110615" res="12753.2" algo="Sum"/><pk mz="143.08150443" i="1456.05" sn="179.766" a="16.7589" fwhm="0.00893397" res="16015.4" algo="Sum"/><pk mz="143.99720374" i="706.372" sn="85.528" a="6.4124" fwhm="0.00770492" res="18689" algo="Sum"/><pk mz="144.08117159" i="1109.78" sn="134.174" a="10.9445" fwhm="0.00901319" res="15985.6" algo="Sum"/><pk mz="144.10223904" i="835.209" sn="100.954" a="8.84384" fwhm="0.00814575" res="17690.5" algo="Sum"/><pk mz="145.04930212" i="1437.8" sn="170.455" a="13.0334" fwhm="0.00830055" res="17474.7" algo="Sum"/><pk mz="146.02995797" i="2407.79" sn="280.575" a="22.2903" fwhm="0.00807345" res="18087.7" algo="Sum"/><pk mz="146.06014189" i="3356.29" sn="391.063" a="29.9862" fwhm="0.00806309" res="18114.7" algo="Sum"/><pk mz="146.11793266" i="1523.06" sn="177.402" a="13.5783" fwhm="0.007875" res="18554.7" algo="Sum"/><pk mz="147.04441247" i="986.874" sn="113.096" a="9.33763" fwhm="0.00874153" res="16821.4" algo="Sum"/><pk mz="147.07669063" i="4757.45" sn="545.205" a="45.5549" fwhm="0.00851617" res="17270.3" algo="Sum"/><pk mz="147.11340896" i="4734.76" sn="542.605" a="47.1385" fwhm="0.00881109" res="16696.4" algo="Sum"/><pk mz="148.02624629" i="956.744" sn="108.227" a="11.3" fwhm="0.00916102" res="16158.3" algo="Sum"/><pk mz="148.06071340" i="1876.13" sn="212.182" a="18.8343" fwhm="0.00900576" res="16440.7" algo="Sum"/><pk mz="148.93556692" i="1631.45" sn="181.4" a="15.0559" fwhm="0.00844453" res="17636.9" algo="Sum"/><pk mz="149.02307592" i="9181.22" sn="1020.12" a="92.828" fwhm="0.00896352" res="16625.5" algo="Sum"/><pk mz="149.06018238" i="1535.08" sn="170.428" a="15.668" fwhm="0.00907935" res="16417.5" algo="Sum"/><pk mz="149.99311070" i="1819.4" sn="198.277" a="15.7446" fwhm="0.00837805" res="17903.1" algo="Sum"/><pk mz="150.01410536" i="1828.67" sn="199.207" a="18.5789" fwhm="0.0091098" res="16467.3" algo="Sum"/><pk mz="150.02522420" i="865.61" sn="94.2616" a="7.07919" fwhm="0.00725605" res="20675.9" algo="Sum"/><pk mz="150.05887930" i="1349.13" sn="146.894" a="13.6314" fwhm="0.00916727" res="16369" algo="Sum"/><pk mz="150.11271284" i="758.861" sn="82.5909" a="7.37499" fwhm="0.00870847" res="17237.6" algo="Sum"/><pk mz="150.97695773" i="34099.3" sn="3682.38" a="301.507" fwhm="0.00799655" res="18880.3" algo="Sum"/><pk mz="151.04795599" i="2077.36" sn="224.333" a="20.8821" fwhm="0.00820714" res="18404.5" algo="Sum"/><pk mz="151.98080063" i="1207" sn="129.657" a="12.937" fwhm="0.00885063" res="17171.7" algo="Sum"/><pk mz="152.02250776" i="9911.83" sn="1064.74" a="113.478" fwhm="0.00942329" res="16132.6" algo="Sum"/><pk mz="152.97533317" i="2569.65" sn="273.968" a="24.6362" fwhm="0.00854121" res="17910.3" algo="Sum"/><pk mz="154.02313861" i="982.685" sn="104.239" a="14.3934" fwhm="0.0135708" res="11349.6" algo="Sum"/><pk mz="154.08416499" i="976.686" sn="103.597" a="10.3853" fwhm="0.00884321" res="17424" algo="Sum"/><pk mz="154.88067881" i="1379.44" sn="144.992" a="13.5461" fwhm="0.00910401" res="17012.4" algo="Sum"/><pk mz="156.04243818" i="7575.8" sn="778.847" a="72.3404" fwhm="0.00872571" res="17883.1" algo="Sum"/><pk mz="156.07712991" i="3982.91" sn="408.857" a="39.8024" fwhm="0.00868112" res="17978.9" algo="Sum"/><pk mz="156.87795399" i="1039.09" sn="104.899" a="10.1571" fwhm="0.0087787" res="17870.3" algo="Sum"/><pk mz="157.08289937" i="3158.27" sn="317.657" a="37.8514" fwhm="0.0100715" res="15596.8" algo="Sum"/><pk mz="158.04007340" i="718.829" sn="70.8598" a="7.91158" fwhm="0.00971206" res="16272.6" algo="Sum"/><pk mz="158.09317919" i="1143.38" sn="112.71" a="14.8681" fwhm="0.0104526" res="15124.7" algo="Sum"/><pk mz="158.96417546" i="18683" sn="1814.93" a="174.592" fwhm="0.00852245" res="18652.4" algo="Sum"/><pk mz="159.00915732" i="1056.99" sn="102.54" a="19.0856" fwhm="0.014879" res="10686.8" algo="Sum"/><pk mz="159.04199039" i="4234.83" sn="410.64" a="44.8046" fwhm="0.00899486" res="17681.4" algo="Sum"/><pk mz="159.07665437" i="1749.73" sn="169.678" a="20.6486" fwhm="0.0094173" res="16892" algo="Sum"/><pk mz="159.09177188" i="804.754" sn="78.0401" a="9.31138" fwhm="0.0110234" res="14432.2" algo="Sum"/><pk mz="160.03520139" i="1197.14" sn="114.741" a="16.0938" fwhm="0.0120744" res="13254.1" algo="Sum"/><pk mz="160.06074687" i="6499.98" sn="622.997" a="63.0526" fwhm="0.00873109" res="18332.3" algo="Sum"/><pk mz="160.13346110" i="1241.19" sn="118.958" a="12.3805" fwhm="0.00907674" res="17642.2" algo="Sum"/><pk mz="161.01984449" i="778.63" sn="73.6819" a="8.59023" fwhm="0.0100004" res="16101.3" algo="Sum"/><pk mz="161.13043647" i="1490.62" sn="140.993" a="18.0154" fwhm="0.0110202" res="14621.4" algo="Sum"/><pk mz="162.05058559" i="3636.57" sn="337.902" a="38.7692" fwhm="0.00917249" res="17667" algo="Sum"/><pk mz="162.11270906" i="68892.5" sn="6390.41" a="645.252" fwhm="0.00841772" res="19258.5" algo="Sum"/><pk mz="163.11637807" i="5494.64" sn="500.524" a="65.6915" fwhm="0.01047" res="15579.4" algo="Sum"/><pk mz="164.02959524" i="2658.73" sn="239.651" a="26.3515" fwhm="0.00880568" res="18627.7" algo="Sum"/><pk mz="164.12733510" i="884.883" sn="79.7395" a="8.35602" fwhm="0.00995513" res="16486.7" algo="Sum"/><pk mz="164.90945883" i="884.702" sn="79.3653" a="8.65033" fwhm="0.00872941" res="18891.3" algo="Sum"/><pk mz="164.93115926" i="810.081" sn="72.667" a="10.187" fwhm="0.0107553" res="15334.9" algo="Sum"/><pk mz="164.99319699" i="716.809" sn="64.3006" a="7.04915" fwhm="0.00929535" res="17750.1" algo="Sum"/><pk mz="165.01349688" i="8217.21" sn="737.151" a="79.9775" fwhm="0.00889101" res="18559.6" algo="Sum"/><pk mz="165.05500513" i="5883.8" sn="527.811" a="61.9299" fwhm="0.00949535" res="17382.7" algo="Sum"/><pk mz="165.98815960" i="1576.6" sn="140.881" a="15.9911" fwhm="0.00881183" res="18837" algo="Sum"/><pk mz="166.02642940" i="9474.95" sn="846.675" a="90.3572" fwhm="0.00847377" res="19593" algo="Sum"/><pk mz="166.05825869" i="689.847" sn="61.6442" a="8.02593" fwhm="0.00989694" res="16778.7" algo="Sum"/><pk mz="166.08653077" i="9971.3" sn="891.028" a="96.3308" fwhm="0.00890633" res="18648.1" algo="Sum"/><pk mz="166.52790542" i="1046.29" sn="93.3378" a="10.4731" fwhm="0.00927746" res="17949.7" algo="Sum"/><pk mz="166.95091486" i="12051" sn="1072.16" a="123.797" fwhm="0.00924476" res="18059" algo="Sum"/><pk mz="167.08970933" i="940.841" sn="83.7035" a="11.711" fwhm="0.011169" res="14960.1" algo="Sum"/><pk mz="168.94924141" i="1751.01" sn="153.313" a="18.8286" fwhm="0.00970778" res="17403.5" algo="Sum"/><pk mz="169.03597088" i="734.089" sn="64.1091" a="9.03752" fwhm="0.0118274" res="14291.9" algo="Sum"/><pk mz="169.05853840" i="3061.27" sn="267.248" a="33.603" fwhm="0.00948313" res="17827.3" algo="Sum"/><pk mz="169.09470629" i="1796.76" sn="156.792" a="23.5964" fwhm="0.00996569" res="16967.7" algo="Sum"/><pk mz="169.98621925" i="849.952" sn="72.655" a="8.68058" fwhm="0.00922951" res="18417.7" algo="Sum"/><pk mz="170.03382980" i="1489.14" sn="127.093" a="24.8674" fwhm="0.0150986" res="11261.6" algo="Sum"/><pk mz="170.05898739" i="1056.11" sn="90.1352" a="12.5966" fwhm="0.010796" res="15752" algo="Sum"/><pk mz="170.09302634" i="4725.22" sn="403.17" a="50.8579" fwhm="0.00950124" res="17902.2" algo="Sum"/><pk mz="170.85461885" i="1517.8" sn="128.015" a="15.8592" fwhm="0.00952696" res="17933.8" algo="Sum"/><pk mz="171.09914745" i="2241.06" sn="188.175" a="27.3109" fwhm="0.0102357" res="16715.9" algo="Sum"/><pk mz="172.09508242" i="1658.75" sn="137.636" a="21.8798" fwhm="0.0106034" res="16230.2" algo="Sum"/><pk mz="172.85196545" i="1213.6" sn="99.7651" a="12.6205" fwhm="0.00961778" res="17972.1" algo="Sum"/><pk mz="172.98006213" i="1788.43" sn="146.835" a="17.7366" fwhm="0.00896873" res="19287" algo="Sum"/><pk mz="173.07887261" i="5299.61" sn="435.109" a="56.683" fwhm="0.00958808" res="18051.5" algo="Sum"/><pk mz="174.93835247" i="6908.87" sn="555.8" a="70.9255" fwhm="0.00925988" res="18892.1" algo="Sum"/><pk mz="175.03203136" i="22908.5" sn="1842.92" a="226.818" fwhm="0.0089239" res="19613.9" algo="Sum"/><pk mz="175.11920367" i="15696.1" sn="1259.51" a="163.841" fwhm="0.00938491" res="18659.7" algo="Sum"/><pk mz="175.14654409" i="689.286" sn="55.2478" a="9.45246" fwhm="0.0125603" res="13944.4" algo="Sum"/><pk mz="175.53334010" i="2421.68" sn="191.717" a="23.4875" fwhm="0.00881766" res="19907" algo="Sum"/><pk mz="176.03405836" i="942.657" sn="73.9385" a="14.3509" fwhm="0.0135461" res="12995.2" algo="Sum"/><pk mz="176.06612298" i="6067.45" sn="475.359" a="67.2753" fwhm="0.0099826" res="17637.3" algo="Sum"/><pk mz="176.12258974" i="1254.83" sn="98.1218" a="17.1391" fwhm="0.0121028" res="14552.2" algo="Sum"/><pk mz="177.02551288" i="1899.06" sn="145.359" a="23.0082" fwhm="0.0109095" res="16226.7" algo="Sum"/><pk mz="177.06158047" i="1662.17" sn="127.16" a="25.7048" fwhm="0.0138004" res="12830.2" algo="Sum"/><pk mz="177.10253761" i="2216.07" sn="169.337" a="28.7396" fwhm="0.010302" res="17191.1" algo="Sum"/><pk mz="178.02458307" i="1935.66" sn="145.747" a="22.3661" fwhm="0.00990154" res="17979.5" algo="Sum"/><pk mz="178.05918046" i="1132.49" sn="85.2714" a="13.2524" fwhm="0.0100019" res="17802.5" algo="Sum"/><pk mz="180.00360214" i="2119.83" sn="155.793" a="23.6449" fwhm="0.00989241" res="18196.1" algo="Sum"/><pk mz="180.88355047" i="810.624" sn="58.4453" a="8.31515" fwhm="0.00925653" res="19541.2" algo="Sum"/><pk mz="180.98770995" i="1807.98" sn="130.331" a="21.365" fwhm="0.0107583" res="16823" algo="Sum"/><pk mz="181.08472758" i="1129.74" sn="81.437" a="15.4544" fwhm="0.0108969" res="16618" algo="Sum"/><pk mz="182.08139842" i="3294.15" sn="233.702" a="35.6369" fwhm="0.0096852" res="18800" algo="Sum"/><pk mz="184.07359497" i="1588" sn="106.68" a="18.1956" fwhm="0.0102526" res="17953.8" algo="Sum"/><pk mz="184.09472222" i="4086.93" sn="274.556" a="48.3124" fwhm="0.0104824" res="17562.2" algo="Sum"/><pk mz="185.03291251" i="1808.05" sn="119.163" a="23.851" fwhm="0.0111616" res="16577.6" algo="Sum"/><pk mz="185.07008915" i="743.028" sn="48.9591" a="12.5365" fwhm="0.0145189" res="12746.9" algo="Sum"/><pk mz="185.11510861" i="30664.7" sn="2020.21" a="338.445" fwhm="0.00994883" res="18606.7" algo="Sum"/><pk mz="186.11825215" i="2936.51" sn="191.439" a="36.3309" fwhm="0.0105759" res="17598.4" algo="Sum"/><pk mz="187.05798295" i="4341.87" sn="279.12" a="55.5186" fwhm="0.0105636" res="17707.9" algo="Sum"/><pk mz="188.07072585" i="19690.9" sn="1248.57" a="228.031" fwhm="0.0104788" res="17947.7" algo="Sum"/><pk mz="189.02080719" i="1201.1" sn="74.9154" a="20.2614" fwhm="0.0148101" res="12762.9" algo="Sum"/><pk mz="189.07424509" i="3963.99" sn="247.1" a="44.8816" fwhm="0.0118341" res="15977" algo="Sum"/><pk mz="189.08549127" i="2504.81" sn="156.078" a="29.0494" fwhm="0.0105933" res="17849.6" algo="Sum"/><pk mz="189.13470636" i="1067.75" sn="66.3796" a="14.7887" fwhm="0.0119778" res="15790.4" algo="Sum"/><pk mz="190.91229416" i="2719.83" sn="161.059" a="29.8238" fwhm="0.0102723" res="18585.2" algo="Sum"/><pk mz="191.00869796" i="1655.72" sn="97.6477" a="22.601" fwhm="0.011654" res="16390" algo="Sum"/><pk mz="191.04057741" i="14185.5" sn="835.885" a="165.461" fwhm="0.0105151" res="18168.1" algo="Sum"/><pk mz="191.07673439" i="4786.29" sn="281.746" a="61.2539" fwhm="0.0109965" res="17376.1" algo="Sum"/><pk mz="192.02508258" i="1520.45" sn="87.9324" a="18.6557" fwhm="0.0123038" res="15606.9" algo="Sum"/><pk mz="192.04048483" i="3472.52" sn="200.827" a="44.8885" fwhm="0.0119061" res="16129.6" algo="Sum"/><pk mz="192.96204158" i="2046.78" sn="116.486" a="24.7172" fwhm="0.0108905" res="17718.3" algo="Sum"/><pk mz="193.00005689" i="1154.5" sn="65.7027" a="15.3523" fwhm="0.0118989" res="16220" algo="Sum"/><pk mz="193.03658701" i="770.794" sn="43.8662" a="17.183" fwhm="0.0218008" res="8854.55" algo="Sum"/><pk mz="194.95915924" i="738.752" sn="40.8726" a="9.16254" fwhm="0.0103282" res="18876.3" algo="Sum"/><pk mz="195.09996715" i="682.613" sn="37.7659" a="10.6506" fwhm="0.0115662" res="16868.2" algo="Sum"/><pk mz="196.86532499" i="2864.93" sn="153.217" a="37.0126" fwhm="0.0108972" res="18065.6" algo="Sum"/><pk mz="197.07915306" i="975.474" sn="51.7566" a="11.2441" fwhm="0.0108718" res="18127.5" algo="Sum"/><pk mz="197.10127184" i="1779.05" sn="94.3037" a="30.0999" fwhm="0.0120276" res="16387.4" algo="Sum"/><pk mz="198.08571189" i="804.34" sn="41.7911" a="11.433" fwhm="0.0116376" res="17021.2" algo="Sum"/><pk mz="198.86244524" i="2786.3" sn="143.001" a="33.116" fwhm="0.0108007" res="18411.9" algo="Sum"/><pk mz="199.13086303" i="1876.76" sn="95.7085" a="24.7796" fwhm="0.0114939" res="17325" algo="Sum"/><pk mz="200.04092228" i="1788.06" sn="90.1539" a="22.1182" fwhm="0.011321" res="17669.9" algo="Sum"/><pk mz="200.06873637" i="1872.96" sn="94.4346" a="24.0699" fwhm="0.0115797" res="17277.6" algo="Sum"/><pk mz="200.85944786" i="945.931" sn="47.0623" a="10.8471" fwhm="0.0108131" res="18575.5" algo="Sum"/><pk mz="201.08833872" i="2275.45" sn="112.96" a="26.6316" fwhm="0.0106246" res="18926.6" algo="Sum"/><pk mz="201.18544497" i="895.974" sn="44.476" a="10.464" fwhm="0.0112437" res="17893.1" algo="Sum"/><pk mz="202.03364021" i="1966.18" sn="96.526" a="24.3759" fwhm="0.0111257" res="18159.2" algo="Sum"/><pk mz="202.99083481" i="2112.65" sn="102.015" a="26.9054" fwhm="0.0111552" res="18197" algo="Sum"/><pk mz="203.03255037" i="4550.98" sn="219.757" a="38.7354" fwhm="0.00835021" res="24314.7" algo="Sum"/><pk mz="203.05315476" i="241754" sn="11673.8" a="2579.6" fwhm="0.00929368" res="21848.5" algo="Sum"/><pk mz="203.10199604" i="887.916" sn="42.8755" a="13.5487" fwhm="0.0167392" res="12133.3" algo="Sum"/><pk mz="203.14952844" i="765.951" sn="36.9484" a="13.0508" fwhm="0.0147913" res="13734.4" algo="Sum"/><pk mz="204.05655783" i="16997.3" sn="802.625" a="211.175" fwhm="0.0111442" res="18310.6" algo="Sum"/><pk mz="204.12331317" i="9677.26" sn="455.898" a="119.6" fwhm="0.0108891" res="18745.6" algo="Sum"/><pk mz="205.05767995" i="3599.53" sn="165.371" a="57.4677" fwhm="0.0131576" res="15584.8" algo="Sum"/><pk mz="205.09631156" i="3639.73" sn="166.997" a="64.8942" fwhm="0.0170327" res="12041.3" algo="Sum"/><pk mz="205.12570760" i="1236.8" sn="56.7112" a="17.3463" fwhm="0.0117447" res="17465.3" algo="Sum"/><pk mz="206.89394790" i="7549" sn="333.814" a="91.4773" fwhm="0.0110116" res="18788.7" algo="Sum"/><pk mz="206.98196471" i="832.489" sn="36.7705" a="10.9542" fwhm="0.0115038" res="17992.5" algo="Sum"/><pk mz="207.01458077" i="8207.01" sn="362.498" a="105.404" fwhm="0.0114047" res="18151.7" algo="Sum"/><pk mz="207.05108481" i="1971.64" sn="87.0859" a="30.2957" fwhm="0.0121209" res="17082.2" algo="Sum"/><pk mz="207.11000408" i="1174.68" sn="51.8848" a="18.7348" fwhm="0.0122169" res="16952.7" algo="Sum"/><pk mz="208.01527529" i="1125.22" sn="49.3302" a="16.8367" fwhm="0.0125495" res="16575.6" algo="Sum"/><pk mz="208.89118154" i="4714.31" sn="203.703" a="58.8135" fwhm="0.0117605" res="17762.1" algo="Sum"/><pk mz="208.93584812" i="1699.36" sn="73.4173" a="20.6295" fwhm="0.0109912" res="19009.4" algo="Sum"/><pk mz="209.01299136" i="744.647" sn="32.1682" a="10.8564" fwhm="0.0127909" res="16340.7" algo="Sum"/><pk mz="209.11522975" i="771.193" sn="33.3149" a="10.7075" fwhm="0.0114659" res="18238.1" algo="Sum"/><pk mz="210.05061534" i="2365.36" sn="101.004" a="29.8023" fwhm="0.0112883" res="18607.8" algo="Sum"/><pk mz="210.88827972" i="886.914" sn="37.4645" a="9.98722" fwhm="0.0103036" res="20467.5" algo="Sum"/><pk mz="210.93268926" i="692.022" sn="29.2319" a="9.23535" fwhm="0.01221" res="17275.5" algo="Sum"/><pk mz="212.83916276" i="2447.89" sn="99.3613" a="31.245" fwhm="0.0116173" res="18320.9" algo="Sum"/><pk mz="212.99991973" i="2689.73" sn="108.398" a="35.3673" fwhm="0.0113384" res="18785.7" algo="Sum"/><pk mz="213.07502742" i="1242.99" sn="50.0046" a="18.0727" fwhm="0.0117399" res="18149.6" algo="Sum"/><pk mz="213.10985607" i="1058.15" sn="42.5251" a="14.9992" fwhm="0.0113872" res="18714.9" algo="Sum"/><pk mz="213.14647363" i="1882.63" sn="75.5517" a="25.3802" fwhm="0.0116313" res="18325.3" algo="Sum"/><pk mz="214.00657138" i="1600.87" sn="63.0941" a="21.6836" fwhm="0.0114033" res="18767" algo="Sum"/><pk mz="214.05721316" i="675.302" sn="26.6084" a="10.1148" fwhm="0.0129795" res="16491.9" algo="Sum"/><pk mz="214.83638386" i="2616.53" sn="101.451" a="32.9333" fwhm="0.0115178" res="18652.6" algo="Sum"/><pk mz="215.01645116" i="1659.6" sn="64.275" a="22.6379" fwhm="0.0117997" res="18222.3" algo="Sum"/><pk mz="215.12577224" i="723.201" sn="28.007" a="9.89497" fwhm="0.0120376" res="17871.2" algo="Sum"/><pk mz="216.01562898" i="1117.65" sn="42.9328" a="16.15" fwhm="0.0130399" res="16565.7" algo="Sum"/><pk mz="216.83343067" i="994.236" sn="37.6836" a="12.6042" fwhm="0.0109666" res="19772.2" algo="Sum"/><pk mz="216.92277953" i="25826.1" sn="978.358" a="318.021" fwhm="0.0113833" res="19056.3" algo="Sum"/><pk mz="217.08219995" i="1574.21" sn="59.6263" a="24.4601" fwhm="0.0129282" res="16791.4" algo="Sum"/><pk mz="217.10519307" i="5161.59" sn="195.505" a="74.7726" fwhm="0.0120639" res="17996.3" algo="Sum"/><pk mz="218.02792280" i="1108.16" sn="41.4506" a="18.5623" fwhm="0.0129288" res="16863.8" algo="Sum"/><pk mz="218.13877267" i="950.87" sn="35.5435" a="13.0903" fwhm="0.0124886" res="17467.1" algo="Sum"/><pk mz="218.91999627" i="8423.49" sn="310.342" a="109.434" fwhm="0.01164" res="18807.6" algo="Sum"/><pk mz="218.96456792" i="1162.15" sn="42.7454" a="16.1811" fwhm="0.011729" res="18668.7" algo="Sum"/><pk mz="219.02717446" i="355149" sn="13031.3" a="3772.68" fwhm="0.00922148" res="23751.9" algo="Sum"/><pk mz="219.08261010" i="2842.98" sn="104.075" a="56.2865" fwhm="0.015131" res="14479.1" algo="Sum"/><pk mz="220.03015011" i="23311.1" sn="835.861" a="302.367" fwhm="0.0118429" res="18579" algo="Sum"/><pk mz="220.06695074" i="1066.81" sn="38.1975" a="16.7007" fwhm="0.0136955" res="16068.6" algo="Sum"/><pk mz="221.02563793" i="26344.4" sn="928.761" a="376.707" fwhm="0.0127771" res="17298.5" algo="Sum"/><pk mz="221.06345173" i="2881.77" sn="101.552" a="48.1645" fwhm="0.013034" res="16960.5" algo="Sum"/><pk mz="221.11674311" i="873.065" sn="30.738" a="13.2546" fwhm="0.0127576" res="17332.2" algo="Sum"/><pk mz="222.02918507" i="1871.33" sn="65.2638" a="29.3941" fwhm="0.0139092" res="15962.7" algo="Sum"/><pk mz="222.86801847" i="9983.16" sn="345.074" a="129.027" fwhm="0.0115895" res="19230.2" algo="Sum"/><pk mz="222.97337617" i="667.787" sn="23.074" a="8.25376" fwhm="0.0134357" res="16595.5" algo="Sum"/><pk mz="222.98852144" i="1174.2" sn="40.572" a="17.6837" fwhm="0.013802" res="16156.2" algo="Sum"/><pk mz="223.09435117" i="932.992" sn="32.2376" a="18.0722" fwhm="0.0135556" res="16457.7" algo="Sum"/><pk mz="224.86512850" i="6970.46" sn="236.202" a="91.6408" fwhm="0.012035" res="18684.2" algo="Sum"/><pk mz="225.03473232" i="15404.5" sn="521.813" a="205.043" fwhm="0.0117794" res="19104.1" algo="Sum"/><pk mz="225.10981799" i="918.159" sn="31.1043" a="13.2075" fwhm="0.0123526" res="18223.6" algo="Sum"/><pk mz="226.02544113" i="1302.82" sn="43.5235" a="14.5816" fwhm="0.0112936" res="20013.7" algo="Sum"/><pk mz="226.04329118" i="2810.71" sn="93.8978" a="47.2664" fwhm="0.0145386" res="15547.8" algo="Sum"/><pk mz="226.86258942" i="1433.69" sn="47.1617" a="19.6498" fwhm="0.0127237" res="17829.9" algo="Sum"/><pk mz="226.95161522" i="27941" sn="916.752" a="361.107" fwhm="0.011767" res="19287.1" algo="Sum"/><pk mz="227.07971691" i="2071.23" sn="67.6278" a="35.3706" fwhm="0.0137038" res="16570.6" algo="Sum"/><pk mz="227.12549963" i="3176.49" sn="103.524" a="46.4021" fwhm="0.0123257" res="18426.9" algo="Sum"/><pk mz="227.95511302" i="1017.75" sn="32.5332" a="14.7342" fwhm="0.0128391" res="17754.8" algo="Sum"/><pk mz="228.26923611" i="1591.01" sn="50.6588" a="22.4682" fwhm="0.0129728" res="17595.9" algo="Sum"/><pk mz="228.81309514" i="1066.18" sn="33.6196" a="14.159" fwhm="0.0119976" res="19071.5" algo="Sum"/><pk mz="228.97343838" i="814.247" sn="25.5525" a="12.2308" fwhm="0.0127628" res="17940.6" algo="Sum"/><pk mz="229.15451263" i="2109.88" sn="65.9854" a="37.5775" fwhm="0.0135554" res="16905" algo="Sum"/><pk mz="229.98019292" i="768.02" sn="23.7578" a="10.494" fwhm="0.0122393" res="18790.3" algo="Sum"/><pk mz="230.24812686" i="709.05" sn="21.9254" a="10.5566" fwhm="0.013702" res="16804" algo="Sum"/><pk mz="230.81033076" i="1234.33" sn="37.784" a="16.3198" fwhm="0.0118119" res="19540.4" algo="Sum"/><pk mz="232.89676434" i="36536.2" sn="1092.12" a="466.583" fwhm="0.0115993" res="20078.4" algo="Sum"/><pk mz="233.00094888" i="2894.86" sn="86.5266" a="48.5988" fwhm="0.0129303" res="18019.8" algo="Sum"/><pk mz="233.07887437" i="1344.92" sn="40.1998" a="24.4872" fwhm="0.0141805" res="16436.6" algo="Sum"/><pk mz="233.11358428" i="876.663" sn="26.2036" a="13.4027" fwhm="0.0138903" res="16782.5" algo="Sum"/><pk mz="233.15129841" i="1358.67" sn="40.609" a="20.2201" fwhm="0.0130482" res="17868.5" algo="Sum"/><pk mz="233.90035806" i="914.642" sn="27.0302" a="12.8598" fwhm="0.0122997" res="19016.8" algo="Sum"/><pk mz="234.89414436" i="14209.5" sn="413.089" a="192.792" fwhm="0.0124206" res="18911.7" algo="Sum"/><pk mz="234.98193542" i="1741.1" sn="50.5596" a="24.4186" fwhm="0.0118682" res="19799.3" algo="Sum"/><pk mz="235.05685671" i="1197.61" sn="34.7159" a="19.5705" fwhm="0.0135641" res="17329.3" algo="Sum"/><pk mz="235.09260896" i="1483.15" sn="42.9538" a="22.6566" fwhm="0.0154499" res="15216.4" algo="Sum"/><pk mz="236.89250993" i="914.342" sn="25.8292" a="16.8255" fwhm="0.015113" res="15674.8" algo="Sum"/><pk mz="236.99831441" i="829.514" sn="23.3935" a="13.1464" fwhm="0.0138311" res="17135.2" algo="Sum"/><pk mz="237.10995039" i="673.266" sn="18.9813" a="12.0649" fwhm="0.014578" res="16264.9" algo="Sum"/><pk mz="237.14775986" i="1160.12" sn="32.7072" a="17.5894" fwhm="0.0129217" res="18352.6" algo="Sum"/><pk mz="238.84189451" i="6743.17" sn="188.442" a="93.718" fwhm="0.0127072" res="18795.8" algo="Sum"/><pk mz="239.06416035" i="2942.58" sn="82.1415" a="40.575" fwhm="0.0129509" res="18459.2" algo="Sum"/><pk mz="239.08920951" i="6322.16" sn="176.482" a="90.9514" fwhm="0.0131015" res="18249" algo="Sum"/><pk mz="239.12707088" i="889.868" sn="24.8405" a="14.3955" fwhm="0.0198227" res="12063.3" algo="Sum"/><pk mz="239.14008995" i="837.937" sn="23.3909" a="10.3932" fwhm="0.0144382" res="16563" algo="Sum"/><pk mz="239.16182548" i="1677.3" sn="46.8216" a="25.4811" fwhm="0.0135568" res="17641.5" algo="Sum"/><pk mz="240.09304734" i="760.427" sn="21.0921" a="12.3189" fwhm="0.0138924" res="17282.3" algo="Sum"/><pk mz="240.83909617" i="5391.41" sn="149.1" a="74.9204" fwhm="0.0127313" res="18917.1" algo="Sum"/><pk mz="240.96733692" i="2832.17" sn="78.2747" a="40.7832" fwhm="0.0129301" res="18636.1" algo="Sum"/><pk mz="241.00877218" i="4137.33" sn="114.346" a="58.0614" fwhm="0.0126992" res="18978.3" algo="Sum"/><pk mz="241.02725938" i="1138.17" sn="31.4565" a="16.5053" fwhm="0.0130896" res="18413.7" algo="Sum"/><pk mz="241.15586462" i="1166.29" sn="32.2335" a="18.6942" fwhm="0.0173197" res="13923.8" algo="Sum"/><pk mz="242.01798356" i="1347.15" sn="36.8323" a="21.995" fwhm="0.0148505" res="16296.9" algo="Sum"/><pk mz="242.83674711" i="1416.52" sn="38.1817" a="19.0133" fwhm="0.0120191" res="20204.3" algo="Sum"/><pk mz="242.92554637" i="22454.8" sn="604.787" a="303.118" fwhm="0.0123223" res="19714.2" algo="Sum"/><pk mz="243.00972159" i="857.753" sn="23.0622" a="18.9221" fwhm="0.0182797" res="13294" algo="Sum"/><pk mz="243.05342124" i="804.11" sn="21.597" a="17.3692" fwhm="0.0213864" res="11364.8" algo="Sum"/><pk mz="243.09966633" i="4764.55" sn="127.839" a="73.6407" fwhm="0.012896" res="18850.8" algo="Sum"/><pk mz="243.92930497" i="751.161" sn="19.8442" a="13.1599" fwhm="0.0150772" res="16178.7" algo="Sum"/><pk mz="244.10230646" i="809.119" sn="21.3205" a="16.366" fwhm="0.0142254" res="17159.6" algo="Sum"/><pk mz="244.92436818" i="1883.76" sn="49.0381" a="27.5886" fwhm="0.0138044" res="17742.5" algo="Sum"/><pk mz="245.04600929" i="1089.74" sn="28.2723" a="16.5144" fwhm="0.0138652" res="17673.5" algo="Sum"/><pk mz="245.07867631" i="2579.6" sn="66.8929" a="43.6657" fwhm="0.0133509" res="18356.7" algo="Sum"/><pk mz="247.09246721" i="1358.83" sn="34.4163" a="23.0323" fwhm="0.0146059" res="16917.3" algo="Sum"/><pk mz="247.13049021" i="1046.53" sn="26.5073" a="17.9815" fwhm="0.0146538" res="16864.6" algo="Sum"/><pk mz="248.87058291" i="21962.1" sn="545.828" a="309.012" fwhm="0.0128918" res="19304.6" algo="Sum"/><pk mz="249.06052338" i="2314.53" sn="57.5082" a="38.1086" fwhm="0.0155481" res="16018.7" algo="Sum"/><pk mz="249.10767197" i="1328.55" sn="33.0099" a="22.5571" fwhm="0.0193107" res="12900" algo="Sum"/><pk mz="249.15655189" i="3930.12" sn="97.6503" a="69.0012" fwhm="0.0156015" res="15970.1" algo="Sum"/><pk mz="249.18399003" i="1094.97" sn="27.2064" a="17.9206" fwhm="0.0160387" res="15536.4" algo="Sum"/><pk mz="250.86813625" i="10482.4" sn="254.981" a="151.233" fwhm="0.0132881" res="18879.1" algo="Sum"/><pk mz="250.92012103" i="2165.61" sn="52.6435" a="32.6191" fwhm="0.0134737" res="18623" algo="Sum"/><pk mz="250.95565131" i="776.712" sn="18.8662" a="14.2486" fwhm="0.0146207" res="17164.4" algo="Sum"/><pk mz="251.12592424" i="964.056" sn="23.3231" a="16.5101" fwhm="0.0123424" res="20346.6" algo="Sum"/><pk mz="251.19835042" i="1056.34" sn="25.5186" a="17.664" fwhm="0.0150432" res="16698.5" algo="Sum"/><pk mz="252.86637342" i="1181.09" sn="27.9922" a="17.8983" fwhm="0.0128057" res="19746.4" algo="Sum"/><pk mz="252.91768862" i="1323.27" sn="31.3325" a="20.0407" fwhm="0.0136937" res="18469.7" algo="Sum"/><pk mz="253.14190004" i="1406.22" sn="33.2691" a="28.078" fwhm="0.0151414" res="16718.6" algo="Sum"/><pk mz="254.81807854" i="4586.37" sn="106.336" a="79.8092" fwhm="0.0161163" res="15811.2" algo="Sum"/><pk mz="255.06292641" i="874.941" sn="20.2589" a="13.6332" fwhm="0.0140878" res="18105.3" algo="Sum"/><pk mz="255.12129893" i="675.369" sn="15.6379" a="14.5822" fwhm="0.025993" res="9815" algo="Sum"/><pk mz="255.15695379" i="2920.44" sn="67.6215" a="48.7986" fwhm="0.0143439" res="17788.5" algo="Sum"/><pk mz="256.15678629" i="1008.86" sn="23.0843" a="19.1771" fwhm="0.0161977" res="15814.4" algo="Sum"/><pk mz="256.26372758" i="2196.46" sn="50.184" a="34.2676" fwhm="0.0147248" res="17403.6" algo="Sum"/><pk mz="256.30008740" i="12488.7" sn="285.019" a="186.646" fwhm="0.0136727" res="18745.4" algo="Sum"/><pk mz="256.81656937" i="4235.05" sn="95.8713" a="78.4193" fwhm="0.0176613" res="14541.2" algo="Sum"/><pk mz="256.94148794" i="1538.97" sn="34.8192" a="23.5443" fwhm="0.0129656" res="19817.1" algo="Sum"/><pk mz="257.07590465" i="975.621" sn="22.0675" a="18.4652" fwhm="0.0160819" res="15985.4" algo="Sum"/><pk mz="257.15173456" i="1056.16" sn="23.8894" a="19.5626" fwhm="0.01625" res="15824.8" algo="Sum"/><pk mz="257.30334158" i="2370.61" sn="53.5335" a="36.2155" fwhm="0.0143181" res="17970.5" algo="Sum"/><pk mz="258.27943180" i="941.109" sn="20.8554" a="13.2072" fwhm="0.0128624" res="20080.2" algo="Sum"/><pk mz="258.81520182" i="1804.15" sn="39.7808" a="32.7078" fwhm="0.0162476" res="15929.4" algo="Sum"/><pk mz="258.89955736" i="7802.4" sn="172.04" a="117.633" fwhm="0.0137081" res="18886.6" algo="Sum"/><pk mz="258.98212970" i="665.983" sn="14.6622" a="11.1315" fwhm="0.0143949" res="17991.3" algo="Sum"/><pk mz="259.13040749" i="2188.89" sn="47.9945" a="38.5206" fwhm="0.0137444" res="18853.6" algo="Sum"/><pk mz="259.16713554" i="751.019" sn="16.4495" a="13.3515" fwhm="0.0177081" res="14635.5" algo="Sum"/><pk mz="260.89836766" i="1186.71" sn="25.4569" a="19.6709" fwhm="0.0145125" res="17977.4" algo="Sum"/><pk mz="260.94912367" i="5462.94" sn="117.049" a="81.3158" fwhm="0.0135996" res="19188" algo="Sum"/><pk mz="261.01319685" i="1682.37" sn="36.0224" a="30.4452" fwhm="0.0173791" res="15018.8" algo="Sum"/><pk mz="261.04517885" i="2077.75" sn="44.4623" a="37.0321" fwhm="0.015961" res="16355.2" algo="Sum"/><pk mz="261.10988028" i="17800.8" sn="380.722" a="261.816" fwhm="0.0138178" res="18896.7" algo="Sum"/><pk mz="262.11331421" i="2691.42" sn="57.0849" a="40.706" fwhm="0.0139754" res="18755.3" algo="Sum"/><pk mz="262.94622566" i="1703.29" sn="35.8358" a="27.5738" fwhm="0.014505" res="18128" algo="Sum"/><pk mz="263.01033562" i="852.213" sn="17.9295" a="16.0561" fwhm="0.0187406" res="14034.2" algo="Sum"/><pk mz="263.08698698" i="2567.35" sn="54.0111" a="47.2304" fwhm="0.0156618" res="16798" algo="Sum"/><pk mz="263.12381906" i="749.588" sn="15.7678" a="19.0591" fwhm="0.0219234" res="12002" algo="Sum"/><pk mz="263.19830334" i="4250.13" sn="89.3868" a="66.0324" fwhm="0.01414" res="18613.8" algo="Sum"/><pk mz="263.23608143" i="1046.14" sn="22.0018" a="17.3599" fwhm="0.0153345" res="17166.3" algo="Sum"/><pk mz="264.20176162" i="709.882" sn="14.8276" a="12.3466" fwhm="0.0150183" res="17592" algo="Sum"/><pk mz="264.84595206" i="8102.75" sn="168.318" a="140.98" fwhm="0.0160967" res="16453.5" algo="Sum"/><pk mz="265.03357915" i="1310.65" sn="27.2214" a="32.6528" fwhm="0.0221475" res="11966.7" algo="Sum"/><pk mz="265.13363614" i="1140.12" sn="23.6796" a="28.9798" fwhm="0.022767" res="11645.5" algo="Sum"/><pk mz="265.17774539" i="750.273" sn="15.5824" a="14.8272" fwhm="0.0175822" res="15082.2" algo="Sum"/><pk mz="265.21316943" i="693.611" sn="14.4056" a="13.0642" fwhm="0.0167084" res="15873" algo="Sum"/><pk mz="265.25273808" i="1084.24" sn="22.5185" a="17.1064" fwhm="0.0139131" res="19065" algo="Sum"/><pk mz="266.17308066" i="2196.46" sn="45.3344" a="36.6943" fwhm="0.0142581" res="18668.2" algo="Sum"/><pk mz="266.84463453" i="4734.37" sn="96.6984" a="89.0644" fwhm="0.0173924" res="15342.6" algo="Sum"/><pk mz="266.89430875" i="2478.77" sn="50.6284" a="39.0767" fwhm="0.0140153" res="19043.1" algo="Sum"/><pk mz="267.15750801" i="1139.21" sn="23.2012" a="19.5812" fwhm="0.0173894" res="15363.2" algo="Sum"/><pk mz="267.17180539" i="853.069" sn="17.3649" a="12.1886" fwhm="0.0143403" res="18630.8" algo="Sum"/><pk mz="268.84404727" i="1156.28" sn="22.9741" a="20.5703" fwhm="0.0162314" res="16563.2" algo="Sum"/><pk mz="268.89146863" i="1682.91" sn="33.4028" a="27.5037" fwhm="0.0145575" res="18470.9" algo="Sum"/><pk mz="269.13608337" i="677.887" sn="13.3953" a="14.4552" fwhm="0.0215366" res="12496.7" algo="Sum"/><pk mz="270.79800649" i="2320.17" sn="45.113" a="36.5069" fwhm="0.0140486" res="19275.9" algo="Sum"/><pk mz="270.97777285" i="14302.9" sn="277.824" a="226.795" fwhm="0.013896" res="19500.4" algo="Sum"/><pk mz="271.03946634" i="1128.02" sn="21.911" a="22.8894" fwhm="0.0156247" res="17346.9" algo="Sum"/><pk mz="271.16659509" i="1277.51" sn="24.8147" a="20.3032" fwhm="0.0181436" res="14945.6" algo="Sum"/><pk mz="271.18809944" i="1774.8" sn="34.4742" a="33.6053" fwhm="0.0161114" res="16832.1" algo="Sum"/><pk mz="271.96456825" i="915.183" sn="17.637" a="17.3102" fwhm="0.021706" res="12529.5" algo="Sum"/><pk mz="271.98038371" i="921.884" sn="17.7675" a="15.1166" fwhm="0.0154817" res="17567.8" algo="Sum"/><pk mz="272.79473146" i="2996.59" sn="57.3197" a="48.3731" fwhm="0.0146442" res="18628.2" algo="Sum"/><pk mz="273.18119810" i="1110.92" sn="21.2295" a="20.9866" fwhm="0.0206688" res="13217.1" algo="Sum"/><pk mz="274.79216050" i="1575.04" sn="29.5904" a="26.4613" fwhm="0.0147796" res="18592.7" algo="Sum"/><pk mz="274.87836580" i="2453.16" sn="46.0877" a="48.9421" fwhm="0.0182687" res="15046.4" algo="Sum"/><pk mz="276.87781753" i="1307.39" sn="24.0021" a="23.3961" fwhm="0.0159127" res="17399.8" algo="Sum"/><pk mz="276.92294547" i="8078.58" sn="148.119" a="126.385" fwhm="0.0137453" res="20146.8" algo="Sum"/><pk mz="276.98520047" i="986.418" sn="18.0528" a="17.0008" fwhm="0.0150147" res="18447.6" algo="Sum"/><pk mz="277.02026848" i="923.304" sn="16.8896" a="23.205" fwhm="0.0203754" res="13595.8" algo="Sum"/><pk mz="277.08379869" i="1634.71" sn="29.866" a="28.5729" fwhm="0.0177047" res="15650.3" algo="Sum"/><pk mz="277.10449612" i="1764.86" sn="32.2272" a="32.9406" fwhm="0.0166302" res="16662.8" algo="Sum"/><pk mz="277.17767726" i="824.468" sn="15.04" a="13.3284" fwhm="0.0147248" res="18823.9" algo="Sum"/><pk mz="277.21433056" i="872.169" sn="15.9077" a="14.4803" fwhm="0.014393" res="19260.3" algo="Sum"/><pk mz="278.24572710" i="4724.9" sn="85.4501" a="77.2695" fwhm="0.0150491" res="18489.1" algo="Sum"/><pk mz="278.89176634" i="874.378" sn="15.6191" a="11.9341" fwhm="0.0149836" res="18613.2" algo="Sum"/><pk mz="278.92003789" i="3080.18" sn="54.988" a="54.0681" fwhm="0.0155802" res="17902.2" algo="Sum"/><pk mz="279.05781686" i="689.847" sn="12.2926" a="13.5963" fwhm="0.0187494" res="14883.6" algo="Sum"/><pk mz="279.08542250" i="760.841" sn="13.5577" a="16.9961" fwhm="0.0210767" res="13241.4" algo="Sum"/><pk mz="279.15796255" i="2510.62" sn="44.7302" a="46.0932" fwhm="0.0160109" res="17435.5" algo="Sum"/><pk mz="279.22991647" i="1288.14" sn="22.946" a="21.6754" fwhm="0.019817" res="14090.5" algo="Sum"/><pk mz="279.24666689" i="928.149" sn="16.5346" a="15.5942" fwhm="0.0155551" res="17952.1" algo="Sum"/><pk mz="280.09155658" i="707.335" sn="12.4698" a="13.221" fwhm="0.0149711" res="18708.8" algo="Sum"/><pk mz="280.26285037" i="881.143" sn="15.5306" a="14.7139" fwhm="0.0144715" res="19366.5" algo="Sum"/><pk mz="280.82640396" i="2352.3" sn="41.0488" a="39.7756" fwhm="0.015219" res="18452.3" algo="Sum"/><pk mz="281.15084845" i="1892.39" sn="33.0083" a="39.7034" fwhm="0.0178566" res="15744.9" algo="Sum"/><pk mz="281.16978209" i="861.881" sn="15.0335" a="17.2836" fwhm="0.0246116" res="11424.3" algo="Sum"/><pk mz="281.20867278" i="1690.25" sn="29.4824" a="29.7454" fwhm="0.0152187" res="18477.8" algo="Sum"/><pk mz="282.20591695" i="1160.18" sn="20.0642" a="22.2097" fwhm="0.0220893" res="12775.7" algo="Sum"/><pk mz="282.27923794" i="8892.53" sn="153.623" a="146.194" fwhm="0.014755" res="19131.1" algo="Sum"/><pk mz="282.82369358" i="2529.12" sn="43.3492" a="40.5697" fwhm="0.0146886" res="19254.6" algo="Sum"/><pk mz="282.86779292" i="1187.9" sn="20.3594" a="22.0332" fwhm="0.0163947" res="17253.7" algo="Sum"/><pk mz="283.02930569" i="959.747" sn="16.4442" a="17.4818" fwhm="0.0158509" res="17855.7" algo="Sum"/><pk mz="283.16550145" i="1136.4" sn="19.467" a="22.3527" fwhm="0.0232846" res="12161.1" algo="Sum"/><pk mz="283.20547447" i="755.43" sn="12.933" a="16.3696" fwhm="0.0207424" res="13653.4" algo="Sum"/><pk mz="283.28269651" i="1873.7" sn="31.9889" a="33.7322" fwhm="0.0168612" res="16800.8" algo="Sum"/><pk mz="284.29476267" i="2252.17" sn="37.9924" a="37.9868" fwhm="0.0155012" res="18340.2" algo="Sum"/><pk mz="284.33137368" i="3210.82" sn="54.1312" a="53.278" fwhm="0.0151804" res="18730.2" algo="Sum"/><pk mz="284.82091373" i="932.324" sn="15.6571" a="18.0084" fwhm="0.0162739" res="17501.7" algo="Sum"/><pk mz="284.86552963" i="877.18" sn="14.7305" a="15.5036" fwhm="0.0157074" res="18135.7" algo="Sum"/><pk mz="284.90995114" i="1789.35" sn="30.0319" a="29.1363" fwhm="0.0150528" res="18927.4" algo="Sum"/><pk mz="285.13198042" i="1006.76" sn="16.7738" a="23.1982" fwhm="0.0230109" res="12391.2" algo="Sum"/><pk mz="285.16735556" i="1523.25" sn="25.3593" a="27.0872" fwhm="0.0180626" res="15787.7" algo="Sum"/><pk mz="285.22105253" i="1076.64" sn="17.9182" a="21.8067" fwhm="0.0172789" res="16506.9" algo="Sum"/><pk mz="286.77170499" i="1734.75" sn="28.3463" a="28.2347" fwhm="0.015312" res="18728.5" algo="Sum"/><pk mz="286.95170374" i="11937.7" sn="194.211" a="196.387" fwhm="0.0142184" res="20181.7" algo="Sum"/><pk mz="287.01321457" i="854.874" sn="13.9039" a="19.0084" fwhm="0.0194375" res="14766" algo="Sum"/><pk mz="287.05565733" i="2305.97" sn="37.5039" a="42.5064" fwhm="0.0160421" res="17893.9" algo="Sum"/><pk mz="287.16120477" i="899.001" sn="14.6224" a="15.2724" fwhm="0.0195087" res="14719.6" algo="Sum"/><pk mz="287.19802172" i="847.552" sn="13.7856" a="17.0795" fwhm="0.0173891" res="16515.9" algo="Sum"/><pk mz="287.23697669" i="1742.65" sn="28.3422" a="31.1179" fwhm="0.0159118" res="18051.9" algo="Sum"/><pk mz="287.94054206" i="717.285" sn="11.5674" a="10.8567" fwhm="0.0170035" res="16934.2" algo="Sum"/><pk mz="287.95296988" i="751.204" sn="12.1144" a="15.9191" fwhm="0.0238254" res="12086" algo="Sum"/><pk mz="288.21682579" i="840.908" sn="13.5547" a="17.4032" fwhm="0.0174722" res="16495.8" algo="Sum"/><pk mz="288.28985378" i="1248.15" sn="20.1141" a="21.0015" fwhm="0.0141723" res="20341.8" algo="Sum"/><pk mz="288.76860346" i="2349.32" sn="37.5451" a="39.1261" fwhm="0.0153846" res="18769.9" algo="Sum"/><pk mz="288.92227469" i="1493.36" sn="23.8445" a="26.2423" fwhm="0.0159342" res="18132.2" algo="Sum"/><pk mz="288.95085023" i="1035.78" sn="16.5371" a="17.5162" fwhm="0.0170372" res="16960" algo="Sum"/><pk mz="289.17803419" i="833.828" sn="13.3085" a="16.0504" fwhm="0.0184224" res="15697.1" algo="Sum"/><pk mz="290.76574739" i="1427.94" sn="22.5604" a="23.0828" fwhm="0.014284" res="20356.1" algo="Sum"/><pk mz="290.85522257" i="2101.49" sn="33.1983" a="36.9375" fwhm="0.0156197" res="18621" algo="Sum"/><pk mz="291.19498458" i="1550.89" sn="24.4874" a="27.6117" fwhm="0.0159066" res="18306.6" algo="Sum"/><pk mz="291.23049826" i="968.608" sn="15.2936" a="16.4943" fwhm="0.0153476" res="18975.6" algo="Sum"/><pk mz="291.26614194" i="869.798" sn="13.7328" a="13.8272" fwhm="0.0145394" res="20032.9" algo="Sum"/><pk mz="292.85262298" i="1581.62" sn="24.5664" a="26.9259" fwhm="0.0159569" res="18352.7" algo="Sum"/><pk mz="292.89671792" i="3930.11" sn="61.0441" a="68.1627" fwhm="0.0152647" res="19187.8" algo="Sum"/><pk mz="293.09804208" i="13512.9" sn="209.273" a="225.533" fwhm="0.0149728" res="19575.3" algo="Sum"/><pk mz="293.17348405" i="862.218" sn="13.3326" a="20.738" fwhm="0.0195271" res="15013.7" algo="Sum"/><pk mz="293.20870105" i="1128.94" sn="17.4501" a="21.7424" fwhm="0.0168627" res="17388" algo="Sum"/><pk mz="293.24561836" i="1074.72" sn="16.6118" a="18.589" fwhm="0.0150364" res="19502.4" algo="Sum"/><pk mz="294.10147119" i="1613.61" sn="24.7118" a="31.6434" fwhm="0.0169026" res="17399.8" algo="Sum"/><pk mz="294.21762877" i="665.22" sn="10.1861" a="14.3897" fwhm="0.018731" res="15707.5" algo="Sum"/><pk mz="294.86522750" i="671.679" sn="10.213" a="13.2849" fwhm="0.0208644" res="14132.5" algo="Sum"/><pk mz="294.89481899" i="1756.96" sn="26.6877" a="31.5378" fwhm="0.0163061" res="18085" algo="Sum"/><pk mz="294.93907391" i="2369.76" sn="35.9424" a="41.5255" fwhm="0.01544" res="19102.3" algo="Sum"/><pk mz="295.16558872" i="688.775" sn="10.4065" a="6.14153" fwhm="0.0101639" res="29040.5" algo="Sum"/><pk mz="295.18858347" i="1995.06" sn="30.1459" a="44.5502" fwhm="0.0203598" res="14498.6" algo="Sum"/><pk mz="295.22426237" i="2676.54" sn="40.442" a="49.8215" fwhm="0.0162627" res="18153.4" algo="Sum"/><pk mz="296.22019938" i="3288.97" sn="49.2687" a="64.3792" fwhm="0.0165847" res="17861.1" algo="Sum"/><pk mz="296.80060726" i="1250.32" sn="18.5371" a="22.8812" fwhm="0.0156031" res="19022" algo="Sum"/><pk mz="297.12587843" i="914.432" sn="13.5032" a="22.6163" fwhm="0.0221212" res="13431.7" algo="Sum"/><pk mz="297.16920614" i="840.647" sn="12.4159" a="27.5482" fwhm="0.0259616" res="11446.5" algo="Sum"/><pk mz="297.22226094" i="925.724" sn="13.6742" a="19.9289" fwhm="0.0203208" res="14626.5" algo="Sum"/><pk mz="297.23693499" i="744.788" sn="11.0015" a="11.7922" fwhm="0.0222986" res="13329.8" algo="Sum"/><pk mz="298.34729306" i="1858.68" sn="27.2546" a="33.2301" fwhm="0.0163659" res="18229.8" algo="Sum"/><pk mz="298.79760723" i="1470.87" sn="21.426" a="25.1499" fwhm="0.0148995" res="20054.1" algo="Sum"/><pk mz="299.11074051" i="1090.17" sn="15.86" a="24.5973" fwhm="0.0214554" res="13941" algo="Sum"/><pk mz="299.16208479" i="3633.8" sn="52.8654" a="81.558" fwhm="0.018024" res="16598" algo="Sum"/><pk mz="299.19697051" i="2022.93" sn="29.4293" a="43.541" fwhm="0.0196421" res="15232.4" algo="Sum"/><pk mz="300.16497556" i="784.074" sn="11.3457" a="18.1891" fwhm="0.0175464" res="17106.9" algo="Sum"/><pk mz="300.88420529" i="2128.24" sn="30.4707" a="36.198" fwhm="0.0147842" res="20351.8" algo="Sum"/><pk mz="300.98685120" i="924.425" sn="13.2353" a="19.558" fwhm="0.0220711" res="13637.2" algo="Sum"/><pk mz="301.14139656" i="164732" sn="2353.44" a="2483.49" fwhm="0.0136856" res="22004.3" algo="Sum"/><pk mz="301.21196123" i="7195.09" sn="102.587" a="139.004" fwhm="0.0167336" res="18000.4" algo="Sum"/><pk mz="302.14446099" i="27710.8" sn="389.706" a="475.875" fwhm="0.0155919" res="19378.3" algo="Sum"/><pk mz="302.21565579" i="1562.46" sn="21.9469" a="27.0353" fwhm="0.0179074" res="16876.5" algo="Sum"/><pk mz="302.24546838" i="7126.43" sn="100.1" a="130.087" fwhm="0.0162042" res="18652.3" algo="Sum"/><pk mz="302.88127838" i="831.388" sn="11.6175" a="14.8733" fwhm="0.0158002" res="19169.5" algo="Sum"/><pk mz="302.92574377" i="2668.74" sn="37.2472" a="54.1145" fwhm="0.0169278" res="17895.2" algo="Sum"/><pk mz="303.14744528" i="3948.01" sn="54.8425" a="77.4949" fwhm="0.0179763" res="16863.8" algo="Sum"/><pk mz="303.19314028" i="2236.02" sn="31.0605" a="43.5047" fwhm="0.0173484" res="17476.7" algo="Sum"/><pk mz="303.22975903" i="5589.66" sn="77.6419" a="102.108" fwhm="0.0174921" res="17335.2" algo="Sum"/><pk mz="304.23388583" i="1233.17" sn="16.9803" a="19.9214" fwhm="0.0174908" res="17393.9" algo="Sum"/><pk mz="304.26111472" i="42271" sn="582.065" a="706.561" fwhm="0.0153316" res="19845.3" algo="Sum"/><pk mz="304.74284074" i="1008.86" sn="13.8377" a="18.4051" fwhm="0.0154886" res="19675.2" algo="Sum"/><pk mz="304.89563912" i="823.705" sn="11.2648" a="17.526" fwhm="0.0190821" res="15978.1" algo="Sum"/><pk mz="304.97577482" i="1021.52" sn="13.9661" a="22.5256" fwhm="0.0174099" res="17517.4" algo="Sum"/><pk mz="305.06516798" i="1427.39" sn="19.5095" a="27.8888" fwhm="0.015634" res="19512.9" algo="Sum"/><pk mz="305.15834680" i="1762.8" sn="24.0939" a="37.0877" fwhm="0.0228785" res="13338.2" algo="Sum"/><pk mz="305.20973472" i="805.228" sn="11.0058" a="15.0405" fwhm="0.0211045" res="14461.8" algo="Sum"/><pk mz="305.26372083" i="9078.23" sn="124.065" a="167.689" fwhm="0.0193143" res="15805" algo="Sum"/><pk mz="306.25166033" i="1096.77" sn="14.8543" a="16.6376" fwhm="0.0170179" res="17995.9" algo="Sum"/><pk mz="306.27620524" i="5563.48" sn="75.3499" a="111.663" fwhm="0.0179481" res="17064.6" algo="Sum"/><pk mz="306.82922734" i="1036.68" sn="13.9566" a="19.4862" fwhm="0.0162193" res="18917.6" algo="Sum"/><pk mz="307.20202914" i="1138.65" sn="15.3179" a="25.3111" fwhm="0.025412" res="12088.9" algo="Sum"/><pk mz="307.22428349" i="851.844" sn="11.4595" a="17.2889" fwhm="0.0231978" res="13243.7" algo="Sum"/><pk mz="307.26165148" i="2055.89" sn="27.6572" a="39.3403" fwhm="0.0233936" res="13134.5" algo="Sum"/><pk mz="308.82714138" i="876.103" sn="11.6118" a="15.7678" fwhm="0.0159707" res="19337.2" algo="Sum"/><pk mz="308.87674372" i="1881.96" sn="24.9433" a="39.09" fwhm="0.0192233" res="16067.8" algo="Sum"/><pk mz="308.95377184" i="878.706" sn="11.6463" a="18.164" fwhm="0.0173972" res="17758.8" algo="Sum"/><pk mz="309.20423034" i="12249.9" sn="162.289" a="258.19" fwhm="0.0191707" res="16129" algo="Sum"/><pk mz="309.27639700" i="917.448" sn="12.1486" a="17.735" fwhm="0.0168964" res="18304.3" algo="Sum"/><pk mz="310.20820573" i="2304.18" sn="30.2117" a="50.8502" fwhm="0.0201033" res="15430.7" algo="Sum"/><pk mz="310.31056111" i="2046.6" sn="26.7924" a="36.4805" fwhm="0.016323" res="19010.6" algo="Sum"/><pk mz="310.87454029" i="1690.7" sn="22.0541" a="31.1862" fwhm="0.0167317" res="18579.9" algo="Sum"/><pk mz="310.91286652" i="2444.5" sn="31.8872" a="44.3746" fwhm="0.0164522" res="18898" algo="Sum"/><pk mz="311.16072436" i="749.48" sn="9.74433" a="18.9099" fwhm="0.0227972" res="13649.1" algo="Sum"/><pk mz="311.19925576" i="1384.13" sn="17.9891" a="31.5377" fwhm="0.0244836" res="12710.5" algo="Sum"/><pk mz="311.22145272" i="1364.24" sn="17.7282" a="20.8388" fwhm="0.0196818" res="15812.7" algo="Sum"/><pk mz="311.23027068" i="1402.89" sn="18.2302" a="25.3683" fwhm="0.0226993" res="13711" algo="Sum"/><pk mz="312.19448442" i="1389.24" sn="17.9008" a="30.1584" fwhm="0.0187978" res="16608" algo="Sum"/><pk mz="312.77831714" i="670.215" sn="8.6008" a="13.4201" fwhm="0.0170913" res="18300.5" algo="Sum"/><pk mz="313.17452856" i="1144.16" sn="14.5606" a="36.4157" fwhm="0.0325808" res="9612.25" algo="Sum"/><pk mz="313.21362260" i="2507.12" sn="31.9107" a="55.1312" fwhm="0.0180561" res="17346.7" algo="Sum"/><pk mz="314.23226264" i="1931.23" sn="24.3944" a="46.536" fwhm="0.0193866" res="16208.7" algo="Sum"/><pk mz="314.77645553" i="847.598" sn="10.6147" a="18.1845" fwhm="0.0196139" res="16048.7" algo="Sum"/><pk mz="315.00426979" i="2424.92" sn="30.2814" a="44.6349" fwhm="0.0170134" res="18515.1" algo="Sum"/><pk mz="315.07975037" i="23349.6" sn="291.598" a="434.904" fwhm="0.0162164" res="19429.7" algo="Sum"/><pk mz="315.13554907" i="1460.9" sn="18.2441" a="31.468" fwhm="0.024702" res="12757.5" algo="Sum"/><pk mz="315.15773648" i="1165.42" sn="14.5548" a="20.9615" fwhm="0.0280067" res="11253" algo="Sum"/><pk mz="315.19304829" i="35281.6" sn="440.744" a="618.244" fwhm="0.0160144" res="19681.9" algo="Sum"/><pk mz="315.22936885" i="2490.59" sn="31.1125" a="52.8946" fwhm="0.0247889" res="12716.6" algo="Sum"/><pk mz="316.08332924" i="2993.51" sn="37.0529" a="56.4045" fwhm="0.0170447" res="18544.4" algo="Sum"/><pk mz="316.11140089" i="1505.93" sn="18.6408" a="29.3399" fwhm="0.0194524" res="16250.5" algo="Sum"/><pk mz="316.19662468" i="7071.08" sn="87.5276" a="131.93" fwhm="0.0164674" res="19201.3" algo="Sum"/><pk mz="316.24734939" i="1533.71" sn="18.9847" a="39.0786" fwhm="0.0229999" res="13749.9" algo="Sum"/><pk mz="316.85777193" i="932.068" sn="11.4497" a="18.6556" fwhm="0.0175852" res="18018.5" algo="Sum"/><pk mz="316.98567794" i="805.329" sn="9.88674" a="17.3987" fwhm="0.0202624" res="15644" algo="Sum"/><pk mz="317.08603224" i="678.203" sn="8.32606" a="12.9049" fwhm="0.0189481" res="16734.5" algo="Sum"/><pk mz="317.11500890" i="34041.2" sn="417.912" a="603.428" fwhm="0.0158142" res="20052.5" algo="Sum"/><pk mz="317.18248692" i="1665.68" sn="20.4474" a="48.0781" fwhm="0.033671" res="9420.05" algo="Sum"/><pk mz="317.20535572" i="2052.01" sn="25.188" a="46.2514" fwhm="0.0248153" res="12782.7" algo="Sum"/><pk mz="317.24567063" i="2868.66" sn="35.213" a="54.6377" fwhm="0.016719" res="18975.2" algo="Sum"/><pk mz="318.11823005" i="5919.16" sn="72.2069" a="116.195" fwhm="0.017318" res="18369.2" algo="Sum"/><pk mz="318.21854058" i="1425.38" sn="17.3729" a="31.9973" fwhm="0.0212248" res="14992.8" algo="Sum"/><pk mz="318.24388498" i="1107.5" sn="13.4898" a="24.823" fwhm="0.0249256" res="12767.8" algo="Sum"/><pk mz="318.90668020" i="1045.52" sn="12.6454" a="22.9953" fwhm="0.0186623" res="17088.3" algo="Sum"/><pk mz="318.97243156" i="772.626" sn="9.34484" a="23.5423" fwhm="0.0293232" res="10877.8" algo="Sum"/><pk mz="319.03902278" i="708.151" sn="8.56503" a="17.5679" fwhm="0.0200915" res="15879.3" algo="Sum"/><pk mz="319.11493124" i="2909.93" sn="35.1628" a="67.3065" fwhm="0.0208847" res="15279.8" algo="Sum"/><pk mz="319.15249098" i="1536.71" sn="18.5484" a="41.7088" fwhm="0.0285132" res="11193.2" algo="Sum"/><pk mz="319.19075908" i="753.326" sn="9.08735" a="16.7022" fwhm="0.0317085" res="10066.4" algo="Sum"/><pk mz="319.22506178" i="3005.37" sn="36.2163" a="60.4936" fwhm="0.0178409" res="17892.8" algo="Sum"/><pk mz="319.26062017" i="1291.26" sn="15.5447" a="24.5847" fwhm="0.0185856" res="17177.9" algo="Sum"/><pk mz="319.29757471" i="1126.2" sn="13.5467" a="22.0534" fwhm="0.0177409" res="17997.8" algo="Sum"/><pk mz="320.23475093" i="6149.48" sn="73.4185" a="125.526" fwhm="0.017908" res="17882.2" algo="Sum"/><pk mz="320.94967595" i="911.226" sn="10.836" a="18.3685" fwhm="0.0246609" res="13014.5" algo="Sum"/><pk mz="321.13119199" i="1317.56" sn="15.6" a="33.773" fwhm="0.0228604" res="14047.5" algo="Sum"/><pk mz="321.18124579" i="1599.68" sn="18.9467" a="44.2412" fwhm="0.022688" res="14156.4" algo="Sum"/><pk mz="321.23869313" i="3393.06" sn="40.1847" a="73.1996" fwhm="0.0211247" res="15206.8" algo="Sum"/><pk mz="321.27630054" i="831.005" sn="9.84177" a="15.8287" fwhm="0.0196724" res="16331.3" algo="Sum"/><pk mz="321.31498158" i="1403.14" sn="16.6172" a="27.2821" fwhm="0.0182068" res="17648" algo="Sum"/><pk mz="322.24358515" i="1123.99" sn="13.2" a="40.2213" fwhm="0.0318939" res="10103.6" algo="Sum"/><pk mz="322.80981112" i="802.645" sn="9.37959" a="16.6649" fwhm="0.0189261" res="17056.3" algo="Sum"/><pk mz="323.19741331" i="3968.77" sn="46.2275" a="90.7898" fwhm="0.0184121" res="17553.5" algo="Sum"/><pk mz="323.23003721" i="1148.79" sn="13.3809" a="24.9839" fwhm="0.0319085" res="10129.9" algo="Sum"/><pk mz="323.25441385" i="1256.25" sn="14.6322" a="25.3089" fwhm="0.0233161" res="13864" algo="Sum"/><pk mz="324.20135223" i="963.075" sn="11.1252" a="24.5953" fwhm="0.0202663" res="15997" algo="Sum"/><pk mz="324.80707646" i="1004.55" sn="11.5211" a="20.2152" fwhm="0.0183262" res="17723.7" algo="Sum"/><pk mz="324.85252446" i="1776.95" sn="20.3767" a="34.316" fwhm="0.0173183" res="18757.7" algo="Sum"/><pk mz="324.92819230" i="667.809" sn="7.65655" a="14.6483" fwhm="0.0184597" res="17602.1" algo="Sum"/><pk mz="325.17801094" i="2574.15" sn="29.4925" a="55.5219" fwhm="0.0233336" res="13936" algo="Sum"/><pk mz="325.21298766" i="18886.4" sn="216.385" a="399.123" fwhm="0.0173693" res="18723.4" algo="Sum"/><pk mz="326.21671384" i="4159.36" sn="47.4285" a="91.0215" fwhm="0.0179475" res="18176.1" algo="Sum"/><pk mz="326.84994433" i="1925.4" sn="21.862" a="35.5196" fwhm="0.0165494" res="19750" algo="Sum"/><pk mz="326.88678769" i="1102.96" sn="12.5238" a="21.5304" fwhm="0.0169702" res="19262.4" algo="Sum"/><pk mz="327.01508528" i="1518.04" sn="17.2301" a="29.1545" fwhm="0.017374" res="18822.1" algo="Sum"/><pk mz="327.19546757" i="5827.32" sn="66.1161" a="98.4368" fwhm="0.0188596" res="17349" algo="Sum"/><pk mz="327.22906199" i="40098.5" sn="454.925" a="776.349" fwhm="0.0168851" res="19379.7" algo="Sum"/><pk mz="328.19934065" i="1139.84" sn="12.8671" a="20.0088" fwhm="0.0199406" res="16458.8" algo="Sum"/><pk mz="328.23248127" i="8877.71" sn="100.138" a="181.857" fwhm="0.0174687" res="18789.7" algo="Sum"/><pk mz="328.84722984" i="767.203" sn="8.60953" a="14.8656" fwhm="0.0162748" res="20206" algo="Sum"/><pk mz="328.93601658" i="719.609" sn="8.07543" a="15.097" fwhm="0.0196983" res="16698.7" algo="Sum"/><pk mz="329.18134607" i="1680.55" sn="18.7782" a="37.9107" fwhm="0.0259436" res="12688.3" algo="Sum"/><pk mz="329.20971586" i="5866.8" sn="65.4998" a="120.323" fwhm="0.0187258" res="17580.6" algo="Sum"/><pk mz="329.24356789" i="11726.5" sn="130.81" a="234.912" fwhm="0.018023" res="18268" algo="Sum"/><pk mz="330.21255714" i="1253.96" sn="13.876" a="26.4437" fwhm="0.021307" res="15497.8" algo="Sum"/><pk mz="330.24698760" i="2605.89" sn="28.8361" a="54.7221" fwhm="0.0182755" res="18070.5" algo="Sum"/><pk mz="330.75282668" i="950.668" sn="10.4836" a="18.0035" fwhm="0.0163455" res="20235.1" algo="Sum"/><pk mz="330.97797968" i="1661.96" sn="18.2275" a="36.689" fwhm="0.0187673" res="17635.9" algo="Sum"/><pk mz="331.04592803" i="33100.1" sn="362.351" a="688.342" fwhm="0.0186696" res="17731.9" algo="Sum"/><pk mz="331.18742874" i="34054" sn="372.536" a="672.744" fwhm="0.0184222" res="17977.6" algo="Sum"/><pk mz="331.22181157" i="2913.39" sn="31.8665" a="51.3887" fwhm="0.0162054" res="20438.9" algo="Sum"/><pk mz="331.25953215" i="1591.1" sn="17.4079" a="35.8365" fwhm="0.0207143" res="15991.9" algo="Sum"/><pk mz="332.04900970" i="4092.7" sn="44.4841" a="84.8823" fwhm="0.019419" res="17099.2" algo="Sum"/><pk mz="332.08507679" i="1126.78" sn="12.2471" a="21.5643" fwhm="0.019312" res="17195.8" algo="Sum"/><pk mz="332.19087350" i="6795.54" sn="73.859" a="133.751" fwhm="0.0196873" res="16873.4" algo="Sum"/><pk mz="332.22291942" i="725.865" sn="7.88924" a="15.8005" fwhm="0.0179175" res="18541.8" algo="Sum"/><pk mz="332.29229046" i="8459.18" sn="91.9614" a="164.738" fwhm="0.0174811" res="19008.6" algo="Sum"/><pk mz="332.83927983" i="1399.68" sn="15.1035" a="28.8715" fwhm="0.0185722" res="17921.4" algo="Sum"/><pk mz="332.95661307" i="923.804" sn="9.95335" a="31.1802" fwhm="0.0295189" res="11279.4" algo="Sum"/><pk mz="333.05054634" i="1547.12" sn="16.6689" a="34.4755" fwhm="0.01918" res="17364.5" algo="Sum"/><pk mz="333.16682489" i="2251.41" sn="24.2558" a="64.2501" fwhm="0.028459" res="11706.9" algo="Sum"/><pk mz="333.19755589" i="1535.63" sn="16.5397" a="45.2803" fwhm="0.0335144" res="9941.91" algo="Sum"/><pk mz="333.24039806" i="1109.04" sn="11.9454" a="24.9639" fwhm="0.0204113" res="16326.3" algo="Sum"/><pk mz="333.29588869" i="2037.75" sn="21.9522" a="40.3262" fwhm="0.0280286" res="11891.3" algo="Sum"/><pk mz="334.30822486" i="1254.97" sn="13.4137" a="28.8433" fwhm="0.0209167" res="15982.9" algo="Sum"/><pk mz="334.83613963" i="1386.76" sn="14.7579" a="26.4483" fwhm="0.0173744" res="19271.8" algo="Sum"/><pk mz="334.88162989" i="1014.54" sn="10.7971" a="20.9951" fwhm="0.0177273" res="18890.7" algo="Sum"/><pk mz="335.03769499" i="746.178" sn="7.94464" a="16.7359" fwhm="0.0180579" res="18553.5" algo="Sum"/><pk mz="335.12660084" i="720.644" sn="7.67179" a="17.301" fwhm="0.0266955" res="12553.7" algo="Sum"/><pk mz="335.16037913" i="769.476" sn="8.19009" a="18.342" fwhm="0.0279615" res="11986.5" algo="Sum"/><pk mz="335.21984787" i="1079.5" sn="11.4899" a="25.9387" fwhm="0.0258258" res="12980" algo="Sum"/><pk mz="335.25569612" i="864.37" sn="9.20011" a="19.0937" fwhm="0.022498" res="14901.6" algo="Sum"/><pk mz="335.29206081" i="1276.65" sn="13.589" a="30.8815" fwhm="0.0195748" res="17128.7" algo="Sum"/><pk mz="336.87880888" i="687.798" sn="7.24318" a="14.341" fwhm="0.0181406" res="18570.4" algo="Sum"/><pk mz="337.06146382" i="16084.2" sn="169.342" a="320.576" fwhm="0.0176187" res="19130.9" algo="Sum"/><pk mz="337.17663660" i="2328.04" sn="24.5094" a="46.7372" fwhm="0.0201009" res="16774.2" algo="Sum"/><pk mz="337.21152251" i="1386.07" sn="14.5891" a="33.6544" fwhm="0.0299796" res="11248" algo="Sum"/><pk mz="337.23400287" i="1165.25" sn="12.2586" a="21.2269" fwhm="0.0229021" res="14725" algo="Sum"/><pk mz="337.27175289" i="1603.66" sn="16.8533" a="33.2098" fwhm="0.0190291" res="17724" algo="Sum"/><pk mz="337.30739015" i="4029.76" sn="42.3141" a="82.9294" fwhm="0.0180256" res="18712.7" algo="Sum"/><pk mz="338.06468105" i="2138.33" sn="22.3662" a="43.1027" fwhm="0.0174037" res="19424.8" algo="Sum"/><pk mz="338.31082408" i="983.559" sn="10.2284" a="15.7502" fwhm="0.0194842" res="17363.3" algo="Sum"/><pk mz="338.34162884" i="20922.5" sn="217.578" a="403.562" fwhm="0.0174374" res="19403.2" algo="Sum"/><pk mz="338.78484378" i="1066.98" sn="11.0829" a="22.0862" fwhm="0.0177516" res="19084.8" algo="Sum"/><pk mz="338.96450913" i="706.475" sn="7.3364" a="13.4694" fwhm="0.0170414" res="19890.7" algo="Sum"/><pk mz="339.03320086" i="1166.55" sn="12.0952" a="32.597" fwhm="0.0254826" res="13304.5" algo="Sum"/><pk mz="339.19236134" i="4373.94" sn="45.1954" a="88.8839" fwhm="0.0207407" res="16354" algo="Sum"/><pk mz="339.22892561" i="2448.83" sn="25.3025" a="54.0532" fwhm="0.0245082" res="13841.4" algo="Sum"/><pk mz="339.34526564" i="5169.28" sn="53.4083" a="109.635" fwhm="0.0184875" res="18355.4" algo="Sum"/><pk mz="340.17990064" i="907.266" sn="9.30276" a="15.9938" fwhm="0.0130769" res="26013.9" algo="Sum"/><pk mz="340.19495042" i="1129.2" sn="11.5781" a="27.6811" fwhm="0.0258968" res="13136.5" algo="Sum"/><pk mz="340.25493009" i="811.585" sn="8.3238" a="19.2256" fwhm="0.0284627" res="11954.4" algo="Sum"/><pk mz="340.35124350" i="916.571" sn="9.40071" a="21.6573" fwhm="0.0209126" res="16275" algo="Sum"/><pk mz="340.78234180" i="1551.09" sn="15.8651" a="28.518" fwhm="0.0171046" res="19923.4" algo="Sum"/><pk mz="340.82654976" i="800.165" sn="8.17444" a="17.2416" fwhm="0.0176186" res="19344.7" algo="Sum"/><pk mz="341.20780819" i="14640.5" sn="148.888" a="295.379" fwhm="0.0213952" res="15947.9" algo="Sum"/><pk mz="341.24489599" i="3718.31" sn="37.8109" a="77.1252" fwhm="0.0235803" res="14471.6" algo="Sum"/><pk mz="342.21122458" i="3336.06" sn="33.5818" a="67.6897" fwhm="0.0221943" res="15418.9" algo="Sum"/><pk mz="342.24755482" i="1479.99" sn="14.8987" a="31.925" fwhm="0.0292678" res="11693.7" algo="Sum"/><pk mz="342.77979637" i="775.91" sn="7.76448" a="16.9269" fwhm="0.0191283" res="17920.1" algo="Sum"/><pk mz="342.82328243" i="872.372" sn="8.72921" a="18.2212" fwhm="0.0191013" res="17947.7" algo="Sum"/><pk mz="342.86827127" i="2422.99" sn="24.2426" a="49.2709" fwhm="0.0182432" res="18794.3" algo="Sum"/><pk mz="342.98864345" i="1110.06" sn="11.103" a="22.9364" fwhm="0.0183821" res="18658.8" algo="Sum"/><pk mz="343.19427950" i="42696.4" sn="427.01" a="1068.02" fwhm="0.0236778" res="14494.3" algo="Sum"/><pk mz="343.25778322" i="1563.12" sn="15.6329" a="31.9612" fwhm="0.0233573" res="14696" algo="Sum"/><pk mz="344.19849556" i="8341.83" sn="82.7793" a="226.243" fwhm="0.0261669" res="13154" algo="Sum"/><pk mz="344.86565840" i="1582.16" sn="15.6207" a="31.886" fwhm="0.0177186" res="19463.5" algo="Sum"/><pk mz="344.90988666" i="813.38" sn="8.03027" a="18.3699" fwhm="0.0192544" res="17913.3" algo="Sum"/><pk mz="345.20336371" i="7550.25" sn="74.5112" a="211.136" fwhm="0.0357819" res="9647.43" algo="Sum"/><pk mz="345.23787295" i="4780.65" sn="47.1789" a="108.995" fwhm="0.027077" res="12750.2" algo="Sum"/><pk mz="346.20855350" i="1617.56" sn="15.8764" a="46.1211" fwhm="0.0380172" res="9106.63" algo="Sum"/><pk mz="346.24126434" i="1111.3" sn="10.9052" a="24.3602" fwhm="0.0262002" res="13215.2" algo="Sum"/><pk mz="347.16180955" i="11121.3" sn="108.532" a="232.535" fwhm="0.0209125" res="16600.7" algo="Sum"/><pk mz="347.21897375" i="2627.1" sn="25.5944" a="65.0023" fwhm="0.0250079" res="13884.3" algo="Sum"/><pk mz="347.25413799" i="1379.56" sn="13.4281" a="29.5673" fwhm="0.0233442" res="14875.4" algo="Sum"/><pk mz="347.29143015" i="845.26" sn="8.21939" a="16.8443" fwhm="0.0194885" res="17820.4" algo="Sum"/><pk mz="347.32764675" i="918.559" sn="8.92359" a="20.5083" fwhm="0.0196188" res="17703.8" algo="Sum"/><pk mz="348.16522352" i="2445.21" sn="23.598" a="50.3866" fwhm="0.0193251" res="18016.2" algo="Sum"/><pk mz="348.26544569" i="1767.98" sn="17.0525" a="38.8745" fwhm="0.0199528" res="17454.5" algo="Sum"/><pk mz="348.81363194" i="2021.6" sn="19.4587" a="39.7704" fwhm="0.0181791" res="19187.6" algo="Sum"/><pk mz="348.92249517" i="722.935" sn="6.95487" a="25.2306" fwhm="0.0287345" res="12143" algo="Sum"/><pk mz="349.05530584" i="4610.66" sn="44.2033" a="91.9111" fwhm="0.0181278" res="19255.3" algo="Sum"/><pk mz="349.16369032" i="1467.98" sn="14.0354" a="36.132" fwhm="0.0259403" res="13460.3" algo="Sum"/><pk mz="349.18026617" i="1461.99" sn="13.9774" a="32.3901" fwhm="0.0331648" res="10528.6" algo="Sum"/><pk mz="349.21016635" i="1378.96" sn="13.1829" a="31.4993" fwhm="0.0331924" res="10520.8" algo="Sum"/><pk mz="349.27009065" i="1682.99" sn="16.0904" a="39.2141" fwhm="0.0205774" res="16973.5" algo="Sum"/><pk mz="350.81083014" i="2208.9" sn="20.9043" a="42.6501" fwhm="0.0172386" res="20350.3" algo="Sum"/><pk mz="351.15593234" i="781.512" sn="7.36543" a="19.8828" fwhm="0.026498" res="13252.1" algo="Sum"/><pk mz="351.19244623" i="863.811" sn="8.14309" a="16.701" fwhm="0.0279388" res="12570.1" algo="Sum"/><pk mz="351.22882927" i="1559.78" sn="14.7039" a="44.5424" fwhm="0.0279275" res="12576.4" algo="Sum"/><pk mz="351.24813819" i="1225.78" sn="11.5552" a="26.251" fwhm="0.0259154" res="13553.7" algo="Sum"/><pk mz="351.28482868" i="664.841" sn="6.26656" a="15.944" fwhm="0.0279961" res="12547.6" algo="Sum"/><pk mz="352.80795260" i="830.494" sn="7.73896" a="17.9062" fwhm="0.0187753" res="18791.1" algo="Sum"/><pk mz="352.89719289" i="4145.51" sn="38.6223" a="91.0901" fwhm="0.0188598" res="18711.6" algo="Sum"/><pk mz="353.02949015" i="21848.3" sn="203.575" a="502.007" fwhm="0.0206693" res="17079.9" algo="Sum"/><pk mz="353.15261672" i="1103.25" sn="10.282" a="30.4073" fwhm="0.0285" res="12391.3" algo="Sum"/><pk mz="353.17114845" i="1110.81" sn="10.3532" a="24.3309" fwhm="0.0333538" res="10588.6" algo="Sum"/><pk mz="353.20738550" i="1139.32" sn="10.6178" a="28.6152" fwhm="0.0297597" res="11868.7" algo="Sum"/><pk mz="353.24622844" i="1127.11" sn="10.5036" a="22.4799" fwhm="0.0262877" res="13437.7" algo="Sum"/><pk mz="353.26704424" i="1901.76" sn="17.7226" a="59.0951" fwhm="0.0332231" res="10633.2" algo="Sum"/><pk mz="354.03250006" i="2651.57" sn="24.5945" a="66.4184" fwhm="0.0223519" res="15839" algo="Sum"/><pk mz="354.75848827" i="712.857" sn="6.59174" a="15.033" fwhm="0.0182824" res="19404.4" algo="Sum"/><pk mz="354.89468640" i="1643.91" sn="15.2056" a="34.9929" fwhm="0.0176444" res="20113.7" algo="Sum"/><pk mz="355.03352089" i="1433.78" sn="13.2588" a="33.4555" fwhm="0.0215037" res="16510.4" algo="Sum"/><pk mz="355.16791386" i="2547.12" sn="23.5532" a="56.1293" fwhm="0.0252135" res="14086.4" algo="Sum"/><pk mz="355.18792225" i="2656.39" sn="24.5664" a="60.7047" fwhm="0.03127" res="11358.7" algo="Sum"/><pk mz="355.22346980" i="2135.65" sn="19.7502" a="50.4358" fwhm="0.0234679" res="15136.6" algo="Sum"/><pk mz="355.25892616" i="733.023" sn="6.77864" a="17.1763" fwhm="0.0309573" res="11475.8" algo="Sum"/><pk mz="355.27973763" i="781.195" sn="7.22082" a="17.2175" fwhm="0.0230634" res="15404.5" algo="Sum"/><pk mz="356.28694151" i="774" sn="7.1298" a="21.176" fwhm="0.0300964" res="11838.2" algo="Sum"/><pk mz="356.75582049" i="967.122" sn="8.8645" a="20.13" fwhm="0.019068" res="18709.6" algo="Sum"/><pk mz="357.18301946" i="8646.98" sn="78.9842" a="162.595" fwhm="0.0221999" res="16089.4" algo="Sum"/><pk mz="357.20378410" i="8629.84" sn="78.7858" a="199.483" fwhm="0.0281961" res="12668.6" algo="Sum"/><pk mz="357.23872639" i="3441.85" sn="31.401" a="77.8281" fwhm="0.0223764" res="15965" algo="Sum"/><pk mz="358.18646907" i="2060.2" sn="18.6582" a="48.1431" fwhm="0.0259601" res="13797.6" algo="Sum"/><pk mz="358.20733863" i="1874.9" sn="16.9779" a="38.6823" fwhm="0.0243076" res="14736.4" algo="Sum"/><pk mz="358.24227772" i="902.152" sn="8.16932" a="23.4799" fwhm="0.0271995" res="13170.9" algo="Sum"/><pk mz="358.30739872" i="2178.71" sn="19.7268" a="49.7231" fwhm="0.018624" res="19239.1" algo="Sum"/><pk mz="358.84255681" i="3157.75" sn="28.5215" a="64.271" fwhm="0.0183055" res="19603" algo="Sum"/><pk mz="358.97943509" i="5013.99" sn="45.1816" a="109.397" fwhm="0.0188817" res="19012" algo="Sum"/><pk mz="359.04322054" i="11246" sn="101.194" a="240.818" fwhm="0.0187239" res="19175.7" algo="Sum"/><pk mz="359.16522606" i="12161.3" sn="109.446" a="273.296" fwhm="0.0199079" res="18041.4" algo="Sum"/><pk mz="359.21808718" i="9400.19" sn="84.5973" a="210.629" fwhm="0.0259419" res="13847" algo="Sum"/><pk mz="359.98237440" i="834.006" sn="7.47219" a="22.4631" fwhm="0.0206766" res="17410.1" algo="Sum"/><pk mz="360.04616794" i="1447.18" sn="12.9559" a="35.1284" fwhm="0.0184423" res="19522.8" algo="Sum"/><pk mz="360.16916148" i="2353.13" sn="21.0634" a="55.934" fwhm="0.0223078" res="16145.4" algo="Sum"/><pk mz="360.22187725" i="2100.91" sn="18.809" a="45.181" fwhm="0.024059" res="14972.5" algo="Sum"/><pk mz="360.32356776" i="84650.8" sn="757.837" a="1643.56" fwhm="0.0173512" res="20766.5" algo="Sum"/><pk mz="360.83970491" i="2219.11" sn="19.7577" a="48.1351" fwhm="0.0191328" res="18859.8" algo="Sum"/><pk mz="360.97747666" i="3563.21" sn="31.6898" a="72.2266" fwhm="0.0186047" res="19402.5" algo="Sum"/><pk mz="361.01057067" i="2619.34" sn="23.2953" a="64.5467" fwhm="0.0239971" res="15043.9" algo="Sum"/><pk mz="361.17410747" i="2737" sn="24.3418" a="84.9277" fwhm="0.0369973" res="9762.18" algo="Sum"/><pk mz="361.21075756" i="2223.98" sn="19.7792" a="55.9171" fwhm="0.0299828" res="12047.3" algo="Sum"/><pk mz="361.23400778" i="3305.39" sn="29.3968" a="88.0144" fwhm="0.0274803" res="13145.2" algo="Sum"/><pk mz="361.27101083" i="1207.42" sn="10.7393" a="25.0868" fwhm="0.023083" res="15651" algo="Sum"/><pk mz="361.32688958" i="21144.2" sn="188.118" a="454.076" fwhm="0.0187086" res="19313.4" algo="Sum"/><pk mz="362.19340012" i="789.479" sn="6.95773" a="32.6216" fwhm="0.0391484" res="9251.82" algo="Sum"/><pk mz="362.24075490" i="6556.69" sn="57.7807" a="140.131" fwhm="0.0189011" res="19165" algo="Sum"/><pk mz="362.33227092" i="3156.42" sn="27.8109" a="82.6495" fwhm="0.0225073" res="16098.5" algo="Sum"/><pk mz="362.92655249" i="4294.01" sn="37.554" a="92.8256" fwhm="0.0193515" res="18754.4" algo="Sum"/><pk mz="363.15720680" i="2289.36" sn="20.0041" a="61.1237" fwhm="0.0275684" res="13172.9" algo="Sum"/><pk mz="363.19041533" i="1302.52" sn="11.3812" a="30.3148" fwhm="0.0338235" res="10737.8" algo="Sum"/><pk mz="363.21389571" i="1108.5" sn="9.68594" a="20.117" fwhm="0.0225497" res="16107.2" algo="Sum"/><pk mz="363.24537942" i="2039.14" sn="17.8177" a="59.7916" fwhm="0.0251237" res="14458.3" algo="Sum"/><pk mz="363.32489033" i="744.788" sn="6.50784" a="22.9633" fwhm="0.0322318" res="11272.2" algo="Sum"/><pk mz="364.78743368" i="1441.16" sn="12.4332" a="29.9335" fwhm="0.0174297" res="20929" algo="Sum"/><pk mz="365.10532829" i="1191.36" sn="10.2707" a="25.6513" fwhm="0.0207281" res="17614" algo="Sum"/><pk mz="365.13918085" i="1599.71" sn="13.7912" a="34.9901" fwhm="0.0268781" res="13585" algo="Sum"/><pk mz="365.20510510" i="1061.29" sn="9.15131" a="35.8751" fwhm="0.0304608" res="11989.3" algo="Sum"/><pk mz="365.24473386" i="1670.91" sn="14.4035" a="42.8666" fwhm="0.0277988" res="13138.9" algo="Sum"/><pk mz="365.26191868" i="1122" sn="9.66792" a="24.5265" fwhm="0.0252543" res="14463.4" algo="Sum"/><pk mz="365.33878871" i="1103.57" sn="9.50402" a="25.8506" fwhm="0.0193283" res="18901.7" algo="Sum"/><pk mz="366.78449883" i="1433.76" sn="12.2405" a="30.701" fwhm="0.0189173" res="19388.9" algo="Sum"/><pk mz="367.12167338" i="2939.43" sn="25.0636" a="69.4905" fwhm="0.0209591" res="17516.1" algo="Sum"/><pk mz="367.19260675" i="757.417" sn="6.44638" a="22.3619" fwhm="0.0393092" res="9341.14" algo="Sum"/><pk mz="367.22278496" i="993.962" sn="8.45335" a="26.5578" fwhm="0.0366235" res="10027" algo="Sum"/><pk mz="367.25533810" i="844.106" sn="7.17269" a="24.1963" fwhm="0.0392047" res="9367.63" algo="Sum"/><pk mz="367.27792131" i="718.276" sn="6.0999" a="16.9597" fwhm="0.0255886" res="14353.2" algo="Sum"/><pk mz="368.27918903" i="760.662" sn="6.42962" a="20.6375" fwhm="0.02544" res="14476.4" algo="Sum"/><pk mz="368.42484109" i="1462.25" sn="12.3498" a="31.8786" fwhm="0.0197238" res="18679.2" algo="Sum"/><pk mz="368.87107272" i="4445.46" sn="37.4999" a="97.0284" fwhm="0.0194308" res="18983.9" algo="Sum"/><pk mz="369.00133652" i="5383.25" sn="45.2897" a="130.178" fwhm="0.020972" res="17594.9" algo="Sum"/><pk mz="369.14469793" i="814.675" sn="6.83354" a="17.6554" fwhm="0.0253113" res="14584.2" algo="Sum"/><pk mz="369.20161186" i="1826.35" sn="15.3225" a="36.413" fwhm="0.0256546" res="14391.2" algo="Sum"/><pk mz="369.22465946" i="2771.32" sn="23.251" a="91.0498" fwhm="0.033265" res="11099.5" algo="Sum"/><pk mz="369.35130573" i="17275.1" sn="144.942" a="360.331" fwhm="0.0186592" res="19794.6" algo="Sum"/><pk mz="370.00470976" i="716.863" sn="5.98178" a="18.7406" fwhm="0.0213854" res="17301.8" algo="Sum"/><pk mz="370.19973606" i="1003.88" sn="8.37338" a="35.5805" fwhm="0.0303452" res="12199.6" algo="Sum"/><pk mz="370.35459536" i="5224.1" sn="43.573" a="110.367" fwhm="0.0192741" res="19215.1" algo="Sum"/><pk mz="370.86859980" i="1901.68" sn="15.7696" a="40.9593" fwhm="0.0191191" res="19397.8" algo="Sum"/><pk mz="371.00163670" i="716.871" sn="5.93466" a="17.8336" fwhm="0.02775" res="13369.4" algo="Sum"/><pk mz="371.03736189" i="2988.41" sn="24.7437" a="63.8708" fwhm="0.0186935" res="19848.5" algo="Sum"/><pk mz="371.16255222" i="1771.4" sn="14.6707" a="46.4924" fwhm="0.0279144" res="13296.4" algo="Sum"/><pk mz="371.19610508" i="1848.63" sn="15.3113" a="51.6515" fwhm="0.0417926" res="8881.87" algo="Sum"/><pk mz="371.21945441" i="1550.8" sn="12.844" a="37.3023" fwhm="0.0347995" res="10667.4" algo="Sum"/><pk mz="371.25377812" i="1097.69" sn="9.09032" a="30.7753" fwhm="0.0322465" res="11513" algo="Sum"/><pk mz="371.35905116" i="966.463" sn="8.0016" a="20.6967" fwhm="0.0195506" res="18994.8" algo="Sum"/><pk mz="372.73394422" i="730.262" sn="5.97763" a="16.6258" fwhm="0.0207576" res="17956.5" algo="Sum"/><pk mz="373.17984468" i="4292.38" sn="35.0426" a="108.981" fwhm="0.0305885" res="12200" algo="Sum"/><pk mz="373.23381895" i="2360.22" sn="19.2686" a="60.3549" fwhm="0.0266503" res="14004.9" algo="Sum"/><pk mz="373.27033558" i="1346.53" sn="10.9919" a="32.7167" fwhm="0.0241253" res="15472.2" algo="Sum"/><pk mz="374.18184118" i="1037.38" sn="8.41673" a="25.2798" fwhm="0.0294567" res="12702.8" algo="Sum"/><pk mz="374.28164837" i="995.389" sn="8.07619" a="15.6889" fwhm="0.0148191" res="25256.7" algo="Sum"/><pk mz="374.30224540" i="1916.27" sn="15.5457" a="52.8225" fwhm="0.0231766" res="16150" algo="Sum"/><pk mz="374.81669575" i="1878.24" sn="15.1961" a="39.2172" fwhm="0.0190156" res="19711" algo="Sum"/><pk mz="375.01275142" i="12956.9" sn="104.77" a="319.183" fwhm="0.0226591" res="16550.2" algo="Sum"/><pk mz="375.19284768" i="4038.56" sn="32.6299" a="103.611" fwhm="0.0300145" res="12500.4" algo="Sum"/><pk mz="375.24967476" i="1168.27" sn="9.43636" a="26.6701" fwhm="0.0298686" res="12563.3" algo="Sum"/><pk mz="375.28626038" i="1678.2" sn="13.5552" a="42.7093" fwhm="0.0255124" res="14709.9" algo="Sum"/><pk mz="375.35948255" i="844.355" sn="6.81965" a="19.1047" fwhm="0.0205781" res="18240.7" algo="Sum"/><pk mz="376.01499072" i="1593.29" sn="12.8413" a="40.7188" fwhm="0.0290437" res="12946.5" algo="Sum"/><pk mz="376.19641492" i="943.79" sn="7.60272" a="23.0874" fwhm="0.0277224" res="13570.1" algo="Sum"/><pk mz="376.29736771" i="19535.7" sn="156.948" a="472.399" fwhm="0.0201792" res="18647.8" algo="Sum"/><pk mz="376.81377544" i="1432.34" sn="11.4632" a="33.6281" fwhm="0.01945" res="19373.4" algo="Sum"/><pk mz="376.98494870" i="1564.64" sn="12.521" a="44.6775" fwhm="0.0327009" res="11528.3" algo="Sum"/><pk mz="377.01414571" i="1013.52" sn="8.11067" a="23.8292" fwhm="0.0277291" res="13596.3" algo="Sum"/><pk mz="377.17536504" i="852.639" sn="6.79853" a="19.7297" fwhm="0.0279185" res="13509.9" algo="Sum"/><pk mz="377.20830440" i="1735.82" sn="13.8321" a="49.1955" fwhm="0.0293555" res="12849.6" algo="Sum"/><pk mz="377.23304745" i="1591.07" sn="12.6723" a="37.0819" fwhm="0.0327925" res="11503.6" algo="Sum"/><pk mz="377.26582797" i="2625.37" sn="20.9053" a="56.0911" fwhm="0.0224271" res="16821.9" algo="Sum"/><pk mz="377.30074149" i="5409.32" sn="43.0683" a="141.71" fwhm="0.0212583" res="17748.4" algo="Sum"/><pk mz="378.21460889" i="1831.27" sn="14.4874" a="56.065" fwhm="0.0231877" res="16311" algo="Sum"/><pk mz="378.27032063" i="714.239" sn="5.65051" a="12.9624" fwhm="0.0221543" res="17074.3" algo="Sum"/><pk mz="378.29907894" i="2198.74" sn="17.3956" a="56.6312" fwhm="0.0242558" res="15596.2" algo="Sum"/><pk mz="378.90018599" i="3973.95" sn="31.3479" a="99.7719" fwhm="0.0210389" res="18009.5" algo="Sum"/><pk mz="379.18726850" i="793.327" sn="6.23564" a="20.43" fwhm="0.0307637" res="12325.8" algo="Sum"/><pk mz="379.21849958" i="948.317" sn="7.45295" a="26.7469" fwhm="0.0414274" res="9153.81" algo="Sum"/><pk mz="379.24152736" i="733.788" sn="5.76617" a="14.8404" fwhm="0.0209577" res="18095.5" algo="Sum"/><pk mz="379.28226448" i="1996.49" sn="15.6886" a="57.4854" fwhm="0.0260083" res="14583.1" algo="Sum"/><pk mz="379.31649318" i="1080.42" sn="8.48814" a="26.1312" fwhm="0.0242774" res="15624.2" algo="Sum"/><pk mz="380.76600265" i="964.118" sn="7.51014" a="24.6076" fwhm="0.0213222" res="17857.7" algo="Sum"/><pk mz="380.89907355" i="790.656" sn="6.14578" a="23.4304" fwhm="0.0282958" res="13461.3" algo="Sum"/><pk mz="381.02512361" i="6044.22" sn="46.9706" a="135.772" fwhm="0.0196241" res="19416.2" algo="Sum"/><pk mz="381.20360259" i="1383.36" sn="10.7518" a="38.9516" fwhm="0.0366908" res="10389.6" algo="Sum"/><pk mz="381.23970417" i="910.326" sn="7.07559" a="29.939" fwhm="0.0511102" res="7459.18" algo="Sum"/><pk mz="381.29619568" i="1903.67" sn="14.7966" a="55.2122" fwhm="0.0236445" res="16126.2" algo="Sum"/><pk mz="382.02664320" i="695.1" sn="5.36447" a="19.8253" fwhm="0.0230151" res="16598.9" algo="Sum"/><pk mz="382.76301996" i="1338.39" sn="10.2804" a="30.4936" fwhm="0.0216921" res="17645.3" algo="Sum"/><pk mz="383.11572735" i="53817.6" sn="412.94" a="1114.18" fwhm="0.0188719" res="20300.8" algo="Sum"/><pk mz="383.22212584" i="28403" sn="217.934" a="633.48" fwhm="0.0193754" res="19778.8" algo="Sum"/><pk mz="384.11918347" i="7434.21" sn="56.7242" a="169.886" fwhm="0.0201224" res="19089.1" algo="Sum"/><pk mz="384.22544684" i="6335.37" sn="48.325" a="162.995" fwhm="0.0209113" res="18374" algo="Sum"/><pk mz="384.76144409" i="743.838" sn="5.6502" a="20.5597" fwhm="0.0237605" res="16193.3" algo="Sum"/><pk mz="384.84519177" i="2261.98" sn="17.1814" a="51.2325" fwhm="0.0193542" res="19884.3" algo="Sum"/><pk mz="385.12134630" i="1952.79" sn="14.8247" a="57.3939" fwhm="0.0229473" res="16782.9" algo="Sum"/><pk mz="385.19887652" i="2062.21" sn="15.6537" a="33.9397" fwhm="0.0232219" res="16587.7" algo="Sum"/><pk mz="385.22285046" i="2555.81" sn="19.3986" a="90.3092" fwhm="0.0369136" res="10435.8" algo="Sum"/><pk mz="385.29226556" i="1828.17" sn="13.8748" a="54.6879" fwhm="0.0227843" res="16910.4" algo="Sum"/><pk mz="386.84248105" i="1101.24" sn="8.30708" a="24.9459" fwhm="0.0198396" res="19498.5" algo="Sum"/><pk mz="386.89420208" i="767.415" sn="5.78844" a="18.9032" fwhm="0.0216366" res="17881.5" algo="Sum"/><pk mz="387.15969282" i="782.868" sn="5.89332" a="18.0182" fwhm="0.0279315" res="13861.1" algo="Sum"/><pk mz="387.19705851" i="1421.82" sn="10.6928" a="64.1226" fwhm="0.0469997" res="8238.28" algo="Sum"/><pk mz="387.25167654" i="1038.33" sn="7.79711" a="30.1853" fwhm="0.0350278" res="11055.6" algo="Sum"/><pk mz="388.35390185" i="1581.55" sn="11.793" a="41.1483" fwhm="0.0228619" res="16987" algo="Sum"/><pk mz="388.71138545" i="747.262" sn="5.56327" a="17.441" fwhm="0.0201229" res="19316.9" algo="Sum"/><pk mz="389.17356194" i="1341.9" sn="9.92715" a="36.7858" fwhm="0.0318502" res="12218.9" algo="Sum"/><pk mz="389.20631116" i="1565.71" sn="11.5803" a="51.4311" fwhm="0.0496308" res="7842.03" algo="Sum"/><pk mz="389.24113410" i="1120.06" sn="8.28585" a="25.1352" fwhm="0.0350155" res="11116.2" algo="Sum"/><pk mz="389.37291284" i="928.764" sn="6.87277" a="27.2641" fwhm="0.0303833" res="12815.3" algo="Sum"/><pk mz="389.97244183" i="1565.94" sn="11.5328" a="38.5682" fwhm="0.0195168" res="19981.3" algo="Sum"/><pk mz="390.27616965" i="1234.01" sn="9.08744" a="34.4893" fwhm="0.0293396" res="13302" algo="Sum"/><pk mz="390.70833534" i="678.222" sn="4.988" a="16.0071" fwhm="0.0207108" res="18864.9" algo="Sum"/><pk mz="390.79529327" i="1710.51" sn="12.5484" a="40.2615" fwhm="0.0224471" res="17409.6" algo="Sum"/><pk mz="390.98410095" i="4419.3" sn="32.2955" a="111.952" fwhm="0.0226521" res="17260.4" algo="Sum"/><pk mz="391.19036243" i="1081.4" sn="7.89867" a="28.2228" fwhm="0.0268029" res="14595.1" algo="Sum"/><pk mz="391.20965100" i="1022.49" sn="7.46893" a="38.3519" fwhm="0.0485954" res="8050.34" algo="Sum"/><pk mz="391.27862311" i="1687.89" sn="12.3257" a="49.4051" fwhm="0.0338794" res="11549.2" algo="Sum"/><pk mz="392.29016077" i="1677.58" sn="12.1697" a="56.9035" fwhm="0.0350266" res="11199.8" algo="Sum"/><pk mz="392.79412344" i="1936.27" sn="13.973" a="46.5068" fwhm="0.0209355" res="18762.1" algo="Sum"/><pk mz="392.98276353" i="713.11" sn="5.14662" a="21.893" fwhm="0.0355621" res="11050.6" algo="Sum"/><pk mz="393.20705298" i="1676.34" sn="12.0837" a="57.0001" fwhm="0.0377326" res="10420.9" algo="Sum"/><pk mz="393.23763677" i="1405.11" sn="10.1286" a="43.6912" fwhm="0.0469266" res="8379.84" algo="Sum"/><pk mz="393.29693683" i="22235.4" sn="160.252" a="531.649" fwhm="0.0204929" res="19191.9" algo="Sum"/><pk mz="394.30021572" i="5934.06" sn="42.5498" a="137.805" fwhm="0.0203182" res="19406.3" algo="Sum"/><pk mz="394.34493606" i="2084.29" sn="14.945" a="58.4095" fwhm="0.0240277" res="16412.1" algo="Sum"/><pk mz="394.79132276" i="919.406" sn="6.57881" a="23.7906" fwhm="0.0246623" res="16007.9" algo="Sum"/><pk mz="394.87419829" i="1708.06" sn="12.2214" a="47.4787" fwhm="0.0221445" res="17831.7" algo="Sum"/><pk mz="395.21609531" i="1062.18" sn="7.59219" a="33.54" fwhm="0.0296685" res="13321.1" algo="Sum"/><pk mz="395.25433809" i="959.936" sn="6.86258" a="30.4908" fwhm="0.0442557" res="8931.16" algo="Sum"/><pk mz="395.30235966" i="1405.72" sn="10.047" a="49.2028" fwhm="0.0339129" res="11656.4" algo="Sum"/><pk mz="395.34860265" i="747.481" sn="5.34241" a="19.2498" fwhm="0.024999" res="15814.5" algo="Sum"/><pk mz="396.74216743" i="1050.94" sn="7.45375" a="26.4201" fwhm="0.0214722" res="18477" algo="Sum"/><pk mz="396.92314588" i="1095.29" sn="7.77058" a="28.3595" fwhm="0.0202359" res="19614.8" algo="Sum"/><pk mz="396.99560504" i="6879.88" sn="48.8098" a="185.111" fwhm="0.0242525" res="16369.3" algo="Sum"/><pk mz="397.17814103" i="796.797" sn="5.64111" a="27.7487" fwhm="0.0427528" res="9290.11" algo="Sum"/><pk mz="397.23312368" i="1849.72" sn="13.0893" a="58.4585" fwhm="0.0285176" res="13929.4" algo="Sum"/><pk mz="397.26794635" i="889.424" sn="6.29339" a="24.7143" fwhm="0.0305623" res="12998.6" algo="Sum"/><pk mz="397.99657793" i="893.012" sn="6.30884" a="26.6837" fwhm="0.0312647" res="12729.9" algo="Sum"/><pk mz="398.74124590" i="1746.75" sn="12.2767" a="34.9535" fwhm="0.0236577" res="16854.6" algo="Sum"/><pk mz="398.75948783" i="1812.21" sn="12.7368" a="46.0027" fwhm="0.0259385" res="15373.3" algo="Sum"/><pk mz="399.08933479" i="14333.6" sn="100.466" a="331.553" fwhm="0.0207196" res="19261.5" algo="Sum"/><pk mz="399.19841753" i="14025.8" sn="98.2898" a="258.697" fwhm="0.0212856" res="18754.4" algo="Sum"/><pk mz="399.21251446" i="13842.4" sn="97.0041" a="346.255" fwhm="0.0279286" res="14294" algo="Sum"/><pk mz="399.26086941" i="1415.4" sn="9.91881" a="35.7274" fwhm="0.0298022" res="13397" algo="Sum"/><pk mz="399.30784830" i="957.2" sn="6.70722" a="30.1298" fwhm="0.0285167" res="14002.6" algo="Sum"/><pk mz="399.77366835" i="914.507" sn="6.39683" a="28.304" fwhm="0.0275967" res="14486.3" algo="Sum"/><pk mz="400.09302714" i="2024.97" sn="14.1297" a="51.7577" fwhm="0.0219054" res="18264.6" algo="Sum"/><pk mz="400.20141374" i="3208.16" sn="22.3734" a="67.2592" fwhm="0.0231957" res="17253.2" algo="Sum"/><pk mz="400.21670449" i="3259.57" sn="22.7335" a="75.5893" fwhm="0.0256429" res="15607.3" algo="Sum"/><pk mz="400.34132833" i="1209.84" sn="8.43957" a="29.1052" fwhm="0.0209792" res="19082.7" algo="Sum"/><pk mz="400.73691607" i="1093.19" sn="7.61169" a="26.7366" fwhm="0.0225433" res="17776.3" algo="Sum"/><pk mz="400.78277156" i="768.735" sn="5.34658" a="19.2044" fwhm="0.0240933" res="16634.6" algo="Sum"/><pk mz="400.82532700" i="2255.52" sn="15.6704" a="56.0008" fwhm="0.0229953" res="17430.7" algo="Sum"/><pk mz="401.09023492" i="1579.33" sn="10.9549" a="42.1235" fwhm="0.0229264" res="17494.7" algo="Sum"/><pk mz="401.19777140" i="2368.19" sn="16.4258" a="106.524" fwhm="0.0449178" res="8931.83" algo="Sum"/><pk mz="401.26613019" i="1352.86" sn="9.38408" a="46.3215" fwhm="0.0306052" res="13111.1" algo="Sum"/><pk mz="401.77025274" i="683.052" sn="4.7203" a="17.835" fwhm="0.0203306" res="19761.9" algo="Sum"/><pk mz="402.27147547" i="700.645" sn="4.82372" a="21.1907" fwhm="0.0277898" res="14475.5" algo="Sum"/><pk mz="402.35716651" i="11193.6" sn="77.077" a="256.009" fwhm="0.0210272" res="19135.1" algo="Sum"/><pk mz="402.77491603" i="830.411" sn="5.69345" a="20.3856" fwhm="0.0225421" res="17867.7" algo="Sum"/><pk mz="402.82335855" i="2008.09" sn="13.7671" a="49.1737" fwhm="0.0226652" res="17772.8" algo="Sum"/><pk mz="402.86873182" i="863.958" sn="5.92312" a="24.5909" fwhm="0.0242155" res="16636.8" algo="Sum"/><pk mz="403.00709291" i="1934.63" sn="13.2593" a="53.7947" fwhm="0.0222402" res="18120.7" algo="Sum"/><pk mz="403.21948647" i="724.531" sn="4.96464" a="22.7903" fwhm="0.0435582" res="9257.04" algo="Sum"/><pk mz="403.36031350" i="3001" sn="20.5634" a="69.6588" fwhm="0.0215053" res="18756.3" algo="Sum"/><pk mz="404.68538445" i="689.969" sn="4.6888" a="15.9639" fwhm="0.0190832" res="21206.4" algo="Sum"/><pk mz="404.82064697" i="756.05" sn="5.137" a="21.6455" fwhm="0.0287733" res="14069.3" algo="Sum"/><pk mz="405.22475124" i="872.863" sn="5.92722" a="23.1024" fwhm="0.0396968" res="10208" algo="Sum"/><pk mz="405.26226218" i="1043.72" sn="7.08899" a="32.2105" fwhm="0.0423581" res="9567.52" algo="Sum"/><pk mz="405.94739318" i="1092.91" sn="7.40396" a="28.5141" fwhm="0.0223265" res="18182.3" algo="Sum"/><pk mz="406.77176396" i="2134.36" sn="14.3883" a="51.9669" fwhm="0.0217602" res="18693.4" algo="Sum"/><pk mz="406.95297842" i="1619.4" sn="10.9206" a="43.5803" fwhm="0.0207948" res="19570" algo="Sum"/><pk mz="407.25702041" i="821.251" sn="5.5229" a="25.1068" fwhm="0.040607" res="10029.2" algo="Sum"/><pk mz="407.27590415" i="876.793" sn="5.8944" a="32.2705" fwhm="0.0395452" res="10299" algo="Sum"/><pk mz="408.28811135" i="760.128" sn="5.07601" a="12.868" fwhm="0.0222924" res="18315.1" algo="Sum"/><pk mz="408.30622424" i="928.397" sn="6.19969" a="29.152" fwhm="0.0357358" res="11425.7" algo="Sum"/><pk mz="408.76958082" i="3070.32" sn="20.4862" a="77.11" fwhm="0.0220179" res="18565.3" algo="Sum"/><pk mz="409.18230870" i="1250.33" sn="8.31471" a="44.2266" fwhm="0.0293832" res="13925.7" algo="Sum"/><pk mz="409.27096934" i="10256.6" sn="68.2375" a="265.616" fwhm="0.0222034" res="18432.8" algo="Sum"/><pk mz="409.34303733" i="2318.24" sn="15.422" a="68.8762" fwhm="0.0251207" res="16295.1" algo="Sum"/><pk mz="410.27434862" i="2603.85" sn="17.2413" a="76.341" fwhm="0.0240602" res="17052" algo="Sum"/><pk mz="410.34585910" i="756.442" sn="5.00946" a="20.8193" fwhm="0.0282508" res="14525.1" algo="Sum"/><pk mz="410.76440048" i="2406.13" sn="15.9165" a="58.2685" fwhm="0.0213612" res="19229.5" algo="Sum"/><pk mz="410.85458126" i="2589.41" sn="17.1082" a="69.0504" fwhm="0.0224342" res="18313.8" algo="Sum"/><pk mz="411.26544012" i="1939.65" sn="12.7721" a="82.5066" fwhm="0.0380159" res="10818.2" algo="Sum"/><pk mz="411.76979907" i="705.58" sn="4.6357" a="18.7824" fwhm="0.0224446" res="18346" algo="Sum"/><pk mz="412.27201895" i="672.653" sn="4.41245" a="29.5348" fwhm="0.0389846" res="10575.3" algo="Sum"/><pk mz="412.71695390" i="878.41" sn="5.74632" a="19.4993" fwhm="0.0203312" res="20299.7" algo="Sum"/><pk mz="412.77639263" i="1415.61" sn="9.24796" a="40.8774" fwhm="0.0247737" res="16661.9" algo="Sum"/><pk mz="412.85256278" i="1613.79" sn="10.5376" a="40.0104" fwhm="0.0224981" res="18350.5" algo="Sum"/><pk mz="412.89802928" i="1075" sn="7.01945" a="29.5555" fwhm="0.0243232" res="16975.5" algo="Sum"/><pk mz="412.96767078" i="3102.2" sn="20.2532" a="83.0714" fwhm="0.0244143" res="16915" algo="Sum"/><pk mz="413.17968781" i="973.506" sn="6.34775" a="26.7726" fwhm="0.0295779" res="13969.2" algo="Sum"/><pk mz="413.20794405" i="1034.43" sn="6.74388" a="17.8193" fwhm="0.0240514" res="17180.2" algo="Sum"/><pk mz="413.23009342" i="1128.01" sn="7.35404" a="28.3449" fwhm="0.0360781" res="11453.8" algo="Sum"/><pk mz="413.26560955" i="6009.16" sn="39.1767" a="168.076" fwhm="0.02397" res="17241" algo="Sum"/><pk mz="413.77368308" i="722.108" sn="4.70157" a="17.2649" fwhm="0.0269589" res="15348.3" algo="Sum"/><pk mz="414.26987949" i="1936.62" sn="12.5987" a="53.0627" fwhm="0.0238834" res="17345.5" algo="Sum"/><pk mz="414.71354592" i="1487" sn="9.64458" a="34.0388" fwhm="0.0201046" res="20627.7" algo="Sum"/><pk mz="415.19182863" i="11642.3" sn="75.5052" a="316.922" fwhm="0.0227433" res="18255.6" algo="Sum"/><pk mz="415.27901243" i="1218.9" sn="7.90556" a="47.6361" fwhm="0.0326903" res="12703.4" algo="Sum"/><pk mz="416.19547488" i="2631.09" sn="16.9982" a="71.8228" fwhm="0.0235776" res="17652.1" algo="Sum"/><pk mz="416.71135440" i="1044.86" sn="6.72445" a="24.8643" fwhm="0.0212329" res="19625.7" algo="Sum"/><pk mz="416.79996548" i="2891.28" sn="18.6069" a="83.6091" fwhm="0.0237353" res="17560.4" algo="Sum"/><pk mz="417.00209223" i="1329.12" sn="8.55195" a="32.818" fwhm="0.0233372" res="17868.6" algo="Sum"/><pk mz="417.19127111" i="1706.04" sn="10.9721" a="64.2299" fwhm="0.0284618" res="14657.9" algo="Sum"/><pk mz="417.40592345" i="736.124" sn="4.72528" a="18.7568" fwhm="0.0237258" res="17592.9" algo="Sum"/><pk mz="418.79772178" i="3026.23" sn="19.31" a="75.8428" fwhm="0.0226064" res="18525.6" algo="Sum"/><pk mz="418.98030268" i="1732.4" sn="11.0546" a="59.4465" fwhm="0.0309197" res="13550.6" algo="Sum"/><pk mz="419.24006735" i="696.755" sn="4.43874" a="34.036" fwhm="0.0488476" res="8582.61" algo="Sum"/><pk mz="420.79552971" i="1242.91" sn="7.8798" a="40.9812" fwhm="0.0254744" res="16518.4" algo="Sum"/><pk mz="420.88438430" i="2850.24" sn="18.0527" a="68.4079" fwhm="0.0222812" res="18889.7" algo="Sum"/><pk mz="421.23891821" i="804.033" sn="5.08651" a="45.3632" fwhm="0.0498748" res="8445.92" algo="Sum"/><pk mz="422.74639563" i="1584.55" sn="9.94261" a="47.1064" fwhm="0.0259101" res="16315.9" algo="Sum"/><pk mz="422.88188845" i="1066.89" sn="6.69136" a="30.2328" fwhm="0.0248552" res="17013.8" algo="Sum"/><pk mz="422.92505348" i="1021.96" sn="6.40976" a="27.9348" fwhm="0.024062" res="17576.5" algo="Sum"/><pk mz="423.19792472" i="2685.4" sn="16.8316" a="84.7406" fwhm="0.0248634" res="17020.9" algo="Sum"/><pk mz="423.26319406" i="796.069" sn="4.99021" a="38.1611" fwhm="0.0574663" res="7365.42" algo="Sum"/><pk mz="424.20229689" i="703.394" sn="4.37974" a="22.1148" fwhm="0.0246136" res="17234.5" algo="Sum"/><pk mz="424.28024745" i="997.766" sn="6.21256" a="36.9846" fwhm="0.0306562" res="13839.9" algo="Sum"/><pk mz="424.34101174" i="1673.87" sn="10.4223" a="50.5438" fwhm="0.025506" res="16636.9" algo="Sum"/><pk mz="424.74299745" i="2214.45" sn="13.7514" a="51.5926" fwhm="0.0212783" res="19961.3" algo="Sum"/><pk mz="424.77738122" i="985.428" sn="6.11937" a="29.8992" fwhm="0.0324924" res="13073.1" algo="Sum"/><pk mz="425.28099790" i="968.185" sn="6.00537" a="32.1664" fwhm="0.0338203" res="12574.7" algo="Sum"/><pk mz="425.31700632" i="2529.64" sn="15.6901" a="65.2584" fwhm="0.0266852" res="15938.3" algo="Sum"/><pk mz="426.32044355" i="952.782" sn="5.88149" a="24.448" fwhm="0.0269828" res="15799.7" algo="Sum"/><pk mz="426.35663575" i="1958.69" sn="12.0875" a="48.896" fwhm="0.0214217" res="19903" algo="Sum"/><pk mz="426.74081089" i="1208.89" sn="7.44689" a="33.4905" fwhm="0.0242858" res="17571.6" algo="Sum"/><pk mz="426.82908526" i="3075.51" sn="18.9465" a="76.5695" fwhm="0.021901" res="19489" algo="Sum"/><pk mz="427.15729462" i="705.847" sn="4.3477" a="21.3525" fwhm="0.0267002" res="15998.3" algo="Sum"/><pk mz="427.24095731" i="754.653" sn="4.64762" a="36.2099" fwhm="0.0462123" res="9245.17" algo="Sum"/><pk mz="427.35618436" i="1322.19" sn="8.13473" a="35.7024" fwhm="0.0242033" res="17657" algo="Sum"/><pk mz="428.37248121" i="7962.29" sn="48.7724" a="197.024" fwhm="0.0221047" res="19379.3" algo="Sum"/><pk mz="428.82647827" i="2196.72" sn="13.4484" a="56.6578" fwhm="0.0229618" res="18675.7" algo="Sum"/><pk mz="428.93953589" i="680.752" sn="4.1668" a="25.0527" fwhm="0.0326417" res="13140.8" algo="Sum"/><pk mz="429.23877959" i="4080.88" sn="24.8854" a="120.408" fwhm="0.0251727" res="17051.8" algo="Sum"/><pk mz="429.31724127" i="2008.66" sn="12.2491" a="61.2648" fwhm="0.0249267" res="17223.2" algo="Sum"/><pk mz="429.37406735" i="4300.65" sn="26.2344" a="115.311" fwhm="0.0236565" res="18150.4" algo="Sum"/><pk mz="430.24281838" i="1093.26" sn="6.64711" a="37.6066" fwhm="0.0275534" res="15614.8" algo="Sum"/><pk mz="430.38612821" i="4405.85" sn="26.787" a="124.1" fwhm="0.0251546" res="17109.6" algo="Sum"/><pk mz="430.68996204" i="853.914" sn="5.1913" a="21.9662" fwhm="0.0230799" res="18660.8" algo="Sum"/><pk mz="430.91303733" i="2599.02" sn="15.794" a="66.6736" fwhm="0.0225785" res="19085.1" algo="Sum"/><pk mz="431.17076313" i="2021.3" sn="12.2498" a="82.0415" fwhm="0.0351001" res="12284" algo="Sum"/><pk mz="431.23883892" i="977.379" sn="5.92291" a="36.6443" fwhm="0.0420043" res="10266.5" algo="Sum"/><pk mz="431.31241455" i="737.01" sn="4.46643" a="24.3498" fwhm="0.0346516" res="12447.1" algo="Sum"/><pk mz="431.39049363" i="1279.98" sn="7.75692" a="39.1737" fwhm="0.0259272" res="16638.5" algo="Sum"/><pk mz="432.77482821" i="2024.36" sn="12.2085" a="53.3835" fwhm="0.0222448" res="19455.1" algo="Sum"/><pk mz="432.97233342" i="1506.81" sn="9.06817" a="40.9381" fwhm="0.025419" res="17033.4" algo="Sum"/><pk mz="434.77166616" i="2247.7" sn="13.4656" a="56.1047" fwhm="0.0218046" res="19939.5" algo="Sum"/><pk mz="434.96034965" i="974.843" sn="5.83981" a="42.7771" fwhm="0.0395684" res="10992.6" algo="Sum"/><pk mz="435.21507683" i="739.979" sn="4.42756" a="25.7865" fwhm="0.0321538" res="13535.4" algo="Sum"/><pk mz="436.76999108" i="1032.47" sn="6.15774" a="29.5731" fwhm="0.0261346" res="16712.4" algo="Sum"/><pk mz="436.81969554" i="677.306" sn="4.03957" a="15.4954" fwhm="0.0250528" res="17436" algo="Sum"/><pk mz="436.85800302" i="3151.53" sn="18.7963" a="78.3096" fwhm="0.0228392" res="19127.5" algo="Sum"/><pk mz="437.18623413" i="1021.57" sn="6.08674" a="28.4387" fwhm="0.0271903" res="16078.7" algo="Sum"/><pk mz="437.23361089" i="1254.26" sn="7.47344" a="45.0966" fwhm="0.0336103" res="13008.9" algo="Sum"/><pk mz="438.72092531" i="727.801" sn="4.31886" a="20.7627" fwhm="0.0255942" res="17141.4" algo="Sum"/><pk mz="438.85565925" i="1429.46" sn="8.472" a="41.5585" fwhm="0.0246702" res="17788.9" algo="Sum"/><pk mz="438.98301123" i="2270.86" sn="13.4587" a="65.1433" fwhm="0.0238916" res="18374" algo="Sum"/><pk mz="439.17199139" i="1480.17" sn="8.77148" a="50.8169" fwhm="0.0271406" res="16181.4" algo="Sum"/><pk mz="440.71865931" i="1200.88" sn="7.05907" a="31.9609" fwhm="0.0245289" res="17967.4" algo="Sum"/><pk mz="440.98040183" i="867.596" sn="5.09615" a="25.9978" fwhm="0.0225559" res="19550.5" algo="Sum"/><pk mz="441.29740484" i="1688.25" sn="9.89857" a="50.2191" fwhm="0.0276999" res="15931.3" algo="Sum"/><pk mz="442.71698843" i="828.791" sn="4.82617" a="20.8007" fwhm="0.0238109" res="18593" algo="Sum"/><pk mz="442.76617043" i="784.275" sn="4.5652" a="20.4743" fwhm="0.0271146" res="16329.4" algo="Sum"/><pk mz="442.80305458" i="1873.64" sn="10.8997" a="48.0434" fwhm="0.0239209" res="18511.2" algo="Sum"/><pk mz="443.33336830" i="1068.84" sn="6.20838" a="37.6237" fwhm="0.0296797" res="14937.3" algo="Sum"/><pk mz="444.79956272" i="1525.2" sn="8.79927" a="40.4446" fwhm="0.0237637" res="18717.6" algo="Sum"/><pk mz="444.85100680" i="947.312" sn="5.46512" a="26.1326" fwhm="0.0234769" res="18948.5" algo="Sum"/><pk mz="445.29208135" i="1152.62" sn="6.64461" a="36.8249" fwhm="0.030886" res="14417.3" algo="Sum"/><pk mz="445.32709943" i="679.023" sn="3.91443" a="19.4333" fwhm="0.0394579" res="11286.1" algo="Sum"/><pk mz="445.36674792" i="969.069" sn="5.58649" a="25.1238" fwhm="0.0258698" res="17215.7" algo="Sum"/><pk mz="446.84976023" i="757.41" sn="4.33665" a="18.185" fwhm="0.026896" res="16614" algo="Sum"/><pk mz="446.88661049" i="2626.09" sn="15.035" a="72.6739" fwhm="0.0236408" res="18903.2" algo="Sum"/><pk mz="448.75151538" i="1033.68" sn="5.88922" a="30.1726" fwhm="0.0259029" res="17324.4" algo="Sum"/><pk mz="449.28411840" i="703.454" sn="4.00264" a="30.4514" fwhm="0.0503572" res="8921.95" algo="Sum"/><pk mz="450.74857857" i="1275.99" sn="7.23783" a="38.2185" fwhm="0.0266425" res="16918.4" algo="Sum"/><pk mz="450.79764235" i="832.142" sn="4.72019" a="22.7289" fwhm="0.0233502" res="19305.9" algo="Sum"/><pk mz="452.74642302" i="752.688" sn="4.26153" a="21.6963" fwhm="0.0283245" res="15984.3" algo="Sum"/><pk mz="452.79414703" i="1040.87" sn="5.89303" a="27.4316" fwhm="0.0262449" res="17252.6" algo="Sum"/><pk mz="452.83244085" i="1631.07" sn="9.23437" a="44.3314" fwhm="0.0251809" res="17983.2" algo="Sum"/><pk mz="453.16198443" i="748.269" sn="4.22501" a="24.9368" fwhm="0.0366082" res="12378.7" algo="Sum"/><pk mz="453.20891369" i="1195.37" sn="6.74753" a="36.6913" fwhm="0.0260139" res="17421.8" algo="Sum"/><pk mz="453.33578417" i="682.075" sn="3.85092" a="27.9703" fwhm="0.0501189" res="9045.21" algo="Sum"/><pk mz="454.83000918" i="913.713" sn="5.14055" a="29.2564" fwhm="0.0305205" res="14902.4" algo="Sum"/><pk mz="454.88137396" i="955.069" sn="5.37352" a="26.8753" fwhm="0.0271099" res="16779.2" algo="Sum"/><pk mz="454.95413822" i="2970.81" sn="16.7147" a="89.6481" fwhm="0.0265982" res="17104.7" algo="Sum"/><pk mz="456.69621554" i="821.789" sn="4.59725" a="22.9423" fwhm="0.0267107" res="17097.9" algo="Sum"/><pk mz="456.87813667" i="701.868" sn="3.92724" a="22.7146" fwhm="0.0295655" res="15453.1" algo="Sum"/><pk mz="456.95065655" i="1192.63" sn="6.6737" a="41.1941" fwhm="0.0297522" res="15358.5" algo="Sum"/><pk mz="457.27068806" i="1426.2" sn="7.97654" a="44.6338" fwhm="0.0287786" res="15889.3" algo="Sum"/><pk mz="457.33731901" i="800.673" sn="4.47804" a="43.7689" fwhm="0.0617944" res="7400.95" algo="Sum"/><pk mz="457.95918654" i="667.588" sn="3.72966" a="21.2792" fwhm="0.0257751" res="17767.5" algo="Sum"/><pk mz="458.78104795" i="1166.44" sn="6.48902" a="43.5198" fwhm="0.0277365" res="16540.7" algo="Sum"/><pk mz="459.31206884" i="1030.24" sn="5.71831" a="50.3551" fwhm="0.0475109" res="9667.5" algo="Sum"/><pk mz="460.77907579" i="1259.01" sn="6.94464" a="36.1197" fwhm="0.0271163" res="16992.7" algo="Sum"/><pk mz="460.82635337" i="1229.23" sn="6.77716" a="31.6819" fwhm="0.0232388" res="19830.1" algo="Sum"/><pk mz="460.96404991" i="1223.37" sn="6.74542" a="35.714" fwhm="0.0244609" res="18844.9" algo="Sum"/><pk mz="461.33013275" i="1530.96" sn="8.43719" a="73.1661" fwhm="0.0455036" res="10138.3" algo="Sum"/><pk mz="462.82294327" i="1130.26" sn="6.20404" a="29.4443" fwhm="0.0263901" res="17537.7" algo="Sum"/><pk mz="462.86033850" i="1326.03" sn="7.27854" a="39.3952" fwhm="0.0250664" res="18465.3" algo="Sum"/><pk mz="463.35177517" i="1446.87" sn="7.93723" a="59.8336" fwhm="0.0347696" res="13326.4" algo="Sum"/><pk mz="464.72899788" i="842.956" sn="4.60072" a="24.8002" fwhm="0.0237871" res="19537" algo="Sum"/><pk mz="464.91060083" i="1189.51" sn="6.48551" a="33.1754" fwhm="0.0242419" res="19178" algo="Sum"/><pk mz="464.97753432" i="1335.15" sn="7.27875" a="38.9346" fwhm="0.0269019" res="17284.2" algo="Sum"/><pk mz="465.21664320" i="768.445" sn="4.18907" a="27.9882" fwhm="0.0355475" res="13087.2" algo="Sum"/><pk mz="465.36547652" i="731.334" sn="3.98757" a="28.832" fwhm="0.0397506" res="11707.1" algo="Sum"/><pk mz="466.72602088" i="1218.58" sn="6.62683" a="35.4936" fwhm="0.0274805" res="16983.9" algo="Sum"/><pk mz="468.30719576" i="823.523" sn="4.45953" a="30.3698" fwhm="0.0416749" res="11237.1" algo="Sum"/><pk mz="468.72412918" i="834.898" sn="4.51346" a="23.3192" fwhm="0.0257263" res="18219.6" algo="Sum"/><pk mz="468.76763561" i="883.019" sn="4.77359" a="23.2359" fwhm="0.0267712" res="17510.1" algo="Sum"/><pk mz="468.81119775" i="1285.84" sn="6.95127" a="43.6993" fwhm="0.0290631" res="16130.8" algo="Sum"/><pk mz="469.32450550" i="1000.15" sn="5.40522" a="49.9266" fwhm="0.0444673" res="10554.4" algo="Sum"/><pk mz="469.36402962" i="2954.96" sn="15.9708" a="90.3114" fwhm="0.0265031" res="17709.8" algo="Sum"/><pk mz="470.36742844" i="913.56" sn="4.91909" a="29.0581" fwhm="0.0300664" res="15644.3" algo="Sum"/><pk mz="470.80907296" i="1052.15" sn="5.66037" a="33.6212" fwhm="0.0299419" res="15724.1" algo="Sum"/><pk mz="470.85480425" i="1192.11" sn="6.41318" a="35.4451" fwhm="0.0250347" res="18808.1" algo="Sum"/><pk mz="470.92626016" i="1795.78" sn="9.65634" a="56.3332" fwhm="0.0271553" res="17342" algo="Sum"/><pk mz="470.99401079" i="733.644" sn="3.94527" a="24.515" fwhm="0.0283693" res="16602.3" algo="Sum"/><pk mz="471.33792520" i="716.772" sn="3.84936" a="21.4724" fwhm="0.0376709" res="12512" algo="Sum"/><pk mz="472.85078896" i="906.889" sn="4.84801" a="30.5379" fwhm="0.0299249" res="15801.2" algo="Sum"/><pk mz="472.92359307" i="865.795" sn="4.62833" a="32.5488" fwhm="0.0328774" res="14384.5" algo="Sum"/><pk mz="473.30281562" i="856.296" sn="4.56674" a="25.4586" fwhm="0.0411542" res="11500.7" algo="Sum"/><pk mz="473.34368128" i="1863.12" sn="9.93547" a="70.7701" fwhm="0.0315619" res="14997.3" algo="Sum"/><pk mz="474.75832039" i="1200.28" sn="6.36998" a="35.0664" fwhm="0.0257667" res="18425.3" algo="Sum"/><pk mz="474.93772538" i="1025.42" sn="5.44012" a="39.9037" fwhm="0.0308672" res="15386.5" algo="Sum"/><pk mz="475.32348173" i="3222.6" sn="17.041" a="100.321" fwhm="0.0292231" res="16265.3" algo="Sum"/><pk mz="476.32538972" i="963.168" sn="5.07028" a="38.5238" fwhm="0.0333851" res="14267.6" algo="Sum"/><pk mz="476.75574634" i="1448.7" sn="7.62107" a="40.2099" fwhm="0.0254734" res="18715.8" algo="Sum"/><pk mz="476.79952108" i="755.169" sn="3.96892" a="23.4385" fwhm="0.0334537" res="14252.5" algo="Sum"/><pk mz="476.93903980" i="1506.04" sn="7.90444" a="51.6267" fwhm="0.0276843" res="17227.8" algo="Sum"/><pk mz="477.32891283" i="1797.35" sn="9.40325" a="65.6146" fwhm="0.039623" res="12046.8" algo="Sum"/><pk mz="478.32873638" i="2671.81" sn="13.9265" a="81.9527" fwhm="0.0283361" res="16880.6" algo="Sum"/><pk mz="478.75365682" i="795.724" sn="4.13229" a="22.9923" fwhm="0.0299838" res="15967.1" algo="Sum"/><pk mz="478.79699705" i="795.929" sn="4.13358" a="23.8132" fwhm="0.0320744" res="14927.7" algo="Sum"/><pk mz="478.84111683" i="1430.66" sn="7.4295" a="41.5387" fwhm="0.0275752" res="17364.9" algo="Sum"/><pk mz="478.93458427" i="722.648" sn="3.75268" a="24.4531" fwhm="0.0389746" res="12288.4" algo="Sum"/><pk mz="479.33000048" i="1828.95" sn="9.49051" a="89.6691" fwhm="0.0459894" res="10422.6" algo="Sum"/><pk mz="480.34334695" i="925.88" sn="4.78605" a="39.3649" fwhm="0.0381913" res="12577.3" algo="Sum"/><pk mz="480.83971689" i="939.147" sn="4.84676" a="26.6922" fwhm="0.0282827" res="17001.2" algo="Sum"/><pk mz="480.88372503" i="1112.69" sn="5.7424" a="35.0169" fwhm="0.0281451" res="17085.8" algo="Sum"/><pk mz="480.94991670" i="788.248" sn="4.06372" a="26.9916" fwhm="0.0297301" res="16177.2" algo="Sum"/><pk mz="481.20303008" i="1201.68" sn="6.18744" a="46.7866" fwhm="0.0347135" res="13862.1" algo="Sum"/><pk mz="481.26044542" i="1253.08" sn="6.45167" a="47.5526" fwhm="0.0347083" res="13865.9" algo="Sum"/><pk mz="481.34539287" i="1066.64" sn="5.49135" a="47.9915" fwhm="0.0553477" res="8696.76" algo="Sum"/><pk mz="482.32195402" i="925.241" sn="4.75239" a="30.7408" fwhm="0.0381336" res="12648.2" algo="Sum"/><pk mz="482.35747055" i="927.559" sn="4.76158" a="28.5862" fwhm="0.0290692" res="16593.4" algo="Sum"/><pk mz="482.70073247" i="971.346" sn="4.98261" a="25.5404" fwhm="0.0243909" res="19790.2" algo="Sum"/><pk mz="483.34016036" i="768.634" sn="3.93145" a="25.9007" fwhm="0.0476892" res="10135.2" algo="Sum"/><pk mz="483.37878726" i="3620.75" sn="18.5196" a="109.177" fwhm="0.026185" res="18460.2" algo="Sum"/><pk mz="484.38237611" i="1300.93" sn="6.63487" a="37.4559" fwhm="0.025692" res="18853.4" algo="Sum"/><pk mz="484.69802456" i="701.457" sn="3.5649" a="19.3824" fwhm="0.0243992" res="19865.3" algo="Sum"/><pk mz="484.78625327" i="1324.7" sn="6.73327" a="41.3644" fwhm="0.0278621" res="17399.5" algo="Sum"/><pk mz="485.35551566" i="3721.88" sn="18.9099" a="123.228" fwhm="0.0361577" res="13423.3" algo="Sum"/><pk mz="486.35866459" i="1231.57" sn="6.2274" a="42.2205" fwhm="0.0360655" res="13485.4" algo="Sum"/><pk mz="486.78419768" i="1314.5" sn="6.63325" a="38.5735" fwhm="0.0271631" res="17920.8" algo="Sum"/><pk mz="486.82772090" i="770.094" sn="3.88613" a="23.7901" fwhm="0.0317623" res="15327.2" algo="Sum"/><pk mz="486.96578547" i="814.015" sn="4.10756" a="28.6547" fwhm="0.0312035" res="15606.1" algo="Sum"/><pk mz="487.35586478" i="1348.27" sn="6.80181" a="50.0477" fwhm="0.0393069" res="12398.7" algo="Sum"/><pk mz="488.87164507" i="1455.99" sn="7.29814" a="54.6979" fwhm="0.0303693" res="16097.6" algo="Sum"/><pk mz="489.31712831" i="1696.72" sn="8.5002" a="58.4963" fwhm="0.0348999" res="14020.6" algo="Sum"/><pk mz="489.34921089" i="915.229" sn="4.5851" a="28.1017" fwhm="0.0325055" res="15054.4" algo="Sum"/><pk mz="490.28902215" i="1791.03" sn="8.90066" a="58.864" fwhm="0.0287582" res="17048.7" algo="Sum"/><pk mz="490.73237508" i="753.117" sn="3.73478" a="24.0882" fwhm="0.0285076" res="17214.1" algo="Sum"/><pk mz="490.86842415" i="694.041" sn="3.44156" a="22.3529" fwhm="0.0318296" res="15421.8" algo="Sum"/><pk mz="490.91471959" i="979.175" sn="4.85502" a="41.0459" fwhm="0.0408881" res="12006.3" algo="Sum"/><pk mz="491.29817746" i="1786.12" sn="8.84587" a="85.9937" fwhm="0.043032" res="11417.1" algo="Sum"/><pk mz="491.36648993" i="816.469" sn="4.04351" a="30.7235" fwhm="0.0427287" res="11499.7" algo="Sum"/><pk mz="492.72955681" i="1158.26" sn="5.68214" a="32.5979" fwhm="0.0251702" res="19575.9" algo="Sum"/><pk mz="492.91304310" i="955.464" sn="4.68171" a="43.4453" fwhm="0.0356345" res="13832.5" algo="Sum"/><pk mz="493.31956470" i="2228.91" sn="10.9069" a="130.986" fwhm="0.0563444" res="8755.43" algo="Sum"/><pk mz="494.32240917" i="1839.92" sn="8.94538" a="66.8174" fwhm="0.0345253" res="14317.7" algo="Sum"/><pk mz="494.72751018" i="698.801" sn="3.39496" a="20.7415" fwhm="0.0274794" res="18003.6" algo="Sum"/><pk mz="494.81622332" i="1577.68" sn="7.65994" a="49.4868" fwhm="0.0283903" res="17429.1" algo="Sum"/><pk mz="495.32851098" i="1395.11" sn="6.76408" a="77.6302" fwhm="0.0551858" res="8975.65" algo="Sum"/><pk mz="496.33788404" i="41129" sn="198.631" a="1121.29" fwhm="0.0242927" res="20431.6" algo="Sum"/><pk mz="496.81421705" i="1318.91" sn="6.36264" a="43.4114" fwhm="0.0304121" res="16336.1" algo="Sum"/><pk mz="496.85594704" i="764.544" sn="3.68829" a="22.2833" fwhm="0.0351985" res="14115.8" algo="Sum"/><pk mz="496.93921140" i="1041.15" sn="5.02249" a="35.9681" fwhm="0.0336038" res="14788.2" algo="Sum"/><pk mz="497.23393643" i="1389.42" sn="6.69283" a="47.0552" fwhm="0.0279216" res="17808.2" algo="Sum"/><pk mz="497.34138954" i="11597.6" sn="55.87" a="355.358" fwhm="0.0273414" res="18190" algo="Sum"/><pk mz="498.34413991" i="2272.07" sn="10.9078" a="78.913" fwhm="0.0291839" res="17076" algo="Sum"/><pk mz="498.89959514" i="1220.15" sn="5.84822" a="37.8088" fwhm="0.0302984" res="16466.2" algo="Sum"/><pk mz="498.93781189" i="745.828" sn="3.57473" a="21.1114" fwhm="0.0347329" res="14365" algo="Sum"/><pk mz="499.36977531" i="2830.88" sn="13.5402" a="78.0345" fwhm="0.0314057" res="15900.6" algo="Sum"/><pk mz="500.27386465" i="846.183" sn="4.04315" a="42.3717" fwhm="0.0467549" res="10699.9" algo="Sum"/><pk mz="500.37109757" i="1030.51" sn="4.92215" a="48.2786" fwhm="0.0419253" res="11934.8" algo="Sum"/><pk mz="500.76021507" i="925.833" sn="4.41794" a="32.3981" fwhm="0.0319885" res="15654.4" algo="Sum"/><pk mz="501.33222171" i="2081.28" sn="9.92249" a="83.273" fwhm="0.0435158" res="11520.7" algo="Sum"/><pk mz="501.38699406" i="1756.4" sn="8.37359" a="66.4331" fwhm="0.0428386" res="11704.1" algo="Sum"/><pk mz="502.29009635" i="782.749" sn="3.72059" a="22.6126" fwhm="0.0334946" res="14996.2" algo="Sum"/><pk mz="502.32803751" i="1541.8" sn="7.32855" a="57.4449" fwhm="0.0352907" res="14234" algo="Sum"/><pk mz="502.75750508" i="976.352" sn="4.62888" a="31.4926" fwhm="0.0295926" res="16989.3" algo="Sum"/><pk mz="503.33104732" i="1647.72" sn="7.80371" a="55.5626" fwhm="0.0363662" res="13840.6" algo="Sum"/><pk mz="504.30473181" i="1939.94" sn="9.14227" a="61.987" fwhm="0.0344329" res="14646" algo="Sum"/><pk mz="504.33941419" i="1895.94" sn="8.92642" a="66.6482" fwhm="0.0326203" res="15460.9" algo="Sum"/><pk mz="504.84551504" i="1665.91" sn="7.80474" a="61.5536" fwhm="0.0293841" res="17180.9" algo="Sum"/><pk mz="505.31710669" i="1069.14" sn="5.00102" a="36.1957" fwhm="0.0460118" res="10982.3" algo="Sum"/><pk mz="505.32530015" i="1065.51" sn="4.98405" a="4.66812" fwhm="0.00673763" res="75000.4" algo="Sum"/><pk mz="505.34199659" i="1202.65" sn="5.62557" a="46.0286" fwhm="0.0366907" res="13773" algo="Sum"/><pk mz="506.26530591" i="740.494" sn="3.44868" a="29.9562" fwhm="0.0394385" res="12836.8" algo="Sum"/><pk mz="506.35747345" i="1332.77" sn="6.20692" a="46.9242" fwhm="0.0306954" res="16496.2" algo="Sum"/><pk mz="506.84273552" i="909.315" sn="4.21466" a="33.5189" fwhm="0.036803" res="13771.8" algo="Sum"/><pk mz="507.29976458" i="1152.6" sn="5.33592" a="62.0339" fwhm="0.0647022" res="7840.53" algo="Sum"/><pk mz="507.33412640" i="933.993" sn="4.32389" a="19.5771" fwhm="0.0266505" res="19036.6" algo="Sum"/><pk mz="508.37166448" i="677.067" sn="3.12635" a="22.9173" fwhm="0.0367133" res="13847.1" algo="Sum"/><pk mz="508.70686989" i="898.585" sn="4.13274" a="25.2048" fwhm="0.0267333" res="19029" algo="Sum"/><pk mz="509.00319108" i="677.649" sn="3.11424" a="23.9494" fwhm="0.0303724" res="16758.8" algo="Sum"/><pk mz="509.30788655" i="1977.43" sn="9.07925" a="99.7428" fwhm="0.0536617" res="9491.09" algo="Sum"/><pk mz="509.35933686" i="1916.07" sn="8.79862" a="71.6884" fwhm="0.0417335" res="12205.1" algo="Sum"/><pk mz="510.31625514" i="777.505" sn="3.55799" a="30.7524" fwhm="0.0436376" res="11694.4" algo="Sum"/><pk mz="510.35541290" i="1567.43" sn="7.17284" a="71.166" fwhm="0.0381457" res="13379.1" algo="Sum"/><pk mz="510.79197411" i="1070.14" sn="4.89561" a="45.5221" fwhm="0.0315434" res="16193.3" algo="Sum"/><pk mz="511.32137705" i="965.22" sn="4.41276" a="42.2503" fwhm="0.0536444" res="9531.69" algo="Sum"/><pk mz="511.34799321" i="900.833" sn="4.1184" a="21.6411" fwhm="0.0356745" res="14333.7" algo="Sum"/><pk mz="512.78770941" i="962.915" sn="4.38777" a="33.017" fwhm="0.0319048" res="16072.4" algo="Sum"/><pk mz="512.83678693" i="686.493" sn="3.12819" a="22.9347" fwhm="0.0362783" res="14136.2" algo="Sum"/><pk mz="512.91180565" i="1783.24" sn="8.1253" a="65.4385" fwhm="0.0298687" res="17172.2" algo="Sum"/><pk mz="513.34579702" i="1042.33" sn="4.74827" a="57.7549" fwhm="0.0549424" res="9343.34" algo="Sum"/><pk mz="514.87426677" i="1297.08" sn="5.87588" a="37.9945" fwhm="0.0346625" res="14853.9" algo="Sum"/><pk mz="514.90806822" i="1321.06" sn="5.98415" a="45.5403" fwhm="0.0388652" res="13248.6" algo="Sum"/><pk mz="515.35063770" i="1724.77" sn="7.79866" a="77.8231" fwhm="0.0438437" res="11754.3" algo="Sum"/><pk mz="515.41083160" i="7169.96" sn="32.3797" a="210.842" fwhm="0.0264744" res="19468.2" algo="Sum"/><pk mz="516.30367421" i="2712.77" sn="12.1852" a="85.1294" fwhm="0.0272792" res="18926.6" algo="Sum"/><pk mz="516.34942687" i="746.554" sn="3.35303" a="26.0972" fwhm="0.0432448" res="11940.2" algo="Sum"/><pk mz="516.41374998" i="2541.9" sn="11.4163" a="80.7133" fwhm="0.0274802" res="18792.2" algo="Sum"/><pk mz="516.73911213" i="730.739" sn="3.27882" a="27.6047" fwhm="0.0390882" res="13219.8" algo="Sum"/><pk mz="517.31304723" i="1185.2" sn="5.29947" a="40.8596" fwhm="0.0390074" res="13261.9" algo="Sum"/><pk mz="517.36290699" i="2867.98" sn="12.8262" a="133.749" fwhm="0.0450276" res="11489.9" algo="Sum"/><pk mz="517.40927231" i="953.722" sn="4.26528" a="29.682" fwhm="0.033674" res="15365.2" algo="Sum"/><pk mz="518.31972971" i="95002.2" sn="423.155" a="2614.83" fwhm="0.0241232" res="21486.3" algo="Sum"/><pk mz="518.73727897" i="969.58" sn="4.3064" a="31.209" fwhm="0.0306298" res="16935.7" algo="Sum"/><pk mz="518.92187862" i="957.831" sn="4.25352" a="36.4064" fwhm="0.0316096" res="16416.6" algo="Sum"/><pk mz="519.32288004" i="26177.5" sn="116.078" a="781.248" fwhm="0.0265643" res="19549.6" algo="Sum"/><pk mz="520.27819658" i="733.207" sn="3.23222" a="28.17" fwhm="0.0345216" res="15071.1" algo="Sum"/><pk mz="520.33568516" i="20811.9" sn="91.7515" a="675.009" fwhm="0.0282878" res="18394.4" algo="Sum"/><pk mz="520.77850486" i="736.411" sn="3.24116" a="19.5869" fwhm="0.0319284" res="16310.8" algo="Sum"/><pk mz="520.81854973" i="979.528" sn="4.31119" a="42.766" fwhm="0.0379174" res="13735.6" algo="Sum"/><pk mz="520.92113428" i="763.884" sn="3.36238" a="24.7181" fwhm="0.032955" res="15807" algo="Sum"/><pk mz="521.27570352" i="705.637" sn="3.10189" a="23.3102" fwhm="0.0490833" res="10620.2" algo="Sum"/><pk mz="521.33996195" i="5934.49" sn="26.0669" a="198.518" fwhm="0.029654" res="17580.8" algo="Sum"/><pk mz="522.35202317" i="8819.3" sn="38.5686" a="301.639" fwhm="0.0282871" res="18466.1" algo="Sum"/><pk mz="522.59651825" i="865.761" sn="3.78713" a="30.1904" fwhm="0.0275948" res="18938.2" algo="Sum"/><pk mz="522.81623464" i="699.619" sn="3.05982" a="25.3944" fwhm="0.0463289" res="11284.9" algo="Sum"/><pk mz="522.86722849" i="753.12" sn="3.29444" a="28.3072" fwhm="0.0378476" res="13815.1" algo="Sum"/><pk mz="522.93394570" i="670.421" sn="2.93225" a="29.9849" fwhm="0.0400456" res="13058.5" algo="Sum"/><pk mz="523.29557589" i="1197.39" sn="5.22935" a="61.1969" fwhm="0.0622807" res="8402.21" algo="Sum"/><pk mz="523.35704917" i="2927.02" sn="12.7832" a="122.726" fwhm="0.035548" res="14722.5" algo="Sum"/><pk mz="524.27349210" i="962.568" sn="4.19792" a="49.1938" fwhm="0.0452185" res="11594.2" algo="Sum"/><pk mz="524.36843465" i="17865.9" sn="77.903" a="548.685" fwhm="0.0265485" res="19751.3" algo="Sum"/><pk mz="524.68301419" i="937.445" sn="4.08652" a="27.8522" fwhm="0.0273761" res="19165.7" algo="Sum"/><pk mz="525.28793771" i="1847.16" sn="8.04578" a="78.6988" fwhm="0.0447432" res="11740.1" algo="Sum"/><pk mz="525.33586655" i="1691.19" sn="7.36536" a="38.4128" fwhm="0.0338211" res="15532.8" algo="Sum"/><pk mz="525.37159812" i="5775.28" sn="25.1552" a="211.975" fwhm="0.0311366" res="16873.1" algo="Sum"/><pk mz="526.29176983" i="875.887" sn="3.80553" a="34.7541" fwhm="0.0400516" res="13140.3" algo="Sum"/><pk mz="526.33360832" i="748.944" sn="3.25399" a="22.8996" fwhm="0.0452413" res="11633.9" algo="Sum"/><pk mz="526.37437909" i="1334.67" sn="5.79884" a="47.8411" fwhm="0.0332501" res="15830.8" algo="Sum"/><pk mz="526.68131236" i="723.629" sn="3.14186" a="22.0328" fwhm="0.0299071" res="17610.6" algo="Sum"/><pk mz="526.76944667" i="949.327" sn="4.12178" a="39.9819" fwhm="0.0349003" res="15093.5" algo="Sum"/><pk mz="527.32837678" i="860.364" sn="3.72292" a="37.6765" fwhm="0.0553979" res="9518.92" algo="Sum"/><pk mz="528.76677028" i="1121.4" sn="4.82051" a="35.7102" fwhm="0.0307492" res="17196.1" algo="Sum"/><pk mz="528.81170000" i="731.049" sn="3.13837" a="25.8277" fwhm="0.0412126" res="12831.3" algo="Sum"/><pk mz="528.88409708" i="1333.94" sn="5.72087" a="53.5371" fwhm="0.032411" res="16318" algo="Sum"/><pk mz="529.33512226" i="699.034" sn="2.99667" a="47.3647" fwhm="0.0575684" res="9194.89" algo="Sum"/><pk mz="530.35448919" i="1096.08" sn="4.68255" a="37.4924" fwhm="0.0372977" res="14219.5" algo="Sum"/><pk mz="530.80879759" i="711.65" sn="3.0282" a="21.2883" fwhm="0.0433489" res="12245" algo="Sum"/><pk mz="530.84645518" i="854.199" sn="3.63531" a="24.2276" fwhm="0.0428079" res="12400.7" algo="Sum"/><pk mz="530.88021265" i="1056.61" sn="4.49686" a="41.8152" fwhm="0.0421674" res="12589.8" algo="Sum"/><pk mz="531.34923293" i="1261.61" sn="5.36563" a="62.9962" fwhm="0.0463004" res="11476.1" algo="Sum"/><pk mz="531.40294068" i="2190.25" sn="9.31547" a="98.8866" fwhm="0.0409903" res="12964.1" algo="Sum"/><pk mz="532.27879386" i="1033.54" sn="4.37314" a="36.3484" fwhm="0.0353596" res="15053.3" algo="Sum"/><pk mz="532.33523086" i="2621.25" sn="11.0906" a="108.906" fwhm="0.0332361" res="16016.8" algo="Sum"/><pk mz="532.40340307" i="852.061" sn="3.60162" a="27.4947" fwhm="0.0438272" res="12147.8" algo="Sum"/><pk mz="532.43310519" i="714.233" sn="3.01659" a="27.1802" fwhm="0.0339278" res="15693.1" algo="Sum"/><pk mz="532.71563264" i="831.796" sn="3.50296" a="29.9316" fwhm="0.0310435" res="17160.3" algo="Sum"/><pk mz="532.89420571" i="831.635" sn="3.50131" a="39.9957" fwhm="0.047738" res="11162.9" algo="Sum"/><pk mz="532.96315711" i="897.468" sn="3.7779" a="32.876" fwhm="0.0296687" res="17963.8" algo="Sum"/><pk mz="533.33977889" i="2804.37" sn="11.7863" a="114.834" fwhm="0.0383616" res="13902.9" algo="Sum"/><pk mz="534.29313026" i="32145" sn="134.28" a="938.244" fwhm="0.0265724" res="20107.1" algo="Sum"/><pk mz="534.71250296" i="1225.94" sn="5.11548" a="40.5329" fwhm="0.0302749" res="17661.9" algo="Sum"/><pk mz="534.89535477" i="1418.3" sn="5.91824" a="54.8561" fwhm="0.0326625" res="16376.4" algo="Sum"/><pk mz="535.29628298" i="8976.43" sn="37.4487" a="298.864" fwhm="0.0287334" res="18629.8" algo="Sum"/><pk mz="535.37473881" i="1603.71" sn="6.69051" a="76.1005" fwhm="0.0413576" res="12945" algo="Sum"/><pk mz="536.29453291" i="3978.71" sn="16.5697" a="140.74" fwhm="0.0304071" res="17637.1" algo="Sum"/><pk mz="536.37857784" i="665.706" sn="2.77244" a="31.7191" fwhm="0.0485077" res="11057.6" algo="Sum"/><pk mz="536.71033061" i="857.751" sn="3.56728" a="30.435" fwhm="0.0320384" res="16752.1" algo="Sum"/><pk mz="536.79963423" i="1125.44" sn="4.68057" a="47.5635" fwhm="0.0361681" res="14841.8" algo="Sum"/><pk mz="536.89311464" i="1005.35" sn="4.1798" a="51.11" fwhm="0.0421987" res="12723" algo="Sum"/><pk mz="537.29835804" i="1397.84" sn="5.81162" a="52.8861" fwhm="0.0496438" res="10823.1" algo="Sum"/><pk mz="537.39276978" i="214379" sn="891.18" a="5514.93" fwhm="0.0217819" res="24671.5" algo="Sum"/><pk mz="538.39558210" i="69945.9" sn="290.156" a="2015.87" fwhm="0.0256675" res="20975.8" algo="Sum"/><pk mz="538.79534590" i="1127.94" sn="4.67464" a="39.3246" fwhm="0.0352983" res="15264.1" algo="Sum"/><pk mz="538.83985123" i="780.478" sn="3.23462" a="29.5363" fwhm="0.0434873" res="12390.7" algo="Sum"/><pk mz="539.28314180" i="802.776" sn="3.3232" a="47.8174" fwhm="0.0581434" res="9275.05" algo="Sum"/><pk mz="539.39430876" i="20703" sn="85.7187" a="736.318" fwhm="0.0308155" res="17504" algo="Sum"/><pk mz="540.30317080" i="740.297" sn="3.05489" a="32.8752" fwhm="0.0535811" res="10083.8" algo="Sum"/><pk mz="540.39427566" i="5083.39" sn="20.9751" a="182.345" fwhm="0.0323642" res="16697.3" algo="Sum"/><pk mz="540.49684219" i="735.459" sn="3.0345" a="27.2838" fwhm="0.0301479" res="17928.2" algo="Sum"/><pk mz="540.65833590" i="783.212" sn="3.23094" a="26.363" fwhm="0.0283781" res="19051.9" algo="Sum"/><pk mz="540.83694378" i="692.22" sn="2.85046" a="29.6986" fwhm="0.0462" res="11706.4" algo="Sum"/><pk mz="541.25972594" i="1591.61" sn="6.54698" a="55.7771" fwhm="0.0395763" res="13676.4" algo="Sum"/><pk mz="541.30102477" i="714.678" sn="2.93982" a="15.6799" fwhm="0.027528" res="19663.6" algo="Sum"/><pk mz="541.34541958" i="869.781" sn="3.57783" a="22.0854" fwhm="0.0367056" res="14748.3" algo="Sum"/><pk mz="541.38957467" i="1671" sn="6.87339" a="76.0555" fwhm="0.0428623" res="12630.9" algo="Sum"/><pk mz="542.31899401" i="39371" sn="161.314" a="1184.41" fwhm="0.027122" res="19995.5" algo="Sum"/><pk mz="542.65564247" i="685.597" sn="2.80592" a="23.6539" fwhm="0.0302353" res="17947.7" algo="Sum"/><pk mz="542.74562771" i="1132.2" sn="4.63186" a="43.2269" fwhm="0.0334971" res="16202.8" algo="Sum"/><pk mz="543.32184614" i="12108.8" sn="49.4694" a="399.354" fwhm="0.0283269" res="19180.4" algo="Sum"/><pk mz="543.39604100" i="827.679" sn="3.38077" a="31.1814" fwhm="0.0399896" res="13588.4" algo="Sum"/><pk mz="544.33432197" i="24247.8" sn="98.6154" a="759.419" fwhm="0.0281078" res="19365.9" algo="Sum"/><pk mz="544.74169798" i="1337.68" sn="5.43087" a="46.6328" fwhm="0.0329167" res="16549.1" algo="Sum"/><pk mz="544.80331640" i="1022.53" sn="4.15139" a="41.9634" fwhm="0.0470065" res="11589.9" algo="Sum"/><pk mz="544.85235824" i="679.069" sn="2.75693" a="28.9897" fwhm="0.0460705" res="11826.5" algo="Sum"/><pk mz="544.92120137" i="668.631" sn="2.71437" a="31.0784" fwhm="0.0429127" res="12698.4" algo="Sum"/><pk mz="545.33791638" i="7421.94" sn="30.0553" a="261.116" fwhm="0.0297635" res="18322.4" algo="Sum"/><pk mz="546.35001249" i="40605.6" sn="163.867" a="1268.25" fwhm="0.0267845" res="20398" algo="Sum"/><pk mz="546.74022246" i="838.644" sn="3.3826" a="28.1843" fwhm="0.0345113" res="15842.4" algo="Sum"/><pk mz="546.82826102" i="1343.5" sn="5.41744" a="47.1926" fwhm="0.0411367" res="13293" algo="Sum"/><pk mz="547.35384066" i="12974.1" sn="52.2049" a="437.188" fwhm="0.0295713" res="18509.6" algo="Sum"/><pk mz="548.30980192" i="1065.11" sn="4.28173" a="36.5821" fwhm="0.0398984" res="13742.6" algo="Sum"/><pk mz="548.35806056" i="3064.41" sn="12.3214" a="124.144" fwhm="0.034119" res="16071.9" algo="Sum"/><pk mz="548.68959959" i="696.626" sn="2.79736" a="28.8657" fwhm="0.0351542" res="15608.1" algo="Sum"/><pk mz="548.82538769" i="1053.53" sn="4.22798" a="37.3046" fwhm="0.0407057" res="13482.8" algo="Sum"/><pk mz="548.86683707" i="817.497" sn="3.28095" a="41.0649" fwhm="0.0630826" res="8700.76" algo="Sum"/><pk mz="549.31831935" i="826.644" sn="3.31814" a="32.4373" fwhm="0.0420985" res="13048.4" algo="Sum"/><pk mz="549.36169481" i="1199.26" sn="4.81374" a="60.4747" fwhm="0.0710468" res="7732.39" algo="Sum"/><pk mz="549.40784585" i="717.904" sn="2.88211" a="24.8991" fwhm="0.0304391" res="18049.4" algo="Sum"/><pk mz="550.62521608" i="922.118" sn="3.6924" a="35.1709" fwhm="0.0345933" res="15917.1" algo="Sum"/><pk mz="550.68720192" i="1029.17" sn="4.12064" a="36.0031" fwhm="0.0301076" res="18290.7" algo="Sum"/><pk mz="550.86748434" i="1144.98" sn="4.58136" a="53.3447" fwhm="0.040706" res="13532.8" algo="Sum"/><pk mz="551.35052360" i="2056.01" sn="8.21433" a="82.1572" fwhm="0.0355373" res="15514.7" algo="Sum"/><pk mz="551.40311808" i="813.152" sn="3.24829" a="30.5111" fwhm="0.0445581" res="12374.9" algo="Sum"/><pk mz="552.35570249" i="832.555" sn="3.31601" a="31.5866" fwhm="0.0376695" res="14663.2" algo="Sum"/><pk mz="552.68433692" i="819.226" sn="3.2614" a="27.2412" fwhm="0.0312016" res="17713.4" algo="Sum"/><pk mz="552.77407882" i="1363.75" sn="5.41853" a="53.3035" fwhm="0.03591" res="15393.3" algo="Sum"/><pk mz="552.86667170" i="900.646" sn="3.57608" a="53.3186" fwhm="0.0504346" res="10962.1" algo="Sum"/><pk mz="553.31442466" i="1225.78" sn="4.86545" a="27.418" fwhm="0.0318628" res="17365.5" algo="Sum"/><pk mz="553.36727344" i="190448" sn="755.936" a="5703.2" fwhm="0.0254034" res="21783.2" algo="Sum"/><pk mz="553.45276157" i="5335.37" sn="21.1767" a="206.51" fwhm="0.0413346" res="13389.6" algo="Sum"/><pk mz="554.37000099" i="64085.1" sn="253.578" a="2150.42" fwhm="0.0293973" res="18857.9" algo="Sum"/><pk mz="554.45720652" i="2223.35" sn="8.79908" a="93.4218" fwhm="0.0438496" res="12644.5" algo="Sum"/><pk mz="554.77148964" i="1464.92" sn="5.78016" a="56.7511" fwhm="0.035901" res="15452.8" algo="Sum"/><pk mz="554.81418251" i="685.806" sn="2.70647" a="17.7942" fwhm="0.0326645" res="16985.2" algo="Sum"/><pk mz="554.89187947" i="735.241" sn="2.90198" a="29.4508" fwhm="0.044263" res="12536.3" algo="Sum"/><pk mz="555.06983243" i="891.938" sn="3.51918" a="37.3244" fwhm="0.0351244" res="15803" algo="Sum"/><pk mz="555.36657145" i="31802" sn="125.464" a="1171.28" fwhm="0.0317098" res="17514" algo="Sum"/><pk mz="555.45780224" i="774.068" sn="3.05412" a="22.1913" fwhm="0.0320225" res="17345.9" algo="Sum"/><pk mz="555.79486536" i="788.924" sn="3.11253" a="41.1841" fwhm="0.0345014" res="16109.3" algo="Sum"/><pk mz="556.29851874" i="669.134" sn="2.63439" a="23.5413" fwhm="0.0451688" res="12316" algo="Sum"/><pk mz="556.36803040" i="8871.13" sn="34.9212" a="329.905" fwhm="0.0324211" res="17160.7" algo="Sum"/><pk mz="556.77033526" i="801.393" sn="3.1462" a="25.406" fwhm="0.034786" res="16005.6" algo="Sum"/><pk mz="556.80592454" i="1153.24" sn="4.52764" a="40.6061" fwhm="0.0366063" res="15210.7" algo="Sum"/><pk mz="556.85725354" i="1198.49" sn="4.70638" a="45.855" fwhm="0.0393866" res="14138.2" algo="Sum"/><pk mz="557.30621952" i="775.597" sn="3.04425" a="38.0905" fwhm="0.0483312" res="11531" algo="Sum"/><pk mz="557.36775484" i="2682.2" sn="10.5217" a="116.719" fwhm="0.0361943" res="15399.3" algo="Sum"/><pk mz="558.29237276" i="13459.5" sn="52.5655" a="436.574" fwhm="0.0289815" res="19263.8" algo="Sum"/><pk mz="558.36236385" i="962.425" sn="3.75811" a="44.581" fwhm="0.0440862" res="12665.2" algo="Sum"/><pk mz="558.71778492" i="889.422" sn="3.47182" a="34.9187" fwhm="0.0372432" res="15001.9" algo="Sum"/><pk mz="558.81847381" i="804.472" sn="3.14038" a="33.9404" fwhm="0.037655" res="14840.5" algo="Sum"/><pk mz="558.89724740" i="740.643" sn="2.89122" a="29.5895" fwhm="0.0372215" res="15015.4" algo="Sum"/><pk mz="559.29631481" i="4377.33" sn="17.0826" a="170.342" fwhm="0.0317067" res="17639.7" algo="Sum"/><pk mz="559.36694090" i="712.832" sn="2.78183" a="42.95" fwhm="0.079336" res="7050.6" algo="Sum"/><pk mz="560.30634490" i="7051.36" sn="27.492" a="253.852" fwhm="0.03264" res="17166.3" algo="Sum"/><pk mz="560.71521120" i="1181.69" sn="4.60508" a="43.1662" fwhm="0.0320521" res="17493.9" algo="Sum"/><pk mz="561.30961720" i="2363.22" sn="9.20888" a="93.827" fwhm="0.033184" res="16915.1" algo="Sum"/><pk mz="561.39742410" i="1636.31" sn="6.37629" a="89.4171" fwhm="0.0548667" res="10232" algo="Sum"/><pk mz="562.32356408" i="13371.8" sn="51.9611" a="455.863" fwhm="0.0292868" res="19200.6" algo="Sum"/><pk mz="562.39163103" i="802.809" sn="3.11955" a="27.9896" fwhm="0.0247386" res="22733.3" algo="Sum"/><pk mz="562.56560888" i="674.577" sn="2.61986" a="28.5984" fwhm="0.0390802" res="14395.2" algo="Sum"/><pk mz="562.71353134" i="750.609" sn="2.91431" a="27.1102" fwhm="0.0360408" res="15613.2" algo="Sum"/><pk mz="562.80242722" i="1603.47" sn="6.22521" a="67.4388" fwhm="0.0356777" res="15774.6" algo="Sum"/><pk mz="563.32678594" i="4195.83" sn="16.2715" a="185.276" fwhm="0.0312487" res="18027.2" algo="Sum"/><pk mz="564.32372484" i="1896.38" sn="7.32685" a="85.6927" fwhm="0.0409065" res="13795.5" algo="Sum"/><pk mz="564.79845451" i="1283.11" sn="4.9511" a="50.9088" fwhm="0.0363823" res="15524" algo="Sum"/><pk mz="565.33478889" i="787.334" sn="3.03677" a="46.8757" fwhm="0.0606703" res="9318.15" algo="Sum"/><pk mz="565.42294729" i="3538.8" sn="13.647" a="132.171" fwhm="0.0328585" res="17207.8" algo="Sum"/><pk mz="566.31826103" i="12158" sn="46.7803" a="405.785" fwhm="0.0289203" res="19582.1" algo="Sum"/><pk mz="566.42581708" i="1505.97" sn="5.79394" a="60.0809" fwhm="0.0360708" res="15703.2" algo="Sum"/><pk mz="566.66353047" i="819.321" sn="3.14993" a="27.4263" fwhm="0.0284975" res="19884.7" algo="Sum"/><pk mz="566.78815042" i="873.489" sn="3.35831" a="47.0246" fwhm="0.0501478" res="11302.4" algo="Sum"/><pk mz="566.88488953" i="1069.69" sn="4.11192" a="46.4218" fwhm="0.0359852" res="15753.3" algo="Sum"/><pk mz="567.32341133" i="4390.91" sn="16.8549" a="170.805" fwhm="0.039938" res="14205.1" algo="Sum"/><pk mz="567.41773089" i="940.054" sn="3.60888" a="48.0845" fwhm="0.0501653" res="11311" algo="Sum"/><pk mz="567.79614296" i="715.476" sn="2.74039" a="29.4094" fwhm="0.045456" res="12491.1" algo="Sum"/><pk mz="568.33401421" i="4862.7" sn="18.6043" a="199.728" fwhm="0.0342869" res="16575.8" algo="Sum"/><pk mz="568.42073063" i="666.879" sn="2.55058" a="33.0174" fwhm="0.0468164" res="12141.5" algo="Sum"/><pk mz="568.74689170" i="1088.37" sn="4.15943" a="42.5483" fwhm="0.0380967" res="14929" algo="Sum"/><pk mz="568.80113327" i="671.406" sn="2.56596" a="28.0206" fwhm="0.043983" res="12932.3" algo="Sum"/><pk mz="569.36107468" i="31025.5" sn="118.31" a="1017.22" fwhm="0.0297852" res="19115.6" algo="Sum"/><pk mz="569.42892830" i="7247.93" sn="27.6029" a="282.696" fwhm="0.0329258" res="17294.3" algo="Sum"/><pk mz="569.80953197" i="745.881" sn="2.83918" a="41.6089" fwhm="0.0457041" res="12467.3" algo="Sum"/><pk mz="570.31709110" i="842.378" sn="3.20486" a="25.2334" fwhm="0.0337143" res="16916.2" algo="Sum"/><pk mz="570.36404621" i="11293.9" sn="42.968" a="404.751" fwhm="0.0310258" res="18383.6" algo="Sum"/><pk mz="570.43234254" i="3053.57" sn="11.6174" a="112.435" fwhm="0.0316893" res="18000.8" algo="Sum"/><pk mz="570.74644255" i="1144.91" sn="4.35613" a="46.9101" fwhm="0.0427592" res="13347.9" algo="Sum"/><pk mz="570.80758368" i="776.691" sn="2.95516" a="41.2841" fwhm="0.07057" res="8088.53" algo="Sum"/><pk mz="570.86807083" i="1255.59" sn="4.77704" a="53.2495" fwhm="0.0429565" res="13289.5" algo="Sum"/><pk mz="571.36124182" i="5414.58" sn="20.5688" a="240.402" fwhm="0.0349017" res="16370.6" algo="Sum"/><pk mz="571.43111062" i="1375.83" sn="5.22648" a="55.6851" fwhm="0.0393646" res="14516.4" algo="Sum"/><pk mz="572.36407489" i="2116.56" sn="8.04212" a="85.0812" fwhm="0.0338312" res="16918.2" algo="Sum"/><pk mz="572.74434368" i="676.748" sn="2.56969" a="26.92" fwhm="0.0479555" res="11943.2" algo="Sum"/><pk mz="572.78782323" i="678.094" sn="2.5748" a="18.7769" fwhm="0.0368033" res="15563.5" algo="Sum"/><pk mz="572.83150546" i="1506.33" sn="5.71977" a="49.1467" fwhm="0.0343311" res="16685.5" algo="Sum"/><pk mz="572.86317801" i="1315.88" sn="4.99703" a="52.1583" fwhm="0.0417063" res="13735.6" algo="Sum"/><pk mz="573.36473036" i="963.159" sn="3.65851" a="47.4326" fwhm="0.0679279" res="8440.78" algo="Sum"/><pk mz="573.40785696" i="765.144" sn="2.90631" a="19.8629" fwhm="0.033055" res="17347.1" algo="Sum"/><pk mz="574.69433113" i="707.055" sn="2.68053" a="28.8483" fwhm="0.0454253" res="12651.4" algo="Sum"/><pk mz="574.82958534" i="863.99" sn="3.27445" a="34.9144" fwhm="0.0595526" res="9652.46" algo="Sum"/><pk mz="574.86567206" i="816.943" sn="3.09614" a="32.8503" fwhm="0.0391708" res="14675.9" algo="Sum"/><pk mz="575.36353940" i="727.272" sn="2.75387" a="28.2559" fwhm="0.05032" res="11434.1" algo="Sum"/><pk mz="575.40726186" i="1041.13" sn="3.9423" a="51.0404" fwhm="0.05581" res="10310.1" algo="Sum"/><pk mz="576.27728857" i="2360.2" sn="8.9144" a="86.8174" fwhm="0.0313231" res="18397.8" algo="Sum"/><pk mz="576.69187537" i="971.57" sn="3.66777" a="38.0844" fwhm="0.0371292" res="15532" algo="Sum"/><pk mz="576.87799391" i="891.611" sn="3.3581" a="37.9002" fwhm="0.0390011" res="14791.3" algo="Sum"/><pk mz="577.28037852" i="860.148" sn="3.23909" a="38.9287" fwhm="0.0422881" res="13651.1" algo="Sum"/><pk mz="577.36841290" i="1845.28" sn="6.94931" a="74.6903" fwhm="0.0380735" res="15164.6" algo="Sum"/><pk mz="578.27613362" i="1052.22" sn="3.95543" a="38.4054" fwhm="0.0342862" res="16866.1" algo="Sum"/><pk mz="578.37185486" i="738.347" sn="2.77503" a="30.2038" fwhm="0.0393005" res="14716.6" algo="Sum"/><pk mz="578.69077662" i="714.062" sn="2.68284" a="28.8248" fwhm="0.0401187" res="14424.5" algo="Sum"/><pk mz="578.73902579" i="788.398" sn="2.96239" a="24.073" fwhm="0.0453881" res="12750.9" algo="Sum"/><pk mz="578.77875306" i="1307.95" sn="4.91528" a="60.6647" fwhm="0.0417977" res="13847.1" algo="Sum"/><pk mz="578.87669478" i="790.051" sn="2.9702" a="35.8594" fwhm="0.049256" res="11752.4" algo="Sum"/><pk mz="579.28742439" i="1540.52" sn="5.78522" a="72.0129" fwhm="0.0365017" res="15870.1" algo="Sum"/><pk mz="580.29013543" i="837.47" sn="3.13809" a="39.3651" fwhm="0.0413613" res="14029.8" algo="Sum"/><pk mz="580.77671621" i="1075.22" sn="4.02029" a="46.251" fwhm="0.0504806" res="11504.9" algo="Sum"/><pk mz="580.81619681" i="830.853" sn="3.10659" a="24.0691" fwhm="0.0427729" res="13579.1" algo="Sum"/><pk mz="581.39686332" i="3585.78" sn="13.3806" a="145.819" fwhm="0.0333312" res="17443" algo="Sum"/><pk mz="582.29253041" i="4160.37" sn="15.4706" a="161.319" fwhm="0.0325682" res="17879.2" algo="Sum"/><pk mz="582.40165579" i="1451.92" sn="5.3907" a="64.1331" fwhm="0.0364776" res="15966" algo="Sum"/><pk mz="582.63957654" i="716.344" sn="2.65904" a="26.8258" fwhm="0.0344136" res="16930.5" algo="Sum"/><pk mz="582.81696222" i="875.219" sn="3.24821" a="31.4075" fwhm="0.0509832" res="11431.6" algo="Sum"/><pk mz="582.85903829" i="1207.75" sn="4.48233" a="42.3034" fwhm="0.0479835" res="12147.1" algo="Sum"/><pk mz="583.25213290" i="821.84" sn="3.04776" a="31.4804" fwhm="0.0447539" res="13032.4" algo="Sum"/><pk mz="583.31657494" i="2247.58" sn="8.33507" a="77.3678" fwhm="0.0377977" res="15432.6" algo="Sum"/><pk mz="583.39062496" i="1049.34" sn="3.89145" a="59.8716" fwhm="0.0615555" res="9477.48" algo="Sum"/><pk mz="584.30736163" i="1610.51" sn="5.965" a="94.5477" fwhm="0.0510269" res="11451" algo="Sum"/><pk mz="584.63747889" i="715.689" sn="2.65003" a="25.2046" fwhm="0.0330439" res="17692.8" algo="Sum"/><pk mz="584.72380243" i="967.695" sn="3.58313" a="39.7832" fwhm="0.0392059" res="14914.2" algo="Sum"/><pk mz="585.28339765" i="1890.6" sn="6.99318" a="74.3316" fwhm="0.0445611" res="13134.4" algo="Sum"/><pk mz="585.33674296" i="9280.48" sn="34.3363" a="380.957" fwhm="0.0328265" res="17831.2" algo="Sum"/><pk mz="586.30564167" i="4059.16" sn="15.0071" a="142.489" fwhm="0.0396952" res="14770.2" algo="Sum"/><pk mz="586.33896543" i="3747.62" sn="13.8553" a="128.876" fwhm="0.0381998" res="15349.2" algo="Sum"/><pk mz="586.72286247" i="1074.97" sn="3.97151" a="44.5015" fwhm="0.0479063" res="12247.3" algo="Sum"/><pk mz="586.76964679" i="806.626" sn="2.98011" a="32.3496" fwhm="0.0538629" res="10893.8" algo="Sum"/><pk mz="586.84126209" i="1135.67" sn="4.19534" a="52.7622" fwhm="0.0426667" res="13754.1" algo="Sum"/><pk mz="587.33486930" i="2522.11" sn="9.30845" a="96.5431" fwhm="0.0434188" res="13527.2" algo="Sum"/><pk mz="587.45988547" i="834.115" sn="3.07828" a="36.9478" fwhm="0.0403623" res="14554.7" algo="Sum"/><pk mz="588.33628867" i="927.145" sn="3.4119" a="42.3834" fwhm="0.0548704" res="10722.3" algo="Sum"/><pk mz="588.40530491" i="769.268" sn="2.83095" a="36.4125" fwhm="0.0506991" res="11605.8" algo="Sum"/><pk mz="588.71988610" i="812.788" sn="2.98825" a="31.3904" fwhm="0.0478314" res="12308.2" algo="Sum"/><pk mz="588.76711727" i="1069.84" sn="3.932" a="35.5732" fwhm="0.0405859" res="14506.7" algo="Sum"/><pk mz="588.80233348" i="1040.98" sn="3.82404" a="26.9793" fwhm="0.0382807" res="15381.2" algo="Sum"/><pk mz="588.83562151" i="1333.36" sn="4.89609" a="52.6566" fwhm="0.0468162" res="12577.6" algo="Sum"/><pk mz="589.40750760" i="963.887" sn="3.53969" a="53.4195" fwhm="0.0645285" res="9134.06" algo="Sum"/><pk mz="589.47791519" i="863.094" sn="3.16941" a="34.4003" fwhm="0.0458641" res="12852.7" algo="Sum"/><pk mz="590.31775133" i="2825.39" sn="10.3477" a="123.648" fwhm="0.0316602" res="18645.4" algo="Sum"/><pk mz="590.59239504" i="1001.68" sn="3.66999" a="41.8619" fwhm="0.0370874" res="15924.4" algo="Sum"/><pk mz="590.67279624" i="737.794" sn="2.7027" a="27.8415" fwhm="0.0375322" res="15737.8" algo="Sum"/><pk mz="590.76804664" i="693.189" sn="2.53938" a="18.4131" fwhm="0.0329945" res="17905" algo="Sum"/><pk mz="590.78913131" i="820.086" sn="3.00455" a="28.2351" fwhm="0.0479315" res="12325.7" algo="Sum"/><pk mz="590.84662835" i="917.232" sn="3.36137" a="46.9652" fwhm="0.0514568" res="11482.4" algo="Sum"/><pk mz="591.32136157" i="1256.92" sn="4.6027" a="61.1805" fwhm="0.0481266" res="12286.8" algo="Sum"/><pk mz="591.38105823" i="1377.5" sn="5.04472" a="60.9263" fwhm="0.0492598" res="12005.4" algo="Sum"/><pk mz="592.25215742" i="877.286" sn="3.21012" a="42.0815" fwhm="0.0375797" res="15759.9" algo="Sum"/><pk mz="592.33327117" i="1192.34" sn="4.36188" a="55.5054" fwhm="0.0474739" res="12477" algo="Sum"/><pk mz="592.67036969" i="1109.98" sn="4.06025" a="43.0545" fwhm="0.035548" res="16672.4" algo="Sum"/><pk mz="592.85151554" i="1321.74" sn="4.8343" a="58.9964" fwhm="0.0387824" res="15286.6" algo="Sum"/><pk mz="593.33615355" i="830.591" sn="3.03182" a="53.5377" fwhm="0.0639894" res="9272.41" algo="Sum"/><pk mz="594.66761674" i="932.018" sn="3.38444" a="33.7506" fwhm="0.037047" res="16051.7" algo="Sum"/><pk mz="594.70890365" i="679.856" sn="2.46871" a="20.0624" fwhm="0.0432813" res="13740.6" algo="Sum"/><pk mz="594.75242937" i="1065.09" sn="3.86766" a="49.1905" fwhm="0.0504525" res="11788.4" algo="Sum"/><pk mz="594.84914397" i="1224.29" sn="4.44717" a="52.6239" fwhm="0.0424673" res="14007.2" algo="Sum"/><pk mz="595.35054365" i="834.866" sn="3.0204" a="32.9305" fwhm="0.0529114" res="11251.8" algo="Sum"/><pk mz="596.75314893" i="1238.01" sn="4.46823" a="49.0653" fwhm="0.0474637" res="12572.8" algo="Sum"/><pk mz="596.79762833" i="875.934" sn="3.16142" a="31.3061" fwhm="0.0482543" res="12367.8" algo="Sum"/><pk mz="596.85559532" i="777.301" sn="2.80509" a="47.2017" fwhm="0.0675419" res="8836.82" algo="Sum"/><pk mz="597.34124438" i="794.284" sn="2.86633" a="32.5771" fwhm="0.0447189" res="13357.7" algo="Sum"/><pk mz="597.38988254" i="826.692" sn="2.98354" a="34.6156" fwhm="0.0402639" res="14836.9" algo="Sum"/><pk mz="597.44335342" i="931.989" sn="3.36364" a="40.0421" fwhm="0.0436573" res="13684.8" algo="Sum"/><pk mz="598.61514164" i="669.409" sn="2.4114" a="23.7045" fwhm="0.0333241" res="17963.4" algo="Sum"/><pk mz="598.75033516" i="760.354" sn="2.73793" a="30.4242" fwhm="0.0451315" res="13266.8" algo="Sum"/><pk mz="598.79415940" i="899.366" sn="3.23849" a="31.8331" fwhm="0.0480573" res="12460" algo="Sum"/><pk mz="598.83309703" i="835.926" sn="3.01005" a="29.7846" fwhm="0.0530826" res="11281.2" algo="Sum"/><pk mz="599.45307299" i="744.687" sn="2.68216" a="50.9147" fwhm="0.0646081" res="9278.29" algo="Sum"/><pk mz="600.27576919" i="1136.76" sn="4.08582" a="56.7407" fwhm="0.0372373" res="16120.3" algo="Sum"/><pk mz="600.61288984" i="786.831" sn="2.82723" a="26.3509" fwhm="0.0295444" res="20329.2" algo="Sum"/><pk mz="600.70172956" i="1097.61" sn="3.94373" a="46.5099" fwhm="0.036807" res="16320.3" algo="Sum"/><pk mz="600.78567498" i="694.289" sn="2.49417" a="25.2674" fwhm="0.0489218" res="12280.5" algo="Sum"/><pk mz="600.88014151" i="667.959" sn="2.39633" a="31.0266" fwhm="0.046506" res="12920.5" algo="Sum"/><pk mz="601.34725690" i="1550.42" sn="5.56499" a="91.3293" fwhm="0.0481732" res="12483" algo="Sum"/><pk mz="601.46532327" i="770.216" sn="2.76444" a="31.9842" fwhm="0.0581283" res="10347.2" algo="Sum"/><pk mz="601.51357960" i="782.734" sn="2.80925" a="30.4891" fwhm="0.0393131" res="15300.6" algo="Sum"/><pk mz="602.28033130" i="1532.34" sn="5.4853" a="65.912" fwhm="0.0397492" res="15152" algo="Sum"/><pk mz="602.35218356" i="745.783" sn="2.66979" a="29.8382" fwhm="0.0412456" res="14604" algo="Sum"/><pk mz="602.69838645" i="1480.07" sn="5.28868" a="58.4942" fwhm="0.0360674" res="16710.3" algo="Sum"/><pk mz="602.74059808" i="696.202" sn="2.4877" a="23.3864" fwhm="0.0484143" res="12449.6" algo="Sum"/><pk mz="602.81476069" i="809.6" sn="2.89276" a="32.3206" fwhm="0.0583129" res="10337.6" algo="Sum"/><pk mz="602.87963720" i="670.561" sn="2.3958" a="33.8146" fwhm="0.0549373" res="10974" algo="Sum"/><pk mz="603.28718298" i="717.252" sn="2.56157" a="38.196" fwhm="0.0419763" res="14372.1" algo="Sum"/><pk mz="603.36203239" i="860.8" sn="3.07419" a="41.2533" fwhm="0.0715755" res="8429.73" algo="Sum"/><pk mz="603.43313794" i="865.072" sn="3.08944" a="44.2036" fwhm="0.054452" res="11081.9" algo="Sum"/><pk mz="603.53057578" i="665.481" sn="2.3777" a="29.8909" fwhm="0.0569936" res="10589.4" algo="Sum"/><pk mz="604.30272456" i="1090.17" sn="3.88929" a="58.9806" fwhm="0.0480261" res="12582.8" algo="Sum"/><pk mz="604.69551722" i="1082.13" sn="3.85398" a="44.5544" fwhm="0.0448052" res="13496.1" algo="Sum"/><pk mz="604.73863412" i="787.185" sn="2.80406" a="23.9051" fwhm="0.0432307" res="13988.7" algo="Sum"/><pk mz="604.78713155" i="1356.14" sn="4.83137" a="81.4045" fwhm="0.0576024" res="10499.3" algo="Sum"/><pk mz="605.37979351" i="1694.55" sn="6.02856" a="72.0971" fwhm="0.0481925" res="12561.7" algo="Sum"/><pk mz="605.41205565" i="1290.91" sn="4.59198" a="39.765" fwhm="0.0436694" res="13863.5" algo="Sum"/><pk mz="605.44407038" i="1133.68" sn="4.03308" a="40.5625" fwhm="0.039535" res="15314.1" algo="Sum"/><pk mz="606.29424916" i="1315.9" sn="4.67728" a="58.9907" fwhm="0.038132" res="15899.9" algo="Sum"/><pk mz="606.38427328" i="948.522" sn="3.3663" a="61.2658" fwhm="0.0512258" res="11837.5" algo="Sum"/><pk mz="606.78297966" i="1171.23" sn="4.15528" a="47.1829" fwhm="0.0517439" res="11726.6" algo="Sum"/><pk mz="606.82007595" i="934.54" sn="3.31554" a="42.717" fwhm="0.0530862" res="11430.9" algo="Sum"/><pk mz="607.38964205" i="666.157" sn="2.35783" a="35.3588" fwhm="0.0597815" res="10160.2" algo="Sum"/><pk mz="608.64347188" i="1080.25" sn="3.80897" a="38.6615" fwhm="0.0346894" res="17545.5" algo="Sum"/><pk mz="608.78036885" i="703.094" sn="2.47825" a="21.3754" fwhm="0.0437901" res="13902.2" algo="Sum"/><pk mz="608.82395186" i="1361.42" sn="4.79868" a="63.6079" fwhm="0.0413417" res="14726.6" algo="Sum"/><pk mz="609.33224314" i="713.51" sn="2.51453" a="20.0566" fwhm="0.042072" res="14483.1" algo="Sum"/><pk mz="610.30481828" i="1792.6" sn="6.30913" a="81.8177" fwhm="0.0356892" res="17100.5" algo="Sum"/><pk mz="610.64069446" i="917.363" sn="3.22624" a="35.2955" fwhm="0.0370291" res="16490.8" algo="Sum"/><pk mz="610.73033015" i="1294.06" sn="4.55059" a="58.1242" fwhm="0.0471923" res="12941.3" algo="Sum"/><pk mz="610.82253986" i="1195.92" sn="4.20548" a="58.9097" fwhm="0.0476662" res="12814.6" algo="Sum"/><pk mz="611.31495894" i="928.501" sn="3.26533" a="36.8019" fwhm="0.0472805" res="12929.5" algo="Sum"/><pk mz="611.34055113" i="845.412" sn="2.97313" a="32.7352" fwhm="0.03794" res="16113.3" algo="Sum"/><pk mz="612.32105696" i="1045.44" sn="3.66863" a="57.3201" fwhm="0.0372444" res="16440.6" algo="Sum"/><pk mz="612.72786300" i="1665.08" sn="5.83707" a="62.6024" fwhm="0.0385094" res="15911.1" algo="Sum"/><pk mz="612.76626005" i="866.583" sn="3.03788" a="29.6866" fwhm="0.0466994" res="13121.5" algo="Sum"/><pk mz="612.82597228" i="734.52" sn="2.57482" a="49.3981" fwhm="0.0692517" res="8849.25" algo="Sum"/><pk mz="613.33394928" i="1454.82" sn="5.09457" a="85.3584" fwhm="0.0408106" res="15028.8" algo="Sum"/><pk mz="613.42144087" i="774.546" sn="2.71162" a="31.3934" fwhm="0.0499271" res="12286.3" algo="Sum"/><pk mz="613.47502849" i="1570.34" sn="5.49763" a="65.2932" fwhm="0.0380986" res="16102.3" algo="Sum"/><pk mz="614.17687990" i="674.015" sn="2.35158" a="27.2137" fwhm="0.0357438" res="17182.8" algo="Sum"/><pk mz="614.33680990" i="1687.89" sn="5.88685" a="85.7969" fwhm="0.0385094" res="15952.9" algo="Sum"/><pk mz="614.47788124" i="684.256" sn="2.38674" a="32.5938" fwhm="0.052009" res="11814.8" algo="Sum"/><pk mz="614.72535596" i="1072.97" sn="3.73691" a="44.0107" fwhm="0.0511313" res="12022.5" algo="Sum"/><pk mz="614.76851911" i="849.488" sn="2.95783" a="26.2517" fwhm="0.0440052" res="13970.4" algo="Sum"/><pk mz="614.81393236" i="1255.13" sn="4.37018" a="53.8922" fwhm="0.0582371" res="10557.1" algo="Sum"/><pk mz="615.34219588" i="880.241" sn="3.06468" a="48.9624" fwhm="0.0567714" res="10838.9" algo="Sum"/><pk mz="615.49081285" i="4577.67" sn="15.9417" a="163.878" fwhm="0.0325223" res="18925.2" algo="Sum"/><pk mz="616.17177609" i="9803.02" sn="34.0506" a="349.097" fwhm="0.0309867" res="19885.1" algo="Sum"/><pk mz="616.49386720" i="1920.03" sn="6.66835" a="75.0436" fwhm="0.0365062" res="16887.4" algo="Sum"/><pk mz="616.58646050" i="685.958" sn="2.38249" a="35.0202" fwhm="0.0512478" res="12031.5" algo="Sum"/><pk mz="616.67570743" i="1012.36" sn="3.51701" a="38.1872" fwhm="0.0413277" res="14921.6" algo="Sum"/><pk mz="616.80664330" i="880.57" sn="3.06053" a="31.2713" fwhm="0.0444397" res="13879.6" algo="Sum"/><pk mz="616.85297952" i="811.394" sn="2.82033" a="34.6963" fwhm="0.0469133" res="13148.8" algo="Sum"/><pk mz="617.17538616" i="4376.05" sn="15.2045" a="150.944" fwhm="0.0296737" res="20798.7" algo="Sum"/><pk mz="617.32109218" i="1562.62" sn="5.42927" a="78.2085" fwhm="0.0536441" res="11507.7" algo="Sum"/><pk mz="617.46690893" i="1591.22" sn="5.52573" a="48.3557" fwhm="0.0441014" res="14001.1" algo="Sum"/><pk mz="617.50576078" i="3117.54" sn="10.8149" a="122.415" fwhm="0.0387554" res="15933.4" algo="Sum"/><pk mz="618.17745934" i="989.641" sn="3.42988" a="40.5316" fwhm="0.0350948" res="17614.5" algo="Sum"/><pk mz="618.32716823" i="721.692" sn="2.50074" a="41.5035" fwhm="0.0575712" res="10740.2" algo="Sum"/><pk mz="618.47050384" i="723.189" sn="2.50286" a="18.8762" fwhm="0.0392333" res="15763.9" algo="Sum"/><pk mz="618.50913992" i="1259.88" sn="4.36043" a="53.5465" fwhm="0.0414223" res="14931.8" algo="Sum"/><pk mz="618.67275436" i="1330.66" sn="4.60766" a="52.516" fwhm="0.0409834" res="15095.7" algo="Sum"/><pk mz="618.71926477" i="704.229" sn="2.43853" a="18.6457" fwhm="0.0392412" res="15767.1" algo="Sum"/><pk mz="618.74078088" i="684.727" sn="2.371" a="19.4091" fwhm="0.0335224" res="18457.6" algo="Sum"/><pk mz="618.85050580" i="759.196" sn="2.62872" a="30.3205" fwhm="0.0487838" res="12685.6" algo="Sum"/><pk mz="619.31086919" i="706.878" sn="2.44385" a="31.6683" fwhm="0.0626092" res="9891.69" algo="Sum"/><pk mz="619.35759651" i="772.866" sn="2.66993" a="36.6139" fwhm="0.0638279" res="9703.55" algo="Sum"/><pk mz="619.43189645" i="1033.54" sn="3.56795" a="50.7728" fwhm="0.0699234" res="8858.72" algo="Sum"/><pk mz="619.47311682" i="720.861" sn="2.48872" a="21.681" fwhm="0.0441734" res="14023.7" algo="Sum"/><pk mz="619.51758624" i="830.788" sn="2.86823" a="38.0015" fwhm="0.0453984" res="13646.2" algo="Sum"/><pk mz="620.66888819" i="996.347" sn="3.43232" a="43.1274" fwhm="0.0440554" res="14088.4" algo="Sum"/><pk mz="620.71925685" i="765.376" sn="2.63629" a="20.1994" fwhm="0.0550251" res="11280.7" algo="Sum"/><pk mz="620.75914615" i="1497.17" sn="5.15692" a="78.8249" fwhm="0.0490547" res="12654.4" algo="Sum"/><pk mz="621.34101715" i="778.412" sn="2.67499" a="27.9582" fwhm="0.0425788" res="14592.7" algo="Sum"/><pk mz="621.39197434" i="1611.4" sn="5.53752" a="73.8301" fwhm="0.0450064" res="13806.7" algo="Sum"/><pk mz="622.39498688" i="828.171" sn="2.84368" a="40.0377" fwhm="0.0525483" res="11844.2" algo="Sum"/><pk mz="622.75759835" i="1492.61" sn="5.12062" a="66.5769" fwhm="0.0521754" res="11935.9" algo="Sum"/><pk mz="623.29918875" i="849.17" sn="2.91197" a="39.9569" fwhm="0.047306" res="13175.9" algo="Sum"/><pk mz="624.61859549" i="832.049" sn="2.84989" a="34.8018" fwhm="0.0359299" res="17384.4" algo="Sum"/><pk mz="624.75144870" i="889.315" sn="3.04482" a="49.1692" fwhm="0.0406809" res="15357.4" algo="Sum"/><pk mz="624.79366701" i="977.157" sn="3.34558" a="38.9535" fwhm="0.0444487" res="14056.5" algo="Sum"/><pk mz="624.84248551" i="1061.47" sn="3.63425" a="49.8306" fwhm="0.0489355" res="12768.7" algo="Sum"/><pk mz="625.39422653" i="719.862" sn="2.4648" a="43.6383" fwhm="0.0586683" res="10659.8" algo="Sum"/><pk mz="626.27936750" i="715.171" sn="2.44811" a="39.3166" fwhm="0.0497305" res="12593.5" algo="Sum"/><pk mz="626.61665960" i="691.403" sn="2.36616" a="29.1013" fwhm="0.0473091" res="13245.1" algo="Sum"/><pk mz="626.70386638" i="1076.06" sn="3.68159" a="41.8462" fwhm="0.0538471" res="11638.6" algo="Sum"/><pk mz="626.79317743" i="796.223" sn="2.72135" a="39.347" fwhm="0.0635663" res="9860.47" algo="Sum"/><pk mz="626.83941726" i="679.406" sn="2.32157" a="28.8032" fwhm="0.0581416" res="10781.3" algo="Sum"/><pk mz="628.70136269" i="1351.97" sn="4.59934" a="76.9387" fwhm="0.0515117" res="12205" algo="Sum"/><pk mz="628.74507791" i="750.907" sn="2.55501" a="27.8426" fwhm="0.0698548" res="9000.74" algo="Sum"/><pk mz="628.79264862" i="711.662" sn="2.42181" a="12.5679" fwhm="0.0197796" res="31790" algo="Sum"/><pk mz="628.81392488" i="805.344" sn="2.74071" a="24.1887" fwhm="0.044505" res="14129.1" algo="Sum"/><pk mz="629.30876716" i="1497.69" sn="5.09311" a="69.1896" fwhm="0.0367712" res="17114.2" algo="Sum"/><pk mz="629.40266693" i="764.63" sn="2.59967" a="35.3657" fwhm="0.0540788" res="11638.6" algo="Sum"/><pk mz="629.45014095" i="1549.66" sn="5.26957" a="68.9465" fwhm="0.0433578" res="14517.6" algo="Sum"/><pk mz="630.31718703" i="1011.97" sn="3.43501" a="56.9737" fwhm="0.0514327" res="12255.2" algo="Sum"/><pk mz="630.45243716" i="847.017" sn="2.87176" a="34.8805" fwhm="0.0512098" res="12311.2" algo="Sum"/><pk mz="630.70066038" i="1084.05" sn="3.67083" a="43.2343" fwhm="0.0509367" res="12382.1" algo="Sum"/><pk mz="630.74765985" i="931.052" sn="3.15277" a="28.21" fwhm="0.0445732" res="14150.8" algo="Sum"/><pk mz="630.79053633" i="1532.71" sn="5.19015" a="58.7275" fwhm="0.0545828" res="11556.6" algo="Sum"/><pk mz="631.46465666" i="3704.66" sn="12.5242" a="195.393" fwhm="0.0374518" res="16860.7" algo="Sum"/><pk mz="632.47099131" i="1802.87" sn="6.07512" a="99.932" fwhm="0.0432303" res="14630.3" algo="Sum"/><pk mz="632.64828037" i="840.156" sn="2.83107" a="28.9727" fwhm="0.044185" res="14318.2" algo="Sum"/><pk mz="632.78361690" i="1267.93" sn="4.27379" a="54.8904" fwhm="0.0532217" res="11889.6" algo="Sum"/><pk mz="633.47804883" i="2477.82" sn="8.34194" a="111.619" fwhm="0.0475945" res="13309.9" algo="Sum"/><pk mz="634.48249472" i="1013.31" sn="3.40321" a="35.3164" fwhm="0.0499187" res="12710.3" algo="Sum"/><pk mz="634.64834031" i="1060.71" sn="3.56211" a="41.4349" fwhm="0.0468388" res="13549.6" algo="Sum"/><pk mz="634.69944898" i="698.007" sn="2.34406" a="26.9084" fwhm="0.0464864" res="13653.5" algo="Sum"/><pk mz="634.77723071" i="789.179" sn="2.65023" a="43.0602" fwhm="0.0751288" res="8449.19" algo="Sum"/><pk mz="634.83108933" i="836.598" sn="2.80947" a="31.6107" fwhm="0.046181" res="13746.6" algo="Sum"/><pk mz="634.87138586" i="783.505" sn="2.63118" a="35.9487" fwhm="0.0483486" res="13131.1" algo="Sum"/><pk mz="635.40790001" i="1420.93" sn="4.77006" a="72.8752" fwhm="0.0488637" res="13003.7" algo="Sum"/><pk mz="635.48257607" i="753.906" sn="2.53157" a="40.0757" fwhm="0.0639805" res="9932.44" algo="Sum"/><pk mz="636.64413782" i="1020.83" sn="3.42036" a="42.7262" fwhm="0.0507979" res="12532.9" algo="Sum"/><pk mz="636.69524159" i="843.093" sn="2.82481" a="25.5204" fwhm="0.0447829" res="14217.4" algo="Sum"/><pk mz="636.73327264" i="1194.4" sn="4.00189" a="72.8881" fwhm="0.0584666" res="10890.5" algo="Sum"/><pk mz="636.83015483" i="740.612" sn="2.48098" a="33.702" fwhm="0.06967" res="9140.67" algo="Sum"/><pk mz="637.47582500" i="1348.95" sn="4.51967" a="53.9819" fwhm="0.0382605" res="16661.5" algo="Sum"/><pk mz="638.47490913" i="1085.96" sn="3.63347" a="60.4753" fwhm="0.0390815" res="16337" algo="Sum"/><pk mz="638.69475689" i="794.77" sn="2.65723" a="28.5295" fwhm="0.0386497" res="16525.2" algo="Sum"/><pk mz="638.73055685" i="1335.87" sn="4.46633" a="55.0118" fwhm="0.0568585" res="11233.7" algo="Sum"/><pk mz="638.77250549" i="822.523" sn="2.74943" a="32.1777" fwhm="0.0548244" res="11651.2" algo="Sum"/><pk mz="638.83570465" i="684.358" sn="2.28689" a="43.0117" fwhm="0.078715" res="8115.8" algo="Sum"/><pk mz="639.49036408" i="10446.3" sn="34.9005" a="380.662" fwhm="0.0320067" res="19979.9" algo="Sum"/><pk mz="640.49424200" i="4560.41" sn="15.211" a="176.246" fwhm="0.0338967" res="18895.5" algo="Sum"/><pk mz="640.58290803" i="5344.57" sn="17.8259" a="206.372" fwhm="0.034632" res="18496.9" algo="Sum"/><pk mz="640.64112401" i="703.515" sn="2.34638" a="19.4505" fwhm="0.0275576" res="23247.4" algo="Sum"/><pk mz="640.73258233" i="858.941" sn="2.86427" a="41.4272" fwhm="0.0698828" res="9168.67" algo="Sum"/><pk mz="640.77494878" i="916.637" sn="3.05712" a="28.9118" fwhm="0.0449262" res="14262.8" algo="Sum"/><pk mz="640.81485756" i="1325.18" sn="4.42039" a="72.1067" fwhm="0.0579571" res="11056.7" algo="Sum"/><pk mz="641.50554293" i="11668.3" sn="38.9153" a="435.03" fwhm="0.0337828" res="18989.1" algo="Sum"/><pk mz="641.58640731" i="2794.28" sn="9.31116" a="114.905" fwhm="0.0356826" res="17980.4" algo="Sum"/><pk mz="642.50966058" i="4912.44" sn="16.3418" a="187.948" fwhm="0.0339542" res="18922.8" algo="Sum"/><pk mz="642.58892397" i="1427.58" sn="4.74708" a="66.9083" fwhm="0.0426608" res="15062.7" algo="Sum"/><pk mz="642.68113983" i="1007.54" sn="3.35121" a="38.7989" fwhm="0.0569656" res="11281.9" algo="Sum"/><pk mz="642.77001648" i="794.45" sn="2.64335" a="37.2488" fwhm="0.0687784" res="9345.52" algo="Sum"/><pk mz="642.81302324" i="931.238" sn="3.09847" a="34.5324" fwhm="0.0549972" res="11688.1" algo="Sum"/><pk mz="643.52018707" i="4811.24" sn="15.9765" a="185.792" fwhm="0.0342074" res="18812.3" algo="Sum"/><pk mz="644.26294823" i="747.106" sn="2.47876" a="35.0893" fwhm="0.0436115" res="14772.8" algo="Sum"/><pk mz="644.52478222" i="1870.3" sn="6.20677" a="74.1739" fwhm="0.0370495" res="17396.3" algo="Sum"/><pk mz="644.58934387" i="1388.29" sn="4.60755" a="58.2406" fwhm="0.0398075" res="16192.6" algo="Sum"/><pk mz="644.67773142" i="1301.34" sn="4.31899" a="58.3916" fwhm="0.0519124" res="12418.6" algo="Sum"/><pk mz="644.72121107" i="869.083" sn="2.88438" a="33.8388" fwhm="0.0403375" res="15983.2" algo="Sum"/><pk mz="644.79507671" i="872.883" sn="2.897" a="46.0266" fwhm="0.0707466" res="9114.15" algo="Sum"/><pk mz="645.44242146" i="852.389" sn="2.82179" a="42.2145" fwhm="0.0669446" res="9641.44" algo="Sum"/><pk mz="645.48327420" i="751.354" sn="2.48732" a="25.4799" fwhm="0.0441484" res="14620.8" algo="Sum"/><pk mz="645.53511980" i="866.594" sn="2.86881" a="41.4316" fwhm="0.0589421" res="10952" algo="Sum"/><pk mz="646.50093433" i="961.203" sn="3.17687" a="41.2738" fwhm="0.0445355" res="14516.5" algo="Sum"/><pk mz="646.67533147" i="989.826" sn="3.27119" a="44.759" fwhm="0.0520456" res="12425.2" algo="Sum"/><pk mz="646.72426267" i="1099.12" sn="3.63238" a="38.1296" fwhm="0.044841" res="14422.6" algo="Sum"/><pk mz="646.76776527" i="1323.46" sn="4.37379" a="51.0583" fwhm="0.0509826" res="12686" algo="Sum"/><pk mz="647.45383453" i="2779.91" sn="9.17149" a="126.567" fwhm="0.0409431" res="15813.5" algo="Sum"/><pk mz="647.50129197" i="841.354" sn="2.77552" a="25.7474" fwhm="0.039424" res="16424" algo="Sum"/><pk mz="648.45734568" i="1346.15" sn="4.43753" a="70.6651" fwhm="0.0437776" res="14812.5" algo="Sum"/><pk mz="648.62874226" i="679.425" sn="2.23904" a="31.4965" fwhm="0.0531528" res="12203.1" algo="Sum"/><pk mz="648.68480693" i="688.126" sn="2.26771" a="15.6869" fwhm="0.0301352" res="21525.8" algo="Sum"/><pk mz="648.72315489" i="907.118" sn="2.9894" a="32.0026" fwhm="0.0498452" res="13014.8" algo="Sum"/><pk mz="648.75707031" i="1183.48" sn="3.90016" a="46.3145" fwhm="0.0602738" res="10763.5" algo="Sum"/><pk mz="649.43318841" i="1940.03" sn="6.391" a="111.262" fwhm="0.0514778" res="12615.8" algo="Sum"/><pk mz="649.93359944" i="777.59" sn="2.55889" a="38.3047" fwhm="0.0396095" res="16408.5" algo="Sum"/><pk mz="650.43900895" i="1250.16" sn="4.11441" a="83.0755" fwhm="0.0504427" res="12894.6" algo="Sum"/><pk mz="650.62997920" i="1056.7" sn="3.47652" a="49.9769" fwhm="0.0549079" res="11849.5" algo="Sum"/><pk mz="650.68154775" i="680.816" sn="2.23987" a="21.6503" fwhm="0.0452723" res="14372.6" algo="Sum"/><pk mz="650.74645365" i="793.004" sn="2.60884" a="40.2011" fwhm="0.070427" res="9240.01" algo="Sum"/><pk mz="650.80761602" i="1226.56" sn="4.03515" a="56.9746" fwhm="0.0586792" res="11090.9" algo="Sum"/><pk mz="651.44287649" i="793.477" sn="2.61057" a="50.3301" fwhm="0.0608671" res="10702.7" algo="Sum"/><pk mz="652.62442104" i="910.567" sn="2.99314" a="36.8466" fwhm="0.049945" res="13066.9" algo="Sum"/><pk mz="652.66747513" i="891.444" sn="2.93005" a="26.7608" fwhm="0.0453413" res="14394.6" algo="Sum"/><pk mz="652.70802690" i="1092.81" sn="3.59103" a="38.192" fwhm="0.0503806" res="12955.5" algo="Sum"/><pk mz="652.80679242" i="1298.31" sn="4.26649" a="63.642" fwhm="0.0523367" res="12473.2" algo="Sum"/><pk mz="653.45283736" i="1330.42" sn="4.37212" a="77.7005" fwhm="0.0509011" res="12837.7" algo="Sum"/><pk mz="654.29133575" i="849.319" sn="2.79184" a="37.013" fwhm="0.0413465" res="15824.6" algo="Sum"/><pk mz="654.45280523" i="726.518" sn="2.38686" a="50.5668" fwhm="0.0621218" res="10535" algo="Sum"/><pk mz="654.66739088" i="790.944" sn="2.59896" a="24.169" fwhm="0.0436563" res="14995.9" algo="Sum"/><pk mz="654.70962833" i="1241.36" sn="4.07971" a="55.0439" fwhm="0.052611" res="12444.4" algo="Sum"/><pk mz="654.75352929" i="1007.15" sn="3.30965" a="38.1023" fwhm="0.054514" res="12010.7" algo="Sum"/><pk mz="654.80954691" i="895.17" sn="2.94132" a="54.6254" fwhm="0.0727034" res="9006.58" algo="Sum"/><pk mz="655.46553285" i="8647.03" sn="28.3738" a="377.61" fwhm="0.0369528" res="17737.9" algo="Sum"/><pk mz="656.46844682" i="3907.24" sn="12.81" a="175.979" fwhm="0.0381371" res="17213.4" algo="Sum"/><pk mz="656.70890548" i="1068.85" sn="3.50174" a="39.7083" fwhm="0.0480076" res="13679.3" algo="Sum"/><pk mz="656.75071885" i="1166.12" sn="3.82097" a="44.9299" fwhm="0.0471491" res="13929.2" algo="Sum"/><pk mz="656.79140035" i="1172.38" sn="3.8415" a="70.22" fwhm="0.0696473" res="9430.25" algo="Sum"/><pk mz="657.36094146" i="908.571" sn="2.97415" a="39.5582" fwhm="0.0446742" res="14714.6" algo="Sum"/><pk mz="657.47910451" i="9881.33" sn="32.3483" a="419.834" fwhm="0.0359991" res="18263.8" algo="Sum"/><pk mz="658.48279993" i="4139.2" sn="13.5395" a="177.731" fwhm="0.0366186" res="17982.2" algo="Sum"/><pk mz="658.57015937" i="704.217" sn="2.30353" a="22.573" fwhm="0.0372478" res="17680.8" algo="Sum"/><pk mz="658.60841857" i="1084.51" sn="3.54745" a="52.1373" fwhm="0.0647539" res="10171" algo="Sum"/><pk mz="658.65921118" i="984.741" sn="3.22111" a="41.0819" fwhm="0.0567181" res="11612.9" algo="Sum"/><pk mz="658.68828712" i="671.251" sn="2.19578" a="6.66218" fwhm="0.018746" res="35137.5" algo="Sum"/><pk mz="658.73614577" i="846.108" sn="2.76788" a="37.1694" fwhm="0.0408854" res="16111.8" algo="Sum"/><pk mz="658.78371795" i="840.776" sn="2.75043" a="36.7908" fwhm="0.0557772" res="11811" algo="Sum"/><pk mz="659.41965043" i="664.707" sn="2.17305" a="27.2201" fwhm="0.0484838" res="13600.8" algo="Sum"/><pk mz="659.49283550" i="3885.12" sn="12.7" a="181.394" fwhm="0.0389271" res="16941.7" algo="Sum"/><pk mz="659.60945445" i="674.367" sn="2.20475" a="36.2019" fwhm="0.0562676" res="11722.7" algo="Sum"/><pk mz="660.49707052" i="1425.42" sn="4.65991" a="74.8869" fwhm="0.0473994" res="13934.7" algo="Sum"/><pk mz="660.56464589" i="945.088" sn="3.08967" a="39.6227" fwhm="0.0499809" res="13216.3" algo="Sum"/><pk mz="660.61403205" i="720.263" sn="2.35464" a="19.4928" fwhm="0.0405478" res="16292.2" algo="Sum"/><pk mz="660.65455214" i="1380.45" sn="4.51287" a="59.9739" fwhm="0.0485653" res="13603.4" algo="Sum"/><pk mz="660.69979613" i="878.185" sn="2.87091" a="31.2973" fwhm="0.0506884" res="13034.5" algo="Sum"/><pk mz="660.76027410" i="800.814" sn="2.61797" a="57.9568" fwhm="0.0894409" res="7387.68" algo="Sum"/><pk mz="660.83498446" i="789.874" sn="2.5819" a="40.5362" fwhm="0.073504" res="8990.46" algo="Sum"/><pk mz="661.43485175" i="1408.49" sn="4.60219" a="76.6767" fwhm="0.0624802" res="10586.3" algo="Sum"/><pk mz="661.49613104" i="1125.81" sn="3.6788" a="54.4855" fwhm="0.0539233" res="12267.4" algo="Sum"/><pk mz="661.93204934" i="763.736" sn="2.49453" a="37.5451" fwhm="0.0398901" res="16593.9" algo="Sum"/><pk mz="662.44075174" i="1163.82" sn="3.80167" a="70.7865" fwhm="0.0471833" res="14039.7" algo="Sum"/><pk mz="662.65421656" i="1214.27" sn="3.96825" a="53.4436" fwhm="0.0517001" res="12817.3" algo="Sum"/><pk mz="662.69820333" i="1004.16" sn="3.28163" a="33.351" fwhm="0.0456883" res="14504.8" algo="Sum"/><pk mz="662.74176880" i="1253.25" sn="4.09566" a="87.2444" fwhm="0.0733691" res="9032.98" algo="Sum"/><pk mz="662.82889738" i="680.154" sn="2.22276" a="29.1701" fwhm="0.0528924" res="12531.6" algo="Sum"/><pk mz="662.93899004" i="683.301" sn="2.23305" a="31.3958" fwhm="0.0468325" res="14155.5" algo="Sum"/><pk mz="663.44860328" i="5955.84" sn="19.4755" a="251.293" fwhm="0.0416414" res="15932.4" algo="Sum"/><pk mz="663.94964464" i="1021.89" sn="3.34064" a="47.3658" fwhm="0.0357102" res="18592.7" algo="Sum"/><pk mz="664.45197591" i="2989.03" sn="9.78091" a="131.519" fwhm="0.0388727" res="17093" algo="Sum"/><pk mz="664.58407273" i="863.419" sn="2.82488" a="43.2806" fwhm="0.0742052" res="8956.03" algo="Sum"/><pk mz="664.65239238" i="752.899" sn="2.46314" a="28.1508" fwhm="0.0508395" res="13073.5" algo="Sum"/><pk mz="664.69598088" i="875.266" sn="2.86347" a="28.5254" fwhm="0.0457569" res="14526.7" algo="Sum"/><pk mz="664.74095324" i="1324.69" sn="4.33379" a="67.4" fwhm="0.0603482" res="11015.1" algo="Sum"/><pk mz="664.84514582" i="741.884" sn="2.42706" a="43.9594" fwhm="0.0815621" res="8151.4" algo="Sum"/><pk mz="665.41895501" i="1250.7" sn="4.09409" a="46.6459" fwhm="0.0443961" res="14988.2" algo="Sum"/><pk mz="665.44845971" i="1075.78" sn="3.52149" a="38.6363" fwhm="0.0508704" res="13081.2" algo="Sum"/><pk mz="665.50424221" i="1751.86" sn="5.73461" a="74.9455" fwhm="0.0383882" res="17336.1" algo="Sum"/><pk mz="666.50880502" i="957.745" sn="3.13124" a="43.3066" fwhm="0.0434723" res="15331.8" algo="Sum"/><pk mz="666.59773386" i="6599.64" sn="21.5812" a="296.102" fwhm="0.0354669" res="18794.9" algo="Sum"/><pk mz="666.69431174" i="781.371" sn="2.55589" a="18.5581" fwhm="0.0305506" res="21822.6" algo="Sum"/><pk mz="666.73393717" i="956.578" sn="3.129" a="38.8562" fwhm="0.0560108" res="11903.7" algo="Sum"/><pk mz="666.78084173" i="1357.27" sn="4.44009" a="75.24" fwhm="0.0758899" res="8786.16" algo="Sum"/><pk mz="667.52241997" i="704.767" sn="2.30544" a="32.8395" fwhm="0.0473129" res="14108.7" algo="Sum"/><pk mz="667.60104703" i="2937.13" sn="9.60486" a="113.415" fwhm="0.0355817" res="18762.5" algo="Sum"/><pk mz="668.60912245" i="3757.27" sn="12.2813" a="184.197" fwhm="0.0434657" res="15382.5" algo="Sum"/><pk mz="668.68702319" i="1247.83" sn="4.08014" a="60.2808" fwhm="0.0657782" res="10165.8" algo="Sum"/><pk mz="668.77775055" i="1433.32" sn="4.6883" a="90.4377" fwhm="0.0626762" res="10670.4" algo="Sum"/><pk mz="669.43797254" i="1738.93" sn="5.68814" a="80.0913" fwhm="0.0461578" res="14503.3" algo="Sum"/><pk mz="669.61752307" i="1650.1" sn="5.39711" a="86.0059" fwhm="0.0434354" res="15416.4" algo="Sum"/><pk mz="670.44046301" i="901.927" sn="2.94717" a="48.4062" fwhm="0.060586" res="11065.9" algo="Sum"/><pk mz="670.60993360" i="1657.21" sn="5.41529" a="91.1095" fwhm="0.0595117" res="11268.5" algo="Sum"/><pk mz="670.68459723" i="1687.75" sn="5.51579" a="78.5121" fwhm="0.0613887" res="10925.2" algo="Sum"/><pk mz="670.72267641" i="1055.07" sn="3.4481" a="31.0932" fwhm="0.0418583" res="16023.6" algo="Sum"/><pk mz="670.77778158" i="1065.72" sn="3.48294" a="63.5441" fwhm="0.0594987" res="11273.8" algo="Sum"/><pk mz="670.86112420" i="676.524" sn="2.21085" a="38.986" fwhm="0.047485" res="14127.9" algo="Sum"/><pk mz="671.45591230" i="1639.94" sn="5.358" a="107.272" fwhm="0.0593228" res="11318.7" algo="Sum"/><pk mz="671.56827123" i="1934.49" sn="6.32028" a="76.4411" fwhm="0.0425481" res="15783.8" algo="Sum"/><pk mz="671.69894861" i="677.402" sn="2.21277" a="31.8343" fwhm="0.0613558" res="10947.6" algo="Sum"/><pk mz="672.45666251" i="839.528" sn="2.74086" a="45.2105" fwhm="0.0671588" res="10012.9" algo="Sum"/><pk mz="672.57072264" i="1243.6" sn="4.06021" a="50.7814" fwhm="0.0431676" res="15580.4" algo="Sum"/><pk mz="672.61998388" i="2232.93" sn="7.29084" a="103.634" fwhm="0.0448593" res="14994" algo="Sum"/><pk mz="672.68247286" i="1421.69" sn="4.64313" a="58.3024" fwhm="0.0557147" res="12073.7" algo="Sum"/><pk mz="672.72286775" i="1090.33" sn="3.56087" a="31.4554" fwhm="0.040918" res="16440.8" algo="Sum"/><pk mz="672.76887523" i="1241.52" sn="4.05463" a="81.8351" fwhm="0.0619454" res="10860.7" algo="Sum"/><pk mz="673.33425984" i="1164.51" sn="3.80062" a="52.6197" fwhm="0.0403999" res="16666.7" algo="Sum"/><pk mz="673.43202337" i="972.759" sn="3.17567" a="42.7529" fwhm="0.0572157" res="11770.1" algo="Sum"/><pk mz="673.47326001" i="880.872" sn="2.87592" a="41.968" fwhm="0.0626871" res="10743.4" algo="Sum"/><pk mz="673.58278631" i="735.243" sn="2.40152" a="26.153" fwhm="0.0427813" res="15744.8" algo="Sum"/><pk mz="673.62449614" i="1142.55" sn="3.73152" a="57.5453" fwhm="0.0603279" res="11166.1" algo="Sum"/><pk mz="674.43725688" i="728.876" sn="2.37897" a="34.9483" fwhm="0.0551629" res="12226.3" algo="Sum"/><pk mz="674.58373309" i="972.372" sn="3.17524" a="42.3949" fwhm="0.0549046" res="12286.5" algo="Sum"/><pk mz="674.63101756" i="1197.12" sn="3.90913" a="52.7201" fwhm="0.0542291" res="12440.4" algo="Sum"/><pk mz="674.68720076" i="909.661" sn="2.97046" a="33.9145" fwhm="0.0414205" res="16288.7" algo="Sum"/><pk mz="674.71833413" i="904.059" sn="2.95217" a="29.7685" fwhm="0.0461009" res="14635.7" algo="Sum"/><pk mz="674.76662787" i="1099.22" sn="3.58944" a="53.8687" fwhm="0.0678758" res="9941.2" algo="Sum"/><pk mz="674.80731084" i="899.534" sn="2.93739" a="39.2742" fwhm="0.0575507" res="11725.4" algo="Sum"/><pk mz="675.44589385" i="1129.67" sn="3.68621" a="56.2732" fwhm="0.0536072" res="12599.9" algo="Sum"/><pk mz="675.53795608" i="5649.82" sn="18.436" a="235.445" fwhm="0.0341398" res="19787.4" algo="Sum"/><pk mz="675.67292691" i="800.935" sn="2.61407" a="59.1942" fwhm="0.0722163" res="9356.24" algo="Sum"/><pk mz="675.94843417" i="781.081" sn="2.54794" a="35.1235" fwhm="0.041159" res="16422.8" algo="Sum"/><pk mz="676.45492188" i="850.526" sn="2.77124" a="39.3104" fwhm="0.0433773" res="15594.7" algo="Sum"/><pk mz="676.54060737" i="2510.99" sn="8.18054" a="112.368" fwhm="0.0372493" res="18162.5" algo="Sum"/><pk mz="676.62994959" i="1229.07" sn="4.00388" a="61.248" fwhm="0.0556931" res="12149.3" algo="Sum"/><pk mz="676.67793301" i="935.339" sn="3.047" a="51.0115" fwhm="0.0574086" res="11787" algo="Sum"/><pk mz="676.75961527" i="853.727" sn="2.78114" a="24.5921" fwhm="0.0410407" res="16490" algo="Sum"/><pk mz="676.80361430" i="934.829" sn="3.04534" a="47.5864" fwhm="0.0564987" res="11979.1" algo="Sum"/><pk mz="677.45939603" i="1405.49" sn="4.57816" a="70.5143" fwhm="0.0482646" res="14036.4" algo="Sum"/><pk mz="677.54406207" i="812.905" sn="2.64762" a="46.8616" fwhm="0.0528128" res="12829.2" algo="Sum"/><pk mz="678.46724761" i="688.421" sn="2.24034" a="38.8016" fwhm="0.0620221" res="10939.1" algo="Sum"/><pk mz="678.62858728" i="1098.24" sn="3.57398" a="52.0237" fwhm="0.0461336" res="14710.1" algo="Sum"/><pk mz="678.71836468" i="1409.45" sn="4.58718" a="86.2158" fwhm="0.0684256" res="9919.07" algo="Sum"/><pk mz="678.79781694" i="776.955" sn="2.52899" a="34.5958" fwhm="0.0657421" res="10325.2" algo="Sum"/><pk mz="679.46342068" i="2474.96" sn="8.05425" a="123.261" fwhm="0.0557222" res="12193.8" algo="Sum"/><pk mz="680.47230730" i="1444.2" sn="4.69561" a="72.3191" fwhm="0.0564366" res="12057.3" algo="Sum"/><pk mz="680.62251517" i="792.128" sn="2.57527" a="38.0589" fwhm="0.0599841" res="11346.7" algo="Sum"/><pk mz="680.71445400" i="1615.65" sn="5.25245" a="70.5545" fwhm="0.0622502" res="10935.1" algo="Sum"/><pk mz="681.47997534" i="1904.86" sn="6.18506" a="102.842" fwhm="0.0442779" res="15391" algo="Sum"/><pk mz="681.71106769" i="691.285" sn="2.24282" a="31.4847" fwhm="0.047709" res="14289" algo="Sum"/><pk mz="682.48229113" i="957.275" sn="3.10614" a="58.0281" fwhm="0.0512045" res="13328.6" algo="Sum"/><pk mz="682.57962983" i="771.549" sn="2.50398" a="39.154" fwhm="0.0561839" res="12149" algo="Sum"/><pk mz="682.67223116" i="732.537" sn="2.37592" a="17.0434" fwhm="0.0586451" res="11640.7" algo="Sum"/><pk mz="682.71242580" i="1183.98" sn="3.83917" a="54.4219" fwhm="0.0603587" res="11310.9" algo="Sum"/><pk mz="682.75029292" i="1092.95" sn="3.5445" a="42.0657" fwhm="0.0515272" res="13250.3" algo="Sum"/><pk mz="682.79963443" i="1209.31" sn="3.9228" a="67.2073" fwhm="0.0669455" res="10199.3" algo="Sum"/><pk mz="683.49712264" i="944.206" sn="3.06029" a="62.1883" fwhm="0.0586894" res="11646" algo="Sum"/><pk mz="684.15799438" i="884.772" sn="2.86158" a="47.039" fwhm="0.0470659" res="14536.2" algo="Sum"/><pk mz="684.57143597" i="801.146" sn="2.59338" a="35.8623" fwhm="0.0485165" res="14110.1" algo="Sum"/><pk mz="684.66196325" i="1179.6" sn="3.81816" a="53.3037" fwhm="0.0542687" res="12616.2" algo="Sum"/><pk mz="684.70971917" i="867.641" sn="2.80841" a="16.914" fwhm="0.0206404" res="33173.3" algo="Sum"/><pk mz="684.74916250" i="1102.9" sn="3.56992" a="57.205" fwhm="0.0825639" res="8293.56" algo="Sum"/><pk mz="684.79517634" i="912.438" sn="2.95341" a="33.9788" fwhm="0.0516044" res="13270.1" algo="Sum"/><pk mz="684.83518172" i="754.238" sn="2.44135" a="24.8353" fwhm="0.0458194" res="14946.4" algo="Sum"/><pk mz="685.42649390" i="26218.9" sn="84.8023" a="1186.78" fwhm="0.0395782" res="17318.3" algo="Sum"/><pk mz="685.54607159" i="1254.21" sn="4.05661" a="60.13" fwhm="0.0522622" res="13117.4" algo="Sum"/><pk mz="686.43065034" i="12248.6" sn="39.6174" a="579.057" fwhm="0.040584" res="16913.8" algo="Sum"/><pk mz="686.57161356" i="1264.63" sn="4.08998" a="74.7536" fwhm="0.0513081" res="13381.4" algo="Sum"/><pk mz="686.65739896" i="1594.45" sn="5.15747" a="94.6793" fwhm="0.0640417" res="10722" algo="Sum"/><pk mz="686.72005391" i="914.737" sn="2.95883" a="13.3276" fwhm="0.0155031" res="44295.6" algo="Sum"/><pk mz="686.75037318" i="955.618" sn="3.09107" a="27.3771" fwhm="0.0413423" res="16611.3" algo="Sum"/><pk mz="686.83992877" i="736.435" sn="2.38203" a="45.7596" fwhm="0.0503356" res="13645.2" algo="Sum"/><pk mz="687.43504366" i="3705.48" sn="11.9798" a="181.001" fwhm="0.0486952" res="14117.1" algo="Sum"/><pk mz="687.55074155" i="2531.51" sn="8.18807" a="162.564" fwhm="0.0578711" res="11880.7" algo="Sum"/><pk mz="687.65974542" i="726.834" sn="2.35107" a="47.3783" fwhm="0.0782217" res="8791.16" algo="Sum"/><pk mz="688.44225480" i="1093.41" sn="3.53668" a="61.8739" fwhm="0.0592171" res="11625.7" algo="Sum"/><pk mz="688.59073159" i="1643" sn="5.3172" a="69.011" fwhm="0.0562828" res="12234.5" algo="Sum"/><pk mz="688.65604974" i="1308.02" sn="4.2331" a="68.7613" fwhm="0.0735145" res="9367.62" algo="Sum"/><pk mz="688.70612050" i="1105.92" sn="3.57905" a="32.9827" fwhm="0.0414011" res="16635" algo="Sum"/><pk mz="688.74646816" i="1504.39" sn="4.86861" a="63.5743" fwhm="0.0621035" res="11090.3" algo="Sum"/><pk mz="689.46183204" i="676.267" sn="2.188" a="24.6917" fwhm="0.0517798" res="13315.3" algo="Sum"/><pk mz="689.55368954" i="4098.73" sn="13.2607" a="172.882" fwhm="0.0402648" res="17125.5" algo="Sum"/><pk mz="689.69908302" i="673.134" sn="2.17779" a="22.9384" fwhm="0.0466099" res="14797.3" algo="Sum"/><pk mz="689.73466611" i="675.953" sn="2.18676" a="9.81771" fwhm="0.0155369" res="44393.2" algo="Sum"/><pk mz="689.74807761" i="676.011" sn="2.18697" a="22.1149" fwhm="0.0466117" res="14797.8" algo="Sum"/><pk mz="690.55831745" i="2035.42" sn="6.57704" a="89.7133" fwhm="0.0511748" res="13494.1" algo="Sum"/><pk mz="690.59691262" i="1194.71" sn="3.86045" a="48.7954" fwhm="0.0896636" res="7702.09" algo="Sum"/><pk mz="690.65321378" i="882.566" sn="2.85183" a="22.0972" fwhm="0.0310947" res="22211.3" algo="Sum"/><pk mz="690.67485371" i="924.483" sn="2.98728" a="22.1965" fwhm="0.0310953" res="22211.6" algo="Sum"/><pk mz="690.74319473" i="1479.4" sn="4.78037" a="90.0578" fwhm="0.0720617" res="9585.44" algo="Sum"/><pk mz="690.77348800" i="1060.55" sn="3.42696" a="33.5127" fwhm="0.0365929" res="18877.3" algo="Sum"/><pk mz="691.56083845" i="693.937" sn="2.24025" a="31.6353" fwhm="0.0634196" res="10904.5" algo="Sum"/><pk mz="691.72387460" i="672.223" sn="2.16929" a="16.4158" fwhm="0.0311188" res="22228.5" algo="Sum"/><pk mz="691.77122562" i="665.023" sn="2.14675" a="19.9895" fwhm="0.0437899" res="15797.5" algo="Sum"/><pk mz="692.56376863" i="683.324" sn="2.20533" a="16.9311" fwhm="0.0635418" res="10899.3" algo="Sum"/><pk mz="692.61166602" i="2975.41" sn="9.60216" a="139.859" fwhm="0.041313" res="16765" algo="Sum"/><pk mz="692.73568463" i="1034.33" sn="3.33984" a="48.8265" fwhm="0.0674736" res="10266.8" algo="Sum"/><pk mz="692.78213476" i="923.287" sn="2.98117" a="36.1132" fwhm="0.0519044" res="13347.3" algo="Sum"/><pk mz="692.82597477" i="1005.34" sn="3.2461" a="55.8425" fwhm="0.0559697" res="12378.6" algo="Sum"/><pk mz="693.46269882" i="815.104" sn="2.63043" a="42.5606" fwhm="0.0579763" res="11961.1" algo="Sum"/><pk mz="693.61715787" i="1363.8" sn="4.40265" a="71.8541" fwhm="0.0460759" res="15053.8" algo="Sum"/><pk mz="693.67758851" i="667.647" sn="2.15564" a="16.1102" fwhm="0.0311626" res="22259.9" algo="Sum"/><pk mz="693.70490965" i="679.557" sn="2.19398" a="16.3702" fwhm="0.0311632" res="22260.4" algo="Sum"/><pk mz="693.72510720" i="663.41" sn="2.14179" a="22.6971" fwhm="0.0467459" res="14840.3" algo="Sum"/><pk mz="694.62756016" i="2456.21" sn="7.94092" a="157.16" fwhm="0.0557049" res="12469.8" algo="Sum"/><pk mz="694.69142240" i="1350.9" sn="4.36745" a="52.1308" fwhm="0.0571734" res="12150.6" algo="Sum"/><pk mz="694.78478277" i="884.544" sn="2.85835" a="43.5305" fwhm="0.051271" res="13551.2" algo="Sum"/><pk mz="695.38913429" i="665.367" sn="2.15376" a="41.3857" fwhm="0.0657014" res="10584.1" algo="Sum"/><pk mz="695.46217649" i="726.337" sn="2.35154" a="27.4698" fwhm="0.0520045" res="13373.1" algo="Sum"/><pk mz="695.50441335" i="853.792" sn="2.76486" a="40.3335" fwhm="0.0551522" res="12610.6" algo="Sum"/><pk mz="695.56747367" i="670.203" sn="2.17002" a="28.2989" fwhm="0.0604056" res="11515" algo="Sum"/><pk mz="695.63256892" i="1254.13" sn="4.06073" a="66.4148" fwhm="0.0610593" res="11392.7" algo="Sum"/><pk mz="695.68622205" i="728.588" sn="2.35854" a="20.297" fwhm="0.0416105" res="16719" algo="Sum"/><pk mz="695.72176578" i="670.208" sn="2.16926" a="28.7764" fwhm="0.057216" res="12159.6" algo="Sum"/><pk mz="696.64380034" i="1358.31" sn="4.39916" a="54.46" fwhm="0.0532963" res="13071.2" algo="Sum"/><pk mz="696.68796175" i="1515.68" sn="4.90884" a="71.2313" fwhm="0.0625418" res="11139.6" algo="Sum"/><pk mz="696.78733218" i="786.34" sn="2.54747" a="47.7275" fwhm="0.0653689" res="10659.3" algo="Sum"/><pk mz="697.52021894" i="7914.67" sn="25.6737" a="334.934" fwhm="0.0365041" res="19108" algo="Sum"/><pk mz="697.65386625" i="1383.05" sn="4.48457" a="78.8328" fwhm="0.0601224" res="11603.9" algo="Sum"/><pk mz="698.52421406" i="3452.97" sn="11.1802" a="161.496" fwhm="0.0401517" res="17397.1" algo="Sum"/><pk mz="698.67804108" i="1334.23" sn="4.32005" a="91.0038" fwhm="0.0832045" res="8397.12" algo="Sum"/><pk mz="698.72849821" i="1108.26" sn="3.58837" a="37.4646" fwhm="0.0469139" res="14893.9" algo="Sum"/><pk mz="698.77627842" i="1331.62" sn="4.31159" a="80.8339" fwhm="0.0601558" res="11616.1" algo="Sum"/><pk mz="698.85438169" i="696.447" sn="2.25471" a="36.0418" fwhm="0.0689954" res="10129" algo="Sum"/><pk mz="699.53009608" i="1374.77" sn="4.45398" a="76.8125" fwhm="0.0520301" res="13444.7" algo="Sum"/><pk mz="699.68888182" i="710.967" sn="2.30305" a="28.9061" fwhm="0.0521626" res="13413.6" algo="Sum"/><pk mz="699.73373667" i="708.424" sn="2.29481" a="33.6549" fwhm="0.0648664" res="10787.3" algo="Sum"/><pk mz="700.53209584" i="997.091" sn="3.22784" a="46.2052" fwhm="0.0546631" res="12815.4" algo="Sum"/><pk mz="700.64026731" i="1091.55" sn="3.53233" a="42.3152" fwhm="0.0574175" res="12202.6" algo="Sum"/><pk mz="700.69017916" i="891.549" sn="2.88511" a="13.5473" fwhm="0.01566" res="44744.1" algo="Sum"/><pk mz="700.73184223" i="934.192" sn="3.0231" a="37.0619" fwhm="0.0522009" res="13423.7" algo="Sum"/><pk mz="700.76769759" i="1261.5" sn="4.08228" a="48.2518" fwhm="0.0510504" res="13727" algo="Sum"/><pk mz="701.40374073" i="21353.2" sn="68.9755" a="873.191" fwhm="0.0351806" res="19937.2" algo="Sum"/><pk mz="701.55114561" i="8745.54" sn="28.2409" a="417.28" fwhm="0.0385926" res="18178.4" algo="Sum"/><pk mz="701.64949322" i="664.17" sn="2.14472" a="13.8518" fwhm="0.0379401" res="18493.6" algo="Sum"/><pk mz="701.67703739" i="735.424" sn="2.37481" a="21.8645" fwhm="0.03031" res="23150.1" algo="Sum"/><pk mz="701.70174340" i="774.21" sn="2.50006" a="22.7001" fwhm="0.0417898" res="16791.2" algo="Sum"/><pk mz="701.71631839" i="752.137" sn="2.42878" a="21.5516" fwhm="0.0686995" res="10214.3" algo="Sum"/><pk mz="702.40764247" i="10060.5" sn="32.4332" a="427.459" fwhm="0.0364968" res="19245.7" algo="Sum"/><pk mz="702.55447989" i="4445.24" sn="14.3306" a="214.246" fwhm="0.0403663" res="17404.5" algo="Sum"/><pk mz="702.63427032" i="1502.57" sn="4.844" a="73.3381" fwhm="0.0678803" res="10351.1" algo="Sum"/><pk mz="702.71502717" i="921.409" sn="2.97045" a="23.0075" fwhm="0.0313651" res="22404.4" algo="Sum"/><pk mz="702.74973578" i="946.168" sn="3.05027" a="51.4178" fwhm="0.0731874" res="9602.05" algo="Sum"/><pk mz="702.79733997" i="767.625" sn="2.47468" a="19.3484" fwhm="0.031367" res="22405.6" algo="Sum"/><pk mz="702.85676713" i="810.443" sn="2.61272" a="33.775" fwhm="0.049592" res="14172.8" algo="Sum"/><pk mz="703.40665171" i="4062.11" sn="13.082" a="179.268" fwhm="0.0417566" res="16845.4" algo="Sum"/><pk mz="703.56880674" i="43695.5" sn="140.726" a="1717.33" fwhm="0.0343956" res="20455.2" algo="Sum"/><pk mz="703.75972608" i="752.811" sn="2.4245" a="26.337" fwhm="0.0417549" res="16854.6" algo="Sum"/><pk mz="704.40975975" i="1529.26" sn="4.92259" a="83.8033" fwhm="0.0514286" res="13696.9" algo="Sum"/><pk mz="704.57206954" i="19081.2" sn="61.4163" a="773.686" fwhm="0.0365319" res="19286.5" algo="Sum"/><pk mz="704.67508815" i="1225.49" sn="3.94445" a="37.318" fwhm="0.0418783" res="16826.7" algo="Sum"/><pk mz="704.71773807" i="1360.11" sn="4.37773" a="70.5959" fwhm="0.0732895" res="9615.53" algo="Sum"/><pk mz="704.80377939" i="713.584" sn="2.29673" a="34.7616" fwhm="0.0453733" res="15533.5" algo="Sum"/><pk mz="705.48642625" i="1184.68" sn="3.8105" a="70.1595" fwhm="0.0604318" res="11674.1" algo="Sum"/><pk mz="705.57841464" i="6530.25" sn="21.0044" a="301.708" fwhm="0.0387313" res="18217.3" algo="Sum"/><pk mz="705.64696091" i="782.851" sn="2.51806" a="11.3595" fwhm="0.0227965" res="30954.2" algo="Sum"/><pk mz="705.66873924" i="745.416" sn="2.39765" a="25.5774" fwhm="0.0471466" res="14967.5" algo="Sum"/><pk mz="705.71400832" i="773.912" sn="2.48999" a="29.717" fwhm="0.0523866" res="13471.3" algo="Sum"/><pk mz="706.53213710" i="1548.19" sn="4.98601" a="65.5833" fwhm="0.0579912" res="12183.4" algo="Sum"/><pk mz="706.58385433" i="2152.88" sn="6.93209" a="109.951" fwhm="0.0571367" res="12366.5" algo="Sum"/><pk mz="706.63378181" i="1106.77" sn="3.56443" a="24.6366" fwhm="0.0295612" res="23904.1" algo="Sum"/><pk mz="706.71734673" i="1392.44" sn="4.48585" a="63.612" fwhm="0.0642145" res="11005.6" algo="Sum"/><pk mz="706.74938309" i="1128.94" sn="3.63696" a="58.5396" fwhm="0.0718901" res="9830.97" algo="Sum"/><pk mz="707.48493744" i="1019.52" sn="3.28704" a="61.7675" fwhm="0.0464645" res="15226.3" algo="Sum"/><pk mz="707.53248079" i="859.542" sn="2.77111" a="42.6065" fwhm="0.0701243" res="10089.7" algo="Sum"/><pk mz="707.59065679" i="692.626" sn="2.23356" a="40.1688" fwhm="0.0649823" res="10889" algo="Sum"/><pk mz="707.71340620" i="755.781" sn="2.43699" a="42.2744" fwhm="0.0827218" res="8555.34" algo="Sum"/><pk mz="707.74336408" i="671.474" sn="2.16505" a="16.617" fwhm="0.0314772" res="22484.3" algo="Sum"/><pk mz="708.58342413" i="899.4" sn="2.90647" a="46.4359" fwhm="0.068746" res="10307.3" algo="Sum"/><pk mz="708.63165953" i="813.379" sn="2.62848" a="16.156" fwhm="0.0419462" res="16893.8" algo="Sum"/><pk mz="708.63810232" i="778.283" sn="2.51507" a="12.2708" fwhm="0.0291598" res="24301.9" algo="Sum"/><pk mz="708.67733080" i="840.751" sn="2.71694" a="20.9993" fwhm="0.0597962" res="11851.5" algo="Sum"/><pk mz="708.71681453" i="1067.65" sn="3.44983" a="49.1528" fwhm="0.0531988" res="13322.1" algo="Sum"/><pk mz="708.76254293" i="1248.65" sn="4.03488" a="55.0138" fwhm="0.0523327" res="13543.4" algo="Sum"/><pk mz="708.79875877" i="1162.94" sn="3.75856" a="55.5612" fwhm="0.0524695" res="13508.8" algo="Sum"/><pk mz="709.44406086" i="895.392" sn="2.89616" a="39.8403" fwhm="0.0583138" res="12166" algo="Sum"/><pk mz="709.69778563" i="680.233" sn="2.19995" a="27.315" fwhm="0.052534" res="13509.3" algo="Sum"/><pk mz="710.57847274" i="837.98" sn="2.71299" a="41.2877" fwhm="0.063692" res="11156.5" algo="Sum"/><pk mz="710.62543059" i="835.686" sn="2.70539" a="24.325" fwhm="0.0420546" res="16897.7" algo="Sum"/><pk mz="710.67122135" i="1121.35" sn="3.63101" a="83.4178" fwhm="0.0668364" res="10633" algo="Sum"/><pk mz="710.76587134" i="1108.59" sn="3.59005" a="65.0297" fwhm="0.0831582" res="8547.15" algo="Sum"/><pk mz="711.53759122" i="5601.75" sn="18.1515" a="302.147" fwhm="0.0447263" res="15908.7" algo="Sum"/><pk mz="711.68347546" i="711.171" sn="2.30457" a="10.8153" fwhm="0.0157822" res="45094" algo="Sum"/><pk mz="711.69255247" i="728.024" sn="2.35921" a="17.5242" fwhm="0.0583707" res="12192.6" algo="Sum"/><pk mz="711.73109930" i="694.669" sn="2.25132" a="30.0337" fwhm="0.0578707" res="12298.6" algo="Sum"/><pk mz="712.54094725" i="2829.81" sn="9.18933" a="165.486" fwhm="0.0540141" res="13191.8" algo="Sum"/><pk mz="712.66510780" i="1440.99" sn="4.67939" a="95.3793" fwhm="0.0844929" res="8434.62" algo="Sum"/><pk mz="712.76517796" i="1063.84" sn="3.45449" a="46.8207" fwhm="0.0525399" res="13566.2" algo="Sum"/><pk mz="713.49505764" i="2333.79" sn="7.58129" a="112.779" fwhm="0.0498152" res="14322.8" algo="Sum"/><pk mz="713.53916037" i="1136.44" sn="3.69173" a="44.4125" fwhm="0.053869" res="13245.8" algo="Sum"/><pk mz="713.67901610" i="780.21" sn="2.5355" a="30.1134" fwhm="0.052681" res="13547.2" algo="Sum"/><pk mz="713.69693656" i="771.325" sn="2.50662" a="26.043" fwhm="0.042146" res="16933.9" algo="Sum"/><pk mz="713.73478289" i="708.479" sn="2.30239" a="19.7123" fwhm="0.0294153" res="24264" algo="Sum"/><pk mz="714.50108173" i="1121" sn="3.64908" a="55.4364" fwhm="0.051327" res="13920.6" algo="Sum"/><pk mz="714.57154653" i="698.489" sn="2.2737" a="27.0259" fwhm="0.0450378" res="15866" algo="Sum"/><pk mz="714.66093658" i="1291.95" sn="4.20479" a="51.1654" fwhm="0.0568073" res="12580.4" algo="Sum"/><pk mz="714.70670234" i="1135.87" sn="3.69682" a="47.2337" fwhm="0.0527191" res="13556.9" algo="Sum"/><pk mz="714.75336322" i="1274.49" sn="4.14796" a="63.1259" fwhm="0.0660137" res="10827.3" algo="Sum"/><pk mz="715.50417763" i="760.021" sn="2.47534" a="26.4697" fwhm="0.0426907" res="16760.2" algo="Sum"/><pk mz="715.53491287" i="926.377" sn="3.01691" a="37.4064" fwhm="0.0562775" res="12714.4" algo="Sum"/><pk mz="715.55955956" i="797.275" sn="2.59646" a="42.913" fwhm="0.0497163" res="14392.9" algo="Sum"/><pk mz="715.69369681" i="813.844" sn="2.64926" a="19.3009" fwhm="0.0521574" res="13721.8" algo="Sum"/><pk mz="715.71173534" i="872.758" sn="2.84104" a="28.2201" fwhm="0.0474807" res="15073.7" algo="Sum"/><pk mz="716.52264413" i="1151.44" sn="3.74799" a="57.655" fwhm="0.0603449" res="11873.8" algo="Sum"/><pk mz="716.61631878" i="936.928" sn="3.04975" a="48.1376" fwhm="0.0739055" res="9696.38" algo="Sum"/><pk mz="716.66351664" i="886.885" sn="2.88686" a="32.307" fwhm="0.0475122" res="15083.8" algo="Sum"/><pk mz="716.72606164" i="1071.94" sn="3.48923" a="22.141" fwhm="0.0211174" res="33940" algo="Sum"/><pk mz="716.74313023" i="1095.68" sn="3.5665" a="40.5675" fwhm="0.0461477" res="15531.5" algo="Sum"/><pk mz="716.78806237" i="873.761" sn="2.84414" a="24.8381" fwhm="0.0422369" res="16970.7" algo="Sum"/><pk mz="717.36103353" i="815.249" sn="2.6549" a="49.2737" fwhm="0.0550219" res="13037.7" algo="Sum"/><pk mz="717.52012649" i="1581.22" sn="5.14828" a="77.4282" fwhm="0.0503829" res="14241.3" algo="Sum"/><pk mz="717.58402059" i="1906.61" sn="6.20769" a="103.115" fwhm="0.0500079" res="14349.4" algo="Sum"/><pk mz="717.67819187" i="777.298" sn="2.5307" a="26.7441" fwhm="0.047546" res="15094.4" algo="Sum"/><pk mz="718.52962416" i="1165.79" sn="3.79496" a="43.2595" fwhm="0.0398834" res="18015.8" algo="Sum"/><pk mz="718.57337301" i="2240.65" sn="7.29395" a="101.737" fwhm="0.0612887" res="11724.4" algo="Sum"/><pk mz="718.65871514" i="1026.57" sn="3.34179" a="34.5242" fwhm="0.0475785" res="15104.7" algo="Sum"/><pk mz="718.69575958" i="890.424" sn="2.89858" a="13.7735" fwhm="0.0253383" res="28364.1" algo="Sum"/><pk mz="718.72033559" i="964.195" sn="3.13873" a="54.7629" fwhm="0.0793013" res="9063.16" algo="Sum"/><pk mz="718.78325249" i="875.803" sn="2.85127" a="33.3363" fwhm="0.0528694" res="13595.5" algo="Sum"/><pk mz="718.82600183" i="855.446" sn="2.78537" a="48.1951" fwhm="0.0636675" res="11290.3" algo="Sum"/><pk mz="719.53332965" i="1171.45" sn="3.81663" a="41.3241" fwhm="0.041637" res="17281.1" algo="Sum"/><pk mz="719.57396105" i="1327.7" sn="4.3257" a="83.92" fwhm="0.0664068" res="10835.9" algo="Sum"/><pk mz="719.67759123" i="713.959" sn="2.32605" a="28.2969" fwhm="0.052902" res="13604" algo="Sum"/><pk mz="720.58620577" i="2533.43" sn="8.258" a="141.666" fwhm="0.0663669" res="10857.6" algo="Sum"/><pk mz="720.65347586" i="1150.72" sn="3.75225" a="32.8254" fwhm="0.0423504" res="17016.4" algo="Sum"/><pk mz="720.67257257" i="1042.7" sn="3.40032" a="10.9987" fwhm="0.0112848" res="63862.5" algo="Sum"/><pk mz="720.70024942" i="1263.53" sn="4.12074" a="81.5706" fwhm="0.0744145" res="9684.94" algo="Sum"/><pk mz="720.78277334" i="815.891" sn="2.66086" a="30.936" fwhm="0.0426106" res="16915.6" algo="Sum"/><pk mz="721.48197445" i="842.955" sn="2.75347" a="54.1306" fwhm="0.0571852" res="12616.6" algo="Sum"/><pk mz="721.58887137" i="1215.98" sn="3.97363" a="60.153" fwhm="0.0608387" res="11860.7" algo="Sum"/><pk mz="721.63803245" i="759.459" sn="2.48201" a="17.3619" fwhm="0.0317846" res="22704" algo="Sum"/><pk mz="721.66619103" i="736.72" sn="2.40769" a="17.9952" fwhm="0.0317852" res="22704.5" algo="Sum"/><pk mz="721.70732434" i="741.185" sn="2.42229" a="29.0511" fwhm="0.0529765" res="13623.2" algo="Sum"/><pk mz="722.50252475" i="1382.07" sn="4.51935" a="75.687" fwhm="0.0522035" res="13840.1" algo="Sum"/><pk mz="722.55445884" i="807.883" sn="2.64239" a="21.0577" fwhm="0.0351485" res="20557.2" algo="Sum"/><pk mz="722.60614489" i="1034.92" sn="3.38492" a="57.8276" fwhm="0.0640942" res="11274.1" algo="Sum"/><pk mz="722.69311045" i="1475.88" sn="4.82635" a="59.6739" fwhm="0.0566815" res="12750.1" algo="Sum"/><pk mz="722.78508546" i="737.182" sn="2.41099" a="14.9316" fwhm="0.0212065" res="34083.1" algo="Sum"/><pk mz="722.80413435" i="776.986" sn="2.54131" a="26.7036" fwhm="0.0430168" res="16802.8" algo="Sum"/><pk mz="723.46896585" i="907.663" sn="2.97756" a="34.9783" fwhm="0.0530411" res="13639.8" algo="Sum"/><pk mz="723.53552541" i="10225.2" sn="33.5456" a="469.389" fwhm="0.037707" res="19188.3" algo="Sum"/><pk mz="723.66619171" i="785.41" sn="2.57612" a="19.4498" fwhm="0.0318293" res="22735.8" algo="Sum"/><pk mz="723.70084884" i="752.359" sn="2.46786" a="27.1089" fwhm="0.0477449" res="15157.7" algo="Sum"/><pk mz="724.53448483" i="5987.22" sn="19.6455" a="336.528" fwhm="0.0452442" res="16013.9" algo="Sum"/><pk mz="724.69025064" i="1158.54" sn="3.80122" a="44.6861" fwhm="0.053086" res="13651.3" algo="Sum"/><pk mz="724.73784465" i="1328.23" sn="4.35812" a="67.6238" fwhm="0.0663566" res="10921.9" algo="Sum"/><pk mz="724.77704789" i="1113.32" sn="3.65298" a="55.8667" fwhm="0.0475832" res="15231.8" algo="Sum"/><pk mz="725.55121645" i="63660.6" sn="209.276" a="2452.5" fwhm="0.0333244" res="21772.4" algo="Sum"/><pk mz="725.67041807" i="1111" sn="3.65227" a="66.6743" fwhm="0.0796831" res="9106.96" algo="Sum"/><pk mz="725.70736350" i="954.296" sn="3.13713" a="32.0247" fwhm="0.0538706" res="13471.3" algo="Sum"/><pk mz="726.55424243" i="28722.3" sn="94.5664" a="1173.96" fwhm="0.0356638" res="20372.3" algo="Sum"/><pk mz="726.64288461" i="1421.41" sn="4.68002" a="67.7311" fwhm="0.0637895" res="11391.3" algo="Sum"/><pk mz="726.73594559" i="1377.66" sn="4.53716" a="79.1503" fwhm="0.0892381" res="8143.78" algo="Sum"/><pk mz="726.81280086" i="735.326" sn="2.42173" a="18.7152" fwhm="0.0318984" res="22785.3" algo="Sum"/><pk mz="727.55917206" i="10835.5" sn="35.7977" a="495.995" fwhm="0.0406116" res="17915" algo="Sum"/><pk mz="727.65191642" i="844.824" sn="2.79157" a="29.4475" fwhm="0.0478751" res="15199" algo="Sum"/><pk mz="727.68489167" i="800.138" sn="2.64391" a="24.3642" fwhm="0.0372371" res="19541.9" algo="Sum"/><pk mz="727.72476028" i="783.593" sn="2.58924" a="35.4283" fwhm="0.058517" res="12436.1" algo="Sum"/><pk mz="727.76308362" i="708.952" sn="2.34266" a="33.0791" fwhm="0.0528115" res="13780.4" algo="Sum"/><pk mz="728.51867371" i="3132.49" sn="10.375" a="120.541" fwhm="0.0392743" res="18549.5" algo="Sum"/><pk mz="728.56037869" i="4456.62" sn="14.7635" a="240.327" fwhm="0.0616628" res="11815.2" algo="Sum"/><pk mz="728.64208422" i="1491.19" sn="4.93998" a="73.3533" fwhm="0.0652796" res="11161.9" algo="Sum"/><pk mz="728.73321191" i="1129.79" sn="3.74273" a="42.7466" fwhm="0.0532339" res="13689.3" algo="Sum"/><pk mz="728.81854311" i="783.778" sn="2.59658" a="36.1238" fwhm="0.0644801" res="11303" algo="Sum"/><pk mz="729.51883045" i="1524.28" sn="5.06333" a="59.0973" fwhm="0.0445958" res="16358.5" algo="Sum"/><pk mz="729.58316312" i="4665.2" sn="15.4968" a="235.505" fwhm="0.0451841" res="16146.9" algo="Sum"/><pk mz="729.68859644" i="795.249" sn="2.64162" a="19.4723" fwhm="0.0319612" res="22830.4" algo="Sum"/><pk mz="729.70723505" i="795.658" sn="2.64298" a="34.6501" fwhm="0.0412749" res="17679.2" algo="Sum"/><pk mz="729.75827552" i="734.533" sn="2.43979" a="26.6323" fwhm="0.0508118" res="14362" algo="Sum"/><pk mz="730.53183809" i="4055.43" sn="13.47" a="174.246" fwhm="0.0506338" res="14427.8" algo="Sum"/><pk mz="730.58632787" i="2596.13" sn="8.62295" a="121.449" fwhm="0.0550758" res="13265.1" algo="Sum"/><pk mz="730.63594937" i="1632.35" sn="5.4218" a="59.6477" fwhm="0.0523812" res="13948.4" algo="Sum"/><pk mz="730.68146296" i="1203.8" sn="3.99837" a="43.5751" fwhm="0.0479747" res="15230.6" algo="Sum"/><pk mz="730.72533811" i="1372.78" sn="4.55931" a="58.2288" fwhm="0.0586374" res="12461.8" algo="Sum"/><pk mz="730.81587540" i="714.625" sn="2.37375" a="16.4373" fwhm="0.0319861" res="22847.9" algo="Sum"/><pk mz="731.53656972" i="1921.99" sn="6.38686" a="80.3309" fwhm="0.0448865" res="16297.5" algo="Sum"/><pk mz="731.60004885" i="8596.8" sn="28.5676" a="370.816" fwhm="0.0391009" res="18710.6" algo="Sum"/><pk mz="732.54830144" i="6398.05" sn="21.2543" a="280.053" fwhm="0.0395412" res="18526.2" algo="Sum"/><pk mz="732.60255029" i="4699.53" sn="15.6118" a="229.23" fwhm="0.0503887" res="14539" algo="Sum"/><pk mz="732.67359891" i="1173.93" sn="3.89977" a="29.6477" fwhm="0.0320268" res="22876.9" algo="Sum"/><pk mz="732.72594639" i="1283.94" sn="4.26524" a="48.3453" fwhm="0.05338" res="13726.6" algo="Sum"/><pk mz="732.76471707" i="990.61" sn="3.29062" a="48.6603" fwhm="0.0580904" res="12614.2" algo="Sum"/><pk mz="733.55111449" i="3118.48" sn="10.362" a="141.921" fwhm="0.0444759" res="16493.2" algo="Sum"/><pk mz="733.60831901" i="1893.25" sn="6.29086" a="102.063" fwhm="0.0615279" res="11923.2" algo="Sum"/><pk mz="733.67825208" i="779.66" sn="2.59047" a="23.0946" fwhm="0.0427315" res="17169.5" algo="Sum"/><pk mz="733.69713955" i="739.52" sn="2.45692" a="14.6979" fwhm="0.0391448" res="18743.2" algo="Sum"/><pk mz="733.72570398" i="721.771" sn="2.39835" a="17.4138" fwhm="0.0300787" res="24393.6" algo="Sum"/><pk mz="734.56376464" i="7490.96" sn="24.89" a="347.335" fwhm="0.0422023" res="17405.8" algo="Sum"/><pk mz="734.72012750" i="1081.74" sn="3.59325" a="41.3751" fwhm="0.0534523" res="13745.3" algo="Sum"/><pk mz="734.76221067" i="1078.25" sn="3.58151" a="45.4038" fwhm="0.0587993" res="12496.1" algo="Sum"/><pk mz="735.56876659" i="3692.13" sn="12.2703" a="197.934" fwhm="0.0429257" res="17135.9" algo="Sum"/><pk mz="735.65040441" i="718.666" sn="2.38841" a="26.3914" fwhm="0.0427886" res="17192.7" algo="Sum"/><pk mz="735.67862694" i="771.76" sn="2.56485" a="18.8527" fwhm="0.0320923" res="22923.9" algo="Sum"/><pk mz="735.70669115" i="769.742" sn="2.55807" a="29.7803" fwhm="0.0534883" res="13754.5" algo="Sum"/><pk mz="736.57689597" i="1909.51" sn="6.35638" a="98.5053" fwhm="0.0684373" res="10762.8" algo="Sum"/><pk mz="736.63072537" i="962.439" sn="3.20364" a="20.5069" fwhm="0.0215421" res="34194.9" algo="Sum"/><pk mz="736.67461669" i="1237.22" sn="4.11801" a="85.1374" fwhm="0.0795019" res="9266.13" algo="Sum"/><pk mz="736.74277260" i="866.418" sn="2.88445" a="22.0776" fwhm="0.0321152" res="22940.6" algo="Sum"/><pk mz="736.76384544" i="927.086" sn="3.08674" a="26.4589" fwhm="0.0421343" res="17486.1" algo="Sum"/><pk mz="737.50273228" i="709.956" sn="2.36741" a="28.2773" fwhm="0.0556099" res="13262.1" algo="Sum"/><pk mz="737.54883669" i="1103.73" sn="3.68026" a="52.8489" fwhm="0.0723182" res="10198.7" algo="Sum"/><pk mz="737.62376219" i="757.605" sn="2.52623" a="41.3784" fwhm="0.0599859" res="12296.6" algo="Sum"/><pk mz="737.66998585" i="825.478" sn="2.75309" a="23.3643" fwhm="0.0428475" res="17216.2" algo="Sum"/><pk mz="737.69352985" i="725.485" sn="2.41991" a="11.5151" fwhm="0.0160681" res="45910.5" algo="Sum"/><pk mz="737.72357234" i="796.967" sn="2.65868" a="42.1212" fwhm="0.0749862" res="9838.13" algo="Sum"/><pk mz="738.49949507" i="1544.77" sn="5.16213" a="78.1584" fwhm="0.0487971" res="15134.1" algo="Sum"/><pk mz="738.53413654" i="1451.5" sn="4.85006" a="64.5451" fwhm="0.0589501" res="12528.1" algo="Sum"/><pk mz="738.67366038" i="1534.04" sn="5.12885" a="92.6151" fwhm="0.0704556" res="10484.2" algo="Sum"/><pk mz="739.51117565" i="3383.34" sn="11.3199" a="162.39" fwhm="0.0525079" res="14083.8" algo="Sum"/><pk mz="739.56536334" i="2738.79" sn="9.1634" a="141" fwhm="0.0546785" res="13525.7" algo="Sum"/><pk mz="739.65361787" i="729.609" sn="2.44088" a="25.951" fwhm="0.048268" res="15323.9" algo="Sum"/><pk mz="739.67851890" i="791.133" sn="2.6467" a="19.8351" fwhm="0.0321794" res="22986.1" algo="Sum"/><pk mz="740.55115351" i="4061.43" sn="13.6264" a="224.801" fwhm="0.0602912" res="12282.9" algo="Sum"/><pk mz="740.62592937" i="902.05" sn="3.02644" a="9.36508" fwhm="0.0107333" res="69002.6" algo="Sum"/><pk mz="740.67242119" i="1347.79" sn="4.52216" a="72.0901" fwhm="0.06702" res="11051.5" algo="Sum"/><pk mz="740.70689573" i="1231.53" sn="4.13188" a="49.2911" fwhm="0.0536699" res="13801.2" algo="Sum"/><pk mz="740.75323697" i="1200.41" sn="4.02747" a="44.6775" fwhm="0.0536714" res="13801.6" algo="Sum"/><pk mz="741.52564842" i="16336.8" sn="54.8623" a="783.377" fwhm="0.0396954" res="18680.4" algo="Sum"/><pk mz="741.64079802" i="794.616" sn="2.66832" a="8.4188" fwhm="0.0157966" res="46949.3" algo="Sum"/><pk mz="741.66316291" i="857.185" sn="2.87843" a="25.6494" fwhm="0.0422562" res="17551.6" algo="Sum"/><pk mz="741.68470372" i="836.591" sn="2.80927" a="21.7529" fwhm="0.0322231" res="23017.1" algo="Sum"/><pk mz="741.73033665" i="755.568" sn="2.5372" a="14.7365" fwhm="0.0268535" res="27621.3" algo="Sum"/><pk mz="742.53356821" i="8943.77" sn="30.1108" a="322.879" fwhm="0.0409397" res="18137.2" algo="Sum"/><pk mz="742.56356547" i="9417.98" sn="31.7079" a="425.266" fwhm="0.0476574" res="15581.3" algo="Sum"/><pk mz="742.67806720" i="1044.74" sn="3.51738" a="16.6208" fwhm="0.0161222" res="46065.5" algo="Sum"/><pk mz="742.71543324" i="1244.12" sn="4.18862" a="66.0007" fwhm="0.0752388" res="9871.44" algo="Sum"/><pk mz="742.79381188" i="817.576" sn="2.75257" a="37.2549" fwhm="0.0546404" res="13594.2" algo="Sum"/><pk mz="743.44869893" i="767.868" sn="2.58566" a="46.3002" fwhm="0.0720253" res="10322.1" algo="Sum"/><pk mz="743.53918559" i="4886.75" sn="16.4626" a="171.548" fwhm="0.0383602" res="19383.1" algo="Sum"/><pk mz="743.56447516" i="5105.91" sn="17.2009" a="276.733" fwhm="0.0510567" res="14563.5" algo="Sum"/><pk mz="743.66040854" i="750.81" sn="2.52935" a="3.9423" fwhm="0.00991545" res="75000.2" algo="Sum"/><pk mz="743.69316562" i="857.613" sn="2.88915" a="33.1048" fwhm="0.0537774" res="13829.1" algo="Sum"/><pk mz="743.71498752" i="800.974" sn="2.69835" a="16.4301" fwhm="0.0215114" res="34573" algo="Sum"/><pk mz="743.73785561" i="755.642" sn="2.54563" a="36.5557" fwhm="0.0449912" res="16530.7" algo="Sum"/><pk mz="744.49301241" i="1287.71" sn="4.34611" a="64.9311" fwhm="0.0702995" res="10590.3" algo="Sum"/><pk mz="744.57908411" i="7578.22" sn="25.5769" a="338.678" fwhm="0.0487942" res="15259.6" algo="Sum"/><pk mz="744.70602140" i="1093.23" sn="3.68972" a="39.3587" fwhm="0.0484328" res="15376.1" algo="Sum"/><pk mz="744.78806663" i="809.26" sn="2.73086" a="35.3394" fwhm="0.0568647" res="13097.5" algo="Sum"/><pk mz="745.47717532" i="898.93" sn="3.03212" a="35.7939" fwhm="0.0472" res="15794" algo="Sum"/><pk mz="745.48952422" i="874.769" sn="2.95063" a="26.1177" fwhm="0.0430743" res="17307.1" algo="Sum"/><pk mz="745.58521637" i="3673.2" sn="12.3898" a="225.14" fwhm="0.0640249" res="11645.2" algo="Sum"/><pk mz="745.68175397" i="856.399" sn="2.88896" a="25.5828" fwhm="0.0418041" res="17837.5" algo="Sum"/><pk mz="746.50486789" i="3617.11" sn="12.2107" a="155.347" fwhm="0.0504628" res="14793.2" algo="Sum"/><pk mz="746.59825955" i="4710.53" sn="15.9019" a="259.643" fwhm="0.055506" res="13450.8" algo="Sum"/><pk mz="746.70691425" i="1361.61" sn="4.59653" a="71.8239" fwhm="0.0754408" res="9897.92" algo="Sum"/><pk mz="746.77861368" i="755.455" sn="2.55048" a="26.93" fwhm="0.043938" res="16996.2" algo="Sum"/><pk mz="747.50746102" i="1998.33" sn="6.74334" a="94.7166" fwhm="0.0488536" res="15301" algo="Sum"/><pk mz="747.60151573" i="2061.6" sn="6.95713" a="104.912" fwhm="0.0575475" res="12991" algo="Sum"/><pk mz="747.67211938" i="836.787" sn="2.82343" a="29.5942" fwhm="0.0437762" res="17079.4" algo="Sum"/><pk mz="747.70054845" i="755.036" sn="2.54717" a="27.1412" fwhm="0.0485304" res="15406.8" algo="Sum"/><pk mz="747.73927552" i="747.304" sn="2.52104" a="23.7215" fwhm="0.0471889" res="15845.6" algo="Sum"/><pk mz="748.52192031" i="2605.83" sn="8.79658" a="141.228" fwhm="0.0475661" res="15736.5" algo="Sum"/><pk mz="748.60076398" i="1658.2" sn="5.59765" a="86.7152" fwhm="0.0663709" res="11279.1" algo="Sum"/><pk mz="748.65289432" i="1154.45" sn="3.89684" a="30.4835" fwhm="0.0323741" res="23125.1" algo="Sum"/><pk mz="748.69911260" i="1504.87" sn="5.08067" a="74.3507" fwhm="0.0708221" res="10571.6" algo="Sum"/><pk mz="749.52540161" i="1795.34" sn="6.07219" a="112.102" fwhm="0.0721027" res="10395.3" algo="Sum"/><pk mz="749.62245958" i="888.241" sn="3.00431" a="48.0915" fwhm="0.0649724" res="11537.6" algo="Sum"/><pk mz="749.69597223" i="858.932" sn="2.90611" a="28.2843" fwhm="0.048368" res="15499.8" algo="Sum"/><pk mz="749.72211624" i="733.009" sn="2.48023" a="18.1464" fwhm="0.0323973" res="23141.5" algo="Sum"/><pk mz="749.74880627" i="685.413" sn="2.3195" a="24.9368" fwhm="0.0486162" res="15421.8" algo="Sum"/><pk mz="750.53717255" i="4279.9" sn="14.4973" a="227.849" fwhm="0.0466" res="16105.9" algo="Sum"/><pk mz="750.63658263" i="1017.26" sn="3.44671" a="35.5167" fwhm="0.0486253" res="15437.2" algo="Sum"/><pk mz="750.70271812" i="1201.93" sn="4.07362" a="45.7418" fwhm="0.0514556" res="14589.3" algo="Sum"/><pk mz="750.74623310" i="1022.36" sn="3.46581" a="31.7931" fwhm="0.0378227" res="19849.1" algo="Sum"/><pk mz="750.77314805" i="950.729" sn="3.22322" a="44.8128" fwhm="0.0950509" res="7898.64" algo="Sum"/><pk mz="751.56503517" i="6287.74" sn="21.3544" a="369.371" fwhm="0.0480436" res="15643.4" algo="Sum"/><pk mz="751.68185924" i="764.86" sn="2.59897" a="12.0615" fwhm="0.0162197" res="46343.8" algo="Sum"/><pk mz="751.70340869" i="790.655" sn="2.6868" a="24.0421" fwhm="0.0378466" res="19861.8" algo="Sum"/><pk mz="752.04319680" i="760.065" sn="2.58398" a="38.2125" fwhm="0.0405915" res="18527.1" algo="Sum"/><pk mz="752.51933770" i="6402.7" sn="21.7837" a="236.428" fwhm="0.0407037" res="18487.8" algo="Sum"/><pk mz="752.55683471" i="7018.61" sn="23.8836" a="375.174" fwhm="0.0576337" res="13057.6" algo="Sum"/><pk mz="752.64373442" i="1212.47" sn="4.12763" a="31.3847" fwhm="0.03246" res="23186.8" algo="Sum"/><pk mz="752.65698251" i="1184.58" sn="4.03285" a="56.8544" fwhm="0.0483424" res="15569.3" algo="Sum"/><pk mz="752.71210530" i="942.894" sn="3.20978" a="10.1175" fwhm="0.0100361" res="75000.2" algo="Sum"/><pk mz="752.74387464" i="1052.54" sn="3.58286" a="46.2494" fwhm="0.0595141" res="12648.2" algo="Sum"/><pk mz="753.04902778" i="3233.08" sn="10.9988" a="134.925" fwhm="0.0353208" res="21320.3" algo="Sum"/><pk mz="753.58018966" i="12371.7" sn="42.1983" a="668.881" fwhm="0.0518818" res="14524.9" algo="Sum"/><pk mz="753.71009751" i="803.147" sn="2.73943" a="23.7793" fwhm="0.0378972" res="19888.3" algo="Sum"/><pk mz="753.73852691" i="722.266" sn="2.46359" a="21.8295" fwhm="0.043312" res="17402.5" algo="Sum"/><pk mz="754.05494019" i="2354.06" sn="8.02843" a="109.4" fwhm="0.0368193" res="20479.9" algo="Sum"/><pk mz="754.53223400" i="12058.5" sn="41.1393" a="553.972" fwhm="0.0557413" res="13536.3" algo="Sum"/><pk mz="754.57986774" i="6990.58" sn="23.8483" a="272.864" fwhm="0.0449067" res="16803.3" algo="Sum"/><pk mz="754.73457974" i="943.063" sn="3.21697" a="42.4576" fwhm="0.0650112" res="11609.3" algo="Sum"/><pk mz="755.05783138" i="953.299" sn="3.25377" a="42.1906" fwhm="0.0506679" res="14902.1" algo="Sum"/><pk mz="755.53580341" i="6073.48" sn="20.7546" a="281.749" fwhm="0.045886" res="16465.5" algo="Sum"/><pk mz="755.58962705" i="2890.6" sn="9.87827" a="130.113" fwhm="0.0481529" res="15691.5" algo="Sum"/><pk mz="755.69995391" i="779.194" sn="2.66297" a="20.0811" fwhm="0.0325261" res="23233.6" algo="Sum"/><pk mz="755.72328383" i="751.002" sn="2.56662" a="26.1458" fwhm="0.0433691" res="17425.4" algo="Sum"/><pk mz="756.54717115" i="22534" sn="76.9938" a="1096.23" fwhm="0.0392805" res="19260.1" algo="Sum"/><pk mz="756.63850875" i="1567.08" sn="5.35451" a="52.887" fwhm="0.0488197" res="15498.6" algo="Sum"/><pk mz="756.68049142" i="1233.59" sn="4.21502" a="38.5043" fwhm="0.0433963" res="17436.5" algo="Sum"/><pk mz="756.72854733" i="1309.08" sn="4.47297" a="58.7209" fwhm="0.0576243" res="13132.1" algo="Sum"/><pk mz="757.55085568" i="10633.5" sn="36.4052" a="485.482" fwhm="0.0405466" res="18683.4" algo="Sum"/><pk mz="757.61488808" i="3068.23" sn="10.5044" a="152.917" fwhm="0.0546462" res="13864" algo="Sum"/><pk mz="757.72822604" i="776.446" sn="2.65825" a="24.4186" fwhm="0.0379981" res="19941.2" algo="Sum"/><pk mz="758.56579504" i="352341" sn="1205.81" a="10645.6" fwhm="0.0255052" res="29741.6" algo="Sum"/><pk mz="758.71763956" i="2084.74" sn="7.13457" a="94.5977" fwhm="0.110965" res="6837.47" algo="Sum"/><pk mz="759.56863128" i="156547" sn="536.127" a="5356.86" fwhm="0.0304057" res="24981.1" algo="Sum"/><pk mz="759.76989905" i="877.1" sn="3.00477" a="34.2295" fwhm="0.0543564" res="13977.6" algo="Sum"/><pk mz="760.57828710" i="119178" sn="408.044" a="4495.63" fwhm="0.0336533" res="22600.4" algo="Sum"/><pk mz="760.79967671" i="937.324" sn="3.20906" a="54.2402" fwhm="0.0815899" res="9324.68" algo="Sum"/><pk mz="761.04770402" i="797.158" sn="2.73052" a="53.5178" fwhm="0.0672729" res="11312.8" algo="Sum"/><pk mz="761.38575216" i="670.066" sn="2.29511" a="44.4436" fwhm="0.063846" res="11925.3" algo="Sum"/><pk mz="761.58256873" i="45860.8" sn="157.096" a="1987.46" fwhm="0.037089" res="20533.9" algo="Sum"/><pk mz="762.04898225" i="687.226" sn="2.35847" a="45.1131" fwhm="0.0635726" res="11987.1" algo="Sum"/><pk mz="762.49270234" i="2347.69" sn="8.05847" a="134.271" fwhm="0.0535915" res="14227.9" algo="Sum"/><pk mz="762.58757568" i="13742.7" sn="47.1699" a="676.23" fwhm="0.0399137" res="19105.9" algo="Sum"/><pk mz="762.66480043" i="1575.89" sn="5.408" a="39.3911" fwhm="0.0326758" res="23340.4" algo="Sum"/><pk mz="762.80450044" i="802.363" sn="2.75538" a="40.4565" fwhm="0.0486609" res="15675.9" algo="Sum"/><pk mz="763.49996996" i="1371.48" sn="4.71496" a="96.0382" fwhm="0.0657267" res="11616.3" algo="Sum"/><pk mz="763.59236026" i="3481.98" sn="11.9709" a="215.116" fwhm="0.0490478" res="15568.3" algo="Sum"/><pk mz="763.67636454" i="981.086" sn="3.37373" a="29.0291" fwhm="0.0381469" res="20019.4" algo="Sum"/><pk mz="764.55153872" i="10310.6" sn="35.5301" a="592.567" fwhm="0.043158" res="17715.2" algo="Sum"/><pk mz="764.67807013" i="1429.58" sn="4.92904" a="85.0996" fwhm="0.0872493" res="8764.29" algo="Sum"/><pk mz="764.77533432" i="775.71" sn="2.67578" a="23.4474" fwhm="0.0381745" res="20033.7" algo="Sum"/><pk mz="764.80352836" i="713.515" sn="2.46128" a="17.3502" fwhm="0.0327216" res="23373" algo="Sum"/><pk mz="765.05024012" i="1592.71" sn="5.49355" a="77.5301" fwhm="0.0399802" res="19135.7" algo="Sum"/><pk mz="765.55408296" i="6040.22" sn="20.8281" a="323.565" fwhm="0.0471368" res="16241.1" algo="Sum"/><pk mz="765.65042963" i="962.115" sn="3.31902" a="22.8528" fwhm="0.0327395" res="23386.1" algo="Sum"/><pk mz="765.67328751" i="919.27" sn="3.17158" a="22.1183" fwhm="0.0310178" res="24684.9" algo="Sum"/><pk mz="765.70130287" i="812.062" sn="2.802" a="21.2846" fwhm="0.0327406" res="23386.9" algo="Sum"/><pk mz="766.05644548" i="1904.98" sn="6.5742" a="89.8871" fwhm="0.0376028" res="20372.3" algo="Sum"/><pk mz="766.56616439" i="21415.7" sn="73.9654" a="967.66" fwhm="0.0491214" res="15605.6" algo="Sum"/><pk mz="766.66519064" i="1326.43" sn="4.58298" a="67.4638" fwhm="0.0638887" res="12000" algo="Sum"/><pk mz="766.71870979" i="1271.52" sn="4.39316" a="44.0109" fwhm="0.0491434" res="15601.7" algo="Sum"/><pk mz="766.75630963" i="1143.41" sn="3.95032" a="67.644" fwhm="0.0822107" res="9326.72" algo="Sum"/><pk mz="767.06497723" i="2862.58" sn="9.89052" a="149.554" fwhm="0.0415907" res="18443.2" algo="Sum"/><pk mz="767.56892788" i="12398.3" sn="42.8919" a="618.238" fwhm="0.0512247" res="14984.3" algo="Sum"/><pk mz="767.67791224" i="898.238" sn="3.10744" a="26.3917" fwhm="0.0382468" res="20071.7" algo="Sum"/><pk mz="767.70867294" i="792.3" sn="2.74055" a="16.5407" fwhm="0.0218556" res="35126.3" algo="Sum"/><pk mz="768.06850479" i="1766.28" sn="6.11031" a="117.78" fwhm="0.0537122" res="14299.7" algo="Sum"/><pk mz="768.49232651" i="2870.32" sn="9.95406" a="124.662" fwhm="0.0451219" res="17031.5" algo="Sum"/><pk mz="768.58316881" i="23896.2" sn="82.8702" a="1205.03" fwhm="0.0513559" res="14965.8" algo="Sum"/><pk mz="768.72139476" i="1270.31" sn="4.40548" a="51.1098" fwhm="0.0546749" res="14059.9" algo="Sum"/><pk mz="768.74646641" i="1185.46" sn="4.11122" a="43.6468" fwhm="0.0546764" res="14059.9" algo="Sum"/><pk mz="769.05499289" i="1013.64" sn="3.51596" a="79.5109" fwhm="0.0686088" res="11209.3" algo="Sum"/><pk mz="769.49390936" i="1600.8" sn="5.56007" a="68.903" fwhm="0.0397679" res="19349.6" algo="Sum"/><pk mz="769.58364991" i="12135.9" sn="42.1342" a="545.247" fwhm="0.0492661" res="15621" algo="Sum"/><pk mz="770.05720064" i="1881.74" sn="6.53253" a="94.5844" fwhm="0.0409236" res="18816.9" algo="Sum"/><pk mz="770.50644814" i="5601.84" sn="19.4959" a="262.722" fwhm="0.0525608" res="14659.3" algo="Sum"/><pk mz="770.59431910" i="8480.06" sn="29.5168" a="425.725" fwhm="0.048706" res="15821.4" algo="Sum"/><pk mz="770.72004853" i="1123.19" sn="3.90953" a="66.0669" fwhm="0.0809923" res="9515.96" algo="Sum"/><pk mz="771.06512148" i="1500.29" sn="5.22239" a="73.6929" fwhm="0.0396477" res="19447.9" algo="Sum"/><pk mz="771.50930556" i="2838.71" sn="9.87696" a="127.043" fwhm="0.0538329" res="14331.6" algo="Sum"/><pk mz="771.57624364" i="3339.46" sn="11.6193" a="119.826" fwhm="0.0828317" res="9314.99" algo="Sum"/><pk mz="771.59797622" i="3588.07" sn="12.4843" a="192.26" fwhm="0.0573802" res="13447.1" algo="Sum"/><pk mz="771.71356845" i="786.746" sn="2.73739" a="23.4239" fwhm="0.0430117" res="17941.9" algo="Sum"/><pk mz="771.74231257" i="695.112" sn="2.41849" a="20.9081" fwhm="0.0353658" res="21821.7" algo="Sum"/><pk mz="772.06743821" i="739.432" sn="2.57236" a="58.669" fwhm="0.062414" res="12370.1" algo="Sum"/><pk mz="772.52179857" i="8680.02" sn="30.2159" a="399.924" fwhm="0.049831" res="15502.8" algo="Sum"/><pk mz="772.58101634" i="10333.2" sn="35.9709" a="657.168" fwhm="0.0548026" res="14097.5" algo="Sum"/><pk mz="772.71057061" i="1289.55" sn="4.48905" a="65.898" fwhm="0.0767438" res="10068.7" algo="Sum"/><pk mz="773.05099470" i="750.097" sn="2.61002" a="55.4289" fwhm="0.0650236" res="11888.8" algo="Sum"/><pk mz="773.52770811" i="4472.12" sn="15.5635" a="213.227" fwhm="0.0493831" res="15663.8" algo="Sum"/><pk mz="773.58379849" i="5281.71" sn="18.381" a="267.452" fwhm="0.0665533" res="11623.5" algo="Sum"/><pk mz="773.64732244" i="3787.21" sn="13.1796" a="190.268" fwhm="0.0574071" res="13476.5" algo="Sum"/><pk mz="774.05483826" i="1048.36" sn="3.65009" a="68.0556" fwhm="0.0599905" res="12903" algo="Sum"/><pk mz="774.54174599" i="8668.68" sn="30.1769" a="451.154" fwhm="0.0607117" res="12757.7" algo="Sum"/><pk mz="774.64823826" i="2702.74" sn="9.40872" a="118.106" fwhm="0.0581285" res="13326.5" algo="Sum"/><pk mz="775.05888259" i="1171.39" sn="4.07934" a="85.09" fwhm="0.054124" res="14320.1" algo="Sum"/><pk mz="775.54805977" i="4686.69" sn="16.3113" a="281.079" fwhm="0.0671145" res="11555.6" algo="Sum"/><pk mz="776.06391618" i="804.282" sn="2.80108" a="50.9854" fwhm="0.0656506" res="11821.1" algo="Sum"/><pk mz="776.55035853" i="4156.04" sn="14.4758" a="257.481" fwhm="0.0699419" res="11102.8" algo="Sum"/><pk mz="776.69293412" i="1119.65" sn="3.90027" a="48.9807" fwhm="0.0604539" res="12847.7" algo="Sum"/><pk mz="776.73249137" i="935.286" sn="3.25856" a="33.6564" fwhm="0.0341195" res="22765.1" algo="Sum"/><pk mz="776.78221157" i="914.958" sn="3.1884" a="60.1772" fwhm="0.0844274" res="9200.59" algo="Sum"/><pk mz="777.05056578" i="867.361" sn="3.02602" a="52.3049" fwhm="0.0745298" res="10426" algo="Sum"/><pk mz="777.55187776" i="2690.63" sn="9.3839" a="165.865" fwhm="0.0657588" res="11824.3" algo="Sum"/><pk mz="777.68060102" i="871.207" sn="3.03889" a="25.6426" fwhm="0.038495" res="20202.1" algo="Sum"/><pk mz="777.70257177" i="753.036" sn="2.62688" a="4.07387" fwhm="0.0103693" res="75000.2" algo="Sum"/><pk mz="777.71196191" i="741.351" sn="2.58618" a="19.9293" fwhm="0.0518338" res="15004" algo="Sum"/><pk mz="778.05499700" i="1144.27" sn="3.99621" a="55.9387" fwhm="0.0480148" res="16204.5" algo="Sum"/><pk mz="778.53234259" i="16665.5" sn="58.1913" a="866.373" fwhm="0.0426314" res="18262" algo="Sum"/><pk mz="778.65069962" i="1397.2" sn="4.88099" a="111.1" fwhm="0.0771774" res="10089.1" algo="Sum"/><pk mz="778.74707468" i="922.101" sn="3.22273" a="28.2722" fwhm="0.0440244" res="17689" algo="Sum"/><pk mz="778.78330183" i="866.392" sn="3.02849" a="30.8421" fwhm="0.0495286" res="15723.9" algo="Sum"/><pk mz="779.06440971" i="1766.54" sn="6.18479" a="112.914" fwhm="0.0483025" res="16128.9" algo="Sum"/><pk mz="779.53635920" i="9113.72" sn="31.8931" a="460.092" fwhm="0.0493506" res="15795.9" algo="Sum"/><pk mz="779.58987306" i="3991.81" sn="13.9718" a="169.193" fwhm="0.046221" res="16866.6" algo="Sum"/><pk mz="779.69849273" i="925.672" sn="3.24165" a="33.7714" fwhm="0.0495576" res="15733.2" algo="Sum"/><pk mz="779.72536269" i="837.511" sn="2.93321" a="25.4596" fwhm="0.0440522" res="17700" algo="Sum"/><pk mz="780.06870235" i="1734.31" sn="6.07477" a="128.821" fwhm="0.0688564" res="11328.9" algo="Sum"/><pk mz="780.13738243" i="674.533" sn="2.36249" a="13.7423" fwhm="0.0220317" res="35409.7" algo="Sum"/><pk mz="780.16579367" i="724.461" sn="2.53715" a="24.9472" fwhm="0.0473672" res="16470.6" algo="Sum"/><pk mz="780.18819166" i="673.743" sn="2.35939" a="14.1393" fwhm="0.0220326" res="35410.7" algo="Sum"/><pk mz="780.23280035" i="743.484" sn="2.60347" a="33.2011" fwhm="0.060591" res="12877" algo="Sum"/><pk mz="780.26215022" i="692.987" sn="2.42682" a="33.2311" fwhm="0.0278557" res="28010.8" algo="Sum"/><pk mz="780.37073242" i="719.074" sn="2.51786" a="28.3546" fwhm="0.0548914" res="14216.6" algo="Sum"/><pk mz="780.54895703" i="663367" sn="2324.19" a="17274" fwhm="0.0222093" res="35145.1" algo="Sum"/><pk mz="780.85521967" i="823.91" sn="2.88773" a="23.9385" fwhm="0.0366667" res="21296" algo="Sum"/><pk mz="780.88195585" i="748.494" sn="2.62341" a="10.9636" fwhm="0.0165318" res="47235.3" algo="Sum"/><pk mz="780.89871630" i="679.356" sn="2.38094" a="16.4379" fwhm="0.033064" res="23617.8" algo="Sum"/><pk mz="781.05008934" i="10679.2" sn="37.4241" a="514.717" fwhm="0.0377694" res="20679.4" algo="Sum"/><pk mz="781.14814056" i="806.316" sn="2.82572" a="16.2322" fwhm="0.0220461" res="35432.5" algo="Sum"/><pk mz="781.16905020" i="731.477" sn="2.5639" a="18.3425" fwhm="0.0330697" res="23621.9" algo="Sum"/><pk mz="781.20714246" i="704.413" sn="2.46961" a="21.6361" fwhm="0.0385821" res="20247.9" algo="Sum"/><pk mz="781.22948421" i="682.549" sn="2.39303" a="10.6107" fwhm="0.0165354" res="47245.8" algo="Sum"/><pk mz="781.25367976" i="721.568" sn="2.5295" a="23.0435" fwhm="0.0496072" res="15748.8" algo="Sum"/><pk mz="781.55217748" i="289409" sn="1014.57" a="9045.29" fwhm="0.0273872" res="28537.1" algo="Sum"/><pk mz="781.82537151" i="740.903" sn="2.59768" a="34.0443" fwhm="0.047944" res="16307.1" algo="Sum"/><pk mz="782.05710245" i="9136.07" sn="32.0304" a="428.45" fwhm="0.0373519" res="20937.5" algo="Sum"/><pk mz="782.16815983" i="671.172" sn="2.35441" a="17.949" fwhm="0.0330907" res="23637.1" algo="Sum"/><pk mz="782.20176925" i="748.944" sn="2.62847" a="25.5397" fwhm="0.0496371" res="15758.4" algo="Sum"/><pk mz="782.23664138" i="682.523" sn="2.39585" a="21.0647" fwhm="0.0441229" res="17728.6" algo="Sum"/><pk mz="782.38809327" i="664.924" sn="2.33381" a="26.4552" fwhm="0.0465667" res="16801.5" algo="Sum"/><pk mz="782.56339458" i="380950" sn="1337.82" a="12149.4" fwhm="0.0265868" res="29434.3" algo="Sum"/><pk mz="782.85745700" i="755.323" sn="2.65189" a="19.1858" fwhm="0.0607824" res="12879.7" algo="Sum"/><pk mz="783.06311262" i="4015.85" sn="14.1069" a="222.049" fwhm="0.0409305" res="19131.5" algo="Sum"/><pk mz="783.14136553" i="673.397" sn="2.36558" a="27.6618" fwhm="0.0378296" res="20701.8" algo="Sum"/><pk mz="783.56722730" i="156559" sn="551.247" a="5904.98" fwhm="0.0313063" res="25029.1" algo="Sum"/><pk mz="784.07141315" i="2660.49" sn="9.37204" a="165.562" fwhm="0.0447294" res="17529.2" algo="Sum"/><pk mz="784.57761064" i="114162" sn="403.032" a="4522.13" fwhm="0.0349895" res="22423.3" algo="Sum"/><pk mz="784.84690864" i="705.209" sn="2.48969" a="28.3836" fwhm="0.0552457" res="14206.5" algo="Sum"/><pk mz="785.07614177" i="1679.12" sn="5.92728" a="122.648" fwhm="0.0689145" res="11392" algo="Sum"/><pk mz="785.58245354" i="45502.3" sn="161.243" a="1902.84" fwhm="0.0383258" res="20497.5" algo="Sum"/><pk mz="785.64707001" i="8848.22" sn="31.3547" a="414.594" fwhm="0.0495445" res="15857.4" algo="Sum"/><pk mz="785.76564938" i="955.862" sn="3.38721" a="19.0414" fwhm="0.0221113" res="35536.9" algo="Sum"/><pk mz="786.05871560" i="1491.89" sn="5.29007" a="113.397" fwhm="0.0617542" res="12728.8" algo="Sum"/><pk mz="786.19337156" i="665.15" sn="2.35972" a="16.1372" fwhm="0.0331758" res="23697.8" algo="Sum"/><pk mz="786.50997219" i="3192.23" sn="11.3331" a="147.22" fwhm="0.0535504" res="14687.3" algo="Sum"/><pk mz="786.59667466" i="186223" sn="661.13" a="6945.13" fwhm="0.0306558" res="25658.9" algo="Sum"/><pk mz="787.06363235" i="1480.28" sn="5.257" a="92.1115" fwhm="0.0575913" res="13666.4" algo="Sum"/><pk mz="787.59999093" i="87473" sn="310.858" a="3417.99" fwhm="0.0341422" res="23068.2" algo="Sum"/><pk mz="787.66298393" i="13338.2" sn="47.4008" a="549.426" fwhm="0.045961" res="17137.6" algo="Sum"/><pk mz="788.06607508" i="1691.99" sn="6.01606" a="114.816" fwhm="0.0651836" res="12089.9" algo="Sum"/><pk mz="788.55222858" i="18673.4" sn="66.4349" a="809.842" fwhm="0.0462609" res="17045.8" algo="Sum"/><pk mz="788.60613965" i="37079.2" sn="131.917" a="1701.43" fwhm="0.0415549" res="18977.5" algo="Sum"/><pk mz="788.66493679" i="7706.42" sn="27.4216" a="332.259" fwhm="0.0434708" res="18142.4" algo="Sum"/><pk mz="789.04092889" i="2255.72" sn="8.02564" a="106.454" fwhm="0.0509257" res="15494" algo="Sum"/><pk mz="789.55347200" i="10348.7" sn="36.8294" a="547.789" fwhm="0.0575401" res="13721.8" algo="Sum"/><pk mz="789.61151653" i="12061" sn="42.9305" a="572.933" fwhm="0.0487769" res="16188.2" algo="Sum"/><pk mz="789.66769218" i="3092.43" sn="11.0094" a="117.065" fwhm="0.043128" res="18309.9" algo="Sum"/><pk mz="790.04478962" i="2066.65" sn="7.36442" a="105.175" fwhm="0.04888" res="16162.9" algo="Sum"/><pk mz="790.56650539" i="30332.8" sn="108.087" a="1778.47" fwhm="0.0440901" res="17930.7" algo="Sum"/><pk mz="790.67775211" i="1862.16" sn="6.63444" a="79.8601" fwhm="0.0584079" res="13537.2" algo="Sum"/><pk mz="790.75651750" i="845.997" sn="3.01499" a="30.5864" fwhm="0.049908" res="15844.3" algo="Sum"/><pk mz="791.05190093" i="1341.78" sn="4.78584" a="51.0912" fwhm="0.04856" res="16290.2" algo="Sum"/><pk mz="791.56908368" i="15137.9" sn="54.0102" a="927.233" fwhm="0.0479727" res="16500.4" algo="Sum"/><pk mz="792.05233795" i="1441.64" sn="5.15926" a="102.6" fwhm="0.0665678" res="11898.4" algo="Sum"/><pk mz="792.55461083" i="16649.3" sn="59.5857" a="660.649" fwhm="0.0438983" res="18054.3" algo="Sum"/><pk mz="792.57325333" i="16427.7" sn="58.7963" a="617.336" fwhm="0.0401631" res="19733.8" algo="Sum"/><pk mz="792.72090821" i="1058" sn="3.78917" a="33.2705" fwhm="0.0444176" res="17847" algo="Sum"/><pk mz="793.04985904" i="9584.5" sn="34.382" a="434.625" fwhm="0.0375948" res="21094.7" algo="Sum"/><pk mz="793.55367731" i="18145.5" sn="65.0877" a="1109.2" fwhm="0.0530261" res="14965.3" algo="Sum"/><pk mz="793.73959034" i="743.776" sn="2.67005" a="27.7544" fwhm="0.0612201" res="12965.4" algo="Sum"/><pk mz="794.05707857" i="9892.76" sn="35.5664" a="455.182" fwhm="0.0396209" res="20041.4" algo="Sum"/><pk mz="794.56306761" i="35466.2" sn="127.528" a="1525.46" fwhm="0.0531959" res="14936.5" algo="Sum"/><pk mz="795.06457002" i="15171" sn="54.5805" a="690.484" fwhm="0.037574" res="21160" algo="Sum"/><pk mz="795.56919835" i="22367.1" sn="80.4919" a="990.397" fwhm="0.0529568" res="15023" algo="Sum"/><pk mz="796.07162600" i="8730.99" sn="31.4233" a="434.176" fwhm="0.0410927" res="19372.6" algo="Sum"/><pk mz="796.52218547" i="205355" sn="739.551" a="7066.4" fwhm="0.0302926" res="26294.3" algo="Sum"/><pk mz="796.80780816" i="762.72" sn="2.74711" a="48.5554" fwhm="0.064322" res="12387.8" algo="Sum"/><pk mz="797.07805513" i="2933.33" sn="10.5689" a="209.774" fwhm="0.0529647" res="15049.2" algo="Sum"/><pk mz="797.52523653" i="93543.8" sn="337.46" a="3667.82" fwhm="0.0344416" res="23155.9" algo="Sum"/><pk mz="798.08256452" i="1544.14" sn="5.57417" a="141.22" fwhm="0.0924562" res="8632" algo="Sum"/><pk mz="798.53300332" i="83237.8" sn="301.541" a="3976.58" fwhm="0.0390994" res="20423.1" algo="Sum"/><pk mz="798.81790335" i="670.166" sn="2.42845" a="23.6658" fwhm="0.0501617" res="15924.9" algo="Sum"/><pk mz="799.06737158" i="1799.89" sn="6.52452" a="107.201" fwhm="0.0587159" res="13609" algo="Sum"/><pk mz="799.53759658" i="33241.3" sn="120.757" a="1764.43" fwhm="0.044031" res="18158.5" algo="Sum"/><pk mz="799.66454829" i="4713.11" sn="17.1212" a="253.778" fwhm="0.0541273" res="14773.8" algo="Sum"/><pk mz="800.06979898" i="2128.1" sn="7.732" a="128.74" fwhm="0.0553271" res="14460.7" algo="Sum"/><pk mz="800.54053542" i="15475" sn="56.4367" a="1022.42" fwhm="0.0537532" res="14892.9" algo="Sum"/><pk mz="800.66729299" i="3190.32" sn="11.635" a="183.44" fwhm="0.0661534" res="12103.2" algo="Sum"/><pk mz="801.04062383" i="2217.12" sn="8.09037" a="114.321" fwhm="0.0530231" res="15107.4" algo="Sum"/><pk mz="801.54442875" i="7050.14" sn="25.7468" a="500.562" fwhm="0.0594488" res="13482.9" algo="Sum"/><pk mz="801.67990191" i="6613.87" sn="24.1536" a="324.237" fwhm="0.0440761" res="18188.5" algo="Sum"/><pk mz="802.04674276" i="2338.96" sn="8.55" a="134.583" fwhm="0.0624372" res="12845.6" algo="Sum"/><pk mz="802.09193418" i="1659.54" sn="6.06747" a="79.0179" fwhm="0.0442499" res="18126.4" algo="Sum"/><pk mz="802.53814306" i="12929.5" sn="47.2936" a="875.352" fwhm="0.057115" res="14051.3" algo="Sum"/><pk mz="802.68352898" i="4120.23" sn="15.0731" a="220.121" fwhm="0.0504066" res="15924.2" algo="Sum"/><pk mz="802.79781874" i="779.086" sn="2.85076" a="15.2414" fwhm="0.0223496" res="35920" algo="Sum"/><pk mz="803.05284290" i="3343.38" sn="12.2399" a="171.863" fwhm="0.047893" res="16767.7" algo="Sum"/><pk mz="803.54503401" i="7128.26" sn="26.1148" a="562.911" fwhm="0.0624893" res="12858.9" algo="Sum"/><pk mz="803.68721164" i="1709.21" sn="6.26361" a="108.529" fwhm="0.0692589" res="11604.1" algo="Sum"/><pk mz="804.05851742" i="2392.2" sn="8.7671" a="130.796" fwhm="0.0501004" res="16048.9" algo="Sum"/><pk mz="804.54809114" i="275113" sn="1008.88" a="9099.56" fwhm="0.0283079" res="28421.3" algo="Sum"/><pk mz="805.05052869" i="5552.4" sn="20.375" a="272.415" fwhm="0.0403658" res="19943.9" algo="Sum"/><pk mz="805.12629595" i="714.807" sn="2.62286" a="34.7544" fwhm="0.0412232" res="19530.9" algo="Sum"/><pk mz="805.55144668" i="131538" sn="482.797" a="5122.33" fwhm="0.0328067" res="24554.4" algo="Sum"/><pk mz="805.75576000" i="853.772" sn="3.13496" a="25.4271" fwhm="0.036434" res="22115.5" algo="Sum"/><pk mz="806.05741400" i="6634.87" sn="24.3887" a="309.95" fwhm="0.0398894" res="20207.3" algo="Sum"/><pk mz="806.56245415" i="228906" sn="842.358" a="8189.21" fwhm="0.0300203" res="26867.2" algo="Sum"/><pk mz="806.85045556" i="680.534" sn="2.50705" a="24.6672" fwhm="0.0504133" res="16004.7" algo="Sum"/><pk mz="807.06513080" i="13992.6" sn="51.6023" a="655.612" fwhm="0.0383242" res="21058.9" algo="Sum"/><pk mz="807.16963297" i="696.745" sn="2.56946" a="20.4057" fwhm="0.0392181" res="20581.5" algo="Sum"/><pk mz="807.56688050" i="106047" sn="391.171" a="4289.77" fwhm="0.0344516" res="23440.6" algo="Sum"/><pk mz="807.62664423" i="11196.9" sn="41.3101" a="429.426" fwhm="0.0413494" res="19531.8" algo="Sum"/><pk mz="808.07313728" i="9983.05" sn="36.9134" a="554.296" fwhm="0.0460223" res="17558.3" algo="Sum"/><pk mz="808.57917947" i="379432" sn="1403.67" a="11952" fwhm="0.026244" res="30810" algo="Sum"/><pk mz="809.08169765" i="6952.83" sn="25.7826" a="335.106" fwhm="0.0525562" res="15394.6" algo="Sum"/><pk mz="809.58266333" i="166292" sn="617.11" a="6159.88" fwhm="0.0316956" res="25542.4" algo="Sum"/><pk mz="809.64390375" i="16845.3" sn="62.5282" a="653.412" fwhm="0.043175" res="18752.6" algo="Sum"/><pk mz="810.09046341" i="3071.09" sn="11.3973" a="216.284" fwhm="0.0674468" res="12010.8" algo="Sum"/><pk mz="810.18069844" i="692.375" sn="2.56998" a="35.8697" fwhm="0.0374019" res="21661.5" algo="Sum"/><pk mz="810.59425145" i="158979" sn="590.531" a="5858.75" fwhm="0.0328713" res="24659.7" algo="Sum"/><pk mz="810.85770965" i="678.05" sn="2.51866" a="23.4443" fwhm="0.0500907" res="16187.8" algo="Sum"/><pk mz="811.08851040" i="1434.76" sn="5.33074" a="44.3346" fwhm="0.0449294" res="18052.5" algo="Sum"/><pk mz="811.59884323" i="68644.4" sn="255.802" a="2854.75" fwhm="0.0366687" res="22133.3" algo="Sum"/><pk mz="811.66095203" i="10758.6" sn="40.0906" a="443.634" fwhm="0.0450684" res="18009.5" algo="Sum"/><pk mz="812.07046222" i="1550.55" sn="5.78067" a="100.004" fwhm="0.0689886" res="11771.1" algo="Sum"/><pk mz="812.60792600" i="38016.8" sn="141.879" a="1652.81" fwhm="0.0416661" res="19502.8" algo="Sum"/><pk mz="813.04992136" i="1456.09" sn="5.43654" a="60.31" fwhm="0.0439916" res="18481.9" algo="Sum"/><pk mz="813.07856498" i="1628.59" sn="6.08051" a="105.97" fwhm="0.0617882" res="13159.1" algo="Sum"/><pk mz="813.55108277" i="4885.69" sn="18.2971" a="285.37" fwhm="0.0578299" res="14068" algo="Sum"/><pk mz="813.61309491" i="15055.2" sn="56.3875" a="728.145" fwhm="0.0454039" res="17919.5" algo="Sum"/><pk mz="813.68018008" i="17052.9" sn="63.8696" a="781.012" fwhm="0.0421857" res="19288" algo="Sum"/><pk mz="814.05524226" i="1714.6" sn="6.42498" a="88.7362" fwhm="0.0554497" res="14681" algo="Sum"/><pk mz="814.56287599" i="11529.3" sn="43.3166" a="733.948" fwhm="0.0673147" res="12100.8" algo="Sum"/><pk mz="814.61933612" i="7147.24" sn="26.8527" a="305.306" fwhm="0.0571388" res="14256.9" algo="Sum"/><pk mz="814.68359311" i="9278.94" sn="34.8617" a="453.617" fwhm="0.0455011" res="17904.7" algo="Sum"/><pk mz="815.05388858" i="2898.86" sn="10.9004" a="151.369" fwhm="0.0552763" res="14745.1" algo="Sum"/><pk mz="815.56317504" i="7511.87" sn="28.3454" a="470.115" fwhm="0.0577597" res="14119.9" algo="Sum"/><pk mz="815.62368632" i="3277.35" sn="12.3668" a="113.717" fwhm="0.0506867" res="16091.5" algo="Sum"/><pk mz="815.69471598" i="9718.23" sn="36.671" a="469.666" fwhm="0.0437131" res="18660.2" algo="Sum"/><pk mz="816.06041298" i="2524.77" sn="9.53666" a="151.819" fwhm="0.0560902" res="14549.1" algo="Sum"/><pk mz="816.10784350" i="1218.75" sn="4.60364" a="42.5784" fwhm="0.0463294" res="17615.4" algo="Sum"/><pk mz="816.58207769" i="23273.8" sn="87.9473" a="1271" fwhm="0.0448359" res="18212.7" algo="Sum"/><pk mz="816.69785712" i="5248.5" sn="19.8337" a="277.879" fwhm="0.0478301" res="17075" algo="Sum"/><pk mz="817.05908259" i="2587.38" sn="9.78446" a="143.286" fwhm="0.0576788" res="14165.7" algo="Sum"/><pk mz="817.58524576" i="12348.3" sn="46.7326" a="767.91" fwhm="0.053317" res="15334.4" algo="Sum"/><pk mz="817.70117354" i="1907.42" sn="7.22076" a="132.2" fwhm="0.0682414" res="11982.5" algo="Sum"/><pk mz="818.06109863" i="2858.27" sn="10.8249" a="181.678" fwhm="0.0437138" res="18714" algo="Sum"/><pk mz="818.58826329" i="17987.9" sn="68.1582" a="1356.4" fwhm="0.0740763" res="11050.6" algo="Sum"/><pk mz="818.76666005" i="777.899" sn="2.94873" a="26.5571" fwhm="0.0740262" res="11060.5" algo="Sum"/><pk mz="819.06561197" i="6781.78" sn="25.7142" a="332.953" fwhm="0.0390463" res="20976.8" algo="Sum"/><pk mz="819.57224805" i="12962.8" sn="49.1821" a="539.763" fwhm="0.0490395" res="16712.5" algo="Sum"/><pk mz="820.07351519" i="5702.78" sn="21.6827" a="312.102" fwhm="0.0448978" res="18265.4" algo="Sum"/><pk mz="820.52261348" i="94535.4" sn="359.466" a="3820.35" fwhm="0.0358634" res="22879.1" algo="Sum"/><pk mz="820.76220442" i="774.796" sn="2.948" a="24.0708" fwhm="0.0395472" res="20754" algo="Sum"/><pk mz="821.08137052" i="5918.69" sn="22.5524" a="342.981" fwhm="0.0479204" res="17134.3" algo="Sum"/><pk mz="821.52601697" i="45540" sn="173.614" a="1955.07" fwhm="0.0393654" res="20869.2" algo="Sum"/><pk mz="821.63947732" i="6042.64" sn="23.0453" a="316.541" fwhm="0.0540099" res="15212.7" algo="Sum"/><pk mz="822.09313248" i="3231.22" sn="12.3724" a="240.604" fwhm="0.0654995" res="12551.1" algo="Sum"/><pk mz="822.53514208" i="62696.7" sn="240.092" a="3059.26" fwhm="0.0397632" res="20685.8" algo="Sum"/><pk mz="822.62761760" i="5951.66" sn="22.7991" a="281.914" fwhm="0.0506889" res="16228.9" algo="Sum"/><pk mz="823.11698044" i="1583.35" sn="6.07858" a="126.348" fwhm="0.0836795" res="9836.54" algo="Sum"/><pk mz="823.53962350" i="27096.1" sn="104.025" a="1305.07" fwhm="0.0434318" res="18961.7" algo="Sum"/><pk mz="823.66045596" i="7873.46" sn="30.2403" a="437.039" fwhm="0.0668585" res="12319.5" algo="Sum"/><pk mz="824.07292328" i="866.118" sn="3.33483" a="59.2465" fwhm="0.0950383" res="8670.95" algo="Sum"/><pk mz="824.12797346" i="937.246" sn="3.60869" a="68.1189" fwhm="0.0866672" res="9509.11" algo="Sum"/><pk mz="824.55276106" i="112346" sn="432.849" a="4749.27" fwhm="0.0351326" res="23469.7" algo="Sum"/><pk mz="824.66043934" i="5303.48" sn="20.4409" a="282.896" fwhm="0.0598754" res="13772.9" algo="Sum"/><pk mz="825.04733891" i="848.535" sn="3.27086" a="32.7869" fwhm="0.0489397" res="16858.5" algo="Sum"/><pk mz="825.07967918" i="1032.29" sn="3.97916" a="51.82" fwhm="0.0675789" res="12209.1" algo="Sum"/><pk mz="825.55642407" i="54312.9" sn="209.535" a="2304.1" fwhm="0.0378902" res="21788.2" algo="Sum"/><pk mz="826.08870859" i="986.195" sn="3.80585" a="53.9963" fwhm="0.0579201" res="14262.6" algo="Sum"/><pk mz="826.55999109" i="29955.8" sn="116.05" a="1549.29" fwhm="0.0459729" res="17979.3" algo="Sum"/><pk mz="827.05516699" i="1639.35" sn="6.3537" a="97.4818" fwhm="0.0652034" res="12684.2" algo="Sum"/><pk mz="827.56386015" i="11926.9" sn="46.346" a="766.83" fwhm="0.0513319" res="16121.8" algo="Sum"/><pk mz="827.69502878" i="1941.01" sn="7.54355" a="107.69" fwhm="0.0622315" res="13300.3" algo="Sum"/><pk mz="828.06059442" i="1555.14" sn="6.04614" a="78.882" fwhm="0.060669" res="13648.8" algo="Sum"/><pk mz="828.54870099" i="77553.1" sn="302.812" a="3437.94" fwhm="0.0365523" res="22667.5" algo="Sum"/><pk mz="828.69065289" i="1702.1" sn="6.64622" a="88.8643" fwhm="0.0671946" res="12332.7" algo="Sum"/><pk mz="829.06557175" i="1695.48" sn="6.62326" a="106.684" fwhm="0.0664227" res="12481.7" algo="Sum"/><pk mz="829.55165829" i="40743.6" sn="159.593" a="1836.78" fwhm="0.0382682" res="21677.3" algo="Sum"/><pk mz="829.65520518" i="1496.4" sn="5.86141" a="57.7477" fwhm="0.0344839" res="24059.2" algo="Sum"/><pk mz="829.70329605" i="1588.39" sn="6.22172" a="105.261" fwhm="0.0826939" res="10033.4" algo="Sum"/><pk mz="829.81884549" i="684.515" sn="2.68069" a="31.7316" fwhm="0.0569053" res="14582.4" algo="Sum"/><pk mz="830.06947467" i="1360.56" sn="5.33304" a="93.3689" fwhm="0.072766" res="11407.4" algo="Sum"/><pk mz="830.56161819" i="60340.5" sn="237.212" a="2666.02" fwhm="0.0378156" res="21963.4" algo="Sum"/><pk mz="831.06622665" i="2082.2" sn="8.19199" a="106.185" fwhm="0.049424" res="16815" algo="Sum"/><pk mz="831.56610407" i="28907.7" sn="113.865" a="1305.27" fwhm="0.0401377" res="20717.8" algo="Sum"/><pk mz="832.07273086" i="2065.69" sn="8.14217" a="164.667" fwhm="0.052863" res="15740.2" algo="Sum"/><pk mz="832.57891745" i="172032" sn="678.535" a="6653.73" fwhm="0.0321753" res="25876.4" algo="Sum"/><pk mz="833.08279633" i="2796.17" sn="11.0392" a="178.439" fwhm="0.0498987" res="16695.5" algo="Sum"/><pk mz="833.58218050" i="85154.7" sn="336.306" a="3528.83" fwhm="0.0361092" res="23085" algo="Sum"/><pk mz="833.64457476" i="10542.9" sn="41.6441" a="431.206" fwhm="0.0451497" res="18464" algo="Sum"/><pk mz="834.09105507" i="1860.94" sn="7.35396" a="137.899" fwhm="0.0683371" res="12205.5" algo="Sum"/><pk mz="834.59239581" i="73961.2" sn="292.472" a="3326.46" fwhm="0.0387504" res="21537.6" algo="Sum"/><pk mz="834.73631419" i="1072.41" sn="4.24278" a="75.2831" fwhm="0.0544311" res="15335.6" algo="Sum"/><pk mz="835.11802059" i="1147.45" sn="4.54252" a="71.3942" fwhm="0.0635488" res="13141.4" algo="Sum"/><pk mz="835.59730785" i="31511.8" sn="124.817" a="1616.02" fwhm="0.0425935" res="19618" algo="Sum"/><pk mz="835.66214091" i="20319.1" sn="80.5046" a="899.436" fwhm="0.0438538" res="19055.6" algo="Sum"/><pk mz="836.12988080" i="714.415" sn="2.83244" a="35.4698" fwhm="0.0564175" res="14820.4" algo="Sum"/><pk mz="836.53350791" i="5006.12" sn="19.8548" a="305.788" fwhm="0.0708386" res="11809" algo="Sum"/><pk mz="836.60697306" i="17907.9" sn="71.0467" a="916.759" fwhm="0.0479512" res="17447" algo="Sum"/><pk mz="836.66557334" i="11314.5" sn="44.8985" a="466.351" fwhm="0.0481598" res="17372.7" algo="Sum"/><pk mz="837.61348423" i="8166.18" sn="32.5347" a="400.532" fwhm="0.0584395" res="14333" algo="Sum"/><pk mz="837.67640403" i="11519.7" sn="45.907" a="562.511" fwhm="0.0459092" res="18246.4" algo="Sum"/><pk mz="838.50828415" i="10124.9" sn="40.4331" a="513.79" fwhm="0.0505975" res="16572.1" algo="Sum"/><pk mz="838.62410858" i="5936.87" sn="23.7183" a="307.091" fwhm="0.0678223" res="12365" algo="Sum"/><pk mz="838.68066958" i="5791.74" sn="23.1435" a="289.078" fwhm="0.0557517" res="15043.1" algo="Sum"/><pk mz="839.05364060" i="769.236" sn="3.08129" a="44.9632" fwhm="0.0687092" res="12211.7" algo="Sum"/><pk mz="839.51220417" i="4965" sn="19.9178" a="268.644" fwhm="0.0560558" res="14976.4" algo="Sum"/><pk mz="839.55215046" i="2664.11" sn="10.6891" a="94.4302" fwhm="0.0514251" res="16325.7" algo="Sum"/><pk mz="839.63274431" i="4437.23" sn="17.8078" a="263.268" fwhm="0.0613703" res="13681.4" algo="Sum"/><pk mz="839.67810607" i="2341.26" sn="9.39694" a="113.715" fwhm="0.0409597" res="20500.1" algo="Sum"/><pk mz="840.06416035" i="800.532" sn="3.21442" a="42.1398" fwhm="0.0605277" res="13879" algo="Sum"/><pk mz="840.51514696" i="6540.91" sn="26.3255" a="374.714" fwhm="0.0664091" res="12656.6" algo="Sum"/><pk mz="840.57538441" i="4758.33" sn="19.1552" a="261.115" fwhm="0.0814278" res="10323" algo="Sum"/><pk mz="840.63495134" i="2812.52" sn="11.3226" a="127.636" fwhm="0.0644271" res="13047.8" algo="Sum"/><pk mz="841.06789407" i="914.996" sn="3.68521" a="55.6325" fwhm="0.0696624" res="12073.5" algo="Sum"/><pk mz="841.52008984" i="2974.73" sn="12.0336" a="188.823" fwhm="0.0638" res="13190" algo="Sum"/><pk mz="841.58119268" i="2864.08" sn="11.5863" a="176.048" fwhm="0.0867319" res="9703.25" algo="Sum"/><pk mz="841.63400289" i="1909.34" sn="7.72453" a="86.0815" fwhm="0.0593423" res="14182.7" algo="Sum"/><pk mz="842.07002791" i="714.183" sn="2.89054" a="47.3012" fwhm="0.0709708" res="11865" algo="Sum"/><pk mz="842.52465593" i="2935.65" sn="11.9037" a="134.364" fwhm="0.0424508" res="19847.1" algo="Sum"/><pk mz="842.59395074" i="4771.02" sn="19.3468" a="390.995" fwhm="0.104234" res="8083.65" algo="Sum"/><pk mz="843.06665637" i="675.853" sn="2.7425" a="25.672" fwhm="0.0528912" res="15939.6" algo="Sum"/><pk mz="843.52866925" i="1670.95" sn="6.80588" a="70.6641" fwhm="0.0512681" res="16453.3" algo="Sum"/><pk mz="843.59609819" i="2830.58" sn="11.5294" a="224.011" fwhm="0.093186" res="9052.82" algo="Sum"/><pk mz="844.52363259" i="29607.4" sn="120.908" a="1473.06" fwhm="0.0410494" res="20573.4" algo="Sum"/><pk mz="844.60981888" i="4261.13" sn="17.4012" a="212.149" fwhm="0.0535185" res="15781.7" algo="Sum"/><pk mz="844.73025825" i="764.679" sn="3.12272" a="30.0939" fwhm="0.0573149" res="14738.4" algo="Sum"/><pk mz="845.08004094" i="849.465" sn="3.47148" a="55.0557" fwhm="0.0685671" res="12324.9" algo="Sum"/><pk mz="845.52716029" i="15054.5" sn="61.7222" a="806.265" fwhm="0.0432627" res="19544" algo="Sum"/><pk mz="845.61250782" i="2495.06" sn="10.2295" a="113.359" fwhm="0.0477856" res="17696" algo="Sum"/><pk mz="845.68420231" i="889.685" sn="3.64763" a="50.0648" fwhm="0.073508" res="11504.6" algo="Sum"/><pk mz="846.08795948" i="715.336" sn="2.93734" a="39.9786" fwhm="0.0711639" res="11889.3" algo="Sum"/><pk mz="846.53647760" i="23581.6" sn="96.927" a="1274.34" fwhm="0.0447562" res="18914.4" algo="Sum"/><pk mz="846.62521408" i="3113.7" sn="12.7982" a="130.581" fwhm="0.0484794" res="17463.6" algo="Sum"/><pk mz="847.54062433" i="11265.5" sn="46.3882" a="669.258" fwhm="0.0475223" res="17834.6" algo="Sum"/><pk mz="847.62905191" i="2052.43" sn="8.45208" a="90.7852" fwhm="0.0553593" res="15311.4" algo="Sum"/><pk mz="848.55083095" i="70432" sn="290.729" a="3302.2" fwhm="0.041295" res="20548.5" algo="Sum"/><pk mz="849.55461496" i="35111.5" sn="145.176" a="1669.41" fwhm="0.0435756" res="19496.1" algo="Sum"/><pk mz="850.56135593" i="28139.9" sn="116.601" a="1568.6" fwhm="0.0473015" res="17981.7" algo="Sum"/><pk mz="851.56618449" i="11711.7" sn="48.6624" a="659.226" fwhm="0.0507835" res="16768.6" algo="Sum"/><pk mz="851.63660965" i="6028.08" sn="25.0538" a="289.804" fwhm="0.060273" res="14129.7" algo="Sum"/><pk mz="852.56916859" i="6224.64" sn="25.9755" a="485.628" fwhm="0.0744266" res="11455.2" algo="Sum"/><pk mz="852.64012562" i="3592.94" sn="14.997" a="169.886" fwhm="0.0649382" res="13130" algo="Sum"/><pk mz="853.57304685" i="2822.57" sn="11.8114" a="177.939" fwhm="0.0933121" res="9147.5" algo="Sum"/><pk mz="853.65061220" i="4046.26" sn="16.9372" a="237.444" fwhm="0.0587924" res="14519.7" algo="Sum"/><pk mz="854.48453817" i="3080.18" sn="12.9562" a="154.827" fwhm="0.0548554" res="15577" algo="Sum"/><pk mz="854.56341901" i="6478.83" sn="27.26" a="393.776" fwhm="0.0537273" res="15905.6" algo="Sum"/><pk mz="854.65660200" i="2257.3" sn="9.50056" a="126.186" fwhm="0.0807775" res="10580.4" algo="Sum"/><pk mz="855.48924624" i="1525.22" sn="6.4408" a="75.5375" fwhm="0.058967" res="14507.9" algo="Sum"/><pk mz="855.56616878" i="3696.21" sn="15.6131" a="240.143" fwhm="0.0558742" res="15312.4" algo="Sum"/><pk mz="855.65742603" i="1383.03" sn="5.84263" a="85.3075" fwhm="0.0875865" res="9769.28" algo="Sum"/><pk mz="856.49005462" i="2187.75" sn="9.27815" a="126.049" fwhm="0.05987" res="14305.8" algo="Sum"/><pk mz="856.57897571" i="28462" sn="120.718" a="1338.96" fwhm="0.0397266" res="21561.8" algo="Sum"/><pk mz="857.49966673" i="1178.38" sn="5.01093" a="53.8623" fwhm="0.0547052" res="15674.9" algo="Sum"/><pk mz="857.58281702" i="15537.6" sn="66.0789" a="788.159" fwhm="0.0421885" res="20327.4" algo="Sum"/><pk mz="857.69022658" i="859.535" sn="3.65597" a="37.1767" fwhm="0.052881" res="16219.3" algo="Sum"/><pk mz="858.59163051" i="14973.2" sn="63.9939" a="783.162" fwhm="0.0450368" res="19064.2" algo="Sum"/><pk mz="859.59660390" i="6835.57" sn="29.2973" a="390.857" fwhm="0.048988" res="17547.1" algo="Sum"/><pk mz="860.53047513" i="2671.65" sn="11.4989" a="164.229" fwhm="0.0741596" res="11603.8" algo="Sum"/><pk mz="860.60600635" i="6873.1" sn="29.5821" a="421.84" fwhm="0.0529733" res="16246" algo="Sum"/><pk mz="860.69966916" i="767.633" sn="3.30392" a="24.2804" fwhm="0.0404978" res="21253" algo="Sum"/><pk mz="861.53123409" i="1969.65" sn="8.50095" a="138.771" fwhm="0.0705312" res="12214.9" algo="Sum"/><pk mz="861.61007552" i="3437.47" sn="14.836" a="203.696" fwhm="0.0589044" res="14627.3" algo="Sum"/><pk mz="862.51253286" i="5044.83" sn="21.8036" a="383.446" fwhm="0.0748628" res="11521.2" algo="Sum"/><pk mz="862.61377879" i="2536.54" sn="10.9635" a="147.195" fwhm="0.0697371" res="12369.5" algo="Sum"/><pk mz="863.51612449" i="2727.12" sn="11.8119" a="147.39" fwhm="0.0613485" res="14075.6" algo="Sum"/><pk mz="863.62036169" i="1499.12" sn="6.49498" a="100.431" fwhm="0.0962632" res="8971.45" algo="Sum"/><pk mz="864.51465706" i="7617.56" sn="33.0755" a="535.241" fwhm="0.0601433" res="14374.3" algo="Sum"/><pk mz="864.61778621" i="1575.01" sn="6.8408" a="50.2961" fwhm="0.0463882" res="18638.7" algo="Sum"/><pk mz="865.51854521" i="3797.9" sn="16.5299" a="336.015" fwhm="0.0749798" res="11543.4" algo="Sum"/><pk mz="865.65142952" i="1249.46" sn="5.44015" a="73.2849" fwhm="0.0812281" res="10657" algo="Sum"/><pk mz="866.53412356" i="7359.54" sn="32.1015" a="495.803" fwhm="0.0533499" res="16242.5" algo="Sum"/><pk mz="866.65201049" i="1330.4" sn="5.80572" a="66.125" fwhm="0.0692907" res="12507.5" algo="Sum"/><pk mz="867.53941616" i="3805.03" sn="16.6441" a="229.6" fwhm="0.0563002" res="15409.2" algo="Sum"/><pk mz="867.66910973" i="1165.74" sn="5.1018" a="83.6398" fwhm="0.0869529" res="9978.62" algo="Sum"/><pk mz="868.53688830" i="3963.25" sn="17.3775" a="264.405" fwhm="0.0608249" res="14279.3" algo="Sum"/><pk mz="868.60770130" i="1407.55" sn="6.1733" a="83.4383" fwhm="0.0556109" res="15619.4" algo="Sum"/><pk mz="868.68048288" i="1105.82" sn="4.85132" a="65.603" fwhm="0.0830412" res="10460.8" algo="Sum"/><pk mz="869.54187114" i="1970.24" sn="8.67474" a="138.627" fwhm="0.0749157" res="11606.9" algo="Sum"/><pk mz="869.59687058" i="1052.71" sn="4.63597" a="18.1103" fwhm="0.0174456" res="49846.2" algo="Sum"/><pk mz="869.69103388" i="1028.73" sn="4.5313" a="70.8074" fwhm="0.0649553" res="13389.1" algo="Sum"/><pk mz="870.54156009" i="3315.83" sn="14.6642" a="221.881" fwhm="0.0684161" res="12724.2" algo="Sum"/><pk mz="870.62872086" i="1859.46" sn="8.22482" a="111.584" fwhm="0.0878639" res="9908.83" algo="Sum"/><pk mz="871.54742676" i="1897.85" sn="8.42094" a="129.484" fwhm="0.0634388" res="13738.4" algo="Sum"/><pk mz="871.62868643" i="1549.06" sn="6.87436" a="95.2797" fwhm="0.066439" res="13119.2" algo="Sum"/><pk mz="871.69750064" i="904.739" sn="4.01553" a="46.8612" fwhm="0.0522758" res="16675" algo="Sum"/><pk mz="872.54836517" i="15151.6" sn="67.4309" a="858.051" fwhm="0.0499508" res="17468.2" algo="Sum"/><pk mz="872.64329650" i="2310.15" sn="10.2831" a="124.365" fwhm="0.0638652" res="13663.8" algo="Sum"/><pk mz="873.55242984" i="8023.97" sn="35.8229" a="503.72" fwhm="0.0517933" res="16866.1" algo="Sum"/><pk mz="873.64711177" i="1498.25" sn="6.6889" a="89.3562" fwhm="0.0822459" res="10622.4" algo="Sum"/><pk mz="874.55877407" i="9446.64" sn="42.2777" a="575.979" fwhm="0.0532569" res="16421.5" algo="Sum"/><pk mz="874.66016544" i="1920.89" sn="8.59682" a="98.1019" fwhm="0.0695585" res="12574.5" algo="Sum"/><pk mz="874.72585753" i="1735.27" sn="7.76605" a="98.7852" fwhm="0.0659844" res="13256.6" algo="Sum"/><pk mz="875.56383821" i="4676.18" sn="20.9884" a="350.74" fwhm="0.0548327" res="15967.9" algo="Sum"/><pk mz="875.65832161" i="1188.96" sn="5.33648" a="43.1712" fwhm="0.052519" res="16673.2" algo="Sum"/><pk mz="875.72654804" i="1204.5" sn="5.40622" a="74.5947" fwhm="0.0800745" res="10936.4" algo="Sum"/><pk mz="876.56871590" i="10731.2" sn="48.2927" a="662.206" fwhm="0.0482887" res="18152.7" algo="Sum"/><pk mz="876.68133633" i="1790" sn="8.05574" a="91.3049" fwhm="0.0705095" res="12433.5" algo="Sum"/><pk mz="877.57307254" i="5477.85" sn="24.7188" a="320.598" fwhm="0.0508427" res="17260.5" algo="Sum"/><pk mz="877.71893836" i="1504.56" sn="6.79153" a="123.622" fwhm="0.0645878" res="13589.5" algo="Sum"/><pk mz="878.48986919" i="1580.37" sn="7.14665" a="75.5535" fwhm="0.0548058" res="16029.1" algo="Sum"/><pk mz="878.57817381" i="3186.91" sn="14.4128" a="238.317" fwhm="0.0833964" res="10535" algo="Sum"/><pk mz="878.69868677" i="1669.77" sn="7.55408" a="125.933" fwhm="0.0753747" res="11657.7" algo="Sum"/><pk mz="879.49728012" i="991.176" sn="4.48986" a="48.5658" fwhm="0.0528601" res="16638.2" algo="Sum"/><pk mz="879.57940647" i="1613.19" sn="7.30944" a="104.729" fwhm="0.067457" res="13039.1" algo="Sum"/><pk mz="879.65716062" i="945.667" sn="4.2857" a="32.422" fwhm="0.0467897" res="18800.2" algo="Sum"/><pk mz="879.73299237" i="1403.64" sn="6.363" a="71.2583" fwhm="0.0542468" res="16217.2" algo="Sum"/><pk mz="880.49447693" i="1744.63" sn="7.92235" a="116.866" fwhm="0.0746818" res="11789.9" algo="Sum"/><pk mz="880.56918936" i="1826.59" sn="8.29606" a="99.2484" fwhm="0.0744097" res="11834.1" algo="Sum"/><pk mz="880.65605888" i="874.274" sn="3.97201" a="23.3296" fwhm="0.0351124" res="25081" algo="Sum"/><pk mz="880.73552352" i="1029.44" sn="4.67833" a="55.1975" fwhm="0.0553001" res="15926.5" algo="Sum"/><pk mz="881.49669213" i="1151.88" sn="5.24257" a="77.4906" fwhm="0.0644727" res="13672.4" algo="Sum"/><pk mz="881.58722172" i="1296.99" sn="5.90477" a="76.6628" fwhm="0.0804882" res="10953" algo="Sum"/><pk mz="881.65199668" i="829.014" sn="3.77519" a="19.7313" fwhm="0.0270186" res="32631.3" algo="Sum"/><pk mz="881.68032891" i="861.696" sn="3.92446" a="32.975" fwhm="0.052699" res="16730.5" algo="Sum"/><pk mz="881.70958891" i="738.986" sn="3.36593" a="16.097" fwhm="0.0234222" res="37644.2" algo="Sum"/><pk mz="881.74869890" i="750.061" sn="3.41687" a="38.8137" fwhm="0.0592315" res="14886.5" algo="Sum"/><pk mz="882.51115872" i="2285.79" sn="10.4425" a="152.591" fwhm="0.0729258" res="12101.5" algo="Sum"/><pk mz="882.58880578" i="1499.94" sn="6.85441" a="104.621" fwhm="0.0849855" res="10385.2" algo="Sum"/><pk mz="883.51819426" i="1268.62" sn="5.81237" a="87.8083" fwhm="0.0631328" res="13994.6" algo="Sum"/><pk mz="883.58790659" i="1035.92" sn="4.74741" a="87.1435" fwhm="0.0840112" res="10517.5" algo="Sum"/><pk mz="883.66611181" i="735.811" sn="3.37307" a="20.1199" fwhm="0.0351723" res="25123.9" algo="Sum"/><pk mz="884.51848444" i="1520.93" sn="6.9958" a="94.2545" fwhm="0.0620714" res="14250" algo="Sum"/><pk mz="884.59780345" i="1633.96" sn="7.51785" a="115.335" fwhm="0.0697775" res="12677.4" algo="Sum"/><pk mz="884.67503140" i="751.498" sn="3.45843" a="27.8849" fwhm="0.0803008" res="11017" algo="Sum"/><pk mz="885.54430764" i="1114.77" sn="5.14252" a="75.5407" fwhm="0.0625227" res="14163.6" algo="Sum"/><pk mz="885.60291043" i="1156.18" sn="5.33449" a="101.42" fwhm="0.0876069" res="10108.8" algo="Sum"/><pk mz="886.51320082" i="2049.45" sn="9.48591" a="114.63" fwhm="0.0615139" res="14411.6" algo="Sum"/><pk mz="886.60526105" i="1452.51" sn="6.72412" a="54.5057" fwhm="0.0528458" res="16777.2" algo="Sum"/><pk mz="887.52045177" i="1220.62" sn="5.66856" a="93.4296" fwhm="0.0830012" res="10692.9" algo="Sum"/><pk mz="887.59282738" i="1021.25" sn="4.74286" a="33.5157" fwhm="0.0470003" res="18884.8" algo="Sum"/><pk mz="887.61573729" i="951.631" sn="4.4199" a="38.6528" fwhm="0.0587517" res="15107.9" algo="Sum"/><pk mz="888.51709124" i="3136.95" sn="14.6251" a="240.933" fwhm="0.0692423" res="12832" algo="Sum"/><pk mz="888.62189122" i="1375.31" sn="6.41286" a="80.9821" fwhm="0.0797297" res="11145.4" algo="Sum"/><pk mz="889.52130845" i="1751.92" sn="8.19122" a="94.1754" fwhm="0.0631977" res="14075.2" algo="Sum"/><pk mz="889.62997879" i="1189.03" sn="5.55947" a="77.2654" fwhm="0.0890484" res="9990.41" algo="Sum"/><pk mz="890.53484286" i="4032.95" sn="18.9172" a="274.736" fwhm="0.0576925" res="15435.9" algo="Sum"/><pk mz="890.63643746" i="1270.77" sn="5.96075" a="83.1798" fwhm="0.075123" res="11855.7" algo="Sum"/><pk mz="890.70399346" i="732.924" sn="3.4379" a="40.8169" fwhm="0.060385" res="14750.4" algo="Sum"/><pk mz="891.53884603" i="2265.27" sn="10.6458" a="158.642" fwhm="0.0617" res="14449.6" algo="Sum"/><pk mz="891.61975547" i="1038.04" sn="4.87833" a="35.2317" fwhm="0.0367577" res="24256.7" algo="Sum"/><pk mz="891.68590698" i="1216.37" sn="5.71668" a="69.5009" fwhm="0.0616978" res="14452.5" algo="Sum"/><pk mz="892.54731781" i="4668.68" sn="22.0063" a="294.671" fwhm="0.0569984" res="15659.2" algo="Sum"/><pk mz="892.66306945" i="1133.73" sn="5.3449" a="30.7118" fwhm="0.0353505" res="25251.7" algo="Sum"/><pk mz="892.68389835" i="1126.29" sn="5.31019" a="69.1933" fwhm="0.0779274" res="11455.3" algo="Sum"/><pk mz="893.55134632" i="2490.54" sn="11.7664" a="195.926" fwhm="0.0738201" res="12104.5" algo="Sum"/><pk mz="893.61521473" i="1283.24" sn="6.06375" a="60.3252" fwhm="0.0680726" res="13127.4" algo="Sum"/><pk mz="893.70038995" i="2080.2" sn="9.83158" a="133.446" fwhm="0.0616149" res="14504.6" algo="Sum"/><pk mz="894.55620319" i="2059.26" sn="9.75997" a="151.253" fwhm="0.0805445" res="11106.4" algo="Sum"/><pk mz="894.70134856" i="1557.97" sn="7.3871" a="100.265" fwhm="0.0668222" res="13389.3" algo="Sum"/><pk mz="895.56204266" i="1133.44" sn="5.38788" a="68.5966" fwhm="0.0838009" res="10686.8" algo="Sum"/><pk mz="895.63150299" i="1242.53" sn="5.9076" a="74.4817" fwhm="0.0944255" res="9485.06" algo="Sum"/><pk mz="895.71229611" i="1681.6" sn="7.99744" a="104.714" fwhm="0.0614233" res="14582.6" algo="Sum"/><pk mz="896.46698685" i="1233.52" sn="5.89061" a="70.2481" fwhm="0.065439" res="13699.3" algo="Sum"/><pk mz="896.53810276" i="2850.8" sn="13.6161" a="190.224" fwhm="0.060684" res="14773.9" algo="Sum"/><pk mz="896.64537703" i="1151.72" sn="5.50289" a="72.3546" fwhm="0.0886826" res="10110.7" algo="Sum"/><pk mz="896.71754010" i="1188.56" sn="5.68043" a="78.75" fwhm="0.0746256" res="12016.2" algo="Sum"/><pk mz="897.47262286" i="764.393" sn="3.66535" a="45.1638" fwhm="0.0608748" res="14742.9" algo="Sum"/><pk mz="897.54460904" i="1578.11" sn="7.56893" a="105.069" fwhm="0.0768204" res="11683.7" algo="Sum"/><pk mz="897.63430427" i="1239.25" sn="5.94561" a="98.5794" fwhm="0.0989394" res="9072.57" algo="Sum"/><pk mz="897.72304175" i="916.884" sn="4.40038" a="55.9457" fwhm="0.0788156" res="11390.2" algo="Sum"/><pk mz="898.47615720" i="1170.05" sn="5.64481" a="75.311" fwhm="0.0700818" res="12820.4" algo="Sum"/><pk mz="898.55232044" i="2108.65" sn="10.1758" a="153.761" fwhm="0.0796606" res="11279.8" algo="Sum"/><pk mz="898.66110584" i="1761.45" sn="8.50357" a="114.096" fwhm="0.0753725" res="11922.9" algo="Sum"/><pk mz="898.72068485" i="762.26" sn="3.68068" a="23.9658" fwhm="0.0472941" res="19002.8" algo="Sum"/><pk mz="899.47503738" i="686.133" sn="3.32716" a="29.3486" fwhm="0.0514808" res="17472" algo="Sum"/><pk mz="899.55735200" i="1308.29" sn="6.346" a="106.875" fwhm="0.0861574" res="10440.9" algo="Sum"/><pk mz="899.65979240" i="1316.35" sn="6.38738" a="90.7803" fwhm="0.076446" res="11768.6" algo="Sum"/><pk mz="900.48648877" i="774.288" sn="3.77704" a="34.9235" fwhm="0.0522692" res="17227.9" algo="Sum"/><pk mz="900.56679115" i="4601.93" sn="22.4551" a="285.741" fwhm="0.0495041" res="18191.8" algo="Sum"/><pk mz="900.67739246" i="1946.57" sn="9.50037" a="113.368" fwhm="0.063225" res="14245.6" algo="Sum"/><pk mz="901.57067411" i="2628.35" sn="12.8879" a="148.735" fwhm="0.0522953" res="17240" algo="Sum"/><pk mz="901.68125486" i="1289.82" sn="6.32621" a="64.5278" fwhm="0.0769792" res="11713.3" algo="Sum"/><pk mz="902.49415933" i="913.122" sn="4.49848" a="32.5341" fwhm="0.0337844" res="26713.4" algo="Sum"/><pk mz="902.50136515" i="899.966" sn="4.43369" a="10.4373" fwhm="0.0205695" res="43875.8" algo="Sum"/><pk mz="902.58137003" i="2141.9" sn="10.5537" a="181.119" fwhm="0.0709576" res="12720" algo="Sum"/><pk mz="902.69265893" i="1041.27" sn="5.13198" a="53.5032" fwhm="0.0710973" res="12696.6" algo="Sum"/><pk mz="903.51117021" i="666.669" sn="3.29625" a="45.7114" fwhm="0.0852762" res="10595.1" algo="Sum"/><pk mz="903.58329641" i="1220.74" sn="6.03647" a="55.8385" fwhm="0.0652051" res="13857.6" algo="Sum"/><pk mz="903.65014896" i="1418.98" sn="7.01678" a="97.2657" fwhm="0.0924185" res="9777.81" algo="Sum"/><pk mz="903.73148993" i="901.908" sn="4.45989" a="48.5546" fwhm="0.0632997" res="14277" algo="Sum"/><pk mz="904.50698015" i="984.836" sn="4.88478" a="73.0687" fwhm="0.0909979" res="9939.86" algo="Sum"/><pk mz="904.55846418" i="973.966" sn="4.83155" a="27.0336" fwhm="0.0355855" res="25419.3" algo="Sum"/><pk mz="904.59593729" i="1054.07" sn="5.22899" a="56.7021" fwhm="0.0711726" res="12709.9" algo="Sum"/><pk mz="904.65355654" i="1109.31" sn="5.50303" a="72.4103" fwhm="0.082303" res="10991.7" algo="Sum"/><pk mz="905.52184428" i="680.616" sn="3.38438" a="43.8523" fwhm="0.080353" res="11269.3" algo="Sum"/><pk mz="905.56078542" i="771.474" sn="3.83618" a="25.5083" fwhm="0.0474735" res="19075.1" algo="Sum"/><pk mz="905.58811445" i="816.226" sn="4.05871" a="26.221" fwhm="0.0415402" res="21800.3" algo="Sum"/><pk mz="905.67066676" i="1293.6" sn="6.43249" a="89.5789" fwhm="0.0836097" res="10832.1" algo="Sum"/><pk mz="905.75152987" i="730.464" sn="3.63226" a="37.2685" fwhm="0.0550603" res="16450.2" algo="Sum"/><pk mz="906.50217608" i="2170.13" sn="10.8227" a="158.028" fwhm="0.0630929" res="14367.7" algo="Sum"/><pk mz="906.59203630" i="933.136" sn="4.65366" a="48.8287" fwhm="0.0712515" res="12723.8" algo="Sum"/><pk mz="906.67839468" i="1027.38" sn="5.12365" a="75.3802" fwhm="0.0979495" res="9256.59" algo="Sum"/><pk mz="907.51188129" i="1389.48" sn="6.94458" a="92.7494" fwhm="0.0801147" res="11327.7" algo="Sum"/><pk mz="907.69262052" i="1677.75" sn="8.38672" a="100.239" fwhm="0.0653899" res="13881.2" algo="Sum"/><pk mz="908.51339587" i="1917.6" sn="9.60763" a="163.328" fwhm="0.0839147" res="10826.6" algo="Sum"/><pk mz="908.59805725" i="850.035" sn="4.25897" a="23.5454" fwhm="0.059694" res="15220.9" algo="Sum"/><pk mz="908.69566659" i="1161.2" sn="5.81955" a="91.755" fwhm="0.0750991" res="12099.9" algo="Sum"/><pk mz="909.53999822" i="1494.11" sn="7.50465" a="95.9481" fwhm="0.0828945" res="10972.3" algo="Sum"/><pk mz="909.70135781" i="1296.54" sn="6.51528" a="106.053" fwhm="0.0924915" res="9835.51" algo="Sum"/><pk mz="910.54125623" i="1268.53" sn="6.39041" a="118.214" fwhm="0.110724" res="8223.55" algo="Sum"/><pk mz="910.65128444" i="745.282" sn="3.75512" a="16.811" fwhm="0.0238035" res="38257.1" algo="Sum"/><pk mz="910.70319485" i="890.524" sn="4.48739" a="65.8524" fwhm="0.0888305" res="10252.1" algo="Sum"/><pk mz="911.55360525" i="822.091" sn="4.15616" a="34.8376" fwhm="0.059538" res="15310.4" algo="Sum"/><pk mz="911.59705947" i="758.695" sn="3.8361" a="34.0569" fwhm="0.0595396" res="15310.8" algo="Sum"/><pk mz="911.63134589" i="718.879" sn="3.63517" a="30.0121" fwhm="0.0334659" res="27240.6" algo="Sum"/><pk mz="911.71262146" i="727.197" sn="3.67823" a="29.3411" fwhm="0.0541072" res="16850.1" algo="Sum"/><pk mz="912.52102729" i="1119.17" sn="5.68073" a="67.2848" fwhm="0.076454" res="11935.6" algo="Sum"/><pk mz="912.58957780" i="851.816" sn="4.32463" a="24.2202" fwhm="0.0357432" res="25531.8" algo="Sum"/><pk mz="912.61183138" i="835.963" sn="4.24445" a="23.2371" fwhm="0.0357438" res="25532" algo="Sum"/><pk mz="913.52715030" i="766.378" sn="3.9023" a="32.0819" fwhm="0.0552339" res="16539.2" algo="Sum"/><pk mz="913.61769251" i="999.327" sn="5.09001" a="58.5258" fwhm="0.0723972" res="12619.5" algo="Sum"/><pk mz="914.53633640" i="1342.83" sn="6.86435" a="108.171" fwhm="0.0867352" res="10544" algo="Sum"/><pk mz="914.63638389" i="1320.39" sn="6.75198" a="59.694" fwhm="0.0582155" res="15711.2" algo="Sum"/><pk mz="915.53896558" i="822.602" sn="4.2203" a="67.2539" fwhm="0.0657178" res="13931.4" algo="Sum"/><pk mz="915.64247046" i="805.589" sn="4.13435" a="61.5338" fwhm="0.0638508" res="14340.3" algo="Sum"/><pk mz="915.69290294" i="694.099" sn="3.56243" a="30.4398" fwhm="0.0587795" res="15578.4" algo="Sum"/><pk mz="916.53264068" i="3051.45" sn="15.7108" a="219.885" fwhm="0.0673604" res="13606.4" algo="Sum"/><pk mz="916.65560121" i="1075.5" sn="5.53917" a="70.6189" fwhm="0.0788494" res="11625.4" algo="Sum"/><pk mz="917.53858632" i="1691.93" sn="8.73889" a="145.341" fwhm="0.0839365" res="10931.3" algo="Sum"/><pk mz="917.70570612" i="1275.65" sn="6.5913" a="92.8863" fwhm="0.0887754" res="10337.4" algo="Sum"/><pk mz="918.54784055" i="1696.4" sn="8.79699" a="84.3393" fwhm="0.0634218" res="14483.1" algo="Sum"/><pk mz="918.70572864" i="1052.65" sn="5.4599" a="81.445" fwhm="0.086824" res="10581.2" algo="Sum"/><pk mz="919.55401194" i="998.015" sn="5.19352" a="72.4274" fwhm="0.0800442" res="11488.1" algo="Sum"/><pk mz="919.60932359" i="812.796" sn="4.23032" a="13.4847" fwhm="0.0179402" res="51259.8" algo="Sum"/><pk mz="919.63539468" i="832.469" sn="4.33286" a="22.7565" fwhm="0.0358809" res="25630.2" algo="Sum"/><pk mz="919.64969731" i="784.988" sn="4.08589" a="13.5468" fwhm="0.0323165" res="28457.6" algo="Sum"/><pk mz="919.72024377" i="1469.97" sn="7.65163" a="102.919" fwhm="0.0804033" res="11438.8" algo="Sum"/><pk mz="920.47783393" i="765.622" sn="3.99486" a="30.3407" fwhm="0.0493537" res="18650.6" algo="Sum"/><pk mz="920.59118875" i="1299.7" sn="6.78159" a="79.9198" fwhm="0.0726227" res="12676.4" algo="Sum"/><pk mz="920.65695304" i="758.788" sn="3.95922" a="30.2952" fwhm="0.0538513" res="17096.3" algo="Sum"/><pk mz="920.72184911" i="1033.33" sn="5.3918" a="77.2816" fwhm="0.079918" res="11520.8" algo="Sum"/><pk mz="921.59552104" i="915.287" sn="4.79047" a="53.3032" fwhm="0.0736355" res="12515.6" algo="Sum"/><pk mz="921.66396034" i="959.45" sn="5.02183" a="56.1109" fwhm="0.0821476" res="11219.6" algo="Sum"/><pk mz="921.72900039" i="1029.51" sn="5.38857" a="69.0768" fwhm="0.0773597" res="11914.8" algo="Sum"/><pk mz="922.47764210" i="1110.29" sn="5.8327" a="77.8745" fwhm="0.0754627" res="12224.3" algo="Sum"/><pk mz="922.58521148" i="923.474" sn="4.85128" a="52.4817" fwhm="0.0764635" res="12065.7" algo="Sum"/><pk mz="922.66414154" i="922.819" sn="4.84783" a="47.6651" fwhm="0.055225" res="16707.4" algo="Sum"/><pk mz="922.73291424" i="717.677" sn="3.77064" a="40.1893" fwhm="0.0685474" res="13461.2" algo="Sum"/><pk mz="923.48410515" i="773.554" sn="4.07878" a="51.9965" fwhm="0.0714099" res="12932.2" algo="Sum"/><pk mz="923.56065079" i="715.469" sn="3.77251" a="37.589" fwhm="0.0727002" res="12703.7" algo="Sum"/><pk mz="923.60833744" i="677.792" sn="3.57384" a="22.6252" fwhm="0.0479443" res="19264.2" algo="Sum"/><pk mz="923.67308753" i="1154.64" sn="6.08907" a="89.2922" fwhm="0.0878162" res="10518.3" algo="Sum"/><pk mz="923.73944098" i="731.037" sn="3.85568" a="35.128" fwhm="0.0541079" res="17072.2" algo="Sum"/><pk mz="924.49190836" i="1171.76" sn="6.20295" a="91.9839" fwhm="0.0763049" res="12115.8" algo="Sum"/><pk mz="924.56812073" i="1369.7" sn="7.25088" a="91.7348" fwhm="0.0855626" res="10805.8" algo="Sum"/><pk mz="924.67567642" i="1042.57" sn="5.52064" a="68.5681" fwhm="0.0870342" res="10624.3" algo="Sum"/><pk mz="925.50462398" i="858.343" sn="4.5605" a="32.0272" fwhm="0.0539927" res="17141.3" algo="Sum"/><pk mz="925.52592071" i="783.647" sn="4.16377" a="13.6662" fwhm="0.0317425" res="29157.3" algo="Sum"/><pk mz="925.57136622" i="857.52" sn="4.55689" a="51.8219" fwhm="0.0839918" res="11019.8" algo="Sum"/><pk mz="925.62255536" i="727.899" sn="3.8685" a="24.3527" fwhm="0.0479967" res="19285.1" algo="Sum"/><pk mz="925.68230137" i="1035.2" sn="5.50249" a="63.6176" fwhm="0.0746351" res="12402.8" algo="Sum"/><pk mz="926.50626441" i="928.123" sn="4.94788" a="80.1162" fwhm="0.0808" res="11466.7" algo="Sum"/><pk mz="926.57692387" i="964.045" sn="5.14009" a="85.2791" fwhm="0.0645727" res="14349.4" algo="Sum"/><pk mz="926.68716224" i="892.732" sn="4.76097" a="60.7305" fwhm="0.0867983" res="10676.3" algo="Sum"/><pk mz="927.58969142" i="721.578" sn="3.86166" a="40.7737" fwhm="0.0688864" res="13465.5" algo="Sum"/><pk mz="927.67879925" i="715.628" sn="3.83086" a="45.8997" fwhm="0.0756434" res="12263.8" algo="Sum"/><pk mz="928.50669535" i="669.316" sn="3.59187" a="28.5781" fwhm="0.0611391" res="15186.8" algo="Sum"/><pk mz="928.52965589" i="680.977" sn="3.65469" a="26.9739" fwhm="0.0540811" res="17169.2" algo="Sum"/><pk mz="928.59803796" i="774.938" sn="4.1598" a="37.1597" fwhm="0.071102" res="13060.1" algo="Sum"/><pk mz="928.65164040" i="693.665" sn="3.72417" a="23.3978" fwhm="0.0420658" res="22076.2" algo="Sum"/><pk mz="929.60017312" i="808.571" sn="4.3593" a="43.466" fwhm="0.0584214" res="15912" algo="Sum"/><pk mz="930.50403876" i="1071.27" sn="5.79221" a="80.9228" fwhm="0.0686496" res="13554.4" algo="Sum"/><pk mz="930.60021429" i="783.124" sn="4.23531" a="36.997" fwhm="0.0585249" res="15900.9" algo="Sum"/><pk mz="930.66977213" i="666.483" sn="3.60478" a="34.337" fwhm="0.0724838" res="12839.7" algo="Sum"/><pk mz="931.52356206" i="1141.78" sn="6.18516" a="87.1202" fwhm="0.0687804" res="13543.4" algo="Sum"/><pk mz="931.69328569" i="1044.3" sn="5.65869" a="71.7547" fwhm="0.0684994" res="13601.5" algo="Sum"/><pk mz="932.51249567" i="1513.47" sn="8.21833" a="119.595" fwhm="0.0828509" res="11255.3" algo="Sum"/><pk mz="932.59232872" i="714.043" sn="3.87772" a="16.2311" fwhm="0.0240885" res="38715.3" algo="Sum"/><pk mz="932.69040283" i="972.538" sn="5.28239" a="76.824" fwhm="0.0802122" res="11627.8" algo="Sum"/><pk mz="933.51830682" i="848.001" sn="4.61785" a="60.9981" fwhm="0.0653439" res="14286.2" algo="Sum"/><pk mz="933.70303337" i="1714.35" sn="9.33912" a="130.7" fwhm="0.0694557" res="13443.1" algo="Sum"/><pk mz="934.52519518" i="1329.38" sn="7.26455" a="109.057" fwhm="0.0775546" res="12049.9" algo="Sum"/><pk mz="934.61115754" i="663.731" sn="3.62736" a="26.0615" fwhm="0.0542578" res="17225.4" algo="Sum"/><pk mz="934.70924254" i="1205.07" sn="6.58691" a="57.5482" fwhm="0.0550148" res="16990.2" algo="Sum"/><pk mz="935.53168154" i="819.335" sn="4.49155" a="40.3838" fwhm="0.0513145" res="18231.3" algo="Sum"/><pk mz="935.71701825" i="1455.82" sn="7.98107" a="101.329" fwhm="0.0680571" res="13749" algo="Sum"/><pk mz="936.53448061" i="835.053" sn="4.58895" a="46.8304" fwhm="0.0683593" res="13700.2" algo="Sum"/><pk mz="936.71942900" i="859.16" sn="4.72298" a="60.1373" fwhm="0.0868361" res="10787.2" algo="Sum"/><pk mz="937.72547265" i="719.049" sn="3.96272" a="47.2604" fwhm="0.0788018" res="11899.8" algo="Sum"/><pk mz="938.56140818" i="679.701" sn="3.75334" a="34.2689" fwhm="0.066455" res="14123.3" algo="Sum"/><pk mz="938.64817330" i="681.285" sn="3.76208" a="29.4419" fwhm="0.0604168" res="15536.2" algo="Sum"/><pk mz="939.67564748" i="705.208" sn="3.90135" a="47.4019" fwhm="0.0645756" res="14551.6" algo="Sum"/><pk mz="940.53455137" i="1238.86" sn="6.87412" a="109.019" fwhm="0.102789" res="9150.13" algo="Sum"/><pk mz="940.65938192" i="698.169" sn="3.87493" a="59.3481" fwhm="0.0862229" res="10909.6" algo="Sum"/><pk mz="941.53642635" i="739.627" sn="4.11548" a="57.4874" fwhm="0.103976" res="9055.36" algo="Sum"/><pk mz="942.54244410" i="1047.44" sn="5.84516" a="52.2608" fwhm="0.0599284" res="15727.8" algo="Sum"/><pk mz="942.58745115" i="682.663" sn="3.80969" a="27.1582" fwhm="0.0432286" res="21804.7" algo="Sum"/><pk mz="943.54889522" i="667.837" sn="3.73484" a="53.9828" fwhm="0.100687" res="9371.08" algo="Sum"/><pk mz="944.55911153" i="1352.17" sn="7.58614" a="80.9106" fwhm="0.0787344" res="11996.8" algo="Sum"/><pk mz="945.56363308" i="966.361" sn="5.43469" a="51.5551" fwhm="0.0666137" res="14194.7" algo="Sum"/><pk mz="945.62951020" i="683.092" sn="3.84237" a="7.95119" fwhm="0.0126084" res="75000.1" algo="Sum"/><pk mz="945.66495072" i="775.146" sn="4.36046" a="48.856" fwhm="0.0602884" res="15685.7" algo="Sum"/><pk mz="946.56779308" i="781.877" sn="4.41186" a="43.3685" fwhm="0.054146" res="17481.8" algo="Sum"/><pk mz="947.50394663" i="709.025" sn="4.01352" a="50.4091" fwhm="0.0751417" res="12609.6" algo="Sum"/><pk mz="947.67816446" i="1206.8" sn="6.83466" a="81.8144" fwhm="0.0771689" res="12280.6" algo="Sum"/><pk mz="948.50177477" i="910.569" sn="5.1744" a="71.8769" fwhm="0.0811531" res="11687.8" algo="Sum"/><pk mz="948.58620865" i="718.531" sn="4.08412" a="48.5507" fwhm="0.0888568" res="10675.4" algo="Sum"/><pk mz="948.68297680" i="857.48" sn="4.87519" a="71.3208" fwhm="0.0875305" res="10838.3" algo="Sum"/><pk mz="949.68954825" i="1442.7" sn="8.23183" a="97.8345" fwhm="0.0647837" res="14659.4" algo="Sum"/><pk mz="950.50532591" i="882.335" sn="5.05221" a="46.8928" fwhm="0.0727446" res="13066.3" algo="Sum"/><pk mz="950.69742855" i="963.506" sn="5.51896" a="70.8157" fwhm="0.0832301" res="11422.5" algo="Sum"/><pk mz="951.70383474" i="1040.91" sn="5.98135" a="80.0199" fwhm="0.068615" res="13870.2" algo="Sum"/><pk mz="952.70421277" i="729.312" sn="4.20175" a="50.3983" fwhm="0.0938556" res="10150.7" algo="Sum"/><pk mz="954.52539077" i="682.711" sn="3.95325" a="25.5307" fwhm="0.0519047" res="18389.9" algo="Sum"/><pk mz="955.57100978" i="796.273" sn="4.62265" a="59.668" fwhm="0.0757721" res="12611.1" algo="Sum"/><pk mz="956.51087072" i="677.188" sn="3.94467" a="45.2298" fwhm="0.0738331" res="12955" algo="Sum"/><pk mz="956.56799319" i="745.181" sn="4.34118" a="63.18" fwhm="0.0711227" res="13449.6" algo="Sum"/><pk mz="957.70130160" i="710.718" sn="4.15499" a="54.9039" fwhm="0.0799694" res="11975.9" algo="Sum"/><pk mz="958.52440155" i="783.981" sn="4.60131" a="63.7565" fwhm="0.0852364" res="11245.5" algo="Sum"/><pk mz="960.53988037" i="915.002" sn="5.42064" a="49.3408" fwhm="0.0794075" res="12096.3" algo="Sum"/><pk mz="963.58829086" i="835.995" sn="5.02601" a="69.996" fwhm="0.0902935" res="10671.7" algo="Sum"/><pk mz="963.66816063" i="804.579" sn="4.83814" a="49.9747" fwhm="0.0738785" res="13044" algo="Sum"/><pk mz="964.58573448" i="700.722" sn="4.22731" a="53.7156" fwhm="0.105953" res="9103.92" algo="Sum"/><pk mz="964.67654044" i="679.599" sn="4.10059" a="43.9655" fwhm="0.0719836" res="13401.3" algo="Sum"/><pk mz="965.68873547" i="764.227" sn="4.63529" a="68.3155" fwhm="0.104494" res="9241.59" algo="Sum"/><pk mz="966.70405503" i="863.431" sn="5.25807" a="72.5236" fwhm="0.0607415" res="15915" algo="Sum"/><pk mz="967.70553965" i="666.932" sn="4.08034" a="44.8231" fwhm="0.102018" res="9485.65" algo="Sum"/><pk mz="968.55937653" i="785.96" sn="4.82918" a="56.0348" fwhm="0.0766269" res="12639.9" algo="Sum"/><pk mz="974.48921433" i="725.574" sn="4.58806" a="52.6067" fwhm="0.0927075" res="10511.4" algo="Sum"/><pk mz="984.51587529" i="839.441" sn="5.61709" a="62.2814" fwhm="0.0715602" res="13757.9" algo="Sum"/><pk mz="1051.79747888" i="1638.98" sn="16.6453" a="89.2523" fwhm="0.0508445" res="20686.5" algo="Sum"/><pk mz="1052.80041414" i="1189.3" sn="12.1456" a="75.4649" fwhm="0.0525598" res="20030.5" algo="Sum"/><pk mz="1067.77532180" i="1115.09" sn="12.4506" a="82.8635" fwhm="0.0629458" res="16963.4" algo="Sum"/><pk mz="1068.77931139" i="884.297" sn="9.90644" a="55.8109" fwhm="0.0617317" res="17313.3" algo="Sum"/></ms_peaks><deconvolution_results/><annotation_list/><GMF_results/></ms_spectrum></DataAnalysis></analysis><checksums><DataAnalysis_checksum>d869669bba9f3e35087efcdc2cd210d3</DataAnalysis_checksum></checksums></root>
