# Supplementary material for: Diagnosing Impaired Glucose Tolerance Using Direct Infusion Mass Spectrometry of Blood Plasma
Source: PLoS One. 2014 Sep 9;9(9):e105343. doi: 10.1371/journal.pone.0105343 (PMC4159123; doi:10.1371/journal.pone.0105343)
Supplement: Supporting Information S1 — Mass spectra of blood plasma metabolites obtained by direct infusion mass spectrometry (DIMS) of blood plasma samples from control subjects (n = 30) and patients with impaired glucose tolerance (n = 20). (ZIP) [file pone.0105343.s002.zip › Mass spectra/Sample 21.xml]

<root><fileinfo appname="Bruker Compass DataAnalysis" appversion="4.1.335.0" date="2014-06-18T11:46:32" type="DataAnalysisResults" typeversion="1.1" subtype="MS Spectrum"/><generalinfo organisation="" user="111" hostname="TRIFONOVA-PC" os="Windows 7"/><analysis name="C:\Users\Trifonova\Desktop\Mass spectra\Diabetes\Plasma Sample 132 ST PM 20022013.d\analysis.baf"><info><DateTime>2013-02-20T16:12:55+04:00</DateTime><method>Tune_pos_Standard.m</method><sample><![CDATA[Plasma Sample 132 ST PM 20022013]]></sample><comment><![CDATA[Sample 132*. Diabetes. Human blood plasma after protein precipitation 50 fold in MeOH with 0.1% FA
]]></comment><operator>BDAL@DE</operator><instrument>maXis impact</instrument><instrument_serial_number>282001.00069</instrument_serial_number></info><DataAnalysis version="DataAnalysis 4.1.335.0" DataAnalysisResults=""><DataAnalysis_processing_parameters><find_compounds_chromatogram detect_version="3" detect_areamode="1" detect_areathresholdabs="0" detect_areathresholdrel="0" detect_intensitymode="1" detect_intensitythresholdabs="3000" detect_intensitythresholdrel="3" detect_sensitivity="0.333333" detect_skimratio="0" detect_smoothingwidth="3" detect_averageno="5" detect_averagemode="0" add_uv_or_ms_spectra="0" spectrum_load_mode="0" background_subtraction_mode="2" MS_peaksensmode2="1" MS_pc12="0.4" MS_pc22="4" MS_peaksens12="99" MS_peaksens22="99" MS_areamode2="2" MS_areathresholdabs2="1000" MS_areathresholdrel2="10" MS_intensitymode2="0" MS_intensitythresholdabs2="1000" MS_intensitythresholdrel2="10" MS_basesmoothmode2="1" MS_basesmoothpts2="8" MS_basesmoothmin2="12" MS_basesmoothforce2="0.1" MS_startendslope2="10" MS_valleyfilterused2="1" MS_valleyfilter2="10" MS_noisecorr2="0" UV_peaksensmode2="1" UV_pc12="0.4" UV_pc22="4" UV_peaksens12="99.9" UV_peaksens22="100" UV_areamode2="0" UV_areathresholdabs2="5" UV_areathresholdrel2="1" UV_intensitymode2="1" UV_intensitythresholdabs2="1" UV_intensitythresholdrel2="0.01" UV_basesmoothmode2="1" UV_basesmoothpts2="8" UV_basesmoothmin2="12" UV_basesmoothforce2="1" UV_startendslope2="10" UV_valleyfilterused2="1" UV_valleyfilter2="10" UV_noisecorr2="0" detect_delcmpdsinrng="1"/><auto_ms_n use_retention_time_window="0" retention_time_window="1" rt_unit="min" minimum_intensity_positive="1000" minimum_intensity_negative="1000" create_max_number_compounds="100000" spectrum_load_mode="0" background_type="0" create_auto_ms_n_traces="0" create_detailed_traces="0" merge_positive_negative_compounds="0" detect_delcmpdsinrng="1" detect_keep_cmpds_detectedneutralloss="0" add_uv_spectra="0" create_individual_MSMS_cmpds="0" advanced_precursor_determination="0"/><dissect_params dissect_addsmoothing="0" dissect_allow_wider_peaks="0" dissect_resolving_power="1" dissect_deletepeaksinrange="1" dissect_fullrange="1" dissect_cutoff="0.1" dissect_sensitivity="0.333333" dissect_maxoverlap="5" dissect_smoothwidth="1" spectrum_load_mode="0" add_uv_spectra="0"/><find_all_compounds min_time_points="20" min_correlation="0.7" background_type="0" load_spec_type="2" additional_smoothing="1" proteomics="1" chrom_sn_threshold="3" chrom_smoothingwidth="10" detect_delcmpdsinrng="1" add_MSMS_spectra="1"/><ms_peak_finder ms_peak_finder_type="3" ms_manually_use_peak_finder="1"><ms_peak_finder_apex minimum_intensity="100" peak_width="0.05" relative_threshold_base_peak="0.1" signal_to_noise="10"/><ms_peak_finder_centroid peak_width="1" signal_to_noise="1" relative_threshold_base_peak="2" minimum_intensity="100" centroid_percentage="80"/><ms_peak_finder_snap minimum_intensity="0" relative_threshold_base_peak="0" signal_to_noise="2" maximum_charge="12" quality_factor_threshold="0.9" number_of_patterns="500000" building_block_1="C 4.9384 N 1.3577 O 1.4773 S 0.0417 H 7.7583" building_block_2="" use_snap_2="1" add_detailed_results="0"/><ms_peak_finder_sumpeak minimum_intensity="100" peak_width="5" use_datapoints="1" sum_width="2" relative_threshold_base_peak="0.1" signal_to_noise="1" baseline_type="1" baseline_flatness="1" same_sumwidth_as_acquisition="1" use_resolution="0" res="10000" instrument_sum_width="2" use_sum_of_intensities="0"/><ms_peak_finder_ftms signal_to_noise="4" relative_threshold_base_peak="0.01" minimum_intensity="100" centroid_percentage="80" use_centroid="0"/></ms_peak_finder><deconvolution clear_prev_results="1" create_neutral_spectrum="0" incl_shifted_spectra="0" ret_residuals="0" incl_comp_details="0" show_comp_details="0" substance_class="1" extend_evelope="0" extend_before="1" extend_after="1" auto_apply="0"><deconvolution_detailed perf_deconv="1" rel_isotop_deconv="0" resolve_isotop="1" exclude_itraq_ions="1" abund_cutoff="2" envelope_cutoff="75" high_mass="4000" low_mass="250" mw_agreement="0" maximum_charge="10" max_charge_isotop="5" min_charge="1" min_peaks="3" precursor_deconv="0" max_components="10" adduct_ion_name="+H" adduct_ion_mass="1.00728" apply_min_max_mass_boundaries="0"/><deconvolution_detailed perf_deconv="1" rel_isotop_deconv="0" resolve_isotop="1" exclude_itraq_ions="1" abund_cutoff="2" envelope_cutoff="75" high_mass="3000" low_mass="100" mw_agreement="5" maximum_charge="3" max_charge_isotop="0" min_charge="1" min_peaks="3" precursor_deconv="0" max_components="10" adduct_ion_name="+H" adduct_ion_mass="1.00728" apply_min_max_mass_boundaries="0"/><deconvolution_detailed perf_deconv="1" rel_isotop_deconv="0" resolve_isotop="1" exclude_itraq_ions="1" abund_cutoff="0.5" envelope_cutoff="75" high_mass="2000" low_mass="50" mw_agreement="5" maximum_charge="3" max_charge_isotop="4" min_charge="1" min_peaks="3" precursor_deconv="0" max_components="10" adduct_ion_name="+H" adduct_ion_mass="1.00728" apply_min_max_mass_boundaries="0"/><deconvolution_detailed perf_deconv="1" rel_isotop_deconv="1" resolve_isotop="0" exclude_itraq_ions="0" abund_cutoff="10" envelope_cutoff="75" high_mass="100000" low_mass="5000" mw_agreement="5" maximum_charge="100" max_charge_isotop="0" min_charge="1" min_peaks="3" precursor_deconv="0" max_components="10" adduct_ion_name="+H" adduct_ion_mass="1.00728" apply_min_max_mass_boundaries="1"/><max_entropy_deconvolution adduct_ion_name="-H" adduct_ion_mass="-1.00783" low_mass="5000" high_mass="100000" spacint_out="0" resolving_power="10000" peak_width="0.3" width="1" maxentx="0"/></deconvolution><mascot_export globalchargelimit_apply="1" globalchargelimit="1+, 2+ and 3+" prefer_fullscan_deconvolution_results="1" deconvolution_export_type="2" msmssignals="50" threshold="100" mssignals_deconv="2" mssignals_non_deconv="20" normalize_msms="0" single_charged="0"/><process_parameters baseline_flatness="0.8" baseline_addchild="1" baseline_disableoriginal="0" baseline_usesamecolor="1" smoothing_algorithm="1" smoothing_width="0.2" smoothing_cycles="1" smoothing_addchild="1" smoothing_disableoriginal="0" smoothing_usesamecolor="1"/><process_parameters baseline_flatness="0.8" baseline_addchild="1" baseline_disableoriginal="0" baseline_usesamecolor="1" smoothing_algorithm="1" smoothing_width="0.2" smoothing_cycles="1" smoothing_addchild="1" smoothing_disableoriginal="0" smoothing_usesamecolor="1"/><display_params mass_precision="4" time_precision="1" structure_size="30" chrom_peak_label="Index"/><calibration_params calibration_range="0.05" calibration_listname="Samples Recalibration Diabetes" calibration_listgroupname="ESI" calibration_fit_mode="2" calibration_intensitythreshold="1000"/><calibration_params calibration_range="0.05" calibration_listname="Lockmass 1222" calibration_listgroupname="ESI" calibration_intensitythreshold="1000" calibration_lockmassmode="0"/><library_search_params del_prev_res="1"><library_search_basic_params accept_score="50" allowmasses_above="0" allowmasses_below="0" desired_score="900" increasedepth="0" maxnr_spectra="10" match_all="0" sort_by="1" include_precursor_spectra="1" skip_low_frgamnet_spectra="1" min_effective_score="500" minmatch_score="250" min_score="400"/><library_search_basic_params add_int_range="5" extended="1" locnorm="0" root="0" hwfstp="50" hwscdp="7" intrangefac="1.9" locnormeqfac="1" locnormfac="2" locnormwin="25" masdisint="20" minsrcint="100" minspepresrc="15" threshfstp="40" maskadducts="0" maskprecursor="0"/><library_search_libraries_params add_unid="0" srcparallel="0" libraries="" librariey_unidentified=""/><library_search_match_params chrgdeconv="0" collenerg="0" fragampl="1" instrtp="2" ionmeth="1" isolwidth="0" msmsstg="2" ms_vs_msms="4" pkwidth="0" polarity="4" psd="0" precion="0" prodion="0" rgtgaspress="0" rgtion="0" refl="0" trgtgas="0" trgtgaspress="0" trapdrv="1"/><library_search_basic_params add_confirm_mode="0"/><library_search_basic_params accepted_deviation="1" apply_rt_match="0" match_columnname="1" max_deviation="5"/></library_search_params><masslist_layout layout_columntypes="1 2 6 5 3 11 4 " layout_columnwidth="30 60 45 48 45 30 48 "/><cmpdlist_layout layout_columntypes="14 20 1 23 12 26 31 6 52 " layout_columnwidth="23 55 49 60 50 37 272 61 0 "/><cmpdlist_layout layout_columntypes="24 1 2 3 5 18 18 40 7 9 8 " layout_columnwidth="-1 -1 -1 -1 -1 -1 -1 -1 -1 -1 -1 "/><cmpdlist_layout layout_columntypes="6 0 5 3 4 2 12 14 10 11 " layout_columnwidth="-1 -1 -1 -1 -1 -1 -1 -1 -1 -1 "/><cmpdlist_layout layout_columntypes="15 14 6 5 43 11 1 2 17 7 8 9 10 4 3 39 40 41 42 16 18 19 25 20 21 22 23 24 31 26 27 28 29 30 37 32 33 34 35 36 " layout_columnwidth="-1 -1 -1 -1 -1 -1 -1 -1 -1 -1 -1 -1 -1 -1 -1 -1 -1 -1 -1 -1 -1 -1 -1 -1 -1 -1 -1 -1 -1 -1 -1 -1 -1 -1 -1 -1 -1 -1 -1 -1 "/><exclusion_masses/><xml_export_parameters export_detailed_information="0" export_peptide_database_query_information="1"/><smf1D_params max_nr_formulae="500" z="1" rdb_min="0" rdb_max="80" tolerance_ppm="5" tolerance_abs="2" tolerance_ppm_MSn="5" tolerance_abs_MSn="2" use_rel_tolerance="1" use_rel_tolerance_MSn="0" lower_bound_formula="" upper_bound_formula="" electron_configuration="2" electron_configuration_MSn="0" sigma_limit="0.02" sigma_limit_MSn="0.05" HC_Ratio_min="0" HC_Ratio_max="3" filtering="1" patternsearch="0" validate_formulae="1" filter_by_elementratio="1" estimate_carbon_count="1" relative_threshold_base_peak="10" delete_previous_results="1" filter_criteriy="0" adducts_positive_mode="'M+H' " adducts_negative_mode="'M-H' " collect_adducts="0"/><smf3D_params tolerance_neutralloss="2" intensitythresholdabs2="100" intensity_threshold_abs_msms="100" auto_filter="0" nr_explained_peaks="5" highlight_unexplained_peaks="0"/><uv_parameters rt_offset="0"/><target_screening delta_rt="1.5" threshold_sigma="0.05" detection_tolerance="5" identification_tolerance="5" use_tolerance_ppm="0" compound_database="C:\BDALSystemData\BuildingBlocks\TargetScreeningDataBase.csv" use_sampleinfo_xml="0" rt_range_start="0" rt_range_end="0" additional_smoothing="0" create_chromatogram_time_slices="1" rt_window_halfwidth="45" enable_BPC="1" evaluate_qualifier_ions="1" qualifier_ion_intensity_threshold="0" group_id="':' " lc_method_id=":" ms_method_id=":" matrix_id=":" useDB="0" sortanalytes="4"/><automatic_calibration automatic_calibration="0/0" automatic_calibration_use_spectrum_type="0/0" automatic_calibration_retain_data="0/0" automatic_calibration_perform_lockmass="0/0"/><target_screening_scoring threshold1_qualityfactor="0.05" threshold1_massaccuracy="10" threshold1_retentiontime="20" threshold2_retentiontime="40" use_tolerance_ppm="0"/></DataAnalysis_processing_parameters><ms_spectrum info="+MS, 0.2-0.7min #12-41" msmsinfo="All MS" polarity="+" scanmode="fullscan" seq_nr_start="12" seq_nr_end="41" spec_index="0" spec_nrs="12/13/14/15/16/17/18/19/20/21/22/23/24/25/26/27/28/29/30/31/32/33/34/35/36/37/38/39/40/41" rt="0.4477" rt_unit="min"><ms_peaks><pk mz="80.94780195" i="2485.74" sn="632.489" a="14.2655" fwhm="0.00488856" res="16558.6" algo="Sum"/><pk mz="82.94480108" i="2056.84" sn="521.502" a="12.0938" fwhm="0.00527925" res="15711.5" algo="Sum"/><pk mz="84.04428409" i="1797.12" sn="453.898" a="11.1229" fwhm="0.00531165" res="15822.6" algo="Sum"/><pk mz="84.08065752" i="1630.16" sn="411.652" a="9.31104" fwhm="0.00504335" res="16671.6" algo="Sum"/><pk mz="84.95963369" i="2812.83" sn="706.695" a="16.4225" fwhm="0.00495746" res="17137.7" algo="Sum"/><pk mz="85.02834155" i="859.179" sn="215.75" a="4.74736" fwhm="0.00481057" res="17675.3" algo="Sum"/><pk mz="86.09633899" i="6252.59" sn="1563.24" a="35.6101" fwhm="0.00512068" res="16813.4" algo="Sum"/><pk mz="87.09982127" i="461.688" sn="114.883" a="3.13853" fwhm="0.00574896" res="15150.5" algo="Sum"/><pk mz="88.07558889" i="527.361" sn="130.672" a="3.1189" fwhm="0.00511999" res="17202.3" algo="Sum"/><pk mz="90.05491998" i="1311.47" sn="322.705" a="7.25099" fwhm="0.0049829" res="18072.8" algo="Sum"/><pk mz="90.97657472" i="23954" sn="5877.16" a="130.683" fwhm="0.00506511" res="17961.4" algo="Sum"/><pk mz="91.05443457" i="876.375" sn="214.981" a="5.47084" fwhm="0.00528214" res="17238.2" algo="Sum"/><pk mz="93.05729891" i="4721.33" sn="1148.11" a="25.6973" fwhm="0.0050047" res="18594" algo="Sum"/><pk mz="94.06506298" i="8808.06" sn="2130.24" a="55.7687" fwhm="0.00545601" res="17240.6" algo="Sum"/><pk mz="95.06855592" i="693.566" sn="167.109" a="4.16505" fwhm="0.00552911" res="17194.2" algo="Sum"/><pk mz="95.08549695" i="734.45" sn="176.957" a="4.26809" fwhm="0.00515665" res="18439.4" algo="Sum"/><pk mz="96.07849981" i="1076.85" sn="258.145" a="7.51298" fwhm="0.00573895" res="16741.5" algo="Sum"/><pk mz="96.92163515" i="38745.7" sn="9248.52" a="219.671" fwhm="0.0052419" res="18489.8" algo="Sum"/><pk mz="97.02843984" i="508.173" sn="121.274" a="2.94948" fwhm="0.00528811" res="18348.4" algo="Sum"/><pk mz="97.10107064" i="1175.61" sn="280.53" a="6.28851" fwhm="0.00475349" res="20427.3" algo="Sum"/><pk mz="98.91893515" i="15521.3" sn="3657.49" a="97.6153" fwhm="0.00560991" res="17632.9" algo="Sum"/><pk mz="98.99551213" i="2119.32" sn="498.93" a="13.3473" fwhm="0.00548627" res="18044.2" algo="Sum"/><pk mz="99.97980366" i="1082.31" sn="253.007" a="6.3555" fwhm="0.0053528" res="18678" algo="Sum"/><pk mz="100.07578949" i="485.261" sn="113.445" a="2.91368" fwhm="0.00520059" res="19243.2" algo="Sum"/><pk mz="100.91691004" i="1034.87" sn="240.693" a="6.34523" fwhm="0.00578095" res="17456.8" algo="Sum"/><pk mz="101.07097719" i="688.844" sn="160.075" a="4.77687" fwhm="0.00609938" res="16570.7" algo="Sum"/><pk mz="101.97696877" i="486.361" sn="112.335" a="3.13998" fwhm="0.00563303" res="18103.4" algo="Sum"/><pk mz="102.05487574" i="3127.7" sn="722.257" a="18.991" fwhm="0.00542108" res="18825.5" algo="Sum"/><pk mz="102.09126080" i="689.321" sn="159.131" a="4.21043" fwhm="0.00540243" res="18897.3" algo="Sum"/><pk mz="103.03896302" i="1276.99" sn="292.819" a="8.02298" fwhm="0.00552666" res="18644" algo="Sum"/><pk mz="103.05439111" i="1372.85" sn="314.765" a="9.40713" fwhm="0.00599903" res="17178.5" algo="Sum"/><pk mz="104.05301568" i="1062.34" sn="241.333" a="7.74401" fwhm="0.00608441" res="17101.6" algo="Sum"/><pk mz="104.10694638" i="9659.02" sn="2192.64" a="61.4165" fwhm="0.00591136" res="17611.3" algo="Sum"/><pk mz="104.99219986" i="8257.77" sn="1860.21" a="53.7337" fwhm="0.00579338" res="18122.8" algo="Sum"/><pk mz="105.11061128" i="487.061" sn="109.682" a="3.54675" fwhm="0.00629491" res="16697.7" algo="Sum"/><pk mz="106.06507071" i="982.58" sn="219.991" a="6.86996" fwhm="0.00625377" res="16960.2" algo="Sum"/><pk mz="106.08627240" i="2343.75" sn="524.763" a="14.7771" fwhm="0.00581995" res="18228" algo="Sum"/><pk mz="106.95051179" i="9944.67" sn="2212.53" a="65.1906" fwhm="0.00583825" res="18318.9" algo="Sum"/><pk mz="107.04912184" i="2242.52" sn="498.884" a="14.9277" fwhm="0.00615707" res="17386.4" algo="Sum"/><pk mz="108.08082098" i="5841.32" sn="1289.38" a="38.0746" fwhm="0.00593129" res="18222.1" algo="Sum"/><pk mz="108.94879668" i="863.716" sn="188.907" a="5.38878" fwhm="0.00526061" res="20710.3" algo="Sum"/><pk mz="109.08384445" i="489.954" sn="106.878" a="4.80832" fwhm="0.00692125" res="15760.7" algo="Sum"/><pk mz="109.10121519" i="951.781" sn="207.556" a="5.83605" fwhm="0.00553699" res="19704.1" algo="Sum"/><pk mz="110.00866540" i="25379.8" sn="5453.8" a="171.706" fwhm="0.00595841" res="18462.7" algo="Sum"/><pk mz="110.07123827" i="4397.38" sn="944.168" a="30.1054" fwhm="0.00608452" res="18090.4" algo="Sum"/><pk mz="111.00984307" i="4261.71" sn="904.591" a="31.2502" fwhm="0.00648275" res="17123.9" algo="Sum"/><pk mz="111.11678455" i="1520.4" sn="322.087" a="9.89345" fwhm="0.00610671" res="18195.8" algo="Sum"/><pk mz="112.00613469" i="4190.66" sn="878.958" a="27.5077" fwhm="0.00587306" res="19071.2" algo="Sum"/><pk mz="112.89559467" i="59378.4" sn="12302.5" a="378.61" fwhm="0.00584776" res="19305.8" algo="Sum"/><pk mz="113.00841812" i="574.886" sn="119.064" a="4.25691" fwhm="0.00630494" res="17923.8" algo="Sum"/><pk mz="113.13241751" i="473.396" sn="98.0036" a="3.14404" fwhm="0.00590303" res="19165.1" algo="Sum"/><pk mz="114.06607346" i="10553.8" sn="2163.33" a="73.2711" fwhm="0.00631827" res="18053.4" algo="Sum"/><pk mz="114.09125817" i="5574.84" sn="1142.59" a="39.2756" fwhm="0.00631432" res="18068.6" algo="Sum"/><pk mz="114.89300719" i="27414.7" sn="5578.22" a="184.648" fwhm="0.00614352" res="18701.5" algo="Sum"/><pk mz="115.03691580" i="1261.63" sn="256.315" a="8.7726" fwhm="0.00593027" res="19398.2" algo="Sum"/><pk mz="115.06956023" i="573.63" sn="116.512" a="5.06231" fwhm="0.00671595" res="17133.8" algo="Sum"/><pk mz="116.05280274" i="998.409" sn="201.087" a="7.08162" fwhm="0.00602743" res="19254.1" algo="Sum"/><pk mz="116.07050903" i="15590.5" sn="3140.03" a="102.743" fwhm="0.00615725" res="18851" algo="Sum"/><pk mz="116.89097822" i="3090.76" sn="618.657" a="21.2435" fwhm="0.00611833" res="19105" algo="Sum"/><pk mz="116.99236801" i="1334.28" sn="266.599" a="9.55185" fwhm="0.00646081" res="18108" algo="Sum"/><pk mz="117.07375838" i="887.503" sn="177.32" a="7.99955" fwhm="0.00788134" res="14854.5" algo="Sum"/><pk mz="117.99042759" i="530.738" sn="104.785" a="3.99365" fwhm="0.00660397" res="17866.6" algo="Sum"/><pk mz="118.06492743" i="796.958" sn="157.323" a="6.48518" fwhm="0.00713181" res="16554.7" algo="Sum"/><pk mz="118.08625491" i="16262" sn="3209.41" a="116.72" fwhm="0.00637889" res="18512" algo="Sum"/><pk mz="119.01700194" i="734.94" sn="143.677" a="6.04008" fwhm="0.00724501" res="16427.4" algo="Sum"/><pk mz="119.04961337" i="556.885" sn="108.856" a="3.86939" fwhm="0.00588433" res="20231.6" algo="Sum"/><pk mz="119.08852883" i="1113.79" sn="217.686" a="10.4693" fwhm="0.00867891" res="13721.6" algo="Sum"/><pk mz="120.00332094" i="2050.05" sn="395.362" a="15.8988" fwhm="0.00678972" res="17674.3" algo="Sum"/><pk mz="120.06591687" i="728.762" sn="140.518" a="4.59241" fwhm="0.00656059" res="18301.1" algo="Sum"/><pk mz="120.08090535" i="17869.6" sn="3445.61" a="132.076" fwhm="0.00649982" res="18474.5" algo="Sum"/><pk mz="120.96652908" i="1363.73" sn="259.882" a="10.0035" fwhm="0.00670097" res="18052.1" algo="Sum"/><pk mz="120.99561171" i="1065.26" sn="202.817" a="8.92583" fwhm="0.0065578" res="18450.6" algo="Sum"/><pk mz="121.02875206" i="1025.98" sn="195.106" a="6.94962" fwhm="0.00598208" res="20231.9" algo="Sum"/><pk mz="121.08422529" i="1821.63" sn="345.693" a="12.2855" fwhm="0.00584067" res="20731.2" algo="Sum"/><pk mz="121.10122483" i="500.526" sn="94.9181" a="3.87292" fwhm="0.00677254" res="17881.2" algo="Sum"/><pk mz="122.05987657" i="585.018" sn="109.872" a="4.74329" fwhm="0.00646429" res="18882.2" algo="Sum"/><pk mz="122.92468597" i="7791.28" sn="1440.77" a="56.911" fwhm="0.00675474" res="18198.3" algo="Sum"/><pk mz="123.04434498" i="1032.44" sn="190.63" a="8.99738" fwhm="0.00700109" res="17575" algo="Sum"/><pk mz="123.11715540" i="607.568" sn="112.179" a="4.31886" fwhm="0.00635475" res="19374" algo="Sum"/><pk mz="124.92297594" i="1186.18" sn="212.017" a="8.64682" fwhm="0.00658477" res="18971.5" algo="Sum"/><pk mz="125.02135572" i="2074.02" sn="370.202" a="16.3524" fwhm="0.00693115" res="18037.6" algo="Sum"/><pk mz="125.05796758" i="514.278" sn="91.7163" a="3.78144" fwhm="0.00652486" res="19166.4" algo="Sum"/><pk mz="125.13268980" i="683.214" sn="121.61" a="5.34998" fwhm="0.00714634" res="17510" algo="Sum"/><pk mz="125.98658403" i="1476.54" sn="258.459" a="11.6669" fwhm="0.00713862" res="17648.6" algo="Sum"/><pk mz="127.03824850" i="527.83" sn="90.4117" a="5.65305" fwhm="0.00764086" res="16626.2" algo="Sum"/><pk mz="127.14827565" i="491.921" sn="84.183" a="3.69672" fwhm="0.00685425" res="18550.3" algo="Sum"/><pk mz="128.01962317" i="19039.1" sn="3238.66" a="145.105" fwhm="0.00680393" res="18815.5" algo="Sum"/><pk mz="128.06876135" i="3554.3" sn="604.262" a="28.4739" fwhm="0.00717383" res="17852.2" algo="Sum"/><pk mz="128.99526686" i="498.916" sn="83.3467" a="5.20715" fwhm="0.0101235" res="12742.2" algo="Sum"/><pk mz="129.02060404" i="3158.39" sn="527.625" a="27.5161" fwhm="0.00761756" res="16937.3" algo="Sum"/><pk mz="129.05411793" i="931.053" sn="155.537" a="7.1044" fwhm="0.00712821" res="18104.7" algo="Sum"/><pk mz="129.06703176" i="790.427" sn="132.045" a="7.66984" fwhm="0.00926236" res="13934.6" algo="Sum"/><pk mz="129.10266651" i="702.355" sn="117.33" a="5.75188" fwhm="0.00723748" res="17838.1" algo="Sum"/><pk mz="130.01736378" i="3173.59" sn="522.551" a="24.4665" fwhm="0.00672121" res="19344.3" algo="Sum"/><pk mz="130.05022004" i="18094.4" sn="2979.15" a="134.109" fwhm="0.00679454" res="19140.4" algo="Sum"/><pk mz="130.06456453" i="764.529" sn="125.876" a="4.83108" fwhm="0.00573773" res="22668.3" algo="Sum"/><pk mz="130.08668790" i="9445.37" sn="1554.65" a="73.7862" fwhm="0.00684563" res="19002.9" algo="Sum"/><pk mz="130.15943354" i="6851.44" sn="1125.79" a="51.3449" fwhm="0.00681441" res="19100.6" algo="Sum"/><pk mz="131.01845381" i="601.881" sn="96.9102" a="7.3732" fwhm="0.0125022" res="10479.6" algo="Sum"/><pk mz="131.05234705" i="1321.98" sn="212.604" a="16.5319" fwhm="0.0105539" res="12417.5" algo="Sum"/><pk mz="131.08939513" i="737.367" sn="118.434" a="8.05776" fwhm="0.00934644" res="14025.6" algo="Sum"/><pk mz="131.16291089" i="661.431" sn="106.058" a="5.10903" fwhm="0.0070064" res="18720.4" algo="Sum"/><pk mz="132.06624599" i="2941.54" sn="459.79" a="22.579" fwhm="0.00818587" res="16133.4" algo="Sum"/><pk mz="132.07730081" i="4566.16" sn="713.476" a="40.0125" fwhm="0.00795311" res="16607" algo="Sum"/><pk mz="132.10230332" i="7991.41" sn="1247.51" a="62.2673" fwhm="0.00721203" res="18316.9" algo="Sum"/><pk mz="132.98763054" i="2498.39" sn="381.764" a="20.3364" fwhm="0.00718198" res="18516.9" algo="Sum"/><pk mz="133.03246692" i="1253.9" sn="191.397" a="10.2547" fwhm="0.0074698" res="17809.4" algo="Sum"/><pk mz="133.06440190" i="460.272" sn="70.2013" a="6.25722" fwhm="0.0153924" res="8644.8" algo="Sum"/><pk mz="133.10088172" i="963.574" sn="146.927" a="14.0486" fwhm="0.0137586" res="9674.04" algo="Sum"/><pk mz="134.01937928" i="2386.34" sn="357.609" a="20.7124" fwhm="0.00762438" res="17577.7" algo="Sum"/><pk mz="135.00329124" i="54604.5" sn="8041.74" a="424.143" fwhm="0.006945" res="19438.9" algo="Sum"/><pk mz="135.11733975" i="1016.33" sn="149.636" a="8.04297" fwhm="0.0070378" res="19198.8" algo="Sum"/><pk mz="135.97778792" i="696.978" sn="101.52" a="5.20831" fwhm="0.00679559" res="20009.7" algo="Sum"/><pk mz="136.00640247" i="1989.34" sn="289.768" a="17.3544" fwhm="0.00805861" res="16877.1" algo="Sum"/><pk mz="136.02202766" i="2557.62" sn="372.543" a="22.5523" fwhm="0.00794026" res="17130.7" algo="Sum"/><pk mz="136.04861282" i="13920.6" sn="2027.32" a="106.587" fwhm="0.00707731" res="19223.2" algo="Sum"/><pk mz="136.07487767" i="7453.48" sn="1085.36" a="65.2037" fwhm="0.00784412" res="17347.4" algo="Sum"/><pk mz="137.05982234" i="2483.45" sn="356.527" a="24.1532" fwhm="0.00818629" res="16742.6" algo="Sum"/><pk mz="137.07366744" i="670.423" sn="96.2103" a="7.82809" fwhm="0.0181932" res="7534.34" algo="Sum"/><pk mz="137.13300844" i="494.443" sn="70.8918" a="4.23481" fwhm="0.00762692" res="17980.1" algo="Sum"/><pk mz="138.05341541" i="1119.8" sn="158.315" a="13.1935" fwhm="0.00831949" res="16594" algo="Sum"/><pk mz="138.90703828" i="3732.57" sn="520.43" a="28.9432" fwhm="0.00714985" res="19428" algo="Sum"/><pk mz="139.04055656" i="775.214" sn="107.864" a="8.31356" fwhm="0.00873483" res="15918" algo="Sum"/><pk mz="139.91532084" i="564.33" sn="77.5544" a="4.87786" fwhm="0.00785572" res="17810.6" algo="Sum"/><pk mz="140.06877120" i="16851.9" sn="2304.83" a="133.549" fwhm="0.00729067" res="19212.1" algo="Sum"/><pk mz="140.90412612" i="2264.91" sn="305.38" a="18.2917" fwhm="0.0073336" res="19213.5" algo="Sum"/><pk mz="141.07109134" i="1059.63" sn="142.836" a="11.3907" fwhm="0.00994366" res="14187" algo="Sum"/><pk mz="142.04841501" i="565.874" sn="75.2781" a="4.34758" fwhm="0.00639124" res="22225.5" algo="Sum"/><pk mz="142.94837361" i="1021.37" sn="133.565" a="10.8192" fwhm="0.00776908" res="18399.7" algo="Sum"/><pk mz="143.01687776" i="1226.09" sn="160.065" a="13.0234" fwhm="0.00908567" res="15740.9" algo="Sum"/><pk mz="143.03148007" i="617.408" sn="80.5673" a="5.50337" fwhm="0.00885032" res="16161.2" algo="Sum"/><pk mz="143.08206260" i="1080.11" sn="140.819" a="10.2463" fwhm="0.00800009" res="17885.1" algo="Sum"/><pk mz="143.99763417" i="639.656" sn="81.8244" a="6.65547" fwhm="0.00717372" res="20072.9" algo="Sum"/><pk mz="144.04273967" i="490.664" sn="62.6776" a="4.96313" fwhm="0.00893189" res="16126.8" algo="Sum"/><pk mz="144.08175443" i="981.641" sn="125.301" a="8.39192" fwhm="0.00771132" res="18684.5" algo="Sum"/><pk mz="144.10252732" i="9073.43" sn="1157.75" a="74.9366" fwhm="0.00753879" res="19114.8" algo="Sum"/><pk mz="144.17556301" i="606.002" sn="77.1767" a="4.75134" fwhm="0.00720919" res="19998.8" algo="Sum"/><pk mz="145.04980736" i="1705.59" sn="213.374" a="15.3316" fwhm="0.00818916" res="17712.4" algo="Sum"/><pk mz="145.10343042" i="931.769" sn="116.395" a="12.4531" fwhm="0.0135066" res="10743.2" algo="Sum"/><pk mz="146.03029992" i="3431.4" sn="421.77" a="29.3347" fwhm="0.00768092" res="19012.1" algo="Sum"/><pk mz="146.06059163" i="2524.82" sn="310.302" a="23.8242" fwhm="0.00807097" res="18097" algo="Sum"/><pk mz="146.11825371" i="1142.71" sn="140.426" a="10.1662" fwhm="0.00751561" res="19442" algo="Sum"/><pk mz="147.02992842" i="674.379" sn="81.4049" a="8.17316" fwhm="0.0119122" res="12342.8" algo="Sum"/><pk mz="147.04450682" i="519.642" sn="62.7264" a="5.00085" fwhm="0.00922039" res="15947.8" algo="Sum"/><pk mz="147.07709810" i="4679.21" sn="564.832" a="42.0421" fwhm="0.00814054" res="18067.2" algo="Sum"/><pk mz="147.11394830" i="3904.95" sn="471.37" a="37.6028" fwhm="0.00853254" res="17241.5" algo="Sum"/><pk mz="148.02794091" i="878.552" sn="104.692" a="9.28262" fwhm="0.0104854" res="14117.5" algo="Sum"/><pk mz="148.04276762" i="601.31" sn="71.653" a="6.00563" fwhm="0.0110527" res="13394.3" algo="Sum"/><pk mz="148.06118082" i="1196.17" sn="142.537" a="10.1468" fwhm="0.00727566" res="20350.2" algo="Sum"/><pk mz="148.93605780" i="2365.24" sn="277.081" a="19.3072" fwhm="0.00757689" res="19656.6" algo="Sum"/><pk mz="148.96197374" i="937.639" sn="109.842" a="8.64291" fwhm="0.00829201" res="17964.5" algo="Sum"/><pk mz="149.02316139" i="13763.1" sn="1610.98" a="136.059" fwhm="0.00889719" res="16749.5" algo="Sum"/><pk mz="149.06043699" i="1396.23" sn="163.285" a="13.113" fwhm="0.00808934" res="18426.8" algo="Sum"/><pk mz="149.13291053" i="730.869" sn="85.2955" a="6.56985" fwhm="0.00824559" res="18086.4" algo="Sum"/><pk mz="149.99341145" i="1051.79" sn="121.092" a="9.60713" fwhm="0.00843031" res="17792.2" algo="Sum"/><pk mz="150.01459447" i="2249.26" sn="258.922" a="21.767" fwhm="0.00905324" res="16570.3" algo="Sum"/><pk mz="150.02610252" i="1055.69" sn="121.501" a="9.7511" fwhm="0.00852342" res="17601.6" algo="Sum"/><pk mz="150.05937829" i="756.72" sn="87.0605" a="8.93904" fwhm="0.0101477" res="14787.6" algo="Sum"/><pk mz="150.93325751" i="793.658" sn="90.6224" a="7.0336" fwhm="0.00784127" res="19248.6" algo="Sum"/><pk mz="150.97738125" i="19670.1" sn="2246.08" a="169.899" fwhm="0.00793687" res="19022.3" algo="Sum"/><pk mz="151.03665611" i="561.04" sn="64.0664" a="5.34974" fwhm="0.00825724" res="18291.4" algo="Sum"/><pk mz="151.04836850" i="2008.59" sn="229.373" a="18.262" fwhm="0.0078123" res="19334.7" algo="Sum"/><pk mz="151.98163659" i="891.289" sn="101.246" a="9.03793" fwhm="0.00917582" res="16563.3" algo="Sum"/><pk mz="152.02286709" i="12420.9" sn="1410.96" a="125.452" fwhm="0.00827521" res="18370.9" algo="Sum"/><pk mz="152.97585918" i="1559.69" sn="175.84" a="14.1529" fwhm="0.00762123" res="20072.3" algo="Sum"/><pk mz="153.02558359" i="724.806" sn="81.715" a="11.9318" fwhm="0.0128785" res="11882.2" algo="Sum"/><pk mz="153.08973679" i="573.081" sn="64.6095" a="5.82887" fwhm="0.00869525" res="17606.1" algo="Sum"/><pk mz="154.02281665" i="917.297" sn="102.889" a="13.4823" fwhm="0.0128254" res="12009.2" algo="Sum"/><pk mz="154.05931725" i="721.133" sn="80.8893" a="6.50416" fwhm="0.0085764" res="17963.2" algo="Sum"/><pk mz="154.08546561" i="1047.33" sn="117.477" a="10.8783" fwhm="0.00913347" res="16870.4" algo="Sum"/><pk mz="154.88110592" i="1582.71" sn="176.058" a="13.2165" fwhm="0.00767193" res="20188" algo="Sum"/><pk mz="154.97248577" i="674.928" sn="75.0442" a="8.51228" fwhm="0.0118559" res="13071.3" algo="Sum"/><pk mz="155.07968053" i="589.951" sn="65.5871" a="7.35582" fwhm="0.0140995" res="10998.9" algo="Sum"/><pk mz="156.04277682" i="6274.23" sn="681.974" a="56.6625" fwhm="0.00814337" res="19161.9" algo="Sum"/><pk mz="156.07731482" i="4426.82" sn="480.697" a="41.7582" fwhm="0.00833921" res="18716.1" algo="Sum"/><pk mz="156.87846776" i="1027.28" sn="109.55" a="9.6177" fwhm="0.00858322" res="18277.3" algo="Sum"/><pk mz="157.04751470" i="507.439" sn="53.9324" a="6.5836" fwhm="0.0108468" res="14478.7" algo="Sum"/><pk mz="157.08388432" i="4930.69" sn="523.591" a="50.2411" fwhm="0.00885794" res="17733.7" algo="Sum"/><pk mz="158.03961579" i="790.337" sn="82.2827" a="9.1895" fwhm="0.0103181" res="15316.8" algo="Sum"/><pk mz="158.09207424" i="836.125" sn="87.0497" a="12.3731" fwhm="0.0122646" res="12890.1" algo="Sum"/><pk mz="158.96475208" i="22677.7" sn="2329.32" a="199.601" fwhm="0.00801643" res="19829.9" algo="Sum"/><pk mz="159.00978025" i="1400.64" sn="143.755" a="22.6952" fwhm="0.0135036" res="11775.3" algo="Sum"/><pk mz="159.04248033" i="5070.51" sn="520.134" a="51.7871" fwhm="0.00904524" res="17583" algo="Sum"/><pk mz="159.07711573" i="1996.36" sn="204.793" a="21.9147" fwhm="0.00880315" res="18070.5" algo="Sum"/><pk mz="159.09191566" i="706.05" sn="72.4289" a="6.92344" fwhm="0.00941363" res="16900.2" algo="Sum"/><pk mz="159.96823804" i="606.098" sn="61.4184" a="5.26927" fwhm="0.00788834" res="20279.1" algo="Sum"/><pk mz="160.03570871" i="949.875" sn="96.2485" a="10.7295" fwhm="0.0119039" res="13444" algo="Sum"/><pk mz="160.06107601" i="36719.4" sn="3720.68" a="342.455" fwhm="0.00825275" res="19394.9" algo="Sum"/><pk mz="160.13393176" i="734.863" sn="74.4619" a="6.99737" fwhm="0.0083199" res="19247.1" algo="Sum"/><pk mz="161.01989724" i="1037.01" sn="103.703" a="14.1814" fwhm="0.0112141" res="14358.7" algo="Sum"/><pk mz="161.06428649" i="2781.07" sn="278.083" a="26.2798" fwhm="0.00813487" res="19799.2" algo="Sum"/><pk mz="161.09686631" i="871.534" sn="87.1458" a="9.52394" fwhm="0.00902407" res="17851.9" algo="Sum"/><pk mz="161.13072046" i="1966.43" sn="196.626" a="22.5349" fwhm="0.0106521" res="15126.6" algo="Sum"/><pk mz="162.05108798" i="3150.87" sn="309.337" a="38.4239" fwhm="0.00945264" res="17143.5" algo="Sum"/><pk mz="162.11310411" i="38335.9" sn="3756.33" a="353.286" fwhm="0.00824996" res="19650.2" algo="Sum"/><pk mz="163.03492346" i="486.173" sn="46.8482" a="6.01988" fwhm="0.0105478" res="15456.8" algo="Sum"/><pk mz="163.07618116" i="500.174" sn="48.1729" a="6.8065" fwhm="0.0103996" res="15681.1" algo="Sum"/><pk mz="163.11747929" i="3144.8" sn="302.767" a="43.7828" fwhm="0.0131584" res="12396.5" algo="Sum"/><pk mz="164.03007455" i="2684.7" sn="256.061" a="26.7579" fwhm="0.00873652" res="18775.2" algo="Sum"/><pk mz="164.12795095" i="587.563" sn="56.0251" a="6.28208" fwhm="0.0111405" res="14732.5" algo="Sum"/><pk mz="164.90993311" i="713.058" sn="67.6927" a="7.10605" fwhm="0.00983452" res="16768.5" algo="Sum"/><pk mz="164.93090592" i="4146.58" sn="393.669" a="39.2137" fwhm="0.00846747" res="19478.2" algo="Sum"/><pk mz="164.99338511" i="1165.71" sn="110.661" a="11.7207" fwhm="0.00945546" res="17449.5" algo="Sum"/><pk mz="165.01392292" i="9125.5" sn="866.228" a="87.704" fwhm="0.00860966" res="19166.1" algo="Sum"/><pk mz="165.05531847" i="3052.69" sn="289.747" a="30.1522" fwhm="0.00861826" res="19151.8" algo="Sum"/><pk mz="165.98889791" i="1296.1" sn="122.493" a="14.7167" fwhm="0.0101645" res="16330.3" algo="Sum"/><pk mz="166.02674285" i="10720.9" sn="1013.22" a="95.9419" fwhm="0.00803847" res="20654" algo="Sum"/><pk mz="166.08591002" i="16703.2" sn="1578.61" a="164.923" fwhm="0.00896482" res="18526.4" algo="Sum"/><pk mz="166.52850270" i="1309.3" sn="123.412" a="11.4615" fwhm="0.00815531" res="20419.6" algo="Sum"/><pk mz="166.95141427" i="4723.02" sn="443.605" a="42.9652" fwhm="0.00828812" res="20143.5" algo="Sum"/><pk mz="167.03251297" i="850.859" sn="79.9161" a="13.5617" fwhm="0.0119862" res="13935.4" algo="Sum"/><pk mz="167.08911982" i="1635.28" sn="153.592" a="18.0924" fwhm="0.00934585" res="17878.4" algo="Sum"/><pk mz="168.94969311" i="677.076" sn="62.6049" a="6.61655" fwhm="0.00875305" res="19301.8" algo="Sum"/><pk mz="169.03629020" i="1151.4" sn="106.178" a="11.4637" fwhm="0.0092444" res="18285.3" algo="Sum"/><pk mz="169.05887793" i="4865.6" sn="448.611" a="50.115" fwhm="0.00885057" res="19101.5" algo="Sum"/><pk mz="169.09540611" i="1730.18" sn="159.427" a="18.1226" fwhm="0.00932225" res="18138.9" algo="Sum"/><pk mz="169.19591340" i="480.4" sn="44.205" a="4.5363" fwhm="0.00859789" res="19678.8" algo="Sum"/><pk mz="169.98652619" i="1385.64" sn="125.315" a="13.047" fwhm="0.00859311" res="19781.7" algo="Sum"/><pk mz="170.03417137" i="1205.95" sn="108.876" a="18.5358" fwhm="0.0142296" res="11949.3" algo="Sum"/><pk mz="170.06005398" i="1002.36" sn="90.4735" a="11.0582" fwhm="0.0102292" res="16625" algo="Sum"/><pk mz="170.09372671" i="2575.86" sn="232.316" a="29.8587" fwhm="0.00998497" res="17035" algo="Sum"/><pk mz="170.85530040" i="893.984" sn="79.7156" a="8.77445" fwhm="0.00881393" res="19384.7" algo="Sum"/><pk mz="171.05515196" i="497.916" sn="44.2536" a="4.86691" fwhm="0.00837944" res="20413.7" algo="Sum"/><pk mz="171.06087549" i="460.696" sn="40.941" a="4.69919" fwhm="0.00966827" res="17693" algo="Sum"/><pk mz="171.09982052" i="1958.27" sn="173.874" a="20.6517" fwhm="0.00954809" res="17919.8" algo="Sum"/><pk mz="172.04125156" i="460.574" sn="40.4467" a="7.05735" fwhm="0.0100638" res="17095.1" algo="Sum"/><pk mz="172.09584027" i="735.542" sn="64.593" a="9.959" fwhm="0.0102733" res="16751.8" algo="Sum"/><pk mz="172.85207106" i="733.758" sn="63.787" a="6.88778" fwhm="0.00853393" res="20254.7" algo="Sum"/><pk mz="172.98034198" i="2184.12" sn="189.613" a="20.7715" fwhm="0.00834784" res="20721.6" algo="Sum"/><pk mz="173.03029782" i="507.894" sn="44.0931" a="5.45966" fwhm="0.0101" res="17131.8" algo="Sum"/><pk mz="173.04253047" i="1059.55" sn="91.9851" a="11.3519" fwhm="0.00968263" res="17871.4" algo="Sum"/><pk mz="173.05820607" i="540.579" sn="46.9306" a="5.7137" fwhm="0.0145524" res="11892" algo="Sum"/><pk mz="173.07934239" i="4413.9" sn="383.195" a="48.1908" fwhm="0.00950662" res="18206.2" algo="Sum"/><pk mz="174.93870076" i="5558.59" sn="473.492" a="54.6522" fwhm="0.00909942" res="19225.3" algo="Sum"/><pk mz="175.00167790" i="734.824" sn="62.5888" a="13.0376" fwhm="0.0142105" res="12315" algo="Sum"/><pk mz="175.03250796" i="24281.4" sn="2068.17" a="233.508" fwhm="0.0085721" res="20418.9" algo="Sum"/><pk mz="175.11951366" i="12695.2" sn="1078.95" a="128.036" fwhm="0.00900963" res="19436.9" algo="Sum"/><pk mz="175.14763829" i="710.434" sn="60.3012" a="8.40621" fwhm="0.0109943" res="15930.7" algo="Sum"/><pk mz="175.53376980" i="2445.53" sn="204.779" a="22.4364" fwhm="0.0085547" res="20519" algo="Sum"/><pk mz="176.03451825" i="1032.55" sn="85.6363" a="13.9631" fwhm="0.011754" res="14976.5" algo="Sum"/><pk mz="176.06671257" i="4475.51" sn="370.767" a="48.312" fwhm="0.00948879" res="18555.2" algo="Sum"/><pk mz="176.12250622" i="1048.85" sn="86.7276" a="12.54" fwhm="0.0104639" res="16831.4" algo="Sum"/><pk mz="177.02569861" i="2508.6" sn="202.892" a="29.7998" fwhm="0.00984047" res="17989.6" algo="Sum"/><pk mz="177.06167738" i="1489.28" sn="120.301" a="20.9404" fwhm="0.0106499" res="16625.7" algo="Sum"/><pk mz="178.02510179" i="1077.73" sn="85.7118" a="12.6427" fwhm="0.0104697" res="17003.9" algo="Sum"/><pk mz="178.05926811" i="1635.58" sn="130.077" a="18.3142" fwhm="0.00988374" res="18015.4" algo="Sum"/><pk mz="179.09059300" i="460.861" sn="36.0363" a="5.31155" fwhm="0.0100795" res="17767.9" algo="Sum"/><pk mz="180.00414671" i="1414.5" sn="109.492" a="15.1272" fwhm="0.00988571" res="18208.5" algo="Sum"/><pk mz="180.90457244" i="1639.06" sn="124.263" a="16.729" fwhm="0.00948521" res="19072.3" algo="Sum"/><pk mz="180.98799009" i="1504.82" sn="114.065" a="15.5862" fwhm="0.00931623" res="19427.2" algo="Sum"/><pk mz="181.08552597" i="2392.52" sn="181.354" a="29.6873" fwhm="0.00993545" res="18226.2" algo="Sum"/><pk mz="182.05833836" i="2312.02" sn="172.308" a="24.1744" fwhm="0.00962165" res="18921.7" algo="Sum"/><pk mz="182.08172400" i="1755.61" sn="130.705" a="22.606" fwhm="0.0114689" res="15876.2" algo="Sum"/><pk mz="183.06282846" i="487.001" sn="35.2571" a="5.99093" fwhm="0.0102463" res="17866.3" algo="Sum"/><pk mz="184.07403400" i="2140.46" sn="150.633" a="21.8066" fwhm="0.00935658" res="19673.2" algo="Sum"/><pk mz="184.09512420" i="4778.14" sn="336.068" a="49.5623" fwhm="0.00923481" res="19934.9" algo="Sum"/><pk mz="185.03314318" i="3701.82" sn="254.965" a="42.8468" fwhm="0.0101755" res="18184.3" algo="Sum"/><pk mz="185.07020543" i="816.084" sn="56.2083" a="10.8319" fwhm="0.0139397" res="13276.5" algo="Sum"/><pk mz="185.11533261" i="44025.4" sn="3031.94" a="431.563" fwhm="0.00895969" res="20660.9" algo="Sum"/><pk mz="185.96047460" i="526.179" sn="35.8537" a="6.00507" fwhm="0.0105227" res="17672.2" algo="Sum"/><pk mz="186.11872948" i="3818.45" sn="260.155" a="45.9966" fwhm="0.00988427" res="18829.8" algo="Sum"/><pk mz="187.05838143" i="2651.65" sn="177.876" a="33.3933" fwhm="0.00999793" res="18709.7" algo="Sum"/><pk mz="187.11841337" i="488.766" sn="32.787" a="10.3769" fwhm="0.0194211" res="9634.78" algo="Sum"/><pk mz="188.07107595" i="16671.8" sn="1102.37" a="174.711" fwhm="0.0094536" res="19894.1" algo="Sum"/><pk mz="189.02036569" i="2076.88" sn="135.083" a="30.6195" fwhm="0.0131859" res="14335" algo="Sum"/><pk mz="189.07437147" i="3818.56" sn="248.224" a="44.3675" fwhm="0.0107852" res="17530.9" algo="Sum"/><pk mz="189.08649931" i="2277.59" sn="147.995" a="23.0013" fwhm="0.00958104" res="19735.5" algo="Sum"/><pk mz="189.13386378" i="655.705" sn="42.5093" a="10.0984" fwhm="0.0155962" res="12126.9" algo="Sum"/><pk mz="189.16334408" i="549.842" sn="35.593" a="6.21846" fwhm="0.00979239" res="19317.4" algo="Sum"/><pk mz="190.91241097" i="1341.76" sn="82.6397" a="14.4488" fwhm="0.00965706" res="19769.2" algo="Sum"/><pk mz="191.00965176" i="1313.71" sn="80.5993" a="18.3866" fwhm="0.013367" res="14289.7" algo="Sum"/><pk mz="191.04070797" i="18594.2" sn="1139.57" a="197.624" fwhm="0.00942969" res="20259.5" algo="Sum"/><pk mz="191.07685201" i="4526.54" sn="277.003" a="57.7425" fwhm="0.0110977" res="17217.7" algo="Sum"/><pk mz="192.02518381" i="996.323" sn="59.7606" a="11.6716" fwhm="0.0126668" res="15159.8" algo="Sum"/><pk mz="192.04141833" i="2115.73" sn="126.904" a="27.4228" fwhm="0.0117507" res="16342.9" algo="Sum"/><pk mz="192.07748593" i="561.966" sn="33.7073" a="7.45071" fwhm="0.0160764" res="11947.8" algo="Sum"/><pk mz="192.96216462" i="2369.92" sn="139.723" a="25.5398" fwhm="0.00990518" res="19480.9" algo="Sum"/><pk mz="192.99915254" i="1036.25" sn="61.094" a="14.9247" fwhm="0.0127906" res="15089.2" algo="Sum"/><pk mz="194.03262244" i="660.412" sn="38.5667" a="9.75649" fwhm="0.0136167" res="14249.6" algo="Sum"/><pk mz="194.95960657" i="743.609" sn="42.721" a="9.05487" fwhm="0.0113471" res="17181.4" algo="Sum"/><pk mz="195.10028210" i="847.768" sn="48.6992" a="14.3653" fwhm="0.0123005" res="15861.1" algo="Sum"/><pk mz="196.86555700" i="5504.44" sn="305.352" a="60.3279" fwhm="0.00966488" res="20369.2" algo="Sum"/><pk mz="197.07902056" i="1329.39" sn="73.1071" a="14.7626" fwhm="0.010066" res="19578.7" algo="Sum"/><pk mz="197.10166240" i="1694.55" sn="93.1087" a="20.7589" fwhm="0.0113986" res="17291.8" algo="Sum"/><pk mz="198.08562896" i="1167.59" sn="62.548" a="16.437" fwhm="0.0116518" res="17000.4" algo="Sum"/><pk mz="198.86247025" i="5309.53" sn="280.966" a="56.239" fwhm="0.00957067" res="20778.3" algo="Sum"/><pk mz="199.09431726" i="615.305" sn="32.2859" a="10.2749" fwhm="0.0132215" res="15058.4" algo="Sum"/><pk mz="199.13061315" i="892.073" sn="46.8084" a="10.7165" fwhm="0.00997313" res="19966.7" algo="Sum"/><pk mz="200.04133989" i="2717.67" sn="140.895" a="29.5591" fwhm="0.0100707" res="19863.8" algo="Sum"/><pk mz="200.06926836" i="1715.35" sn="88.9304" a="20.7781" fwhm="0.010521" res="19016.2" algo="Sum"/><pk mz="200.85967829" i="1630.37" sn="83.2493" a="18.4818" fwhm="0.0103228" res="19457.8" algo="Sum"/><pk mz="201.08827116" i="1900.68" sn="96.8795" a="20.8164" fwhm="0.010068" res="19973" algo="Sum"/><pk mz="201.10975639" i="494.676" sn="25.2141" a="5.7429" fwhm="0.0111054" res="18109.2" algo="Sum"/><pk mz="201.18535933" i="1397.46" sn="71.2242" a="16.0647" fwhm="0.0105766" res="19021.8" algo="Sum"/><pk mz="202.03367765" i="1291.4" sn="65.1206" a="14.991" fwhm="0.010087" res="20029" algo="Sum"/><pk mz="202.99075385" i="1844.32" sn="91.59" a="22.3231" fwhm="0.0102497" res="19804.6" algo="Sum"/><pk mz="203.05340095" i="358090" sn="17782.9" a="3157" fwhm="0.00801629" res="25330.1" algo="Sum"/><pk mz="203.10300450" i="785.013" sn="38.9841" a="11.4907" fwhm="0.0162783" res="12477" algo="Sum"/><pk mz="203.14891794" i="708.169" sn="35.1193" a="12.7254" fwhm="0.0165266" res="12292.2" algo="Sum"/><pk mz="204.05648232" i="21999.9" sn="1069.33" a="257.879" fwhm="0.010489" res="19454.3" algo="Sum"/><pk mz="204.12347165" i="12035.4" sn="584.209" a="136.315" fwhm="0.0104991" res="19442" algo="Sum"/><pk mz="205.05816714" i="4636.85" sn="220.053" a="72.0093" fwhm="0.0131491" res="15594.8" algo="Sum"/><pk mz="205.09576540" i="3066.81" sn="145.359" a="59.9363" fwhm="0.0154671" res="13260.1" algo="Sum"/><pk mz="205.12468180" i="1529.09" sn="72.4218" a="25.8273" fwhm="0.0157629" res="13013.1" algo="Sum"/><pk mz="206.89411420" i="11468.5" sn="523.978" a="132.517" fwhm="0.0105247" res="19657.9" algo="Sum"/><pk mz="206.98144586" i="554.08" sn="25.3041" a="7.88528" fwhm="0.0126609" res="16348.1" algo="Sum"/><pk mz="207.01466446" i="7184.62" sn="328.112" a="88.8784" fwhm="0.0104428" res="19823.8" algo="Sum"/><pk mz="207.05150493" i="1213.7" sn="55.4283" a="20.3722" fwhm="0.012962" res="15973.7" algo="Sum"/><pk mz="207.11048072" i="1884.82" sn="86.0775" a="27.7013" fwhm="0.0117912" res="17564.8" algo="Sum"/><pk mz="208.01677092" i="543.781" sn="24.6304" a="8.30911" fwhm="0.0121041" res="17185.6" algo="Sum"/><pk mz="208.89120023" i="7613.78" sn="339.736" a="86.0282" fwhm="0.0103006" res="20279.6" algo="Sum"/><pk mz="208.93624802" i="1016.46" sn="45.3515" a="13.152" fwhm="0.0115546" res="18082.5" algo="Sum"/><pk mz="209.01341105" i="592.187" sn="26.4173" a="8.86855" fwhm="0.0121207" res="17244.4" algo="Sum"/><pk mz="209.11574401" i="1040.91" sn="46.4346" a="14.8943" fwhm="0.0110723" res="18886.5" algo="Sum"/><pk mz="210.05073003" i="1809.92" sn="79.8636" a="21.611" fwhm="0.0105228" res="19961.5" algo="Sum"/><pk mz="210.88829610" i="1214.5" sn="52.9633" a="14.0739" fwhm="0.0107019" res="19705.7" algo="Sum"/><pk mz="210.93373420" i="508.455" sn="22.1732" a="6.50319" fwhm="0.0111586" res="18903.2" algo="Sum"/><pk mz="211.09416578" i="659.459" sn="28.6856" a="9.47173" fwhm="0.0116769" res="18077.9" algo="Sum"/><pk mz="212.83933422" i="2623.32" sn="110.022" a="31.3256" fwhm="0.0106973" res="19896.5" algo="Sum"/><pk mz="212.99992740" i="2538.46" sn="105.779" a="32.4688" fwhm="0.0111191" res="19156.3" algo="Sum"/><pk mz="213.07517287" i="879.55" sn="36.5898" a="13.3557" fwhm="0.0118552" res="17973.2" algo="Sum"/><pk mz="213.11024188" i="1206.85" sn="50.1517" a="16.7471" fwhm="0.0114088" res="18679.4" algo="Sum"/><pk mz="213.14657998" i="2389.37" sn="99.1654" a="29.2473" fwhm="0.0111881" res="19051.2" algo="Sum"/><pk mz="214.00641341" i="1129.06" sn="46.0671" a="16.2809" fwhm="0.0124519" res="17186.6" algo="Sum"/><pk mz="214.05809883" i="762.167" sn="31.0941" a="10.6512" fwhm="0.0117283" res="18251.4" algo="Sum"/><pk mz="214.83643976" i="2767.79" sn="111.037" a="33.1733" fwhm="0.0109672" res="19589.1" algo="Sum"/><pk mz="215.01666988" i="2751.75" sn="110.129" a="35.2311" fwhm="0.0112391" res="19131.2" algo="Sum"/><pk mz="215.12590961" i="628.385" sn="25.143" a="9.0412" fwhm="0.0120756" res="17814.9" algo="Sum"/><pk mz="216.01569577" i="1121.46" sn="44.4733" a="15.2401" fwhm="0.0117165" res="18436.9" algo="Sum"/><pk mz="216.83374711" i="1028.25" sn="40.1655" a="12.6118" fwhm="0.0108706" res="19946.8" algo="Sum"/><pk mz="216.92297473" i="38834.3" sn="1516.3" a="442.422" fwhm="0.0105569" res="20548" algo="Sum"/><pk mz="217.08224279" i="1582.2" sn="61.763" a="19.7944" fwhm="0.0123615" res="17561.1" algo="Sum"/><pk mz="217.10565236" i="3908.17" sn="152.553" a="55.2235" fwhm="0.0115446" res="18805.7" algo="Sum"/><pk mz="217.15841010" i="640.508" sn="24.9822" a="8.53067" fwhm="0.0120483" res="18023.9" algo="Sum"/><pk mz="217.92649645" i="996.93" sn="38.478" a="11.7502" fwhm="0.0103788" res="20997.4" algo="Sum"/><pk mz="218.13916641" i="634.362" sn="24.4617" a="8.09875" fwhm="0.0102043" res="21377.1" algo="Sum"/><pk mz="218.92005012" i="12324.4" sn="468.442" a="151.244" fwhm="0.011206" res="19536" algo="Sum"/><pk mz="218.96475228" i="652.382" sn="24.7571" a="10.374" fwhm="0.0126035" res="17373.3" algo="Sum"/><pk mz="219.02724179" i="412510" sn="15617.5" a="3779.35" fwhm="0.00825465" res="26533.8" algo="Sum"/><pk mz="219.08341242" i="3386.86" sn="127.958" a="53.1361" fwhm="0.0118975" res="18414.3" algo="Sum"/><pk mz="219.13651461" i="561.635" sn="21.1787" a="8.86834" fwhm="0.0133848" res="16372" algo="Sum"/><pk mz="219.17473721" i="527.328" sn="19.8515" a="7.34009" fwhm="0.0122044" res="17958.7" algo="Sum"/><pk mz="220.03033595" i="24578" sn="910.099" a="303.237" fwhm="0.0111139" res="19797.7" algo="Sum"/><pk mz="220.06718869" i="1513.18" sn="55.9761" a="20.2161" fwhm="0.0119223" res="18458.4" algo="Sum"/><pk mz="220.93434546" i="691.131" sn="25.1605" a="9.48561" fwhm="0.0116943" res="18892.4" algo="Sum"/><pk mz="221.02569975" i="27892.6" sn="1013.41" a="377.501" fwhm="0.0120383" res="18360.2" algo="Sum"/><pk mz="221.06366834" i="3295.73" sn="119.656" a="45.7743" fwhm="0.0116267" res="19013.5" algo="Sum"/><pk mz="221.11695262" i="903.334" sn="32.7563" a="12.5778" fwhm="0.012072" res="18316.5" algo="Sum"/><pk mz="222.02901330" i="2001.26" sn="71.8063" a="29.4894" fwhm="0.0128136" res="17327.7" algo="Sum"/><pk mz="222.86800794" i="8936.8" sn="317.387" a="106.771" fwhm="0.0111441" res="19998.7" algo="Sum"/><pk mz="222.88741109" i="701.535" sn="24.9151" a="9.09869" fwhm="0.011859" res="18794.7" algo="Sum"/><pk mz="222.97258672" i="1027.27" sn="36.4748" a="13.0936" fwhm="0.0117547" res="18968.8" algo="Sum"/><pk mz="222.98806714" i="625.266" sn="22.201" a="8.97732" fwhm="0.0139774" res="15953.4" algo="Sum"/><pk mz="223.09546286" i="1421.27" sn="50.4642" a="22.711" fwhm="0.0123316" res="18091.3" algo="Sum"/><pk mz="223.13082514" i="613.935" sn="21.7987" a="9.64113" fwhm="0.0128262" res="17396.4" algo="Sum"/><pk mz="223.16739461" i="564.859" sn="20.0561" a="7.28349" fwhm="0.0109039" res="20466.8" algo="Sum"/><pk mz="224.86513222" i="6501.36" sn="226.407" a="77.7702" fwhm="0.0110352" res="20377" algo="Sum"/><pk mz="225.03468330" i="17094.5" sn="595.134" a="215.223" fwhm="0.01122" res="20056.6" algo="Sum"/><pk mz="225.08450138" i="579.305" sn="20.17" a="8.88862" fwhm="0.0133466" res="16864.5" algo="Sum"/><pk mz="225.10981873" i="1130.34" sn="39.3567" a="15.9231" fwhm="0.0121158" res="18579.8" algo="Sum"/><pk mz="225.14503806" i="567.451" sn="19.7578" a="9.23382" fwhm="0.0195279" res="11529.4" algo="Sum"/><pk mz="226.04311172" i="2317.14" sn="79.4866" a="38.9275" fwhm="0.0158824" res="14232.3" algo="Sum"/><pk mz="226.10639608" i="480.479" sn="16.4449" a="8.17679" fwhm="0.0133181" res="16977.3" algo="Sum"/><pk mz="226.86261746" i="1259.02" sn="42.5018" a="17.4215" fwhm="0.0126182" res="17979.1" algo="Sum"/><pk mz="226.95169052" i="43339.1" sn="1458.64" a="508.949" fwhm="0.0108485" res="20920.1" algo="Sum"/><pk mz="227.07964762" i="1950.73" sn="65.3764" a="33.6597" fwhm="0.0128475" res="17675" algo="Sum"/><pk mz="227.12539607" i="3162.82" sn="105.837" a="45.745" fwhm="0.0120051" res="18919" algo="Sum"/><pk mz="227.17678688" i="475.728" sn="15.9063" a="8.71175" fwhm="0.0124744" res="18211.5" algo="Sum"/><pk mz="227.95524585" i="1659.63" sn="54.5586" a="20.9831" fwhm="0.0113383" res="20104.9" algo="Sum"/><pk mz="228.26894787" i="625.91" sn="20.496" a="7.92039" fwhm="0.0120244" res="18983.8" algo="Sum"/><pk mz="228.81329054" i="654.924" sn="21.2587" a="8.38131" fwhm="0.0112704" res="20302.1" algo="Sum"/><pk mz="228.95605784" i="635.868" sn="20.5572" a="8.20262" fwhm="0.0118773" res="19276.7" algo="Sum"/><pk mz="228.97318540" i="512.891" sn="16.5814" a="6.35801" fwhm="0.0125248" res="18281.6" algo="Sum"/><pk mz="229.05088143" i="755.076" sn="24.3656" a="10.2664" fwhm="0.0120855" res="18952.5" algo="Sum"/><pk mz="229.15497961" i="2091.33" sn="67.4131" a="28.4159" fwhm="0.0130065" res="17618.5" algo="Sum"/><pk mz="229.21654309" i="931.214" sn="30.0173" a="12.2991" fwhm="0.0116602" res="19658.1" algo="Sum"/><pk mz="230.09627628" i="468.403" sn="14.9567" a="8.36472" fwhm="0.013007" res="17690.3" algo="Sum"/><pk mz="230.24804638" i="2269.65" sn="72.4638" a="29.5799" fwhm="0.0117312" res="19627" algo="Sum"/><pk mz="230.80997521" i="746.68" sn="23.73" a="9.42826" fwhm="0.0114549" res="20149.5" algo="Sum"/><pk mz="230.93827196" i="646.354" sn="20.5136" a="9.87876" fwhm="0.012658" res="18244.4" algo="Sum"/><pk mz="231.08345598" i="796.767" sn="25.2755" a="11.3659" fwhm="0.0117983" res="19586.2" algo="Sum"/><pk mz="231.13576020" i="471.106" sn="14.9447" a="7.29679" fwhm="0.0165276" res="13984.9" algo="Sum"/><pk mz="232.89669846" i="32578" sn="1016.42" a="412.501" fwhm="0.0114312" res="20373.8" algo="Sum"/><pk mz="233.00078714" i="3633.8" sn="113.35" a="53.8255" fwhm="0.0117061" res="19904.2" algo="Sum"/><pk mz="233.04389385" i="555.672" sn="17.3335" a="11.7784" fwhm="0.0203927" res="11427.8" algo="Sum"/><pk mz="233.07830684" i="1030.78" sn="32.154" a="15.4435" fwhm="0.0123201" res="18918.5" algo="Sum"/><pk mz="233.11390878" i="847.087" sn="26.4238" a="12.9764" fwhm="0.0126395" res="18443.3" algo="Sum"/><pk mz="233.15141195" i="1474.18" sn="45.9839" a="19.8385" fwhm="0.0116689" res="19980.5" algo="Sum"/><pk mz="233.90018393" i="836.152" sn="25.8383" a="11.1229" fwhm="0.0114678" res="20396.3" algo="Sum"/><pk mz="234.89400038" i="13649.4" sn="415.462" a="167.756" fwhm="0.0112086" res="20956.5" algo="Sum"/><pk mz="234.98182024" i="1956.66" sn="59.4942" a="25.1072" fwhm="0.0114904" res="20450.2" algo="Sum"/><pk mz="235.05686096" i="815.477" sn="24.7616" a="11.7102" fwhm="0.0130232" res="18049.1" algo="Sum"/><pk mz="235.09261337" i="2380.43" sn="72.2237" a="42.5149" fwhm="0.0129436" res="18162.9" algo="Sum"/><pk mz="235.13075406" i="768.997" sn="23.3165" a="10.0999" fwhm="0.0104811" res="22433.9" algo="Sum"/><pk mz="235.16871210" i="769.424" sn="23.3168" a="11.0436" fwhm="0.0131366" res="17901.7" algo="Sum"/><pk mz="235.20468915" i="486.02" sn="14.7208" a="6.42239" fwhm="0.0121084" res="19424.9" algo="Sum"/><pk mz="236.04125880" i="555.707" sn="16.6582" a="9.11709" fwhm="0.0139278" res="16947.5" algo="Sum"/><pk mz="236.89246334" i="843.593" sn="25.0585" a="13.6508" fwhm="0.0125347" res="18898.9" algo="Sum"/><pk mz="236.99857581" i="1726.83" sn="51.1915" a="23.8405" fwhm="0.0120557" res="19658.6" algo="Sum"/><pk mz="237.07869035" i="493.563" sn="14.6313" a="8.75959" fwhm="0.0161084" res="14717.7" algo="Sum"/><pk mz="237.11011734" i="921.356" sn="27.3129" a="15.1446" fwhm="0.0126956" res="18676.6" algo="Sum"/><pk mz="237.14743777" i="1311.01" sn="38.8639" a="19.5754" fwhm="0.0129689" res="18285.9" algo="Sum"/><pk mz="238.84191080" i="3482.61" sn="102.427" a="45.5396" fwhm="0.0121725" res="19621.5" algo="Sum"/><pk mz="239.06393738" i="1580.73" sn="46.4442" a="19.3857" fwhm="0.0123062" res="19426.3" algo="Sum"/><pk mz="239.08907116" i="10976.5" sn="322.507" a="144.154" fwhm="0.0117554" res="20338.7" algo="Sum"/><pk mz="239.12645256" i="1050.84" sn="30.8754" a="14.3535" fwhm="0.0161798" res="14779.3" algo="Sum"/><pk mz="239.14060915" i="1241.62" sn="36.4809" a="16.6578" fwhm="0.0151424" res="15792.8" algo="Sum"/><pk mz="239.16196887" i="2683.05" sn="78.8322" a="35.7735" fwhm="0.0118649" res="20157.1" algo="Sum"/><pk mz="240.09281954" i="1237.21" sn="36.1694" a="18.3284" fwhm="0.0130439" res="18406.5" algo="Sum"/><pk mz="240.83901231" i="2692.18" sn="78.3282" a="39.0042" fwhm="0.0127263" res="18924.5" algo="Sum"/><pk mz="240.96720473" i="3982.63" sn="115.801" a="52.8759" fwhm="0.0119229" res="20210.4" algo="Sum"/><pk mz="241.00858633" i="3116.86" sn="90.6279" a="38.5355" fwhm="0.01146" res="21030.5" algo="Sum"/><pk mz="241.03013143" i="1300.19" sn="37.8052" a="17.877" fwhm="0.0122305" res="19707.3" algo="Sum"/><pk mz="241.10416810" i="613.204" sn="17.8299" a="10.2459" fwhm="0.0193599" res="12453.8" algo="Sum"/><pk mz="241.15560267" i="1619.89" sn="47.101" a="22.3039" fwhm="0.0136605" res="17653.5" algo="Sum"/><pk mz="242.01860741" i="714.119" sn="20.515" a="14.0772" fwhm="0.015719" res="15396.5" algo="Sum"/><pk mz="242.83650877" i="710.138" sn="20.106" a="9.78926" fwhm="0.0119344" res="20347.6" algo="Sum"/><pk mz="242.92540594" i="23014.7" sn="650.589" a="292.274" fwhm="0.0116274" res="20892.5" algo="Sum"/><pk mz="243.00956214" i="602.864" sn="16.9983" a="12.8408" fwhm="0.0179997" res="13500.7" algo="Sum"/><pk mz="243.05354814" i="1044.88" sn="29.4159" a="18.555" fwhm="0.014715" res="16517.4" algo="Sum"/><pk mz="243.09936660" i="3929.34" sn="110.468" a="55.8995" fwhm="0.0125817" res="19321.7" algo="Sum"/><pk mz="243.13358686" i="476.673" sn="13.3865" a="6.83387" fwhm="0.0144266" res="16853.1" algo="Sum"/><pk mz="243.21121382" i="523.757" sn="14.6754" a="7.94301" fwhm="0.0139619" res="17419.7" algo="Sum"/><pk mz="243.92952157" i="802.396" sn="22.193" a="13.1567" fwhm="0.0130056" res="18755.7" algo="Sum"/><pk mz="244.07901569" i="905.243" sn="24.983" a="12.9599" fwhm="0.0133259" res="18316.1" algo="Sum"/><pk mz="244.10213826" i="658.758" sn="18.18" a="11.352" fwhm="0.014674" res="16635.1" algo="Sum"/><pk mz="244.92435783" i="1744.45" sn="47.6288" a="27.6318" fwhm="0.0134451" res="18216.6" algo="Sum"/><pk mz="245.04572363" i="1347.03" sn="36.6939" a="19.4198" fwhm="0.0131819" res="18589.6" algo="Sum"/><pk mz="245.07847144" i="3673.91" sn="100.041" a="56.4713" fwhm="0.0124543" res="19678.2" algo="Sum"/><pk mz="245.13763677" i="499.486" sn="13.6011" a="7.11175" fwhm="0.0183487" res="13360" algo="Sum"/><pk mz="245.14982858" i="566.254" sn="15.4192" a="7.64037" fwhm="0.0135609" res="18077.7" algo="Sum"/><pk mz="246.08198521" i="567.552" sn="15.2957" a="8.66262" fwhm="0.0120393" res="20439.9" algo="Sum"/><pk mz="247.06212610" i="494.28" sn="13.177" a="10.8959" fwhm="0.0194544" res="12699.6" algo="Sum"/><pk mz="247.09275045" i="3655.36" sn="97.4468" a="53.5687" fwhm="0.0128744" res="19192.6" algo="Sum"/><pk mz="247.13078642" i="1146.31" sn="30.557" a="17.5441" fwhm="0.0129271" res="19117.2" algo="Sum"/><pk mz="248.87055741" i="12613.2" sn="330.984" a="170.095" fwhm="0.0121556" res="20473.7" algo="Sum"/><pk mz="248.97449025" i="571.513" sn="14.9928" a="8.11357" fwhm="0.014146" res="17600.4" algo="Sum"/><pk mz="248.99862153" i="778.374" sn="20.4195" a="11.2473" fwhm="0.0134795" res="18472.4" algo="Sum"/><pk mz="249.06066947" i="2713.58" sn="71.1859" a="41.4104" fwhm="0.0141258" res="17631.6" algo="Sum"/><pk mz="249.09621991" i="1231.95" sn="32.3181" a="15.1018" fwhm="0.011875" res="20976.5" algo="Sum"/><pk mz="249.10784390" i="1649.07" sn="43.2603" a="24.5655" fwhm="0.0155492" res="16020.7" algo="Sum"/><pk mz="249.15627778" i="5085.16" sn="133.4" a="90.0691" fwhm="0.0156588" res="15911.5" algo="Sum"/><pk mz="249.18373496" i="1523.49" sn="39.9606" a="20.8025" fwhm="0.0128498" res="19392.1" algo="Sum"/><pk mz="250.15952363" i="745.028" sn="19.3575" a="14.3034" fwhm="0.0192141" res="13019.6" algo="Sum"/><pk mz="250.17900825" i="813.225" sn="21.1316" a="14.1529" fwhm="0.0163296" res="15320.6" algo="Sum"/><pk mz="250.86811391" i="5658.92" sn="146.344" a="77.6952" fwhm="0.0126966" res="19758.8" algo="Sum"/><pk mz="250.92020984" i="2476.41" sn="63.9977" a="34.9251" fwhm="0.0126943" res="19766.3" algo="Sum"/><pk mz="250.95593613" i="623.796" sn="16.1091" a="10.264" fwhm="0.013045" res="19237.7" algo="Sum"/><pk mz="251.05088853" i="527.009" sn="13.5859" a="10.8185" fwhm="0.0197821" res="12690.8" algo="Sum"/><pk mz="251.12571796" i="856.373" sn="22.0486" a="16.4339" fwhm="0.0163583" res="15351.6" algo="Sum"/><pk mz="251.16216224" i="706.369" sn="18.1772" a="10.0017" fwhm="0.0125371" res="20033.5" algo="Sum"/><pk mz="251.19836935" i="1949.32" sn="50.1351" a="28.9647" fwhm="0.0127181" res="19751.3" algo="Sum"/><pk mz="252.07718509" i="581.639" sn="14.818" a="9.8762" fwhm="0.0124589" res="20232.7" algo="Sum"/><pk mz="252.86627475" i="692.836" sn="17.5698" a="10.0197" fwhm="0.0131126" res="19284.2" algo="Sum"/><pk mz="252.91686097" i="1535.57" sn="38.9044" a="22.934" fwhm="0.0131271" res="19266.8" algo="Sum"/><pk mz="252.97084215" i="603.145" sn="15.2765" a="10.0535" fwhm="0.0138467" res="18269.4" algo="Sum"/><pk mz="253.14164853" i="1829.28" sn="46.2945" a="35.0582" fwhm="0.0146184" res="17316.7" algo="Sum"/><pk mz="254.82267060" i="3828.54" sn="94.9165" a="64.0991" fwhm="0.0149727" res="17019.1" algo="Sum"/><pk mz="255.06237855" i="889.858" sn="22.0334" a="14.0102" fwhm="0.0129272" res="19730.6" algo="Sum"/><pk mz="255.12054061" i="884.865" sn="21.907" a="16.1663" fwhm="0.0157538" res="16194.2" algo="Sum"/><pk mz="255.15456976" i="4205.67" sn="104.121" a="87.6528" fwhm="0.0168146" res="15174.6" algo="Sum"/><pk mz="255.26842556" i="559.249" sn="13.8422" a="7.94356" fwhm="0.0121823" res="20954.1" algo="Sum"/><pk mz="255.97830237" i="656.143" sn="16.077" a="9.74243" fwhm="0.0127995" res="19999.1" algo="Sum"/><pk mz="256.15585242" i="1239.82" sn="30.3539" a="24.8999" fwhm="0.0152679" res="16777.5" algo="Sum"/><pk mz="256.26446264" i="708.039" sn="17.2944" a="10.8828" fwhm="0.0146846" res="17451.2" algo="Sum"/><pk mz="256.30000883" i="4466.78" sn="108.969" a="64.0423" fwhm="0.0131038" res="19559.2" algo="Sum"/><pk mz="256.81971686" i="4699.01" sn="113.666" a="75.0909" fwhm="0.0142526" res="18019.2" algo="Sum"/><pk mz="256.94110372" i="1252.49" sn="30.2804" a="19.3011" fwhm="0.0131717" res="19507.1" algo="Sum"/><pk mz="257.07528884" i="1309.9" sn="31.659" a="22.6754" fwhm="0.0141884" res="18118.7" algo="Sum"/><pk mz="257.15180086" i="1645.24" sn="39.7644" a="30.1599" fwhm="0.0135472" res="18981.9" algo="Sum"/><pk mz="257.18751320" i="811.645" sn="19.6169" a="13.224" fwhm="0.0126701" res="20298.8" algo="Sum"/><pk mz="257.24726096" i="609.769" sn="14.7366" a="8.96861" fwhm="0.0134435" res="19135.5" algo="Sum"/><pk mz="257.30335752" i="884.03" sn="21.324" a="12.0419" fwhm="0.0123857" res="20774.3" algo="Sum"/><pk mz="258.27917557" i="1618.94" sn="38.3643" a="23.5382" fwhm="0.013677" res="18884.2" algo="Sum"/><pk mz="258.81752297" i="2342.75" sn="55.243" a="35.9163" fwhm="0.0134091" res="19301.7" algo="Sum"/><pk mz="258.89931937" i="5352.62" sn="126.217" a="74.5497" fwhm="0.0126803" res="20417.4" algo="Sum"/><pk mz="258.98064209" i="955.207" sn="22.4853" a="15.8258" fwhm="0.0125805" res="20586" algo="Sum"/><pk mz="259.02762701" i="614.659" sn="14.4479" a="10.1156" fwhm="0.0131926" res="19634.2" algo="Sum"/><pk mz="259.09431197" i="679.39" sn="15.939" a="11.6774" fwhm="0.0147065" res="17617.6" algo="Sum"/><pk mz="259.13035618" i="3441.47" sn="80.6764" a="48.9179" fwhm="0.0125531" res="20642.7" algo="Sum"/><pk mz="259.16686835" i="993.049" sn="23.2577" a="18.0642" fwhm="0.0148837" res="17412.8" algo="Sum"/><pk mz="260.13382839" i="488.529" sn="11.3119" a="9.12003" fwhm="0.0145566" res="17870.5" algo="Sum"/><pk mz="260.81461323" i="479.596" sn="11.0393" a="7.92991" fwhm="0.0138441" res="18839.4" algo="Sum"/><pk mz="260.89809805" i="813.122" sn="18.6911" a="12.8871" fwhm="0.0138355" res="18857.1" algo="Sum"/><pk mz="260.94884081" i="5678.17" sn="130.421" a="79.6113" fwhm="0.0127109" res="20529.5" algo="Sum"/><pk mz="261.01185731" i="2725.95" sn="62.5779" a="47.3833" fwhm="0.01511" res="17274.2" algo="Sum"/><pk mz="261.04373244" i="1681.53" sn="38.5876" a="31.4895" fwhm="0.0170134" res="15343.4" algo="Sum"/><pk mz="261.10969560" i="19063.9" sn="437.429" a="277.321" fwhm="0.0128242" res="20360.7" algo="Sum"/><pk mz="261.12795434" i="3719.46" sn="85.3451" a="49.239" fwhm="0.0104806" res="24915.5" algo="Sum"/><pk mz="261.18332150" i="503.492" sn="11.5529" a="8.06347" fwhm="0.0146926" res="17776.6" algo="Sum"/><pk mz="262.11309291" i="2760.57" sn="62.8215" a="41.312" fwhm="0.013389" res="19576.7" algo="Sum"/><pk mz="262.91542635" i="666.985" sn="15.0694" a="8.69914" fwhm="0.0122743" res="21420" algo="Sum"/><pk mz="262.94598992" i="1903.9" sn="43.0187" a="26.8311" fwhm="0.0121359" res="21666.9" algo="Sum"/><pk mz="263.00953691" i="1140.33" sn="25.7619" a="21.2491" fwhm="0.0151768" res="17329.7" algo="Sum"/><pk mz="263.08717175" i="9456.68" sn="213.629" a="147.695" fwhm="0.0137146" res="19183" algo="Sum"/><pk mz="263.12292809" i="763.663" sn="17.2507" a="18.7194" fwhm="0.0280295" res="9387.36" algo="Sum"/><pk mz="263.16183345" i="781.745" sn="17.6581" a="11.2711" fwhm="0.0131699" res="19982" algo="Sum"/><pk mz="263.19823259" i="7664.64" sn="173.129" a="110.396" fwhm="0.0133063" res="19780" algo="Sum"/><pk mz="263.23538385" i="1377.9" sn="31.1239" a="21.047" fwhm="0.0134974" res="19502.7" algo="Sum"/><pk mz="264.09093731" i="1070.06" sn="24.0308" a="18.7725" fwhm="0.0146036" res="18083.9" algo="Sum"/><pk mz="264.20114317" i="1324.98" sn="29.7472" a="19.6789" fwhm="0.0136434" res="19364.7" algo="Sum"/><pk mz="264.85006577" i="4864.14" sn="108.613" a="86.366" fwhm="0.016415" res="16134.7" algo="Sum"/><pk mz="264.97260249" i="541.059" sn="12.0804" a="11.9159" fwhm="0.0139247" res="19029" algo="Sum"/><pk mz="265.03392799" i="1021.36" sn="22.8043" a="25.7633" fwhm="0.0235679" res="11245.6" algo="Sum"/><pk mz="265.10360832" i="620.086" sn="13.8449" a="9.94007" fwhm="0.0233785" res="11339.6" algo="Sum"/><pk mz="265.13592845" i="985.901" sn="22.0125" a="26.3299" fwhm="0.0215223" res="12319.1" algo="Sum"/><pk mz="265.17759664" i="1065.98" sn="23.7984" a="16.5805" fwhm="0.0137911" res="19228.2" algo="Sum"/><pk mz="265.21343507" i="1011.84" sn="22.5896" a="18.9963" fwhm="0.0151053" res="17557.6" algo="Sum"/><pk mz="265.25227723" i="584.869" sn="13.0573" a="9.37875" fwhm="0.0141473" res="18749.3" algo="Sum"/><pk mz="266.17315422" i="2114.47" sn="46.8853" a="33.8124" fwhm="0.0140248" res="18978.8" algo="Sum"/><pk mz="266.84815130" i="4063.05" sn="89.1311" a="68.7652" fwhm="0.0152063" res="17548.5" algo="Sum"/><pk mz="266.89398521" i="1610.62" sn="35.3321" a="25.4317" fwhm="0.0141064" res="18920.1" algo="Sum"/><pk mz="267.05846063" i="667.599" sn="14.6323" a="11.9264" fwhm="0.0146092" res="18280.1" algo="Sum"/><pk mz="267.12029297" i="482.325" sn="10.5641" a="7.47676" fwhm="0.0167343" res="15962.5" algo="Sum"/><pk mz="267.15725739" i="1354.58" sn="29.6555" a="20.2969" fwhm="0.0168378" res="15866.5" algo="Sum"/><pk mz="267.17121019" i="1057.42" sn="23.1461" a="16.5126" fwhm="0.0152128" res="17562.3" algo="Sum"/><pk mz="267.19283116" i="511.482" sn="11.1919" a="6.18243" fwhm="0.0135602" res="19704.2" algo="Sum"/><pk mz="267.22913655" i="540.672" sn="11.8241" a="7.69161" fwhm="0.0140183" res="19062.9" algo="Sum"/><pk mz="268.84630925" i="1205.43" sn="25.7404" a="20.5503" fwhm="0.0159114" res="16896.4" algo="Sum"/><pk mz="268.89120286" i="1259.68" sn="26.8698" a="19.2566" fwhm="0.0135699" res="19815.2" algo="Sum"/><pk mz="268.96276391" i="484.934" sn="10.3218" a="7.84666" fwhm="0.0151726" res="17726.9" algo="Sum"/><pk mz="269.07557677" i="647.721" sn="13.7573" a="10.3805" fwhm="0.0144881" res="18572.2" algo="Sum"/><pk mz="269.13645864" i="722.696" sn="15.3497" a="15.8296" fwhm="0.0236289" res="11390.1" algo="Sum"/><pk mz="269.17390254" i="495.241" sn="10.5187" a="7.42809" fwhm="0.0188214" res="14301.5" algo="Sum"/><pk mz="269.18760160" i="675.919" sn="14.3562" a="11.6179" fwhm="0.0206532" res="13033.7" algo="Sum"/><pk mz="269.22589092" i="1099.1" sn="23.3434" a="20.0899" fwhm="0.0142113" res="18944.5" algo="Sum"/><pk mz="269.99396620" i="574.225" sn="12.0825" a="9.57459" fwhm="0.0135679" res="19899.4" algo="Sum"/><pk mz="270.79738770" i="2737.75" sn="57.1152" a="39.268" fwhm="0.0134222" res="20175.4" algo="Sum"/><pk mz="270.97749832" i="15254.6" sn="317.931" a="222.4" fwhm="0.013132" res="20634.9" algo="Sum"/><pk mz="271.03911647" i="1245.72" sn="25.9629" a="24.5598" fwhm="0.0150522" res="18006.6" algo="Sum"/><pk mz="271.09110082" i="686.095" sn="14.2993" a="12.4587" fwhm="0.0155337" res="17451.8" algo="Sum"/><pk mz="271.12889651" i="464.619" sn="9.68343" a="7.70661" fwhm="0.0211464" res="12821.5" algo="Sum"/><pk mz="271.16665499" i="1858.67" sn="38.7377" a="27.9918" fwhm="0.0152259" res="17809.6" algo="Sum"/><pk mz="271.18823628" i="1865.08" sn="38.8713" a="30.1452" fwhm="0.015371" res="17642.9" algo="Sum"/><pk mz="271.24176986" i="723.692" sn="15.0829" a="12.8003" fwhm="0.0152213" res="17819.8" algo="Sum"/><pk mz="271.96477004" i="842.456" sn="17.4285" a="13.8829" fwhm="0.0193331" res="14067.3" algo="Sum"/><pk mz="271.98093445" i="1012.85" sn="20.9539" a="16.4509" fwhm="0.0151643" res="17935.6" algo="Sum"/><pk mz="272.79467978" i="3684" sn="75.7698" a="53.259" fwhm="0.0132417" res="20601.2" algo="Sum"/><pk mz="272.94575179" i="865.482" sn="17.7816" a="16.5658" fwhm="0.0160395" res="17017.1" algo="Sum"/><pk mz="273.14648860" i="837.714" sn="17.2042" a="16.2358" fwhm="0.0157872" res="17301.8" algo="Sum"/><pk mz="273.18149190" i="1535.25" sn="31.529" a="30.9759" fwhm="0.0167416" res="16317.5" algo="Sum"/><pk mz="273.22072999" i="509.275" sn="10.4564" a="7.36279" fwhm="0.0132374" res="20640.1" algo="Sum"/><pk mz="273.25741920" i="483.709" sn="9.93017" a="9.18574" fwhm="0.0148435" res="18409.3" algo="Sum"/><pk mz="274.14215929" i="905.829" sn="18.4885" a="16.6737" fwhm="0.0154342" res="17762" algo="Sum"/><pk mz="274.79183567" i="1867.78" sn="37.754" a="28.2956" fwhm="0.0136514" res="20129.1" algo="Sum"/><pk mz="274.88024987" i="3015.02" sn="60.9436" a="49.5502" fwhm="0.0145888" res="18841.9" algo="Sum"/><pk mz="274.96081716" i="644.415" sn="13.0258" a="16.173" fwhm="0.0214916" res="12793.9" algo="Sum"/><pk mz="275.10501372" i="648.049" sn="13.0874" a="12.7511" fwhm="0.0169999" res="16182.7" algo="Sum"/><pk mz="275.14550738" i="482.323" sn="9.73634" a="5.20389" fwhm="0.013084" res="21029.2" algo="Sum"/><pk mz="275.16154843" i="816.359" sn="16.4759" a="15.197" fwhm="0.0175365" res="15690.8" algo="Sum"/><pk mz="276.78882936" i="509.784" sn="10.1247" a="7.39078" fwhm="0.0113439" res="24399.8" algo="Sum"/><pk mz="276.87802481" i="1759.1" sn="34.8281" a="27.6659" fwhm="0.0139662" res="19824.9" algo="Sum"/><pk mz="276.92268262" i="4924.21" sn="97.3607" a="75.7141" fwhm="0.0136117" res="20344.5" algo="Sum"/><pk mz="276.98471610" i="991.134" sn="19.5646" a="17.4213" fwhm="0.0154517" res="17925.8" algo="Sum"/><pk mz="277.01963093" i="523.16" sn="10.3167" a="12.4524" fwhm="0.0238775" res="11601.7" algo="Sum"/><pk mz="277.08266972" i="1025.65" sn="20.2003" a="18.0066" fwhm="0.0167686" res="16523.9" algo="Sum"/><pk mz="277.10460971" i="1078.67" sn="21.2331" a="20.1294" fwhm="0.0179172" res="15465.8" algo="Sum"/><pk mz="277.14073411" i="578.242" sn="11.3728" a="12.7626" fwhm="0.0216251" res="12815.7" algo="Sum"/><pk mz="277.17814441" i="968.558" sn="19.0365" a="15.3342" fwhm="0.0137438" res="20167.5" algo="Sum"/><pk mz="277.21392053" i="1240.93" sn="24.3818" a="19.7345" fwhm="0.0137001" res="20234.4" algo="Sum"/><pk mz="277.25004145" i="912.83" sn="17.9359" a="14.1362" fwhm="0.0133978" res="20693.7" algo="Sum"/><pk mz="278.24626261" i="1081.46" sn="21.0717" a="18.8024" fwhm="0.015691" res="17732.9" algo="Sum"/><pk mz="278.89182595" i="872.043" sn="16.7729" a="15.8054" fwhm="0.0179226" res="15560.9" algo="Sum"/><pk mz="278.92014613" i="1952.72" sn="37.5261" a="29.5177" fwhm="0.0137216" res="20327.1" algo="Sum"/><pk mz="278.98286203" i="466.175" sn="8.93843" a="9.50161" fwhm="0.0171559" res="16261.6" algo="Sum"/><pk mz="279.05804321" i="1327.34" sn="25.4345" a="24.1773" fwhm="0.01604" res="17397.7" algo="Sum"/><pk mz="279.08393801" i="1411.2" sn="27.0415" a="22.888" fwhm="0.0151376" res="18436.4" algo="Sum"/><pk mz="279.10207071" i="774.204" sn="14.8339" a="11.7411" fwhm="0.0171175" res="16305.1" algo="Sum"/><pk mz="279.15751466" i="3544.97" sn="67.903" a="60.3045" fwhm="0.0145317" res="19210.3" algo="Sum"/><pk mz="279.19317284" i="739.944" sn="14.1743" a="12.5102" fwhm="0.015391" res="18140" algo="Sum"/><pk mz="279.22970801" i="1492.02" sn="28.584" a="26.7366" fwhm="0.0149631" res="18661.2" algo="Sum"/><pk mz="280.09138919" i="692.778" sn="13.1335" a="13.9224" fwhm="0.0149652" res="18716.2" algo="Sum"/><pk mz="280.16012331" i="706.96" sn="13.4008" a="13.2347" fwhm="0.0154658" res="18114.9" algo="Sum"/><pk mz="280.82643409" i="2315.04" sn="43.4505" a="35.8083" fwhm="0.0144432" res="19443.5" algo="Sum"/><pk mz="280.92909892" i="539.187" sn="10.1183" a="10.1379" fwhm="0.0228439" res="12297.8" algo="Sum"/><pk mz="280.96205157" i="544.272" sn="10.2148" a="9.47037" fwhm="0.0160995" res="17451.6" algo="Sum"/><pk mz="281.15073922" i="1996.6" sn="37.4671" a="41.4735" fwhm="0.0166351" res="16901" algo="Sum"/><pk mz="281.17064672" i="1161.7" sn="21.7999" a="15.1218" fwhm="0.0141191" res="19914.2" algo="Sum"/><pk mz="281.18620648" i="786.895" sn="14.7665" a="7.33217" fwhm="0.00992024" res="28344.7" algo="Sum"/><pk mz="281.20867337" i="2565.15" sn="48.1363" a="42.251" fwhm="0.0145094" res="19381.2" algo="Sum"/><pk mz="281.24543186" i="727.323" sn="13.6495" a="13.3232" fwhm="0.0157263" res="17883.8" algo="Sum"/><pk mz="282.15389400" i="460.754" sn="8.57624" a="12.5571" fwhm="0.0228364" res="12355.5" algo="Sum"/><pk mz="282.20519321" i="1674.2" sn="31.1552" a="28.6708" fwhm="0.0191798" res="14713.6" algo="Sum"/><pk mz="282.27919351" i="1950.56" sn="36.2496" a="31.4202" fwhm="0.0145472" res="19404.4" algo="Sum"/><pk mz="282.82342053" i="2509.28" sn="46.2235" a="41.1796" fwhm="0.014572" res="19408.7" algo="Sum"/><pk mz="282.86743544" i="489.501" sn="9.01712" a="9.62316" fwhm="0.016265" res="17391.1" algo="Sum"/><pk mz="283.02956722" i="638.204" sn="11.7544" a="11.9884" fwhm="0.0172479" res="16409.5" algo="Sum"/><pk mz="283.16560287" i="1416.85" sn="26.0833" a="24.6516" fwhm="0.0213769" res="13246.3" algo="Sum"/><pk mz="283.20586260" i="1055.38" sn="19.4117" a="16.8935" fwhm="0.0166537" res="17005.5" algo="Sum"/><pk mz="283.26403070" i="582.907" sn="10.6992" a="9.99681" fwhm="0.0198307" res="14284.1" algo="Sum"/><pk mz="283.28384310" i="460.944" sn="8.4549" a="5.30006" fwhm="0.0132762" res="21337.8" algo="Sum"/><pk mz="283.29904038" i="617.232" sn="11.3171" a="9.29719" fwhm="0.0180363" res="15707.2" algo="Sum"/><pk mz="284.29501750" i="821.211" sn="14.8731" a="15.2023" fwhm="0.0165375" res="17191" algo="Sum"/><pk mz="284.33116364" i="1222.57" sn="22.1306" a="18.576" fwhm="0.0143022" res="19880.3" algo="Sum"/><pk mz="284.82094306" i="931.365" sn="16.7956" a="16.4686" fwhm="0.0141458" res="20134.6" algo="Sum"/><pk mz="284.90993355" i="2593.41" sn="46.7156" a="41.2188" fwhm="0.0138795" res="20527.4" algo="Sum"/><pk mz="284.99357372" i="1074" sn="19.2931" a="20.4936" fwhm="0.01515" res="18811.5" algo="Sum"/><pk mz="285.07063064" i="1695.8" sn="30.3858" a="27.246" fwhm="0.0138542" res="20576.5" algo="Sum"/><pk mz="285.13130730" i="1386.51" sn="24.7966" a="25.9615" fwhm="0.0176798" res="16127.5" algo="Sum"/><pk mz="285.16429001" i="2324.4" sn="41.5423" a="47.929" fwhm="0.0241743" res="11796.2" algo="Sum"/><pk mz="285.22102204" i="1721.25" sn="30.7571" a="28.59" fwhm="0.0137892" res="20684.4" algo="Sum"/><pk mz="285.27872686" i="497.012" sn="8.87814" a="9.1222" fwhm="0.0154346" res="18483" algo="Sum"/><pk mz="285.98890182" i="575.235" sn="10.1736" a="12.4112" fwhm="0.0195615" res="14620" algo="Sum"/><pk mz="286.16597324" i="472.851" sn="8.34545" a="9.50447" fwhm="0.0250108" res="11441.7" algo="Sum"/><pk mz="286.77171494" i="1238.92" sn="21.7237" a="18.3343" fwhm="0.013293" res="21573.1" algo="Sum"/><pk mz="286.90715981" i="898.663" sn="15.7016" a="14.2302" fwhm="0.0146611" res="19569.2" algo="Sum"/><pk mz="286.95144831" i="7823.46" sn="136.574" a="130.501" fwhm="0.0142648" res="20116" algo="Sum"/><pk mz="287.01294701" i="723.016" sn="12.6176" a="14.9565" fwhm="0.0172432" res="16645" algo="Sum"/><pk mz="287.05560430" i="1688.66" sn="29.4697" a="32.9393" fwhm="0.0169821" res="16903.4" algo="Sum"/><pk mz="287.09821544" i="583.541" sn="10.1837" a="10.9458" fwhm="0.0239193" res="12002.8" algo="Sum"/><pk mz="287.16162435" i="785.581" sn="13.7095" a="15.2024" fwhm="0.0201427" res="14256.3" algo="Sum"/><pk mz="287.19754235" i="1166.08" sn="20.3496" a="20.3306" fwhm="0.0152202" res="18869.5" algo="Sum"/><pk mz="287.23696788" i="2879.53" sn="50.2512" a="45.5505" fwhm="0.0141018" res="20368.8" algo="Sum"/><pk mz="287.95479217" i="480.613" sn="8.3074" a="10.5308" fwhm="0.0216305" res="13312.4" algo="Sum"/><pk mz="288.23933063" i="734.19" sn="12.6833" a="13.3006" fwhm="0.0169922" res="16963.1" algo="Sum"/><pk mz="288.28962177" i="576.778" sn="9.9634" a="10.2449" fwhm="0.0144956" res="19888" algo="Sum"/><pk mz="288.76833525" i="1804.49" sn="30.8923" a="26.1859" fwhm="0.0132585" res="21779.9" algo="Sum"/><pk mz="288.92124856" i="1808.14" sn="30.9287" a="29.7704" fwhm="0.0149587" res="19314.6" algo="Sum"/><pk mz="288.95027494" i="725.757" sn="12.4143" a="12.4239" fwhm="0.0171304" res="16867.7" algo="Sum"/><pk mz="289.15510089" i="585.659" sn="10.0136" a="6.92404" fwhm="0.0134131" res="21557.7" algo="Sum"/><pk mz="289.17733836" i="1013.13" sn="17.3226" a="20.9497" fwhm="0.0198136" res="14594.9" algo="Sum"/><pk mz="289.21522786" i="817.094" sn="13.9704" a="14.7529" fwhm="0.0154172" res="18759.3" algo="Sum"/><pk mz="289.25159857" i="1152.62" sn="19.7071" a="18.9974" fwhm="0.014728" res="19639.5" algo="Sum"/><pk mz="290.76570392" i="1004.94" sn="16.9534" a="16.0773" fwhm="0.0137251" res="21184.9" algo="Sum"/><pk mz="290.85522717" i="2059.69" sn="34.744" a="34.1034" fwhm="0.0137791" res="21108.4" algo="Sum"/><pk mz="290.95418130" i="693.748" sn="11.7025" a="21.975" fwhm="0.0306019" res="9507.73" algo="Sum"/><pk mz="291.11999622" i="1071.93" sn="18.0737" a="20.0909" fwhm="0.0138078" res="21083.8" algo="Sum"/><pk mz="291.15728682" i="655.286" sn="11.0481" a="13.1766" fwhm="0.0194267" res="14987.4" algo="Sum"/><pk mz="291.19488732" i="2551.66" sn="43.0209" a="44.1321" fwhm="0.0151474" res="19224.1" algo="Sum"/><pk mz="291.22948810" i="1280.71" sn="21.5928" a="22.1231" fwhm="0.01603" res="18167.7" algo="Sum"/><pk mz="291.26575579" i="1653.48" sn="27.8742" a="25.8613" fwhm="0.0137213" res="21227.2" algo="Sum"/><pk mz="292.19765132" i="603.359" sn="10.0533" a="10.4865" fwhm="0.0153553" res="19029.1" algo="Sum"/><pk mz="292.85244630" i="1432.1" sn="23.7036" a="23.3005" fwhm="0.014751" res="19853.1" algo="Sum"/><pk mz="292.89641305" i="1632.06" sn="27.0124" a="27.4133" fwhm="0.0145235" res="20167" algo="Sum"/><pk mz="292.94136749" i="597.898" sn="9.8949" a="11.8686" fwhm="0.0220223" res="13302.1" algo="Sum"/><pk mz="293.02125756" i="677.553" sn="11.1919" a="15.0266" fwhm="0.0164938" res="17765.5" algo="Sum"/><pk mz="293.09796196" i="94486.7" sn="1557.08" a="1374.22" fwhm="0.0127343" res="23016.4" algo="Sum"/><pk mz="293.17309907" i="1326.65" sn="21.8142" a="21.7448" fwhm="0.0211615" res="13854.1" algo="Sum"/><pk mz="293.20829585" i="1669.37" sn="27.4301" a="28.8577" fwhm="0.015984" res="18343.9" algo="Sum"/><pk mz="293.24489223" i="1550.61" sn="25.4676" a="26.4825" fwhm="0.0149737" res="19584" algo="Sum"/><pk mz="294.10091213" i="10850.5" sn="176.193" a="177.467" fwhm="0.0145094" res="20269.7" algo="Sum"/><pk mz="294.86585240" i="558.847" sn="9.0067" a="8.38993" fwhm="0.0187661" res="15712.7" algo="Sum"/><pk mz="294.89399499" i="670.077" sn="10.7884" a="11.3788" fwhm="0.0153127" res="19258.2" algo="Sum"/><pk mz="294.93870165" i="3113.11" sn="50.0379" a="51.7041" fwhm="0.0150613" res="19582.5" algo="Sum"/><pk mz="295.10219623" i="2403.47" sn="38.4627" a="41.4823" fwhm="0.0153367" res="19241.6" algo="Sum"/><pk mz="295.12961946" i="504.732" sn="8.07533" a="6.30623" fwhm="0.0175614" res="16805.6" algo="Sum"/><pk mz="295.16535410" i="788.59" sn="12.6143" a="9.64274" fwhm="0.0135517" res="21780.6" algo="Sum"/><pk mz="295.18847318" i="3052.4" sn="48.8326" a="60.767" fwhm="0.0174753" res="16891.8" algo="Sum"/><pk mz="295.22412640" i="4639.83" sn="74.2268" a="78.9801" fwhm="0.0149948" res="19688.5" algo="Sum"/><pk mz="295.26136029" i="461.643" sn="7.38583" a="8.5919" fwhm="0.017324" res="17043.5" algo="Sum"/><pk mz="296.19303281" i="601.686" sn="9.54226" a="11.0946" fwhm="0.0214415" res="13814" algo="Sum"/><pk mz="296.22127296" i="2142.8" sn="33.98" a="45.7709" fwhm="0.0188851" res="15685.5" algo="Sum"/><pk mz="296.80029059" i="808.945" sn="12.6925" a="12.3441" fwhm="0.0137789" res="21540.3" algo="Sum"/><pk mz="297.12767802" i="584.661" sn="9.13922" a="9.64293" fwhm="0.0223063" res="13320.3" algo="Sum"/><pk mz="297.14716257" i="685.733" sn="10.7204" a="9.28152" fwhm="0.0158119" res="18792.6" algo="Sum"/><pk mz="297.16880940" i="1030.02" sn="16.1052" a="15.4879" fwhm="0.0176123" res="16872.8" algo="Sum"/><pk mz="297.18064853" i="1046.72" sn="16.367" a="20.1391" fwhm="0.0228178" res="13024.1" algo="Sum"/><pk mz="297.22063845" i="926.8" sn="14.4918" a="19.7401" fwhm="0.0224608" res="13232.9" algo="Sum"/><pk mz="297.23844416" i="791.604" sn="12.3778" a="13.2988" fwhm="0.0161109" res="18449.5" algo="Sum"/><pk mz="298.17748527" i="572.234" sn="8.87254" a="13.9211" fwhm="0.0213798" res="13946.7" algo="Sum"/><pk mz="298.34698104" i="1684.11" sn="26.0995" a="26.9907" fwhm="0.0148776" res="20053.5" algo="Sum"/><pk mz="298.79744388" i="902.974" sn="13.8898" a="14.4321" fwhm="0.0147644" res="20237.7" algo="Sum"/><pk mz="298.92570278" i="565.97" sn="8.69905" a="10.2526" fwhm="0.0173307" res="17248.3" algo="Sum"/><pk mz="299.11024675" i="1620.64" sn="24.8969" a="30.9078" fwhm="0.0169994" res="17595.4" algo="Sum"/><pk mz="299.16162273" i="4423.81" sn="67.9603" a="74.0086" fwhm="0.0150044" res="19938.3" algo="Sum"/><pk mz="299.19745290" i="2920.2" sn="44.8643" a="61.6281" fwhm="0.0180554" res="16571.1" algo="Sum"/><pk mz="300.00359659" i="689.454" sn="10.5443" a="11.4121" fwhm="0.0142136" res="21106.8" algo="Sum"/><pk mz="300.16490961" i="879.784" sn="13.4375" a="16.082" fwhm="0.0179697" res="16703.9" algo="Sum"/><pk mz="300.20097498" i="681.59" sn="10.3972" a="13.7993" fwhm="0.0183782" res="16334.7" algo="Sum"/><pk mz="300.88419107" i="1889.46" sn="28.5245" a="33.9695" fwhm="0.0150505" res="19991.7" algo="Sum"/><pk mz="300.98679196" i="1146.89" sn="17.3142" a="24.0582" fwhm="0.0215323" res="13978.4" algo="Sum"/><pk mz="301.04061765" i="766.007" sn="11.5628" a="14.2777" fwhm="0.0183541" res="16401.8" algo="Sum"/><pk mz="301.06802900" i="519.958" sn="7.8487" a="14.309" fwhm="0.0308115" res="9771.29" algo="Sum"/><pk mz="301.14124188" i="260422" sn="3922.65" a="3471.92" fwhm="0.0119775" res="25142.2" algo="Sum"/><pk mz="301.21223644" i="5877.8" sn="88.3467" a="108.182" fwhm="0.0163378" res="18436.5" algo="Sum"/><pk mz="302.14429639" i="43391.4" sn="642.823" a="679.152" fwhm="0.0143073" res="21118.2" algo="Sum"/><pk mz="302.21526655" i="1379.28" sn="20.407" a="27.2881" fwhm="0.0177213" res="17053.8" algo="Sum"/><pk mz="302.24535496" i="1521.77" sn="22.5152" a="27.1448" fwhm="0.0157892" res="19142.5" algo="Sum"/><pk mz="302.88175314" i="771.176" sn="11.3486" a="13.4978" fwhm="0.0149436" res="20268.4" algo="Sum"/><pk mz="302.92573915" i="1189.92" sn="17.4858" a="23.7669" fwhm="0.0166421" res="18202.4" algo="Sum"/><pk mz="302.96934644" i="712.167" sn="10.4523" a="12.7471" fwhm="0.0209864" res="14436.5" algo="Sum"/><pk mz="303.06063704" i="531.249" sn="7.77619" a="16.2762" fwhm="0.0229027" res="13232.5" algo="Sum"/><pk mz="303.14697686" i="5700.06" sn="83.3142" a="104.536" fwhm="0.0165322" res="18336.7" algo="Sum"/><pk mz="303.19287210" i="3241.84" sn="47.384" a="55.869" fwhm="0.0144262" res="21016.8" algo="Sum"/><pk mz="303.22952518" i="6228.73" sn="91.0413" a="118.045" fwhm="0.0159897" res="18964.1" algo="Sum"/><pk mz="304.14987723" i="691.453" sn="10.0151" a="16.7817" fwhm="0.0201809" res="15071.2" algo="Sum"/><pk mz="304.19653304" i="652.182" sn="9.44609" a="12.8438" fwhm="0.0232207" res="13100.2" algo="Sum"/><pk mz="304.23236625" i="1448.33" sn="20.9776" a="26.0305" fwhm="0.0172019" res="17686" algo="Sum"/><pk mz="304.26079056" i="7025.32" sn="101.757" a="119.784" fwhm="0.0153039" res="19881.2" algo="Sum"/><pk mz="304.29942534" i="1533.19" sn="22.2072" a="30.9524" fwhm="0.017052" res="17845.4" algo="Sum"/><pk mz="304.89563116" i="674.924" sn="9.69228" a="13.3706" fwhm="0.0166079" res="18358.5" algo="Sum"/><pk mz="304.97480431" i="817.081" sn="11.7291" a="15.8849" fwhm="0.0162339" res="18786.3" algo="Sum"/><pk mz="305.06548576" i="981.371" sn="14.0804" a="19.6417" fwhm="0.0171048" res="17835.1" algo="Sum"/><pk mz="305.15674320" i="1761.97" sn="25.2802" a="42.0618" fwhm="0.0274695" res="11108.9" algo="Sum"/><pk mz="305.18330546" i="1086.18" sn="15.5842" a="19.1832" fwhm="0.0246266" res="12392.4" algo="Sum"/><pk mz="305.20874365" i="1233.74" sn="17.7014" a="19.1693" fwhm="0.0178275" res="17120.1" algo="Sum"/><pk mz="305.24551076" i="7617.81" sn="109.289" a="147.606" fwhm="0.0160016" res="19075.9" algo="Sum"/><pk mz="305.27800545" i="1475.07" sn="21.1622" a="26.8423" fwhm="0.0202702" res="15060.5" algo="Sum"/><pk mz="306.24880321" i="1625.15" sn="23.0507" a="29.0591" fwhm="0.0169581" res="18059.2" algo="Sum"/><pk mz="306.27707551" i="1674.95" sn="23.7571" a="30.6313" fwhm="0.0173715" res="17631" algo="Sum"/><pk mz="306.82921634" i="663.324" sn="9.34332" a="11.9871" fwhm="0.0157649" res="19462.8" algo="Sum"/><pk mz="306.95806604" i="722.548" sn="10.1735" a="16.4225" fwhm="0.0230979" res="13289.5" algo="Sum"/><pk mz="307.05237190" i="748.678" sn="10.5397" a="12.9731" fwhm="0.014646" res="20964.9" algo="Sum"/><pk mz="307.11336183" i="480.195" sn="6.75867" a="11.9643" fwhm="0.0280197" res="10960.6" algo="Sum"/><pk mz="307.16467453" i="705.487" sn="9.92961" a="10.1895" fwhm="0.0169004" res="18175" algo="Sum"/><pk mz="307.20218587" i="1787.21" sn="25.1546" a="38.0635" fwhm="0.0194121" res="15825.3" algo="Sum"/><pk mz="307.22322590" i="1308.31" sn="18.4142" a="22.862" fwhm="0.0210573" res="14589.8" algo="Sum"/><pk mz="307.26068404" i="2559.45" sn="36.0237" a="49.8032" fwhm="0.0165516" res="18563.8" algo="Sum"/><pk mz="308.26331236" i="552.127" sn="7.71559" a="10.3689" fwhm="0.0164771" res="18708.6" algo="Sum"/><pk mz="308.82680041" i="533.509" sn="7.40013" a="8.69315" fwhm="0.0141019" res="21899.6" algo="Sum"/><pk mz="308.87810966" i="1891.54" sn="26.2369" a="33.9543" fwhm="0.0154724" res="19963.2" algo="Sum"/><pk mz="308.95437655" i="1146.77" sn="15.906" a="24.2562" fwhm="0.0170776" res="18091.3" algo="Sum"/><pk mz="309.13082474" i="519.49" sn="7.20339" a="9.54695" fwhm="0.0277373" res="11144.9" algo="Sum"/><pk mz="309.20412446" i="18096.9" sn="250.936" a="396.923" fwhm="0.0179712" res="17205.6" algo="Sum"/><pk mz="309.27635701" i="1219.27" sn="16.9053" a="21.7525" fwhm="0.0157945" res="19581.3" algo="Sum"/><pk mz="310.20761639" i="3368.32" sn="46.271" a="79.0307" fwhm="0.0211411" res="14673.2" algo="Sum"/><pk mz="310.31021074" i="705.216" sn="9.67801" a="12.1655" fwhm="0.0150769" res="20581.9" algo="Sum"/><pk mz="310.87550919" i="1736.21" sn="23.7457" a="30.4895" fwhm="0.0163668" res="18994.3" algo="Sum"/><pk mz="310.91258830" i="2484.62" sn="33.9821" a="40.4536" fwhm="0.0146635" res="21203.1" algo="Sum"/><pk mz="311.00897027" i="516.177" sn="7.05741" a="11.0773" fwhm="0.0167283" res="18591.8" algo="Sum"/><pk mz="311.12579356" i="470.633" sn="6.42707" a="9.14955" fwhm="0.0225085" res="13822.6" algo="Sum"/><pk mz="311.16043122" i="774.962" sn="10.5799" a="19.275" fwhm="0.0205331" res="15154.1" algo="Sum"/><pk mz="311.19841220" i="2061.61" sn="28.1399" a="41.514" fwhm="0.0224329" res="13872.4" algo="Sum"/><pk mz="311.23284577" i="2394.16" sn="32.6786" a="47.2683" fwhm="0.0214248" res="14526.8" algo="Sum"/><pk mz="311.33054052" i="549.301" sn="7.49672" a="11.0602" fwhm="0.0154581" res="20140.3" algo="Sum"/><pk mz="312.19679565" i="788.949" sn="10.6942" a="18.0013" fwhm="0.0214827" res="14532.5" algo="Sum"/><pk mz="312.23566430" i="541.705" sn="7.34279" a="12.1297" fwhm="0.020738" res="15056.2" algo="Sum"/><pk mz="312.78144378" i="872.033" sn="11.7731" a="16.8376" fwhm="0.0168924" res="18516.1" algo="Sum"/><pk mz="312.87185682" i="574.44" sn="7.73262" a="13.8108" fwhm="0.0205913" res="15194.4" algo="Sum"/><pk mz="313.17696013" i="1489.09" sn="19.946" a="28.1265" fwhm="0.0227257" res="13780.7" algo="Sum"/><pk mz="313.21358643" i="3684.19" sn="49.35" a="70.0081" fwhm="0.0164789" res="19006.9" algo="Sum"/><pk mz="313.24937308" i="787.89" sn="10.5542" a="14.2548" fwhm="0.0192858" res="16242.5" algo="Sum"/><pk mz="314.21942679" i="829.067" sn="11.0301" a="17.5194" fwhm="0.0240802" res="13048.8" algo="Sum"/><pk mz="314.77882727" i="1335.8" sn="17.616" a="24.4337" fwhm="0.0157607" res="19972.4" algo="Sum"/><pk mz="315.00395058" i="1818.44" sn="23.9114" a="33.5989" fwhm="0.0147865" res="21303.5" algo="Sum"/><pk mz="315.07978015" i="106037" sn="1394.17" a="1669.74" fwhm="0.013893" res="22679.1" algo="Sum"/><pk mz="315.13509587" i="1504.22" sn="19.7817" a="30.7502" fwhm="0.028887" res="10909.2" algo="Sum"/><pk mz="315.15721268" i="1271.72" sn="16.7245" a="18.9362" fwhm="0.02032" res="15509.7" algo="Sum"/><pk mz="315.19291277" i="55195.1" sn="725.904" a="883.762" fwhm="0.0143483" res="21967.3" algo="Sum"/><pk mz="315.22824822" i="3532.74" sn="46.4647" a="66.3889" fwhm="0.0191952" res="16422.2" algo="Sum"/><pk mz="316.08253743" i="12431.2" sn="161.923" a="213.98" fwhm="0.0153711" res="20563.4" algo="Sum"/><pk mz="316.11072258" i="3054.37" sn="39.784" a="54.645" fwhm="0.0184961" res="17090.7" algo="Sum"/><pk mz="316.13705234" i="567.462" sn="7.39133" a="8.89633" fwhm="0.0212006" res="14911.7" algo="Sum"/><pk mz="316.19627708" i="10875.1" sn="141.651" a="184.036" fwhm="0.0153697" res="20572.7" algo="Sum"/><pk mz="316.23272316" i="983.692" sn="12.8128" a="17.5043" fwhm="0.0265793" res="11897.7" algo="Sum"/><pk mz="316.77647522" i="821.658" sn="10.6182" a="16.4698" fwhm="0.0167493" res="18912.8" algo="Sum"/><pk mz="316.85753057" i="602.149" sn="7.78111" a="11.7868" fwhm="0.0160154" res="19784.5" algo="Sum"/><pk mz="316.94051545" i="515.214" sn="6.65712" a="7.47754" fwhm="0.0163992" res="19326.6" algo="Sum"/><pk mz="316.96228112" i="539.829" sn="6.97518" a="11.5489" fwhm="0.0315971" res="10031.4" algo="Sum"/><pk mz="316.98538610" i="1106.7" sn="14.2998" a="21.5747" fwhm="0.0183443" res="17279.8" algo="Sum"/><pk mz="317.08438410" i="2453.49" sn="31.7018" a="48.9936" fwhm="0.0173912" res="18232.5" algo="Sum"/><pk mz="317.11469205" i="31636.4" sn="408.777" a="533.801" fwhm="0.0149087" res="21270.5" algo="Sum"/><pk mz="317.17393511" i="1513.21" sn="19.5523" a="31.3992" fwhm="0.0264015" res="12013.5" algo="Sum"/><pk mz="317.20431917" i="2379.35" sn="30.7423" a="59.5812" fwhm="0.0259005" res="12247" algo="Sum"/><pk mz="317.24522550" i="2755.66" sn="35.603" a="50.1555" fwhm="0.0167358" res="18956.1" algo="Sum"/><pk mz="317.28108820" i="580.342" sn="7.49177" a="10.9146" fwhm="0.0174637" res="18168" algo="Sum"/><pk mz="318.11807362" i="5803.48" sn="74.4594" a="102.128" fwhm="0.015347" res="20728.4" algo="Sum"/><pk mz="318.16766871" i="614.443" sn="7.88398" a="16.3298" fwhm="0.026418" res="12043.6" algo="Sum"/><pk mz="318.21388794" i="542.491" sn="6.95923" a="14.8765" fwhm="0.0285485" res="11146.4" algo="Sum"/><pk mz="318.24607393" i="907.989" sn="11.6361" a="18.72" fwhm="0.0196432" res="16201.4" algo="Sum"/><pk mz="318.90721897" i="1049.28" sn="13.3311" a="20.6316" fwhm="0.0169313" res="18835.4" algo="Sum"/><pk mz="318.97059868" i="1179.86" sn="14.9901" a="32.7" fwhm="0.0231325" res="13788.9" algo="Sum"/><pk mz="319.11463562" i="2883.2" sn="36.5877" a="59.8378" fwhm="0.0180711" res="17658.9" algo="Sum"/><pk mz="319.15218971" i="1741.19" sn="22.0898" a="29.877" fwhm="0.0213032" res="14981.4" algo="Sum"/><pk mz="319.20005528" i="766.808" sn="9.71785" a="18.0843" fwhm="0.031742" res="10056.1" algo="Sum"/><pk mz="319.22506160" i="2815.45" sn="35.6527" a="52.8492" fwhm="0.0168614" res="18932.3" algo="Sum"/><pk mz="319.26049793" i="1925.97" sn="24.3593" a="35.1478" fwhm="0.0164807" res="19371.8" algo="Sum"/><pk mz="319.29723416" i="2035.78" sn="25.7217" a="36.8503" fwhm="0.016254" res="19644.2" algo="Sum"/><pk mz="320.12819221" i="802.486" sn="10.0785" a="21.6008" fwhm="0.0270421" res="11838.1" algo="Sum"/><pk mz="320.23170966" i="1265.87" sn="15.8716" a="25.9259" fwhm="0.0193613" res="16539.8" algo="Sum"/><pk mz="320.26039873" i="606.886" sn="7.60778" a="13.1458" fwhm="0.026006" res="12314.8" algo="Sum"/><pk mz="320.29965415" i="512.353" sn="6.42179" a="9.90759" fwhm="0.0164362" res="19487.5" algo="Sum"/><pk mz="320.90469098" i="595.532" sn="7.44261" a="11.45" fwhm="0.0167649" res="19141.5" algo="Sum"/><pk mz="320.96546443" i="735.837" sn="9.18229" a="15.0167" fwhm="0.0230975" res="13896.1" algo="Sum"/><pk mz="321.13102477" i="1080.24" sn="13.4271" a="26.3347" fwhm="0.0240762" res="13338.1" algo="Sum"/><pk mz="321.18159750" i="2330.81" sn="28.9775" a="61.7259" fwhm="0.0258147" res="12441.8" algo="Sum"/><pk mz="321.23913688" i="3396.67" sn="42.2261" a="68.0596" fwhm="0.0179237" res="17922.6" algo="Sum"/><pk mz="321.27548983" i="999.377" sn="12.4239" a="18.4663" fwhm="0.01712" res="18766.1" algo="Sum"/><pk mz="321.31403040" i="563.732" sn="7.0081" a="11.3457" fwhm="0.0179607" res="17889.9" algo="Sum"/><pk mz="322.18549791" i="705.576" sn="8.69331" a="18.6583" fwhm="0.0215527" res="14948.7" algo="Sum"/><pk mz="322.24272013" i="789.081" sn="9.72312" a="18.6083" fwhm="0.0268563" res="11998.8" algo="Sum"/><pk mz="322.81053121" i="1285.69" sn="15.7605" a="23.2793" fwhm="0.0162949" res="19810.5" algo="Sum"/><pk mz="322.93080865" i="566.915" sn="6.93254" a="16.8748" fwhm="0.028961" res="11150.6" algo="Sum"/><pk mz="323.02316963" i="463.175" sn="5.66305" a="11.8059" fwhm="0.0265203" res="12180.2" algo="Sum"/><pk mz="323.19749481" i="5951.79" sn="72.7619" a="119.032" fwhm="0.0163419" res="19777.3" algo="Sum"/><pk mz="323.23128842" i="1610.86" sn="19.6931" a="34.4459" fwhm="0.0319082" res="10130" algo="Sum"/><pk mz="323.25438475" i="1721.44" sn="21.0421" a="30.5857" fwhm="0.0213701" res="15126.5" algo="Sum"/><pk mz="323.29142496" i="686.75" sn="8.39297" a="12.7175" fwhm="0.0170677" res="18941.7" algo="Sum"/><pk mz="324.20118465" i="1392.12" sn="16.8782" a="31.8684" fwhm="0.0183454" res="17672" algo="Sum"/><pk mz="324.80773813" i="1576.32" sn="18.9713" a="28.6195" fwhm="0.016558" res="19616.3" algo="Sum"/><pk mz="324.85204418" i="1430.82" sn="17.2176" a="24.8637" fwhm="0.014835" res="21897.6" algo="Sum"/><pk mz="324.92758911" i="656.785" sn="7.90174" a="14.1175" fwhm="0.0169707" res="19146.4" algo="Sum"/><pk mz="325.17760811" i="2605.07" sn="31.3168" a="56.4138" fwhm="0.0250553" res="12978.4" algo="Sum"/><pk mz="325.21312327" i="25004.6" sn="300.592" a="496.765" fwhm="0.016162" res="20122.1" algo="Sum"/><pk mz="325.27010424" i="772.028" sn="9.28091" a="13.9275" fwhm="0.0209812" res="15502.9" algo="Sum"/><pk mz="326.18095986" i="581.011" sn="6.95053" a="12.6281" fwhm="0.0224485" res="14530.2" algo="Sum"/><pk mz="326.21644295" i="5460.06" sn="65.3176" a="112.883" fwhm="0.0165766" res="19679.3" algo="Sum"/><pk mz="326.80583335" i="809.485" sn="9.6387" a="15.8977" fwhm="0.0173748" res="18809.1" algo="Sum"/><pk mz="326.84950521" i="1330.87" sn="15.8473" a="25.2092" fwhm="0.0174152" res="18768.1" algo="Sum"/><pk mz="326.88656023" i="709.986" sn="8.45364" a="14.3798" fwhm="0.0182124" res="17948.6" algo="Sum"/><pk mz="327.01424636" i="2146.75" sn="25.5524" a="38.4953" fwhm="0.0164964" res="19823.4" algo="Sum"/><pk mz="327.05126064" i="682.772" sn="8.12691" a="13.3199" fwhm="0.0167132" res="19568.5" algo="Sum"/><pk mz="327.19575040" i="10004.1" sn="119.03" a="209.476" fwhm="0.0166302" res="19674.8" algo="Sum"/><pk mz="327.22896106" i="58196.5" sn="692.429" a="1006.73" fwhm="0.0154022" res="21245.5" algo="Sum"/><pk mz="328.19909144" i="1797.65" sn="21.2337" a="38.8363" fwhm="0.0191669" res="17123.2" algo="Sum"/><pk mz="328.23241309" i="12665.1" sn="149.46" a="230.055" fwhm="0.0160921" res="20397.2" algo="Sum"/><pk mz="328.75696566" i="672.827" sn="7.90121" a="12.6115" fwhm="0.0174365" res="18854.5" algo="Sum"/><pk mz="328.84703323" i="530.983" sn="6.23549" a="14.5883" fwhm="0.0200021" res="16440.6" algo="Sum"/><pk mz="328.93607923" i="783.641" sn="9.20253" a="14.4828" fwhm="0.0173201" res="18991.6" algo="Sum"/><pk mz="328.99870335" i="948.884" sn="11.1432" a="18.7947" fwhm="0.021678" res="15176.6" algo="Sum"/><pk mz="329.17767519" i="2297.67" sn="26.8704" a="53.5868" fwhm="0.0260834" res="12620.2" algo="Sum"/><pk mz="329.20994913" i="9115.86" sn="106.511" a="177.305" fwhm="0.017951" res="18339.3" algo="Sum"/><pk mz="329.24374241" i="12972.1" sn="151.435" a="260.318" fwhm="0.0174394" res="18879.3" algo="Sum"/><pk mz="330.21305570" i="1929.47" sn="22.3444" a="41.3504" fwhm="0.0191421" res="17250.6" algo="Sum"/><pk mz="330.24719923" i="2850.4" sn="33.0095" a="60.4036" fwhm="0.0178439" res="18507.6" algo="Sum"/><pk mz="330.75296366" i="1215.64" sn="14.0326" a="20.5955" fwhm="0.0149235" res="22163.2" algo="Sum"/><pk mz="330.97869007" i="780.358" sn="8.95205" a="15.1677" fwhm="0.0226274" res="14627.4" algo="Sum"/><pk mz="331.04796434" i="33073.1" sn="378.653" a="706.1" fwhm="0.0196267" res="16867.2" algo="Sum"/><pk mz="331.16977760" i="16127.4" sn="184.444" a="190.108" fwhm="0.0112228" res="29508.7" algo="Sum"/><pk mz="331.18733605" i="45809.3" sn="523.917" a="851.826" fwhm="0.0159298" res="20790.4" algo="Sum"/><pk mz="331.22145792" i="2852.22" sn="32.627" a="47.4406" fwhm="0.0159407" res="20778.3" algo="Sum"/><pk mz="331.25999021" i="2519.59" sn="28.8288" a="52.0205" fwhm="0.0191022" res="17341.5" algo="Sum"/><pk mz="331.29707758" i="486.867" sn="5.57066" a="9.99266" fwhm="0.0200973" res="16484.6" algo="Sum"/><pk mz="332.05108444" i="3852.05" sn="43.7902" a="87.3622" fwhm="0.0216213" res="15357.6" algo="Sum"/><pk mz="332.08467824" i="1287.71" sn="14.6387" a="24.9797" fwhm="0.0183359" res="18111.1" algo="Sum"/><pk mz="332.17195612" i="3256.68" sn="37.0201" a="49.926" fwhm="0.0139208" res="23861.5" algo="Sum"/><pk mz="332.19090610" i="8701.81" sn="98.9172" a="168.81" fwhm="0.017426" res="19062.9" algo="Sum"/><pk mz="332.22420335" i="680.794" sn="7.73888" a="13.1598" fwhm="0.0286212" res="11607.6" algo="Sum"/><pk mz="332.26159073" i="692.59" sn="7.87387" a="12.8929" fwhm="0.0197956" res="16784.6" algo="Sum"/><pk mz="332.29236685" i="1856.63" sn="21.1097" a="36.4531" fwhm="0.0168132" res="19763.8" algo="Sum"/><pk mz="332.33081429" i="527.698" sn="5.99953" a="10.8893" fwhm="0.0191038" res="17396" algo="Sum"/><pk mz="332.75012141" i="852.152" sn="9.64756" a="15.9943" fwhm="0.0164987" res="20168.3" algo="Sum"/><pk mz="332.83956052" i="2234.17" sn="25.216" a="41.4937" fwhm="0.016245" res="20488.7" algo="Sum"/><pk mz="332.95715507" i="875.822" sn="9.87006" a="25.8394" fwhm="0.0249038" res="13369.7" algo="Sum"/><pk mz="333.05167204" i="2039.92" sn="22.9866" a="44.6131" fwhm="0.0183887" res="18111.7" algo="Sum"/><pk mz="333.16687237" i="2467.68" sn="27.8086" a="64.7457" fwhm="0.0212413" res="15684.9" algo="Sum"/><pk mz="333.19712951" i="1831.44" sn="20.6377" a="51.2034" fwhm="0.0331819" res="10041.5" algo="Sum"/><pk mz="333.23966612" i="1295.22" sn="14.5957" a="27.6863" fwhm="0.0190319" res="17509.5" algo="Sum"/><pk mz="333.27612268" i="1791.45" sn="20.1924" a="35.4701" fwhm="0.0175557" res="18983.9" algo="Sum"/><pk mz="333.31208762" i="1745.5" sn="19.6718" a="37.8671" fwhm="0.0168792" res="19746.9" algo="Sum"/><pk mz="334.14810530" i="493.046" sn="5.51226" a="8.8443" fwhm="0.0174498" res="19149.1" algo="Sum"/><pk mz="334.17020685" i="546.182" sn="6.10584" a="12.2521" fwhm="0.0279078" res="11974.1" algo="Sum"/><pk mz="334.27812379" i="689.527" sn="7.7083" a="13.4435" fwhm="0.0182044" res="18362.5" algo="Sum"/><pk mz="334.31158580" i="651.859" sn="7.28722" a="15.8129" fwhm="0.0213212" res="15679.7" algo="Sum"/><pk mz="334.83643097" i="2141.49" sn="23.7972" a="38.0493" fwhm="0.0163176" res="20520" algo="Sum"/><pk mz="334.88065378" i="661.39" sn="7.3482" a="14.2074" fwhm="0.017202" res="19467.6" algo="Sum"/><pk mz="334.94732817" i="483.413" sn="5.37047" a="16.784" fwhm="0.0333453" res="10044.8" algo="Sum"/><pk mz="335.03753968" i="609.772" sn="6.77373" a="13.2884" fwhm="0.0183525" res="18255.7" algo="Sum"/><pk mz="335.12551809" i="866.796" sn="9.62864" a="21.8545" fwhm="0.0297896" res="11249.8" algo="Sum"/><pk mz="335.16102430" i="951.848" sn="10.5734" a="25.9657" fwhm="0.034006" res="9855.95" algo="Sum"/><pk mz="335.19563760" i="676.295" sn="7.5125" a="10.8709" fwhm="0.0203256" res="16491.3" algo="Sum"/><pk mz="335.22038266" i="1442.83" sn="16.0274" a="32.2353" fwhm="0.0217107" res="15440.3" algo="Sum"/><pk mz="335.25498563" i="1415.84" sn="15.7276" a="29.2684" fwhm="0.0187054" res="17922.9" algo="Sum"/><pk mz="335.29153395" i="1605.82" sn="17.839" a="32.9441" fwhm="0.0171982" res="19495.7" algo="Sum"/><pk mz="336.83429686" i="801.649" sn="8.80277" a="16.3796" fwhm="0.0169844" res="19832" algo="Sum"/><pk mz="336.87823731" i="501.581" sn="5.50853" a="9.90085" fwhm="0.0170516" res="19756.4" algo="Sum"/><pk mz="337.06150582" i="68395.6" sn="750.723" a="1176.27" fwhm="0.0153616" res="21941.9" algo="Sum"/><pk mz="337.17689360" i="2880.08" sn="31.6057" a="79.4032" fwhm="0.0184669" res="18258.4" algo="Sum"/><pk mz="337.21259606" i="1560.21" sn="17.1132" a="29.9138" fwhm="0.0252498" res="13355" algo="Sum"/><pk mz="337.23405002" i="1473.55" sn="16.1522" a="30.8032" fwhm="0.0259974" res="12971.8" algo="Sum"/><pk mz="337.27139089" i="2094.05" sn="22.9291" a="40.701" fwhm="0.017317" res="19476.4" algo="Sum"/><pk mz="337.30731340" i="4376.93" sn="47.8715" a="79.5403" fwhm="0.0165281" res="20408.1" algo="Sum"/><pk mz="338.06459041" i="8228.57" sn="89.6243" a="154.898" fwhm="0.016718" res="20221.6" algo="Sum"/><pk mz="338.18012975" i="742.898" sn="8.06375" a="14.7782" fwhm="0.0188314" res="17958.3" algo="Sum"/><pk mz="338.27588945" i="608.951" sn="6.59304" a="14.0136" fwhm="0.0230959" res="14646.6" algo="Sum"/><pk mz="338.31138116" i="970.918" sn="10.507" a="17.2474" fwhm="0.018426" res="18360.5" algo="Sum"/><pk mz="338.34147531" i="8591" sn="92.9608" a="150.786" fwhm="0.0159648" res="21193" algo="Sum"/><pk mz="338.78484855" i="1225.69" sn="13.2384" a="24.6403" fwhm="0.0161676" res="20954.6" algo="Sum"/><pk mz="338.91974687" i="509.023" sn="5.49676" a="11.3175" fwhm="0.0292306" res="11594.7" algo="Sum"/><pk mz="338.96461860" i="719.978" sn="7.7731" a="16.6968" fwhm="0.0166088" res="20408.7" algo="Sum"/><pk mz="339.03192098" i="1272.22" sn="13.7093" a="33.7219" fwhm="0.0280603" res="12082.3" algo="Sum"/><pk mz="339.06608397" i="1629.49" sn="17.5431" a="37.4243" fwhm="0.0180173" res="18819" algo="Sum"/><pk mz="339.19238999" i="6361.1" sn="68.3223" a="125.863" fwhm="0.0180835" res="18757" algo="Sum"/><pk mz="339.22924105" i="3051.59" sn="32.7758" a="63.8356" fwhm="0.0202764" res="16730.3" algo="Sum"/><pk mz="339.28679836" i="521.099" sn="5.59689" a="12.3692" fwhm="0.0272604" res="12446.1" algo="Sum"/><pk mz="339.34542498" i="2125.13" sn="22.8234" a="45.9491" fwhm="0.0175098" res="19380.3" algo="Sum"/><pk mz="340.19519253" i="1631.86" sn="17.3839" a="31.1468" fwhm="0.0221435" res="15363.2" algo="Sum"/><pk mz="340.23264907" i="762.838" sn="8.12783" a="15.0251" fwhm="0.0241959" res="14061.6" algo="Sum"/><pk mz="340.25735688" i="837.932" sn="8.92925" a="18.749" fwhm="0.0257401" res="13219" algo="Sum"/><pk mz="340.78195156" i="1568.62" sn="16.6609" a="31.1888" fwhm="0.0166332" res="20488.1" algo="Sum"/><pk mz="340.98610171" i="467.458" sn="4.93891" a="9.01131" fwhm="0.0155964" res="21863.1" algo="Sum"/><pk mz="341.20802635" i="20424.7" sn="215.746" a="368.761" fwhm="0.0174527" res="19550.4" algo="Sum"/><pk mz="341.24457574" i="3650.13" sn="38.5563" a="80.8994" fwhm="0.019695" res="17326.5" algo="Sum"/><pk mz="342.16895810" i="1137.09" sn="11.9116" a="20.9376" fwhm="0.0211483" res="16179.5" algo="Sum"/><pk mz="342.21140078" i="4528.16" sn="47.4384" a="84.2887" fwhm="0.0180257" res="18984.6" algo="Sum"/><pk mz="342.24587571" i="1381.23" sn="14.4702" a="29.738" fwhm="0.0262016" res="13062" algo="Sum"/><pk mz="342.77945917" i="813.514" sn="8.46985" a="17.8112" fwhm="0.0181386" res="18897.7" algo="Sum"/><pk mz="342.86827770" i="3714.6" sn="38.667" a="73.3244" fwhm="0.0170268" res="20137" algo="Sum"/><pk mz="342.98884004" i="1040.51" sn="10.8279" a="21.1795" fwhm="0.0177245" res="19351.1" algo="Sum"/><pk mz="343.19235211" i="65427.4" sn="680.689" a="1376.63" fwhm="0.0183533" res="18699.2" algo="Sum"/><pk mz="343.22141248" i="12828.6" sn="133.465" a="206.583" fwhm="0.0148126" res="23170.9" algo="Sum"/><pk mz="343.25984962" i="1343.47" sn="13.9771" a="29.5632" fwhm="0.0236107" res="14538.3" algo="Sum"/><pk mz="344.19574385" i="11970.4" sn="123.523" a="291.08" fwhm="0.0211063" res="16307.8" algo="Sum"/><pk mz="344.22338456" i="3027.27" sn="31.2386" a="43.6881" fwhm="0.0131965" res="26084.5" algo="Sum"/><pk mz="344.26145469" i="499.364" sn="5.15298" a="8.24002" fwhm="0.0219533" res="15681.6" algo="Sum"/><pk mz="344.86556412" i="2428.95" sn="24.9209" a="46.5351" fwhm="0.0168728" res="20439.2" algo="Sum"/><pk mz="344.90928631" i="540.703" sn="5.54758" a="12.6045" fwhm="0.0180764" res="19080.7" algo="Sum"/><pk mz="345.20158039" i="8648.38" sn="88.6916" a="219.926" fwhm="0.0304187" res="11348.3" algo="Sum"/><pk mz="345.23901310" i="6718.91" sn="68.9043" a="130.65" fwhm="0.0192471" res="17937.2" algo="Sum"/><pk mz="345.27416439" i="493.917" sn="5.06569" a="10.295" fwhm="0.0257437" res="13412" algo="Sum"/><pk mz="345.31265793" i="545.857" sn="5.59686" a="11.3561" fwhm="0.0170482" res="20255.1" algo="Sum"/><pk mz="346.20582955" i="1849.46" sn="18.8643" a="42.7493" fwhm="0.0274158" res="12628" algo="Sum"/><pk mz="346.24251292" i="1527.7" sn="15.5755" a="34.0097" fwhm="0.0205358" res="16860.5" algo="Sum"/><pk mz="346.86297345" i="519.996" sn="5.27427" a="10.3861" fwhm="0.02232" res="15540.4" algo="Sum"/><pk mz="347.16197227" i="9700.14" sn="98.236" a="196.99" fwhm="0.0206957" res="16774.6" algo="Sum"/><pk mz="347.21958023" i="2866.41" sn="28.9764" a="69.484" fwhm="0.02615" res="13278" algo="Sum"/><pk mz="347.25430435" i="1763.81" sn="17.8102" a="36.2428" fwhm="0.0211576" res="16412.7" algo="Sum"/><pk mz="347.29219422" i="708.633" sn="7.14626" a="14.2444" fwhm="0.0202184" res="17177" algo="Sum"/><pk mz="347.32827689" i="1980.07" sn="19.9454" a="38.4641" fwhm="0.0170422" res="20380.5" algo="Sum"/><pk mz="348.16515336" i="2039.5" sn="20.4111" a="42.5355" fwhm="0.0212003" res="16422.6" algo="Sum"/><pk mz="348.18243697" i="1131.48" sn="11.3205" a="18.4522" fwhm="0.0144334" res="24123.4" algo="Sum"/><pk mz="348.22376499" i="729.725" sn="7.30081" a="15.0692" fwhm="0.0201988" res="17239.8" algo="Sum"/><pk mz="348.26068515" i="544.662" sn="5.44801" a="15.004" fwhm="0.0303528" res="11473.7" algo="Sum"/><pk mz="348.33130419" i="525.464" sn="5.25548" a="10.0639" fwhm="0.0166465" res="20925.2" algo="Sum"/><pk mz="348.81355560" i="1963.56" sn="19.6006" a="37.7005" fwhm="0.0165429" res="21085.3" algo="Sum"/><pk mz="348.91817362" i="801.409" sn="7.99345" a="22.3041" fwhm="0.0219055" res="15928.3" algo="Sum"/><pk mz="349.05538840" i="3139.07" sn="31.1797" a="60.2922" fwhm="0.0170082" res="20522.8" algo="Sum"/><pk mz="349.12230256" i="772.956" sn="7.66303" a="20.1602" fwhm="0.0259109" res="13474" algo="Sum"/><pk mz="349.16276396" i="1418.74" sn="14.0526" a="31.4807" fwhm="0.0257987" res="13534.1" algo="Sum"/><pk mz="349.18156161" i="1373.34" sn="13.6019" a="33.5418" fwhm="0.0227577" res="15343.4" algo="Sum"/><pk mz="349.21006466" i="1010.22" sn="10.0056" a="23.159" fwhm="0.0307125" res="11370.3" algo="Sum"/><pk mz="349.23423318" i="840.537" sn="8.32442" a="15.2994" fwhm="0.0206145" res="16941.2" algo="Sum"/><pk mz="349.27092386" i="2129.18" sn="21.0885" a="44.4809" fwhm="0.0185311" res="18847.9" algo="Sum"/><pk mz="349.30745472" i="605.881" sn="6.002" a="12.1802" fwhm="0.0229359" res="15229.7" algo="Sum"/><pk mz="350.27385513" i="541.282" sn="5.32738" a="12.984" fwhm="0.0226922" res="15435.9" algo="Sum"/><pk mz="350.81056973" i="2092.4" sn="20.4914" a="39.5817" fwhm="0.0176345" res="19893.4" algo="Sum"/><pk mz="350.91177775" i="576.313" sn="5.62461" a="14.3285" fwhm="0.025854" res="13572.8" algo="Sum"/><pk mz="350.98064027" i="767.434" sn="7.47676" a="19.1506" fwhm="0.0204972" res="17123.3" algo="Sum"/><pk mz="351.15713389" i="1062.75" sn="10.3552" a="22.9182" fwhm="0.0216725" res="16202.9" algo="Sum"/><pk mz="351.19432609" i="887.979" sn="8.65374" a="18.4427" fwhm="0.0259063" res="13556.4" algo="Sum"/><pk mz="351.22913068" i="2998.72" sn="29.2237" a="72.2204" fwhm="0.0221019" res="15891.4" algo="Sum"/><pk mz="351.24859925" i="2003.49" sn="19.5241" a="39.9905" fwhm="0.0223254" res="15733.1" algo="Sum"/><pk mz="351.28585634" i="1011.94" sn="9.86099" a="21.6621" fwhm="0.0238106" res="14753.4" algo="Sum"/><pk mz="351.32267493" i="686.347" sn="6.68775" a="14.1724" fwhm="0.0184375" res="19054.8" algo="Sum"/><pk mz="352.23230179" i="834.507" sn="8.08066" a="19.8438" fwhm="0.0276576" res="12735.5" algo="Sum"/><pk mz="352.80833935" i="904.976" sn="8.69563" a="17.8836" fwhm="0.0160422" res="21992.5" algo="Sum"/><pk mz="352.89719072" i="6827.65" sn="65.6051" a="124.623" fwhm="0.0166776" res="21160" algo="Sum"/><pk mz="353.03274139" i="28219.9" sn="271.272" a="597.809" fwhm="0.0194526" res="18148.4" algo="Sum"/><pk mz="353.10480706" i="554.849" sn="5.33329" a="16.3805" fwhm="0.0301667" res="11705.1" algo="Sum"/><pk mz="353.15343240" i="1217.52" sn="11.7037" a="22.9561" fwhm="0.0213885" res="16511.3" algo="Sum"/><pk mz="353.17225354" i="1360.02" sn="13.0735" a="33.1276" fwhm="0.0358581" res="9849.16" algo="Sum"/><pk mz="353.20840435" i="1265.45" sn="12.1647" a="27.6196" fwhm="0.0268142" res="13172.5" algo="Sum"/><pk mz="353.24469192" i="1624.29" sn="15.6137" a="36.3756" fwhm="0.0304815" res="11588.8" algo="Sum"/><pk mz="353.26563676" i="2286.54" sn="21.9796" a="54.9356" fwhm="0.0262361" res="13464.9" algo="Sum"/><pk mz="353.30133821" i="662.898" sn="6.37217" a="14.703" fwhm="0.0176781" res="19985.3" algo="Sum"/><pk mz="353.89959954" i="495.897" sn="4.73894" a="11.9097" fwhm="0.0171221" res="20669.2" algo="Sum"/><pk mz="354.03594895" i="3204.23" sn="30.6119" a="75.963" fwhm="0.0218347" res="16214.4" algo="Sum"/><pk mz="354.20615152" i="464.409" sn="4.43469" a="14.3365" fwhm="0.0366897" res="9654.1" algo="Sum"/><pk mz="354.27000931" i="557.652" sn="5.32508" a="13.2465" fwhm="0.024587" res="14408.8" algo="Sum"/><pk mz="354.89445143" i="2529.14" sn="24.0833" a="50.3989" fwhm="0.0175401" res="20233.3" algo="Sum"/><pk mz="355.03466496" i="2229.66" sn="21.2257" a="51.9672" fwhm="0.0196584" res="18060.2" algo="Sum"/><pk mz="355.06649025" i="665.253" sn="6.33292" a="14.6225" fwhm="0.0258784" res="13720.6" algo="Sum"/><pk mz="355.12338163" i="490.329" sn="4.667" a="15.6825" fwhm="0.0332242" res="10688.7" algo="Sum"/><pk mz="355.16885021" i="2188.84" sn="20.835" a="35.6988" fwhm="0.0139699" res="25423.9" algo="Sum"/><pk mz="355.18767293" i="3374.16" sn="32.1187" a="84.2386" fwhm="0.0306851" res="11575.2" algo="Sum"/><pk mz="355.22365299" i="2491.92" sn="23.7211" a="54.9502" fwhm="0.0205407" res="17293.6" algo="Sum"/><pk mz="355.25882787" i="934.19" sn="8.89118" a="21.8907" fwhm="0.0322026" res="11032" algo="Sum"/><pk mz="355.27715722" i="673.633" sn="6.40892" a="12.2502" fwhm="0.0162245" res="21897.5" algo="Sum"/><pk mz="356.03960822" i="466.583" sn="4.42912" a="10.1813" fwhm="0.0200856" res="17726.1" algo="Sum"/><pk mz="356.18944591" i="789.979" sn="7.49572" a="20.0374" fwhm="0.0352573" res="10102.6" algo="Sum"/><pk mz="356.22522239" i="837.998" sn="7.95135" a="19.8668" fwhm="0.0235166" res="15147.8" algo="Sum"/><pk mz="356.75594308" i="656.051" sn="6.18592" a="11.9791" fwhm="0.0182122" res="19588.9" algo="Sum"/><pk mz="357.18319082" i="7604.77" sn="71.4969" a="115.876" fwhm="0.0146011" res="24462.7" algo="Sum"/><pk mz="357.20463079" i="11908.4" sn="111.893" a="273.046" fwhm="0.0218817" res="16324.3" algo="Sum"/><pk mz="357.23834212" i="2177.26" sn="20.4419" a="45.7773" fwhm="0.0238316" res="14990.1" algo="Sum"/><pk mz="357.27491144" i="484.693" sn="4.54846" a="10.088" fwhm="0.0264444" res="13510.4" algo="Sum"/><pk mz="358.18689204" i="1715.02" sn="15.9885" a="31.2321" fwhm="0.0192222" res="18634" algo="Sum"/><pk mz="358.20771065" i="2621.78" sn="24.4402" a="60.7006" fwhm="0.0224763" res="15937.1" algo="Sum"/><pk mz="358.23965616" i="635.988" sn="5.92785" a="14.7515" fwhm="0.0250189" res="14318.7" algo="Sum"/><pk mz="358.30238018" i="584.526" sn="5.44806" a="20.8289" fwhm="0.0305632" res="11723.3" algo="Sum"/><pk mz="358.84259652" i="3130.82" sn="29.1032" a="58.8547" fwhm="0.0171962" res="20867.6" algo="Sum"/><pk mz="358.94744631" i="761.827" sn="7.07143" a="14.8069" fwhm="0.0240396" res="14931.5" algo="Sum"/><pk mz="358.97998587" i="3970.3" sn="36.8145" a="83.2503" fwhm="0.0178839" res="20072.8" algo="Sum"/><pk mz="359.04337537" i="48798.9" sn="451.699" a="879.348" fwhm="0.0161321" res="22256.4" algo="Sum"/><pk mz="359.08912479" i="567.071" sn="5.24601" a="13.283" fwhm="0.0243057" res="14773.8" algo="Sum"/><pk mz="359.16524796" i="12058.8" sn="111.582" a="256.309" fwhm="0.0184222" res="19496.4" algo="Sum"/><pk mz="359.21813941" i="9863.16" sn="91.2601" a="209.375" fwhm="0.0207179" res="17338.5" algo="Sum"/><pk mz="359.25366812" i="1105.87" sn="10.2322" a="23.0912" fwhm="0.024234" res="14824.4" algo="Sum"/><pk mz="359.32734980" i="533.267" sn="4.93402" a="11.5961" fwhm="0.0194989" res="18428.1" algo="Sum"/><pk mz="359.98183163" i="652.07" sn="6.00416" a="17.9012" fwhm="0.0209057" res="17219.3" algo="Sum"/><pk mz="360.04641988" i="5265.81" sn="48.433" a="114.332" fwhm="0.0188363" res="19114.5" algo="Sum"/><pk mz="360.16865616" i="2319.4" sn="21.3337" a="52.5175" fwhm="0.0198762" res="18120.6" algo="Sum"/><pk mz="360.22213016" i="2242.73" sn="20.6316" a="45.6786" fwhm="0.0206747" res="17423.3" algo="Sum"/><pk mz="360.32331541" i="25787.1" sn="237.249" a="484.51" fwhm="0.016852" res="21381.6" algo="Sum"/><pk mz="360.83941261" i="2236.12" sn="20.4401" a="44.8665" fwhm="0.017578" res="20527.9" algo="Sum"/><pk mz="360.97755325" i="2757.44" sn="25.175" a="51.8593" fwhm="0.0181848" res="19850.5" algo="Sum"/><pk mz="361.00986484" i="3200.59" sn="29.2208" a="75.6209" fwhm="0.0214732" res="16812.1" algo="Sum"/><pk mz="361.04719232" i="1215.4" sn="11.0964" a="27.2902" fwhm="0.0213644" res="16899.5" algo="Sum"/><pk mz="361.17576160" i="2397.94" sn="21.8929" a="88.9972" fwhm="0.0398388" res="9065.92" algo="Sum"/><pk mz="361.19711960" i="2221.33" sn="20.2804" a="55.1154" fwhm="0.0299826" res="12046.9" algo="Sum"/><pk mz="361.23490887" i="3985.55" sn="36.3874" a="94.4393" fwhm="0.023788" res="15185.6" algo="Sum"/><pk mz="361.27067175" i="1389.79" sn="12.6897" a="27.5257" fwhm="0.0214261" res="16861.2" algo="Sum"/><pk mz="361.32747113" i="6358.48" sn="58.0565" a="162.944" fwhm="0.0217225" res="16633.8" algo="Sum"/><pk mz="361.98094932" i="460.875" sn="4.16903" a="11.1004" fwhm="0.0279623" res="12945.3" algo="Sum"/><pk mz="362.01611450" i="561.03" sn="5.07503" a="14.949" fwhm="0.0275345" res="13147.7" algo="Sum"/><pk mz="362.19048533" i="959.507" sn="8.67233" a="26.2726" fwhm="0.034891" res="10380.6" algo="Sum"/><pk mz="362.24074295" i="8777.54" sn="79.3192" a="174.996" fwhm="0.0179046" res="20231.8" algo="Sum"/><pk mz="362.33439612" i="945.863" sn="8.55034" a="34.5034" fwhm="0.0315741" res="11475.7" algo="Sum"/><pk mz="362.83684848" i="588.228" sn="5.27608" a="14.7741" fwhm="0.0186284" res="19477.6" algo="Sum"/><pk mz="362.92601834" i="6762.08" sn="60.6336" a="132.353" fwhm="0.0175603" res="20667.4" algo="Sum"/><pk mz="362.97226537" i="550.95" sn="4.94018" a="13.1611" fwhm="0.0206975" res="17537" algo="Sum"/><pk mz="363.15743611" i="1981.52" sn="17.7556" a="49.6066" fwhm="0.0304032" res="11944.7" algo="Sum"/><pk mz="363.18673389" i="1279.74" sn="11.4673" a="28.3084" fwhm="0.0294425" res="12335.4" algo="Sum"/><pk mz="363.21540580" i="1066.85" sn="9.55965" a="21.1643" fwhm="0.0300659" res="12080.7" algo="Sum"/><pk mz="363.24617158" i="2949.79" sn="26.432" a="75.8634" fwhm="0.0226449" res="16041" algo="Sum"/><pk mz="363.28244761" i="555.439" sn="4.97709" a="12.6602" fwhm="0.0300137" res="12103.9" algo="Sum"/><pk mz="363.32301172" i="1035.26" sn="9.27657" a="22.7268" fwhm="0.0190349" res="19087.2" algo="Sum"/><pk mz="363.92945170" i="483.885" sn="4.31855" a="12.085" fwhm="0.0189558" res="19198.9" algo="Sum"/><pk mz="364.15968684" i="665.658" sn="5.93173" a="16.3286" fwhm="0.0209478" res="17384.1" algo="Sum"/><pk mz="364.25094622" i="605.362" sn="5.39306" a="18.4472" fwhm="0.0320721" res="11357.2" algo="Sum"/><pk mz="364.78708280" i="789.898" sn="6.98874" a="15.9132" fwhm="0.0181345" res="20115.6" algo="Sum"/><pk mz="364.92706310" i="611.913" sn="5.41333" a="22.6046" fwhm="0.0312671" res="11671.3" algo="Sum"/><pk mz="365.10520079" i="1485.82" sn="13.1371" a="30.1792" fwhm="0.017677" res="20654.2" algo="Sum"/><pk mz="365.13754882" i="1248.03" sn="11.0346" a="29.2137" fwhm="0.0257915" res="14157.3" algo="Sum"/><pk mz="365.20548869" i="740.05" sn="6.54364" a="26.002" fwhm="0.0406562" res="8982.78" algo="Sum"/><pk mz="365.24492267" i="2059.6" sn="18.2056" a="47.9185" fwhm="0.0268802" res="13587.9" algo="Sum"/><pk mz="365.26526608" i="1584.85" sn="14.0017" a="33.2013" fwhm="0.0250305" res="14592.8" algo="Sum"/><pk mz="365.30100693" i="924.349" sn="8.16449" a="18.7433" fwhm="0.0214233" res="17051.6" algo="Sum"/><pk mz="365.33860759" i="1528.9" sn="13.5043" a="29.3966" fwhm="0.017887" res="20424.8" algo="Sum"/><pk mz="366.24768233" i="697.706" sn="6.12569" a="16.1293" fwhm="0.0268968" res="13616.8" algo="Sum"/><pk mz="366.78452955" i="861.475" sn="7.53478" a="17.9432" fwhm="0.0166643" res="22010.2" algo="Sum"/><pk mz="366.91278839" i="689.506" sn="6.03036" a="15.6399" fwhm="0.0199139" res="18424.9" algo="Sum"/><pk mz="367.12142557" i="2125.59" sn="18.5857" a="47.5428" fwhm="0.0202043" res="18170.4" algo="Sum"/><pk mz="367.15079021" i="909.314" sn="7.94429" a="21.2733" fwhm="0.029216" res="12566.8" algo="Sum"/><pk mz="367.18943073" i="710.294" sn="6.19773" a="13.2626" fwhm="0.0302296" res="12146.7" algo="Sum"/><pk mz="367.20294505" i="702.509" sn="6.12703" a="10.1241" fwhm="0.0151152" res="24293.6" algo="Sum"/><pk mz="367.22227401" i="929.758" sn="8.10439" a="19.6" fwhm="0.0286158" res="12832.8" algo="Sum"/><pk mz="367.25134300" i="852.348" sn="7.42278" a="25.8378" fwhm="0.0415697" res="8834.59" algo="Sum"/><pk mz="367.28008650" i="880.258" sn="7.65953" a="19.9886" fwhm="0.0255407" res="14380.2" algo="Sum"/><pk mz="368.28014823" i="665.945" sn="5.75768" a="15.8298" fwhm="0.0224901" res="16375.2" algo="Sum"/><pk mz="368.42478108" i="521.292" sn="4.50371" a="11.1083" fwhm="0.0195706" res="18825.4" algo="Sum"/><pk mz="368.83299545" i="571.48" sn="4.92751" a="10.3329" fwhm="0.0180744" res="20406.4" algo="Sum"/><pk mz="368.87105473" i="4743.85" sn="40.9004" a="96.6628" fwhm="0.0179189" res="20585.6" algo="Sum"/><pk mz="368.97537603" i="929.089" sn="7.99211" a="15.8231" fwhm="0.0205916" res="17918.7" algo="Sum"/><pk mz="369.00383666" i="2945.27" sn="25.3144" a="72.9192" fwhm="0.0231048" res="15970.9" algo="Sum"/><pk mz="369.14661430" i="758.592" sn="6.50064" a="11.7896" fwhm="0.0176242" res="20945.4" algo="Sum"/><pk mz="369.16800990" i="718.234" sn="6.15473" a="12.5615" fwhm="0.0227335" res="16239" algo="Sum"/><pk mz="369.20152459" i="1703.23" sn="14.598" a="39.3415" fwhm="0.0224446" res="16449.5" algo="Sum"/><pk mz="369.22493237" i="3625.06" sn="31.0657" a="100.12" fwhm="0.0268025" res="13775.8" algo="Sum"/><pk mz="369.27581462" i="611.255" sn="5.23881" a="13.6228" fwhm="0.0306909" res="12032.1" algo="Sum"/><pk mz="369.29405535" i="468.801" sn="4.01784" a="9.22247" fwhm="0.0230867" res="15996" algo="Sum"/><pk mz="369.35123160" i="22494.6" sn="192.779" a="436.211" fwhm="0.0174054" res="21220.5" algo="Sum"/><pk mz="370.19960370" i="1254.5" sn="10.6828" a="28.7325" fwhm="0.02288" res="16180.1" algo="Sum"/><pk mz="370.22801120" i="803.863" sn="6.84533" a="19.7007" fwhm="0.0335424" res="11037.6" algo="Sum"/><pk mz="370.29539867" i="661.289" sn="5.63124" a="18.6701" fwhm="0.0225752" res="16402.8" algo="Sum"/><pk mz="370.35464099" i="6644.28" sn="56.5796" a="131.16" fwhm="0.0177835" res="20825.7" algo="Sum"/><pk mz="370.74028133" i="540.542" sn="4.5938" a="12.085" fwhm="0.020827" res="17800.9" algo="Sum"/><pk mz="370.86850734" i="2132.05" sn="18.0546" a="41.7064" fwhm="0.0173734" res="21346.9" algo="Sum"/><pk mz="371.00428132" i="527.769" sn="4.46184" a="12.3635" fwhm="0.0256723" res="14451.5" algo="Sum"/><pk mz="371.03743807" i="1917.03" sn="16.2089" a="41.1352" fwhm="0.0190443" res="19482.8" algo="Sum"/><pk mz="371.10058006" i="626.139" sn="5.29429" a="14.6881" fwhm="0.0208046" res="17837.4" algo="Sum"/><pk mz="371.16269200" i="1547.96" sn="13.0865" a="34.0418" fwhm="0.023933" res="15508.4" algo="Sum"/><pk mz="371.19499991" i="1583.13" sn="13.3822" a="47.9809" fwhm="0.0338103" res="10978.8" algo="Sum"/><pk mz="371.21959324" i="1806.71" sn="15.2724" a="49.3427" fwhm="0.0313338" res="11847.3" algo="Sum"/><pk mz="371.25393886" i="1024.22" sn="8.65478" a="25.6301" fwhm="0.0280295" res="13245.1" algo="Sum"/><pk mz="371.31732329" i="515.745" sn="4.35618" a="14.492" fwhm="0.0323413" res="11481.2" algo="Sum"/><pk mz="371.35845303" i="1050.28" sn="8.87291" a="21.5546" fwhm="0.0179094" res="20735.3" algo="Sum"/><pk mz="372.21646416" i="694.181" sn="5.82589" a="19.956" fwhm="0.0341466" res="10900.6" algo="Sum"/><pk mz="372.73694575" i="925.161" sn="7.71748" a="20.6737" fwhm="0.0199089" res="18722.2" algo="Sum"/><pk mz="373.17987999" i="4020.46" sn="33.4598" a="95.5988" fwhm="0.0266989" res="13977.3" algo="Sum"/><pk mz="373.23407140" i="2048.58" sn="17.0483" a="50.8635" fwhm="0.0294658" res="12666.7" algo="Sum"/><pk mz="373.27080083" i="1397.8" sn="11.6325" a="30.1451" fwhm="0.0210114" res="17765.2" algo="Sum"/><pk mz="373.34421504" i="557.599" sn="4.63874" a="12.1267" fwhm="0.0196598" res="18990.2" algo="Sum"/><pk mz="374.18302311" i="919.374" sn="7.60478" a="20.7478" fwhm="0.0258033" res="14501.4" algo="Sum"/><pk mz="374.23572935" i="516.098" sn="4.26901" a="13.2837" fwhm="0.0273427" res="13686.9" algo="Sum"/><pk mz="374.27524835" i="628.047" sn="5.19529" a="10.632" fwhm="0.0190114" res="19686.9" algo="Sum"/><pk mz="374.30308212" i="1755.62" sn="14.519" a="38.8132" fwhm="0.0191048" res="19592.1" algo="Sum"/><pk mz="374.73516230" i="680.787" sn="5.60861" a="16.2265" fwhm="0.0197423" res="18981.3" algo="Sum"/><pk mz="374.81652588" i="1123.09" sn="9.25486" a="23.5598" fwhm="0.0187158" res="20026.8" algo="Sum"/><pk mz="375.01569296" i="22260.9" sn="183.277" a="492.229" fwhm="0.019765" res="18973.7" algo="Sum"/><pk mz="375.19274513" i="2809.71" sn="23.1181" a="69.0161" fwhm="0.0293605" res="12778.8" algo="Sum"/><pk mz="375.21098086" i="2155.71" sn="17.7341" a="44.3282" fwhm="0.0230541" res="16275.2" algo="Sum"/><pk mz="375.25040886" i="1255.63" sn="10.3295" a="27.781" fwhm="0.0271095" res="13842" algo="Sum"/><pk mz="375.28699848" i="2038.1" sn="16.7666" a="50.8229" fwhm="0.0226449" res="16572.7" algo="Sum"/><pk mz="375.35899262" i="1730.71" sn="14.237" a="36.478" fwhm="0.0187304" res="20040.1" algo="Sum"/><pk mz="376.01867990" i="2592.21" sn="21.2834" a="65.2499" fwhm="0.0216282" res="17385.6" algo="Sum"/><pk mz="376.19595556" i="714.462" sn="5.86127" a="18.2345" fwhm="0.0238683" res="15761.3" algo="Sum"/><pk mz="376.29715394" i="4198.69" sn="34.3318" a="97.3364" fwhm="0.0275045" res="13681.3" algo="Sum"/><pk mz="376.36216131" i="537.83" sn="4.38914" a="11.4832" fwhm="0.0200947" res="18729.5" algo="Sum"/><pk mz="376.81354322" i="862.754" sn="7.02657" a="18.8004" fwhm="0.0188597" res="19979.8" algo="Sum"/><pk mz="376.86616722" i="536.846" sn="4.37262" a="11.9623" fwhm="0.0196472" res="19181.6" algo="Sum"/><pk mz="376.93739283" i="787.941" sn="6.41726" a="27.7722" fwhm="0.0331866" res="11358.1" algo="Sum"/><pk mz="376.98403205" i="1262.64" sn="10.2833" a="31.3407" fwhm="0.0282108" res="13363.1" algo="Sum"/><pk mz="377.01644003" i="1848.43" sn="15.0543" a="45.1414" fwhm="0.0220536" res="17095.5" algo="Sum"/><pk mz="377.20757878" i="1422.82" sn="11.5421" a="35.1652" fwhm="0.03817" res="9882.32" algo="Sum"/><pk mz="377.23326917" i="1917.47" sn="15.5443" a="48.8266" fwhm="0.0290559" res="12983" algo="Sum"/><pk mz="377.26577109" i="933.985" sn="7.57074" a="18.2593" fwhm="0.0295247" res="12778" algo="Sum"/><pk mz="377.30143375" i="1866.01" sn="15.1244" a="48.3687" fwhm="0.0227435" res="16589.4" algo="Sum"/><pk mz="378.21523807" i="1276.02" sn="10.2641" a="33.3336" fwhm="0.0258031" res="14657.7" algo="Sum"/><pk mz="378.30054949" i="623.366" sn="5.01465" a="19.9703" fwhm="0.0300347" res="12595.5" algo="Sum"/><pk mz="378.86269408" i="520.048" sn="4.17249" a="9.82373" fwhm="0.0182212" res="20792.4" algo="Sum"/><pk mz="378.89988774" i="4327.06" sn="34.6929" a="88.2707" fwhm="0.0184379" res="20550.1" algo="Sum"/><pk mz="379.18606561" i="640.364" sn="5.11082" a="15.2306" fwhm="0.0289713" res="13088.3" algo="Sum"/><pk mz="379.22011173" i="846.627" sn="6.75582" a="26.7873" fwhm="0.0435642" res="8704.86" algo="Sum"/><pk mz="379.24519118" i="798.645" sn="6.37294" a="19.1276" fwhm="0.0345626" res="10972.7" algo="Sum"/><pk mz="379.28121533" i="1150.23" sn="9.17835" a="31.2912" fwhm="0.0301687" res="12572" algo="Sum"/><pk mz="379.31733875" i="1160.92" sn="9.26251" a="25.279" fwhm="0.0224089" res="16927" algo="Sum"/><pk mz="379.35331175" i="534.318" sn="4.2629" a="11.1915" fwhm="0.0207327" res="18297.3" algo="Sum"/><pk mz="380.76889052" i="1215.12" sn="9.60698" a="26.5438" fwhm="0.0181861" res="20937.3" algo="Sum"/><pk mz="380.89842169" i="688.739" sn="5.43292" a="18.4925" fwhm="0.0280357" res="13586.2" algo="Sum"/><pk mz="381.02509806" i="24832" sn="195.855" a="505.447" fwhm="0.0180872" res="21066" algo="Sum"/><pk mz="381.07845622" i="596.752" sn="4.70671" a="13.7535" fwhm="0.0259691" res="14674.3" algo="Sum"/><pk mz="381.20513077" i="1452.78" sn="11.4593" a="47.1306" fwhm="0.0323062" res="11799.7" algo="Sum"/><pk mz="381.23843875" i="772.879" sn="6.09615" a="15.4153" fwhm="0.030803" res="12376.7" algo="Sum"/><pk mz="381.26333827" i="708.616" sn="5.5895" a="12.3355" fwhm="0.0231029" res="16502.8" algo="Sum"/><pk mz="381.29661755" i="2410.55" sn="19.0105" a="58.5882" fwhm="0.0201893" res="18886.1" algo="Sum"/><pk mz="381.33210631" i="594.59" sn="4.68974" a="13.254" fwhm="0.0232403" res="16408.2" algo="Sum"/><pk mz="382.02813525" i="3000.57" sn="23.4959" a="66.3433" fwhm="0.0189571" res="20152.3" algo="Sum"/><pk mz="382.30018127" i="598.911" sn="4.68369" a="14.6209" fwhm="0.0223973" res="17069" algo="Sum"/><pk mz="382.76584310" i="1593.72" sn="12.4073" a="38.0904" fwhm="0.0207308" res="18463.6" algo="Sum"/><pk mz="382.88691369" i="475.946" sn="3.70427" a="12.7892" fwhm="0.0203248" res="18838.4" algo="Sum"/><pk mz="383.02987865" i="645.549" sn="5.02103" a="21.2764" fwhm="0.0233372" res="16412.9" algo="Sum"/><pk mz="383.11583863" i="98383.8" sn="765.114" a="1788.65" fwhm="0.0163586" res="23419.9" algo="Sum"/><pk mz="383.22231653" i="53007.1" sn="412.21" a="1060.75" fwhm="0.0174524" res="21958.2" algo="Sum"/><pk mz="383.27918696" i="564.341" sn="4.38861" a="14.0093" fwhm="0.0598368" res="6405.41" algo="Sum"/><pk mz="384.11915499" i="13138.7" sn="101.702" a="269.29" fwhm="0.0183643" res="20916.6" algo="Sum"/><pk mz="384.22538939" i="11703.2" sn="90.5788" a="257.375" fwhm="0.0190233" res="20197.6" algo="Sum"/><pk mz="384.76359672" i="1058.18" sn="8.15295" a="25.0691" fwhm="0.0206563" res="18626.9" algo="Sum"/><pk mz="384.80795183" i="505.49" sn="3.89467" a="11.0719" fwhm="0.0202268" res="19024.6" algo="Sum"/><pk mz="384.84490656" i="1534.51" sn="11.823" a="33.6201" fwhm="0.0201021" res="19144.5" algo="Sum"/><pk mz="385.12105573" i="3426.49" sn="26.3907" a="81.403" fwhm="0.0206736" res="18628.6" algo="Sum"/><pk mz="385.22334698" i="4014.16" sn="30.9173" a="125.878" fwhm="0.0330746" res="11647.1" algo="Sum"/><pk mz="385.27064448" i="517.828" sn="3.98807" a="11.6894" fwhm="0.0309652" res="12442" algo="Sum"/><pk mz="385.29238301" i="593.477" sn="4.57068" a="16.3651" fwhm="0.0278167" res="13851.1" algo="Sum"/><pk mz="386.19623850" i="647.826" sn="4.96944" a="12.6259" fwhm="0.0269265" res="14342.6" algo="Sum"/><pk mz="386.22408262" i="803.953" sn="6.16708" a="28.1594" fwhm="0.0399637" res="9664.37" algo="Sum"/><pk mz="386.71444226" i="531.068" sn="4.05808" a="12.5452" fwhm="0.0186209" res="20767.7" algo="Sum"/><pk mz="386.84265589" i="719.365" sn="5.49515" a="16.787" fwhm="0.0209706" res="18446.9" algo="Sum"/><pk mz="386.89432597" i="837.553" sn="6.39745" a="20.0045" fwhm="0.019784" res="19555.9" algo="Sum"/><pk mz="387.16035189" i="767.999" sn="5.85384" a="15.6848" fwhm="0.0261349" res="14813.9" algo="Sum"/><pk mz="387.19783747" i="1087.92" sn="8.28255" a="58.3556" fwhm="0.0671942" res="5762.37" algo="Sum"/><pk mz="387.25107092" i="1127.22" sn="8.56769" a="29.8869" fwhm="0.0321445" res="12047.2" algo="Sum"/><pk mz="387.36021001" i="471.887" sn="3.58175" a="10.7005" fwhm="0.0200154" res="19353.1" algo="Sum"/><pk mz="388.35629263" i="513.27" sn="3.86698" a="12.7916" fwhm="0.023092" res="16817.8" algo="Sum"/><pk mz="388.71153706" i="1078.53" sn="8.10889" a="21.5307" fwhm="0.017789" res="21851.2" algo="Sum"/><pk mz="388.89074608" i="527.115" sn="3.95781" a="12.1634" fwhm="0.0204796" res="18989.2" algo="Sum"/><pk mz="389.17369380" i="1103.29" sn="8.23997" a="25.7548" fwhm="0.0294357" res="13221.1" algo="Sum"/><pk mz="389.20134172" i="1028.24" sn="7.67842" a="32.2233" fwhm="0.042794" res="9094.77" algo="Sum"/><pk mz="389.24066460" i="936.906" sn="6.99772" a="29.4901" fwhm="0.0466863" res="8337.37" algo="Sum"/><pk mz="389.26479959" i="871.901" sn="6.5125" a="24.2469" fwhm="0.0340798" res="11422.2" algo="Sum"/><pk mz="389.33921644" i="479.747" sn="3.5841" a="9.83882" fwhm="0.021308" res="18272" algo="Sum"/><pk mz="389.37493251" i="1716.36" sn="12.8193" a="37.5794" fwhm="0.0194879" res="19980.4" algo="Sum"/><pk mz="389.97320996" i="1021.85" sn="7.59299" a="24.6262" fwhm="0.0202956" res="19214.7" algo="Sum"/><pk mz="390.27605201" i="930.437" sn="6.91231" a="23.8668" fwhm="0.0292264" res="13353.6" algo="Sum"/><pk mz="390.37812105" i="519.405" sn="3.85915" a="11.4305" fwhm="0.0186491" res="20932.8" algo="Sum"/><pk mz="390.70841828" i="916.07" sn="6.79563" a="19.4916" fwhm="0.019525" res="20010.7" algo="Sum"/><pk mz="390.79771161" i="2275.88" sn="16.8335" a="47.8161" fwhm="0.0191784" res="20377" algo="Sum"/><pk mz="390.98751403" i="3657.12" sn="26.9321" a="93.5064" fwhm="0.0228023" res="17146.8" algo="Sum"/><pk mz="391.19050328" i="837.357" sn="6.16331" a="18.6936" fwhm="0.0231798" res="16876.3" algo="Sum"/><pk mz="391.20738833" i="917.019" sn="6.75002" a="30.2205" fwhm="0.0407056" res="9610.64" algo="Sum"/><pk mz="391.27974758" i="2144.42" sn="15.7836" a="59.1098" fwhm="0.0303822" res="12878.6" algo="Sum"/><pk mz="391.31669098" i="501.411" sn="3.68929" a="8.02876" fwhm="0.0168987" res="23156.6" algo="Sum"/><pk mz="391.35388466" i="999.617" sn="7.3552" a="23.1634" fwhm="0.0197032" res="19862.4" algo="Sum"/><pk mz="391.98941868" i="481.671" sn="3.52098" a="11.9439" fwhm="0.0306721" res="12780" algo="Sum"/><pk mz="392.01588794" i="549.498" sn="4.01679" a="12.3605" fwhm="0.0198492" res="19749.7" algo="Sum"/><pk mz="392.28752410" i="1245.16" sn="9.09976" a="31.7479" fwhm="0.0285604" res="13735.4" algo="Sum"/><pk mz="392.31122810" i="971.468" sn="7.09911" a="21.2479" fwhm="0.0237729" res="16502.5" algo="Sum"/><pk mz="392.79446543" i="2743.77" sn="19.9347" a="61.0525" fwhm="0.0198049" res="19833.2" algo="Sum"/><pk mz="392.83936020" i="477.262" sn="3.4673" a="12.8726" fwhm="0.0251807" res="15600.8" algo="Sum"/><pk mz="392.98798821" i="588.906" sn="4.27829" a="22.9751" fwhm="0.0272304" res="14432" algo="Sum"/><pk mz="393.20507749" i="1402.49" sn="10.1696" a="58.8963" fwhm="0.0373496" res="10527.7" algo="Sum"/><pk mz="393.29710819" i="35319.9" sn="256.105" a="743.926" fwhm="0.0184981" res="21261.5" algo="Sum"/><pk mz="393.36966219" i="924.96" sn="6.70657" a="21.939" fwhm="0.0225562" res="17439.5" algo="Sum"/><pk mz="394.30020621" i="8524.72" sn="61.4611" a="189.812" fwhm="0.0195229" res="20196.8" algo="Sum"/><pk mz="394.34595130" i="2971.46" sn="21.4207" a="68.7548" fwhm="0.0208131" res="18947" algo="Sum"/><pk mz="394.79253434" i="1342.59" sn="9.64624" a="32.8195" fwhm="0.0210955" res="18714.5" algo="Sum"/><pk mz="394.87383818" i="1268.17" sn="9.11196" a="28.1193" fwhm="0.0207698" res="19011.9" algo="Sum"/><pk mz="395.21542779" i="1294.59" sn="9.28973" a="40.7812" fwhm="0.0261248" res="15128" algo="Sum"/><pk mz="395.25414767" i="720.735" sn="5.17191" a="14.064" fwhm="0.030144" res="13112.2" algo="Sum"/><pk mz="395.30266139" i="1793.49" sn="12.8701" a="62.7429" fwhm="0.0294951" res="13402.3" algo="Sum"/><pk mz="395.34953000" i="1003.73" sn="7.20274" a="25.4807" fwhm="0.0218414" res="18100.9" algo="Sum"/><pk mz="396.74362222" i="1077.34" sn="7.66581" a="26.2263" fwhm="0.0211965" res="18717.4" algo="Sum"/><pk mz="396.92356717" i="1191.77" sn="8.4808" a="30.6509" fwhm="0.0198076" res="20039" algo="Sum"/><pk mz="396.99775084" i="14305.4" sn="101.799" a="316.423" fwhm="0.0199369" res="19912.7" algo="Sum"/><pk mz="397.18295779" i="649.594" sn="4.6109" a="24.0144" fwhm="0.0349897" res="11351.4" algo="Sum"/><pk mz="397.23548917" i="1895.58" sn="13.4512" a="54.9916" fwhm="0.0261653" res="15181.8" algo="Sum"/><pk mz="397.26911984" i="930.996" sn="6.60639" a="23.5255" fwhm="0.0261665" res="15182.3" algo="Sum"/><pk mz="398.00066035" i="1677.24" sn="11.8727" a="44.2349" fwhm="0.0217463" res="18302" algo="Sum"/><pk mz="398.23909586" i="532.636" sn="3.76" a="16.0947" fwhm="0.0282317" res="14106.1" algo="Sum"/><pk mz="398.74060532" i="1839.74" sn="12.947" a="38.5176" fwhm="0.025793" res="15459.3" algo="Sum"/><pk mz="398.92009129" i="477.255" sn="3.35649" a="12.6392" fwhm="0.0321256" res="12417.5" algo="Sum"/><pk mz="398.99843267" i="1203.85" sn="8.45229" a="31.3567" fwhm="0.0211413" res="18873" algo="Sum"/><pk mz="399.08961901" i="14547.5" sn="102.056" a="304.013" fwhm="0.0184955" res="21577.6" algo="Sum"/><pk mz="399.21547771" i="20146.8" sn="141.326" a="458.518" fwhm="0.027014" res="14778.1" algo="Sum"/><pk mz="399.26091994" i="1203.33" sn="8.44108" a="31.7261" fwhm="0.0253952" res="15721.9" algo="Sum"/><pk mz="399.31060694" i="576.953" sn="4.0472" a="12.6057" fwhm="0.0288393" res="13846" algo="Sum"/><pk mz="399.77504065" i="705.163" sn="4.93761" a="19.6942" fwhm="0.0232232" res="17214.5" algo="Sum"/><pk mz="400.09291191" i="2048.82" sn="14.3043" a="47.5212" fwhm="0.0192196" res="20816.9" algo="Sum"/><pk mz="400.20442446" i="3436.27" sn="23.992" a="58.426" fwhm="0.0153847" res="26013.1" algo="Sum"/><pk mz="400.21868718" i="4606.67" sn="32.1657" a="112.415" fwhm="0.0248951" res="16076.2" algo="Sum"/><pk mz="400.27469823" i="542.648" sn="3.78994" a="15.0763" fwhm="0.0311679" res="12842.5" algo="Sum"/><pk mz="400.34197283" i="1168.7" sn="8.16247" a="25.8109" fwhm="0.0198174" res="20201.5" algo="Sum"/><pk mz="400.73748157" i="1298.72" sn="9.05267" a="28.8239" fwhm="0.0202079" res="19830.8" algo="Sum"/><pk mz="400.78302722" i="617.27" sn="4.30005" a="15.0555" fwhm="0.0229151" res="17489.9" algo="Sum"/><pk mz="400.82649870" i="3373.25" sn="23.4709" a="75.9176" fwhm="0.0190691" res="21019.7" algo="Sum"/><pk mz="401.08919255" i="1347.07" sn="9.35562" a="35.1727" fwhm="0.0234267" res="17121.1" algo="Sum"/><pk mz="401.19738768" i="2527.6" sn="17.5535" a="74.198" fwhm="0.0329098" res="12190.8" algo="Sum"/><pk mz="401.27030287" i="592.754" sn="4.11642" a="26.536" fwhm="0.041079" res="9768.26" algo="Sum"/><pk mz="401.37505579" i="499.183" sn="3.46681" a="11.2706" fwhm="0.0216722" res="18520.3" algo="Sum"/><pk mz="401.77040777" i="521.459" sn="3.60798" a="14.1848" fwhm="0.0217959" res="18433.3" algo="Sum"/><pk mz="402.19732880" i="622.582" sn="4.28934" a="15.8393" fwhm="0.0290412" res="13849.2" algo="Sum"/><pk mz="402.35730920" i="1549.79" sn="10.6722" a="39.8087" fwhm="0.021409" res="18793.8" algo="Sum"/><pk mz="402.73497214" i="520.846" sn="3.56717" a="11.6821" fwhm="0.0222281" res="18118.3" algo="Sum"/><pk mz="402.77476685" i="591.47" sn="4.0509" a="14.7492" fwhm="0.0233047" res="17283" algo="Sum"/><pk mz="402.82351808" i="3042.34" sn="20.8333" a="67.5504" fwhm="0.0199812" res="20160.1" algo="Sum"/><pk mz="402.86787129" i="696.646" sn="4.77048" a="16.4717" fwhm="0.022646" res="17789.8" algo="Sum"/><pk mz="403.00715278" i="8375.68" sn="57.3308" a="179.418" fwhm="0.0188941" res="21329.7" algo="Sum"/><pk mz="403.21039145" i="590.657" sn="4.0423" a="19.5592" fwhm="0.0435573" res="9257.02" algo="Sum"/><pk mz="403.24950690" i="694.8" sn="4.75502" a="21.0749" fwhm="0.0404811" res="9961.44" algo="Sum"/><pk mz="403.35929221" i="613.276" sn="4.1971" a="14.86" fwhm="0.0251821" res="16017.7" algo="Sum"/><pk mz="403.39036097" i="1500.83" sn="10.2707" a="33.3513" fwhm="0.0197454" res="20429.6" algo="Sum"/><pk mz="404.01056624" i="1013.98" sn="6.89831" a="24.0214" fwhm="0.0205544" res="19655.7" algo="Sum"/><pk mz="404.39330081" i="506.04" sn="3.43276" a="11.0701" fwhm="0.0196032" res="20628.9" algo="Sum"/><pk mz="404.68538309" i="607.816" sn="4.11374" a="12.8723" fwhm="0.0194534" res="20802.8" algo="Sum"/><pk mz="404.82111270" i="1117.7" sn="7.56329" a="30.0222" fwhm="0.0267922" res="15109.7" algo="Sum"/><pk mz="404.86515660" i="491.811" sn="3.32794" a="12.8155" fwhm="0.0272923" res="14834.4" algo="Sum"/><pk mz="405.09790842" i="800.828" sn="5.41576" a="19.0716" fwhm="0.0199058" res="20350.7" algo="Sum"/><pk mz="405.22339430" i="689.739" sn="4.66362" a="19.3294" fwhm="0.0381003" res="10635.7" algo="Sum"/><pk mz="405.26405565" i="1069.92" sn="7.23397" a="32.6622" fwhm="0.034846" res="11630.2" algo="Sum"/><pk mz="405.33396365" i="718.726" sn="4.85962" a="22.9236" fwhm="0.0309391" res="13101" algo="Sum"/><pk mz="405.94716253" i="469.265" sn="3.16235" a="14.0732" fwhm="0.023842" res="17026.6" algo="Sum"/><pk mz="406.25613574" i="659.268" sn="4.43537" a="23.9661" fwhm="0.0374112" res="10859.2" algo="Sum"/><pk mz="406.68236165" i="491.93" sn="3.29702" a="11.8595" fwhm="0.0217189" res="18724.8" algo="Sum"/><pk mz="406.77203195" i="2190.99" sn="14.6838" a="50.4058" fwhm="0.0196641" res="20686" algo="Sum"/><pk mz="406.95271291" i="1425.56" sn="9.55681" a="36.0731" fwhm="0.0212276" res="19171" algo="Sum"/><pk mz="407.25456363" i="972.521" sn="6.50057" a="18.2519" fwhm="0.0263637" res="15447.5" algo="Sum"/><pk mz="407.28096696" i="995.164" sn="6.6491" a="35.9139" fwhm="0.0447903" res="9093.06" algo="Sum"/><pk mz="407.31463494" i="630.15" sn="4.2061" a="12.7143" fwhm="0.0318389" res="12793" algo="Sum"/><pk mz="407.34720938" i="704.553" sn="4.69992" a="18.9242" fwhm="0.0248196" res="16412.3" algo="Sum"/><pk mz="407.38500120" i="489.639" sn="3.26583" a="11.1229" fwhm="0.0242535" res="16796.9" algo="Sum"/><pk mz="408.28647881" i="676.102" sn="4.47978" a="18.5702" fwhm="0.03329" res="12264.6" algo="Sum"/><pk mz="408.30429474" i="626.213" sn="4.14922" a="14.2429" fwhm="0.0191925" res="21274.2" algo="Sum"/><pk mz="408.76942400" i="2874.5" sn="19.026" a="68.8992" fwhm="0.020786" res="19665.6" algo="Sum"/><pk mz="409.18183305" i="595.918" sn="3.92741" a="29.1387" fwhm="0.0306537" res="13348.5" algo="Sum"/><pk mz="409.27087165" i="9788.27" sn="64.5316" a="219.768" fwhm="0.0206272" res="19841.3" algo="Sum"/><pk mz="409.34366649" i="1821.56" sn="12.009" a="56.1993" fwhm="0.0262667" res="15584.2" algo="Sum"/><pk mz="410.27461783" i="2416.02" sn="15.8518" a="71.0893" fwhm="0.0210835" res="19459.5" algo="Sum"/><pk mz="410.34685781" i="585.914" sn="3.84425" a="18.6478" fwhm="0.0247551" res="16576.3" algo="Sum"/><pk mz="410.76539289" i="1936.1" sn="12.6857" a="46.0489" fwhm="0.0205278" res="20010.2" algo="Sum"/><pk mz="410.85539339" i="4161.2" sn="27.2387" a="95.5959" fwhm="0.0196357" res="20923.9" algo="Sum"/><pk mz="411.18857194" i="554.49" sn="3.61742" a="23.701" fwhm="0.0338131" res="12160.6" algo="Sum"/><pk mz="411.25903179" i="1781.12" sn="11.6204" a="81.496" fwhm="0.0417941" res="9840.12" algo="Sum"/><pk mz="412.27188280" i="610.298" sn="3.96652" a="27.2174" fwhm="0.0425525" res="9688.54" algo="Sum"/><pk mz="412.71761427" i="546.163" sn="3.54022" a="14.0096" fwhm="0.0227787" res="18118.6" algo="Sum"/><pk mz="412.77667170" i="761.111" sn="4.92548" a="28.5744" fwhm="0.0347037" res="11894.3" algo="Sum"/><pk mz="412.85262325" i="2819.56" sn="18.2307" a="62.007" fwhm="0.0199973" res="20645.4" algo="Sum"/><pk mz="412.89712644" i="862.467" sn="5.57645" a="21.2969" fwhm="0.0224384" res="18401.3" algo="Sum"/><pk mz="412.97091370" i="3035.78" sn="19.6282" a="86.1159" fwhm="0.0240846" res="17146.7" algo="Sum"/><pk mz="413.13827020" i="539.081" sn="3.48238" a="14.1525" fwhm="0.026408" res="15644.4" algo="Sum"/><pk mz="413.17959100" i="1248.83" sn="8.06384" a="36.865" fwhm="0.0303386" res="13618.9" algo="Sum"/><pk mz="413.23245947" i="1274.28" sn="8.22695" a="32.6765" fwhm="0.0294436" res="14034.7" algo="Sum"/><pk mz="413.26560939" i="11457.2" sn="73.9696" a="262.18" fwhm="0.019933" res="20732.8" algo="Sum"/><pk mz="413.79059414" i="494.908" sn="3.18924" a="9.88364" fwhm="0.0186219" res="22220.7" algo="Sum"/><pk mz="414.26909225" i="3093.44" sn="19.9103" a="82.5516" fwhm="0.0208512" res="19867.9" algo="Sum"/><pk mz="414.71406642" i="896.843" sn="5.75674" a="24.1475" fwhm="0.0217518" res="19065.8" algo="Sum"/><pk mz="414.77632212" i="466.835" sn="2.99714" a="12.3315" fwhm="0.0256274" res="16184.9" algo="Sum"/><pk mz="414.85065045" i="702.487" sn="4.51042" a="28.2664" fwhm="0.0376712" res="11012.4" algo="Sum"/><pk mz="414.97008883" i="507.729" sn="3.25925" a="20.226" fwhm="0.0297414" res="13952.6" algo="Sum"/><pk mz="415.15173037" i="522.979" sn="3.35456" a="13.8261" fwhm="0.0281844" res="14729.8" algo="Sum"/><pk mz="415.19252376" i="13677.8" sn="87.7245" a="356.752" fwhm="0.0210745" res="19701.1" algo="Sum"/><pk mz="415.27539610" i="1126.72" sn="7.22666" a="38.2996" fwhm="0.0335355" res="12383.2" algo="Sum"/><pk mz="416.19603055" i="3115.15" sn="19.8842" a="79.0588" fwhm="0.0217317" res="19151.6" algo="Sum"/><pk mz="416.71236839" i="663.527" sn="4.21551" a="17.8393" fwhm="0.0228667" res="18223.5" algo="Sum"/><pk mz="416.80004286" i="3123.14" sn="19.8419" a="74.0846" fwhm="0.0212584" res="19606.4" algo="Sum"/><pk mz="417.00177060" i="6404.04" sn="40.6697" a="145.097" fwhm="0.0201854" res="20658.6" algo="Sum"/><pk mz="417.19110097" i="1954.36" sn="12.4045" a="61.5199" fwhm="0.0274467" res="15200.1" algo="Sum"/><pk mz="417.23449291" i="472.583" sn="2.99772" a="9.3293" fwhm="0.0226138" res="18450.4" algo="Sum"/><pk mz="417.27797004" i="561.205" sn="3.55699" a="26.4807" fwhm="0.0417203" res="10001.8" algo="Sum"/><pk mz="417.40569280" i="1610.91" sn="10.2056" a="35.8607" fwhm="0.0212419" res="19650.1" algo="Sum"/><pk mz="418.00534792" i="801.903" sn="5.07225" a="23.4099" fwhm="0.0235575" res="17744" algo="Sum"/><pk mz="418.40901317" i="521.165" sn="3.28338" a="11.5137" fwhm="0.0198294" res="21100.5" algo="Sum"/><pk mz="418.79759208" i="3060.61" sn="19.2442" a="72.6124" fwhm="0.0201774" res="20755.8" algo="Sum"/><pk mz="418.98339137" i="4187.42" sn="26.3368" a="151.799" fwhm="0.0348692" res="12015.9" algo="Sum"/><pk mz="419.24089651" i="757.418" sn="4.75622" a="24.6946" fwhm="0.0440781" res="9511.32" algo="Sum"/><pk mz="419.28573332" i="635.385" sn="3.98989" a="22.2736" fwhm="0.0484549" res="8653.12" algo="Sum"/><pk mz="419.31447953" i="645.034" sn="4.05029" a="16.8265" fwhm="0.0290951" res="14411.8" algo="Sum"/><pk mz="419.35040066" i="524.261" sn="3.29194" a="12.7257" fwhm="0.0320435" res="13086.9" algo="Sum"/><pk mz="419.38542650" i="762.41" sn="4.78732" a="19.9753" fwhm="0.0235978" res="17772.2" algo="Sum"/><pk mz="419.98592047" i="563.067" sn="3.52569" a="16.2519" fwhm="0.0267838" res="15680.6" algo="Sum"/><pk mz="420.79464821" i="1192.43" sn="7.44414" a="34.407" fwhm="0.0243109" res="17308.9" algo="Sum"/><pk mz="420.88410399" i="5026.08" sn="31.3492" a="114.444" fwhm="0.0196058" res="21467.3" algo="Sum"/><pk mz="420.97772873" i="610.247" sn="3.80551" a="20.7534" fwhm="0.0455958" res="9232.82" algo="Sum"/><pk mz="421.23578046" i="628.379" sn="3.91758" a="14.0658" fwhm="0.031017" res="13580.8" algo="Sum"/><pk mz="421.25122944" i="621.136" sn="3.87266" a="14.2254" fwhm="0.032379" res="13010" algo="Sum"/><pk mz="421.30772558" i="635.269" sn="3.96066" a="18.3676" fwhm="0.0318968" res="13208.5" algo="Sum"/><pk mz="421.33068162" i="655.295" sn="4.08515" a="18.3539" fwhm="0.0404776" res="10409" algo="Sum"/><pk mz="421.36354360" i="637.537" sn="3.97469" a="14.8303" fwhm="0.0292409" res="14410.1" algo="Sum"/><pk mz="421.40033638" i="628.495" sn="3.91844" a="15.6647" fwhm="0.0233643" res="18036.1" algo="Sum"/><pk mz="422.74661963" i="1007.96" sn="6.22357" a="30.7859" fwhm="0.0290987" res="14528" algo="Sum"/><pk mz="422.88184590" i="1888.33" sn="11.6537" a="46.8695" fwhm="0.0220972" res="19137.3" algo="Sum"/><pk mz="422.92592849" i="762.456" sn="4.70529" a="20.8586" fwhm="0.0246864" res="17131.9" algo="Sum"/><pk mz="423.23737104" i="508.311" sn="3.13446" a="10.7965" fwhm="0.0548996" res="7709.3" algo="Sum"/><pk mz="423.25857628" i="674.328" sn="4.15771" a="28.7616" fwhm="0.0509168" res="8312.74" algo="Sum"/><pk mz="423.29391860" i="464.515" sn="2.86417" a="3.45793" fwhm="0.00811435" res="52166.1" algo="Sum"/><pk mz="423.32183977" i="625.299" sn="3.85518" a="23.0226" fwhm="0.045335" res="9337.63" algo="Sum"/><pk mz="424.28121021" i="546.767" sn="3.34577" a="23.9291" fwhm="0.0362618" res="11700.5" algo="Sum"/><pk mz="424.34185905" i="1266.16" sn="7.74739" a="37.6575" fwhm="0.022049" res="19245.4" algo="Sum"/><pk mz="424.74308303" i="1331.65" sn="8.12607" a="30.6804" fwhm="0.0212148" res="20021.1" algo="Sum"/><pk mz="424.78829958" i="571.69" sn="3.48861" a="21.0253" fwhm="0.0408356" res="10402.4" algo="Sum"/><pk mz="424.87353493" i="613.394" sn="3.7425" a="13.8952" fwhm="0.0277395" res="15316.5" algo="Sum"/><pk mz="424.89562813" i="583.134" sn="3.55751" a="15.9796" fwhm="0.0341893" res="12427.7" algo="Sum"/><pk mz="425.21852455" i="484.899" sn="2.95486" a="20.5568" fwhm="0.04652" res="9140.55" algo="Sum"/><pk mz="425.28327865" i="844.638" sn="5.14703" a="28.4184" fwhm="0.0367391" res="11575.8" algo="Sum"/><pk mz="425.31682559" i="1545.37" sn="9.41662" a="41.2885" fwhm="0.0318149" res="13368.5" algo="Sum"/><pk mz="425.77137156" i="614.847" sn="3.73989" a="17.3571" fwhm="0.02472" res="17223.8" algo="Sum"/><pk mz="426.32034942" i="590.615" sn="3.581" a="15.9185" fwhm="0.0311853" res="13670.6" algo="Sum"/><pk mz="426.35653833" i="1509.23" sn="9.15074" a="40.3377" fwhm="0.0222612" res="19152.5" algo="Sum"/><pk mz="426.74079383" i="798.837" sn="4.8306" a="19.8915" fwhm="0.0225452" res="18928.3" algo="Sum"/><pk mz="426.79140125" i="760.977" sn="4.60166" a="19.3841" fwhm="0.0267479" res="15956.1" algo="Sum"/><pk mz="426.82948962" i="3534.01" sn="21.3708" a="78.4142" fwhm="0.0198747" res="21476" algo="Sum"/><pk mz="426.93190472" i="475.783" sn="2.87769" a="16.4332" fwhm="0.031139" res="13710.5" algo="Sum"/><pk mz="427.15786009" i="555.869" sn="3.36046" a="16.4937" fwhm="0.0251759" res="16966.9" algo="Sum"/><pk mz="427.24303254" i="817.072" sn="4.93861" a="34.2106" fwhm="0.0450695" res="9479.66" algo="Sum"/><pk mz="427.35604903" i="975.944" sn="5.88863" a="29.6069" fwhm="0.027131" res="15751.6" algo="Sum"/><pk mz="428.37145475" i="1284.2" sn="7.69607" a="37.0378" fwhm="0.0236472" res="18115.1" algo="Sum"/><pk mz="428.78908279" i="523.621" sn="3.13547" a="12.2988" fwhm="0.0235411" res="18214.5" algo="Sum"/><pk mz="428.82610578" i="2457.52" sn="14.7143" a="58.4064" fwhm="0.0211456" res="20279.7" algo="Sum"/><pk mz="428.99702793" i="750.906" sn="4.49517" a="26.0745" fwhm="0.0277552" res="15456.4" algo="Sum"/><pk mz="429.15535887" i="535.306" sn="3.19593" a="17.2687" fwhm="0.0294591" res="14567.8" algo="Sum"/><pk mz="429.23926769" i="4584.5" sn="27.3132" a="129.341" fwhm="0.0224764" res="19097.4" algo="Sum"/><pk mz="429.31807336" i="723.136" sn="4.30834" a="23.3988" fwhm="0.035708" res="12023" algo="Sum"/><pk mz="429.37251087" i="3123.62" sn="18.6151" a="71.5476" fwhm="0.0211252" res="20325.1" algo="Sum"/><pk mz="430.24241247" i="1273.03" sn="7.55276" a="36.9901" fwhm="0.0245204" res="17546.3" algo="Sum"/><pk mz="430.37996870" i="4538.73" sn="26.9262" a="118.087" fwhm="0.0223978" res="19215.2" algo="Sum"/><pk mz="430.69381568" i="699.082" sn="4.14481" a="18.3204" fwhm="0.0240943" res="17875.3" algo="Sum"/><pk mz="430.82401235" i="701.313" sn="4.15669" a="23.9485" fwhm="0.0308243" res="13976.7" algo="Sum"/><pk mz="430.91307468" i="4667.68" sn="27.6558" a="110.716" fwhm="0.0198904" res="21664.4" algo="Sum"/><pk mz="431.16941760" i="2388.17" sn="14.1041" a="84.9439" fwhm="0.0318269" res="13547.3" algo="Sum"/><pk mz="431.23933094" i="1369.05" sn="8.08474" a="44.2073" fwhm="0.0267649" res="16112.1" algo="Sum"/><pk mz="431.27023882" i="475.782" sn="2.8097" a="15.0569" fwhm="0.0550759" res="7830.48" algo="Sum"/><pk mz="431.38391044" i="1797.82" sn="10.6194" a="44.27" fwhm="0.0226757" res="19024.1" algo="Sum"/><pk mz="431.42158425" i="1225.1" sn="7.23444" a="29.6313" fwhm="0.0218831" res="19714.8" algo="Sum"/><pk mz="432.17328962" i="610.901" sn="3.59277" a="19.7976" fwhm="0.0315659" res="13691.1" algo="Sum"/><pk mz="432.38781655" i="464.253" sn="2.73105" a="9.83473" fwhm="0.0207044" res="20883.8" algo="Sum"/><pk mz="432.69065238" i="581.464" sn="3.41773" a="16.8778" fwhm="0.0246697" res="17539.4" algo="Sum"/><pk mz="432.77438266" i="1199.15" sn="7.0436" a="32.9256" fwhm="0.0233962" res="18497.6" algo="Sum"/><pk mz="432.97443897" i="3513.39" sn="20.5855" a="95.1661" fwhm="0.0230544" res="18780.6" algo="Sum"/><pk mz="433.16807698" i="537.093" sn="3.14657" a="18.4839" fwhm="0.0348395" res="12433.3" algo="Sum"/><pk mz="433.36668675" i="569.025" sn="3.33196" a="25.7789" fwhm="0.0449068" res="9650.35" algo="Sum"/><pk mz="433.97678862" i="527.058" sn="3.08027" a="13.9921" fwhm="0.0197569" res="21965.8" algo="Sum"/><pk mz="434.77227666" i="1324.4" sn="7.72401" a="34.1505" fwhm="0.0225622" res="19269.9" algo="Sum"/><pk mz="434.82358400" i="614.597" sn="3.5849" a="16.6173" fwhm="0.0244715" res="17768.6" algo="Sum"/><pk mz="434.89824664" i="744.308" sn="4.34194" a="29.1162" fwhm="0.0290555" res="14967.9" algo="Sum"/><pk mz="434.96802443" i="1651.17" sn="9.6322" a="66.7549" fwhm="0.0369785" res="11762.7" algo="Sum"/><pk mz="435.21893077" i="565.483" sn="3.29442" a="19.9537" fwhm="0.040311" res="10796.5" algo="Sum"/><pk mz="435.24788362" i="483.177" sn="2.81492" a="10.8381" fwhm="0.0329125" res="13224.4" algo="Sum"/><pk mz="435.28782787" i="490.996" sn="2.86047" a="7.62628" fwhm="0.016457" res="26450.1" algo="Sum"/><pk mz="435.30992679" i="604.691" sn="3.52284" a="20.8016" fwhm="0.047365" res="9190.55" algo="Sum"/><pk mz="435.37843304" i="539.464" sn="3.14279" a="14.386" fwhm="0.0335583" res="12973.8" algo="Sum"/><pk mz="436.77097865" i="637.035" sn="3.69461" a="19.724" fwhm="0.0265793" res="16432.7" algo="Sum"/><pk mz="436.81993700" i="729.745" sn="4.2323" a="16.6167" fwhm="0.0249797" res="17487" algo="Sum"/><pk mz="436.85858660" i="3521.11" sn="20.4214" a="88.1947" fwhm="0.0221879" res="19689" algo="Sum"/><pk mz="436.96100031" i="704.916" sn="4.08802" a="26.4933" fwhm="0.0349153" res="12514.9" algo="Sum"/><pk mz="437.18714381" i="673.025" sn="3.89963" a="20.3046" fwhm="0.0306354" res="14270.6" algo="Sum"/><pk mz="437.23404718" i="1055.13" sn="6.11344" a="33.2083" fwhm="0.0282831" res="15459.2" algo="Sum"/><pk mz="437.28185176" i="602.923" sn="3.49417" a="13.642" fwhm="0.0209412" res="20881.4" algo="Sum"/><pk mz="437.30271122" i="527.911" sn="3.05945" a="8.42713" fwhm="0.0201148" res="21740.4" algo="Sum"/><pk mz="437.33608952" i="635.337" sn="3.6819" a="24.338" fwhm="0.0394571" res="11083.8" algo="Sum"/><pk mz="438.72523021" i="602.941" sn="3.4749" a="16.3362" fwhm="0.0238132" res="18423.6" algo="Sum"/><pk mz="438.85540035" i="1559.74" sn="8.9761" a="42.8508" fwhm="0.0244695" res="17934.8" algo="Sum"/><pk mz="438.98321578" i="10791.2" sn="62.1018" a="257.415" fwhm="0.0208338" res="21070.7" algo="Sum"/><pk mz="439.29791682" i="525.749" sn="3.02204" a="11.8923" fwhm="0.0330653" res="13285.8" algo="Sum"/><pk mz="439.31337800" i="498.638" sn="2.86592" a="9.56302" fwhm="0.0214235" res="20506.2" algo="Sum"/><pk mz="439.98526106" i="1336.75" sn="7.66512" a="38.1871" fwhm="0.0249308" res="17648.3" algo="Sum"/><pk mz="440.72275880" i="916.428" sn="5.22196" a="24.488" fwhm="0.0252205" res="17474.8" algo="Sum"/><pk mz="440.76787633" i="460.344" sn="2.62289" a="13.0552" fwhm="0.026672" res="16525.5" algo="Sum"/><pk mz="440.84717239" i="537.787" sn="3.06406" a="14.9362" fwhm="0.0341327" res="12915.7" algo="Sum"/><pk mz="440.98043688" i="3826.31" sn="21.7715" a="95.9958" fwhm="0.0216695" res="20350.3" algo="Sum"/><pk mz="441.25949622" i="496.39" sn="2.82011" a="17.3591" fwhm="0.0314345" res="14037.4" algo="Sum"/><pk mz="441.29741405" i="2151.47" sn="12.223" a="72.5818" fwhm="0.0256984" res="17172.2" algo="Sum"/><pk mz="441.98429377" i="489.859" sn="2.77364" a="14.1705" fwhm="0.022768" res="19412.6" algo="Sum"/><pk mz="442.29956141" i="710.875" sn="4.01703" a="19.283" fwhm="0.0265423" res="16663.9" algo="Sum"/><pk mz="442.72062033" i="728.829" sn="4.11376" a="19.4575" fwhm="0.0243199" res="18204.1" algo="Sum"/><pk mz="442.76546829" i="642.414" sn="3.62534" a="15.0966" fwhm="0.0238454" res="18568.2" algo="Sum"/><pk mz="442.80256095" i="1379.96" sn="7.78458" a="33.8297" fwhm="0.0213668" res="20723.9" algo="Sum"/><pk mz="443.13674078" i="521" sn="2.93355" a="19.8748" fwhm="0.0365619" res="12120.2" algo="Sum"/><pk mz="443.22441591" i="577.415" sn="3.2514" a="22.7225" fwhm="0.0456132" res="9717.02" algo="Sum"/><pk mz="443.33152394" i="774.982" sn="4.36618" a="27.2398" fwhm="0.0359866" res="12319.4" algo="Sum"/><pk mz="444.76274109" i="491.474" sn="2.74768" a="12.6544" fwhm="0.0247643" res="17959.8" algo="Sum"/><pk mz="444.80042378" i="1050.25" sn="5.87232" a="25.4795" fwhm="0.0223566" res="19895.7" algo="Sum"/><pk mz="444.85149264" i="855.175" sn="4.78178" a="25.5281" fwhm="0.0266083" res="16718.5" algo="Sum"/><pk mz="444.92696862" i="839.658" sn="4.69443" a="26.0478" fwhm="0.0288736" res="15409.5" algo="Sum"/><pk mz="445.20028920" i="509.468" sn="2.84585" a="21.1229" fwhm="0.0417176" res="10671.8" algo="Sum"/><pk mz="445.29942489" i="496.83" sn="2.77532" a="18.5411" fwhm="0.0486826" res="9146.99" algo="Sum"/><pk mz="445.33991674" i="571.933" sn="3.19485" a="13.7849" fwhm="0.0368532" res="12084.2" algo="Sum"/><pk mz="445.36721758" i="768.471" sn="4.29272" a="19.7153" fwhm="0.0315207" res="14129.4" algo="Sum"/><pk mz="445.43738465" i="1359.59" sn="7.59464" a="32.3949" fwhm="0.0222962" res="19978.2" algo="Sum"/><pk mz="446.66934029" i="650.32" sn="3.60358" a="15.8983" fwhm="0.0237564" res="18802" algo="Sum"/><pk mz="446.84951325" i="902.974" sn="5.00351" a="20.898" fwhm="0.0228525" res="19553.7" algo="Sum"/><pk mz="446.88688657" i="3127.78" sn="17.3323" a="82.7445" fwhm="0.0216056" res="20683.8" algo="Sum"/><pk mz="447.16981276" i="550.847" sn="3.05131" a="15.9555" fwhm="0.0309303" res="14457.4" algo="Sum"/><pk mz="447.32134574" i="521.341" sn="2.88722" a="12.9213" fwhm="0.0363781" res="12296.5" algo="Sum"/><pk mz="447.35476353" i="565.102" sn="3.12985" a="27.3793" fwhm="0.0448076" res="9983.9" algo="Sum"/><pk mz="447.41525043" i="550.563" sn="3.0475" a="14.7862" fwhm="0.0327273" res="13671" algo="Sum"/><pk mz="448.66649292" i="683.779" sn="3.76468" a="16.587" fwhm="0.0212839" res="21080" algo="Sum"/><pk mz="448.75490276" i="908.537" sn="5.00229" a="26.9284" fwhm="0.0264873" res="16942.3" algo="Sum"/><pk mz="448.88737899" i="489.961" sn="2.69731" a="15.9573" fwhm="0.0351305" res="12777.7" algo="Sum"/><pk mz="448.94624722" i="855.929" sn="4.71215" a="26.7517" fwhm="0.028619" res="15687" algo="Sum"/><pk mz="449.01124533" i="1036.08" sn="5.70396" a="28.8887" fwhm="0.02299" res="19530.7" algo="Sum"/><pk mz="449.28650018" i="743.721" sn="4.08901" a="17.7593" fwhm="0.0333577" res="13468.7" algo="Sum"/><pk mz="449.34145963" i="591.547" sn="3.24831" a="12.5703" fwhm="0.032103" res="13996.9" algo="Sum"/><pk mz="449.36201383" i="724.35" sn="3.97681" a="22.4142" fwhm="0.045136" res="9955.74" algo="Sum"/><pk mz="449.43170838" i="508.602" sn="2.79243" a="12.4676" fwhm="0.0237697" res="18907.8" algo="Sum"/><pk mz="450.75170605" i="1381.14" sn="7.57478" a="34.5471" fwhm="0.022818" res="19754.3" algo="Sum"/><pk mz="450.79802413" i="575.215" sn="3.15433" a="18.4508" fwhm="0.0270141" res="16687.5" algo="Sum"/><pk mz="450.87055204" i="518.283" sn="2.84153" a="18.5486" fwhm="0.0360803" res="12496.3" algo="Sum"/><pk mz="451.28208046" i="480.709" sn="2.6357" a="18.3042" fwhm="0.0428791" res="10524.5" algo="Sum"/><pk mz="451.31514206" i="489.459" sn="2.68304" a="12.1758" fwhm="0.0377039" res="11970" algo="Sum"/><pk mz="451.35413934" i="639.958" sn="3.50758" a="29.9156" fwhm="0.0464078" res="9725.82" algo="Sum"/><pk mz="452.36166080" i="1119.1" sn="6.12772" a="31.9298" fwhm="0.0251236" res="18005.5" algo="Sum"/><pk mz="452.74990828" i="813.086" sn="4.45045" a="21.3582" fwhm="0.0234747" res="19286.7" algo="Sum"/><pk mz="452.79511159" i="801.619" sn="4.38741" a="19.1469" fwhm="0.023948" res="18907.4" algo="Sum"/><pk mz="452.83251145" i="1262.59" sn="6.91029" a="35.0228" fwhm="0.0256508" res="17653.8" algo="Sum"/><pk mz="453.16909887" i="731.015" sn="3.9905" a="25.4657" fwhm="0.0364776" res="12423.2" algo="Sum"/><pk mz="453.20816598" i="552.702" sn="3.0167" a="19.3884" fwhm="0.0455815" res="9942.82" algo="Sum"/><pk mz="453.29566611" i="652.927" sn="3.56302" a="27.5271" fwhm="0.0542182" res="8360.59" algo="Sum"/><pk mz="453.33657047" i="787.074" sn="4.29466" a="22.5078" fwhm="0.0387192" res="11708.3" algo="Sum"/><pk mz="453.36547186" i="907.843" sn="4.95185" a="29.5382" fwhm="0.0341163" res="13288.8" algo="Sum"/><pk mz="454.29218131" i="599.866" sn="3.26345" a="26.6115" fwhm="0.0355562" res="12776.7" algo="Sum"/><pk mz="454.70220244" i="461.837" sn="2.51145" a="12.8827" fwhm="0.0230524" res="19724.7" algo="Sum"/><pk mz="454.79123831" i="481.348" sn="2.61662" a="14.4488" fwhm="0.0301562" res="15081.2" algo="Sum"/><pk mz="454.82999948" i="786.405" sn="4.27509" a="23.0279" fwhm="0.0304908" res="14917" algo="Sum"/><pk mz="454.88010791" i="1169.06" sn="6.35622" a="33.2523" fwhm="0.0254453" res="17876.8" algo="Sum"/><pk mz="454.95562766" i="7316.22" sn="39.7794" a="196.647" fwhm="0.0236418" res="19243.7" algo="Sum"/><pk mz="455.31200023" i="772.219" sn="4.19236" a="26.6589" fwhm="0.0479843" res="9488.77" algo="Sum"/><pk mz="455.95764107" i="1033.6" sn="5.60194" a="30.6226" fwhm="0.0250851" res="18176.4" algo="Sum"/><pk mz="456.69787552" i="965.65" sn="5.21791" a="24.1521" fwhm="0.0225845" res="20221.8" algo="Sum"/><pk mz="456.87784781" i="839.4" sn="4.53727" a="27.8742" fwhm="0.024587" res="18582.1" algo="Sum"/><pk mz="456.95348248" i="3018" sn="16.317" a="88.5217" fwhm="0.025281" res="18074.9" algo="Sum"/><pk mz="457.27088892" i="1164.93" sn="6.29583" a="36.4559" fwhm="0.0314405" res="14544" algo="Sum"/><pk mz="457.30438873" i="707.249" sn="3.82231" a="13.5095" fwhm="0.0253021" res="18073.8" algo="Sum"/><pk mz="457.33665192" i="701.213" sn="3.78969" a="24.1424" fwhm="0.0448744" res="10191.5" algo="Sum"/><pk mz="457.95813618" i="832.921" sn="4.49715" a="25.2109" fwhm="0.0244175" res="18755.3" algo="Sum"/><pk mz="458.69545764" i="775.588" sn="4.17048" a="20.5341" fwhm="0.0240551" res="19068.5" algo="Sum"/><pk mz="458.78412495" i="1298.67" sn="6.98116" a="40.6496" fwhm="0.0234108" res="19597.1" algo="Sum"/><pk mz="459.24579020" i="619.592" sn="3.32281" a="24.9313" fwhm="0.0367792" res="12486.6" algo="Sum"/><pk mz="459.32220923" i="1042.32" sn="5.59012" a="38.8874" fwhm="0.046498" res="9878.32" algo="Sum"/><pk mz="459.45328252" i="1003.94" sn="5.38287" a="26.2164" fwhm="0.0240298" res="19120.2" algo="Sum"/><pk mz="460.78094527" i="1600.91" sn="8.51999" a="39.7801" fwhm="0.0225734" res="20412.6" algo="Sum"/><pk mz="460.82592870" i="848.758" sn="4.51461" a="26.3465" fwhm="0.0257481" res="17897.5" algo="Sum"/><pk mz="460.90178613" i="540.666" sn="2.87612" a="20.3457" fwhm="0.0298404" res="15445.6" algo="Sum"/><pk mz="460.96487420" i="5270.05" sn="28.0346" a="136.979" fwhm="0.0219557" res="20995.2" algo="Sum"/><pk mz="461.18546494" i="791.639" sn="4.21093" a="24.3172" fwhm="0.0256248" res="17997.6" algo="Sum"/><pk mz="461.33504436" i="1812.15" sn="9.63295" a="73.679" fwhm="0.0338032" res="13647.7" algo="Sum"/><pk mz="461.39554288" i="530.095" sn="2.81773" a="14.9864" fwhm="0.0394421" res="11698" algo="Sum"/><pk mz="461.96735513" i="832.997" sn="4.41897" a="24.0685" fwhm="0.0235436" res="19621.8" algo="Sum"/><pk mz="462.33757291" i="634.942" sn="3.36427" a="24.3846" fwhm="0.0334736" res="13812" algo="Sum"/><pk mz="462.77843162" i="859.115" sn="4.53809" a="22.0298" fwhm="0.0243831" res="18979.5" algo="Sum"/><pk mz="462.82369522" i="834.935" sn="4.41036" a="21.1077" fwhm="0.0265474" res="17433.9" algo="Sum"/><pk mz="462.86021764" i="1008.89" sn="5.32933" a="29.4055" fwhm="0.0271975" res="17018.5" algo="Sum"/><pk mz="462.96240162" i="1849.59" sn="9.76919" a="48.3758" fwhm="0.0242788" res="19068.6" algo="Sum"/><pk mz="463.20165448" i="675.461" sn="3.56504" a="25.6172" fwhm="0.0305116" res="15181.2" algo="Sum"/><pk mz="463.35215260" i="2296.41" sn="12.1202" a="77.0987" fwhm="0.0286526" res="16171.4" algo="Sum"/><pk mz="464.35542360" i="793.226" sn="4.16807" a="30.7267" fwhm="0.0294802" res="15751.4" algo="Sum"/><pk mz="464.73046713" i="793.713" sn="4.16566" a="22.2475" fwhm="0.0229533" res="20246.8" algo="Sum"/><pk mz="464.82017252" i="481.097" sn="2.52187" a="19.3196" fwhm="0.0403108" res="11530.9" algo="Sum"/><pk mz="464.90966391" i="1389.23" sn="7.27886" a="40.7727" fwhm="0.023335" res="19923.3" algo="Sum"/><pk mz="464.97727564" i="1514.3" sn="7.93448" a="42.7397" fwhm="0.0246643" res="18852.2" algo="Sum"/><pk mz="465.21695572" i="586.299" sn="3.07108" a="19.8356" fwhm="0.0283093" res="16433.4" algo="Sum"/><pk mz="465.26224926" i="563.916" sn="2.95402" a="18.5681" fwhm="0.0403137" res="11541" algo="Sum"/><pk mz="465.33503249" i="766.331" sn="4.01471" a="17.534" fwhm="0.0340309" res="13673.9" algo="Sum"/><pk mz="465.36731794" i="1030.81" sn="5.39961" a="39.3678" fwhm="0.0418101" res="11130.5" algo="Sum"/><pk mz="466.72707805" i="1255.21" sn="6.55037" a="33.7565" fwhm="0.0220199" res="21195.7" algo="Sum"/><pk mz="466.90469109" i="608.414" sn="3.17379" a="22.2652" fwhm="0.0306562" res="15230.4" algo="Sum"/><pk mz="467.10067648" i="651.754" sn="3.39845" a="20.5291" fwhm="0.0267292" res="17475.3" algo="Sum"/><pk mz="467.27608610" i="586.45" sn="3.05838" a="17.5116" fwhm="0.0369201" res="12656.4" algo="Sum"/><pk mz="467.31444959" i="621.333" sn="3.24029" a="21.4069" fwhm="0.0468918" res="9965.8" algo="Sum"/><pk mz="467.34604769" i="682.162" sn="3.55752" a="21.5999" fwhm="0.0444627" res="10511" algo="Sum"/><pk mz="468.30804077" i="695.32" sn="3.60882" a="19.9411" fwhm="0.0359022" res="13044" algo="Sum"/><pk mz="468.33659545" i="689.535" sn="3.57879" a="20.4922" fwhm="0.03476" res="13473.4" algo="Sum"/><pk mz="468.72430891" i="879.66" sn="4.55657" a="23.3235" fwhm="0.0243472" res="19251.7" algo="Sum"/><pk mz="468.81295256" i="1628.38" sn="8.43489" a="52.3242" fwhm="0.0261572" res="17922.9" algo="Sum"/><pk mz="469.32916957" i="1120.11" sn="5.79618" a="41.6397" fwhm="0.052174" res="8995.47" algo="Sum"/><pk mz="469.36315705" i="2258.35" sn="11.6862" a="74.9201" fwhm="0.0285833" res="16420.9" algo="Sum"/><pk mz="470.36732542" i="836.466" sn="4.31228" a="24.5619" fwhm="0.026752" res="17582.5" algo="Sum"/><pk mz="470.80995636" i="1551.59" sn="7.98713" a="43.3514" fwhm="0.0244667" res="19242.9" algo="Sum"/><pk mz="470.85461220" i="877.817" sn="4.519" a="26.1773" fwhm="0.0285852" res="16472" algo="Sum"/><pk mz="470.92765730" i="2180.23" sn="11.214" a="66.9643" fwhm="0.0260691" res="18064.6" algo="Sum"/><pk mz="470.99354631" i="3101.5" sn="15.9534" a="79.7844" fwhm="0.022809" res="20649.4" algo="Sum"/><pk mz="471.05635586" i="605.414" sn="3.1141" a="17.7086" fwhm="0.0262756" res="17927.5" algo="Sum"/><pk mz="471.28161856" i="595.249" sn="3.05895" a="20.8812" fwhm="0.0526301" res="8954.59" algo="Sum"/><pk mz="471.33977784" i="675.032" sn="3.4644" a="31.5863" fwhm="0.0495681" res="9508.94" algo="Sum"/><pk mz="471.99646168" i="492.771" sn="2.52032" a="14.8453" fwhm="0.0242481" res="19465.3" algo="Sum"/><pk mz="472.30176170" i="623.652" sn="3.18983" a="22.3215" fwhm="0.0333618" res="14157" algo="Sum"/><pk mz="472.67236188" i="516.474" sn="2.64095" a="14.9436" fwhm="0.024355" res="19407.6" algo="Sum"/><pk mz="472.80810760" i="690.683" sn="3.52589" a="22.034" fwhm="0.0332463" res="14221.4" algo="Sum"/><pk mz="472.85158367" i="713.28" sn="3.64116" a="21.7246" fwhm="0.0281505" res="16797.2" algo="Sum"/><pk mz="472.92512872" i="1128.22" sn="5.75934" a="38.1786" fwhm="0.0267038" res="17710" algo="Sum"/><pk mz="473.30086696" i="808.932" sn="4.11659" a="34.8435" fwhm="0.0497498" res="9513.62" algo="Sum"/><pk mz="473.34199941" i="1023.3" sn="5.2073" a="44.6375" fwhm="0.0494226" res="9577.45" algo="Sum"/><pk mz="473.46742029" i="1110.16" sn="5.64745" a="30.0713" fwhm="0.0234851" res="20160.3" algo="Sum"/><pk mz="474.75908399" i="1138.52" sn="5.7678" a="33.5969" fwhm="0.025057" res="18947.1" algo="Sum"/><pk mz="474.94031023" i="1281.81" sn="6.48831" a="40.9561" fwhm="0.0318475" res="14913" algo="Sum"/><pk mz="475.32263536" i="4989.91" sn="25.1585" a="176.398" fwhm="0.0246828" res="19257.2" algo="Sum"/><pk mz="475.41428700" i="666.523" sn="3.35382" a="18.3073" fwhm="0.0324746" res="14639.6" algo="Sum"/><pk mz="475.44490281" i="578.105" sn="2.90688" a="14.4672" fwhm="0.0302068" res="15739.7" algo="Sum"/><pk mz="476.27399525" i="790.941" sn="3.96328" a="24.3462" fwhm="0.029281" res="16265.6" algo="Sum"/><pk mz="476.32562095" i="1487.27" sn="7.45245" a="50.2408" fwhm="0.0287546" res="16565.2" algo="Sum"/><pk mz="476.75550746" i="1516.65" sn="7.59054" a="40.0918" fwhm="0.0232202" res="20531.9" algo="Sum"/><pk mz="476.93860535" i="3843.72" sn="19.1784" a="119.931" fwhm="0.026282" res="18147" algo="Sum"/><pk mz="477.33083314" i="2551.19" sn="12.6849" a="94.9826" fwhm="0.0383068" res="12460.7" algo="Sum"/><pk mz="477.46201167" i="461.53" sn="2.2942" a="11.6174" fwhm="0.027495" res="17365.4" algo="Sum"/><pk mz="477.94008895" i="594.452" sn="2.94868" a="22.7744" fwhm="0.0287567" res="16620.2" algo="Sum"/><pk mz="478.29290785" i="985.878" sn="4.88093" a="27.3839" fwhm="0.0284341" res="16821.1" algo="Sum"/><pk mz="478.32901508" i="2897.42" sn="14.3451" a="85.8535" fwhm="0.0264031" res="18116.4" algo="Sum"/><pk mz="478.75400657" i="856.762" sn="4.22193" a="24.7785" fwhm="0.0248304" res="19281" algo="Sum"/><pk mz="478.84223918" i="2034.86" sn="10.0251" a="63.0632" fwhm="0.0256803" res="18646.3" algo="Sum"/><pk mz="478.93489256" i="1673.77" sn="8.2472" a="61.4005" fwhm="0.0306638" res="15618.9" algo="Sum"/><pk mz="479.00089640" i="691.558" sn="3.40797" a="19.6395" fwhm="0.0241284" res="19852.2" algo="Sum"/><pk mz="479.33969959" i="2041.24" sn="10.0492" a="101.763" fwhm="0.0466202" res="10281.8" algo="Sum"/><pk mz="480.34374348" i="1564.7" sn="7.66835" a="51.7782" fwhm="0.0314517" res="15272.4" algo="Sum"/><pk mz="480.84001840" i="1394.99" sn="6.82197" a="41.0578" fwhm="0.0276975" res="17360.4" algo="Sum"/><pk mz="480.88300286" i="978.506" sn="4.78521" a="27.7702" fwhm="0.027423" res="17535.8" algo="Sum"/><pk mz="480.95045062" i="682.339" sn="3.33434" a="27.9295" fwhm="0.0308422" res="15593.9" algo="Sum"/><pk mz="481.20329062" i="1487.75" sn="7.2602" a="47.5447" fwhm="0.0271199" res="17743.6" algo="Sum"/><pk mz="481.26095331" i="1249.37" sn="6.09646" a="41.6996" fwhm="0.0300302" res="16025.9" algo="Sum"/><pk mz="481.34888574" i="1308.06" sn="6.38213" a="62.9072" fwhm="0.0497198" res="9681.23" algo="Sum"/><pk mz="482.32302469" i="1384.34" sn="6.73169" a="38.3267" fwhm="0.029352" res="16432.4" algo="Sum"/><pk mz="482.35824339" i="1219.91" sn="5.92817" a="37.8111" fwhm="0.0321729" res="14992.7" algo="Sum"/><pk mz="482.70067543" i="661.191" sn="3.21182" a="19.2866" fwhm="0.0246755" res="19562" algo="Sum"/><pk mz="482.83429749" i="629.501" sn="3.05097" a="23.6897" fwhm="0.0427925" res="11283.1" algo="Sum"/><pk mz="482.87847508" i="521.99" sn="2.52922" a="16.8579" fwhm="0.0412251" res="11713.2" algo="Sum"/><pk mz="483.33839628" i="824.249" sn="3.994" a="38.6738" fwhm="0.0736997" res="6558.21" algo="Sum"/><pk mz="483.37914416" i="5282.97" sn="25.5993" a="148.603" fwhm="0.0233001" res="20745.8" algo="Sum"/><pk mz="484.38259061" i="1674.39" sn="8.08936" a="49.2471" fwhm="0.0250387" res="19345.4" algo="Sum"/><pk mz="484.74841324" i="461.019" sn="2.21949" a="11.3214" fwhm="0.0278329" res="17416.4" algo="Sum"/><pk mz="484.78719709" i="1486.92" sn="7.15896" a="42.8956" fwhm="0.0262229" res="18487.2" algo="Sum"/><pk mz="485.29344676" i="656.009" sn="3.15669" a="31.8394" fwhm="0.0521264" res="9309.94" algo="Sum"/><pk mz="485.35600010" i="2269.03" sn="10.9174" a="80.5415" fwhm="0.0372806" res="13019" algo="Sum"/><pk mz="486.36067070" i="773.557" sn="3.70309" a="26.2462" fwhm="0.0347859" res="13981.5" algo="Sum"/><pk mz="486.78437655" i="1570.13" sn="7.49171" a="41.7251" fwhm="0.0230861" res="21085.6" algo="Sum"/><pk mz="486.89579100" i="521.063" sn="2.48647" a="17.5227" fwhm="0.0366843" res="13272.6" algo="Sum"/><pk mz="486.96502901" i="1664.62" sn="7.94513" a="56.8054" fwhm="0.0290594" res="16757.6" algo="Sum"/><pk mz="487.02363397" i="545.275" sn="2.6024" a="18.1285" fwhm="0.0299679" res="16251.5" algo="Sum"/><pk mz="487.28743034" i="501.103" sn="2.39105" a="19.2284" fwhm="0.0339364" res="14358.8" algo="Sum"/><pk mz="487.35096585" i="845.249" sn="4.03349" a="35.4438" fwhm="0.0423127" res="11517.9" algo="Sum"/><pk mz="487.48390906" i="895.951" sn="4.27008" a="24.5715" fwhm="0.0250507" res="19459.9" algo="Sum"/><pk mz="488.78155628" i="675.269" sn="3.19668" a="22.185" fwhm="0.0299097" res="16341.9" algo="Sum"/><pk mz="488.87088922" i="2472.57" sn="11.7045" a="76.2832" fwhm="0.0247898" res="19720.6" algo="Sum"/><pk mz="488.95439867" i="515.784" sn="2.44139" a="21.5772" fwhm="0.0389259" res="12561.1" algo="Sum"/><pk mz="489.30529270" i="737.348" sn="3.4887" a="33.5855" fwhm="0.0654311" res="7478.18" algo="Sum"/><pk mz="489.35462308" i="837" sn="3.9602" a="32.604" fwhm="0.0389591" res="12560.7" algo="Sum"/><pk mz="490.28950723" i="1078.06" sn="5.05596" a="35.4763" fwhm="0.02947" res="16636.9" algo="Sum"/><pk mz="490.64916136" i="463.805" sn="2.17046" a="15.1352" fwhm="0.02709" res="18111.8" algo="Sum"/><pk mz="490.73264998" i="576.115" sn="2.69567" a="17.9575" fwhm="0.0275427" res="17817.2" algo="Sum"/><pk mz="490.86803558" i="1073.65" sn="5.02364" a="33.2862" fwhm="0.0265363" res="18498" algo="Sum"/><pk mz="490.92936607" i="1289.5" sn="6.0334" a="59.4509" fwhm="0.0424441" res="11566.5" algo="Sum"/><pk mz="491.30160257" i="1688.37" sn="7.88957" a="74.3544" fwhm="0.0420724" res="11677.5" algo="Sum"/><pk mz="491.36788533" i="1027.35" sn="4.8006" a="40.9686" fwhm="0.0347273" res="14149.3" algo="Sum"/><pk mz="492.30247695" i="651.991" sn="3.0157" a="33.9958" fwhm="0.0328113" res="15004.1" algo="Sum"/><pk mz="492.73004006" i="763.612" sn="3.5223" a="21.0238" fwhm="0.024599" res="20030.5" algo="Sum"/><pk mz="492.91477179" i="1492.9" sn="6.87611" a="65.3451" fwhm="0.0425525" res="11583.7" algo="Sum"/><pk mz="493.03704851" i="995.537" sn="4.58437" a="31.5858" fwhm="0.0251237" res="19624.4" algo="Sum"/><pk mz="493.32383044" i="2914.9" sn="13.4091" a="149.663" fwhm="0.0487843" res="10112.4" algo="Sum"/><pk mz="494.32346981" i="2328.01" sn="10.6404" a="77.2034" fwhm="0.0315831" res="15651.5" algo="Sum"/><pk mz="494.77793700" i="545.85" sn="2.49178" a="13.7727" fwhm="0.0271921" res="18195.7" algo="Sum"/><pk mz="494.81642670" i="1774.61" sn="8.10074" a="63.6104" fwhm="0.027086" res="18268.3" algo="Sum"/><pk mz="494.91339746" i="991.341" sn="4.52464" a="42.7469" fwhm="0.0394644" res="12540.8" algo="Sum"/><pk mz="495.33386132" i="1777.09" sn="8.09627" a="103.952" fwhm="0.0488425" res="10141.5" algo="Sum"/><pk mz="496.33809318" i="73466.1" sn="333.387" a="1812.07" fwhm="0.0215422" res="23040.2" algo="Sum"/><pk mz="496.81371401" i="1424.41" sn="6.45458" a="44.727" fwhm="0.0291535" res="17041.3" algo="Sum"/><pk mz="496.94057007" i="4791.63" sn="21.7106" a="130.1" fwhm="0.0244482" res="20326.3" algo="Sum"/><pk mz="496.98331296" i="837.538" sn="3.7949" a="23.5668" fwhm="0.0273394" res="18178.3" algo="Sum"/><pk mz="497.23485002" i="697.554" sn="3.15502" a="23.6574" fwhm="0.032975" res="15079.1" algo="Sum"/><pk mz="497.34111735" i="20290.7" sn="91.7725" a="572.212" fwhm="0.0242319" res="20524.2" algo="Sum"/><pk mz="497.94285325" i="773.451" sn="3.48747" a="27.4488" fwhm="0.0280959" res="17723" algo="Sum"/><pk mz="498.34367442" i="3857.08" sn="17.3769" a="119.224" fwhm="0.0263752" res="18894.4" algo="Sum"/><pk mz="498.67982653" i="547.169" sn="2.46366" a="16.8136" fwhm="0.0276172" res="18056.9" algo="Sum"/><pk mz="498.80855772" i="674.908" sn="3.03896" a="27.3244" fwhm="0.0385073" res="12953.6" algo="Sum"/><pk mz="498.89947261" i="2185.62" sn="9.82777" a="55.7817" fwhm="0.0275763" res="18091.6" algo="Sum"/><pk mz="498.93751993" i="3296.57" sn="14.8203" a="101.268" fwhm="0.0257967" res="19341.1" algo="Sum"/><pk mz="499.35490135" i="2228.44" sn="9.99501" a="112.145" fwhm="0.0391285" res="12761.9" algo="Sum"/><pk mz="499.93925064" i="497.114" sn="2.22742" a="16.7764" fwhm="0.0310258" res="16113.7" algo="Sum"/><pk mz="500.27323123" i="1448.19" sn="6.48653" a="46.6127" fwhm="0.0259249" res="19297" algo="Sum"/><pk mz="500.35894328" i="721.333" sn="3.2284" a="20.49" fwhm="0.0293958" res="17021.5" algo="Sum"/><pk mz="500.37264024" i="708.873" sn="3.17264" a="21.9883" fwhm="0.0316529" res="15808.1" algo="Sum"/><pk mz="500.67782355" i="537.434" sn="2.40436" a="16.5245" fwhm="0.0277731" res="18027.4" algo="Sum"/><pk mz="500.75972635" i="753.342" sn="3.36647" a="21.0021" fwhm="0.0282214" res="17744" algo="Sum"/><pk mz="500.93599486" i="721.903" sn="3.22545" a="23.6351" fwhm="0.0408777" res="12254.5" algo="Sum"/><pk mz="500.98064636" i="532.785" sn="2.38098" a="16.1386" fwhm="0.0311506" res="16082.6" algo="Sum"/><pk mz="501.27819596" i="612.099" sn="2.73198" a="25.8924" fwhm="0.0378854" res="13231.4" algo="Sum"/><pk mz="501.33262098" i="985.789" sn="4.39967" a="43.54" fwhm="0.0519569" res="9649" algo="Sum"/><pk mz="501.38756496" i="2085.06" sn="9.30447" a="72.4423" fwhm="0.0295499" res="16967.5" algo="Sum"/><pk mz="501.46162168" i="471.472" sn="2.10389" a="13.6299" fwhm="0.0311724" res="16086.7" algo="Sum"/><pk mz="501.49854636" i="956.542" sn="4.26796" a="25.9927" fwhm="0.0248886" res="20149.7" algo="Sum"/><pk mz="502.28552423" i="1717.13" sn="7.63943" a="59.7867" fwhm="0.0350564" res="14327.9" algo="Sum"/><pk mz="502.32468384" i="2039.32" sn="9.07163" a="66.51" fwhm="0.0284871" res="17633.4" algo="Sum"/><pk mz="502.39021810" i="748.594" sn="3.32989" a="23.6487" fwhm="0.0305438" res="16448.2" algo="Sum"/><pk mz="502.75807731" i="734.809" sn="3.25703" a="21.3964" fwhm="0.0264099" res="19036.7" algo="Sum"/><pk mz="502.80894443" i="521.796" sn="2.31304" a="17.5869" fwhm="0.0366622" res="13714.7" algo="Sum"/><pk mz="502.88407411" i="527.451" sn="2.33794" a="21.5271" fwhm="0.0503877" res="9980.3" algo="Sum"/><pk mz="502.93878624" i="590.954" sn="2.61941" a="24.0279" fwhm="0.0430027" res="11695.5" algo="Sum"/><pk mz="503.29105503" i="858.659" sn="3.80076" a="40.5947" fwhm="0.0449276" res="11202.3" algo="Sum"/><pk mz="503.32837822" i="1126.63" sn="4.98716" a="50.2977" fwhm="0.0423375" res="11888.5" algo="Sum"/><pk mz="503.40418393" i="526.627" sn="2.33045" a="21.06" fwhm="0.0350066" res="14380.3" algo="Sum"/><pk mz="503.47714423" i="533.459" sn="2.359" a="15.7783" fwhm="0.0336314" res="14970.4" algo="Sum"/><pk mz="504.30415299" i="2046.4" sn="9.01005" a="58.9496" fwhm="0.0293015" res="17210.9" algo="Sum"/><pk mz="504.33989442" i="1925.01" sn="8.46672" a="55.6491" fwhm="0.0311249" res="16203.8" algo="Sum"/><pk mz="504.80654330" i="545.224" sn="2.38776" a="15.5947" fwhm="0.0357291" res="14128.7" algo="Sum"/><pk mz="504.84516827" i="1988.7" sn="8.69826" a="69.2267" fwhm="0.0263501" res="19159.2" algo="Sum"/><pk mz="505.10951431" i="561.666" sn="2.45457" a="21.8014" fwhm="0.0321281" res="15721.7" algo="Sum"/><pk mz="505.27841001" i="817.177" sn="3.56719" a="27.8285" fwhm="0.0349352" res="14463.3" algo="Sum"/><pk mz="505.30706498" i="977.475" sn="4.26738" a="26.847" fwhm="0.0398952" res="12665.8" algo="Sum"/><pk mz="505.34407749" i="1058.12" sn="4.61935" a="42.6732" fwhm="0.0388032" res="13023.2" algo="Sum"/><pk mz="506.35681482" i="1257.32" sn="5.46427" a="42.7954" fwhm="0.0267387" res="18937.2" algo="Sum"/><pk mz="506.62477644" i="472.779" sn="2.05201" a="13.5961" fwhm="0.0244599" res="20712.5" algo="Sum"/><pk mz="506.71270451" i="567.38" sn="2.45667" a="18.4581" fwhm="0.0276675" res="18314.4" algo="Sum"/><pk mz="506.84294880" i="1040.06" sn="4.50005" a="33.8851" fwhm="0.0296796" res="17077.1" algo="Sum"/><pk mz="506.89937583" i="597.484" sn="2.58469" a="34.9085" fwhm="0.0512808" res="9884.78" algo="Sum"/><pk mz="507.29598733" i="1488.14" sn="6.43142" a="72.9118" fwhm="0.0508614" res="9974.1" algo="Sum"/><pk mz="507.33916766" i="992.629" sn="4.28992" a="20.3655" fwhm="0.0266504" res="19036.8" algo="Sum"/><pk mz="508.30156435" i="549.043" sn="2.36473" a="22.5732" fwhm="0.0480352" res="10581.9" algo="Sum"/><pk mz="508.33836355" i="560.077" sn="2.41265" a="15.4864" fwhm="0.0400146" res="12703.8" algo="Sum"/><pk mz="508.37319926" i="1018.01" sn="4.38583" a="36.1051" fwhm="0.032183" res="15796.3" algo="Sum"/><pk mz="508.70929697" i="933.925" sn="4.00722" a="26.0967" fwhm="0.0249163" res="20416.8" algo="Sum"/><pk mz="508.89178645" i="560.452" sn="2.40328" a="26.1994" fwhm="0.055894" res="9104.58" algo="Sum"/><pk mz="509.00441226" i="680.531" sn="2.91775" a="24.9024" fwhm="0.0309596" res="16440.9" algo="Sum"/><pk mz="509.31377145" i="1949.22" sn="8.34953" a="94.4801" fwhm="0.0533265" res="9550.86" algo="Sum"/><pk mz="509.36136053" i="3137.57" sn="13.4423" a="111.153" fwhm="0.0293553" res="17351.6" algo="Sum"/><pk mz="510.35623560" i="2388.8" sn="10.1893" a="86.0091" fwhm="0.031554" res="16174.1" algo="Sum"/><pk mz="510.70731703" i="686.026" sn="2.92553" a="19.9864" fwhm="0.0288217" res="17719.5" algo="Sum"/><pk mz="510.75399333" i="484.275" sn="2.06553" a="13.1183" fwhm="0.0337109" res="15151" algo="Sum"/><pk mz="510.79088511" i="845.342" sn="3.60603" a="26.1386" fwhm="0.0333795" res="15302.5" algo="Sum"/><pk mz="510.88595588" i="488.105" sn="2.08208" a="18.0702" fwhm="0.0414377" res="12329" algo="Sum"/><pk mz="511.10573066" i="710.42" sn="3.03013" a="26.6752" fwhm="0.0303203" res="16856.9" algo="Sum"/><pk mz="511.25102923" i="824.483" sn="3.51474" a="29.3238" fwhm="0.0407798" res="12536.9" algo="Sum"/><pk mz="511.35560217" i="1230.1" sn="5.24385" a="39.7194" fwhm="0.0410269" res="12463.9" algo="Sum"/><pk mz="512.33463598" i="766.181" sn="3.25781" a="38.9231" fwhm="0.0536835" res="9543.62" algo="Sum"/><pk mz="512.78868056" i="720.538" sn="3.06148" a="26.7986" fwhm="0.0420034" res="12208.3" algo="Sum"/><pk mz="512.83709792" i="617.373" sn="2.62311" a="22.536" fwhm="0.0429098" res="11951.5" algo="Sum"/><pk mz="512.91252809" i="4376.55" sn="18.5947" a="136.612" fwhm="0.0270282" res="18977" algo="Sum"/><pk mz="513.33924363" i="990.425" sn="4.20597" a="54.9817" fwhm="0.0613992" res="8360.68" algo="Sum"/><pk mz="513.40521105" i="508.099" sn="2.15771" a="20.8025" fwhm="0.04973" res="10323.8" algo="Sum"/><pk mz="513.91433533" i="744.395" sn="3.15713" a="28.0808" fwhm="0.0285279" res="18014.4" algo="Sum"/><pk mz="514.65566004" i="627.259" sn="2.64521" a="18.9962" fwhm="0.0263223" res="19552.1" algo="Sum"/><pk mz="514.83420414" i="613.524" sn="2.58617" a="18.6898" fwhm="0.0393432" res="13085.7" algo="Sum"/><pk mz="514.87286950" i="1597.18" sn="6.73255" a="38.5231" fwhm="0.0290027" res="17752.6" algo="Sum"/><pk mz="514.91015174" i="3213.92" sn="13.5476" a="109.599" fwhm="0.0280772" res="18339.1" algo="Sum"/><pk mz="515.01969109" i="652.086" sn="2.74747" a="21.9414" fwhm="0.0275568" res="18689.4" algo="Sum"/><pk mz="515.36425967" i="1217.6" sn="5.12672" a="47.7815" fwhm="0.0490915" res="10498" algo="Sum"/><pk mz="515.41017546" i="15380.8" sn="64.6883" a="430.501" fwhm="0.0246192" res="20935.3" algo="Sum"/><pk mz="515.47595291" i="546.541" sn="2.2962" a="11.8871" fwhm="0.0247564" res="20821.9" algo="Sum"/><pk mz="515.51264853" i="776.088" sn="3.261" a="23.6861" fwhm="0.0286978" res="17963.5" algo="Sum"/><pk mz="515.91434621" i="685.161" sn="2.86848" a="25.7419" fwhm="0.0312576" res="16505.2" algo="Sum"/><pk mz="516.30353296" i="2724.71" sn="11.3877" a="85.255" fwhm="0.0267822" res="19277.8" algo="Sum"/><pk mz="516.34503058" i="518.959" sn="2.16911" a="11.2593" fwhm="0.0415141" res="12437.8" algo="Sum"/><pk mz="516.36628930" i="510.078" sn="2.13199" a="8.46814" fwhm="0.0179243" res="28808.2" algo="Sum"/><pk mz="516.41349203" i="5298.97" sn="22.148" a="155.18" fwhm="0.0252115" res="20483.3" algo="Sum"/><pk mz="516.65254936" i="595.165" sn="2.48506" a="18.3653" fwhm="0.027205" res="18991.1" algo="Sum"/><pk mz="516.74120802" i="934.699" sn="3.90168" a="32.3424" fwhm="0.0285041" res="18128.6" algo="Sum"/><pk mz="516.82741396" i="461.689" sn="1.924" a="19.3844" fwhm="0.0646322" res="7996.43" algo="Sum"/><pk mz="516.87010717" i="524.548" sn="2.18429" a="16.1142" fwhm="0.0448321" res="11529" algo="Sum"/><pk mz="516.91021917" i="985.837" sn="4.10508" a="34.7781" fwhm="0.0370023" res="13969.7" algo="Sum"/><pk mz="516.95349235" i="474.098" sn="1.9743" a="15.4259" fwhm="0.0431536" res="11979.4" algo="Sum"/><pk mz="517.31005541" i="1162.15" sn="4.82781" a="43.3918" fwhm="0.0413659" res="12505.7" algo="Sum"/><pk mz="517.36272795" i="1707.67" sn="7.09523" a="70.2471" fwhm="0.0491465" res="10526.9" algo="Sum"/><pk mz="517.41294509" i="1789.42" sn="7.43471" a="64.4226" fwhm="0.0344839" res="15004.5" algo="Sum"/><pk mz="517.46731379" i="512.668" sn="2.12993" a="14.036" fwhm="0.0303413" res="17054.9" algo="Sum"/><pk mz="518.31955379" i="131436" sn="543.556" a="3154.92" fwhm="0.020864" res="24842.8" algo="Sum"/><pk mz="518.73852592" i="1241.37" sn="5.11789" a="38.7987" fwhm="0.026799" res="19356.6" algo="Sum"/><pk mz="518.78346006" i="500.38" sn="2.06292" a="16.7443" fwhm="0.0480069" res="10806.4" algo="Sum"/><pk mz="518.85708804" i="497.128" sn="2.04918" a="22.0642" fwhm="0.0579125" res="8959.32" algo="Sum"/><pk mz="518.92199123" i="3814.63" sn="15.7216" a="114.759" fwhm="0.0256983" res="20192.9" algo="Sum"/><pk mz="519.32247578" i="35204.9" sn="144.897" a="953.461" fwhm="0.0236484" res="21960.2" algo="Sum"/><pk mz="519.39481114" i="826.022" sn="3.40063" a="27.4992" fwhm="0.046712" res="11119.1" algo="Sum"/><pk mz="519.92494077" i="704.533" sn="2.88781" a="22.8876" fwhm="0.0308991" res="16826.5" algo="Sum"/><pk mz="520.27838370" i="625.634" sn="2.5623" a="16.0697" fwhm="0.0303105" res="17164.9" algo="Sum"/><pk mz="520.33610284" i="41825.3" sn="171.315" a="1203.45" fwhm="0.025178" res="20666.3" algo="Sum"/><pk mz="520.73711783" i="783.484" sn="3.20167" a="26.1719" fwhm="0.0291441" res="17867.6" algo="Sum"/><pk mz="520.77976947" i="609.027" sn="2.48864" a="16.7874" fwhm="0.0343294" res="15170.1" algo="Sum"/><pk mz="520.81853544" i="859.147" sn="3.51064" a="27.73" fwhm="0.0411622" res="12652.8" algo="Sum"/><pk mz="520.91900864" i="2549.97" sn="10.4182" a="91.5433" fwhm="0.0279004" res="18670.7" algo="Sum"/><pk mz="521.27221947" i="710.644" sn="2.89865" a="37.2958" fwhm="0.0560463" res="9300.74" algo="Sum"/><pk mz="521.33994788" i="11924.5" sn="48.6152" a="347.991" fwhm="0.0263591" res="19778.4" algo="Sum"/><pk mz="521.92226993" i="493.915" sn="2.00749" a="21.5819" fwhm="0.034861" res="14971.5" algo="Sum"/><pk mz="522.25685205" i="484.185" sn="1.96777" a="19.5507" fwhm="0.0369156" res="14147.3" algo="Sum"/><pk mz="522.35202615" i="20585.9" sn="83.6246" a="577.02" fwhm="0.0248054" res="21058" algo="Sum"/><pk mz="522.59729594" i="628.784" sn="2.55452" a="22.4718" fwhm="0.0268965" res="19429.9" algo="Sum"/><pk mz="522.68683142" i="557.117" sn="2.26299" a="18.0774" fwhm="0.0278309" res="18780.8" algo="Sum"/><pk mz="522.77623467" i="467.256" sn="1.89781" a="16.6385" fwhm="0.0364487" res="14342.8" algo="Sum"/><pk mz="522.81682273" i="591.081" sn="2.40115" a="19.9521" fwhm="0.0392335" res="13325.8" algo="Sum"/><pk mz="522.86721949" i="823.88" sn="3.34734" a="29.2325" fwhm="0.0384633" res="13593.9" algo="Sum"/><pk mz="522.93414113" i="1045.82" sn="4.24866" a="53.732" fwhm="0.0440363" res="11875.1" algo="Sum"/><pk mz="523.29782514" i="1373.47" sn="5.57176" a="57.9813" fwhm="0.046096" res="11352.3" algo="Sum"/><pk mz="523.35630329" i="6097.4" sn="24.7354" a="213.751" fwhm="0.0293118" res="17854.8" algo="Sum"/><pk mz="524.27122236" i="1439.35" sn="5.82906" a="51.8114" fwhm="0.0330179" res="15878.4" algo="Sum"/><pk mz="524.36829032" i="28008.4" sn="113.432" a="786.354" fwhm="0.0247345" res="21199.9" algo="Sum"/><pk mz="524.68524147" i="1044.59" sn="4.22893" a="30.1322" fwhm="0.0259894" res="20188.5" algo="Sum"/><pk mz="524.86082653" i="676.85" sn="2.73872" a="25.5947" fwhm="0.0435149" res="12061.6" algo="Sum"/><pk mz="524.92814326" i="500.523" sn="2.02555" a="13.4461" fwhm="0.0348821" res="15048.6" algo="Sum"/><pk mz="525.28746079" i="1916.45" sn="7.75384" a="86.8597" fwhm="0.041666" res="12607.1" algo="Sum"/><pk mz="525.33645113" i="2048.99" sn="8.29097" a="42.9584" fwhm="0.0324389" res="16194.7" algo="Sum"/><pk mz="525.37112511" i="9157.34" sn="37.0604" a="283.716" fwhm="0.0265964" res="19753.5" algo="Sum"/><pk mz="526.29033705" i="1524.9" sn="6.15289" a="48.3232" fwhm="0.0300875" res="17492" algo="Sum"/><pk mz="526.33302137" i="799.333" sn="3.22527" a="22.1496" fwhm="0.036835" res="14288.9" algo="Sum"/><pk mz="526.37415227" i="2011.91" sn="8.11795" a="64.452" fwhm="0.0294491" res="17874.1" algo="Sum"/><pk mz="526.68122901" i="779.966" sn="3.14513" a="24.7163" fwhm="0.0264931" res="19879.9" algo="Sum"/><pk mz="526.77042760" i="1399.81" sn="5.64403" a="46.2122" fwhm="0.0273798" res="19239.4" algo="Sum"/><pk mz="526.85403342" i="475.706" sn="1.91804" a="21.9533" fwhm="0.0457968" res="11504.2" algo="Sum"/><pk mz="526.90208501" i="474.762" sn="1.91417" a="15.847" fwhm="0.0334594" res="15747.5" algo="Sum"/><pk mz="527.09249856" i="1116.39" sn="4.48779" a="40.6873" fwhm="0.0290325" res="18155.2" algo="Sum"/><pk mz="527.13290722" i="481.342" sn="1.93455" a="10.0312" fwhm="0.0271651" res="19404.8" algo="Sum"/><pk mz="527.15340380" i="542.501" sn="2.18033" a="16.9222" fwhm="0.0327227" res="16109.7" algo="Sum"/><pk mz="527.29733619" i="797.044" sn="3.20232" a="23.3415" fwhm="0.035874" res="14698.6" algo="Sum"/><pk mz="527.32917961" i="932.46" sn="3.74609" a="37.9107" fwhm="0.0518542" res="10169.5" algo="Sum"/><pk mz="527.37641010" i="730.795" sn="2.9363" a="22.6817" fwhm="0.0452857" res="11645.5" algo="Sum"/><pk mz="528.33708557" i="549.267" sn="2.19756" a="17.6121" fwhm="0.0370119" res="14274.8" algo="Sum"/><pk mz="528.76748212" i="1529.34" sn="6.10733" a="46.7781" fwhm="0.0273299" res="19347.6" algo="Sum"/><pk mz="528.80885028" i="659.436" sn="2.63014" a="20.6305" fwhm="0.0404171" res="13083.8" algo="Sum"/><pk mz="528.88513769" i="1985.62" sn="7.91105" a="66.0595" fwhm="0.0311343" res="16987.2" algo="Sum"/><pk mz="528.95084902" i="1886.6" sn="7.51663" a="62.8356" fwhm="0.0280217" res="18876.4" algo="Sum"/><pk mz="529.33822921" i="687.632" sn="2.73797" a="47.1046" fwhm="0.0802145" res="6599.04" algo="Sum"/><pk mz="529.37799635" i="484.794" sn="1.93033" a="6.5106" fwhm="0.0162827" res="32511.8" algo="Sum"/><pk mz="529.39948279" i="508.561" sn="2.02496" a="23.6047" fwhm="0.0538701" res="9827.34" algo="Sum"/><pk mz="529.49310724" i="576.744" sn="2.29624" a="21.7439" fwhm="0.0375545" res="14099.3" algo="Sum"/><pk mz="529.52863957" i="786.957" sn="3.13301" a="23.3711" fwhm="0.0275595" res="19214" algo="Sum"/><pk mz="530.32337115" i="572.397" sn="2.26765" a="14.6144" fwhm="0.0329698" res="16085.1" algo="Sum"/><pk mz="530.35465280" i="1402.54" sn="5.55609" a="48.2895" fwhm="0.0292582" res="18126.7" algo="Sum"/><pk mz="530.76483303" i="907.732" sn="3.58282" a="30.4746" fwhm="0.0367504" res="14442.4" algo="Sum"/><pk mz="530.80949095" i="671.281" sn="2.64978" a="18.9684" fwhm="0.0394669" res="13449.5" algo="Sum"/><pk mz="530.84734179" i="800.422" sn="3.15994" a="16.6351" fwhm="0.0301729" res="17593.5" algo="Sum"/><pk mz="530.88182998" i="1469.62" sn="5.80143" a="55.9885" fwhm="0.0346248" res="15332.4" algo="Sum"/><pk mz="530.94920146" i="836.107" sn="3.30047" a="26.8465" fwhm="0.0351249" res="15116" algo="Sum"/><pk mz="530.97498756" i="618.096" sn="2.43989" a="22.8576" fwhm="0.0441083" res="12038" algo="Sum"/><pk mz="531.25638852" i="556.685" sn="2.19669" a="22.319" fwhm="0.0398599" res="13328.1" algo="Sum"/><pk mz="531.34760357" i="1597.32" sn="6.30272" a="77.706" fwhm="0.0444168" res="11962.8" algo="Sum"/><pk mz="531.40423550" i="3229.57" sn="12.7426" a="113.443" fwhm="0.0279771" res="18994.3" algo="Sum"/><pk mz="531.50542980" i="606.415" sn="2.39148" a="20.4818" fwhm="0.033947" res="15656.9" algo="Sum"/><pk mz="532.28002434" i="634.881" sn="2.49294" a="27.6938" fwhm="0.043437" res="12254.1" algo="Sum"/><pk mz="532.33519621" i="2936.26" sn="11.5308" a="111.363" fwhm="0.0310315" res="17154.7" algo="Sum"/><pk mz="532.40949125" i="1232.64" sn="4.83555" a="38.6252" fwhm="0.0386631" res="13770.5" algo="Sum"/><pk mz="532.43317308" i="1164.59" sn="4.56532" a="35.7375" fwhm="0.0311126" res="17113.1" algo="Sum"/><pk mz="532.71629782" i="827.219" sn="3.2323" a="27.7322" fwhm="0.028704" res="18559" algo="Sum"/><pk mz="532.80625425" i="511.203" sn="1.99729" a="21.5678" fwhm="0.0549806" res="9690.81" algo="Sum"/><pk mz="532.89445707" i="1123.42" sn="4.38739" a="61.4187" fwhm="0.0483524" res="11021.1" algo="Sum"/><pk mz="532.96463448" i="1059.86" sn="4.13949" a="37.5837" fwhm="0.028281" res="18845.3" algo="Sum"/><pk mz="533.08444918" i="626.811" sn="2.44777" a="23.9375" fwhm="0.0319466" res="16686.7" algo="Sum"/><pk mz="533.28392101" i="490.145" sn="1.9131" a="11.9019" fwhm="0.0364309" res="14638.2" algo="Sum"/><pk mz="533.33973611" i="1488.08" sn="5.80681" a="82.511" fwhm="0.0400545" res="13315.3" algo="Sum"/><pk mz="533.40620138" i="608.407" sn="2.37104" a="15.7086" fwhm="0.0364353" res="14639.8" algo="Sum"/><pk mz="533.44097558" i="628.737" sn="2.44975" a="22.8609" fwhm="0.0434444" res="12278.7" algo="Sum"/><pk mz="534.29266722" i="23516.1" sn="91.2681" a="699.716" fwhm="0.0259368" res="20599.8" algo="Sum"/><pk mz="534.71284885" i="1315.37" sn="5.10014" a="41.0153" fwhm="0.0274492" res="19480.1" algo="Sum"/><pk mz="534.81580286" i="460.649" sn="1.78613" a="10.7344" fwhm="0.0364832" res="14659.2" algo="Sum"/><pk mz="534.89588559" i="3685.14" sn="14.2889" a="127.914" fwhm="0.0286158" res="18692.4" algo="Sum"/><pk mz="535.29599041" i="6890.09" sn="26.706" a="220.418" fwhm="0.0273244" res="19590.4" algo="Sum"/><pk mz="535.37609564" i="2462.83" sn="9.54594" a="90.4243" fwhm="0.0312596" res="17126.8" algo="Sum"/><pk mz="535.89696169" i="814.638" sn="3.15539" a="34.4904" fwhm="0.0314189" res="17056.5" algo="Sum"/><pk mz="536.29363186" i="3056.83" sn="11.8372" a="105.748" fwhm="0.0285546" res="18781.3" algo="Sum"/><pk mz="536.38012880" i="971.17" sn="3.76062" a="39.9686" fwhm="0.039849" res="13460.3" algo="Sum"/><pk mz="536.70916436" i="1021.3" sn="3.94992" a="33.8897" fwhm="0.0270632" res="19831.7" algo="Sum"/><pk mz="536.79903361" i="1678.91" sn="6.49325" a="62.613" fwhm="0.0287259" res="18686.9" algo="Sum"/><pk mz="536.89267731" i="2692.98" sn="10.4134" a="103.211" fwhm="0.0303141" res="17711" algo="Sum"/><pk mz="537.29815304" i="1180.77" sn="4.56507" a="49.7839" fwhm="0.0482913" res="11126.2" algo="Sum"/><pk mz="537.39245528" i="439848" sn="1700.3" a="8733.3" fwhm="0.0170551" res="31509.1" algo="Sum"/><pk mz="537.89410475" i="620.55" sn="2.39837" a="34.7155" fwhm="0.0459365" res="11709.5" algo="Sum"/><pk mz="538.30206945" i="482.039" sn="1.86169" a="29.5789" fwhm="0.0727211" res="7402.28" algo="Sum"/><pk mz="538.39534067" i="135168" sn="522.107" a="3306.33" fwhm="0.0213882" res="25172.6" algo="Sum"/><pk mz="538.79732145" i="1566.56" sn="6.04344" a="56.5206" fwhm="0.0324759" res="16590.7" algo="Sum"/><pk mz="538.83932509" i="761.426" sn="2.93741" a="22.8788" fwhm="0.042555" res="12662.2" algo="Sum"/><pk mz="538.89472726" i="918.391" sn="3.54215" a="51.11" fwhm="0.0523514" res="10293.8" algo="Sum"/><pk mz="538.97914799" i="2234.98" sn="8.61786" a="80.4805" fwhm="0.0278891" res="19325.8" algo="Sum"/><pk mz="539.10306731" i="1476.49" sn="5.691" a="52.6195" fwhm="0.0280811" res="19198.1" algo="Sum"/><pk mz="539.29114422" i="782.537" sn="3.01439" a="19.6402" fwhm="0.0366358" res="14720.3" algo="Sum"/><pk mz="539.39407455" i="37580.3" sn="144.789" a="1144.35" fwhm="0.027085" res="19914.8" algo="Sum"/><pk mz="540.30155214" i="814.916" sn="3.12883" a="35.4496" fwhm="0.0389416" res="13874.7" algo="Sum"/><pk mz="540.39392144" i="8367.88" sn="32.1289" a="297.873" fwhm="0.029907" res="18069.2" algo="Sum"/><pk mz="540.49407141" i="464.688" sn="1.78416" a="19.3541" fwhm="0.035125" res="15387.7" algo="Sum"/><pk mz="540.65637477" i="631.664" sn="2.42347" a="19.4353" fwhm="0.0270057" res="20020.1" algo="Sum"/><pk mz="540.79379679" i="901.997" sn="3.45588" a="31.1533" fwhm="0.0397244" res="13613.7" algo="Sum"/><pk mz="540.83381098" i="751.432" sn="2.87765" a="26.9159" fwhm="0.042459" res="12737.8" algo="Sum"/><pk mz="541.11746287" i="919.667" sn="3.51768" a="38.0005" fwhm="0.0309896" res="17461.2" algo="Sum"/><pk mz="541.25820722" i="941.356" sn="3.59878" a="39.7425" fwhm="0.0397561" res="13614.5" algo="Sum"/><pk mz="541.30447799" i="816.861" sn="3.12311" a="26.7283" fwhm="0.0458795" res="11798.4" algo="Sum"/><pk mz="541.33185421" i="954.089" sn="3.64779" a="33.8797" fwhm="0.0504693" res="10726" algo="Sum"/><pk mz="541.39248542" i="2096.25" sn="8.01409" a="99.4085" fwhm="0.0369806" res="14639.9" algo="Sum"/><pk mz="542.31857886" i="68211.1" sn="259.744" a="1791.62" fwhm="0.023413" res="23163.2" algo="Sum"/><pk mz="542.65635337" i="538.635" sn="2.04915" a="19.0729" fwhm="0.0316564" res="17142.1" algo="Sum"/><pk mz="542.74429953" i="1233.54" sn="4.69167" a="41.9978" fwhm="0.0305296" res="17777.7" algo="Sum"/><pk mz="542.79685526" i="552.671" sn="2.10224" a="14.8417" fwhm="0.039059" res="13896.8" algo="Sum"/><pk mz="542.82521328" i="578.23" sn="2.19923" a="28.6985" fwhm="0.0459462" res="11814.4" algo="Sum"/><pk mz="542.92230952" i="744.608" sn="2.8316" a="24.7534" fwhm="0.0309585" res="17537.1" algo="Sum"/><pk mz="543.06321199" i="569.649" sn="2.16461" a="27.0842" fwhm="0.0450466" res="12055.6" algo="Sum"/><pk mz="543.32154283" i="20358.2" sn="77.3092" a="599.467" fwhm="0.0252177" res="21545.3" algo="Sum"/><pk mz="543.39218982" i="877.94" sn="3.3347" a="34.5995" fwhm="0.0566492" res="9592.24" algo="Sum"/><pk mz="543.43746362" i="523.943" sn="1.99003" a="14.7427" fwhm="0.0425081" res="12784.3" algo="Sum"/><pk mz="543.50458938" i="469.555" sn="1.78153" a="13.5477" fwhm="0.0347852" res="15624.6" algo="Sum"/><pk mz="543.54430078" i="682.32" sn="2.5862" a="21.0748" fwhm="0.0273841" res="19848.9" algo="Sum"/><pk mz="544.33382013" i="41545.7" sn="157.2" a="1182.64" fwhm="0.0250856" res="21699.1" algo="Sum"/><pk mz="544.74203494" i="1507" sn="5.69198" a="50.304" fwhm="0.0283929" res="19185.8" algo="Sum"/><pk mz="544.80548443" i="814.249" sn="3.07541" a="34.1822" fwhm="0.0358914" res="15179.3" algo="Sum"/><pk mz="544.85577700" i="657.167" sn="2.48213" a="31.0761" fwhm="0.0690454" res="7891.26" algo="Sum"/><pk mz="544.92138696" i="1355.44" sn="5.11841" a="57.6865" fwhm="0.0364133" res="14964.9" algo="Sum"/><pk mz="545.33749141" i="12406.8" sn="46.729" a="391.208" fwhm="0.0269068" res="20267.6" algo="Sum"/><pk mz="545.41766277" i="2279.53" sn="8.56696" a="93.2807" fwhm="0.0324413" res="16812.5" algo="Sum"/><pk mz="545.50073490" i="491.3" sn="1.84624" a="18.2688" fwhm="0.0436759" res="12489.7" algo="Sum"/><pk mz="546.34931883" i="47663.9" sn="178.744" a="1333.28" fwhm="0.0242792" res="22502.8" algo="Sum"/><pk mz="546.41634088" i="1193.84" sn="4.47713" a="35.6713" fwhm="0.0344512" res="15860.6" algo="Sum"/><pk mz="546.73872200" i="970.236" sn="3.63785" a="32.8435" fwhm="0.0289548" res="18882.5" algo="Sum"/><pk mz="546.82762430" i="2163.39" sn="8.11238" a="83.8913" fwhm="0.0312741" res="17485" algo="Sum"/><pk mz="546.91623373" i="832.714" sn="3.12248" a="38.0093" fwhm="0.0482996" res="11323.4" algo="Sum"/><pk mz="547.35280568" i="13718.7" sn="51.3717" a="456.853" fwhm="0.0274352" res="19950.7" algo="Sum"/><pk mz="547.42622424" i="767.79" sn="2.87513" a="24.2015" fwhm="0.0374435" res="14620.1" algo="Sum"/><pk mz="548.27134276" i="1326.28" sn="4.96027" a="40.4126" fwhm="0.0297222" res="18446.5" algo="Sum"/><pk mz="548.30827184" i="789.331" sn="2.95247" a="22.651" fwhm="0.0415582" res="13193.8" algo="Sum"/><pk mz="548.35670174" i="3033.19" sn="11.3482" a="123.452" fwhm="0.0328815" res="16676.7" algo="Sum"/><pk mz="548.68918844" i="503.985" sn="1.88406" a="17.8335" fwhm="0.0297428" res="18447.8" algo="Sum"/><pk mz="548.82548818" i="1470.17" sn="5.49381" a="52.1326" fwhm="0.0332291" res="16516.4" algo="Sum"/><pk mz="548.87403197" i="948.019" sn="3.54261" a="22.0229" fwhm="0.0314112" res="17473.8" algo="Sum"/><pk mz="548.89117634" i="1077.85" sn="4.02778" a="31.1192" fwhm="0.0344069" res="15952.9" algo="Sum"/><pk mz="548.93390151" i="548.885" sn="2.05101" a="19.6204" fwhm="0.0410482" res="13372.9" algo="Sum"/><pk mz="549.07236452" i="828.122" sn="3.09459" a="24.9866" fwhm="0.0334435" res="16417.9" algo="Sum"/><pk mz="549.27462714" i="702.625" sn="2.62528" a="23.4415" fwhm="0.0374652" res="14660.9" algo="Sum"/><pk mz="549.31216176" i="631.804" sn="2.36106" a="17.9973" fwhm="0.0404247" res="13588.5" algo="Sum"/><pk mz="549.36596848" i="1058.74" sn="3.95661" a="45.3922" fwhm="0.0504898" res="10880.7" algo="Sum"/><pk mz="549.40679903" i="831.592" sn="3.10826" a="31.5922" fwhm="0.0441908" res="12432.6" algo="Sum"/><pk mz="549.78481994" i="711.18" sn="2.65482" a="24.6581" fwhm="0.0331139" res="16602.8" algo="Sum"/><pk mz="550.28703512" i="852.266" sn="3.17882" a="39.0464" fwhm="0.0346573" res="15877.9" algo="Sum"/><pk mz="550.38513322" i="759.288" sn="2.83134" a="34.6111" fwhm="0.0417957" res="13168.5" algo="Sum"/><pk mz="550.40971615" i="548.218" sn="2.04411" a="15.286" fwhm="0.0316621" res="17383.9" algo="Sum"/><pk mz="550.62060338" i="472.798" sn="1.76265" a="21.9761" fwhm="0.0442016" res="12457" algo="Sum"/><pk mz="550.68614333" i="776.506" sn="2.89446" a="26.1127" fwhm="0.0283499" res="19424.6" algo="Sum"/><pk mz="550.79154678" i="562.13" sn="2.09508" a="17.1433" fwhm="0.0408733" res="13475.6" algo="Sum"/><pk mz="550.82143960" i="701.852" sn="2.61583" a="24.76" fwhm="0.0509094" res="10819.6" algo="Sum"/><pk mz="550.87075873" i="1746.11" sn="6.50728" a="81.4906" fwhm="0.0413728" res="13314.8" algo="Sum"/><pk mz="550.99439116" i="736.268" sn="2.74307" a="30.7774" fwhm="0.0349973" res="15743.9" algo="Sum"/><pk mz="551.29474391" i="486.008" sn="1.81013" a="14.8541" fwhm="0.0344538" res="16001" algo="Sum"/><pk mz="551.35004747" i="2312.72" sn="8.61364" a="96.4479" fwhm="0.0347374" res="15871.9" algo="Sum"/><pk mz="551.40647885" i="1267.13" sn="4.71928" a="45.8227" fwhm="0.0412912" res="13354.1" algo="Sum"/><pk mz="551.87323969" i="493.138" sn="1.833" a="27.2089" fwhm="0.0423215" res="13040" algo="Sum"/><pk mz="552.35302960" i="899.197" sn="3.33903" a="36.2486" fwhm="0.0387021" res="14271.9" algo="Sum"/><pk mz="552.42611945" i="1006.57" sn="3.73773" a="37.6649" fwhm="0.0398051" res="13878.3" algo="Sum"/><pk mz="552.68352924" i="565.567" sn="2.09917" a="19.7009" fwhm="0.0317099" res="17429.4" algo="Sum"/><pk mz="552.73427330" i="484.28" sn="1.79521" a="11.6688" fwhm="0.0330779" res="16710.1" algo="Sum"/><pk mz="552.77353549" i="1593.77" sn="5.90331" a="64.6535" fwhm="0.0318479" res="17356.7" algo="Sum"/><pk mz="552.86881169" i="1437.66" sn="5.32181" a="65.1872" fwhm="0.0412987" res="13387.1" algo="Sum"/><pk mz="553.36671259" i="218940" sn="810.19" a="6103.71" fwhm="0.0232882" res="23761.7" algo="Sum"/><pk mz="553.45403541" i="7705.94" sn="28.516" a="279.28" fwhm="0.0341573" res="16203.1" algo="Sum"/><pk mz="553.87407068" i="505.653" sn="1.86655" a="28.0157" fwhm="0.0576147" res="9613.41" algo="Sum"/><pk mz="554.36960163" i="72621.2" sn="267.785" a="2311.48" fwhm="0.0273786" res="20248.3" algo="Sum"/><pk mz="554.45810558" i="3272.35" sn="12.0662" a="116.73" fwhm="0.0356586" res="15549.1" algo="Sum"/><pk mz="554.77037488" i="1710.53" sn="6.29011" a="57.3518" fwhm="0.0297397" res="18654.2" algo="Sum"/><pk mz="554.89698222" i="2602.6" sn="9.5742" a="84.6357" fwhm="0.0320977" res="17287.8" algo="Sum"/><pk mz="554.95025699" i="1467.71" sn="5.39929" a="62.8656" fwhm="0.0340755" res="16285.9" algo="Sum"/><pk mz="555.06955804" i="1246.73" sn="4.5852" a="46.6896" fwhm="0.0294877" res="18823.7" algo="Sum"/><pk mz="555.29829064" i="532.885" sn="1.95942" a="11.1714" fwhm="0.0278814" res="19916.4" algo="Sum"/><pk mz="555.36597400" i="35725.9" sn="131.364" a="1256.89" fwhm="0.0298569" res="18600.9" algo="Sum"/><pk mz="555.46076116" i="939.418" sn="3.45426" a="30.1056" fwhm="0.0392179" res="14163.4" algo="Sum"/><pk mz="555.50637953" i="630.586" sn="2.31849" a="22.6791" fwhm="0.0432696" res="12838.2" algo="Sum"/><pk mz="555.79332366" i="639.597" sn="2.35254" a="31.0973" fwhm="0.0389224" res="14279.5" algo="Sum"/><pk mz="555.89345495" i="670.577" sn="2.46555" a="32.8208" fwhm="0.0440673" res="12614.6" algo="Sum"/><pk mz="556.29422711" i="496.219" sn="1.82272" a="21.2684" fwhm="0.0587191" res="9473.82" algo="Sum"/><pk mz="556.36733204" i="10045.1" sn="36.9015" a="361.4" fwhm="0.030236" res="18400.9" algo="Sum"/><pk mz="556.76834547" i="893.718" sn="3.27933" a="27.6806" fwhm="0.0388386" res="14335.4" algo="Sum"/><pk mz="556.80300564" i="888.532" sn="3.2603" a="28.4397" fwhm="0.0445995" res="12484.5" algo="Sum"/><pk mz="556.85700699" i="2099.87" sn="7.70583" a="62.2951" fwhm="0.0349238" res="15944.9" algo="Sum"/><pk mz="556.89295151" i="2731.58" sn="10.0229" a="91.4897" fwhm="0.0357976" res="15556.7" algo="Sum"/><pk mz="557.09134280" i="961.529" sn="3.52771" a="36.6659" fwhm="0.0321038" res="17352.8" algo="Sum"/><pk mz="557.30464272" i="768.836" sn="2.81963" a="28.1081" fwhm="0.0457953" res="12169.5" algo="Sum"/><pk mz="557.36747572" i="2864.75" sn="10.5005" a="122.466" fwhm="0.0369883" res="15068.7" algo="Sum"/><pk mz="557.43601613" i="605.21" sn="2.21834" a="23.6856" fwhm="0.0571582" res="9752.52" algo="Sum"/><pk mz="557.52332823" i="546.222" sn="2.00213" a="18.9835" fwhm="0.0410532" res="13580.5" algo="Sum"/><pk mz="557.55911565" i="754.442" sn="2.76534" a="26.8342" fwhm="0.0373881" res="14912.8" algo="Sum"/><pk mz="557.81111408" i="469.384" sn="1.71994" a="19.9622" fwhm="0.0609683" res="9149.19" algo="Sum"/><pk mz="557.89070974" i="695.882" sn="2.54977" a="33.987" fwhm="0.0496011" res="11247.6" algo="Sum"/><pk mz="558.09056617" i="541.528" sn="1.98267" a="24.1158" fwhm="0.0317346" res="17586.2" algo="Sum"/><pk mz="558.29174932" i="12400.1" sn="45.2894" a="382.344" fwhm="0.0268012" res="20830.9" algo="Sum"/><pk mz="558.36462515" i="978.186" sn="3.57228" a="44.8747" fwhm="0.0527806" res="10579" algo="Sum"/><pk mz="558.71771288" i="741.705" sn="2.70699" a="25.5013" fwhm="0.0356839" res="15657.4" algo="Sum"/><pk mz="558.76208063" i="473.364" sn="1.72775" a="14.6154" fwhm="0.0441683" res="12650.8" algo="Sum"/><pk mz="558.81972264" i="676.113" sn="2.46736" a="25.4255" fwhm="0.0394404" res="14168.7" algo="Sum"/><pk mz="558.85190322" i="1039.08" sn="3.79196" a="34.2367" fwhm="0.0470418" res="11879.9" algo="Sum"/><pk mz="558.89236384" i="1344.97" sn="4.90826" a="51.186" fwhm="0.0389172" res="14361.1" algo="Sum"/><pk mz="559.08870300" i="467.826" sn="1.70668" a="18.2356" fwhm="0.0363146" res="15395.7" algo="Sum"/><pk mz="559.29555889" i="4220.65" sn="15.4001" a="154.939" fwhm="0.0292365" res="19130" algo="Sum"/><pk mz="559.36379530" i="717.506" sn="2.61801" a="18.1565" fwhm="0.037311" res="14991.9" algo="Sum"/><pk mz="559.38490650" i="702.19" sn="2.56212" a="26.7347" fwhm="0.0480996" res="11629.7" algo="Sum"/><pk mz="559.52206012" i="640.802" sn="2.3371" a="30.0458" fwhm="0.0514005" res="10885.5" algo="Sum"/><pk mz="560.30570515" i="6786.24" sn="24.7211" a="234.626" fwhm="0.0299289" res="18721.2" algo="Sum"/><pk mz="560.36106005" i="649.463" sn="2.36648" a="21.6808" fwhm="0.0415946" res="13472" algo="Sum"/><pk mz="560.71403606" i="920.003" sn="3.34836" a="26.9763" fwhm="0.0280771" res="19970.5" algo="Sum"/><pk mz="560.76719897" i="543.53" sn="1.97818" a="21.1932" fwhm="0.0474801" res="11810.6" algo="Sum"/><pk mz="560.84526242" i="551.872" sn="2.0082" a="13.0096" fwhm="0.0373603" res="15011.8" algo="Sum"/><pk mz="560.89127009" i="763.605" sn="2.77863" a="39.2732" fwhm="0.0585223" res="9584.24" algo="Sum"/><pk mz="561.08462685" i="954.163" sn="3.47297" a="37.2022" fwhm="0.0324445" res="17293.7" algo="Sum"/><pk mz="561.30992091" i="2253.39" sn="8.20224" a="102.036" fwhm="0.0355015" res="15810.9" algo="Sum"/><pk mz="561.40199569" i="1165.49" sn="4.24208" a="63.7638" fwhm="0.0479374" res="11711.2" algo="Sum"/><pk mz="562.32255846" i="8712.51" sn="31.6275" a="304.404" fwhm="0.0280191" res="20069.3" algo="Sum"/><pk mz="562.40722884" i="500.897" sn="1.81833" a="20.6391" fwhm="0.0497914" res="11295.3" algo="Sum"/><pk mz="562.56857186" i="460.657" sn="1.67128" a="23.1007" fwhm="0.0452006" res="12446" algo="Sum"/><pk mz="562.71187289" i="553.345" sn="2.00697" a="19.2662" fwhm="0.0407638" res="13804.2" algo="Sum"/><pk mz="562.76437610" i="635.147" sn="2.30351" a="15.2063" fwhm="0.0309076" res="18208" algo="Sum"/><pk mz="562.80198491" i="1785.37" sn="6.47507" a="73.2179" fwhm="0.0332023" res="16950.7" algo="Sum"/><pk mz="562.87644093" i="594.425" sn="2.15562" a="13.7577" fwhm="0.0343195" res="16401" algo="Sum"/><pk mz="562.88575705" i="562.702" sn="2.04058" a="28.9195" fwhm="0.0442102" res="12732" algo="Sum"/><pk mz="563.32618630" i="2833.08" sn="10.265" a="117.395" fwhm="0.0312865" res="18005.4" algo="Sum"/><pk mz="563.42080104" i="799.463" sn="2.89635" a="34.2428" fwhm="0.0536566" res="10500.5" algo="Sum"/><pk mz="563.87499581" i="486.439" sn="1.75661" a="17.8143" fwhm="0.0434469" res="12978.5" algo="Sum"/><pk mz="564.30988870" i="1899.45" sn="6.85791" a="110.867" fwhm="0.0480617" res="11741.4" algo="Sum"/><pk mz="564.43033130" i="468.767" sn="1.69263" a="26.6792" fwhm="0.0502069" res="11242.1" algo="Sum"/><pk mz="564.76176941" i="540.024" sn="1.94757" a="19.4427" fwhm="0.0435869" res="12957.1" algo="Sum"/><pk mz="564.79890917" i="1505.91" sn="5.43062" a="56.9097" fwhm="0.0333868" res="16916.8" algo="Sum"/><pk mz="564.87393551" i="887.428" sn="3.20012" a="43.8275" fwhm="0.0517446" res="10916.6" algo="Sum"/><pk mz="564.96743759" i="646.844" sn="2.33251" a="24.8958" fwhm="0.0387572" res="14577.1" algo="Sum"/><pk mz="565.04206639" i="502.241" sn="1.8104" a="16.5752" fwhm="0.0437277" res="12921.8" algo="Sum"/><pk mz="565.30722564" i="980.562" sn="3.53312" a="50.5861" fwhm="0.0453264" res="12471.9" algo="Sum"/><pk mz="565.42230413" i="6363.61" sn="22.9291" a="210.343" fwhm="0.0280318" res="20170.7" algo="Sum"/><pk mz="565.87147334" i="495.518" sn="1.78065" a="18.6393" fwhm="0.0469385" res="12055.6" algo="Sum"/><pk mz="566.31752835" i="14375.2" sn="51.6339" a="423.851" fwhm="0.0265014" res="21369.3" algo="Sum"/><pk mz="566.42514856" i="2629.41" sn="9.44391" a="95.8073" fwhm="0.0299985" res="18881.8" algo="Sum"/><pk mz="566.66517710" i="768.948" sn="2.75871" a="25.6106" fwhm="0.0286794" res="19758.6" algo="Sum"/><pk mz="566.79092770" i="822.036" sn="2.94808" a="35.3667" fwhm="0.0541013" res="10476.5" algo="Sum"/><pk mz="566.88418966" i="1980.41" sn="7.10182" a="78.013" fwhm="0.0326143" res="17381.5" algo="Sum"/><pk mz="566.96339701" i="617.307" sn="2.21349" a="28.5029" fwhm="0.0436121" res="13000.1" algo="Sum"/><pk mz="567.32348640" i="5006.19" sn="17.9283" a="166.943" fwhm="0.0372721" res="15221.1" algo="Sum"/><pk mz="567.41589621" i="1326.7" sn="4.75171" a="63.7108" fwhm="0.0515802" res="11000.7" algo="Sum"/><pk mz="567.79840865" i="486.845" sn="1.73865" a="21.1423" fwhm="0.048032" res="11821.2" algo="Sum"/><pk mz="568.33439785" i="7961.97" sn="28.4109" a="280.489" fwhm="0.0305724" res="18589.8" algo="Sum"/><pk mz="568.42166619" i="909.044" sn="3.24327" a="37.7012" fwhm="0.0473322" res="12009.2" algo="Sum"/><pk mz="568.66313765" i="713.573" sn="2.54308" a="23.2888" fwhm="0.031138" res="18262.7" algo="Sum"/><pk mz="568.71218147" i="493.262" sn="1.75804" a="13.0715" fwhm="0.0375072" res="15162.7" algo="Sum"/><pk mz="568.74697121" i="836.69" sn="2.98204" a="34.4736" fwhm="0.0424405" res="13401" algo="Sum"/><pk mz="568.79821552" i="675.705" sn="2.40835" a="22.6108" fwhm="0.0440479" res="12913.2" algo="Sum"/><pk mz="568.84300156" i="601.259" sn="2.14298" a="24.7559" fwhm="0.0611424" res="9303.58" algo="Sum"/><pk mz="568.87005535" i="554.255" sn="1.97544" a="23.2509" fwhm="0.0570662" res="9968.6" algo="Sum"/><pk mz="569.36054010" i="38025.7" sn="135.222" a="1158.38" fwhm="0.027106" res="21004.9" algo="Sum"/><pk mz="569.42834398" i="10070.3" sn="35.7621" a="338.52" fwhm="0.0288516" res="19736.4" algo="Sum"/><pk mz="569.80072722" i="849.153" sn="3.01412" a="37.8017" fwhm="0.0426273" res="13367.1" algo="Sum"/><pk mz="570.36324035" i="13803.7" sn="48.9586" a="442.194" fwhm="0.0284363" res="20057.6" algo="Sum"/><pk mz="570.43194787" i="4092.4" sn="14.5148" a="131.196" fwhm="0.0294428" res="19374.2" algo="Sum"/><pk mz="570.74381243" i="946.348" sn="3.35637" a="34.876" fwhm="0.0418075" res="13651.7" algo="Sum"/><pk mz="570.79841251" i="920.685" sn="3.26538" a="43.5901" fwhm="0.050138" res="11384.5" algo="Sum"/><pk mz="570.86912778" i="3079.73" sn="10.9223" a="116.583" fwhm="0.0325693" res="17527.8" algo="Sum"/><pk mz="570.91798043" i="657.992" sn="2.33357" a="25.5359" fwhm="0.0416533" res="13706.4" algo="Sum"/><pk mz="571.04004615" i="620.138" sn="2.19946" a="28.4913" fwhm="0.0447501" res="12760.6" algo="Sum"/><pk mz="571.36054116" i="6502.91" sn="23.0391" a="233.678" fwhm="0.03178" res="17978.6" algo="Sum"/><pk mz="571.43011657" i="1777.14" sn="6.29622" a="70.2805" fwhm="0.0391894" res="14581.2" algo="Sum"/><pk mz="571.57426165" i="518.261" sn="1.83637" a="18.7461" fwhm="0.0316512" res="18058.5" algo="Sum"/><pk mz="571.86734474" i="717.112" sn="2.54067" a="37.4737" fwhm="0.0473951" res="12066" algo="Sum"/><pk mz="572.36258043" i="2497.71" sn="8.84548" a="94.8819" fwhm="0.0322218" res="17763.2" algo="Sum"/><pk mz="572.43296846" i="630.488" sn="2.23295" a="28.0727" fwhm="0.0524973" res="10904.1" algo="Sum"/><pk mz="572.74233626" i="700.728" sn="2.48083" a="23.912" fwhm="0.0495213" res="11565.6" algo="Sum"/><pk mz="572.79195898" i="741.609" sn="2.62556" a="23.6847" fwhm="0.047195" res="12136.7" algo="Sum"/><pk mz="572.83084007" i="1906.18" sn="6.74734" a="50.5146" fwhm="0.031268" res="18320" algo="Sum"/><pk mz="572.86586340" i="3586.15" sn="12.6934" a="126.263" fwhm="0.0322721" res="17751.1" algo="Sum"/><pk mz="572.97484402" i="705.033" sn="2.49586" a="28.5716" fwhm="0.0326652" res="17540.8" algo="Sum"/><pk mz="573.36479779" i="1248.18" sn="4.4187" a="60.3805" fwhm="0.0495027" res="11582.5" algo="Sum"/><pk mz="573.43058414" i="642.786" sn="2.27562" a="35.2395" fwhm="0.062933" res="9111.77" algo="Sum"/><pk mz="573.52532972" i="463.828" sn="1.64234" a="18.4055" fwhm="0.0526241" res="10898.5" algo="Sum"/><pk mz="573.86360645" i="826.628" sn="2.92454" a="43.4653" fwhm="0.0455934" res="12586.5" algo="Sum"/><pk mz="574.37571430" i="641.635" sn="2.268" a="32.442" fwhm="0.0535537" res="10725.2" algo="Sum"/><pk mz="574.60894900" i="474.037" sn="1.67444" a="16.833" fwhm="0.034206" res="16798.5" algo="Sum"/><pk mz="574.69704540" i="772.586" sn="2.72848" a="31.2768" fwhm="0.0368907" res="15578.4" algo="Sum"/><pk mz="574.78912344" i="617.105" sn="2.17889" a="13.2885" fwhm="0.0283666" res="20262.9" algo="Sum"/><pk mz="574.82854432" i="1039.85" sn="3.67155" a="35.2504" fwhm="0.0475539" res="12087.9" algo="Sum"/><pk mz="574.86320043" i="1590.01" sn="5.61407" a="55.5086" fwhm="0.0389427" res="14761.8" algo="Sum"/><pk mz="574.90847407" i="564.678" sn="1.9936" a="22.6747" fwhm="0.0443185" res="12972.2" algo="Sum"/><pk mz="575.28011539" i="728.212" sn="2.56827" a="38.3147" fwhm="0.0447277" res="12861.8" algo="Sum"/><pk mz="575.38939880" i="804.399" sn="2.8374" a="60.2667" fwhm="0.0487746" res="11796.9" algo="Sum"/><pk mz="575.46030169" i="650.546" sn="2.29443" a="22.5269" fwhm="0.0438803" res="13114.3" algo="Sum"/><pk mz="575.50073717" i="519.94" sn="1.8337" a="21.2305" fwhm="0.0543004" res="10598.5" algo="Sum"/><pk mz="575.86723393" i="502.965" sn="1.77096" a="24.2486" fwhm="0.0463644" res="12420.5" algo="Sum"/><pk mz="576.27571601" i="4362.28" sn="15.353" a="147.375" fwhm="0.0278044" res="20726.1" algo="Sum"/><pk mz="576.40442721" i="471.349" sn="1.65827" a="14.2513" fwhm="0.0471388" res="12227.8" algo="Sum"/><pk mz="576.46470462" i="623.028" sn="2.19156" a="23.9834" fwhm="0.0399614" res="14425.5" algo="Sum"/><pk mz="576.69567354" i="1032.96" sn="3.63316" a="38.1715" fwhm="0.0329234" res="17516.3" algo="Sum"/><pk mz="576.73494770" i="518.064" sn="1.82084" a="18.6848" fwhm="0.0283464" res="20346" algo="Sum"/><pk mz="576.81318420" i="541.067" sn="1.9002" a="16.3242" fwhm="0.0426245" res="13532.4" algo="Sum"/><pk mz="576.83033803" i="546.974" sn="1.92085" a="7.11793" fwhm="0.0142085" res="40597.6" algo="Sum"/><pk mz="576.87850700" i="2862.54" sn="10.0532" a="121.066" fwhm="0.0304861" res="18922.7" algo="Sum"/><pk mz="577.05293501" i="757.923" sn="2.66282" a="29.7577" fwhm="0.0325535" res="17726.3" algo="Sum"/><pk mz="577.28010444" i="1395.01" sn="4.89989" a="53.005" fwhm="0.0329641" res="17512.4" algo="Sum"/><pk mz="577.37006435" i="682.824" sn="2.39847" a="24.9696" fwhm="0.0521217" res="11077.4" algo="Sum"/><pk mz="577.40557356" i="625.968" sn="2.19876" a="17.7264" fwhm="0.0304692" res="18950.5" algo="Sum"/><pk mz="577.44308951" i="469.874" sn="1.65049" a="8.73675" fwhm="0.023331" res="24750.1" algo="Sum"/><pk mz="577.47272402" i="671.455" sn="2.3586" a="24.4557" fwhm="0.0414008" res="13948.3" algo="Sum"/><pk mz="577.50874393" i="477.619" sn="1.67775" a="15.8311" fwhm="0.0361268" res="15985.6" algo="Sum"/><pk mz="577.77976066" i="551.338" sn="1.93393" a="18.8484" fwhm="0.0329553" res="17532.2" algo="Sum"/><pk mz="577.88106956" i="697.872" sn="2.44798" a="31.0134" fwhm="0.0457066" res="12643.3" algo="Sum"/><pk mz="578.27454495" i="1802.22" sn="6.31855" a="69.2813" fwhm="0.0301061" res="19207.9" algo="Sum"/><pk mz="578.69272586" i="794.563" sn="2.78233" a="29.0556" fwhm="0.0415112" res="13940.7" algo="Sum"/><pk mz="578.73696920" i="658.196" sn="2.30508" a="19.0153" fwhm="0.0426956" res="13555" algo="Sum"/><pk mz="578.77763334" i="1144.85" sn="4.0101" a="57.4075" fwhm="0.0416638" res="13891.6" algo="Sum"/><pk mz="578.87569935" i="2997.87" sn="10.5051" a="112.655" fwhm="0.0294155" res="19679.2" algo="Sum"/><pk mz="579.28718957" i="2350.87" sn="8.22924" a="95.4701" fwhm="0.0325949" res="17772.3" algo="Sum"/><pk mz="579.34848143" i="583.367" sn="2.042" a="12.7291" fwhm="0.0284787" res="20343.2" algo="Sum"/><pk mz="579.36417098" i="590.431" sn="2.06669" a="18.6293" fwhm="0.0323659" res="17900.5" algo="Sum"/><pk mz="579.42442375" i="493.418" sn="1.72698" a="26.9524" fwhm="0.0596444" res="9714.65" algo="Sum"/><pk mz="579.87688946" i="605.302" sn="2.11576" a="23.3637" fwhm="0.0384357" res="15086.9" algo="Sum"/><pk mz="580.28923682" i="1266.62" sn="4.42314" a="55.1465" fwhm="0.0342581" res="16938.7" algo="Sum"/><pk mz="580.69716012" i="502.779" sn="1.75154" a="17.5597" fwhm="0.0417626" res="13904.7" algo="Sum"/><pk mz="580.73219826" i="524.835" sn="1.82827" a="17.4923" fwhm="0.0475213" res="12220.5" algo="Sum"/><pk mz="580.78144149" i="1140.68" sn="3.97345" a="45.657" fwhm="0.0423189" res="13723.9" algo="Sum"/><pk mz="580.82136844" i="853.997" sn="2.97482" a="28.8181" fwhm="0.0475252" res="12221.3" algo="Sum"/><pk mz="580.87713687" i="1350.34" sn="4.70378" a="69.4093" fwhm="0.0521798" res="11132.2" algo="Sum"/><pk mz="580.93687685" i="503.305" sn="1.75331" a="18.099" fwhm="0.0471812" res="12312.9" algo="Sum"/><pk mz="581.29115528" i="743.399" sn="2.58713" a="32.7531" fwhm="0.0491438" res="11828.4" algo="Sum"/><pk mz="581.39646962" i="3789.94" sn="13.1791" a="142.812" fwhm="0.0337591" res="17221.9" algo="Sum"/><pk mz="581.79313259" i="638.28" sn="2.21747" a="21.7699" fwhm="0.037651" res="15452.3" algo="Sum"/><pk mz="582.29134161" i="3001.63" sn="10.4073" a="107.281" fwhm="0.0306808" res="18979" algo="Sum"/><pk mz="582.40044538" i="1494.6" sn="5.17333" a="61.0698" fwhm="0.0376534" res="15467.4" algo="Sum"/><pk mz="582.64048335" i="809.948" sn="2.80279" a="27.5962" fwhm="0.0280014" res="20807.5" algo="Sum"/><pk mz="582.76941367" i="553.896" sn="1.91658" a="17.8284" fwhm="0.0475589" res="12253.6" algo="Sum"/><pk mz="582.81695528" i="927.671" sn="3.20969" a="38.4748" fwhm="0.0487981" res="11943.4" algo="Sum"/><pk mz="582.85864952" i="1696" sn="5.86781" a="81.8691" fwhm="0.0369054" res="15793.3" algo="Sum"/><pk mz="583.00614071" i="548.19" sn="1.89629" a="21.0263" fwhm="0.0363047" res="16058.7" algo="Sum"/><pk mz="583.25031364" i="5086.77" sn="17.5932" a="161.444" fwhm="0.0282098" res="20675.5" algo="Sum"/><pk mz="583.31776196" i="2164.36" sn="7.48567" a="102.213" fwhm="0.044593" res="13080.9" algo="Sum"/><pk mz="583.39198651" i="1213.26" sn="4.19618" a="66.4916" fwhm="0.0471925" res="12362" algo="Sum"/><pk mz="583.46186649" i="559.124" sn="1.93346" a="26.7773" fwhm="0.0447674" res="13033.2" algo="Sum"/><pk mz="583.80793344" i="596.536" sn="2.0617" a="27.4104" fwhm="0.0532957" res="10954.1" algo="Sum"/><pk mz="584.25499719" i="2992.56" sn="10.3347" a="99.4189" fwhm="0.0301923" res="19351.1" algo="Sum"/><pk mz="584.31015359" i="1435.44" sn="4.95724" a="70.2514" fwhm="0.0562018" res="10396.6" algo="Sum"/><pk mz="584.38995885" i="644.657" sn="2.22562" a="39.1877" fwhm="0.0706174" res="8275.43" algo="Sum"/><pk mz="584.63711966" i="782.647" sn="2.7012" a="27.7217" fwhm="0.0296777" res="19699.5" algo="Sum"/><pk mz="584.72725084" i="1032.46" sn="3.56268" a="48.7067" fwhm="0.0409702" res="14272" algo="Sum"/><pk mz="584.80922650" i="780.848" sn="2.69389" a="37.2168" fwhm="0.0474035" res="12336.8" algo="Sum"/><pk mz="584.86102888" i="682.277" sn="2.35377" a="22.5054" fwhm="0.0476899" res="12263.8" algo="Sum"/><pk mz="585.26674612" i="2713.67" sn="9.35615" a="117.522" fwhm="0.0402646" res="14535.5" algo="Sum"/><pk mz="585.33611018" i="10149.1" sn="35.0028" a="367.587" fwhm="0.0303826" res="19265.5" algo="Sum"/><pk mz="585.58853219" i="503.182" sn="1.7341" a="17.2547" fwhm="0.0378185" res="15484.2" algo="Sum"/><pk mz="585.86553826" i="608.211" sn="2.09468" a="25.2788" fwhm="0.0370799" res="15800.1" algo="Sum"/><pk mz="586.30448792" i="5867" sn="20.2151" a="190.354" fwhm="0.0396861" res="14773.5" algo="Sum"/><pk mz="586.33703240" i="4277.42" sn="14.7399" a="138.27" fwhm="0.032865" res="17840.8" algo="Sum"/><pk mz="586.41874337" i="496.76" sn="1.71215" a="22.8734" fwhm="0.0523124" res="11209.9" algo="Sum"/><pk mz="586.63645371" i="488.884" sn="1.68371" a="17.323" fwhm="0.0361113" res="16245.2" algo="Sum"/><pk mz="586.72330381" i="1375.63" sn="4.73696" a="53.0869" fwhm="0.0344167" res="17047.6" algo="Sum"/><pk mz="586.76539851" i="701.173" sn="2.41448" a="25.7173" fwhm="0.0493803" res="11882.6" algo="Sum"/><pk mz="586.84314565" i="1816.3" sn="6.2538" a="83.9943" fwhm="0.0392792" res="14940.3" algo="Sum"/><pk mz="586.90670761" i="1373.11" sn="4.72782" a="60.5487" fwhm="0.0352209" res="16663.6" algo="Sum"/><pk mz="587.33452650" i="2759.31" sn="9.49616" a="113.337" fwhm="0.0451576" res="13006.3" algo="Sum"/><pk mz="587.54701335" i="620.446" sn="2.13537" a="23.1456" fwhm="0.0477467" res="12305.5" algo="Sum"/><pk mz="587.84554043" i="518.489" sn="1.78106" a="13.212" fwhm="0.0382493" res="15368.8" algo="Sum"/><pk mz="588.33690623" i="1113.76" sn="3.82043" a="43.0759" fwhm="0.0492559" res="11944.5" algo="Sum"/><pk mz="588.40486579" i="2070.18" sn="7.10129" a="73.0909" fwhm="0.030068" res="19569.1" algo="Sum"/><pk mz="588.72026945" i="939.017" sn="3.21761" a="37.4235" fwhm="0.0449465" res="13098.3" algo="Sum"/><pk mz="588.76666185" i="984.911" sn="3.37446" a="30.658" fwhm="0.0390149" res="15090.8" algo="Sum"/><pk mz="588.83800409" i="1922.13" sn="6.579" a="69.9307" fwhm="0.0391198" res="15052.2" algo="Sum"/><pk mz="588.90560603" i="1012.75" sn="3.466" a="41.7323" fwhm="0.04257" res="13833.8" algo="Sum"/><pk mz="588.94258427" i="678.405" sn="2.32181" a="25.3051" fwhm="0.045124" res="13051.6" algo="Sum"/><pk mz="589.33390462" i="621.449" sn="2.12766" a="31.494" fwhm="0.0607748" res="9697.02" algo="Sum"/><pk mz="589.40925475" i="1245.38" sn="4.26374" a="67.2603" fwhm="0.0549304" res="10730.1" algo="Sum"/><pk mz="589.47418403" i="660.391" sn="2.26085" a="26.5994" fwhm="0.0453362" res="13002.3" algo="Sum"/><pk mz="589.77477686" i="464.74" sn="1.58892" a="21.4587" fwhm="0.0577972" res="10204.2" algo="Sum"/><pk mz="589.84319997" i="503.144" sn="1.71991" a="28.0653" fwhm="0.0616144" res="9573.14" algo="Sum"/><pk mz="590.31649067" i="6703.99" sn="22.9056" a="229.532" fwhm="0.0288688" res="20448.3" algo="Sum"/><pk mz="590.41037136" i="544.761" sn="1.86157" a="22.1268" fwhm="0.0409553" res="14416" algo="Sum"/><pk mz="590.42956422" i="506.225" sn="1.72997" a="6.72638" fwhm="0.014375" res="41073.4" algo="Sum"/><pk mz="590.59009996" i="786.931" sn="2.68948" a="31.8834" fwhm="0.0350733" res="16838.7" algo="Sum"/><pk mz="590.67295877" i="722.234" sn="2.4678" a="24.4238" fwhm="0.0381938" res="15465.2" algo="Sum"/><pk mz="590.72823491" i="536.212" sn="1.83192" a="17.8906" fwhm="0.0479282" res="12325.3" algo="Sum"/><pk mz="590.78930443" i="751.775" sn="2.5689" a="27.2024" fwhm="0.0479311" res="12325.8" algo="Sum"/><pk mz="590.84367282" i="1297.51" sn="4.43491" a="68.7651" fwhm="0.0541455" res="10912.2" algo="Sum"/><pk mz="590.91783606" i="921.224" sn="3.14951" a="47.2186" fwhm="0.052159" res="11329.2" algo="Sum"/><pk mz="591.31997937" i="2551.06" sn="8.71328" a="110.522" fwhm="0.0350302" res="16880.3" algo="Sum"/><pk mz="591.38043195" i="715.051" sn="2.44202" a="25.4728" fwhm="0.0478089" res="12369.7" algo="Sum"/><pk mz="591.42970618" i="623.959" sn="2.13131" a="18.7073" fwhm="0.0431614" res="13702.7" algo="Sum"/><pk mz="591.49015219" i="612.677" sn="2.09307" a="25.3064" fwhm="0.0474836" res="12456.7" algo="Sum"/><pk mz="591.78216461" i="604.56" sn="2.06594" a="32.9413" fwhm="0.05446" res="10866.4" algo="Sum"/><pk mz="591.84581884" i="505.193" sn="1.72657" a="23.0414" fwhm="0.0642005" res="9218.71" algo="Sum"/><pk mz="592.24994868" i="901.857" sn="3.07864" a="45.581" fwhm="0.0482386" res="12277.5" algo="Sum"/><pk mz="592.32985819" i="1462.92" sn="4.99391" a="61.6814" fwhm="0.0383736" res="15435.9" algo="Sum"/><pk mz="592.46535027" i="475.106" sn="1.62142" a="30.5271" fwhm="0.0588647" res="10064.9" algo="Sum"/><pk mz="592.66965891" i="1188.72" sn="4.06001" a="41.6576" fwhm="0.0301171" res="19678.9" algo="Sum"/><pk mz="592.71335163" i="494.974" sn="1.6908" a="9.52828" fwhm="0.0224291" res="26426.1" algo="Sum"/><pk mz="592.78113495" i="770.595" sn="2.6321" a="31.0446" fwhm="0.0487561" res="12158.1" algo="Sum"/><pk mz="592.85105741" i="3175.5" sn="10.846" a="126.24" fwhm="0.0330495" res="17938.3" algo="Sum"/><pk mz="592.91355510" i="562.941" sn="1.92245" a="14.9102" fwhm="0.0424061" res="13981.8" algo="Sum"/><pk mz="593.33598608" i="1045.42" sn="3.56506" a="44.6769" fwhm="0.0494242" res="12005" algo="Sum"/><pk mz="593.44349984" i="523.936" sn="1.78377" a="7.1069" fwhm="0.0144116" res="41178.3" algo="Sum"/><pk mz="593.45922287" i="552.443" sn="1.88043" a="17.34" fwhm="0.0443789" res="13372.6" algo="Sum"/><pk mz="593.79523649" i="521.9" sn="1.77538" a="24.9427" fwhm="0.0637823" res="9309.72" algo="Sum"/><pk mz="593.85316145" i="885.208" sn="3.01106" a="40.9461" fwhm="0.0362811" res="16368.1" algo="Sum"/><pk mz="594.25256984" i="463.157" sn="1.5735" a="22.9702" fwhm="0.0502868" res="11817.3" algo="Sum"/><pk mz="594.34596391" i="658.831" sn="2.23569" a="42.0929" fwhm="0.0659074" res="9017.9" algo="Sum"/><pk mz="594.66652626" i="1051.05" sn="3.56379" a="37.7265" fwhm="0.0321576" res="18492.3" algo="Sum"/><pk mz="594.75450071" i="1392.43" sn="4.72134" a="59.7181" fwhm="0.0357721" res="16626.2" algo="Sum"/><pk mz="594.80162745" i="689.79" sn="2.33858" a="11.8532" fwhm="0.0192375" res="30918.9" algo="Sum"/><pk mz="594.84895361" i="3266.44" sn="11.0752" a="119.599" fwhm="0.031352" res="18973.2" algo="Sum"/><pk mz="595.35016412" i="1261.61" sn="4.26377" a="71.4009" fwhm="0.0506779" res="11747.7" algo="Sum"/><pk mz="595.40992809" i="480.131" sn="1.62265" a="4.49536" fwhm="0.00962364" res="61869.5" algo="Sum"/><pk mz="595.42738825" i="506.547" sn="1.71187" a="23.9441" fwhm="0.0640046" res="9302.88" algo="Sum"/><pk mz="595.80918425" i="587.58" sn="1.98495" a="18.3104" fwhm="0.0374661" res="15902.6" algo="Sum"/><pk mz="595.85087545" i="784.879" sn="2.65162" a="31.4809" fwhm="0.0481423" res="12376.9" algo="Sum"/><pk mz="596.35198124" i="577.267" sn="1.9487" a="23.6992" fwhm="0.0571477" res="10435.3" algo="Sum"/><pk mz="596.66424980" i="514.248" sn="1.73507" a="20.7493" fwhm="0.0473165" res="12610.1" algo="Sum"/><pk mz="596.75269215" i="1588.72" sn="5.35859" a="60.6893" fwhm="0.034882" res="17107.8" algo="Sum"/><pk mz="596.79796644" i="833.172" sn="2.8102" a="25.6871" fwhm="0.0433569" res="13764.8" algo="Sum"/><pk mz="596.84677688" i="1567.22" sn="5.28606" a="77.4506" fwhm="0.0432295" res="13806.5" algo="Sum"/><pk mz="596.93607745" i="1660.12" sn="5.59928" a="66.175" fwhm="0.0322892" res="18487.2" algo="Sum"/><pk mz="597.06126812" i="502.536" sn="1.69601" a="18.3995" fwhm="0.0378764" res="15763.4" algo="Sum"/><pk mz="597.34781585" i="950.371" sn="3.2059" a="32.1667" fwhm="0.0434845" res="13737" algo="Sum"/><pk mz="597.38917458" i="875.312" sn="2.95287" a="38.2925" fwhm="0.0609341" res="9803.86" algo="Sum"/><pk mz="597.44464979" i="749.322" sn="2.52818" a="33.053" fwhm="0.0593013" res="10074.7" algo="Sum"/><pk mz="597.84903870" i="484.777" sn="1.63447" a="20.4003" fwhm="0.0578599" res="10332.7" algo="Sum"/><pk mz="598.39089175" i="522.387" sn="1.76153" a="22.1802" fwhm="0.0454787" res="13157.6" algo="Sum"/><pk mz="598.61393554" i="578.471" sn="1.94886" a="20.2692" fwhm="0.0317204" res="18871.6" algo="Sum"/><pk mz="598.75073010" i="1077.72" sn="3.62967" a="48.3247" fwhm="0.0515242" res="11620.8" algo="Sum"/><pk mz="598.79040712" i="896.836" sn="3.02046" a="26.2712" fwhm="0.0434293" res="13787.7" algo="Sum"/><pk mz="598.83539089" i="950.554" sn="3.20138" a="57.3205" fwhm="0.0598297" res="10009" algo="Sum"/><pk mz="598.93432466" i="743.921" sn="2.50546" a="31.8632" fwhm="0.0459298" res="13040.2" algo="Sum"/><pk mz="599.33366900" i="558.282" sn="1.88176" a="25.1511" fwhm="0.061002" res="9824.82" algo="Sum"/><pk mz="599.37208338" i="799.596" sn="2.69515" a="28.0388" fwhm="0.0385898" res="15531.9" algo="Sum"/><pk mz="599.44791963" i="728.22" sn="2.45409" a="46.5309" fwhm="0.0700446" res="8558.09" algo="Sum"/><pk mz="599.76769011" i="572.553" sn="1.92775" a="33.061" fwhm="0.0696613" res="8609.77" algo="Sum"/><pk mz="600.27442072" i="2506.59" sn="8.43216" a="87.7113" fwhm="0.0314753" res="19071.3" algo="Sum"/><pk mz="600.38785430" i="491.494" sn="1.65338" a="23.7468" fwhm="0.0623405" res="9630.78" algo="Sum"/><pk mz="600.61113098" i="682.932" sn="2.29764" a="24.7001" fwhm="0.0298164" res="20143.6" algo="Sum"/><pk mz="600.70160325" i="1131.57" sn="3.80673" a="42.0895" fwhm="0.033386" res="17992.6" algo="Sum"/><pk mz="600.77181860" i="772.455" sn="2.59848" a="57.9709" fwhm="0.0895165" res="6711.29" algo="Sum"/><pk mz="600.83817909" i="603.257" sn="2.02715" a="17.8726" fwhm="0.0435033" res="13811.3" algo="Sum"/><pk mz="600.87864299" i="865.484" sn="2.90694" a="36.5478" fwhm="0.045962" res="13073.4" algo="Sum"/><pk mz="600.94791308" i="805.428" sn="2.70503" a="34.4429" fwhm="0.0388315" res="15475.8" algo="Sum"/><pk mz="601.27700335" i="1031.46" sn="3.46658" a="46.3362" fwhm="0.0387538" res="15515.3" algo="Sum"/><pk mz="601.34333203" i="2018.22" sn="6.78197" a="105.497" fwhm="0.0469947" res="12796" algo="Sum"/><pk mz="601.41120906" i="619.72" sn="2.08257" a="20.7328" fwhm="0.0475271" res="12654.1" algo="Sum"/><pk mz="601.45922216" i="693.895" sn="2.33179" a="21.7102" fwhm="0.0420982" res="14287" algo="Sum"/><pk mz="601.51404445" i="609.879" sn="2.04916" a="25.7119" fwhm="0.0504514" res="11922.6" algo="Sum"/><pk mz="601.77706483" i="489.755" sn="1.64188" a="24.2777" fwhm="0.0401712" res="14980.3" algo="Sum"/><pk mz="601.83851833" i="538.811" sn="1.80611" a="29.4797" fwhm="0.0595687" res="10103.3" algo="Sum"/><pk mz="602.28120506" i="2347.15" sn="7.86627" a="98.0592" fwhm="0.0385415" res="15626.8" algo="Sum"/><pk mz="602.34407547" i="904.285" sn="3.03063" a="48.9657" fwhm="0.0573375" res="10505.2" algo="Sum"/><pk mz="602.69716170" i="1541.47" sn="5.16012" a="53.1691" fwhm="0.0323841" res="18610.9" algo="Sum"/><pk mz="602.74059698" i="602.689" sn="2.01752" a="17.8686" fwhm="0.0416831" res="14460.1" algo="Sum"/><pk mz="602.81196217" i="804.026" sn="2.69145" a="28.6" fwhm="0.0484162" res="12450.6" algo="Sum"/><pk mz="602.87803145" i="1342.66" sn="4.49457" a="59.0567" fwhm="0.040702" res="14812" algo="Sum"/><pk mz="603.28687151" i="1039.29" sn="3.47748" a="51.8646" fwhm="0.0474434" res="12715.9" algo="Sum"/><pk mz="603.35863594" i="1126.49" sn="3.76924" a="63.8761" fwhm="0.0640641" res="9418.04" algo="Sum"/><pk mz="603.43045015" i="724.517" sn="2.42432" a="32.3425" fwhm="0.0510251" res="11826.1" algo="Sum"/><pk mz="603.49336683" i="566.019" sn="1.89391" a="20.6228" fwhm="0.0412009" res="14647.6" algo="Sum"/><pk mz="603.52699113" i="690.641" sn="2.31133" a="27.3175" fwhm="0.0461412" res="13080" algo="Sum"/><pk mz="603.78810237" i="534.372" sn="1.78658" a="17.5784" fwhm="0.0428494" res="14090.9" algo="Sum"/><pk mz="603.83186412" i="469.274" sn="1.569" a="18.0732" fwhm="0.0533031" res="11328.3" algo="Sum"/><pk mz="604.30307840" i="1711.83" sn="5.71761" a="82.0647" fwhm="0.0409684" res="14750.5" algo="Sum"/><pk mz="604.36637035" i="745.708" sn="2.49008" a="36.9636" fwhm="0.0548422" res="11020.1" algo="Sum"/><pk mz="604.45192136" i="658.287" sn="2.19801" a="28.0994" fwhm="0.0441065" res="13704.4" algo="Sum"/><pk mz="604.69507573" i="1107.15" sn="3.6914" a="45.2558" fwhm="0.0417951" res="14468.1" algo="Sum"/><pk mz="604.73947898" i="601.601" sn="2.00621" a="12.7501" fwhm="0.0290963" res="20784.1" algo="Sum"/><pk mz="604.78362392" i="1880.48" sn="6.27217" a="100.598" fwhm="0.0454333" res="13311.5" algo="Sum"/><pk mz="604.87333300" i="994.69" sn="3.31775" a="46.4008" fwhm="0.0545331" res="11091.9" algo="Sum"/><pk mz="605.23117358" i="642.57" sn="2.14079" a="27.0527" fwhm="0.0378434" res="15993" algo="Sum"/><pk mz="605.30539250" i="724.075" sn="2.41202" a="33.2465" fwhm="0.0604639" res="10011" algo="Sum"/><pk mz="605.37685167" i="2447.25" sn="8.15406" a="114.685" fwhm="0.036187" res="16729.1" algo="Sum"/><pk mz="605.44525935" i="821.051" sn="2.73544" a="37.7273" fwhm="0.051808" res="11686.3" algo="Sum"/><pk mz="605.78831564" i="769.297" sn="2.56494" a="37.4603" fwhm="0.0489037" res="12387.4" algo="Sum"/><pk mz="606.29366408" i="1819.25" sn="6.05649" a="77.0678" fwhm="0.0364758" res="16621.8" algo="Sum"/><pk mz="606.38030672" i="1160.88" sn="3.86169" a="58.6456" fwhm="0.0386247" res="15699.3" algo="Sum"/><pk mz="606.44920384" i="507.074" sn="1.68614" a="16.0167" fwhm="0.0389057" res="15587.7" algo="Sum"/><pk mz="606.64953748" i="494.471" sn="1.64386" a="18.7459" fwhm="0.0367983" res="16485.8" algo="Sum"/><pk mz="606.69314622" i="570.74" sn="1.8977" a="22.6185" fwhm="0.0581282" res="10437.1" algo="Sum"/><pk mz="606.73694299" i="492.413" sn="1.63753" a="11.1834" fwhm="0.029144" res="20818.6" algo="Sum"/><pk mz="606.78189324" i="1667.84" sn="5.5467" a="71.0829" fwhm="0.0486294" res="12477.7" algo="Sum"/><pk mz="606.82132586" i="1068.58" sn="3.55377" a="47.276" fwhm="0.0479725" res="12649.4" algo="Sum"/><pk mz="606.86947561" i="623.858" sn="2.07475" a="2.98529" fwhm="0.00809156" res="75000.3" algo="Sum"/><pk mz="606.88845833" i="674.316" sn="2.24256" a="28.8869" fwhm="0.0510119" res="11897" algo="Sum"/><pk mz="606.96369834" i="1635.17" sn="5.43806" a="63.279" fwhm="0.0310303" res="19560.4" algo="Sum"/><pk mz="607.02843609" i="541.448" sn="1.80068" a="21.0481" fwhm="0.0489373" res="12404.2" algo="Sum"/><pk mz="607.24841701" i="1294.9" sn="4.30451" a="52.9383" fwhm="0.0361772" res="16785.4" algo="Sum"/><pk mz="607.29781098" i="777.058" sn="2.58282" a="35.0982" fwhm="0.0534454" res="11363" algo="Sum"/><pk mz="607.34621884" i="531.692" sn="1.76672" a="9.72405" fwhm="0.0194391" res="31243.5" algo="Sum"/><pk mz="607.38750347" i="935.179" sn="3.10733" a="53.8558" fwhm="0.0750074" res="8097.7" algo="Sum"/><pk mz="607.45596851" i="554.38" sn="1.84177" a="26.6487" fwhm="0.0557156" res="10902.8" algo="Sum"/><pk mz="607.76273042" i="480.308" sn="1.59538" a="17.7891" fwhm="0.0512673" res="11854.8" algo="Sum"/><pk mz="607.79996768" i="462.216" sn="1.53534" a="21.2845" fwhm="0.0497306" res="12221.8" algo="Sum"/><pk mz="607.96740203" i="462.743" sn="1.5372" a="23.0247" fwhm="0.0591115" res="10285.1" algo="Sum"/><pk mz="608.25082889" i="641.227" sn="2.12561" a="24.943" fwhm="0.0439311" res="13845.6" algo="Sum"/><pk mz="608.30007938" i="529.168" sn="1.75382" a="26.9862" fwhm="0.0695935" res="8740.76" algo="Sum"/><pk mz="608.41056663" i="678.301" sn="2.24764" a="39.2442" fwhm="0.0484512" res="12557.2" algo="Sum"/><pk mz="608.46200504" i="572.178" sn="1.89599" a="20.6263" fwhm="0.045371" res="13410.8" algo="Sum"/><pk mz="608.64306450" i="865.792" sn="2.86994" a="30.1051" fwhm="0.0326631" res="18634" algo="Sum"/><pk mz="608.77964825" i="898.689" sn="2.97936" a="33.09" fwhm="0.0447341" res="13608.9" algo="Sum"/><pk mz="608.82476602" i="1924.12" sn="6.37887" a="86.1235" fwhm="0.0365602" res="16652.7" algo="Sum"/><pk mz="608.89017046" i="493.854" sn="1.63738" a="16.0576" fwhm="0.0486601" res="12513.1" algo="Sum"/><pk mz="608.95094328" i="636.086" sn="2.10905" a="30.2515" fwhm="0.0610016" res="9982.54" algo="Sum"/><pk mz="609.33379018" i="909.123" sn="3.01319" a="43.3067" fwhm="0.0497728" res="12242.3" algo="Sum"/><pk mz="609.41282513" i="682.865" sn="2.26312" a="30.8342" fwhm="0.0507064" res="12018.5" algo="Sum"/><pk mz="609.45668506" i="521.484" sn="1.72823" a="14.7532" fwhm="0.0438143" res="13910" algo="Sum"/><pk mz="609.76305438" i="613.711" sn="2.03347" a="32.0194" fwhm="0.0447525" res="13625.2" algo="Sum"/><pk mz="609.82824056" i="631.585" sn="2.0927" a="40.2037" fwhm="0.0608116" res="10028.2" algo="Sum"/><pk mz="610.30322438" i="3063.2" sn="10.1494" a="111.914" fwhm="0.0325481" res="18750.8" algo="Sum"/><pk mz="610.64063073" i="704.636" sn="2.33205" a="25.7865" fwhm="0.0349949" res="17449.4" algo="Sum"/><pk mz="610.69662750" i="516.826" sn="1.71019" a="11.7143" fwhm="0.0358409" res="17039.1" algo="Sum"/><pk mz="610.73041302" i="1318.04" sn="4.36143" a="49.4191" fwhm="0.0434961" res="14041" algo="Sum"/><pk mz="610.76277000" i="817.532" sn="2.70524" a="25.9416" fwhm="0.0438613" res="13924.9" algo="Sum"/><pk mz="610.82239158" i="1884.62" sn="6.23626" a="87.8414" fwhm="0.0378827" res="16124" algo="Sum"/><pk mz="610.90838634" i="673.927" sn="2.23005" a="28.2325" fwhm="0.050068" res="12201.6" algo="Sum"/><pk mz="610.94578033" i="577.888" sn="1.91223" a="21.152" fwhm="0.0429497" res="14224.7" algo="Sum"/><pk mz="611.31005870" i="1300.27" sn="4.3031" a="47.6461" fwhm="0.0450989" res="13554.9" algo="Sum"/><pk mz="611.40693064" i="503.157" sn="1.66532" a="11.302" fwhm="0.029256" res="20898.5" algo="Sum"/><pk mz="611.42626861" i="575.903" sn="1.90609" a="25.2932" fwhm="0.0627125" res="9749.67" algo="Sum"/><pk mz="611.76856428" i="608.869" sn="2.012" a="25.2808" fwhm="0.0609493" res="10037.3" algo="Sum"/><pk mz="611.82305741" i="631.837" sn="2.08789" a="35.0292" fwhm="0.0590847" res="10355" algo="Sum"/><pk mz="612.31872395" i="1746.94" sn="5.77145" a="77.5158" fwhm="0.0358036" res="17102.2" algo="Sum"/><pk mz="612.72624831" i="1647.23" sn="5.43606" a="67.9722" fwhm="0.0405759" res="15100.7" algo="Sum"/><pk mz="612.76631015" i="923.929" sn="3.04908" a="26.2877" fwhm="0.0439333" res="13947.7" algo="Sum"/><pk mz="612.82441716" i="1224.63" sn="4.04143" a="45.2993" fwhm="0.050473" res="12141.6" algo="Sum"/><pk mz="612.90804683" i="1301.24" sn="4.29392" a="52.2818" fwhm="0.0412865" res="14845.2" algo="Sum"/><pk mz="613.26363432" i="466.038" sn="1.53815" a="19.3615" fwhm="0.0386484" res="15867.8" algo="Sum"/><pk mz="613.33041705" i="1738.34" sn="5.73629" a="90.7537" fwhm="0.0418314" res="14662" algo="Sum"/><pk mz="613.42762063" i="805.049" sn="2.65664" a="43.6634" fwhm="0.0764497" res="8023.94" algo="Sum"/><pk mz="613.46823233" i="767.315" sn="2.53212" a="35.6816" fwhm="0.0481102" res="12751.3" algo="Sum"/><pk mz="613.77760912" i="537.392" sn="1.76972" a="16.624" fwhm="0.0439693" res="13959.2" algo="Sum"/><pk mz="613.85173753" i="565.004" sn="1.85796" a="18.9677" fwhm="0.0403984" res="15194.9" algo="Sum"/><pk mz="614.33552472" i="2351.09" sn="7.72815" a="86.2657" fwhm="0.0322906" res="19025.2" algo="Sum"/><pk mz="614.44261213" i="636.792" sn="2.09347" a="28.6971" fwhm="0.0441175" res="13927.4" algo="Sum"/><pk mz="614.59133914" i="460.419" sn="1.51285" a="15.7401" fwhm="0.0353574" res="17382.2" algo="Sum"/><pk mz="614.72469182" i="1218.78" sn="4.0016" a="51.5325" fwhm="0.0485929" res="12650.5" algo="Sum"/><pk mz="614.76969300" i="734.497" sn="2.41085" a="13.2983" fwhm="0.0195577" res="31433.7" algo="Sum"/><pk mz="614.81310730" i="2072.93" sn="6.80378" a="73.2912" fwhm="0.0370278" res="16604.1" algo="Sum"/><pk mz="614.90300170" i="724.191" sn="2.3775" a="30.4053" fwhm="0.0557222" res="11035.2" algo="Sum"/><pk mz="615.13466357" i="657.28" sn="2.15876" a="25.1719" fwhm="0.0356786" res="17241" algo="Sum"/><pk mz="615.33940666" i="1139.03" sn="3.739" a="59.066" fwhm="0.0486" res="12661.3" algo="Sum"/><pk mz="615.45026332" i="1003.06" sn="3.29165" a="31.3411" fwhm="0.044029" res="13978.3" algo="Sum"/><pk mz="615.48920305" i="1910.38" sn="6.26855" a="76.3548" fwhm="0.0365634" res="16833.5" algo="Sum"/><pk mz="615.78023688" i="493.057" sn="1.61506" a="17.2302" fwhm="0.0489342" res="12583.8" algo="Sum"/><pk mz="615.81969895" i="546.305" sn="1.78977" a="14.7052" fwhm="0.0391485" res="15730.4" algo="Sum"/><pk mz="615.84064398" i="624.566" sn="2.0463" a="24.5115" fwhm="0.0472858" res="13023.8" algo="Sum"/><pk mz="616.17070646" i="3521.71" sn="11.532" a="119.555" fwhm="0.0306741" res="20087.7" algo="Sum"/><pk mz="616.24850043" i="714.527" sn="2.33974" a="27.7341" fwhm="0.0432037" res="14263.8" algo="Sum"/><pk mz="616.34666402" i="543.543" sn="1.77961" a="31.8518" fwhm="0.049767" res="12384.6" algo="Sum"/><pk mz="616.46620031" i="631.539" sn="2.06755" a="20.9743" fwhm="0.0489612" res="12590.9" algo="Sum"/><pk mz="616.49134614" i="813.769" sn="2.66425" a="30.3864" fwhm="0.0390389" res="15791.7" algo="Sum"/><pk mz="616.58774079" i="604.274" sn="1.97821" a="31.0203" fwhm="0.0437039" res="14108.3" algo="Sum"/><pk mz="616.67494347" i="783.855" sn="2.56632" a="26.7243" fwhm="0.0432533" res="14257.3" algo="Sum"/><pk mz="616.72402217" i="638.494" sn="2.09057" a="29.8272" fwhm="0.0484772" res="12721.9" algo="Sum"/><pk mz="616.77058393" i="627.939" sn="2.05622" a="13.7229" fwhm="0.029384" res="20990" algo="Sum"/><pk mz="616.81050323" i="1506.38" sn="4.93338" a="62.0408" fwhm="0.0475502" res="12971.8" algo="Sum"/><pk mz="616.84831229" i="1323.36" sn="4.33351" a="52.758" fwhm="0.0413286" res="14925.5" algo="Sum"/><pk mz="616.92430318" i="626.982" sn="2.05265" a="33.1378" fwhm="0.0593772" res="10389.9" algo="Sum"/><pk mz="617.17335791" i="1626.46" sn="5.32274" a="56.2772" fwhm="0.0294948" res="20924.8" algo="Sum"/><pk mz="617.32052485" i="1408.62" sn="4.60993" a="94.9049" fwhm="0.0551315" res="11197.2" algo="Sum"/><pk mz="617.46721720" i="1596.25" sn="5.22003" a="62.9544" fwhm="0.0490968" res="12576.5" algo="Sum"/><pk mz="617.50395783" i="1692.78" sn="5.53449" a="63.8118" fwhm="0.043477" res="14203" algo="Sum"/><pk mz="617.74944785" i="594.853" sn="1.94465" a="13.7431" fwhm="0.0351571" res="17571.1" algo="Sum"/><pk mz="617.79227636" i="509.67" sn="1.66615" a="15.7279" fwhm="0.0441124" res="14004.9" algo="Sum"/><pk mz="617.80608858" i="546.678" sn="1.78711" a="15.9419" fwhm="0.0344626" res="17926.9" algo="Sum"/><pk mz="618.25367684" i="539.408" sn="1.76153" a="27.1744" fwhm="0.0493418" res="12530" algo="Sum"/><pk mz="618.32311436" i="679.024" sn="2.21759" a="41.8802" fwhm="0.062077" res="9960.58" algo="Sum"/><pk mz="618.47249377" i="780.85" sn="2.55104" a="30.4978" fwhm="0.0489108" res="12644.9" algo="Sum"/><pk mz="618.50993229" i="805.153" sn="2.63006" a="34.3004" fwhm="0.0411574" res="15027.9" algo="Sum"/><pk mz="618.62659031" i="670.034" sn="2.18911" a="24.5398" fwhm="0.0435549" res="14203.4" algo="Sum"/><pk mz="618.67202296" i="975.332" sn="3.18695" a="36.2508" fwhm="0.0399789" res="15475" algo="Sum"/><pk mz="618.72422381" i="570.928" sn="1.86573" a="15.3518" fwhm="0.0389361" res="15890.8" algo="Sum"/><pk mz="618.75587065" i="691.52" sn="2.25988" a="23.8832" fwhm="0.0490522" res="12614.2" algo="Sum"/><pk mz="618.80400917" i="839.117" sn="2.74221" a="26.5264" fwhm="0.044149" res="14016.3" algo="Sum"/><pk mz="618.84892405" i="954.182" sn="3.11824" a="44.7134" fwhm="0.0550505" res="11241.5" algo="Sum"/><pk mz="619.04157890" i="1618.8" sn="5.28436" a="66.0818" fwhm="0.0328656" res="18835.5" algo="Sum"/><pk mz="619.30958711" i="893.458" sn="2.91627" a="42.2591" fwhm="0.0603785" res="10257.1" algo="Sum"/><pk mz="619.35441062" i="879.72" sn="2.86957" a="35.3481" fwhm="0.0503712" res="12295.8" algo="Sum"/><pk mz="619.42770786" i="835.197" sn="2.72186" a="45.8267" fwhm="0.0514302" res="12044.1" algo="Sum"/><pk mz="619.48189442" i="1096.56" sn="3.5738" a="53.0438" fwhm="0.0685478" res="9037.23" algo="Sum"/><pk mz="619.76419106" i="504.581" sn="1.64419" a="18.9455" fwhm="0.0495152" res="12516.6" algo="Sum"/><pk mz="619.80534557" i="462.494" sn="1.50702" a="19.7069" fwhm="0.0597874" res="10366.8" algo="Sum"/><pk mz="620.27849140" i="535.942" sn="1.74437" a="19.6585" fwhm="0.0510916" res="12140.5" algo="Sum"/><pk mz="620.35803439" i="471.469" sn="1.53355" a="15.6132" fwhm="0.0491158" res="12630.5" algo="Sum"/><pk mz="620.42285969" i="478.637" sn="1.5565" a="10.2039" fwhm="0.0294712" res="21051.8" algo="Sum"/><pk mz="620.48529368" i="591.117" sn="1.92208" a="22.7511" fwhm="0.0546423" res="11355.4" algo="Sum"/><pk mz="620.52668928" i="500.607" sn="1.62777" a="14.419" fwhm="0.0442103" res="14035.8" algo="Sum"/><pk mz="620.66968366" i="775.963" sn="2.52295" a="29.5723" fwhm="0.0392898" res="15797.2" algo="Sum"/><pk mz="620.75884783" i="1844.9" sn="5.99635" a="82.5587" fwhm="0.0386561" res="16058.5" algo="Sum"/><pk mz="620.84519956" i="771.037" sn="2.50588" a="38.7236" fwhm="0.0580497" res="10695.1" algo="Sum"/><pk mz="621.03886587" i="725.007" sn="2.35595" a="29.6055" fwhm="0.0385046" res="16128.9" algo="Sum"/><pk mz="621.33939609" i="1183.9" sn="3.83966" a="61.5977" fwhm="0.0449317" res="13828.5" algo="Sum"/><pk mz="621.43418185" i="597.07" sn="1.93641" a="21.4909" fwhm="0.0491588" res="12641.4" algo="Sum"/><pk mz="621.48136514" i="559.942" sn="1.81582" a="24.758" fwhm="0.059221" res="10494.3" algo="Sum"/><pk mz="621.76206165" i="753.733" sn="2.44323" a="29.3274" fwhm="0.0523768" res="11870.9" algo="Sum"/><pk mz="621.80750940" i="488.544" sn="1.58343" a="11.2336" fwhm="0.0295039" res="21075.4" algo="Sum"/><pk mz="621.83206587" i="523.749" sn="1.69743" a="19.9008" fwhm="0.0540919" res="11495.9" algo="Sum"/><pk mz="622.26555103" i="465.86" sn="1.50958" a="24.758" fwhm="0.0514855" res="12086.2" algo="Sum"/><pk mz="622.34164598" i="587.945" sn="1.90554" a="29.3329" fwhm="0.0517762" res="12019.8" algo="Sum"/><pk mz="622.38108492" i="500.174" sn="1.62103" a="13.4147" fwhm="0.0393569" res="15813.8" algo="Sum"/><pk mz="622.71927458" i="629.23" sn="2.03657" a="17.4518" fwhm="0.0781483" res="7968.43" algo="Sum"/><pk mz="622.75600718" i="1752.85" sn="5.67331" a="78.3248" fwhm="0.043604" res="14282.1" algo="Sum"/><pk mz="622.83221012" i="812.87" sn="2.6306" a="47.5156" fwhm="0.0627221" res="9930.03" algo="Sum"/><pk mz="622.93462321" i="1174.22" sn="3.79966" a="54.5254" fwhm="0.0399723" res="15584.2" algo="Sum"/><pk mz="622.99742153" i="517.093" sn="1.67335" a="21.8488" fwhm="0.0394081" res="15808.9" algo="Sum"/><pk mz="623.34349269" i="570.776" sn="1.84711" a="24.377" fwhm="0.0495568" res="12578.4" algo="Sum"/><pk mz="623.37923449" i="570.343" sn="1.8456" a="22.8592" fwhm="0.0338871" res="18395.7" algo="Sum"/><pk mz="623.76614388" i="661.963" sn="2.14062" a="35.8281" fwhm="0.0718439" res="8682.24" algo="Sum"/><pk mz="623.82881729" i="642.17" sn="2.0765" a="27.7378" fwhm="0.0515968" res="12090.4" algo="Sum"/><pk mz="624.27591542" i="781.853" sn="2.52799" a="39.1157" fwhm="0.0407947" res="15302.9" algo="Sum"/><pk mz="624.38876603" i="552.257" sn="1.78562" a="28.0984" fwhm="0.0513383" res="12162.3" algo="Sum"/><pk mz="624.61998647" i="647.867" sn="2.09417" a="24.5189" fwhm="0.0371159" res="16828.9" algo="Sum"/><pk mz="624.71363030" i="525.713" sn="1.69896" a="14.6698" fwhm="0.0431188" res="14488.2" algo="Sum"/><pk mz="624.75692685" i="998.56" sn="3.22682" a="43.7925" fwhm="0.0562307" res="11110.6" algo="Sum"/><pk mz="624.79405647" i="952.773" sn="3.07886" a="25.8092" fwhm="0.0394329" res="15844.5" algo="Sum"/><pk mz="624.83978202" i="2132.4" sn="6.89082" a="91.8689" fwhm="0.0365336" res="17103.2" algo="Sum"/><pk mz="624.92135792" i="824.439" sn="2.66416" a="46.3678" fwhm="0.0512762" res="12187.4" algo="Sum"/><pk mz="625.38811274" i="744.772" sn="2.4075" a="36.1968" fwhm="0.0497553" res="12569.3" algo="Sum"/><pk mz="625.77282620" i="596.732" sn="1.92753" a="34.9148" fwhm="0.0828447" res="7553.57" algo="Sum"/><pk mz="625.83486568" i="566.687" sn="1.83036" a="19.3735" fwhm="0.049332" res="12686.2" algo="Sum"/><pk mz="626.27629400" i="1018.69" sn="3.29227" a="44.1132" fwhm="0.0364818" res="17166.8" algo="Sum"/><pk mz="626.41194044" i="471.025" sn="1.52179" a="22.0108" fwhm="0.0495353" res="12645.8" algo="Sum"/><pk mz="626.61815565" i="613.057" sn="1.98062" a="24.8378" fwhm="0.0323234" res="19385.9" algo="Sum"/><pk mz="626.66459680" i="502.116" sn="1.62213" a="11.9445" fwhm="0.0314658" res="19915.7" algo="Sum"/><pk mz="626.70578117" i="875.175" sn="2.82674" a="39.2587" fwhm="0.0550339" res="11387.6" algo="Sum"/><pk mz="626.73258244" i="661.086" sn="2.13482" a="9.41496" fwhm="0.0276595" res="22658.9" algo="Sum"/><pk mz="626.74909903" i="653.106" sn="2.10915" a="9.35151" fwhm="0.0148105" res="42317.8" algo="Sum"/><pk mz="626.79351617" i="906.676" sn="2.92702" a="41.6905" fwhm="0.0691179" res="9068.47" algo="Sum"/><pk mz="626.83759331" i="1053.4" sn="3.39932" a="41.773" fwhm="0.0570669" res="10984.3" algo="Sum"/><pk mz="626.87571222" i="675.638" sn="2.18044" a="21.6461" fwhm="0.0444362" res="14107.3" algo="Sum"/><pk mz="626.91230599" i="640.041" sn="2.06559" a="25.6894" fwhm="0.0355152" res="17652" algo="Sum"/><pk mz="627.28376920" i="496.243" sn="1.60117" a="21.6493" fwhm="0.0642066" res="9769.78" algo="Sum"/><pk mz="627.42683565" i="730.057" sn="2.35632" a="33.0001" fwhm="0.0566124" res="11082.8" algo="Sum"/><pk mz="627.75796107" i="480.405" sn="1.54802" a="17.0007" fwhm="0.0494078" res="12705.6" algo="Sum"/><pk mz="627.79358375" i="495.792" sn="1.59754" a="17.3977" fwhm="0.038048" res="16500" algo="Sum"/><pk mz="628.29320819" i="494.245" sn="1.5932" a="20.2824" fwhm="0.0582783" res="10780.9" algo="Sum"/><pk mz="628.42747986" i="502.442" sn="1.61899" a="24.254" fwhm="0.0579391" res="10846.3" algo="Sum"/><pk mz="628.61721004" i="482.624" sn="1.5534" a="26.1593" fwhm="0.0569906" res="11030.2" algo="Sum"/><pk mz="628.66772994" i="533.739" sn="1.71667" a="13.4043" fwhm="0.0626427" res="10035.8" algo="Sum"/><pk mz="628.70122990" i="1065.84" sn="3.42796" a="46.3546" fwhm="0.0419809" res="14975.9" algo="Sum"/><pk mz="628.74812077" i="863.411" sn="2.77733" a="32.7992" fwhm="0.0492147" res="12775.6" algo="Sum"/><pk mz="628.82406391" i="1522.64" sn="4.89821" a="81.287" fwhm="0.0563263" res="11164" algo="Sum"/><pk mz="628.87611701" i="823.47" sn="2.6497" a="50.1781" fwhm="0.0563453" res="11161.1" algo="Sum"/><pk mz="628.99999758" i="474.995" sn="1.52787" a="28.0067" fwhm="0.0647154" res="9719.48" algo="Sum"/><pk mz="629.14588798" i="2205.11" sn="7.09002" a="81.0194" fwhm="0.0303075" res="20758.8" algo="Sum"/><pk mz="629.30768133" i="1030.08" sn="3.31199" a="52.4474" fwhm="0.0417749" res="15064.2" algo="Sum"/><pk mz="629.40435374" i="703.355" sn="2.26114" a="19.5943" fwhm="0.0395781" res="15902.9" algo="Sum"/><pk mz="629.44446163" i="1050.45" sn="3.37759" a="53.5861" fwhm="0.0521136" res="12078.3" algo="Sum"/><pk mz="629.75392574" i="565.111" sn="1.81599" a="16.6535" fwhm="0.0445382" res="14139.6" algo="Sum"/><pk mz="629.82704386" i="537.852" sn="1.72833" a="23.6435" fwhm="0.0416028" res="15139.1" algo="Sum"/><pk mz="630.14938820" i="539.055" sn="1.73044" a="24.5743" fwhm="0.0338136" res="18636" algo="Sum"/><pk mz="630.32195670" i="931.274" sn="2.98796" a="53.6459" fwhm="0.0534861" res="11784.8" algo="Sum"/><pk mz="630.44693003" i="621.344" sn="1.99207" a="44.2908" fwhm="0.0737053" res="8553.62" algo="Sum"/><pk mz="630.56840569" i="523.592" sn="1.67586" a="22.0649" fwhm="0.0410402" res="15364.6" algo="Sum"/><pk mz="630.61198174" i="553.686" sn="1.77223" a="22.1682" fwhm="0.0345966" res="18227.6" algo="Sum"/><pk mz="630.69704878" i="847.056" sn="2.71136" a="29.787" fwhm="0.047607" res="13248" algo="Sum"/><pk mz="630.75185124" i="931.86" sn="2.98282" a="32.3449" fwhm="0.075135" res="8394.91" algo="Sum"/><pk mz="630.78907550" i="1925.34" sn="6.16289" a="64.7973" fwhm="0.0396626" res="15903.9" algo="Sum"/><pk mz="630.81698871" i="2041.86" sn="6.53586" a="80.436" fwhm="0.0436875" res="14439.3" algo="Sum"/><pk mz="630.86150272" i="634.927" sn="2.03236" a="25.4208" fwhm="0.0504945" res="12493.7" algo="Sum"/><pk mz="630.93132715" i="787.103" sn="2.51946" a="32.8252" fwhm="0.0456672" res="13815.8" algo="Sum"/><pk mz="631.10779458" i="764.706" sn="2.44656" a="33.1864" fwhm="0.0339635" res="18582" algo="Sum"/><pk mz="631.33634539" i="648.568" sn="2.07309" a="26.239" fwhm="0.0417413" res="15125" algo="Sum"/><pk mz="631.34208636" i="620.038" sn="1.98185" a="23.1347" fwhm="0.0451802" res="13973.9" algo="Sum"/><pk mz="631.46262558" i="1733.05" sn="5.53944" a="72.3519" fwhm="0.0411641" res="15340.1" algo="Sum"/><pk mz="631.76456436" i="625.29" sn="1.9984" a="16.0678" fwhm="0.0396523" res="15932.6" algo="Sum"/><pk mz="631.78351801" i="548.056" sn="1.75145" a="5.39405" fwhm="0.00842375" res="75000.2" algo="Sum"/><pk mz="631.81854497" i="738.81" sn="2.3609" a="44.9915" fwhm="0.0672159" res="9399.83" algo="Sum"/><pk mz="632.47868270" i="1078.5" sn="3.43723" a="58.163" fwhm="0.0488801" res="12939.4" algo="Sum"/><pk mz="632.56458929" i="508.098" sn="1.61933" a="22.737" fwhm="0.0466442" res="13561.5" algo="Sum"/><pk mz="632.65010406" i="650.909" sn="2.07448" a="22.0802" fwhm="0.0496003" res="12755" algo="Sum"/><pk mz="632.78368708" i="1555.06" sn="4.95724" a="50.8113" fwhm="0.0455698" res="13886" algo="Sum"/><pk mz="632.81479580" i="1403.46" sn="4.47396" a="59.307" fwhm="0.049739" res="12722.7" algo="Sum"/><pk mz="632.93427004" i="701.963" sn="2.23749" a="46.5064" fwhm="0.0617951" res="10242.5" algo="Sum"/><pk mz="633.25191267" i="597.521" sn="1.90388" a="25.3734" fwhm="0.0609701" res="10386.3" algo="Sum"/><pk mz="633.30907911" i="568.366" sn="1.81066" a="27.3002" fwhm="0.0675443" res="9376.2" algo="Sum"/><pk mz="633.47822349" i="1454.05" sn="4.63049" a="70.0743" fwhm="0.0536371" res="11810.4" algo="Sum"/><pk mz="633.76224584" i="660.308" sn="2.10366" a="35.6848" fwhm="0.0667446" res="9495.33" algo="Sum"/><pk mz="633.81691249" i="596.966" sn="1.90146" a="32.6788" fwhm="0.0602922" res="10512.4" algo="Sum"/><pk mz="634.23536573" i="952.487" sn="3.03077" a="50.2095" fwhm="0.047783" res="13273.2" algo="Sum"/><pk mz="634.30539311" i="860.186" sn="2.73688" a="39.4151" fwhm="0.0436233" res="14540.5" algo="Sum"/><pk mz="634.44640248" i="542.146" sn="1.72491" a="11.7343" fwhm="0.029802" res="21288.7" algo="Sum"/><pk mz="634.48118367" i="659.036" sn="2.09692" a="38.1247" fwhm="0.0651982" res="9731.57" algo="Sum"/><pk mz="634.65020423" i="928.053" sn="2.95319" a="39.7267" fwhm="0.0469101" res="13529.1" algo="Sum"/><pk mz="634.70147771" i="617.255" sn="1.96419" a="19.1472" fwhm="0.0435321" res="14580.1" algo="Sum"/><pk mz="634.77200323" i="934.893" sn="2.97495" a="37.9378" fwhm="0.0524266" res="12107.8" algo="Sum"/><pk mz="634.83478009" i="2030.17" sn="6.46028" a="91.2883" fwhm="0.0501666" res="12654.5" algo="Sum"/><pk mz="634.86550270" i="1593.32" sn="5.07014" a="54.5609" fwhm="0.0336519" res="18865.6" algo="Sum"/><pk mz="635.01188753" i="950.47" sn="3.02377" a="40.9246" fwhm="0.0381312" res="16653.3" algo="Sum"/><pk mz="635.27413344" i="618.763" sn="1.96816" a="18.4175" fwhm="0.0447324" res="14201.6" algo="Sum"/><pk mz="635.29214188" i="563.385" sn="1.79201" a="10.6471" fwhm="0.0198815" res="31953.9" algo="Sum"/><pk mz="635.35824178" i="687.166" sn="2.18563" a="21.9002" fwhm="0.0422456" res="15039.6" algo="Sum"/><pk mz="635.41686895" i="797.45" sn="2.53664" a="51.0489" fwhm="0.0575338" res="11044.2" algo="Sum"/><pk mz="635.44950963" i="676.108" sn="2.15088" a="6.5441" fwhm="0.00847264" res="75000.2" algo="Sum"/><pk mz="635.45587666" i="663.355" sn="2.11036" a="12.5587" fwhm="0.0485434" res="13090.5" algo="Sum"/><pk mz="635.48069806" i="665.335" sn="2.1169" a="20.6303" fwhm="0.0434214" res="14635.2" algo="Sum"/><pk mz="635.73370400" i="473.218" sn="1.50497" a="8.40801" fwhm="0.0198883" res="31965.3" algo="Sum"/><pk mz="635.76819198" i="572.751" sn="1.82152" a="29.416" fwhm="0.0567123" res="11210.4" algo="Sum"/><pk mz="635.84039262" i="675.056" sn="2.14651" a="14.8481" fwhm="0.0298351" res="21311.8" algo="Sum"/><pk mz="636.23248733" i="671.989" sn="2.13485" a="32.9169" fwhm="0.0409539" res="15535.3" algo="Sum"/><pk mz="636.35260753" i="493.928" sn="1.56907" a="10.4693" fwhm="0.029847" res="21320.5" algo="Sum"/><pk mz="636.37324513" i="481.928" sn="1.53073" a="15.2169" fwhm="0.0397969" res="15990.5" algo="Sum"/><pk mz="636.42078179" i="460.898" sn="1.46367" a="19.2985" fwhm="0.0547224" res="11630" algo="Sum"/><pk mz="636.45228788" i="488.466" sn="1.55094" a="15.6599" fwhm="0.0351206" res="18121.9" algo="Sum"/><pk mz="636.64556555" i="872.844" sn="2.77015" a="44.7549" fwhm="0.0532643" res="11952.6" algo="Sum"/><pk mz="636.69240019" i="760.173" sn="2.4125" a="20.1793" fwhm="0.0398066" res="15994.7" algo="Sum"/><pk mz="636.73222866" i="1032.78" sn="3.27766" a="59.7296" fwhm="0.0608217" res="10468.8" algo="Sum"/><pk mz="636.79101471" i="666.707" sn="2.11588" a="9.47663" fwhm="0.0149286" res="42655.8" algo="Sum"/><pk mz="636.83222404" i="2475.88" sn="7.85749" a="108.889" fwhm="0.0378077" res="16844" algo="Sum"/><pk mz="637.00948798" i="547.956" sn="1.73844" a="25.1704" fwhm="0.0393354" res="16194.3" algo="Sum"/><pk mz="637.36518449" i="634.923" sn="2.01568" a="16.6668" fwhm="0.0398277" res="16003.1" algo="Sum"/><pk mz="637.42393890" i="533.06" sn="1.69229" a="19.57" fwhm="0.049787" res="12803" algo="Sum"/><pk mz="637.47333232" i="642.383" sn="2.03935" a="33.8762" fwhm="0.0656738" res="9706.66" algo="Sum"/><pk mz="637.73438197" i="521.559" sn="1.65441" a="16.3458" fwhm="0.0215513" res="29591.5" algo="Sum"/><pk mz="637.74517785" i="556.245" sn="1.7644" a="12.2459" fwhm="0.0298798" res="21343.7" algo="Sum"/><pk mz="637.77138810" i="531.251" sn="1.68493" a="14.3239" fwhm="0.0398405" res="16008.1" algo="Sum"/><pk mz="637.79933170" i="506.636" sn="1.60662" a="7.18647" fwhm="0.0149404" res="42689.5" algo="Sum"/><pk mz="637.83188423" i="718.41" sn="2.27812" a="44.8147" fwhm="0.0618853" res="10306.7" algo="Sum"/><pk mz="638.47271367" i="561.374" sn="1.77992" a="22.2634" fwhm="0.0546112" res="11691.3" algo="Sum"/><pk mz="638.59981679" i="492.737" sn="1.56159" a="17.3669" fwhm="0.041223" res="15491.4" algo="Sum"/><pk mz="638.65102126" i="530.579" sn="1.68117" a="20.2652" fwhm="0.046495" res="13735.9" algo="Sum"/><pk mz="638.69091155" i="684.773" sn="2.16941" a="17.6312" fwhm="0.0398688" res="16019.8" algo="Sum"/><pk mz="638.73071872" i="1165.76" sn="3.69314" a="57.5219" fwhm="0.0637586" res="10018" algo="Sum"/><pk mz="638.77740703" i="897.02" sn="2.84157" a="33.2427" fwhm="0.0498399" res="12816.6" algo="Sum"/><pk mz="638.83038516" i="1595.32" sn="5.05405" a="83.095" fwhm="0.0527877" res="12101.9" algo="Sum"/><pk mz="638.88619947" i="648.353" sn="2.05415" a="11.5475" fwhm="0.0199377" res="32044.2" algo="Sum"/><pk mz="638.91680359" i="629.773" sn="1.99526" a="29.552" fwhm="0.0605247" res="10556.3" algo="Sum"/><pk mz="639.39894581" i="693.183" sn="2.1958" a="38.8588" fwhm="0.0784629" res="8149.06" algo="Sum"/><pk mz="639.48868890" i="2842.84" sn="9.00526" a="109.995" fwhm="0.032472" res="19693.6" algo="Sum"/><pk mz="639.74563857" i="678.002" sn="2.14629" a="29.5014" fwhm="0.0698283" res="9161.69" algo="Sum"/><pk mz="639.78642463" i="591.619" sn="1.87236" a="16.9658" fwhm="0.0399032" res="16033.5" algo="Sum"/><pk mz="639.83570387" i="574.714" sn="1.81806" a="14.6259" fwhm="0.034917" res="18324.5" algo="Sum"/><pk mz="640.49350741" i="1371.31" sn="4.33989" a="56.1352" fwhm="0.0357908" res="17895.5" algo="Sum"/><pk mz="640.58435416" i="1744.9" sn="5.52078" a="72.8604" fwhm="0.0360711" res="17759" algo="Sum"/><pk mz="640.74375364" i="826.44" sn="2.61477" a="15.9518" fwhm="0.0199665" res="32090.9" algo="Sum"/><pk mz="640.77542931" i="988.48" sn="3.12757" a="31.8209" fwhm="0.0449256" res="14263" algo="Sum"/><pk mz="640.81578463" i="1952.66" sn="6.17884" a="102.509" fwhm="0.0522688" res="12260" algo="Sum"/><pk mz="640.89154048" i="611.266" sn="1.93488" a="24.8627" fwhm="0.0549144" res="11670.7" algo="Sum"/><pk mz="640.95969376" i="549.13" sn="1.73862" a="22.4387" fwhm="0.0500881" res="12796.6" algo="Sum"/><pk mz="641.02301849" i="575.608" sn="1.82296" a="22.7998" fwhm="0.0417913" res="15338.7" algo="Sum"/><pk mz="641.40869089" i="715.016" sn="2.26299" a="30.5064" fwhm="0.0649249" res="9879.24" algo="Sum"/><pk mz="641.50456375" i="4687.37" sn="14.8377" a="166.963" fwhm="0.0308413" res="20800.2" algo="Sum"/><pk mz="641.58584373" i="784.419" sn="2.48135" a="34.102" fwhm="0.0413334" res="15522.2" algo="Sum"/><pk mz="641.65280102" i="495.848" sn="1.56752" a="23.6666" fwhm="0.0483749" res="13264.2" algo="Sum"/><pk mz="641.74978359" i="633.965" sn="2.00426" a="32.0248" fwhm="0.0684485" res="9375.67" algo="Sum"/><pk mz="641.77487265" i="576.496" sn="1.82275" a="8.02703" fwhm="0.014987" res="42822" algo="Sum"/><pk mz="641.82295040" i="579.735" sn="1.83345" a="29.6914" fwhm="0.0643692" res="9970.96" algo="Sum"/><pk mz="642.40910438" i="475.095" sn="1.50155" a="12.4611" fwhm="0.0383317" res="16759.2" algo="Sum"/><pk mz="642.50788298" i="2122.81" sn="6.70869" a="81.3086" fwhm="0.032251" res="19922.1" algo="Sum"/><pk mz="642.59041819" i="856.06" sn="2.70432" a="38.8531" fwhm="0.0441784" res="14545.4" algo="Sum"/><pk mz="642.68393426" i="984.756" sn="3.11146" a="40.6294" fwhm="0.0574131" res="11194" algo="Sum"/><pk mz="642.76671136" i="916.779" sn="2.89751" a="50.4949" fwhm="0.0551927" res="11645.9" algo="Sum"/><pk mz="642.81128597" i="1108.13" sn="3.50285" a="46.7558" fwhm="0.0504118" res="12751.2" algo="Sum"/><pk mz="642.88295729" i="527.287" sn="1.66675" a="5.07164" fwhm="0.0099999" res="64289" algo="Sum"/><pk mz="642.89401452" i="519.006" sn="1.64047" a="20.2161" fwhm="0.0483022" res="13309.8" algo="Sum"/><pk mz="643.41999054" i="760.69" sn="2.40451" a="35.3923" fwhm="0.0700287" res="9187.95" algo="Sum"/><pk mz="643.51995268" i="2687.2" sn="8.48924" a="106.841" fwhm="0.0338994" res="18983.2" algo="Sum"/><pk mz="643.67286345" i="462.622" sn="1.46167" a="23.669" fwhm="0.0513828" res="12527" algo="Sum"/><pk mz="643.75656934" i="567.192" sn="1.79173" a="39.9949" fwhm="0.0645451" res="9973.74" algo="Sum"/><pk mz="643.81633361" i="567.367" sn="1.79224" a="22.456" fwhm="0.0505839" res="12727.7" algo="Sum"/><pk mz="643.84080604" i="495.555" sn="1.56539" a="10.8574" fwhm="0.0300223" res="21445.4" algo="Sum"/><pk mz="644.26202009" i="1045.24" sn="3.29924" a="46.8643" fwhm="0.0351796" res="18313.5" algo="Sum"/><pk mz="644.52364785" i="1141.63" sn="3.60409" a="48.5837" fwhm="0.038312" res="16823" algo="Sum"/><pk mz="644.58979310" i="1026.53" sn="3.24125" a="41.3861" fwhm="0.0376712" res="17110.9" algo="Sum"/><pk mz="644.63262179" i="498.471" sn="1.57381" a="11.9952" fwhm="0.0300406" res="21458.7" algo="Sum"/><pk mz="644.67963409" i="1310.79" sn="4.13855" a="55.9222" fwhm="0.045711" res="14103.4" algo="Sum"/><pk mz="644.72088222" i="786.649" sn="2.48368" a="22.2347" fwhm="0.040057" res="16095.1" algo="Sum"/><pk mz="644.74605091" i="751.807" sn="2.37368" a="10.5371" fwhm="0.0150216" res="42921.2" algo="Sum"/><pk mz="644.79857643" i="1238.51" sn="3.91035" a="73.3659" fwhm="0.0675032" res="9552.12" algo="Sum"/><pk mz="644.86355154" i="1043.51" sn="3.29467" a="47.3766" fwhm="0.0554926" res="11620.7" algo="Sum"/><pk mz="645.11293665" i="1117.11" sn="3.52479" a="45.387" fwhm="0.0350005" res="18431.6" algo="Sum"/><pk mz="645.27104979" i="541.141" sn="1.70702" a="18.9409" fwhm="0.0812776" res="7939.1" algo="Sum"/><pk mz="645.28656477" i="595.703" sn="1.87908" a="18.32" fwhm="0.0388423" res="16613" algo="Sum"/><pk mz="645.31722425" i="499.351" sn="1.57501" a="8.66347" fwhm="0.0200377" res="32205.2" algo="Sum"/><pk mz="645.33877948" i="469.234" sn="1.47989" a="16.7296" fwhm="0.0397237" res="16245.7" algo="Sum"/><pk mz="645.43996110" i="1025.32" sn="3.23249" a="38.4049" fwhm="0.0528575" res="12210.9" algo="Sum"/><pk mz="645.47782139" i="724.393" sn="2.28378" a="26.165" fwhm="0.0450774" res="14319.3" algo="Sum"/><pk mz="645.53562025" i="638.778" sn="2.01386" a="30.6033" fwhm="0.0667825" res="9666.24" algo="Sum"/><pk mz="645.59229636" i="474.649" sn="1.49635" a="21.2287" fwhm="0.0638018" res="10118.7" algo="Sum"/><pk mz="645.75085850" i="548.692" sn="1.7293" a="34.5285" fwhm="0.0775122" res="8330.96" algo="Sum"/><pk mz="645.79616173" i="554.646" sn="1.74796" a="13.1669" fwhm="0.0487269" res="13253.4" algo="Sum"/><pk mz="645.80366651" i="575.38" sn="1.81331" a="10.6542" fwhm="0.0200454" res="32217.1" algo="Sum"/><pk mz="646.26060329" i="620.701" sn="1.95498" a="22.8243" fwhm="0.0455255" res="14195.6" algo="Sum"/><pk mz="646.44281876" i="569.493" sn="1.79298" a="22.9502" fwhm="0.0551518" res="11721.2" algo="Sum"/><pk mz="646.50037121" i="1023.32" sn="3.22122" a="40.8545" fwhm="0.0425231" res="15203.5" algo="Sum"/><pk mz="646.54126696" i="564.158" sn="1.77594" a="17.6415" fwhm="0.0380907" res="16973.7" algo="Sum"/><pk mz="646.67786034" i="1054.66" sn="3.32084" a="46.5569" fwhm="0.0498197" res="12980.4" algo="Sum"/><pk mz="646.72676311" i="1075.61" sn="3.38679" a="36.5972" fwhm="0.0501486" res="12896.2" algo="Sum"/><pk mz="646.76422536" i="1206.25" sn="3.79817" a="33.1679" fwhm="0.0398671" res="16223" algo="Sum"/><pk mz="646.79323437" i="1446.02" sn="4.55312" a="65.3911" fwhm="0.0602749" res="10730.7" algo="Sum"/><pk mz="646.86028844" i="1092.72" sn="3.44103" a="49.7789" fwhm="0.0536615" res="12054.5" algo="Sum"/><pk mz="646.90067791" i="782.615" sn="2.46449" a="33.1652" fwhm="0.0516208" res="12531.8" algo="Sum"/><pk mz="647.26722308" i="508.675" sn="1.60016" a="27.3982" fwhm="0.068861" res="9399.62" algo="Sum"/><pk mz="647.32760324" i="544.618" sn="1.71278" a="21.594" fwhm="0.0487734" res="13272.1" algo="Sum"/><pk mz="647.45204399" i="3307.96" sn="10.4034" a="144.747" fwhm="0.0372664" res="17373.6" algo="Sum"/><pk mz="647.50120387" i="882.13" sn="2.77427" a="25.8518" fwhm="0.0393797" res="16442.5" algo="Sum"/><pk mz="647.55518549" i="782.187" sn="2.45966" a="37.1144" fwhm="0.0559595" res="11571.8" algo="Sum"/><pk mz="647.73071216" i="600.211" sn="1.887" a="28.3692" fwhm="0.0532352" res="12167.3" algo="Sum"/><pk mz="647.77634863" i="707.479" sn="2.22424" a="27.3148" fwhm="0.0482529" res="13424.6" algo="Sum"/><pk mz="648.27300181" i="547.394" sn="1.72037" a="24.0234" fwhm="0.0563781" res="11498.7" algo="Sum"/><pk mz="648.45640734" i="1669.51" sn="5.24913" a="77.1498" fwhm="0.0378427" res="17135.6" algo="Sum"/><pk mz="648.55132134" i="536.733" sn="1.68767" a="28.9106" fwhm="0.0546882" res="11859.1" algo="Sum"/><pk mz="648.62759305" i="746.337" sn="2.34614" a="30.6587" fwhm="0.0482742" res="13436.3" algo="Sum"/><pk mz="648.67515395" i="709.239" sn="2.22952" a="26.3901" fwhm="0.0534174" res="12143.5" algo="Sum"/><pk mz="648.76406699" i="1101.94" sn="3.46401" a="40.2455" fwhm="0.0502274" res="12916.5" algo="Sum"/><pk mz="648.79637310" i="1282.68" sn="4.03216" a="65.9622" fwhm="0.07375" res="8797.24" algo="Sum"/><pk mz="648.87320953" i="923.162" sn="2.90135" a="41.0308" fwhm="0.0522521" res="12418.1" algo="Sum"/><pk mz="649.24772721" i="558.528" sn="1.75491" a="21.9586" fwhm="0.0490647" res="13232.5" algo="Sum"/><pk mz="649.27689499" i="510.886" sn="1.60536" a="22.1978" fwhm="0.0548715" res="11832.7" algo="Sum"/><pk mz="649.43169101" i="1817.43" sn="5.71281" a="105.264" fwhm="0.053002" res="12253" algo="Sum"/><pk mz="649.73693094" i="644.067" sn="2.02257" a="29.0246" fwhm="0.0558797" res="11627.4" algo="Sum"/><pk mz="649.76617604" i="577.112" sn="1.81234" a="8.11018" fwhm="0.01508" res="43088.1" algo="Sum"/><pk mz="649.79220488" i="618.404" sn="1.94201" a="33.3335" fwhm="0.0679747" res="9559.32" algo="Sum"/><pk mz="649.87495356" i="464.781" sn="1.45958" a="13.9695" fwhm="0.0252809" res="25706.2" algo="Sum"/><pk mz="649.93185349" i="1048.25" sn="3.29189" a="43.4779" fwhm="0.0342772" res="18961" algo="Sum"/><pk mz="650.24188797" i="502.056" sn="1.57688" a="12.1133" fwhm="0.0374371" res="17368.9" algo="Sum"/><pk mz="650.27608209" i="491.351" sn="1.54347" a="24.0915" fwhm="0.0422317" res="15397.8" algo="Sum"/><pk mz="650.44053037" i="1599.39" sn="5.02488" a="77.5362" fwhm="0.0393283" res="16538.8" algo="Sum"/><pk mz="650.62944503" i="1015.75" sn="3.1901" a="43.2947" fwhm="0.0429132" res="15161.5" algo="Sum"/><pk mz="650.67246112" i="611.654" sn="1.92072" a="20.3686" fwhm="0.0452716" res="14372.7" algo="Sum"/><pk mz="650.73808385" i="879.768" sn="2.76233" a="39.7999" fwhm="0.0603652" res="10780" algo="Sum"/><pk mz="650.80879451" i="2665.59" sn="8.3695" a="108.321" fwhm="0.0452079" res="14395.9" algo="Sum"/><pk mz="650.93694685" i="748.883" sn="2.35138" a="31.66" fwhm="0.0546618" res="11908.4" algo="Sum"/><pk mz="650.98451433" i="682.757" sn="2.14415" a="28.9022" fwhm="0.0485168" res="13417.7" algo="Sum"/><pk mz="651.05033062" i="540.223" sn="1.69707" a="19.6024" fwhm="0.0366097" res="17783.6" algo="Sum"/><pk mz="651.12749372" i="3183.84" sn="10.005" a="112.651" fwhm="0.0313422" res="20774.8" algo="Sum"/><pk mz="651.24024075" i="523.179" sn="1.64503" a="18.6627" fwhm="0.0471816" res="13802.9" algo="Sum"/><pk mz="651.37840686" i="526.056" sn="1.65405" a="12.2709" fwhm="0.0301973" res="21570.7" algo="Sum"/><pk mz="651.44544542" i="928.625" sn="2.91977" a="57.9482" fwhm="0.0521109" res="12501.1" algo="Sum"/><pk mz="651.74143966" i="667.399" sn="2.0974" a="39.7618" fwhm="0.0880858" res="7398.94" algo="Sum"/><pk mz="651.80720235" i="787.06" sn="2.47375" a="59.5156" fwhm="0.0722289" res="9024.19" algo="Sum"/><pk mz="652.13048655" i="892.11" sn="2.80606" a="34.6764" fwhm="0.0317415" res="20545" algo="Sum"/><pk mz="652.44927399" i="515.089" sn="1.61902" a="22.2454" fwhm="0.0529015" res="12333.3" algo="Sum"/><pk mz="652.62481687" i="875.728" sn="2.75264" a="40.001" fwhm="0.0471608" res="13838.3" algo="Sum"/><pk mz="652.71509143" i="1261.83" sn="3.96537" a="56.3677" fwhm="0.0468741" res="13924.9" algo="Sum"/><pk mz="652.80579356" i="3146.86" sn="9.88801" a="127.721" fwhm="0.0345169" res="18912.6" algo="Sum"/><pk mz="652.88830665" i="462.3" sn="1.45301" a="11.1648" fwhm="0.0283605" res="23021" algo="Sum"/><pk mz="653.32506189" i="471.195" sn="1.48164" a="16.4716" fwhm="0.0457133" res="14291.8" algo="Sum"/><pk mz="653.44782475" i="723.255" sn="2.27403" a="39.8502" fwhm="0.068699" res="9511.75" algo="Sum"/><pk mz="653.70413422" i="463.488" sn="1.45676" a="18.953" fwhm="0.0554604" res="11786.9" algo="Sum"/><pk mz="653.76260105" i="583.128" sn="1.83269" a="11.2676" fwhm="0.0373032" res="17525.6" algo="Sum"/><pk mz="653.80506291" i="827.289" sn="2.60048" a="54.484" fwhm="0.05862" res="11153.3" algo="Sum"/><pk mz="654.29174303" i="1233.67" sn="3.88008" a="45.0147" fwhm="0.039873" res="16409.4" algo="Sum"/><pk mz="654.46952035" i="477.186" sn="1.5002" a="22.9318" fwhm="0.0505952" res="12935.4" algo="Sum"/><pk mz="654.61995590" i="651.533" sn="2.049" a="22.4882" fwhm="0.0371207" res="17634.9" algo="Sum"/><pk mz="654.65879922" i="563.14" sn="1.77126" a="18.1904" fwhm="0.0454098" res="14416.7" algo="Sum"/><pk mz="654.70896799" i="1514.97" sn="4.76611" a="66.6238" fwhm="0.0527725" res="12406.3" algo="Sum"/><pk mz="654.75248365" i="1011.61" sn="3.18291" a="32.5776" fwhm="0.0454133" res="14417.6" algo="Sum"/><pk mz="654.80380016" i="1896.89" sn="5.96859" a="101.193" fwhm="0.0490856" res="13340" algo="Sum"/><pk mz="654.89381921" i="1356.67" sn="4.26968" a="57.0205" fwhm="0.040794" res="16053.7" algo="Sum"/><pk mz="655.29462837" i="565.425" sn="1.77878" a="23.5769" fwhm="0.0492488" res="13305.8" algo="Sum"/><pk mz="655.38397362" i="634.231" sn="1.99509" a="26.8725" fwhm="0.0603405" res="10861.4" algo="Sum"/><pk mz="655.46363256" i="1903.24" sn="5.98661" a="87.2746" fwhm="0.039229" res="16708.7" algo="Sum"/><pk mz="655.72953798" i="604.112" sn="1.9013" a="14.4019" fwhm="0.030298" res="21642.7" algo="Sum"/><pk mz="655.75263402" i="607.076" sn="1.91078" a="11.9511" fwhm="0.020199" res="32464.7" algo="Sum"/><pk mz="655.76046028" i="623.308" sn="1.96192" a="11.758" fwhm="0.0201993" res="32464.5" algo="Sum"/><pk mz="655.80221139" i="646.225" sn="2.03439" a="30.7652" fwhm="0.0635344" res="10322" algo="Sum"/><pk mz="655.89643911" i="537.899" sn="1.69319" a="24.5178" fwhm="0.0630765" res="10398.4" algo="Sum"/><pk mz="656.46499706" i="977.501" sn="3.07664" a="51.8863" fwhm="0.0458762" res="14309.5" algo="Sum"/><pk mz="656.57998685" i="505.654" sn="1.59148" a="23.2177" fwhm="0.0531998" res="12341.8" algo="Sum"/><pk mz="656.61580682" i="487.782" sn="1.53482" a="17.6658" fwhm="0.0378003" res="17370.6" algo="Sum"/><pk mz="656.70644466" i="1188.56" sn="3.73931" a="43.338" fwhm="0.0483878" res="13571.7" algo="Sum"/><pk mz="656.75057479" i="1088.91" sn="3.42613" a="39.3146" fwhm="0.0505359" res="12995.7" algo="Sum"/><pk mz="656.79246293" i="1399.68" sn="4.40393" a="86.3039" fwhm="0.062411" res="10523.7" algo="Sum"/><pk mz="656.88901101" i="1008.98" sn="3.17465" a="49.3028" fwhm="0.0607163" res="10819" algo="Sum"/><pk mz="656.99358586" i="529.538" sn="1.66581" a="27.3361" fwhm="0.0555728" res="11822.2" algo="Sum"/><pk mz="657.36248103" i="1073.25" sn="3.37402" a="53.4031" fwhm="0.0552821" res="11891.1" algo="Sum"/><pk mz="657.40525542" i="656.035" sn="2.0624" a="17.4427" fwhm="0.0404491" res="16252.6" algo="Sum"/><pk mz="657.47740487" i="2740" sn="8.61572" a="119.139" fwhm="0.0360948" res="18215.3" algo="Sum"/><pk mz="657.71977964" i="606.087" sn="1.90639" a="19.57" fwhm="0.0455158" res="14450.3" algo="Sum"/><pk mz="657.74051231" i="630.673" sn="1.98388" a="13.8791" fwhm="0.0272026" res="24179.3" algo="Sum"/><pk mz="657.78901811" i="599.794" sn="1.88705" a="24.9631" fwhm="0.0556332" res="11823.7" algo="Sum"/><pk mz="657.84173638" i="484.933" sn="1.52543" a="19.5443" fwhm="0.055636" res="11824" algo="Sum"/><pk mz="657.89451587" i="469.922" sn="1.47784" a="10.0102" fwhm="0.0303482" res="21678.2" algo="Sum"/><pk mz="658.23326708" i="714.358" sn="2.24511" a="35.0979" fwhm="0.0500592" res="13149.1" algo="Sum"/><pk mz="658.36444109" i="591.865" sn="1.861" a="30.4272" fwhm="0.0638475" res="10311.5" algo="Sum"/><pk mz="658.40894112" i="466.836" sn="1.46776" a="17.7763" fwhm="0.0312001" res="21102.8" algo="Sum"/><pk mz="658.48172791" i="1235.8" sn="3.88579" a="58.2527" fwhm="0.038995" res="16886.3" algo="Sum"/><pk mz="658.60831290" i="805.369" sn="2.53213" a="34.3267" fwhm="0.0556544" res="11833.9" algo="Sum"/><pk mz="658.65818383" i="942.269" sn="2.96235" a="38.9201" fwhm="0.0593929" res="11089.8" algo="Sum"/><pk mz="658.72235148" i="902.725" sn="2.83837" a="50.2569" fwhm="0.0809785" res="8134.54" algo="Sum"/><pk mz="658.79184439" i="895.514" sn="2.81569" a="37.2277" fwhm="0.0556758" res="11832.6" algo="Sum"/><pk mz="658.83411880" i="856.334" sn="2.6925" a="40.6421" fwhm="0.0696642" res="9457.29" algo="Sum"/><pk mz="658.90524301" i="878.344" sn="2.76158" a="55.6943" fwhm="0.0579519" res="11369.9" algo="Sum"/><pk mz="659.23722755" i="466.825" sn="1.4675" a="29.3463" fwhm="0.060517" res="10893.4" algo="Sum"/><pk mz="659.42772845" i="711.503" sn="2.23622" a="32.3019" fwhm="0.0607665" res="10851.8" algo="Sum"/><pk mz="659.49148007" i="1576.65" sn="4.95506" a="83.5392" fwhm="0.0448621" res="14700.4" algo="Sum"/><pk mz="659.60760366" i="544.699" sn="1.71225" a="21.6616" fwhm="0.0485403" res="13588.9" algo="Sum"/><pk mz="659.65337781" i="518.649" sn="1.63066" a="24.1798" fwhm="0.0709065" res="9303.14" algo="Sum"/><pk mz="659.72990796" i="702.841" sn="2.20978" a="33.7298" fwhm="0.0567778" res="11619.5" algo="Sum"/><pk mz="659.77191100" i="637.898" sn="2.00542" a="12.2287" fwhm="0.0202609" res="32563.8" algo="Sum"/><pk mz="659.79528314" i="637.66" sn="2.00466" a="22.4025" fwhm="0.0492022" res="13409.9" algo="Sum"/><pk mz="659.82705066" i="505.805" sn="1.59001" a="9.32088" fwhm="0.0202618" res="32565.1" algo="Sum"/><pk mz="660.23581547" i="790.788" sn="2.48607" a="41.0412" fwhm="0.0594455" res="11106.6" algo="Sum"/><pk mz="660.42543593" i="528.819" sn="1.66358" a="23.8285" fwhm="0.060763" res="10868.9" algo="Sum"/><pk mz="660.49804855" i="772.47" sn="2.4317" a="41.5897" fwhm="0.0499846" res="13214" algo="Sum"/><pk mz="660.56296397" i="711.373" sn="2.23954" a="29.1132" fwhm="0.0464684" res="14215.3" algo="Sum"/><pk mz="660.65492017" i="1331.55" sn="4.19229" a="74.2945" fwhm="0.0486009" res="13593.5" algo="Sum"/><pk mz="660.74300939" i="867.871" sn="2.73242" a="45.9562" fwhm="0.0556595" res="11871.2" algo="Sum"/><pk mz="660.77213422" i="908.539" sn="2.86046" a="42.769" fwhm="0.0566178" res="11670.7" algo="Sum"/><pk mz="660.83672840" i="1318.97" sn="4.15266" a="69.4075" fwhm="0.0567898" res="11636.5" algo="Sum"/><pk mz="660.89681304" i="543.577" sn="1.71137" a="13.3481" fwhm="0.0304172" res="21727.7" algo="Sum"/><pk mz="660.91392191" i="542.234" sn="1.70712" a="12.5222" fwhm="0.0304178" res="21727.9" algo="Sum"/><pk mz="661.24951081" i="531.334" sn="1.67291" a="29.3616" fwhm="0.0528619" res="12509" algo="Sum"/><pk mz="661.37883316" i="567.566" sn="1.7875" a="22.4373" fwhm="0.043582" res="15175.5" algo="Sum"/><pk mz="661.43218547" i="1574.98" sn="4.96137" a="81.4502" fwhm="0.0595852" res="11100.6" algo="Sum"/><pk mz="661.47157704" i="973.19" sn="3.06603" a="33.2056" fwhm="0.0390851" res="16923.9" algo="Sum"/><pk mz="661.52024263" i="772.563" sn="2.43438" a="30.3811" fwhm="0.0466095" res="14192.8" algo="Sum"/><pk mz="661.73404454" i="669.342" sn="2.10906" a="14.7448" fwhm="0.0304363" res="21741.6" algo="Sum"/><pk mz="661.75226807" i="668.294" sn="2.10576" a="18.1068" fwhm="0.0322758" res="20503.1" algo="Sum"/><pk mz="661.79169086" i="648.726" sn="2.0441" a="29.502" fwhm="0.0594397" res="11133.8" algo="Sum"/><pk mz="661.83563298" i="617.216" sn="1.94466" a="16.3108" fwhm="0.039736" res="16655.8" algo="Sum"/><pk mz="661.93076487" i="927.593" sn="2.92267" a="46.2166" fwhm="0.041975" res="15769.7" algo="Sum"/><pk mz="662.25332831" i="639.965" sn="2.0182" a="42.7545" fwhm="0.0597072" res="11091.7" algo="Sum"/><pk mz="662.43769598" i="1372.03" sn="4.3273" a="53.663" fwhm="0.0399486" res="16582.3" algo="Sum"/><pk mz="662.47636721" i="539.665" sn="1.70195" a="14.7497" fwhm="0.0369803" res="17914.3" algo="Sum"/><pk mz="662.52423004" i="530.567" sn="1.6732" a="24.7173" fwhm="0.0612115" res="10823.5" algo="Sum"/><pk mz="662.65320703" i="1143.29" sn="3.60765" a="62.5473" fwhm="0.0456168" res="14526.5" algo="Sum"/><pk mz="662.69814826" i="709.433" sn="2.23862" a="10.7081" fwhm="0.0152292" res="43514.9" algo="Sum"/><pk mz="662.74235615" i="1659.08" sn="5.23524" a="101.241" fwhm="0.0634916" res="10438.3" algo="Sum"/><pk mz="662.83315178" i="1198.87" sn="3.78306" a="68.7209" fwhm="0.0801086" res="8274.18" algo="Sum"/><pk mz="662.93882892" i="890.453" sn="2.80983" a="40.0543" fwhm="0.0522384" res="12690.6" algo="Sum"/><pk mz="663.27701126" i="470.437" sn="1.4855" a="10.5956" fwhm="0.030472" res="21766.7" algo="Sum"/><pk mz="663.32798554" i="632.682" sn="1.99823" a="32.0408" fwhm="0.0500884" res="13243.1" algo="Sum"/><pk mz="663.44662604" i="8754.85" sn="27.6587" a="327.682" fwhm="0.0322382" res="20579.5" algo="Sum"/><pk mz="663.74219772" i="810.694" sn="2.5614" a="36.5244" fwhm="0.0628521" res="10560.4" algo="Sum"/><pk mz="663.78400009" i="589.05" sn="1.86088" a="17.0435" fwhm="0.0355643" res="18664.4" algo="Sum"/><pk mz="663.81072583" i="604.221" sn="1.90857" a="5.67751" fwhm="0.0101614" res="65327" algo="Sum"/><pk mz="663.81811391" i="575.407" sn="1.81755" a="8.32339" fwhm="0.0152422" res="43551.2" algo="Sum"/><pk mz="663.83728226" i="573.836" sn="1.81258" a="12.6301" fwhm="0.0254354" res="26098.9" algo="Sum"/><pk mz="663.94589486" i="1035.48" sn="3.2708" a="44.7992" fwhm="0.0377773" res="17575.3" algo="Sum"/><pk mz="664.25740274" i="546.658" sn="1.73077" a="27.6132" fwhm="0.069229" res="9595.07" algo="Sum"/><pk mz="664.45039162" i="4137.24" sn="13.0972" a="158.96" fwhm="0.0340559" res="19510.6" algo="Sum"/><pk mz="664.56024740" i="465.74" sn="1.47387" a="11.8014" fwhm="0.0305465" res="21755.7" algo="Sum"/><pk mz="664.65175253" i="751.071" sn="2.37608" a="33.7256" fwhm="0.0617175" res="10769.3" algo="Sum"/><pk mz="664.69292276" i="706.442" sn="2.23509" a="16.8182" fwhm="0.0305042" res="21790.2" algo="Sum"/><pk mz="664.73877775" i="1693.41" sn="5.35788" a="78.8379" fwhm="0.0552911" res="12022.5" algo="Sum"/><pk mz="664.83652332" i="974.356" sn="3.08312" a="55.3353" fwhm="0.0597892" res="11119.7" algo="Sum"/><pk mz="664.92276847" i="1496.42" sn="4.73524" a="71.7505" fwhm="0.0529161" res="12565.6" algo="Sum"/><pk mz="665.24444290" i="533.71" sn="1.69057" a="21.7395" fwhm="0.0450318" res="14772.8" algo="Sum"/><pk mz="665.45278148" i="1277.24" sn="4.04619" a="62.145" fwhm="0.0538718" res="12352.5" algo="Sum"/><pk mz="665.50255650" i="776.642" sn="2.46033" a="44.0989" fwhm="0.048866" res="13618.9" algo="Sum"/><pk mz="665.74086698" i="644.655" sn="2.04105" a="14.9334" fwhm="0.0305284" res="21807.3" algo="Sum"/><pk mz="665.76176257" i="666.782" sn="2.11101" a="21.2099" fwhm="0.0339017" res="19638" algo="Sum"/><pk mz="665.78923474" i="569.104" sn="1.80161" a="2.79" fwhm="0.00887717" res="75000.2" algo="Sum"/><pk mz="665.79954172" i="560.303" sn="1.77369" a="5.48578" fwhm="0.0088773" res="75000.2" algo="Sum"/><pk mz="665.80619857" i="580.008" sn="1.83604" a="10.8217" fwhm="0.0466663" res="14267.4" algo="Sum"/><pk mz="665.83529634" i="541.976" sn="1.71599" a="17.6037" fwhm="0.0445848" res="14934.1" algo="Sum"/><pk mz="665.92289813" i="510.523" sn="1.61669" a="20.8433" fwhm="0.0610652" res="10905.1" algo="Sum"/><pk mz="666.46065130" i="635.463" sn="2.01404" a="19.8805" fwhm="0.0479359" res="13903.2" algo="Sum"/><pk mz="666.50615721" i="582.115" sn="1.84458" a="17.2522" fwhm="0.0442155" res="15074" algo="Sum"/><pk mz="666.59720400" i="2119.84" sn="6.71755" a="83.4026" fwhm="0.0362604" res="18383.6" algo="Sum"/><pk mz="666.73786461" i="1130.65" sn="3.58235" a="40.5274" fwhm="0.0503028" res="13254.5" algo="Sum"/><pk mz="666.78130010" i="1776.09" sn="5.62837" a="84.8153" fwhm="0.0617722" res="10794.2" algo="Sum"/><pk mz="666.92230469" i="756.58" sn="2.39964" a="42.981" fwhm="0.0729191" res="9146.06" algo="Sum"/><pk mz="667.09692111" i="1649.17" sn="5.2322" a="68.6726" fwhm="0.0367779" res="18138.5" algo="Sum"/><pk mz="667.42331359" i="467.24" sn="1.48176" a="8.74955" fwhm="0.0203779" res="32752.3" algo="Sum"/><pk mz="667.44441899" i="462.227" sn="1.46564" a="15.6529" fwhm="0.0458513" res="14556.7" algo="Sum"/><pk mz="667.51994217" i="467.634" sn="1.48289" a="25.1356" fwhm="0.0556717" res="11990.3" algo="Sum"/><pk mz="667.60141911" i="880.992" sn="2.79381" a="39.5778" fwhm="0.0444388" res="15023" algo="Sum"/><pk mz="667.66412992" i="490.461" sn="1.55541" a="18.8708" fwhm="0.0560494" res="11912.1" algo="Sum"/><pk mz="667.71279687" i="573.218" sn="1.81821" a="17.6983" fwhm="0.0446692" res="14948" algo="Sum"/><pk mz="667.75314361" i="689.348" sn="2.18698" a="25.352" fwhm="0.0357593" res="18673.5" algo="Sum"/><pk mz="667.78011385" i="747.612" sn="2.37192" a="33.5848" fwhm="0.0611506" res="10920.3" algo="Sum"/><pk mz="668.09876598" i="492.82" sn="1.56338" a="22.6956" fwhm="0.0429494" res="15555.5" algo="Sum"/><pk mz="668.26104153" i="797.151" sn="2.52859" a="34.8143" fwhm="0.046594" res="14342.2" algo="Sum"/><pk mz="668.60571419" i="1536.15" sn="4.875" a="84.6193" fwhm="0.0468947" res="14257.6" algo="Sum"/><pk mz="668.68923528" i="1203.98" sn="3.82195" a="65.6563" fwhm="0.0665314" res="10050.7" algo="Sum"/><pk mz="668.77826933" i="2072.88" sn="6.58244" a="123.077" fwhm="0.047868" res="13971.3" algo="Sum"/><pk mz="668.86618110" i="795.35" sn="2.52643" a="43.5194" fwhm="0.0639541" res="10458.5" algo="Sum"/><pk mz="668.93449573" i="699.419" sn="2.22172" a="36.9539" fwhm="0.0716244" res="9339.47" algo="Sum"/><pk mz="669.26698126" i="538.194" sn="1.70969" a="27.0775" fwhm="0.0583672" res="11466.5" algo="Sum"/><pk mz="669.43390388" i="1572.46" sn="4.99633" a="86.145" fwhm="0.0419603" res="15954" algo="Sum"/><pk mz="669.48486713" i="549.361" sn="1.74525" a="19.6455" fwhm="0.0464516" res="14412.5" algo="Sum"/><pk mz="669.61425198" i="654.517" sn="2.07931" a="35.1095" fwhm="0.0572078" res="11705" algo="Sum"/><pk mz="669.68920169" i="619.838" sn="1.96908" a="26.1577" fwhm="0.0546649" res="12250.8" algo="Sum"/><pk mz="669.72448311" i="656.608" sn="2.08621" a="27.2597" fwhm="0.0561361" res="11930.4" algo="Sum"/><pk mz="669.78325521" i="811.366" sn="2.57802" a="40.8118" fwhm="0.0736274" res="9096.93" algo="Sum"/><pk mz="669.83841866" i="514.565" sn="1.63497" a="19.9177" fwhm="0.0413512" res="16198.8" algo="Sum"/><pk mz="670.26463411" i="663.152" sn="2.10538" a="31.2589" fwhm="0.0521064" res="12863.4" algo="Sum"/><pk mz="670.44006021" i="901.11" sn="2.86067" a="44.715" fwhm="0.0483087" res="13878.2" algo="Sum"/><pk mz="670.60418347" i="1503.19" sn="4.77514" a="71.2461" fwhm="0.0425611" res="15756.3" algo="Sum"/><pk mz="670.68527584" i="1721.07" sn="5.46819" a="79.413" fwhm="0.049668" res="13503.4" algo="Sum"/><pk mz="670.72135524" i="970.592" sn="3.08377" a="22.8548" fwhm="0.0306427" res="21888.4" algo="Sum"/><pk mz="670.78043180" i="1485.74" sn="4.72049" a="92.8023" fwhm="0.0801075" res="8373.51" algo="Sum"/><pk mz="670.86361149" i="1322" sn="4.20036" a="66.3056" fwhm="0.055082" res="12179.4" algo="Sum"/><pk mz="671.23658637" i="467.36" sn="1.48512" a="26.1694" fwhm="0.0485408" res="13828.3" algo="Sum"/><pk mz="671.37517127" i="526.608" sn="1.67361" a="15.4296" fwhm="0.045986" res="14599.5" algo="Sum"/><pk mz="671.44182769" i="1333.47" sn="4.23832" a="69.4935" fwhm="0.0458491" res="14644.6" algo="Sum"/><pk mz="671.56693128" i="4675.79" sn="14.8637" a="175.859" fwhm="0.0338973" res="19811.8" algo="Sum"/><pk mz="671.68829284" i="684.553" sn="2.1755" a="18.7665" fwhm="0.0402959" res="16668.9" algo="Sum"/><pk mz="671.72610252" i="728.241" sn="2.31442" a="36.3206" fwhm="0.0644443" res="10423.4" algo="Sum"/><pk mz="671.78004067" i="699.959" sn="2.22456" a="28.946" fwhm="0.056222" res="11948.7" algo="Sum"/><pk mz="671.86305661" i="524.705" sn="1.66732" a="28.8908" fwhm="0.0780506" res="8608.04" algo="Sum"/><pk mz="672.28554165" i="558.218" sn="1.773" a="31.3002" fwhm="0.056762" res="11843.9" algo="Sum"/><pk mz="672.44426539" i="739.258" sn="2.3491" a="42.7471" fwhm="0.0584486" res="11504.9" algo="Sum"/><pk mz="672.57086539" i="2628.35" sn="8.35223" a="104.197" fwhm="0.0367243" res="18314" algo="Sum"/><pk mz="672.61905068" i="1728.23" sn="5.49225" a="65.787" fwhm="0.0466502" res="14418.4" algo="Sum"/><pk mz="672.68122989" i="1396.32" sn="4.43811" a="69.3066" fwhm="0.0484592" res="13881.4" algo="Sum"/><pk mz="672.72059528" i="953.771" sn="3.03163" a="18.7991" fwhm="0.0204588" res="32881.7" algo="Sum"/><pk mz="672.77170043" i="1855.27" sn="5.89709" a="117.611" fwhm="0.0547287" res="12292.9" algo="Sum"/><pk mz="672.85853643" i="989.548" sn="3.14535" a="52.7857" fwhm="0.0559242" res="12031.6" algo="Sum"/><pk mz="672.90687207" i="494.761" sn="1.57279" a="11.0037" fwhm="0.059382" res="11331.8" algo="Sum"/><pk mz="672.96971552" i="463.663" sn="1.4738" a="22.1515" fwhm="0.0559413" res="12029.9" algo="Sum"/><pk mz="673.10912857" i="3007.42" sn="9.55854" a="114.473" fwhm="0.0338221" res="19901.4" algo="Sum"/><pk mz="673.33332540" i="801.771" sn="2.5472" a="45.1221" fwhm="0.0645594" res="10429.7" algo="Sum"/><pk mz="673.42979403" i="977.835" sn="3.10778" a="63.161" fwhm="0.0590484" res="11404.7" algo="Sum"/><pk mz="673.52147867" i="773.397" sn="2.45944" a="31.001" fwhm="0.051896" res="12978.3" algo="Sum"/><pk mz="673.57797183" i="1237.68" sn="3.93674" a="53.1997" fwhm="0.0534909" res="12592.4" algo="Sum"/><pk mz="673.62357036" i="926.556" sn="2.9472" a="39.3848" fwhm="0.0465945" res="14457.2" algo="Sum"/><pk mz="673.71835545" i="634.89" sn="2.01925" a="18.8078" fwhm="0.0409476" res="16453.2" algo="Sum"/><pk mz="673.74352703" i="641.463" sn="2.04009" a="9.42594" fwhm="0.0153556" res="43876" algo="Sum"/><pk mz="673.76430238" i="691.095" sn="2.19794" a="23.2167" fwhm="0.0460677" res="14625.5" algo="Sum"/><pk mz="673.79059052" i="690.896" sn="2.19723" a="16.5955" fwhm="0.0307126" res="21938.6" algo="Sum"/><pk mz="673.93014606" i="609.208" sn="1.93636" a="30.859" fwhm="0.0553737" res="12170.6" algo="Sum"/><pk mz="674.11270191" i="842.002" sn="2.67695" a="39.0644" fwhm="0.037452" res="17999.4" algo="Sum"/><pk mz="674.28807426" i="482.093" sn="1.5326" a="19.185" fwhm="0.0545859" res="12352.8" algo="Sum"/><pk mz="674.33210622" i="475.922" sn="1.5127" a="23.7722" fwhm="0.05945" res="11342.8" algo="Sum"/><pk mz="674.43705264" i="871.375" sn="2.77012" a="38.7719" fwhm="0.0435653" res="15481.1" algo="Sum"/><pk mz="674.53411213" i="525.59" sn="1.67183" a="18.7777" fwhm="0.0512155" res="13170.5" algo="Sum"/><pk mz="674.58452900" i="865.693" sn="2.75378" a="36.7896" fwhm="0.0532152" res="12676.5" algo="Sum"/><pk mz="674.63082990" i="904.9" sn="2.87837" a="38.1499" fwhm="0.0544344" res="12393.5" algo="Sum"/><pk mz="674.68451769" i="835.95" sn="2.65906" a="35.8183" fwhm="0.0563433" res="11974.5" algo="Sum"/><pk mz="674.73299990" i="811.313" sn="2.58069" a="24.0775" fwhm="0.0711006" res="9489.84" algo="Sum"/><pk mz="674.76752037" i="1666.17" sn="5.29987" a="76.6462" fwhm="0.0501658" res="13450.8" algo="Sum"/><pk mz="674.80356086" i="1250.32" sn="3.97713" a="47.9494" fwhm="0.0571688" res="11803.7" algo="Sum"/><pk mz="674.86075297" i="737.62" sn="2.34628" a="38.8566" fwhm="0.0547868" res="12318" algo="Sum"/><pk mz="674.94962965" i="1568.44" sn="4.98909" a="82.3014" fwhm="0.0415327" res="16251.1" algo="Sum"/><pk mz="675.44518480" i="1239.14" sn="3.94053" a="63.1868" fwhm="0.0489424" res="13800.8" algo="Sum"/><pk mz="675.53636268" i="6356.29" sn="20.211" a="251.767" fwhm="0.0328821" res="20544.2" algo="Sum"/><pk mz="675.64034272" i="469.596" sn="1.49399" a="17.3211" fwhm="0.0512574" res="13181.3" algo="Sum"/><pk mz="675.73522615" i="716.718" sn="2.28013" a="15.7574" fwhm="0.0307567" res="21970.4" algo="Sum"/><pk mz="675.75845939" i="679.819" sn="2.16278" a="32.6035" fwhm="0.041148" res="16422.7" algo="Sum"/><pk mz="675.80269217" i="635.038" sn="2.02017" a="23.7774" fwhm="0.0547984" res="12332.5" algo="Sum"/><pk mz="675.88957765" i="475.735" sn="1.51322" a="12.2825" fwhm="0.0358872" res="18833.7" algo="Sum"/><pk mz="675.94717146" i="1011.43" sn="3.21646" a="50.4541" fwhm="0.0410228" res="16477.4" algo="Sum"/><pk mz="676.45030834" i="866.282" sn="2.75138" a="40.8397" fwhm="0.0538281" res="12566.9" algo="Sum"/><pk mz="676.54082203" i="2794.11" sn="8.87182" a="112.656" fwhm="0.0362459" res="18665.3" algo="Sum"/><pk mz="676.62921177" i="991.028" sn="3.14608" a="41.5824" fwhm="0.0505597" res="13382.8" algo="Sum"/><pk mz="676.68088142" i="732.961" sn="2.32715" a="20.5745" fwhm="0.0410374" res="16489.4" algo="Sum"/><pk mz="676.69626448" i="704.758" sn="2.2376" a="7.26807" fwhm="0.00902259" res="75000.2" algo="Sum"/><pk mz="676.71622343" i="769.857" sn="2.44429" a="14.991" fwhm="0.0205192" res="32979.6" algo="Sum"/><pk mz="676.75994962" i="1131.37" sn="3.59209" a="62.0525" fwhm="0.0611479" res="11067.6" algo="Sum"/><pk mz="676.80990931" i="1183.77" sn="3.75848" a="65.8222" fwhm="0.0738937" res="9159.24" algo="Sum"/><pk mz="676.87908023" i="591.86" sn="1.87915" a="29.4192" fwhm="0.0565067" res="11978.7" algo="Sum"/><pk mz="676.95940021" i="736.874" sn="2.33957" a="26.3754" fwhm="0.0449727" res="15052.7" algo="Sum"/><pk mz="676.99686944" i="1067.74" sn="3.39012" a="49.9271" fwhm="0.0420999" res="16080.7" algo="Sum"/><pk mz="677.45629405" i="1135.91" sn="3.60833" a="70.7121" fwhm="0.0727215" res="9315.77" algo="Sum"/><pk mz="677.54377843" i="988.879" sn="3.1407" a="49.4567" fwhm="0.045844" res="14779.3" algo="Sum"/><pk mz="677.70750920" i="665.556" sn="2.11487" a="22.8186" fwhm="0.0513358" res="13201.5" algo="Sum"/><pk mz="677.76268520" i="688.305" sn="2.18837" a="16.3501" fwhm="0.0281846" res="24047.2" algo="Sum"/><pk mz="677.82484613" i="642.987" sn="2.04452" a="21.0584" fwhm="0.0302351" res="22418.5" algo="Sum"/><pk mz="677.99164590" i="475.088" sn="1.51002" a="18.8019" fwhm="0.0412509" res="16435.8" algo="Sum"/><pk mz="678.23530200" i="468.517" sn="1.48851" a="12.3826" fwhm="0.0410848" res="16508.2" algo="Sum"/><pk mz="678.29002031" i="788.017" sn="2.50347" a="44.7282" fwhm="0.0577369" res="11748" algo="Sum"/><pk mz="678.46280699" i="607.054" sn="1.92856" a="26.6957" fwhm="0.0543954" res="12472.8" algo="Sum"/><pk mz="678.54516667" i="463.731" sn="1.47323" a="22.0282" fwhm="0.0637721" res="10640.2" algo="Sum"/><pk mz="678.62688783" i="864.272" sn="2.74581" a="37.2322" fwhm="0.0457433" res="14835.5" algo="Sum"/><pk mz="678.71397245" i="1565.62" sn="4.97391" a="70.5304" fwhm="0.0584395" res="11614" algo="Sum"/><pk mz="678.76192570" i="865.817" sn="2.75102" a="20.7194" fwhm="0.0308256" res="22019.4" algo="Sum"/><pk mz="678.80493303" i="1012.54" sn="3.21722" a="56.2199" fwhm="0.0719551" res="9433.73" algo="Sum"/><pk mz="678.88962624" i="606.742" sn="1.92824" a="39.596" fwhm="0.0718536" res="9448.23" algo="Sum"/><pk mz="678.99334816" i="788.664" sn="2.5054" a="39.0122" fwhm="0.0452657" res="15000.2" algo="Sum"/><pk mz="679.29642853" i="602.309" sn="1.91441" a="34.2759" fwhm="0.0730825" res="9294.92" algo="Sum"/><pk mz="679.41603338" i="752.225" sn="2.39355" a="36.4781" fwhm="0.0463194" res="14668.1" algo="Sum"/><pk mz="679.46174767" i="902.549" sn="2.87188" a="33.3032" fwhm="0.0502086" res="13532.8" algo="Sum"/><pk mz="679.71804146" i="753.156" sn="2.39628" a="35.9132" fwhm="0.068168" res="9971.22" algo="Sum"/><pk mz="679.75100854" i="646.375" sn="2.05642" a="19.0089" fwhm="0.0359896" res="18887.4" algo="Sum"/><pk mz="679.77859706" i="603.793" sn="1.92113" a="9.09486" fwhm="0.0154243" res="44071.8" algo="Sum"/><pk mz="679.80093331" i="618.016" sn="1.96675" a="20.4987" fwhm="0.0462739" res="14690.8" algo="Sum"/><pk mz="680.30931832" i="556.214" sn="1.77334" a="29.2605" fwhm="0.0689074" res="9872.81" algo="Sum"/><pk mz="680.43454170" i="471.932" sn="1.50481" a="9.0436" fwhm="0.0377769" res="18011.9" algo="Sum"/><pk mz="680.47864516" i="878.371" sn="2.80072" a="55.4013" fwhm="0.0646089" res="10532.3" algo="Sum"/><pk mz="680.58192213" i="462.871" sn="1.47619" a="18.3348" fwhm="0.0513122" res="13263.6" algo="Sum"/><pk mz="680.62688887" i="619.533" sn="1.9762" a="26.65" fwhm="0.0564301" res="12061.4" algo="Sum"/><pk mz="680.71427539" i="1702.28" sn="5.4298" a="91.081" fwhm="0.0691362" res="9846" algo="Sum"/><pk mz="680.78337858" i="941.568" sn="3.00328" a="26.4662" fwhm="0.0411618" res="16539.2" algo="Sum"/><pk mz="680.89138077" i="1101.24" sn="3.51156" a="57.1444" fwhm="0.0495244" res="13748.6" algo="Sum"/><pk mz="680.95734487" i="487.808" sn="1.55614" a="20.1288" fwhm="0.0467792" res="14556.8" algo="Sum"/><pk mz="681.23712488" i="495.212" sn="1.58021" a="21.4756" fwhm="0.0525222" res="12970.5" algo="Sum"/><pk mz="681.30652064" i="485.858" sn="1.55043" a="18.4074" fwhm="0.0560851" res="12147.7" algo="Sum"/><pk mz="681.47870003" i="901.358" sn="2.87539" a="50.6841" fwhm="0.0575522" res="11841.1" algo="Sum"/><pk mz="681.72254873" i="733.024" sn="2.33886" a="36.641" fwhm="0.0720833" res="9457.43" algo="Sum"/><pk mz="681.75978805" i="638.804" sn="2.03811" a="6.38265" fwhm="0.0121406" res="56155.4" algo="Sum"/><pk mz="681.78262740" i="672.411" sn="2.1453" a="27.9226" fwhm="0.0566393" res="12037.3" algo="Sum"/><pk mz="681.89600951" i="563.94" sn="1.79942" a="21.0895" fwhm="0.0566438" res="12038.3" algo="Sum"/><pk mz="682.23026588" i="488.012" sn="1.55869" a="19.9802" fwhm="0.0567185" res="12028.4" algo="Sum"/><pk mz="682.31807707" i="537.214" sn="1.71583" a="38.4564" fwhm="0.0777497" res="8775.83" algo="Sum"/><pk mz="682.48669479" i="562.506" sn="1.79663" a="31.6603" fwhm="0.0609422" res="11198.9" algo="Sum"/><pk mz="682.58012072" i="610.894" sn="1.95158" a="27.7044" fwhm="0.0510577" res="13368.8" algo="Sum"/><pk mz="682.62947740" i="551.519" sn="1.76191" a="22.8691" fwhm="0.0566742" res="12044.8" algo="Sum"/><pk mz="682.70955090" i="1255.95" sn="4.01199" a="57.8138" fwhm="0.0608767" res="11214.6" algo="Sum"/><pk mz="682.75567287" i="1153.14" sn="3.68429" a="27.1875" fwhm="0.0309159" res="22084.3" algo="Sum"/><pk mz="682.79769879" i="1853.27" sn="5.92254" a="101.278" fwhm="0.0609929" res="11194.7" algo="Sum"/><pk mz="682.88417225" i="964.179" sn="3.08152" a="38.4663" fwhm="0.0505902" res="13498.4" algo="Sum"/><pk mz="683.42804305" i="510.875" sn="1.63215" a="31.1832" fwhm="0.0823994" res="8294.09" algo="Sum"/><pk mz="683.49915669" i="579.466" sn="1.85124" a="35.3673" fwhm="0.0705286" res="9691.1" algo="Sum"/><pk mz="683.70175512" i="674.769" sn="2.15617" a="18.151" fwhm="0.0412498" res="16574.6" algo="Sum"/><pk mz="683.72420284" i="696.682" sn="2.22633" a="13.1013" fwhm="0.0206253" res="33149.8" algo="Sum"/><pk mz="683.75113933" i="732.464" sn="2.34065" a="23.5517" fwhm="0.0464079" res="14733.5" algo="Sum"/><pk mz="683.78586712" i="671.222" sn="2.14468" a="31.4657" fwhm="0.0605027" res="11301.7" algo="Sum"/><pk mz="683.83021307" i="525.052" sn="1.67737" a="14.2367" fwhm="0.041254" res="16576.1" algo="Sum"/><pk mz="683.87746443" i="517.418" sn="1.65282" a="29.2622" fwhm="0.0707581" res="9665.01" algo="Sum"/><pk mz="684.22970267" i="528.057" sn="1.68741" a="19.0897" fwhm="0.0515341" res="13277.2" algo="Sum"/><pk mz="684.57340900" i="639.305" sn="2.04438" a="29.7584" fwhm="0.047906" res="14289.9" algo="Sum"/><pk mz="684.66133209" i="965.498" sn="3.08677" a="32.1739" fwhm="0.0515985" res="13269" algo="Sum"/><pk mz="684.68703694" i="830.078" sn="2.65382" a="12.2296" fwhm="0.0154799" res="44230.8" algo="Sum"/><pk mz="684.71035460" i="905.484" sn="2.8949" a="25.6252" fwhm="0.0412803" res="16586.8" algo="Sum"/><pk mz="684.74822465" i="1166.29" sn="3.72873" a="47.5673" fwhm="0.0567621" res="12063.5" algo="Sum"/><pk mz="684.79582177" i="1513.58" sn="4.83902" a="64.9604" fwhm="0.0495683" res="13815.2" algo="Sum"/><pk mz="685.42670875" i="32254.8" sn="103.14" a="1344.15" fwhm="0.0355369" res="19287.7" algo="Sum"/><pk mz="685.54397479" i="1108.81" sn="3.54558" a="57.9134" fwhm="0.0565461" res="12123.6" algo="Sum"/><pk mz="685.64761655" i="586.649" sn="1.8759" a="25.2089" fwhm="0.0776774" res="8826.86" algo="Sum"/><pk mz="685.67270301" i="633.814" sn="2.02672" a="20.9344" fwhm="0.046473" res="14754.2" algo="Sum"/><pk mz="685.70684952" i="616.196" sn="1.97047" a="12.1926" fwhm="0.0376683" res="18203.8" algo="Sum"/><pk mz="685.73563254" i="710.128" sn="2.27084" a="26.1999" fwhm="0.0516389" res="13279.4" algo="Sum"/><pk mz="685.75331991" i="665.762" sn="2.12897" a="6.76691" fwhm="0.010328" res="66397.6" algo="Sum"/><pk mz="685.77546148" i="691.445" sn="2.21104" a="25.7163" fwhm="0.0516409" res="13279.7" algo="Sum"/><pk mz="685.84749606" i="502.141" sn="1.60578" a="9.74826" fwhm="0.0206574" res="33201.1" algo="Sum"/><pk mz="685.86986995" i="508.552" sn="1.62653" a="19.6427" fwhm="0.0502759" res="13642.1" algo="Sum"/><pk mz="686.42997553" i="15314.3" sn="49.0151" a="664.371" fwhm="0.0367029" res="18702.3" algo="Sum"/><pk mz="686.57319738" i="928.486" sn="2.9715" a="47.3437" fwhm="0.0616441" res="11137.7" algo="Sum"/><pk mz="686.65707626" i="1272.71" sn="4.07365" a="70.8333" fwhm="0.0611236" res="11233.9" algo="Sum"/><pk mz="686.70474033" i="946.889" sn="3.03077" a="36.6812" fwhm="0.0516757" res="13288.7" algo="Sum"/><pk mz="686.75648394" i="1104.94" sn="3.53665" a="35.1512" fwhm="0.0465094" res="14766" algo="Sum"/><pk mz="686.78405117" i="1207.52" sn="3.86499" a="58.0497" fwhm="0.0723503" res="9492.49" algo="Sum"/><pk mz="686.83363963" i="948.226" sn="3.03505" a="59.9062" fwhm="0.0614964" res="11168.7" algo="Sum"/><pk mz="686.95550661" i="535.461" sn="1.71316" a="17.7921" fwhm="0.0465168" res="14767.9" algo="Sum"/><pk mz="687.43419907" i="4268.08" sn="13.6543" a="223.22" fwhm="0.0458181" res="15003.5" algo="Sum"/><pk mz="687.54477270" i="3845.53" sn="12.3068" a="196.988" fwhm="0.0460668" res="14925" algo="Sum"/><pk mz="687.65573688" i="674.04" sn="2.15715" a="25.2581" fwhm="0.0446607" res="15397.3" algo="Sum"/><pk mz="687.67413886" i="746.76" sn="2.38988" a="16.9691" fwhm="0.0310271" res="22163.7" algo="Sum"/><pk mz="687.70085777" i="697.879" sn="2.23344" a="30.1387" fwhm="0.056297" res="12215.6" algo="Sum"/><pk mz="687.76098724" i="768.035" sn="2.45796" a="27.5342" fwhm="0.0465797" res="14765.2" algo="Sum"/><pk mz="687.77698793" i="727.686" sn="2.32883" a="27.8515" fwhm="0.0356039" res="19317.5" algo="Sum"/><pk mz="687.94570343" i="566.086" sn="1.81068" a="29.0026" fwhm="0.0518848" res="13259.1" algo="Sum"/><pk mz="688.44102502" i="1093.52" sn="3.50031" a="54.3112" fwhm="0.0529242" res="13008" algo="Sum"/><pk mz="688.54931527" i="2049.8" sn="6.56603" a="107.708" fwhm="0.0615747" res="11182.3" algo="Sum"/><pk mz="688.65587218" i="1024.07" sn="3.28038" a="50.4144" fwhm="0.0659725" res="10438.5" algo="Sum"/><pk mz="688.74547240" i="1688.87" sn="5.40992" a="66.547" fwhm="0.0486605" res="14154.1" algo="Sum"/><pk mz="688.82862532" i="814.888" sn="2.61032" a="38.0345" fwhm="0.059906" res="11498.5" algo="Sum"/><pk mz="688.88868293" i="728.524" sn="2.3336" a="39.8509" fwhm="0.0697192" res="9880.9" algo="Sum"/><pk mz="688.95453967" i="520.641" sn="1.66741" a="20.8508" fwhm="0.0484485" res="14220.3" algo="Sum"/><pk mz="689.07968213" i="1940.72" sn="6.21469" a="77.487" fwhm="0.036016" res="19132.6" algo="Sum"/><pk mz="689.15290027" i="544.209" sn="1.7428" a="24.4045" fwhm="0.0604717" res="11396.3" algo="Sum"/><pk mz="689.42475671" i="542.609" sn="1.73927" a="12.9862" fwhm="0.0308017" res="22382.7" algo="Sum"/><pk mz="689.45664140" i="636.181" sn="2.03887" a="22.7527" fwhm="0.0517791" res="13315.3" algo="Sum"/><pk mz="689.55244795" i="5171.74" sn="16.5719" a="222.888" fwhm="0.0353799" res="19489.9" algo="Sum"/><pk mz="689.64133493" i="548.997" sn="1.75923" a="13.1896" fwhm="0.0310717" res="22195.2" algo="Sum"/><pk mz="689.70406666" i="663.295" sn="2.12619" a="19.157" fwhm="0.0414306" res="16647.2" algo="Sum"/><pk mz="689.74313191" i="797.274" sn="2.55543" a="25.5323" fwhm="0.0428188" res="16108.4" algo="Sum"/><pk mz="689.77412669" i="786.781" sn="2.52168" a="42.0577" fwhm="0.0665475" res="10365.1" algo="Sum"/><pk mz="690.08161083" i="552.187" sn="1.76969" a="27.159" fwhm="0.0458417" res="15053.6" algo="Sum"/><pk mz="690.55496282" i="2494.14" sn="7.99383" a="110.501" fwhm="0.0405346" res="17036.2" algo="Sum"/><pk mz="690.60158223" i="765.35" sn="2.45298" a="21.2094" fwhm="0.0635818" res="10861.6" algo="Sum"/><pk mz="690.65539156" i="769.875" sn="2.46807" a="36.7938" fwhm="0.0621888" res="11105.8" algo="Sum"/><pk mz="690.74304086" i="1629.83" sn="5.22493" a="63.2051" fwhm="0.0569117" res="12137.1" algo="Sum"/><pk mz="690.76874647" i="1405.76" sn="4.50661" a="46.6361" fwhm="0.0475177" res="14537.1" algo="Sum"/><pk mz="690.89227592" i="839.133" sn="2.69014" a="26.6029" fwhm="0.0466492" res="14810.4" algo="Sum"/><pk mz="690.91995561" i="1081.17" sn="3.46609" a="55.7475" fwhm="0.0483641" res="14285.8" algo="Sum"/><pk mz="691.41024022" i="774.94" sn="2.48528" a="44.7539" fwhm="0.0606979" res="11391" algo="Sum"/><pk mz="691.50984287" i="502.203" sn="1.61059" a="22.7983" fwhm="0.114619" res="6033.1" algo="Sum"/><pk mz="691.55824906" i="831.039" sn="2.66524" a="45.1423" fwhm="0.0672727" res="10279.9" algo="Sum"/><pk mz="691.72366070" i="713.324" sn="2.28686" a="29.7598" fwhm="0.0450411" res="15357.6" algo="Sum"/><pk mz="691.75023677" i="694.683" sn="2.2273" a="13.8346" fwhm="0.020746" res="33343.8" algo="Sum"/><pk mz="691.77263911" i="674.87" sn="2.16379" a="34.7256" fwhm="0.0726132" res="9526.81" algo="Sum"/><pk mz="691.82885834" i="518.095" sn="1.66138" a="14.3647" fwhm="0.0382926" res="18066.9" algo="Sum"/><pk mz="691.86224999" i="490.644" sn="1.57353" a="16.1217" fwhm="0.0460369" res="15028.4" algo="Sum"/><pk mz="692.18958687" i="553.165" sn="1.77476" a="17.6138" fwhm="0.0478427" res="14468" algo="Sum"/><pk mz="692.52509855" i="468.932" sn="1.50623" a="19.4617" fwhm="0.0494948" res="13991.9" algo="Sum"/><pk mz="692.55837803" i="568.527" sn="1.82613" a="17.9583" fwhm="0.0467057" res="14828.1" algo="Sum"/><pk mz="692.61116142" i="1427.97" sn="4.58621" a="80.1217" fwhm="0.0487428" res="14209.5" algo="Sum"/><pk mz="692.73464525" i="1097.96" sn="3.52721" a="77.7053" fwhm="0.0752606" res="9204.47" algo="Sum"/><pk mz="692.79043158" i="1553.21" sn="4.98973" a="66.7432" fwhm="0.0461161" res="15022.7" algo="Sum"/><pk mz="692.82557334" i="1761.52" sn="5.65893" a="69.948" fwhm="0.0488591" res="14180.1" algo="Sum"/><pk mz="692.96684568" i="748.343" sn="2.40548" a="38.2618" fwhm="0.0480445" res="14423.4" algo="Sum"/><pk mz="693.42394462" i="545.973" sn="1.75508" a="25.1514" fwhm="0.0635684" res="10908.3" algo="Sum"/><pk mz="693.45362257" i="502.525" sn="1.61544" a="28.2375" fwhm="0.0812677" res="8532.96" algo="Sum"/><pk mz="693.55275248" i="535.138" sn="1.72085" a="31.0326" fwhm="0.0696319" res="9960.27" algo="Sum"/><pk mz="693.61537695" i="617.821" sn="1.98698" a="32.0756" fwhm="0.070512" res="9836.85" algo="Sum"/><pk mz="693.72410452" i="748.752" sn="2.40822" a="26.3241" fwhm="0.0436186" res="15904.3" algo="Sum"/><pk mz="693.75793287" i="705.215" sn="2.26796" a="20.5382" fwhm="0.0415522" res="16696" algo="Sum"/><pk mz="693.78376542" i="696.404" sn="2.23942" a="20.4981" fwhm="0.0415532" res="16696.3" algo="Sum"/><pk mz="693.81633247" i="670.71" sn="2.15687" a="30.8144" fwhm="0.0603395" res="11498.6" algo="Sum"/><pk mz="694.19264833" i="479.894" sn="1.54517" a="29.0195" fwhm="0.0667548" res="10399.1" algo="Sum"/><pk mz="694.55637579" i="492.632" sn="1.58929" a="16.5337" fwhm="0.0387582" res="17920.2" algo="Sum"/><pk mz="694.62194310" i="1199" sn="3.868" a="58.1528" fwhm="0.054509" res="12743.2" algo="Sum"/><pk mz="694.69086875" i="1111.72" sn="3.58648" a="71.3275" fwhm="0.0816436" res="8508.82" algo="Sum"/><pk mz="694.74422632" i="819.471" sn="2.64375" a="12.7957" fwhm="0.00926323" res="75000.2" algo="Sum"/><pk mz="694.79096202" i="1808.31" sn="5.83457" a="87.2566" fwhm="0.0603828" res="11506.4" algo="Sum"/><pk mz="694.96624159" i="591.969" sn="1.91314" a="31.7549" fwhm="0.0530456" res="13101.3" algo="Sum"/><pk mz="695.09032135" i="2700.65" sn="8.74116" a="97.6138" fwhm="0.0325191" res="21374.8" algo="Sum"/><pk mz="695.38960607" i="671.31" sn="2.17103" a="42.7686" fwhm="0.0727456" res="9559.2" algo="Sum"/><pk mz="695.44768152" i="476.319" sn="1.54083" a="13.1086" fwhm="0.0416029" res="16716.3" algo="Sum"/><pk mz="695.50741131" i="784.335" sn="2.53823" a="41.1978" fwhm="0.0595908" res="11671.4" algo="Sum"/><pk mz="695.56800633" i="1247.64" sn="4.03718" a="53.382" fwhm="0.0410302" res="16952.6" algo="Sum"/><pk mz="695.63720330" i="731.411" sn="2.36685" a="30.6695" fwhm="0.0406326" res="17120.2" algo="Sum"/><pk mz="695.70254377" i="650.392" sn="2.10507" a="34.0736" fwhm="0.064078" res="10857.1" algo="Sum"/><pk mz="695.73719897" i="684.433" sn="2.21565" a="26.1376" fwhm="0.0520144" res="13375.9" algo="Sum"/><pk mz="695.78381177" i="728.521" sn="2.35896" a="17.3561" fwhm="0.0272735" res="25511.4" algo="Sum"/><pk mz="695.79573463" i="832.336" sn="2.69528" a="21.283" fwhm="0.029858" res="23303.5" algo="Sum"/><pk mz="696.09451837" i="763.819" sn="2.47348" a="32.8565" fwhm="0.0375178" res="18553.7" algo="Sum"/><pk mz="696.39478392" i="466.463" sn="1.51066" a="25.685" fwhm="0.0420989" res="16541.9" algo="Sum"/><pk mz="696.50095637" i="488.843" sn="1.58346" a="16.3143" fwhm="0.0417701" res="16674.6" algo="Sum"/><pk mz="696.57131767" i="851.018" sn="2.75675" a="37.6056" fwhm="0.0505416" res="13782.1" algo="Sum"/><pk mz="696.64707022" i="964.694" sn="3.12678" a="32.7791" fwhm="0.0497838" res="13993.4" algo="Sum"/><pk mz="696.68625159" i="1155.81" sn="3.74685" a="63.2943" fwhm="0.0780751" res="8923.29" algo="Sum"/><pk mz="696.73346052" i="1039.64" sn="3.37097" a="29.3578" fwhm="0.0363256" res="19180.3" algo="Sum"/><pk mz="696.78919172" i="1509.32" sn="4.89397" a="97.4764" fwhm="0.0657823" res="10592.3" algo="Sum"/><pk mz="696.86562810" i="747.096" sn="2.42246" a="47.2747" fwhm="0.0713389" res="9768.38" algo="Sum"/><pk mz="696.94178533" i="477.397" sn="1.54775" a="12.7818" fwhm="0.0356586" res="19544.8" algo="Sum"/><pk mz="697.51939529" i="6595.78" sn="21.4253" a="254.715" fwhm="0.0347829" res="20053.5" algo="Sum"/><pk mz="697.64496110" i="565.057" sn="1.83571" a="21.7529" fwhm="0.0572255" res="12191.2" algo="Sum"/><pk mz="697.67549769" i="675.685" sn="2.19524" a="18.4714" fwhm="0.0416692" res="16743.2" algo="Sum"/><pk mz="697.71735642" i="845.679" sn="2.74753" a="34.2213" fwhm="0.0572967" res="12177.3" algo="Sum"/><pk mz="697.78431044" i="658.702" sn="2.13986" a="21.7855" fwhm="0.0468821" res="14883.8" algo="Sum"/><pk mz="697.84746382" i="488.825" sn="1.58787" a="9.21313" fwhm="0.0208373" res="33490.3" algo="Sum"/><pk mz="697.87318574" i="481.545" sn="1.56422" a="16.7278" fwhm="0.0520945" res="13396.3" algo="Sum"/><pk mz="698.52407901" i="2825.72" sn="9.17404" a="134.047" fwhm="0.0371813" res="18787" algo="Sum"/><pk mz="698.60078058" i="511.768" sn="1.66151" a="7.49711" fwhm="0.0310014" res="22534.5" algo="Sum"/><pk mz="698.60989825" i="481.857" sn="1.56441" a="7.62057" fwhm="0.00931477" res="75000.2" algo="Sum"/><pk mz="698.69076315" i="1012.76" sn="3.28824" a="41.7588" fwhm="0.0573367" res="12185.7" algo="Sum"/><pk mz="698.73814362" i="1148.23" sn="3.72821" a="38.6248" fwhm="0.0469133" res="14894.3" algo="Sum"/><pk mz="698.77461894" i="1771.94" sn="5.75333" a="107.888" fwhm="0.0687859" res="10158.7" algo="Sum"/><pk mz="698.86224671" i="832.043" sn="2.70161" a="43.4236" fwhm="0.0657641" res="10626.8" algo="Sum"/><pk mz="698.91117091" i="570.355" sn="1.85174" a="27.8034" fwhm="0.0592522" res="11795.5" algo="Sum"/><pk mz="698.97999721" i="552.823" sn="1.79486" a="26.7081" fwhm="0.0684261" res="10215.1" algo="Sum"/><pk mz="699.39612987" i="495.053" sn="1.60976" a="33.0489" fwhm="0.0602567" res="11606.9" algo="Sum"/><pk mz="699.52955914" i="1126.74" sn="3.66415" a="66.2051" fwhm="0.0488128" res="14330.9" algo="Sum"/><pk mz="699.70289770" i="787.23" sn="2.56027" a="22.3316" fwhm="0.0661422" res="10578.8" algo="Sum"/><pk mz="699.71512296" i="743.709" sn="2.41873" a="7.80744" fwhm="0.00932951" res="75000.2" algo="Sum"/><pk mz="699.72302779" i="798.036" sn="2.59541" a="7.7526" fwhm="0.0187878" res="37243.5" algo="Sum"/><pk mz="699.73823093" i="769.457" sn="2.50247" a="15.2526" fwhm="0.0301131" res="23237" algo="Sum"/><pk mz="699.76451622" i="812.431" sn="2.64223" a="18.6875" fwhm="0.0312989" res="22357.5" algo="Sum"/><pk mz="699.82735178" i="589.267" sn="1.9166" a="16.3904" fwhm="0.0365171" res="19164.4" algo="Sum"/><pk mz="699.86100450" i="526.907" sn="1.71371" a="14.5251" fwhm="0.0417347" res="16769.3" algo="Sum"/><pk mz="700.52813965" i="872.34" sn="2.8383" a="45.5025" fwhm="0.0612458" res="11438" algo="Sum"/><pk mz="700.64272715" i="918.336" sn="2.98827" a="49.3286" fwhm="0.0660358" res="10610.1" algo="Sum"/><pk mz="700.72801172" i="1001.09" sn="3.25755" a="25.2787" fwhm="0.0499967" res="14015.5" algo="Sum"/><pk mz="700.77271468" i="1473.2" sn="4.79381" a="78.8191" fwhm="0.0728455" res="9619.99" algo="Sum"/><pk mz="700.83257658" i="725.07" sn="2.35938" a="23.7357" fwhm="0.0601743" res="11646.7" algo="Sum"/><pk mz="700.92571768" i="531.219" sn="1.72866" a="26.2695" fwhm="0.059849" res="11711.6" algo="Sum"/><pk mz="700.97754579" i="487.615" sn="1.58742" a="17.7779" fwhm="0.0464291" res="15097.8" algo="Sum"/><pk mz="701.21978195" i="476.245" sn="1.55016" a="16.0077" fwhm="0.0427859" res="16389" algo="Sum"/><pk mz="701.40255264" i="16545.1" sn="53.8278" a="628.723" fwhm="0.0332547" res="21091.9" algo="Sum"/><pk mz="701.48362080" i="1103.35" sn="3.58991" a="36.898" fwhm="0.0470058" res="14923.3" algo="Sum"/><pk mz="701.55156139" i="11584.5" sn="37.6919" a="480.319" fwhm="0.0347832" res="20169.3" algo="Sum"/><pk mz="701.65782967" i="684.06" sn="2.22568" a="25.0845" fwhm="0.052235" res="13432.7" algo="Sum"/><pk mz="701.71578328" i="819.646" sn="2.66683" a="30.7113" fwhm="0.0522376" res="13433.2" algo="Sum"/><pk mz="701.77538949" i="723.195" sn="2.35301" a="42.5912" fwhm="0.0835832" res="8396.13" algo="Sum"/><pk mz="702.22178460" i="689.592" sn="2.24131" a="34.1008" fwhm="0.0456429" res="15385.1" algo="Sum"/><pk mz="702.40577870" i="7765.33" sn="25.24" a="310.127" fwhm="0.0333253" res="21077.3" algo="Sum"/><pk mz="702.49198973" i="658.94" sn="2.14204" a="21.8427" fwhm="0.0470394" res="14934.1" algo="Sum"/><pk mz="702.55407989" i="5745.6" sn="18.6795" a="241.158" fwhm="0.035678" res="19691.5" algo="Sum"/><pk mz="702.63772530" i="1305.79" sn="4.24525" a="66.2595" fwhm="0.0521554" res="13472" algo="Sum"/><pk mz="702.69118504" i="904.371" sn="2.9402" a="26.85" fwhm="0.0418188" res="16803.2" algo="Sum"/><pk mz="702.75547709" i="1271.43" sn="4.13353" a="60.3432" fwhm="0.062678" res="11212.2" algo="Sum"/><pk mz="702.82224350" i="1009.63" sn="3.28239" a="23.959" fwhm="0.0593136" res="11849.3" algo="Sum"/><pk mz="702.85349054" i="1246.64" sn="4.05295" a="69.3476" fwhm="0.0558211" res="12591.2" algo="Sum"/><pk mz="702.92140707" i="567.588" sn="1.84537" a="15.9326" fwhm="0.0403446" res="17422.9" algo="Sum"/><pk mz="703.22196686" i="519.193" sn="1.68731" a="27.6493" fwhm="0.0541852" res="12978.1" algo="Sum"/><pk mz="703.25069970" i="569.857" sn="1.85202" a="21.091" fwhm="0.0469201" res="14988.3" algo="Sum"/><pk mz="703.40679676" i="3303.47" sn="10.7411" a="150.946" fwhm="0.038808" res="18125.3" algo="Sum"/><pk mz="703.56839044" i="68563.6" sn="222.946" a="2438.11" fwhm="0.0302963" res="23223" algo="Sum"/><pk mz="703.69540770" i="860.057" sn="2.79662" a="20.9281" fwhm="0.0313868" res="22420.1" algo="Sum"/><pk mz="703.76709643" i="820.615" sn="2.66836" a="42.9523" fwhm="0.0579275" res="12149.1" algo="Sum"/><pk mz="703.81851889" i="576.47" sn="1.87448" a="14.0102" fwhm="0.0313895" res="22422.1" algo="Sum"/><pk mz="703.84974729" i="558.422" sn="1.8158" a="15.8704" fwhm="0.0366219" res="19219.4" algo="Sum"/><pk mz="703.87604781" i="481.669" sn="1.56622" a="13.4589" fwhm="0.0610119" res="11536.7" algo="Sum"/><pk mz="704.22241554" i="620.806" sn="2.01759" a="40.1052" fwhm="0.0729334" res="9655.69" algo="Sum"/><pk mz="704.40948342" i="1142.11" sn="3.71307" a="74.1248" fwhm="0.0472655" res="14903.3" algo="Sum"/><pk mz="704.57169363" i="29453.3" sn="95.7595" a="1075.72" fwhm="0.0327336" res="21524.4" algo="Sum"/><pk mz="704.68103017" i="1159.72" sn="3.77051" a="27.3971" fwhm="0.0314086" res="22435.9" algo="Sum"/><pk mz="704.72547288" i="1322.04" sn="4.29827" a="62.8971" fwhm="0.0628188" res="11218.4" algo="Sum"/><pk mz="704.81701774" i="1140.15" sn="3.70695" a="47.9747" fwhm="0.0557493" res="12642.6" algo="Sum"/><pk mz="704.86000669" i="943.338" sn="3.06737" a="45.295" fwhm="0.0658927" res="10697.1" algo="Sum"/><pk mz="704.90801827" i="506.588" sn="1.64723" a="13.8317" fwhm="0.0418851" res="16829.6" algo="Sum"/><pk mz="705.04703715" i="628.926" sn="2.04494" a="32.1412" fwhm="0.0484794" res="14543.2" algo="Sum"/><pk mz="705.12816022" i="468.564" sn="1.52409" a="22.9512" fwhm="0.055476" res="12710.5" algo="Sum"/><pk mz="705.21853716" i="502.177" sn="1.63335" a="21.7068" fwhm="0.0565623" res="12468" algo="Sum"/><pk mz="705.40847211" i="591.792" sn="1.92519" a="24.8855" fwhm="0.0419744" res="16805.7" algo="Sum"/><pk mz="705.49180426" i="809.724" sn="2.63445" a="54.0785" fwhm="0.0687036" res="10268.6" algo="Sum"/><pk mz="705.57678624" i="9500.37" sn="30.9107" a="404.111" fwhm="0.0359763" res="19612.3" algo="Sum"/><pk mz="705.65875670" i="680.091" sn="2.21268" a="16.1355" fwhm="0.0314305" res="22451.4" algo="Sum"/><pk mz="705.70892897" i="773.302" sn="2.51695" a="18.5808" fwhm="0.0314314" res="22452.3" algo="Sum"/><pk mz="705.72796227" i="777.875" sn="2.53185" a="15.1818" fwhm="0.0209546" res="33678.9" algo="Sum"/><pk mz="705.75033393" i="793.297" sn="2.58227" a="18.7841" fwhm="0.0314325" res="22452.9" algo="Sum"/><pk mz="705.81292562" i="634.346" sn="2.06627" a="25.5332" fwhm="0.0525123" res="13440.9" algo="Sum"/><pk mz="705.86756196" i="554.783" sn="1.80851" a="24.2943" fwhm="0.0681091" res="10363.8" algo="Sum"/><pk mz="706.22375698" i="466.486" sn="1.52194" a="17.3569" fwhm="0.0524052" res="13476.2" algo="Sum"/><pk mz="706.53335015" i="1136.92" sn="3.70862" a="35.3402" fwhm="0.0449994" res="15700.9" algo="Sum"/><pk mz="706.58219570" i="2746.02" sn="8.95772" a="156.737" fwhm="0.042901" res="16470.1" algo="Sum"/><pk mz="706.67786867" i="1005.78" sn="3.28256" a="28.0623" fwhm="0.0419372" res="16850.9" algo="Sum"/><pk mz="706.71768598" i="1213.34" sn="3.96025" a="52.5116" fwhm="0.0576652" res="12255.5" algo="Sum"/><pk mz="706.74803752" i="1226.52" sn="4.00327" a="64.3102" fwhm="0.0688356" res="10267.2" algo="Sum"/><pk mz="706.82309173" i="944.159" sn="3.08175" a="41.5623" fwhm="0.0576697" res="12256.4" algo="Sum"/><pk mz="707.35521108" i="580.372" sn="1.89622" a="30.141" fwhm="0.0626074" res="11298.3" algo="Sum"/><pk mz="707.48107103" i="590.264" sn="1.93099" a="31.5578" fwhm="0.0561192" res="12606.7" algo="Sum"/><pk mz="707.53666562" i="698.553" sn="2.28461" a="29.493" fwhm="0.0582055" res="12155.8" algo="Sum"/><pk mz="707.58636174" i="796.328" sn="2.60476" a="43.6533" fwhm="0.0609448" res="11610.3" algo="Sum"/><pk mz="707.72306307" i="711.351" sn="2.32688" a="17.7872" fwhm="0.0314761" res="22484.5" algo="Sum"/><pk mz="707.75853995" i="792.982" sn="2.59365" a="32.9933" fwhm="0.043566" res="16245.7" algo="Sum"/><pk mz="707.81668624" i="595.522" sn="1.94788" a="22.4812" fwhm="0.0466699" res="15166.4" algo="Sum"/><pk mz="707.85898977" i="486.643" sn="1.59181" a="20.5463" fwhm="0.0386194" res="18329.1" algo="Sum"/><pk mz="708.49732270" i="472.222" sn="1.5495" a="20.3337" fwhm="0.0562715" res="12590.7" algo="Sum"/><pk mz="708.58571647" i="826.172" sn="2.71136" a="40.4313" fwhm="0.0510629" res="13876.7" algo="Sum"/><pk mz="708.63934748" i="719.321" sn="2.36095" a="26.889" fwhm="0.0511437" res="13855.8" algo="Sum"/><pk mz="708.71118772" i="1003.97" sn="3.29501" a="57.4847" fwhm="0.0523848" res="13529" algo="Sum"/><pk mz="708.76488441" i="1913.12" sn="6.27961" a="87.7158" fwhm="0.0488402" res="14511.9" algo="Sum"/><pk mz="708.79354903" i="1635.3" sn="5.36841" a="66.9575" fwhm="0.0527531" res="13436.1" algo="Sum"/><pk mz="708.87281315" i="648.961" sn="2.13132" a="19.8964" fwhm="0.0411282" res="17235.7" algo="Sum"/><pk mz="708.94181924" i="752.738" sn="2.47184" a="40.4321" fwhm="0.0463484" res="15295.9" algo="Sum"/><pk mz="709.53890058" i="921.177" sn="3.03066" a="48.1592" fwhm="0.0552257" res="12848" algo="Sum"/><pk mz="709.63437883" i="516.188" sn="1.69923" a="22.1989" fwhm="0.0443914" res="15985.8" algo="Sum"/><pk mz="709.69867956" i="701.531" sn="2.30907" a="27.7994" fwhm="0.0525335" res="13509.5" algo="Sum"/><pk mz="709.73194668" i="736.735" sn="2.42538" a="18.6576" fwhm="0.0315209" res="22516.2" algo="Sum"/><pk mz="709.75907768" i="808.424" sn="2.66182" a="35.0201" fwhm="0.0577899" res="12281.7" algo="Sum"/><pk mz="709.84188308" i="548.279" sn="1.80533" a="12.3536" fwhm="0.0289883" res="24487.2" algo="Sum"/><pk mz="710.54128106" i="635.68" sn="2.09644" a="25.2486" fwhm="0.0559687" res="12695.3" algo="Sum"/><pk mz="710.58134369" i="795.287" sn="2.62318" a="30.7511" fwhm="0.0521284" res="13631.4" algo="Sum"/><pk mz="710.67274422" i="1054.97" sn="3.48213" a="88.1849" fwhm="0.0901844" res="7880.22" algo="Sum"/><pk mz="710.76398928" i="2241.59" sn="7.39939" a="114.897" fwhm="0.0563203" res="12620" algo="Sum"/><pk mz="710.93437921" i="596.988" sn="1.97071" a="34.7493" fwhm="0.0555347" res="12801.6" algo="Sum"/><pk mz="711.06231874" i="1934.23" sn="6.38418" a="85.4715" fwhm="0.0372666" res="19080.4" algo="Sum"/><pk mz="711.53640227" i="5405.35" sn="17.8773" a="279.92" fwhm="0.041897" res="16983" algo="Sum"/><pk mz="711.63303173" i="528.976" sn="1.74983" a="12.2238" fwhm="0.0315631" res="22546.3" algo="Sum"/><pk mz="711.71891158" i="746.515" sn="2.46949" a="25.8182" fwhm="0.0473472" res="15031.9" algo="Sum"/><pk mz="711.76256389" i="884.598" sn="2.92627" a="44.1919" fwhm="0.059783" res="11905.8" algo="Sum"/><pk mz="711.82154119" i="571.14" sn="1.88917" a="18.6708" fwhm="0.0420901" res="16911.9" algo="Sum"/><pk mz="712.06606347" i="521.369" sn="1.72391" a="28.8263" fwhm="0.0474829" res="14996.3" algo="Sum"/><pk mz="712.24838012" i="770.301" sn="2.55102" a="33.2118" fwhm="0.060991" res="11677.9" algo="Sum"/><pk mz="712.54030457" i="2647.22" sn="8.78114" a="162.468" fwhm="0.0515744" res="13815.8" algo="Sum"/><pk mz="712.66807271" i="1353.82" sn="4.49066" a="56.3157" fwhm="0.0551526" res="12921.7" algo="Sum"/><pk mz="712.71095806" i="1057.62" sn="3.50845" a="36.1202" fwhm="0.0473805" res="15042.3" algo="Sum"/><pk mz="712.76258825" i="1826.77" sn="6.05994" a="104.706" fwhm="0.0656088" res="10863.8" algo="Sum"/><pk mz="712.85168092" i="951.118" sn="3.15515" a="55.2382" fwhm="0.0686883" res="10378.1" algo="Sum"/><pk mz="713.25832658" i="521.157" sn="1.72915" a="19.5376" fwhm="0.0486244" res="14668.7" algo="Sum"/><pk mz="713.49529374" i="1307.5" sn="4.34359" a="65.2081" fwhm="0.0635731" res="11223.2" algo="Sum"/><pk mz="713.54130734" i="1069.15" sn="3.55181" a="42.6537" fwhm="0.0544246" res="13110.6" algo="Sum"/><pk mz="713.68756691" i="721.414" sn="2.3971" a="14.2505" fwhm="0.0210723" res="33868.4" algo="Sum"/><pk mz="713.70845554" i="799.562" sn="2.65677" a="26.5958" fwhm="0.0474137" res="15052.8" algo="Sum"/><pk mz="713.75200412" i="782.193" sn="2.59906" a="25.8433" fwhm="0.0419838" res="17000.7" algo="Sum"/><pk mz="713.76834013" i="734.392" sn="2.44018" a="20.4216" fwhm="0.0368793" res="19354.2" algo="Sum"/><pk mz="713.79931045" i="598.526" sn="1.98867" a="17.0759" fwhm="0.0713711" res="10001.2" algo="Sum"/><pk mz="713.84434006" i="550.447" sn="1.8287" a="30.83" fwhm="0.0400097" res="17841.8" algo="Sum"/><pk mz="714.24466483" i="509.015" sn="1.69158" a="25.084" fwhm="0.0607931" res="11748.8" algo="Sum"/><pk mz="714.53101418" i="891.73" sn="2.9708" a="51.4323" fwhm="0.060926" res="11727.8" algo="Sum"/><pk mz="714.66672967" i="1284.32" sn="4.27801" a="53.0309" fwhm="0.0546877" res="13068.2" algo="Sum"/><pk mz="714.70789305" i="1126.74" sn="3.75315" a="39.4692" fwhm="0.0474468" res="15063.3" algo="Sum"/><pk mz="714.75412228" i="1536.4" sn="5.11768" a="95.7264" fwhm="0.0735207" res="9721.81" algo="Sum"/><pk mz="714.84764544" i="943.069" sn="3.14124" a="50.3767" fwhm="0.0648533" res="11022.5" algo="Sum"/><pk mz="714.95519489" i="512.942" sn="1.70854" a="16.9464" fwhm="0.0472351" res="15136.1" algo="Sum"/><pk mz="715.49660148" i="570.773" sn="1.90254" a="27.3139" fwhm="0.0524491" res="13641.7" algo="Sum"/><pk mz="715.56719085" i="752.852" sn="2.50946" a="30.3966" fwhm="0.055783" res="12827.7" algo="Sum"/><pk mz="715.63685070" i="704.125" sn="2.34671" a="27.3145" fwhm="0.0454216" res="15755.4" algo="Sum"/><pk mz="715.68479375" i="775.033" sn="2.58277" a="28.906" fwhm="0.0374782" res="19096" algo="Sum"/><pk mz="715.70845860" i="812.784" sn="2.70857" a="27.1264" fwhm="0.0474801" res="15073.9" algo="Sum"/><pk mz="715.75025492" i="829.461" sn="2.76415" a="34.5547" fwhm="0.0575276" res="12441.9" algo="Sum"/><pk mz="715.83296530" i="530.95" sn="1.76928" a="18.5182" fwhm="0.037629" res="19023.4" algo="Sum"/><pk mz="715.87716066" i="588.021" sn="1.95977" a="18.1917" fwhm="0.0414198" res="17283.5" algo="Sum"/><pk mz="716.25696018" i="469.407" sn="1.56427" a="17.4393" fwhm="0.0514338" res="13925.8" algo="Sum"/><pk mz="716.54957182" i="1012.55" sn="3.37579" a="55.4051" fwhm="0.0666749" res="10746.9" algo="Sum"/><pk mz="716.61821300" i="794.588" sn="2.64921" a="29.0456" fwhm="0.052789" res="13575.2" algo="Sum"/><pk mz="716.67455487" i="987.913" sn="3.29377" a="41.0836" fwhm="0.0580697" res="12341.6" algo="Sum"/><pk mz="716.70605484" i="1068.13" sn="3.56121" a="36.6096" fwhm="0.047513" res="15084.4" algo="Sum"/><pk mz="716.74546316" i="1182.8" sn="3.94354" a="59.7724" fwhm="0.0685068" res="10462.4" algo="Sum"/><pk mz="716.79052746" i="996.73" sn="3.32313" a="44.3714" fwhm="0.0537521" res="13335.1" algo="Sum"/><pk mz="716.85646521" i="856.406" sn="2.8554" a="30.6745" fwhm="0.0527977" res="13577.4" algo="Sum"/><pk mz="716.94772668" i="474.294" sn="1.58129" a="27.226" fwhm="0.0597817" res="11992.8" algo="Sum"/><pk mz="717.07329760" i="2029.51" sn="6.76488" a="91.3759" fwhm="0.0368674" res="19450.1" algo="Sum"/><pk mz="717.36787977" i="625.144" sn="2.08576" a="38.5833" fwhm="0.0746862" res="9605.09" algo="Sum"/><pk mz="717.45090114" i="639.663" sn="2.13427" a="30.7713" fwhm="0.0543793" res="13193.5" algo="Sum"/><pk mz="717.51658092" i="881.285" sn="2.93994" a="39.6247" fwhm="0.0588385" res="12194.7" algo="Sum"/><pk mz="717.58419557" i="2185.38" sn="7.29038" a="127.565" fwhm="0.0455531" res="15752.7" algo="Sum"/><pk mz="717.69658437" i="819.77" sn="2.73466" a="30.4364" fwhm="0.0483571" res="14841.6" algo="Sum"/><pk mz="717.74306363" i="782.221" sn="2.60945" a="22.9546" fwhm="0.0422643" res="16982.3" algo="Sum"/><pk mz="717.80401676" i="587.48" sn="1.95961" a="28.3082" fwhm="0.0564247" res="12721.5" algo="Sum"/><pk mz="717.85341881" i="471.667" sn="1.57319" a="21.2877" fwhm="0.063402" res="11322.2" algo="Sum"/><pk mz="718.07562054" i="607.98" sn="2.02856" a="29.7319" fwhm="0.0434021" res="16544.7" algo="Sum"/><pk mz="718.19241070" i="570.8" sn="1.90482" a="52.0418" fwhm="0.0714381" res="10053.3" algo="Sum"/><pk mz="718.57174750" i="2934.84" sn="9.79728" a="172.195" fwhm="0.0578069" res="12430.5" algo="Sum"/><pk mz="718.66298715" i="944.109" sn="3.15169" a="26.5715" fwhm="0.0422914" res="16993.1" algo="Sum"/><pk mz="718.71190075" i="1018.48" sn="3.39997" a="56.943" fwhm="0.0598126" res="12016.1" algo="Sum"/><pk mz="718.74462454" i="990.6" sn="3.30689" a="18.9846" fwhm="0.021147" res="33988" algo="Sum"/><pk mz="718.79622377" i="1213.71" sn="4.05237" a="56.1494" fwhm="0.0576678" res="12464.4" algo="Sum"/><pk mz="718.82657174" i="1197.43" sn="3.99843" a="73.6289" fwhm="0.0569479" res="12622.5" algo="Sum"/><pk mz="719.20421038" i="496.528" sn="1.65865" a="14.5983" fwhm="0.0370192" res="19427.9" algo="Sum"/><pk mz="719.56999934" i="1796.67" sn="6.00275" a="111.194" fwhm="0.064333" res="11185.1" algo="Sum"/><pk mz="719.69034640" i="655.936" sn="2.19095" a="16.8477" fwhm="0.0317413" res="22673.6" algo="Sum"/><pk mz="719.74269767" i="782.71" sn="2.61434" a="40.204" fwhm="0.0592132" res="12155.1" algo="Sum"/><pk mz="719.78805661" i="682.994" sn="2.28139" a="28.5434" fwhm="0.0581967" res="12368.2" algo="Sum"/><pk mz="719.83073910" i="566.962" sn="1.89444" a="16.1544" fwhm="0.0423261" res="17006.8" algo="Sum"/><pk mz="720.20364158" i="550.51" sn="1.84216" a="33.471" fwhm="0.0678915" res="10608.2" algo="Sum"/><pk mz="720.50466561" i="473.376" sn="1.58341" a="22.0121" fwhm="0.0393401" res="18314.8" algo="Sum"/><pk mz="720.58254021" i="2292.47" sn="7.6699" a="159.274" fwhm="0.0608599" res="11840" algo="Sum"/><pk mz="720.66112130" i="894.197" sn="2.99236" a="25.4907" fwhm="0.0423502" res="17016.7" algo="Sum"/><pk mz="720.69914226" i="1356.15" sn="4.53868" a="64.7675" fwhm="0.066643" res="10814.3" algo="Sum"/><pk mz="720.79134996" i="1202.28" sn="4.02365" a="67.0256" fwhm="0.071458" res="10086.9" algo="Sum"/><pk mz="720.88172126" i="496.874" sn="1.66405" a="19.2528" fwhm="0.0529461" res="13615.4" algo="Sum"/><pk mz="721.19243784" i="500.364" sn="1.68013" a="27.72" fwhm="0.0663649" res="10867.1" algo="Sum"/><pk mz="721.48259663" i="636.845" sn="2.13792" a="44.7611" fwhm="0.0566372" res="12738.7" algo="Sum"/><pk mz="721.58653780" i="1217.18" sn="4.08824" a="63.4502" fwhm="0.0614065" res="11751" algo="Sum"/><pk mz="721.64584237" i="609.843" sn="2.04866" a="20.3329" fwhm="0.0476766" res="15136.3" algo="Sum"/><pk mz="721.69735076" i="737.821" sn="2.47857" a="31.122" fwhm="0.0462934" res="15589.6" algo="Sum"/><pk mz="721.72522913" i="759.444" sn="2.55115" a="18.7935" fwhm="0.0317861" res="22705.7" algo="Sum"/><pk mz="721.77454051" i="690.485" sn="2.31917" a="23.788" fwhm="0.0476809" res="15137.6" algo="Sum"/><pk mz="721.80572014" i="641.709" sn="2.15535" a="15.1291" fwhm="0.0317881" res="22706.8" algo="Sum"/><pk mz="721.83751232" i="541.242" sn="1.81804" a="18.4927" fwhm="0.047683" res="15138.2" algo="Sum"/><pk mz="721.86886650" i="545.229" sn="1.83168" a="11.5189" fwhm="0.0257703" res="28011.6" algo="Sum"/><pk mz="722.19988947" i="500.169" sn="1.68199" a="20.5759" fwhm="0.0541755" res="13330.8" algo="Sum"/><pk mz="722.27727754" i="760.579" sn="2.55771" a="36.1843" fwhm="0.0572178" res="12623.3" algo="Sum"/><pk mz="722.50311255" i="1278.06" sn="4.30122" a="67.4077" fwhm="0.046974" res="15380.9" algo="Sum"/><pk mz="722.54760793" i="795.559" sn="2.67814" a="31.3922" fwhm="0.0530071" res="13631.1" algo="Sum"/><pk mz="722.60500313" i="867.88" sn="2.92161" a="47.5429" fwhm="0.0793133" res="9110.76" algo="Sum"/><pk mz="722.69699724" i="1562.32" sn="5.25965" a="72.9704" fwhm="0.0697872" res="10355.7" algo="Sum"/><pk mz="722.78116344" i="958.854" sn="3.2291" a="29.159" fwhm="0.0424124" res="17041.8" algo="Sum"/><pk mz="722.87591784" i="919.892" sn="3.09917" a="51.9781" fwhm="0.055874" res="12937.6" algo="Sum"/><pk mz="723.28281394" i="478.292" sn="1.6162" a="24.1412" fwhm="0.0742478" res="9741.47" algo="Sum"/><pk mz="723.53513408" i="10392.6" sn="35.1415" a="426.363" fwhm="0.0353214" res="20484.4" algo="Sum"/><pk mz="723.61564351" i="584.182" sn="1.97529" a="17.5395" fwhm="0.0371325" res="19487.4" algo="Sum"/><pk mz="723.71063859" i="744.175" sn="2.51734" a="38.0467" fwhm="0.0523299" res="13829.8" algo="Sum"/><pk mz="723.74594535" i="697.945" sn="2.36138" a="14.4216" fwhm="0.0212205" res="34106" algo="Sum"/><pk mz="723.79164104" i="628.216" sn="2.1256" a="15.6838" fwhm="0.0318318" res="22738" algo="Sum"/><pk mz="723.84008279" i="515.788" sn="1.74526" a="15.8611" fwhm="0.0424436" res="17054.1" algo="Sum"/><pk mz="724.53279672" i="6606.58" sn="22.3847" a="324.295" fwhm="0.0426175" res="17000.8" algo="Sum"/><pk mz="724.69376585" i="1235.51" sn="4.1911" a="45.7638" fwhm="0.0528633" res="13708.8" algo="Sum"/><pk mz="724.73811072" i="1538.69" sn="5.22012" a="70.3001" fwhm="0.0637047" res="11376.5" algo="Sum"/><pk mz="724.88644610" i="816.717" sn="2.77098" a="47.5534" fwhm="0.0507418" res="14285.8" algo="Sum"/><pk mz="725.55073752" i="67181.4" sn="228.598" a="2384.52" fwhm="0.0311206" res="23314.2" algo="Sum"/><pk mz="725.69008039" i="900.124" sn="3.06295" a="22.6811" fwhm="0.0318733" res="22767.9" algo="Sum"/><pk mz="725.71392935" i="883.806" sn="3.00742" a="22.4247" fwhm="0.0318739" res="22768.3" algo="Sum"/><pk mz="725.74095556" i="907.096" sn="3.08664" a="34.2647" fwhm="0.0531244" res="13661.2" algo="Sum"/><pk mz="725.80909839" i="589.973" sn="2.00747" a="14.6271" fwhm="0.0318761" res="22769.7" algo="Sum"/><pk mz="725.86206699" i="500.703" sn="1.70376" a="14.4596" fwhm="0.0364856" res="19894.5" algo="Sum"/><pk mz="726.22755834" i="534.409" sn="1.81885" a="38.867" fwhm="0.0718771" res="10103.7" algo="Sum"/><pk mz="726.46035995" i="591.251" sn="2.01639" a="28.3512" fwhm="0.0524642" res="13846.8" algo="Sum"/><pk mz="726.55349140" i="29729.9" sn="101.389" a="1147.44" fwhm="0.0333975" res="21754.7" algo="Sum"/><pk mz="726.64231568" i="1211.71" sn="4.13285" a="51.469" fwhm="0.0637889" res="11391.4" algo="Sum"/><pk mz="726.69329171" i="1045.96" sn="3.56839" a="31.7632" fwhm="0.042527" res="17087.8" algo="Sum"/><pk mz="726.73844966" i="1760.53" sn="6.00631" a="107.932" fwhm="0.072568" res="10014.6" algo="Sum"/><pk mz="726.80114100" i="929.066" sn="3.16964" a="13.7075" fwhm="0.0159488" res="45570.8" algo="Sum"/><pk mz="726.82121621" i="923.398" sn="3.1503" a="40.5281" fwhm="0.0637968" res="11392.8" algo="Sum"/><pk mz="726.89467642" i="675.298" sn="2.30393" a="48.8297" fwhm="0.097575" res="7449.6" algo="Sum"/><pk mz="727.03551651" i="771.098" sn="2.63098" a="38.2018" fwhm="0.0530933" res="13693.5" algo="Sum"/><pk mz="727.48005411" i="1145.22" sn="3.92501" a="50.0525" fwhm="0.0502141" res="14487.6" algo="Sum"/><pk mz="727.55890225" i="10332.6" sn="35.4257" a="481.878" fwhm="0.0387974" res="18752.8" algo="Sum"/><pk mz="727.64078958" i="656.945" sn="2.25278" a="16.5958" fwhm="0.0319159" res="22798.7" algo="Sum"/><pk mz="727.66254308" i="701.636" sn="2.40606" a="13.9503" fwhm="0.0212777" res="34198.4" algo="Sum"/><pk mz="727.68871169" i="811.842" sn="2.78398" a="19.0004" fwhm="0.0319171" res="22799.4" algo="Sum"/><pk mz="727.75062441" i="985.108" sn="3.37815" a="32.0123" fwhm="0.0478778" res="15200.2" algo="Sum"/><pk mz="727.80731847" i="603.761" sn="2.07015" a="11.3644" fwhm="0.0212799" res="34201.6" algo="Sum"/><pk mz="727.82660367" i="540.36" sn="1.85282" a="17.711" fwhm="0.0778851" res="9344.87" algo="Sum"/><pk mz="727.87050890" i="460.936" sn="1.58091" a="12.9606" fwhm="0.0425617" res="17101.5" algo="Sum"/><pk mz="728.21941378" i="639.432" sn="2.19426" a="24.8626" fwhm="0.0512221" res="14216.9" algo="Sum"/><pk mz="728.56031570" i="3848.81" sn="13.2322" a="185.985" fwhm="0.0500111" res="14568" algo="Sum"/><pk mz="728.64416937" i="1287.63" sn="4.42667" a="59.4918" fwhm="0.0637391" res="11431.7" algo="Sum"/><pk mz="728.68726580" i="981.284" sn="3.37351" a="29.897" fwhm="0.0425853" res="17111.2" algo="Sum"/><pk mz="728.73933705" i="1527.89" sn="5.25267" a="79.0363" fwhm="0.0732715" res="9945.74" algo="Sum"/><pk mz="728.82289889" i="1090.77" sn="3.74991" a="69.61" fwhm="0.0634087" res="11494" algo="Sum"/><pk mz="728.88387292" i="485.238" sn="1.66823" a="14.0562" fwhm="0.0425916" res="17113.3" algo="Sum"/><pk mz="729.24814082" i="480.24" sn="1.65197" a="13.7926" fwhm="0.0426018" res="17117.8" algo="Sum"/><pk mz="729.51922323" i="907.432" sn="3.12945" a="37.3268" fwhm="0.051244" res="14236.2" algo="Sum"/><pk mz="729.58342639" i="6410.21" sn="22.1068" a="304.404" fwhm="0.0382055" res="19096.3" algo="Sum"/><pk mz="729.68830090" i="831.826" sn="2.86854" a="35.009" fwhm="0.0501907" res="14538.3" algo="Sum"/><pk mz="729.71659627" i="775.219" sn="2.67333" a="16.0985" fwhm="0.0213077" res="34246.6" algo="Sum"/><pk mz="729.75100737" i="824.118" sn="2.84196" a="51.1028" fwhm="0.068322" res="10681.1" algo="Sum"/><pk mz="729.79631935" i="639.334" sn="2.20455" a="9.42035" fwhm="0.0159817" res="45664.4" algo="Sum"/><pk mz="729.82543243" i="636.887" sn="2.19632" a="32.3914" fwhm="0.0807792" res="9034.82" algo="Sum"/><pk mz="730.24382156" i="534.058" sn="1.84253" a="28.8979" fwhm="0.0378245" res="19306.1" algo="Sum"/><pk mz="730.53495969" i="1913.41" sn="6.60258" a="83.651" fwhm="0.050567" res="14446.9" algo="Sum"/><pk mz="730.58620430" i="3468.61" sn="11.9691" a="155.81" fwhm="0.0417825" res="17485.4" algo="Sum"/><pk mz="730.63607506" i="1381.46" sn="4.76698" a="61.8063" fwhm="0.0490382" res="14899.3" algo="Sum"/><pk mz="730.69145730" i="971.127" sn="3.35106" a="15.4273" fwhm="0.0159914" res="45692.8" algo="Sum"/><pk mz="730.73123755" i="1729.76" sn="5.96876" a="86.2262" fwhm="0.0659888" res="11073.6" algo="Sum"/><pk mz="730.81881756" i="1042.44" sn="3.59692" a="42.4591" fwhm="0.0586407" res="12462.7" algo="Sum"/><pk mz="731.53532722" i="1063.52" sn="3.67117" a="41.7639" fwhm="0.0498644" res="14670.5" algo="Sum"/><pk mz="731.59957717" i="10886" sn="37.5773" a="479.071" fwhm="0.0359983" res="20323.2" algo="Sum"/><pk mz="731.69323194" i="825.304" sn="2.84886" a="16.0742" fwhm="0.0213366" res="34292.9" algo="Sum"/><pk mz="731.72400656" i="812.882" sn="2.80598" a="33.6256" fwhm="0.0533427" res="13717.4" algo="Sum"/><pk mz="731.75584858" i="793.901" sn="2.74054" a="19.1525" fwhm="0.0320064" res="22862.8" algo="Sum"/><pk mz="731.77900439" i="742.517" sn="2.56302" a="26.1124" fwhm="0.0309964" res="23608.5" algo="Sum"/><pk mz="731.82686286" i="569.465" sn="1.9652" a="25.9506" fwhm="0.0493831" res="14819.4" algo="Sum"/><pk mz="732.23867866" i="467.04" sn="1.61243" a="17.2317" fwhm="0.053361" res="13722.4" algo="Sum"/><pk mz="732.54799994" i="4100.87" sn="14.1591" a="168.027" fwhm="0.0411818" res="17788.1" algo="Sum"/><pk mz="732.60238480" i="5709.09" sn="19.7118" a="281.628" fwhm="0.0392378" res="18670.8" algo="Sum"/><pk mz="732.72633151" i="1550.58" sn="5.35371" a="80.7098" fwhm="0.0638598" res="11474" algo="Sum"/><pk mz="732.75369531" i="1307.4" sn="4.51423" a="54.5453" fwhm="0.112922" res="6489.01" algo="Sum"/><pk mz="732.82304206" i="807.983" sn="2.79047" a="28.6365" fwhm="0.0480444" res="15253" algo="Sum"/><pk mz="732.90831222" i="808.951" sn="2.7932" a="54.1875" fwhm="0.0647189" res="11324.5" algo="Sum"/><pk mz="733.04541781" i="1723.16" sn="5.95404" a="91.6033" fwhm="0.0398868" res="18378.2" algo="Sum"/><pk mz="733.55054036" i="2120.93" sn="7.32733" a="102.222" fwhm="0.045283" res="16199.3" algo="Sum"/><pk mz="733.60803840" i="1960.21" sn="6.77206" a="100.679" fwhm="0.0518495" res="14148.8" algo="Sum"/><pk mz="733.66893969" i="671.688" sn="2.32097" a="10.252" fwhm="0.016024" res="45785.6" algo="Sum"/><pk mz="733.71422406" i="734.607" sn="2.53895" a="25.7158" fwhm="0.044052" res="16655.7" algo="Sum"/><pk mz="733.72112147" i="733.712" sn="2.53595" a="15.3386" fwhm="0.0213662" res="34340.2" algo="Sum"/><pk mz="733.75671957" i="721.378" sn="2.49377" a="46.4788" fwhm="0.0756467" res="9699.79" algo="Sum"/><pk mz="733.82434578" i="542.819" sn="1.87658" a="13.3803" fwhm="0.0320516" res="22895.1" algo="Sum"/><pk mz="733.85495112" i="494.759" sn="1.71109" a="14.5718" fwhm="0.0427362" res="17171.7" algo="Sum"/><pk mz="733.88220251" i="462.709" sn="1.60069" a="4.64506" fwhm="0.0106842" res="68688.5" algo="Sum"/><pk mz="733.89931925" i="486.974" sn="1.68502" a="13.3812" fwhm="0.0359248" res="20428.8" algo="Sum"/><pk mz="734.04778598" i="581.632" sn="2.01289" a="29.1602" fwhm="0.0416018" res="17644.6" algo="Sum"/><pk mz="734.56345219" i="7661.3" sn="26.5129" a="328.555" fwhm="0.0377046" res="19482.1" algo="Sum"/><pk mz="734.66309766" i="873.126" sn="3.02157" a="12.8927" fwhm="0.0160349" res="45816.5" algo="Sum"/><pk mz="734.72370351" i="1181.58" sn="4.08955" a="69.9396" fwhm="0.0824766" res="8908.26" algo="Sum"/><pk mz="734.76420028" i="1185.94" sn="4.10482" a="52.7989" fwhm="0.0587988" res="12496.3" algo="Sum"/><pk mz="734.91544300" i="589.646" sn="2.04265" a="27.5067" fwhm="0.0641501" res="11456.2" algo="Sum"/><pk mz="734.94816427" i="558.163" sn="1.93388" a="25.4222" fwhm="0.0556426" res="13208.4" algo="Sum"/><pk mz="735.24501671" i="460.879" sn="1.59842" a="26.1848" fwhm="0.0583721" res="12595.8" algo="Sum"/><pk mz="735.56751301" i="4069.84" sn="14.1139" a="198.587" fwhm="0.0400537" res="18364.5" algo="Sum"/><pk mz="735.65854055" i="721.795" sn="2.50375" a="20.6938" fwhm="0.0427885" res="17192.9" algo="Sum"/><pk mz="735.67820738" i="698.38" sn="2.42251" a="10.4471" fwhm="0.0160459" res="45848.2" algo="Sum"/><pk mz="735.72775325" i="774.002" sn="2.68481" a="54.7384" fwhm="0.0465215" res="15814.8" algo="Sum"/><pk mz="735.78477614" i="672.127" sn="2.3318" a="25.7906" fwhm="0.051954" res="14162.2" algo="Sum"/><pk mz="735.81870835" i="583.914" sn="2.02585" a="16.6086" fwhm="0.030592" res="24052.6" algo="Sum"/><pk mz="736.24675122" i="570.884" sn="1.98686" a="28.5814" fwhm="0.0545353" res="13500.4" algo="Sum"/><pk mz="736.57377653" i="1703.01" sn="5.9272" a="98.0898" fwhm="0.0568547" res="12955.4" algo="Sum"/><pk mz="736.67488350" i="1201.84" sn="4.18314" a="80.5219" fwhm="0.0788763" res="9339.62" algo="Sum"/><pk mz="736.72853155" i="1014.29" sn="3.53136" a="19.9304" fwhm="0.0214098" res="34410.8" algo="Sum"/><pk mz="736.75633015" i="1110.28" sn="3.86615" a="76.7375" fwhm="0.0752939" res="9785.07" algo="Sum"/><pk mz="736.85253691" i="766.274" sn="2.66952" a="42.2532" fwhm="0.0734788" res="10028.1" algo="Sum"/><pk mz="736.92120372" i="509.025" sn="1.77351" a="16.9281" fwhm="0.0386875" res="19048" algo="Sum"/><pk mz="736.93919355" i="504.403" sn="1.75758" a="14.9012" fwhm="0.0374728" res="19666" algo="Sum"/><pk mz="737.17258987" i="463.817" sn="1.61822" a="19.018" fwhm="0.0454774" res="16209.7" algo="Sum"/><pk mz="737.48736727" i="465.954" sn="1.62724" a="17.1513" fwhm="0.0475174" res="15520.4" algo="Sum"/><pk mz="737.55557049" i="834.72" sn="2.91599" a="31.6388" fwhm="0.0529265" res="13935.5" algo="Sum"/><pk mz="737.60767614" i="589.863" sn="2.06132" a="6.21964" fwhm="0.0107113" res="68862.7" algo="Sum"/><pk mz="737.61548643" i="584.419" sn="2.04234" a="14.8958" fwhm="0.0321344" res="22954.1" algo="Sum"/><pk mz="737.67440910" i="717.652" sn="2.50836" a="26.419" fwhm="0.0405235" res="18203.6" algo="Sum"/><pk mz="737.68631762" i="712.27" sn="2.48966" a="14.7406" fwhm="0.0460138" res="16031.8" algo="Sum"/><pk mz="737.71227474" i="697.611" sn="2.43865" a="7.39093" fwhm="0.0107121" res="68867.5" algo="Sum"/><pk mz="737.73666443" i="769.731" sn="2.69097" a="30.6724" fwhm="0.0535612" res="13773.7" algo="Sum"/><pk mz="737.77237780" i="732.072" sn="2.55934" a="25.0103" fwhm="0.0482064" res="15304.4" algo="Sum"/><pk mz="737.80724421" i="599.829" sn="2.09717" a="15.3498" fwhm="0.0321384" res="22957.2" algo="Sum"/><pk mz="737.82822708" i="583.291" sn="2.03935" a="11.6156" fwhm="0.0214259" res="34436.3" algo="Sum"/><pk mz="738.25681308" i="635.396" sn="2.227" a="34.5688" fwhm="0.0760186" res="9711.53" algo="Sum"/><pk mz="738.53751489" i="1566.63" sn="5.4963" a="78.5941" fwhm="0.0662355" res="11150.2" algo="Sum"/><pk mz="738.59442683" i="685.309" sn="2.40486" a="21.2315" fwhm="0.042874" res="17227.1" algo="Sum"/><pk mz="738.67213705" i="1478.11" sn="5.18844" a="71.3082" fwhm="0.0645938" res="11435.7" algo="Sum"/><pk mz="738.71612228" i="976.667" sn="3.42868" a="19.8632" fwhm="0.0214387" res="34457.1" algo="Sum"/><pk mz="738.73968130" i="1004.64" sn="3.5269" a="20.0675" fwhm="0.021439" res="34457.7" algo="Sum"/><pk mz="738.75731301" i="1048.13" sn="3.67956" a="41.8394" fwhm="0.0424341" res="17409.5" algo="Sum"/><pk mz="738.84910660" i="893.574" sn="3.13697" a="60.3793" fwhm="0.0753035" res="9811.62" algo="Sum"/><pk mz="739.05455741" i="2137.73" sn="7.50444" a="102.775" fwhm="0.0385842" res="19154.4" algo="Sum"/><pk mz="739.51254604" i="1967.56" sn="6.92134" a="92.1213" fwhm="0.0531487" res="13914" algo="Sum"/><pk mz="739.56412059" i="2428.31" sn="8.54303" a="120.912" fwhm="0.0536818" res="13776.8" algo="Sum"/><pk mz="739.63395741" i="563.574" sn="1.98275" a="12.0217" fwhm="0.0204604" res="36149.6" algo="Sum"/><pk mz="739.67802149" i="760.7" sn="2.67641" a="32.0271" fwhm="0.0589945" res="12538.1" algo="Sum"/><pk mz="739.71229105" i="755.847" sn="2.65984" a="22.4618" fwhm="0.0429062" res="17240.2" algo="Sum"/><pk mz="739.75668225" i="771.699" sn="2.71599" a="34.4517" fwhm="0.0480066" res="15409.5" algo="Sum"/><pk mz="739.83280275" i="556.056" sn="1.95645" a="13.3346" fwhm="0.0321826" res="22988.6" algo="Sum"/><pk mz="740.05807650" i="706.883" sn="2.48743" a="42.577" fwhm="0.051389" res="14401.1" algo="Sum"/><pk mz="740.26094672" i="520.39" sn="1.83347" a="30.2087" fwhm="0.0647965" res="11424.4" algo="Sum"/><pk mz="740.55303428" i="3992.84" sn="14.104" a="206.366" fwhm="0.0526864" res="14055.9" algo="Sum"/><pk mz="740.67032717" i="1327.17" sn="4.6888" a="66.4692" fwhm="0.0599466" res="12355.5" algo="Sum"/><pk mz="740.70440127" i="1075.63" sn="3.80019" a="16.6768" fwhm="0.0280207" res="26434.2" algo="Sum"/><pk mz="740.75574063" i="1438.79" sn="5.08322" a="113.686" fwhm="0.0765932" res="9671.3" algo="Sum"/><pk mz="740.84582192" i="826.089" sn="2.91874" a="45.3046" fwhm="0.0626195" res="11830.9" algo="Sum"/><pk mz="741.52603849" i="10094.3" sn="35.7545" a="516.643" fwhm="0.040566" res="18279.5" algo="Sum"/><pk mz="741.70430488" i="795.553" sn="2.81805" a="20.2011" fwhm="0.0322231" res="23017.8" algo="Sum"/><pk mz="741.74291877" i="829.75" sn="2.93919" a="36.8483" fwhm="0.059077" res="12555.5" algo="Sum"/><pk mz="741.83565617" i="622.912" sn="2.20649" a="25.8161" fwhm="0.048642" res="15250.9" algo="Sum"/><pk mz="742.05694694" i="552.635" sn="1.95813" a="24.3081" fwhm="0.0424062" res="17498.8" algo="Sum"/><pk mz="742.19120766" i="495.532" sn="1.75659" a="29.1364" fwhm="0.0722978" res="10265.7" algo="Sum"/><pk mz="742.56671666" i="10485.7" sn="37.3439" a="463.607" fwhm="0.045869" res="16188.9" algo="Sum"/><pk mz="742.67724217" i="1056.28" sn="3.76184" a="35.6068" fwhm="0.0291481" res="25479.4" algo="Sum"/><pk mz="742.71470511" i="1159.96" sn="4.13107" a="45.4988" fwhm="0.0537413" res="13820.2" algo="Sum"/><pk mz="742.75146851" i="1391.43" sn="4.95543" a="68.3161" fwhm="0.0630475" res="11780.8" algo="Sum"/><pk mz="742.79149482" i="952.892" sn="3.39363" a="31.3656" fwhm="0.0483704" res="15356.3" algo="Sum"/><pk mz="742.82856930" i="770.677" sn="2.74469" a="22.6" fwhm="0.0376224" res="19744.3" algo="Sum"/><pk mz="742.93581476" i="635.382" sn="2.26296" a="35.5049" fwhm="0.0532763" res="13945" algo="Sum"/><pk mz="743.05965514" i="477.527" sn="1.70179" a="14.3412" fwhm="0.0415139" res="17899" algo="Sum"/><pk mz="743.18774560" i="485.532" sn="1.73038" a="21.1354" fwhm="0.0594925" res="12492.1" algo="Sum"/><pk mz="743.45215005" i="739.323" sn="2.63627" a="44.607" fwhm="0.0753976" res="9860.43" algo="Sum"/><pk mz="743.57053534" i="5274.72" sn="18.8242" a="267.28" fwhm="0.0489012" res="15205.6" algo="Sum"/><pk mz="743.72846503" i="808.876" sn="2.88644" a="21.2078" fwhm="0.0322669" res="23049.2" algo="Sum"/><pk mz="743.74298808" i="825.189" sn="2.94465" a="31.4953" fwhm="0.0537794" res="13829.5" algo="Sum"/><pk mz="743.82641046" i="557.014" sn="1.98792" a="20.7742" fwhm="0.0537823" res="13830.3" algo="Sum"/><pk mz="743.86861774" i="464.413" sn="1.65795" a="23.2033" fwhm="0.0368662" res="20177.5" algo="Sum"/><pk mz="744.19359705" i="477.462" sn="1.70487" a="28.5124" fwhm="0.0653236" res="11392.4" algo="Sum"/><pk mz="744.48999191" i="910.377" sn="3.25326" a="34.4311" fwhm="0.0535813" res="13894.6" algo="Sum"/><pk mz="744.58276487" i="9670.17" sn="34.5567" a="433.392" fwhm="0.0448781" res="16591.2" algo="Sum"/><pk mz="744.65348015" i="1025.13" sn="3.66332" a="35.74" fwhm="0.0484306" res="15375.7" algo="Sum"/><pk mz="744.74587369" i="1348.58" sn="4.81918" a="56.5514" fwhm="0.0586795" res="12691.8" algo="Sum"/><pk mz="744.78864962" i="1012.45" sn="3.61807" a="44.3912" fwhm="0.0505224" res="14741.8" algo="Sum"/><pk mz="745.41247065" i="514.956" sn="1.84153" a="30.7803" fwhm="0.0468504" res="15910.5" algo="Sum"/><pk mz="745.46664225" i="1023.27" sn="3.65992" a="64.0325" fwhm="0.0692533" res="10764.4" algo="Sum"/><pk mz="745.58814522" i="4591.03" sn="16.4192" a="229.251" fwhm="0.0546916" res="13632.6" algo="Sum"/><pk mz="745.73416755" i="825.005" sn="2.95172" a="60.122" fwhm="0.0801238" res="9307.28" algo="Sum"/><pk mz="746.27441264" i="571.948" sn="2.04798" a="33.7014" fwhm="0.0642381" res="11617.3" algo="Sum"/><pk mz="746.50434265" i="3547.76" sn="12.7091" a="180.166" fwhm="0.0426957" res="17484.3" algo="Sum"/><pk mz="746.59986680" i="5413.8" sn="19.3938" a="278.04" fwhm="0.0510772" res="14617.1" algo="Sum"/><pk mz="746.73104934" i="1508.88" sn="5.4055" a="90.9399" fwhm="0.0851555" res="8769.03" algo="Sum"/><pk mz="746.79351747" i="944.924" sn="3.38616" a="29.2987" fwhm="0.0284288" res="26268.9" algo="Sum"/><pk mz="746.84167602" i="769.464" sn="2.75819" a="24.357" fwhm="0.0462915" res="16133.5" algo="Sum"/><pk mz="746.87155970" i="645.228" sn="2.313" a="12.7767" fwhm="0.0215568" res="34646.7" algo="Sum"/><pk mz="747.50800717" i="1969.05" sn="7.06199" a="108.222" fwhm="0.0443269" res="16863.5" algo="Sum"/><pk mz="747.60294627" i="2519.07" sn="9.03492" a="112.933" fwhm="0.0534276" res="13992.8" algo="Sum"/><pk mz="747.70946537" i="790.328" sn="2.83479" a="32.0753" fwhm="0.0539217" res="13866.6" algo="Sum"/><pk mz="747.73671320" i="886.834" sn="3.18119" a="35.4364" fwhm="0.0582799" res="12830.1" algo="Sum"/><pk mz="747.77742596" i="674.939" sn="2.42191" a="13.1942" fwhm="0.0215698" res="34667.7" algo="Sum"/><pk mz="747.80313132" i="628.357" sn="2.25501" a="15.1835" fwhm="0.0323554" res="23112.2" algo="Sum"/><pk mz="748.52092229" i="3243.87" sn="11.6552" a="153.424" fwhm="0.0409701" res="18269.9" algo="Sum"/><pk mz="748.58448427" i="1669.45" sn="5.99953" a="116.333" fwhm="0.0892737" res="8385.27" algo="Sum"/><pk mz="748.70941160" i="1554.16" sn="5.5879" a="84.7922" fwhm="0.0507795" res="14744.3" algo="Sum"/><pk mz="748.73292648" i="1479.92" sn="5.32157" a="66.3148" fwhm="0.0624428" res="11990.7" algo="Sum"/><pk mz="748.84827486" i="738.074" sn="2.65589" a="18.9483" fwhm="0.0323778" res="23128.5" algo="Sum"/><pk mz="748.87370467" i="808.786" sn="2.91073" a="45.1052" fwhm="0.0723571" res="10349.7" algo="Sum"/><pk mz="749.01844817" i="834.986" sn="3.00642" a="50.8219" fwhm="0.0462642" res="16190" algo="Sum"/><pk mz="749.52656219" i="2023.06" sn="7.28787" a="110.871" fwhm="0.0620652" res="12076.4" algo="Sum"/><pk mz="749.66609325" i="718.899" sn="2.59027" a="25.2705" fwhm="0.037986" res="19735.3" algo="Sum"/><pk mz="749.69117886" i="752.585" sn="2.71198" a="14.8797" fwhm="0.0215973" res="34712.3" algo="Sum"/><pk mz="749.72648465" i="773.467" sn="2.78777" a="27.5124" fwhm="0.0485949" res="15428.1" algo="Sum"/><pk mz="749.74111839" i="755.885" sn="2.7246" a="38.7393" fwhm="0.097417" res="7696.21" algo="Sum"/><pk mz="749.80747224" i="587.086" sn="2.11702" a="9.2494" fwhm="0.0271882" res="27578.4" algo="Sum"/><pk mz="749.82366196" i="621.274" sn="2.24029" a="22.666" fwhm="0.0439448" res="17062.9" algo="Sum"/><pk mz="749.87105704" i="471.569" sn="1.701" a="16.0611" fwhm="0.0486" res="15429.5" algo="Sum"/><pk mz="750.22938460" i="462.482" sn="1.66954" a="29.2888" fwhm="0.0788941" res="9509.33" algo="Sum"/><pk mz="750.53719725" i="4833.3" sn="17.4546" a="267.521" fwhm="0.0406724" res="18453.2" algo="Sum"/><pk mz="750.62797669" i="778.247" sn="2.81186" a="16.144" fwhm="0.0216109" res="34733.7" algo="Sum"/><pk mz="750.70110066" i="1175.46" sn="4.2486" a="68.325" fwhm="0.0606632" res="12374.9" algo="Sum"/><pk mz="750.75056263" i="1590.6" sn="5.75059" a="79.534" fwhm="0.0605639" res="12396" algo="Sum"/><pk mz="750.78175411" i="1383.25" sn="5.00163" a="56.1738" fwhm="0.0577776" res="12994.3" algo="Sum"/><pk mz="750.87707191" i="672.595" sn="2.43133" a="22.1184" fwhm="0.0484517" res="15497.4" algo="Sum"/><pk mz="750.91719898" i="585.644" sn="2.11678" a="38.265" fwhm="0.054422" res="13798" algo="Sum"/><pk mz="751.38343717" i="472.126" sn="1.71272" a="28.3163" fwhm="0.0638292" res="11771.8" algo="Sum"/><pk mz="751.56444804" i="6551.61" sn="23.7783" a="349.269" fwhm="0.0468224" res="16051.4" algo="Sum"/><pk mz="751.69463828" i="830.823" sn="3.01733" a="28.372" fwhm="0.0486589" res="15448.2" algo="Sum"/><pk mz="751.71572082" i="763.186" sn="2.77189" a="12.0128" fwhm="0.02517" res="29865.5" algo="Sum"/><pk mz="751.74407910" i="797.668" sn="2.89739" a="20.3183" fwhm="0.0324404" res="23173.1" algo="Sum"/><pk mz="751.76317153" i="782.426" sn="2.84222" a="23.4337" fwhm="0.0432546" res="17379.9" algo="Sum"/><pk mz="752.04109093" i="609.807" sn="2.21636" a="33.1782" fwhm="0.0411612" res="18270.6" algo="Sum"/><pk mz="752.55816754" i="6759.78" sn="24.6247" a="339.214" fwhm="0.0504175" res="14926.5" algo="Sum"/><pk mz="752.65122624" i="1036.8" sn="3.77853" a="39.3295" fwhm="0.0540998" res="13912.3" algo="Sum"/><pk mz="752.74989851" i="1848.19" sn="6.73535" a="88.1778" fwhm="0.0716166" res="10510.8" algo="Sum"/><pk mz="752.92028002" i="551.532" sn="2.00987" a="33.2162" fwhm="0.0828391" res="9088.95" algo="Sum"/><pk mz="753.04862709" i="2899.86" sn="10.5678" a="117.869" fwhm="0.0341667" res="22040.4" algo="Sum"/><pk mz="753.17816810" i="461.67" sn="1.68626" a="12.9096" fwhm="0.0432951" res="17396.4" algo="Sum"/><pk mz="753.41962403" i="684.584" sn="2.50357" a="41.3184" fwhm="0.059033" res="12762.7" algo="Sum"/><pk mz="753.58021543" i="11247.4" sn="41.142" a="667.298" fwhm="0.0481137" res="15662.5" algo="Sum"/><pk mz="753.66892887" i="791.636" sn="2.89575" a="15.7851" fwhm="0.0260608" res="28919.6" algo="Sum"/><pk mz="753.70980786" i="816.749" sn="2.98761" a="32.7474" fwhm="0.0541377" res="13922.1" algo="Sum"/><pk mz="753.74790185" i="899.813" sn="3.29156" a="30.5999" fwhm="0.0487253" res="15469.3" algo="Sum"/><pk mz="754.05474648" i="2162.53" sn="7.91065" a="97.5804" fwhm="0.0358048" res="21060.1" algo="Sum"/><pk mz="754.23065414" i="461.612" sn="1.68902" a="15.5545" fwhm="0.0425395" res="17730.1" algo="Sum"/><pk mz="754.42616008" i="529.552" sn="1.9393" a="23.957" fwhm="0.0690469" res="10926.3" algo="Sum"/><pk mz="754.53364019" i="6118.85" sn="22.4107" a="282.189" fwhm="0.0511409" res="14754" algo="Sum"/><pk mz="754.58050004" i="5966.23" sn="21.8522" a="264.932" fwhm="0.0502997" res="15001.7" algo="Sum"/><pk mz="754.68499801" i="1022.9" sn="3.74595" a="25.9306" fwhm="0.0325039" res="23218.3" algo="Sum"/><pk mz="754.74766213" i="1619.58" sn="5.93096" a="131.008" fwhm="0.088274" res="8550.05" algo="Sum"/><pk mz="754.82119297" i="784.718" sn="2.87367" a="29.0043" fwhm="0.0500511" res="15081" algo="Sum"/><pk mz="754.91305787" i="474.46" sn="1.73698" a="11.6655" fwhm="0.0325088" res="23221.8" algo="Sum"/><pk mz="755.03018925" i="1838.36" sn="6.73163" a="73.9596" fwhm="0.0433174" res="17430.2" algo="Sum"/><pk mz="755.53697701" i="2980.01" sn="10.9221" a="140.147" fwhm="0.0531415" res="14217.4" algo="Sum"/><pk mz="755.58983767" i="2560.3" sn="9.38418" a="124.794" fwhm="0.0535387" res="14113" algo="Sum"/><pk mz="755.64515742" i="714.622" sn="2.61954" a="15.0347" fwhm="0.0382392" res="19761" algo="Sum"/><pk mz="755.71825489" i="790.193" sn="2.89645" a="28.6374" fwhm="0.0754238" res="10019.6" algo="Sum"/><pk mz="755.74110397" i="830.908" sn="3.04569" a="25.4831" fwhm="0.0433687" res="17426" algo="Sum"/><pk mz="755.83720426" i="586.307" sn="2.14895" a="27.8914" fwhm="0.0474871" res="15916.7" algo="Sum"/><pk mz="756.03578839" i="593.224" sn="2.17504" a="24.1077" fwhm="0.0483249" res="15644.8" algo="Sum"/><pk mz="756.06193581" i="547.804" sn="2.00867" a="26.9736" fwhm="0.05708" res="13245.6" algo="Sum"/><pk mz="756.54685940" i="16666.5" sn="61.1689" a="744.916" fwhm="0.0363958" res="20786.7" algo="Sum"/><pk mz="756.69486435" i="1117.25" sn="4.10066" a="28.4095" fwhm="0.0325469" res="23249.4" algo="Sum"/><pk mz="756.73430541" i="1617.16" sn="5.93547" a="103.381" fwhm="0.086594" res="8738.87" algo="Sum"/><pk mz="756.87594608" i="576.859" sn="2.11704" a="22.832" fwhm="0.0542518" res="13951.2" algo="Sum"/><pk mz="756.94152268" i="764.592" sn="2.80779" a="47.3779" fwhm="0.0652045" res="11608.7" algo="Sum"/><pk mz="757.04592249" i="503.872" sn="1.85" a="26.5625" fwhm="0.0446951" res="16938" algo="Sum"/><pk mz="757.07598548" i="513.368" sn="1.88509" a="20.7307" fwhm="0.042639" res="17755.5" algo="Sum"/><pk mz="757.55091935" i="7742.35" sn="28.5225" a="343.781" fwhm="0.039402" res="19226.2" algo="Sum"/><pk mz="757.61555592" i="3851.56" sn="14.189" a="168.12" fwhm="0.0491743" res="15406.8" algo="Sum"/><pk mz="757.73760927" i="919.872" sn="3.38877" a="52.922" fwhm="0.0799664" res="9475.7" algo="Sum"/><pk mz="757.77312680" i="734.119" sn="2.70447" a="25.3242" fwhm="0.0434273" res="17449.2" algo="Sum"/><pk mz="758.18407925" i="475.421" sn="1.75322" a="11.9459" fwhm="0.0325791" res="23272.1" algo="Sum"/><pk mz="758.21951006" i="475.588" sn="1.75411" a="16.9713" fwhm="0.0488696" res="15515.2" algo="Sum"/><pk mz="758.24563198" i="488.467" sn="1.80181" a="9.67743" fwhm="0.0217203" res="34909.6" algo="Sum"/><pk mz="758.26596870" i="480.231" sn="1.77147" a="9.33759" fwhm="0.0217206" res="34910" algo="Sum"/><pk mz="758.56549282" i="336668" sn="1241.34" a="9482.45" fwhm="0.0236392" res="32089.3" algo="Sum"/><pk mz="758.70895474" i="1610.95" sn="5.93979" a="25.7733" fwhm="0.0101161" res="75000.4" algo="Sum"/><pk mz="758.73302043" i="1811.3" sn="6.67869" a="69.1122" fwhm="0.0543181" res="13968.3" algo="Sum"/><pk mz="758.93337218" i="901.459" sn="3.32574" a="56.0806" fwhm="0.0594955" res="12756.2" algo="Sum"/><pk mz="759.21330708" i="522.87" sn="1.93251" a="18.1698" fwhm="0.0440803" res="17223.4" algo="Sum"/><pk mz="759.24186623" i="480.278" sn="1.77533" a="11.7516" fwhm="0.032602" res="23288.2" algo="Sum"/><pk mz="759.56856412" i="142215" sn="525.693" a="4735.27" fwhm="0.0288901" res="26291.7" algo="Sum"/><pk mz="759.62817314" i="8502.64" sn="31.4297" a="373.105" fwhm="0.0421672" res="18014.7" algo="Sum"/><pk mz="759.72118843" i="1166.57" sn="4.31231" a="39.7927" fwhm="0.0489184" res="15530.4" algo="Sum"/><pk mz="759.82058746" i="734.397" sn="2.71505" a="17.7453" fwhm="0.0326143" res="23297.1" algo="Sum"/><pk mz="759.90467004" i="464.35" sn="1.7164" a="14.3016" fwhm="0.043488" res="17473.9" algo="Sum"/><pk mz="759.93040366" i="486.593" sn="1.79864" a="16.8241" fwhm="0.0435576" res="17446.6" algo="Sum"/><pk mz="760.05662827" i="520.998" sn="1.92615" a="26.7743" fwhm="0.0571493" res="13299.5" algo="Sum"/><pk mz="760.18443004" i="583.414" sn="2.15805" a="16.5761" fwhm="0.0434959" res="17477.2" algo="Sum"/><pk mz="760.23778949" i="520.228" sn="1.92474" a="15.324" fwhm="0.0434974" res="17477.8" algo="Sum"/><pk mz="760.30080609" i="463.911" sn="1.71659" a="20.0598" fwhm="0.0598117" res="12711.6" algo="Sum"/><pk mz="760.57829147" i="121666" sn="450.206" a="4161.76" fwhm="0.0304453" res="24981.8" algo="Sum"/><pk mz="760.72289445" i="1500.95" sn="5.55464" a="85.5638" fwhm="0.0815841" res="9324.4" algo="Sum"/><pk mz="760.77915233" i="1165.66" sn="4.31364" a="30.0938" fwhm="0.0326348" res="23311.9" algo="Sum"/><pk mz="760.81355350" i="1296.75" sn="4.79895" a="78.2556" fwhm="0.0724455" res="10501.9" algo="Sum"/><pk mz="760.88118997" i="606.445" sn="2.24461" a="12.2118" fwhm="0.0271976" res="27976" algo="Sum"/><pk mz="760.90847067" i="563.961" sn="2.0874" a="15.0552" fwhm="0.0326377" res="23313.8" algo="Sum"/><pk mz="761.04030380" i="1598.77" sn="5.91888" a="91.8332" fwhm="0.0418182" res="18198.8" algo="Sum"/><pk mz="761.17940947" i="479.988" sn="1.77733" a="14.2397" fwhm="0.0435244" res="17488.6" algo="Sum"/><pk mz="761.21153861" i="505.556" sn="1.87237" a="17.039" fwhm="0.0447386" res="17014.7" algo="Sum"/><pk mz="761.38736213" i="478.97" sn="1.77362" a="31.7173" fwhm="0.085443" res="8911.06" algo="Sum"/><pk mz="761.58272433" i="45795.7" sn="169.633" a="1750.98" fwhm="0.034335" res="22181" algo="Sum"/><pk mz="761.71681175" i="898.111" sn="3.32837" a="18.5531" fwhm="0.0272126" res="27991.3" algo="Sum"/><pk mz="761.73899468" i="873.521" sn="3.23757" a="21.1381" fwhm="0.0324171" res="23498.1" algo="Sum"/><pk mz="761.77314803" i="749.474" sn="2.77873" a="22.7162" fwhm="0.0325201" res="23424.7" algo="Sum"/><pk mz="761.80169755" i="656.186" sn="2.43441" a="3.48823" fwhm="0.0101573" res="75000.4" algo="Sum"/><pk mz="761.81113004" i="689.752" sn="2.55931" a="22.5542" fwhm="0.0807299" res="9436.55" algo="Sum"/><pk mz="762.04638859" i="745.02" sn="2.76967" a="45.6237" fwhm="0.0612021" res="12451.3" algo="Sum"/><pk mz="762.18209641" i="543.39" sn="2.01985" a="26.9431" fwhm="0.0505304" res="15083.6" algo="Sum"/><pk mz="762.23343958" i="476.95" sn="1.77294" a="14.5545" fwhm="0.0435545" res="17500.7" algo="Sum"/><pk mz="762.26498190" i="464.642" sn="1.72711" a="19.91" fwhm="0.0617279" res="12348.8" algo="Sum"/><pk mz="762.49402670" i="1306.54" sn="4.85643" a="75.7593" fwhm="0.0685422" res="11124.4" algo="Sum"/><pk mz="762.58719151" i="13186.5" sn="49.0236" a="629.157" fwhm="0.0373825" res="20399.6" algo="Sum"/><pk mz="762.68162374" i="1250.54" sn="4.64932" a="33.3649" fwhm="0.0326756" res="23341" algo="Sum"/><pk mz="762.71775808" i="1301.01" sn="4.83786" a="67.4829" fwhm="0.0567418" res="13441.9" algo="Sum"/><pk mz="762.77467504" i="1078.56" sn="4.01176" a="42.5593" fwhm="0.0537892" res="14180.8" algo="Sum"/><pk mz="762.81497131" i="1023.8" sn="3.80868" a="43.9517" fwhm="0.0599107" res="12732.5" algo="Sum"/><pk mz="762.86108589" i="687.324" sn="2.55784" a="21.1355" fwhm="0.0435726" res="17507.8" algo="Sum"/><pk mz="763.04354964" i="461.125" sn="1.71823" a="14.5743" fwhm="0.0359021" res="21253.4" algo="Sum"/><pk mz="763.05632761" i="520.087" sn="1.93795" a="20.8617" fwhm="0.0366751" res="20805.9" algo="Sum"/><pk mz="763.17592285" i="591.267" sn="2.20331" a="19.3111" fwhm="0.0484229" res="15760.6" algo="Sum"/><pk mz="763.19730687" i="519.921" sn="1.93745" a="12.8968" fwhm="0.0326868" res="23348.8" algo="Sum"/><pk mz="763.22583046" i="477.044" sn="1.77767" a="11.3768" fwhm="0.0326874" res="23349.3" algo="Sum"/><pk mz="763.50510837" i="882.65" sn="3.29014" a="22.2656" fwhm="0.0326932" res="23353.6" algo="Sum"/><pk mz="763.52652035" i="856.311" sn="3.1922" a="8.815" fwhm="0.0169636" res="45009.7" algo="Sum"/><pk mz="763.59212367" i="3199.8" sn="11.9297" a="202.872" fwhm="0.0467203" res="16343.9" algo="Sum"/><pk mz="763.68240529" i="863.212" sn="3.21974" a="26.1434" fwhm="0.0435957" res="17517.4" algo="Sum"/><pk mz="763.70986933" i="909.653" sn="3.39343" a="44.0849" fwhm="0.0619773" res="12322.4" algo="Sum"/><pk mz="763.75744204" i="752.056" sn="2.80613" a="23.3689" fwhm="0.0435982" res="17518.1" algo="Sum"/><pk mz="763.80795701" i="682.643" sn="2.54762" a="33.4601" fwhm="0.0622059" res="12278.7" algo="Sum"/><pk mz="764.04173891" i="499.78" sn="1.87155" a="35.6126" fwhm="0.0573465" res="13323.2" algo="Sum"/><pk mz="764.17897793" i="509.282" sn="1.90709" a="24.7538" fwhm="0.0636247" res="12010.7" algo="Sum"/><pk mz="764.21101817" i="485.847" sn="1.81907" a="13.7429" fwhm="0.03816" res="20026.5" algo="Sum"/><pk mz="764.55209533" i="11220" sn="42.0176" a="580.337" fwhm="0.0391446" res="19531.5" algo="Sum"/><pk mz="764.67878672" i="1162.54" sn="4.35626" a="40.4998" fwhm="0.0865066" res="8839.55" algo="Sum"/><pk mz="764.71091429" i="1358.82" sn="5.09254" a="82.1257" fwhm="0.0881376" res="8676.33" algo="Sum"/><pk mz="764.77945012" i="1009.3" sn="3.78391" a="45.3559" fwhm="0.0599872" res="12749" algo="Sum"/><pk mz="764.80650255" i="992.27" sn="3.7205" a="32.5467" fwhm="0.0490819" res="15582.3" algo="Sum"/><pk mz="765.04937564" i="1278.81" sn="4.79736" a="61.4337" fwhm="0.0407148" res="18790.4" algo="Sum"/><pk mz="765.17584882" i="475.703" sn="1.78478" a="44.8208" fwhm="0.100423" res="7619.54" algo="Sum"/><pk mz="765.55431021" i="6591.57" sn="24.7571" a="371.233" fwhm="0.0402333" res="19027.9" algo="Sum"/><pk mz="765.66277819" i="818.956" sn="3.07749" a="27.7864" fwhm="0.0480852" res="15923" algo="Sum"/><pk mz="765.70968984" i="831.442" sn="3.12509" a="38.116" fwhm="0.0600236" res="12756.8" algo="Sum"/><pk mz="765.77614726" i="667.505" sn="2.50898" a="20.8779" fwhm="0.0436558" res="17541.2" algo="Sum"/><pk mz="765.79844820" i="624.565" sn="2.34754" a="12.4513" fwhm="0.0218283" res="35082.9" algo="Sum"/><pk mz="765.82898334" i="559.988" sn="2.10476" a="16.6243" fwhm="0.0382002" res="20047.8" algo="Sum"/><pk mz="766.05674489" i="1547.46" sn="5.81917" a="69.5316" fwhm="0.0370008" res="20703.8" algo="Sum"/><pk mz="766.56814221" i="23753.8" sn="89.6076" a="1139.86" fwhm="0.038387" res="19969.5" algo="Sum"/><pk mz="766.66373128" i="1112.68" sn="4.19929" a="41.2623" fwhm="0.049141" res="15601.3" algo="Sum"/><pk mz="766.72429627" i="1593.21" sn="6.01316" a="95.5809" fwhm="0.0731492" res="10481.6" algo="Sum"/><pk mz="766.75567808" i="1479.14" sn="5.58299" a="56.0494" fwhm="0.055443" res="13829.6" algo="Sum"/><pk mz="766.83605713" i="656.068" sn="2.4767" a="31.584" fwhm="0.0589676" res="13004.4" algo="Sum"/><pk mz="766.90241711" i="551.538" sn="2.08209" a="26.5391" fwhm="0.0558266" res="13737.2" algo="Sum"/><pk mz="767.06453360" i="2297.94" sn="8.67726" a="112.968" fwhm="0.0384208" res="19964.8" algo="Sum"/><pk mz="767.57082501" i="12856.1" sn="48.7194" a="707.333" fwhm="0.0411958" res="18632.3" algo="Sum"/><pk mz="767.71601088" i="883.806" sn="3.34924" a="69.1675" fwhm="0.0965854" res="7948.57" algo="Sum"/><pk mz="767.79703691" i="663.234" sn="2.51356" a="22.5632" fwhm="0.0747958" res="10265.2" algo="Sum"/><pk mz="768.06984252" i="1470.29" sn="5.57408" a="82.0595" fwhm="0.0447535" res="17162.2" algo="Sum"/><pk mz="768.49430999" i="1111.91" sn="4.23697" a="48.8452" fwhm="0.0410717" res="18711" algo="Sum"/><pk mz="768.58400395" i="21898.5" sn="83.4616" a="1171.71" fwhm="0.0408738" res="18803.8" algo="Sum"/><pk mz="768.72494197" i="2084.04" sn="7.94383" a="106.728" fwhm="0.0577325" res="13315.3" algo="Sum"/><pk mz="768.86558779" i="545.348" sn="2.0787" a="13.8647" fwhm="0.0319463" res="24067.4" algo="Sum"/><pk mz="768.89477361" i="510.137" sn="1.94449" a="16.1894" fwhm="0.0549996" res="13980" algo="Sum"/><pk mz="769.06687502" i="727.965" sn="2.77519" a="50.4503" fwhm="0.0687888" res="11180.1" algo="Sum"/><pk mz="769.58699475" i="10202.1" sn="38.9833" a="456.701" fwhm="0.0456846" res="16845.7" algo="Sum"/><pk mz="769.72280644" i="982.496" sn="3.75447" a="75.2004" fwhm="0.0735142" res="10470.4" algo="Sum"/><pk mz="769.79387336" i="659.928" sn="2.52193" a="18.9051" fwhm="0.0317972" res="24209.5" algo="Sum"/><pk mz="770.05707844" i="1489.9" sn="5.6967" a="70.8529" fwhm="0.0408091" res="18869.7" algo="Sum"/><pk mz="770.20740423" i="498.632" sn="1.9072" a="17.4762" fwhm="0.0492544" res="15637.3" algo="Sum"/><pk mz="770.50703329" i="3515.55" sn="13.5052" a="157.316" fwhm="0.0494904" res="15568.8" algo="Sum"/><pk mz="770.59689771" i="8277.82" sn="31.8061" a="409.875" fwhm="0.0506061" res="15227.4" algo="Sum"/><pk mz="770.72264132" i="1711.57" sn="6.57642" a="116.048" fwhm="0.0847151" res="9097.82" algo="Sum"/><pk mz="770.80425419" i="1003.1" sn="3.85423" a="38.115" fwhm="0.0524634" res="14692.2" algo="Sum"/><pk mz="771.00070219" i="805.786" sn="3.09671" a="41.2687" fwhm="0.0560499" res="13755.6" algo="Sum"/><pk mz="771.06548050" i="1325.76" sn="5.09494" a="62.6642" fwhm="0.0395232" res="19509.2" algo="Sum"/><pk mz="771.50941783" i="1957.82" sn="7.52961" a="97.7561" fwhm="0.0468319" res="16474" algo="Sum"/><pk mz="771.60281924" i="3615.18" sn="13.9037" a="215.847" fwhm="0.054521" res="14152.4" algo="Sum"/><pk mz="771.72477357" i="914.891" sn="3.5186" a="41.9439" fwhm="0.064805" res="11908.4" algo="Sum"/><pk mz="771.75958381" i="693.91" sn="2.66864" a="14.3424" fwhm="0.021913" res="35219.3" algo="Sum"/><pk mz="771.78814261" i="669.488" sn="2.57452" a="20.5178" fwhm="0.0383485" res="20125.7" algo="Sum"/><pk mz="771.81186841" i="641.007" sn="2.46513" a="15.9129" fwhm="0.0557174" res="13852.3" algo="Sum"/><pk mz="772.06791694" i="613.536" sn="2.36083" a="41.1612" fwhm="0.058556" res="13185.1" algo="Sum"/><pk mz="772.20889126" i="462.373" sn="1.78042" a="20.6731" fwhm="0.0602781" res="12810.8" algo="Sum"/><pk mz="772.52226542" i="6213.83" sn="23.9373" a="268.083" fwhm="0.0448668" res="17218.1" algo="Sum"/><pk mz="772.58144220" i="8187.15" sn="31.5391" a="350.987" fwhm="0.0513877" res="15034.4" algo="Sum"/><pk mz="772.71621715" i="1396.76" sn="5.38071" a="95.0496" fwhm="0.0861389" res="8970.58" algo="Sum"/><pk mz="772.80640364" i="978.962" sn="3.77146" a="57.1093" fwhm="0.0673626" res="11472.3" algo="Sum"/><pk mz="772.91399636" i="692.167" sn="2.66624" a="36.7677" fwhm="0.0666673" res="11593.6" algo="Sum"/><pk mz="773.05058570" i="664.082" sn="2.55804" a="32.6888" fwhm="0.0611519" res="12641.5" algo="Sum"/><pk mz="773.21329843" i="475.09" sn="1.83121" a="14.0076" fwhm="0.0374301" res="20657.5" algo="Sum"/><pk mz="773.52703532" i="3168.16" sn="12.2148" a="146.596" fwhm="0.0495902" res="15598.4" algo="Sum"/><pk mz="773.58548667" i="3985.66" sn="15.3667" a="202.019" fwhm="0.071648" res="10797" algo="Sum"/><pk mz="773.64717363" i="3790.87" sn="14.6155" a="194.723" fwhm="0.0540667" res="14309.1" algo="Sum"/><pk mz="773.70080900" i="877.875" sn="3.38475" a="22.7574" fwhm="0.032911" res="23508.9" algo="Sum"/><pk mz="773.78990355" i="610.896" sn="2.35603" a="9.75355" fwhm="0.0164563" res="47020.8" algo="Sum"/><pk mz="773.81114810" i="601.255" sn="2.31908" a="17.4507" fwhm="0.0284747" res="27175.4" algo="Sum"/><pk mz="774.05767677" i="785.794" sn="3.03312" a="44.4939" fwhm="0.0623307" res="12418.6" algo="Sum"/><pk mz="774.21554844" i="463.318" sn="1.7887" a="17.7256" fwhm="0.0548697" res="14110.1" algo="Sum"/><pk mz="774.53979064" i="6659.02" sn="25.7199" a="338.899" fwhm="0.0566505" res="13672.2" algo="Sum"/><pk mz="774.59057907" i="3617.29" sn="13.9715" a="152.355" fwhm="0.0599704" res="12916.2" algo="Sum"/><pk mz="774.65149802" i="2508.3" sn="9.6879" a="136.33" fwhm="0.0675844" res="11462" algo="Sum"/><pk mz="774.70330739" i="1197.15" sn="4.62392" a="48.0905" fwhm="0.0548872" res="14114.5" algo="Sum"/><pk mz="774.81480831" i="790.586" sn="3.05414" a="48.9552" fwhm="0.0763705" res="10145.5" algo="Sum"/><pk mz="774.91300381" i="760.673" sn="2.94015" a="59.6172" fwhm="0.0570696" res="13578.4" algo="Sum"/><pk mz="775.06193324" i="822.858" sn="3.18106" a="54.3253" fwhm="0.0629316" res="12315.9" algo="Sum"/><pk mz="775.54510127" i="3436.62" sn="13.2797" a="190.354" fwhm="0.0636641" res="12181.8" algo="Sum"/><pk mz="775.65319409" i="1268.38" sn="4.90187" a="59.7112" fwhm="0.068151" res="11381.4" algo="Sum"/><pk mz="775.71685799" i="806.731" sn="3.11741" a="36.1688" fwhm="0.0604152" res="12839.8" algo="Sum"/><pk mz="775.76022006" i="699.89" sn="2.7049" a="23.9495" fwhm="0.049432" res="15693.5" algo="Sum"/><pk mz="775.80316965" i="598.577" sn="2.3154" a="17.9322" fwhm="0.043693" res="17755.8" algo="Sum"/><pk mz="776.06434084" i="607.011" sn="2.35141" a="29.3659" fwhm="0.0716379" res="10833.1" algo="Sum"/><pk mz="776.21235798" i="461.832" sn="1.78943" a="14.8303" fwhm="0.0482699" res="16080.7" algo="Sum"/><pk mz="776.55608990" i="3657.55" sn="14.1756" a="178.451" fwhm="0.0592114" res="13115" algo="Sum"/><pk mz="776.64791507" i="1005.15" sn="3.89657" a="26.4558" fwhm="0.0329734" res="23553.8" algo="Sum"/><pk mz="776.67619215" i="965.564" sn="3.74339" a="31.4398" fwhm="0.0439653" res="17665.7" algo="Sum"/><pk mz="776.70793218" i="967.124" sn="3.74994" a="20.9285" fwhm="0.021983" res="35332.1" algo="Sum"/><pk mz="776.73232407" i="1001.31" sn="3.88294" a="15.6793" fwhm="0.028439" res="27312.3" algo="Sum"/><pk mz="776.75932019" i="1119.89" sn="4.34334" a="33.5664" fwhm="0.0439673" res="17666.7" algo="Sum"/><pk mz="776.78749520" i="1158.06" sn="4.492" a="76.843" fwhm="0.0685702" res="11328.4" algo="Sum"/><pk mz="776.87599988" i="562.715" sn="2.18672" a="14.1103" fwhm="0.0329782" res="23557.3" algo="Sum"/><pk mz="776.90634404" i="582.836" sn="2.26675" a="17.5518" fwhm="0.0439717" res="17668.3" algo="Sum"/><pk mz="777.01067622" i="1064.72" sn="4.14303" a="45.9412" fwhm="0.0482809" res="16093.5" algo="Sum"/><pk mz="777.04966531" i="996.848" sn="3.87843" a="49.7965" fwhm="0.0504524" res="15401.6" algo="Sum"/><pk mz="777.22824083" i="494.577" sn="1.92348" a="31.7992" fwhm="0.0676983" res="11480.8" algo="Sum"/><pk mz="777.55682431" i="2567.92" sn="9.98832" a="206.113" fwhm="0.0565879" res="13740.7" algo="Sum"/><pk mz="777.65123857" i="829.46" sn="3.22703" a="17.0715" fwhm="0.0219964" res="35353.5" algo="Sum"/><pk mz="777.70497703" i="874.342" sn="3.40253" a="63.6696" fwhm="0.0886347" res="8774.28" algo="Sum"/><pk mz="777.76422740" i="655.924" sn="2.55328" a="21.1945" fwhm="0.043996" res="17678.1" algo="Sum"/><pk mz="777.79216325" i="680.136" sn="2.64792" a="23.1463" fwhm="0.0494966" res="15714.1" algo="Sum"/><pk mz="778.05529587" i="962.736" sn="3.75267" a="51.8768" fwhm="0.0481572" res="16156.6" algo="Sum"/><pk mz="778.22422474" i="498.636" sn="1.94371" a="12.2285" fwhm="0.0330069" res="23577.6" algo="Sum"/><pk mz="778.53311353" i="8883.34" sn="34.652" a="375.779" fwhm="0.0468363" res="16622.4" algo="Sum"/><pk mz="778.66184339" i="1260.73" sn="4.92076" a="59.341" fwhm="0.0586224" res="13282.7" algo="Sum"/><pk mz="778.74796745" i="1081.58" sn="4.22322" a="50.018" fwhm="0.0605326" res="12864.9" algo="Sum"/><pk mz="778.77621715" i="1034.91" sn="4.04155" a="46.1895" fwhm="0.0605345" res="12865" algo="Sum"/><pk mz="778.88181416" i="492.579" sn="1.92392" a="15.1696" fwhm="0.0385243" res="20217.9" algo="Sum"/><pk mz="779.06472799" i="1305.59" sn="5.11009" a="65.596" fwhm="0.046913" res="16606.6" algo="Sum"/><pk mz="779.15200678" i="584.287" sn="2.28629" a="24.5537" fwhm="0.0605482" res="12868.3" algo="Sum"/><pk mz="779.21331744" i="508.961" sn="1.99131" a="15.5482" fwhm="0.044037" res="17694.5" algo="Sum"/><pk mz="779.53796733" i="4937.15" sn="19.3233" a="245.04" fwhm="0.0552409" res="14111.6" algo="Sum"/><pk mz="779.59784986" i="3994.7" sn="15.6391" a="205.798" fwhm="0.0522614" res="14917.3" algo="Sum"/><pk mz="779.67972714" i="829.416" sn="3.24839" a="13.1428" fwhm="0.0165188" res="47199.5" algo="Sum"/><pk mz="779.70657350" i="809.876" sn="3.17225" a="34.4155" fwhm="0.0550638" res="14160.1" algo="Sum"/><pk mz="779.73697034" i="792.6" sn="3.10486" a="28.0871" fwhm="0.0645503" res="12079.5" algo="Sum"/><pk mz="779.78668523" i="751.734" sn="2.94501" a="33.9663" fwhm="0.0605735" res="12873.4" algo="Sum"/><pk mz="780.07103604" i="1186.77" sn="4.65177" a="67.0618" fwhm="0.0544383" res="14329.5" algo="Sum"/><pk mz="780.16244308" i="566.318" sn="2.22024" a="17.1429" fwhm="0.0385553" res="20234.9" algo="Sum"/><pk mz="780.17033809" i="597.156" sn="2.34118" a="18.1766" fwhm="0.063354" res="12314.5" algo="Sum"/><pk mz="780.23447724" i="722.201" sn="2.83087" a="39.5366" fwhm="0.0685042" res="11389.6" algo="Sum"/><pk mz="780.27487700" i="571.435" sn="2.23959" a="6.06734" fwhm="0.0154302" res="50568.1" algo="Sum"/><pk mz="780.29229468" i="599.034" sn="2.34779" a="17.5879" fwhm="0.0396272" res="19690.8" algo="Sum"/><pk mz="780.32015958" i="519.412" sn="2.03571" a="15.9375" fwhm="0.03856" res="20236.5" algo="Sum"/><pk mz="780.36341566" i="569.566" sn="2.23207" a="17.0144" fwhm="0.0440694" res="17707.6" algo="Sum"/><pk mz="780.54913293" i="459983" sn="1804.84" a="12364.5" fwhm="0.0228498" res="34159.9" algo="Sum"/><pk mz="780.74929762" i="1314.57" sn="5.16125" a="80.5178" fwhm="0.0963677" res="8101.77" algo="Sum"/><pk mz="780.84131662" i="911.348" sn="3.57723" a="45.4117" fwhm="0.0468799" res="16656.2" algo="Sum"/><pk mz="780.89836341" i="598.958" sn="2.3512" a="23.0618" fwhm="0.055106" res="14170.8" algo="Sum"/><pk mz="780.93754293" i="506.474" sn="1.9884" a="12.9186" fwhm="0.0330644" res="23618.7" algo="Sum"/><pk mz="781.05050094" i="6700.08" sn="26.3067" a="314.791" fwhm="0.0361293" res="21618.2" algo="Sum"/><pk mz="781.16228379" i="618.278" sn="2.42897" a="23.8413" fwhm="0.0440916" res="17716.8" algo="Sum"/><pk mz="781.18517731" i="650.81" sn="2.55739" a="28.5042" fwhm="0.0486563" res="16055.2" algo="Sum"/><pk mz="781.24399628" i="606.446" sn="2.38449" a="29.3606" fwhm="0.0533879" res="14633.4" algo="Sum"/><pk mz="781.29014771" i="550.043" sn="2.16248" a="16.7735" fwhm="0.0385838" res="20249.2" algo="Sum"/><pk mz="781.37228721" i="517.38" sn="2.03375" a="15.5995" fwhm="0.0440977" res="17719.1" algo="Sum"/><pk mz="781.39676055" i="531.999" sn="2.09125" a="21.1852" fwhm="0.0492356" res="15870.6" algo="Sum"/><pk mz="781.55224530" i="203939" sn="802.164" a="6310.87" fwhm="0.0271518" res="28784.6" algo="Sum"/><pk mz="781.75102023" i="961.012" sn="3.78107" a="28.2416" fwhm="0.0385955" res="20255" algo="Sum"/><pk mz="782.05706280" i="5920.96" sn="23.2998" a="289.29" fwhm="0.0375761" res="20812.6" algo="Sum"/><pk mz="782.17855913" i="600.122" sn="2.36302" a="24.3177" fwhm="0.0551507" res="14182.6" algo="Sum"/><pk mz="782.22817667" i="616.489" sn="2.43006" a="24.2826" fwhm="0.0283286" res="27612.7" algo="Sum"/><pk mz="782.26723164" i="559.137" sn="2.20535" a="14.5071" fwhm="0.0330925" res="23638.8" algo="Sum"/><pk mz="782.38683403" i="539.122" sn="2.12775" a="15.2239" fwhm="0.0365935" res="21380.5" algo="Sum"/><pk mz="782.45191409" i="749.646" sn="2.95921" a="44.6587" fwhm="0.0688492" res="11364.7" algo="Sum"/><pk mz="782.56315354" i="298583" sn="1179.14" a="9299.93" fwhm="0.0258639" res="30257" algo="Sum"/><pk mz="782.70158129" i="1659.63" sn="6.55433" a="52.7047" fwhm="0.0386188" res="20267.4" algo="Sum"/><pk mz="782.83854160" i="974.477" sn="3.84921" a="47.1141" fwhm="0.0662091" res="11823.7" algo="Sum"/><pk mz="782.93661155" i="528.439" sn="2.08759" a="17.8427" fwhm="0.0414827" res="18873.8" algo="Sum"/><pk mz="783.06214498" i="2851.95" sn="11.2699" a="137.76" fwhm="0.0469042" res="16694.9" algo="Sum"/><pk mz="783.13969158" i="551.196" sn="2.17842" a="14.1776" fwhm="0.0226823" res="34526.5" algo="Sum"/><pk mz="783.16963589" i="575.814" sn="2.27583" a="19.9767" fwhm="0.0471218" res="16620.1" algo="Sum"/><pk mz="783.20712193" i="605.327" sn="2.39239" a="20.493" fwhm="0.0496684" res="15768.7" algo="Sum"/><pk mz="783.24089278" i="538.86" sn="2.13122" a="14.1077" fwhm="0.033113" res="23653.5" algo="Sum"/><pk mz="783.26113787" i="537.338" sn="2.12661" a="13.2005" fwhm="0.0331136" res="23653.7" algo="Sum"/><pk mz="783.30180889" i="466.923" sn="1.85084" a="20.0413" fwhm="0.0551905" res="14192.7" algo="Sum"/><pk mz="783.36785452" i="477.17" sn="1.89436" a="15.8839" fwhm="0.045125" res="17360" algo="Sum"/><pk mz="783.41486666" i="464.226" sn="1.84358" a="20.894" fwhm="0.0593021" res="13210.6" algo="Sum"/><pk mz="783.56662096" i="120983" sn="480.518" a="4316.67" fwhm="0.0307294" res="25498.9" algo="Sum"/><pk mz="783.73712640" i="972.732" sn="3.86356" a="29.6557" fwhm="0.0441649" res="17745.7" algo="Sum"/><pk mz="783.82978993" i="629.635" sn="2.50072" a="22.4831" fwhm="0.0853126" res="9187.74" algo="Sum"/><pk mz="784.07162943" i="2016.61" sn="8.01206" a="110.227" fwhm="0.0432864" res="18113.6" algo="Sum"/><pk mz="784.18593331" i="547.19" sn="2.17531" a="34.9118" fwhm="0.0607551" res="12907.3" algo="Sum"/><pk mz="784.23699997" i="513.217" sn="2.0403" a="18.4352" fwhm="0.049701" res="15779.1" algo="Sum"/><pk mz="784.26000574" i="522.285" sn="2.0767" a="12.7243" fwhm="0.0331347" res="23668.8" algo="Sum"/><pk mz="784.29038513" i="484.769" sn="1.92782" a="9.63202" fwhm="0.0220901" res="35504.1" algo="Sum"/><pk mz="784.43563141" i="536.278" sn="2.13863" a="22.0048" fwhm="0.045317" res="17310" algo="Sum"/><pk mz="784.57738350" i="94344.2" sn="376.275" a="3804.9" fwhm="0.0333628" res="23516.5" algo="Sum"/><pk mz="784.69402200" i="1771.31" sn="7.06455" a="62.5338" fwhm="0.0497157" res="15783.6" algo="Sum"/><pk mz="784.77638528" i="1019.63" sn="4.06663" a="25.4751" fwhm="0.0331456" res="23676.6" algo="Sum"/><pk mz="784.82542528" i="823.039" sn="3.28254" a="17.0227" fwhm="0.0220978" res="35516.1" algo="Sum"/><pk mz="784.91829151" i="482.446" sn="1.92446" a="23.7643" fwhm="0.0652775" res="12024.3" algo="Sum"/><pk mz="785.07406234" i="1292.23" sn="5.15649" a="56.4834" fwhm="0.0572936" res="13702.6" algo="Sum"/><pk mz="785.15229224" i="476.878" sn="1.9036" a="7.51202" fwhm="0.0165767" res="47364.9" algo="Sum"/><pk mz="785.19120678" i="535.731" sn="2.13942" a="21.0594" fwhm="0.0552566" res="14209.9" algo="Sum"/><pk mz="785.21056896" i="512.443" sn="2.04633" a="10.6008" fwhm="0.0221031" res="35524.9" algo="Sum"/><pk mz="785.24030076" i="485.247" sn="1.93757" a="22.2341" fwhm="0.060785" res="12918.3" algo="Sum"/><pk mz="785.58214261" i="37217.8" sn="149.274" a="1513.03" fwhm="0.0366756" res="21419.7" algo="Sum"/><pk mz="785.64810111" i="11734.6" sn="47.0655" a="504.318" fwhm="0.0430261" res="18259.8" algo="Sum"/><pk mz="785.79786730" i="823.54" sn="3.30308" a="24.1869" fwhm="0.029162" res="26945.9" algo="Sum"/><pk mz="785.83485088" i="726.415" sn="2.91368" a="24.2639" fwhm="0.0366293" res="21453.7" algo="Sum"/><pk mz="786.05946379" i="1090.29" sn="4.37723" a="66.39" fwhm="0.0587847" res="13371.8" algo="Sum"/><pk mz="786.17076637" i="552.745" sn="2.21987" a="26.9954" fwhm="0.060156" res="13068.9" algo="Sum"/><pk mz="786.19619353" i="501.166" sn="2.01298" a="2.7129" fwhm="0.0104826" res="75000.3" algo="Sum"/><pk mz="786.20506723" i="560.302" sn="2.25061" a="11.2628" fwhm="0.0221171" res="35547.3" algo="Sum"/><pk mz="786.22446831" i="530.494" sn="2.13107" a="13.3592" fwhm="0.0331763" res="23698.4" algo="Sum"/><pk mz="786.25492032" i="495.301" sn="1.99015" a="10.0374" fwhm="0.0221178" res="35548.5" algo="Sum"/><pk mz="786.59610059" i="152052" sn="611.294" a="5030.09" fwhm="0.0291089" res="27022.6" algo="Sum"/><pk mz="786.78200839" i="1161.43" sn="4.66952" a="60.5539" fwhm="0.0663754" res="11853.5" algo="Sum"/><pk mz="786.81312077" i="1019.43" sn="4.09918" a="38.5215" fwhm="0.0553146" res="14224.3" algo="Sum"/><pk mz="786.96447760" i="548.675" sn="2.20738" a="34.5968" fwhm="0.0610235" res="12896.1" algo="Sum"/><pk mz="787.06556684" i="1107.06" sn="4.45493" a="76.2459" fwhm="0.0602362" res="13066.3" algo="Sum"/><pk mz="787.18340915" i="513.136" sn="2.06654" a="27.1289" fwhm="0.0357788" res="22001.4" algo="Sum"/><pk mz="787.20512553" i="549.328" sn="2.21251" a="16.3521" fwhm="0.040285" res="19540.9" algo="Sum"/><pk mz="787.23676401" i="483.049" sn="1.94565" a="17.4276" fwhm="0.0497962" res="15809.2" algo="Sum"/><pk mz="787.59944540" i="68312.4" sn="275.317" a="2596.61" fwhm="0.033103" res="23792.4" algo="Sum"/><pk mz="787.66281880" i="13901" sn="56.0249" a="550.27" fwhm="0.0437494" res="18004" algo="Sum"/><pk mz="787.76772197" i="872.668" sn="3.51782" a="48.9434" fwhm="0.0573639" res="13732.8" algo="Sum"/><pk mz="787.85021521" i="572.784" sn="2.31055" a="13.9874" fwhm="0.0328344" res="23994.7" algo="Sum"/><pk mz="788.06548251" i="1055.84" sn="4.26032" a="78.4727" fwhm="0.0670405" res="11755.1" algo="Sum"/><pk mz="788.18391256" i="476.749" sn="1.92571" a="12.3281" fwhm="0.0332171" res="23728.3" algo="Sum"/><pk mz="788.20640532" i="488.931" sn="1.97523" a="20.0059" fwhm="0.0553632" res="14237" algo="Sum"/><pk mz="788.24478049" i="464.129" sn="1.8751" a="13.7377" fwhm="0.0387553" res="20339" algo="Sum"/><pk mz="788.55238752" i="16074.2" sn="64.9573" a="690.519" fwhm="0.0447387" res="17625.7" algo="Sum"/><pk mz="788.60599077" i="29165.8" sn="117.862" a="1268.25" fwhm="0.0396605" res="19883.9" algo="Sum"/><pk mz="788.66606604" i="7384.54" sn="29.8463" a="346.418" fwhm="0.0461783" res="17078.7" algo="Sum"/><pk mz="788.76850310" i="1037.28" sn="4.19294" a="26.4633" fwhm="0.0332296" res="23736.9" algo="Sum"/><pk mz="788.78681754" i="1031.86" sn="4.17112" a="65.5564" fwhm="0.0629188" res="12536.6" algo="Sum"/><pk mz="788.88087863" i="605.283" sn="2.447" a="21.3495" fwhm="0.0498481" res="15825.7" algo="Sum"/><pk mz="789.04195746" i="1032.88" sn="4.17771" a="46.2255" fwhm="0.0504948" res="15626.2" algo="Sum"/><pk mz="789.06683874" i="895.026" sn="3.62047" a="53.7548" fwhm="0.085618" res="9216.13" algo="Sum"/><pk mz="789.19677586" i="491.097" sn="1.98779" a="32.8847" fwhm="0.0939346" res="8401.56" algo="Sum"/><pk mz="789.55469792" i="8602.74" sn="34.8487" a="388.27" fwhm="0.0450193" res="17538.1" algo="Sum"/><pk mz="789.61133616" i="9858.26" sn="39.9373" a="438.154" fwhm="0.0440714" res="17916.7" algo="Sum"/><pk mz="789.66862662" i="2766.22" sn="11.2088" a="126.038" fwhm="0.0493919" res="15987.8" algo="Sum"/><pk mz="790.04679567" i="957.681" sn="3.88421" a="60.0565" fwhm="0.0602138" res="13120.7" algo="Sum"/><pk mz="790.19178345" i="460.748" sn="1.86806" a="25.2596" fwhm="0.0664031" res="11899.9" algo="Sum"/><pk mz="790.26768466" i="601.861" sn="2.44059" a="31.0926" fwhm="0.0614034" res="12870.1" algo="Sum"/><pk mz="790.56642296" i="22669.9" sn="91.9703" a="1049.95" fwhm="0.039322" res="20104.9" algo="Sum"/><pk mz="790.67895180" i="1705.66" sn="6.92035" a="88.7807" fwhm="0.0761539" res="10382.6" algo="Sum"/><pk mz="790.77945105" i="912.492" sn="3.70364" a="54.3885" fwhm="0.0650804" res="12150.8" algo="Sum"/><pk mz="790.87066397" i="839.287" sn="3.41041" a="61.1247" fwhm="0.0624167" res="12670.8" algo="Sum"/><pk mz="791.06134553" i="842.908" sn="3.42492" a="51.6221" fwhm="0.0686015" res="11531.3" algo="Sum"/><pk mz="791.10025559" i="491.075" sn="1.99555" a="9.04309" fwhm="0.021098" res="37496.4" algo="Sum"/><pk mz="791.20858182" i="504.648" sn="2.05104" a="35.9741" fwhm="0.0680068" res="11634.3" algo="Sum"/><pk mz="791.56976079" i="11000.6" sn="44.7254" a="597.764" fwhm="0.0428345" res="18479.7" algo="Sum"/><pk mz="791.66742057" i="896.889" sn="3.64758" a="28.4344" fwhm="0.0350802" res="22567.4" algo="Sum"/><pk mz="791.71099527" i="793.287" sn="3.22694" a="39.8575" fwhm="0.0619793" res="12773.8" algo="Sum"/><pk mz="791.76450752" i="674.514" sn="2.74441" a="17.7732" fwhm="0.0332928" res="23781.8" algo="Sum"/><pk mz="791.79726363" i="657.495" sn="2.67606" a="30.8895" fwhm="0.042235" res="18747.4" algo="Sum"/><pk mz="791.85939988" i="537.338" sn="2.19159" a="23.2456" fwhm="0.0574474" res="13784.1" algo="Sum"/><pk mz="792.04888124" i="1000.65" sn="4.09042" a="74.7491" fwhm="0.0552486" res="14336.1" algo="Sum"/><pk mz="792.58111825" i="15944.4" sn="65.2245" a="712.505" fwhm="0.0491639" res="16121.2" algo="Sum"/><pk mz="792.68079739" i="1142.5" sn="4.67584" a="53.6749" fwhm="0.061072" res="12979.4" algo="Sum"/><pk mz="792.72322697" i="1124.63" sn="4.60366" a="34.3358" fwhm="0.0444172" res="17847.2" algo="Sum"/><pk mz="792.86867147" i="712.837" sn="2.92046" a="38.2331" fwhm="0.0704096" res="11260.8" algo="Sum"/><pk mz="792.98591352" i="616.328" sn="2.52929" a="26.0033" fwhm="0.0571779" res="13868.8" algo="Sum"/><pk mz="793.04924028" i="5173.08" sn="21.2419" a="241.677" fwhm="0.0363456" res="21819.7" algo="Sum"/><pk mz="793.21955017" i="465.436" sn="1.91043" a="22.8161" fwhm="0.0661094" res="11998.6" algo="Sum"/><pk mz="793.55235354" i="11850" sn="48.6658" a="513.229" fwhm="0.0490049" res="16193.3" algo="Sum"/><pk mz="793.67984502" i="806.073" sn="3.31243" a="21.0742" fwhm="0.0333331" res="23810.6" algo="Sum"/><pk mz="793.70688064" i="762.318" sn="3.13304" a="31.3486" fwhm="0.0518551" res="15306.3" algo="Sum"/><pk mz="793.75085360" i="716.083" sn="2.94345" a="14.8092" fwhm="0.022223" res="35717.6" algo="Sum"/><pk mz="793.83796262" i="481.093" sn="1.97734" a="18.2343" fwhm="0.0500044" res="15875.4" algo="Sum"/><pk mz="794.05637454" i="6017.41" sn="24.7921" a="287.911" fwhm="0.0378664" res="20969.9" algo="Sum"/><pk mz="794.20698632" i="517.706" sn="2.13241" a="39.0664" fwhm="0.0498908" res="15918.9" algo="Sum"/><pk mz="794.56335154" i="21243.4" sn="87.5469" a="805.94" fwhm="0.0440035" res="18056.8" algo="Sum"/><pk mz="794.59547617" i="19429.9" sn="80.085" a="790.151" fwhm="0.0430365" res="18463.3" algo="Sum"/><pk mz="794.67719613" i="1098.46" sn="4.52921" a="23.0564" fwhm="0.0410058" res="19379.6" algo="Sum"/><pk mz="794.72376097" i="1022.68" sn="4.21726" a="54.2081" fwhm="0.0667097" res="11913.2" algo="Sum"/><pk mz="794.78891296" i="803.011" sn="3.31126" a="12.6331" fwhm="0.0166781" res="47654.6" algo="Sum"/><pk mz="794.80440675" i="774.042" sn="3.19182" a="25.9629" fwhm="0.0750069" res="10596.4" algo="Sum"/><pk mz="795.06426892" i="8562.81" sn="35.3276" a="401.738" fwhm="0.036479" res="21795.1" algo="Sum"/><pk mz="795.21080618" i="533.532" sn="2.20112" a="17.1442" fwhm="0.0301319" res="26391" algo="Sum"/><pk mz="795.56938125" i="13518.8" sn="55.8341" a="573.678" fwhm="0.0495975" res="16040.5" algo="Sum"/><pk mz="795.74680919" i="773.866" sn="3.19663" a="19.0299" fwhm="0.0333763" res="23841.6" algo="Sum"/><pk mz="795.79576397" i="621.463" sn="2.56726" a="20.7513" fwhm="0.0445913" res="17846.4" algo="Sum"/><pk mz="795.82909604" i="514.153" sn="2.12408" a="15.596" fwhm="0.0389413" res="20436.6" algo="Sum"/><pk mz="796.07193075" i="5054.4" sn="20.8854" a="259.179" fwhm="0.0386851" res="20578.2" algo="Sum"/><pk mz="796.18244005" i="460.771" sn="1.90526" a="9.64877" fwhm="0.0222568" res="35772.5" algo="Sum"/><pk mz="796.20461983" i="593.225" sn="2.45307" a="20.168" fwhm="0.0473441" res="16817.4" algo="Sum"/><pk mz="796.41078370" i="584.583" sn="2.41757" a="29.985" fwhm="0.0694611" res="11465.6" algo="Sum"/><pk mz="796.52116165" i="78178.4" sn="323.427" a="2837.36" fwhm="0.0323943" res="24588.3" algo="Sum"/><pk mz="796.60809436" i="9556.72" sn="39.5468" a="384.623" fwhm="0.0434981" res="18313.6" algo="Sum"/><pk mz="796.80538024" i="815.092" sn="3.37338" a="54.9338" fwhm="0.0756251" res="10536.3" algo="Sum"/><pk mz="796.87999133" i="491.632" sn="2.03469" a="15.0884" fwhm="0.0389669" res="20450.2" algo="Sum"/><pk mz="797.07718760" i="1935.26" sn="8.00933" a="116.172" fwhm="0.0564258" res="14126.1" algo="Sum"/><pk mz="797.15823598" i="520.158" sn="2.15327" a="21.2179" fwhm="0.0459523" res="17347.5" algo="Sum"/><pk mz="797.20815942" i="472.459" sn="1.95675" a="19.6803" fwhm="0.0539445" res="14778.3" algo="Sum"/><pk mz="797.52445585" i="36353.1" sn="150.675" a="1489.64" fwhm="0.0350517" res="22752.8" algo="Sum"/><pk mz="797.57665574" i="5962.54" sn="24.7145" a="209.392" fwhm="0.0844447" res="9444.96" algo="Sum"/><pk mz="798.07360464" i="1123.95" sn="4.66309" a="88.8035" fwhm="0.0637507" res="12518.7" algo="Sum"/><pk mz="798.17013198" i="507.99" sn="2.10772" a="20.1454" fwhm="0.0437232" res="18255.1" algo="Sum"/><pk mz="798.21503712" i="495.495" sn="2.0567" a="10.201" fwhm="0.0222853" res="35818.1" algo="Sum"/><pk mz="798.22757584" i="505.743" sn="2.0999" a="14.353" fwhm="0.0357202" res="22346.6" algo="Sum"/><pk mz="798.41366977" i="546.517" sn="2.27871" a="33.2665" fwhm="0.0615723" res="12967.1" algo="Sum"/><pk mz="798.53299620" i="34800.2" sn="145.129" a="1623.06" fwhm="0.0401328" res="19897.3" algo="Sum"/><pk mz="798.70605576" i="1255.12" sn="5.23465" a="81.7748" fwhm="0.0718745" res="11112.5" algo="Sum"/><pk mz="798.80364175" i="822.061" sn="3.42851" a="51.0965" fwhm="0.0665885" res="11996.1" algo="Sum"/><pk mz="798.99851179" i="653.004" sn="2.72494" a="37.7422" fwhm="0.0745395" res="10719.1" algo="Sum"/><pk mz="799.06682927" i="1382.23" sn="5.76912" a="73.2065" fwhm="0.0518821" res="15401.6" algo="Sum"/><pk mz="799.16044938" i="485.407" sn="2.02665" a="10.2069" fwhm="0.0278734" res="28671.1" algo="Sum"/><pk mz="799.19273576" i="484.448" sn="2.02289" a="21.3479" fwhm="0.0615518" res="12984.1" algo="Sum"/><pk mz="799.53753217" i="14697.2" sn="61.6301" a="809.391" fwhm="0.0434379" res="18406.4" algo="Sum"/><pk mz="799.66405388" i="5826.92" sn="24.4369" a="315.683" fwhm="0.0440736" res="18143.8" algo="Sum"/><pk mz="799.76186979" i="679.419" sn="2.84934" a="33.6727" fwhm="0.061344" res="13037.3" algo="Sum"/><pk mz="799.79372201" i="660.505" sn="2.77039" a="19.5499" fwhm="0.0390382" res="20487.5" algo="Sum"/><pk mz="800.06997681" i="1231.72" sn="5.1729" a="80.6423" fwhm="0.0592362" res="13506.4" algo="Sum"/><pk mz="800.40524608" i="537.975" sn="2.26352" a="27.3765" fwhm="0.0654794" res="12223.8" algo="Sum"/><pk mz="800.54166798" i="7007.77" sn="29.5609" a="412.608" fwhm="0.055444" res="14438.7" algo="Sum"/><pk mz="800.66724112" i="3784.48" sn="15.9641" a="212.006" fwhm="0.0533743" res="15001" algo="Sum"/><pk mz="800.77706856" i="813.93" sn="3.43341" a="21.2239" fwhm="0.0334818" res="23916.8" algo="Sum"/><pk mz="800.80418881" i="741.559" sn="3.12812" a="22.5502" fwhm="0.0446432" res="17937.9" algo="Sum"/><pk mz="800.89423093" i="631.46" sn="2.66392" a="35.5094" fwhm="0.065247" res="12274.8" algo="Sum"/><pk mz="801.08155404" i="1105.61" sn="4.66595" a="77.6002" fwhm="0.0783038" res="10230.4" algo="Sum"/><pk mz="801.17713147" i="482.757" sn="2.03806" a="16.5265" fwhm="0.050235" res="15948.6" algo="Sum"/><pk mz="801.54533923" i="3104.37" sn="13.1164" a="173.584" fwhm="0.0669766" res="11967.5" algo="Sum"/><pk mz="801.67948027" i="6516.72" sn="27.534" a="335.444" fwhm="0.0425724" res="18831" algo="Sum"/><pk mz="801.77001102" i="668.833" sn="2.8265" a="28.7846" fwhm="0.055582" res="14425" algo="Sum"/><pk mz="801.79267013" i="651.091" sn="2.75161" a="18.9417" fwhm="0.0730727" res="10972.5" algo="Sum"/><pk mz="802.04829710" i="1050.02" sn="4.44254" a="43.8818" fwhm="0.041901" res="19141.5" algo="Sum"/><pk mz="802.09535553" i="1017.84" sn="4.30729" a="60.9114" fwhm="0.079597" res="10077" algo="Sum"/><pk mz="802.53233299" i="16149" sn="68.43" a="898.647" fwhm="0.0407758" res="19681.6" algo="Sum"/><pk mz="802.68347872" i="3919.2" sn="16.6074" a="227.936" fwhm="0.0490327" res="16370.4" algo="Sum"/><pk mz="802.75744067" i="940.747" sn="3.98736" a="28.7326" fwhm="0.0391105" res="20525.4" algo="Sum"/><pk mz="802.88415274" i="533.719" sn="2.26243" a="26.7402" fwhm="0.0392406" res="20460.6" algo="Sum"/><pk mz="803.05480102" i="1220.35" sn="5.17576" a="69.2885" fwhm="0.0582415" res="13788.4" algo="Sum"/><pk mz="803.10240713" i="801.432" sn="3.3996" a="33.3077" fwhm="0.0522602" res="15367.4" algo="Sum"/><pk mz="803.53639127" i="8077.08" sn="34.2763" a="504.3" fwhm="0.0452915" res="17741.4" algo="Sum"/><pk mz="803.68656003" i="1536.72" sn="6.52316" a="100.527" fwhm="0.0852252" res="9430.15" algo="Sum"/><pk mz="803.77445463" i="647.53" sn="2.74958" a="16.5794" fwhm="0.0335443" res="23961.6" algo="Sum"/><pk mz="803.83606675" i="494.483" sn="2.09976" a="15.2802" fwhm="0.0358684" res="22410.7" algo="Sum"/><pk mz="804.05572477" i="1062.94" sn="4.51439" a="69.9937" fwhm="0.0628325" res="12796.8" algo="Sum"/><pk mz="804.11385712" i="559.789" sn="2.37751" a="26.5419" fwhm="0.0487815" res="16484" algo="Sum"/><pk mz="804.16570767" i="483.785" sn="2.05493" a="11.8015" fwhm="0.0335525" res="23967.4" algo="Sum"/><pk mz="804.22970088" i="591.355" sn="2.5131" a="34.0776" fwhm="0.0576135" res="13959" algo="Sum"/><pk mz="804.54727463" i="163749" sn="696.134" a="5713.85" fwhm="0.0292569" res="27499.4" algo="Sum"/><pk mz="804.67160404" i="1598.81" sn="6.7981" a="71.7461" fwhm="0.0615327" res="13077.1" algo="Sum"/><pk mz="804.75490797" i="1028.07" sn="4.3727" a="48.2455" fwhm="0.062383" res="12900.2" algo="Sum"/><pk mz="804.83289541" i="725.404" sn="3.08642" a="22.4789" fwhm="0.0391608" res="20552" algo="Sum"/><pk mz="804.88310793" i="558.854" sn="2.37822" a="21.6649" fwhm="0.0419906" res="19168.2" algo="Sum"/><pk mz="805.04992619" i="4640.49" sn="19.748" a="222.96" fwhm="0.0354068" res="22737.2" algo="Sum"/><pk mz="805.17837878" i="503.641" sn="2.1428" a="20.7958" fwhm="0.0532992" res="15106.8" algo="Sum"/><pk mz="805.21818752" i="482.265" sn="2.05184" a="15.0745" fwhm="0.0447657" res="17987.4" algo="Sum"/><pk mz="805.24187762" i="474.125" sn="2.0172" a="14.5114" fwhm="0.0355988" res="22619.9" algo="Sum"/><pk mz="805.40904796" i="504.444" sn="2.14764" a="15.4162" fwhm="0.0391749" res="20559.3" algo="Sum"/><pk mz="805.55055350" i="81167.9" sn="345.62" a="3176.21" fwhm="0.0325879" res="24719.3" algo="Sum"/><pk mz="805.67977838" i="1093.74" sn="4.65864" a="28.1804" fwhm="0.0335841" res="23989.9" algo="Sum"/><pk mz="805.75683489" i="743.999" sn="3.17007" a="43.3226" fwhm="0.0714918" res="11270.6" algo="Sum"/><pk mz="805.81561188" i="563.934" sn="2.4047" a="12.0503" fwhm="0.0279891" res="28790.3" algo="Sum"/><pk mz="805.86682874" i="466.825" sn="1.99286" a="9.50776" fwhm="0.022392" res="35989" algo="Sum"/><pk mz="806.05671421" i="4584.77" sn="19.5854" a="212.238" fwhm="0.038378" res="21003.1" algo="Sum"/><pk mz="806.19025794" i="490.761" sn="2.09668" a="20.5769" fwhm="0.0559906" res="14398.7" algo="Sum"/><pk mz="806.22467943" i="529.185" sn="2.26064" a="10.9669" fwhm="0.0279958" res="28798" algo="Sum"/><pk mz="806.23664598" i="537.085" sn="2.29436" a="16.9313" fwhm="0.039195" res="20569.9" algo="Sum"/><pk mz="806.56290545" i="190333" sn="813.272" a="6486.41" fwhm="0.0286718" res="28130.9" algo="Sum"/><pk mz="806.78802648" i="859.394" sn="3.67535" a="31.5501" fwhm="0.0448098" res="18004.7" algo="Sum"/><pk mz="806.83226867" i="797.059" sn="3.40923" a="42.4452" fwhm="0.0504084" res="16005.9" algo="Sum"/><pk mz="807.06546187" i="6836.96" sn="29.3336" a="345.75" fwhm="0.0399758" res="20188.8" algo="Sum"/><pk mz="807.18817861" i="523.978" sn="2.24772" a="21.7949" fwhm="0.0560254" res="14407.5" algo="Sum"/><pk mz="807.21143244" i="517.945" sn="2.22175" a="13.7744" fwhm="0.0336161" res="24012.7" algo="Sum"/><pk mz="807.24452892" i="497.335" sn="2.13323" a="13.0586" fwhm="0.0336167" res="24013.2" algo="Sum"/><pk mz="807.26666352" i="491.733" sn="2.10901" a="16.2423" fwhm="0.0357556" res="22577.3" algo="Sum"/><pk mz="807.56684226" i="89636" sn="384.706" a="3395.45" fwhm="0.0324672" res="24873.3" algo="Sum"/><pk mz="807.62756679" i="10325.2" sn="44.3262" a="399.867" fwhm="0.0429449" res="18806.1" algo="Sum"/><pk mz="807.77428451" i="779.562" sn="3.34861" a="32.0784" fwhm="0.0517756" res="15601.4" algo="Sum"/><pk mz="807.83618672" i="570.741" sn="2.45252" a="12.1219" fwhm="0.0224193" res="36033" algo="Sum"/><pk mz="808.07391720" i="5066.02" sn="21.8227" a="215.062" fwhm="0.0475544" res="16992.6" algo="Sum"/><pk mz="808.19317206" i="534.311" sn="2.30135" a="18.7215" fwhm="0.0504545" res="16018.3" algo="Sum"/><pk mz="808.24111594" i="514.899" sn="2.21736" a="19.1005" fwhm="0.0504557" res="16018.8" algo="Sum"/><pk mz="808.25977652" i="526.325" sn="2.26641" a="19.1099" fwhm="0.0504569" res="16018.8" algo="Sum"/><pk mz="808.33496393" i="493.567" sn="2.12574" a="16.0621" fwhm="0.0479645" res="16852.8" algo="Sum"/><pk mz="808.39754275" i="463.441" sn="1.99641" a="16.009" fwhm="0.0319359" res="25313.1" algo="Sum"/><pk mz="808.44286188" i="719.047" sn="3.09782" a="36.7564" fwhm="0.0620782" res="13023" algo="Sum"/><pk mz="808.57851928" i="238379" sn="1027.49" a="7800.37" fwhm="0.0272696" res="29651.3" algo="Sum"/><pk mz="808.83109362" i="820.555" sn="3.53943" a="24.2627" fwhm="0.0761714" res="10618.6" algo="Sum"/><pk mz="808.87573570" i="632.249" sn="2.72694" a="31.5731" fwhm="0.0424865" res="19038.4" algo="Sum"/><pk mz="808.94569366" i="478.645" sn="2.06455" a="26.8567" fwhm="0.0538016" res="15035.7" algo="Sum"/><pk mz="809.08131111" i="3662.21" sn="15.8319" a="255.632" fwhm="0.0634325" res="12755" algo="Sum"/><pk mz="809.17531288" i="521.656" sn="2.25501" a="19.7581" fwhm="0.0504851" res="16028" algo="Sum"/><pk mz="809.20781053" i="526.047" sn="2.27456" a="14.0658" fwhm="0.0406914" res="19886.5" algo="Sum"/><pk mz="809.23203564" i="545.155" sn="2.35793" a="26.1403" fwhm="0.0568497" res="14234.6" algo="Sum"/><pk mz="809.29252440" i="471.236" sn="2.03848" a="16.2476" fwhm="0.0504889" res="16029.1" algo="Sum"/><pk mz="809.58201871" i="105725" sn="457.803" a="3856.88" fwhm="0.0314603" res="25733.5" algo="Sum"/><pk mz="809.64448221" i="13236.1" sn="57.3292" a="538.983" fwhm="0.0450178" res="17985" algo="Sum"/><pk mz="809.78857565" i="815.764" sn="3.53408" a="20.4821" fwhm="0.0336696" res="24051" algo="Sum"/><pk mz="809.86464961" i="527.13" sn="2.28383" a="8.11506" fwhm="0.0287105" res="28207.9" algo="Sum"/><pk mz="810.08976797" i="1811.72" sn="7.85338" a="136.596" fwhm="0.0627655" res="12906.6" algo="Sum"/><pk mz="810.17856648" i="493.148" sn="2.13907" a="16.0984" fwhm="0.0449035" res="18042.6" algo="Sum"/><pk mz="810.26977708" i="498.584" sn="2.16367" a="31.0433" fwhm="0.0621249" res="13042.6" algo="Sum"/><pk mz="810.40630495" i="660.391" sn="2.86841" a="37.4115" fwhm="0.0555864" res="14579.2" algo="Sum"/><pk mz="810.43316182" i="575.011" sn="2.49765" a="12.4832" fwhm="0.0224554" res="36090.9" algo="Sum"/><pk mz="810.59348056" i="98795.6" sn="429.467" a="3888.75" fwhm="0.0335038" res="24194.1" algo="Sum"/><pk mz="810.86384350" i="624.686" sn="2.7163" a="30.4635" fwhm="0.0510645" res="15879.2" algo="Sum"/><pk mz="810.92947924" i="546.469" sn="2.37682" a="29.5967" fwhm="0.0736777" res="11006.4" algo="Sum"/><pk mz="811.07069648" i="1017.93" sn="4.4299" a="47.1521" fwhm="0.0621417" res="13052" algo="Sum"/><pk mz="811.17512031" i="531.911" sn="2.31701" a="16.5542" fwhm="0.0393148" res="20632.8" algo="Sum"/><pk mz="811.25739230" i="488.317" sn="2.13208" a="12.0559" fwhm="0.0337001" res="24072.9" algo="Sum"/><pk mz="811.59819745" i="42497.3" sn="185.845" a="1799.43" fwhm="0.036623" res="22160.9" algo="Sum"/><pk mz="811.66297615" i="15064.8" sn="65.8803" a="649.291" fwhm="0.0455383" res="17823.7" algo="Sum"/><pk mz="811.84644412" i="570.413" sn="2.49486" a="23.3102" fwhm="0.056187" res="14449" algo="Sum"/><pk mz="811.87825353" i="490.127" sn="2.14371" a="16.8523" fwhm="0.0505696" res="16054.7" algo="Sum"/><pk mz="812.07359863" i="1013.04" sn="4.43084" a="90.1786" fwhm="0.072659" res="11176.5" algo="Sum"/><pk mz="812.18030273" i="468.187" sn="2.04811" a="12.2461" fwhm="0.0337193" res="24086.5" algo="Sum"/><pk mz="812.38624596" i="557.404" sn="2.44163" a="31.8338" fwhm="0.0584553" res="13897.6" algo="Sum"/><pk mz="812.55387357" i="5609.79" sn="24.5821" a="248.062" fwhm="0.040343" res="20141.1" algo="Sum"/><pk mz="812.60656525" i="22404" sn="98.174" a="1070.87" fwhm="0.0406931" res="19969.2" algo="Sum"/><pk mz="812.66662693" i="8034.56" sn="35.212" a="361.334" fwhm="0.0473246" res="17172.2" algo="Sum"/><pk mz="812.85846813" i="521.057" sn="2.28357" a="13.6262" fwhm="0.0604406" res="13448.9" algo="Sum"/><pk mz="812.99301465" i="655.499" sn="2.87317" a="31.1624" fwhm="0.0567543" res="14324.8" algo="Sum"/><pk mz="813.04301497" i="813.054" sn="3.56446" a="30.624" fwhm="0.056228" res="14459.8" algo="Sum"/><pk mz="813.08113696" i="1016.89" sn="4.45799" a="66.2696" fwhm="0.0658061" res="12355.7" algo="Sum"/><pk mz="813.15507068" i="492.672" sn="2.16047" a="12.6157" fwhm="0.0337395" res="24101" algo="Sum"/><pk mz="813.55383211" i="3374.87" sn="14.8505" a="184.666" fwhm="0.0493608" res="16481.8" algo="Sum"/><pk mz="813.61298995" i="8659.21" sn="38.109" a="388.715" fwhm="0.048936" res="16626.1" algo="Sum"/><pk mz="813.67955062" i="25049.6" sn="110.243" a="1068.91" fwhm="0.0372423" res="21848.3" algo="Sum"/><pk mz="814.05443568" i="806.78" sn="3.55219" a="30.9101" fwhm="0.0468093" res="17390.9" algo="Sum"/><pk mz="814.09266260" i="897.018" sn="3.94983" a="64.6762" fwhm="0.0833283" res="9769.71" algo="Sum"/><pk mz="814.38180235" i="549.246" sn="2.42232" a="36.318" fwhm="0.0599898" res="13575.3" algo="Sum"/><pk mz="814.56547654" i="10329.3" sn="45.5882" a="561.426" fwhm="0.0484688" res="16806" algo="Sum"/><pk mz="814.61894392" i="4824.27" sn="21.2919" a="167.593" fwhm="0.050411" res="16159.6" algo="Sum"/><pk mz="814.68335469" i="13095.7" sn="57.7979" a="583.915" fwhm="0.0406489" res="20042" algo="Sum"/><pk mz="814.86615440" i="552.942" sn="2.44125" a="11.7413" fwhm="0.0225166" res="36189.6" algo="Sum"/><pk mz="814.88967617" i="544.553" sn="2.40477" a="28.7203" fwhm="0.0646929" res="12596.3" algo="Sum"/><pk mz="814.97832047" i="502.192" sn="2.21817" a="28.8209" fwhm="0.0794981" res="10251.5" algo="Sum"/><pk mz="815.05367600" i="1098.16" sn="4.8524" a="66.1956" fwhm="0.0646597" res="12605.3" algo="Sum"/><pk mz="815.10722079" i="870.985" sn="3.84943" a="50.4745" fwhm="0.0701919" res="11612.6" algo="Sum"/><pk mz="815.56732072" i="6075.3" sn="26.9565" a="358.956" fwhm="0.05535" res="14734.7" algo="Sum"/><pk mz="815.62367647" i="2305.56" sn="10.2299" a="87.4396" fwhm="0.050686" res="16091.7" algo="Sum"/><pk mz="815.69323291" i="11138.1" sn="49.4204" a="517.909" fwhm="0.041004" res="19893" algo="Sum"/><pk mz="815.80078335" i="565.642" sn="2.50963" a="19.5708" fwhm="0.0506919" res="16093.3" algo="Sum"/><pk mz="816.05881668" i="929.409" sn="4.12543" a="55.5184" fwhm="0.0558216" res="14619.1" algo="Sum"/><pk mz="816.09088864" i="742.111" sn="3.29406" a="12.5664" fwhm="0.024787" res="32924.1" algo="Sum"/><pk mz="816.11717490" i="786.131" sn="3.48945" a="41.5822" fwhm="0.0596069" res="13691.7" algo="Sum"/><pk mz="816.38510980" i="469.453" sn="2.08517" a="32.7486" fwhm="0.0589264" res="13854.3" algo="Sum"/><pk mz="816.58176656" i="18662.2" sn="82.9253" a="983.699" fwhm="0.0418461" res="19513.9" algo="Sum"/><pk mz="816.69777531" i="5490.14" sn="24.396" a="275.095" fwhm="0.0445821" res="18319" algo="Sum"/><pk mz="816.85378385" i="590.471" sn="2.62455" a="18.3121" fwhm="0.0596341" res="13697.8" algo="Sum"/><pk mz="816.88318205" i="650.244" sn="2.89022" a="48.2175" fwhm="0.0731149" res="11172.6" algo="Sum"/><pk mz="817.05290979" i="1767.98" sn="7.85852" a="91.1323" fwhm="0.0503281" res="16234.5" algo="Sum"/><pk mz="817.58531071" i="9617.67" sn="42.8111" a="596.823" fwhm="0.0484924" res="16860.1" algo="Sum"/><pk mz="817.70015372" i="1942.19" sn="8.6456" a="115.186" fwhm="0.069489" res="11767.3" algo="Sum"/><pk mz="817.81992780" i="481.397" sn="2.14306" a="16.6128" fwhm="0.0493063" res="16586.5" algo="Sum"/><pk mz="818.05757129" i="2226.76" sn="9.91949" a="125.077" fwhm="0.0394797" res="20720.9" algo="Sum"/><pk mz="818.50929699" i="3709.74" sn="16.5458" a="169.768" fwhm="0.0474228" res="17259.8" algo="Sum"/><pk mz="818.59458978" i="12742.4" sn="56.839" a="541.888" fwhm="0.0450397" res="18175" algo="Sum"/><pk mz="818.68322705" i="1345.11" sn="6.0018" a="59.3905" fwhm="0.0620659" res="13190.6" algo="Sum"/><pk mz="818.77304742" i="957.495" sn="4.27252" a="32.3182" fwhm="0.0507297" res="16139.9" algo="Sum"/><pk mz="818.84370168" i="540.504" sn="2.41217" a="14.5889" fwhm="0.0338572" res="24185.2" algo="Sum"/><pk mz="818.86205639" i="541.972" sn="2.41866" a="11.5387" fwhm="0.022571
[truncated: 54,671 more chars]
