# Supplementary material for: Diagnosing Impaired Glucose Tolerance Using Direct Infusion Mass Spectrometry of Blood Plasma
Source: PLoS One. 2014 Sep 9;9(9):e105343. doi: 10.1371/journal.pone.0105343 (PMC4159123; doi:10.1371/journal.pone.0105343)
Supplement: Supporting Information S1 — Mass spectra of blood plasma metabolites obtained by direct infusion mass spectrometry (DIMS) of blood plasma samples from control subjects (n = 30) and patients with impaired glucose tolerance (n = 20). (ZIP) [file pone.0105343.s002.zip › Mass spectra/Sample 22.xml]

<root><fileinfo appname="Bruker Compass DataAnalysis" appversion="4.1.335.0" date="2014-06-18T11:48:57" type="DataAnalysisResults" typeversion="1.1" subtype="MS Spectrum"/><generalinfo organisation="" user="111" hostname="TRIFONOVA-PC" os="Windows 7"/><analysis name="C:\Users\Trifonova\Desktop\Mass spectra\Diabetes\Plasma Sample 162 ST PM 19022013.d\analysis.baf"><info><DateTime>2013-02-19T14:55:54+04:00</DateTime><method>Tune_pos_Standard.m</method><sample><![CDATA[Plasma Sample 162 ST PM 19022013]]></sample><comment><![CDATA[Sample 162*. Diabetes. Human blood plasma after protein precipitation 50 fold in MeOH with 0.1% FA
]]></comment><operator>BDAL@DE</operator><instrument>maXis impact</instrument><instrument_serial_number>282001.00069</instrument_serial_number></info><DataAnalysis version="DataAnalysis 4.1.335.0" DataAnalysisResults=""><DataAnalysis_processing_parameters><find_compounds_chromatogram detect_version="3" detect_areamode="1" detect_areathresholdabs="0" detect_areathresholdrel="0" detect_intensitymode="1" detect_intensitythresholdabs="3000" detect_intensitythresholdrel="3" detect_sensitivity="0.333333" detect_skimratio="0" detect_smoothingwidth="3" detect_averageno="5" detect_averagemode="0" add_uv_or_ms_spectra="0" spectrum_load_mode="0" background_subtraction_mode="2" MS_peaksensmode2="1" MS_pc12="0.4" MS_pc22="4" MS_peaksens12="99" MS_peaksens22="99" MS_areamode2="2" MS_areathresholdabs2="1000" MS_areathresholdrel2="10" MS_intensitymode2="0" MS_intensitythresholdabs2="1000" MS_intensitythresholdrel2="10" MS_basesmoothmode2="1" MS_basesmoothpts2="8" MS_basesmoothmin2="12" MS_basesmoothforce2="0.1" MS_startendslope2="10" MS_valleyfilterused2="1" MS_valleyfilter2="10" MS_noisecorr2="0" UV_peaksensmode2="1" UV_pc12="0.4" UV_pc22="4" UV_peaksens12="99.9" UV_peaksens22="100" UV_areamode2="0" UV_areathresholdabs2="5" UV_areathresholdrel2="1" UV_intensitymode2="1" UV_intensitythresholdabs2="1" UV_intensitythresholdrel2="0.01" UV_basesmoothmode2="1" UV_basesmoothpts2="8" UV_basesmoothmin2="12" UV_basesmoothforce2="1" UV_startendslope2="10" UV_valleyfilterused2="1" UV_valleyfilter2="10" UV_noisecorr2="0" detect_delcmpdsinrng="1"/><auto_ms_n use_retention_time_window="0" retention_time_window="1" rt_unit="min" minimum_intensity_positive="1000" minimum_intensity_negative="1000" create_max_number_compounds="100000" spectrum_load_mode="0" background_type="0" create_auto_ms_n_traces="0" create_detailed_traces="0" merge_positive_negative_compounds="0" detect_delcmpdsinrng="1" detect_keep_cmpds_detectedneutralloss="0" add_uv_spectra="0" create_individual_MSMS_cmpds="0" advanced_precursor_determination="0"/><dissect_params dissect_addsmoothing="0" dissect_allow_wider_peaks="0" dissect_resolving_power="1" dissect_deletepeaksinrange="1" dissect_fullrange="1" dissect_cutoff="0.1" dissect_sensitivity="0.333333" dissect_maxoverlap="5" dissect_smoothwidth="1" spectrum_load_mode="0" add_uv_spectra="0"/><find_all_compounds min_time_points="20" min_correlation="0.7" background_type="0" load_spec_type="2" additional_smoothing="1" proteomics="1" chrom_sn_threshold="3" chrom_smoothingwidth="10" detect_delcmpdsinrng="1" add_MSMS_spectra="1"/><ms_peak_finder ms_peak_finder_type="3" ms_manually_use_peak_finder="1"><ms_peak_finder_apex minimum_intensity="100" peak_width="0.05" relative_threshold_base_peak="0.1" signal_to_noise="10"/><ms_peak_finder_centroid peak_width="1" signal_to_noise="1" relative_threshold_base_peak="2" minimum_intensity="100" centroid_percentage="80"/><ms_peak_finder_snap minimum_intensity="0" relative_threshold_base_peak="0" signal_to_noise="2" maximum_charge="12" quality_factor_threshold="0.9" number_of_patterns="500000" building_block_1="C 4.9384 N 1.3577 O 1.4773 S 0.0417 H 7.7583" building_block_2="" use_snap_2="1" add_detailed_results="0"/><ms_peak_finder_sumpeak minimum_intensity="100" peak_width="5" use_datapoints="1" sum_width="2" relative_threshold_base_peak="0.1" signal_to_noise="1" baseline_type="1" baseline_flatness="1" same_sumwidth_as_acquisition="1" use_resolution="0" res="10000" instrument_sum_width="2" use_sum_of_intensities="0"/><ms_peak_finder_ftms signal_to_noise="4" relative_threshold_base_peak="0.01" minimum_intensity="100" centroid_percentage="80" use_centroid="0"/></ms_peak_finder><deconvolution clear_prev_results="1" create_neutral_spectrum="0" incl_shifted_spectra="0" ret_residuals="0" incl_comp_details="0" show_comp_details="0" substance_class="1" extend_evelope="0" extend_before="1" extend_after="1" auto_apply="0"><deconvolution_detailed perf_deconv="1" rel_isotop_deconv="0" resolve_isotop="1" exclude_itraq_ions="1" abund_cutoff="2" envelope_cutoff="75" high_mass="4000" low_mass="250" mw_agreement="0" maximum_charge="10" max_charge_isotop="5" min_charge="1" min_peaks="3" precursor_deconv="0" max_components="10" adduct_ion_name="+H" adduct_ion_mass="1.00728" apply_min_max_mass_boundaries="0"/><deconvolution_detailed perf_deconv="1" rel_isotop_deconv="0" resolve_isotop="1" exclude_itraq_ions="1" abund_cutoff="2" envelope_cutoff="75" high_mass="3000" low_mass="100" mw_agreement="5" maximum_charge="3" max_charge_isotop="0" min_charge="1" min_peaks="3" precursor_deconv="0" max_components="10" adduct_ion_name="+H" adduct_ion_mass="1.00728" apply_min_max_mass_boundaries="0"/><deconvolution_detailed perf_deconv="1" rel_isotop_deconv="0" resolve_isotop="1" exclude_itraq_ions="1" abund_cutoff="0.5" envelope_cutoff="75" high_mass="2000" low_mass="50" mw_agreement="5" maximum_charge="3" max_charge_isotop="4" min_charge="1" min_peaks="3" precursor_deconv="0" max_components="10" adduct_ion_name="+H" adduct_ion_mass="1.00728" apply_min_max_mass_boundaries="0"/><deconvolution_detailed perf_deconv="1" rel_isotop_deconv="1" resolve_isotop="0" exclude_itraq_ions="0" abund_cutoff="10" envelope_cutoff="75" high_mass="100000" low_mass="5000" mw_agreement="5" maximum_charge="100" max_charge_isotop="0" min_charge="1" min_peaks="3" precursor_deconv="0" max_components="10" adduct_ion_name="+H" adduct_ion_mass="1.00728" apply_min_max_mass_boundaries="1"/><max_entropy_deconvolution adduct_ion_name="-H" adduct_ion_mass="-1.00783" low_mass="5000" high_mass="100000" spacint_out="0" resolving_power="10000" peak_width="0.3" width="1" maxentx="0"/></deconvolution><mascot_export globalchargelimit_apply="1" globalchargelimit="1+, 2+ and 3+" prefer_fullscan_deconvolution_results="1" deconvolution_export_type="2" msmssignals="50" threshold="100" mssignals_deconv="2" mssignals_non_deconv="20" normalize_msms="0" single_charged="0"/><process_parameters baseline_flatness="0.8" baseline_addchild="1" baseline_disableoriginal="0" baseline_usesamecolor="1" smoothing_algorithm="1" smoothing_width="0.2" smoothing_cycles="1" smoothing_addchild="1" smoothing_disableoriginal="0" smoothing_usesamecolor="1"/><process_parameters baseline_flatness="0.8" baseline_addchild="1" baseline_disableoriginal="0" baseline_usesamecolor="1" smoothing_algorithm="1" smoothing_width="0.2" smoothing_cycles="1" smoothing_addchild="1" smoothing_disableoriginal="0" smoothing_usesamecolor="1"/><display_params mass_precision="4" time_precision="1" structure_size="30" chrom_peak_label="Index"/><calibration_params calibration_range="0.05" calibration_listname="Samples Recalibration Diabetes" calibration_listgroupname="ESI" calibration_fit_mode="2" calibration_intensitythreshold="1000"/><calibration_params calibration_range="0.05" calibration_listname="Lockmass 1222" calibration_listgroupname="ESI" calibration_intensitythreshold="1000" calibration_lockmassmode="0"/><library_search_params del_prev_res="1"><library_search_basic_params accept_score="50" allowmasses_above="0" allowmasses_below="0" desired_score="900" increasedepth="0" maxnr_spectra="10" match_all="0" sort_by="1" include_precursor_spectra="1" skip_low_frgamnet_spectra="1" min_effective_score="500" minmatch_score="250" min_score="400"/><library_search_basic_params add_int_range="5" extended="1" locnorm="0" root="0" hwfstp="50" hwscdp="7" intrangefac="1.9" locnormeqfac="1" locnormfac="2" locnormwin="25" masdisint="20" minsrcint="100" minspepresrc="15" threshfstp="40" maskadducts="0" maskprecursor="0"/><library_search_libraries_params add_unid="0" srcparallel="0" libraries="" librariey_unidentified=""/><library_search_match_params chrgdeconv="0" collenerg="0" fragampl="1" instrtp="2" ionmeth="1" isolwidth="0" msmsstg="2" ms_vs_msms="4" pkwidth="0" polarity="4" psd="0" precion="0" prodion="0" rgtgaspress="0" rgtion="0" refl="0" trgtgas="0" trgtgaspress="0" trapdrv="1"/><library_search_basic_params add_confirm_mode="0"/><library_search_basic_params accepted_deviation="1" apply_rt_match="0" match_columnname="1" max_deviation="5"/></library_search_params><masslist_layout layout_columntypes="1 2 6 5 3 11 4 " layout_columnwidth="30 60 45 48 45 30 48 "/><cmpdlist_layout layout_columntypes="14 20 1 23 12 26 31 6 52 " layout_columnwidth="23 55 49 60 50 37 272 61 0 "/><cmpdlist_layout layout_columntypes="24 1 2 3 5 18 18 40 7 9 8 " layout_columnwidth="-1 -1 -1 -1 -1 -1 -1 -1 -1 -1 -1 "/><cmpdlist_layout layout_columntypes="6 0 5 3 4 2 12 14 10 11 " layout_columnwidth="-1 -1 -1 -1 -1 -1 -1 -1 -1 -1 "/><cmpdlist_layout layout_columntypes="15 14 6 5 43 11 1 2 17 7 8 9 10 4 3 39 40 41 42 16 18 19 25 20 21 22 23 24 31 26 27 28 29 30 37 32 33 34 35 36 " layout_columnwidth="-1 -1 -1 -1 -1 -1 -1 -1 -1 -1 -1 -1 -1 -1 -1 -1 -1 -1 -1 -1 -1 -1 -1 -1 -1 -1 -1 -1 -1 -1 -1 -1 -1 -1 -1 -1 -1 -1 -1 -1 "/><exclusion_masses/><xml_export_parameters export_detailed_information="0" export_peptide_database_query_information="1"/><smf1D_params max_nr_formulae="500" z="1" rdb_min="0" rdb_max="80" tolerance_ppm="5" tolerance_abs="2" tolerance_ppm_MSn="5" tolerance_abs_MSn="2" use_rel_tolerance="1" use_rel_tolerance_MSn="0" lower_bound_formula="" upper_bound_formula="" electron_configuration="2" electron_configuration_MSn="0" sigma_limit="0.02" sigma_limit_MSn="0.05" HC_Ratio_min="0" HC_Ratio_max="3" filtering="1" patternsearch="0" validate_formulae="1" filter_by_elementratio="1" estimate_carbon_count="1" relative_threshold_base_peak="10" delete_previous_results="1" filter_criteriy="0" adducts_positive_mode="'M+H' " adducts_negative_mode="'M-H' " collect_adducts="0"/><smf3D_params tolerance_neutralloss="2" intensitythresholdabs2="100" intensity_threshold_abs_msms="100" auto_filter="0" nr_explained_peaks="5" highlight_unexplained_peaks="0"/><uv_parameters rt_offset="0"/><target_screening delta_rt="1.5" threshold_sigma="0.05" detection_tolerance="5" identification_tolerance="5" use_tolerance_ppm="0" compound_database="C:\BDALSystemData\BuildingBlocks\TargetScreeningDataBase.csv" use_sampleinfo_xml="0" rt_range_start="0" rt_range_end="0" additional_smoothing="0" create_chromatogram_time_slices="1" rt_window_halfwidth="45" enable_BPC="1" evaluate_qualifier_ions="1" qualifier_ion_intensity_threshold="0" group_id="':' " lc_method_id=":" ms_method_id=":" matrix_id=":" useDB="0" sortanalytes="4"/><automatic_calibration automatic_calibration="0/0" automatic_calibration_use_spectrum_type="0/0" automatic_calibration_retain_data="0/0" automatic_calibration_perform_lockmass="0/0"/><target_screening_scoring threshold1_qualityfactor="0.05" threshold1_massaccuracy="10" threshold1_retentiontime="20" threshold2_retentiontime="40" use_tolerance_ppm="0"/></DataAnalysis_processing_parameters><ms_spectrum info="+MS, 0.2-0.7min #12-41" msmsinfo="All MS" polarity="+" scanmode="fullscan" seq_nr_start="12" seq_nr_end="41" spec_index="0" spec_nrs="12/13/14/15/16/17/18/19/20/21/22/23/24/25/26/27/28/29/30/31/32/33/34/35/36/37/38/39/40/41" rt="0.448008" rt_unit="min"><ms_peaks><pk mz="80.94789876" i="2402.81" sn="620.395" a="14.8216" fwhm="0.00534163" res="15154.1" algo="Sum"/><pk mz="82.94495708" i="2225.22" sn="570.048" a="12.436" fwhm="0.005024" res="16509.7" algo="Sum"/><pk mz="84.04424547" i="2172.55" sn="552.176" a="12.7496" fwhm="0.00502458" res="16726.6" algo="Sum"/><pk mz="84.08081651" i="2621.51" sn="666.087" a="15.9676" fwhm="0.00515909" res="16297.6" algo="Sum"/><pk mz="84.95966136" i="3191.75" sn="806.342" a="18.4817" fwhm="0.00512288" res="16584.4" algo="Sum"/><pk mz="85.02840935" i="970.856" sn="245.117" a="5.58852" fwhm="0.00525799" res="16171.3" algo="Sum"/><pk mz="86.09632404" i="7632.61" sn="1915.35" a="45.574" fwhm="0.00525475" res="16384.5" algo="Sum"/><pk mz="87.09980799" i="673.931" sn="167.935" a="4.15631" fwhm="0.00526337" res="16548.3" algo="Sum"/><pk mz="88.07573785" i="604.625" sn="149.794" a="3.79843" fwhm="0.00555642" res="15851.2" algo="Sum"/><pk mz="90.05492435" i="1669.99" sn="408.732" a="9.06828" fwhm="0.00471333" res="19106.4" algo="Sum"/><pk mz="90.97660416" i="24722.1" sn="6017.68" a="133.535" fwhm="0.00498927" res="18234.5" algo="Sum"/><pk mz="91.05440387" i="1198.58" sn="291.68" a="7.36208" fwhm="0.00554635" res="16417" algo="Sum"/><pk mz="93.05728555" i="5970.13" sn="1434.96" a="33.9757" fwhm="0.00528774" res="17598.7" algo="Sum"/><pk mz="93.06933125" i="607.015" sn="145.867" a="3.49351" fwhm="0.0059343" res="15683.3" algo="Sum"/><pk mz="94.06506266" i="11947.2" sn="2847.36" a="73.3443" fwhm="0.00532348" res="17669.9" algo="Sum"/><pk mz="95.06825589" i="843.817" sn="200.034" a="7.27988" fwhm="0.00550946" res="17255.5" algo="Sum"/><pk mz="95.08563703" i="937.386" sn="222.217" a="5.89923" fwhm="0.00562047" res="16917.7" algo="Sum"/><pk mz="96.07863462" i="964.703" sn="227.154" a="7.07296" fwhm="0.00605298" res="15873" algo="Sum"/><pk mz="96.92169479" i="41131.3" sn="9616" a="238.758" fwhm="0.0053657" res="18063.2" algo="Sum"/><pk mz="97.10133754" i="1351.73" sn="315.902" a="8.26498" fwhm="0.00572734" res="16954" algo="Sum"/><pk mz="98.91900716" i="17354.7" sn="3978.46" a="108.155" fwhm="0.0055953" res="17678.9" algo="Sum"/><pk mz="98.99548704" i="1647.47" sn="377.348" a="10.4026" fwhm="0.00530939" res="18645.4" algo="Sum"/><pk mz="99.97997902" i="671.968" sn="152.48" a="4.72793" fwhm="0.00633427" res="15784" algo="Sum"/><pk mz="100.91698282" i="1155.95" sn="260.45" a="6.99396" fwhm="0.00569108" res="17732.5" algo="Sum"/><pk mz="101.07105223" i="799.275" sn="179.895" a="5.49951" fwhm="0.00611509" res="16528.1" algo="Sum"/><pk mz="102.05486822" i="2850.82" sn="637.173" a="17.5489" fwhm="0.00547912" res="18626.2" algo="Sum"/><pk mz="102.09125622" i="1001.96" sn="223.887" a="5.71958" fwhm="0.00497082" res="20538.1" algo="Sum"/><pk mz="103.03897613" i="1756.62" sn="389.391" a="11.6092" fwhm="0.00609359" res="16909.4" algo="Sum"/><pk mz="103.05443469" i="2111.39" sn="467.962" a="13.9879" fwhm="0.00586968" res="17557.1" algo="Sum"/><pk mz="104.05309132" i="1448.31" sn="317.115" a="10.1657" fwhm="0.00642205" res="16202.5" algo="Sum"/><pk mz="104.07085422" i="641.041" sn="140.35" a="4.5785" fwhm="0.00613092" res="16974.7" algo="Sum"/><pk mz="104.10694227" i="16076.2" sn="3519.06" a="101.972" fwhm="0.00579408" res="17967.8" algo="Sum"/><pk mz="104.99224536" i="7444.69" sn="1611.46" a="49.2878" fwhm="0.00575258" res="18251.3" algo="Sum"/><pk mz="105.06995828" i="545.592" sn="118.051" a="3.53139" fwhm="0.00563977" res="18630.2" algo="Sum"/><pk mz="105.11034117" i="975.376" sn="211.041" a="6.66529" fwhm="0.00602292" res="17451.7" algo="Sum"/><pk mz="106.06514136" i="1075.86" sn="231.086" a="7.32961" fwhm="0.00591892" res="17919.7" algo="Sum"/><pk mz="106.08622674" i="2766.94" sn="594.326" a="17.152" fwhm="0.00566057" res="18741.3" algo="Sum"/><pk mz="106.95054225" i="10934.6" sn="2326.64" a="72.3271" fwhm="0.00577455" res="18521" algo="Sum"/><pk mz="107.04911591" i="3096.71" sn="658.798" a="19.9056" fwhm="0.00583497" res="18346.1" algo="Sum"/><pk mz="107.96676700" i="730.685" sn="154.12" a="4.66516" fwhm="0.00575665" res="18755.1" algo="Sum"/><pk mz="108.08075408" i="8160.04" sn="1720.03" a="52.6766" fwhm="0.00592112" res="18253.4" algo="Sum"/><pk mz="108.94882345" i="952.356" sn="198.114" a="6.27108" fwhm="0.00572329" res="19036.1" algo="Sum"/><pk mz="109.08364080" i="649.806" sn="134.788" a="5.99698" fwhm="0.00696011" res="15672.7" algo="Sum"/><pk mz="109.10111936" i="1182.14" sn="245.038" a="7.56444" fwhm="0.00575684" res="18951.5" algo="Sum"/><pk mz="110.00873832" i="22303.5" sn="4545.55" a="150.24" fwhm="0.0059388" res="18523.7" algo="Sum"/><pk mz="110.07126682" i="3906.38" sn="795.593" a="26.3567" fwhm="0.00613235" res="17949.3" algo="Sum"/><pk mz="111.00986441" i="3586.62" sn="719.501" a="26.9678" fwhm="0.00673645" res="16479" algo="Sum"/><pk mz="111.11684335" i="2199.28" sn="439.896" a="14.1783" fwhm="0.00599475" res="18535.7" algo="Sum"/><pk mz="112.00618738" i="3587.8" sn="709.744" a="23.8186" fwhm="0.00603411" res="18562.2" algo="Sum"/><pk mz="112.89559300" i="63555.9" sn="12398.3" a="411.61" fwhm="0.00586152" res="19260.5" algo="Sum"/><pk mz="113.10715887" i="500.41" sn="97.5715" a="3.35912" fwhm="0.00546949" res="20679.7" algo="Sum"/><pk mz="113.13250246" i="681.268" sn="132.834" a="4.5244" fwhm="0.00597823" res="18924.1" algo="Sum"/><pk mz="114.06613955" i="22696.6" sn="4361.57" a="162.163" fwhm="0.00623666" res="18289.6" algo="Sum"/><pk mz="114.09129490" i="7759.19" sn="1490.58" a="56.6146" fwhm="0.00652043" res="17497.5" algo="Sum"/><pk mz="114.89305665" i="28307.6" sn="5359.3" a="199.013" fwhm="0.00629678" res="18246.3" algo="Sum"/><pk mz="115.03701331" i="1590.14" sn="300.331" a="11.9649" fwhm="0.00655" res="17562.9" algo="Sum"/><pk mz="115.06969074" i="1022.85" sn="193.141" a="10.4309" fwhm="0.0081784" res="14070" algo="Sum"/><pk mz="115.09420889" i="620.196" sn="117.047" a="4.56099" fwhm="0.00859338" res="13393.4" algo="Sum"/><pk mz="116.05280889" i="3599.05" sn="671.137" a="25.5579" fwhm="0.00648728" res="17889.3" algo="Sum"/><pk mz="116.07064946" i="28897.4" sn="5388.67" a="188.652" fwhm="0.00608968" res="19060.2" algo="Sum"/><pk mz="116.89106917" i="3167.16" sn="585.923" a="23.2684" fwhm="0.00655683" res="17827.4" algo="Sum"/><pk mz="116.99250933" i="1256.23" sn="231.969" a="8.71891" fwhm="0.0063041" res="18558.2" algo="Sum"/><pk mz="117.07402102" i="1652.56" sn="305.069" a="13.8341" fwhm="0.00740913" res="15801.3" algo="Sum"/><pk mz="118.06494787" i="1038.73" sn="189.402" a="9.16886" fwhm="0.00748113" res="15781.7" algo="Sum"/><pk mz="118.08630936" i="20591.6" sn="3753.28" a="143.107" fwhm="0.00623067" res="18952.4" algo="Sum"/><pk mz="119.01675775" i="1114.53" sn="200.834" a="8.21159" fwhm="0.00679565" res="17513.7" algo="Sum"/><pk mz="119.04949041" i="679.193" sn="122.39" a="5.30876" fwhm="0.00677741" res="17565.6" algo="Sum"/><pk mz="119.08873711" i="1365.17" sn="245.85" a="12.8994" fwhm="0.0086099" res="13831.6" algo="Sum"/><pk mz="120.00340841" i="3161.93" sn="561.01" a="23.5991" fwhm="0.00639818" res="18755.9" algo="Sum"/><pk mz="120.06573173" i="1028.87" sn="182.439" a="7.58356" fwhm="0.00694475" res="17288.7" algo="Sum"/><pk mz="120.08094773" i="27174.2" sn="4818.61" a="198.853" fwhm="0.0065278" res="18395.3" algo="Sum"/><pk mz="120.96654489" i="1380.81" sn="241.444" a="9.76908" fwhm="0.00615788" res="19644.2" algo="Sum"/><pk mz="120.99550614" i="1475.82" sn="257.906" a="12.0747" fwhm="0.00661068" res="18303" algo="Sum"/><pk mz="121.02929034" i="745.172" sn="130.065" a="5.85711" fwhm="0.00801211" res="15105.8" algo="Sum"/><pk mz="121.03993911" i="876.537" sn="152.911" a="6.78714" fwhm="0.00698081" res="17339" algo="Sum"/><pk mz="121.06530379" i="564.876" sn="98.4522" a="4.39732" fwhm="0.00702863" res="17224.6" algo="Sum"/><pk mz="121.08442208" i="2456.43" sn="427.814" a="18.6556" fwhm="0.00695285" res="17415.1" algo="Sum"/><pk mz="121.10143150" i="698.962" sn="121.7" a="4.82952" fwhm="0.00636547" res="19024.7" algo="Sum"/><pk mz="122.06012620" i="519.078" sn="89.5132" a="4.97388" fwhm="0.00816355" res="14951.8" algo="Sum"/><pk mz="122.09687057" i="751.202" sn="129.507" a="7.47797" fwhm="0.00670164" res="18218.9" algo="Sum"/><pk mz="122.92480213" i="9878.71" sn="1674.02" a="68.5752" fwhm="0.00646481" res="19014.5" algo="Sum"/><pk mz="123.04437677" i="1346.59" sn="227.865" a="11.1791" fwhm="0.00697641" res="17637.2" algo="Sum"/><pk mz="123.11724338" i="731.842" sn="123.837" a="5.35631" fwhm="0.00667352" res="18448.6" algo="Sum"/><pk mz="123.94126381" i="707.21" sn="117.826" a="5.16993" fwhm="0.00646464" res="19172.2" algo="Sum"/><pk mz="124.08735530" i="782.705" sn="130.233" a="6.10825" fwhm="0.00666988" res="18604.1" algo="Sum"/><pk mz="124.92308711" i="1482.94" sn="242.302" a="10.606" fwhm="0.00654258" res="19093.9" algo="Sum"/><pk mz="125.02144360" i="2602.81" sn="424.783" a="20.6243" fwhm="0.00705981" res="17708.9" algo="Sum"/><pk mz="125.05820206" i="554.641" sn="90.4102" a="4.51677" fwhm="0.0069422" res="18014.2" algo="Sum"/><pk mz="125.13286347" i="808.863" sn="131.601" a="6.56256" fwhm="0.00719433" res="17393.3" algo="Sum"/><pk mz="125.98671669" i="1642.62" sn="262.323" a="12.4666" fwhm="0.0065894" res="19119.6" algo="Sum"/><pk mz="127.03822978" i="560.269" sn="87.3651" a="4.84419" fwhm="0.00776476" res="16360.9" algo="Sum"/><pk mz="127.14863600" i="691.775" sn="107.769" a="5.22664" fwhm="0.00710412" res="17897.9" algo="Sum"/><pk mz="128.01978384" i="16640.8" sn="2565.74" a="129.887" fwhm="0.0069854" res="18326.8" algo="Sum"/><pk mz="128.06882591" i="4001.08" sn="616.025" a="32.6852" fwhm="0.00712742" res="17968.5" algo="Sum"/><pk mz="128.14392600" i="3187.52" sn="490.669" a="24.244" fwhm="0.00684671" res="18716.1" algo="Sum"/><pk mz="129.02076427" i="2946.04" sn="444.872" a="25.2946" fwhm="0.00748718" res="17232.2" algo="Sum"/><pk mz="129.05470877" i="1242.01" sn="187.552" a="8.49868" fwhm="0.00706049" res="18278.4" algo="Sum"/><pk mz="129.06656299" i="3333.27" sn="503.346" a="28.6683" fwhm="0.00750718" res="17192.4" algo="Sum"/><pk mz="129.10297731" i="610.885" sn="92.2478" a="4.87842" fwhm="0.0073094" res="17662.6" algo="Sum"/><pk mz="130.01739160" i="2737.82" sn="407.547" a="22.8961" fwhm="0.00702527" res="18507.1" algo="Sum"/><pk mz="130.05040481" i="20035.5" sn="2982.23" a="148.892" fwhm="0.00686148" res="18953.7" algo="Sum"/><pk mz="130.06448393" i="954.84" sn="142.125" a="6.70984" fwhm="0.0122058" res="10656" algo="Sum"/><pk mz="130.08687350" i="14585.3" sn="2170.45" a="114.843" fwhm="0.00692591" res="18782.6" algo="Sum"/><pk mz="130.15960716" i="8653.11" sn="1286.06" a="69.5169" fwhm="0.00730639" res="17814.5" algo="Sum"/><pk mz="131.05223343" i="1627.37" sn="237.005" a="20.882" fwhm="0.0103415" res="12672.5" algo="Sum"/><pk mz="131.08949810" i="1183.48" sn="172.151" a="11.4638" fwhm="0.00827057" res="15850.1" algo="Sum"/><pk mz="131.16306203" i="883.352" sn="128.156" a="7.1079" fwhm="0.00723927" res="18118.3" algo="Sum"/><pk mz="132.07779233" i="5590.2" sn="789.651" a="45.3047" fwhm="0.00748891" res="17636.5" algo="Sum"/><pk mz="132.10245470" i="11991.1" sn="1692.8" a="90.2057" fwhm="0.00695057" res="19006" algo="Sum"/><pk mz="132.98785751" i="2348.92" sn="324.813" a="18.6662" fwhm="0.00708653" res="18766.3" algo="Sum"/><pk mz="133.03252851" i="1654.85" sn="228.576" a="14.0929" fwhm="0.00762582" res="17445" algo="Sum"/><pk mz="133.06323894" i="553.573" sn="76.3606" a="6.53503" fwhm="0.00995321" res="13368.9" algo="Sum"/><pk mz="133.08491977" i="655.613" sn="90.413" a="8.71181" fwhm="0.0135381" res="9830.43" algo="Sum"/><pk mz="133.10234007" i="1138.1" sn="156.948" a="15.4689" fwhm="0.0135453" res="9826.43" algo="Sum"/><pk mz="134.01958046" i="2956.27" sn="401.471" a="25.5672" fwhm="0.00726035" res="18459.1" algo="Sum"/><pk mz="135.00352127" i="48027.1" sn="6410.34" a="368.108" fwhm="0.00684331" res="19727.8" algo="Sum"/><pk mz="135.11756085" i="1064.48" sn="142.07" a="9.1719" fwhm="0.00756702" res="17856.1" algo="Sum"/><pk mz="135.97790950" i="1112.82" sn="147.072" a="9.04897" fwhm="0.00740417" res="18365" algo="Sum"/><pk mz="136.00697650" i="1786.46" sn="236.102" a="13.8952" fwhm="0.00723837" res="18789.7" algo="Sum"/><pk mz="136.02227089" i="2630.75" sn="347.686" a="22.5012" fwhm="0.00773177" res="17592.7" algo="Sum"/><pk mz="136.04884504" i="18705.1" sn="2472.21" a="143.158" fwhm="0.00701161" res="19403.4" algo="Sum"/><pk mz="136.07526149" i="9435.63" sn="1247.02" a="83.1329" fwhm="0.00795642" res="17102.6" algo="Sum"/><pk mz="136.11325752" i="639.503" sn="84.5173" a="6.21473" fwhm="0.00798693" res="17042" algo="Sum"/><pk mz="137.06028294" i="3828.58" sn="498.753" a="33.8046" fwhm="0.00787517" res="17404.1" algo="Sum"/><pk mz="137.13333254" i="740.311" sn="96.2572" a="5.57147" fwhm="0.00667549" res="20542.8" algo="Sum"/><pk mz="138.05427480" i="2138.09" sn="273.732" a="21.9107" fwhm="0.00815345" res="16932" algo="Sum"/><pk mz="138.09199988" i="519.891" sn="66.5579" a="5.06277" fwhm="0.00814689" res="16950.3" algo="Sum"/><pk mz="138.90723826" i="3295.03" sn="415.963" a="27.5" fwhm="0.00740985" res="18746.3" algo="Sum"/><pk mz="139.05092225" i="1913.88" sn="240.986" a="21.6472" fwhm="0.00846504" res="16426.5" algo="Sum"/><pk mz="139.91542612" i="1158.56" sn="144.119" a="9.37328" fwhm="0.00754908" res="18534.1" algo="Sum"/><pk mz="140.06897993" i="15713" sn="1945.31" a="128.596" fwhm="0.00740251" res="18921.8" algo="Sum"/><pk mz="140.90425241" i="2099.56" sn="256.206" a="18.537" fwhm="0.00811095" res="17372.1" algo="Sum"/><pk mz="140.99667582" i="518.257" sn="63.228" a="6.35426" fwhm="0.010482" res="13451.3" algo="Sum"/><pk mz="141.07106495" i="1044.53" sn="127.43" a="11.713" fwhm="0.010263" res="13745.6" algo="Sum"/><pk mz="142.04829122" i="552.37" sn="66.6403" a="4.63715" fwhm="0.00670235" res="21193.8" algo="Sum"/><pk mz="143.01728687" i="1530.2" sn="181.294" a="14.4351" fwhm="0.00819673" res="17448.1" algo="Sum"/><pk mz="143.03243289" i="675.749" sn="80.0366" a="6.09566" fwhm="0.00882695" res="16204.1" algo="Sum"/><pk mz="143.07082799" i="522.096" sn="61.7993" a="5.21234" fwhm="0.00927766" res="15421" algo="Sum"/><pk mz="143.99783664" i="647.296" sn="75.015" a="5.9503" fwhm="0.00745495" res="19315.7" algo="Sum"/><pk mz="144.04318957" i="517.955" sn="59.9369" a="5.17883" fwhm="0.00804196" res="17911.5" algo="Sum"/><pk mz="144.06491609" i="515.101" sn="59.5916" a="4.25923" fwhm="0.00741159" res="19437.8" algo="Sum"/><pk mz="144.08131137" i="1050.57" sn="121.529" a="9.51184" fwhm="0.00801387" res="17979" algo="Sum"/><pk mz="144.10275613" i="23915.6" sn="2766.14" a="206.049" fwhm="0.00786187" res="18329.3" algo="Sum"/><pk mz="144.17561050" i="757.74" sn="87.4357" a="6.35534" fwhm="0.0074377" res="19384.4" algo="Sum"/><pk mz="145.04970141" i="2260.57" sn="255.585" a="21.4573" fwhm="0.00794267" res="18262.1" algo="Sum"/><pk mz="145.10546546" i="2226.57" sn="251.238" a="24.2342" fwhm="0.00933778" res="15539.6" algo="Sum"/><pk mz="146.03050965" i="3253.28" sn="360.812" a="26.8598" fwhm="0.00741919" res="19682.8" algo="Sum"/><pk mz="146.06084494" i="3233.56" sn="358.561" a="27.5311" fwhm="0.00746881" res="19556.1" algo="Sum"/><pk mz="146.11845882" i="1443.92" sn="160.079" a="14.6969" fwhm="0.00813258" res="17967" algo="Sum"/><pk mz="147.03081274" i="639.304" sn="69.573" a="7.28911" fwhm="0.0112857" res="13028.1" algo="Sum"/><pk mz="147.04509619" i="676.125" sn="73.5802" a="6.7512" fwhm="0.00895796" res="16415" algo="Sum"/><pk mz="147.07737904" i="5194.01" sn="565.245" a="49.1619" fwhm="0.00835166" res="17610.6" algo="Sum"/><pk mz="147.11398503" i="5360.95" sn="583.413" a="51.3233" fwhm="0.00869395" res="16921.4" algo="Sum"/><pk mz="148.02720387" i="1431.24" sn="153.466" a="16.7387" fwhm="0.0111769" res="13244" algo="Sum"/><pk mz="148.06144221" i="1237.89" sn="132.724" a="12.0509" fwhm="0.0089806" res="16486.8" algo="Sum"/><pk mz="148.07925023" i="517.358" sn="55.4485" a="5.25938" fwhm="0.0106276" res="13933.5" algo="Sum"/><pk mz="148.93619914" i="2158.26" sn="227.376" a="19.301" fwhm="0.00803981" res="18524.8" algo="Sum"/><pk mz="148.96230139" i="958.037" sn="100.931" a="9.66165" fwhm="0.0090782" res="16408.8" algo="Sum"/><pk mz="149.02327402" i="19398.9" sn="2041.66" a="198.791" fwhm="0.00939657" res="15859.3" algo="Sum"/><pk mz="149.06062890" i="2079.44" sn="218.669" a="18.5706" fwhm="0.00798868" res="18659" algo="Sum"/><pk mz="149.13356928" i="789.392" sn="82.7984" a="7.45984" fwhm="0.00836462" res="17829.1" algo="Sum"/><pk mz="149.99366075" i="1461.83" sn="150.986" a="11.9006" fwhm="0.00763027" res="19657.7" algo="Sum"/><pk mz="150.01486575" i="3234.69" sn="333.88" a="29.3962" fwhm="0.00854938" res="17546.9" algo="Sum"/><pk mz="150.02642148" i="1637.08" sn="168.912" a="15.3114" fwhm="0.00893532" res="16790.3" algo="Sum"/><pk mz="150.05961120" i="1452.83" sn="149.867" a="13.9726" fwhm="0.00887261" res="16912.7" algo="Sum"/><pk mz="150.93326501" i="743.805" sn="75.9922" a="6.82713" fwhm="0.00863766" res="17473.9" algo="Sum"/><pk mz="150.97761933" i="18636.3" sn="1903.99" a="157.652" fwhm="0.0078409" res="19255.1" algo="Sum"/><pk mz="151.03570551" i="508.42" sn="51.9483" a="5.46234" fwhm="0.0111834" res="13505.4" algo="Sum"/><pk mz="151.04856220" i="2017.56" sn="206.144" a="19.8474" fwhm="0.00830037" res="18197.8" algo="Sum"/><pk mz="151.11258207" i="508.266" sn="51.92" a="5.03213" fwhm="0.00773843" res="19527.5" algo="Sum"/><pk mz="151.98193702" i="847.415" sn="86.0702" a="9.07739" fwhm="0.00856719" res="17740" algo="Sum"/><pk mz="152.02302576" i="18878.2" sn="1917.42" a="183.518" fwhm="0.00825825" res="18408.6" algo="Sum"/><pk mz="152.04756582" i="506.419" sn="51.436" a="5.47977" fwhm="0.01074" res="14157.1" algo="Sum"/><pk mz="152.97599045" i="1397.88" sn="140.707" a="13.6995" fwhm="0.00892466" res="17140.8" algo="Sum"/><pk mz="153.02576020" i="1180.52" sn="118.831" a="15.7806" fwhm="0.0109798" res="13937" algo="Sum"/><pk mz="153.09002550" i="689.874" sn="69.4427" a="7.28552" fwhm="0.00880022" res="17396.2" algo="Sum"/><pk mz="154.02198495" i="1534.85" sn="153.626" a="18.5067" fwhm="0.00996511" res="15456.1" algo="Sum"/><pk mz="154.05953074" i="504.915" sn="50.5424" a="5.46764" fwhm="0.00954327" res="16143.3" algo="Sum"/><pk mz="154.08568823" i="1392.46" sn="139.386" a="13.8695" fwhm="0.00869287" res="17725.5" algo="Sum"/><pk mz="154.88127759" i="1602.84" sn="159.017" a="14.2335" fwhm="0.00806742" res="19198.4" algo="Sum"/><pk mz="154.97419101" i="844.398" sn="83.7283" a="10.3817" fwhm="0.0118348" res="13094.8" algo="Sum"/><pk mz="155.05514544" i="1067.97" sn="105.885" a="12.6051" fwhm="0.00937751" res="16534.8" algo="Sum"/><pk mz="155.07140658" i="570.985" sn="56.6109" a="4.31197" fwhm="0.00845175" res="18347.8" algo="Sum"/><pk mz="155.07937624" i="624.518" sn="61.9186" a="7.42329" fwhm="0.0115438" res="13434" algo="Sum"/><pk mz="156.04306084" i="6817.33" sn="659.568" a="61.5473" fwhm="0.0082298" res="18960.7" algo="Sum"/><pk mz="156.07778852" i="3543.69" sn="342.257" a="35.5653" fwhm="0.00858116" res="18188.4" algo="Sum"/><pk mz="156.87848253" i="1176.02" sn="111.579" a="10.3746" fwhm="0.00810832" res="19347.8" algo="Sum"/><pk mz="157.04795832" i="583.696" sn="55.182" a="8.17602" fwhm="0.0103783" res="15132.3" algo="Sum"/><pk mz="157.08431227" i="5854" sn="553.067" a="55.6172" fwhm="0.00827595" res="18980.8" algo="Sum"/><pk mz="158.04121939" i="550.807" sn="50.8804" a="6.24979" fwhm="0.009968" res="15854.9" algo="Sum"/><pk mz="158.09279944" i="911.106" sn="84.1629" a="13.401" fwhm="0.013601" res="11623.6" algo="Sum"/><pk mz="158.96491830" i="22171.9" sn="2015.51" a="196.771" fwhm="0.00815644" res="19489.5" algo="Sum"/><pk mz="159.00937015" i="1606.94" sn="145.913" a="24.8527" fwhm="0.0131424" res="12099" algo="Sum"/><pk mz="159.04284491" i="5365.13" sn="487.05" a="55.5205" fwhm="0.00874691" res="18182.7" algo="Sum"/><pk mz="159.07780117" i="1302.63" sn="118.253" a="13.3181" fwhm="0.00872427" res="18233.9" algo="Sum"/><pk mz="159.09256720" i="811.203" sn="73.6415" a="8.01549" fwhm="0.00920981" res="17274.2" algo="Sum"/><pk mz="159.96836103" i="528.734" sn="47.3564" a="5.3909" fwhm="0.00933735" res="17132.1" algo="Sum"/><pk mz="160.03599370" i="1801.61" sn="161.348" a="22.5071" fwhm="0.0100196" res="15972.3" algo="Sum"/><pk mz="160.06132857" i="7852.13" sn="703.219" a="71.3385" fwhm="0.00822118" res="19469.4" algo="Sum"/><pk mz="160.09752171" i="698.053" sn="62.516" a="8.12716" fwhm="0.00882385" res="18143.7" algo="Sum"/><pk mz="160.13436033" i="1269.02" sn="113.652" a="11.2536" fwhm="0.00805104" res="19889.9" algo="Sum"/><pk mz="161.02029834" i="1111.43" sn="98.0945" a="18.8168" fwhm="0.0113667" res="14165.9" algo="Sum"/><pk mz="161.06407934" i="547.393" sn="48.3052" a="7.04579" fwhm="0.0108499" res="14844.7" algo="Sum"/><pk mz="161.09732831" i="1130.38" sn="99.7511" a="12.8383" fwhm="0.00933369" res="17259.8" algo="Sum"/><pk mz="161.13237320" i="1293.68" sn="114.162" a="15.1704" fwhm="0.0104112" res="15476.9" algo="Sum"/><pk mz="162.05153907" i="3687.09" sn="318.739" a="40.565" fwhm="0.00930337" res="17418.6" algo="Sum"/><pk mz="162.11335524" i="53298.7" sn="4597.7" a="474.143" fwhm="0.00807862" res="20067" algo="Sum"/><pk mz="163.03546792" i="680.892" sn="57.5703" a="8.90178" fwhm="0.0111879" res="14572.4" algo="Sum"/><pk mz="163.07614128" i="618.466" sn="52.2715" a="6.33895" fwhm="0.0093877" res="17371.3" algo="Sum"/><pk mz="163.11735908" i="4509.94" sn="380.955" a="57.9269" fwhm="0.0113957" res="14313.9" algo="Sum"/><pk mz="163.14914243" i="549.186" sn="46.3648" a="5.07634" fwhm="0.0080963" res="20151.1" algo="Sum"/><pk mz="164.03042404" i="3807.78" sn="317.96" a="35.6427" fwhm="0.00835601" res="19630.2" algo="Sum"/><pk mz="164.12879252" i="1454.89" sn="121.433" a="19.2952" fwhm="0.00920903" res="17822.6" algo="Sum"/><pk mz="164.91019482" i="873.831" sn="72.5356" a="8.28945" fwhm="0.00853324" res="19325.6" algo="Sum"/><pk mz="164.93164946" i="1440" sn="119.514" a="16.0297" fwhm="0.00986118" res="16725.3" algo="Sum"/><pk mz="164.99363554" i="2154.23" sn="178.792" a="19.3941" fwhm="0.00872656" res="18907.1" algo="Sum"/><pk mz="165.01430974" i="8662.35" sn="718.89" a="80.8095" fwhm="0.00832913" res="19811.7" algo="Sum"/><pk mz="165.05561239" i="3852.56" sn="319.714" a="38.1523" fwhm="0.00878394" res="18790.6" algo="Sum"/><pk mz="165.12896408" i="502.669" sn="41.7143" a="5.8556" fwhm="0.0102893" res="16048.6" algo="Sum"/><pk mz="165.98929393" i="2193.97" sn="181.317" a="23.0705" fwhm="0.00914633" res="18148.2" algo="Sum"/><pk mz="166.02702057" i="2904.86" sn="240.071" a="30.1837" fwhm="0.00852995" res="19464" algo="Sum"/><pk mz="166.05849123" i="511.297" sn="42.2559" a="5.35485" fwhm="0.00924653" res="17959" algo="Sum"/><pk mz="166.08563830" i="30790.7" sn="2544.69" a="307.735" fwhm="0.00911253" res="18226.1" algo="Sum"/><pk mz="166.95161980" i="4379.04" sn="358.756" a="44.4567" fwhm="0.00905106" res="18445.5" algo="Sum"/><pk mz="167.03394390" i="971.416" sn="79.5841" a="13.3261" fwhm="0.00963638" res="17333.7" algo="Sum"/><pk mz="167.08897140" i="2517.26" sn="206.229" a="30.1201" fwhm="0.0105588" res="15824.6" algo="Sum"/><pk mz="168.94993910" i="644.606" sn="51.8255" a="6.85448" fwhm="0.00971359" res="17393.2" algo="Sum"/><pk mz="169.03676909" i="1925.07" sn="154.369" a="21.7726" fwhm="0.0096996" res="17427.2" algo="Sum"/><pk mz="169.05923214" i="3752.1" sn="300.651" a="39.0959" fwhm="0.00915131" res="18473.8" algo="Sum"/><pk mz="169.09550493" i="2361.08" sn="189.033" a="30.743" fwhm="0.00928112" res="18219.3" algo="Sum"/><pk mz="169.19624695" i="616.606" sn="49.2594" a="6.33675" fwhm="0.00977636" res="17306.7" algo="Sum"/><pk mz="169.98681608" i="1263.31" sn="98.9445" a="12.5062" fwhm="0.00916074" res="18556" algo="Sum"/><pk mz="170.03500714" i="927.404" sn="72.4874" a="16.095" fwhm="0.0162342" res="10473.9" algo="Sum"/><pk mz="170.06075218" i="784.067" sn="61.2624" a="8.32488" fwhm="0.010198" res="16675.9" algo="Sum"/><pk mz="170.09442920" i="2425.93" sn="189.348" a="29.557" fwhm="0.0104893" res="16215.9" algo="Sum"/><pk mz="170.85518216" i="992.684" sn="76.4178" a="10.2198" fwhm="0.00939487" res="18186" algo="Sum"/><pk mz="171.01567759" i="1357.11" sn="104.127" a="15.1334" fwhm="0.00921841" res="18551.5" algo="Sum"/><pk mz="171.02822721" i="774.92" sn="59.4365" a="6.6003" fwhm="0.00734853" res="23273.8" algo="Sum"/><pk mz="171.10003529" i="3146.1" sn="241.049" a="31.6476" fwhm="0.00934161" res="18315.9" algo="Sum"/><pk mz="172.04166199" i="571.452" sn="43.2156" a="7.58679" fwhm="0.0108665" res="15832.4" algo="Sum"/><pk mz="172.09569288" i="1451.02" sn="109.732" a="18.8853" fwhm="0.00953497" res="18048.9" algo="Sum"/><pk mz="172.85269807" i="798.611" sn="59.7748" a="8.06755" fwhm="0.00902963" res="19142.8" algo="Sum"/><pk mz="172.98059814" i="2026.43" sn="151.505" a="19.6288" fwhm="0.00876622" res="19732.6" algo="Sum"/><pk mz="173.02993525" i="733.551" sn="54.8435" a="8.06162" fwhm="0.0112112" res="15433.7" algo="Sum"/><pk mz="173.04270083" i="852.98" sn="63.7726" a="8.79219" fwhm="0.0107098" res="16157.4" algo="Sum"/><pk mz="173.05937740" i="579.32" sn="43.3126" a="7.14968" fwhm="0.0162199" res="10669.6" algo="Sum"/><pk mz="173.07947723" i="7719.63" sn="577.155" a="77.0907" fwhm="0.00913105" res="18955" algo="Sum"/><pk mz="174.01515492" i="699.526" sn="51.6918" a="7.76654" fwhm="0.00958234" res="18160" algo="Sum"/><pk mz="174.08338900" i="591.686" sn="43.7224" a="8.75139" fwhm="0.0113539" res="15332.4" algo="Sum"/><pk mz="174.93879755" i="6131.83" sn="449.005" a="58.0337" fwhm="0.00863591" res="20257.1" algo="Sum"/><pk mz="175.03373533" i="10322.8" sn="755.842" a="114.075" fwhm="0.00941634" res="18588.3" algo="Sum"/><pk mz="175.05789139" i="768.914" sn="56.2637" a="9.02822" fwhm="0.00956989" res="18292.6" algo="Sum"/><pk mz="175.11979600" i="10954.3" sn="799.17" a="115.092" fwhm="0.00915077" res="19137.2" algo="Sum"/><pk mz="175.14857543" i="730.312" sn="53.2081" a="8.14298" fwhm="0.00984127" res="17797.4" algo="Sum"/><pk mz="175.53366007" i="695.294" sn="49.9219" a="6.17113" fwhm="0.00799362" res="21959.2" algo="Sum"/><pk mz="176.01006627" i="726.483" sn="51.7003" a="7.23397" fwhm="0.00899681" res="19563.6" algo="Sum"/><pk mz="176.03639009" i="658.685" sn="46.822" a="11.6623" fwhm="0.0169736" res="10371.2" algo="Sum"/><pk mz="176.06683033" i="6338.42" sn="449.977" a="70.6723" fwhm="0.00969821" res="18154.6" algo="Sum"/><pk mz="176.12303829" i="889.879" sn="63.0452" a="12.9909" fwhm="0.0128846" res="13669.2" algo="Sum"/><pk mz="177.02577385" i="2338.8" sn="161.902" a="28.1992" fwhm="0.00966119" res="18323.4" algo="Sum"/><pk mz="177.06181099" i="1759.94" sn="121.726" a="26.5524" fwhm="0.0122855" res="14412.3" algo="Sum"/><pk mz="178.02544067" i="1216.48" sn="82.7185" a="14.5693" fwhm="0.0103618" res="17181" algo="Sum"/><pk mz="178.05961520" i="1198.17" sn="81.4735" a="14.2013" fwhm="0.00960416" res="18539.9" algo="Sum"/><pk mz="179.09111690" i="522.489" sn="34.9192" a="5.75318" fwhm="0.00998771" res="17931.2" algo="Sum"/><pk mz="180.00425366" i="2340.99" sn="154.838" a="23.9125" fwhm="0.00940209" res="19145.1" algo="Sum"/><pk mz="180.88418914" i="495.733" sn="32.1604" a="4.56704" fwhm="0.00814804" res="22199.7" algo="Sum"/><pk mz="180.90432198" i="650.587" sn="42.2065" a="6.83829" fwhm="0.00932253" res="19405.1" algo="Sum"/><pk mz="180.98838461" i="1517.09" sn="98.3916" a="17.04" fwhm="0.0100344" res="18036.8" algo="Sum"/><pk mz="181.08579705" i="3330.76" sn="216.007" a="38.2086" fwhm="0.00995563" res="18189.3" algo="Sum"/><pk mz="182.05863147" i="7387.38" sn="470.806" a="77.9279" fwhm="0.00980258" res="18572.5" algo="Sum"/><pk mz="182.08180510" i="2646.86" sn="168.497" a="32.811" fwhm="0.0108608" res="16765" algo="Sum"/><pk mz="183.06275512" i="1040.55" sn="64.2207" a="11.5936" fwhm="0.00915" res="20006.9" algo="Sum"/><pk mz="183.09746998" i="541.555" sn="33.3804" a="7.53962" fwhm="0.0187234" res="9779.06" algo="Sum"/><pk mz="184.05751166" i="707.603" sn="42.403" a="8.02261" fwhm="0.0113762" res="16179.2" algo="Sum"/><pk mz="184.07406244" i="2304.01" sn="138.067" a="22.9994" fwhm="0.00946175" res="19454.6" algo="Sum"/><pk mz="184.09521157" i="6478.02" sn="388.069" a="71.3909" fwhm="0.00980955" res="18766.9" algo="Sum"/><pk mz="185.03333278" i="1721.98" sn="100.894" a="22.8326" fwhm="0.0104818" res="17652.8" algo="Sum"/><pk mz="185.07050677" i="674.007" sn="39.4908" a="13.7887" fwhm="0.0189025" res="9790.8" algo="Sum"/><pk mz="185.11565394" i="55128.3" sn="3228.97" a="579.503" fwhm="0.00941571" res="19660.3" algo="Sum"/><pk mz="185.96077773" i="564.585" sn="32.7212" a="5.74441" fwhm="0.00933534" res="19920.1" algo="Sum"/><pk mz="186.11891488" i="5120.52" sn="296.725" a="60.1341" fwhm="0.0101998" res="18247.3" algo="Sum"/><pk mz="186.98951690" i="564.598" sn="32.2262" a="6.29211" fwhm="0.0090194" res="20731.9" algo="Sum"/><pk mz="187.05856454" i="4323.23" sn="246.745" a="48.4597" fwhm="0.00976294" res="19160.1" algo="Sum"/><pk mz="187.09438889" i="615.825" sn="35.1477" a="8.0361" fwhm="0.0106745" res="17527.2" algo="Sum"/><pk mz="187.11919821" i="653.588" sn="37.303" a="10.9343" fwhm="0.0154209" res="12134.1" algo="Sum"/><pk mz="188.07118534" i="18369.1" sn="1033.26" a="193.862" fwhm="0.00952748" res="19739.9" algo="Sum"/><pk mz="189.02122228" i="2282.09" sn="126.159" a="34.6431" fwhm="0.0138084" res="13688.9" algo="Sum"/><pk mz="189.05372260" i="655.309" sn="36.2082" a="7.44014" fwhm="0.0121986" res="15498" algo="Sum"/><pk mz="189.07452836" i="4767.47" sn="263.421" a="52.3699" fwhm="0.00955961" res="19778.5" algo="Sum"/><pk mz="189.13418823" i="779.666" sn="42.9549" a="13.2058" fwhm="0.0169275" res="11173.2" algo="Sum"/><pk mz="189.16318766" i="687.696" sn="37.8284" a="8.78283" fwhm="0.0114332" res="16545" algo="Sum"/><pk mz="190.91271586" i="1723.25" sn="89.9487" a="18.3653" fwhm="0.00963466" res="19815.2" algo="Sum"/><pk mz="191.00924160" i="1663.41" sn="86.4611" a="24.0188" fwhm="0.0130112" res="14680.4" algo="Sum"/><pk mz="191.04091951" i="19720.5" sn="1024.06" a="217.191" fwhm="0.00985057" res="19393.9" algo="Sum"/><pk mz="191.07712524" i="7501.01" sn="388.912" a="90.6292" fwhm="0.0100595" res="18994.7" algo="Sum"/><pk mz="191.10507519" i="499.805" sn="25.881" a="6.47946" fwhm="0.0101771" res="18777.9" algo="Sum"/><pk mz="192.02573517" i="1175.99" sn="59.7011" a="11.7467" fwhm="0.010235" res="18761.6" algo="Sum"/><pk mz="192.04157855" i="2821.69" sn="143.247" a="35.787" fwhm="0.0112492" res="17071.6" algo="Sum"/><pk mz="192.07763579" i="714.775" sn="36.2866" a="15.5804" fwhm="0.0189092" res="10157.9" algo="Sum"/><pk mz="192.96248808" i="2025.71" sn="100.978" a="21.9621" fwhm="0.00961313" res="20072.8" algo="Sum"/><pk mz="193.00022467" i="1258.94" sn="62.755" a="16.0535" fwhm="0.010949" res="17627.1" algo="Sum"/><pk mz="193.03875179" i="628.449" sn="31.3265" a="16.8" fwhm="0.0166726" res="11578.2" algo="Sum"/><pk mz="194.02374315" i="736.918" sn="36.3826" a="9.50787" fwhm="0.0150497" res="12892.2" algo="Sum"/><pk mz="194.95936899" i="684.987" sn="33.2068" a="8.08951" fwhm="0.0106374" res="18327.8" algo="Sum"/><pk mz="195.10043715" i="1124.11" sn="54.4834" a="16.8134" fwhm="0.0112349" res="17365.6" algo="Sum"/><pk mz="196.86575317" i="5041.81" sn="235.866" a="56.3273" fwhm="0.00990881" res="19867.7" algo="Sum"/><pk mz="197.07936784" i="1812.61" sn="84.1981" a="20.2564" fwhm="0.0104477" res="18863.4" algo="Sum"/><pk mz="197.10192043" i="1659.85" sn="77.0469" a="20.0552" fwhm="0.0133221" res="14795.1" algo="Sum"/><pk mz="198.05362841" i="610.031" sn="27.763" a="6.68637" fwhm="0.0104092" res="19026.8" algo="Sum"/><pk mz="198.08560707" i="669.441" sn="30.4534" a="10.221" fwhm="0.012708" res="15587.4" algo="Sum"/><pk mz="198.86266144" i="4686.52" sn="210.826" a="53.1188" fwhm="0.0102435" res="19413.6" algo="Sum"/><pk mz="199.09457648" i="775.288" sn="34.6525" a="10.9898" fwhm="0.010571" res="18834" algo="Sum"/><pk mz="199.13093821" i="1832.45" sn="81.904" a="20.7156" fwhm="0.0104478" res="19059.6" algo="Sum"/><pk mz="200.04126997" i="2329.89" sn="102.931" a="25.8572" fwhm="0.00972016" res="20580" algo="Sum"/><pk mz="200.06912236" i="2202.11" sn="97.2864" a="26.1301" fwhm="0.0101488" res="19713.5" algo="Sum"/><pk mz="200.85970846" i="1623.42" sn="70.7613" a="17.4437" fwhm="0.00984939" res="20393.1" algo="Sum"/><pk mz="201.07417282" i="560.056" sn="24.3704" a="4.3975" fwhm="0.00776895" res="25881.8" algo="Sum"/><pk mz="201.08941567" i="2001.31" sn="87.0855" a="25.6623" fwhm="0.0107032" res="18787.8" algo="Sum"/><pk mz="201.11026999" i="674.007" sn="29.3289" a="8.41388" fwhm="0.0122607" res="16402.8" algo="Sum"/><pk mz="201.18582999" i="1716.22" sn="74.6767" a="21.2157" fwhm="0.0112431" res="17894.2" algo="Sum"/><pk mz="202.03371308" i="2909.67" sn="125.396" a="33.8228" fwhm="0.0103001" res="19614.6" algo="Sum"/><pk mz="202.99082843" i="1493.57" sn="63.274" a="20.1366" fwhm="0.011082" res="18317.2" algo="Sum"/><pk mz="203.03352702" i="3797.46" sn="160.877" a="45.9134" fwhm="0.0142158" res="14282.3" algo="Sum"/><pk mz="203.05341979" i="310689" sn="13162.1" a="2823.1" fwhm="0.00823046" res="24671" algo="Sum"/><pk mz="203.10312882" i="662.925" sn="28.0843" a="12.2181" fwhm="0.0187045" res="10858.5" algo="Sum"/><pk mz="203.15001518" i="896.79" sn="37.9431" a="15.1036" fwhm="0.0157183" res="12924.4" algo="Sum"/><pk mz="204.03310054" i="489.993" sn="20.3128" a="6.72191" fwhm="0.016671" res="12238.8" algo="Sum"/><pk mz="204.05673447" i="19606.6" sn="812.024" a="229.403" fwhm="0.010439" res="19547.6" algo="Sum"/><pk mz="204.12362941" i="15086.9" sn="623.437" a="169.427" fwhm="0.0100823" res="20245.6" algo="Sum"/><pk mz="205.05813051" i="4040.19" sn="162.827" a="67.6372" fwhm="0.0137243" res="14941.3" algo="Sum"/><pk mz="205.09667661" i="4430.69" sn="178.263" a="49.4946" fwhm="0.0119165" res="17211.2" algo="Sum"/><pk mz="205.12479427" i="1875.75" sn="75.4108" a="30.2272" fwhm="0.0149672" res="13705" algo="Sum"/><pk mz="206.10026932" i="600.216" sn="23.6267" a="7.61329" fwhm="0.0120569" res="17094" algo="Sum"/><pk mz="206.89437468" i="11587.8" sn="447.567" a="127.202" fwhm="0.0100325" res="20622.5" algo="Sum"/><pk mz="206.98105835" i="783.012" sn="30.2073" a="10.7942" fwhm="0.0126308" res="16387" algo="Sum"/><pk mz="207.01480699" i="8301.7" sn="320.265" a="103.966" fwhm="0.0108254" res="19123" algo="Sum"/><pk mz="207.05131590" i="2169.6" sn="83.6993" a="31.9626" fwhm="0.0120035" res="17249.2" algo="Sum"/><pk mz="207.11054536" i="1500.84" sn="57.8987" a="23.545" fwhm="0.0121158" res="17094.2" algo="Sum"/><pk mz="208.01702122" i="836.045" sn="31.9917" a="11.3646" fwhm="0.0109158" res="19056.5" algo="Sum"/><pk mz="208.89133887" i="7263" sn="273.938" a="84.8784" fwhm="0.0106554" res="19604.2" algo="Sum"/><pk mz="208.93622470" i="1001.44" sn="37.769" a="13.2196" fwhm="0.011183" res="18683.3" algo="Sum"/><pk mz="209.01363378" i="664.25" sn="25.0498" a="10.2826" fwhm="0.0139637" res="14968.4" algo="Sum"/><pk mz="209.11615632" i="1178" sn="44.4232" a="17.6962" fwhm="0.0121124" res="17264.6" algo="Sum"/><pk mz="209.15370510" i="523.188" sn="19.7293" a="7.0727" fwhm="0.0113206" res="18475.4" algo="Sum"/><pk mz="210.05088315" i="2773.32" sn="103.426" a="38.2517" fwhm="0.0112226" res="18716.8" algo="Sum"/><pk mz="210.88863409" i="1301.66" sn="47.9265" a="15.5697" fwhm="0.00962133" res="21918.9" algo="Sum"/><pk mz="211.09439657" i="863.363" sn="31.7162" a="13.7853" fwhm="0.0122916" res="17173.8" algo="Sum"/><pk mz="211.13065947" i="553.684" sn="20.3169" a="8.94369" fwhm="0.0114452" res="18447.1" algo="Sum"/><pk mz="212.83959827" i="2759.66" sn="97.588" a="33.1228" fwhm="0.0108622" res="19594.4" algo="Sum"/><pk mz="213.00010790" i="4431.54" sn="155.622" a="53.9384" fwhm="0.0102222" res="20837.1" algo="Sum"/><pk mz="213.07480983" i="836.642" sn="29.3202" a="13.2108" fwhm="0.0119631" res="17811.1" algo="Sum"/><pk mz="213.11017352" i="1670.31" sn="58.4667" a="22.4827" fwhm="0.0103308" res="20628.7" algo="Sum"/><pk mz="213.14670469" i="3245.13" sn="113.44" a="42.7355" fwhm="0.0113095" res="18846.7" algo="Sum"/><pk mz="214.00630426" i="1489.88" sn="51.1118" a="19.5028" fwhm="0.0108514" res="19721.5" algo="Sum"/><pk mz="214.05753140" i="504.828" sn="17.3161" a="7.76602" fwhm="0.0124714" res="17163.9" algo="Sum"/><pk mz="214.83662131" i="3066.7" sn="103.348" a="35.6054" fwhm="0.0107005" res="20077.2" algo="Sum"/><pk mz="215.01658624" i="2482.08" sn="83.483" a="34.2563" fwhm="0.0116639" res="18434.4" algo="Sum"/><pk mz="215.12595035" i="1125.45" sn="37.8403" a="14.7256" fwhm="0.0111683" res="19262.2" algo="Sum"/><pk mz="216.01573811" i="1068.55" sn="35.5341" a="14.3408" fwhm="0.011533" res="18730.3" algo="Sum"/><pk mz="216.83352248" i="1012.21" sn="33.1621" a="12.7544" fwhm="0.0113058" res="19179" algo="Sum"/><pk mz="216.92305777" i="39531" sn="1294.09" a="444.504" fwhm="0.010275" res="21111.7" algo="Sum"/><pk mz="217.06995860" i="1119.09" sn="36.6273" a="13.0947" fwhm="0.0115183" res="18845.6" algo="Sum"/><pk mz="217.08180811" i="1411.62" sn="46.2019" a="17.8239" fwhm="0.0161159" res="13470" algo="Sum"/><pk mz="217.10551588" i="7017.49" sn="229.694" a="92.782" fwhm="0.0109225" res="19876.8" algo="Sum"/><pk mz="217.15858091" i="710.594" sn="23.2265" a="10.2886" fwhm="0.0114262" res="19005.3" algo="Sum"/><pk mz="217.92650895" i="949.927" sn="30.6895" a="11.7003" fwhm="0.0115344" res="18893.6" algo="Sum"/><pk mz="218.10855692" i="669.267" sn="21.6113" a="10.3932" fwhm="0.0134224" res="16249.6" algo="Sum"/><pk mz="218.13912351" i="767.749" sn="24.7743" a="9.96165" fwhm="0.0112973" res="19309" algo="Sum"/><pk mz="218.92025631" i="12517.7" sn="397.949" a="151.076" fwhm="0.0110762" res="19764.9" algo="Sum"/><pk mz="218.96625884" i="711.913" sn="22.5843" a="11.6175" fwhm="0.0143153" res="15295.9" algo="Sum"/><pk mz="219.02725687" i="352369" sn="11147.7" a="3310.32" fwhm="0.0085523" res="25610.3" algo="Sum"/><pk mz="219.08354087" i="3851.02" sn="121.553" a="59.9939" fwhm="0.0121093" res="18092.2" algo="Sum"/><pk mz="219.13718538" i="567.144" sn="17.8609" a="9.38819" fwhm="0.0138219" res="15854.4" algo="Sum"/><pk mz="219.17475998" i="746.377" sn="23.4701" a="10.4984" fwhm="0.0122607" res="17876.2" algo="Sum"/><pk mz="219.21164144" i="494.895" sn="15.5507" a="7.11394" fwhm="0.0120335" res="18216.8" algo="Sum"/><pk mz="220.03040876" i="21763.5" sn="671.944" a="259.795" fwhm="0.0109063" res="20174.7" algo="Sum"/><pk mz="220.06702307" i="984.503" sn="30.354" a="14.4753" fwhm="0.0129431" res="17002.6" algo="Sum"/><pk mz="220.93392914" i="793.37" sn="24.0225" a="11.4515" fwhm="0.0121254" res="18220.7" algo="Sum"/><pk mz="221.02580200" i="24539.7" sn="741.672" a="331.435" fwhm="0.011901" res="18572" algo="Sum"/><pk mz="221.06354886" i="2850.44" sn="86.0976" a="45.0701" fwhm="0.0118793" res="18609.1" algo="Sum"/><pk mz="221.11665072" i="1319.09" sn="39.7894" a="17.859" fwhm="0.011609" res="19046.9" algo="Sum"/><pk mz="222.02917805" i="1576.56" sn="47.0074" a="25.487" fwhm="0.0139059" res="15966.6" algo="Sum"/><pk mz="222.86817565" i="9850.47" sn="290.916" a="121.679" fwhm="0.0111257" res="20031.9" algo="Sum"/><pk mz="222.97250479" i="991.655" sn="29.2745" a="13.0754" fwhm="0.0123329" res="18079.4" algo="Sum"/><pk mz="222.98880337" i="866.326" sn="25.5747" a="10.8032" fwhm="0.012925" res="17252.5" algo="Sum"/><pk mz="223.03013771" i="520.138" sn="15.3549" a="9.98256" fwhm="0.0202319" res="11023.7" algo="Sum"/><pk mz="223.09578561" i="1951.14" sn="57.5994" a="31.0615" fwhm="0.0129478" res="17230.4" algo="Sum"/><pk mz="223.13071080" i="811.248" sn="23.9487" a="12.2406" fwhm="0.0121227" res="18406" algo="Sum"/><pk mz="223.16773636" i="658.978" sn="19.4536" a="8.56742" fwhm="0.0108118" res="20641.1" algo="Sum"/><pk mz="224.03003003" i="795.597" sn="23.2708" a="10.4142" fwhm="0.0110943" res="20193.3" algo="Sum"/><pk mz="224.12875219" i="634.867" sn="18.5663" a="9.18271" fwhm="0.0123118" res="18204.5" algo="Sum"/><pk mz="224.86522972" i="7399.46" sn="214.077" a="89.6149" fwhm="0.0110362" res="20375.2" algo="Sum"/><pk mz="225.03486338" i="15417.2" sn="445.861" a="203.52" fwhm="0.011668" res="19286.6" algo="Sum"/><pk mz="225.11000332" i="1393.4" sn="40.2955" a="19.4487" fwhm="0.0117024" res="19236.2" algo="Sum"/><pk mz="225.14458714" i="779.175" sn="22.5329" a="17.4807" fwhm="0.0221678" res="10156.4" algo="Sum"/><pk mz="226.02534886" i="1085.09" sn="30.9468" a="11.7726" fwhm="0.0101914" res="22178" algo="Sum"/><pk mz="226.04361446" i="2768.47" sn="78.9565" a="45.7581" fwhm="0.0145684" res="15516" algo="Sum"/><pk mz="226.10720780" i="563.875" sn="16.0425" a="10.6499" fwhm="0.0154683" res="14617.5" algo="Sum"/><pk mz="226.18078612" i="623.945" sn="17.6998" a="7.41799" fwhm="0.00985816" res="22943.5" algo="Sum"/><pk mz="226.86254363" i="1504.01" sn="42.1862" a="19.4321" fwhm="0.0115288" res="19677.8" algo="Sum"/><pk mz="226.95178534" i="42375.2" sn="1184.6" a="488.002" fwhm="0.0105659" res="21479.6" algo="Sum"/><pk mz="227.08016598" i="1900.47" sn="52.8495" a="34.452" fwhm="0.0137401" res="16526.8" algo="Sum"/><pk mz="227.12573076" i="4295.64" sn="119.26" a="59.598" fwhm="0.0116151" res="19554.4" algo="Sum"/><pk mz="227.17636103" i="640.047" sn="17.7479" a="10.2148" fwhm="0.0143346" res="15848.1" algo="Sum"/><pk mz="227.95525832" i="1490.5" sn="40.5699" a="20.0736" fwhm="0.0116687" res="19535.6" algo="Sum"/><pk mz="228.12927070" i="605.985" sn="16.4323" a="10.6501" fwhm="0.0144845" res="15749.9" algo="Sum"/><pk mz="228.26890564" i="4222" sn="114.467" a="52.6612" fwhm="0.0112404" res="20307.9" algo="Sum"/><pk mz="228.81337526" i="784.073" sn="21.0378" a="9.81345" fwhm="0.0116638" res="19617.3" algo="Sum"/><pk mz="228.95666884" i="614.31" sn="16.4114" a="8.3391" fwhm="0.015948" res="14356.5" algo="Sum"/><pk mz="228.97377855" i="812.306" sn="21.7009" a="11.9793" fwhm="0.0156354" res="14644.6" algo="Sum"/><pk mz="229.05064485" i="860.73" sn="22.9508" a="12.8102" fwhm="0.0124458" res="18403.8" algo="Sum"/><pk mz="229.11912547" i="539.997" sn="14.3798" a="8.71898" fwhm="0.0211809" res="10817.2" algo="Sum"/><pk mz="229.15498636" i="3154.68" sn="84.0069" a="42.4997" fwhm="0.0129021" res="17761.1" algo="Sum"/><pk mz="229.21646910" i="1301.12" sn="34.6479" a="17.2801" fwhm="0.0117606" res="19490.3" algo="Sum"/><pk mz="229.27211993" i="717.522" sn="19.1061" a="9.14178" fwhm="0.0112087" res="20454.8" algo="Sum"/><pk mz="229.97722036" i="634.687" sn="16.7033" a="11.5102" fwhm="0.0162152" res="14182.9" algo="Sum"/><pk mz="230.24832469" i="1803.13" sn="47.4296" a="22.764" fwhm="0.0116479" res="19767.4" algo="Sum"/><pk mz="230.81012962" i="855.988" sn="22.3033" a="10.8084" fwhm="0.0115295" res="20019.1" algo="Sum"/><pk mz="230.93864375" i="638.508" sn="16.5938" a="9.55386" fwhm="0.0124676" res="18523.2" algo="Sum"/><pk mz="231.08368382" i="675.097" sn="17.5415" a="9.81608" fwhm="0.0141763" res="16300.7" algo="Sum"/><pk mz="231.12083582" i="610.235" sn="15.8561" a="8.90059" fwhm="0.0183037" res="12627" algo="Sum"/><pk mz="231.13595568" i="520.507" sn="13.5247" a="7.55397" fwhm="0.0137665" res="16789.8" algo="Sum"/><pk mz="232.15463428" i="529.489" sn="13.6455" a="7.86521" fwhm="0.0120336" res="19292.2" algo="Sum"/><pk mz="232.89683068" i="38247.1" sn="975.697" a="473.043" fwhm="0.0113902" res="20447.1" algo="Sum"/><pk mz="233.00055233" i="3053.75" sn="77.8919" a="40.7958" fwhm="0.0130745" res="17821" algo="Sum"/><pk mz="233.04344030" i="850.472" sn="21.6933" a="16.1159" fwhm="0.0156078" res="14931.2" algo="Sum"/><pk mz="233.07830250" i="1528.83" sn="38.9964" a="24.2419" fwhm="0.0121324" res="19211.3" algo="Sum"/><pk mz="233.11436476" i="544.776" sn="13.8958" a="9.32721" fwhm="0.0136322" res="17100.2" algo="Sum"/><pk mz="233.15140417" i="1889.16" sn="48.1864" a="26.991" fwhm="0.0122825" res="18982.4" algo="Sum"/><pk mz="233.90078105" i="996.47" sn="25.1671" a="13.9058" fwhm="0.011078" res="21113.9" algo="Sum"/><pk mz="234.89405504" i="14783" sn="367.391" a="192.736" fwhm="0.0118185" res="19875.1" algo="Sum"/><pk mz="234.98187857" i="3044.66" sn="75.5927" a="40.7029" fwhm="0.0118704" res="19795.6" algo="Sum"/><pk mz="235.05685057" i="879.425" sn="21.8037" a="14.1588" fwhm="0.0137608" res="17081.7" algo="Sum"/><pk mz="235.09251945" i="1659.2" sn="41.1001" a="32.9209" fwhm="0.0142258" res="16525.8" algo="Sum"/><pk mz="235.13113721" i="750.307" sn="18.5717" a="11.7354" fwhm="0.0134647" res="17462.8" algo="Sum"/><pk mz="235.16909316" i="1136.82" sn="28.1281" a="16.208" fwhm="0.0123444" res="19050.7" algo="Sum"/><pk mz="235.20476415" i="555.757" sn="13.7422" a="7.46151" fwhm="0.0112151" res="20972.1" algo="Sum"/><pk mz="236.89264901" i="966.522" sn="23.3891" a="17.1126" fwhm="0.0145175" res="16317.7" algo="Sum"/><pk mz="236.99867155" i="1659.01" sn="40.0919" a="24.9207" fwhm="0.0124148" res="19090" algo="Sum"/><pk mz="237.07909472" i="831.093" sn="20.0809" a="12.9549" fwhm="0.0138155" res="17160.4" algo="Sum"/><pk mz="237.11055322" i="1139.45" sn="27.5313" a="18.4944" fwhm="0.0131763" res="17995.2" algo="Sum"/><pk mz="237.14747916" i="1709.46" sn="41.304" a="25.2995" fwhm="0.0126695" res="18718" algo="Sum"/><pk mz="238.84196469" i="4510.91" sn="108.011" a="60.4905" fwhm="0.0120348" res="19845.9" algo="Sum"/><pk mz="239.06428413" i="1366.07" sn="32.6724" a="18.4565" fwhm="0.013371" res="17879.3" algo="Sum"/><pk mz="239.08919598" i="13451.2" sn="321.712" a="181.343" fwhm="0.01212" res="19726.9" algo="Sum"/><pk mz="239.12585996" i="1302.78" sn="31.1586" a="19.0496" fwhm="0.0160827" res="14868.5" algo="Sum"/><pk mz="239.14043652" i="1514.33" sn="36.2182" a="17.8847" fwhm="0.0147043" res="16263.3" algo="Sum"/><pk mz="239.16189291" i="2880.66" sn="68.8969" a="43.7705" fwhm="0.0130195" res="18369.5" algo="Sum"/><pk mz="240.09303223" i="1609.37" sn="38.2761" a="23.5058" fwhm="0.0130894" res="18342.5" algo="Sum"/><pk mz="240.23263263" i="626.861" sn="14.9049" a="8.38675" fwhm="0.0123953" res="19380.9" algo="Sum"/><pk mz="240.83917843" i="3428.03" sn="81.1199" a="46.4827" fwhm="0.012384" res="19447.6" algo="Sum"/><pk mz="240.96741938" i="3213.63" sn="75.9993" a="45.0114" fwhm="0.0123509" res="19510.1" algo="Sum"/><pk mz="241.00867108" i="3177.45" sn="75.14" a="41.0042" fwhm="0.0119657" res="20141.7" algo="Sum"/><pk mz="241.03009472" i="1459.32" sn="34.5098" a="21.3085" fwhm="0.0130787" res="18429.3" algo="Sum"/><pk mz="241.08278773" i="545.314" sn="12.8955" a="8.25127" fwhm="0.0186626" res="12918" algo="Sum"/><pk mz="241.10407112" i="834.329" sn="19.7301" a="14.3673" fwhm="0.0176269" res="13678.2" algo="Sum"/><pk mz="241.15566050" i="1725.28" sn="40.7993" a="25.4805" fwhm="0.0159218" res="15146.2" algo="Sum"/><pk mz="241.17891761" i="715.781" sn="16.9267" a="10.0893" fwhm="0.0132566" res="18193.2" algo="Sum"/><pk mz="242.01842860" i="962.866" sn="22.4829" a="18.7872" fwhm="0.0145973" res="16579.7" algo="Sum"/><pk mz="242.83657060" i="977.795" sn="22.4968" a="12.6479" fwhm="0.0117612" res="20647.3" algo="Sum"/><pk mz="242.92544451" i="24475.3" sn="561.954" a="315.56" fwhm="0.0117661" res="20646.2" algo="Sum"/><pk mz="243.00985376" i="1092.41" sn="25.0234" a="19.9098" fwhm="0.0139413" res="17431" algo="Sum"/><pk mz="243.05391688" i="548.21" sn="12.5388" a="12.1726" fwhm="0.0225746" res="10766.7" algo="Sum"/><pk mz="243.09955945" i="3550.43" sn="81.0712" a="54.7197" fwhm="0.0128918" res="18857" algo="Sum"/><pk mz="243.11836437" i="756.769" sn="17.2719" a="9.40871" fwhm="0.023686" res="10264.2" algo="Sum"/><pk mz="243.13373369" i="538.03" sn="12.273" a="5.38242" fwhm="0.0116959" res="20788" algo="Sum"/><pk mz="243.15560884" i="613.751" sn="13.994" a="9.86568" fwhm="0.0201913" res="12042.6" algo="Sum"/><pk mz="243.17253087" i="568.35" sn="12.953" a="8.01096" fwhm="0.013847" res="17561.4" algo="Sum"/><pk mz="243.21125571" i="538.475" sn="12.2561" a="8.25815" fwhm="0.0131825" res="18449.6" algo="Sum"/><pk mz="243.92887769" i="929.582" sn="20.8587" a="15.6585" fwhm="0.0132735" res="18377.1" algo="Sum"/><pk mz="244.07932908" i="878.659" sn="19.6647" a="12.9508" fwhm="0.013542" res="18023.8" algo="Sum"/><pk mz="244.10190771" i="623.346" sn="13.9479" a="10.689" fwhm="0.0156725" res="15575.2" algo="Sum"/><pk mz="244.92423640" i="1988.57" sn="43.9929" a="28.1223" fwhm="0.0128637" res="19039.9" algo="Sum"/><pk mz="245.04597462" i="1747.64" sn="38.5473" a="25.1227" fwhm="0.0135625" res="18068" algo="Sum"/><pk mz="245.07855173" i="4172.26" sn="91.9656" a="59.7625" fwhm="0.0123038" res="19919" algo="Sum"/><pk mz="245.09838230" i="589.891" sn="13.0025" a="4.63005" fwhm="0.0173988" res="14087.1" algo="Sum"/><pk mz="245.11303197" i="551.437" sn="12.1549" a="7.39583" fwhm="0.0139024" res="17631" algo="Sum"/><pk mz="245.14899727" i="1080.08" sn="23.8075" a="16.3482" fwhm="0.0168416" res="14556.2" algo="Sum"/><pk mz="245.18954717" i="657.53" sn="14.4935" a="9.7409" fwhm="0.0132717" res="18474.6" algo="Sum"/><pk mz="245.22676855" i="545.866" sn="12.0308" a="7.66056" fwhm="0.0130553" res="18783.7" algo="Sum"/><pk mz="246.08197693" i="682.041" sn="14.8672" a="10.7974" fwhm="0.0135708" res="18133.2" algo="Sum"/><pk mz="247.09285083" i="1218.89" sn="26.2641" a="21.6855" fwhm="0.0140101" res="17636.8" algo="Sum"/><pk mz="247.13078682" i="1262.2" sn="27.1972" a="20.8967" fwhm="0.0136358" res="18123.7" algo="Sum"/><pk mz="247.24191019" i="622.489" sn="13.41" a="9.66602" fwhm="0.0117069" res="21119.3" algo="Sum"/><pk mz="248.87055755" i="16868.9" sn="356.692" a="220.513" fwhm="0.011939" res="20845.1" algo="Sum"/><pk mz="248.96146273" i="511.946" sn="10.8218" a="6.57917" fwhm="0.0123916" res="20091.1" algo="Sum"/><pk mz="248.97434814" i="634.661" sn="13.4159" a="9.01899" fwhm="0.0178937" res="13914.1" algo="Sum"/><pk mz="248.99875848" i="932.673" sn="19.7154" a="13.4649" fwhm="0.012898" res="19305.2" algo="Sum"/><pk mz="249.04640959" i="1632.09" sn="34.4958" a="25.197" fwhm="0.0177403" res="14038.5" algo="Sum"/><pk mz="249.06080393" i="2898.59" sn="61.2645" a="45.5636" fwhm="0.015048" res="16551.1" algo="Sum"/><pk mz="249.10772763" i="1876.9" sn="39.67" a="28.5727" fwhm="0.0154435" res="16130.3" algo="Sum"/><pk mz="249.15638626" i="6284.67" sn="132.833" a="107.422" fwhm="0.0147776" res="16860.4" algo="Sum"/><pk mz="249.18434911" i="1901.85" sn="40.1964" a="26.3844" fwhm="0.0131299" res="18978.3" algo="Sum"/><pk mz="250.15965156" i="954.872" sn="19.8981" a="18.2002" fwhm="0.0183211" res="13654.2" algo="Sum"/><pk mz="250.18043057" i="658.937" sn="13.7288" a="12.0722" fwhm="0.0203275" res="12307.5" algo="Sum"/><pk mz="250.86798920" i="7900.82" sn="163.505" a="107.121" fwhm="0.0122686" res="20447.9" algo="Sum"/><pk mz="250.92021154" i="2085.55" sn="43.1172" a="29.8102" fwhm="0.0125313" res="20023.5" algo="Sum"/><pk mz="250.95585732" i="1037.98" sn="21.4421" a="17.1077" fwhm="0.0131738" res="19049.7" algo="Sum"/><pk mz="251.12623533" i="1151.64" sn="23.707" a="20.6636" fwhm="0.0147664" res="17006.6" algo="Sum"/><pk mz="251.16243305" i="813.781" sn="16.746" a="13.2256" fwhm="0.014095" res="17819.3" algo="Sum"/><pk mz="251.19827597" i="2308.28" sn="47.4635" a="31.8635" fwhm="0.0120907" res="20776.2" algo="Sum"/><pk mz="252.15886709" i="568.511" sn="11.5477" a="10.5504" fwhm="0.0157375" res="16022.8" algo="Sum"/><pk mz="252.86609948" i="845.106" sn="17.0345" a="13.0195" fwhm="0.0142384" res="17759.4" algo="Sum"/><pk mz="252.91717015" i="1398.5" sn="28.1617" a="19.2987" fwhm="0.0125758" res="20111.5" algo="Sum"/><pk mz="252.97034155" i="576.647" sn="11.6052" a="11.8562" fwhm="0.0164466" res="15381.3" algo="Sum"/><pk mz="253.10532303" i="561.842" sn="11.3032" a="10.908" fwhm="0.0188678" res="13414.7" algo="Sum"/><pk mz="253.14169419" i="2236.7" sn="44.9984" a="42.8459" fwhm="0.0147135" res="17204.7" algo="Sum"/><pk mz="254.14373471" i="585.001" sn="11.643" a="11.125" fwhm="0.0148996" res="17057.1" algo="Sum"/><pk mz="254.82206744" i="3992.57" sn="78.5943" a="68.6238" fwhm="0.0158966" res="16030" algo="Sum"/><pk mz="255.06268079" i="1232.82" sn="24.2406" a="21.7781" fwhm="0.0140926" res="18099.1" algo="Sum"/><pk mz="255.12066121" i="1160.81" sn="22.8247" a="21.0449" fwhm="0.0183095" res="13933.8" algo="Sum"/><pk mz="255.15566414" i="4939.61" sn="97.1259" a="92.2091" fwhm="0.0148181" res="17219.2" algo="Sum"/><pk mz="255.26876145" i="1006.67" sn="19.7908" a="14.2737" fwhm="0.0124684" res="20473.3" algo="Sum"/><pk mz="255.97804465" i="959.836" sn="18.6763" a="14.9708" fwhm="0.0129465" res="19772" algo="Sum"/><pk mz="256.15607524" i="1576.39" sn="30.648" a="30.9105" fwhm="0.016682" res="15355.3" algo="Sum"/><pk mz="256.26427230" i="1238.42" sn="24.0277" a="18.9859" fwhm="0.0141678" res="18087.8" algo="Sum"/><pk mz="256.29989008" i="28182.1" sn="546.092" a="386.663" fwhm="0.0122561" res="20912" algo="Sum"/><pk mz="256.81943582" i="4860.83" sn="93.5326" a="78.7195" fwhm="0.014211" res="18071.9" algo="Sum"/><pk mz="256.94087541" i="1292.16" sn="24.8502" a="19.1995" fwhm="0.0127577" res="20140.1" algo="Sum"/><pk mz="257.07557760" i="909.62" sn="17.4894" a="18.343" fwhm="0.0152133" res="16898" algo="Sum"/><pk mz="257.11388626" i="493.573" sn="9.48999" a="8.32277" fwhm="0.022793" res="11280.4" algo="Sum"/><pk mz="257.15166247" i="1931.09" sn="37.1293" a="39.5583" fwhm="0.0148877" res="17272.7" algo="Sum"/><pk mz="257.18781549" i="924.991" sn="17.7849" a="13.7583" fwhm="0.0134054" res="19185.4" algo="Sum"/><pk mz="257.24772916" i="1174.73" sn="22.5843" a="16.8037" fwhm="0.0130307" res="19741.6" algo="Sum"/><pk mz="257.30329287" i="5047.49" sn="96.831" a="73.2908" fwhm="0.0131879" res="19510.5" algo="Sum"/><pk mz="258.27923849" i="1918.31" sn="36.1602" a="26.6987" fwhm="0.0129189" res="19992.4" algo="Sum"/><pk mz="258.81708151" i="2150.85" sn="40.3418" a="35.8922" fwhm="0.014399" res="17974.7" algo="Sum"/><pk mz="258.89924020" i="6315.77" sn="118.46" a="86.953" fwhm="0.0125625" res="20608.9" algo="Sum"/><pk mz="258.98095474" i="1171.2" sn="21.9338" a="17.9708" fwhm="0.0134023" res="19323.6" algo="Sum"/><pk mz="259.02742401" i="664.781" sn="12.4347" a="13.2378" fwhm="0.0162346" res="15955.2" algo="Sum"/><pk mz="259.06201252" i="527.781" sn="9.86408" a="11.4351" fwhm="0.021218" res="12209.5" algo="Sum"/><pk mz="259.09373636" i="721.599" sn="13.4745" a="12.2975" fwhm="0.0149573" res="17322.3" algo="Sum"/><pk mz="259.13044057" i="3738.08" sn="69.7359" a="57.2989" fwhm="0.0132664" res="19532.8" algo="Sum"/><pk mz="259.16718300" i="1244.24" sn="23.1961" a="22.9742" fwhm="0.0148163" res="17492.1" algo="Sum"/><pk mz="259.19207115" i="527.82" sn="9.83821" a="13.0744" fwhm="0.0288877" res="8972.4" algo="Sum"/><pk mz="260.13381118" i="598.058" sn="11.0209" a="10.9109" fwhm="0.0148893" res="17471.2" algo="Sum"/><pk mz="260.89786412" i="967.896" sn="17.6911" a="14.2659" fwhm="0.0130231" res="20033.5" algo="Sum"/><pk mz="260.94879317" i="4962.53" sn="90.6305" a="70.0859" fwhm="0.0122234" res="21348.3" algo="Sum"/><pk mz="261.01216865" i="2708.07" sn="49.437" a="49.0485" fwhm="0.0160481" res="16264.4" algo="Sum"/><pk mz="261.04369947" i="1706.43" sn="31.1412" a="32.7692" fwhm="0.0171389" res="15231.1" algo="Sum"/><pk mz="261.10968058" i="18449.9" sn="336.48" a="276.164" fwhm="0.0130495" res="20009.1" algo="Sum"/><pk mz="261.12916146" i="4539.85" sn="82.7941" a="60.1079" fwhm="0.0106012" res="24632" algo="Sum"/><pk mz="261.18396816" i="619.126" sn="11.2911" a="11.2556" fwhm="0.0154076" res="16951.7" algo="Sum"/><pk mz="262.11339034" i="2862.7" sn="51.7454" a="42.1434" fwhm="0.0128668" res="20371.3" algo="Sum"/><pk mz="262.91515651" i="942.042" sn="16.8874" a="12.6521" fwhm="0.0111514" res="23576.9" algo="Sum"/><pk mz="262.94616267" i="1524.5" sn="27.3324" a="23.438" fwhm="0.0138276" res="19016" algo="Sum"/><pk mz="263.00945606" i="986.149" sn="17.6773" a="20.9251" fwhm="0.0169185" res="15545.7" algo="Sum"/><pk mz="263.08816308" i="11758.4" sn="210.729" a="177.111" fwhm="0.0132388" res="19872.4" algo="Sum"/><pk mz="263.12374992" i="1016.4" sn="18.2165" a="24.0151" fwhm="0.0233598" res="11264" algo="Sum"/><pk mz="263.16170794" i="1012.23" sn="18.1399" a="15.2188" fwhm="0.0138698" res="18973.8" algo="Sum"/><pk mz="263.19802996" i="8917.54" sn="159.81" a="130.942" fwhm="0.0134288" res="19599.5" algo="Sum"/><pk mz="263.23597187" i="1645.94" sn="29.4967" a="25.6627" fwhm="0.0138491" res="19007.4" algo="Sum"/><pk mz="264.09182314" i="1420.24" sn="25.2995" a="23.792" fwhm="0.0142837" res="18489" algo="Sum"/><pk mz="264.20156640" i="1660.85" sn="29.5772" a="24.1029" fwhm="0.0127935" res="20651.2" algo="Sum"/><pk mz="264.84855616" i="5421.69" sn="95.8709" a="97.9708" fwhm="0.017787" res="14890" algo="Sum"/><pk mz="264.93572004" i="641.123" sn="11.3356" a="11.8982" fwhm="0.0160444" res="16512.7" algo="Sum"/><pk mz="264.97292585" i="627.6" sn="11.0965" a="10.7228" fwhm="0.0139779" res="18956.5" algo="Sum"/><pk mz="265.03367006" i="1225.19" sn="21.6623" a="30.5236" fwhm="0.0206451" res="12837.6" algo="Sum"/><pk mz="265.10461839" i="792.49" sn="14.0119" a="13.0892" fwhm="0.0206096" res="12863.1" algo="Sum"/><pk mz="265.13543330" i="1285.76" sn="22.7332" a="35.5684" fwhm="0.0253637" res="10453.4" algo="Sum"/><pk mz="265.17752647" i="1111.9" sn="19.6571" a="23.025" fwhm="0.0164251" res="16144.6" algo="Sum"/><pk mz="265.21322744" i="985.198" sn="17.4172" a="18.3966" fwhm="0.0155432" res="17063" algo="Sum"/><pk mz="265.25250819" i="938.709" sn="16.5954" a="14.4485" fwhm="0.0136446" res="19440.1" algo="Sum"/><pk mz="266.17295892" i="2719.89" sn="47.7551" a="46.682" fwhm="0.0145005" res="18356.1" algo="Sum"/><pk mz="266.84749330" i="4369.15" sn="75.7435" a="74.8859" fwhm="0.015494" res="17222.7" algo="Sum"/><pk mz="266.89390937" i="1556.78" sn="26.9883" a="25.4715" fwhm="0.0140468" res="19000.4" algo="Sum"/><pk mz="267.05863413" i="745.783" sn="12.9006" a="13.8679" fwhm="0.0141261" res="18905.3" algo="Sum"/><pk mz="267.12138408" i="631.97" sn="10.9175" a="10.2963" fwhm="0.0197958" res="13493.8" algo="Sum"/><pk mz="267.15743844" i="1697.77" sn="29.3088" a="26.5377" fwhm="0.0163229" res="16367.1" algo="Sum"/><pk mz="267.17170381" i="1255.96" sn="21.6742" a="16.7024" fwhm="0.0127618" res="20935.3" algo="Sum"/><pk mz="267.19218896" i="611.364" sn="10.5457" a="7.51943" fwhm="0.0129154" res="20688" algo="Sum"/><pk mz="267.22894752" i="583.464" sn="10.0575" a="8.76371" fwhm="0.0150425" res="17765" algo="Sum"/><pk mz="268.84567182" i="1203.38" sn="20.2213" a="21.6122" fwhm="0.0173701" res="15477.5" algo="Sum"/><pk mz="268.89100056" i="1050.1" sn="17.6297" a="18.3252" fwhm="0.0150571" res="17858.1" algo="Sum"/><pk mz="268.96257313" i="538.396" sn="9.01564" a="9.45833" fwhm="0.0145595" res="18473.3" algo="Sum"/><pk mz="269.13671166" i="903.943" sn="15.0875" a="21.3485" fwhm="0.0218248" res="12331.7" algo="Sum"/><pk mz="269.17405986" i="706.983" sn="11.8001" a="8.43929" fwhm="0.0124996" res="21534.7" algo="Sum"/><pk mz="269.18662762" i="766.39" sn="12.7916" a="12.7296" fwhm="0.018982" res="14181.2" algo="Sum"/><pk mz="269.22628707" i="1407.41" sn="23.4907" a="20.4814" fwhm="0.0137499" res="19580.3" algo="Sum"/><pk mz="269.28381633" i="552.622" sn="9.22369" a="9.30039" fwhm="0.0136306" res="19755.9" algo="Sum"/><pk mz="269.99327678" i="777.529" sn="12.8324" a="11.9686" fwhm="0.0133145" res="20278.1" algo="Sum"/><pk mz="270.79756633" i="2894.85" sn="47.3458" a="41.4664" fwhm="0.0132294" res="20469.4" algo="Sum"/><pk mz="270.97749175" i="13083.3" sn="213.725" a="199.285" fwhm="0.0136367" res="19871.2" algo="Sum"/><pk mz="271.03906010" i="1115.77" sn="18.227" a="23.8235" fwhm="0.0166431" res="16285.4" algo="Sum"/><pk mz="271.09060873" i="756.773" sn="12.3621" a="13.8867" fwhm="0.0155652" res="17416.4" algo="Sum"/><pk mz="271.11690763" i="535.785" sn="8.75222" a="8.32686" fwhm="0.0199983" res="13557" algo="Sum"/><pk mz="271.13459802" i="580.918" sn="9.48948" a="10.3703" fwhm="0.0259757" res="10438" algo="Sum"/><pk mz="271.16649645" i="2172.56" sn="35.4894" a="42.1629" fwhm="0.0156121" res="17369" algo="Sum"/><pk mz="271.18811833" i="2403.49" sn="39.2618" a="38.6122" fwhm="0.0149353" res="18157.6" algo="Sum"/><pk mz="271.24206896" i="821.26" sn="13.4155" a="13.4182" fwhm="0.013851" res="19582.9" algo="Sum"/><pk mz="271.96375112" i="899.937" sn="14.5875" a="20.7948" fwhm="0.0249201" res="10913.4" algo="Sum"/><pk mz="271.98057756" i="766.577" sn="12.4259" a="12.636" fwhm="0.0158604" res="17148.4" algo="Sum"/><pk mz="272.25814086" i="556.106" sn="9.00343" a="10.532" fwhm="0.0217802" res="12500.2" algo="Sum"/><pk mz="272.79455387" i="3795.17" sn="61.0646" a="55.0604" fwhm="0.013397" res="20362.4" algo="Sum"/><pk mz="272.94620689" i="1152.2" sn="18.5215" a="24.5718" fwhm="0.0207656" res="13144.1" algo="Sum"/><pk mz="273.10996659" i="531.977" sn="8.54802" a="10.1574" fwhm="0.02044" res="13361.6" algo="Sum"/><pk mz="273.14614859" i="1001.27" sn="16.0888" a="19.5369" fwhm="0.0153243" res="17824.4" algo="Sum"/><pk mz="273.18118866" i="2213.58" sn="35.5677" a="46.0931" fwhm="0.0169617" res="16105.8" algo="Sum"/><pk mz="273.22051202" i="619.562" sn="9.95506" a="9.74356" fwhm="0.0143641" res="19021" algo="Sum"/><pk mz="273.25821613" i="538.36" sn="8.64985" a="10.1066" fwhm="0.016474" res="16587.3" algo="Sum"/><pk mz="274.14120185" i="1147.49" sn="18.322" a="19.9811" fwhm="0.015086" res="18171.9" algo="Sum"/><pk mz="274.79199793" i="1949.52" sn="30.8142" a="30.1528" fwhm="0.0138296" res="19869.8" algo="Sum"/><pk mz="274.88022308" i="3134.89" sn="49.5502" a="52.7287" fwhm="0.0148915" res="18458.9" algo="Sum"/><pk mz="274.96175305" i="952.02" sn="15.0477" a="23.4793" fwhm="0.0218974" res="12556.8" algo="Sum"/><pk mz="275.10501308" i="715.773" sn="11.305" a="15.3285" fwhm="0.0203385" res="13526.3" algo="Sum"/><pk mz="275.12492977" i="531.944" sn="8.39806" a="7.30783" fwhm="0.0192265" res="14309.7" algo="Sum"/><pk mz="275.14667100" i="846.624" sn="13.3639" a="10.5591" fwhm="0.0171892" res="16006.9" algo="Sum"/><pk mz="275.16093220" i="1097.48" sn="17.319" a="19.2495" fwhm="0.0179467" res="15332.1" algo="Sum"/><pk mz="275.19920137" i="678.777" sn="10.7064" a="11.6436" fwhm="0.0148961" res="18474.6" algo="Sum"/><pk mz="276.87786306" i="1858.98" sn="28.7514" a="29.4182" fwhm="0.0141032" res="19632.3" algo="Sum"/><pk mz="276.92273770" i="4815.21" sn="74.369" a="75.1413" fwhm="0.01362" res="20332" algo="Sum"/><pk mz="276.98519508" i="1093.38" sn="16.8553" a="18.2219" fwhm="0.015088" res="18358" algo="Sum"/><pk mz="277.01722116" i="633.381" sn="9.75425" a="14.0253" fwhm="0.0207973" res="13319.9" algo="Sum"/><pk mz="277.08386910" i="1234.89" sn="18.9939" a="22.887" fwhm="0.0171662" res="16141.2" algo="Sum"/><pk mz="277.10452201" i="1595.38" sn="24.5282" a="27.5832" fwhm="0.0153749" res="18023.1" algo="Sum"/><pk mz="277.14107598" i="824.544" sn="12.665" a="17.3126" fwhm="0.0182399" res="15194.2" algo="Sum"/><pk mz="277.17805587" i="1250.7" sn="19.1977" a="20.2748" fwhm="0.0150572" res="18408.4" algo="Sum"/><pk mz="277.21441194" i="1605.41" sn="24.632" a="25.3742" fwhm="0.0141086" res="19648.6" algo="Sum"/><pk mz="277.25016114" i="838.251" sn="12.8602" a="13.9688" fwhm="0.0145047" res="19114.5" algo="Sum"/><pk mz="278.24601774" i="1591.09" sn="24.206" a="26.8739" fwhm="0.0155797" res="17859.5" algo="Sum"/><pk mz="278.89085192" i="1171.62" sn="17.6031" a="19.758" fwhm="0.0165416" res="16860" algo="Sum"/><pk mz="278.92016645" i="1849.74" sn="27.7666" a="29.3878" fwhm="0.0146603" res="19025.5" algo="Sum"/><pk mz="279.05875085" i="897.086" sn="13.434" a="17.0618" fwhm="0.0178698" res="15616.2" algo="Sum"/><pk mz="279.08402281" i="1692.67" sn="25.3481" a="30.6639" fwhm="0.0165267" res="16886.8" algo="Sum"/><pk mz="279.10114513" i="854.457" sn="12.7935" a="11.2711" fwhm="0.0143965" res="19386.7" algo="Sum"/><pk mz="279.15764239" i="4351.62" sn="65.1468" a="76.2975" fwhm="0.0152723" res="18278.7" algo="Sum"/><pk mz="279.19310173" i="977.858" sn="14.6391" a="16.2457" fwhm="0.0152889" res="18261.1" algo="Sum"/><pk mz="279.22998920" i="2508.05" sn="37.5485" a="47.5451" fwhm="0.0145836" res="19146.8" algo="Sum"/><pk mz="280.09083124" i="850.368" sn="12.5959" a="15.3237" fwhm="0.0154331" res="18148.7" algo="Sum"/><pk mz="280.15967235" i="919.242" sn="13.6153" a="17.9322" fwhm="0.0173485" res="16149" algo="Sum"/><pk mz="280.23295740" i="505.008" sn="7.47927" a="8.1973" fwhm="0.0153202" res="18291.8" algo="Sum"/><pk mz="280.26366280" i="690.137" sn="10.2205" a="12.061" fwhm="0.0145004" res="19328.1" algo="Sum"/><pk mz="280.82627658" i="2698.12" sn="39.5527" a="42.3831" fwhm="0.014056" res="19979.1" algo="Sum"/><pk mz="280.92676330" i="557.57" sn="8.17065" a="11.222" fwhm="0.0230549" res="12185.1" algo="Sum"/><pk mz="280.96263632" i="627.337" sn="9.19412" a="10.052" fwhm="0.0154571" res="18176.9" algo="Sum"/><pk mz="280.98643001" i="519.529" sn="7.61464" a="9.96239" fwhm="0.0173472" res="16197.8" algo="Sum"/><pk mz="281.15070054" i="2899.84" sn="42.5001" a="58.8302" fwhm="0.0162433" res="17308.7" algo="Sum"/><pk mz="281.17106687" i="1287.82" sn="18.8742" a="20.9252" fwhm="0.0254048" res="11067.6" algo="Sum"/><pk mz="281.18737146" i="907.078" sn="13.2941" a="5.66343" fwhm="0.00661326" res="42518.7" algo="Sum"/><pk mz="281.20844854" i="3070.8" sn="45.0056" a="51.9877" fwhm="0.014258" res="19722.9" algo="Sum"/><pk mz="281.24601853" i="939.414" sn="13.7687" a="18.4807" fwhm="0.0163944" res="17155.1" algo="Sum"/><pk mz="282.15367432" i="719.459" sn="10.4628" a="15.6356" fwhm="0.0207629" res="13589.3" algo="Sum"/><pk mz="282.20635932" i="1470.66" sn="21.3838" a="41.772" fwhm="0.0289679" res="9742.04" algo="Sum"/><pk mz="282.27920155" i="3385.12" sn="49.1675" a="54.0786" fwhm="0.0142427" res="19819.2" algo="Sum"/><pk mz="282.82347237" i="2710.15" sn="39.009" a="41.9828" fwhm="0.0140408" res="20143" algo="Sum"/><pk mz="282.86798121" i="490.167" sn="7.05528" a="9.9786" fwhm="0.0157798" res="17925.9" algo="Sum"/><pk mz="283.03109057" i="779.128" sn="11.2118" a="14.4119" fwhm="0.0170846" res="16566.5" algo="Sum"/><pk mz="283.16608974" i="1733.77" sn="24.9377" a="28.8973" fwhm="0.0158696" res="17843.3" algo="Sum"/><pk mz="283.20517065" i="1368.35" sn="19.6602" a="26.3587" fwhm="0.0155168" res="18251.6" algo="Sum"/><pk mz="283.26389731" i="1147.44" sn="16.447" a="18.7102" fwhm="0.0156585" res="18090.1" algo="Sum"/><pk mz="283.28220748" i="844.456" sn="12.0952" a="8.84293" fwhm="0.0132757" res="21338.4" algo="Sum"/><pk mz="283.29903054" i="1148.32" sn="16.4379" a="17.2729" fwhm="0.0165639" res="17103.4" algo="Sum"/><pk mz="284.29501447" i="1877.25" sn="26.5135" a="32.4345" fwhm="0.0161423" res="17611.8" algo="Sum"/><pk mz="284.33090150" i="5694.53" sn="80.3794" a="89.6066" fwhm="0.01433" res="19841.6" algo="Sum"/><pk mz="284.82134517" i="1047.34" sn="14.7251" a="19.2235" fwhm="0.0146762" res="19407" algo="Sum"/><pk mz="284.90969357" i="2586.72" sn="36.3395" a="42.2696" fwhm="0.0147643" res="19297.2" algo="Sum"/><pk mz="284.99383891" i="1596.28" sn="22.3588" a="28.1484" fwhm="0.0150384" res="18951.1" algo="Sum"/><pk mz="285.07095484" i="2659.91" sn="37.1578" a="43.0361" fwhm="0.0135128" res="21096.4" algo="Sum"/><pk mz="285.13117949" i="1752.49" sn="24.4382" a="32.1935" fwhm="0.0205526" res="13873.2" algo="Sum"/><pk mz="285.16541040" i="2371.13" sn="33.0427" a="49.5354" fwhm="0.0250458" res="11385.7" algo="Sum"/><pk mz="285.22097194" i="2192.29" sn="30.5453" a="40.1304" fwhm="0.0148111" res="19257.2" algo="Sum"/><pk mz="285.27886303" i="866.703" sn="12.0737" a="15.9723" fwhm="0.0162868" res="17515.9" algo="Sum"/><pk mz="285.33449324" i="1267.8" sn="17.6592" a="20.3516" fwhm="0.0142678" res="19998.5" algo="Sum"/><pk mz="285.96921497" i="499.87" sn="6.89429" a="7.07889" fwhm="0.0122061" res="23428.3" algo="Sum"/><pk mz="285.98856129" i="792.991" sn="10.9298" a="16.8836" fwhm="0.0202875" res="14096.8" algo="Sum"/><pk mz="286.16769051" i="577.034" sn="7.93505" a="13.8492" fwhm="0.0228316" res="12533.8" algo="Sum"/><pk mz="286.22445455" i="597.648" sn="8.21805" a="10.7454" fwhm="0.0156692" res="18266.7" algo="Sum"/><pk mz="286.77099063" i="1343.91" sn="18.355" a="21.278" fwhm="0.0137494" res="20857" algo="Sum"/><pk mz="286.90737223" i="860.412" sn="11.6977" a="14.2494" fwhm="0.0151649" res="18919.2" algo="Sum"/><pk mz="286.95145725" i="7932.29" sn="107.756" a="121.543" fwhm="0.0136259" res="21059.3" algo="Sum"/><pk mz="287.01343704" i="817.584" sn="11.1025" a="17.3286" fwhm="0.0167503" res="17134.8" algo="Sum"/><pk mz="287.06542401" i="625.672" sn="8.497" a="18.9167" fwhm="0.0345684" res="8304.28" algo="Sum"/><pk mz="287.09924936" i="1166.34" sn="15.8383" a="25.6865" fwhm="0.0226005" res="12703.3" algo="Sum"/><pk mz="287.16181046" i="1054.58" sn="14.3191" a="21.1123" fwhm="0.0219402" res="13088.4" algo="Sum"/><pk mz="287.19760809" i="1554.48" sn="21.1059" a="28.8192" fwhm="0.0151779" res="18922.1" algo="Sum"/><pk mz="287.23671009" i="3505.41" sn="47.5882" a="58.0432" fwhm="0.0147247" res="19507.1" algo="Sum"/><pk mz="287.93832113" i="517.247" sn="6.96268" a="9.63666" fwhm="0.0178221" res="16156.3" algo="Sum"/><pk mz="287.95458662" i="538.124" sn="7.24371" a="9.47889" fwhm="0.0199534" res="14431.4" algo="Sum"/><pk mz="288.21616613" i="753.448" sn="10.1353" a="16.7309" fwhm="0.0241398" res="11939.5" algo="Sum"/><pk mz="288.23975781" i="855.406" sn="11.5056" a="16.3936" fwhm="0.0173619" res="16601.8" algo="Sum"/><pk mz="288.28960761" i="1310.36" sn="17.6238" a="23.5819" fwhm="0.0154159" res="18700.8" algo="Sum"/><pk mz="288.76836413" i="1943.85" sn="25.9786" a="28.5912" fwhm="0.0136035" res="21227.5" algo="Sum"/><pk mz="288.92142679" i="2051.77" sn="27.4014" a="37.5724" fwhm="0.0165213" res="17487.8" algo="Sum"/><pk mz="288.95077981" i="754.478" sn="10.0761" a="13.806" fwhm="0.0183168" res="15775.2" algo="Sum"/><pk mz="289.15486977" i="822.285" sn="10.9771" a="11.9157" fwhm="0.0201189" res="14372.3" algo="Sum"/><pk mz="289.17820898" i="1264.19" sn="16.8762" a="24.5414" fwhm="0.0185297" res="15606.2" algo="Sum"/><pk mz="289.21563861" i="1016.27" sn="13.5662" a="19.1725" fwhm="0.0160702" res="17997" algo="Sum"/><pk mz="289.25164672" i="1292.54" sn="17.2542" a="22.4898" fwhm="0.0158187" res="18285.4" algo="Sum"/><pk mz="290.76596521" i="1121.63" sn="14.8526" a="17.0988" fwhm="0.013508" res="21525.5" algo="Sum"/><pk mz="290.85490564" i="2209.6" sn="29.2569" a="37.5119" fwhm="0.014606" res="19913.4" algo="Sum"/><pk mz="290.94132139" i="932.768" sn="12.3506" a="20.0973" fwhm="0.0238381" res="12204.9" algo="Sum"/><pk mz="291.12011888" i="1988.45" sn="26.3165" a="37.5618" fwhm="0.0153886" res="18917.9" algo="Sum"/><pk mz="291.15690188" i="844.172" sn="11.1727" a="18.5659" fwhm="0.0218768" res="13309" algo="Sum"/><pk mz="291.19454353" i="3934.87" sn="52.0782" a="66.8336" fwhm="0.0150554" res="19341.5" algo="Sum"/><pk mz="291.22982693" i="1567.39" sn="20.7445" a="26.475" fwhm="0.0154739" res="18820.7" algo="Sum"/><pk mz="291.26599088" i="1614.79" sn="21.3718" a="25.6717" fwhm="0.014488" res="20103.9" algo="Sum"/><pk mz="292.19821543" i="859.377" sn="11.2935" a="15.418" fwhm="0.0157898" res="18505.5" algo="Sum"/><pk mz="292.85203328" i="1687.76" sn="22.0635" a="26.2833" fwhm="0.0138932" res="21078.9" algo="Sum"/><pk mz="292.89670839" i="1628.89" sn="21.2932" a="28.995" fwhm="0.0153976" res="19022.2" algo="Sum"/><pk mz="292.93944458" i="957.478" sn="12.5162" a="23.5635" fwhm="0.0202597" res="14459.2" algo="Sum"/><pk mz="293.02089105" i="630.284" sn="8.22621" a="16.2129" fwhm="0.0183962" res="15928.4" algo="Sum"/><pk mz="293.09771591" i="17817.4" sn="232.099" a="278.463" fwhm="0.0141197" res="20758.1" algo="Sum"/><pk mz="293.13568833" i="729.475" sn="9.49344" a="15.048" fwhm="0.0266806" res="10986.9" algo="Sum"/><pk mz="293.17302433" i="1613.55" sn="20.9826" a="35.9597" fwhm="0.0214294" res="13680.9" algo="Sum"/><pk mz="293.20834419" i="2520.09" sn="32.7498" a="45.676" fwhm="0.0160836" res="18230.3" algo="Sum"/><pk mz="293.24486585" i="1816.97" sn="23.6035" a="30.618" fwhm="0.0149162" res="19659.4" algo="Sum"/><pk mz="294.10089922" i="2143.56" sn="27.5971" a="37.3309" fwhm="0.015099" res="19478.2" algo="Sum"/><pk mz="294.21132442" i="597.333" sn="7.68743" a="14.2394" fwhm="0.0211457" res="13913.6" algo="Sum"/><pk mz="294.86515116" i="691.963" sn="8.84007" a="11.2641" fwhm="0.019232" res="15332" algo="Sum"/><pk mz="294.89407902" i="813.05" sn="10.3759" a="13.5915" fwhm="0.0146136" res="20179.5" algo="Sum"/><pk mz="294.93840645" i="3188.18" sn="40.6216" a="52.2965" fwhm="0.0143279" res="20584.8" algo="Sum"/><pk mz="295.10109644" i="811.118" sn="10.2908" a="20.6681" fwhm="0.0222834" res="13243.1" algo="Sum"/><pk mz="295.12897317" i="576.139" sn="7.3102" a="8.83645" fwhm="0.0230993" res="12776.6" algo="Sum"/><pk mz="295.16552665" i="995.803" sn="12.631" a="12.0267" fwhm="0.0135512" res="21781.5" algo="Sum"/><pk mz="295.18803168" i="3475.26" sn="44.0859" a="69.6856" fwhm="0.0172067" res="17155.4" algo="Sum"/><pk mz="295.22394973" i="5207.48" sn="66.06" a="87.7508" fwhm="0.0151907" res="19434.5" algo="Sum"/><pk mz="295.26124447" i="613.546" sn="7.78149" a="10.4987" fwhm="0.0155376" res="19003" algo="Sum"/><pk mz="296.15151889" i="956.923" sn="12.0271" a="22.1038" fwhm="0.0178982" res="16546.4" algo="Sum"/><pk mz="296.19187761" i="729.774" sn="9.17219" a="13.3989" fwhm="0.0197212" res="15019" algo="Sum"/><pk mz="296.22059906" i="3955.73" sn="49.7142" a="77.4994" fwhm="0.0171729" res="17249.3" algo="Sum"/><pk mz="296.80007110" i="963.063" sn="11.9818" a="16.4347" fwhm="0.0137086" res="21650.7" algo="Sum"/><pk mz="297.12603854" i="912.493" sn="11.3173" a="14.5177" fwhm="0.0226161" res="13137.8" algo="Sum"/><pk mz="297.14618505" i="902.859" sn="11.1988" a="12.7415" fwhm="0.0159678" res="18609.1" algo="Sum"/><pk mz="297.16854540" i="1345.4" sn="16.6891" a="24.469" fwhm="0.0221247" res="13431.5" algo="Sum"/><pk mz="297.17928022" i="1247.11" sn="15.4709" a="21.3755" fwhm="0.016432" res="18085.4" algo="Sum"/><pk mz="297.20252292" i="639.82" sn="7.93675" a="3.98279" fwhm="0.00679897" res="43712.9" algo="Sum"/><pk mz="297.22191585" i="1342.89" sn="16.6581" a="25.1535" fwhm="0.0193438" res="15365.2" algo="Sum"/><pk mz="297.23718690" i="1031.5" sn="12.7954" a="15.2134" fwhm="0.01393" res="21338" algo="Sum"/><pk mz="297.31536182" i="520.037" sn="6.45011" a="10.6105" fwhm="0.0176129" res="16880.6" algo="Sum"/><pk mz="298.05209475" i="538.733" sn="6.6403" a="9.31243" fwhm="0.0152531" res="19540.4" algo="Sum"/><pk mz="298.17587765" i="614.923" sn="7.57676" a="17.5873" fwhm="0.0281086" res="10608" algo="Sum"/><pk mz="298.34655283" i="8642.3" sn="106.447" a="140.936" fwhm="0.0150853" res="19777.3" algo="Sum"/><pk mz="298.79738006" i="1006.83" sn="12.3061" a="17.3335" fwhm="0.013908" res="21483.9" algo="Sum"/><pk mz="298.92513763" i="510.856" sn="6.23817" a="11.719" fwhm="0.0167926" res="17801" algo="Sum"/><pk mz="299.11029813" i="2489.6" sn="30.3811" a="48.4769" fwhm="0.0163814" res="18259.2" algo="Sum"/><pk mz="299.13997610" i="1782.09" sn="21.7472" a="23.456" fwhm="0.01309" res="22852.5" algo="Sum"/><pk mz="299.16153416" i="5312.35" sn="64.8278" a="94.7113" fwhm="0.0153063" res="19544.9" algo="Sum"/><pk mz="299.19715695" i="3994.03" sn="48.7388" a="77.8983" fwhm="0.0161758" res="18496.6" algo="Sum"/><pk mz="299.34993446" i="2061.25" sn="25.1406" a="33.7002" fwhm="0.0149173" res="20067.3" algo="Sum"/><pk mz="300.00440137" i="840.925" sn="10.2276" a="17.548" fwhm="0.0156277" res="19197" algo="Sum"/><pk mz="300.11452309" i="516.301" sn="6.27573" a="10.8148" fwhm="0.0174341" res="17214.2" algo="Sum"/><pk mz="300.16460265" i="1027.96" sn="12.4915" a="20.342" fwhm="0.0175535" res="17100" algo="Sum"/><pk mz="300.20103528" i="893.347" sn="10.8513" a="18.8413" fwhm="0.0180146" res="16664.3" algo="Sum"/><pk mz="300.88394520" i="2087.63" sn="25.1087" a="37.4893" fwhm="0.0150953" res="19932.2" algo="Sum"/><pk mz="300.98520595" i="1247.64" sn="15.0059" a="26.9721" fwhm="0.0236839" res="12708.4" algo="Sum"/><pk mz="301.04304355" i="876.766" sn="10.5436" a="17.8044" fwhm="0.0195156" res="15425.8" algo="Sum"/><pk mz="301.06603569" i="685.56" sn="8.24425" a="15.1096" fwhm="0.0229657" res="13109.4" algo="Sum"/><pk mz="301.14121001" i="298736" sn="3584.69" a="3793.48" fwhm="0.0113755" res="26472.8" algo="Sum"/><pk mz="301.21180341" i="11775.9" sn="140.975" a="216.476" fwhm="0.0162206" res="18569.7" algo="Sum"/><pk mz="301.24776881" i="498.934" sn="5.9659" a="10.2898" fwhm="0.0245009" res="12295.4" algo="Sum"/><pk mz="301.96306997" i="579.909" sn="6.88791" a="17.2171" fwhm="0.0215232" res="14029.7" algo="Sum"/><pk mz="302.14424000" i="47161" sn="556.672" a="749.301" fwhm="0.0143925" res="20993.1" algo="Sum"/><pk mz="302.21538135" i="2718.88" sn="32.0523" a="46.8042" fwhm="0.0160552" res="18823.5" algo="Sum"/><pk mz="302.24519919" i="4125.06" sn="48.6295" a="70.0245" fwhm="0.0149482" res="20219.5" algo="Sum"/><pk mz="302.88111753" i="893.142" sn="10.4689" a="15.8438" fwhm="0.0152108" res="19912.3" algo="Sum"/><pk mz="302.92562597" i="1132.66" sn="13.2576" a="27.7492" fwhm="0.0190848" res="15872.6" algo="Sum"/><pk mz="302.96886718" i="1013.33" sn="11.8448" a="19.8945" fwhm="0.0203065" res="14919.8" algo="Sum"/><pk mz="303.06259928" i="951.416" sn="11.0885" a="22.0166" fwhm="0.0217268" res="13948.8" algo="Sum"/><pk mz="303.14692955" i="6535.65" sn="76.0657" a="122.147" fwhm="0.0164459" res="18433" algo="Sum"/><pk mz="303.19252073" i="3320.91" sn="38.6556" a="59.016" fwhm="0.0157828" res="19210.3" algo="Sum"/><pk mz="303.22938621" i="10739.3" sn="125.006" a="193.147" fwhm="0.0155139" res="19545.7" algo="Sum"/><pk mz="304.15067027" i="759.685" sn="8.75471" a="19.1556" fwhm="0.022179" res="13713.5" algo="Sum"/><pk mz="304.19679448" i="657.532" sn="7.57748" a="15.952" fwhm="0.0214903" res="14155.1" algo="Sum"/><pk mz="304.23234138" i="2331.72" sn="26.871" a="42.8405" fwhm="0.0168206" res="18086.9" algo="Sum"/><pk mz="304.26073669" i="8963.55" sn="103.297" a="147.251" fwhm="0.0150816" res="20174.2" algo="Sum"/><pk mz="304.29950782" i="2030.27" sn="23.3971" a="40.356" fwhm="0.0174496" res="17438.8" algo="Sum"/><pk mz="304.74291662" i="536.472" sn="6.15136" a="8.88515" fwhm="0.0150949" res="20188.5" algo="Sum"/><pk mz="304.89572350" i="908.371" sn="10.3693" a="19.6724" fwhm="0.0178924" res="17040.6" algo="Sum"/><pk mz="304.97459002" i="656.332" sn="7.48819" a="16.11" fwhm="0.0180986" res="16850.7" algo="Sum"/><pk mz="305.15723921" i="2934.11" sn="33.4659" a="57.7182" fwhm="0.0252121" res="12103.6" algo="Sum"/><pk mz="305.20918496" i="1573.23" sn="17.9433" a="27.8465" fwhm="0.0162539" res="18777.6" algo="Sum"/><pk mz="305.24554638" i="10364.9" sn="118.178" a="190.169" fwhm="0.0157844" res="19338.5" algo="Sum"/><pk mz="305.30181038" i="565.38" sn="6.44636" a="10.7931" fwhm="0.0181476" res="16823.2" algo="Sum"/><pk mz="306.24897049" i="2269.33" sn="25.5917" a="37.2183" fwhm="0.015517" res="19736.3" algo="Sum"/><pk mz="306.27660474" i="2632.47" sn="29.687" a="47.3801" fwhm="0.0163957" res="18680.3" algo="Sum"/><pk mz="306.82897224" i="862.134" sn="9.64176" a="13.5988" fwhm="0.0139618" res="21976.3" algo="Sum"/><pk mz="306.95712659" i="993.267" sn="11.1039" a="21.9891" fwhm="0.0172205" res="17825.1" algo="Sum"/><pk mz="306.99273147" i="539.32" sn="6.02864" a="10.782" fwhm="0.0228375" res="13442.5" algo="Sum"/><pk mz="307.05268802" i="1122.35" sn="12.5431" a="20.0876" fwhm="0.0152971" res="20072.7" algo="Sum"/><pk mz="307.11294208" i="553.634" sn="6.1857" a="13.1484" fwhm="0.0315408" res="9736.99" algo="Sum"/><pk mz="307.16429636" i="810.096" sn="9.05112" a="12.6017" fwhm="0.020736" res="14813.1" algo="Sum"/><pk mz="307.20242546" i="1877.51" sn="20.9772" a="44.0636" fwhm="0.0259308" res="11847" algo="Sum"/><pk mz="307.22430411" i="1943.84" sn="21.7183" a="33.1353" fwhm="0.0202915" res="15140.5" algo="Sum"/><pk mz="307.26041300" i="3571.38" sn="39.9027" a="67.4626" fwhm="0.0160361" res="19160.6" algo="Sum"/><pk mz="308.05140233" i="928.674" sn="10.3329" a="16.912" fwhm="0.0164864" res="18685.1" algo="Sum"/><pk mz="308.20544627" i="499.031" sn="5.54997" a="14.4287" fwhm="0.0242995" res="12683.6" algo="Sum"/><pk mz="308.26369799" i="734.672" sn="8.1673" a="15.7226" fwhm="0.0183647" res="16785.7" algo="Sum"/><pk mz="308.82655459" i="595.112" sn="6.56474" a="10.6045" fwhm="0.015198" res="20320.2" algo="Sum"/><pk mz="308.87790310" i="1582.1" sn="17.4523" a="30.505" fwhm="0.0167408" res="18450.6" algo="Sum"/><pk mz="308.95413451" i="1291.42" sn="14.2458" a="24.5513" fwhm="0.0158454" res="19498.1" algo="Sum"/><pk mz="309.13122373" i="623.769" sn="6.87818" a="11.2258" fwhm="0.0224013" res="13799.7" algo="Sum"/><pk mz="309.14447981" i="542.266" sn="5.97946" a="6.9758" fwhm="0.0138685" res="22291.1" algo="Sum"/><pk mz="309.20389170" i="19961.3" sn="220.109" a="426.869" fwhm="0.0169808" res="18209.1" algo="Sum"/><pk mz="309.27626562" i="1540.16" sn="16.9754" a="28.6154" fwhm="0.0168816" res="18320.4" algo="Sum"/><pk mz="310.20732146" i="3867.11" sn="42.2045" a="81.8725" fwhm="0.0177687" res="17458" algo="Sum"/><pk mz="310.31035302" i="1142.1" sn="12.4428" a="18.5223" fwhm="0.0140131" res="22144.3" algo="Sum"/><pk mz="310.87515108" i="1468.76" sn="15.9409" a="26.5873" fwhm="0.0162127" res="19174.8" algo="Sum"/><pk mz="310.91244645" i="2458.61" sn="26.684" a="41.8266" fwhm="0.0152491" res="20389" algo="Sum"/><pk mz="311.00853357" i="645.896" sn="7.00985" a="15.0781" fwhm="0.0183318" res="16965.5" algo="Sum"/><pk mz="311.12540062" i="692.539" sn="7.50449" a="14.2026" fwhm="0.0183562" res="16949.4" algo="Sum"/><pk mz="311.16163133" i="1096.32" sn="11.874" a="24.9599" fwhm="0.0257499" res="12084" algo="Sum"/><pk mz="311.19912991" i="2279.4" sn="24.6765" a="47.7094" fwhm="0.0219107" res="14203.1" algo="Sum"/><pk mz="311.22914884" i="2180.58" sn="23.6036" a="74.4309" fwhm="0.0286506" res="10862.9" algo="Sum"/><pk mz="311.25315048" i="921.661" sn="9.97435" a="15.0008" fwhm="0.0152257" res="20442.6" algo="Sum"/><pk mz="311.29404425" i="672.101" sn="7.27393" a="13.8967" fwhm="0.0179805" res="17312.9" algo="Sum"/><pk mz="311.32987022" i="827.275" sn="8.95344" a="18.2593" fwhm="0.0186579" res="16686.2" algo="Sum"/><pk mz="312.04057700" i="665.25" sn="7.15085" a="12.5857" fwhm="0.0158748" res="19656.4" algo="Sum"/><pk mz="312.19512510" i="1312" sn="14.097" a="26.5711" fwhm="0.0195026" res="16007.9" algo="Sum"/><pk mz="312.21827128" i="563.333" sn="6.0528" a="9.29809" fwhm="0.0209058" res="14934.6" algo="Sum"/><pk mz="312.23181570" i="553.98" sn="5.95231" a="10.2625" fwhm="0.022301" res="14000.8" algo="Sum"/><pk mz="312.32742575" i="703.763" sn="7.55979" a="14.0198" fwhm="0.0193147" res="16170.4" algo="Sum"/><pk mz="312.36218645" i="651.211" sn="6.9948" a="12.1595" fwhm="0.0163811" res="19068.5" algo="Sum"/><pk mz="312.78104565" i="754.306" sn="8.07045" a="16.3687" fwhm="0.0183425" res="17052.3" algo="Sum"/><pk mz="312.87226021" i="542.108" sn="5.78193" a="11.7543" fwhm="0.0180047" res="17377.2" algo="Sum"/><pk mz="313.10359898" i="525.39" sn="5.5756" a="10.8205" fwhm="0.0199788" res="15671.8" algo="Sum"/><pk mz="313.14060679" i="732.845" sn="7.77803" a="17.1459" fwhm="0.0248362" res="12608.2" algo="Sum"/><pk mz="313.17633804" i="1871.26" sn="19.8616" a="36.9836" fwhm="0.0250488" res="12502.7" algo="Sum"/><pk mz="313.21305258" i="3887.67" sn="41.2676" a="77.7788" fwhm="0.0169388" res="18490.9" algo="Sum"/><pk mz="313.24870019" i="584.092" sn="6.19889" a="11.5935" fwhm="0.0253778" res="12343.4" algo="Sum"/><pk mz="314.18125900" i="496.899" sn="5.23772" a="9.76078" fwhm="0.0233274" res="13468.4" algo="Sum"/><pk mz="314.23161020" i="1570.56" sn="16.5525" a="33.1533" fwhm="0.0228009" res="13781.5" algo="Sum"/><pk mz="314.77857527" i="1290.59" sn="13.4836" a="23.3175" fwhm="0.0156116" res="20163.1" algo="Sum"/><pk mz="315.00354375" i="1347.46" sn="14.0446" a="27.331" fwhm="0.0164432" res="19157.1" algo="Sum"/><pk mz="315.07951393" i="20082.2" sn="209.331" a="345.638" fwhm="0.0151837" res="20751.2" algo="Sum"/><pk mz="315.13532950" i="1600.47" sn="16.6836" a="33.0344" fwhm="0.022866" res="13781.9" algo="Sum"/><pk mz="315.15756710" i="1621.12" sn="16.9001" a="27.8939" fwhm="0.0263829" res="11945.5" algo="Sum"/><pk mz="315.19290461" i="67115.2" sn="699.825" a="1058.86" fwhm="0.014122" res="22319.3" algo="Sum"/><pk mz="315.22837277" i="3659" sn="38.1526" a="73.0642" fwhm="0.0225043" res="14007.4" algo="Sum"/><pk mz="316.08277462" i="2458.83" sn="25.4049" a="43.0801" fwhm="0.0161792" res="19536.4" algo="Sum"/><pk mz="316.11117175" i="3782.78" sn="39.0819" a="66.6726" fwhm="0.0158566" res="19935.7" algo="Sum"/><pk mz="316.13796124" i="635.078" sn="6.56133" a="12.3957" fwhm="0.0252059" res="12542.2" algo="Sum"/><pk mz="316.19622676" i="12992.7" sn="134.234" a="225.677" fwhm="0.0154993" res="20400.7" algo="Sum"/><pk mz="316.24644833" i="1651.46" sn="17.0621" a="45.1941" fwhm="0.0328045" res="9640.35" algo="Sum"/><pk mz="316.32095511" i="945.367" sn="9.76393" a="15.505" fwhm="0.0149497" res="21159" algo="Sum"/><pk mz="316.77581083" i="865.021" sn="8.8633" a="16.03" fwhm="0.0150897" res="20992.8" algo="Sum"/><pk mz="316.85740352" i="741.214" sn="7.59375" a="13.4765" fwhm="0.015445" res="20515.2" algo="Sum"/><pk mz="316.96096310" i="701.941" sn="7.18898" a="13.1526" fwhm="0.0280853" res="11285.7" algo="Sum"/><pk mz="316.98539432" i="1223.41" sn="12.5296" a="24.7201" fwhm="0.0200066" res="15844" algo="Sum"/><pk mz="317.02098559" i="652.636" sn="6.68402" a="16.3967" fwhm="0.0218418" res="14514.4" algo="Sum"/><pk mz="317.08451737" i="626.568" sn="6.41705" a="12.1276" fwhm="0.0227202" res="13956" algo="Sum"/><pk mz="317.11475316" i="40130.2" sn="410.996" a="669.715" fwhm="0.0146973" res="21576.4" algo="Sum"/><pk mz="317.17691259" i="2089.18" sn="21.3945" a="37.3155" fwhm="0.0207692" res="15271.5" algo="Sum"/><pk mz="317.20498024" i="3143.88" sn="32.1963" a="94.5917" fwhm="0.0355358" res="8926.35" algo="Sum"/><pk mz="317.24553604" i="2765.15" sn="28.3175" a="52.758" fwhm="0.0169013" res="18770.5" algo="Sum"/><pk mz="317.28024477" i="538.014" sn="5.50746" a="10.5906" fwhm="0.020027" res="15842.6" algo="Sum"/><pk mz="318.11791331" i="6821.29" sn="69.4673" a="125.016" fwhm="0.0161103" res="19746.3" algo="Sum"/><pk mz="318.16637490" i="1209.91" sn="12.3217" a="30.5412" fwhm="0.0203327" res="15648" algo="Sum"/><pk mz="318.21527615" i="990.692" sn="10.0789" a="24.5494" fwhm="0.0256658" res="12398.4" algo="Sum"/><pk mz="318.24502837" i="972.296" sn="9.88891" a="22.9526" fwhm="0.0242329" res="13132.8" algo="Sum"/><pk mz="318.90744393" i="855.638" sn="8.63658" a="19.1472" fwhm="0.0180221" res="17695.4" algo="Sum"/><pk mz="318.94351108" i="610.218" sn="6.15938" a="12.2132" fwhm="0.0243687" res="13088.2" algo="Sum"/><pk mz="318.97017681" i="1144.32" sn="11.5504" a="23.4321" fwhm="0.0260483" res="12245.3" algo="Sum"/><pk mz="319.03955648" i="3956.66" sn="39.9375" a="79.0346" fwhm="0.0162257" res="19662.6" algo="Sum"/><pk mz="319.11434416" i="3610.48" sn="36.404" a="76.5684" fwhm="0.0183188" res="17420.1" algo="Sum"/><pk mz="319.15204787" i="2137.04" sn="21.5353" a="40.2467" fwhm="0.0235983" res="13524.4" algo="Sum"/><pk mz="319.18980988" i="984.685" sn="9.91658" a="22.2259" fwhm="0.028184" res="11325.2" algo="Sum"/><pk mz="319.22506777" i="5446.48" sn="54.7894" a="102.554" fwhm="0.0165294" res="19312.6" algo="Sum"/><pk mz="319.26048168" i="2058.12" sn="20.6821" a="38.2403" fwhm="0.0178337" res="17902.1" algo="Sum"/><pk mz="319.29679174" i="1989.15" sn="19.9711" a="33.8713" fwhm="0.0158787" res="20108.5" algo="Sum"/><pk mz="320.04147976" i="716.122" sn="7.1566" a="15.021" fwhm="0.0182192" res="17566.2" algo="Sum"/><pk mz="320.11929838" i="643.528" sn="6.41956" a="18.3432" fwhm="0.0270737" res="11824" algo="Sum"/><pk mz="320.23173647" i="1870.19" sn="18.6203" a="42.7984" fwhm="0.0188083" res="17026.1" algo="Sum"/><pk mz="320.26061347" i="719.844" sn="7.16669" a="13.3387" fwhm="0.0213853" res="14975.7" algo="Sum"/><pk mz="320.29959793" i="493.131" sn="4.90935" a="10.0974" fwhm="0.0182725" res="17529" algo="Sum"/><pk mz="320.90498993" i="575.357" sn="5.71533" a="11.4461" fwhm="0.0166024" res="19328.8" algo="Sum"/><pk mz="320.96540473" i="745.663" sn="7.39563" a="14.3656" fwhm="0.0215498" res="14894.2" algo="Sum"/><pk mz="321.03536580" i="866.321" sn="8.57644" a="18.5507" fwhm="0.0156505" res="20512.7" algo="Sum"/><pk mz="321.13094966" i="1446.52" sn="14.2946" a="35.9265" fwhm="0.0213329" res="15053.4" algo="Sum"/><pk mz="321.18097882" i="2599.05" sn="25.6893" a="50.0793" fwhm="0.0221346" res="14510.3" algo="Sum"/><pk mz="321.21030898" i="1999.38" sn="19.7621" a="35.1723" fwhm="0.0246419" res="13035.1" algo="Sum"/><pk mz="321.23934632" i="5085.51" sn="50.2657" a="106.902" fwhm="0.0180635" res="17783.9" algo="Sum"/><pk mz="321.27617692" i="1032.44" sn="10.2048" a="20.0569" fwhm="0.0185404" res="17328.5" algo="Sum"/><pk mz="321.31474196" i="935.7" sn="9.24855" a="17.9321" fwhm="0.0174402" res="18423.8" algo="Sum"/><pk mz="322.18504096" i="781.91" sn="7.66358" a="22.1511" fwhm="0.0276904" res="11635.2" algo="Sum"/><pk mz="322.24334046" i="1259.19" sn="12.3448" a="27.6511" fwhm="0.0214189" res="15044.8" algo="Sum"/><pk mz="322.80997046" i="1193.4" sn="11.6482" a="22.4912" fwhm="0.0174141" res="18537.3" algo="Sum"/><pk mz="322.93089208" i="714.302" sn="6.95018" a="18.411" fwhm="0.0247962" res="13023.4" algo="Sum"/><pk mz="322.96676374" i="555.234" sn="5.40187" a="11.1038" fwhm="0.0189263" res="17064.4" algo="Sum"/><pk mz="323.02647989" i="567.771" sn="5.52319" a="13.8101" fwhm="0.020669" res="15628.5" algo="Sum"/><pk mz="323.16232792" i="808.881" sn="7.86736" a="17.5295" fwhm="0.0314395" res="10278.9" algo="Sum"/><pk mz="323.19746015" i="6696.12" sn="65.128" a="135.933" fwhm="0.0168391" res="19193.3" algo="Sum"/><pk mz="323.25512679" i="1891.38" sn="18.3955" a="36.8883" fwhm="0.0234692" res="13773.6" algo="Sum"/><pk mz="323.29223092" i="780.449" sn="7.59016" a="16.62" fwhm="0.0192895" res="16760" algo="Sum"/><pk mz="324.20116834" i="1572.12" sn="15.1528" a="39.3849" fwhm="0.0199771" res="16228.6" algo="Sum"/><pk mz="324.23038939" i="600.408" sn="5.78618" a="10.4615" fwhm="0.0210309" res="15416.9" algo="Sum"/><pk mz="324.25543774" i="514.546" sn="4.95855" a="11.643" fwhm="0.0239969" res="13512.4" algo="Sum"/><pk mz="324.80739687" i="1589.08" sn="15.2082" a="28.56" fwhm="0.0160166" res="20279.4" algo="Sum"/><pk mz="324.85266847" i="1223.38" sn="11.7073" a="24.0734" fwhm="0.016876" res="19249.4" algo="Sum"/><pk mz="324.92793999" i="738.282" sn="7.06375" a="15.9495" fwhm="0.018119" res="17933" algo="Sum"/><pk mz="325.17745879" i="3247.45" sn="31.0515" a="64.2986" fwhm="0.0205976" res="15787.2" algo="Sum"/><pk mz="325.21269106" i="32710.2" sn="312.768" a="634.948" fwhm="0.0160296" res="20288.3" algo="Sum"/><pk mz="325.27046215" i="912.711" sn="8.72715" a="18.8246" fwhm="0.0238012" res="13666.1" algo="Sum"/><pk mz="325.32067958" i="581.822" sn="5.56245" a="12.0882" fwhm="0.0174555" res="18637.2" algo="Sum"/><pk mz="325.34605417" i="582.213" sn="5.56621" a="10.1415" fwhm="0.0192222" res="16925.5" algo="Sum"/><pk mz="326.18112254" i="691.52" sn="6.58322" a="17.0727" fwhm="0.0269728" res="12093" algo="Sum"/><pk mz="326.21618194" i="7045.59" sn="67.0734" a="141.89" fwhm="0.0167645" res="19458.8" algo="Sum"/><pk mz="326.80556763" i="741.913" sn="7.03381" a="16.5509" fwhm="0.0184467" res="17716.2" algo="Sum"/><pk mz="326.84968084" i="1284.17" sn="12.1734" a="23.5228" fwhm="0.0164827" res="19829.9" algo="Sum"/><pk mz="326.88630939" i="831.008" sn="7.87714" a="16.5504" fwhm="0.0174542" res="18728.3" algo="Sum"/><pk mz="327.01498301" i="2273.67" sn="21.544" a="41.0782" fwhm="0.0158645" res="20613.1" algo="Sum"/><pk mz="327.05108175" i="1056.45" sn="10.0104" a="20.5254" fwhm="0.015653" res="20893.8" algo="Sum"/><pk mz="327.19556128" i="11326.8" sn="107.316" a="220.964" fwhm="0.0174248" res="18777.6" algo="Sum"/><pk mz="327.22880463" i="66954.6" sn="634.366" a="1165.24" fwhm="0.0151466" res="21604.1" algo="Sum"/><pk mz="328.01567806" i="585.152" sn="5.51805" a="12.4607" fwhm="0.0177804" res="18448.2" algo="Sum"/><pk mz="328.19882825" i="2218.2" sn="20.8682" a="47.6986" fwhm="0.0193157" res="16991.3" algo="Sum"/><pk mz="328.23212893" i="14591.1" sn="137.158" a="266.421" fwhm="0.0161381" res="20339" algo="Sum"/><pk mz="328.75616760" i="705.775" sn="6.60009" a="12.601" fwhm="0.0157422" res="20883.7" algo="Sum"/><pk mz="328.84663800" i="519.493" sn="4.85779" a="11.0607" fwhm="0.0176865" res="18593" algo="Sum"/><pk mz="328.93514135" i="721.047" sn="6.74253" a="14.4449" fwhm="0.0220169" res="14940.1" algo="Sum"/><pk mz="328.99878992" i="809.08" sn="7.5658" a="18.2511" fwhm="0.0259249" res="12690.5" algo="Sum"/><pk mz="329.17695340" i="2973.29" sn="27.6694" a="63.9931" fwhm="0.0249958" res="13169.3" algo="Sum"/><pk mz="329.21038752" i="11509" sn="106.997" a="241.95" fwhm="0.0189363" res="17385.2" algo="Sum"/><pk mz="329.24357416" i="16191.8" sn="150.391" a="302.726" fwhm="0.0172258" res="19113.3" algo="Sum"/><pk mz="330.17944979" i="645.185" sn="5.94455" a="14.1483" fwhm="0.0247729" res="13328.3" algo="Sum"/><pk mz="330.21358425" i="2497.41" sn="23.0121" a="55.1889" fwhm="0.0198525" res="16633.3" algo="Sum"/><pk mz="330.24651854" i="3604.71" sn="33.2152" a="81.1615" fwhm="0.0189469" res="17430.1" algo="Sum"/><pk mz="330.75344985" i="1187.66" sn="10.9066" a="22.4078" fwhm="0.0169101" res="19559.5" algo="Sum"/><pk mz="330.94772072" i="738.928" sn="6.75407" a="18.0163" fwhm="0.0225804" res="14656.4" algo="Sum"/><pk mz="330.97883611" i="720" sn="6.57427" a="12.8858" fwhm="0.0183115" res="18074.9" algo="Sum"/><pk mz="331.04753259" i="8030.1" sn="73.1803" a="178.9" fwhm="0.0197161" res="16790.7" algo="Sum"/><pk mz="331.13320792" i="589.077" sn="5.36357" a="8.67774" fwhm="0.0215296" res="15380.3" algo="Sum"/><pk mz="331.16860829" i="18058" sn="164.459" a="259.94" fwhm="0.0137596" res="24068.2" algo="Sum"/><pk mz="331.18754531" i="54032.7" sn="492.066" a="983.345" fwhm="0.0161221" res="20542.5" algo="Sum"/><pk mz="331.22206378" i="4473.64" sn="40.7426" a="76.7271" fwhm="0.0168234" res="19688.2" algo="Sum"/><pk mz="331.25952005" i="2754.11" sn="25.0875" a="57.5515" fwhm="0.0188574" res="17566.5" algo="Sum"/><pk mz="332.05064113" i="997.935" sn="9.02393" a="22.1572" fwhm="0.0218749" res="15179.5" algo="Sum"/><pk mz="332.08540957" i="1607.97" sn="14.5403" a="31.0682" fwhm="0.0172494" res="19252" algo="Sum"/><pk mz="332.19091741" i="10589.3" sn="95.7548" a="201.667" fwhm="0.0176545" res="18816.2" algo="Sum"/><pk mz="332.22523112" i="1091.78" sn="9.8725" a="21.8119" fwhm="0.0235986" res="14078.2" algo="Sum"/><pk mz="332.26214706" i="760.347" sn="6.87635" a="15.4828" fwhm="0.0260026" res="12778" algo="Sum"/><pk mz="332.29220279" i="2134.25" sn="19.3032" a="40.6269" fwhm="0.0167265" res="19866.2" algo="Sum"/><pk mz="332.33012515" i="656.031" sn="5.93265" a="13.902" fwhm="0.0208572" res="15933.6" algo="Sum"/><pk mz="332.75030236" i="804.212" sn="7.2415" a="15.0223" fwhm="0.0156371" res="21279.5" algo="Sum"/><pk mz="332.83952868" i="2394.85" sn="21.498" a="43.5604" fwhm="0.0156153" res="21315" algo="Sum"/><pk mz="332.95270496" i="1180.31" sn="10.5813" a="37.3422" fwhm="0.0285353" res="11668.1" algo="Sum"/><pk mz="333.05123446" i="586.091" sn="5.25249" a="13.8202" fwhm="0.0189698" res="17556.9" algo="Sum"/><pk mz="333.16658433" i="3240.29" sn="29.0357" a="82.1373" fwhm="0.022721" res="14663.4" algo="Sum"/><pk mz="333.19824013" i="2414.12" sn="21.6308" a="69.0865" fwhm="0.0339243" res="9821.82" algo="Sum"/><pk mz="333.24030464" i="1676.92" sn="15.0255" a="34.0509" fwhm="0.0199112" res="16736.3" algo="Sum"/><pk mz="333.27627328" i="1949.06" sn="17.4677" a="38.8307" fwhm="0.018076" res="18437.5" algo="Sum"/><pk mz="333.31214782" i="1700.8" sn="15.24" a="39.8615" fwhm="0.0204661" res="16286.1" algo="Sum"/><pk mz="334.16931071" i="685.508" sn="6.09446" a="17.131" fwhm="0.0341263" res="9792.12" algo="Sum"/><pk mz="334.20999357" i="515.391" sn="4.58205" a="15.3078" fwhm="0.0319094" res="10473.7" algo="Sum"/><pk mz="334.24090812" i="501.526" sn="4.45878" a="11.0572" fwhm="0.0273554" res="12218.5" algo="Sum"/><pk mz="334.27686395" i="660.464" sn="5.87181" a="14.0652" fwhm="0.0203039" res="16463.7" algo="Sum"/><pk mz="334.31083691" i="699.046" sn="6.21483" a="16.5683" fwhm="0.0220149" res="15185.7" algo="Sum"/><pk mz="334.83653975" i="2183.64" sn="19.3177" a="38.6207" fwhm="0.0160532" res="20857.9" algo="Sum"/><pk mz="334.88201715" i="699.457" sn="6.18575" a="15.1334" fwhm="0.0170043" res="19694" algo="Sum"/><pk mz="334.94866608" i="575.956" sn="5.09438" a="23.766" fwhm="0.0382595" res="8754.65" algo="Sum"/><pk mz="335.01343484" i="1410.63" sn="12.477" a="31.0139" fwhm="0.0172258" res="19448.4" algo="Sum"/><pk mz="335.12539298" i="1201.91" sn="10.631" a="27.3902" fwhm="0.0196815" res="17027.4" algo="Sum"/><pk mz="335.16191198" i="1108.42" sn="9.80405" a="26.4333" fwhm="0.0288337" res="11624" algo="Sum"/><pk mz="335.19590155" i="918.185" sn="8.12145" a="15.3829" fwhm="0.0216615" res="15474.3" algo="Sum"/><pk mz="335.22084836" i="1993.65" sn="17.634" a="47.4362" fwhm="0.0232457" res="14420.8" algo="Sum"/><pk mz="335.25536998" i="1697.43" sn="15.0139" a="33.0839" fwhm="0.0181929" res="18427.8" algo="Sum"/><pk mz="335.29198974" i="1802.86" sn="15.9482" a="37.0027" fwhm="0.0173083" res="19371.8" algo="Sum"/><pk mz="336.22558568" i="540.714" sn="4.76289" a="14.2135" fwhm="0.0283293" res="11868.5" algo="Sum"/><pk mz="336.25704303" i="493.129" sn="4.34149" a="11.4759" fwhm="0.0256865" res="13090.8" algo="Sum"/><pk mz="336.32631329" i="594.078" sn="5.22697" a="11.1595" fwhm="0.0166212" res="20234.7" algo="Sum"/><pk mz="336.83431402" i="747.089" sn="6.54218" a="17.6686" fwhm="0.0213507" res="15776.2" algo="Sum"/><pk mz="336.87794852" i="530.194" sn="4.64368" a="10.2539" fwhm="0.0172131" res="19571.1" algo="Sum"/><pk mz="336.93982332" i="492.983" sn="4.31783" a="16.0837" fwhm="0.0240099" res="14033.4" algo="Sum"/><pk mz="337.06124202" i="13804.1" sn="120.866" a="250.413" fwhm="0.0160907" res="20947.6" algo="Sum"/><pk mz="337.10541291" i="598.62" sn="5.24149" a="17.3465" fwhm="0.0358682" res="9398.46" algo="Sum"/><pk mz="337.17644771" i="3306.83" sn="28.9545" a="74.564" fwhm="0.0187495" res="17983.2" algo="Sum"/><pk mz="337.21279082" i="1914.36" sn="16.7574" a="42.922" fwhm="0.0286904" res="11753.5" algo="Sum"/><pk mz="337.23428004" i="2075.19" sn="18.1535" a="39.4995" fwhm="0.0226724" res="14874.2" algo="Sum"/><pk mz="337.27117469" i="2532.15" sn="22.1297" a="47.1876" fwhm="0.0171681" res="19645.2" algo="Sum"/><pk mz="337.30743592" i="4477.51" sn="39.0973" a="83.8937" fwhm="0.017014" res="19825.3" algo="Sum"/><pk mz="338.06450434" i="1646.63" sn="14.3211" a="35.3335" fwhm="0.0174506" res="19372.7" algo="Sum"/><pk mz="338.17990703" i="849.893" sn="7.36807" a="18.1587" fwhm="0.0215898" res="15663.9" algo="Sum"/><pk mz="338.21714404" i="576.48" sn="4.99268" a="12.6215" fwhm="0.02898" res="11670.7" algo="Sum"/><pk mz="338.23785024" i="548.676" sn="4.74937" a="12.5898" fwhm="0.0223814" res="15112.5" algo="Sum"/><pk mz="338.27585930" i="700.541" sn="6.05968" a="17.4291" fwhm="0.0268808" res="12584.3" algo="Sum"/><pk mz="338.31134239" i="1062.88" sn="9.19171" a="18.0167" fwhm="0.0179542" res="18843.1" algo="Sum"/><pk mz="338.34147106" i="13760.9" sn="118.998" a="249.358" fwhm="0.0166939" res="20267.4" algo="Sum"/><pk mz="338.78492201" i="1349.5" sn="11.6564" a="24.2073" fwhm="0.0147187" res="23017.3" algo="Sum"/><pk mz="338.92019979" i="499.827" sn="4.31681" a="11.9948" fwhm="0.0329823" res="10275.8" algo="Sum"/><pk mz="338.96406017" i="613.583" sn="5.29875" a="13.3783" fwhm="0.0249386" res="13592" algo="Sum"/><pk mz="339.03365074" i="1451.84" sn="12.5144" a="41.2251" fwhm="0.0252278" res="13438.9" algo="Sum"/><pk mz="339.19228371" i="6770.94" sn="58.1597" a="134.209" fwhm="0.0186504" res="18186.9" algo="Sum"/><pk mz="339.22876494" i="3748.97" sn="32.2027" a="82.2322" fwhm="0.0225295" res="15057.1" algo="Sum"/><pk mz="339.28741406" i="831.89" sn="7.14564" a="17.2984" fwhm="0.0207644" res="16339.8" algo="Sum"/><pk mz="339.34505703" i="3322.13" sn="28.5312" a="78.2733" fwhm="0.0188776" res="17976.1" algo="Sum"/><pk mz="340.17953949" i="1704.91" sn="14.5336" a="33.3716" fwhm="0.0212394" res="16016.4" algo="Sum"/><pk mz="340.19398820" i="1710.66" sn="14.5835" a="33.0593" fwhm="0.022306" res="15251.2" algo="Sum"/><pk mz="340.23246272" i="971.055" sn="8.27987" a="18.9154" fwhm="0.0243415" res="13977.5" algo="Sum"/><pk mz="340.25692740" i="1338.95" sn="11.416" a="29.7979" fwhm="0.0235361" res="14456.8" algo="Sum"/><pk mz="340.35146928" i="619.278" sn="5.2819" a="16.8688" fwhm="0.0250868" res="13566.9" algo="Sum"/><pk mz="340.78188171" i="1640.16" sn="13.947" a="30.7103" fwhm="0.0160706" res="21205.3" algo="Sum"/><pk mz="341.20782172" i="22636.4" sn="191.366" a="423.835" fwhm="0.017636" res="19347.3" algo="Sum"/><pk mz="341.24418252" i="4046.15" sn="34.2016" a="103.241" fwhm="0.0220152" res="15500.4" algo="Sum"/><pk mz="342.16884592" i="1248.55" sn="10.4531" a="27.3519" fwhm="0.0198239" res="17260.4" algo="Sum"/><pk mz="342.21135924" i="5050.39" sn="42.2889" a="97.8665" fwhm="0.0190848" res="17931.1" algo="Sum"/><pk mz="342.24561395" i="1946.98" sn="16.304" a="40.7622" fwhm="0.027308" res="12532.8" algo="Sum"/><pk mz="342.77938494" i="909.108" sn="7.57171" a="18.2437" fwhm="0.0165841" res="20669.2" algo="Sum"/><pk mz="342.86831264" i="3862.25" sn="32.163" a="71.9828" fwhm="0.0172387" res="19889.5" algo="Sum"/><pk mz="342.98889094" i="1164.92" sn="9.69629" a="22.7891" fwhm="0.017414" res="19696.1" algo="Sum"/><pk mz="343.02702947" i="531.67" sn="4.42493" a="14.1045" fwhm="0.0215915" res="15887.1" algo="Sum"/><pk mz="343.19255451" i="72003.5" sn="598.956" a="1587.51" fwhm="0.0192121" res="17863.4" algo="Sum"/><pk mz="343.22048033" i="14700.8" sn="122.288" a="206.656" fwhm="0.0128792" res="26649.1" algo="Sum"/><pk mz="343.25788480" i="1780.25" sn="14.8089" a="38.6327" fwhm="0.0254299" res="13498.2" algo="Sum"/><pk mz="343.29518077" i="743.641" sn="6.18593" a="16.1473" fwhm="0.0234232" res="14656.2" algo="Sum"/><pk mz="344.19574617" i="13842.7" sn="114.348" a="326.969" fwhm="0.0211749" res="16254.9" algo="Sum"/><pk mz="344.22517671" i="3501.91" sn="28.9277" a="54.7342" fwhm="0.0143258" res="24028.3" algo="Sum"/><pk mz="344.26131725" i="714.603" sn="5.90302" a="9.44132" fwhm="0.0146348" res="23523.4" algo="Sum"/><pk mz="344.27749942" i="805.709" sn="6.6556" a="19.5659" fwhm="0.0251685" res="13678.9" algo="Sum"/><pk mz="344.86544206" i="2570.07" sn="21.1185" a="50.8117" fwhm="0.0170229" res="20258.9" algo="Sum"/><pk mz="344.91011432" i="519.43" sn="4.2674" a="12.7951" fwhm="0.0281169" res="12267" algo="Sum"/><pk mz="345.20190471" i="10569" sn="86.7841" a="275.708" fwhm="0.0322176" res="10714.7" algo="Sum"/><pk mz="345.23891437" i="7602.6" sn="62.4263" a="157.148" fwhm="0.019787" res="17447.8" algo="Sum"/><pk mz="345.27636088" i="686.183" sn="5.63494" a="11.5503" fwhm="0.0174721" res="19761.6" algo="Sum"/><pk mz="345.31210840" i="506.509" sn="4.15874" a="11.645" fwhm="0.0214552" res="16094.6" algo="Sum"/><pk mz="346.20634399" i="2359.5" sn="19.2898" a="60.9684" fwhm="0.0314805" res="10997.5" algo="Sum"/><pk mz="346.24196186" i="1801.11" sn="14.7247" a="38.7872" fwhm="0.0223571" res="15486.9" algo="Sum"/><pk mz="346.86330139" i="498.361" sn="4.05452" a="12.9167" fwhm="0.0297934" res="11642.3" algo="Sum"/><pk mz="347.16172378" i="11643.8" sn="94.5987" a="224.415" fwhm="0.0194415" res="17856.7" algo="Sum"/><pk mz="347.21954817" i="4514.02" sn="36.612" a="100.731" fwhm="0.0214965" res="16152.4" algo="Sum"/><pk mz="347.25481919" i="2016.53" sn="16.3375" a="46.917" fwhm="0.0245612" res="14138.3" algo="Sum"/><pk mz="347.29217687" i="660.427" sn="5.34435" a="13.0725" fwhm="0.0203022" res="17106.1" algo="Sum"/><pk mz="347.32806176" i="1759.83" sn="14.2255" a="34.1258" fwhm="0.0176836" res="19641.3" algo="Sum"/><pk mz="348.16521393" i="2685.41" sn="21.5913" a="52.8475" fwhm="0.019296" res="18043.4" algo="Sum"/><pk mz="348.22347469" i="1059.8" sn="8.51789" a="23.9161" fwhm="0.0217649" res="15999.3" algo="Sum"/><pk mz="348.25956420" i="688.34" sn="5.52979" a="17.2778" fwhm="0.024824" res="14029.1" algo="Sum"/><pk mz="348.81313529" i="2293.04" sn="18.3763" a="41.5136" fwhm="0.0158237" res="22043.8" algo="Sum"/><pk mz="348.91848181" i="816.841" sn="6.54255" a="27.0031" fwhm="0.0260269" res="13406.1" algo="Sum"/><pk mz="349.05716330" i="949.547" sn="7.57781" a="22.4321" fwhm="0.0196197" res="17791.2" algo="Sum"/><pk mz="349.16226392" i="1748.74" sn="13.9145" a="32.9029" fwhm="0.020027" res="17434.6" algo="Sum"/><pk mz="349.18261386" i="2344.03" sn="18.6517" a="65.2066" fwhm="0.0352987" res="9892.22" algo="Sum"/><pk mz="349.23205584" i="1063" sn="8.45693" a="22.2427" fwhm="0.0318501" res="10964.9" algo="Sum"/><pk mz="349.27125382" i="2367.45" sn="18.8363" a="48.818" fwhm="0.0180781" res="19320.1" algo="Sum"/><pk mz="349.30591151" i="635.494" sn="5.05612" a="14.5726" fwhm="0.0222992" res="15664.5" algo="Sum"/><pk mz="350.18618656" i="490.102" sn="3.8768" a="13.1268" fwhm="0.0353903" res="9894.98" algo="Sum"/><pk mz="350.27370205" i="589.004" sn="4.65877" a="15.1369" fwhm="0.0220942" res="15853.7" algo="Sum"/><pk mz="350.81078957" i="2265.47" sn="17.8347" a="42.2554" fwhm="0.0166545" res="21064.1" algo="Sum"/><pk mz="350.90500755" i="691.659" sn="5.42792" a="26.9991" fwhm="0.0324946" res="10798.9" algo="Sum"/><pk mz="350.98101514" i="796.038" sn="6.23586" a="21.313" fwhm="0.0219354" res="16000.7" algo="Sum"/><pk mz="351.09782414" i="575.183" sn="4.50439" a="15.0124" fwhm="0.0236513" res="14844.7" algo="Sum"/><pk mz="351.15705520" i="1393.15" sn="10.913" a="30.8794" fwhm="0.0241207" res="14558.3" algo="Sum"/><pk mz="351.19234972" i="1236.66" sn="9.68855" a="28.5946" fwhm="0.0287448" res="12217.6" algo="Sum"/><pk mz="351.22866288" i="3367.56" sn="26.383" a="79.8277" fwhm="0.026172" res="13420" algo="Sum"/><pk mz="351.24877575" i="2496.65" sn="19.5601" a="53.2653" fwhm="0.0240574" res="14600.4" algo="Sum"/><pk mz="351.28534998" i="1062.66" sn="8.3246" a="23.1144" fwhm="0.0231262" res="15189.9" algo="Sum"/><pk mz="351.32344812" i="766.01" sn="6.00102" a="15.637" fwhm="0.0184896" res="19001.2" algo="Sum"/><pk mz="351.98721996" i="495.264" sn="3.85749" a="14.0789" fwhm="0.0249574" res="14103.5" algo="Sum"/><pk mz="352.23182371" i="901.692" sn="7.01852" a="24.4049" fwhm="0.0330904" res="10644.5" algo="Sum"/><pk mz="352.32259296" i="618.873" sn="4.81714" a="13.2994" fwhm="0.0187842" res="18756.3" algo="Sum"/><pk mz="352.80747923" i="910.991" sn="7.03963" a="18.5827" fwhm="0.0171473" res="20575.1" algo="Sum"/><pk mz="352.89720128" i="6152.17" sn="47.5401" a="126.108" fwhm="0.0173751" res="20310.5" algo="Sum"/><pk mz="353.03275594" i="6131.32" sn="47.3983" a="145.498" fwhm="0.021163" res="16681.6" algo="Sum"/><pk mz="353.10519515" i="506.614" sn="3.91602" a="14.6037" fwhm="0.0311413" res="11338.8" algo="Sum"/><pk mz="353.15398992" i="1395.13" sn="10.7848" a="28.4423" fwhm="0.021815" res="16188.6" algo="Sum"/><pk mz="353.17171942" i="1708.19" sn="13.2056" a="39.3813" fwhm="0.0284814" res="12400.1" algo="Sum"/><pk mz="353.20763508" i="1926.3" sn="14.8913" a="49.6053" fwhm="0.0304054" res="11616.6" algo="Sum"/><pk mz="353.24418046" i="1932.47" sn="14.9391" a="39.4254" fwhm="0.0322357" res="10958.2" algo="Sum"/><pk mz="353.26596318" i="3333.7" sn="25.7714" a="79.3846" fwhm="0.0227835" res="15505.3" algo="Sum"/><pk mz="353.30068197" i="866.689" sn="6.69999" a="20.0988" fwhm="0.0231245" res="15278.2" algo="Sum"/><pk mz="353.98468820" i="494.913" sn="3.80894" a="13.4936" fwhm="0.0210344" res="16828.8" algo="Sum"/><pk mz="354.03611940" i="813.883" sn="6.26271" a="20.8924" fwhm="0.023014" res="15383.5" algo="Sum"/><pk mz="354.20740452" i="623.053" sn="4.79172" a="17.2685" fwhm="0.0356444" res="9937.25" algo="Sum"/><pk mz="354.24556103" i="572.32" sn="4.40155" a="13.8079" fwhm="0.0349071" res="10148.2" algo="Sum"/><pk mz="354.26893918" i="786.882" sn="6.05168" a="19.4577" fwhm="0.0254206" res="13936.3" algo="Sum"/><pk mz="354.75921432" i="578.174" sn="4.43619" a="11.4385" fwhm="0.0150658" res="23547.3" algo="Sum"/><pk mz="354.89455653" i="2468.47" sn="18.9445" a="50.0926" fwhm="0.017492" res="20289" algo="Sum"/><pk mz="355.03449807" i="670.301" sn="5.14351" a="15.4453" fwhm="0.0261449" res="13579.5" algo="Sum"/><pk mz="355.06834241" i="755.799" sn="5.79957" a="20.3958" fwhm="0.0245762" res="14447.6" algo="Sum"/><pk mz="355.12251229" i="545.505" sn="4.18554" a="16.6951" fwhm="0.0348749" res="10182.7" algo="Sum"/><pk mz="355.16747883" i="2845.94" sn="21.8358" a="52.4615" fwhm="0.019199" res="18499.3" algo="Sum"/><pk mz="355.18732997" i="4207.76" sn="32.2816" a="97.133" fwhm="0.0275332" res="12900.3" algo="Sum"/><pk mz="355.22335960" i="3107.81" sn="23.8412" a="75.1007" fwhm="0.0229712" res="15463.9" algo="Sum"/><pk mz="355.25926823" i="1261.24" sn="9.67456" a="25.2978" fwhm="0.0268407" res="13235.8" algo="Sum"/><pk mz="355.28052150" i="1020.65" sn="7.82553" a="22.3915" fwhm="0.0174649" res="20342.5" algo="Sum"/><pk mz="356.17200392" i="640.36" sn="4.89715" a="11.6313" fwhm="0.0147881" res="24085" algo="Sum"/><pk mz="356.19057164" i="1080.16" sn="8.2605" a="24.8375" fwhm="0.0281829" res="12638.5" algo="Sum"/><pk mz="356.22482363" i="1009.98" sn="7.72379" a="25.8206" fwhm="0.0289932" res="12286.5" algo="Sum"/><pk mz="356.27952938" i="758.875" sn="5.80258" a="19.3925" fwhm="0.0272938" res="13053.5" algo="Sum"/><pk mz="356.75540712" i="749.001" sn="5.69707" a="15.9318" fwhm="0.0169985" res="20987.4" algo="Sum"/><pk mz="357.18333151" i="9155.07" sn="69.4581" a="158.555" fwhm="0.0205426" res="17387.4" algo="Sum"/><pk mz="357.20469828" i="14546" sn="110.298" a="317.22" fwhm="0.0207187" res="17240.7" algo="Sum"/><pk mz="357.23899541" i="2701.05" sn="20.4662" a="52.5148" fwhm="0.0226677" res="15759.8" algo="Sum"/><pk mz="357.27517607" i="620.353" sn="4.69869" a="14.8442" fwhm="0.0286727" res="12460.5" algo="Sum"/><pk mz="358.18672262" i="2193.1" sn="16.5136" a="37.5125" fwhm="0.0204204" res="17540.6" algo="Sum"/><pk mz="358.20797757" i="3147.9" sn="23.7016" a="71.3437" fwhm="0.0256394" res="13971" algo="Sum"/><pk mz="358.23781340" i="865.237" sn="6.5141" a="20.9269" fwhm="0.0267396" res="13397.3" algo="Sum"/><pk mz="358.29980784" i="938.613" sn="7.06509" a="31.0049" fwhm="0.0308012" res="11632.7" algo="Sum"/><pk mz="358.84217550" i="3565.08" sn="26.7675" a="68.9993" fwhm="0.017914" res="20031.4" algo="Sum"/><pk mz="358.97976353" i="109610" sn="821.097" a="1882.95" fwhm="0.0153318" res="23414.1" algo="Sum"/><pk mz="359.04309597" i="9668.41" sn="72.3138" a="199.465" fwhm="0.0175308" res="20480.8" algo="Sum"/><pk mz="359.09815679" i="491.221" sn="3.67271" a="15.2067" fwhm="0.0311429" res="11530.7" algo="Sum"/><pk mz="359.16537840" i="15408.6" sn="115.225" a="314.538" fwhm="0.0181297" res="19810.9" algo="Sum"/><pk mz="359.21838556" i="13971.2" sn="104.46" a="282.969" fwhm="0.0199362" res="18018.4" algo="Sum"/><pk mz="359.25223105" i="1411.58" sn="10.5542" a="28.4815" fwhm="0.0184537" res="19467.8" algo="Sum"/><pk mz="359.32660435" i="531.77" sn="3.97578" a="14.09" fwhm="0.0282601" res="12715" algo="Sum"/><pk mz="359.98201880" i="15242.4" sn="113.391" a="317.923" fwhm="0.0184553" res="19505.7" algo="Sum"/><pk mz="360.04615595" i="1264.91" sn="9.39772" a="31.4926" fwhm="0.0198162" res="18169.3" algo="Sum"/><pk mz="360.16926413" i="3029.25" sn="22.496" a="73.6673" fwhm="0.0210077" res="17144.6" algo="Sum"/><pk mz="360.22197872" i="3081.61" sn="22.8909" a="66.8229" fwhm="0.0215372" res="16725.6" algo="Sum"/><pk mz="360.25353167" i="502.211" sn="3.73055" a="13.4261" fwhm="0.0307652" res="11709.8" algo="Sum"/><pk mz="360.32335008" i="29861.4" sn="221.818" a="566.848" fwhm="0.0169016" res="21318.8" algo="Sum"/><pk mz="360.83971018" i="2492.67" sn="18.4189" a="51.7393" fwhm="0.0181132" res="19921.4" algo="Sum"/><pk mz="360.92998775" i="606.729" sn="4.47676" a="16.19" fwhm="0.0327153" res="11032.5" algo="Sum"/><pk mz="360.97735053" i="65871" sn="485.959" a="1208.63" fwhm="0.0167134" res="21598.1" algo="Sum"/><pk mz="361.17508651" i="3351.11" sn="24.7202" a="116.22" fwhm="0.0367098" res="9838.65" algo="Sum"/><pk mz="361.19532304" i="2975.13" sn="21.9467" a="51.4676" fwhm="0.022486" res="16063.1" algo="Sum"/><pk mz="361.23537290" i="5680.78" sn="41.9056" a="139.885" fwhm="0.022547" res="16021.5" algo="Sum"/><pk mz="361.27074686" i="1765.27" sn="13.023" a="39.0187" fwhm="0.0226616" res="15942" algo="Sum"/><pk mz="361.32719020" i="7414.34" sn="54.6908" a="183.242" fwhm="0.0205435" res="17588.4" algo="Sum"/><pk mz="361.97967397" i="10068.4" sn="73.6002" a="198.982" fwhm="0.0179908" res="20120.3" algo="Sum"/><pk mz="362.19146154" i="1562.17" sn="11.4114" a="47.1327" fwhm="0.0285221" res="12698.6" algo="Sum"/><pk mz="362.24084128" i="10079.7" sn="73.6452" a="209.464" fwhm="0.0180014" res="20123" algo="Sum"/><pk mz="362.33281611" i="1136.97" sn="8.30736" a="34.0999" fwhm="0.0291257" res="12440.3" algo="Sum"/><pk mz="362.83611113" i="593.163" sn="4.30269" a="17.7598" fwhm="0.0237604" res="15270.6" algo="Sum"/><pk mz="362.92608351" i="6057.89" sn="43.9261" a="113.911" fwhm="0.0173064" res="20970.6" algo="Sum"/><pk mz="362.97355039" i="10057.5" sn="72.9247" a="205.134" fwhm="0.0182574" res="19880.9" algo="Sum"/><pk mz="363.07537753" i="498.246" sn="3.61232" a="13.2271" fwhm="0.0207703" res="17480.5" algo="Sum"/><pk mz="363.15783171" i="2709.67" sn="19.6368" a="64.4406" fwhm="0.0232074" res="15648.4" algo="Sum"/><pk mz="363.18841159" i="1645.94" sn="11.9281" a="46.5704" fwhm="0.0371761" res="9769.41" algo="Sum"/><pk mz="363.21393953" i="1524.82" sn="11.0503" a="26.3123" fwhm="0.0225486" res="16108" algo="Sum"/><pk mz="363.24663262" i="3648.19" sn="26.4382" a="98.9636" fwhm="0.0229819" res="15805.7" algo="Sum"/><pk mz="363.28432140" i="642.389" sn="4.65536" a="13.7407" fwhm="0.0261228" res="13906.8" algo="Sum"/><pk mz="363.32287127" i="1097.75" sn="7.95532" a="25.9618" fwhm="0.0198506" res="18302.8" algo="Sum"/><pk mz="363.97630910" i="1413.92" sn="10.1977" a="34.1547" fwhm="0.0200781" res="18128" algo="Sum"/><pk mz="364.16014169" i="740.773" sn="5.33939" a="21.4136" fwhm="0.021944" res="16595" algo="Sum"/><pk mz="364.25209512" i="749.631" sn="5.40292" a="22.0434" fwhm="0.0309989" res="11750.5" algo="Sum"/><pk mz="364.78762875" i="956.071" sn="6.85146" a="20.5253" fwhm="0.0186385" res="19571.7" algo="Sum"/><pk mz="364.92024978" i="573.386" sn="4.10861" a="18.2436" fwhm="0.0397938" res="9170.29" algo="Sum"/><pk mz="364.97117807" i="942.293" sn="6.75202" a="27.2014" fwhm="0.0243002" res="15019.3" algo="Sum"/><pk mz="365.01001940" i="527.617" sn="3.78052" a="10.887" fwhm="0.0203636" res="17924.7" algo="Sum"/><pk mz="365.10527081" i="2605.37" sn="18.6623" a="52.1653" fwhm="0.0182953" res="19956.2" algo="Sum"/><pk mz="365.13622264" i="2153.79" sn="15.4276" a="45.5512" fwhm="0.0237721" res="15359.9" algo="Sum"/><pk mz="365.15136645" i="1614.32" sn="11.5634" a="33.0965" fwhm="0.0235756" res="15488.5" algo="Sum"/><pk mz="365.19399916" i="945.686" sn="6.77272" a="15.6821" fwhm="0.0226098" res="16152" algo="Sum"/><pk mz="365.20318769" i="971.974" sn="6.96098" a="15.4384" fwhm="0.0214487" res="17026.8" algo="Sum"/><pk mz="365.24503861" i="2710.19" sn="19.4014" a="63.8127" fwhm="0.0229137" res="15940" algo="Sum"/><pk mz="365.26589278" i="2041.41" sn="14.609" a="41.2582" fwhm="0.0233213" res="15662.4" algo="Sum"/><pk mz="365.30106743" i="1068.45" sn="7.64621" a="21.6801" fwhm="0.0245028" res="14908.6" algo="Sum"/><pk mz="365.33853817" i="1733.26" sn="12.4038" a="35.7799" fwhm="0.0186379" res="19601.9" algo="Sum"/><pk mz="366.14090544" i="564.881" sn="4.03188" a="12.7144" fwhm="0.0239223" res="15305.4" algo="Sum"/><pk mz="366.24965898" i="754.913" sn="5.3793" a="22.9878" fwhm="0.0339096" res="10800.8" algo="Sum"/><pk mz="366.37302056" i="498.709" sn="3.54668" a="10.5398" fwhm="0.0201111" res="18217.5" algo="Sum"/><pk mz="366.78473919" i="1094.74" sn="7.77424" a="21.7518" fwhm="0.0170915" res="21460.1" algo="Sum"/><pk mz="366.87555886" i="537.123" sn="3.81393" a="14.8135" fwhm="0.0294952" res="12438.5" algo="Sum"/><pk mz="366.91370706" i="792.873" sn="5.62991" a="16.0762" fwhm="0.0188532" res="19461.6" algo="Sum"/><pk mz="366.95231852" i="614.518" sn="4.36348" a="15.2616" fwhm="0.022543" res="16277.9" algo="Sum"/><pk mz="367.12142561" i="3125.1" sn="22.1809" a="72.8637" fwhm="0.0205468" res="17867.6" algo="Sum"/><pk mz="367.15140702" i="1200.37" sn="8.51382" a="25.6785" fwhm="0.0307188" res="11952" algo="Sum"/><pk mz="367.18747653" i="1101.81" sn="7.80742" a="26.8016" fwhm="0.0359223" res="10221.7" algo="Sum"/><pk mz="367.22347547" i="1230" sn="8.70592" a="38.552" fwhm="0.0360602" res="10183.6" algo="Sum"/><pk mz="367.24837525" i="1141.4" sn="8.07279" a="30.3195" fwhm="0.0377892" res="9718.33" algo="Sum"/><pk mz="367.28104850" i="1169.29" sn="8.26428" a="28.5258" fwhm="0.0283007" res="12977.8" algo="Sum"/><pk mz="367.39208546" i="567.938" sn="4.01192" a="14.413" fwhm="0.0200508" res="18323" algo="Sum"/><pk mz="368.12541538" i="500.198" sn="3.51738" a="13.5709" fwhm="0.0289577" res="12712.5" algo="Sum"/><pk mz="368.25810835" i="518.553" sn="3.64612" a="9.62727" fwhm="0.0293367" res="12552.8" algo="Sum"/><pk mz="368.27958052" i="1069.93" sn="7.52301" a="27.5203" fwhm="0.0226563" res="16255.1" algo="Sum"/><pk mz="368.42442106" i="2450.89" sn="17.2216" a="50.4525" fwhm="0.0176315" res="20895.8" algo="Sum"/><pk mz="368.83347636" i="531.166" sn="3.72645" a="9.83099" fwhm="0.0187372" res="19684.5" algo="Sum"/><pk mz="368.87121381" i="5041.67" sn="35.3673" a="101.846" fwhm="0.0176367" res="20914.9" algo="Sum"/><pk mz="368.97354993" i="809.38" sn="5.66598" a="18.7932" fwhm="0.0260663" res="14155.2" algo="Sum"/><pk mz="369.00474173" i="775.507" sn="5.42409" a="20.862" fwhm="0.0289601" res="12741.9" algo="Sum"/><pk mz="369.14602830" i="899.71" sn="6.2731" a="18.6453" fwhm="0.0303092" res="12179.4" algo="Sum"/><pk mz="369.16858248" i="1010.4" sn="7.04435" a="17.4037" fwhm="0.0227326" res="16239.6" algo="Sum"/><pk mz="369.20004035" i="2984.67" sn="20.8119" a="64.6539" fwhm="0.0236694" res="15598.2" algo="Sum"/><pk mz="369.22451598" i="4380.65" sn="30.5417" a="127.086" fwhm="0.0280467" res="13164.6" algo="Sum"/><pk mz="369.28299149" i="735.628" sn="5.12881" a="31.3124" fwhm="0.0506748" res="7287.31" algo="Sum"/><pk mz="369.35116901" i="18873.6" sn="131.599" a="378.94" fwhm="0.0178516" res="20690.1" algo="Sum"/><pk mz="369.42821748" i="746.268" sn="5.20395" a="16.1849" fwhm="0.0187553" res="19697.3" algo="Sum"/><pk mz="370.20007032" i="1594.93" sn="11.0579" a="35.0598" fwhm="0.024439" res="15147.9" algo="Sum"/><pk mz="370.22825394" i="1054.63" sn="7.31185" a="30.3095" fwhm="0.0319675" res="11581.4" algo="Sum"/><pk mz="370.29505619" i="1295.2" sn="8.97977" a="32.7829" fwhm="0.0195424" res="18948.3" algo="Sum"/><pk mz="370.35463535" i="5692.59" sn="39.4672" a="116.408" fwhm="0.017714" res="20907.4" algo="Sum"/><pk mz="370.73898704" i="525.849" sn="3.64022" a="12.3877" fwhm="0.0211835" res="17501.3" algo="Sum"/><pk mz="370.86838570" i="1993.44" sn="13.7435" a="43.8029" fwhm="0.019104" res="19413.1" algo="Sum"/><pk mz="371.03812618" i="798.413" sn="5.49388" a="18.8139" fwhm="0.0210426" res="17632.7" algo="Sum"/><pk mz="371.10084758" i="959.012" sn="6.59953" a="21.9211" fwhm="0.0231194" res="16051.5" algo="Sum"/><pk mz="371.16254047" i="2393.74" sn="16.4727" a="55.8585" fwhm="0.0244661" res="15170.5" algo="Sum"/><pk mz="371.19513159" i="2119.82" sn="14.5883" a="64.8375" fwhm="0.0417905" res="8882.29" algo="Sum"/><pk mz="371.22039988" i="2375.4" sn="16.3463" a="59.2651" fwhm="0.0324873" res="11426.6" algo="Sum"/><pk mz="371.25414296" i="1498.44" sn="10.3097" a="35.55" fwhm="0.0282474" res="13143" algo="Sum"/><pk mz="371.31969524" i="1024.07" sn="7.04436" a="26.7313" fwhm="0.0301255" res="12325.8" algo="Sum"/><pk mz="371.35921599" i="1146.94" sn="7.8914" a="24.2377" fwhm="0.0194783" res="19065.3" algo="Sum"/><pk mz="372.16615785" i="553.898" sn="3.78665" a="14.3301" fwhm="0.0265452" res="14020.1" algo="Sum"/><pk mz="372.21626392" i="848.552" sn="5.80169" a="26.465" fwhm="0.0377816" res="9851.78" algo="Sum"/><pk mz="372.31330179" i="592.355" sn="4.04975" a="17.5848" fwhm="0.0284321" res="13094.8" algo="Sum"/><pk mz="372.73704701" i="864.321" sn="5.87747" a="19.0291" fwhm="0.0201958" res="18456.2" algo="Sum"/><pk mz="373.17946543" i="5223.6" sn="35.444" a="129.655" fwhm="0.0243934" res="15298.4" algo="Sum"/><pk mz="373.23352578" i="2699.69" sn="18.3184" a="61.7216" fwhm="0.0262227" res="14233.2" algo="Sum"/><pk mz="373.27097564" i="2150.81" sn="14.594" a="47.0379" fwhm="0.0199535" res="18707" algo="Sum"/><pk mz="373.34435045" i="579.714" sn="3.9331" a="13.1259" fwhm="0.0208196" res="17932.4" algo="Sum"/><pk mz="374.18332150" i="1158.45" sn="7.81837" a="31.9825" fwhm="0.0250017" res="14966.3" algo="Sum"/><pk mz="374.23710042" i="675.247" sn="4.55722" a="17.3528" fwhm="0.031711" res="11801.5" algo="Sum"/><pk mz="374.27469275" i="733.311" sn="4.94908" a="13.972" fwhm="0.0221491" res="16897.9" algo="Sum"/><pk mz="374.30250139" i="2158.36" sn="14.564" a="49.4687" fwhm="0.0198978" res="18811.2" algo="Sum"/><pk mz="374.73419648" i="723.92" sn="4.87056" a="16.6915" fwhm="0.018392" res="20374.8" algo="Sum"/><pk mz="374.81642881" i="1445.92" sn="9.73125" a="28.6837" fwhm="0.0179426" res="20889.7" algo="Sum"/><pk mz="375.01530195" i="5127.57" sn="34.4792" a="129.862" fwhm="0.0216977" res="17283.6" algo="Sum"/><pk mz="375.19272961" i="4312.15" sn="28.9767" a="105.294" fwhm="0.0251372" res="14925.8" algo="Sum"/><pk mz="375.25042483" i="1677.99" sn="11.2739" a="42.4851" fwhm="0.0295733" res="12688.8" algo="Sum"/><pk mz="375.28683206" i="2552.08" sn="17.1466" a="59.0001" fwhm="0.0211905" res="17710.2" algo="Sum"/><pk mz="375.35908474" i="1601.64" sn="10.7603" a="33.2196" fwhm="0.0188011" res="19964.8" algo="Sum"/><pk mz="376.01917837" i="709.492" sn="4.75728" a="24.5761" fwhm="0.0237577" res="15827.2" algo="Sum"/><pk mz="376.19711215" i="1011.12" sn="6.773" a="29.745" fwhm="0.0285638" res="13170.4" algo="Sum"/><pk mz="376.29703456" i="5038.06" sn="33.653" a="110.699" fwhm="0.0255525" res="14726.4" algo="Sum"/><pk mz="376.81393071" i="1161.38" sn="7.7247" a="23.9701" fwhm="0.0173972" res="21659.4" algo="Sum"/><pk mz="376.86552465" i="503.117" sn="3.34561" a="11.3137" fwhm="0.0182085" res="20697.2" algo="Sum"/><pk mz="376.93594814" i="809.379" sn="5.38217" a="26.1255" fwhm="0.033326" res="11310.6" algo="Sum"/><pk mz="376.98363670" i="1498.18" sn="9.96255" a="42.602" fwhm="0.0256821" res="14678.9" algo="Sum"/><pk mz="377.01356973" i="551.482" sn="3.66722" a="12.7102" fwhm="0.0236903" res="15914.3" algo="Sum"/><pk mz="377.09174437" i="511.073" sn="3.3953" a="14.3188" fwhm="0.0224285" res="16813.1" algo="Sum"/><pk mz="377.20776170" i="1894.46" sn="12.5535" a="43.0574" fwhm="0.0283059" res="13326.1" algo="Sum"/><pk mz="377.23365809" i="2911.39" sn="19.2784" a="75.6596" fwhm="0.0271918" res="13873" algo="Sum"/><pk mz="377.26516028" i="1495.32" sn="9.90049" a="32.3445" fwhm="0.0295406" res="12771.1" algo="Sum"/><pk mz="377.30151667" i="2137.67" sn="14.1527" a="55.1674" fwhm="0.0236282" res="15968.3" algo="Sum"/><pk mz="378.21466313" i="1900.1" sn="12.4903" a="47.323" fwhm="0.022998" res="16445.6" algo="Sum"/><pk mz="378.29853287" i="745.059" sn="4.89923" a="20.2151" fwhm="0.0257357" res="14699.4" algo="Sum"/><pk mz="378.89997612" i="4147.68" sn="27.1855" a="82.476" fwhm="0.0188549" res="20095.5" algo="Sum"/><pk mz="379.15482359" i="538.725" sn="3.51608" a="13.3874" fwhm="0.0293948" res="12898.7" algo="Sum"/><pk mz="379.18968612" i="867.791" sn="5.66379" a="24.1738" fwhm="0.0391888" res="9675.98" algo="Sum"/><pk mz="379.22094249" i="1211.51" sn="7.90713" a="35.0147" fwhm="0.0412617" res="9190.64" algo="Sum"/><pk mz="379.24418856" i="1054.94" sn="6.88522" a="25.1788" fwhm="0.0323581" res="11720.2" algo="Sum"/><pk mz="379.28130394" i="2078.11" sn="13.5622" a="53.4732" fwhm="0.0232398" res="16320.3" algo="Sum"/><pk mz="379.31660616" i="1283.74" sn="8.37604" a="29.3899" fwhm="0.0227249" res="16691.7" algo="Sum"/><pk mz="379.35381273" i="580.047" sn="3.78534" a="12.4409" fwhm="0.0221649" res="17115.1" algo="Sum"/><pk mz="380.25007326" i="584.515" sn="3.79143" a="15.9525" fwhm="0.0341502" res="11134.6" algo="Sum"/><pk mz="380.28299695" i="642.678" sn="4.16869" a="16.8483" fwhm="0.0258008" res="14739.2" algo="Sum"/><pk mz="380.76854962" i="1111.96" sn="7.18863" a="27.3191" fwhm="0.0203595" res="18702.3" algo="Sum"/><pk mz="380.89685054" i="733.275" sn="4.73041" a="22.877" fwhm="0.0350812" res="10857.6" algo="Sum"/><pk mz="381.02529857" i="5136.57" sn="33.1331" a="111.921" fwhm="0.0191182" res="19930" algo="Sum"/><pk mz="381.07903967" i="884.995" sn="5.7086" a="20.4993" fwhm="0.0203675" res="18710.2" algo="Sum"/><pk mz="381.20477197" i="2092.21" sn="13.4966" a="67.7262" fwhm="0.0307485" res="12397.5" algo="Sum"/><pk mz="381.23901916" i="1037.48" sn="6.69363" a="18.0431" fwhm="0.0231014" res="16502.8" algo="Sum"/><pk mz="381.26083109" i="923.054" sn="5.95579" a="17.0808" fwhm="0.023102" res="16503.4" algo="Sum"/><pk mz="381.29700351" i="2871.12" sn="18.5247" a="73.8649" fwhm="0.0215453" res="17697.5" algo="Sum"/><pk mz="381.33305534" i="799.326" sn="5.15735" a="18.2704" fwhm="0.0262081" res="14550.2" algo="Sum"/><pk mz="381.96914499" i="1516.33" sn="9.71268" a="32.9156" fwhm="0.0184271" res="20728.7" algo="Sum"/><pk mz="382.02888720" i="687.09" sn="4.40041" a="18.1473" fwhm="0.0205426" res="18596.9" algo="Sum"/><pk mz="382.20669044" i="578.744" sn="3.70219" a="14.8287" fwhm="0.0346648" res="11025.8" algo="Sum"/><pk mz="382.30061089" i="751.663" sn="4.80934" a="19.5253" fwhm="0.0230083" res="16615.8" algo="Sum"/><pk mz="382.76579288" i="1660.46" sn="10.5805" a="37.5315" fwhm="0.0201158" res="19028.1" algo="Sum"/><pk mz="382.88701162" i="561.742" sn="3.57845" a="14.4683" fwhm="0.023522" res="16277.8" algo="Sum"/><pk mz="382.97390210" i="493.798" sn="3.14484" a="15.1038" fwhm="0.0273248" res="14015.6" algo="Sum"/><pk mz="383.11585404" i="75338.4" sn="479.683" a="1470.45" fwhm="0.017208" res="22263.8" algo="Sum"/><pk mz="383.16927811" i="1593" sn="10.1427" a="46.105" fwhm="0.0337082" res="11367.2" algo="Sum"/><pk mz="383.22244213" i="59901.1" sn="381.394" a="1181.14" fwhm="0.0175223" res="21870.5" algo="Sum"/><pk mz="383.30800540" i="596.148" sn="3.7957" a="11.4368" fwhm="0.0307586" res="12461.8" algo="Sum"/><pk mz="383.96724400" i="1033.54" sn="6.56034" a="24.2471" fwhm="0.0200369" res="19163" algo="Sum"/><pk mz="384.11926602" i="10473.6" sn="66.4417" a="217.971" fwhm="0.0182573" res="21039.2" algo="Sum"/><pk mz="384.17802972" i="528.447" sn="3.35081" a="11.7827" fwhm="0.0329097" res="11673.7" algo="Sum"/><pk mz="384.22545489" i="12901.3" sn="81.8054" a="308.137" fwhm="0.0191715" res="20041.5" algo="Sum"/><pk mz="384.76338216" i="1090.08" sn="6.89416" a="25.0941" fwhm="0.0202778" res="18974.6" algo="Sum"/><pk mz="384.84543480" i="1855.16" sn="11.7337" a="37.6664" fwhm="0.0181921" res="21154.5" algo="Sum"/><pk mz="384.97184679" i="561.532" sn="3.55066" a="13.3272" fwhm="0.0282923" res="13606.9" algo="Sum"/><pk mz="385.12122249" i="2794.85" sn="17.663" a="70.1041" fwhm="0.0221298" res="17402.8" algo="Sum"/><pk mz="385.22348338" i="4514.25" sn="28.5299" a="152.122" fwhm="0.0362634" res="10622.9" algo="Sum"/><pk mz="385.29162143" i="1228.28" sn="7.76271" a="32.5902" fwhm="0.0295815" res="13024.7" algo="Sum"/><pk mz="386.19689395" i="823.542" sn="5.19219" a="17.0713" fwhm="0.0310013" res="12457.4" algo="Sum"/><pk mz="386.22363124" i="975.716" sn="6.1516" a="32.5433" fwhm="0.0350327" res="11024.7" algo="Sum"/><pk mz="386.71395982" i="552.901" sn="3.47469" a="13.2692" fwhm="0.0199548" res="19379.5" algo="Sum"/><pk mz="386.84282865" i="876.856" sn="5.50812" a="20.2453" fwhm="0.0200145" res="19328.1" algo="Sum"/><pk mz="386.89402502" i="693.386" sn="4.35503" a="19.5417" fwhm="0.0235323" res="16441" algo="Sum"/><pk mz="387.16195228" i="1005.81" sn="6.30819" a="22.7485" fwhm="0.029598" res="13080.7" algo="Sum"/><pk mz="387.19908403" i="1713.23" sn="10.7343" a="65.6391" fwhm="0.0548671" res="7057.03" algo="Sum"/><pk mz="387.25145590" i="1801.74" sn="11.2714" a="48.0918" fwhm="0.0264628" res="14633.8" algo="Sum"/><pk mz="388.20470212" i="576.122" sn="3.57979" a="17.3723" fwhm="0.045418" res="8547.38" algo="Sum"/><pk mz="388.25305452" i="521.383" sn="3.23967" a="14.359" fwhm="0.0348523" res="11139.9" algo="Sum"/><pk mz="388.35470364" i="626.211" sn="3.88987" a="17.5381" fwhm="0.0241714" res="16066.7" algo="Sum"/><pk mz="388.71116958" i="955.708" sn="5.92594" a="21.6083" fwhm="0.0201809" res="19261.3" algo="Sum"/><pk mz="388.89088219" i="500.941" sn="3.10169" a="11.6252" fwhm="0.0213091" res="18250" algo="Sum"/><pk mz="389.17392914" i="1598.8" sn="9.84159" a="37.9617" fwhm="0.0303698" res="12814.5" algo="Sum"/><pk mz="389.20329551" i="1457.69" sn="8.97268" a="44.9467" fwhm="0.0402648" res="9666.1" algo="Sum"/><pk mz="389.23771686" i="1345.46" sn="8.28344" a="42.496" fwhm="0.0427944" res="9095.54" algo="Sum"/><pk mz="389.26497012" i="1202.46" sn="7.4033" a="30.0056" fwhm="0.0289456" res="13448.2" algo="Sum"/><pk mz="389.37477799" i="1679.99" sn="10.3435" a="37.5921" fwhm="0.0192363" res="20241.7" algo="Sum"/><pk mz="389.97262069" i="1186.64" sn="7.26921" a="27.5148" fwhm="0.0192606" res="20247.2" algo="Sum"/><pk mz="390.17653129" i="491.392" sn="3.00998" a="13.2976" fwhm="0.0290458" res="13433.1" algo="Sum"/><pk mz="390.27538050" i="1261.43" sn="7.72453" a="30.355" fwhm="0.0269351" res="14489.5" algo="Sum"/><pk mz="390.37735703" i="521.412" sn="3.19294" a="11.6674" fwhm="0.0199665" res="19551.6" algo="Sum"/><pk mz="390.70907922" i="902.391" sn="5.51904" a="20.5816" fwhm="0.0192475" res="20299.2" algo="Sum"/><pk mz="390.79701197" i="2244.41" sn="13.6898" a="51.6545" fwhm="0.0199895" res="19550.1" algo="Sum"/><pk mz="390.98574815" i="1150.37" sn="6.98871" a="36.0148" fwhm="0.0260983" res="14981.3" algo="Sum"/><pk mz="391.19032781" i="1208.88" sn="7.34182" a="30.1283" fwhm="0.0261141" res="14980" algo="Sum"/><pk mz="391.20877052" i="1339.44" sn="8.13427" a="40.3573" fwhm="0.0414567" res="9436.57" algo="Sum"/><pk mz="391.25554606" i="2026.48" sn="12.3043" a="56.0296" fwhm="0.0339518" res="11523.9" algo="Sum"/><pk mz="391.28006674" i="2665.81" sn="16.1843" a="68.15" fwhm="0.0285058" res="13726.3" algo="Sum"/><pk mz="391.35351299" i="1159.38" sn="7.03935" a="26.3436" fwhm="0.0196066" res="19960.3" algo="Sum"/><pk mz="392.19177381" i="579.998" sn="3.49732" a="16.6913" fwhm="0.0351577" res="11155.2" algo="Sum"/><pk mz="392.28719984" i="1709.1" sn="10.3041" a="61.2263" fwhm="0.0356237" res="11012" algo="Sum"/><pk mz="392.31134559" i="1196.36" sn="7.21215" a="24.8925" fwhm="0.0185765" res="21118.7" algo="Sum"/><pk mz="392.79468393" i="2849.16" sn="17.0813" a="63.0443" fwhm="0.0190855" res="20580.8" algo="Sum"/><pk mz="392.84087776" i="526.91" sn="3.15869" a="12.606" fwhm="0.0220443" res="17820.5" algo="Sum"/><pk mz="393.16745287" i="515.91" sn="3.0881" a="12.5704" fwhm="0.0246036" res="15980.1" algo="Sum"/><pk mz="393.20542041" i="2742.55" sn="16.4162" a="102.328" fwhm="0.0329643" res="11928.2" algo="Sum"/><pk mz="393.29726763" i="39660.4" sn="237.372" a="840.081" fwhm="0.0186573" res="21080" algo="Sum"/><pk mz="393.36928690" i="1070.3" sn="6.40607" a="26.0239" fwhm="0.0216233" res="18191.9" algo="Sum"/><pk mz="394.20899445" i="674.159" sn="4.01512" a="25.7457" fwhm="0.0379248" res="10394.5" algo="Sum"/><pk mz="394.26638060" i="599.818" sn="3.57236" a="14.5243" fwhm="0.030623" res="12874.8" algo="Sum"/><pk mz="394.30055565" i="9694.54" sn="57.7382" a="214.349" fwhm="0.0195911" res="20126.5" algo="Sum"/><pk mz="394.34572180" i="4012.65" sn="23.8953" a="95.543" fwhm="0.0200096" res="19707.9" algo="Sum"/><pk mz="394.79262110" i="1382.52" sn="8.21176" a="31.9478" fwhm="0.0208075" res="18973.6" algo="Sum"/><pk mz="394.87412921" i="1359.2" sn="8.07254" a="28.7372" fwhm="0.0200523" res="19692.2" algo="Sum"/><pk mz="395.21523057" i="2040.86" sn="12.1114" a="59.3032" fwhm="0.0268172" res="14737.4" algo="Sum"/><pk mz="395.25225085" i="997.92" sn="5.92241" a="24.8616" fwhm="0.0345106" res="11453.1" algo="Sum"/><pk mz="395.30323995" i="2091.71" sn="12.4138" a="58.0803" fwhm="0.0320395" res="12338" algo="Sum"/><pk mz="395.34885671" i="1374.65" sn="8.15822" a="32.8895" fwhm="0.0210411" res="18789.4" algo="Sum"/><pk mz="396.21798165" i="598.301" sn="3.54195" a="17.555" fwhm="0.0295188" res="13422.6" algo="Sum"/><pk mz="396.30859641" i="553.411" sn="3.27106" a="19.5723" fwhm="0.0330981" res="11973.8" algo="Sum"/><pk mz="396.74302808" i="1228.7" sn="7.23186" a="26.0948" fwhm="0.0185861" res="21346.2" algo="Sum"/><pk mz="396.92391072" i="924.434" sn="5.44149" a="25.9535" fwhm="0.0226362" res="17534.9" algo="Sum"/><pk mz="396.99760325" i="3377.88" sn="19.8832" a="83.9763" fwhm="0.0212473" res="18684.6" algo="Sum"/><pk mz="397.13093936" i="615.516" sn="3.61981" a="18.3408" fwhm="0.0278431" res="14263.1" algo="Sum"/><pk mz="397.18263211" i="793.018" sn="4.65831" a="31.0596" fwhm="0.0489777" res="8109.46" algo="Sum"/><pk mz="397.23485541" i="2581.35" sn="15.1587" a="75.0078" fwhm="0.0264156" res="15037.9" algo="Sum"/><pk mz="397.26955116" i="1195.33" sn="7.01866" a="33.3626" fwhm="0.0310343" res="12801" algo="Sum"/><pk mz="397.30974371" i="560.051" sn="3.28781" a="11.2108" fwhm="0.0257498" res="15429.6" algo="Sum"/><pk mz="397.32496673" i="488.744" sn="2.86924" a="12.1787" fwhm="0.0192909" res="20596.5" algo="Sum"/><pk mz="397.94375276" i="641.282" sn="3.75855" a="16.6521" fwhm="0.0206793" res="19243.6" algo="Sum"/><pk mz="398.23764849" i="674.483" sn="3.94393" a="21.7212" fwhm="0.0285767" res="13935.7" algo="Sum"/><pk mz="398.26871307" i="495.746" sn="2.89914" a="14.3738" fwhm="0.0362298" res="10992.9" algo="Sum"/><pk mz="398.32678260" i="686.998" sn="4.01785" a="20.1762" fwhm="0.0231861" res="17179.5" algo="Sum"/><pk mz="398.74055000" i="1947.9" sn="11.3634" a="43.0923" fwhm="0.022505" res="17717.8" algo="Sum"/><pk mz="399.08957363" i="11268.5" sn="65.5456" a="241.79" fwhm="0.0190935" res="20901.8" algo="Sum"/><pk mz="399.14543828" i="614.897" sn="3.57681" a="13.2936" fwhm="0.0315166" res="12664.6" algo="Sum"/><pk mz="399.20092695" i="19215.8" sn="111.773" a="304.455" fwhm="0.0144464" res="27633.3" algo="Sum"/><pk mz="399.21520128" i="25122" sn="146.128" a="603.761" fwhm="0.0255385" res="15631.9" algo="Sum"/><pk mz="399.30879118" i="884.619" sn="5.14539" a="32.2098" fwhm="0.0412295" res="9685.02" algo="Sum"/><pk mz="399.77425829" i="722.799" sn="4.19753" a="21.1866" fwhm="0.0228973" res="17459.4" algo="Sum"/><pk mz="400.09319111" i="1687.26" sn="9.77005" a="37.1012" fwhm="0.0190436" res="21009.3" algo="Sum"/><pk mz="400.20228513" i="4510.77" sn="26.1173" a="82.3014" fwhm="0.0205732" res="19452.6" algo="Sum"/><pk mz="400.21866221" i="5913.95" sn="34.2446" a="137.961" fwhm="0.0269912" res="14827.7" algo="Sum"/><pk mz="400.27828367" i="650.045" sn="3.76514" a="19.0193" fwhm="0.0311135" res="12865.1" algo="Sum"/><pk mz="400.34182069" i="2091.09" sn="12.1111" a="47.9288" fwhm="0.0206151" res="19419.9" algo="Sum"/><pk mz="400.73765926" i="1359.63" sn="7.86212" a="30.3783" fwhm="0.0201828" res="19855.4" algo="Sum"/><pk mz="400.78227384" i="601.853" sn="3.47671" a="15.2613" fwhm="0.0246166" res="16281" algo="Sum"/><pk mz="400.82644450" i="3392.64" sn="19.5754" a="78.9002" fwhm="0.0201644" res="19878" algo="Sum"/><pk mz="401.09016370" i="1280.69" sn="7.37693" a="31.7143" fwhm="0.0207234" res="19354.5" algo="Sum"/><pk mz="401.19787732" i="3272.97" sn="18.8581" a="84.8674" fwhm="0.0303089" res="13237" algo="Sum"/><pk mz="401.26540553" i="879.155" sn="5.06571" a="20.662" fwhm="0.0311219" res="12893.3" algo="Sum"/><pk mz="401.34287580" i="887.298" sn="5.11166" a="20.9222" fwhm="0.0207641" res="19328.7" algo="Sum"/><pk mz="402.19788437" i="737.99" sn="4.21779" a="22.7953" fwhm="0.0347371" res="11578.3" algo="Sum"/><pk mz="402.26511249" i="566.497" sn="3.2385" a="18.583" fwhm="0.0310619" res="12950.4" algo="Sum"/><pk mz="402.35737724" i="4645.23" sn="26.5567" a="109.542" fwhm="0.0199416" res="20176.8" algo="Sum"/><pk mz="402.73483175" i="527.683" sn="3.00277" a="13.0257" fwhm="0.0304323" res="13233.8" algo="Sum"/><pk mz="402.77445667" i="587.67" sn="3.34425" a="15.9906" fwhm="0.0284839" res="14140.4" algo="Sum"/><pk mz="402.82361730" i="3321.81" sn="18.9028" a="72.4341" fwhm="0.0194659" res="20693.8" algo="Sum"/><pk mz="402.86870405" i="732.401" sn="4.16774" a="18.704" fwhm="0.0234488" res="17180.8" algo="Sum"/><pk mz="403.00731873" i="1741.34" sn="9.90634" a="38.1923" fwhm="0.0196249" res="20535.5" algo="Sum"/><pk mz="403.18774368" i="816.523" sn="4.64384" a="17.0467" fwhm="0.0316757" res="12728.6" algo="Sum"/><pk mz="403.22041776" i="956.284" sn="5.43935" a="32.6986" fwhm="0.0431628" res="9341.85" algo="Sum"/><pk mz="403.24599256" i="1024.01" sn="5.82457" a="33.1283" fwhm="0.0475178" res="8486.21" algo="Sum"/><pk mz="403.35997125" i="1524.13" sn="8.66927" a="34.2846" fwhm="0.0211707" res="19052.8" algo="Sum"/><pk mz="403.38985650" i="1394.61" sn="7.93245" a="28.7251" fwhm="0.0211546" res="19068.7" algo="Sum"/><pk mz="404.20143638" i="514.795" sn="2.91248" a="12.8504" fwhm="0.0334413" res="12086.9" algo="Sum"/><pk mz="404.68608053" i="685.622" sn="3.86494" a="16.073" fwhm="0.0201255" res="20108.1" algo="Sum"/><pk mz="404.82203939" i="1232.99" sn="6.94943" a="34.8507" fwhm="0.026608" res="15214.3" algo="Sum"/><pk mz="404.86631392" i="535.995" sn="3.02127" a="13.1694" fwhm="0.0273783" res="14787.9" algo="Sum"/><pk mz="405.09761383" i="850.774" sn="4.79272" a="19.3817" fwhm="0.0192656" res="21027" algo="Sum"/><pk mz="405.16681007" i="557.268" sn="3.13896" a="15.9158" fwhm="0.030792" res="13158.2" algo="Sum"/><pk mz="405.22377741" i="1020.04" sn="5.74538" a="44.0664" fwhm="0.0387744" res="10450.8" algo="Sum"/><pk mz="405.26212326" i="1840.58" sn="10.366" a="67.8426" fwhm="0.0326009" res="12431" algo="Sum"/><pk mz="405.33377484" i="716.233" sn="4.03375" a="21.4249" fwhm="0.0311801" res="12999.8" algo="Sum"/><pk mz="405.36825860" i="504.273" sn="2.84001" a="12.4279" fwhm="0.0289526" res="14001.1" algo="Sum"/><pk mz="405.94715469" i="632.067" sn="3.55683" a="16.7216" fwhm="0.0208193" res="19498.6" algo="Sum"/><pk mz="406.21890995" i="702.777" sn="3.94973" a="21.4919" fwhm="0.0268139" res="15149.6" algo="Sum"/><pk mz="406.25731428" i="1002.83" sn="5.63304" a="37.2776" fwhm="0.0398239" res="10201.3" algo="Sum"/><pk mz="406.68241200" i="585.249" sn="3.27662" a="13.3422" fwhm="0.0214871" res="18926.9" algo="Sum"/><pk mz="406.77195919" i="2348.25" sn="13.152" a="52.2896" fwhm="0.0196507" res="20700.1" algo="Sum"/><pk mz="406.95251718" i="1141.02" sn="6.39189" a="28.4908" fwhm="0.0204122" res="19936.7" algo="Sum"/><pk mz="407.18545964" i="596.366" sn="3.33714" a="20.5224" fwhm="0.041911" res="9715.48" algo="Sum"/><pk mz="407.25538493" i="1306.52" sn="7.29927" a="35.7826" fwhm="0.037834" res="10764.3" algo="Sum"/><pk mz="407.27636108" i="1263.09" sn="7.05331" a="38.5101" fwhm="0.0392236" res="10383.5" algo="Sum"/><pk mz="407.30912099" i="830.488" sn="4.6339" a="23.4299" fwhm="0.0397972" res="10234.6" algo="Sum"/><pk mz="407.34750245" i="860.656" sn="4.79966" a="19.5609" fwhm="0.0287335" res="14176.7" algo="Sum"/><pk mz="407.38274550" i="513.852" sn="2.86559" a="12.7607" fwhm="0.0248657" res="16383.3" algo="Sum"/><pk mz="408.28508639" i="833.722" sn="4.6273" a="22.2166" fwhm="0.0368564" res="11077.7" algo="Sum"/><pk mz="408.76953415" i="3134.52" sn="17.3851" a="75.6598" fwhm="0.021308" res="19183.8" algo="Sum"/><pk mz="409.18209952" i="1255.81" sn="6.93568" a="54.3591" fwhm="0.0372111" res="10996.2" algo="Sum"/><pk mz="409.27079172" i="12976" sn="71.6982" a="289.321" fwhm="0.0202104" res="20250.6" algo="Sum"/><pk mz="409.34297444" i="1524.76" sn="8.42698" a="42.3757" fwhm="0.0312766" res="13087.8" algo="Sum"/><pk mz="410.27448156" i="3258.25" sn="17.9408" a="77.0171" fwhm="0.0220652" res="18593.8" algo="Sum"/><pk mz="410.34507167" i="493.897" sn="2.7198" a="12.9012" fwhm="0.0328559" res="12489.2" algo="Sum"/><pk mz="410.76497291" i="2270.13" sn="12.4832" a="52.9398" fwhm="0.020031" res="20506.5" algo="Sum"/><pk mz="410.85536015" i="4341.53" sn="23.8601" a="101.473" fwhm="0.0197532" res="20799.4" algo="Sum"/><pk mz="411.18790821" i="842.817" sn="4.61925" a="39.4851" fwhm="0.0392299" res="10481.5" algo="Sum"/><pk mz="411.26190463" i="2314.3" sn="12.6841" a="107.117" fwhm="0.0420752" res="9774.45" algo="Sum"/><pk mz="412.26106404" i="635.713" sn="3.47252" a="16.519" fwhm="0.0290863" res="14173.7" algo="Sum"/><pk mz="412.27332367" i="710.448" sn="3.88082" a="22.3587" fwhm="0.0253091" res="16289.5" algo="Sum"/><pk mz="412.71679165" i="600.83" sn="3.27515" a="15.0024" fwhm="0.0223761" res="18444.6" algo="Sum"/><pk mz="412.77009049" i="709.02" sn="3.85991" a="25.7251" fwhm="0.0346587" res="11909.6" algo="Sum"/><pk mz="412.85247717" i="2837.29" sn="15.4361" a="64.3547" fwhm="0.0199225" res="20723" algo="Sum"/><pk mz="412.89691773" i="844.433" sn="4.59408" a="22.2213" fwhm="0.0222617" res="18547.4" algo="Sum"/><pk mz="412.97118288" i="887.088" sn="4.82566" a="31.0683" fwhm="0.0266072" res="15521.1" algo="Sum"/><pk mz="413.13756456" i="842.493" sn="4.58021" a="20.7572" fwhm="0.0257822" res="16024.2" algo="Sum"/><pk mz="413.18044324" i="1539.89" sn="8.36926" a="45.5699" fwhm="0.0315143" res="13110.9" algo="Sum"/><pk mz="413.23164424" i="1766.28" sn="9.601" a="29.7271" fwhm="0.024051" res="17181.5" algo="Sum"/><pk mz="413.26588478" i="16195.9" sn="88.0364" a="387.913" fwhm="0.0204667" res="20192.1" algo="Sum"/><pk mz="413.31929985" i="695.651" sn="3.78112" a="19.5569" fwhm="0.0275391" res="15008.5" algo="Sum"/><pk mz="414.20547282" i="569.657" sn="3.08843" a="14.1477" fwhm="0.032549" res="12725.6" algo="Sum"/><pk mz="414.23474483" i="493.731" sn="2.67679" a="9.32111" fwhm="0.0240801" res="17202.3" algo="Sum"/><pk mz="414.26910797" i="4635.78" sn="25.1331" a="112.662" fwhm="0.0200833" res="20627.5" algo="Sum"/><pk mz="414.71359181" i="1157.52" sn="6.2608" a="27.3208" fwhm="0.0206078" res="20124.1" algo="Sum"/><pk mz="414.85571045" i="756.816" sn="4.09415" a="32.8625" fwhm="0.0407216" res="10187.6" algo="Sum"/><pk mz="415.04280065" i="488.158" sn="2.63989" a="13.9634" fwhm="0.0212372" res="19543.2" algo="Sum"/><pk mz="415.15112895" i="881.724" sn="4.76737" a="21.3814" fwhm="0.0273075" res="15202.8" algo="Sum"/><pk mz="415.19240656" i="17548.6" sn="94.883" a="431.825" fwhm="0.0213432" res="19453.1" algo="Sum"/><pk mz="415.27707430" i="1693.98" sn="9.15983" a="65.0846" fwhm="0.0309476" res="13418.7" algo="Sum"/><pk mz="416.19599093" i="3873.3" sn="20.8719" a="105.51" fwhm="0.0227074" res="18328.6" algo="Sum"/><pk mz="416.28173217" i="519.519" sn="2.79941" a="18.2944" fwhm="0.0351372" res="11847.3" algo="Sum"/><pk mz="416.71207528" i="760.047" sn="4.08459" a="19.792" fwhm="0.0220311" res="18914.7" algo="Sum"/><pk mz="416.80002780" i="3498.85" sn="18.7987" a="84.8551" fwhm="0.0207036" res="20131.7" algo="Sum"/><pk mz="417.00183045" i="1394.48" sn="7.49444" a="35.7644" fwhm="0.0215586" res="19342.7" algo="Sum"/><pk mz="417.12864934" i="509.153" sn="2.73566" a="17.6686" fwhm="0.0357661" res="11662.7" algo="Sum"/><pk mz="417.19099690" i="2525.53" sn="13.5696" a="100.948" fwhm="0.0288543" res="14458.5" algo="Sum"/><pk mz="417.27185445" i="645.377" sn="3.46622" a="23.0121" fwhm="0.0373975" res="11157.8" algo="Sum"/><pk mz="417.40655204" i="1408.81" sn="7.56203" a="31.2299" fwhm="0.0205053" res="20356" algo="Sum"/><pk mz="418.19456295" i="592.28" sn="3.16746" a="22.8471" fwhm="0.0296765" res="14091.8" algo="Sum"/><pk mz="418.79800297" i="3554.33" sn="18.9688" a="80.8352" fwhm="0.0202182" res="20713.9" algo="Sum"/><pk mz="418.97921717" i="1278.17" sn="6.82296" a="39.3658" fwhm="0.0335729" res="12479.7" algo="Sum"/><pk mz="419.24015804" i="1117.48" sn="5.95423" a="40.2605" fwhm="0.0419837" res="9985.79" algo="Sum"/><pk mz="419.28069405" i="846.152" sn="4.50824" a="28.9121" fwhm="0.0476571" res="8797.86" algo="Sum"/><pk mz="419.31718273" i="748.383" sn="3.98734" a="23.5029" fwhm="0.0444172" res="9440.43" algo="Sum"/><pk mz="419.35024985" i="649.527" sn="3.46064" a="15.7719" fwhm="0.0342279" res="12251.7" algo="Sum"/><pk mz="419.38499163" i="889.969" sn="4.7416" a="22.6047" fwhm="0.0244783" res="17132.9" algo="Sum"/><pk mz="420.79546014" i="1434.3" sn="7.60305" a="39.2244" fwhm="0.022703" res="18534.8" algo="Sum"/><pk mz="420.88430727" i="4441.8" sn="23.521" a="103.054" fwhm="0.0203405" res="20692" algo="Sum"/><pk mz="421.23788270" i="1004.62" sn="5.31461" a="21.4883" fwhm="0.0318623" res="13220.6" algo="Sum"/><pk mz="421.24295520" i="1007.78" sn="5.33126" a="30.0493" fwhm="0.0372788" res="11299.8" algo="Sum"/><pk mz="421.30623624" i="748.69" sn="3.96123" a="19.6686" fwhm="0.0404744" res="10409.2" algo="Sum"/><pk mz="421.33316876" i="869.563" sn="4.60073" a="26.9361" fwhm="0.0419884" res="10034.5" algo="Sum"/><pk mz="421.36029527" i="781.471" sn="4.13487" a="17.4185" fwhm="0.0272168" res="15481.7" algo="Sum"/><pk mz="421.40064966" i="657.056" sn="3.47661" a="15.7208" fwhm="0.0217076" res="19412.6" algo="Sum"/><pk mz="422.74672305" i="1206.38" sn="6.32339" a="36.3607" fwhm="0.0270194" res="15646.1" algo="Sum"/><pk mz="422.88148915" i="1766.44" sn="9.25298" a="44.7533" fwhm="0.0223949" res="18882.9" algo="Sum"/><pk mz="422.92558838" i="765.744" sn="4.01084" a="21.1952" fwhm="0.0269881" res="15670.8" algo="Sum"/><pk mz="423.22771529" i="720.184" sn="3.77084" a="15.1641" fwhm="0.0324534" res="13041.1" algo="Sum"/><pk mz="423.26048498" i="901.805" sn="4.72218" a="34.9507" fwhm="0.049606" res="8532.45" algo="Sum"/><pk mz="423.32266135" i="826.811" sn="4.32971" a="26.9679" fwhm="0.0398744" res="10616.4" algo="Sum"/><pk mz="423.34487847" i="739.352" sn="3.87172" a="27.0377" fwhm="0.0299643" res="14128.3" algo="Sum"/><pk mz="424.27785710" i="812.017" sn="4.2268" a="34.8213" fwhm="0.0353767" res="11993.2" algo="Sum"/><pk mz="424.34152990" i="1905.52" sn="9.91883" a="55.635" fwhm="0.0237466" res="17869.5" algo="Sum"/><pk mz="424.74336464" i="1655.23" sn="8.60047" a="38.3056" fwhm="0.0208242" res="20396.6" algo="Sum"/><pk mz="424.77923675" i="611.182" sn="3.17566" a="14.7028" fwhm="0.0326178" res="13022.9" algo="Sum"/><pk mz="424.87278746" i="669.18" sn="3.47584" a="13.2929" fwhm="0.0254264" res="16709.9" algo="Sum"/><pk mz="424.89666134" i="676.491" sn="3.51386" a="22.7838" fwhm="0.0375614" res="11312" algo="Sum"/><pk mz="425.21788912" i="790.162" sn="4.10253" a="30.8122" fwhm="0.0496226" res="8569.03" algo="Sum"/><pk mz="425.28440199" i="1056.71" sn="5.48645" a="41.6146" fwhm="0.0378715" res="11229.7" algo="Sum"/><pk mz="425.31664325" i="879.947" sn="4.56832" a="19.9302" fwhm="0.0325335" res="13073.2" algo="Sum"/><pk mz="425.34178764" i="1054.07" sn="5.47219" a="33.5386" fwhm="0.0359532" res="11830.4" algo="Sum"/><pk mz="425.77101068" i="555.127" sn="2.87798" a="18.4221" fwhm="0.0296953" res="14338" algo="Sum"/><pk mz="426.27933254" i="500.432" sn="2.58957" a="20.6027" fwhm="0.0467802" res="9112.38" algo="Sum"/><pk mz="426.31875896" i="490.63" sn="2.53864" a="9.11911" fwhm="0.0290096" res="14695.8" algo="Sum"/><pk mz="426.35704432" i="2572.09" sn="13.3072" a="66.0488" fwhm="0.0217009" res="19647" algo="Sum"/><pk mz="426.74084884" i="963.417" sn="4.97472" a="24.864" fwhm="0.0220295" res="19371.3" algo="Sum"/><pk mz="426.79109651" i="574.522" sn="2.9669" a="17.4034" fwhm="0.032176" res="13264.3" algo="Sum"/><pk mz="426.82943859" i="3891.39" sn="20.0949" a="91.82" fwhm="0.0209404" res="20383.1" algo="Sum"/><pk mz="427.15767035" i="1198.47" sn="6.18624" a="35.5172" fwhm="0.0238433" res="17915.2" algo="Sum"/><pk mz="427.24290640" i="1136.1" sn="5.86432" a="53.5198" fwhm="0.0487028" res="8772.45" algo="Sum"/><pk mz="427.27740255" i="565.581" sn="2.91941" a="8.58374" fwhm="0.0163042" res="26206.7" algo="Sum"/><pk mz="427.29493561" i="560.099" sn="2.89067" a="23.709" fwhm="0.0483444" res="8838.56" algo="Sum"/><pk mz="427.35741537" i="1213.28" sn="6.26028" a="31.8258" fwhm="0.0245763" res="17389" algo="Sum"/><pk mz="428.23215599" i="647.872" sn="3.32911" a="23.3611" fwhm="0.0316653" res="13523.7" algo="Sum"/><pk mz="428.37180816" i="2495.23" sn="12.8163" a="66.593" fwhm="0.0222652" res="19239.5" algo="Sum"/><pk mz="428.82659497" i="2683.76" sn="13.7722" a="62.736" fwhm="0.0206016" res="20815.2" algo="Sum"/><pk mz="428.99764904" i="669.666" sn="3.43554" a="22.3456" fwhm="0.0283037" res="15156.9" algo="Sum"/><pk mz="429.11164958" i="579.869" sn="2.97118" a="13.9694" fwhm="0.0309139" res="13880.8" algo="Sum"/><pk mz="429.15533921" i="793.489" sn="4.06201" a="26.2167" fwhm="0.0304476" res="14094.9" algo="Sum"/><pk mz="429.23925029" i="7203.23" sn="36.8135" a="188.061" fwhm="0.0223347" res="19218.5" algo="Sum"/><pk mz="429.31766805" i="1682.68" sn="8.59965" a="53.2517" fwhm="0.0257184" res="16693" algo="Sum"/><pk mz="429.37278884" i="2636.48" sn="13.4776" a="64.2983" fwhm="0.0223924" res="19175" algo="Sum"/><pk mz="430.24204633" i="1973.71" sn="10.0494" a="54.8405" fwhm="0.0231926" res="18550.8" algo="Sum"/><pk mz="430.32027173" i="518.217" sn="2.63857" a="16.6706" fwhm="0.0312502" res="13770.2" algo="Sum"/><pk mz="430.38114105" i="5867.79" sn="29.8768" a="152.97" fwhm="0.0230428" res="18677.4" algo="Sum"/><pk mz="430.69354411" i="762.948" sn="3.88347" a="19.4591" fwhm="0.0216525" res="19891.2" algo="Sum"/><pk mz="430.82517657" i="818.046" sn="4.16263" a="27.3337" fwhm="0.0303502" res="14195.1" algo="Sum"/><pk mz="430.91300529" i="4340.8" sn="22.0826" a="98.1049" fwhm="0.0199768" res="21570.7" algo="Sum"/><pk mz="431.17039188" i="2752" sn="13.9657" a="98.1427" fwhm="0.0332352" res="12973.3" algo="Sum"/><pk mz="431.23885685" i="1533.69" sn="7.78268" a="56.7806" fwhm="0.0361644" res="11924.4" algo="Sum"/><pk mz="431.27868636" i="778.555" sn="3.95085" a="24.1956" fwhm="0.0403085" res="10699.5" algo="Sum"/><pk mz="431.38557538" i="2266.56" sn="11.5008" a="65.2187" fwhm="0.024597" res="17538.1" algo="Sum"/><pk mz="431.42110518" i="1178.82" sn="5.98055" a="26.5877" fwhm="0.0230154" res="18744.9" algo="Sum"/><pk mz="432.17364711" i="636.941" sn="3.22106" a="27.3008" fwhm="0.0398827" res="10836.1" algo="Sum"/><pk mz="432.69052499" i="637.505" sn="3.22364" a="17.4376" fwhm="0.0231126" res="18721" algo="Sum"/><pk mz="432.77521800" i="1523.34" sn="7.69812" a="40.7914" fwhm="0.0221461" res="19541.8" algo="Sum"/><pk mz="432.97429092" i="916.349" sn="4.62008" a="25.687" fwhm="0.0251582" res="17210.1" algo="Sum"/><pk mz="433.16701895" i="691.694" sn="3.48617" a="28.2475" fwhm="0.0405121" res="10692.3" algo="Sum"/><pk mz="433.20876060" i="560.58" sn="2.82468" a="15.275" fwhm="0.0369382" res="11727.9" algo="Sum"/><pk mz="433.23526708" i="673.107" sn="3.39151" a="11.6348" fwhm="0.0246262" res="17592.5" algo="Sum"/><pk mz="433.25014637" i="640.647" sn="3.22771" a="14.1122" fwhm="0.0287313" res="15079.4" algo="Sum"/><pk mz="433.30148597" i="605.122" sn="3.04828" a="26.1719" fwhm="0.049736" res="8712.02" algo="Sum"/><pk mz="433.36607108" i="662.576" sn="3.33826" a="21.7205" fwhm="0.0424459" res="10209.9" algo="Sum"/><pk mz="434.77164373" i="1668.99" sn="8.37655" a="43.2123" fwhm="0.0217196" res="20017.5" algo="Sum"/><pk mz="434.82371703" i="579.715" sn="2.90957" a="16.043" fwhm="0.0302926" res="14354.1" algo="Sum"/><pk mz="434.89879239" i="782.866" sn="3.92879" a="23.5508" fwhm="0.0286963" res="15155.2" algo="Sum"/><pk mz="434.95676581" i="541.114" sn="2.71551" a="19.5758" fwhm="0.0435091" res="9996.91" algo="Sum"/><pk mz="435.21677679" i="850.562" sn="4.26328" a="27.9364" fwhm="0.0365214" res="11916.7" algo="Sum"/><pk mz="435.28301748" i="754.596" sn="3.78227" a="24.6591" fwhm="0.0452546" res="9618.53" algo="Sum"/><pk mz="435.31927405" i="711.768" sn="3.5676" a="26.1592" fwhm="0.048505" res="8974.74" algo="Sum"/><pk mz="435.37848606" i="554.814" sn="2.7809" a="14.6032" fwhm="0.0291189" res="14951.8" algo="Sum"/><pk mz="436.77026693" i="739.004" sn="3.69202" a="22.1482" fwhm="0.0279483" res="15627.8" algo="Sum"/><pk mz="436.81976387" i="642.789" sn="3.21133" a="14.9731" fwhm="0.0259733" res="16818" algo="Sum"/><pk mz="436.85821629" i="3623.38" sn="18.1021" a="85.4628" fwhm="0.021271" res="20537.7" algo="Sum"/><pk mz="437.18563984" i="1462.04" sn="7.29807" a="40.9023" fwhm="0.0272343" res="16052.7" algo="Sum"/><pk mz="437.23413401" i="1880.09" sn="9.38494" a="64.0921" fwhm="0.0283084" res="15445.4" algo="Sum"/><pk mz="437.29217123" i="721.069" sn="3.60033" a="24.602" fwhm="0.0453588" res="9640.74" algo="Sum"/><pk mz="437.33716883" i="852.591" sn="4.25702" a="20.2412" fwhm="0.0348791" res="12538.6" algo="Sum"/><pk mz="438.23681062" i="489.033" sn="2.43834" a="15.3836" fwhm="0.0295773" res="14816.7" algo="Sum"/><pk mz="438.29613230" i="579.526" sn="2.88944" a="29.9153" fwhm="0.0395227" res="11089.7" algo="Sum"/><pk mz="438.72431346" i="664.052" sn="3.30005" a="18.0564" fwhm="0.0233104" res="18821" algo="Sum"/><pk mz="438.85560145" i="1639.63" sn="8.14153" a="44.6087" fwhm="0.023941" res="18330.7" algo="Sum"/><pk mz="438.94563528" i="501.691" sn="2.49113" a="13.4478" fwhm="0.0304405" res="14419.8" algo="Sum"/><pk mz="438.98291732" i="2351.89" sn="11.6782" a="62.5856" fwhm="0.0231119" res="18993.8" algo="Sum"/><pk mz="439.24453899" i="724.643" sn="3.59557" a="27.0906" fwhm="0.0406691" res="10800.4" algo="Sum"/><pk mz="439.29526068" i="648.873" sn="3.21962" a="23.6847" fwhm="0.0393456" res="11165.1" algo="Sum"/><pk mz="439.31374005" i="695.261" sn="3.44953" a="18.3718" fwhm="0.0378209" res="11615.6" algo="Sum"/><pk mz="439.35332189" i="580.68" sn="2.88042" a="18.3975" fwhm="0.0365862" res="12008.7" algo="Sum"/><pk mz="440.72228381" i="1024.48" sn="5.04672" a="28.3787" fwhm="0.0235228" res="18735.9" algo="Sum"/><pk mz="440.84749840" i="581.302" sn="2.86284" a="17.2955" fwhm="0.0354818" res="12424.6" algo="Sum"/><pk mz="440.98030483" i="983.144" sn="4.83866" a="27.663" fwhm="0.0224151" res="19673.4" algo="Sum"/><pk mz="441.26113027" i="649.03" sn="3.18967" a="21.5705" fwhm="0.0433418" res="10181" algo="Sum"/><pk mz="441.29705215" i="2369.15" sn="11.6426" a="67.7264" fwhm="0.02553" res="17285.5" algo="Sum"/><pk mz="441.35954994" i="541.47" sn="2.66127" a="14.9626" fwhm="0.0311724" res="14158.7" algo="Sum"/><pk mz="442.29967001" i="859.376" sn="4.20476" a="29.1344" fwhm="0.0283729" res="15588.8" algo="Sum"/><pk mz="442.71930366" i="849.69" sn="4.15202" a="21.8887" fwhm="0.0224073" res="19757.8" algo="Sum"/><pk mz="442.76503067" i="619.81" sn="3.0284" a="13.8321" fwhm="0.0249379" res="17754.7" algo="Sum"/><pk mz="442.80351310" i="1660.37" sn="8.10896" a="39.9886" fwhm="0.0212309" res="20856.6" algo="Sum"/><pk mz="443.13354988" i="1139.79" sn="5.55816" a="38.9809" fwhm="0.0294686" res="15037.5" algo="Sum"/><pk mz="443.22375008" i="831.574" sn="4.05494" a="40.0012" fwhm="0.0556504" res="7964.43" algo="Sum"/><pk mz="443.25248733" i="558.922" sn="2.72552" a="5.96733" fwhm="0.0124547" res="35589" algo="Sum"/><pk mz="443.30399793" i="698.412" sn="3.40637" a="25.6935" fwhm="0.0505326" res="8772.63" algo="Sum"/><pk mz="443.33291142" i="1273.93" sn="6.21431" a="42.3991" fwhm="0.0301933" res="14683.2" algo="Sum"/><pk mz="444.80090035" i="1367.88" sn="6.62754" a="32.2438" fwhm="0.0210734" res="21107.2" algo="Sum"/><pk mz="444.85126214" i="886.806" sn="4.29662" a="25.2254" fwhm="0.0254442" res="17483.4" algo="Sum"/><pk mz="444.92669613" i="754.721" sn="3.65628" a="22.8057" fwhm="0.0320119" res="13898.8" algo="Sum"/><pk mz="445.12489754" i="840.942" sn="4.07206" a="35.4011" fwhm="0.0368509" res="12079.1" algo="Sum"/><pk mz="445.20365197" i="636.458" sn="3.08227" a="22.4572" fwhm="0.0426359" res="10442" algo="Sum"/><pk mz="445.23421357" i="528.793" sn="2.561" a="14.4679" fwhm="0.0374474" res="11889.6" algo="Sum"/><pk mz="445.25607862" i="523.096" sn="2.53341" a="9.83777" fwhm="0.0249657" res="17834.7" algo="Sum"/><pk mz="445.29439271" i="803.939" sn="3.89356" a="33.25" fwhm="0.0555727" res="8012.82" algo="Sum"/><pk mz="445.33820719" i="613.65" sn="2.97197" a="17.0715" fwhm="0.0392173" res="11355.7" algo="Sum"/><pk mz="445.36655181" i="534.414" sn="2.58822" a="12.9622" fwhm="0.0301688" res="14762.5" algo="Sum"/><pk mz="445.43725950" i="1163.52" sn="5.63473" a="29.4652" fwhm="0.0224244" res="19863.9" algo="Sum"/><pk mz="446.66973815" i="641.932" sn="3.09022" a="16.7853" fwhm="0.0224154" res="19926.9" algo="Sum"/><pk mz="446.84925811" i="831.182" sn="4.00108" a="22.0428" fwhm="0.0276119" res="16183.2" algo="Sum"/><pk mz="446.88706519" i="2820.36" sn="13.5768" a="74.4104" fwhm="0.0221968" res="20132.9" algo="Sum"/><pk mz="447.17356143" i="655.334" sn="3.15317" a="40.3373" fwhm="0.0579414" res="7717.69" algo="Sum"/><pk mz="447.28534416" i="622.653" sn="2.99592" a="27.8516" fwhm="0.0591291" res="7564.55" algo="Sum"/><pk mz="447.32477815" i="656.36" sn="3.1576" a="13.7098" fwhm="0.0326128" res="13716.2" algo="Sum"/><pk mz="447.34899111" i="715.683" sn="3.44303" a="25.0998" fwhm="0.0439077" res="10188.4" algo="Sum"/><pk mz="447.41441291" i="581.051" sn="2.79454" a="17.747" fwhm="0.0304386" res="14698.9" algo="Sum"/><pk mz="448.66679180" i="610.892" sn="2.92631" a="16.0457" fwhm="0.0222752" res="20142" algo="Sum"/><pk mz="448.75438600" i="945.566" sn="4.52928" a="30.9387" fwhm="0.0259092" res="17320.3" algo="Sum"/><pk mz="448.88375086" i="499.396" sn="2.39248" a="14.9898" fwhm="0.0360954" res="12436" algo="Sum"/><pk mz="449.28606176" i="1349.92" sn="6.46226" a="49.4571" fwhm="0.0368714" res="12185.2" algo="Sum"/><pk mz="449.36765142" i="1055.29" sn="5.04676" a="36.0014" fwhm="0.0476685" res="9426.92" algo="Sum"/><pk mz="449.43117528" i="515.662" sn="2.46655" a="14.2225" fwhm="0.0252061" res="17830.3" algo="Sum"/><pk mz="450.24269278" i="499.539" sn="2.38712" a="13.9401" fwhm="0.0294378" res="15294.7" algo="Sum"/><pk mz="450.29022345" i="490.325" sn="2.34302" a="17.4791" fwhm="0.0367402" res="12256" algo="Sum"/><pk mz="450.75132813" i="1462.83" sn="6.98576" a="39.2049" fwhm="0.0240763" res="18721.8" algo="Sum"/><pk mz="450.79791609" i="605.961" sn="2.89369" a="18.7511" fwhm="0.0291348" res="15472.8" algo="Sum"/><pk mz="450.87155618" i="562.68" sn="2.68638" a="24.2793" fwhm="0.0429604" res="10495.1" algo="Sum"/><pk mz="451.15629295" i="805.762" sn="3.84572" a="24.0869" fwhm="0.0259879" res="17360.3" algo="Sum"/><pk mz="451.21390452" i="502.024" sn="2.39662" a="15.5602" fwhm="0.0414609" res="10882.9" algo="Sum"/><pk mz="451.25255983" i="680.236" sn="3.2479" a="25.8126" fwhm="0.0459169" res="9827.59" algo="Sum"/><pk mz="451.28507736" i="673.046" sn="3.2128" a="17.1332" fwhm="0.0357918" res="12608.6" algo="Sum"/><pk mz="451.31560229" i="722.229" sn="3.44685" a="22.2209" fwhm="0.0399124" res="11307.7" algo="Sum"/><pk mz="451.35613783" i="747.276" sn="3.56595" a="32.7732" fwhm="0.042877" res="10526.8" algo="Sum"/><pk mz="452.36200339" i="881.114" sn="4.19824" a="27.3097" fwhm="0.0286693" res="15778.6" algo="Sum"/><pk mz="452.75060124" i="889.735" sn="4.23858" a="24.5901" fwhm="0.0255545" res="17717.1" algo="Sum"/><pk mz="452.79490573" i="796.074" sn="3.79222" a="20.0439" fwhm="0.0267506" res="16926.6" algo="Sum"/><pk mz="452.83260598" i="1351.81" sn="6.43932" a="38.2738" fwhm="0.0260592" res="17377.1" algo="Sum"/><pk mz="453.16545928" i="1354.49" sn="6.43585" a="43.6155" fwhm="0.0325231" res="13933.7" algo="Sum"/><pk mz="453.20868695" i="1117.95" sn="5.31103" a="37.2866" fwhm="0.0326705" res="13872.1" algo="Sum"/><pk mz="453.26218972" i="589.167" sn="2.79941" a="17.9653" fwhm="0.0417067" res="10867.8" algo="Sum"/><pk mz="453.29667272" i="914.823" sn="4.34736" a="27.3848" fwhm="0.045396" res="9985.39" algo="Sum"/><pk mz="453.33516304" i="953.111" sn="4.52892" a="37.0606" fwhm="0.0587788" res="7712.56" algo="Sum"/><pk mz="453.36586545" i="775.236" sn="3.68261" a="19.9186" fwhm="0.0347548" res="13044.7" algo="Sum"/><pk mz="454.29228768" i="753.359" sn="3.57157" a="28.2138" fwhm="0.0395701" res="11480.7" algo="Sum"/><pk mz="454.70122929" i="527.295" sn="2.49964" a="12.7878" fwhm="0.0225711" res="20145.3" algo="Sum"/><pk mz="454.79133269" i="512.286" sn="2.42798" a="14.1872" fwhm="0.0339011" res="13415.2" algo="Sum"/><pk mz="454.83061288" i="801.078" sn="3.79673" a="26.5243" fwhm="0.0320462" res="14192.9" algo="Sum"/><pk mz="454.88029001" i="1043.25" sn="4.94539" a="30.7196" fwhm="0.0257032" res="17697.4" algo="Sum"/><pk mz="454.95457010" i="2010.22" sn="9.52828" a="66.5344" fwhm="0.0258671" res="17588.1" algo="Sum"/><pk mz="455.18747430" i="638.204" sn="3.02123" a="16.2758" fwhm="0.0329317" res="13822.2" algo="Sum"/><pk mz="455.31395923" i="943.004" sn="4.46454" a="33.2187" fwhm="0.0400491" res="11368.9" algo="Sum"/><pk mz="456.69860361" i="939.009" sn="4.42868" a="25.7348" fwhm="0.0233925" res="19523.3" algo="Sum"/><pk mz="456.87675349" i="811.177" sn="3.82673" a="25.3017" fwhm="0.0275292" res="16596.1" algo="Sum"/><pk mz="456.95224865" i="890.26" sn="4.20024" a="30.6876" fwhm="0.0276867" res="16504.4" algo="Sum"/><pk mz="457.27043618" i="1289.69" sn="6.08322" a="43.0151" fwhm="0.0370772" res="12332.9" algo="Sum"/><pk mz="457.30659794" i="762.726" sn="3.59763" a="21.7773" fwhm="0.0379518" res="12049.7" algo="Sum"/><pk mz="457.34348037" i="879.918" sn="4.1504" a="33.1878" fwhm="0.0437414" res="10455.6" algo="Sum"/><pk mz="457.95943157" i="507.702" sn="2.39291" a="17.1086" fwhm="0.0259097" res="17675.2" algo="Sum"/><pk mz="458.34719986" i="527.406" sn="2.48562" a="17.363" fwhm="0.0339599" res="13496.7" algo="Sum"/><pk mz="458.69518836" i="843.309" sn="3.96583" a="20.9594" fwhm="0.0220629" res="20790.3" algo="Sum"/><pk mz="458.78334506" i="1439.91" sn="6.77087" a="47.1946" fwhm="0.0252096" res="18198.7" algo="Sum"/><pk mz="459.10914746" i="551.829" sn="2.59034" a="23.4332" fwhm="0.0389135" res="11798.2" algo="Sum"/><pk mz="459.24802875" i="774.036" sn="3.63231" a="22.7626" fwhm="0.0378918" res="12120" algo="Sum"/><pk mz="459.27300375" i="641.423" sn="3.0098" a="16.1295" fwhm="0.0338074" res="13585" algo="Sum"/><pk mz="459.31691819" i="1264.98" sn="5.93577" a="49.6517" fwhm="0.040921" res="11224.5" algo="Sum"/><pk mz="459.45301295" i="947.225" sn="4.44375" a="24.271" fwhm="0.0233205" res="19701.7" algo="Sum"/><pk mz="460.27895107" i="498.069" sn="2.32971" a="12.6256" fwhm="0.0348349" res="13213.1" algo="Sum"/><pk mz="460.32117492" i="502.253" sn="2.34824" a="19.4735" fwhm="0.0346275" res="13293.5" algo="Sum"/><pk mz="460.78083316" i="1673.31" sn="7.80292" a="45.3011" fwhm="0.0248042" res="18576.7" algo="Sum"/><pk mz="460.82608020" i="940.044" sn="4.38282" a="27.7861" fwhm="0.0287467" res="16030.6" algo="Sum"/><pk mz="460.90114448" i="546.292" sn="2.54715" a="18.0193" fwhm="0.0393523" res="11712.2" algo="Sum"/><pk mz="460.96535837" i="1226.9" sn="5.72057" a="37.6658" fwhm="0.0237829" res="19382.2" algo="Sum"/><pk mz="461.18518912" i="1119.23" sn="5.21716" a="37.2117" fwhm="0.0281968" res="16356" algo="Sum"/><pk mz="461.33547313" i="1703.01" sn="7.93571" a="74.0509" fwhm="0.0388233" res="11882.9" algo="Sum"/><pk mz="461.39977351" i="518.305" sn="2.41496" a="16.9768" fwhm="0.0392376" res="11759.1" algo="Sum"/><pk mz="462.33776398" i="684.851" sn="3.18562" a="28.8897" fwhm="0.0340419" res="13581.4" algo="Sum"/><pk mz="462.77933301" i="863.444" sn="4.00886" a="25.4961" fwhm="0.029106" res="15899.8" algo="Sum"/><pk mz="462.82408284" i="859.393" sn="3.99005" a="24.6824" fwhm="0.0307253" res="15063.3" algo="Sum"/><pk mz="462.86086324" i="1044.34" sn="4.8482" a="31.6391" fwhm="0.0266849" res="17345.4" algo="Sum"/><pk mz="463.20076821" i="1173.77" sn="5.44708" a="37.8642" fwhm="0.0276787" res="16734.9" algo="Sum"/><pk mz="463.27479692" i="630.589" sn="2.92635" a="14.2811" fwhm="0.0339539" res="13644.2" algo="Sum"/><pk mz="463.31323612" i="1001.86" sn="4.64908" a="43.622" fwhm="0.0615194" res="7531.17" algo="Sum"/><pk mz="463.35244462" i="2183.94" sn="10.1366" a="83.8112" fwhm="0.0335234" res="13821.8" algo="Sum"/><pk mz="464.31325514" i="517.403" sn="2.39237" a="19.09" fwhm="0.0382398" res="12142.1" algo="Sum"/><pk mz="464.35639621" i="791.16" sn="3.65804" a="31.0898" fwhm="0.0351937" res="13194.3" algo="Sum"/><pk mz="464.72941510" i="960.549" sn="4.43602" a="24.9026" fwhm="0.0234519" res="19816.2" algo="Sum"/><pk mz="464.82101223" i="608.963" sn="2.81133" a="21.3469" fwhm="0.0305614" res="15209.4" algo="Sum"/><pk mz="464.91035037" i="1254.47" sn="5.78988" a="36.0278" fwhm="0.0250996" res="18522.6" algo="Sum"/><pk mz="464.97730447" i="531.593" sn="2.4533" a="17.6366" fwhm="0.0296496" res="15682.4" algo="Sum"/><pk mz="465.21724274" i="1045.22" sn="4.82379" a="35.7677" fwhm="0.0352776" res="13187.3" algo="Sum"/><pk mz="465.26130496" i="796.069" sn="3.67453" a="28.3658" fwhm="0.0510405" res="9115.54" algo="Sum"/><pk mz="465.30340822" i="746.361" sn="3.44509" a="16.6598" fwhm="0.0340282" res="13674" algo="Sum"/><pk mz="465.33650085" i="834.065" sn="3.85005" a="26.1266" fwhm="0.0666725" res="6979.44" algo="Sum"/><pk mz="465.36747207" i="1344.16" sn="6.20472" a="55.4711" fwhm="0.039893" res="11665.4" algo="Sum"/><pk mz="466.32942784" i="526.116" sn="2.42478" a="25.2357" fwhm="0.0482341" res="9668.04" algo="Sum"/><pk mz="466.72687915" i="1382.01" sn="6.36653" a="36.6371" fwhm="0.0238052" res="19606.1" algo="Sum"/><pk mz="466.81742071" i="491.204" sn="2.26253" a="23.0385" fwhm="0.0434694" res="10739" algo="Sum"/><pk mz="466.90429984" i="525.125" sn="2.41843" a="19.7981" fwhm="0.0399322" res="11692.4" algo="Sum"/><pk mz="467.10013445" i="1007" sn="4.637" a="26.3198" fwhm="0.027853" res="16770.2" algo="Sum"/><pk mz="467.13217433" i="652.728" sn="3.00565" a="17.2609" fwhm="0.035297" res="13234.3" algo="Sum"/><pk mz="467.27747135" i="798.068" sn="3.67527" a="25.7517" fwhm="0.0468881" res="9965.79" algo="Sum"/><pk mz="467.31058730" i="783.227" sn="3.60693" a="30.4174" fwhm="0.0511529" res="9135.56" algo="Sum"/><pk mz="467.34847956" i="690.288" sn="3.17892" a="20.9534" fwhm="0.0426292" res="10963.1" algo="Sum"/><pk mz="468.30622443" i="1055.43" sn="4.8403" a="32.634" fwhm="0.0362106" res="12932.9" algo="Sum"/><pk mz="468.33043168" i="684.21" sn="3.13784" a="16.7218" fwhm="0.0307193" res="15245.5" algo="Sum"/><pk mz="468.72467946" i="1024.65" sn="4.68826" a="25.4307" fwhm="0.0226768" res="20669.8" algo="Sum"/><pk mz="468.81298133" i="1989.72" sn="9.10395" a="61.5943" fwhm="0.0253667" res="18481.4" algo="Sum"/><pk mz="469.14371530" i="688.626" sn="3.15051" a="29.1249" fwhm="0.0384239" res="12209.7" algo="Sum"/><pk mz="469.25404059" i="561.196" sn="2.56731" a="18.7128" fwhm="0.0366471" res="12804.7" algo="Sum"/><pk mz="469.32701999" i="1732.61" sn="7.92545" a="85.8538" fwhm="0.048625" res="9651.97" algo="Sum"/><pk mz="469.36297332" i="1340.37" sn="6.1308" a="49.0648" fwhm="0.0424283" res="11062.5" algo="Sum"/><pk mz="470.33010586" i="640.161" sn="2.9216" a="21.8136" fwhm="0.0448869" res="10478.1" algo="Sum"/><pk mz="470.36680008" i="497.607" sn="2.27021" a="17.8873" fwhm="0.043426" res="10831.5" algo="Sum"/><pk mz="470.80973449" i="1779.81" sn="8.11097" a="49.6871" fwhm="0.0245978" res="19140.3" algo="Sum"/><pk mz="470.85493038" i="982.016" sn="4.47584" a="26.272" fwhm="0.0270874" res="17382.8" algo="Sum"/><pk mz="470.92744463" i="769.423" sn="3.50621" a="29.0655" fwhm="0.0324662" res="14505.2" algo="Sum"/><pk mz="470.99381049" i="676.172" sn="3.08155" a="21.526" fwhm="0.0275965" res="17067.2" algo="Sum"/><pk mz="471.28662000" i="697.788" sn="3.17791" a="14.2761" fwhm="0.0240376" res="19606.2" algo="Sum"/><pk mz="471.33693217" i="1008.35" sn="4.58838" a="53.6144" fwhm="0.0513753" res="9174.4" algo="Sum"/><pk mz="472.34020564" i="494.06" sn="2.24328" a="20.7439" fwhm="0.0434149" res="10879.7" algo="Sum"/><pk mz="472.67164014" i="542.797" sn="2.46479" a="14.7543" fwhm="0.0240472" res="19656" algo="Sum"/><pk mz="472.80846177" i="805.582" sn="3.65434" a="26.0152" fwhm="0.0347265" res="13615.2" algo="Sum"/><pk mz="472.84965801" i="736.847" sn="3.34254" a="23.6561" fwhm="0.0307608" res="15371.8" algo="Sum"/><pk mz="473.25284682" i="580.765" sn="2.62784" a="23.0392" fwhm="0.0426637" res="11092.6" algo="Sum"/><pk mz="473.29930627" i="865.695" sn="3.91754" a="22.9646" fwhm="0.0367468" res="12880" algo="Sum"/><pk mz="473.34308457" i="2268.79" sn="10.2673" a="87.4617" fwhm="0.0315826" res="14987.4" algo="Sum"/><pk mz="473.43137533" i="507.667" sn="2.29801" a="11.9086" fwhm="0.0224118" res="21124.2" algo="Sum"/><pk mz="473.46722924" i="1004.88" sn="4.54775" a="25.7865" fwhm="0.0236554" res="20015.2" algo="Sum"/><pk mz="474.34769841" i="723.335" sn="3.26383" a="28.8708" fwhm="0.0342798" res="13837.5" algo="Sum"/><pk mz="474.75853830" i="1427.98" sn="6.43986" a="37.9733" fwhm="0.0239199" res="19847.8" algo="Sum"/><pk mz="474.84996336" i="524.85" sn="2.36585" a="17.6982" fwhm="0.0394179" res="12046.5" algo="Sum"/><pk mz="474.93817563" i="999.896" sn="4.50647" a="40.1178" fwhm="0.0308957" res="15372.3" algo="Sum"/><pk mz="475.25418432" i="581.524" sn="2.61362" a="16.9364" fwhm="0.0398067" res="11939" algo="Sum"/><pk mz="475.32257058" i="4959.86" sn="22.2837" a="173.352" fwhm="0.0258392" res="18395.4" algo="Sum"/><pk mz="475.41377357" i="815.963" sn="3.66102" a="24.8392" fwhm="0.0371575" res="12794.5" algo="Sum"/><pk mz="475.44394577" i="610.584" sn="2.73842" a="14.0458" fwhm="0.0278412" res="17077" algo="Sum"/><pk mz="476.27453933" i="818.509" sn="3.66299" a="29.6202" fwhm="0.0355013" res="13415.7" algo="Sum"/><pk mz="476.32610493" i="1536.06" sn="6.87418" a="61.0343" fwhm="0.029508" res="16142.3" algo="Sum"/><pk mz="476.75578151" i="1832.09" sn="8.19798" a="48.8308" fwhm="0.022934" res="20788.2" algo="Sum"/><pk mz="476.79926123" i="518.01" sn="2.31592" a="13.336" fwhm="0.0334013" res="14274.9" algo="Sum"/><pk mz="476.84747591" i="501.692" sn="2.24034" a="19.1508" fwhm="0.0480898" res="9915.76" algo="Sum"/><pk mz="476.93853931" i="1181.43" sn="5.27468" a="49.0297" fwhm="0.0299535" res="15922.6" algo="Sum"/><pk mz="477.16054102" i="510.316" sn="2.27686" a="19.5823" fwhm="0.0375781" res="12697.8" algo="Sum"/><pk mz="477.23041436" i="538.998" sn="2.40242" a="21.1162" fwhm="0.0433178" res="11016.9" algo="Sum"/><pk mz="477.33052321" i="2771.85" sn="12.3353" a="97.2882" fwhm="0.0393537" res="12129.2" algo="Sum"/><pk mz="478.29398773" i="874.62" sn="3.88131" a="25.1065" fwhm="0.0321398" res="14881.7" algo="Sum"/><pk mz="478.32856044" i="3213.91" sn="14.2616" a="97.128" fwhm="0.0265919" res="17987.8" algo="Sum"/><pk mz="478.75367146" i="992.032" sn="4.38639" a="30.3778" fwhm="0.0271571" res="17629" algo="Sum"/><pk mz="478.79514823" i="513.052" sn="2.26856" a="11.9621" fwhm="0.0338347" res="14151" algo="Sum"/><pk mz="478.84181678" i="2224.8" sn="9.83585" a="68.5468" fwhm="0.0246197" res="19449.6" algo="Sum"/><pk mz="478.93159364" i="743.528" sn="3.28708" a="26.5552" fwhm="0.041913" res="11426.8" algo="Sum"/><pk mz="479.17401012" i="599.458" sn="2.64933" a="23.124" fwhm="0.042582" res="11253" algo="Sum"/><pk mz="479.23862808" i="517.293" sn="2.2863" a="12.956" fwhm="0.0185583" res="25823.4" algo="Sum"/><pk mz="479.33521232" i="2199.11" sn="9.71911" a="110.967" fwhm="0.0484567" res="9892.02" algo="Sum"/><pk mz="480.34387181" i="1464.71" sn="6.4531" a="58.3408" fwhm="0.0333093" res="14420.7" algo="Sum"/><pk mz="480.70271868" i="500.026" sn="2.19845" a="13.5404" fwhm="0.0234578" res="20492.2" algo="Sum"/><pk mz="480.83886247" i="1548.12" sn="6.80723" a="44.3083" fwhm="0.026446" res="18181.9" algo="Sum"/><pk mz="480.88278202" i="960.267" sn="4.22238" a="29.0326" fwhm="0.0271746" res="17696" algo="Sum"/><pk mz="481.20298798" i="1769.89" sn="7.7653" a="60.6745" fwhm="0.0293642" res="16387.4" algo="Sum"/><pk mz="481.26051620" i="2111.59" sn="9.26365" a="75.1622" fwhm="0.0299443" res="16071.9" algo="Sum"/><pk mz="481.34886928" i="1702.94" sn="7.47145" a="72.9849" fwhm="0.049433" res="9737.4" algo="Sum"/><pk mz="482.20630376" i="535.157" sn="2.34474" a="19.0665" fwhm="0.0340598" res="14157.6" algo="Sum"/><pk mz="482.26548591" i="656.508" sn="2.87565" a="23.4552" fwhm="0.0425719" res="11328.3" algo="Sum"/><pk mz="482.32309035" i="1754.8" sn="7.67816" a="54.6351" fwhm="0.0352527" res="13681.9" algo="Sum"/><pk mz="482.35706936" i="1258.8" sn="5.506" a="38.9041" fwhm="0.0343727" res="14033.1" algo="Sum"/><pk mz="482.70089009" i="765.201" sn="3.34521" a="21.1881" fwhm="0.0238025" res="20279.4" algo="Sum"/><pk mz="482.83574713" i="680.443" sn="2.96784" a="24.3178" fwhm="0.0560168" res="8619.48" algo="Sum"/><pk mz="482.87254624" i="527.698" sn="2.3012" a="21.0116" fwhm="0.034131" res="14147.6" algo="Sum"/><pk mz="483.07527535" i="503.24" sn="2.19487" a="16.9094" fwhm="0.0326585" res="14791.7" algo="Sum"/><pk mz="483.27143025" i="748.031" sn="3.26246" a="28.8132" fwhm="0.0563542" res="8575.6" algo="Sum"/><pk mz="483.33773140" i="1167.01" sn="5.09017" a="51.678" fwhm="0.0511602" res="9447.54" algo="Sum"/><pk mz="483.37787656" i="2208.86" sn="9.63444" a="70.6256" fwhm="0.0287322" res="16823.5" algo="Sum"/><pk mz="484.32274356" i="490.409" sn="2.1356" a="14.5733" fwhm="0.0422295" res="11468.8" algo="Sum"/><pk mz="484.38077525" i="703.759" sn="3.06414" a="22.6024" fwhm="0.0305815" res="15839" algo="Sum"/><pk mz="484.69815832" i="667.074" sn="2.89615" a="15.5696" fwhm="0.022255" res="21779.3" algo="Sum"/><pk mz="484.78736588" i="1835.59" sn="7.97047" a="51.1176" fwhm="0.0231856" res="20909" algo="Sum"/><pk mz="484.88401485" i="507.806" sn="2.20499" a="27.4862" fwhm="0.0468718" res="10344.9" algo="Sum"/><pk mz="485.11346748" i="512.901" sn="2.22735" a="21.2596" fwhm="0.034424" res="14092.3" algo="Sum"/><pk mz="485.29467956" i="943.491" sn="4.09642" a="39.9106" fwhm="0.0534252" res="9083.63" algo="Sum"/><pk mz="485.35091380" i="1359.25" sn="5.90073" a="50.1667" fwhm="0.0402765" res="12050.5" algo="Sum"/><pk mz="486.34094736" i="504.218" sn="2.18262" a="17.6722" fwhm="0.0375586" res="12948.8" algo="Sum"/><pk mz="486.78448265" i="1833.2" sn="7.92198" a="49.086" fwhm="0.0246196" res="19772.2" algo="Sum"/><pk mz="486.82735917" i="571.329" sn="2.46922" a="15.881" fwhm="0.0366009" res="13301" algo="Sum"/><pk mz="486.87862996" i="505.725" sn="2.18591" a="26.6859" fwhm="0.0612189" res="7953.08" algo="Sum"/><pk mz="486.95959446" i="640.028" sn="2.76661" a="28.9709" fwhm="0.0390694" res="12464" algo="Sum"/><pk mz="487.22998252" i="667.048" sn="2.88215" a="30.1987" fwhm="0.0521965" res="9334.53" algo="Sum"/><pk mz="487.35425672" i="1703.56" sn="7.36323" a="55.686" fwhm="0.0365095" res="13348.7" algo="Sum"/><pk mz="487.48294035" i="792.956" sn="3.42551" a="23.4521" fwhm="0.0257693" res="18917.2" algo="Sum"/><pk mz="488.31225190" i="510.785" sn="2.19914" a="18.1075" fwhm="0.0403103" res="12113.8" algo="Sum"/><pk mz="488.33886409" i="557.736" sn="2.39968" a="10.914" fwhm="0.0261455" res="18677.7" algo="Sum"/><pk mz="488.35863598" i="577.847" sn="2.48538" a="17.8354" fwhm="0.0362265" res="13480.7" algo="Sum"/><pk mz="488.78211812" i="771.78" sn="3.3168" a="27.1642" fwhm="0.0301382" res="16218" algo="Sum"/><pk mz="488.87088907" i="2297.24" sn="9.87258" a="71.7549" fwhm="0.0245892" res="19881.5" algo="Sum"/><pk mz="489.31650356" i="1429.95" sn="6.1443" a="56.7895" fwhm="0.0531392" res="9208.21" algo="Sum"/><pk mz="489.35252095" i="1297.82" sn="5.57655" a="45.4613" fwhm="0.0384854" res="12715.3" algo="Sum"/><pk mz="489.42999785" i="503.03" sn="2.16103" a="18.5765" fwhm="0.04693" res="10428.9" algo="Sum"/><pk mz="490.28903828" i="1391.25" sn="5.93474" a="43.8831" fwhm="0.0334414" res="14661.1" algo="Sum"/><pk mz="490.35525349" i="597.707" sn="2.54866" a="22.9747" fwhm="0.0401628" res="12209.2" algo="Sum"/><pk mz="490.73189390" i="748.25" sn="3.18683" a="21.5946" fwhm="0.0267155" res="18368.8" algo="Sum"/><pk mz="490.86758134" i="992.915" sn="4.22828" a="31.8173" fwhm="0.0302987" res="16200.9" algo="Sum"/><pk mz="490.91211621" i="752.726" sn="3.20504" a="23.3146" fwhm="0.0391146" res="12550.6" algo="Sum"/><pk mz="491.30127949" i="2037.87" sn="8.66999" a="94.0224" fwhm="0.0452205" res="10864.6" algo="Sum"/><pk mz="491.36798827" i="1535.21" sn="6.53159" a="52.7272" fwhm="0.0329732" res="14902.1" algo="Sum"/><pk mz="492.30292829" i="737.229" sn="3.11624" a="39.7356" fwhm="0.0592452" res="8309.59" algo="Sum"/><pk mz="492.37132652" i="569.539" sn="2.40764" a="21.9977" fwhm="0.0367986" res="13380.2" algo="Sum"/><pk mz="492.72926427" i="915.748" sn="3.86405" a="25.793" fwhm="0.0246627" res="19978.7" algo="Sum"/><pk mz="492.85598969" i="552.016" sn="2.32798" a="14.6132" fwhm="0.0358557" res="13745.6" algo="Sum"/><pk mz="492.90927893" i="685.404" sn="2.88912" a="39.4982" fwhm="0.0468082" res="10530.4" algo="Sum"/><pk mz="493.32284913" i="3499.62" sn="14.7435" a="150.972" fwhm="0.0473861" res="10410.7" algo="Sum"/><pk mz="494.32250995" i="3197.23" sn="13.394" a="118.087" fwhm="0.0300172" res="16468" algo="Sum"/><pk mz="494.72677906" i="570.042" sn="2.38722" a="17.4127" fwhm="0.0263423" res="18780.7" algo="Sum"/><pk mz="494.77630414" i="514.184" sn="2.15237" a="13.2379" fwhm="0.0310376" res="15941.2" algo="Sum"/><pk mz="494.81572100" i="2141.22" sn="8.96285" a="59.5345" fwhm="0.0260243" res="19013.6" algo="Sum"/><pk mz="494.90844550" i="704.538" sn="2.94868" a="34.1925" fwhm="0.0434979" res="11377.7" algo="Sum"/><pk mz="495.33028931" i="2281.22" sn="9.53316" a="103.161" fwhm="0.0497925" res="9947.89" algo="Sum"/><pk mz="496.33817382" i="97024.2" sn="404.148" a="2383.67" fwhm="0.0212204" res="23389.7" algo="Sum"/><pk mz="496.81347934" i="1611.19" sn="6.71036" a="54.6284" fwhm="0.0313745" res="15834.9" algo="Sum"/><pk mz="496.89944989" i="557.811" sn="2.323" a="15.0747" fwhm="0.0367962" res="13504.1" algo="Sum"/><pk mz="496.94005110" i="1216.72" sn="5.06685" a="37.4544" fwhm="0.0275387" res="18045.2" algo="Sum"/><pk mz="496.98375971" i="679.154" sn="2.82832" a="25.4595" fwhm="0.0349907" res="14203.3" algo="Sum"/><pk mz="497.18146564" i="553.945" sn="2.30375" a="21.5255" fwhm="0.0468453" res="10613.3" algo="Sum"/><pk mz="497.23512075" i="1370.38" sn="5.6991" a="45.7928" fwhm="0.0303088" res="16405.6" algo="Sum"/><pk mz="497.28697022" i="685.101" sn="2.84944" a="16.6562" fwhm="0.0351783" res="14136.2" algo="Sum"/><pk mz="497.34122180" i="26677" sn="110.948" a="795.072" fwhm="0.0247031" res="20132.8" algo="Sum"/><pk mz="498.34459717" i="5008.9" sn="20.7761" a="168.491" fwhm="0.027343" res="18225.7" algo="Sum"/><pk mz="498.67949069" i="636.63" sn="2.6398" a="19.0301" fwhm="0.0250079" res="19940.9" algo="Sum"/><pk mz="498.80540999" i="738.196" sn="3.0606" a="26.0209" fwhm="0.0405728" res="12294.1" algo="Sum"/><pk mz="498.89935416" i="1986.1" sn="8.2259" a="57.0743" fwhm="0.0256306" res="19465" algo="Sum"/><pk mz="498.93610092" i="935.405" sn="3.87392" a="24.9489" fwhm="0.0321207" res="15533.2" algo="Sum"/><pk mz="499.31496242" i="810.769" sn="3.35048" a="31.333" fwhm="0.0525877" res="9494.9" algo="Sum"/><pk mz="499.35002720" i="1723.09" sn="7.11897" a="56.6001" fwhm="0.0391147" res="12766.3" algo="Sum"/><pk mz="500.27359308" i="946.562" sn="3.90501" a="28.0767" fwhm="0.0381495" res="13113.5" algo="Sum"/><pk mz="500.35188354" i="525.052" sn="2.16563" a="31.3503" fwhm="0.0392698" res="12741.4" algo="Sum"/><pk mz="500.67812393" i="570.034" sn="2.35078" a="17.0914" fwhm="0.0285093" res="17561.9" algo="Sum"/><pk mz="500.76149024" i="993.254" sn="4.09496" a="30.0113" fwhm="0.0259969" res="19262.3" algo="Sum"/><pk mz="500.89240312" i="499.779" sn="2.06005" a="20.5372" fwhm="0.0476088" res="10521" algo="Sum"/><pk mz="501.27793911" i="707.949" sn="2.9169" a="32.0241" fwhm="0.0625571" res="8013.13" algo="Sum"/><pk mz="501.32634348" i="857.43" sn="3.53218" a="36.0584" fwhm="0.055892" res="8969.56" algo="Sum"/><pk mz="501.38767726" i="2069.11" sn="8.5237" a="80.8995" fwhm="0.0323271" res="15509.8" algo="Sum"/><pk mz="501.46119888" i="546.228" sn="2.24986" a="15.3724" fwhm="0.0312589" res="16042.2" algo="Sum"/><pk mz="501.49819064" i="851.023" sn="3.50503" a="24.9552" fwhm="0.0258051" res="19434.1" algo="Sum"/><pk mz="502.00936848" i="1396.91" sn="5.74832" a="44.7104" fwhm="0.0253605" res="19794.9" algo="Sum"/><pk mz="502.28987627" i="1044.83" sn="4.29445" a="37.7869" fwhm="0.0329373" res="15249.9" algo="Sum"/><pk mz="502.32438130" i="1435.27" sn="5.89919" a="47.372" fwhm="0.0317004" res="15846" algo="Sum"/><pk mz="502.39060798" i="725.505" sn="2.98191" a="30.8429" fwhm="0.0370835" res="13547.6" algo="Sum"/><pk mz="502.75805994" i="932.265" sn="3.82373" a="29.2881" fwhm="0.029577" res="16998.3" algo="Sum"/><pk mz="502.80689206" i="593.337" sn="2.43384" a="18.1781" fwhm="0.0407341" res="12343.6" algo="Sum"/><pk mz="502.88026248" i="602.734" sn="2.47239" a="23.3062" fwhm="0.042619" res="11799.4" algo="Sum"/><pk mz="503.26197959" i="557.994" sn="2.28662" a="23.6055" fwhm="0.0406768" res="12372.2" algo="Sum"/><pk mz="503.33010819" i="1607.47" sn="6.58692" a="63.7665" fwhm="0.0390659" res="12884.1" algo="Sum"/><pk mz="503.40453516" i="653.958" sn="2.67946" a="24.6302" fwhm="0.0435334" res="11563.7" algo="Sum"/><pk mz="503.47665289" i="552.604" sn="2.26294" a="24.076" fwhm="0.0426206" res="11813" algo="Sum"/><pk mz="504.00441654" i="1031.12" sn="4.21592" a="30.7278" fwhm="0.0246968" res="20407.7" algo="Sum"/><pk mz="504.30421759" i="2311.02" sn="9.44148" a="64.7044" fwhm="0.0315377" res="15990.5" algo="Sum"/><pk mz="504.33710120" i="1680.82" sn="6.86231" a="50.6718" fwhm="0.0324769" res="15529.1" algo="Sum"/><pk mz="504.80561416" i="620.683" sn="2.52383" a="19.4327" fwhm="0.037694" res="13392.2" algo="Sum"/><pk mz="504.84454431" i="2022.14" sn="8.21418" a="70.1693" fwhm="0.0267847" res="18848.2" algo="Sum"/><pk mz="505.28128718" i="1147.44" sn="4.65479" a="35.9133" fwhm="0.0334822" res="15091.1" algo="Sum"/><pk mz="505.31014203" i="1260.71" sn="5.11485" a="46.5544" fwhm="0.048759" res="10363.4" algo="Sum"/><pk mz="505.34279915" i="1350" sn="5.47697" a="45.4105" fwhm="0.0406359" res="12435.9" algo="Sum"/><pk mz="505.42054850" i="525.589" sn="2.13197" a="19.4008" fwhm="0.043036" res="11744.1" algo="Sum"/><pk mz="506.27804902" i="505.225" sn="2.04267" a="19.0734" fwhm="0.0760386" res="6658.17" algo="Sum"/><pk mz="506.28549790" i="532.902" sn="2.15457" a="10.7846" fwhm="0.0266219" res="19017.6" algo="Sum"/><pk mz="506.35642965" i="1232.36" sn="4.98256" a="50.5671" fwhm="0.0322058" res="15722.5" algo="Sum"/><pk mz="506.62440082" i="505.625" sn="2.04174" a="15.3932" fwhm="0.025407" res="19940.3" algo="Sum"/><pk mz="506.71101160" i="648.195" sn="2.61206" a="19.8541" fwhm="0.0273168" res="18549.4" algo="Sum"/><pk mz="506.84117087" i="989.649" sn="3.98592" a="36.1878" fwhm="0.0349491" res="14502.3" algo="Sum"/><pk mz="506.88621497" i="501.532" sn="2.01971" a="13.7746" fwhm="0.0402071" res="12606.9" algo="Sum"/><pk mz="507.29694304" i="1768.31" sn="7.11497" a="79.9585" fwhm="0.0567562" res="8938.17" algo="Sum"/><pk mz="508.30344213" i="663.392" sn="2.66306" a="25.941" fwhm="0.0433367" res="11729.2" algo="Sum"/><pk mz="508.33757563" i="762.823" sn="3.06252" a="27.5353" fwhm="0.0489049" res="10394.4" algo="Sum"/><pk mz="508.37209851" i="988.144" sn="3.96692" a="35.9263" fwhm="0.0391135" res="12997.3" algo="Sum"/><pk mz="508.70989937" i="940.357" sn="3.76071" a="28.6314" fwhm="0.0261933" res="19421.4" algo="Sum"/><pk mz="508.83221772" i="512.328" sn="2.04817" a="21.0697" fwhm="0.049898" res="10197.5" algo="Sum"/><pk mz="509.31771478" i="2694.13" sn="10.7644" a="62.1979" fwhm="0.0350283" res="14540.2" algo="Sum"/><pk mz="509.36080272" i="3619.3" sn="14.4635" a="135.913" fwhm="0.0310111" res="16425.1" algo="Sum"/><pk mz="510.35526920" i="3037.15" sn="12.0947" a="118.412" fwhm="0.0315236" res="16189.6" algo="Sum"/><pk mz="510.70677217" i="720.289" sn="2.86635" a="23.3654" fwhm="0.0281589" res="18136.6" algo="Sum"/><pk mz="510.79085168" i="1032.14" sn="4.10844" a="32.9664" fwhm="0.0362826" res="14078.1" algo="Sum"/><pk mz="511.24960737" i="1143.27" sn="4.5496" a="40.2536" fwhm="0.039426" res="12967.3" algo="Sum"/><pk mz="511.35125359" i="1542.37" sn="6.13779" a="54.5112" fwhm="0.0446757" res="11445.8" algo="Sum"/><pk mz="512.33377818" i="1008.48" sn="4.00728" a="44.2472" fwhm="0.0496668" res="10315.4" algo="Sum"/><pk mz="512.78677600" i="831.113" sn="3.29852" a="34.5191" fwhm="0.0382429" res="13408.7" algo="Sum"/><pk mz="512.83438200" i="733.73" sn="2.91203" a="23.3517" fwhm="0.0357845" res="14331.2" algo="Sum"/><pk mz="512.91206209" i="1586.99" sn="6.29803" a="50.2222" fwhm="0.029596" res="17330.4" algo="Sum"/><pk mz="513.28731104" i="633.204" sn="2.51236" a="15.5994" fwhm="0.0357399" res="14361.7" algo="Sum"/><pk mz="513.34917222" i="1712.6" sn="6.79508" a="89.5467" fwhm="0.0410753" res="12497.8" algo="Sum"/><pk mz="513.40647251" i="843.251" sn="3.34577" a="34.3733" fwhm="0.0466238" res="11011.7" algo="Sum"/><pk mz="514.35227805" i="661.327" sn="2.61383" a="36.5769" fwhm="0.0507511" res="10134.8" algo="Sum"/><pk mz="514.65429912" i="701.307" sn="2.76841" a="20.1105" fwhm="0.0272635" res="18877.1" algo="Sum"/><pk mz="514.78769145" i="563.032" sn="2.22182" a="20.0136" fwhm="0.0459914" res="11193.1" algo="Sum"/><pk mz="514.83285703" i="602.452" sn="2.37738" a="22.6707" fwhm="0.0461032" res="11167" algo="Sum"/><pk mz="514.87352561" i="1594.14" sn="6.29076" a="49.7677" fwhm="0.0328655" res="15666.1" algo="Sum"/><pk mz="514.90728134" i="1091.49" sn="4.30721" a="32.396" fwhm="0.032033" res="16074.3" algo="Sum"/><pk mz="515.28878026" i="616.49" sn="2.43115" a="14.685" fwhm="0.0326156" res="15798.9" algo="Sum"/><pk mz="515.36777979" i="1579.91" sn="6.2315" a="44.3702" fwhm="0.0338357" res="15231.5" algo="Sum"/><pk mz="515.41013603" i="26306.1" sn="103.704" a="719.652" fwhm="0.0240983" res="21387.8" algo="Sum"/><pk mz="515.47095062" i="804.677" sn="3.16976" a="16.5215" fwhm="0.0310787" res="16586" algo="Sum"/><pk mz="515.51192570" i="696.608" sn="2.7441" a="22.3379" fwhm="0.0322549" res="15982.4" algo="Sum"/><pk mz="516.30300668" i="3096.81" sn="12.1449" a="104.221" fwhm="0.0264237" res="19539.4" algo="Sum"/><pk mz="516.36947545" i="657.404" sn="2.57817" a="14.696" fwhm="0.0358471" res="14404.8" algo="Sum"/><pk mz="516.41355913" i="9116.84" sn="35.7514" a="254.477" fwhm="0.0243347" res="21221.3" algo="Sum"/><pk mz="516.65215741" i="644.71" sn="2.52633" a="21.1818" fwhm="0.0271097" res="19057.8" algo="Sum"/><pk mz="516.74091060" i="1070.6" sn="4.19487" a="34.5997" fwhm="0.0286001" res="18067.8" algo="Sum"/><pk mz="516.82598565" i="560.964" sn="2.19534" a="10.5382" fwhm="0.0267837" res="19296.3" algo="Sum"/><pk mz="516.86648008" i="576.036" sn="2.2531" a="21.5867" fwhm="0.044168" res="11702.3" algo="Sum"/><pk mz="517.30908914" i="1400.16" sn="5.47062" a="51.1546" fwhm="0.0412046" res="12554.7" algo="Sum"/><pk mz="517.36735601" i="2867.95" sn="11.2074" a="105.979" fwhm="0.0393043" res="13163.1" algo="Sum"/><pk mz="517.41247012" i="2802.23" sn="10.9494" a="102.06" fwhm="0.0376019" res="13760.3" algo="Sum"/><pk mz="518.31936272" i="131225" sn="510.823" a="3150.59" fwhm="0.0209335" res="24760.3" algo="Sum"/><pk mz="518.73879212" i="1514.42" sn="5.88638" a="43.4146" fwhm="0.025579" res="20279.9" algo="Sum"/><pk mz="518.78474357" i="523.344" sn="2.03451" a="16.9381" fwhm="0.0433481" res="11967.9" algo="Sum"/><pk mz="518.82743888" i="491.424" sn="1.91034" a="14.0892" fwhm="0.0611063" res="8490.58" algo="Sum"/><pk mz="518.85780433" i="595.629" sn="2.31541" a="14.4103" fwhm="0.032184" res="16121.6" algo="Sum"/><pk mz="518.92163495" i="1019.2" sn="3.96141" a="35.7527" fwhm="0.0328166" res="15812.8" algo="Sum"/><pk mz="519.13783903" i="512.574" sn="1.99095" a="18.9053" fwhm="0.0311968" res="16640.7" algo="Sum"/><pk mz="519.32243634" i="35238.9" sn="136.827" a="967.917" fwhm="0.0237384" res="21876.9" algo="Sum"/><pk mz="519.39478949" i="1106.88" sn="4.29899" a="30.3042" fwhm="0.0371876" res="13966.9" algo="Sum"/><pk mz="520.27965092" i="685.257" sn="2.64832" a="19.4082" fwhm="0.0351931" res="14783.6" algo="Sum"/><pk mz="520.33551016" i="30719.2" sn="118.729" a="911.54" fwhm="0.026041" res="19981.4" algo="Sum"/><pk mz="520.73572126" i="886.293" sn="3.42216" a="29.077" fwhm="0.0314206" res="16573.1" algo="Sum"/><pk mz="520.77981967" i="683.164" sn="2.63784" a="21.3702" fwhm="0.0405634" res="12838.7" algo="Sum"/><pk mz="520.81818631" i="966.099" sn="3.73032" a="30.1636" fwhm="0.0399704" res="13030.1" algo="Sum"/><pk mz="520.91967256" i="817.431" sn="3.15701" a="30.1982" fwhm="0.0420256" res="12395.3" algo="Sum"/><pk mz="521.26860141" i="957.014" sn="3.69027" a="53.6077" fwhm="0.0645986" res="8069.35" algo="Sum"/><pk mz="521.33986575" i="9024.07" sn="34.7661" a="281.525" fwhm="0.0273652" res="19051.2" algo="Sum"/><pk mz="521.37426177" i="2494.67" sn="9.6039" a="70.6925" fwhm="0.0316817" res="16456.6" algo="Sum"/><pk mz="522.26041885" i="530.889" sn="2.03942" a="30.04" fwhm="0.0598133" res="8731.51" algo="Sum"/><pk mz="522.35197623" i="16463.9" sn="63.2326" a="499.757" fwhm="0.0252418" res="20693.9" algo="Sum"/><pk mz="522.59551763" i="1046.65" sn="4.01984" a="35.3994" fwhm="0.0264699" res="19743" algo="Sum"/><pk mz="522.68728311" i="626.764" sn="2.40688" a="20.8758" fwhm="0.0296266" res="17642.5" algo="Sum"/><pk mz="522.77872974" i="572.312" sn="2.19723" a="15.8156" fwhm="0.0362467" res="14422.8" algo="Sum"/><pk mz="522.81485732" i="598.039" sn="2.29642" a="21.609" fwhm="0.0424689" res="12310.5" algo="Sum"/><pk mz="522.86629700" i="793.032" sn="3.04566" a="30.9202" fwhm="0.0406978" res="12847.5" algo="Sum"/><pk mz="522.93345387" i="527.546" sn="2.02585" a="23.2208" fwhm="0.0564887" res="9257.31" algo="Sum"/><pk mz="523.29566360" i="1706.49" sn="6.54312" a="75.2532" fwhm="0.05519" res="9481.7" algo="Sum"/><pk mz="523.35597751" i="5376.42" sn="20.6146" a="209.328" fwhm="0.030945" res="16912.4" algo="Sum"/><pk mz="524.27276891" i="1175.12" sn="4.5003" a="46.4537" fwhm="0.042737" res="12267.4" algo="Sum"/><pk mz="524.30039463" i="826.309" sn="3.16427" a="18.372" fwhm="0.0347585" res="15084.1" algo="Sum"/><pk mz="524.36800375" i="26003.4" sn="99.5683" a="745.818" fwhm="0.0248501" res="21101.2" algo="Sum"/><pk mz="524.68467756" i="992.526" sn="3.80002" a="32.3695" fwhm="0.0273901" res="19156" algo="Sum"/><pk mz="524.85818727" i="672.38" sn="2.57355" a="35.4807" fwhm="0.0404211" res="12984.8" algo="Sum"/><pk mz="525.28723733" i="2770.9" sn="10.6053" a="102.344" fwhm="0.042964" res="12226.2" algo="Sum"/><pk mz="525.33893636" i="2324.75" sn="8.89662" a="51.5521" fwhm="0.0317901" res="16525.2" algo="Sum"/><pk mz="525.37108925" i="8659.97" sn="33.1345" a="279.498" fwhm="0.0271207" res="19371.6" algo="Sum"/><pk mz="526.29030174" i="1595.72" sn="6.09523" a="59.239" fwhm="0.0339915" res="15483" algo="Sum"/><pk mz="526.33214768" i="1015.05" sn="3.87722" a="28.5622" fwhm="0.0407153" res="12927.1" algo="Sum"/><pk mz="526.37305574" i="1851.07" sn="7.0706" a="66.7636" fwhm="0.033997" res="15482.9" algo="Sum"/><pk mz="526.68074855" i="897.032" sn="3.42477" a="26.6299" fwhm="0.027499" res="19152.7" algo="Sum"/><pk mz="526.77041572" i="1507.94" sn="5.75714" a="54.7488" fwhm="0.0295215" res="17843.6" algo="Sum"/><pk mz="526.85201685" i="593.663" sn="2.26653" a="24.2891" fwhm="0.0355095" res="14836.9" algo="Sum"/><pk mz="527.15597182" i="494.576" sn="1.88275" a="21.3201" fwhm="0.0355338" res="14835.3" algo="Sum"/><pk mz="527.33045163" i="1344.61" sn="5.11795" a="47.221" fwhm="0.0453295" res="11633.3" algo="Sum"/><pk mz="527.37823040" i="851.536" sn="3.24176" a="44.3531" fwhm="0.0551257" res="9566.83" algo="Sum"/><pk mz="528.30881315" i="514.622" sn="1.95379" a="17.7314" fwhm="0.0447099" res="11816.4" algo="Sum"/><pk mz="528.33706923" i="638.766" sn="2.42495" a="22.2505" fwhm="0.0385993" res="13687.7" algo="Sum"/><pk mz="528.76719071" i="1725.08" sn="6.53572" a="57.1907" fwhm="0.0312002" res="16947.6" algo="Sum"/><pk mz="528.80918692" i="672.562" sn="2.54543" a="19.4317" fwhm="0.0371666" res="14228.1" algo="Sum"/><pk mz="528.88590275" i="878.743" sn="3.32298" a="35.7144" fwhm="0.0409299" res="12921.7" algo="Sum"/><pk mz="528.94711074" i="524.032" sn="1.98222" a="25.7793" fwhm="0.0498458" res="10611.7" algo="Sum"/><pk mz="529.34310517" i="1411.75" sn="5.33781" a="44.6024" fwhm="0.0423879" res="12488.1" algo="Sum"/><pk mz="529.37504122" i="810.981" sn="3.0663" a="13.9462" fwhm="0.0427055" res="12395.9" algo="Sum"/><pk mz="529.40306301" i="799.956" sn="3.02462" a="28.5496" fwhm="0.0392629" res="13483.6" algo="Sum"/><pk mz="529.49161830" i="757.126" sn="2.86275" a="23.2722" fwhm="0.0349346" res="15156.7" algo="Sum"/><pk mz="529.52803918" i="761.313" sn="2.87851" a="21.821" fwhm="0.0319263" res="16586" algo="Sum"/><pk mz="530.32051826" i="789.295" sn="2.97405" a="22.5207" fwhm="0.0287126" res="18470" algo="Sum"/><pk mz="530.35340885" i="1249.9" sn="4.70885" a="53.1724" fwhm="0.0398031" res="13324.4" algo="Sum"/><pk mz="530.76547905" i="996.424" sn="3.7394" a="38.9842" fwhm="0.0295739" res="17947.1" algo="Sum"/><pk mz="530.80710660" i="643.856" sn="2.41631" a="17.255" fwhm="0.0408881" res="12981.9" algo="Sum"/><pk mz="530.84618336" i="836.002" sn="3.13724" a="23.3975" fwhm="0.0344264" res="15419.8" algo="Sum"/><pk mz="530.87960324" i="725.111" sn="2.72109" a="27.4611" fwhm="0.0441372" res="12027.9" algo="Sum"/><pk mz="530.97319301" i="531.37" sn="1.99358" a="28.7305" fwhm="0.0614018" res="8647.52" algo="Sum"/><pk mz="531.25574046" i="888.762" sn="3.33277" a="46.0256" fwhm="0.0436141" res="12180.8" algo="Sum"/><pk mz="531.34481918" i="1965.29" sn="7.36968" a="68.4041" fwhm="0.0470035" res="11304.4" algo="Sum"/><pk mz="531.40407148" i="6423.63" sn="24.0872" a="226.866" fwhm="0.0284636" res="18669.6" algo="Sum"/><pk mz="531.47455622" i="555.712" sn="2.08369" a="13.1876" fwhm="0.0363677" res="14613.9" algo="Sum"/><pk mz="531.50472979" i="613.481" sn="2.29983" a="24.6712" fwhm="0.0474087" res="11211.1" algo="Sum"/><pk mz="532.27907853" i="905.892" sn="3.38454" a="35.8435" fwhm="0.0462375" res="11511.8" algo="Sum"/><pk mz="532.33560341" i="3141.96" sn="11.7376" a="116.713" fwhm="0.0313924" res="16957.5" algo="Sum"/><pk mz="532.40772389" i="2283.46" sn="8.52096" a="73.5048" fwhm="0.035522" res="14988.1" algo="Sum"/><pk mz="532.43287523" i="2214.92" sn="8.25988" a="71.1705" fwhm="0.0316727" res="16810.5" algo="Sum"/><pk mz="532.71504523" i="1023.98" sn="3.80901" a="32.8287" fwhm="0.0284045" res="18754.6" algo="Sum"/><pk mz="532.80136320" i="538.56" sn="2.00312" a="23.6397" fwhm="0.050647" res="10519.9" algo="Sum"/><pk mz="532.89530924" i="794.427" sn="2.9545" a="38.8623" fwhm="0.0462371" res="11525.3" algo="Sum"/><pk mz="533.28380585" i="661.879" sn="2.45937" a="27.499" fwhm="0.04909" res="10863.4" algo="Sum"/><pk mz="533.34011160" i="2621.87" sn="9.74212" a="123.815" fwhm="0.0346087" res="15410.6" algo="Sum"/><pk mz="533.40651918" i="991.652" sn="3.6806" a="25.2479" fwhm="0.0364338" res="14640.4" algo="Sum"/><pk mz="533.43946595" i="1124.61" sn="4.1735" a="40.4197" fwhm="0.0454397" res="11739.5" algo="Sum"/><pk mz="534.29238297" i="25322" sn="93.6788" a="715.221" fwhm="0.0256379" res="20839.9" algo="Sum"/><pk mz="534.71233832" i="1589.56" sn="5.87754" a="48.241" fwhm="0.0263229" res="20313.6" algo="Sum"/><pk mz="534.80776802" i="540.629" sn="1.99893" a="24.428" fwhm="0.0480423" res="11132" algo="Sum"/><pk mz="534.89281765" i="1263.23" sn="4.67038" a="54.2306" fwhm="0.0381407" res="14024.2" algo="Sum"/><pk mz="535.29554284" i="7484.34" sn="27.6697" a="246.031" fwhm="0.0270579" res="19783.3" algo="Sum"/><pk mz="535.37571325" i="2892.54" sn="10.6937" a="119.888" fwhm="0.0312972" res="17106.2" algo="Sum"/><pk mz="535.46430324" i="520.414" sn="1.9237" a="18.0379" fwhm="0.0405301" res="13211.5" algo="Sum"/><pk mz="536.29406237" i="3224.66" sn="11.9146" a="116.574" fwhm="0.0307143" res="17460.7" algo="Sum"/><pk mz="536.37978545" i="1200.53" sn="4.43571" a="47.0076" fwhm="0.0350356" res="15309.6" algo="Sum"/><pk mz="536.70949810" i="1098.66" sn="4.05473" a="36.5712" fwhm="0.0299236" res="17936" algo="Sum"/><pk mz="536.79895860" i="1869" sn="6.89774" a="62.2384" fwhm="0.0299831" res="17903.4" algo="Sum"/><pk mz="536.89027384" i="1031.12" sn="3.80461" a="42.5273" fwhm="0.0458124" res="11719.3" algo="Sum"/><pk mz="537.29884833" i="1469.09" sn="5.42035" a="60.8019" fwhm="0.0603089" res="8909.12" algo="Sum"/><pk mz="537.39235205" i="488000" sn="1800.53" a="9388.19" fwhm="0.0163289" res="32910.6" algo="Sum"/><pk mz="538.29627779" i="714.204" sn="2.62939" a="24.6734" fwhm="0.0451667" res="11918" algo="Sum"/><pk mz="538.39524638" i="145621" sn="536.167" a="3526.35" fwhm="0.0214051" res="25152.6" algo="Sum"/><pk mz="538.70842087" i="539.59" sn="1.98546" a="20.1586" fwhm="0.0494239" res="10899.8" algo="Sum"/><pk mz="538.79690326" i="1821.94" sn="6.70245" a="62.7188" fwhm="0.0300461" res="17932.3" algo="Sum"/><pk mz="538.83899969" i="842.667" sn="3.09996" a="25.1234" fwhm="0.0435048" res="12385.7" algo="Sum"/><pk mz="538.88245519" i="596.585" sn="2.19424" a="19.78" fwhm="0.0457753" res="11772.3" algo="Sum"/><pk mz="538.97924511" i="615.986" sn="2.26545" a="28.3803" fwhm="0.0421788" res="12778.4" algo="Sum"/><pk mz="539.28466643" i="1013.15" sn="3.72497" a="42.0127" fwhm="0.0469118" res="11495.7" algo="Sum"/><pk mz="539.39384314" i="40457.9" sn="148.773" a="1298.41" fwhm="0.0276601" res="19500.8" algo="Sum"/><pk mz="540.30184124" i="750.937" sn="2.75414" a="36.7074" fwhm="0.0516374" res="10463.4" algo="Sum"/><pk mz="540.39389230" i="9274.94" sn="34.0172" a="312.611" fwhm="0.0293288" res="18425.4" algo="Sum"/><pk mz="540.49643467" i="627.967" sn="2.30318" a="23.7532" fwhm="0.0289599" res="18663.6" algo="Sum"/><pk mz="540.65847346" i="679.907" sn="2.49274" a="23.6252" fwhm="0.0300788" res="17974.7" algo="Sum"/><pk mz="540.79438332" i="897.846" sn="3.28891" a="35.9421" fwhm="0.0482227" res="11214.5" algo="Sum"/><pk mz="540.83719344" i="850.559" sn="3.11514" a="30.715" fwhm="0.0402313" res="13443.2" algo="Sum"/><pk mz="541.11821921" i="944.615" sn="3.45872" a="42.0974" fwhm="0.031877" res="16975.2" algo="Sum"/><pk mz="541.25913449" i="1611.84" sn="5.90016" a="63.966" fwhm="0.0335413" res="16137.1" algo="Sum"/><pk mz="541.29133102" i="962.279" sn="3.52283" a="16.3223" fwhm="0.018351" res="29496.5" algo="Sum"/><pk mz="541.33481214" i="1212.76" sn="4.43982" a="61.3509" fwhm="0.0552785" res="9792.86" algo="Sum"/><pk mz="541.39113066" i="2573.08" sn="9.41772" a="107.249" fwhm="0.0386215" res="14017.9" algo="Sum"/><pk mz="541.49493621" i="504.825" sn="1.84695" a="17.2077" fwhm="0.0489516" res="11061.9" algo="Sum"/><pk mz="542.11734858" i="496.451" sn="1.80865" a="17.2581" fwhm="0.0368072" res="14728.6" algo="Sum"/><pk mz="542.26455933" i="564.619" sn="2.057" a="15.6535" fwhm="0.0334524" res="16210" algo="Sum"/><pk mz="542.31824213" i="37220.3" sn="135.6" a="1035.94" fwhm="0.0245888" res="22055.5" algo="Sum"/><pk mz="542.38358747" i="1123.65" sn="4.09365" a="57.6268" fwhm="0.0388864" res="13947.9" algo="Sum"/><pk mz="542.65550250" i="690.414" sn="2.51522" a="23.8095" fwhm="0.0260865" res="20802.1" algo="Sum"/><pk mz="542.74396516" i="1479.83" sn="5.3901" a="52.2391" fwhm="0.0313649" res="17304.2" algo="Sum"/><pk mz="542.78573781" i="516.341" sn="1.88066" a="8.44373" fwhm="0.0183764" res="29537.1" algo="Sum"/><pk mz="542.82913818" i="668.507" sn="2.43464" a="28.3937" fwhm="0.0552209" res="9830.15" algo="Sum"/><pk mz="542.92340723" i="591.624" sn="2.15431" a="27.8282" fwhm="0.038152" res="14230.5" algo="Sum"/><pk mz="543.11740527" i="494.196" sn="1.79875" a="24.6289" fwhm="0.0447908" res="12125.6" algo="Sum"/><pk mz="543.26147950" i="566.072" sn="2.05894" a="22.9965" fwhm="0.0408548" res="13297.4" algo="Sum"/><pk mz="543.32167953" i="11383.3" sn="41.4007" a="369.301" fwhm="0.0269242" res="20179.6" algo="Sum"/><pk mz="543.39200485" i="1011.88" sn="3.68047" a="34.3662" fwhm="0.0449899" res="12078.1" algo="Sum"/><pk mz="543.44236082" i="778.554" sn="2.82995" a="24.9608" fwhm="0.0347055" res="15658.7" algo="Sum"/><pk mz="543.50681403" i="577.771" sn="2.09774" a="17.3822" fwhm="0.0404797" res="13426.6" algo="Sum"/><pk mz="543.54373063" i="546.86" sn="1.98391" a="15.5471" fwhm="0.0337139" res="16122.2" algo="Sum"/><pk mz="544.33405762" i="28390.8" sn="102.819" a="821.271" fwhm="0.0256875" res="21190.7" algo="Sum"/><pk mz="544.74102298" i="1855.72" sn="6.71365" a="60.2815" fwhm="0.0274217" res="19865.3" algo="Sum"/><pk mz="544.78788668" i="529.547" sn="1.91583" a="11.3162" fwhm="0.0276153" res="19727.7" algo="Sum"/><pk mz="544.82780612" i="615.977" sn="2.22852" a="27.1203" fwhm="0.0644376" res="8455.12" algo="Sum"/><pk mz="544.91268551" i="683.341" sn="2.47208" a="39.0262" fwhm="0.0530767" res="10266.5" algo="Sum"/><pk mz="545.33757372" i="9189.9" sn="33.1593" a="300.107" fwhm="0.0282117" res="19330.2" algo="Sum"/><pk mz="545.41888909" i="7427.75" sn="26.7533" a="253.517" fwhm="0.0267935" res="20356.4" algo="Sum"/><pk mz="545.48883382" i="590.139" sn="2.12527" a="12.3995" fwhm="0.0276333" res="19740.3" algo="Sum"/><pk mz="546.34914726" i="33357.6" sn="119.995" a="961.347" fwhm="0.0252811" res="21611" algo="Sum"/><pk mz="546.42217131" i="2831.68" sn="10.1862" a="109.323" fwhm="0.0339387" res="16100.3" algo="Sum"/><pk mz="546.73818459" i="1078.59" sn="3.87864" a="36.0231" fwhm="0.0330363" res="16549.6" algo="Sum"/><pk mz="546.77797894" i="518.294" sn="1.86396" a="14.122" fwhm="0.0403613" res="13547.1" algo="Sum"/><pk mz="546.82731580" i="2085.5" sn="7.50059" a="79.5166" fwhm="0.030019" res="18216.1" algo="Sum"/><pk mz="546.90943162" i="564.913" sn="2.03164" a="27.1892" fwhm="0.0636329" res="8594.76" algo="Sum"/><pk mz="547.22687299" i="626.444" sn="2.25048" a="25.4639" fwhm="0.0411133" res="13310.2" algo="Sum"/><pk mz="547.35305769" i="10445.8" sn="37.5183" a="386.461" fwhm="0.0295836" res="18501.9" algo="Sum"/><pk mz="547.42246981" i="1394.33" sn="5.00802" a="50.1485" fwhm="0.0415326" res="13180.5" algo="Sum"/><pk mz="547.46331373" i="562.201" sn="2.01906" a="20.1068" fwhm="0.048794" res="11219.9" algo="Sum"/><pk mz="548.27247882" i="1093.05" sn="3.92101" a="36.3553" fwhm="0.036411" res="15057.9" algo="Sum"/><pk mz="548.31071479" i="955.124" sn="3.42672" a="27.4633" fwhm="0.0415566" res="13194.3" algo="Sum"/><pk mz="548.35714150" i="2653.34" sn="9.51957" a="114.563" fwhm="0.0359863" res="15237.9" algo="Sum"/><pk mz="548.42374929" i="506.447" sn="1.81669" a="18.6524" fwhm="0.0442689" res="12388.5" algo="Sum"/><pk mz="548.69096536" i="625.135" sn="2.24156" a="22.7356" fwhm="0.0350048" res="15674.7" algo="Sum"/><pk mz="548.73786965" i="490.473" sn="1.75826" a="17.1018" fwhm="0.0441406" res="12431.6" algo="Sum"/><pk mz="548.82430449" i="1645.62" sn="5.89716" a="58.2972" fwhm="0.0315467" res="17397.2" algo="Sum"/><pk mz="548.86719759" i="732.534" sn="2.62503" a="25.9755" fwhm="0.0473849" res="11583.2" algo="Sum"/><pk mz="548.90261065" i="530.224" sn="1.90001" a="14.0755" fwhm="0.0359791" res="15256.1" algo="Sum"/><pk mz="549.27442474" i="781.257" sn="2.80068" a="32.2486" fwhm="0.0582733" res="9425.83" algo="Sum"/><pk mz="549.31607453" i="924.954" sn="3.316" a="32.8146" fwhm="0.050838" res="10805.2" algo="Sum"/><pk mz="549.36336554" i="1018.51" sn="3.65061" a="46.7865" fwhm="0.0586363" res="9368.99" algo="Sum"/><pk mz="549.40766845" i="1396.57" sn="5.0048" a="48.0981" fwhm="0.0447641" res="12273.4" algo="Sum"/><pk mz="549.44911784" i="598.722" sn="2.14547" a="17.6369" fwhm="0.0416" res="13207.9" algo="Sum"/><pk mz="549.48329832" i="585.114" sn="2.09666" a="17.3713" fwhm="0.0429242" res="12801.2" algo="Sum"/><pk mz="549.78625622" i="596.012" sn="2.13365" a="25.0063" fwhm="0.0440707" res="12475.1" algo="Sum"/><pk mz="550.28687473" i="758.853" sn="2.71392" a="33.0182" fwhm="0.041192" res="13359.1" algo="Sum"/><pk mz="550.33027631" i="500.754" sn="1.79075" a="11.8628" fwhm="0.0370074" res="14870.8" algo="Sum"/><pk mz="550.38237452" i="685.686" sn="2.45209" a="28.9332" fwhm="0.0548641" res="10031.7" algo="Sum"/><pk mz="550.41008961" i="628.693" sn="2.24808" a="20.7343" fwhm="0.0388799" res="14156.7" algo="Sum"/><pk mz="550.62484665" i="888.787" sn="3.17773" a="34.0548" fwhm="0.032175" res="17113.4" algo="Sum"/><pk mz="550.68586820" i="914.92" sn="3.27066" a="30.4602" fwhm="0.0267361" res="20597.1" algo="Sum"/><pk mz="550.78952152" i="564.191" sn="2.01669" a="20.7923" fwhm="0.0480866" res="11454.1" algo="Sum"/><pk mz="550.81957422" i="661.408" sn="2.36419" a="21.6692" fwhm="0.0442015" res="12461.5" algo="Sum"/><pk mz="550.86664734" i="961.32" sn="3.43441" a="52.6732" fwhm="0.0538494" res="10229.8" algo="Sum"/><pk mz="551.29137619" i="627.072" sn="2.23607" a="21.324" fwhm="0.0248583" res="22177.4" algo="Sum"/><pk mz="551.35110357" i="2887.8" sn="10.2974" a="125.871" fwhm="0.0351759" res="15674.1" algo="Sum"/><pk mz="551.40309233" i="1383.45" sn="4.9333" a="50.7802" fwhm="0.0486975" res="11323" algo="Sum"/><pk mz="552.35357564" i="1175.42" sn="4.18385" a="44.6994" fwhm="0.0356446" res="15496.1" algo="Sum"/><pk mz="552.40811414" i="703.159" sn="2.50286" a="26.3958" fwhm="0.0509806" res="10835.6" algo="Sum"/><pk mz="552.68372228" i="803.165" sn="2.85808" a="26.9452" fwhm="0.029217" res="18916.5" algo="Sum"/><pk mz="552.77262473" i="1845.32" sn="6.55501" a="62.8904" fwhm="0.0303079" res="18238.6" algo="Sum"/><pk mz="552.86223177" i="818.953" sn="2.90783" a="33.8079" fwhm="0.0541871" res="10202.8" algo="Sum"/><pk mz="553.27518062" i="736.846" sn="2.61589" a="15.7233" fwhm="0.0278295" res="19880.9" algo="Sum"/><pk mz="553.36670779" i="254854" sn="904.762" a="6981.46" fwhm="0.0232031" res="23848.8" algo="Sum"/><pk mz="553.45323913" i="7239.7" sn="25.7018" a="260.06" fwhm="0.039106" res="14152.7" algo="Sum"/><pk mz="554.31359968" i="671.899" sn="2.37726" a="26.662" fwhm="0.0457709" res="12110.6" algo="Sum"/><pk mz="554.36953274" i="83366.5" sn="294.937" a="2682.79" fwhm="0.0278726" res="19889.4" algo="Sum"/><pk mz="554.45706100" i="3309.87" sn="11.712" a="133.14" fwhm="0.0388459" res="14273.2" algo="Sum"/><pk mz="554.76986911" i="2033.11" sn="7.17837" a="66.2097" fwhm="0.0300504" res="18461.3" algo="Sum"/><pk mz="554.85921664" i="772.294" sn="2.72699" a="26.9362" fwhm="0.0431984" res="12844.5" algo="Sum"/><pk mz="554.89370300" i="943.429" sn="3.33128" a="29.2538" fwhm="0.0405439" res="13686.2" algo="Sum"/><pk mz="554.94465286" i="720.006" sn="2.54224" a="29.658" fwhm="0.0529225" res="10486" algo="Sum"/><pk mz="555.28981752" i="726.769" sn="2.56528" a="27.2402" fwhm="0.0440308" res="12611.4" algo="Sum"/><pk mz="555.36591506" i="41172.3" sn="145.326" a="1449.39" fwhm="0.030029" res="18494.3" algo="Sum"/><pk mz="555.45849370" i="1055.1" sn="3.72446" a="33.9312" fwhm="0.0391838" res="14175.7" algo="Sum"/><pk mz="555.50511895" i="923.726" sn="3.25996" a="29.9295" fwhm="0.0339106" res="16381.5" algo="Sum"/><pk mz="556.29697811" i="527.208" sn="1.85802" a="29.0936" fwhm="0.046567" res="11946.2" algo="Sum"/><pk mz="556.36691536" i="11316.6" sn="39.8743" a="403.815" fwhm="0.0308231" res="18050.3" algo="Sum"/><pk mz="556.63558936" i="538.018" sn="1.89219" a="17.2148" fwhm="0.0299975" res="18556.1" algo="Sum"/><pk mz="556.76612944" i="1101.47" sn="3.8739" a="38.3324" fwhm="0.0363291" res="15325.6" algo="Sum"/><pk mz="556.85592092" i="2023.01" sn="7.11599" a="66.1523" fwhm="0.030802" res="18078.6" algo="Sum"/><pk mz="556.89058260" i="885.507" sn="3.11472" a="29.8015" fwhm="0.0397973" res="13993.2" algo="Sum"/><pk mz="557.09080548" i="1271.48" sn="4.47175" a="48.007" fwhm="0.0304487" res="18296" algo="Sum"/><pk mz="557.30331865" i="786.83" sn="2.76664" a="35.0302" fwhm="0.0658961" res="8457.3" algo="Sum"/><pk mz="557.36756120" i="3278.44" sn="11.5235" a="144.924" fwhm="0.0378346" res="14731.7" algo="Sum"/><pk mz="557.43314724" i="1122.41" sn="3.94364" a="48.8552" fwhm="0.0390358" res="14280.1" algo="Sum"/><pk mz="557.52213126" i="752.939" sn="2.64548" a="25.5495" fwhm="0.0393399" res="14171.9" algo="Sum"/><pk mz="557.55883528" i="657.429" sn="2.30991" a="22.5313" fwhm="0.0373453" res="14929.8" algo="Sum"/><pk mz="558.09141171" i="637.188" sn="2.23782" a="25.7464" fwhm="0.0312251" res="17873.2" algo="Sum"/><pk mz="558.29152665" i="7527.39" sn="26.39" a="234.882" fwhm="0.0268928" res="20759.9" algo="Sum"/><pk mz="558.36838194" i="931.914" sn="3.26716" a="48.1647" fwhm="0.0618359" res="9029.85" algo="Sum"/><pk mz="558.43709029" i="506.197" sn="1.77438" a="19.0885" fwhm="0.0352022" res="15863.7" algo="Sum"/><pk mz="558.71853036" i="898.999" sn="3.15067" a="31.4464" fwhm="0.0365443" res="15288.8" algo="Sum"/><pk mz="558.76169262" i="540.777" sn="1.89558" a="17.3363" fwhm="0.0466121" res="11987.5" algo="Sum"/><pk mz="558.79750033" i="556.336" sn="1.95006" a="21.122" fwhm="0.0446713" res="12509.1" algo="Sum"/><pk mz="558.85205243" i="1041.32" sn="3.65032" a="36.3893" fwhm="0.041305" res="13529.9" algo="Sum"/><pk mz="558.89292341" i="694.364" sn="2.43408" a="27.7953" fwhm="0.0527027" res="10604.6" algo="Sum"/><pk mz="559.08652640" i="585.486" sn="2.05165" a="25.4441" fwhm="0.0424683" res="13164.8" algo="Sum"/><pk mz="559.29555265" i="2758.14" sn="9.66529" a="113.199" fwhm="0.0346323" res="16149.5" algo="Sum"/><pk mz="559.38114506" i="972.801" sn="3.40896" a="60.5921" fwhm="0.0766875" res="7294.29" algo="Sum"/><pk mz="559.43190806" i="600.199" sn="2.10326" a="22.1938" fwhm="0.0513042" res="10904.2" algo="Sum"/><pk mz="559.47342129" i="537.067" sn="1.88203" a="15.8919" fwhm="0.0419776" res="13327.9" algo="Sum"/><pk mz="559.51782349" i="704.703" sn="2.46917" a="39.9773" fwhm="0.0611712" res="9146.75" algo="Sum"/><pk mz="560.30591206" i="4620.98" sn="16.1901" a="167.567" fwhm="0.0314416" res="17820.5" algo="Sum"/><pk mz="560.36396881" i="674.305" sn="2.36314" a="21.007" fwhm="0.0438879" res="12768.1" algo="Sum"/><pk mz="560.50142271" i="506.082" sn="1.77261" a="20.3539" fwhm="0.0493138" res="11366" algo="Sum"/><pk mz="560.71441705" i="1087.83" sn="3.80734" a="36.9188" fwhm="0.0330541" res="16963.5" algo="Sum"/><pk mz="560.76375196" i="570.941" sn="1.99825" a="23.4677" fwhm="0.0528987" res="10600.7" algo="Sum"/><pk mz="560.80481518" i="589.739" sn="2.06402" a="21.6643" fwhm="0.0481436" res="11648.6" algo="Sum"/><pk mz="560.84253277" i="528.405" sn="1.84901" a="14.0013" fwhm="0.0326892" res="17156.8" algo="Sum"/><pk mz="560.88341308" i="629.704" sn="2.20342" a="28.9497" fwhm="0.0444756" res="12611" algo="Sum"/><pk mz="561.31266133" i="1971.93" sn="6.90299" a="80.4135" fwhm="0.0408773" res="13731.6" algo="Sum"/><pk mz="561.39797479" i="2384.84" sn="8.34842" a="131.414" fwhm="0.0475396" res="11809.1" algo="Sum"/><pk mz="561.48259445" i="544.834" sn="1.90724" a="20.0871" fwhm="0.0470481" res="11934.2" algo="Sum"/><pk mz="562.32244804" i="6638.78" sn="23.2075" a="238.349" fwhm="0.029296" res="19194.5" algo="Sum"/><pk mz="562.40157266" i="940.563" sn="3.28842" a="43.5738" fwhm="0.0546443" res="10292" algo="Sum"/><pk mz="562.56368373" i="1108.99" sn="3.87484" a="44.6162" fwhm="0.0345026" res="16304.9" algo="Sum"/><pk mz="562.71327742" i="669.731" sn="2.33956" a="24.0208" fwhm="0.0449602" res="12515.8" algo="Sum"/><pk mz="562.76125565" i="629.026" sn="2.19725" a="19.4196" fwhm="0.0417909" res="13466.1" algo="Sum"/><pk mz="562.80015810" i="2123.8" sn="7.41866" a="71.5381" fwhm="0.0304748" res="18467.7" algo="Sum"/><pk mz="562.84387070" i="558.532" sn="1.95101" a="14.6321" fwhm="0.0374258" res="15038.9" algo="Sum"/><pk mz="562.87998178" i="598.299" sn="2.08992" a="17.7333" fwhm="0.0421051" res="13368.4" algo="Sum"/><pk mz="563.32595424" i="2417.02" sn="8.44126" a="121.48" fwhm="0.0371997" res="15143.3" algo="Sum"/><pk mz="563.42118118" i="996.711" sn="3.48115" a="38.0806" fwhm="0.0577685" res="9753.08" algo="Sum"/><pk mz="563.45971405" i="642.08" sn="2.24247" a="20.3977" fwhm="0.0443892" res="12693.6" algo="Sum"/><pk mz="563.56669868" i="555.547" sn="1.9401" a="19.5618" fwhm="0.0326924" res="17238.5" algo="Sum"/><pk mz="564.30777699" i="1827.04" sn="6.36011" a="100.14" fwhm="0.0472712" res="11937.7" algo="Sum"/><pk mz="564.42332832" i="500.738" sn="1.74337" a="23.0413" fwhm="0.0591038" res="9549.7" algo="Sum"/><pk mz="564.66631024" i="526.923" sn="1.83351" a="19.9582" fwhm="0.0337148" res="16748.3" algo="Sum"/><pk mz="564.75668942" i="527.922" sn="1.83558" a="15.6595" fwhm="0.0404185" res="13972.7" algo="Sum"/><pk mz="564.79822741" i="1613.73" sn="5.60991" a="60.1173" fwhm="0.0346146" res="16316.8" algo="Sum"/><pk mz="564.84073378" i="538.979" sn="1.87387" a="13.8328" fwhm="0.0374922" res="15065.6" algo="Sum"/><pk mz="564.88470093" i="585.498" sn="2.03567" a="24.9039" fwhm="0.0560833" res="10072.3" algo="Sum"/><pk mz="564.96965669" i="538.579" sn="1.87259" a="21.3386" fwhm="0.0397622" res="14208.7" algo="Sum"/><pk mz="565.30626075" i="962.427" sn="3.34463" a="37.9897" fwhm="0.0515728" res="10961.3" algo="Sum"/><pk mz="565.42164234" i="6778.38" sn="23.5491" a="234.211" fwhm="0.0293399" res="19271.4" algo="Sum"/><pk mz="566.31735521" i="10979" sn="38.046" a="350.939" fwhm="0.0277067" res="20439.7" algo="Sum"/><pk mz="566.38078363" i="686.013" sn="2.37726" a="15.8642" fwhm="0.0281573" res="20114.9" algo="Sum"/><pk mz="566.42452217" i="2855.85" sn="9.89512" a="106.351" fwhm="0.0296249" res="19119.9" algo="Sum"/><pk mz="566.66533934" i="819.296" sn="2.8395" a="30.9022" fwhm="0.034847" res="16261.5" algo="Sum"/><pk mz="566.79275757" i="749.124" sn="2.59624" a="26.7424" fwhm="0.0503891" res="11248.3" algo="Sum"/><pk mz="566.88408418" i="1759.32" sn="6.0966" a="73.8892" fwhm="0.0303498" res="18678.4" algo="Sum"/><pk mz="567.32318604" i="4600.01" sn="15.9172" a="130.028" fwhm="0.031692" res="17901.2" algo="Sum"/><pk mz="567.41488405" i="1455.28" sn="5.0363" a="79.9393" fwhm="0.0607658" res="9337.73" algo="Sum"/><pk mz="568.33433109" i="7019.57" sn="24.2236" a="273.043" fwhm="0.0319889" res="17766.6" algo="Sum"/><pk mz="568.41564066" i="795.916" sn="2.74649" a="34.5948" fwhm="0.0578725" res="9821.86" algo="Sum"/><pk mz="568.66490541" i="723.551" sn="2.49585" a="25.6604" fwhm="0.0307802" res="18475" algo="Sum"/><pk mz="568.70786221" i="492.894" sn="1.70041" a="13.5599" fwhm="0.0392347" res="14495" algo="Sum"/><pk mz="568.74677354" i="1172.33" sn="4.04455" a="45.1944" fwhm="0.0320107" res="17767.4" algo="Sum"/><pk mz="568.80313667" i="521.649" sn="1.79983" a="16.3248" fwhm="0.0423261" res="13438.6" algo="Sum"/><pk mz="568.83609640" i="537.53" sn="1.85455" a="16.055" fwhm="0.0423274" res="13439" algo="Sum"/><pk mz="568.86914544" i="491.22" sn="1.69462" a="21.9659" fwhm="0.03769" res="15093.4" algo="Sum"/><pk mz="569.36014927" i="47177.1" sn="162.376" a="1420.89" fwhm="0.0265417" res="21451.5" algo="Sum"/><pk mz="569.42761147" i="8600.97" sn="29.5758" a="281.262" fwhm="0.0301794" res="18868.1" algo="Sum"/><pk mz="569.52007248" i="492.1" sn="1.69199" a="13.3789" fwhm="0.0425373" res="13388.7" algo="Sum"/><pk mz="570.36306629" i="16223.7" sn="55.7183" a="522.793" fwhm="0.0290419" res="19639.3" algo="Sum"/><pk mz="570.43115569" i="3541.33" sn="12.1622" a="120.136" fwhm="0.0318027" res="17936.6" algo="Sum"/><pk mz="570.74418405" i="1153.44" sn="3.96023" a="45.3698" fwhm="0.0397595" res="14354.9" algo="Sum"/><pk mz="570.79396299" i="731.109" sn="2.51007" a="23.3921" fwhm="0.0470913" res="12121" algo="Sum"/><pk mz="570.83022644" i="683.844" sn="2.34768" a="17.1733" fwhm="0.03769" res="15145.4" algo="Sum"/><pk mz="570.86803610" i="1323.72" sn="4.54325" a="51.3398" fwhm="0.0396326" res="14404" algo="Sum"/><pk mz="570.91259442" i="547.855" sn="1.88035" a="18.6909" fwhm="0.039314" res="14521.9" algo="Sum"/><pk mz="571.35980562" i="8118.96" sn="27.8231" a="286.907" fwhm="0.0313242" res="18240.2" algo="Sum"/><pk mz="571.43052296" i="1875.46" sn="6.42708" a="70.9609" fwhm="0.0422992" res="13509.3" algo="Sum"/><pk mz="571.49032918" i="604.075" sn="2.07033" a="28.1162" fwhm="0.0578211" res="9883.77" algo="Sum"/><pk mz="572.36204896" i="2858.17" sn="9.8002" a="103.216" fwhm="0.0310655" res="18424.4" algo="Sum"/><pk mz="572.43492412" i="784.541" sn="2.68984" a="35.5527" fwhm="0.051923" res="11024.7" algo="Sum"/><pk mz="572.70938195" i="541.927" sn="1.85792" a="14.2918" fwhm="0.0313985" res="18240" algo="Sum"/><pk mz="572.74360002" i="719.53" sn="2.4668" a="27.9257" fwhm="0.0443708" res="12908.1" algo="Sum"/><pk mz="572.79104949" i="750.396" sn="2.57262" a="23.939" fwhm="0.0348136" res="16453.1" algo="Sum"/><pk mz="572.82880381" i="1823.2" sn="6.24936" a="64.4633" fwhm="0.0332119" res="17247.7" algo="Sum"/><pk mz="572.86212889" i="1165.52" sn="3.99501" a="36.9075" fwhm="0.0357602" res="16019.6" algo="Sum"/><pk mz="572.91202111" i="575.372" sn="1.9724" a="28.8974" fwhm="0.0537181" res="10665.2" algo="Sum"/><pk mz="573.36324658" i="1337.45" sn="4.58597" a="75.5041" fwhm="0.054043" res="10609.4" algo="Sum"/><pk mz="573.42733529" i="1018.89" sn="3.49324" a="61.2295" fwhm="0.0732461" res="7828.78" algo="Sum"/><pk mz="573.51212106" i="595.694" sn="2.04276" a="24.074" fwhm="0.0451553" res="12700.9" algo="Sum"/><pk mz="573.83769228" i="499.181" sn="1.71021" a="22.8207" fwhm="0.0476636" res="12039.3" algo="Sum"/><pk mz="573.87924307" i="494.54" sn="1.69432" a="16.5391" fwhm="0.0477912" res="12008.1" algo="Sum"/><pk mz="574.37538818" i="619.474" sn="2.12156" a="52.4252" fwhm="0.071403" res="8044.13" algo="Sum"/><pk mz="574.61024249" i="535.045" sn="1.83097" a="17.6934" fwhm="0.0318498" res="18041.2" algo="Sum"/><pk mz="574.69645983" i="773.31" sn="2.64622" a="32.5479" fwhm="0.0344371" res="16688.3" algo="Sum"/><pk mz="574.78222450" i="679.146" sn="2.32329" a="32.8287" fwhm="0.0424786" res="13531.1" algo="Sum"/><pk mz="574.82574345" i="1005.33" sn="3.43912" a="43.4524" fwhm="0.0552037" res="10412.8" algo="Sum"/><pk mz="574.86493144" i="789.728" sn="2.70158" a="23.8039" fwhm="0.040082" res="14342.2" algo="Sum"/><pk mz="575.27887811" i="1203.12" sn="4.11343" a="64.1323" fwhm="0.0443879" res="12960.3" algo="Sum"/><pk mz="575.32563823" i="640.364" sn="2.18972" a="11.113" fwhm="0.0206395" res="27875" algo="Sum"/><pk mz="575.40666173" i="1562.71" sn="5.34319" a="57.76" fwhm="0.0440573" res="13060.4" algo="Sum"/><pk mz="575.46319780" i="893.446" sn="3.05485" a="30.2704" fwhm="0.0506841" res="11353.9" algo="Sum"/><pk mz="575.49808355" i="914.99" sn="3.12851" a="42.3049" fwhm="0.0434755" res="13237.3" algo="Sum"/><pk mz="576.27604316" i="3570.8" sn="12.1894" a="130.836" fwhm="0.0295149" res="19524.9" algo="Sum"/><pk mz="576.37796877" i="581.639" sn="1.9849" a="13.7944" fwhm="0.0264873" res="21760.6" algo="Sum"/><pk mz="576.40789407" i="728.85" sn="2.48718" a="28.7677" fwhm="0.0440942" res="13072.2" algo="Sum"/><pk mz="576.46372828" i="822.397" sn="2.8062" a="31.6353" fwhm="0.0483641" res="11919.3" algo="Sum"/><pk mz="576.49752298" i="500.845" sn="1.709" a="14.4759" fwhm="0.0379665" res="15184.4" algo="Sum"/><pk mz="576.69401542" i="1234.99" sn="4.21335" a="44.8754" fwhm="0.0323442" res="17829.9" algo="Sum"/><pk mz="576.74110530" i="549.52" sn="1.87318" a="18.7828" fwhm="0.0473561" res="12178.8" algo="Sum"/><pk mz="576.77827943" i="522.35" sn="1.7794" a="13.7902" fwhm="0.037886" res="15224" algo="Sum"/><pk mz="576.82199207" i="552.141" sn="1.88072" a="23.844" fwhm="0.0567953" res="10156.1" algo="Sum"/><pk mz="576.87862712" i="994.417" sn="3.38728" a="48.7491" fwhm="0.0432798" res="13329.1" algo="Sum"/><pk mz="577.28017451" i="1311.85" sn="4.46927" a="49.2796" fwhm="0.0479921" res="12028.6" algo="Sum"/><pk mz="577.32099934" i="896.92" sn="3.05568" a="20.4729" fwhm="0.0284279" res="20308.2" algo="Sum"/><pk mz="577.36733567" i="1760.53" sn="5.99787" a="87.0452" fwhm="0.0534072" res="10810.7" algo="Sum"/><pk mz="577.44267784" i="743.245" sn="2.53213" a="15.4021" fwhm="0.0227672" res="25362.9" algo="Sum"/><pk mz="577.47296456" i="981.86" sn="3.34506" a="33.6572" fwhm="0.0445428" res="12964.5" algo="Sum"/><pk mz="577.51306525" i="828.019" sn="2.8205" a="29.058" fwhm="0.038876" res="14855.3" algo="Sum"/><pk mz="578.27448516" i="1386.52" sn="4.71465" a="54.6318" fwhm="0.0340315" res="16992.3" algo="Sum"/><pk mz="578.32207379" i="539.399" sn="1.83396" a="11.7256" fwhm="0.0273634" res="21134.9" algo="Sum"/><pk mz="578.37114939" i="820.908" sn="2.79096" a="34.5603" fwhm="0.0528953" res="10934.3" algo="Sum"/><pk mz="578.69207193" i="927.222" sn="3.15187" a="38.734" fwhm="0.0410183" res="14108.1" algo="Sum"/><pk mz="578.73384174" i="668.999" sn="2.27428" a="19.7112" fwhm="0.0396773" res="14586" algo="Sum"/><pk mz="578.77431706" i="1158.04" sn="3.93759" a="52.084" fwhm="0.0423722" res="13659.3" algo="Sum"/><pk mz="578.87530049" i="934.633" sn="3.17935" a="35.6686" fwhm="0.0467344" res="12386.5" algo="Sum"/><pk mz="579.28657469" i="2404.01" sn="8.16928" a="100.85" fwhm="0.0339429" res="17066.5" algo="Sum"/><pk mz="579.35752874" i="965.971" sn="3.28179" a="44.7587" fwhm="0.0681721" res="8498.45" algo="Sum"/><pk mz="579.42480913" i="711.403" sn="2.41704" a="30.6674" fwhm="0.0444908" res="13023.5" algo="Sum"/><pk mz="580.28746647" i="1117.45" sn="3.79109" a="54.5184" fwhm="0.0402807" res="14406.1" algo="Sum"/><pk mz="580.56729653" i="531.2" sn="1.79779" a="28.0755" fwhm="0.0456022" res="12731.1" algo="Sum"/><pk mz="580.69475685" i="538.168" sn="1.82238" a="18.0113" fwhm="0.0393142" res="14770.6" algo="Sum"/><pk mz="580.73077548" i="643.629" sn="2.17941" a="20.1777" fwhm="0.0364444" res="15934.7" algo="Sum"/><pk mz="580.77191103" i="1081.61" sn="3.6625" a="39.0224" fwhm="0.0461192" res="12592.8" algo="Sum"/><pk mz="580.82092197" i="842.828" sn="2.85394" a="34.4346" fwhm="0.0536607" res="10824" algo="Sum"/><pk mz="580.86683033" i="600.97" sn="2.03495" a="13.7111" fwhm="0.0285151" res="20370.5" algo="Sum"/><pk mz="580.88523545" i="634.676" sn="2.14908" a="23.1531" fwhm="0.0293747" res="19775" algo="Sum"/><pk mz="581.25416395" i="550.597" sn="1.86219" a="19.1826" fwhm="0.0475408" res="12226.4" algo="Sum"/><pk mz="581.29180820" i="678.309" sn="2.2944" a="25.8899" fwhm="0.0522967" res="11115.3" algo="Sum"/><pk mz="581.39655086" i="4445.91" sn="15.033" a="164.682" fwhm="0.0355594" res="16350" algo="Sum"/><pk mz="582.29072254" i="2412.62" sn="8.13607" a="94.5863" fwhm="0.0327555" res="17776.9" algo="Sum"/><pk mz="582.39920777" i="1736.92" sn="5.84973" a="68.7191" fwhm="0.039102" res="14894.4" algo="Sum"/><pk mz="582.63949471" i="845.809" sn="2.84817" a="28.8139" fwhm="0.0315745" res="18452.8" algo="Sum"/><pk mz="582.76791970" i="562.054" sn="1.8923" a="14.1442" fwhm="0.038082" res="15303" algo="Sum"/><pk mz="582.82195269" i="860.439" sn="2.89641" a="41.6056" fwhm="0.0602664" res="9670.76" algo="Sum"/><pk mz="582.85768819" i="1513.2" sn="5.09375" a="67.0042" fwhm="0.035982" res="16198.6" algo="Sum"/><pk mz="583.25035484" i="7445.39" sn="25.0538" a="236.272" fwhm="0.0282689" res="20632.3" algo="Sum"/><pk mz="583.31919716" i="2342.12" sn="7.88124" a="106.515" fwhm="0.0499571" res="11676.4" algo="Sum"/><pk mz="583.38980212" i="1437.15" sn="4.83603" a="82.1361" fwhm="0.0595087" res="9803.45" algo="Sum"/><pk mz="583.45862867" i="642.028" sn="2.16038" a="29.7756" fwhm="0.0498511" res="11704" algo="Sum"/><pk mz="583.53566192" i="632.118" sn="2.12707" a="19.3853" fwhm="0.0289264" res="20173.1" algo="Sum"/><pk mz="584.25440892" i="3764.89" sn="12.6583" a="127.658" fwhm="0.0312737" res="18682" algo="Sum"/><pk mz="584.31166124" i="1341.03" sn="4.50878" a="63.2854" fwhm="0.0626424" res="9327.74" algo="Sum"/><pk mz="584.37705671" i="794.927" sn="2.67276" a="52.0843" fwhm="0.0729541" res="8010.21" algo="Sum"/><pk mz="584.63722912" i="847.907" sn="2.85026" a="29.0252" fwhm="0.0301805" res="19371.4" algo="Sum"/><pk mz="584.72540861" i="1185.37" sn="3.98432" a="56.8586" fwhm="0.036987" res="15808.9" algo="Sum"/><pk mz="584.80988971" i="671.928" sn="2.25818" a="30.9785" fwhm="0.0665474" res="8787.88" algo="Sum"/><pk mz="584.85474346" i="708.931" sn="2.38239" a="22.9123" fwhm="0.0372057" res="15719.5" algo="Sum"/><pk mz="585.26672875" i="7725.93" sn="25.9473" a="293.617" fwhm="0.0339748" res="17226.5" algo="Sum"/><pk mz="585.33574021" i="10619.7" sn="35.678" a="376.174" fwhm="0.0305693" res="19147.9" algo="Sum"/><pk mz="585.44736668" i="638.737" sn="2.14586" a="13.8423" fwhm="0.0286274" res="20450.6" algo="Sum"/><pk mz="585.55279784" i="505.885" sn="1.69895" a="16.712" fwhm="0.0353361" res="16571" algo="Sum"/><pk mz="586.27121019" i="2979.54" sn="10.0109" a="68.9238" fwhm="0.0271034" res="21630.9" algo="Sum"/><pk mz="586.30318694" i="5075.79" sn="17.0541" a="163.959" fwhm="0.0413738" res="14170.9" algo="Sum"/><pk mz="586.33648364" i="4104.11" sn="13.7904" a="169.66" fwhm="0.0407272" res="14396.7" algo="Sum"/><pk mz="586.43569752" i="609.315" sn="2.04755" a="33.9982" fwhm="0.0478117" res="12265.5" algo="Sum"/><pk mz="586.63760726" i="539.465" sn="1.81181" a="19.2993" fwhm="0.0452498" res="12964.4" algo="Sum"/><pk mz="586.72307722" i="1572.73" sn="5.2808" a="61.3151" fwhm="0.0354243" res="16562.7" algo="Sum"/><pk mz="586.76895931" i="761.491" sn="2.55688" a="24.0435" fwhm="0.0380259" res="15430.8" algo="Sum"/><pk mz="586.80517381" i="618.664" sn="2.07726" a="13.2256" fwhm="0.0286605" res="20474.3" algo="Sum"/><pk mz="586.84025665" i="873.016" sn="2.93128" a="40.3219" fwhm="0.0475627" res="12338.2" algo="Sum"/><pk mz="586.89635876" i="535.688" sn="1.79865" a="27.3809" fwhm="0.0541198" res="10844.4" algo="Sum"/><pk mz="587.33366327" i="2962.24" sn="9.94224" a="125.987" fwhm="0.0464902" res="12633.5" algo="Sum"/><pk mz="587.39760084" i="904.42" sn="3.03518" a="31.1033" fwhm="0.0477916" res="12290.8" algo="Sum"/><pk mz="587.46090874" i="733.634" sn="2.46228" a="30.9897" fwhm="0.0537127" res="10937.1" algo="Sum"/><pk mz="587.54357417" i="983.13" sn="3.29966" a="43.4462" fwhm="0.0476768" res="12323.5" algo="Sum"/><pk mz="588.33582442" i="1165.73" sn="3.90499" a="47.1714" fwhm="0.0543657" res="10821.8" algo="Sum"/><pk mz="588.40482745" i="1203.03" sn="4.02955" a="55.638" fwhm="0.0395781" res="14866.9" algo="Sum"/><pk mz="588.72174769" i="1233.67" sn="4.12873" a="53.7317" fwhm="0.039006" res="15093.1" algo="Sum"/><pk mz="588.76455852" i="843.969" sn="2.8241" a="25.2057" fwhm="0.0430624" res="13672.3" algo="Sum"/><pk mz="588.80392809" i="997.14" sn="3.33527" a="36.4073" fwhm="0.051297" res="11478.3" algo="Sum"/><pk mz="588.83623764" i="861.555" sn="2.88101" a="31.191" fwhm="0.0439498" res="13397.9" algo="Sum"/><pk mz="588.90714449" i="507.51" sn="1.69665" a="25.9991" fwhm="0.0717789" res="8204.46" algo="Sum"/><pk mz="589.32447925" i="761.615" sn="2.54671" a="40.2185" fwhm="0.0765932" res="7694.21" algo="Sum"/><pk mz="589.40940388" i="1278.91" sn="4.27647" a="76.0855" fwhm="0.0612778" res="9618.64" algo="Sum"/><pk mz="589.47421405" i="1188.3" sn="3.97351" a="47.3533" fwhm="0.0383052" res="15388.9" algo="Sum"/><pk mz="590.31659561" i="5072.55" sn="16.9351" a="173.194" fwhm="0.0304171" res="19407.4" algo="Sum"/><pk mz="590.41344927" i="626.211" sn="2.09095" a="20.4139" fwhm="0.0395169" res="14940.8" algo="Sum"/><pk mz="590.43077751" i="668.682" sn="2.23276" a="24.0071" fwhm="0.0492198" res="11995.8" algo="Sum"/><pk mz="590.47797486" i="567.636" sn="1.89523" a="19.5636" fwhm="0.0459883" res="12839.7" algo="Sum"/><pk mz="590.59129076" i="1883.17" sn="6.29088" a="66.2619" fwhm="0.0298944" res="19755.9" algo="Sum"/><pk mz="590.67171107" i="818.679" sn="2.73421" a="28.9617" fwhm="0.0359323" res="16438.5" algo="Sum"/><pk mz="590.72122913" i="675.797" sn="2.25628" a="20.2657" fwhm="0.0407502" res="14496.1" algo="Sum"/><pk mz="590.76088111" i="703.459" sn="2.34897" a="26.7237" fwhm="0.0527208" res="11205.5" algo="Sum"/><pk mz="590.80088846" i="769.305" sn="2.56937" a="28.6854" fwhm="0.0509278" res="11600.8" algo="Sum"/><pk mz="590.84780294" i="924.519" sn="3.08848" a="49.7519" fwhm="0.0510728" res="11568.7" algo="Sum"/><pk mz="591.25422795" i="757.925" sn="2.53" a="31.2117" fwhm="0.0394118" res="15002" algo="Sum"/><pk mz="591.31999671" i="2153.84" sn="7.18804" a="95.3931" fwhm="0.0436052" res="13560.8" algo="Sum"/><pk mz="591.38023717" i="1553.72" sn="5.18494" a="68.236" fwhm="0.0565479" res="10458" algo="Sum"/><pk mz="591.43595845" i="736.432" sn="2.45806" a="26.9233" fwhm="0.0479555" res="12333" algo="Sum"/><pk mz="591.48833520" i="1152.8" sn="3.848" a="44.3402" fwhm="0.0404896" res="14608.4" algo="Sum"/><pk mz="591.59686729" i="814.631" sn="2.71698" a="33.8142" fwhm="0.033454" res="17683.9" algo="Sum"/><pk mz="592.25138423" i="924.973" sn="3.0835" a="39.7004" fwhm="0.0366471" res="16160.9" algo="Sum"/><pk mz="592.32776188" i="1220.76" sn="4.06917" a="60.0703" fwhm="0.0569353" res="10403.5" algo="Sum"/><pk mz="592.37843883" i="704.841" sn="2.34945" a="31.5226" fwhm="0.0492743" res="12022.1" algo="Sum"/><pk mz="592.46709204" i="523.115" sn="1.74318" a="13.7759" fwhm="0.0383977" res="15429.7" algo="Sum"/><pk mz="592.48747086" i="539.124" sn="1.79646" a="18.6928" fwhm="0.0435732" res="13597.5" algo="Sum"/><pk mz="592.66867520" i="1391.99" sn="4.64331" a="49.2986" fwhm="0.0292981" res="20228.9" algo="Sum"/><pk mz="592.71973216" i="533.149" sn="1.77863" a="15.7193" fwhm="0.0399079" res="14852.2" algo="Sum"/><pk mz="592.75738259" i="644.723" sn="2.1508" a="20.6569" fwhm="0.048009" res="12346.8" algo="Sum"/><pk mz="592.78978599" i="573.309" sn="1.9124" a="14.9065" fwhm="0.0384083" res="15433.9" algo="Sum"/><pk mz="592.84900967" i="1442.64" sn="4.81157" a="64.7598" fwhm="0.0404291" res="14663.9" algo="Sum"/><pk mz="593.25766472" i="524.711" sn="1.74734" a="22.7445" fwhm="0.0410629" res="14447.5" algo="Sum"/><pk mz="593.33266732" i="1387.51" sn="4.61967" a="77.2198" fwhm="0.0523504" res="11333.9" algo="Sum"/><pk mz="593.41354747" i="623.456" sn="2.07314" a="16.6186" fwhm="0.0384287" res="15441.9" algo="Sum"/><pk mz="593.45587015" i="666.31" sn="2.21455" a="32.2989" fwhm="0.0732309" res="8103.9" algo="Sum"/><pk mz="593.84437021" i="488.432" sn="1.62284" a="26.1983" fwhm="0.0537463" res="11049" algo="Sum"/><pk mz="594.34147276" i="692.126" sn="2.29681" a="35.3866" fwhm="0.0541836" res="10969" algo="Sum"/><pk mz="594.66630084" i="1198.31" sn="3.97543" a="41.0415" fwhm="0.0306974" res="19371.9" algo="Sum"/><pk mz="594.70751987" i="604.012" sn="2.00374" a="12.5201" fwhm="0.0288529" res="20611.7" algo="Sum"/><pk mz="594.75540946" i="1603.87" sn="5.32061" a="74.3065" fwhm="0.036221" res="16420.2" algo="Sum"/><pk mz="594.84761054" i="1242.26" sn="4.12108" a="52.1339" fwhm="0.045962" res="12942.2" algo="Sum"/><pk mz="595.34840941" i="1626.6" sn="5.37664" a="57.0207" fwhm="0.0352921" res="16869.2" algo="Sum"/><pk mz="595.84765605" i="519.962" sn="1.71745" a="22.1031" fwhm="0.0375013" res="15888.7" algo="Sum"/><pk mz="596.35183427" i="709.866" sn="2.34358" a="28.1854" fwhm="0.048285" res="12350.7" algo="Sum"/><pk mz="596.66431338" i="640.063" sn="2.11251" a="22.6901" fwhm="0.042817" res="13935.2" algo="Sum"/><pk mz="596.75161934" i="1860.23" sn="6.13737" a="71.3142" fwhm="0.0350191" res="17040.8" algo="Sum"/><pk mz="596.79361151" i="842.848" sn="2.78043" a="25.036" fwhm="0.0433553" res="13765.2" algo="Sum"/><pk mz="596.84284286" i="761.696" sn="2.51268" a="34.7538" fwhm="0.0623457" res="9573.12" algo="Sum"/><pk mz="596.93349907" i="518.097" sn="1.70893" a="26.8774" fwhm="0.0694983" res="8589.18" algo="Sum"/><pk mz="597.33667372" i="1216.21" sn="4.01353" a="55.888" fwhm="0.0584776" res="10214.8" algo="Sum"/><pk mz="597.38928813" i="1248.54" sn="4.12062" a="48.5817" fwhm="0.0538875" res="11085.9" algo="Sum"/><pk mz="597.44429917" i="1056.68" sn="3.48727" a="45.0668" fwhm="0.0493576" res="12104.4" algo="Sum"/><pk mz="598.34436473" i="594.494" sn="1.96074" a="26.8961" fwhm="0.0582629" res="10269.7" algo="Sum"/><pk mz="598.39314745" i="677.491" sn="2.23442" a="32.0994" fwhm="0.0581905" res="10283.3" algo="Sum"/><pk mz="598.44551922" i="564.518" sn="1.86144" a="19.6721" fwhm="0.0412775" res="14498.1" algo="Sum"/><pk mz="598.61395154" i="594.417" sn="1.95861" a="21.1822" fwhm="0.0322442" res="18565" algo="Sum"/><pk mz="598.75037991" i="1135.01" sn="3.73833" a="45.5009" fwhm="0.046101" res="12987.8" algo="Sum"/><pk mz="598.78922268" i="960.706" sn="3.16423" a="35.3855" fwhm="0.0482373" res="12413.4" algo="Sum"/><pk mz="598.83166534" i="914.747" sn="3.01285" a="39.4001" fwhm="0.0440377" res="13598.2" algo="Sum"/><pk mz="599.33124149" i="695.685" sn="2.29299" a="32.8357" fwhm="0.0663383" res="9034.47" algo="Sum"/><pk mz="599.36980816" i="948.937" sn="3.12786" a="51.2192" fwhm="0.0611209" res="9806.29" algo="Sum"/><pk mz="599.45347678" i="1047.92" sn="3.45353" a="43.9229" fwhm="0.0504687" res="11877.7" algo="Sum"/><pk mz="599.50194748" i="677.471" sn="2.23209" a="22.107" fwhm="0.0482816" res="12416.8" algo="Sum"/><pk mz="599.76805139" i="499.454" sn="1.6449" a="13.942" fwhm="0.043463" res="13799.5" algo="Sum"/><pk mz="600.27537290" i="1227.93" sn="4.04059" a="51.6178" fwhm="0.0376756" res="15932.7" algo="Sum"/><pk mz="600.32707892" i="584.519" sn="1.92336" a="18.67" fwhm="0.0381516" res="15735.3" algo="Sum"/><pk mz="600.39702781" i="626.199" sn="2.0607" a="19.9375" fwhm="0.037546" res="15991" algo="Sum"/><pk mz="600.46291899" i="558.856" sn="1.83911" a="36.1022" fwhm="0.0665729" res="9019.63" algo="Sum"/><pk mz="600.61043143" i="714.83" sn="2.35211" a="23.3857" fwhm="0.0309078" res="19432.3" algo="Sum"/><pk mz="600.69955416" i="1397.81" sn="4.59808" a="47.441" fwhm="0.0310324" res="19357.2" algo="Sum"/><pk mz="600.77976018" i="760.29" sn="2.50071" a="32.7905" fwhm="0.0627254" res="9577.93" algo="Sum"/><pk mz="600.87697383" i="757.219" sn="2.48714" a="36.0952" fwhm="0.0511368" res="11750.4" algo="Sum"/><pk mz="601.27712217" i="635.601" sn="2.08958" a="31.3194" fwhm="0.0512204" res="11739" algo="Sum"/><pk mz="601.34297721" i="2321.4" sn="7.63133" a="122.713" fwhm="0.0470175" res="12789.8" algo="Sum"/><pk mz="601.40425753" i="741.725" sn="2.43833" a="22.4574" fwhm="0.0435225" res="13818.3" algo="Sum"/><pk mz="601.46464125" i="1361.15" sn="4.47465" a="58.1613" fwhm="0.0542055" res="11096" algo="Sum"/><pk mz="601.51527808" i="921.322" sn="3.02875" a="37.836" fwhm="0.0509663" res="11802.2" algo="Sum"/><pk mz="602.28068658" i="1513.92" sn="4.96984" a="66.8012" fwhm="0.0409123" res="14721.3" algo="Sum"/><pk mz="602.34793155" i="979.961" sn="3.21706" a="54.601" fwhm="0.0566795" res="10627.3" algo="Sum"/><pk mz="602.46542980" i="542.55" sn="1.78104" a="26.7092" fwhm="0.0519906" res="11588" algo="Sum"/><pk mz="602.51661135" i="498.207" sn="1.63556" a="20.1341" fwhm="0.0501699" res="12009.5" algo="Sum"/><pk mz="602.69737646" i="1832.78" sn="6.01003" a="68.7389" fwhm="0.0326442" res="18462.6" algo="Sum"/><pk mz="602.73619251" i="646.121" sn="2.11875" a="14.2459" fwhm="0.0540704" res="11147.2" algo="Sum"/><pk mz="602.78530380" i="678.324" sn="2.22448" a="26.371" fwhm="0.0532546" res="11318.9" algo="Sum"/><pk mz="602.80985441" i="626.219" sn="2.05361" a="11.0318" fwhm="0.0193658" res="31127.5" algo="Sum"/><pk mz="602.87360458" i="793.103" sn="2.60087" a="37.885" fwhm="0.0504427" res="11951.7" algo="Sum"/><pk mz="603.35767390" i="1340.08" sn="4.39324" a="78.609" fwhm="0.0637354" res="9466.6" algo="Sum"/><pk mz="603.40407893" i="799.332" sn="2.62047" a="3.77361" fwhm="0.0080452" res="75001.7" algo="Sum"/><pk mz="603.42919586" i="908.223" sn="2.97746" a="42.0809" fwhm="0.0477998" res="12624.1" algo="Sum"/><pk mz="603.49019270" i="823.227" sn="2.69908" a="23.5459" fwhm="0.0414455" res="14561" algo="Sum"/><pk mz="603.52835646" i="1117.18" sn="3.66337" a="51.1364" fwhm="0.0446533" res="13515.9" algo="Sum"/><pk mz="603.82871091" i="490.703" sn="1.60842" a="15.5196" fwhm="0.0484552" res="12461.6" algo="Sum"/><pk mz="604.30489326" i="1017.36" sn="3.33274" a="60.7097" fwhm="0.0544851" res="11091.2" algo="Sum"/><pk mz="604.36365550" i="710.104" sn="2.32636" a="40.972" fwhm="0.0728332" res="8297.91" algo="Sum"/><pk mz="604.45302668" i="964.572" sn="3.16003" a="42.8155" fwhm="0.0498654" res="12121.7" algo="Sum"/><pk mz="604.49028359" i="537.902" sn="1.76209" a="15.997" fwhm="0.0430992" res="14025.5" algo="Sum"/><pk mz="604.53244675" i="590.149" sn="1.93241" a="20.2612" fwhm="0.0438137" res="13797.8" algo="Sum"/><pk mz="604.69503309" i="1391.89" sn="4.55608" a="60.14" fwhm="0.0377433" res="16021.2" algo="Sum"/><pk mz="604.73564651" i="653.983" sn="2.14108" a="15.1502" fwhm="0.0290952" res="20784.7" algo="Sum"/><pk mz="604.78298259" i="1929.41" sn="6.31794" a="91.0286" fwhm="0.0379817" res="15923" algo="Sum"/><pk mz="604.86569075" i="693.855" sn="2.27206" a="43.3746" fwhm="0.0551815" res="10961.4" algo="Sum"/><pk mz="605.23304790" i="784.823" sn="2.56727" a="30.232" fwhm="0.036934" res="16386.9" algo="Sum"/><pk mz="605.31377872" i="743.408" sn="2.43153" a="23.9427" fwhm="0.0483133" res="12528.9" algo="Sum"/><pk mz="605.37544382" i="2490.3" sn="8.14722" a="102.286" fwhm="0.0460194" res="13154.8" algo="Sum"/><pk mz="605.41354996" i="1893.37" sn="6.19389" a="62.7436" fwhm="0.0485192" res="12477.8" algo="Sum"/><pk mz="605.50297097" i="671.521" sn="2.1967" a="28.7823" fwhm="0.0491565" res="12317.9" algo="Sum"/><pk mz="605.78825935" i="534.077" sn="1.74909" a="30.4199" fwhm="0.0735638" res="8234.87" algo="Sum"/><pk mz="606.29124185" i="1300.36" sn="4.25536" a="62.2169" fwhm="0.0450989" res="13443.6" algo="Sum"/><pk mz="606.37966043" i="1346.48" sn="4.40126" a="66.1615" fwhm="0.0535799" res="11317.3" algo="Sum"/><pk mz="606.42426843" i="816.707" sn="2.66845" a="21.3099" fwhm="0.0388477" res="15610.3" algo="Sum"/><pk mz="606.64725233" i="539.12" sn="1.76173" a="21.066" fwhm="0.042251" res="14358.2" algo="Sum"/><pk mz="606.69494360" i="705.815" sn="2.30688" a="25.5954" fwhm="0.0521591" res="11631.6" algo="Sum"/><pk mz="606.73730771" i="586.201" sn="1.91626" a="17.6383" fwhm="0.0379993" res="15967.1" algo="Sum"/><pk mz="606.78117049" i="1831.88" sn="5.98861" a="67.1634" fwhm="0.0354426" res="17120.1" algo="Sum"/><pk mz="606.81942809" i="940.095" sn="3.07327" a="35.7459" fwhm="0.0514796" res="11787.6" algo="Sum"/><pk mz="606.87326346" i="610.455" sn="1.99543" a="10.8334" fwhm="0.0194308" res="31232.5" algo="Sum"/><pk mz="606.88268825" i="560.486" sn="1.83205" a="21.0406" fwhm="0.069414" res="8742.95" algo="Sum"/><pk mz="606.96311051" i="501.912" sn="1.64055" a="28.2771" fwhm="0.0493763" res="12292.6" algo="Sum"/><pk mz="607.24721627" i="3011.09" sn="9.83342" a="104.276" fwhm="0.0304039" res="19972.7" algo="Sum"/><pk mz="607.29354743" i="832.645" sn="2.7189" a="36.8526" fwhm="0.0537428" res="11300" algo="Sum"/><pk mz="607.38605148" i="1064.09" sn="3.47407" a="43.0869" fwhm="0.052381" res="11595.5" algo="Sum"/><pk mz="607.46136718" i="850.582" sn="2.77701" a="38.0757" fwhm="0.0541739" res="11213.2" algo="Sum"/><pk mz="607.77946661" i="500.462" sn="1.63371" a="18.4399" fwhm="0.0493916" res="12305.3" algo="Sum"/><pk mz="608.24981438" i="1253.13" sn="4.08167" a="46.9746" fwhm="0.0335732" res="18117.1" algo="Sum"/><pk mz="608.29745616" i="541.22" sn="1.76273" a="21.1285" fwhm="0.0534524" res="11380.2" algo="Sum"/><pk mz="608.35611616" i="502.787" sn="1.63739" a="10.3807" fwhm="0.0235858" res="25793.4" algo="Sum"/><pk mz="608.41120130" i="855.341" sn="2.78535" a="36.1526" fwhm="0.0606217" res="10036.2" algo="Sum"/><pk mz="608.46412312" i="803.779" sn="2.61732" a="38.7901" fwhm="0.0473175" res="12859.2" algo="Sum"/><pk mz="608.60382504" i="1025.28" sn="3.33913" a="31.3322" fwhm="0.0325597" res="18692" algo="Sum"/><pk mz="608.64224600" i="998.482" sn="3.2517" a="34.8639" fwhm="0.0370243" res="16439" algo="Sum"/><pk mz="608.73712930" i="585.416" sn="1.90602" a="19.3485" fwhm="0.0454297" res="13399.5" algo="Sum"/><pk mz="608.77926499" i="966.627" sn="3.1472" a="38.0064" fwhm="0.0489707" res="12431.5" algo="Sum"/><pk mz="608.82160949" i="1146.07" sn="3.73145" a="59.9182" fwhm="0.0538062" res="11315.1" algo="Sum"/><pk mz="609.25434355" i="498.441" sn="1.62264" a="14.3246" fwhm="0.0425886" res="14305.6" algo="Sum"/><pk mz="609.31141185" i="1037.98" sn="3.37873" a="75.9699" fwhm="0.0993201" res="6134.83" algo="Sum"/><pk mz="609.41270824" i="837.705" sn="2.72728" a="42.183" fwhm="0.0620286" res="9824.71" algo="Sum"/><pk mz="609.46582517" i="630.971" sn="2.05438" a="27.4828" fwhm="0.0568209" res="10726.1" algo="Sum"/><pk mz="609.60391837" i="513.527" sn="1.67068" a="22.4689" fwhm="0.0355401" res="17152.6" algo="Sum"/><pk mz="610.30368985" i="1763.95" sn="5.74034" a="62.6559" fwhm="0.0361606" res="16877.6" algo="Sum"/><pk mz="610.64072642" i="816.533" sn="2.65599" a="33.4912" fwhm="0.0358111" res="17051.7" algo="Sum"/><pk mz="610.72837554" i="1604.78" sn="5.21954" a="76.6911" fwhm="0.039169" res="15592.1" algo="Sum"/><pk mz="610.81762518" i="1092.99" sn="3.55494" a="47.4837" fwhm="0.0639955" res="9544.69" algo="Sum"/><pk mz="610.90682595" i="582.641" sn="1.89504" a="23.7126" fwhm="0.0524605" res="11645.1" algo="Sum"/><pk mz="611.31608723" i="1172.96" sn="3.81567" a="43.3864" fwhm="0.0414608" res="14744.4" algo="Sum"/><pk mz="611.34439865" i="1167.39" sn="3.79754" a="41.7641" fwhm="0.0492553" res="12411.8" algo="Sum"/><pk mz="611.41452659" i="588.783" sn="1.91512" a="25.3125" fwhm="0.0363" res="16843.4" algo="Sum"/><pk mz="611.45681199" i="517.8" sn="1.68425" a="12.4599" fwhm="0.0388277" res="15747.9" algo="Sum"/><pk mz="611.81845476" i="495.2" sn="1.60868" a="39.9383" fwhm="0.0901602" res="6785.91" algo="Sum"/><pk mz="612.31898720" i="1166.24" sn="3.7875" a="43.8917" fwhm="0.0456449" res="13414.9" algo="Sum"/><pk mz="612.72600528" i="2138.06" sn="6.93755" a="81.644" fwhm="0.0354112" res="17303.1" algo="Sum"/><pk mz="612.76887334" i="806.617" sn="2.6173" a="17.8963" fwhm="0.0292879" res="20922.3" algo="Sum"/><pk mz="612.81496615" i="858.729" sn="2.78632" a="39.8143" fwhm="0.0608501" res="10070.9" algo="Sum"/><pk mz="612.90232618" i="605.486" sn="1.96392" a="37.8584" fwhm="0.071072" res="8623.68" algo="Sum"/><pk mz="613.26116482" i="703.408" sn="2.28106" a="27.0122" fwhm="0.0407753" res="15040" algo="Sum"/><pk mz="613.33343521" i="2060.95" sn="6.68183" a="90.3655" fwhm="0.04062" res="15099.3" algo="Sum"/><pk mz="613.42089613" i="959.691" sn="3.11126" a="43.4116" fwhm="0.053429" res="11481.1" algo="Sum"/><pk mz="613.47281383" i="1102.97" sn="3.57575" a="59.3207" fwhm="0.0488961" res="12546.4" algo="Sum"/><pk mz="613.73531218" i="508.558" sn="1.64734" a="14.9556" fwhm="0.0429244" res="14298.1" algo="Sum"/><pk mz="614.17569190" i="884.221" sn="2.85959" a="35.82" fwhm="0.0324716" res="18914.2" algo="Sum"/><pk mz="614.33495067" i="1669.66" sn="5.39649" a="68.403" fwhm="0.0400517" res="15338.5" algo="Sum"/><pk mz="614.44398468" i="589.629" sn="1.90627" a="12.7655" fwhm="0.0246266" res="24950.4" algo="Sum"/><pk mz="614.47402075" i="581.596" sn="1.88028" a="30.0356" fwhm="0.0497096" res="12361.3" algo="Sum"/><pk mz="614.58929399" i="507.495" sn="1.64023" a="20.3001" fwhm="0.0409604" res="15004.5" algo="Sum"/><pk mz="614.72349083" i="1348.25" sn="4.35539" a="53.7051" fwhm="0.0517626" res="11875.8" algo="Sum"/><pk mz="614.81192274" i="1972.89" sn="6.37373" a="78.5255" fwhm="0.0378442" res="16245.9" algo="Sum"/><pk mz="614.89449191" i="621.684" sn="2.0089" a="19.9441" fwhm="0.0418445" res="14694.8" algo="Sum"/><pk mz="615.13561457" i="677.989" sn="2.19073" a="25.7996" fwhm="0.0342734" res="17947.9" algo="Sum"/><pk mz="615.34356324" i="1000.96" sn="3.23306" a="53.8871" fwhm="0.062247" res="9885.52" algo="Sum"/><pk mz="615.40527995" i="739.209" sn="2.38738" a="20.2884" fwhm="0.0391339" res="15725.6" algo="Sum"/><pk mz="615.48937047" i="3789.63" sn="12.2374" a="139.413" fwhm="0.0325127" res="18930.7" algo="Sum"/><pk mz="615.57713511" i="616.544" sn="1.99039" a="24.5458" fwhm="0.0575899" res="10689" algo="Sum"/><pk mz="615.81211609" i="546.711" sn="1.7631" a="29.865" fwhm="0.0694003" res="8873.34" algo="Sum"/><pk mz="616.17025793" i="12475" sn="40.2009" a="421.468" fwhm="0.0291999" res="21101.8" algo="Sum"/><pk mz="616.24679767" i="569.739" sn="1.836" a="25.1706" fwhm="0.0529955" res="11628.3" algo="Sum"/><pk mz="616.35911407" i="550.009" sn="1.77228" a="33.9928" fwhm="0.0590658" res="10435.1" algo="Sum"/><pk mz="616.49261297" i="1632.59" sn="5.26083" a="61.4115" fwhm="0.036126" res="17065.1" algo="Sum"/><pk mz="616.58650320" i="721.623" sn="2.32479" a="35.4877" fwhm="0.0442986" res="13918.9" algo="Sum"/><pk mz="616.67490875" i="885.087" sn="2.85223" a="34.8527" fwhm="0.0481526" res="12806.7" algo="Sum"/><pk mz="616.72068224" i="785.954" sn="2.53319" a="29.5994" fwhm="0.0504512" res="12224.1" algo="Sum"/><pk mz="616.81080358" i="1423.02" sn="4.58833" a="59.3965" fwhm="0.0497981" res="12386.2" algo="Sum"/><pk mz="616.84793685" i="874.34" sn="2.81929" a="38.9087" fwhm="0.0549558" res="11224.4" algo="Sum"/><pk mz="617.17298429" i="5409.56" sn="17.4362" a="194.907" fwhm="0.029188" res="21144.8" algo="Sum"/><pk mz="617.32075138" i="1664.04" sn="5.364" a="86.0906" fwhm="0.0577146" res="10696.1" algo="Sum"/><pk mz="617.46531613" i="2270.86" sn="7.31483" a="71.3801" fwhm="0.0418701" res="14747.2" algo="Sum"/><pk mz="617.50394683" i="3550.08" sn="11.4281" a="141.58" fwhm="0.0387887" res="15919.7" algo="Sum"/><pk mz="617.80884041" i="542.055" sn="1.74489" a="17.6022" fwhm="0.0439485" res="14057.6" algo="Sum"/><pk mz="618.17626278" i="1284.76" sn="4.13239" a="48.2243" fwhm="0.0310703" res="19896.1" algo="Sum"/><pk mz="618.32614889" i="746.526" sn="2.40106" a="43.817" fwhm="0.0661856" res="9342.31" algo="Sum"/><pk mz="618.43764470" i="611.112" sn="1.96463" a="14.6177" fwhm="0.032558" res="18995" algo="Sum"/><pk mz="618.47131722" i="1146.35" sn="3.68474" a="40.7259" fwhm="0.0452467" res="13668.9" algo="Sum"/><pk mz="618.50704186" i="1467.89" sn="4.71833" a="57.9742" fwhm="0.0400577" res="15440.4" algo="Sum"/><pk mz="618.62448735" i="1110.38" sn="3.57106" a="37.7473" fwhm="0.0373519" res="16562.1" algo="Sum"/><pk mz="618.67085064" i="1234.04" sn="3.96905" a="43.7958" fwhm="0.0386216" res="16018.8" algo="Sum"/><pk mz="618.72145722" i="638.482" sn="2.0536" a="29.9727" fwhm="0.0564113" res="10968" algo="Sum"/><pk mz="618.76657421" i="658.764" sn="2.11901" a="17.9752" fwhm="0.0392407" res="15768.5" algo="Sum"/><pk mz="618.80524827" i="808.219" sn="2.59976" a="31.2945" fwhm="0.0539576" res="11468.4" algo="Sum"/><pk mz="618.83781809" i="828.013" sn="2.66343" a="47.1581" fwhm="0.0610042" res="10144.2" algo="Sum"/><pk mz="619.30438497" i="1333.21" sn="4.2841" a="76.3726" fwhm="0.0535419" res="11566.7" algo="Sum"/><pk mz="619.35462200" i="1006.47" sn="3.23152" a="44.2169" fwhm="0.0588893" res="10517.3" algo="Sum"/><pk mz="619.39740320" i="919.806" sn="2.95165" a="16.8789" fwhm="0.0196303" res="31553.1" algo="Sum"/><pk mz="619.43139537" i="1539.88" sn="4.94086" a="69.8234" fwhm="0.0610155" res="10152" algo="Sum"/><pk mz="619.48193265" i="1564.16" sn="5.01913" a="50.306" fwhm="0.0478083" res="12957.6" algo="Sum"/><pk mz="619.51589646" i="1324.41" sn="4.2498" a="59.703" fwhm="0.0435657" res="14220.3" algo="Sum"/><pk mz="619.62516510" i="513.148" sn="1.64605" a="23.8276" fwhm="0.0483176" res="12824" algo="Sum"/><pk mz="619.80837425" i="500.502" sn="1.60598" a="15.5922" fwhm="0.0441832" res="14028.2" algo="Sum"/><pk mz="620.30937553" i="616.101" sn="1.9742" a="23.365" fwhm="0.0513126" res="12088.8" algo="Sum"/><pk mz="620.35844170" i="538.456" sn="1.72526" a="21.0509" fwhm="0.0521776" res="11889.4" algo="Sum"/><pk mz="620.40004902" i="632.511" sn="2.02637" a="18.4114" fwhm="0.0418116" res="14838" algo="Sum"/><pk mz="620.43299745" i="819.296" sn="2.62467" a="31.4143" fwhm="0.0476325" res="13025.4" algo="Sum"/><pk mz="620.48404646" i="727.842" sn="2.33169" a="29.3486" fwhm="0.056721" res="10939.2" algo="Sum"/><pk mz="620.52387798" i="633.423" sn="2.02921" a="27.2328" fwhm="0.0483262" res="12840.3" algo="Sum"/><pk mz="620.66863473" i="963.695" sn="3.08704" a="36.6439" fwhm="0.0396891" res="15638.3" algo="Sum"/><pk mz="620.71910161" i="732.662" sn="2.34653" a="22.0455" fwhm="0.0419055" res="14812.3" algo="Sum"/><pk mz="620.75760567" i="1851.94" sn="5.9313" a="74.2527" fwhm="0.0408924" res="15180.3" algo="Sum"/><pk mz="620.84305541" i="768.538" sn="2.46155" a="32.2431" fwhm="0.0558443" res="11117.4" algo="Sum"/><pk mz="621.33984514" i="1469.06" sn="4.69715" a="56.3133" fwhm="0.0410971" res="15118.8" algo="Sum"/><pk mz="621.39018616" i="1874.77" sn="5.99436" a="95.3088" fwhm="0.0520228" res="11944.6" algo="Sum"/><pk mz="621.43668554" i="817.628" sn="2.61427" a="21.2275" fwhm="0.0618109" res="10053.8" algo="Sum"/><pk mz="621.48135452" i="730.475" sn="2.33567" a="22.4438" fwhm="0.0442427" res="14047.1" algo="Sum"/><pk mz="621.76679202" i="513.341" sn="1.64118" a="28.8372" fwhm="0.0645206" res="9636.71" algo="Sum"/><pk mz="622.34300297" i="699.234" sn="2.23527" a="32.603" fwhm="0.055804" res="11152.3" algo="Sum"/><pk mz="622.38718168" i="804.028" sn="2.56973" a="38.5173" fwhm="0.0655339" res="9497.17" algo="Sum"/><pk mz="622.43287294" i="545.192" sn="1.74247" a="17.8194" fwhm="0.0491965" res="12652" algo="Sum"/><pk mz="622.67023719" i="529.924" sn="1.69216" a="17.7839" fwhm="0.0492053" res="12654.5" algo="Sum"/><pk mz="622.75507780" i="1920.79" sn="6.13322" a="75.3887" fwhm="0.0384112" res="16212.8" algo="Sum"/><pk mz="622.83523765" i="728.91" sn="2.32701" a="30.2267" fwhm="0.0573581" res="10858.7" algo="Sum"/><pk mz="622.93289277" i="649.456" sn="2.0739" a="34.525" fwhm="0.0499028" res="12482.9" algo="Sum"/><pk mz="623.22343624" i="749.487" sn="2.39397" a="38.3383" fwhm="0.0442452" res="14085.7" algo="Sum"/><pk mz="623.34690951" i="659.649" sn="2.10782" a="22.8691" fwhm="0.0470577" res="13246.4" algo="Sum"/><pk mz="623.38432414" i="845.81" sn="2.70307" a="38.0871" fwhm="0.057308" res="10877.8" algo="Sum"/><pk mz="623.49852577" i="507.024" sn="1.62016" a="28.8711" fwhm="0.0653281" res="9544.11" algo="Sum"/><pk mz="623.76395543" i="547.442" sn="1.74874" a="25.084" fwhm="0.0588334" res="10602.2" algo="Sum"/><pk mz="624.27442020" i="526.998" sn="1.68357" a="20.3973" fwhm="0.0386795" res="16139.7" algo="Sum"/><pk mz="624.38909110" i="729.862" sn="2.33153" a="35.7617" fwhm="0.0452903" res="13786.4" algo="Sum"/><pk mz="624.61941138" i="782.049" sn="2.49706" a="28.6477" fwhm="0.0319603" res="19543.6" algo="Sum"/><pk mz="624.75263290" i="1063.97" sn="3.39591" a="48.9297" fwhm="0.0681132" res="9172.26" algo="Sum"/><pk mz="624.83982772" i="1909.65" sn="6.09512" a="82.2967" fwhm="0.0351672" res="17767.7" algo="Sum"/><pk mz="625.28244612" i="682.844" sn="2.18192" a="37.8841" fwhm="0.0514093" res="12162.8" algo="Sum"/><pk mz="625.38555576" i="1231.88" sn="3.9351" a="68.7837" fwhm="0.0686156" res="9114.34" algo="Sum"/><pk mz="625.77470366" i="507.505" sn="1.62026" a="13.4233" fwhm="0.0345298" res="18122.8" algo="Sum"/><pk mz="625.84282583" i="577.753" sn="1.84409" a="33.3893" fwhm="0.047953" res="13051.2" algo="Sum"/><pk mz="626.27968579" i="647.504" sn="2.06855" a="35.669" fwhm="0.0599742" res="10442.5" algo="Sum"/><pk mz="626.38782717" i="578.527" sn="1.84779" a="15.6096" fwhm="0.0394818" res="15865.2" algo="Sum"/><pk mz="626.61826396" i="734.78" sn="2.34688" a="28.5794" fwhm="0.0371997" res="16844.7" algo="Sum"/><pk mz="626.70300217" i="1094.78" sn="3.49668" a="48.5392" fwhm="0.0528977" res="11847.4" algo="Sum"/><pk mz="626.74466469" i="726.396" sn="2.31924" a="16.3574" fwhm="0.02962" res="21159.5" algo="Sum"/><pk mz="626.79014994" i="718.129" sn="2.29159" a="29.2695" fwhm="0.0543047" res="11542.1" algo="Sum"/><pk mz="626.83785981" i="1014.6" sn="3.23704" a="43.7521" fwhm="0.0578281" res="10839.7" algo="Sum"/><pk mz="627.28774478" i="500.949" sn="1.59911" a="25.1839" fwhm="0.0523737" res="11977.1" algo="Sum"/><pk mz="627.31881864" i="624.643" sn="1.99395" a="18.4586" fwhm="0.04445" res="14112.9" algo="Sum"/><pk mz="627.36402924" i="510.299" sn="1.62907" a="5.08106" fwhm="0.00836467" res="75001.6" algo="Sum"/><pk mz="627.42585844" i="817.221" sn="2.60904" a="31.726" fwhm="0.0498193" res="12594" algo="Sum"/><pk mz="628.39264461" i="628.273" sn="2.00392" a="45.5395" fwhm="0.0760632" res="8261.46" algo="Sum"/><pk mz="628.46264166" i="590" sn="1.88186" a="30.3042" fwhm="0.0523618" res="12002.3" algo="Sum"/><pk mz="628.70074514" i="1379.84" sn="4.39428" a="59.3512" fwhm="0.0448066" res="14031.4" algo="Sum"/><pk mz="628.74728010" i="823.137" sn="2.62191" a="25.695" fwhm="0.0445008" res="14128.9" algo="Sum"/><pk mz="628.78676070" i="698.632" sn="2.22572" a="13.1716" fwhm="0.0197785" res="31791.4" algo="Sum"/><pk mz="628.82221997" i="937.419" sn="2.98687" a="47.9136" fwhm="0.0598179" res="10512.3" algo="Sum"/><pk mz="628.86708338" i="628.799" sn="2.00369" a="9.22906" fwhm="0.0148349" res="42391.1" algo="Sum"/><pk mz="628.88019099" i="646.172" sn="2.05908" a="24.6395" fwhm="0.0424882" res="14801.3" algo="Sum"/><pk mz="629.22805844" i="595.61" sn="1.89682" a="27.8821" fwhm="0.050596" res="12436.3" algo="Sum"/><pk mz="629.30747518" i="1510.12" sn="4.80923" a="66.4583" fwhm="0.0391483" res="16074.9" algo="Sum"/><pk mz="629.35295241" i="629.444" sn="2.00457" a="11.9737" fwhm="0.0197876" res="31805.5" algo="Sum"/><pk mz="629.40345132" i="902.699" sn="2.87467" a="42.2832" fwhm="0.0641126" res="9817.16" algo="Sum"/><pk mz="629.44936289" i="1288.28" sn="4.10345" a="70.6358" fwhm="0.0652184" res="9651.41" algo="Sum"/><pk mz="629.77060898" i="509.362" sn="1.62257" a="17.2035" fwhm="0.0451318" res="13954" algo="Sum"/><pk mz="629.82493764" i="488.792" sn="1.55721" a="25.899" fwhm="0.0475159" res="13255" algo="Sum"/><pk mz="630.31890297" i="829.414" sn="2.63986" a="52.6671" fwhm="0.0582158" res="10827.3" algo="Sum"/><pk mz="630.42125765" i="544.631" sn="1.73284" a="7.19735" fwhm="0.0148532" res="42443.5" algo="Sum"/><pk mz="630.45964931" i="966.34" sn="3.07279" a="57.5235" fwhm="0.0595806" res="10581.6" algo="Sum"/><pk mz="630.61299461" i="529.583" sn="1.68218" a="21.1005" fwhm="0.0540694" res="11663" algo="Sum"/><pk mz="630.69761391" i="1047.4" sn="3.32758" a="53.5134" fwhm="0.0517633" res="12184.3" algo="Sum"/><pk mz="630.74590120" i="911.292" sn="2.89525" a="24.5359" fwhm="0.0396187" res="15920.4" algo="Sum"/><pk mz="630.78591365" i="2031.4" sn="6.45392" a="82.2191" fwhm="0.0481828" res="13091.5" algo="Sum"/><pk mz="630.86289817" i="601.203" sn="1.91007" a="29.6788" fwhm="0.0596509" res="10575.9" algo="Sum"/><pk mz="631.10922164" i="1030.07" sn="3.27111" a="41.9026" fwhm="0.0306195" res="20611.3" algo="Sum"/><pk mz="631.35336668" i="809.701" sn="2.56962" a="38.7569" fwhm="0.0566538" res="11144.1" algo="Sum"/><pk mz="631.46279179" i="2687.95" sn="8.53082" a="111.348" fwhm="0.0394419" res="16009.9" algo="Sum"/><pk mz="631.52746891" i="493.382" sn="1.56627" a="16.4827" fwhm="0.0445989" res="14160.2" algo="Sum"/><pk mz="631.56456498" i="512.858" sn="1.62838" a="26.2059" fwhm="0.0421539" res="14982.4" algo="Sum"/><pk mz="631.78956100" i="562.749" sn="1.7858" a="29.1194" fwhm="0.069175" res="9133.21" algo="Sum"/><pk mz="631.83036173" i="491.341" sn="1.55881" a="16.9119" fwhm="0.0445782" res="14173.5" algo="Sum"/><pk mz="632.10817914" i="490.384" sn="1.55492" a="20.6276" fwhm="0.0348614" res="18132" algo="Sum"/><pk mz="632.35355667" i="490.417" sn="1.55222" a="19.5666" fwhm="0.0528375" res="11967.9" algo="Sum"/><pk mz="632.47707220" i="1791.92" sn="5.67162" a="87.3644" fwhm="0.0446912" res="14152.2" algo="Sum"/><pk mz="632.56373372" i="589.761" sn="1.86666" a="27.7931" fwhm="0.0496421" res="12742.5" algo="Sum"/><pk mz="632.65184617" i="743.761" sn="2.35408" a="27.3508" fwhm="0.0446674" res="14163.6" algo="Sum"/><pk mz="632.72098661" i="694.927" sn="2.19992" a="9.81797" fwhm="0.0291912" res="21675.1" algo="Sum"/><pk mz="632.74199373" i="811.522" sn="2.56924" a="17.8468" fwhm="0.0297609" res="21260.8" algo="Sum"/><pk mz="632.78229266" i="1575.64" sn="4.98816" a="67.8213" fwhm="0.0517272" res="12233.1" algo="Sum"/><pk mz="632.86806914" i="595.864" sn="1.88636" a="27.4614" fwhm="0.0667621" res="9479.45" algo="Sum"/><pk mz="632.95282551" i="508.925" sn="1.61114" a="25.5674" fwhm="0.0567798" res="11147.5" algo="Sum"/><pk mz="633.32856459" i="845.293" sn="2.67436" a="23.3682" fwhm="0.0384315" res="16479.4" algo="Sum"/><pk mz="633.47832423" i="2285.22" sn="7.22842" a="104.005" fwhm="0.0533076" res="11883.5" algo="Sum"/><pk mz="633.74849220" i="506.781" sn="1.6028" a="10.7845" fwhm="0.0252592" res="25089.8" algo="Sum"/><pk mz="633.78932666" i="583.806" sn="1.84606" a="15.0262" fwhm="0.0341555" res="18556" algo="Sum"/><pk mz="633.82444797" i="527.677" sn="1.66844" a="16.8527" fwhm="0.0446799" res="14185.9" algo="Sum"/><pk mz="634.23291003" i="793.542" sn="2.50641" a="37.7237" fwhm="0.041376" res="15328.5" algo="Sum"/><pk mz="634.30593990" i="726.515" sn="2.2942" a="40.6268" fwhm="0.0550223" res="11528.2" algo="Sum"/><pk mz="634.48066594" i="1022.22" sn="3.22823" a="57.224" fwhm="0.0582075" res="10900.3" algo="Sum"/><pk mz="634.65000098" i="1113.08" sn="3.51623" a="45.2715" fwhm="0.0421058" res="15072.7" algo="Sum"/><pk mz="634.69972596" i="650.633" sn="2.05535" a="24.3787" fwhm="0.0496785" res="12776.1" algo="Sum"/><pk mz="634.73616923" i="684.832" sn="2.16339" a="19.315" fwhm="0.0397439" res="15970.7" algo="Sum"/><pk mz="634.77791326" i="893.169" sn="2.82152" a="45.757" fwhm="0.0694189" res="9144.16" algo="Sum"/><pk mz="634.83186661" i="954.363" sn="3.01484" a="28.3046" fwhm="0.0379666" res="16720.8" algo="Sum"/><pk mz="634.86825475" i="1315.77" sn="4.15653" a="65.3027" fwhm="0.0404557" res="15692.9" algo="Sum"/><pk mz="635.27582898" i="742.795" sn="2.3464" a="47.8923" fwhm="0.0734788" res="8645.71" algo="Sum"/><pk mz="635.40835847" i="1515.54" sn="4.78848" a="74.4505" fwhm="0.0687174" res="9246.69" algo="Sum"/><pk mz="635.44952565" i="842.159" sn="2.66138" a="20.0594" fwhm="0.0298247" res="21306.1" algo="Sum"/><pk mz="635.47992023" i="876.494" sn="2.77029" a="34.7216" fwhm="0.0514692" res="12346.8" algo="Sum"/><pk mz="635.73091505" i="488.08" sn="1.54196" a="13.5695" fwhm="0.0397751" res="15983.1" algo="Sum"/><pk mz="635.76044692" i="516.815" sn="1.63275" a="11.196" fwhm="0.0282866" res="22475.7" algo="Sum"/><pk mz="636.23106526" i="554.871" sn="1.75172" a="24.4131" fwhm="0.0515162" res="12350.1" algo="Sum"/><pk mz="636.39570522" i="706.677" sn="2.23125" a="27.8143" fwhm="0.0564115" res="11281.3" algo="Sum"/><pk mz="636.40778117" i="724.785" sn="2.28851" a="30.0652" fwhm="0.0564167" res="11280.5" algo="Sum"/><pk mz="636.64180888" i="1424.16" sn="4.49449" a="69.7987" fwhm="0.0443793" res="14345.5" algo="Sum"/><pk mz="636.69711841" i="813.544" sn="2.56745" a="22.3599" fwhm="0.0398052" res="15995.3" algo="Sum"/><pk mz="636.73218147" i="1266.36" sn="3.99648" a="74.5885" fwhm="0.0573392" res="11104.7" algo="Sum"/><pk mz="636.83175650" i="971.859" sn="3.06695" a="45.9797" fwhm="0.0653065" res="9751.43" algo="Sum"/><pk mz="636.86644438" i="669.686" sn="2.11337" a="20.4" fwhm="0.0447872" res="14219.8" algo="Sum"/><pk mz="637.36226900" i="747.496" sn="2.36037" a="16.6762" fwhm="0.0298695" res="21338.2" algo="Sum"/><pk mz="637.37971550" i="759.42" sn="2.39802" a="18.0319" fwhm="0.0298701" res="21338.4" algo="Sum"/><pk mz="637.41956302" i="763.873" sn="2.41208" a="18.7792" fwhm="0.0233144" res="27340.2" algo="Sum"/><pk mz="637.47227982" i="881.37" sn="2.7831" a="42.9564" fwhm="0.0549031" res="11610.9" algo="Sum"/><pk mz="637.63981698" i="490.927" sn="1.54936" a="24.2284" fwhm="0.0458769" res="13898.9" algo="Sum"/><pk mz="637.73811033" i="574.814" sn="1.81369" a="35.9706" fwhm="0.0614129" res="10384.4" algo="Sum"/><pk mz="637.76547542" i="506.198" sn="1.597" a="11.7365" fwhm="0.0298792" res="21344.8" algo="Sum"/><pk mz="637.82129194" i="492.915" sn="1.55488" a="8.96781" fwhm="0.0199204" res="32018.5" algo="Sum"/><pk mz="638.43044650" i="495.883" sn="1.56524" a="15.627" fwhm="0.0448418" res="14237.4" algo="Sum"/><pk mz="638.47139257" i="682.946" sn="2.15541" a="28.4187" fwhm="0.0440084" res="14507.9" algo="Sum"/><pk mz="638.60160828" i="654.409" sn="2.06458" a="25.8007" fwhm="0.0411117" res="15533.3" algo="Sum"/><pk mz="638.64531963" i="721.491" sn="2.27601" a="23.6218" fwhm="0.0495833" res="12880.2" algo="Sum"/><pk mz="638.69069597" i="801.139" sn="2.52714" a="22.2092" fwhm="0.0402141" res="15882.2" algo="Sum"/><pk mz="638.72989491" i="1231.91" sn="3.88598" a="61.3004" fwhm="0.055222" res="11566.6" algo="Sum"/><pk mz="638.77853091" i="939.803" sn="2.9645" a="30.3819" fwhm="0.0451836" res="14137.4" algo="Sum"/><pk mz="638.82911965" i="815.54" sn="2.57266" a="29.0794" fwhm="0.0498397" res="12817.7" algo="Sum"/><pk mz="639.40069956" i="1059.44" sn="3.34384" a="50.558" fwhm="0.0627043" res="10197.1" algo="Sum"/><pk mz="639.48863327" i="4046.65" sn="12.7722" a="168.783" fwhm="0.0333692" res="19164.1" algo="Sum"/><pk mz="639.73265760" i="609.567" sn="1.9226" a="24.7699" fwhm="0.0422416" res="15144.6" algo="Sum"/><pk mz="639.74797789" i="554.058" sn="1.74745" a="10.2256" fwhm="0.0199504" res="32066.9" algo="Sum"/><pk mz="639.78063035" i="555.532" sn="1.75185" a="17.4794" fwhm="0.0372785" res="17162.2" algo="Sum"/><pk mz="640.40638489" i="504.053" sn="1.59019" a="20.2894" fwhm="0.0495994" res="12911.6" algo="Sum"/><pk mz="640.49284945" i="1924.81" sn="6.0729" a="83.9208" fwhm="0.0339926" res="18842.1" algo="Sum"/><pk mz="640.58331380" i="1986.69" sn="6.26825" a="82.9798" fwhm="0.0363824" res="17607" algo="Sum"/><pk mz="640.69015982" i="617.38" sn="1.94738" a="27.0303" fwhm="0.0531951" res="12044.2" algo="Sum"/><pk mz="640.72969056" i="893.89" sn="2.81982" a="34.2101" fwhm="0.0549052" res="11669.7" algo="Sum"/><pk mz="640.77807856" i="973.041" sn="3.07008" a="35.3447" fwhm="0.0645777" res="9922.58" algo="Sum"/><pk mz="640.81385331" i="1749.18" sn="5.51986" a="91.4181" fwhm="0.0460926" res="13902.8" algo="Sum"/><pk mz="640.89991067" i="516.154" sn="1.62942" a="24.9367" fwhm="0.0504863" res="12694.5" algo="Sum"/><pk mz="641.35863518" i="1001.05" sn="3.16035" a="51.6242" fwhm="0.0749603" res="8555.98" algo="Sum"/><pk mz="641.40773379" i="791.215" sn="2.4975" a="42.6785" fwhm="0.0730011" res="8786.28" algo="Sum"/><pk mz="641.50430705" i="6741.83" sn="21.2862" a="256.637" fwhm="0.0320509" res="20015.2" algo="Sum"/><pk mz="641.58437018" i="941.835" sn="2.97156" a="43.3571" fwhm="0.0443874" res="14454.2" algo="Sum"/><pk mz="641.74129277" i="522.137" sn="1.64686" a="12.326" fwhm="0.0405568" res="15823.3" algo="Sum"/><pk mz="641.76183554" i="571.111" sn="1.80147" a="18.2834" fwhm="0.0417922" res="15356" algo="Sum"/><pk mz="641.81954487" i="621.239" sn="1.96023" a="31.5444" fwhm="0.0608166" res="10553.4" algo="Sum"/><pk mz="642.36054827" i="558.352" sn="1.7609" a="13.0584" fwhm="0.039889" res="16103.7" algo="Sum"/><pk mz="642.37562433" i="518.449" sn="1.63514" a="9.84966" fwhm="0.0199912" res="32132.9" algo="Sum"/><pk mz="642.41169000" i="616.073" sn="1.94333" a="25.6633" fwhm="0.0564928" res="11371.6" algo="Sum"/><pk mz="642.50793954" i="3121.35" sn="9.8477" a="116.393" fwhm="0.0313203" res="20514.1" algo="Sum"/><pk mz="642.58902346" i="914.717" sn="2.88538" a="40.8162" fwhm="0.0416499" res="15428.3" algo="Sum"/><pk mz="642.68374500" i="1023.3" sn="3.22927" a="54.0014" fwhm="0.061991" res="10367.4" algo="Sum"/><pk mz="642.73409222" i="706.019" sn="2.22835" a="15.9064" fwhm="0.0299953" res="21427.9" algo="Sum"/><pk mz="642.76675598" i="876.481" sn="2.76663" a="27.2904" fwhm="0.0449938" res="14285.7" algo="Sum"/><pk mz="642.81316545" i="1157.04" sn="3.65272" a="74.0603" fwhm="0.0453166" res="14184.9" algo="Sum"/><pk mz="642.90654252" i="516.522" sn="1.63025" a="21.1314" fwhm="0.051203" res="12556" algo="Sum"/><pk mz="643.38287119" i="583.902" sn="1.84343" a="22.4979" fwhm="0.0323679" res="19877.2" algo="Sum"/><pk mz="643.42239329" i="925.392" sn="2.92049" a="42.3919" fwhm="0.0452047" res="14233.5" algo="Sum"/><pk mz="643.51895055" i="3922.43" sn="12.3721" a="158.012" fwhm="0.0332034" res="19381.1" algo="Sum"/><pk mz="643.75712890" i="620.496" sn="1.95807" a="19.9898" fwhm="0.0441771" res="14572.2" algo="Sum"/><pk mz="644.26187006" i="802.862" sn="2.53048" a="43.3621" fwhm="0.0430579" res="14962.7" algo="Sum"/><pk mz="644.52315721" i="1728.66" sn="5.45242" a="68.5996" fwhm="0.0354558" res="18178.2" algo="Sum"/><pk mz="644.58908726" i="823.822" sn="2.59901" a="34.7222" fwhm="0.0463257" res="13914.3" algo="Sum"/><pk mz="644.67960649" i="1561.34" sn="4.92493" a="73.3653" fwhm="0.0418634" res="15399.6" algo="Sum"/><pk mz="644.72244018" i="868.527" sn="2.73959" a="31.2775" fwhm="0.044658" res="14436.9" algo="Sum"/><pk mz="644.78969793" i="847.88" sn="2.67446" a="19.7092" fwhm="0.0300431" res="21462.2" algo="Sum"/><pk mz="644.79952139" i="802.125" sn="2.53014" a="31.3213" fwhm="0.0912465" res="7066.57" algo="Sum"/><pk mz="644.85345754" i="660.391" sn="2.08298" a="39.9619" fwhm="0.0443308" res="14546.4" algo="Sum"/><pk mz="645.28268271" i="723.466" sn="2.28032" a="29.6931" fwhm="0.059503" res="10844.5" algo="Sum"/><pk mz="645.31837316" i="539.871" sn="1.70138" a="7.44889" fwhm="0.0150278" res="42941.8" algo="Sum"/><pk mz="645.34471261" i="494.758" sn="1.55904" a="9.6598" fwhm="0.0340391" res="18958.9" algo="Sum"/><pk mz="645.36020053" i="543.543" sn="1.71248" a="12.5773" fwhm="0.0280792" res="22983.6" algo="Sum"/><pk mz="645.43889268" i="1103.48" sn="3.47641" a="38.8948" fwhm="0.0500971" res="12883.8" algo="Sum"/><pk mz="645.48268889" i="1146.58" sn="3.61227" a="47.2893" fwhm="0.0522473" res="12354.4" algo="Sum"/><pk mz="645.53018967" i="933.634" sn="2.94138" a="46.3467" fwhm="0.0514139" res="12555.5" algo="Sum"/><pk mz="645.73103676" i="552.96" sn="1.74167" a="17.9581" fwhm="0.0499995" res="12914.7" algo="Sum"/><pk mz="645.76634750" i="550.543" sn="1.73403" a="19.4663" fwhm="0.0501097" res="12887" algo="Sum"/><pk mz="646.25819630" i="502.21" sn="1.58038" a="18.0502" fwhm="0.0381857" res="16924.1" algo="Sum"/><pk mz="646.43505401" i="598.403" sn="1.88214" a="36.201" fwhm="0.0521905" res="12386.1" algo="Sum"/><pk mz="646.49864265" i="1953.94" sn="6.14537" a="82.4335" fwhm="0.0376622" res="17165.7" algo="Sum"/><pk mz="646.67518376" i="1217.32" sn="3.83021" a="49.2723" fwhm="0.051029" res="12672.7" algo="Sum"/><pk mz="646.72195252" i="1042.22" sn="3.27929" a="31.8528" fwhm="0.0447649" res="14447.1" algo="Sum"/><pk mz="646.76053018" i="1273.8" sn="4.00794" a="54.2455" fwhm="0.0580187" res="11147.4" algo="Sum"/><pk mz="646.86163221" i="647.294" sn="2.03711" a="31.0014" fwhm="0.0582652" res="11102" algo="Sum"/><pk mz="647.26307556" i="505.245" sn="1.58861" a="24.2236" fwhm="0.0569753" res="11360.4" algo="Sum"/><pk mz="647.33284341" i="713.191" sn="2.24214" a="31.9075" fwhm="0.0664031" res="9748.53" algo="Sum"/><pk mz="647.45173469" i="5392" sn="16.9544" a="247.428" fwhm="0.0354184" res="18280.1" algo="Sum"/><pk mz="647.49994961" i="1385.65" sn="4.35724" a="46.8748" fwhm="0.0423239" res="15298.7" algo="Sum"/><pk mz="647.55100983" i="1171.23" sn="3.68322" a="45.8007" fwhm="0.0407696" res="15883.2" algo="Sum"/><pk mz="647.73302209" i="518.33" sn="1.63011" a="5.23331" fwhm="0.00863625" res="75001.6" algo="Sum"/><pk mz="647.76259545" i="573.467" sn="1.80351" a="27.7225" fwhm="0.0602245" res="10755.8" algo="Sum"/><pk mz="647.79318536" i="526.203" sn="1.65467" a="16.8509" fwhm="0.0451699" res="14341.3" algo="Sum"/><pk mz="648.33716978" i="515.89" sn="1.62197" a="35.0476" fwhm="0.0738219" res="8782.45" algo="Sum"/><pk mz="648.45435178" i="2576.72" sn="8.10089" a="143.528" fwhm="0.0372247" res="17420" algo="Sum"/><pk mz="648.54818957" i="697.132" sn="2.19145" a="36.3328" fwhm="0.0559344" res="11594.8" algo="Sum"/><pk mz="648.62572061" i="772.206" sn="2.42689" a="30.7353" fwhm="0.048214" res="13453.1" algo="Sum"/><pk mz="648.68035372" i="746.875" sn="2.34729" a="29.8294" fwhm="0.0552446" res="11742" algo="Sum"/><pk mz="648.71872282" i="938.293" sn="2.94887" a="28.6309" fwhm="0.045112" res="14380.2" algo="Sum"/><pk mz="648.75823616" i="1128.27" sn="3.54594" a="57.4686" fwhm="0.0612047" res="10599.8" algo="Sum"/><pk mz="648.80289375" i="981.368" sn="3.08425" a="39.543" fwhm="0.0455501" res="14243.7" algo="Sum"/><pk mz="648.87503563" i="730.981" sn="2.29745" a="46.8776" fwhm="0.068754" res="9437.63" algo="Sum"/><pk mz="649.24665101" i="508.133" sn="1.59653" a="21.2158" fwhm="0.04357" res="14901.2" algo="Sum"/><pk mz="649.27653571" i="497.913" sn="1.56459" a="9.5148" fwhm="0.0251227" res="25844.3" algo="Sum"/><pk mz="649.28206110" i="509.126" sn="1.59982" a="7.29393" fwhm="0.0150739" res="43073.3" algo="Sum"/><pk mz="649.33808956" i="547.188" sn="1.71977" a="17.2845" fwhm="0.0452232" res="14358.5" algo="Sum"/><pk mz="649.36001966" i="516.622" sn="1.62384" a="7.62866" fwhm="0.0150747" res="43076.1" algo="Sum"/><pk mz="649.43558984" i="2722.59" sn="8.55925" a="181.221" fwhm="0.0540887" res="12006.9" algo="Sum"/><pk mz="649.52909800" i="532.31" sn="1.67324" a="29.5506" fwhm="0.0520514" res="12478.6" algo="Sum"/><pk mz="649.73154455" i="540.556" sn="1.69781" a="10.1293" fwhm="0.0365182" res="17792" algo="Sum"/><pk mz="649.75250689" i="583.862" sn="1.83383" a="18.6475" fwhm="0.0452378" res="14363.1" algo="Sum"/><pk mz="649.78097732" i="563.607" sn="1.77021" a="10.2491" fwhm="0.0201061" res="32317.6" algo="Sum"/><pk mz="649.80187888" i="561.401" sn="1.76328" a="30.5689" fwhm="0.0494131" res="13150.4" algo="Sum"/><pk mz="649.93030609" i="1048.03" sn="3.29172" a="41.9115" fwhm="0.0369192" res="17604.1" algo="Sum"/><pk mz="650.44101199" i="2006.08" sn="6.3049" a="124.407" fwhm="0.0421174" res="15443.5" algo="Sum"/><pk mz="650.62703946" i="1161.24" sn="3.64801" a="49.2928" fwhm="0.0427305" res="15226.3" algo="Sum"/><pk mz="650.68605683" i="681.939" sn="2.14203" a="24.9634" fwhm="0.0402447" res="16168.2" algo="Sum"/><pk mz="650.71554390" i="756.138" sn="2.37504" a="17.3634" fwhm="0.0301808" res="21560.5" algo="Sum"/><pk mz="650.74211549" i="802.157" sn="2.51959" a="29.7277" fwhm="0.0330527" res="19688" algo="Sum"/><pk mz="650.80548030" i="1357.73" sn="4.26466" a="60.3636" fwhm="0.0486937" res="13365.3" algo="Sum"/><pk mz="650.84217137" i="1378.31" sn="4.3293" a="46.6987" fwhm="0.0445044" res="14624.2" algo="Sum"/><pk mz="650.93588947" i="851.053" sn="2.6732" a="37.9765" fwhm="0.0471655" res="13801.1" algo="Sum"/><pk mz="651.38246150" i="666.233" sn="2.09497" a="19.0525" fwhm="0.0402617" res="16178.7" algo="Sum"/><pk mz="651.41119154" i="769.4" sn="2.41943" a="21.4598" fwhm="0.0352298" res="18490.3" algo="Sum"/><pk mz="651.44180099" i="1078.25" sn="3.39062" a="46.308" fwhm="0.0526325" res="12377.2" algo="Sum"/><pk mz="651.69446011" i="519.542" sn="1.63292" a="20.1407" fwhm="0.0357524" res="18228" algo="Sum"/><pk mz="651.74479931" i="540.979" sn="1.70037" a="29.6372" fwhm="0.0479075" res="13604.2" algo="Sum"/><pk mz="651.79375656" i="563.972" sn="1.77314" a="23.1804" fwhm="0.0514888" res="12659" algo="Sum"/><pk mz="652.44739873" i="574.632" sn="1.80795" a="30.7022" fwhm="0.0623276" res="10468" algo="Sum"/><pk mz="652.62347217" i="1044.24" sn="3.2856" a="42.1449" fwhm="0.0430184" res="15170.8" algo="Sum"/><pk mz="652.66291431" i="682.607" sn="2.14781" a="18.8232" fwhm="0.0403013" res="16194.6" algo="Sum"/><pk mz="652.71190583" i="1364.26" sn="4.29207" a="75.6434" fwhm="0.0612706" res="10652.9" algo="Sum"/><pk mz="652.80225993" i="1294.76" sn="4.07362" a="73.714" fwhm="0.0651268" res="10023.6" algo="Sum"/><pk mz="653.33531680" i="704.596" sn="2.21877" a="37.7614" fwhm="0.0647393" res="10091.8" algo="Sum"/><pk mz="653.36527930" i="530.032" sn="1.66906" a="10.362" fwhm="0.0252021" res="25925.1" algo="Sum"/><pk mz="653.44677007" i="907.213" sn="2.8565" a="48.7385" fwhm="0.0658615" res="9921.53" algo="Sum"/><pk mz="653.72023398" i="566.032" sn="1.78225" a="17.6027" fwhm="0.0412137" res="15861.7" algo="Sum"/><pk mz="653.74156804" i="582.468" sn="1.834" a="13.0983" fwhm="0.0302511" res="21610.5" algo="Sum"/><pk mz="653.76803996" i="558.541" sn="1.75877" a="10.6137" fwhm="0.0201677" res="32416.6" algo="Sum"/><pk mz="653.79244725" i="553.124" sn="1.74185" a="18.5376" fwhm="0.0453783" res="14407.6" algo="Sum"/><pk mz="654.29077617" i="1026.81" sn="3.23454" a="43.8898" fwhm="0.0467489" res="13995.9" algo="Sum"/><pk mz="654.46669974" i="544.171" sn="1.71381" a="23.101" fwhm="0.0486566" res="13450.7" algo="Sum"/><pk mz="654.61986643" i="678.489" sn="2.13761" a="30.9255" fwhm="0.0492602" res="13289" algo="Sum"/><pk mz="654.66325915" i="630.39" sn="1.98641" a="17.1263" fwhm="0.0403628" res="16219.5" algo="Sum"/><pk mz="654.70879365" i="1754.42" sn="5.52952" a="79.2279" fwhm="0.0508834" res="12866.9" algo="Sum"/><pk mz="654.75003822" i="1012.76" sn="3.19201" a="31.8097" fwhm="0.0402302" res="16275.1" algo="Sum"/><pk mz="654.80402375" i="1081.06" sn="3.40723" a="49.6287" fwhm="0.0661043" res="9905.61" algo="Sum"/><pk mz="654.89129391" i="649.248" sn="2.04632" a="22.0915" fwhm="0.0537139" res="12192.2" algo="Sum"/><pk mz="655.29629425" i="540.012" sn="1.7009" a="28.7036" fwhm="0.0600012" res="10921.4" algo="Sum"/><pk mz="655.37286673" i="863.646" sn="2.72026" a="49.1242" fwhm="0.0684948" res="9568.21" algo="Sum"/><pk mz="655.46325608" i="2504.78" sn="7.88878" a="113.399" fwhm="0.0380602" res="17221.7" algo="Sum"/><pk mz="655.71942005" i="679.865" sn="2.14157" a="14.5633" fwhm="0.0302968" res="21643.2" algo="Sum"/><pk mz="655.75810026" i="615.969" sn="1.94036" a="25.4738" fwhm="0.0555455" res="11805.8" algo="Sum"/><pk mz="655.79051160" i="526.493" sn="1.65851" a="14.9107" fwhm="0.0353482" res="18552.3" algo="Sum"/><pk mz="655.81719667" i="495.64" sn="1.56134" a="11.4791" fwhm="0.0302991" res="21644.8" algo="Sum"/><pk mz="656.38549331" i="504.29" sn="1.58792" a="19.0866" fwhm="0.0450411" res="14573" algo="Sum"/><pk mz="656.46668068" i="1262.08" sn="3.97464" a="70.7462" fwhm="0.0450119" res="14584.3" algo="Sum"/><pk mz="656.57178369" i="555.414" sn="1.74942" a="22.4556" fwhm="0.0377086" res="17411.7" algo="Sum"/><pk mz="656.62640702" i="492.304" sn="1.55024" a="17.3983" fwhm="0.0388209" res="16914.2" algo="Sum"/><pk mz="656.70814715" i="1335.31" sn="4.20433" a="51.9196" fwhm="0.0497096" res="13210.9" algo="Sum"/><pk mz="656.74704272" i="1093.81" sn="3.44435" a="35.3392" fwhm="0.0454806" res="14440.1" algo="Sum"/><pk mz="656.78852878" i="1272.87" sn="4.00819" a="56.5187" fwhm="0.059997" res="10947" algo="Sum"/><pk mz="656.89002328" i="538.293" sn="1.69506" a="19.7264" fwhm="0.0505394" res="12997.6" algo="Sum"/><pk mz="656.91378063" i="501.868" sn="1.58036" a="13.0007" fwhm="0.0314201" res="20907.4" algo="Sum"/><pk mz="657.35987638" i="1447.16" sn="4.55213" a="95.732" fwhm="0.0497344" res="13217.4" algo="Sum"/><pk mz="657.47770987" i="3894.66" sn="12.2536" a="182.416" fwhm="0.036299" res="18112.8" algo="Sum"/><pk mz="657.72216772" i="536.945" sn="1.69017" a="13.0411" fwhm="0.0556268" res="11823.8" algo="Sum"/><pk mz="657.74609522" i="599.404" sn="1.88699" a="22.4007" fwhm="0.0459675" res="14308.9" algo="Sum"/><pk mz="657.78197957" i="556.389" sn="1.75178" a="23.5905" fwhm="0.0424562" res="15493.2" algo="Sum"/><pk mz="657.81286437" i="555.581" sn="1.74905" a="9.58466" fwhm="0.0202301" res="32516.5" algo="Sum"/><pk mz="658.36781528" i="706.968" sn="2.22568" a="24.2877" fwhm="0.0479498" res="13730.4" algo="Sum"/><pk mz="658.48148870" i="1875.25" sn="5.90468" a="83.0966" fwhm="0.0355774" res="18508.4" algo="Sum"/><pk mz="658.56705464" i="562.862" sn="1.77231" a="21.7209" fwhm="0.0474281" res="13885.6" algo="Sum"/><pk mz="658.65790224" i="1029.32" sn="3.24047" a="44.9211" fwhm="0.053523" res="12306.1" algo="Sum"/><pk mz="658.71509369" i="946.518" sn="2.98" a="30.0095" fwhm="0.0455483" res="14461.9" algo="Sum"/><pk mz="658.73169454" i="961.504" sn="3.02715" a="39.1169" fwhm="0.0544554" res="12096.7" algo="Sum"/><pk mz="658.78789957" i="814.079" sn="2.56301" a="30.8854" fwhm="0.0506125" res="13016.3" algo="Sum"/><pk mz="658.83434738" i="916.261" sn="2.88471" a="41.8646" fwhm="0.0450777" res="14615.5" algo="Sum"/><pk mz="658.89281942" i="655.239" sn="2.06285" a="23.3752" fwhm="0.0506164" res="13017.4" algo="Sum"/><pk mz="659.42138679" i="865.711" sn="2.72565" a="36.1284" fwhm="0.0557006" res="11838.7" algo="Sum"/><pk mz="659.49151760" i="2188.27" sn="6.88967" a="109.255" fwhm="0.0441522" res="14936.8" algo="Sum"/><pk mz="659.73569323" i="647.335" sn="2.03882" a="44.4128" fwhm="0.044604" res="14790.9" algo="Sum"/><pk mz="659.79000773" i="583.113" sn="1.83618" a="18.1531" fwhm="0.045586" res="14473.5" algo="Sum"/><pk mz="659.82274431" i="549.72" sn="1.731" a="12.0034" fwhm="0.0303914" res="21710.8" algo="Sum"/><pk mz="660.23451962" i="596.028" sn="1.87693" a="26.8991" fwhm="0.0470083" res="14045.1" algo="Sum"/><pk mz="660.42502246" i="576.238" sn="1.8155" a="34.8907" fwhm="0.0594368" res="11111.4" algo="Sum"/><pk mz="660.49683611" i="1030.42" sn="3.24816" a="59.5359" fwhm="0.0538066" res="12275.4" algo="Sum"/><pk mz="660.56343432" i="559.144" sn="1.76285" a="25.8036" fwhm="0.0709533" res="9309.84" algo="Sum"/><pk mz="660.65388023" i="1570.42" sn="4.95138" a="65.0582" fwhm="0.0450304" res="14671.3" algo="Sum"/><pk mz="660.70317016" i="803.681" sn="2.53393" a="15.1764" fwhm="0.0333067" res="19836.9" algo="Sum"/><pk mz="660.73288354" i="873.448" sn="2.7539" a="24.6896" fwhm="0.062321" res="10602.1" algo="Sum"/><pk mz="660.74957017" i="913.291" sn="2.87953" a="28.857" fwhm="0.0456192" res="14484" algo="Sum"/><pk mz="660.83014070" i="899.642" sn="2.83649" a="44.445" fwhm="0.0700499" res="9433.71" algo="Sum"/><pk mz="661.43144755" i="1913.06" sn="6.03318" a="88.5683" fwhm="0.0556347" res="11888.8" algo="Sum"/><pk mz="661.70913408" i="512.782" sn="1.61745" a="10.0515" fwhm="0.0372946" res="17742.7" algo="Sum"/><pk mz="661.73144708" i="638.826" sn="2.01503" a="27.9554" fwhm="0.0602599" res="10981.3" algo="Sum"/><pk mz="661.78421927" i="554.642" sn="1.74949" a="25.6238" fwhm="0.0552217" res="11984.1" algo="Sum"/><pk mz="661.81876888" i="512.543" sn="1.6167" a="9.90491" fwhm="0.0202916" res="32615.4" algo="Sum"/><pk mz="661.93113187" i="875.603" sn="2.76221" a="43.9643" fwhm="0.0386041" res="17146.7" algo="Sum"/><pk mz="662.43815408" i="1403.86" sn="4.43225" a="60.6151" fwhm="0.0463506" res="14291.9" algo="Sum"/><pk mz="662.52461341" i="612.615" sn="1.93457" a="24.4646" fwhm="0.0469608" res="14108" algo="Sum"/><pk mz="662.65200945" i="1466.87" sn="4.63551" a="67.7701" fwhm="0.0424305" res="15617.3" algo="Sum"/><pk mz="662.69447128" i="834.324" sn="2.63657" a="20.3123" fwhm="0.0304574" res="21758.1" algo="Sum"/><pk mz="662.73902311" i="1677.28" sn="5.30042" a="83.7262" fwhm="0.0562808" res="11775.6" algo="Sum"/><pk mz="662.78846066" i="741.379" sn="2.34285" a="17.4616" fwhm="0.0304596" res="21759.6" algo="Sum"/><pk mz="662.82667403" i="869.259" sn="2.74697" a="59.528" fwhm="0.0664421" res="9976.01" algo="Sum"/><pk mz="662.93779074" i="758.271" sn="2.39623" a="31.3607" fwhm="0.0447526" res="14813.4" algo="Sum"/><pk mz="663.32636878" i="999.662" sn="3.1618" a="52.4305" fwhm="0.050947" res="13019.9" algo="Sum"/><pk mz="663.44678836" i="15175.4" sn="48.002" a="556.679" fwhm="0.0327624" res="20250.2" algo="Sum"/><pk mz="663.68951782" i="511.442" sn="1.61768" a="16.3532" fwhm="0.0457203" res="14516.3" algo="Sum"/><pk mz="663.74216112" i="694.615" sn="2.19707" a="24.9239" fwhm="0.0508026" res="13065.1" algo="Sum"/><pk mz="663.80495642" i="614.335" sn="1.94297" a="13.5364" fwhm="0.0290325" res="22864.2" algo="Sum"/><pk mz="663.94642850" i="874.842" sn="2.76689" a="41.9224" fwhm="0.0388799" res="17076.9" algo="Sum"/><pk mz="664.32929256" i="555.799" sn="1.76188" a="27.9368" fwhm="0.0440334" res="15086.9" algo="Sum"/><pk mz="664.45062219" i="7271.66" sn="23.0474" a="284.966" fwhm="0.0332969" res="19955.3" algo="Sum"/><pk mz="664.60592855" i="542.465" sn="1.71893" a="19.9495" fwhm="0.0501206" res="13260.1" algo="Sum"/><pk mz="664.65561010" i="872.455" sn="2.76446" a="39.7827" fwhm="0.0579896" res="11461.6" algo="Sum"/><pk mz="664.69472775" i="775.784" sn="2.45823" a="22.4086" fwhm="0.0355872" res="18677.9" algo="Sum"/><pk mz="664.73730536" i="1854.86" sn="5.87752" a="83.2683" fwhm="0.0522545" res="12721.2" algo="Sum"/><pk mz="664.77559505" i="1018.64" sn="3.22776" a="34.2684" fwhm="0.0584961" res="11364.4" algo="Sum"/><pk mz="664.82824250" i="762.165" sn="2.41509" a="28.291" fwhm="0.0508442" res="13075.8" algo="Sum"/><pk mz="664.92336107" i="677.2" sn="2.14567" a="22.4487" fwhm="0.0406796" res="16345.4" algo="Sum"/><pk mz="665.35495645" i="490.01" sn="1.555" a="8.57741" fwhm="0.0207783" res="32021.6" algo="Sum"/><pk mz="665.45251629" i="2232.94" sn="7.08604" a="93.8094" fwhm="0.0497034" res="13388.5" algo="Sum"/><pk mz="665.50303308" i="948.417" sn="3.00972" a="44.7451" fwhm="0.0470174" res="14154.4" algo="Sum"/><pk mz="665.67892468" i="535.274" sn="1.69803" a="11.8071" fwhm="0.0260772" res="25527.2" algo="Sum"/><pk mz="665.72903851" i="621.428" sn="1.97082" a="27.682" fwhm="0.046738" res="14243.8" algo="Sum"/><pk mz="665.75354003" i="594.052" sn="1.88383" a="14.8194" fwhm="0.0305278" res="21808.1" algo="Sum"/><pk mz="665.79766526" i="556.269" sn="1.76373" a="18.379" fwhm="0.0457931" res="14539.2" algo="Sum"/><pk mz="666.42097451" i="746.341" sn="2.36933" a="38.4858" fwhm="0.0690408" res="9652.57" algo="Sum"/><pk mz="666.45578296" i="700.778" sn="2.22468" a="20.6299" fwhm="0.0394943" res="16874.7" algo="Sum"/><pk mz="666.50738733" i="625.756" sn="1.98611" a="30.5558" fwhm="0.0489874" res="13605.7" algo="Sum"/><pk mz="666.59696088" i="1710.75" sn="5.43117" a="76.3286" fwhm="0.0402863" res="16546.5" algo="Sum"/><pk mz="666.64525470" i="740.632" sn="2.3516" a="24.0784" fwhm="0.0407311" res="16367" algo="Sum"/><pk mz="666.73810781" i="1304.52" sn="4.14176" a="56.7994" fwhm="0.0568778" res="11722.3" algo="Sum"/><pk mz="666.77425208" i="1300.18" sn="4.12861" a="49.4554" fwhm="0.0539036" res="12369.7" algo="Sum"/><pk mz="667.37714817" i="514.463" sn="1.63585" a="22.0643" fwhm="0.0456519" res="14618.8" algo="Sum"/><pk mz="667.42510008" i="623.54" sn="1.98256" a="33.8226" fwhm="0.0742954" res="8983.4" algo="Sum"/><pk mz="667.52218496" i="550.031" sn="1.74878" a="29.5135" fwhm="0.0615959" res="10837.1" algo="Sum"/><pk mz="667.60011876" i="665.652" sn="2.11642" a="33.051" fwhm="0.0482657" res="13831.8" algo="Sum"/><pk mz="667.64376128" i="527.266" sn="1.67647" a="11.5552" fwhm="0.030571" res="21839.1" algo="Sum"/><pk mz="667.75349155" i="624.46" sn="1.98629" a="17.794" fwhm="0.0407647" res="16380.7" algo="Sum"/><pk mz="667.77731631" i="613.389" sn="1.95123" a="13.6022" fwhm="0.0305742" res="21841.2" algo="Sum"/><pk mz="667.79898558" i="514.565" sn="1.63682" a="7.57177" fwhm="0.0257353" res="25948.8" algo="Sum"/><pk mz="667.81512777" i="493.898" sn="1.57109" a="11.7543" fwhm="0.0546018" res="12230.6" algo="Sum"/><pk mz="668.26268335" i="530.53" sn="1.68699" a="23.5307" fwhm="0.0546039" res="12238.4" algo="Sum"/><pk mz="668.60708131" i="1850.12" sn="5.88887" a="90.9543" fwhm="0.0434483" res="15388.6" algo="Sum"/><pk mz="668.68730995" i="1483.98" sn="4.72514" a="71.9069" fwhm="0.0554623" res="12056.6" algo="Sum"/><pk mz="668.77453297" i="1269.13" sn="4.04276" a="79.0904" fwhm="0.0711124" res="9404.47" algo="Sum"/><pk mz="668.86382271" i="714.735" sn="2.27727" a="38.688" fwhm="0.0623426" res="10728.8" algo="Sum"/><pk mz="669.30287742" i="546.43" sn="1.74225" a="28.4124" fwhm="0.058991" res="11345.8" algo="Sum"/><pk mz="669.43192604" i="1595.67" sn="5.08901" a="78.6905" fwhm="0.0528452" res="12667.8" algo="Sum"/><pk mz="669.61622409" i="783.979" sn="2.50028" a="45.8417" fwhm="0.0588891" res="11370.8" algo="Sum"/><pk mz="669.68657338" i="644.16" sn="2.05457" a="26.2473" fwhm="0.0538887" res="12427.2" algo="Sum"/><pk mz="669.70730669" i="639.896" sn="2.04119" a="11.8929" fwhm="0.0204122" res="32809.2" algo="Sum"/><pk mz="669.75215015" i="640.749" sn="2.04419" a="23.2666" fwhm="0.0423618" res="15810.3" algo="Sum"/><pk mz="669.77331140" i="591.178" sn="1.88605" a="24.6797" fwhm="0.0561366" res="11931.1" algo="Sum"/><pk mz="669.82302407" i="498.311" sn="1.58977" a="13.5385" fwhm="0.0408278" res="16406" algo="Sum"/><pk mz="670.27013657" i="520.72" sn="1.6593" a="19.6642" fwhm="0.0510517" res="13129.2" algo="Sum"/><pk mz="670.43530613" i="973.545" sn="3.10289" a="51.6994" fwhm="0.0561524" res="11939.6" algo="Sum"/><pk mz="670.60420399" i="1201.59" sn="3.83215" a="58.4927" fwhm="0.0452544" res="14818.6" algo="Sum"/><pk mz="670.68478323" i="2059.09" sn="6.56754" a="89.2902" fwhm="0.0426693" res="15718.2" algo="Sum"/><pk mz="670.77713962" i="988.146" sn="3.15173" a="49.8209" fwhm="0.0662475" res="10125.3" algo="Sum"/><pk mz="670.85953099" i="953.613" sn="3.04123" a="48.0017" fwhm="0.0561042" res="11957.4" algo="Sum"/><pk mz="671.36887526" i="594.341" sn="1.89675" a="34.9465" fwhm="0.0634662" res="10578.4" algo="Sum"/><pk mz="671.44158041" i="1492.13" sn="4.7625" a="77.4187" fwhm="0.0450976" res="14888.6" algo="Sum"/><pk mz="671.56814982" i="933.681" sn="2.98048" a="42.1208" fwhm="0.0421017" res="15951.1" algo="Sum"/><pk mz="671.60841822" i="585.212" sn="1.86789" a="23.4874" fwhm="0.0559297" res="12008.1" algo="Sum"/><pk mz="671.69352115" i="679.133" sn="2.16695" a="40.5207" fwhm="0.0452583" res="14841.3" algo="Sum"/><pk mz="671.71661076" i="641.296" sn="2.04631" a="15.2243" fwhm="0.0306643" res="21905.5" algo="Sum"/><pk mz="671.75603275" i="644.391" sn="2.05612" a="20.6776" fwhm="0.0459973" res="14604.2" algo="Sum"/><pk mz="672.44391813" i="908.274" sn="2.89711" a="39.0661" fwhm="0.0472039" res="14245.5" algo="Sum"/><pk mz="672.56839749" i="674.482" sn="2.15142" a="39.736" fwhm="0.064528" res="10422.9" algo="Sum"/><pk mz="672.61879619" i="975.839" sn="3.11318" a="42.0485" fwhm="0.0555997" res="12097.5" algo="Sum"/><pk mz="672.68046651" i="1611" sn="5.14091" a="65.074" fwhm="0.0472185" res="14246.1" algo="Sum"/><pk mz="672.71554114" i="1009.51" sn="3.22143" a="34.2591" fwhm="0.0460304" res="14614.6" algo="Sum"/><pk mz="672.76814913" i="1835.38" sn="5.85683" a="95.8698" fwhm="0.048598" res="13843.5" algo="Sum"/><pk mz="672.85355302" i="746.472" sn="2.38236" a="38.2504" fwhm="0.0620956" res="10835.8" algo="Sum"/><pk mz="672.92122099" i="536.92" sn="1.71362" a="20.4668" fwhm="0.0443623" res="15168.8" algo="Sum"/><pk mz="673.33397314" i="1185.91" sn="3.78364" a="58.131" fwhm="0.0467049" res="14416.8" algo="Sum"/><pk mz="673.42970295" i="1203.45" sn="3.83986" a="64.6518" fwhm="0.0563638" res="11947.9" algo="Sum"/><pk mz="673.51977601" i="854.247" sn="2.72692" a="42.8488" fwhm="0.0590337" res="11409.1" algo="Sum"/><pk mz="673.62572962" i="620.06" sn="1.97983" a="23.6339" fwhm="0.041874" res="16087" algo="Sum"/><pk mz="673.68444830" i="645.845" sn="2.06222" a="25.0243" fwhm="0.0419483" res="16059.9" algo="Sum"/><pk mz="673.70427188" i="604.72" sn="1.9309" a="8.97889" fwhm="0.0153547" res="43876.2" algo="Sum"/><pk mz="673.72970500" i="688.447" sn="2.19826" a="21.5581" fwhm="0.0460649" res="14625.7" algo="Sum"/><pk mz="673.76304670" i="648.412" sn="2.07042" a="15.6663" fwhm="0.0307106" res="21939.1" algo="Sum"/><pk mz="673.77775068" i="662.899" sn="2.11668" a="17.0486" fwhm="0.0283341" res="23779.7" algo="Sum"/><pk mz="673.93105771" i="580.493" sn="1.85258" a="27.4347" fwhm="0.0613392" res="10987" algo="Sum"/><pk mz="674.33548518" i="545.727" sn="1.74189" a="28.707" fwhm="0.0604741" res="11150.8" algo="Sum"/><pk mz="674.43627345" i="796.111" sn="2.54139" a="45.3524" fwhm="0.058308" res="11566.8" algo="Sum"/><pk mz="674.53864915" i="591.093" sn="1.88757" a="34.3483" fwhm="0.0702748" res="9598.58" algo="Sum"/><pk mz="674.58621231" i="553.73" sn="1.76806" a="14.7828" fwhm="0.0355941" res="18952.2" algo="Sum"/><pk mz="674.63181483" i="958.316" sn="3.05966" a="39.5758" fwhm="0.0604722" res="11156.1" algo="Sum"/><pk mz="674.68136547" i="984.523" sn="3.14333" a="47.7609" fwhm="0.0606169" res="11130.3" algo="Sum"/><pk mz="674.71494244" i="837.524" sn="2.674" a="12.5237" fwhm="0.0153662" res="43909" algo="Sum"/><pk mz="674.76639544" i="1609.62" sn="5.13912" a="84.9496" fwhm="0.0684935" res="9851.54" algo="Sum"/><pk mz="674.85956760" i="622.065" sn="1.9861" a="14.0216" fwhm="0.0294751" res="22895.9" algo="Sum"/><pk mz="674.94436354" i="662.574" sn="2.1156" a="41.8219" fwhm="0.0634434" res="10638.5" algo="Sum"/><pk mz="675.44585434" i="1270.37" sn="4.05307" a="58.1481" fwhm="0.0510633" res="13227.6" algo="Sum"/><pk mz="675.53640620" i="6350.16" sn="20.2634" a="261.393" fwhm="0.0334337" res="20205.2" algo="Sum"/><pk mz="675.67277396" i="585.945" sn="1.87095" a="13.7751" fwhm="0.0307541" res="21970.2" algo="Sum"/><pk mz="675.69574896" i="614.268" sn="1.9613" a="17.5156" fwhm="0.0410062" res="16477.9" algo="Sum"/><pk mz="675.72375742" i="625.158" sn="1.99607" a="15.0829" fwhm="0.0307554" res="21970.9" algo="Sum"/><pk mz="675.75598922" i="697.886" sn="2.22828" a="25.3581" fwhm="0.0512601" res="13182.9" algo="Sum"/><pk mz="675.80428835" i="519.323" sn="1.65815" a="9.73357" fwhm="0.0334597" res="20197.6" algo="Sum"/><pk mz="675.83282377" i="493.831" sn="1.57676" a="14.4324" fwhm="0.046137" res="14648.4" algo="Sum"/><pk mz="675.94817389" i="690.36" sn="2.20422" a="41.0568" fwhm="0.0457662" res="14769.6" algo="Sum"/><pk mz="676.44988961" i="735.858" sn="2.3472" a="41.687" fwhm="0.0687921" res="9833.25" algo="Sum"/><pk mz="676.53915048" i="2924.79" sn="9.32724" a="124.599" fwhm="0.0342824" res="19734.3" algo="Sum"/><pk mz="676.62833764" i="1170.79" sn="3.7335" a="51.608" fwhm="0.0480891" res="14070.3" algo="Sum"/><pk mz="676.68070555" i="846.427" sn="2.69915" a="36.4302" fwhm="0.0591493" res="11440.2" algo="Sum"/><pk mz="676.71522286" i="848.093" sn="2.70447" a="19.2792" fwhm="0.030778" res="21987" algo="Sum"/><pk mz="676.76321114" i="1055.92" sn="3.36719" a="51.8612" fwhm="0.0599775" res="11283.6" algo="Sum"/><pk mz="676.79532811" i="975.708" sn="3.11141" a="52.0521" fwhm="0.054184" res="12490.7" algo="Sum"/><pk mz="676.95468989" i="606.96" sn="1.93552" a="28.0354" fwhm="0.0457135" res="14808.6" algo="Sum"/><pk mz="677.45928256" i="1558.2" sn="4.97122" a="95.5469" fwhm="0.0687445" res="9854.75" algo="Sum"/><pk mz="677.54295268" i="1057.54" sn="3.37394" a="56.6486" fwhm="0.0530233" res="12778.2" algo="Sum"/><pk mz="677.65762864" i="492.129" sn="1.5706" a="13.1262" fwhm="0.0410655" res="16501.9" algo="Sum"/><pk mz="677.69213798" i="547.757" sn="1.74847" a="17.9752" fwhm="0.0461998" res="14668.7" algo="Sum"/><pk mz="677.72788938" i="608.286" sn="1.94216" a="17.3573" fwhm="0.0359347" res="18860" algo="Sum"/><pk mz="677.75539373" i="574.321" sn="1.83431" a="5.63262" fwhm="0.0102672" res="66011.8" algo="Sum"/><pk mz="677.76423442" i="545.505" sn="1.74243" a="13.5116" fwhm="0.0535021" res="12668" algo="Sum"/><pk mz="677.79948268" i="543.612" sn="1.7367" a="17.2679" fwhm="0.0380253" res="17824.9" algo="Sum"/><pk mz="677.83578838" i="528.828" sn="1.68936" a="18.2587" fwhm="0.0389643" res="17396.3" algo="Sum"/><pk mz="678.28658396" i="489.839" sn="1.56344" a="31.3002" fwhm="0.0720262" res="9417.22" algo="Sum"/><pk mz="678.46183180" i="908.738" sn="2.90028" a="36.1458" fwhm="0.0504201" res="13456.2" algo="Sum"/><pk mz="678.54229065" i="563.695" sn="1.79906" a="33.3291" fwhm="0.061643" res="11007.6" algo="Sum"/><pk mz="678.62615142" i="1083.77" sn="3.45905" a="47.1741" fwhm="0.044988" res="15084.6" algo="Sum"/><pk mz="678.67727202" i="839.186" sn="2.67833" a="19.0195" fwhm="0.0308223" res="22019" algo="Sum"/><pk mz="678.71543773" i="1702.21" sn="5.43344" a="95.8342" fwhm="0.0560464" res="12109.9" algo="Sum"/><pk mz="678.79571944" i="980.602" sn="3.13082" a="52.8163" fwhm="0.0603892" res="11240.4" algo="Sum"/><pk mz="678.89411185" i="547.668" sn="1.74862" a="28.6119" fwhm="0.0698021" res="9725.98" algo="Sum"/><pk mz="679.29906961" i="736.657" sn="2.35159" a="39.1902" fwhm="0.0533659" res="12729.1" algo="Sum"/><pk mz="679.42954956" i="1354.08" sn="4.32664" a="129.875" fwhm="0.100295" res="6774.34" algo="Sum"/><pk mz="679.71708176" i="688.921" sn="2.20077" a="18.5543" fwhm="0.041128" res="16526.9" algo="Sum"/><pk mz="679.72874701" i="674.246" sn="2.15393" a="12.1514" fwhm="0.0205644" res="33053.7" algo="Sum"/><pk mz="679.76475124" i="589.544" sn="1.88358" a="25.5852" fwhm="0.0565535" res="12019.9" algo="Sum"/><pk mz="679.80185327" i="523.958" sn="1.67441" a="12.8399" fwhm="0.0308482" res="22037" algo="Sum"/><pk mz="679.82884295" i="504.173" sn="1.61161" a="15.9332" fwhm="0.0344356" res="19742" algo="Sum"/><pk mz="680.42773404" i="784.614" sn="2.51014" a="14.63" fwhm="0.0205748" res="33070.9" algo="Sum"/><pk mz="680.47955876" i="1557.85" sn="4.98387" a="96.0632" fwhm="0.0513602" res="13249.1" algo="Sum"/><pk mz="680.57764408" i="594.869" sn="1.90349" a="21.507" fwhm="0.0489422" res="13905.7" algo="Sum"/><pk mz="680.62608771" i="736.81" sn="2.35829" a="30.7193" fwhm="0.0551277" res="12346.3" algo="Sum"/><pk mz="680.71200339" i="2081.67" sn="6.66244" a="81.993" fwhm="0.0475301" res="14321.7" algo="Sum"/><pk mz="680.79405158" i="852.712" sn="2.72907" a="52.3871" fwhm="0.0525365" res="12958.5" algo="Sum"/><pk mz="680.88953652" i="683.657" sn="2.18779" a="43.8128" fwhm="0.0680049" res="10012.4" algo="Sum"/><pk mz="681.42559304" i="640.889" sn="2.05143" a="24.2455" fwhm="0.0514745" res="13238.1" algo="Sum"/><pk mz="681.47858104" i="1126.16" sn="3.60442" a="72.7251" fwhm="0.0581359" res="11722.2" algo="Sum"/><pk mz="681.66164118" i="492.135" sn="1.57567" a="23.2361" fwhm="0.0597733" res="11404.1" algo="Sum"/><pk mz="681.72077112" i="745.081" sn="2.38558" a="20.0995" fwhm="0.0329686" res="20677.9" algo="Sum"/><pk mz="681.74651779" i="642.308" sn="2.05639" a="18.0773" fwhm="0.0360411" res="18915.8" algo="Sum"/><pk mz="681.78318266" i="590.419" sn="1.89018" a="16.5887" fwhm="0.0360419" res="18916.4" algo="Sum"/><pk mz="682.48332512" i="706.856" sn="2.26678" a="41.1769" fwhm="0.0549876" res="12411.6" algo="Sum"/><pk mz="682.58097897" i="618.282" sn="1.98316" a="38.0501" fwhm="0.0604829" res="11285.5" algo="Sum"/><pk mz="682.70927981" i="1400.99" sn="4.49404" a="62.7774" fwhm="0.0663593" res="10288.1" algo="Sum"/><pk mz="682.79769287" i="1850.75" sn="5.93938" a="91.1507" fwhm="0.0450869" res="15144.1" algo="Sum"/><pk mz="682.88462258" i="608.125" sn="1.95168" a="17.5019" fwhm="0.041224" res="16565.2" algo="Sum"/><pk mz="683.42619381" i="750.584" sn="2.40778" a="44.4291" fwhm="0.0725514" res="9419.89" algo="Sum"/><pk mz="683.50253884" i="628.589" sn="2.01646" a="37.1523" fwhm="0.0704772" res="9698.21" algo="Sum"/><pk mz="683.71532958" i="671.87" sn="2.15698" a="16.4443" fwhm="0.0309368" res="22100.4" algo="Sum"/><pk mz="683.74454228" i="694.27" sn="2.22887" a="27.6546" fwhm="0.0544439" res="12558.7" algo="Sum"/><pk mz="683.79815364" i="624.739" sn="2.00513" a="28.7899" fwhm="0.0618772" res="11050.9" algo="Sum"/><pk mz="684.15624982" i="804.622" sn="2.58132" a="44.316" fwhm="0.0385852" res="17731" algo="Sum"/><pk mz="684.49562252" i="514.623" sn="1.65379" a="19.6992" fwhm="0.0409714" res="16706.7" algo="Sum"/><pk mz="684.57321756" i="671.132" sn="2.15704" a="37.4049" fwhm="0.0487651" res="14038.2" algo="Sum"/><pk mz="684.66316059" i="1070.8" sn="3.4408" a="46.1774" fwhm="0.0611049" res="11204.7" algo="Sum"/><pk mz="684.71303402" i="899.558" sn="2.89055" a="36.8028" fwhm="0.0515986" res="13270" algo="Sum"/><pk mz="684.74182290" i="908.622" sn="2.91968" a="26.9452" fwhm="0.04128" res="16587.8" algo="Sum"/><pk mz="684.79591214" i="1362.58" sn="4.3784" a="63.7556" fwhm="0.0703616" res="9732.53" algo="Sum"/><pk mz="685.16200647" i="559.787" sn="1.79764" a="38.8487" fwhm="0.0534979" res="12807.3" algo="Sum"/><pk mz="685.42676966" i="38538.4" sn="123.809" a="1501.68" fwhm="0.0344256" res="19910.4" algo="Sum"/><pk mz="685.64197886" i="601.02" sn="1.93085" a="33.1819" fwhm="0.0722448" res="9490.53" algo="Sum"/><pk mz="685.67892868" i="617.426" sn="1.98384" a="15.3112" fwhm="0.030981" res="22132.3" algo="Sum"/><pk mz="685.71517982" i="706.62" sn="2.27049" a="39.3773" fwhm="0.0807422" res="8492.65" algo="Sum"/><pk mz="685.76231986" i="662.806" sn="2.1297" a="15.657" fwhm="0.0309829" res="22133.5" algo="Sum"/><pk mz="685.77770221" i="620.276" sn="1.9929" a="12.172" fwhm="0.0206556" res="33200.6" algo="Sum"/><pk mz="685.83322803" i="524.651" sn="1.68575" a="17.8078" fwhm="0.046477" res="14756.4" algo="Sum"/><pk mz="685.87328623" i="543.96" sn="1.74813" a="27.0636" fwhm="0.0748564" res="9162.52" algo="Sum"/><pk mz="686.43022269" i="18002.7" sn="57.8955" a="759.81" fwhm="0.0357706" res="19189.8" algo="Sum"/><pk mz="686.57810936" i="730.47" sn="2.34941" a="41.7822" fwhm="0.0750668" res="9146.23" algo="Sum"/><pk mz="686.65749243" i="1541.83" sn="4.95955" a="69.1942" fwhm="0.0470761" res="14586.1" algo="Sum"/><pk mz="686.70136467" i="904.591" sn="2.90976" a="31.5058" fwhm="0.0465065" res="14765.7" algo="Sum"/><pk mz="686.75792219" i="909.352" sn="2.92508" a="40.0843" fwhm="0.051353" res="13373.3" algo="Sum"/><pk mz="686.79307041" i="955.013" sn="3.07195" a="35.8743" fwhm="0.0516771" res="13290.1" algo="Sum"/><pk mz="686.82734965" i="834.177" sn="2.68327" a="23.5699" fwhm="0.036175" res="18986.2" algo="Sum"/><pk mz="687.43352595" i="5057.67" sn="16.2639" a="244.282" fwhm="0.0430964" res="15951.1" algo="Sum"/><pk mz="687.53977623" i="1068.54" sn="3.43746" a="45.5346" fwhm="0.05455" res="12603.9" algo="Sum"/><pk mz="687.66640476" i="735.966" sn="2.36759" a="47.4623" fwhm="0.061305" res="11217.1" algo="Sum"/><pk mz="687.70573465" i="671.251" sn="2.1594" a="15.874" fwhm="0.0286592" res="23996" algo="Sum"/><pk mz="687.74354758" i="657.098" sn="2.11387" a="25.8321" fwhm="0.0517127" res="13299.3" algo="Sum"/><pk mz="687.77490419" i="680.714" sn="2.18984" a="26.2247" fwhm="0.0421647" res="16311.6" algo="Sum"/><pk mz="687.94865386" i="488.749" sn="1.57217" a="30.1965" fwhm="0.0479264" res="14354.3" algo="Sum"/><pk mz="688.43750353" i="1185.84" sn="3.81756" a="58.5179" fwhm="0.0562013" res="12249.5" algo="Sum"/><pk mz="688.49214297" i="574.65" sn="1.85097" a="18.9798" fwhm="0.041393" res="16633" algo="Sum"/><pk mz="688.54893799" i="659.334" sn="2.1239" a="24.8166" fwhm="0.0339387" res="20288" algo="Sum"/><pk mz="688.60723584" i="619.209" sn="1.99558" a="21.6589" fwhm="0.0465706" res="14786.3" algo="Sum"/><pk mz="688.65629155" i="1199.89" sn="3.86698" a="63.9518" fwhm="0.0601193" res="11454.8" algo="Sum"/><pk mz="688.74406879" i="1847.52" sn="5.95417" a="79.7891" fwhm="0.0606038" res="11364.7" algo="Sum"/><pk mz="688.82382774" i="782.791" sn="2.52277" a="40.0852" fwhm="0.0671899" res="10251.9" algo="Sum"/><pk mz="688.87733346" i="517.805" sn="1.66869" a="14.1655" fwhm="0.0291217" res="23655.1" algo="Sum"/><pk mz="689.15221544" i="531.116" sn="1.71106" a="26.7624" fwhm="0.0652196" res="10566.6" algo="Sum"/><pk mz="689.42622245" i="655.019" sn="2.11284" a="25.1323" fwhm="0.0498891" res="13819.2" algo="Sum"/><pk mz="689.45433014" i="648.406" sn="2.09119" a="9.04069" fwhm="0.0155332" res="44385.8" algo="Sum"/><pk mz="689.50965039" i="1265.08" sn="4.07963" a="47.9378" fwhm="0.0412391" res="16719.8" algo="Sum"/><pk mz="689.55215837" i="4749.89" sn="15.3175" a="203.571" fwhm="0.0353105" res="19528.2" algo="Sum"/><pk mz="689.66847890" i="634.794" sn="2.04684" a="26.019" fwhm="0.0523038" res="13185.8" algo="Sum"/><pk mz="689.68986904" i="685.782" sn="2.21134" a="16.3265" fwhm="0.0310716" res="22196.8" algo="Sum"/><pk mz="689.71433418" i="674.107" sn="2.17354" a="13.1855" fwhm="0.0207147" res="33295.9" algo="Sum"/><pk mz="689.74464568" i="699.224" sn="2.25436" a="48.7279" fwhm="0.0983988" res="7009.69" algo="Sum"/><pk mz="689.81182673" i="531.415" sn="1.71336" a="20.386" fwhm="0.0517909" res="13319.2" algo="Sum"/><pk mz="690.55492405" i="2346.84" sn="7.56399" a="99.3945" fwhm="0.0425584" res="16226" algo="Sum"/><pk mz="690.60641299" i="783.523" sn="2.52534" a="25.8578" fwhm="0.0466385" res="14807.7" algo="Sum"/><pk mz="690.65801978" i="881.829" sn="2.84237" a="41.4826" fwhm="0.0673689" res="10251.9" algo="Sum"/><pk mz="690.74079045" i="1824.11" sn="5.87959" a="88.7618" fwhm="0.0561021" res="12312.2" algo="Sum"/><pk mz="690.82276976" i="706.664" sn="2.27777" a="38.9254" fwhm="0.059436" res="11623" algo="Sum"/><pk mz="690.91030574" i="588.376" sn="1.89666" a="26.2565" fwhm="0.0621978" res="11108.3" algo="Sum"/><pk mz="691.40745644" i="966.347" sn="3.11683" a="39.2926" fwhm="0.0495146" res="13963.7" algo="Sum"/><pk mz="691.51094162" i="660.979" sn="2.13198" a="24.7709" fwhm="0.0518542" res="13335.7" algo="Sum"/><pk mz="691.55634143" i="838.733" sn="2.7052" a="42.592" fwhm="0.0576237" res="12001.2" algo="Sum"/><pk mz="691.70826319" i="596.712" sn="1.92413" a="21.3431" fwhm="0.019748" res="35026.7" algo="Sum"/><pk mz="691.74515020" i="689.899" sn="2.22517" a="13.3729" fwhm="0.0207451" res="33345" algo="Sum"/><pk mz="691.76033709" i="687.107" sn="2.21629" a="22.197" fwhm="0.0466775" res="14820" algo="Sum"/><pk mz="692.41415879" i="598.304" sn="1.9315" a="32.8922" fwhm="0.06169" res="11224.1" algo="Sum"/><pk mz="692.52176552" i="564.755" sn="1.82287" a="25.398" fwhm="0.046929" res="14756.8" algo="Sum"/><pk mz="692.55459799" i="606.327" sn="1.9572" a="22.4961" fwhm="0.0518933" res="13345.7" algo="Sum"/><pk mz="692.60904683" i="1302.25" sn="4.20304" a="62.0491" fwhm="0.0535945" res="12923.1" algo="Sum"/><pk mz="692.67655488" i="853.669" sn="2.756" a="34.8021" fwhm="0.0570875" res="12133.6" algo="Sum"/><pk mz="692.74052241" i="1195.74" sn="3.86138" a="74.293" fwhm="0.0663285" res="10444.1" algo="Sum"/><pk mz="692.78358005" i="942.058" sn="3.04216" a="18.3838" fwhm="0.0207608" res="33369.9" algo="Sum"/><pk mz="692.82641690" i="1644.65" sn="5.31084" a="88.1398" fwhm="0.0510202" res="13579.4" algo="Sum"/><pk mz="692.90062238" i="497.178" sn="1.60582" a="13.8354" fwhm="0.0408214" res="16974" algo="Sum"/><pk mz="693.46542306" i="1004.57" sn="3.24704" a="55.2048" fwhm="0.0596754" res="11620.6" algo="Sum"/><pk mz="693.61603160" i="534.027" sn="1.7269" a="27.8903" fwhm="0.0774225" res="8958.85" algo="Sum"/><pk mz="693.68958829" i="666.408" sn="2.15513" a="14.5746" fwhm="0.0311101" res="22297.9" algo="Sum"/><pk mz="693.71911128" i="653.892" sn="2.11439" a="22.5536" fwhm="0.0467431" res="14841.1" algo="Sum"/><pk mz="693.73855798" i="625.791" sn="2.02334" a="18.7947" fwhm="0.0363567" res="19081.5" algo="Sum"/><pk mz="693.77622273" i="635.175" sn="2.0536" a="23.9084" fwhm="0.0426705" res="16258.9" algo="Sum"/><pk mz="693.81994465" i="592.605" sn="1.91601" a="22.0434" fwhm="0.051941" res="13357.9" algo="Sum"/><pk mz="694.18953846" i="505.794" sn="1.63671" a="19.6346" fwhm="0.0485872" res="14287.5" algo="Sum"/><pk mz="694.43277914" i="639.503" sn="2.07073" a="24.9051" fwhm="0.0453074" res="15327.1" algo="Sum"/><pk mz="694.47331305" i="586.353" sn="1.89984" a="22.0821" fwhm="0.0445245" res="15597.6" algo="Sum"/><pk mz="694.61525407" i="1058.84" sn="3.43181" a="76.2901" fwhm="0.0855409" res="8120.27" algo="Sum"/><pk mz="694.69053875" i="1238.56" sn="4.01419" a="54.1456" fwhm="0.0623679" res="11138.6" algo="Sum"/><pk mz="694.78781910" i="948.922" sn="3.0759" a="44.3796" fwhm="0.0675691" res="10282.6" algo="Sum"/><pk mz="694.81896427" i="1068.71" sn="3.46471" a="46.707" fwhm="0.0616652" res="11267.6" algo="Sum"/><pk mz="695.38633479" i="865.179" sn="2.81188" a="42.4283" fwhm="0.0586636" res="11853.8" algo="Sum"/><pk mz="695.50629919" i="796.113" sn="2.58892" a="42.789" fwhm="0.071701" res="9700.09" algo="Sum"/><pk mz="695.56652368" i="493.768" sn="1.60551" a="18.2297" fwhm="0.0520061" res="13374.7" algo="Sum"/><pk mz="695.64202883" i="646.005" sn="2.10066" a="35.3885" fwhm="0.0496809" res="14002.2" algo="Sum"/><pk mz="695.69752528" i="679.766" sn="2.21077" a="34.5214" fwhm="0.071109" res="9783.54" algo="Sum"/><pk mz="695.73295348" i="676.233" sn="2.19958" a="18.8756" fwhm="0.0364087" res="19109" algo="Sum"/><pk mz="695.76509016" i="642.595" sn="2.09051" a="24.9098" fwhm="0.0520137" res="13376.6" algo="Sum"/><pk mz="695.79636893" i="571.955" sn="1.86101" a="11.1015" fwhm="0.0208059" res="33442.2" algo="Sum"/><pk mz="696.39308398" i="541.766" sn="1.76307" a="28.7288" fwhm="0.0676276" res="10297.5" algo="Sum"/><pk mz="696.47326529" i="581.265" sn="1.89234" a="21.1386" fwhm="0.0485623" res="14341.9" algo="Sum"/><pk mz="696.50052664" i="551.958" sn="1.797" a="22.5379" fwhm="0.0572457" res="12166.9" algo="Sum"/><pk mz="696.56376250" i="506.768" sn="1.64965" a="16.6408" fwhm="0.0468388" res="14871.5" algo="Sum"/><pk mz="696.64867680" i="1031.52" sn="3.35895" a="37.2212" fwhm="0.0520461" res="13385.2" algo="Sum"/><pk mz="696.68615273" i="1396.05" sn="4.54659" a="70.1483" fwhm="0.0654509" res="10644.4" algo="Sum"/><pk mz="696.73037413" i="977.473" sn="3.1841" a="33.0304" fwhm="0.0468449" res="14873.1" algo="Sum"/><pk mz="696.78720166" i="916.838" sn="2.98677" a="26.6181" fwhm="0.0364358" res="19123.7" algo="Sum"/><pk mz="696.79590817" i="893.877" sn="2.91197" a="21.2243" fwhm="0.0312315" res="22310.7" algo="Sum"/><pk mz="696.85706993" i="635.629" sn="2.07063" a="22.904" fwhm="0.0520547" res="13387" algo="Sum"/><pk mz="697.35585243" i="566.516" sn="1.84979" a="27.1275" fwhm="0.0612991" res="11376.3" algo="Sum"/><pk mz="697.38192592" i="493.511" sn="1.6117" a="7.36112" fwhm="0.0156222" res="44640.4" algo="Sum"/><pk mz="697.41102081" i="497.811" sn="1.62579" a="14.9162" fwhm="0.0416599" res="16740.6" algo="Sum"/><pk mz="697.44873276" i="547.215" sn="1.78718" a="18.277" fwhm="0.0468686" res="14881" algo="Sum"/><pk mz="697.51886930" i="5024.04" sn="16.4087" a="205.574" fwhm="0.0362398" res="19247.3" algo="Sum"/><pk mz="697.65305783" i="674.249" sn="2.20211" a="39.7854" fwhm="0.0642656" res="10855.8" algo="Sum"/><pk mz="697.70320925" i="757.864" sn="2.47519" a="32.4249" fwhm="0.0572941" res="12177.6" algo="Sum"/><pk mz="697.72485974" i="731.756" sn="2.38988" a="21.1084" fwhm="0.0416696" res="16744.2" algo="Sum"/><pk mz="697.80301342" i="566.307" sn="1.84935" a="33.6557" fwhm="0.065649" res="10629.3" algo="Sum"/><pk mz="698.35944361" i="549.503" sn="1.79295" a="31.2217" fwhm="0.0539935" res="12934.1" algo="Sum"/><pk mz="698.52321573" i="2354.98" sn="7.68383" a="119.5" fwhm="0.0384661" res="18159.5" algo="Sum"/><pk mz="698.68468954" i="1120.02" sn="3.6544" a="47.1369" fwhm="0.0573347" res="12186.1" algo="Sum"/><pk mz="698.73081972" i="1043.51" sn="3.40466" a="25.6958" fwhm="0.0312742" res="22342.1" algo="Sum"/><pk mz="698.77248574" i="1704.85" sn="5.56241" a="109.304" fwhm="0.0769849" res="9076.75" algo="Sum"/><pk mz="698.85166429" i="764.91" sn="2.49565" a="39.8781" fwhm="0.0571674" res="12224.7" algo="Sum"/><pk mz="699.36774147" i="624.966" sn="2.04339" a="22.1209" fwhm="0.0444086" res="15748.5" algo="Sum"/><pk mz="699.39816133" i="702.484" sn="2.29691" a="30.3415" fwhm="0.0565586" res="12365.9" algo="Sum"/><pk mz="699.52818385" i="1082.16" sn="3.53845" a="44.4892" fwhm="0.0382648" res="18281.2" algo="Sum"/><pk mz="699.72103643" i="819.872" sn="2.68138" a="30.5562" fwhm="0.0521614" res="13414.5" algo="Sum"/><pk mz="699.76472086" i="740.984" sn="2.42326" a="24.0851" fwhm="0.0469466" res="14905.5" algo="Sum"/><pk mz="699.86100361" i="508.731" sn="1.66355" a="21.8787" fwhm="0.057383" res="12196.3" algo="Sum"/><pk mz="700.54581028" i="754.914" sn="2.46918" a="54.1336" fwhm="0.0739565" res="9472.41" algo="Sum"/><pk mz="700.59086312" i="548.941" sn="1.79543" a="7.84078" fwhm="0.0156581" res="44743.1" algo="Sum"/><pk mz="700.64389169" i="1025.66" sn="3.35465" a="49.0025" fwhm="0.0555083" res="12622.3" algo="Sum"/><pk mz="700.66852144" i="890.07" sn="2.91117" a="13.1365" fwhm="0.015659" res="44745.5" algo="Sum"/><pk mz="700.69266116" i="898.049" sn="2.93727" a="17.3345" fwhm="0.0208789" res="33559.9" algo="Sum"/><pk mz="700.73170091" i="1015.22" sn="3.32051" a="43.9782" fwhm="0.0574183" res="12204" algo="Sum"/><pk mz="700.76840875" i="1458.98" sn="4.77191" a="60.2199" fwhm="0.0590041" res="11876.6" algo="Sum"/><pk mz="701.40230734" i="20145.2" sn="65.9187" a="744.825" fwhm="0.0331613" res="21151.2" algo="Sum"/><pk mz="701.55193613" i="12104.2" sn="39.621" a="474.82" fwhm="0.0334568" res="20968.9" algo="Sum"/><pk mz="701.63686700" i="656.739" sn="2.14973" a="20.0782" fwhm="0.036563" res="19189.8" algo="Sum"/><pk mz="701.70359764" i="798.043" sn="2.61227" a="22.4537" fwhm="0.0417879" res="16792" algo="Sum"/><pk mz="701.77270941" i="661.508" sn="2.16544" a="13.3535" fwhm="0.0208949" res="33585.8" algo="Sum"/><pk mz="701.78213585" i="658.384" sn="2.15524" a="34.322" fwhm="0.0767879" res="9139.23" algo="Sum"/><pk mz="702.21897728" i="615.93" sn="2.01539" a="36.699" fwhm="0.0599409" res="11715.2" algo="Sum"/><pk mz="702.40582292" i="9604.64" sn="31.4338" a="394.835" fwhm="0.0345575" res="20325.7" algo="Sum"/><pk mz="702.48231114" i="516.226" sn="1.68939" a="12.5382" fwhm="0.0313587" res="22401.5" algo="Sum"/><pk mz="702.55514082" i="5637.04" sn="18.4493" a="232.756" fwhm="0.0355836" res="19743.8" algo="Sum"/><pk mz="702.63496646" i="1543.46" sn="5.05156" a="68.8606" fwhm="0.0597219" res="11765.1" algo="Sum"/><pk mz="702.67551228" i="959.351" sn="3.13984" a="23.6058" fwhm="0.0313629" res="22404.7" algo="Sum"/><pk mz="702.72209645" i="995.419" sn="3.25789" a="37.402" fwhm="0.0486038" res="14458.2" algo="Sum"/><pk mz="702.76297537" i="987.6" sn="3.2323" a="47.234" fwhm="0.0604285" res="11629.7" algo="Sum"/><pk mz="702.85527551" i="1136.84" sn="3.72066" a="56.7382" fwhm="0.0573254" res="12260.8" algo="Sum"/><pk mz="702.90292252" i="505.634" sn="1.65485" a="4.7519" fwhm="0.0113189" res="62100" algo="Sum"/><pk mz="703.21545341" i="498.933" sn="1.63238" a="18.7116" fwhm="0.050947" res="13802.9" algo="Sum"/><pk mz="703.40633713" i="3867.51" sn="12.6559" a="172.7" fwhm="0.0407668" res="17254.4" algo="Sum"/><pk mz="703.56788676" i="67334.9" sn="220.397" a="2360.35" fwhm="0.0298825" res="23544.5" algo="Sum"/><pk mz="703.70849506" i="873.467" sn="2.85899" a="33.5061" fwhm="0.0523098" res="13452.7" algo="Sum"/><pk mz="703.74892927" i="821.202" sn="2.68792" a="37.3305" fwhm="0.0540493" res="13020.5" algo="Sum"/><pk mz="703.84425789" i="526.445" sn="1.72302" a="14.4606" fwhm="0.0366204" res="19220" algo="Sum"/><pk mz="704.21653089" i="509.031" sn="1.66662" a="30.5502" fwhm="0.0667089" res="10556.6" algo="Sum"/><pk mz="704.40767585" i="1407.98" sn="4.61142" a="65.6426" fwhm="0.0494672" res="14239.9" algo="Sum"/><pk mz="704.57105172" i="28965.6" sn="94.8596" a="1021.39" fwhm="0.0320771" res="21965" algo="Sum"/><pk mz="704.66701677" i="1175.42" sn="3.8494" a="23.1608" fwhm="0.0510158" res="13812.7" algo="Sum"/><pk mz="704.71659817" i="1369.81" sn="4.486" a="56.9329" fwhm="0.0505822" res="13932.1" algo="Sum"/><pk mz="704.79398981" i="778.9" sn="2.55083" a="27.0579" fwhm="0.0418802" res="16828.8" algo="Sum"/><pk mz="704.85304720" i="658.579" sn="2.15702" a="23.1805" fwhm="0.0493023" res="14296.6" algo="Sum"/><pk mz="705.12970244" i="512.131" sn="1.67816" a="29.1391" fwhm="0.0560126" res="12588.8" algo="Sum"/><pk mz="705.41547920" i="635.351" sn="2.08211" a="32.5388" fwhm="0.0733219" res="9620.81" algo="Sum"/><pk mz="705.48844297" i="1489.34" sn="4.88092" a="95.5268" fwhm="0.068136" res="10354.1" algo="Sum"/><pk mz="705.57674184" i="9729.53" sn="31.8859" a="394.325" fwhm="0.0349306" res="20199.4" algo="Sum"/><pk mz="705.65031507" i="707.051" sn="2.3172" a="17.8006" fwhm="0.0314291" res="22452.1" algo="Sum"/><pk mz="705.68142198" i="720.497" sn="2.36151" a="14.3272" fwhm="0.0209531" res="33679.1" algo="Sum"/><pk mz="705.71879001" i="771.866" sn="2.53029" a="37.1819" fwhm="0.0519726" res="13578.7" algo="Sum"/><pk mz="705.79143588" i="601.678" sn="1.97395" a="28.3511" fwhm="0.0633503" res="11141.1" algo="Sum"/><pk mz="705.83095637" i="511.532" sn="1.6794" a="12.31" fwhm="0.0314332" res="22454.9" algo="Sum"/><pk mz="706.53072209" i="1690.92" sn="5.55826" a="61.7903" fwhm="0.0537399" res="13147.2" algo="Sum"/><pk mz="706.58179859" i="2893.87" sn="9.51359" a="122.063" fwhm="0.0438901" res="16098.9" algo="Sum"/><pk mz="706.67447750" i="980.676" sn="3.2255" a="28.9853" fwhm="0.0419357" res="16851.4" algo="Sum"/><pk mz="706.71646144" i="1428.09" sn="4.69754" a="59.8192" fwhm="0.0629054" res="11234.6" algo="Sum"/><pk mz="706.75327174" i="1058.56" sn="3.48202" a="30.9965" fwhm="0.036696" res="19259.7" algo="Sum"/><pk mz="706.80739865" i="734.261" sn="2.41519" a="14.7833" fwhm="0.0209699" res="33705.9" algo="Sum"/><pk mz="706.82809569" i="712.779" sn="2.34463" a="33.7219" fwhm="0.108568" res="6510.46" algo="Sum"/><pk mz="707.35547882" i="721.626" sn="2.37563" a="58.045" fwhm="0.0767695" res="9214.02" algo="Sum"/><pk mz="707.41258508" i="531.334" sn="1.75026" a="17.7281" fwhm="0.0419579" res="16860" algo="Sum"/><pk mz="707.48283049" i="1090.78" sn="3.59415" a="46.0041" fwhm="0.0547188" res="12929.4" algo="Sum"/><pk mz="707.53292559" i="858.693" sn="2.8295" a="34.2536" fwhm="0.0576968" res="12263" algo="Sum"/><pk mz="707.58738343" i="860.797" sn="2.83721" a="46.8822" fwhm="0.0579509" res="12210.1" algo="Sum"/><pk mz="707.65940067" i="606.49" sn="1.99931" a="19.8234" fwhm="0.0472103" res="14989.5" algo="Sum"/><pk mz="707.72494957" i="745.376" sn="2.45678" a="18.3394" fwhm="0.0314752" res="22485.1" algo="Sum"/><pk mz="707.74572556" i="743.628" sn="2.45103" a="27.4027" fwhm="0.0524601" res="13491.1" algo="Sum"/><pk mz="707.80829441" i="557.159" sn="1.83629" a="18.3961" fwhm="0.0472157" res="14990.9" algo="Sum"/><pk mz="708.35285627" i="488.259" sn="1.61528" a="26.3222" fwhm="0.0626735" res="11302.3" algo="Sum"/><pk mz="708.48957231" i="682.716" sn="2.25883" a="30.4586" fwhm="0.0629845" res="11248.6" algo="Sum"/><pk mz="708.53945244" i="570.556" sn="1.88794" a="18.8665" fwhm="0.0472399" res="14998.8" algo="Sum"/><pk mz="708.58587505" i="836.465" sn="2.76804" a="40.3791" fwhm="0.0605798" res="11696.7" algo="Sum"/><pk mz="708.63138934" i="769.54" sn="2.54658" a="18.2698" fwhm="0.0314953" res="22499.6" algo="Sum"/><pk mz="708.66667762" i="843.157" sn="2.79019" a="28.7257" fwhm="0.0472439" res="15000.2" algo="Sum"/><pk mz="708.70769998" i="1064.96" sn="3.52445" a="53.1572" fwhm="0.0734928" res="9643.23" algo="Sum"/><pk mz="708.76053413" i="1208.31" sn="3.99927" a="45.8998" fwhm="0.0510683" res="13878.7" algo="Sum"/><pk mz="708.79792307" i="1412.19" sn="4.67498" a="81.1496" fwhm="0.0691282" res="10253.4" algo="Sum"/><pk mz="708.87115802" i="581.408" sn="1.92495" a="18.4676" fwhm="0.0472512" res="15002.2" algo="Sum"/><pk mz="708.91515298" i="497.464" sn="1.64687" a="20.9005" fwhm="0.0577532" res="12274.9" algo="Sum"/><pk mz="709.44332622" i="930.143" sn="3.08371" a="48.46" fwhm="0.065308" res="10863" algo="Sum"/><pk mz="709.51094671" i="597.622" sn="1.9817" a="29.8478" fwhm="0.0682819" res="10390.9" algo="Sum"/><pk mz="709.63177222" i="513.733" sn="1.70366" a="18.0644" fwhm="0.0482133" res="14718.6" algo="Sum"/><pk mz="709.69523489" i="676.997" sn="2.24498" a="12.8396" fwhm="0.0210126" res="33774.8" algo="Sum"/><pk mz="709.72330658" i="707.911" sn="2.34794" a="27.2867" fwhm="0.0525326" res="13510.2" algo="Sum"/><pk mz="709.76305095" i="670.034" sn="2.22289" a="29.0439" fwhm="0.0577876" res="12282.3" algo="Sum"/><pk mz="709.80425381" i="661.298" sn="2.19449" a="24.855" fwhm="0.0439885" res="16136.1" algo="Sum"/><pk mz="710.44610353" i="551.5" sn="1.83437" a="31.1041" fwhm="0.0652774" res="10883.5" algo="Sum"/><pk mz="710.58193959" i="812.796" sn="2.70255" a="44.4958" fwhm="0.0663557" res="10708.7" algo="Sum"/><pk mz="710.66762534" i="1328.34" sn="4.41816" a="92.6771" fwhm="0.0751594" res="9455.47" algo="Sum"/><pk mz="710.76342620" i="1231.9" sn="4.09789" a="51.3262" fwhm="0.0630855" res="11266.7" algo="Sum"/><pk mz="710.79622987" i="1097.7" sn="3.65159" a="43.5724" fwhm="0.0501681" res="14168.3" algo="Sum"/><pk mz="710.85039931" i="674.718" sn="2.24449" a="18.0085" fwhm="0.033431" res="21263.2" algo="Sum"/><pk mz="711.37717351" i="495.381" sn="1.64927" a="24.7923" fwhm="0.063095" res="11274.7" algo="Sum"/><pk mz="711.39960425" i="502.981" sn="1.67457" a="13.947" fwhm="0.0420758" res="16907.6" algo="Sum"/><pk mz="711.44571146" i="543.451" sn="1.80931" a="24.5178" fwhm="0.0626217" res="11361" algo="Sum"/><pk mz="711.53464279" i="3668.2" sn="12.2147" a="180.703" fwhm="0.0376929" res="18877.1" algo="Sum"/><pk mz="711.68159573" i="744.672" sn="2.47925" a="33.0427" fwhm="0.0606102" res="11741.9" algo="Sum"/><pk mz="711.70758588" i="698.221" sn="2.32466" a="10.124" fwhm="0.0157818" res="45096.8" algo="Sum"/><pk mz="711.73673547" i="740.174" sn="2.46452" a="28.2131" fwhm="0.0519946" res="13688.7" algo="Sum"/><pk mz="711.75992813" i="689.895" sn="2.29719" a="13.0253" fwhm="0.024942" res="28536.7" algo="Sum"/><pk mz="711.78524788" i="585.161" sn="1.9485" a="14.6376" fwhm="0.0471763" res="15087.8" algo="Sum"/><pk mz="711.81265870" i="535.209" sn="1.78195" a="17.7245" fwhm="0.0473492" res="15033.3" algo="Sum"/><pk mz="712.24767191" i="626.747" sn="2.09102" a="26.97" fwhm="0.0543212" res="13111.8" algo="Sum"/><pk mz="712.53816728" i="1760.9" sn="5.88401" a="94.5175" fwhm="0.0519977" res="13703.3" algo="Sum"/><pk mz="712.66792429" i="1659.73" sn="5.54579" a="101.495" fwhm="0.0562509" res="12669.5" algo="Sum"/><pk mz="712.71456727" i="1081.76" sn="3.6147" a="25.043" fwhm="0.031586" res="22564.2" algo="Sum"/><pk mz="712.75121370" i="1052.17" sn="3.51583" a="20.0683" fwhm="0.026322" res="27078.1" algo="Sum"/><pk mz="712.75700600" i="1036.48" sn="3.46342" a="20.7015" fwhm="0.0404448" res="17622.9" algo="Sum"/><pk mz="712.83953395" i="645.567" sn="2.15713" a="21.0951" fwhm="0.0473833" res="15044.1" algo="Sum"/><pk mz="713.32908627" i="506.819" sn="1.69446" a="30.9494" fwhm="0.0694807" res="10266.6" algo="Sum"/><pk mz="713.43547089" i="578.118" sn="1.93373" a="19.4323" fwhm="0.0474029" res="15050.4" algo="Sum"/><pk mz="713.49549810" i="1221.57" sn="4.08548" a="60.956" fwhm="0.0599943" res="11892.7" algo="Sum"/><pk mz="713.53903809" i="862.083" sn="2.88335" a="39.8313" fwhm="0.0555298" res="12849.7" algo="Sum"/><pk mz="713.68218085" i="759.151" sn="2.54012" a="19.1052" fwhm="0.0316074" res="22579.6" algo="Sum"/><pk mz="713.72881052" i="691.259" sn="2.31295" a="17.6817" fwhm="0.0316084" res="22580.3" algo="Sum"/><pk mz="713.74265375" i="676.366" sn="2.26312" a="3.43331" fwhm="0.00951636" res="75001.7" algo="Sum"/><pk mz="713.75621708" i="700.207" sn="2.34289" a="20.1957" fwhm="0.0368774" res="19354.8" algo="Sum"/><pk mz="714.50307316" i="700.905" sn="2.35168" a="25.7941" fwhm="0.0478557" res="14930.4" algo="Sum"/><pk mz="714.53125093" i="800.485" sn="2.68598" a="35.9149" fwhm="0.0664922" res="10746.1" algo="Sum"/><pk mz="714.56970538" i="621.486" sn="2.08562" a="17.2906" fwhm="0.0335227" res="21316" algo="Sum"/><pk mz="714.66443485" i="1349.46" sn="4.52785" a="83.4122" fwhm="0.0636663" res="11225.2" algo="Sum"/><pk mz="714.70809585" i="1146.02" sn="3.84526" a="40.1247" fwhm="0.0474451" res="15063.9" algo="Sum"/><pk mz="714.74700542" i="1260.63" sn="4.22979" a="58.0231" fwhm="0.0599905" res="11914.3" algo="Sum"/><pk mz="714.82723390" i="613.703" sn="2.05919" a="9.27773" fwhm="0.0158163" res="45195.7" algo="Sum"/><pk mz="714.83435281" i="615.877" sn="2.06641" a="12.1137" fwhm="0.0263609" res="27117.2" algo="Sum"/><pk mz="715.37961999" i="614.915" sn="2.06425" a="27.6427" fwhm="0.0572426" res="12497.3" algo="Sum"/><pk mz="715.54387579" i="696.802" sn="2.34015" a="20.1973" fwhm="0.0737436" res="9703.13" algo="Sum"/><pk mz="715.56612274" i="903.658" sn="3.03486" a="40.8672" fwhm="0.0571537" res="12520" algo="Sum"/><pk mz="715.63954737" i="815.24" sn="2.73768" a="44.0003" fwhm="0.0683182" res="10475.1" algo="Sum"/><pk mz="715.70224539" i="776.123" sn="2.60641" a="48.6887" fwhm="0.0896807" res="7980.56" algo="Sum"/><pk mz="715.75039403" i="709.628" sn="2.3831" a="37.7539" fwhm="0.0738581" res="9690.89" algo="Sum"/><pk mz="715.88011980" i="649.734" sn="2.18231" a="34.1877" fwhm="0.0464699" res="15405.3" algo="Sum"/><pk mz="716.52012404" i="1059.66" sn="3.56364" a="54.4796" fwhm="0.0607704" res="11790.6" algo="Sum"/><pk mz="716.55615520" i="884.365" sn="2.97412" a="36.9744" fwhm="0.038782" res="18476.5" algo="Sum"/><pk mz="716.61966422" i="926.625" sn="3.11625" a="34.3853" fwhm="0.0527871" res="13575.7" algo="Sum"/><pk mz="716.66168245" i="1065.02" sn="3.58168" a="35.4779" fwhm="0.0475097" res="15084.5" algo="Sum"/><pk mz="716.68818249" i="1092.62" sn="3.67449" a="16.4705" fwhm="0.0299151" res="23957.4" algo="Sum"/><pk mz="716.70149539" i="1148.24" sn="3.86153" a="32.5649" fwhm="0.0422323" res="16970.5" algo="Sum"/><pk mz="716.74104844" i="1195.5" sn="4.02046" a="52.4794" fwhm="0.0608094" res="11786.7" algo="Sum"/><pk mz="716.78947156" i="862.923" sn="2.90188" a="51.1786" fwhm="0.0634291" res="11300.6" algo="Sum"/><pk mz="716.85731781" i="601.763" sn="2.02393" a="21.2237" fwhm="0.0475165" res="15086.5" algo="Sum"/><pk mz="717.36356677" i="891.096" sn="3.00044" a="52.5493" fwhm="0.0636691" res="11267.1" algo="Sum"/><pk mz="717.45114073" i="746.911" sn="2.51526" a="25.2524" fwhm="0.039724" res="18060.9" algo="Sum"/><pk mz="717.51766544" i="745.769" sn="2.51103" a="34.7594" fwhm="0.0521728" res="13752.7" algo="Sum"/><pk mz="717.58400618" i="2728.32" sn="9.18592" a="145.438" fwhm="0.0405882" res="17679.6" algo="Sum"/><pk mz="717.67491448" i="719.963" sn="2.42388" a="17.3381" fwhm="0.0599831" res="11964.6" algo="Sum"/><pk mz="717.69085492" i="836.593" sn="2.81646" a="25.6808" fwhm="0.0462439" res="15519.7" algo="Sum"/><pk mz="717.73061158" i="703.828" sn="2.36953" a="24.6944" fwhm="0.0475454" res="15095.7" algo="Sum"/><pk mz="717.76217747" i="679.747" sn="2.28862" a="19.1173" fwhm="0.0422636" res="16983" algo="Sum"/><pk mz="717.79428157" i="618.76" sn="2.08324" a="24.5385" fwhm="0.0516178" res="13905.9" algo="Sum"/><pk mz="718.19521559" i="499.043" sn="1.68135" a="29.6432" fwhm="0.0770427" res="9322.04" algo="Sum"/><pk mz="718.57526012" i="2611.85" sn="8.80143" a="108.934" fwhm="0.0486783" res="14761.7" algo="Sum"/><pk mz="718.66938783" i="899.101" sn="3.02979" a="28.2104" fwhm="0.04229" res="16993.8" algo="Sum"/><pk mz="718.69720528" i="916.232" sn="3.08752" a="23.8586" fwhm="0.0317181" res="22658.9" algo="Sum"/><pk mz="718.70972828" i="916.454" sn="3.08827" a="18.5734" fwhm="0.0264323" res="27190.6" algo="Sum"/><pk mz="718.74516982" i="911.127" sn="3.07032" a="27.256" fwhm="0.0422923" res="16994.7" algo="Sum"/><pk mz="718.79203992" i="1002.76" sn="3.3794" a="42.8175" fwhm="0.0581536" res="12360.2" algo="Sum"/><pk mz="718.83078135" i="1095.92" sn="3.69373" a="53.0255" fwhm="0.0613165" res="11723.3" algo="Sum"/><pk mz="718.87530866" i="517.467" sn="1.74415" a="17.8672" fwhm="0.0320087" res="22458.8" algo="Sum"/><pk mz="719.42654543" i="500.873" sn="1.69076" a="18.8296" fwhm="0.0528901" res="13602.3" algo="Sum"/><pk mz="719.49415909" i="1002.59" sn="3.38436" a="50.8238" fwhm="0.0671967" res="10707.3" algo="Sum"/><pk mz="719.57196172" i="1471.63" sn="4.96765" a="105.301" fwhm="0.0731458" res="9837.5" algo="Sum"/><pk mz="719.66886992" i="654.198" sn="2.2084" a="25.1932" fwhm="0.0528991" res="13604.6" algo="Sum"/><pk mz="719.69663008" i="680.033" sn="2.29554" a="17.2574" fwhm="0.0317402" res="22674.6" algo="Sum"/><pk mz="719.71028436" i="663.25" sn="2.23884" a="13.5963" fwhm="0.0351034" res="20502.6" algo="Sum"/><pk mz="719.73944798" i="652.173" sn="2.20165" a="16.4088" fwhm="0.0317413" res="22675.2" algo="Sum"/><pk mz="719.77111100" i="678.398" sn="2.29049" a="25.5169" fwhm="0.0529033" res="13605.4" algo="Sum"/><pk mz="719.83682284" i="519.186" sn="1.75364" a="16.1607" fwhm="0.0456508" res="15768.3" algo="Sum"/><pk mz="720.51004024" i="613.257" sn="2.07188" a="29.5037" fwhm="0.0661587" res="10890.6" algo="Sum"/><pk mz="720.58487502" i="2459.73" sn="8.31226" a="143.496" fwhm="0.0620036" res="11621.7" algo="Sum"/><pk mz="720.65691624" i="874.601" sn="2.95664" a="13.3501" fwhm="0.0158807" res="45379.6" algo="Sum"/><pk mz="720.69858387" i="1444.2" sn="4.88267" a="94.7679" fwhm="0.064195" res="11226.7" algo="Sum"/><pk mz="720.77803183" i="927.757" sn="3.13654" a="47.7108" fwhm="0.0741164" res="9724.95" algo="Sum"/><pk mz="721.38516110" i="489.752" sn="1.66161" a="24.2581" fwhm="0.0618115" res="11670.7" algo="Sum"/><pk mz="721.48342013" i="925.97" sn="3.14126" a="51.9423" fwhm="0.0523006" res="13794.9" algo="Sum"/><pk mz="721.58552805" i="1336.55" sn="4.53618" a="61.5991" fwhm="0.0551815" res="13076.6" algo="Sum"/><pk mz="721.64297355" i="655.234" sn="2.22415" a="12.936" fwhm="0.0211887" res="34057.9" algo="Sum"/><pk mz="721.66464953" i="659.655" sn="2.23916" a="20.076" fwhm="0.037081" res="19461.9" algo="Sum"/><pk mz="721.69891485" i="744.512" sn="2.52719" a="21.4467" fwhm="0.0356648" res="20235.6" algo="Sum"/><pk mz="721.72183677" i="699.752" sn="2.37527" a="17.2484" fwhm="0.031785" res="22706.3" algo="Sum"/><pk mz="721.74772142" i="655.999" sn="2.22672" a="13.0551" fwhm="0.0211903" res="34060.2" algo="Sum"/><pk mz="721.77064473" i="638.87" sn="2.16826" a="12.6727" fwhm="0.0211906" res="34060.8" algo="Sum"/><pk mz="721.78828263" i="606.295" sn="2.05747" a="19.6733" fwhm="0.03331" res="21668.8" algo="Sum"/><pk mz="722.27596424" i="615.088" sn="2.08856" a="42.6343" fwhm="0.0695963" res="10378.1" algo="Sum"/><pk mz="722.50025426" i="953.09" sn="3.23857" a="47.0686" fwhm="0.0569827" res="12679.3" algo="Sum"/><pk mz="722.55150172" i="815.484" sn="2.77193" a="35.4885" fwhm="0.0583056" res="12392.5" algo="Sum"/><pk mz="722.60486296" i="990.811" sn="3.36788" a="49.5592" fwhm="0.0613087" res="11786.3" algo="Sum"/><pk mz="722.64429153" i="807.046" sn="2.74315" a="16.6158" fwhm="0.0212034" res="34081.5" algo="Sum"/><pk mz="722.69499291" i="1789.8" sn="6.08393" a="90.7972" fwhm="0.0591749" res="12212.9" algo="Sum"/><pk mz="722.77367590" i="847.529" sn="2.88178" a="17.3759" fwhm="0.0212054" res="34084.4" algo="Sum"/><pk mz="722.85931588" i="594.265" sn="2.02114" a="28.0326" fwhm="0.0551289" res="13112.2" algo="Sum"/><pk mz="723.32944351" i="545.377" sn="1.86067" a="27.0493" fwhm="0.0573896" res="12603.8" algo="Sum"/><pk mz="723.47760959" i="1016.97" sn="3.47186" a="59.6541" fwhm="0.0529273" res="13669.3" algo="Sum"/><pk mz="723.53453079" i="8584.05" sn="29.3073" a="349.479" fwhm="0.0355111" res="20374.9" algo="Sum"/><pk mz="723.64003641" i="594.629" sn="2.03025" a="18.2486" fwhm="0.042436" res="17052.5" algo="Sum"/><pk mz="723.70360362" i="775.205" sn="2.64769" a="29.5972" fwhm="0.0518688" res="13952.6" algo="Sum"/><pk mz="723.73557964" i="764.434" sn="2.61133" a="21.5503" fwhm="0.0354343" res="20424.7" algo="Sum"/><pk mz="723.78633024" i="641.272" sn="2.19098" a="14.5724" fwhm="0.0317198" res="22818.1" algo="Sum"/><pk mz="723.81362767" i="531.351" sn="1.81542" a="19.4612" fwhm="0.0354645" res="20409.5" algo="Sum"/><pk mz="724.53552579" i="4686.79" sn="16.036" a="225.564" fwhm="0.0433568" res="16711" algo="Sum"/><pk mz="724.60623814" i="738.409" sn="2.52687" a="22.2162" fwhm="0.0424644" res="17063.9" algo="Sum"/><pk mz="724.62805580" i="724.162" sn="2.47833" a="14.8855" fwhm="0.0212326" res="34128.1" algo="Sum"/><pk mz="724.69655273" i="1315.88" sn="4.50516" a="82.2877" fwhm="0.0833394" res="8695.73" algo="Sum"/><pk mz="724.73849412" i="1279" sn="4.37928" a="48.7392" fwhm="0.0524986" res="13804.9" algo="Sum"/><pk mz="724.77382836" i="1152.31" sn="3.9457" a="75.6221" fwhm="0.0634224" res="11427.7" algo="Sum"/><pk mz="724.89088306" i="606.554" sn="2.07743" a="14.6577" fwhm="0.0318547" res="22756.2" algo="Sum"/><pk mz="725.45958926" i="527.375" sn="1.81362" a="22.1331" fwhm="0.0531119" res="13659.1" algo="Sum"/><pk mz="725.55020934" i="47967.5" sn="164.987" a="1777.38" fwhm="0.0318339" res="22791.8" algo="Sum"/><pk mz="725.67004914" i="852.337" sn="2.93182" a="21.2422" fwhm="0.0318717" res="22768.5" algo="Sum"/><pk mz="725.69475311" i="818.044" sn="2.81386" a="25.0733" fwhm="0.0424964" res="17076.6" algo="Sum"/><pk mz="725.72679168" i="790.677" sn="2.71972" a="20.2725" fwhm="0.031873" res="22769.3" algo="Sum"/><pk mz="726.46297269" i="612.525" sn="2.11179" a="29.677" fwhm="0.0710885" res="10219.1" algo="Sum"/><pk mz="726.55341330" i="21100.3" sn="72.7541" a="835.615" fwhm="0.0339328" res="21411.5" algo="Sum"/><pk mz="726.64212738" i="1247.43" sn="4.30172" a="59.9654" fwhm="0.0658143" res="11040.8" algo="Sum"/><pk mz="726.73594869" i="1269.26" sn="4.37792" a="86.7275" fwhm="0.064103" res="11337" algo="Sum"/><pk mz="726.81666328" i="785.595" sn="2.70967" a="32.7897" fwhm="0.0461617" res="15745" algo="Sum"/><pk mz="726.88411000" i="560.338" sn="1.93268" a="15.842" fwhm="0.0408372" res="17799.6" algo="Sum"/><pk mz="727.47451193" i="1289.23" sn="4.47017" a="69.5561" fwhm="0.0579262" res="12558.7" algo="Sum"/><pk mz="727.50470837" i="1076.7" sn="3.73371" a="16.9856" fwhm="0.021677" res="33561.1" algo="Sum"/><pk mz="727.55977652" i="7585.96" sn="26.3119" a="331.41" fwhm="0.0383273" res="18982.8" algo="Sum"/><pk mz="727.65834376" i="749.288" sn="2.5996" a="29.2737" fwhm="0.053192" res="13679.8" algo="Sum"/><pk mz="727.71847838" i="789.793" sn="2.74021" a="35.6916" fwhm="0.0585139" res="12436.7" algo="Sum"/><pk mz="727.75442091" i="748.303" sn="2.59625" a="18.6599" fwhm="0.0319176" res="22801.1" algo="Sum"/><pk mz="728.51370761" i="1844.54" sn="6.41554" a="105.223" fwhm="0.0477248" res="15264.9" algo="Sum"/><pk mz="728.56226246" i="2761.07" sn="9.60532" a="143.328" fwhm="0.0568987" res="12804.5" algo="Sum"/><pk mz="728.64300039" i="1502.14" sn="5.2258" a="76.6712" fwhm="0.0557406" res="13072" algo="Sum"/><pk mz="728.72718600" i="1114.54" sn="3.87738" a="80.3337" fwhm="0.075556" res="9644.86" algo="Sum"/><pk mz="728.81660769" i="847.661" sn="2.94893" a="55.2258" fwhm="0.0633548" res="11503.7" algo="Sum"/><pk mz="729.41217749" i="522.196" sn="1.81944" a="21.5117" fwhm="0.0516106" res="14133" algo="Sum"/><pk mz="729.51692856" i="1011" sn="3.52962" a="39.8749" fwhm="0.0493284" res="14789" algo="Sum"/><pk mz="729.58387378" i="9675.56" sn="33.7794" a="401.494" fwhm="0.0363393" res="20077" algo="Sum"/><pk mz="729.69932808" i="791.565" sn="2.76351" a="15.8883" fwhm="0.0213067" res="34247.4" algo="Sum"/><pk mz="729.72143205" i="816.992" sn="2.85228" a="19.6517" fwhm="0.0319606" res="22831.9" algo="Sum"/><pk mz="729.74344419" i="763.151" sn="2.66431" a="18.7512" fwhm="0.0319612" res="22832.2" algo="Sum"/><pk mz="730.53238878" i="2264.84" sn="7.91466" a="91.5178" fwhm="0.0439828" res="16609.5" algo="Sum"/><pk mz="730.58781750" i="4818.59" sn="16.8389" a="211.731" fwhm="0.0389379" res="18762.9" algo="Sum"/><pk mz="730.63716225" i="1694.18" sn="5.92044" a="82.4814" fwhm="0.049222" res="14843.7" algo="Sum"/><pk mz="730.72562697" i="1623.81" sn="5.67443" a="108.702" fwhm="0.0783935" res="9321.25" algo="Sum"/><pk mz="730.80848571" i="770.584" sn="2.69305" a="31.2103" fwhm="0.0533071" res="13709.4" algo="Sum"/><pk mz="731.53750980" i="1328.2" sn="4.64587" a="52.4078" fwhm="0.0487372" res="15009.8" algo="Sum"/><pk mz="731.59908002" i="15631.8" sn="54.6779" a="640.378" fwhm="0.0357945" res="20438.9" algo="Sum"/><pk mz="731.68175093" i="900.824" sn="3.15095" a="41.1872" fwhm="0.058673" res="12470.5" algo="Sum"/><pk mz="731.71325786" i="812.413" sn="2.84159" a="28.5283" fwhm="0.0426726" res="17147.1" algo="Sum"/><pk mz="731.79118815" i="661.112" sn="2.31211" a="18.5662" fwhm="0.0426745" res="17148.2" algo="Sum"/><pk mz="732.54775012" i="6894.06" sn="24.1356" a="252.304" fwhm="0.0372044" res="19689.8" algo="Sum"/><pk mz="732.60267727" i="7571.23" sn="26.5063" a="378.966" fwhm="0.0407104" res="17995.5" algo="Sum"/><pk mz="732.72605088" i="1603.46" sn="5.61361" a="88.9573" fwhm="0.0678449" res="10800" algo="Sum"/><pk mz="733.46166678" i="535.917" sn="1.88001" a="20.9574" fwhm="0.053404" res="13734.2" algo="Sum"/><pk mz="733.55061226" i="3534.04" sn="12.4007" a="151.368" fwhm="0.0410181" res="17883.6" algo="Sum"/><pk mz="733.60981717" i="3144.7" sn="11.0356" a="158.673" fwhm="0.0464446" res="15795.4" algo="Sum"/><pk mz="733.68818100" i="721.875" sn="2.53409" a="18.1796" fwhm="0.0245705" res="29860.5" algo="Sum"/><pk mz="733.71502446" i="755.107" sn="2.65105" a="37.04" fwhm="0.0389044" res="18859.4" algo="Sum"/><pk mz="733.76167132" i="694.516" sn="2.43913" a="23.1121" fwhm="0.0405699" res="18086.4" algo="Sum"/><pk mz="734.56326600" i="10520" sn="37.009" a="429.299" fwhm="0.0373996" res="19641" algo="Sum"/><pk mz="734.72162477" i="1185.25" sn="4.16967" a="61.5911" fwhm="0.0594838" res="12351.6" algo="Sum"/><pk mz="734.75769056" i="1085.86" sn="3.8203" a="37.0181" fwhm="0.0481062" res="15273.7" algo="Sum"/><pk mz="735.48516800" i="558.556" sn="1.96802" a="29.1725" fwhm="0.0727855" res="10104.8" algo="Sum"/><pk mz="735.56633807" i="4757.68" sn="16.763" a="211.578" fwhm="0.0384204" res="19145.2" algo="Sum"/><pk mz="735.64524371" i="707.135" sn="2.49219" a="14.8004" fwhm="0.00980838" res="75001.7" algo="Sum"/><pk mz="735.67221282" i="741.931" sn="2.61491" a="10.8963" fwhm="0.0160453" res="45849.7" algo="Sum"/><pk mz="735.69320296" i="723.716" sn="2.55066" a="28.0133" fwhm="0.0318049" res="23131.4" algo="Sum"/><pk mz="735.74296047" i="681.239" sn="2.40104" a="24.2052" fwhm="0.0481382" res="15284" algo="Sum"/><pk mz="735.79755185" i="559.586" sn="1.97262" a="16.6216" fwhm="0.0427911" res="17195.1" algo="Sum"/><pk mz="736.57233801" i="1870.69" sn="6.61591" a="86.7685" fwhm="0.0539597" res="13650.4" algo="Sum"/><pk mz="736.61954088" i="811.758" sn="2.87109" a="8.45827" fwhm="0.0176548" res="41723.4" algo="Sum"/><pk mz="736.67375979" i="1399.34" sn="4.9496" a="94.1439" fwhm="0.0642567" res="11464.5" algo="Sum"/><pk mz="736.73058066" i="951.657" sn="3.36713" a="19.9873" fwhm="0.0203774" res="36154.3" algo="Sum"/><pk mz="736.75276577" i="964.697" sn="3.41365" a="41.8089" fwhm="0.0357396" res="20614.5" algo="Sum"/><pk mz="736.84563283" i="615.507" sn="2.179" a="40.3001" fwhm="0.0607912" res="12120.9" algo="Sum"/><pk mz="737.49891299" i="936.385" sn="3.31967" a="51.5725" fwhm="0.0585768" res="12590.3" algo="Sum"/><pk mz="737.54880971" i="1056.77" sn="3.74729" a="67.3414" fwhm="0.0714296" res="10325.5" algo="Sum"/><pk mz="737.61638763" i="706.758" sn="2.50686" a="24.0868" fwhm="0.0433587" res="17011.9" algo="Sum"/><pk mz="737.67841064" i="748.257" sn="2.65446" a="39.2331" fwhm="0.056775" res="12993" algo="Sum"/><pk mz="737.72995591" i="759.492" sn="2.69484" a="52.6672" fwhm="0.0829222" res="8896.65" algo="Sum"/><pk mz="737.77491291" i="623.88" sn="2.21428" a="15.359" fwhm="0.0321366" res="22957.4" algo="Sum"/><pk mz="737.83708787" i="519.801" sn="1.84569" a="35.4919" fwhm="0.0788365" res="9359.08" algo="Sum"/><pk mz="738.25004412" i="489.795" sn="1.74596" a="26.3472" fwhm="0.0704661" res="10476.7" algo="Sum"/><pk mz="738.50210976" i="1277.33" sn="4.55673" a="44.4913" fwhm="0.0474546" res="15562.3" algo="Sum"/><pk mz="738.53095552" i="1249.69" sn="4.45862" a="58.3847" fwhm="0.0620898" res="11894.6" algo="Sum"/><pk mz="738.57674800" i="882.4" sn="3.14882" a="32.9581" fwhm="0.0535902" res="13781.9" algo="Sum"/><pk mz="738.67059490" i="1857.75" sn="6.63224" a="71.2084" fwhm="0.0486453" res="15184.8" algo="Sum"/><pk mz="738.74721734" i="948.743" sn="3.38742" a="42.2955" fwhm="0.0589558" res="12530.5" algo="Sum"/><pk mz="738.83495225" i="660.729" sn="2.35908" a="39.0759" fwhm="0.0692412" res="10670.4" algo="Sum"/><pk mz="739.50907319" i="1921.33" sn="6.87252" a="89.9832" fwhm="0.0497878" res="14853.2" algo="Sum"/><pk mz="739.56498815" i="2226.78" sn="7.96676" a="111.703" fwhm="0.0518519" res="14263" algo="Sum"/><pk mz="739.67881508" i="747.245" sn="2.67321" a="33.647" fwhm="0.0589925" res="12538.5" algo="Sum"/><pk mz="739.71818913" i="716.636" sn="2.56375" a="26.0391" fwhm="0.048268" res="15325.2" algo="Sum"/><pk mz="739.74905650" i="716.885" sn="2.5647" a="23.9877" fwhm="0.0406522" res="18197" algo="Sum"/><pk mz="739.82275344" i="528.039" sn="1.88902" a="14.4253" fwhm="0.0351226" res="21064" algo="Sum"/><pk mz="740.55016637" i="2884.2" sn="10.3801" a="161.256" fwhm="0.0562134" res="13173.9" algo="Sum"/><pk mz="740.66939478" i="1422.46" sn="5.12068" a="78.3806" fwhm="0.0793798" res="9330.7" algo="Sum"/><pk mz="740.70631997" i="1082.56" sn="3.89708" a="21.052" fwhm="0.0214669" res="34504.6" algo="Sum"/><pk mz="740.75728885" i="1492.7" sn="5.3735" a="91.9047" fwhm="0.0722879" res="10247.3" algo="Sum"/><pk mz="740.83001169" i="671.533" sn="2.41764" a="19.1329" fwhm="0.0429372" res="17253.8" algo="Sum"/><pk mz="741.52551337" i="7372.7" sn="26.6122" a="399.726" fwhm="0.0422936" res="17532.8" algo="Sum"/><pk mz="741.68085669" i="712.437" sn="2.57233" a="47.2496" fwhm="0.0912926" res="8124.22" algo="Sum"/><pk mz="741.71890139" i="782.117" sn="2.82392" a="27.4027" fwhm="0.0483333" res="15345.9" algo="Sum"/><pk mz="741.74926505" i="764.12" sn="2.75894" a="29.0668" fwhm="0.043079" res="17218.3" algo="Sum"/><pk mz="741.82812070" i="498.502" sn="1.79976" a="12.2831" fwhm="0.0322247" res="23020.5" algo="Sum"/><pk mz="742.05547984" i="580.118" sn="2.09456" a="29.9456" fwhm="0.0443583" res="16728.7" algo="Sum"/><pk mz="742.56610268" i="7476.38" sn="27.1394" a="344.991" fwhm="0.0480427" res="15456.4" algo="Sum"/><pk mz="742.67204835" i="1006.08" sn="3.65208" a="41.4481" fwhm="0.053738" res="13820.2" algo="Sum"/><pk mz="742.70112127" i="1011.57" sn="3.67204" a="26.0012" fwhm="0.0322436" res="23034.1" algo="Sum"/><pk mz="742.75404180" i="1325.49" sn="4.81156" a="76.819" fwhm="0.0647381" res="11473.2" algo="Sum"/><pk mz="742.84017384" i="611.047" sn="2.21811" a="14.2915" fwhm="0.0309919" res="23968.8" algo="Sum"/><pk mz="743.39337505" i="517.404" sn="1.88029" a="23.0679" fwhm="0.0472162" res="15744.4" algo="Sum"/><pk mz="743.44662349" i="732.14" sn="2.66022" a="49.1127" fwhm="0.0681265" res="10912.7" algo="Sum"/><pk mz="743.56969484" i="3884.47" sn="14.1237" a="206.574" fwhm="0.0505522" res="14709" algo="Sum"/><pk mz="743.66217375" i="778.222" sn="2.82957" a="15.0446" fwhm="0.0215096" res="34573.5" algo="Sum"/><pk mz="743.68334799" i="790.891" sn="2.87563" a="15.2731" fwhm="0.0215099" res="34574" algo="Sum"/><pk mz="743.70431904" i="742.961" sn="2.70136" a="15.3299" fwhm="0.0215102" res="34574.5" algo="Sum"/><pk mz="743.73678769" i="746.471" sn="2.71412" a="37.7624" fwhm="0.0618478" res="12025.3" algo="Sum"/><pk mz="744.48685583" i="817.828" sn="2.97955" a="27.4096" fwhm="0.0456887" res="16294.8" algo="Sum"/><pk mz="744.55475448" i="5039.92" sn="18.3617" a="175.581" fwhm="0.0378807" res="19655.3" algo="Sum"/><pk mz="744.57952824" i="5822.98" sn="21.2146" a="300.304" fwhm="0.0505999" res="14715.1" algo="Sum"/><pk mz="744.67559737" i="1023.35" sn="3.72832" a="26.4044" fwhm="0.0322864" res="23064.7" algo="Sum"/><pk mz="744.70220313" i="993.737" sn="3.62043" a="26.1269" fwhm="0.032287" res="23065.1" algo="Sum"/><pk mz="744.74367758" i="1117.32" sn="4.07068" a="63.2939" fwhm="0.08072" res="9226.26" algo="Sum"/><pk mz="744.78936479" i="906.48" sn="3.30293" a="25.8116" fwhm="0.043052" res="17299.8" algo="Sum"/><pk mz="745.41361445" i="606.175" sn="2.21282" a="20.4132" fwhm="0.0484533" res="15384.2" algo="Sum"/><pk mz="745.46706604" i="983.92" sn="3.59231" a="61.5296" fwhm="0.0746922" res="9980.52" algo="Sum"/><pk mz="745.58990132" i="2840.11" sn="10.3689" a="191.537" fwhm="0.0771617" res="9662.69" algo="Sum"/><pk mz="745.67793621" i="797.07" sn="2.91004" a="27.1498" fwhm="0.0430778" res="17310" algo="Sum"/><pk mz="745.71982037" i="733.959" sn="2.68015" a="14.8622" fwhm="0.0215393" res="34621.4" algo="Sum"/><pk mz="745.74148217" i="745.618" sn="2.72278" a="31.4263" fwhm="0.0526654" res="14160" algo="Sum"/><pk mz="746.50336476" i="1581.22" sn="5.78718" a="77.1807" fwhm="0.0481293" res="15510.4" algo="Sum"/><pk mz="746.60105514" i="4965.88" sn="18.1748" a="246.543" fwhm="0.0516669" res="14450.3" algo="Sum"/><pk mz="746.70185540" i="1519.69" sn="5.56219" a="82.0319" fwhm="0.0822675" res="9076.51" algo="Sum"/><pk mz="746.76640040" i="841.839" sn="3.08177" a="17.7483" fwhm="0.0464489" res="16077.1" algo="Sum"/><pk mz="746.79334500" i="811.229" sn="2.97006" a="23.9203" fwhm="0.0377212" res="19797.7" algo="Sum"/><pk mz="747.50953795" i="1056.61" sn="3.87584" a="54.1713" fwhm="0.0584261" res="12794.1" algo="Sum"/><pk mz="747.60318412" i="2354.37" sn="8.6369" a="110.827" fwhm="0.0552862" res="13522.4" algo="Sum"/><pk mz="747.65883312" i="811.187" sn="2.97559" a="24.0631" fwhm="0.0431347" res="17333.1" algo="Sum"/><pk mz="747.68814325" i="797.371" sn="2.92469" a="15.386" fwhm="0.0215677" res="34667" algo="Sum"/><pk mz="747.71080391" i="750.001" sn="2.75085" a="18.6801" fwhm="0.0323522" res="23111.6" algo="Sum"/><pk mz="747.73630681" i="725.013" sn="2.6594" a="35.4658" fwhm="0.0527184" res="14183.6" algo="Sum"/><pk mz="747.79817486" i="568.393" sn="2.08591" a="30.3172" fwhm="0.0540008" res="13847.9" algo="Sum"/><pk mz="748.52192048" i="1991.3" sn="7.32288" a="87.8249" fwhm="0.0548767" res="13640.1" algo="Sum"/><pk mz="748.58663282" i="1706.97" sn="6.27886" a="73.7657" fwhm="0.0588958" res="12710.4" algo="Sum"/><pk mz="748.69993692" i="1655.82" sn="6.09289" a="90.0409" fwhm="0.0739115" res="10129.7" algo="Sum"/><pk mz="748.78323893" i="839.743" sn="3.09121" a="35.5935" fwhm="0.0505865" res="14802" algo="Sum"/><pk mz="748.87234943" i="587.797" sn="2.16811" a="15.4575" fwhm="0.0377737" res="19825.2" algo="Sum"/><pk mz="749.52893787" i="1666.57" sn="6.16076" a="104.699" fwhm="0.0813669" res="9211.72" algo="Sum"/><pk mz="749.62331875" i="820.917" sn="3.03484" a="35.9529" fwhm="0.0548667" res="13662.6" algo="Sum"/><pk mz="749.69799245" i="793.191" sn="2.93339" a="23.4061" fwhm="0.0431932" res="17356.9" algo="Sum"/><pk mz="749.72005805" i="749.937" sn="2.77374" a="42.85" fwhm="0.0452281" res="16576.4" algo="Sum"/><pk mz="749.78568548" i="581.098" sn="2.15004" a="23.1531" fwhm="0.0539952" res="13886.2" algo="Sum"/><pk mz="750.53804473" i="2444.29" sn="9.05315" a="158.217" fwhm="0.0555435" res="13512.6" algo="Sum"/><pk mz="750.69765296" i="1339.85" sn="4.96631" a="94.1254" fwhm="0.082736" res="9073.41" algo="Sum"/><pk mz="750.75579319" i="1033.82" sn="3.83298" a="15.8134" fwhm="0.0162088" res="46317.6" algo="Sum"/><pk mz="750.78702382" i="1344.97" sn="4.98708" a="81.3188" fwhm="0.0572351" res="13117.6" algo="Sum"/><pk mz="750.85644203" i="528.933" sn="1.96097" a="8.33308" fwhm="0.01621" res="46320.5" algo="Sum"/><pk mz="750.87126230" i="539.05" sn="1.99829" a="15.4808" fwhm="0.0432274" res="17370.3" algo="Sum"/><pk mz="751.37567354" i="559.112" sn="2.07989" a="25.0601" fwhm="0.0458246" res="16396.8" algo="Sum"/><pk mz="751.56647277" i="6677.57" sn="24.8494" a="349.562" fwhm="0.0407685" res="18435" algo="Sum"/><pk mz="751.67444720" i="742.773" sn="2.76557" a="18.8086" fwhm="0.0324376" res="23172.9" algo="Sum"/><pk mz="751.70072389" i="765.566" sn="2.85081" a="15.4938" fwhm="0.0216254" res="34760" algo="Sum"/><pk mz="751.71356650" i="742.367" sn="2.76458" a="18.8446" fwhm="0.0324388" res="23173.3" algo="Sum"/><pk mz="751.74699175" i="686.721" sn="2.55768" a="17.6573" fwhm="0.0324393" res="23173.9" algo="Sum"/><pk mz="751.77966808" i="738.347" sn="2.75012" a="26.7696" fwhm="0.0440072" res="17083.1" algo="Sum"/><pk mz="752.04210641" i="622.724" sn="2.32143" a="30.9551" fwhm="0.0399083" res="18844.3" algo="Sum"/><pk mz="752.52381990" i="2453.4" sn="9.17237" a="105.196" fwhm="0.0402082" res="18715.7" algo="Sum"/><pk mz="752.56295372" i="4879.11" sn="18.2448" a="262.093" fwhm="0.0553622" res="13593.4" algo="Sum"/><pk mz="752.64968148" i="1183.94" sn="4.429" a="60.5018" fwhm="0.0677463" res="11109.8" algo="Sum"/><pk mz="752.70920958" i="987" sn="3.69256" a="24.6305" fwhm="0.0310312" res="24256.5" algo="Sum"/><pk mz="752.77595931" i="1171.96" sn="4.38402" a="58.3197" fwhm="0.0605044" res="12441.7" algo="Sum"/><pk mz="752.87653708" i="507.255" sn="1.89794" a="11.658" fwhm="0.0298249" res="25243.3" algo="Sum"/><pk mz="753.04920618" i="2170.12" sn="8.11795" a="92.2157" fwhm="0.0359111" res="20969.8" algo="Sum"/><pk mz="753.42064181" i="805.028" sn="3.02229" a="46.4727" fwhm="0.0592931" res="12706.7" algo="Sum"/><pk mz="753.47333412" i="849.244" sn="3.1888" a="30.5996" fwhm="0.0442644" res="17022.1" algo="Sum"/><pk mz="753.58095573" i="11734.4" sn="44.079" a="524.632" fwhm="0.0408107" res="18465.3" algo="Sum"/><pk mz="753.71727220" i="748.685" sn="2.81248" a="12.2575" fwhm="0.0100493" res="75001.8" algo="Sum"/><pk mz="753.73992233" i="865.059" sn="3.24991" a="31.6908" fwhm="0.0541373" res="13922.7" algo="Sum"/><pk mz="753.77750326" i="696.752" sn="2.61763" a="26.6168" fwhm="0.0452803" res="16646.9" algo="Sum"/><pk mz="754.05462995" i="1840.82" sn="6.9158" a="72.5601" fwhm="0.0353533" res="21329.1" algo="Sum"/><pk mz="754.42258895" i="556.045" sn="2.09202" a="27.6776" fwhm="0.056308" res="13398.1" algo="Sum"/><pk mz="754.47834012" i="684.111" sn="2.57435" a="24.8134" fwhm="0.0510561" res="14777.5" algo="Sum"/><pk mz="754.53206783" i="7477.76" sn="28.1426" a="318.264" fwhm="0.050757" res="14865.6" algo="Sum"/><pk mz="754.58211491" i="6044.01" sn="22.7462" a="269.505" fwhm="0.051115" res="14762.4" algo="Sum"/><pk mz="754.64536462" i="1414.63" sn="5.3231" a="53.734" fwhm="0.0493663" res="15286.7" algo="Sum"/><pk mz="754.68012623" i="1045.89" sn="3.93566" a="36.2008" fwhm="0.0433371" res="17414.2" algo="Sum"/><pk mz="754.71258884" i="944.627" sn="3.5547" a="5.01123" fwhm="0.0100626" res="75001.8" algo="Sum"/><pk mz="754.74164646" i="1035.44" sn="3.89645" a="41.4802" fwhm="0.0541729" res="13932.1" algo="Sum"/><pk mz="755.05978027" i="861.799" sn="3.24593" a="54.2625" fwhm="0.057619" res="13104.4" algo="Sum"/><pk mz="755.47802098" i="607.692" sn="2.2962" a="29.354" fwhm="0.0489076" res="15447" algo="Sum"/><pk mz="755.53584704" i="3631.78" sn="13.721" a="165.402" fwhm="0.0527582" res="14320.7" algo="Sum"/><pk mz="755.59246775" i="2876.94" sn="10.8709" a="150.107" fwhm="0.0555281" res="13607.4" algo="Sum"/><pk mz="755.66004556" i="779.931" sn="2.94739" a="16.1429" fwhm="0.0271031" res="27880.9" algo="Sum"/><pk mz="755.68840504" i="772.262" sn="2.91841" a="20.2098" fwhm="0.0325243" res="23234.6" algo="Sum"/><pk mz="755.71485601" i="756.256" sn="2.85792" a="19.6454" fwhm="0.0325248" res="23235" algo="Sum"/><pk mz="755.73971005" i="801.806" sn="3.03006" a="19.2617" fwhm="0.0325254" res="23235.4" algo="Sum"/><pk mz="755.76027778" i="700.978" sn="2.64903" a="14.5531" fwhm="0.0216839" res="34853.5" algo="Sum"/><pk mz="756.07167820" i="526.16" sn="1.98891" a="25.3416" fwhm="0.0570763" res="13246.7" algo="Sum"/><pk mz="756.54714768" i="17757.2" sn="67.2316" a="810.39" fwhm="0.0376884" res="20073.8" algo="Sum"/><pk mz="756.69464642" i="1110.88" sn="4.20622" a="28.812" fwhm="0.0325456" res="23250.3" algo="Sum"/><pk mz="756.73007430" i="1499.59" sn="5.67802" a="114.221" fwhm="0.07268" res="10411.8" algo="Sum"/><pk mz="756.81226355" i="718.984" sn="2.72235" a="14.6481" fwhm="0.021699" res="34877.7" algo="Sum"/><pk mz="757.06898327" i="508.656" sn="1.92695" a="15.2905" fwhm="0.0434052" res="17441.9" algo="Sum"/><pk mz="757.55089738" i="8692.92" sn="33.0281" a="360.678" fwhm="0.0373837" res="20264.2" algo="Sum"/><pk mz="757.61684603" i="4790.05" sn="18.1994" a="214.124" fwhm="0.0445148" res="17019.4" algo="Sum"/><pk mz="757.72735365" i="840.669" sn="3.19406" a="61.0282" fwhm="0.0678058" res="11175" algo="Sum"/><pk mz="757.84120737" i="528.479" sn="2.00761" a="16.5847" fwhm="0.035004" res="21650.1" algo="Sum"/><pk mz="758.19711582" i="509.096" sn="1.93623" a="22.1234" fwhm="0.0597265" res="12694.5" algo="Sum"/><pk mz="758.42631978" i="661.969" sn="2.51792" a="30.2973" fwhm="0.0539734" res="14051.8" algo="Sum"/><pk mz="758.56540911" i="425931" sn="1620.24" a="11563.7" fwhm="0.0227648" res="33321.9" algo="Sum"/><pk mz="758.72734604" i="1848.21" sn="7.0306" a="125.613" fwhm="0.0679699" res="11162.7" algo="Sum"/><pk mz="758.90294756" i="601.823" sn="2.29007" a="21.0394" fwhm="0.0488897" res="15522.8" algo="Sum"/><pk mz="759.16865863" i="503.627" sn="1.91792" a="31.3061" fwhm="0.0595525" res="12747.9" algo="Sum"/><pk mz="759.20284654" i="496.952" sn="1.89265" a="20.9766" fwhm="0.0543329" res="13973.2" algo="Sum"/><pk mz="759.35502956" i="557.513" sn="2.12497" a="17.0086" fwhm="0.0489042" res="15527.4" algo="Sum"/><pk mz="759.37635525" i="518.674" sn="1.9772" a="10.4364" fwhm="0.0217356" res="34936.9" algo="Sum"/><pk mz="759.41255403" i="540.885" sn="2.06169" a="18.5957" fwhm="0.0489062" res="15528" algo="Sum"/><pk mz="759.56856237" i="181304" sn="690.967" a="5830.03" fwhm="0.0276383" res="27482.5" algo="Sum"/><pk mz="759.62746167" i="8558.63" sn="32.6177" a="338.202" fwhm="0.037213" res="20413" algo="Sum"/><pk mz="759.71527653" i="1127.85" sn="4.29873" a="23.624" fwhm="0.0271758" res="27955.6" algo="Sum"/><pk mz="760.05965326" i="508.187" sn="1.93897" a="29.8633" fwhm="0.0461629" res="16464.7" algo="Sum"/><pk mz="760.17568839" i="525.874" sn="2.00717" a="24.5096" fwhm="0.0588552" res="12916" algo="Sum"/><pk mz="760.23664262" i="492.215" sn="1.87944" a="14.685" fwhm="0.0434959" res="17478.4" algo="Sum"/><pk mz="760.48123490" i="835.219" sn="3.19031" a="36.7829" fwhm="0.0652543" res="11654.1" algo="Sum"/><pk mz="760.57865761" i="165285" sn="631.345" a="5425.47" fwhm="0.0289843" res="26241" algo="Sum"/><pk mz="760.70944611" i="1484.24" sn="5.66985" a="80.7796" fwhm="0.049115" res="15488.3" algo="Sum"/><pk mz="760.80906501" i="1181.09" sn="4.5114" a="64.4594" fwhm="0.0715387" res="10634.9" algo="Sum"/><pk mz="760.85694659" i="615.617" sn="2.35176" a="18.4375" fwhm="0.0380749" res="19983.2" algo="Sum"/><pk mz="760.90490074" i="538.81" sn="2.0584" a="19.4449" fwhm="0.0489545" res="15543.1" algo="Sum"/><pk mz="761.04801582" i="596.976" sn="2.28209" a="36.1045" fwhm="0.0755825" res="10069.1" algo="Sum"/><pk mz="761.38927241" i="614.208" sn="2.34855" a="35.8208" fwhm="0.0678606" res="11219.9" algo="Sum"/><pk mz="761.48003444" i="620.147" sn="2.37242" a="25.803" fwhm="0.0422693" res="18015" algo="Sum"/><pk mz="761.58294711" i="62983.7" sn="240.972" a="2491.38" fwhm="0.033178" res="22954.4" algo="Sum"/><pk mz="761.71828022" i="887.78" sn="3.39759" a="57.8485" fwhm="0.0784417" res="9710.63" algo="Sum"/><pk mz="761.80906670" i="657.873" sn="2.51991" a="18.9811" fwhm="0.0380986" res="19995.7" algo="Sum"/><pk mz="762.50253009" i="1270.24" sn="4.87547" a="78.7219" fwhm="0.0666308" res="11443.7" algo="Sum"/><pk mz="762.58729408" i="17589.9" sn="67.5252" a="765.089" fwhm="0.0369938" res="20613.9" algo="Sum"/><pk mz="762.67042866" i="1333.37" sn="5.11837" a="62.2118" fwhm="0.0599027" res="12731.8" algo="Sum"/><pk mz="762.76791104" i="887.086" sn="3.40681" a="31.0006" fwhm="0.0435685" res="17507.3" algo="Sum"/><pk mz="762.80781935" i="831.407" sn="3.19356" a="39.3391" fwhm="0.0680915" res="11202.7" algo="Sum"/><pk mz="763.17615843" i="543.812" sn="2.09139" a="27.1072" fwhm="0.072324" res="10552.2" algo="Sum"/><pk mz="763.50486088" i="993.563" sn="3.8226" a="52.2711" fwhm="0.0682077" res="11193.8" algo="Sum"/><pk mz="763.59198833" i="4137.3" sn="15.9206" a="247.718" fwhm="0.0439595" res="17370.4" algo="Sum"/><pk mz="763.68198320" i="871.739" sn="3.35598" a="31.815" fwhm="0.0435946" res="17517.8" algo="Sum"/><pk mz="763.74450015" i="790.136" sn="3.0427" a="30.651" fwhm="0.0491396" res="15542.3" algo="Sum"/><pk mz="763.79139198" i="711.087" sn="2.73882" a="23.3019" fwhm="0.0490474" res="15572.5" algo="Sum"/><pk mz="763.82175826" i="582.246" sn="2.24267" a="11.5254" fwhm="0.0217993" res="35038.9" algo="Sum"/><pk mz="764.04666893" i="506.095" sn="1.95779" a="36.8693" fwhm="0.0538802" res="14180.5" algo="Sum"/><pk mz="764.17590131" i="516.761" sn="1.99873" a="16.4301" fwhm="0.040453" res="18890.5" algo="Sum"/><pk mz="764.55126347" i="6448.58" sn="24.9575" a="345.936" fwhm="0.0466896" res="16375.2" algo="Sum"/><pk mz="764.67655120" i="1341.55" sn="5.19517" a="64.2559" fwhm="0.0708869" res="10787.3" algo="Sum"/><pk mz="764.71284050" i="1134.23" sn="4.39311" a="34.3076" fwhm="0.0436239" res="17529.7" algo="Sum"/><pk mz="764.76252272" i="842.138" sn="3.26233" a="13.3009" fwhm="0.0163594" res="46747.5" algo="Sum"/><pk mz="764.78398809" i="852.072" sn="3.30111" a="25.4658" fwhm="0.0381727" res="20034.8" algo="Sum"/><pk mz="764.80977094" i="799.514" sn="3.09771" a="25.3554" fwhm="0.0474631" res="16113.8" algo="Sum"/><pk mz="764.85366305" i="607.403" sn="2.35322" a="27.041" fwhm="0.0557009" res="13731.4" algo="Sum"/><pk mz="765.04989824" i="1157.19" sn="4.48773" a="71.5584" fwhm="0.0403785" res="18946.9" algo="Sum"/><pk mz="765.55337895" i="3986.06" sn="15.4653" a="177.63" fwhm="0.0490461" res="15608.9" algo="Sum"/><pk mz="765.68482895" i="779.94" sn="3.02789" a="40.7739" fwhm="0.0709331" res="10794.5" algo="Sum"/><pk mz="765.77066164" i="659.808" sn="2.56266" a="19.3721" fwhm="0.0436539" res="17541.9" algo="Sum"/><pk mz="765.79305380" i="573.826" sn="2.22924" a="14.498" fwhm="0.0327411" res="23389.3" algo="Sum"/><pk mz="766.05716861" i="1279.62" sn="4.97523" a="62.9826" fwhm="0.0383187" res="19991.7" algo="Sum"/><pk mz="766.56739288" i="13290.2" sn="51.829" a="595.225" fwhm="0.0477622" res="16049.7" algo="Sum"/><pk mz="766.67185608" i="1187.26" sn="4.63219" a="57.49" fwhm="0.0639747" res="11984" algo="Sum"/><pk mz="766.72084183" i="1196.4" sn="4.668" a="41.9638" fwhm="0.049141" res="15602.5" algo="Sum"/><pk mz="766.75722511" i="1263.53" sn="4.92969" a="70.2709" fwhm="0.0740544" res="10354" algo="Sum"/><pk mz="766.87779375" i="494.911" sn="1.93107" a="9.75789" fwhm="0.0218428" res="35108.9" algo="Sum"/><pk mz="767.06531415" i="1802.71" sn="7.03561" a="86.1888" fwhm="0.0377207" res="20335.4" algo="Sum"/><pk mz="767.56999620" i="7378.46" sn="28.8555" a="382.521" fwhm="0.0542921" res="14137.8" algo="Sum"/><pk mz="767.67049433" i="756.444" sn="2.95867" a="23.9699" fwhm="0.0382447" res="20072.6" algo="Sum"/><pk mz="767.71293083" i="753.704" sn="2.94784" a="30.9253" fwhm="0.0546366" res="14051.3" algo="Sum"/><pk mz="767.73890378" i="687.566" sn="2.6892" a="10.8069" fwhm="0.0163913" res="46838.2" algo="Sum"/><pk mz="767.76684006" i="684.48" sn="2.67743" a="24.6188" fwhm="0.0491748" res="15613" algo="Sum"/><pk mz="768.07148119" i="1154.51" sn="4.5201" a="74.0459" fwhm="0.0499457" res="15378.1" algo="Sum"/><pk mz="768.58253536" i="16281" sn="64.0289" a="674.483" fwhm="0.0452425" res="16988" algo="Sum"/><pk mz="768.71955322" i="1185.18" sn="4.66201" a="52.6738" fwhm="0.0601393" res="12782.3" algo="Sum"/><pk mz="768.75553843" i="1198.74" sn="4.71538" a="84.6345" fwhm="0.0848775" res="9057.24" algo="Sum"/><pk mz="768.85206532" i="526.809" sn="2.0724" a="30.5832" fwhm="0.0508553" res="15118.4" algo="Sum"/><pk mz="769.05342550" i="795.517" sn="3.12985" a="29.0516" fwhm="0.0414499" res="18553.8" algo="Sum"/><pk mz="769.07174088" i="737.932" sn="2.90354" a="30.1077" fwhm="0.0462559" res="16626.5" algo="Sum"/><pk mz="769.58513961" i="8474.04" sn="33.4105" a="353.708" fwhm="0.0453062" res="16986.3" algo="Sum"/><pk mz="769.71459210" i="751.046" sn="2.96139" a="23.8891" fwhm="0.0437662" res="17587" algo="Sum"/><pk mz="769.74238109" i="777.193" sn="3.06449" a="26.4707" fwhm="0.0437673" res="17587.2" algo="Sum"/><pk mz="769.78198044" i="648.218" sn="2.55593" a="21.608" fwhm="0.0390412" res="19717.2" algo="Sum"/><pk mz="770.05831169" i="1748.37" sn="6.89708" a="96.0073" fwhm="0.0392116" res="19638.5" algo="Sum"/><pk mz="770.50861927" i="2942.93" sn="11.6647" a="122.343" fwhm="0.0451468" res="17066.7" algo="Sum"/><pk mz="770.56593915" i="5936.18" sn="23.5335" a="241.222" fwhm="0.0463314" res="16631.6" algo="Sum"/><pk mz="770.59310520" i="5816.2" sn="23.0579" a="258.883" fwhm="0.0480144" res="16049.2" algo="Sum"/><pk mz="770.72440806" i="1126.59" sn="4.46628" a="68.669" fwhm="0.0875896" res="8799.27" algo="Sum"/><pk mz="770.80588490" i="689.598" sn="2.73386" a="14.4392" fwhm="0.0218986" res="35198.8" algo="Sum"/><pk mz="770.84234183" i="753.767" sn="2.98825" a="57.7118" fwhm="0.0615549" res="12522.9" algo="Sum"/><pk mz="771.06291697" i="1511.45" sn="5.99495" a="70.8994" fwhm="0.0407327" res="18929.8" algo="Sum"/><pk mz="771.50973019" i="1665.37" sn="6.61525" a="92.2362" fwhm="0.0541489" res="14247.9" algo="Sum"/><pk mz="771.57179232" i="2853.44" sn="11.3345" a="138.258" fwhm="0.057878" res="13331" algo="Sum"/><pk mz="771.59866604" i="2714.78" sn="10.7837" a="144.847" fwhm="0.0606425" res="12723.7" algo="Sum"/><pk mz="771.69474156" i="786.835" sn="3.12548" a="39.5205" fwhm="0.0712119" res="10836.6" algo="Sum"/><pk mz="771.74239651" i="714.744" sn="2.83912" a="21.4118" fwhm="0.038346" res="20125.8" algo="Sum"/><pk mz="771.76850217" i="637.033" sn="2.5305" a="12.9512" fwhm="0.0219123" res="35220.7" algo="Sum"/><pk mz="771.79214071" i="583.936" sn="2.31976" a="11.8632" fwhm="0.0219126" res="35221.3" algo="Sum"/><pk mz="772.06926877" i="721.685" sn="2.87" a="41.0696" fwhm="0.0512118" res="15076" algo="Sum"/><pk mz="772.52150095" i="4074.67" sn="16.2478" a="180.295" fwhm="0.0460177" res="16787.5" algo="Sum"/><pk mz="772.58125528" i="9678.68" sn="38.5938" a="431.974" fwhm="0.0446631" res="17298" algo="Sum"/><pk mz="772.70541160" i="1300.06" sn="5.18398" a="78.1775" fwhm="0.0715079" res="10805.9" algo="Sum"/><pk mz="772.77910425" i="754.727" sn="3.00961" a="37.3002" fwhm="0.0659704" res="11714" algo="Sum"/><pk mz="772.84569777" i="591.949" sn="2.36088" a="27.1714" fwhm="0.0297266" res="25998.4" algo="Sum"/><pk mz="773.04662174" i="547.723" sn="2.18377" a="29.5428" fwhm="0.0482723" res="16014.3" algo="Sum"/><pk mz="773.52842477" i="2054.59" sn="8.19688" a="97.1723" fwhm="0.0468444" res="16512.7" algo="Sum"/><pk mz="773.58490716" i="4854.55" sn="19.3674" a="238.596" fwhm="0.0473859" res="16325.2" algo="Sum"/><pk mz="773.64762394" i="3419.03" sn="13.6404" a="162.231" fwhm="0.0561985" res="13766.3" algo="Sum"/><pk mz="774.05687488" i="546.323" sn="2.1831" a="37.4586" fwhm="0.0746481" res="10369.4" algo="Sum"/><pk mz="774.54252182" i="3210.83" sn="12.8438" a="160.915" fwhm="0.0553135" res="14002.8" algo="Sum"/><pk mz="774.59433369" i="4398.74" sn="17.5956" a="213.9" fwhm="0.0657705" res="11777.2" algo="Sum"/><pk mz="774.65012050" i="2364.65" sn="9.45917" a="106.812" fwhm="0.0593813" res="13045.4" algo="Sum"/><pk mz="774.70047242" i="1266.35" sn="5.06583" a="69.298" fwhm="0.0734807" res="10542.9" algo="Sum"/><pk mz="774.75265644" i="850.348" sn="3.40176" a="39.7649" fwhm="0.0488688" res="15853.7" algo="Sum"/><pk mz="774.81081498" i="654.787" sn="2.61977" a="43.6237" fwhm="0.0925367" res="8373.01" algo="Sum"/><pk mz="775.05644468" i="703.597" sn="2.81849" a="47.2341" fwhm="0.0686413" res="11291.4" algo="Sum"/><pk mz="775.54798530" i="1957.5" sn="7.84456" a="106.399" fwhm="0.0544925" res="14232.2" algo="Sum"/><pk mz="775.59887703" i="2178.72" sn="8.73108" a="115.147" fwhm="0.0679809" res="11409.1" algo="Sum"/><pk mz="775.65026405" i="1282.59" sn="5.14009" a="62.0454" fwhm="0.0344243" res="22532.1" algo="Sum"/><pk mz="775.72525259" i="718.252" sn="2.87825" a="29.0756" fwhm="0.054921" res="14124.4" algo="Sum"/><pk mz="776.05430756" i="535.971" sn="2.15242" a="42.4058" fwhm="0.0460648" res="16847" algo="Sum"/><pk mz="776.55930880" i="2443.43" sn="9.82541" a="131.468" fwhm="0.0790261" res="9826.61" algo="Sum"/><pk mz="776.69125600" i="959.124" sn="3.85812" a="25.2298" fwhm="0.0541179" res="14351.8" algo="Sum"/><pk mz="776.78499075" i="1046.16" sn="4.21002" a="61.8984" fwhm="0.0673371" res="11535.8" algo="Sum"/><pk mz="776.86560849" i="513.754" sn="2.07105" a="22.0285" fwhm="0.0627752" res="12375.4" algo="Sum"/><pk mz="777.05269785" i="909.648" sn="3.67114" a="53.2685" fwhm="0.0550366" res="14118.8" algo="Sum"/><pk mz="777.56028572" i="2150.5" sn="8.68223" a="126.721" fwhm="0.07153" res="10870.4" algo="Sum"/><pk mz="777.69151058" i="781.356" sn="3.15555" a="39.7757" fwhm="0.0659885" res="11785.3" algo="Sum"/><pk mz="777.73489135" i="720.599" sn="2.91093" a="25.1659" fwhm="0.0494929" res="15714.1" algo="Sum"/><pk mz="777.77016339" i="611.366" sn="2.46995" a="15.8822" fwhm="0.032996" res="23571.7" algo="Sum"/><pk mz="777.79732210" i="607.066" sn="2.45269" a="25.4007" fwhm="0.0393927" res="19744.7" algo="Sum"/><pk mz="778.05665541" i="934.07" sn="3.77959" a="50.5834" fwhm="0.0471099" res="16515.8" algo="Sum"/><pk mz="778.53250571" i="8089.36" sn="32.7753" a="494.649" fwhm="0.0457885" res="17002.8" algo="Sum"/><pk mz="778.66277135" i="1255.99" sn="5.09187" a="59.9606" fwhm="0.0660296" res="11792.6" algo="Sum"/><pk mz="778.73121928" i="920.138" sn="3.73147" a="24.3104" fwhm="0.0330163" res="23586.3" algo="Sum"/><pk mz="778.74885848" i="941.628" sn="3.81891" a="24.076" fwhm="0.0330169" res="23586.4" algo="Sum"/><pk mz="778.77868795" i="850.069" sn="3.44802" a="45.1697" fwhm="0.0506299" res="15381.8" algo="Sum"/><pk mz="779.06529864" i="1097.04" sn="4.46187" a="66.852" fwhm="0.0528197" res="14749.5" algo="Sum"/><pk mz="779.14375540" i="504.83" sn="2.05287" a="19.8466" fwhm="0.029067" res="26805.1" algo="Sum"/><pk mz="779.16379727" i="531.833" sn="2.1625" a="26.6746" fwhm="0.0417812" res="18648.7" algo="Sum"/><pk mz="779.53645176" i="4584" sn="18.6479" a="226.211" fwhm="0.0551529" res="14134.1" algo="Sum"/><pk mz="779.59702557" i="3492.07" sn="14.2099" a="165.373" fwhm="0.0542452" res="14371.7" algo="Sum"/><pk mz="779.66281431" i="866.023" sn="3.52511" a="26.2411" fwhm="0.044048" res="17700.3" algo="Sum"/><pk mz="779.69265922" i="762.731" sn="3.1051" a="28.6835" fwhm="0.0495552" res="15733.8" algo="Sum"/><pk mz="779.72351821" i="733.385" sn="2.986" a="15.2533" fwhm="0.0220249" res="35401.8" algo="Sum"/><pk mz="780.07024259" i="1080.97" sn="4.40726" a="81.5457" fwhm="0.0726156" res="10742.5" algo="Sum"/><pk mz="780.15595394" i="553.385" sn="2.25631" a="25.2073" fwhm="0.0605849" res="12877.1" algo="Sum"/><pk mz="780.19044143" i="526.152" sn="2.14511" a="17.4188" fwhm="0.0440629" res="17706.3" algo="Sum"/><pk mz="780.23290214" i="655.708" sn="2.67291" a="28.4301" fwhm="0.0605882" res="12877.6" algo="Sum"/><pk mz="780.32040798" i="492.324" sn="2.00674" a="15.3502" fwhm="0.0440665" res="17707.8" algo="Sum"/><pk mz="780.35744419" i="534.365" sn="2.17863" a="18.703" fwhm="0.049576" res="15740.6" algo="Sum"/><pk mz="780.54918135" i="429748" sn="1753.97" a="11659.2" fwhm="0.0231434" res="33726.6" algo="Sum"/><pk mz="780.83241088" i="796.935" sn="3.25433" a="22.9165" fwhm="0.0381666" res="20458.5" algo="Sum"/><pk mz="780.86269014" i="624.422" sn="2.54998" a="19.0837" fwhm="0.038572" res="20244.3" algo="Sum"/><pk mz="780.89873861" i="574.385" sn="2.34542" a="35.6072" fwhm="0.0314699" res="24814.1" algo="Sum"/><pk mz="781.05023834" i="6250.7" sn="25.5189" a="295.879" fwhm="0.0369348" res="21146.7" algo="Sum"/><pk mz="781.14608208" i="664.465" sn="2.71312" a="16.813" fwhm="0.0330675" res="23622.8" algo="Sum"/><pk mz="781.19586464" i="599.812" sn="2.45066" a="18.643" fwhm="0.03858" res="20248.7" algo="Sum"/><pk mz="781.21704780" i="576.455" sn="2.35579" a="11.7788" fwhm="0.0512469" res="15244.2" algo="Sum"/><pk mz="781.25012144" i="568.979" sn="2.32576" a="16.6927" fwhm="0.044093" res="17718.2" algo="Sum"/><pk mz="781.28036107" i="519.318" sn="2.12246" a="13.1044" fwhm="0.0303546" res="25738.5" algo="Sum"/><pk mz="781.30386575" i="507.993" sn="2.07597" a="10.1866" fwhm="0.0319549" res="24450.2" algo="Sum"/><pk mz="781.33949481" i="491.76" sn="2.00937" a="17.6455" fwhm="0.0496073" res="15750.5" algo="Sum"/><pk mz="781.39624157" i="548.89" sn="2.24277" a="27.1219" fwhm="0.0624926" res="12503.8" algo="Sum"/><pk mz="781.55230166" i="188813" sn="771.901" a="6037.8" fwhm="0.0279631" res="27949.4" algo="Sum"/><pk mz="781.81960393" i="698.3" sn="2.85627" a="30.8471" fwhm="0.066021" res="11842" algo="Sum"/><pk mz="781.86739694" i="558.347" sn="2.28382" a="19.0691" fwhm="0.0381179" res="20511.8" algo="Sum"/><pk mz="782.05669961" i="6262.37" sn="25.6273" a="294.571" fwhm="0.0365106" res="21420" algo="Sum"/><pk mz="782.17259792" i="550.817" sn="2.25495" a="22.5906" fwhm="0.0489807" res="15969" algo="Sum"/><pk mz="782.22782562" i="560.491" sn="2.29704" a="8.71974" fwhm="0.0307548" res="25434.4" algo="Sum"/><pk mz="782.24647602" i="586.681" sn="2.40484" a="17.7262" fwhm="0.0385767" res="20277.7" algo="Sum"/><pk mz="782.26897272" i="531.371" sn="2.17841" a="13.1469" fwhm="0.0330914" res="23639.6" algo="Sum"/><pk mz="782.56363809" i="355334" sn="1458.1" a="10353.3" fwhm="0.0246622" res="31731.4" algo="Sum"/><pk mz="782.72553499" i="1498.17" sn="6.1493" a="66.8074" fwhm="0.0662027" res="11823.2" algo="Sum"/><pk mz="782.83951674" i="723.802" sn="2.97108" a="23.2426" fwhm="0.0441378" res="17736.3" algo="Sum"/><pk mz="782.91398561" i="520.475" sn="2.13728" a="19.4457" fwhm="0.0496572" res="15766.4" algo="Sum"/><pk mz="782.94206979" i="519.984" sn="2.13546" a="22.9116" fwhm="0.0606938" res="12899.9" algo="Sum"/><pk mz="783.06302593" i="3255.65" sn="13.3797" a="157.796" fwhm="0.0382196" res="20488.5" algo="Sum"/><pk mz="783.14655531" i="547.543" sn="2.25062" a="13.8994" fwhm="0.0331099" res="23653" algo="Sum"/><pk mz="783.16511545" i="498.739" sn="2.0499" a="2.74438" fwhm="0.0104419" res="75001.8" algo="Sum"/><pk mz="783.18630763" i="566.631" sn="2.32877" a="17.0605" fwhm="0.0441474" res="17740.3" algo="Sum"/><pk mz="783.20635530" i="555.325" sn="2.28266" a="18.5795" fwhm="0.049667" res="15769.2" algo="Sum"/><pk mz="783.56685641" i="146374" sn="604.602" a="5198.43" fwhm="0.0293701" res="26679" algo="Sum"/><pk mz="783.70744277" i="1100.52" sn="4.54619" a="23.2715" fwhm="0.0220812" res="35492.1" algo="Sum"/><pk mz="783.82493472" i="577.947" sn="2.38738" a="21.7224" fwhm="0.0496864" res="15775.4" algo="Sum"/><pk mz="784.07051624" i="1933.84" sn="7.99171" a="118.688" fwhm="0.0427787" res="18328.5" algo="Sum"/><pk mz="784.17821031" i="532.214" sn="2.20133" a="15.5572" fwhm="0.0294191" res="26655.4" algo="Sum"/><pk mz="784.19053901" i="509.065" sn="2.1056" a="13.1828" fwhm="0.0331321" res="23668.6" algo="Sum"/><pk mz="784.43070726" i="521.788" sn="2.16374" a="16.412" fwhm="0.0441824" res="17754.4" algo="Sum"/><pk mz="784.45082965" i="545.164" sn="2.26091" a="8.67492" fwhm="0.0165687" res="47345.5" algo="Sum"/><pk mz="784.57697815" i="101913" sn="422.628" a="4010.63" fwhm="0.0328929" res="23852.5" algo="Sum"/><pk mz="784.77997949" i="981.171" sn="4.06884" a="40.1345" fwhm="0.030127" res="26049.1" algo="Sum"/><pk mz="784.84039375" i="709.043" sn="2.94035" a="27.6785" fwhm="0.0552428" res="14207.1" algo="Sum"/><pk mz="784.91029192" i="497.729" sn="2.0639" a="15.0465" fwhm="0.0386718" res="20296.7" algo="Sum"/><pk mz="785.07566667" i="1192.2" sn="4.94626" a="91.417" fwhm="0.0694952" res="11296.8" algo="Sum"/><pk mz="785.15991521" i="559.411" sn="2.32349" a="28.9235" fwhm="0.0496487" res="15814.3" algo="Sum"/><pk mz="785.21669091" i="510.188" sn="2.11935" a="18.0843" fwhm="0.0497303" res="15789.5" algo="Sum"/><pk mz="785.41060821" i="526.362" sn="2.19279" a="24.8231" fwhm="0.0493343" res="15920.2" algo="Sum"/><pk mz="785.44324042" i="514.832" sn="2.14722" a="9.92849" fwhm="0.0221055" res="35531.6" algo="Sum"/><pk mz="785.58186946" i="39495.4" sn="164.864" a="1580.74" fwhm="0.0360092" res="21816.2" algo="Sum"/><pk mz="785.64806673" i="11530.3" sn="48.1305" a="489.614" fwhm="0.0454915" res="17270.2" algo="Sum"/><pk mz="785.86210701" i="537.294" sn="2.2429" a="37.4649" fwhm="0.0807529" res="9731.69" algo="Sum"/><pk mz="786.05991321" i="823.443" sn="3.44194" a="43.217" fwhm="0.0637122" res="12337.7" algo="Sum"/><pk mz="786.18335165" i="555.345" sn="2.32212" a="16.5359" fwhm="0.0442319" res="17774.1" algo="Sum"/><pk mz="786.20513427" i="499.155" sn="2.08737" a="12.6441" fwhm="0.0331746" res="23699" algo="Sum"/><pk mz="786.43371776" i="499.858" sn="2.0925" a="14.639" fwhm="0.0703547" res="11178.1" algo="Sum"/><pk mz="786.50290996" i="2725.4" sn="11.4104" a="124.043" fwhm="0.0465645" res="16890.6" algo="Sum"/><pk mz="786.59564598" i="128050" sn="536.103" a="4421.59" fwhm="0.0300649" res="26163.2" algo="Sum"/><pk mz="786.76410697" i="994.525" sn="4.16374" a="87.2083" fwhm="0.0104899" res="75001.8" algo="Sum"/><pk mz="786.89082708" i="498.457" sn="2.08766" a="10.0465" fwhm="0.0419576" res="18754.4" algo="Sum"/><pk mz="787.06562096" i="793.867" sn="3.32543" a="63.9228" fwhm="0.0666366" res="11811.3" algo="Sum"/><pk mz="787.16643725" i="533.826" sn="2.23792" a="16.8442" fwhm="0.0393372" res="20010.7" algo="Sum"/><pk mz="787.19196205" i="501.628" sn="2.10312" a="17.9691" fwhm="0.0391802" res="20091.6" algo="Sum"/><pk mz="787.50841464" i="1539.03" sn="6.45975" a="60.2347" fwhm="0.0497405" res="15832.3" algo="Sum"/><pk mz="787.59925042" i="57424" sn="241.025" a="2253.39" fwhm="0.03381" res="23294.8" algo="Sum"/><pk mz="787.66272468" i="12436" sn="52.1973" a="560.013" fwhm="0.044657" res="17638.1" algo="Sum"/><pk mz="787.77767624" i="907.757" sn="3.81094" a="17.5229" fwhm="0.0221384" res="35584.2" algo="Sum"/><pk mz="788.06686300" i="926.798" sn="3.89406" a="71.6336" fwhm="0.0663247" res="11882" algo="Sum"/><pk mz="788.17604988" i="488.998" sn="2.05633" a="23.3658" fwhm="0.0474939" res="16595.3" algo="Sum"/><pk mz="788.55216099" i="8708.6" sn="36.6446" a="333.46" fwhm="0.0427937" res="18426.8" algo="Sum"/><pk mz="788.60542164" i="25093.9" sn="105.592" a="1073.61" fwhm="0.0387148" res="20369.6" algo="Sum"/><pk mz="788.66662329" i="6738.69" sn="28.3589" a="323.066" fwhm="0.0513082" res="15371.2" algo="Sum"/><pk mz="788.75613146" i="930.536" sn="3.91665" a="38.5341" fwhm="0.0446355" res="17671.1" algo="Sum"/><pk mz="788.86124652" i="517.007" sn="2.17605" a="19.5352" fwhm="0.0345456" res="22835.3" algo="Sum"/><pk mz="789.04064868" i="1002.2" sn="4.22105" a="48.9351" fwhm="0.0463473" res="17024.5" algo="Sum"/><pk mz="789.55454408" i="4810.28" sn="20.2834" a="235.992" fwhm="0.0497844" res="15859.5" algo="Sum"/><pk mz="789.61174445" i="8159.59" sn="34.4093" a="385.747" fwhm="0.0442164" res="17857.9" algo="Sum"/><pk mz="789.67069698" i="2691.71" sn="11.3521" a="142.241" fwhm="0.0511023" res="15452.8" algo="Sum"/><pk mz="789.76132753" i="679.279" sn="2.86537" a="32.6373" fwhm="0.0470529" res="16784.6" algo="Sum"/><pk mz="790.04508742" i="1065.7" sn="4.49768" a="57.856" fwhm="0.0447423" res="17657.7" algo="Sum"/><pk mz="790.56619521" i="13643.1" sn="57.6092" a="682.856" fwhm="0.0455887" res="17341.3" algo="Sum"/><pk mz="790.67850470" i="1731.01" sn="7.30967" a="86.8519" fwhm="0.070254" res="11254.6" algo="Sum"/><pk mz="790.79000283" i="675.626" sn="2.8542" a="24.0948" fwhm="0.0499067" res="15845.4" algo="Sum"/><pk mz="790.86137574" i="540.877" sn="2.28698" a="35.0253" fwhm="0.0772556" res="10237" algo="Sum"/><pk mz="791.06195938" i="825.223" sn="3.48979" a="61.2247" fwhm="0.0713432" res="11088.1" algo="Sum"/><pk mz="791.56887876" i="7052.74" sn="29.8579" a="338.641" fwhm="0.0510134" res="15516.9" algo="Sum"/><pk mz="791.69687093" i="831.006" sn="3.51961" a="20.9254" fwhm="0.0332903" res="23781.6" algo="Sum"/><pk mz="791.78095975" i="577.8" sn="2.44874" a="20.592" fwhm="0.0483682" res="16369.9" algo="Sum"/><pk mz="792.04402667" i="1016.08" sn="4.32186" a="50.0758" fwhm="0.0529692" res="14952.9" algo="Sum"/><pk mz="792.55445216" i="10258.8" sn="43.6732" a="375.476" fwhm="0.040792" res="19429.2" algo="Sum"/><pk mz="792.57917842" i="10959.8" sn="46.6608" a="460.53" fwhm="0.0440995" res="17972.5" algo="Sum"/><pk mz="792.67602478" i="1144.21" sn="4.87334" a="58.6728" fwhm="0.0666214" res="11898.2" algo="Sum"/><pk mz="792.71596032" i="985.159" sn="4.1966" a="30.9214" fwhm="0.0444155" res="17847.7" algo="Sum"/><pk mz="792.75779018" i="971.466" sn="4.13903" a="44.4888" fwhm="0.0607081" res="13058.5" algo="Sum"/><pk mz="792.86640356" i="525.01" sn="2.23736" a="27.1193" fwhm="0.0537045" res="14763.5" algo="Sum"/><pk mz="793.04829054" i="5313.24" sn="22.6914" a="256.388" fwhm="0.0365256" res="21712.1" algo="Sum"/><pk mz="793.55280401" i="11201.8" sn="47.8713" a="497.827" fwhm="0.0520691" res="15240.4" algo="Sum"/><pk mz="793.69381850" i="766.062" sn="3.27576" a="50.1066" fwhm="0.0760808" res="10432.3" algo="Sum"/><pk mz="793.75480821" i="605.101" sn="2.58816" a="33.414" fwhm="0.0651831" res="12177.3" algo="Sum"/><pk mz="794.05595171" i="5938.77" sn="25.4687" a="264.213" fwhm="0.0365865" res="21703.5" algo="Sum"/><pk mz="794.56260725" i="18497.9" sn="79.37" a="785.866" fwhm="0.0500305" res="15881.6" algo="Sum"/><pk mz="794.59408528" i="15065.8" sn="64.6529" a="534.929" fwhm="0.0382872" res="20753.5" algo="Sum"/><pk mz="794.71190356" i="942.189" sn="4.04514" a="33.2663" fwhm="0.0821898" res="9669.23" algo="Sum"/><pk mz="794.75263608" i="891" sn="3.8255" a="17.3599" fwhm="0.0222362" res="35741.3" algo="Sum"/><pk mz="794.80507968" i="657.528" sn="2.82306" a="30.0353" fwhm="0.0615935" res="12904" algo="Sum"/><pk mz="794.88272518" i="509.501" sn="2.18864" a="22.7792" fwhm="0.0457996" res="17355.7" algo="Sum"/><pk mz="795.06398065" i="6444.75" sn="27.6809" a="303.078" fwhm="0.0363229" res="21888.8" algo="Sum"/><pk mz="795.18726377" i="494.965" sn="2.12715" a="18.863" fwhm="0.0526499" res="15103.3" algo="Sum"/><pk mz="795.56949214" i="11421.5" sn="49.1227" a="493.925" fwhm="0.0503281" res="15807.6" algo="Sum"/><pk mz="795.80343321" i="505.535" sn="2.17488" a="10.5828" fwhm="0.0222509" res="35764.9" algo="Sum"/><pk mz="796.07215485" i="3984.69" sn="17.1537" a="206.746" fwhm="0.0401934" res="19806.1" algo="Sum"/><pk mz="796.41444923" i="619.796" sn="2.67404" a="34.806" fwhm="0.0600663" res="13258.9" algo="Sum"/><pk mz="796.52085017" i="77913.6" sn="336.272" a="2914.56" fwhm="0.0322669" res="24685.4" algo="Sum"/><pk mz="796.57401554" i="10924.9" sn="47.1567" a="385.274" fwhm="0.050089" res="15903.2" algo="Sum"/><pk mz="796.75831110" i="830.862" sn="3.58719" a="35.4429" fwhm="0.0378814" res="21033" algo="Sum"/><pk mz="796.80196635" i="709.669" sn="3.06395" a="26.8511" fwhm="0.0556627" res="14314.8" algo="Sum"/><pk mz="797.07895935" i="1637.97" sn="7.07401" a="122.088" fwhm="0.0614484" res="12971.5" algo="Sum"/><pk mz="797.14834054" i="508.887" sn="2.19825" a="10.4677" fwhm="0.0278372" res="28636" algo="Sum"/><pk mz="797.17724425" i="509.174" sn="2.20005" a="16.6723" fwhm="0.0414198" res="19246.3" algo="Sum"/><pk mz="797.52404258" i="36209.3" sn="156.666" a="1456.73" fwhm="0.0351275" res="22703.7" algo="Sum"/><pk mz="797.58192157" i="6036.08" sn="26.1178" a="210.661" fwhm="0.0501205" res="15913.3" algo="Sum"/><pk mz="797.74627295" i="673.773" sn="2.91595" a="14.0536" fwhm="0.0222781" res="35808.6" algo="Sum"/><pk mz="797.76426240" i="627.208" sn="2.71442" a="13.3531" fwhm="0.0538534" res="14813.6" algo="Sum"/><pk mz="798.07540840" i="794.876" sn="3.44487" a="58.2986" fwhm="0.0764753" res="10435.7" algo="Sum"/><pk mz="798.41175903" i="540.864" sn="2.35591" a="35.8529" fwhm="0.0753971" res="10589.4" algo="Sum"/><pk mz="798.53243242" i="36722.6" sn="160.004" a="1654.3" fwhm="0.0389443" res="20504.5" algo="Sum"/><pk mz="798.71300894" i="1211.68" sn="5.28026" a="76.222" fwhm="0.062182" res="12844.8" algo="Sum"/><pk mz="798.79113161" i="679.079" sn="2.9593" a="40.9767" fwhm="0.0713341" res="11197.9" algo="Sum"/><pk mz="799.06997741" i="880.121" sn="3.83778" a="58.4806" fwhm="0.0592381" res="13489.1" algo="Sum"/><pk mz="799.53737632" i="14802.3" sn="64.7674" a="802.821" fwhm="0.0429109" res="18632.5" algo="Sum"/><pk mz="799.66438598" i="6106.22" sn="26.7218" a="306.256" fwhm="0.0420563" res="19014.1" algo="Sum"/><pk mz="800.06538056" i="938.285" sn="4.11449" a="60.8127" fwhm="0.0541009" res="14788.4" algo="Sum"/><pk mz="800.53942101" i="7011.95" sn="30.9242" a="477.723" fwhm="0.048997" res="16338.5" algo="Sum"/><pk mz="800.66832501" i="3638.27" sn="16.0456" a="206.101" fwhm="0.0541175" res="14795" algo="Sum"/><pk mz="800.79677799" i="631.038" sn="2.78307" a="16.6406" fwhm="0.0656338" res="12201" algo="Sum"/><pk mz="801.04004105" i="984.391" sn="4.34817" a="42.1704" fwhm="0.0454358" res="17630.2" algo="Sum"/><pk mz="801.06658108" i="872.436" sn="3.85407" a="54.9938" fwhm="0.0612284" res="13083.3" algo="Sum"/><pk mz="801.54249137" i="2985.58" sn="13.2069" a="206.393" fwhm="0.0595694" res="13455.6" algo="Sum"/><pk mz="801.61602188" i="1346.63" sn="5.95689" a="29.3898" fwhm="0.022332" res="35895.5" algo="Sum"/><pk mz="801.67930773" i="5924.07" sn="26.2055" a="304.609" fwhm="0.0433754" res="18482.3" algo="Sum"/><pk mz="801.75161289" i="740.636" sn="3.27663" a="27.9277" fwhm="0.0445065" res="18014.3" algo="Sum"/><pk mz="801.78559753" i="566.646" sn="2.5071" a="23.0313" fwhm="0.0558363" res="14359.6" algo="Sum"/><pk mz="802.04654958" i="952.779" sn="4.2194" a="53.0465" fwhm="0.0588127" res="13637.3" algo="Sum"/><pk mz="802.09750867" i="836.765" sn="3.7065" a="41.2658" fwhm="0.0727384" res="11027.1" algo="Sum"/><pk mz="802.53182226" i="17680.9" sn="78.5112" a="873.892" fwhm="0.0392494" res="20447" algo="Sum"/><pk mz="802.68408429" i="3541.06" sn="15.7245" a="192.665" fwhm="0.0505374" res="15883" algo="Sum"/><pk mz="803.05272972" i="1003.57" sn="4.46322" a="55.4212" fwhm="0.0639667" res="12554.2" algo="Sum"/><pk mz="803.09847255" i="715.331" sn="3.18187" a="36.2581" fwhm="0.0675345" res="11891.7" algo="Sum"/><pk mz="803.53584143" i="8881.17" sn="39.5493" a="483.663" fwhm="0.0419502" res="19154.5" algo="Sum"/><pk mz="803.63430028" i="1126.84" sn="5.01902" a="6.2314" fwhm="0.0107149" res="75001.8" algo="Sum"/><pk mz="803.68430830" i="1509.37" sn="6.72414" a="101.173" fwhm="0.0783077" res="10263.2" algo="Sum"/><pk mz="803.75790316" i="633.506" sn="2.82271" a="15.5681" fwhm="0.033543" res="23962" algo="Sum"/><pk mz="804.05447489" i="1047.81" sn="4.67375" a="64.4432" fwhm="0.0615047" res="13073.1" algo="Sum"/><pk mz="804.24004905" i="501.218" sn="2.23771" a="26.1061" fwhm="0.063476" res="12670" algo="Sum"/><pk mz="804.54702782" i="163761" sn="731.301" a="5599.04" fwhm="0.0291651" res="27586" algo="Sum"/><pk mz="804.73727330" i="1045.98" sn="4.67239" a="31.7722" fwhm="0.0447509" res="17982.6" algo="Sum"/><pk mz="804.79675122" i="685.369" sn="3.06232" a="21.4763" fwhm="0.0667222" res="12061.9" algo="Sum"/><pk mz="805.04932415" i="4711.78" sn="21.0664" a="229.705" fwhm="0.0366514" res="21965" algo="Sum"/><pk mz="805.14606590" i="557.164" sn="2.49083" a="19.1897" fwhm="0.0496661" res="16211.2" algo="Sum"/><pk mz="805.41701294" i="511.458" sn="2.28876" a="30.0214" fwhm="0.0605757" res="13296" algo="Sum"/><pk mz="805.44411389" i="488.909" sn="2.18786" a="7.98613" fwhm="0.0167889" res="47974.8" algo="Sum"/><pk mz="805.55039797" i="82138.9" sn="367.594" a="3087.57" fwhm="0.0321469" res="25058.4" algo="Sum"/><pk mz="805.79397500" i="591.537" sn="2.64939" a="17.9168" fwhm="0.0644527" res="12502.1" algo="Sum"/><pk mz="806.05605058" i="4572.14" sn="20.5042" a="216.606" fwhm="0.0383339" res="21027.2" algo="Sum"/><pk mz="806.16231862" i="490.469" sn="2.20067" a="16.9859" fwhm="0.0445364" res="18101.2" algo="Sum"/><pk mz="806.22745757" i="520.664" sn="2.33709" a="17.9871" fwhm="0.0503912" res="15999.4" algo="Sum"/><pk mz="806.44486025" i="643.142" sn="2.88798" a="36.9075" fwhm="0.0796301" res="10127.4" algo="Sum"/><pk mz="806.56322389" i="203000" sn="911.895" a="6728.11" fwhm="0.0283652" res="28435" algo="Sum"/><pk mz="806.74214461" i="1080.45" sn="4.8566" a="30.9304" fwhm="0.0392059" res="20577" algo="Sum"/><pk mz="806.81621892" i="708.402" sn="3.18509" a="21.4858" fwhm="0.0392077" res="20578" algo="Sum"/><pk mz="807.06440302" i="5827.98" sn="26.2852" a="290.28" fwhm="0.0389144" res="20739.5" algo="Sum"/><pk mz="807.17032931" i="519.643" sn="2.34343" a="25.6269" fwhm="0.0379667" res="21260" algo="Sum"/><pk mz="807.56706365" i="95197" sn="429.599" a="3534.97" fwhm="0.0317186" res="25460.4" algo="Sum"/><pk mz="807.62547519" i="7782.08" sn="35.1272" a="273.766" fwhm="0.0384247" res="21018.4" algo="Sum"/><pk mz="807.77641945" i="686.015" sn="3.09829" a="26.7016" fwhm="0.0560444" res="14413.2" algo="Sum"/><pk mz="807.81668833" i="542.028" sn="2.44789" a="11.5748" fwhm="0.0224182" res="36034" algo="Sum"/><pk mz="808.07302435" i="4167.29" sn="18.8549" a="182.97" fwhm="0.0475015" res="17011.5" algo="Sum"/><pk mz="808.21090023" i="513.481" sn="2.32263" a="19.7745" fwhm="0.0558219" res="14478.4" algo="Sum"/><pk mz="808.45338538" i="654.46" sn="2.9612" a="17.4076" fwhm="0.0336405" res="24032.1" algo="Sum"/><pk mz="808.57791554" i="166362" sn="753.107" a="6006.55" fwhm="0.0294258" res="27478.6" algo="Sum"/><pk mz="808.74187912" i="1226.4" sn="5.5552" a="74.7207" fwhm="0.0613974" res="13172.3" algo="Sum"/><pk mz="808.84159194" i="650.068" sn="2.94475" a="16.2423" fwhm="0.0286562" res="28225.7" algo="Sum"/><pk mz="808.88747410" i="491.231" sn="2.22551" a="9.9006" fwhm="0.0224331" res="36057.7" algo="Sum"/><pk mz="809.08183329" i="2349.4" sn="10.6742" a="178.781" fwhm="0.0653864" res="12373.9" algo="Sum"/><pk mz="809.58174162" i="71839.3" sn="326.764" a="2846.77" fwhm="0.033992" res="23816.8" algo="Sum"/><pk mz="809.64409075" i="9712.71" sn="44.1897" a="432.913" fwhm="0.0461297" res="17551.5" algo="Sum"/><pk mz="809.72251455" i="963.048" sn="4.38237" a="19.8109" fwhm="0.028056" res="28861" algo="Sum"/><pk mz="809.79527599" i="630.886" sn="2.87105" a="12.9702" fwhm="0.0280572" res="28862.3" algo="Sum"/><pk mz="810.09294610" i="1245.78" sn="5.67188" a="54.9732" fwhm="0.0482372" res="16793.9" algo="Sum"/><pk mz="810.11005393" i="1185.01" sn="5.3952" a="50.8487" fwhm="0.0413687" res="19582.7" algo="Sum"/><pk mz="810.43945902" i="547.384" sn="2.49501" a="24.7964" fwhm="0.0610092" res="13283.9" algo="Sum"/><pk mz="810.59424454" i="96439.6" sn="439.852" a="3547.66" fwhm="0.0333966" res="24271.8" algo="Sum"/><pk mz="810.84052300" i="607.995" sn="2.77363" a="12.4395" fwhm="0.0224601" res="36101.3" algo="Sum"/><pk mz="811.07474358" i="766.395" sn="3.49729" a="19.582" fwhm="0.033695" res="24071.1" algo="Sum"/><pk mz="811.10244007" i="775.241" sn="3.53781" a="48.716" fwhm="0.0612377" res="13245.1" algo="Sum"/><pk mz="811.59864512" i="43402.6" sn="198.941" a="1722.78" fwhm="0.0361661" res="22440.9" algo="Sum"/><pk mz="811.66314496" i="16051" sn="73.5709" a="679.696" fwhm="0.0416273" res="19498.3" algo="Sum"/><pk mz="811.77795949" i="699.721" sn="3.20776" a="21.5762" fwhm="0.0754228" res="10763" algo="Sum"/><pk mz="812.06572620" i="832.091" sn="3.81616" a="36.6377" fwhm="0.0553765" res="14664.4" algo="Sum"/><pk mz="812.12281815" i="539.172" sn="2.47305" a="10.5558" fwhm="0.0280975" res="28903.8" algo="Sum"/><pk mz="812.39056776" i="571.437" sn="2.62568" a="17.9346" fwhm="0.0447031" res="18173" algo="Sum"/><pk mz="812.60705841" i="24983.8" sn="114.816" a="1075.58" fwhm="0.039101" res="20782.3" algo="Sum"/><pk mz="812.66633413" i="8661.12" sn="39.8092" a="372.362" fwhm="0.0462812" res="17559.3" algo="Sum"/><pk mz="813.04459698" i="788.524" sn="3.62542" a="46.2047" fwhm="0.0745955" res="10899.4" algo="Sum"/><pk mz="813.08394409" i="727.149" sn="3.34344" a="37.0852" fwhm="0.0560731" res="14500.4" algo="Sum"/><pk mz="813.55412215" i="2610.87" sn="12.0525" a="115.846" fwhm="0.0532123" res="15288.8" algo="Sum"/><pk mz="813.61294049" i="9746.22" sn="44.9981" a="419.014" fwhm="0.0453762" res="17930.4" algo="Sum"/><pk mz="813.67913555" i="26803.1" sn="123.75" a="1139.86" fwhm="0.0371318" res="21913.3" algo="Sum"/><pk mz="814.04955085" i="755.207" sn="3.48835" a="33.1506" fwhm="0.0502848" res="16188.8" algo="Sum"/><pk mz="814.06592925" i="715.904" sn="3.30695" a="15.2154" fwhm="0.0225048" res="36172.9" algo="Sum"/><pk mz="814.09773168" i="704.673" sn="3.25541" a="23.3518" fwhm="0.0478541" res="17012.1" algo="Sum"/><pk mz="814.38366138" i="535.585" sn="2.4801" a="35.4643" fwhm="0.0587532" res="13861.1" algo="Sum"/><pk mz="814.56471732" i="6457.56" sn="29.9247" a="312.763" fwhm="0.0684716" res="11896.4" algo="Sum"/><pk mz="814.61801654" i="4570.32" sn="21.1792" a="176.683" fwhm="0.056281" res="14474.1" algo="Sum"/><pk mz="814.68328081" i="14096.8" sn="65.3256" a="650.234" fwhm="0.0392031" res="20781.1" algo="Sum"/><pk mz="814.77234662" i="779.826" sn="3.61376" a="20.0746" fwhm="0.033772" res="24125.7" algo="Sum"/><pk mz="815.05269627" i="927.004" sn="4.30181" a="46.5949" fwhm="0.0503778" res="16178.8" algo="Sum"/><pk mz="815.10707430" i="646.973" sn="3.00303" a="21.6036" fwhm="0.0599004" res="13607.7" algo="Sum"/><pk mz="815.56214119" i="4020.17" sn="18.7516" a="284.393" fwhm="0.0728457" res="11195.8" algo="Sum"/><pk mz="815.62728328" i="2162.23" sn="10.0854" a="68.6184" fwhm="0.0450525" res="18103.9" algo="Sum"/><pk mz="815.69277173" i="9861.27" sn="45.9966" a="480.868" fwhm="0.0416879" res="19566.7" algo="Sum"/><pk mz="816.05570025" i="943.783" sn="4.41031" a="57.8476" fwhm="0.0550217" res="14831.5" algo="Sum"/><pk mz="816.10437478" i="610.37" sn="2.85227" a="42.0402" fwhm="0.06824" res="11959.3" algo="Sum"/><pk mz="816.47960746" i="655.331" sn="3.06663" a="29.1974" fwhm="0.0489566" res="16677.6" algo="Sum"/><pk mz="816.58180900" i="12052.7" sn="56.4009" a="575.035" fwhm="0.0458609" res="17805.6" algo="Sum"/><pk mz="816.69734173" i="4795.41" sn="22.441" a="245.684" fwhm="0.046801" res="17450.4" algo="Sum"/><pk mz="816.81575245" i="529.402" sn="2.47821" a="15.8586" fwhm="0.0394501" res="20705" algo="Sum"/><pk mz="817.05019478" i="1902.86" sn="8.91392" a="95.7443" fwhm="0.0435843" res="18746.4" algo="Sum"/><pk mz="817.58369642" i="6325.25" sn="29.6848" a="313.491" fwhm="0.0503156" res="16249.1" algo="Sum"/><pk mz="817.70025532" i="1698.48" sn="7.97263" a="112.163" fwhm="0.0658261" res="12422.1" algo="Sum"/><pk mz="818.05753246" i="1987.07" sn="9.33158" a="113.114" fwhm="0.0407916" res="20054.6" algo="Sum"/><pk mz="818.50611045" i="4151.24" sn="19.5086" a="189.995" fwhm="0.0476973" res="17160.4" algo="Sum"/><pk mz="818.56557483" i="9461.06" sn="44.4629" a="389.257" fwhm="0.046901" res="17453" algo="Sum"/><pk mz="818.59146564" i="9155.34" sn="43.0299" a="350.065" fwhm="0.0396525" res="20644.1" algo="Sum"/><pk mz="818.67456991" i="1303.54" sn="6.12844" a="40.9559" fwhm="0.0333094" res="24577.9" algo="Sum"/><pk mz="818.77310515" i="807.593" sn="3.79699" a="51.9271" fwhm="0.0737243" res="11105.9" algo="Sum"/><pk mz="819.06447591" i="3732.46" sn="17.5582" a="185.819" fwhm="0.0395757" res="20696.1" algo="Sum"/><pk mz="819.51132515" i="2255.69" sn="10.6269" a="95.3342" fwhm="0.044202" res="18540.1" algo="Sum"/><pk mz="819.57089731" i="6616.05" sn="31.1743" a="303.696" fwhm="0.0512002" res="16007.2" algo="Sum"/><pk mz="819.73266810" i="605.246" sn="2.85314" a="22.2637" fwhm="0.0451663" res="18149.2" algo="Sum"/><pk mz="820.07223582" i="2628.59" sn="12.4334" a="123.563" fwhm="0.0499512" res="16417.5" algo="Sum"/><pk mz="820.52101682" i="33277.2" sn="157.455" a="1434.12" fwhm="0.037187" res="22064.7" algo="Sum"/><pk mz="820.57613781" i="7354.3" sn="34.7999" a="266.043" fwhm="0.0508379" res="16141" algo="Sum"/><pk mz="820.77189860" i="746.153" sn="3.53295" a="33.2923" fwhm="0.0621427" res="13207.9" algo="Sum"/><pk mz="821.08316652" i="1840.18" sn="8.73057" a="133.279" fwhm="0.0663455" res="12375.9" algo="Sum"/><pk mz="821.52434891" i="16473.2" sn="78.3222" a="719.006" fwhm="0.0384868" res="21345.6" algo="Sum"/><pk mz="821.58220451" i="4375.81" sn="20.8086" a="182.732" fwhm="0.0565211" res="14535.9" algo="Sum"/><pk mz="821.63852939" i="4332.63" sn="20.6083" a="279.067" fwhm="0.0616621" res="13324.9" algo="Sum"/><pk mz="821.75051946" i="563.573" sn="2.68173" a="22.8647" fwhm="0.0565273" res="14537.2" algo="Sum"/><pk mz="822.11107556" i="1161.48" sn="5.56367" a="95.038" fwhm="0.0752461" res="10925.6" algo="Sum"/><pk mz="822.53360312" i="18778.6" sn="90.0358" a="992.513" fwhm="0.0425037" res="19352.1" algo="Sum"/><pk mz="822.63224148" i="4046.5" sn="19.4089" a="264.566" fwhm="0.0661277" res="12440.1" algo="Sum"/><pk mz="822.72017229" i="778.073" sn="3.73336" a="28.3047" fwhm="0.0865719" res="9503.31" algo="Sum"/><pk mz="822.77003782" i="678.775" sn="3.25743" a="20.9014" fwhm="0.0431114" res="19084.7" algo="Sum"/><pk mz="823.12656361" i="876.438" sn="4.21298" a="51.642" fwhm="0.055847" res="14739" algo="Sum"/><pk mz="823.53777351" i="8566.87" sn="41.2319" a="427.612" fwhm="0.0440541" res="18693.8" algo="Sum"/><pk mz="823.60741536" i="2629.12" sn="12.657" a="85.194" fwhm="0.0452722" res="18192.3" algo="Sum"/><pk mz="823.65786031" i="3976.36" sn="19.1469" a="235.878" fwhm="0.0603025" res="13658.8" algo="Sum"/><pk mz="823.77353997" i="554.968" sn="2.67296" a="26.3779" fwhm="0.0498871" res="16512.8" algo="Sum"/><pk mz="824.13114048" i="501.491" sn="2.43064" a="24.0221" fwhm="0.0610188" res="13506.2" algo="Sum"/><pk mz="824.55111941" i="25662.3" sn="124.505" a="1198.99" fwhm="0.0385974" res="21362.9" algo="Sum"/><pk mz="824.65870085" i="3008.17" sn="14.6" a="175.198" fwhm="0.0747726" res="11028.9" algo="Sum"/><pk mz="825.06159510" i="542.188" sn="2.63401" a="17.0148" fwhm="0.0396484" res="20809.5" algo="Sum"/><pk mz="825.08691357" i="515.359" sn="2.505" a="23.1769" fwhm="0.0623061" res="13242.5" algo="Sum"/><pk mz="825.55429029" i="12407.1" sn="60.45" a="592.997" fwhm="0.0402152" res="20528.4" algo="Sum"/><pk mz="825.61280914" i="2378.44" sn="11.5902" a="94.3557" fwhm="0.0566599" res="14571.4" algo="Sum"/><pk mz="825.67145874" i="1855.41" sn="9.0416" a="115.021" fwhm="0.0693611" res="11904" algo="Sum"/><pk mz="826.08812898" i="540.238" sn="2.63404" a="19.4722" fwhm="0.051008" res="16195.3" algo="Sum"/><pk mz="826.55760531" i="7444.31" sn="36.5501" a="450.978" fwhm="0.0526546" res="15697.7" algo="Sum"/><pk mz="826.67757051" i="1442.25" sn="7.08305" a="94.1107" fwhm="0.080088" res="10322.1" algo="Sum"/><pk mz="827.05313004" i="742.874" sn="3.64922" a="43.4793" fwhm="0.0520077" res="15902.5" algo="Sum"
[truncated: 39,636 more chars]
