# Supplementary material for: Diagnosing Impaired Glucose Tolerance Using Direct Infusion Mass Spectrometry of Blood Plasma
Source: PLoS One. 2014 Sep 9;9(9):e105343. doi: 10.1371/journal.pone.0105343 (PMC4159123; doi:10.1371/journal.pone.0105343)
Supplement: Supporting Information S1 — Mass spectra of blood plasma metabolites obtained by direct infusion mass spectrometry (DIMS) of blood plasma samples from control subjects (n = 30) and patients with impaired glucose tolerance (n = 20). (ZIP) [file pone.0105343.s002.zip › Mass spectra/Sample 23.xml]

<root><fileinfo appname="Bruker Compass DataAnalysis" appversion="4.1.335.0" date="2014-06-18T11:50:34" type="DataAnalysisResults" typeversion="1.1" subtype="MS Spectrum"/><generalinfo organisation="" user="111" hostname="TRIFONOVA-PC" os="Windows 7"/><analysis name="C:\Users\Trifonova\Desktop\Mass spectra\Diabetes\Plasma Sample 177 ST PM 18022013.d\analysis.baf"><info><DateTime>2013-02-18T17:21:55+04:00</DateTime><method>Tune_pos_Standard.m</method><sample><![CDATA[Plasma Sample 177 ST PM 18022013]]></sample><comment><![CDATA[Sample 177*. Diabetes. Human blood plasma after protein precipitation 50 fold in MeOH with 0.1% FA
]]></comment><operator>BDAL@DE</operator><instrument>maXis impact</instrument><instrument_serial_number>282001.00069</instrument_serial_number></info><DataAnalysis version="DataAnalysis 4.1.335.0" DataAnalysisResults=""><DataAnalysis_processing_parameters><find_compounds_chromatogram detect_version="3" detect_areamode="1" detect_areathresholdabs="0" detect_areathresholdrel="0" detect_intensitymode="1" detect_intensitythresholdabs="3000" detect_intensitythresholdrel="3" detect_sensitivity="0.333333" detect_skimratio="0" detect_smoothingwidth="3" detect_averageno="5" detect_averagemode="0" add_uv_or_ms_spectra="0" spectrum_load_mode="0" background_subtraction_mode="2" MS_peaksensmode2="1" MS_pc12="0.4" MS_pc22="4" MS_peaksens12="99" MS_peaksens22="99" MS_areamode2="2" MS_areathresholdabs2="1000" MS_areathresholdrel2="10" MS_intensitymode2="0" MS_intensitythresholdabs2="1000" MS_intensitythresholdrel2="10" MS_basesmoothmode2="1" MS_basesmoothpts2="8" MS_basesmoothmin2="12" MS_basesmoothforce2="0.1" MS_startendslope2="10" MS_valleyfilterused2="1" MS_valleyfilter2="10" MS_noisecorr2="0" UV_peaksensmode2="1" UV_pc12="0.4" UV_pc22="4" UV_peaksens12="99.9" UV_peaksens22="100" UV_areamode2="0" UV_areathresholdabs2="5" UV_areathresholdrel2="1" UV_intensitymode2="1" UV_intensitythresholdabs2="1" UV_intensitythresholdrel2="0.01" UV_basesmoothmode2="1" UV_basesmoothpts2="8" UV_basesmoothmin2="12" UV_basesmoothforce2="1" UV_startendslope2="10" UV_valleyfilterused2="1" UV_valleyfilter2="10" UV_noisecorr2="0" detect_delcmpdsinrng="1"/><auto_ms_n use_retention_time_window="0" retention_time_window="1" rt_unit="min" minimum_intensity_positive="1000" minimum_intensity_negative="1000" create_max_number_compounds="100000" spectrum_load_mode="0" background_type="0" create_auto_ms_n_traces="0" create_detailed_traces="0" merge_positive_negative_compounds="0" detect_delcmpdsinrng="1" detect_keep_cmpds_detectedneutralloss="0" add_uv_spectra="0" create_individual_MSMS_cmpds="0" advanced_precursor_determination="0"/><dissect_params dissect_addsmoothing="0" dissect_allow_wider_peaks="0" dissect_resolving_power="1" dissect_deletepeaksinrange="1" dissect_fullrange="1" dissect_cutoff="0.1" dissect_sensitivity="0.333333" dissect_maxoverlap="5" dissect_smoothwidth="1" spectrum_load_mode="0" add_uv_spectra="0"/><find_all_compounds min_time_points="20" min_correlation="0.7" background_type="0" load_spec_type="2" additional_smoothing="1" proteomics="1" chrom_sn_threshold="3" chrom_smoothingwidth="10" detect_delcmpdsinrng="1" add_MSMS_spectra="1"/><ms_peak_finder ms_peak_finder_type="3" ms_manually_use_peak_finder="1"><ms_peak_finder_apex minimum_intensity="100" peak_width="0.05" relative_threshold_base_peak="0.1" signal_to_noise="10"/><ms_peak_finder_centroid peak_width="1" signal_to_noise="1" relative_threshold_base_peak="2" minimum_intensity="100" centroid_percentage="80"/><ms_peak_finder_snap minimum_intensity="0" relative_threshold_base_peak="0" signal_to_noise="2" maximum_charge="12" quality_factor_threshold="0.9" number_of_patterns="500000" building_block_1="C 4.9384 N 1.3577 O 1.4773 S 0.0417 H 7.7583" building_block_2="" use_snap_2="1" add_detailed_results="0"/><ms_peak_finder_sumpeak minimum_intensity="100" peak_width="5" use_datapoints="1" sum_width="2" relative_threshold_base_peak="0.1" signal_to_noise="1" baseline_type="1" baseline_flatness="1" same_sumwidth_as_acquisition="1" use_resolution="0" res="10000" instrument_sum_width="2" use_sum_of_intensities="0"/><ms_peak_finder_ftms signal_to_noise="4" relative_threshold_base_peak="0.01" minimum_intensity="100" centroid_percentage="80" use_centroid="0"/></ms_peak_finder><deconvolution clear_prev_results="1" create_neutral_spectrum="0" incl_shifted_spectra="0" ret_residuals="0" incl_comp_details="0" show_comp_details="0" substance_class="1" extend_evelope="0" extend_before="1" extend_after="1" auto_apply="0"><deconvolution_detailed perf_deconv="1" rel_isotop_deconv="0" resolve_isotop="1" exclude_itraq_ions="1" abund_cutoff="2" envelope_cutoff="75" high_mass="4000" low_mass="250" mw_agreement="0" maximum_charge="10" max_charge_isotop="5" min_charge="1" min_peaks="3" precursor_deconv="0" max_components="10" adduct_ion_name="+H" adduct_ion_mass="1.00728" apply_min_max_mass_boundaries="0"/><deconvolution_detailed perf_deconv="1" rel_isotop_deconv="0" resolve_isotop="1" exclude_itraq_ions="1" abund_cutoff="2" envelope_cutoff="75" high_mass="3000" low_mass="100" mw_agreement="5" maximum_charge="3" max_charge_isotop="0" min_charge="1" min_peaks="3" precursor_deconv="0" max_components="10" adduct_ion_name="+H" adduct_ion_mass="1.00728" apply_min_max_mass_boundaries="0"/><deconvolution_detailed perf_deconv="1" rel_isotop_deconv="0" resolve_isotop="1" exclude_itraq_ions="1" abund_cutoff="0.5" envelope_cutoff="75" high_mass="2000" low_mass="50" mw_agreement="5" maximum_charge="3" max_charge_isotop="4" min_charge="1" min_peaks="3" precursor_deconv="0" max_components="10" adduct_ion_name="+H" adduct_ion_mass="1.00728" apply_min_max_mass_boundaries="0"/><deconvolution_detailed perf_deconv="1" rel_isotop_deconv="1" resolve_isotop="0" exclude_itraq_ions="0" abund_cutoff="10" envelope_cutoff="75" high_mass="100000" low_mass="5000" mw_agreement="5" maximum_charge="100" max_charge_isotop="0" min_charge="1" min_peaks="3" precursor_deconv="0" max_components="10" adduct_ion_name="+H" adduct_ion_mass="1.00728" apply_min_max_mass_boundaries="1"/><max_entropy_deconvolution adduct_ion_name="-H" adduct_ion_mass="-1.00783" low_mass="5000" high_mass="100000" spacint_out="0" resolving_power="10000" peak_width="0.3" width="1" maxentx="0"/></deconvolution><mascot_export globalchargelimit_apply="1" globalchargelimit="1+, 2+ and 3+" prefer_fullscan_deconvolution_results="1" deconvolution_export_type="2" msmssignals="50" threshold="100" mssignals_deconv="2" mssignals_non_deconv="20" normalize_msms="0" single_charged="0"/><process_parameters baseline_flatness="0.8" baseline_addchild="1" baseline_disableoriginal="0" baseline_usesamecolor="1" smoothing_algorithm="1" smoothing_width="0.2" smoothing_cycles="1" smoothing_addchild="1" smoothing_disableoriginal="0" smoothing_usesamecolor="1"/><process_parameters baseline_flatness="0.8" baseline_addchild="1" baseline_disableoriginal="0" baseline_usesamecolor="1" smoothing_algorithm="1" smoothing_width="0.2" smoothing_cycles="1" smoothing_addchild="1" smoothing_disableoriginal="0" smoothing_usesamecolor="1"/><display_params mass_precision="4" time_precision="1" structure_size="30" chrom_peak_label="Index"/><calibration_params calibration_range="0.05" calibration_listname="Samples Recalibration Diabetes" calibration_listgroupname="ESI" calibration_fit_mode="2" calibration_intensitythreshold="1000"/><calibration_params calibration_range="0.05" calibration_listname="Lockmass 1222" calibration_listgroupname="ESI" calibration_intensitythreshold="1000" calibration_lockmassmode="0"/><library_search_params del_prev_res="1"><library_search_basic_params accept_score="50" allowmasses_above="0" allowmasses_below="0" desired_score="900" increasedepth="0" maxnr_spectra="10" match_all="0" sort_by="1" include_precursor_spectra="1" skip_low_frgamnet_spectra="1" min_effective_score="500" minmatch_score="250" min_score="400"/><library_search_basic_params add_int_range="5" extended="1" locnorm="0" root="0" hwfstp="50" hwscdp="7" intrangefac="1.9" locnormeqfac="1" locnormfac="2" locnormwin="25" masdisint="20" minsrcint="100" minspepresrc="15" threshfstp="40" maskadducts="0" maskprecursor="0"/><library_search_libraries_params add_unid="0" srcparallel="0" libraries="" librariey_unidentified=""/><library_search_match_params chrgdeconv="0" collenerg="0" fragampl="1" instrtp="2" ionmeth="1" isolwidth="0" msmsstg="2" ms_vs_msms="4" pkwidth="0" polarity="4" psd="0" precion="0" prodion="0" rgtgaspress="0" rgtion="0" refl="0" trgtgas="0" trgtgaspress="0" trapdrv="1"/><library_search_basic_params add_confirm_mode="0"/><library_search_basic_params accepted_deviation="1" apply_rt_match="0" match_columnname="1" max_deviation="5"/></library_search_params><masslist_layout layout_columntypes="1 2 6 5 3 11 4 " layout_columnwidth="30 60 45 48 45 30 48 "/><cmpdlist_layout layout_columntypes="14 20 1 23 12 26 31 6 52 " layout_columnwidth="23 55 49 60 50 37 272 61 0 "/><cmpdlist_layout layout_columntypes="24 1 2 3 5 18 18 40 7 9 8 " layout_columnwidth="-1 -1 -1 -1 -1 -1 -1 -1 -1 -1 -1 "/><cmpdlist_layout layout_columntypes="6 0 5 3 4 2 12 14 10 11 " layout_columnwidth="-1 -1 -1 -1 -1 -1 -1 -1 -1 -1 "/><cmpdlist_layout layout_columntypes="15 14 6 5 43 11 1 2 17 7 8 9 10 4 3 39 40 41 42 16 18 19 25 20 21 22 23 24 31 26 27 28 29 30 37 32 33 34 35 36 " layout_columnwidth="-1 -1 -1 -1 -1 -1 -1 -1 -1 -1 -1 -1 -1 -1 -1 -1 -1 -1 -1 -1 -1 -1 -1 -1 -1 -1 -1 -1 -1 -1 -1 -1 -1 -1 -1 -1 -1 -1 -1 -1 "/><exclusion_masses/><xml_export_parameters export_detailed_information="0" export_peptide_database_query_information="1"/><smf1D_params max_nr_formulae="500" z="1" rdb_min="0" rdb_max="80" tolerance_ppm="5" tolerance_abs="2" tolerance_ppm_MSn="5" tolerance_abs_MSn="2" use_rel_tolerance="1" use_rel_tolerance_MSn="0" lower_bound_formula="" upper_bound_formula="" electron_configuration="2" electron_configuration_MSn="0" sigma_limit="0.02" sigma_limit_MSn="0.05" HC_Ratio_min="0" HC_Ratio_max="3" filtering="1" patternsearch="0" validate_formulae="1" filter_by_elementratio="1" estimate_carbon_count="1" relative_threshold_base_peak="10" delete_previous_results="1" filter_criteriy="0" adducts_positive_mode="'M+H' " adducts_negative_mode="'M-H' " collect_adducts="0"/><smf3D_params tolerance_neutralloss="2" intensitythresholdabs2="100" intensity_threshold_abs_msms="100" auto_filter="0" nr_explained_peaks="5" highlight_unexplained_peaks="0"/><uv_parameters rt_offset="0"/><target_screening delta_rt="1.5" threshold_sigma="0.05" detection_tolerance="5" identification_tolerance="5" use_tolerance_ppm="0" compound_database="C:\BDALSystemData\BuildingBlocks\TargetScreeningDataBase.csv" use_sampleinfo_xml="0" rt_range_start="0" rt_range_end="0" additional_smoothing="0" create_chromatogram_time_slices="1" rt_window_halfwidth="45" enable_BPC="1" evaluate_qualifier_ions="1" qualifier_ion_intensity_threshold="0" group_id="':' " lc_method_id=":" ms_method_id=":" matrix_id=":" useDB="0" sortanalytes="4"/><automatic_calibration automatic_calibration="0/0" automatic_calibration_use_spectrum_type="0/0" automatic_calibration_retain_data="0/0" automatic_calibration_perform_lockmass="0/0"/><target_screening_scoring threshold1_qualityfactor="0.05" threshold1_massaccuracy="10" threshold1_retentiontime="20" threshold2_retentiontime="40" use_tolerance_ppm="0"/></DataAnalysis_processing_parameters><ms_spectrum info="+MS, 0.2-0.7min #12-41" msmsinfo="All MS" polarity="+" scanmode="fullscan" seq_nr_start="12" seq_nr_end="41" spec_index="0" spec_nrs="12/13/14/15/16/17/18/19/20/21/22/23/24/25/26/27/28/29/30/31/32/33/34/35/36/37/38/39/40/41" rt="0.447633" rt_unit="min"><ms_peaks><pk mz="80.94783808" i="2330.4" sn="624.494" a="13.9426" fwhm="0.00496783" res="16294.4" algo="Sum"/><pk mz="82.94496169" i="2189.48" sn="581.017" a="11.9897" fwhm="0.00482925" res="17175.5" algo="Sum"/><pk mz="84.04436718" i="2049.94" sn="539.425" a="12.1179" fwhm="0.00511887" res="16418.6" algo="Sum"/><pk mz="84.08071168" i="1880" sn="494.611" a="11.2447" fwhm="0.00534002" res="15745.4" algo="Sum"/><pk mz="84.95958458" i="7243.07" sn="1892.65" a="39.8161" fwhm="0.00484959" res="17518.9" algo="Sum"/><pk mz="85.02842603" i="850.585" sn="222.131" a="4.81854" fwhm="0.00497139" res="17103.6" algo="Sum"/><pk mz="86.09634832" i="7342.71" sn="1904.79" a="44.6745" fwhm="0.00520673" res="16535.6" algo="Sum"/><pk mz="87.09987785" i="599.96" sn="154.386" a="4.11002" fwhm="0.00567075" res="15359.5" algo="Sum"/><pk mz="88.07589123" i="721.96" sn="184.769" a="4.39519" fwhm="0.00525171" res="16770.9" algo="Sum"/><pk mz="90.05494730" i="805.605" sn="203.422" a="4.96751" fwhm="0.00526553" res="17102.7" algo="Sum"/><pk mz="90.97655635" i="20236.1" sn="5083.71" a="112.045" fwhm="0.00520351" res="17483.7" algo="Sum"/><pk mz="91.05429358" i="1407.33" sn="353.429" a="7.87808" fwhm="0.00512611" res="17762.9" algo="Sum"/><pk mz="93.05726786" i="6623.2" sn="1641.88" a="38.3642" fwhm="0.00537873" res="17301" algo="Sum"/><pk mz="93.06955474" i="662.904" sn="164.311" a="3.90031" fwhm="0.00555014" res="16768.9" algo="Sum"/><pk mz="94.06506684" i="13695.3" sn="3368.91" a="82.4449" fwhm="0.00543685" res="17301.4" algo="Sum"/><pk mz="95.06813471" i="1033.29" sn="252.547" a="6.69618" fwhm="0.00540959" res="17574" algo="Sum"/><pk mz="95.08553302" i="1153.31" sn="281.853" a="7.32922" fwhm="0.00567685" res="16749.7" algo="Sum"/><pk mz="96.07900366" i="788.105" sn="191.218" a="5.90462" fwhm="0.00636613" res="15092.2" algo="Sum"/><pk mz="96.92169197" i="36325.8" sn="8743.74" a="217.793" fwhm="0.00535429" res="18101.7" algo="Sum"/><pk mz="97.10122180" i="1763.9" sn="424.496" a="10.106" fwhm="0.00542441" res="17900.8" algo="Sum"/><pk mz="98.91899252" i="16211.1" sn="3820.49" a="96.6295" fwhm="0.00554155" res="17850.4" algo="Sum"/><pk mz="98.99557799" i="1351.03" sn="318.066" a="8.82297" fwhm="0.00594631" res="16648.2" algo="Sum"/><pk mz="99.97987771" i="762.571" sn="177.497" a="4.84943" fwhm="0.00567241" res="17625.6" algo="Sum"/><pk mz="100.07578007" i="517.58" sn="120.446" a="3.41728" fwhm="0.00604065" res="16567.1" algo="Sum"/><pk mz="100.91705033" i="1114.87" sn="257.131" a="6.37166" fwhm="0.0051265" res="19685.4" algo="Sum"/><pk mz="101.07104043" i="925.924" sn="213.182" a="5.93705" fwhm="0.00550486" res="18360.3" algo="Sum"/><pk mz="102.05498607" i="2231.54" sn="509.567" a="14.6897" fwhm="0.00551772" res="18495.8" algo="Sum"/><pk mz="102.09121823" i="817.419" sn="186.563" a="5.49612" fwhm="0.00595743" res="17136.8" algo="Sum"/><pk mz="102.12785699" i="555.07" sn="126.637" a="3.28697" fwhm="0.00565091" res="18072.8" algo="Sum"/><pk mz="102.98495555" i="548.147" sn="123.807" a="3.72396" fwhm="0.00631648" res="16304.2" algo="Sum"/><pk mz="103.03892902" i="1483.96" sn="335.036" a="9.13075" fwhm="0.00601962" res="17117.2" algo="Sum"/><pk mz="103.05437666" i="1580.27" sn="356.757" a="10.2484" fwhm="0.00591736" res="17415.6" algo="Sum"/><pk mz="104.05305669" i="1241.12" sn="276.253" a="9.25279" fwhm="0.00666299" res="15616.6" algo="Sum"/><pk mz="104.10707293" i="8716.83" sn="1939.28" a="58.8564" fwhm="0.00600101" res="17348.3" algo="Sum"/><pk mz="104.99237394" i="6073.1" sn="1337.18" a="42.751" fwhm="0.00573271" res="18314.6" algo="Sum"/><pk mz="105.03379834" i="568.863" sn="125.186" a="3.96978" fwhm="0.00613626" res="17116.9" algo="Sum"/><pk mz="105.06991802" i="658.391" sn="144.885" a="3.96065" fwhm="0.0054801" res="19173" algo="Sum"/><pk mz="105.11058363" i="569.865" sn="125.417" a="3.58933" fwhm="0.00549897" res="19114.6" algo="Sum"/><pk mz="106.06522050" i="1452.85" sn="317.508" a="9.31774" fwhm="0.00573052" res="18508.8" algo="Sum"/><pk mz="106.08631914" i="2873.88" sn="628.05" a="19.8162" fwhm="0.00637637" res="16637.4" algo="Sum"/><pk mz="106.95062456" i="9044.27" sn="1955.97" a="57.3465" fwhm="0.00586637" res="18231.1" algo="Sum"/><pk mz="107.04919918" i="3589.81" sn="776.277" a="24.7181" fwhm="0.00601731" res="17790.2" algo="Sum"/><pk mz="107.08633652" i="547.332" sn="118.364" a="4.70122" fwhm="0.00768819" res="13928.7" algo="Sum"/><pk mz="107.96694275" i="723.764" sn="154.787" a="5.10307" fwhm="0.00650689" res="16592.7" algo="Sum"/><pk mz="108.08079410" i="9239.14" sn="1974.81" a="59.1122" fwhm="0.00598256" res="18066" algo="Sum"/><pk mz="108.94860275" i="682.932" sn="143.887" a="4.95698" fwhm="0.00638468" res="17064.1" algo="Sum"/><pk mz="109.08390447" i="721.866" sn="151.667" a="6.67919" fwhm="0.00681584" res="16004.5" algo="Sum"/><pk mz="109.10120148" i="1226" sn="257.475" a="8.81818" fwhm="0.00669199" res="16303.3" algo="Sum"/><pk mz="110.00876994" i="26476" sn="5467.76" a="170.288" fwhm="0.00598299" res="18386.9" algo="Sum"/><pk mz="110.07131537" i="3953.53" sn="815.812" a="27.7615" fwhm="0.00613806" res="17932.6" algo="Sum"/><pk mz="111.00992090" i="4433.75" sn="902.141" a="32.4954" fwhm="0.00664782" res="16698.7" algo="Sum"/><pk mz="111.11687115" i="2527.05" sn="512.883" a="16.6512" fwhm="0.00587922" res="18899.9" algo="Sum"/><pk mz="112.00617589" i="3887.75" sn="779.242" a="27.7997" fwhm="0.00627434" res="17851.5" algo="Sum"/><pk mz="112.89559576" i="56603.8" sn="11183.8" a="358.37" fwhm="0.00590824" res="19108.2" algo="Sum"/><pk mz="113.10731442" i="752.385" sn="148.611" a="5.32491" fwhm="0.0062801" res="18010.4" algo="Sum"/><pk mz="113.13230908" i="809.461" sn="159.884" a="5.63603" fwhm="0.00632817" res="17877.6" algo="Sum"/><pk mz="114.06616164" i="10046" sn="1961.54" a="65.3563" fwhm="0.00600597" res="18992.1" algo="Sum"/><pk mz="114.09137516" i="10840.6" sn="2115.54" a="71.8922" fwhm="0.00616137" res="18517.2" algo="Sum"/><pk mz="114.89301910" i="26087.6" sn="5015.12" a="174.448" fwhm="0.00625266" res="18375.1" algo="Sum"/><pk mz="115.03711200" i="1740.64" sn="333.414" a="13.4589" fwhm="0.00695483" res="16540.6" algo="Sum"/><pk mz="115.07039190" i="531.663" sn="101.805" a="5.62517" fwhm="0.00953096" res="12073.3" algo="Sum"/><pk mz="115.09436333" i="721.853" sn="138.14" a="7.33494" fwhm="0.00710479" res="16199.6" algo="Sum"/><pk mz="116.05300822" i="2785.69" sn="527.341" a="19.9151" fwhm="0.0066908" res="17345.2" algo="Sum"/><pk mz="116.07065675" i="16956.6" sn="3209.94" a="117.294" fwhm="0.00620219" res="18714.5" algo="Sum"/><pk mz="116.89112127" i="2907.61" sn="545.123" a="19.6574" fwhm="0.00625188" res="18696.9" algo="Sum"/><pk mz="116.99245848" i="1027.44" sn="192.114" a="7.60001" fwhm="0.00640871" res="18255.2" algo="Sum"/><pk mz="117.07346589" i="1054.42" sn="197.11" a="8.96706" fwhm="0.00773536" res="15134.8" algo="Sum"/><pk mz="118.06515724" i="915.765" sn="168.811" a="8.00722" fwhm="0.00763633" res="15461" algo="Sum"/><pk mz="118.08644348" i="19182.6" sn="3535.43" a="138.433" fwhm="0.00647375" res="18240.8" algo="Sum"/><pk mz="119.01704701" i="1055.99" sn="192.642" a="7.93415" fwhm="0.00650658" res="18291.8" algo="Sum"/><pk mz="119.04934641" i="704.397" sn="128.504" a="6.42828" fwhm="0.00726177" res="16394" algo="Sum"/><pk mz="119.08849498" i="1329.62" sn="242.508" a="13.3782" fwhm="0.00930041" res="12804.6" algo="Sum"/><pk mz="120.00347729" i="2558.14" sn="459.319" a="18.5676" fwhm="0.00647465" res="18534.4" algo="Sum"/><pk mz="120.06576621" i="1052.25" sn="188.683" a="7.3231" fwhm="0.00627377" res="19137.7" algo="Sum"/><pk mz="120.08107308" i="21896.7" sn="3926.36" a="152.45" fwhm="0.00629471" res="19076.5" algo="Sum"/><pk mz="120.96669518" i="1093.02" sn="192.755" a="8.07893" fwhm="0.00683026" res="17710.4" algo="Sum"/><pk mz="120.99561079" i="1649.47" sn="290.742" a="14.6898" fwhm="0.00691821" res="17489.4" algo="Sum"/><pk mz="121.02942453" i="1174.6" sn="206.816" a="8.26638" fwhm="0.006539" res="18508.9" algo="Sum"/><pk mz="121.03970244" i="1091.82" sn="192.147" a="7.82148" fwhm="0.00701808" res="17246.8" algo="Sum"/><pk mz="121.06516820" i="544.947" sn="95.8426" a="4.59884" fwhm="0.00747746" res="16190.7" algo="Sum"/><pk mz="121.08450715" i="1815.64" sn="319.156" a="14.0721" fwhm="0.00708553" res="17089" algo="Sum"/><pk mz="121.10144147" i="758.998" sn="133.321" a="5.76004" fwhm="0.00688557" res="17587.7" algo="Sum"/><pk mz="122.06047428" i="732.163" sn="127" a="6.27283" fwhm="0.00697092" res="17510" algo="Sum"/><pk mz="122.09674542" i="878.169" sn="152.246" a="7.39481" fwhm="0.00681536" res="17914.9" algo="Sum"/><pk mz="122.92490086" i="7018.5" sn="1197.95" a="52.3873" fwhm="0.00656724" res="18717.9" algo="Sum"/><pk mz="123.04430318" i="1486.37" sn="253.427" a="12.4699" fwhm="0.00684805" res="17967.8" algo="Sum"/><pk mz="123.11711115" i="874.525" sn="149.107" a="6.59178" fwhm="0.00692938" res="17767.4" algo="Sum"/><pk mz="123.94131730" i="754.916" sn="127.114" a="5.43739" fwhm="0.00641477" res="19321.2" algo="Sum"/><pk mz="124.92305893" i="1011.6" sn="167.458" a="7.70698" fwhm="0.00697137" res="17919.5" algo="Sum"/><pk mz="125.02174448" i="1666.6" sn="275.637" a="13.4681" fwhm="0.00744583" res="16790.8" algo="Sum"/><pk mz="125.05827644" i="584.887" sn="96.6344" a="4.77303" fwhm="0.00724747" res="17255.4" algo="Sum"/><pk mz="125.13292413" i="1180.66" sn="194.664" a="8.54322" fwhm="0.0065222" res="19185.7" algo="Sum"/><pk mz="125.98683680" i="3548.48" sn="574.448" a="26.7788" fwhm="0.00690703" res="18240.4" algo="Sum"/><pk mz="127.03840938" i="619.951" sn="97.9235" a="6.11096" fwhm="0.00755601" res="16812.9" algo="Sum"/><pk mz="127.14864888" i="985.225" sn="155.369" a="6.68973" fwhm="0.00598365" res="21249.3" algo="Sum"/><pk mz="128.01986009" i="22380.9" sn="3499.06" a="166.643" fwhm="0.00678966" res="18855.1" algo="Sum"/><pk mz="128.06879619" i="5289.93" sn="825.975" a="40.3614" fwhm="0.00693839" res="18458" algo="Sum"/><pk mz="128.14400817" i="1092.65" sn="170.581" a="9.0325" fwhm="0.00680357" res="18834.8" algo="Sum"/><pk mz="129.02101182" i="3485.23" sn="534.297" a="30.4217" fwhm="0.00774196" res="16665.2" algo="Sum"/><pk mz="129.05449085" i="1467.4" sn="224.958" a="11.9925" fwhm="0.00752152" res="17158" algo="Sum"/><pk mz="129.06705350" i="1413.63" sn="216.714" a="12.8599" fwhm="0.00857323" res="15054.7" algo="Sum"/><pk mz="129.10286422" i="1144.77" sn="175.497" a="8.644" fwhm="0.00626272" res="20614.5" algo="Sum"/><pk mz="130.01758684" i="3513.64" sn="530.837" a="28.8125" fwhm="0.00694499" res="18721.1" algo="Sum"/><pk mz="130.05042830" i="19582.6" sn="2958.52" a="152.242" fwhm="0.00706645" res="18403.9" algo="Sum"/><pk mz="130.08680592" i="10515.1" sn="1588.13" a="85.4601" fwhm="0.00699353" res="18601" algo="Sum"/><pk mz="130.15967854" i="11122" sn="1678.1" a="82.3151" fwhm="0.00683032" res="19056.2" algo="Sum"/><pk mz="131.05222083" i="1576.36" sn="232.985" a="21.0402" fwhm="0.0113673" res="11528.8" algo="Sum"/><pk mz="131.08903125" i="873.64" sn="128.97" a="9.41931" fwhm="0.00967637" res="13547.3" algo="Sum"/><pk mz="131.16319293" i="1030.85" sn="151.879" a="7.9801" fwhm="0.00712782" res="18401.6" algo="Sum"/><pk mz="132.06644428" i="1071.52" sn="153.604" a="8.91877" fwhm="0.00694417" res="19018.3" algo="Sum"/><pk mz="132.07848158" i="2774.84" sn="397.66" a="25.6353" fwhm="0.0090562" res="14584.3" algo="Sum"/><pk mz="132.10259016" i="9558.48" sn="1369.07" a="76.5303" fwhm="0.00716432" res="18439" algo="Sum"/><pk mz="132.98808816" i="1796.99" sn="252.477" a="15.5439" fwhm="0.00735079" res="18091.7" algo="Sum"/><pk mz="133.03273914" i="1467.12" sn="205.9" a="12.5296" fwhm="0.00776654" res="17129" algo="Sum"/><pk mz="133.06420258" i="650.44" sn="91.2094" a="7.53102" fwhm="0.00951695" res="13981.8" algo="Sum"/><pk mz="133.08500723" i="539.64" sn="75.6567" a="4.65734" fwhm="0.00992632" res="13407.3" algo="Sum"/><pk mz="133.10303636" i="1082.34" sn="151.742" a="14.5132" fwhm="0.0125236" res="10628.2" algo="Sum"/><pk mz="134.01968433" i="2372.54" sn="326.925" a="20.467" fwhm="0.00741039" res="18085.4" algo="Sum"/><pk mz="135.00367198" i="28305" sn="3834.53" a="243.723" fwhm="0.00717026" res="18828.3" algo="Sum"/><pk mz="135.11774715" i="1435.06" sn="194.409" a="10.8838" fwhm="0.00693969" res="19470.3" algo="Sum"/><pk mz="135.97786777" i="930.531" sn="124.703" a="7.15668" fwhm="0.00695209" res="19559.3" algo="Sum"/><pk mz="136.00703379" i="1045.56" sn="140.118" a="9.38145" fwhm="0.00860644" res="15802.9" algo="Sum"/><pk mz="136.02230081" i="2440.06" sn="327" a="21.1815" fwhm="0.00774555" res="17561.3" algo="Sum"/><pk mz="136.04889679" i="7440.19" sn="996.96" a="58.8463" fwhm="0.0071932" res="18913.5" algo="Sum"/><pk mz="136.07544702" i="9680.24" sn="1297.07" a="82.9885" fwhm="0.00783918" res="17358.4" algo="Sum"/><pk mz="136.11312861" i="675.761" sn="90.5467" a="7.13554" fwhm="0.00891864" res="15261.6" algo="Sum"/><pk mz="137.06046191" i="4740.85" sn="626.328" a="44.9994" fwhm="0.00765097" res="17914.1" algo="Sum"/><pk mz="137.07865883" i="900.07" sn="118.895" a="9.06441" fwhm="0.0108832" res="12595.5" algo="Sum"/><pk mz="137.13345490" i="854.06" sn="112.666" a="7.03973" fwhm="0.00750904" res="18262.4" algo="Sum"/><pk mz="138.05410071" i="975.432" sn="126.791" a="8.42357" fwhm="0.00859908" res="16054.5" algo="Sum"/><pk mz="138.09185647" i="598.135" sn="77.754" a="5.65468" fwhm="0.00664971" res="20766.6" algo="Sum"/><pk mz="138.90719730" i="3652.18" sn="468.533" a="28.6406" fwhm="0.00724098" res="19183.5" algo="Sum"/><pk mz="139.05090769" i="3151.56" sn="403.31" a="31.399" fwhm="0.00779435" res="17840" algo="Sum"/><pk mz="139.14898443" i="639.612" sn="81.8324" a="5.2272" fwhm="0.0074386" res="18706.3" algo="Sum"/><pk mz="139.91537872" i="1191.4" sn="150.411" a="9.61068" fwhm="0.00752058" res="18604.3" algo="Sum"/><pk mz="140.06902532" i="12818.8" sn="1610.74" a="105.281" fwhm="0.00748206" res="18720.6" algo="Sum"/><pk mz="140.90429167" i="2598.51" sn="321.276" a="20.0112" fwhm="0.00706485" res="19944.4" algo="Sum"/><pk mz="141.07215568" i="842.803" sn="104.181" a="7.48654" fwhm="0.00768749" res="18350.9" algo="Sum"/><pk mz="141.09084458" i="549.502" sn="67.9251" a="4.89755" fwhm="0.00753638" res="18721.3" algo="Sum"/><pk mz="141.16493027" i="665.297" sn="82.214" a="5.65785" fwhm="0.00761275" res="18543.2" algo="Sum"/><pk mz="143.01724884" i="2181.73" sn="261.337" a="20.5043" fwhm="0.00788903" res="18128.6" algo="Sum"/><pk mz="143.03229849" i="769.097" sn="92.1014" a="7.02117" fwhm="0.00794215" res="18009.3" algo="Sum"/><pk mz="143.07041650" i="581.335" sn="69.5654" a="5.2472" fwhm="0.0084567" res="16918" algo="Sum"/><pk mz="143.99798593" i="1393.81" sn="162.95" a="12.8878" fwhm="0.00772481" res="18641" algo="Sum"/><pk mz="144.04308806" i="652.576" sn="76.2249" a="6.04173" fwhm="0.00772209" res="18653.4" algo="Sum"/><pk mz="144.08147058" i="960.899" sn="112.161" a="8.78944" fwhm="0.0085326" res="16886" algo="Sum"/><pk mz="144.10299359" i="1077.8" sn="125.791" a="9.65624" fwhm="0.00758705" res="18993.3" algo="Sum"/><pk mz="144.17556397" i="911.492" sn="106.091" a="7.35433" fwhm="0.00741303" res="19449" algo="Sum"/><pk mz="145.05011472" i="1758.11" sn="200.433" a="17.1411" fwhm="0.00854199" res="16980.8" algo="Sum"/><pk mz="145.10139450" i="600.796" sn="68.3559" a="6.6895" fwhm="0.00971425" res="14937" algo="Sum"/><pk mz="146.03076669" i="4156.15" sn="465.01" a="37.6712" fwhm="0.00813388" res="17953.4" algo="Sum"/><pk mz="146.06078664" i="2560.77" sn="286.483" a="23.0196" fwhm="0.00801272" res="18228.6" algo="Sum"/><pk mz="146.11839256" i="1056.53" sn="118.185" a="9.62707" fwhm="0.0081663" res="17892.9" algo="Sum"/><pk mz="147.03150861" i="882.935" sn="96.8938" a="9.06001" fwhm="0.00920539" res="15972.3" algo="Sum"/><pk mz="147.04528480" i="757.153" sn="83.0904" a="7.08345" fwhm="0.00928422" res="15838.2" algo="Sum"/><pk mz="147.07737153" i="6156.27" sn="675.594" a="50.3669" fwhm="0.00773425" res="19016.4" algo="Sum"/><pk mz="147.11439103" i="4565.61" sn="501.033" a="44.8947" fwhm="0.00911336" res="16142.7" algo="Sum"/><pk mz="148.02754030" i="1404.92" sn="152.018" a="16.5478" fwhm="0.0103763" res="14265.9" algo="Sum"/><pk mz="148.06165947" i="705.308" sn="76.3154" a="6.08052" fwhm="0.00793318" res="18663.6" algo="Sum"/><pk mz="148.07954994" i="586.964" sn="63.4818" a="7.57361" fwhm="0.0115696" res="12799" algo="Sum"/><pk mz="148.93625485" i="2064.4" sn="219.541" a="18.1389" fwhm="0.00800714" res="18600.4" algo="Sum"/><pk mz="148.96277372" i="726.379" sn="77.2474" a="7.66472" fwhm="0.00944686" res="15768.5" algo="Sum"/><pk mz="149.02352699" i="25006" sn="2657.75" a="242.527" fwhm="0.0087046" res="17120.1" algo="Sum"/><pk mz="149.06059648" i="2078.93" sn="220.788" a="19.8595" fwhm="0.0082363" res="18098" algo="Sum"/><pk mz="149.13350318" i="1079.11" sn="114.366" a="9.19322" fwhm="0.00735007" res="20290.1" algo="Sum"/><pk mz="149.99396332" i="1035.15" sn="107.899" a="8.72815" fwhm="0.00755273" res="19859.6" algo="Sum"/><pk mz="150.01479945" i="3524.34" sn="367.259" a="29.4779" fwhm="0.00798675" res="18783" algo="Sum"/><pk mz="150.02669527" i="2109.1" sn="219.718" a="19.9185" fwhm="0.00952964" res="15743.2" algo="Sum"/><pk mz="150.05980424" i="1233.54" sn="128.481" a="12.9385" fwhm="0.00940926" res="15948.1" algo="Sum"/><pk mz="150.93319216" i="678.19" sn="69.8956" a="6.16568" fwhm="0.00813777" res="18547.2" algo="Sum"/><pk mz="150.97770599" i="11002.9" sn="1133.62" a="93.3085" fwhm="0.00775218" res="19475.5" algo="Sum"/><pk mz="151.03744406" i="521.61" sn="53.7213" a="6.20773" fwhm="0.0187013" res="8076.3" algo="Sum"/><pk mz="151.04861015" i="1938.87" sn="199.688" a="20.4401" fwhm="0.00865174" res="17458.8" algo="Sum"/><pk mz="151.11306339" i="552.9" sn="56.9282" a="5.65054" fwhm="0.00802456" res="18831.3" algo="Sum"/><pk mz="151.98211225" i="514.414" sn="52.6753" a="5.47333" fwhm="0.00868473" res="17499.9" algo="Sum"/><pk mz="152.02309368" i="8139.91" sn="833.516" a="87.1951" fwhm="0.00848378" res="17919.3" algo="Sum"/><pk mz="152.04882311" i="551.928" sn="56.5167" a="5.63688" fwhm="0.0111035" res="13693.8" algo="Sum"/><pk mz="152.97624849" i="858.216" sn="87.1427" a="8.10223" fwhm="0.00791346" res="19331.1" algo="Sum"/><pk mz="153.02495330" i="677.349" sn="68.7727" a="10.8455" fwhm="0.0117581" res="13014.5" algo="Sum"/><pk mz="153.09007396" i="847.18" sn="86.016" a="7.53248" fwhm="0.00743565" res="20588.7" algo="Sum"/><pk mz="154.02208856" i="719.723" sn="72.6482" a="9.20345" fwhm="0.010683" res="14417.5" algo="Sum"/><pk mz="154.08574587" i="1353.63" sn="136.635" a="13.1226" fwhm="0.00861612" res="17883.4" algo="Sum"/><pk mz="154.88145542" i="1606.78" sn="160.503" a="13.2378" fwhm="0.00752934" res="20570.4" algo="Sum"/><pk mz="154.97417231" i="1183.81" sn="118.196" a="13.2534" fwhm="0.0105926" res="14630.4" algo="Sum"/><pk mz="155.07096688" i="602.948" sn="60.1933" a="6.79891" fwhm="0.0142664" res="10869.6" algo="Sum"/><pk mz="155.18032880" i="526.415" sn="52.4078" a="4.93542" fwhm="0.00878988" res="17654.4" algo="Sum"/><pk mz="156.04318831" i="5369.4" sn="523.818" a="49.2564" fwhm="0.00837416" res="18633.9" algo="Sum"/><pk mz="156.07779424" i="3960.27" sn="385.707" a="38.3545" fwhm="0.00839267" res="18596.9" algo="Sum"/><pk mz="156.87846885" i="1131.48" sn="108.376" a="9.64299" fwhm="0.00786204" res="19953.9" algo="Sum"/><pk mz="157.04801165" i="513.175" sn="49.0168" a="6.37017" fwhm="0.010168" res="15445.4" algo="Sum"/><pk mz="157.08436285" i="6679.17" sn="637.412" a="63.2381" fwhm="0.00836418" res="18780.6" algo="Sum"/><pk mz="158.09253373" i="970.85" sn="90.6651" a="13.9912" fwhm="0.0126359" res="12511.3" algo="Sum"/><pk mz="158.15496430" i="541.174" sn="50.5374" a="4.9187" fwhm="0.00831261" res="19025.9" algo="Sum"/><pk mz="158.96500693" i="18835.4" sn="1729.07" a="160.068" fwhm="0.00783192" res="20297.1" algo="Sum"/><pk mz="159.00930321" i="1688.98" sn="154.814" a="22.8498" fwhm="0.0129203" res="12306.9" algo="Sum"/><pk mz="159.04279463" i="6202.78" sn="568.328" a="59.5658" fwhm="0.00818384" res="19433.8" algo="Sum"/><pk mz="159.07769214" i="1674.08" sn="153.382" a="17.1454" fwhm="0.00931895" res="17070.3" algo="Sum"/><pk mz="159.09258424" i="724.84" sn="66.4109" a="8.46417" fwhm="0.0112481" res="14143.9" algo="Sum"/><pk mz="160.03627658" i="981.638" sn="88.8058" a="14.1378" fwhm="0.0106858" res="14976.5" algo="Sum"/><pk mz="160.06149235" i="8515" sn="770.326" a="75.7858" fwhm="0.00797187" res="20078.3" algo="Sum"/><pk mz="160.13432381" i="1562.25" sn="141.332" a="15.2361" fwhm="0.0084684" res="18909.6" algo="Sum"/><pk mz="161.02084533" i="821.86" sn="73.1865" a="16.7812" fwhm="0.0128532" res="12527.7" algo="Sum"/><pk mz="161.06396586" i="650.417" sn="57.9138" a="8.27428" fwhm="0.0105617" res="15249.9" algo="Sum"/><pk mz="161.09753794" i="1416.12" sn="126.088" a="13.6278" fwhm="0.0103433" res="15575" algo="Sum"/><pk mz="161.10694689" i="1274.69" sn="113.496" a="11.1576" fwhm="0.00928978" res="17342.4" algo="Sum"/><pk mz="161.13339744" i="1184.64" sn="105.478" a="13.4952" fwhm="0.0100948" res="15962" algo="Sum"/><pk mz="162.05156199" i="3260.68" sn="284.839" a="36.943" fwhm="0.00959479" res="16889.5" algo="Sum"/><pk mz="162.11346036" i="40690.4" sn="3547.17" a="357.83" fwhm="0.00807078" res="20086.5" algo="Sum"/><pk mz="163.03560935" i="1033.16" sn="88.2913" a="11.5681" fwhm="0.00910858" res="17899.1" algo="Sum"/><pk mz="163.07655549" i="1008.38" sn="86.1349" a="10.903" fwhm="0.00760405" res="21446" algo="Sum"/><pk mz="163.12013275" i="3806.21" sn="324.911" a="63.1035" fwhm="0.0154464" res="10560.4" algo="Sum"/><pk mz="163.14879523" i="645.862" sn="55.1052" a="6.75537" fwhm="0.00927263" res="17594.7" algo="Sum"/><pk mz="164.03037590" i="3118.74" sn="263.088" a="30.6768" fwhm="0.00857352" res="19132.2" algo="Sum"/><pk mz="164.12853353" i="1418.63" sn="119.58" a="18.2218" fwhm="0.00951705" res="17245.7" algo="Sum"/><pk mz="164.91059359" i="703.775" sn="58.9679" a="7.17457" fwhm="0.00880156" res="18736.5" algo="Sum"/><pk mz="164.93133074" i="1501.31" sn="125.791" a="16.5045" fwhm="0.00944763" res="17457.4" algo="Sum"/><pk mz="164.99376404" i="2046.29" sn="171.453" a="19.6683" fwhm="0.00903536" res="18260.9" algo="Sum"/><pk mz="165.01430099" i="7059.04" sn="591.484" a="68.1284" fwhm="0.00880563" res="18739.6" algo="Sum"/><pk mz="165.05557314" i="3952.03" sn="331.168" a="39.9553" fwhm="0.00892244" res="18498.9" algo="Sum"/><pk mz="165.12902808" i="619.377" sn="51.9018" a="6.96989" fwhm="0.0088609" res="18635.7" algo="Sum"/><pk mz="165.98933630" i="2196.01" sn="183.285" a="23.9469" fwhm="0.00973102" res="17057.7" algo="Sum"/><pk mz="166.02721391" i="3457.91" sn="288.601" a="35.6587" fwhm="0.00850651" res="19517.7" algo="Sum"/><pk mz="166.08728598" i="11403.5" sn="951.752" a="108.661" fwhm="0.00856907" res="19382.2" algo="Sum"/><pk mz="166.95167067" i="2425.28" sn="200.65" a="26.0904" fwhm="0.00886481" res="18833.1" algo="Sum"/><pk mz="167.03430789" i="1192.12" sn="98.6267" a="15.4465" fwhm="0.00929776" res="17965" algo="Sum"/><pk mz="167.09048886" i="1177.21" sn="97.3936" a="13.142" fwhm="0.00962181" res="17365.8" algo="Sum"/><pk mz="169.03690132" i="1461.02" sn="118.377" a="15.1496" fwhm="0.00994936" res="16989.7" algo="Sum"/><pk mz="169.05923128" i="3973.75" sn="321.706" a="44.1713" fwhm="0.00932524" res="18129.2" algo="Sum"/><pk mz="169.08379212" i="785.103" sn="63.5283" a="7.83842" fwhm="0.00989807" res="17082.5" algo="Sum"/><pk mz="169.09553667" i="1791.42" sn="144.904" a="20.3775" fwhm="0.00987435" res="17124.7" algo="Sum"/><pk mz="169.19594947" i="832.033" sn="67.1358" a="8.50907" fwhm="0.00904957" res="18696.6" algo="Sum"/><pk mz="169.98691014" i="761.795" sn="60.1746" a="8.32309" fwhm="0.00954326" res="17812.3" algo="Sum"/><pk mz="170.06087797" i="665.8" sn="52.5241" a="8.38116" fwhm="0.0118627" res="14335.8" algo="Sum"/><pk mz="170.09508968" i="1418.33" sn="111.842" a="17.8533" fwhm="0.0111304" res="15282.1" algo="Sum"/><pk mz="170.85524812" i="894.672" sn="69.6591" a="8.9173" fwhm="0.00909727" res="18780.9" algo="Sum"/><pk mz="171.10028603" i="3876.22" sn="300.127" a="37.1591" fwhm="0.00871258" res="19638.3" algo="Sum"/><pk mz="172.09640230" i="1131.5" sn="86.4609" a="16.149" fwhm="0.0104021" res="16544.4" algo="Sum"/><pk mz="172.85244608" i="718.459" sn="54.2316" a="7.52452" fwhm="0.00973913" res="17748.2" algo="Sum"/><pk mz="172.98075261" i="1575.71" sn="118.773" a="15.3924" fwhm="0.00860115" res="20111.3" algo="Sum"/><pk mz="173.03027208" i="646.878" sn="48.7592" a="6.52286" fwhm="0.0103739" res="16679.4" algo="Sum"/><pk mz="173.04249665" i="704.698" sn="53.1174" a="7.79997" fwhm="0.0103537" res="16713.2" algo="Sum"/><pk mz="173.05882558" i="702.12" sn="52.9231" a="6.51889" fwhm="0.011228" res="15413.1" algo="Sum"/><pk mz="173.07957049" i="13355.2" sn="1006.66" a="138.825" fwhm="0.00875767" res="19763.2" algo="Sum"/><pk mz="173.15476212" i="570.559" sn="43.0065" a="5.91701" fwhm="0.00919945" res="18822.3" algo="Sum"/><pk mz="174.01490599" i="564.686" sn="42.0628" a="6.39493" fwhm="0.0093315" res="18648.1" algo="Sum"/><pk mz="174.08319590" i="973.75" sn="72.5341" a="12.3593" fwhm="0.00977548" res="17808.1" algo="Sum"/><pk mz="174.93883736" i="4683.75" sn="345.193" a="45.1111" fwhm="0.00875589" res="19979.6" algo="Sum"/><pk mz="175.03328358" i="11367.3" sn="837.754" a="120.82" fwhm="0.00907217" res="19293.4" algo="Sum"/><pk mz="175.05742092" i="525.972" sn="38.7562" a="6.79305" fwhm="0.0123556" res="14168.3" algo="Sum"/><pk mz="175.11977982" i="11616.6" sn="853.705" a="116.564" fwhm="0.00886859" res="19746.1" algo="Sum"/><pk mz="175.14897407" i="786.1" sn="57.7095" a="9.14286" fwhm="0.0102712" res="17052.5" algo="Sum"/><pk mz="175.53387927" i="1075.26" sn="77.8288" a="9.82348" fwhm="0.00834509" res="21034.4" algo="Sum"/><pk mz="176.03640932" i="610.4" sn="43.7426" a="10.349" fwhm="0.015667" res="11236.1" algo="Sum"/><pk mz="176.06690135" i="4791.87" sn="342.995" a="54.7798" fwhm="0.00999" res="17624.3" algo="Sum"/><pk mz="176.12316461" i="950.862" sn="67.863" a="12.0088" fwhm="0.0108903" res="16172.5" algo="Sum"/><pk mz="177.02582501" i="2183.32" sn="152.091" a="24.6834" fwhm="0.00983" res="18008.7" algo="Sum"/><pk mz="177.06127878" i="1290.86" sn="89.8509" a="21.879" fwhm="0.0147187" res="12029.7" algo="Sum"/><pk mz="178.02564750" i="1174.69" sn="80.2674" a="13.3752" fwhm="0.0100652" res="17687.3" algo="Sum"/><pk mz="178.05973358" i="1173.94" sn="80.2166" a="13.6732" fwhm="0.00979737" res="18174.2" algo="Sum"/><pk mz="179.11852246" i="838.687" sn="56.2578" a="12.7445" fwhm="0.0116163" res="15419.6" algo="Sum"/><pk mz="180.00429084" i="1830.92" sn="121.424" a="18.4619" fwhm="0.00945273" res="19042.6" algo="Sum"/><pk mz="180.90466651" i="639.715" sn="41.6138" a="7.08656" fwhm="0.00981257" res="18436" algo="Sum"/><pk mz="180.98822627" i="1217.27" sn="79.1695" a="13.4729" fwhm="0.00980572" res="18457.4" algo="Sum"/><pk mz="181.08589014" i="3195.54" sn="207.82" a="40.1255" fwhm="0.0106007" res="17082.4" algo="Sum"/><pk mz="182.08251417" i="2315.71" sn="148.168" a="27.4934" fwhm="0.0103331" res="17621.2" algo="Sum"/><pk mz="183.09551620" i="708.989" sn="44.0047" a="15.7489" fwhm="0.0230788" res="7933.48" algo="Sum"/><pk mz="184.07427553" i="2506.53" sn="151.118" a="25.5024" fwhm="0.00924705" res="19906.3" algo="Sum"/><pk mz="184.09521495" i="4600.84" sn="277.211" a="49.9812" fwhm="0.0092468" res="19909.1" algo="Sum"/><pk mz="185.03438084" i="1864.91" sn="109.799" a="30.9654" fwhm="0.0156473" res="11825.3" algo="Sum"/><pk mz="185.07322588" i="626.592" sn="36.8842" a="11.6676" fwhm="0.0182523" res="10139.7" algo="Sum"/><pk mz="185.11569073" i="61774.7" sn="3636.09" a="639.448" fwhm="0.00920809" res="20103.6" algo="Sum"/><pk mz="186.11893881" i="5890.93" sn="343.091" a="64.5101" fwhm="0.00968832" res="19210.7" algo="Sum"/><pk mz="187.05855366" i="2178.55" sn="124.838" a="25.6875" fwhm="0.00947257" res="19747.4" algo="Sum"/><pk mz="187.09477241" i="552.972" sn="31.6869" a="7.97638" fwhm="0.0115574" res="16188.2" algo="Sum"/><pk mz="187.12036884" i="707.257" sn="40.5279" a="11.86" fwhm="0.0182641" res="10245.3" algo="Sum"/><pk mz="188.07125192" i="15394.3" sn="869.334" a="164.661" fwhm="0.00968529" res="19418.2" algo="Sum"/><pk mz="189.02168086" i="2523.73" sn="139.968" a="36.7453" fwhm="0.0133756" res="14131.8" algo="Sum"/><pk mz="189.05324637" i="1000.18" sn="55.4408" a="11.751" fwhm="0.0108824" res="17372.4" algo="Sum"/><pk mz="189.07449383" i="4307.16" sn="238.749" a="49.0692" fwhm="0.0101125" res="18697" algo="Sum"/><pk mz="189.13375275" i="607.399" sn="33.5711" a="11.004" fwhm="0.0169505" res="11158" algo="Sum"/><pk mz="189.16384353" i="513.028" sn="28.3111" a="6.98676" fwhm="0.0117879" res="16047.3" algo="Sum"/><pk mz="190.91279008" i="1422.65" sn="74.6617" a="14.6654" fwhm="0.00881834" res="21649.5" algo="Sum"/><pk mz="191.00947044" i="1187.45" sn="62.0606" a="15.8379" fwhm="0.0104824" res="18222" algo="Sum"/><pk mz="191.04095610" i="19345.9" sn="1010.37" a="212.929" fwhm="0.00985724" res="19380.8" algo="Sum"/><pk mz="191.07708358" i="5842.5" sn="304.771" a="70.4808" fwhm="0.0101249" res="18872.1" algo="Sum"/><pk mz="192.02626497" i="564.349" sn="28.8195" a="4.47754" fwhm="0.00733271" res="26187.6" algo="Sum"/><pk mz="192.04202644" i="2339.65" sn="119.478" a="30.8001" fwhm="0.0117282" res="16374.4" algo="Sum"/><pk mz="192.07798462" i="541.364" sn="27.6458" a="11.3828" fwhm="0.0189235" res="10150.2" algo="Sum"/><pk mz="192.96227242" i="1260.27" sn="63.2076" a="14.9664" fwhm="0.0101077" res="19090.7" algo="Sum"/><pk mz="193.00060802" i="1121.83" sn="56.2643" a="15.7258" fwhm="0.012354" res="15622.5" algo="Sum"/><pk mz="193.04950786" i="528.545" sn="26.5086" a="8.44537" fwhm="0.0186454" res="10353.7" algo="Sum"/><pk mz="193.12228124" i="545.594" sn="27.3612" a="8.11733" fwhm="0.0111197" res="17367.6" algo="Sum"/><pk mz="194.02374001" i="661.088" sn="32.7983" a="8.03547" fwhm="0.0153356" res="12651.9" algo="Sum"/><pk mz="195.10057036" i="1187.77" sn="57.8521" a="18.4144" fwhm="0.0112054" res="17411.3" algo="Sum"/><pk mz="196.86576115" i="5095.26" sn="239.715" a="59.5857" fwhm="0.0104398" res="18857.2" algo="Sum"/><pk mz="196.99689711" i="638.947" sn="29.9265" a="8.44369" fwhm="0.010596" res="18591.7" algo="Sum"/><pk mz="197.07950987" i="1900.64" sn="88.7225" a="21.4857" fwhm="0.0102573" res="19213.7" algo="Sum"/><pk mz="197.10241671" i="1577.01" sn="73.5305" a="20.0066" fwhm="0.0155378" res="12685.3" algo="Sum"/><pk mz="197.11348734" i="1201.84" sn="56.0126" a="11.7407" fwhm="0.0101364" res="19446.2" algo="Sum"/><pk mz="198.08566333" i="827.475" sn="37.6917" a="12.4541" fwhm="0.0127404" res="15547.9" algo="Sum"/><pk mz="198.86278602" i="5089.19" sn="229.007" a="57.0081" fwhm="0.0102744" res="19355.3" algo="Sum"/><pk mz="199.09497719" i="818.652" sn="36.5576" a="12.9795" fwhm="0.0112255" res="17736" algo="Sum"/><pk mz="199.13090561" i="1751.01" sn="78.1767" a="20.8803" fwhm="0.0110302" res="18053.3" algo="Sum"/><pk mz="199.17007502" i="584.974" sn="26.1171" a="7.03788" fwhm="0.0101493" res="19624" algo="Sum"/><pk mz="200.04158458" i="2221.38" sn="97.9564" a="25.3947" fwhm="0.0101277" res="19752" algo="Sum"/><pk mz="200.06924579" i="1551.91" sn="68.4348" a="20.3885" fwhm="0.0116379" res="17191.1" algo="Sum"/><pk mz="200.85982113" i="1624.62" sn="70.659" a="19.5727" fwhm="0.0105903" res="18966.5" algo="Sum"/><pk mz="201.08948591" i="2313.55" sn="100.428" a="27.8452" fwhm="0.0106848" res="18820.2" algo="Sum"/><pk mz="201.11019929" i="819.568" sn="35.5761" a="9.50107" fwhm="0.0111336" res="18063.4" algo="Sum"/><pk mz="201.18581511" i="2346.35" sn="101.851" a="28.1675" fwhm="0.0107528" res="18710.1" algo="Sum"/><pk mz="202.03400174" i="2090.41" sn="89.7054" a="25.2941" fwhm="0.0106916" res="18896.6" algo="Sum"/><pk mz="202.99083556" i="979.304" sn="41.3687" a="13.7288" fwhm="0.0110759" res="18327.2" algo="Sum"/><pk mz="203.05346665" i="288946" sn="12205.9" a="2702.11" fwhm="0.00837908" res="24233.4" algo="Sum"/><pk mz="203.10304522" i="690.636" sn="29.1745" a="12.5712" fwhm="0.0193983" res="10470.2" algo="Sum"/><pk mz="203.14890503" i="603.005" sn="25.4485" a="11.0479" fwhm="0.0169379" res="11993.8" algo="Sum"/><pk mz="203.18034239" i="527.849" sn="22.2457" a="6.52593" fwhm="0.0102841" res="19756.8" algo="Sum"/><pk mz="204.05681477" i="18916.3" sn="781.244" a="220.238" fwhm="0.0102562" res="19896" algo="Sum"/><pk mz="204.12371810" i="12639" sn="521.069" a="140.604" fwhm="0.0100206" res="20370.3" algo="Sum"/><pk mz="205.00197368" i="637.831" sn="25.7463" a="8.3696" fwhm="0.0116693" res="17567.6" algo="Sum"/><pk mz="205.05785804" i="4087.78" sn="164.672" a="58.2637" fwhm="0.0116466" res="17606.7" algo="Sum"/><pk mz="205.08820989" i="3788.7" sn="152.484" a="38.9025" fwhm="0.0101553" res="20195.2" algo="Sum"/><pk mz="205.09456800" i="3818.88" sn="153.689" a="43.6172" fwhm="0.0112306" res="18262.1" algo="Sum"/><pk mz="205.12586860" i="1659.05" sn="66.7154" a="24.7696" fwhm="0.0126252" res="16247.4" algo="Sum"/><pk mz="206.09164271" i="557.394" sn="21.9781" a="6.4936" fwhm="0.0109413" res="18836.2" algo="Sum"/><pk mz="206.09791841" i="541.699" sn="21.3541" a="6.54872" fwhm="0.0117496" res="17540.8" algo="Sum"/><pk mz="206.89445201" i="10948" sn="423.468" a="121.083" fwhm="0.0102324" res="20219.5" algo="Sum"/><pk mz="206.98054080" i="662.225" sn="25.5674" a="9.66484" fwhm="0.0132247" res="15651.1" algo="Sum"/><pk mz="207.01502173" i="8267" sn="319.174" a="100.7" fwhm="0.0105881" res="19551.6" algo="Sum"/><pk mz="207.05157945" i="1604.53" sn="61.9481" a="25.1308" fwhm="0.0119117" res="17382.3" algo="Sum"/><pk mz="207.11056795" i="1538.38" sn="59.3943" a="24.4288" fwhm="0.0121412" res="17058.5" algo="Sum"/><pk mz="208.01742642" i="637.374" sn="24.3986" a="9.94239" fwhm="0.0128647" res="16169.6" algo="Sum"/><pk mz="208.89144200" i="6912.68" sn="260.898" a="80.8196" fwhm="0.0106858" res="19548.6" algo="Sum"/><pk mz="208.93670731" i="644.057" sn="24.3004" a="9.53856" fwhm="0.0123416" res="16929.5" algo="Sum"/><pk mz="209.01326799" i="711.818" sn="26.8506" a="10.3802" fwhm="0.012626" res="16554.2" algo="Sum"/><pk mz="209.11539538" i="1251.96" sn="47.2243" a="17.9482" fwhm="0.0108797" res="19220.6" algo="Sum"/><pk mz="209.15413301" i="566.633" sn="21.373" a="7.72611" fwhm="0.0116764" res="17912.6" algo="Sum"/><pk mz="210.05113768" i="1981.13" sn="73.9753" a="26.1994" fwhm="0.0115452" res="18193.8" algo="Sum"/><pk mz="210.88853143" i="1203.26" sn="44.4411" a="13.884" fwhm="0.0106813" res="19743.7" algo="Sum"/><pk mz="211.09472685" i="1018.38" sn="37.5526" a="15.6646" fwhm="0.011816" res="17865.1" algo="Sum"/><pk mz="211.13080044" i="523.808" sn="19.2861" a="8.20229" fwhm="0.0154122" res="13699" algo="Sum"/><pk mz="212.83956572" i="3080.78" sn="109.404" a="34.245" fwhm="0.00981967" res="21674.8" algo="Sum"/><pk mz="213.00033283" i="2425.95" sn="85.5167" a="30.9753" fwhm="0.011269" res="18901.4" algo="Sum"/><pk mz="213.07478224" i="806.33" sn="28.3743" a="12.6352" fwhm="0.011219" res="18992.2" algo="Sum"/><pk mz="213.11028930" i="1694.67" sn="59.563" a="22.7176" fwhm="0.0107661" res="19794.5" algo="Sum"/><pk mz="213.14660165" i="3790.77" sn="133.044" a="48.4117" fwhm="0.0107048" res="19911.4" algo="Sum"/><pk mz="214.00630395" i="617.321" sn="21.2633" a="9.28374" fwhm="0.0129208" res="16563" algo="Sum"/><pk mz="214.25359113" i="1209.45" sn="41.6399" a="14.3723" fwhm="0.0106915" res="20039.6" algo="Sum"/><pk mz="214.83662355" i="3078.97" sn="104.334" a="34.8734" fwhm="0.0103283" res="20800.8" algo="Sum"/><pk mz="215.01667923" i="3307.89" sn="111.945" a="40.379" fwhm="0.0108989" res="19728.2" algo="Sum"/><pk mz="215.12620973" i="1134.77" sn="38.4021" a="15.5624" fwhm="0.0118189" res="18201.9" algo="Sum"/><pk mz="216.01637723" i="1056.46" sn="35.3685" a="14.3424" fwhm="0.0119295" res="18107.8" algo="Sum"/><pk mz="216.83371034" i="1181.02" sn="38.9864" a="13.5787" fwhm="0.0102801" res="21092.5" algo="Sum"/><pk mz="216.92310495" i="35808.7" sn="1181.44" a="405.371" fwhm="0.010325" res="21009.6" algo="Sum"/><pk mz="216.95329586" i="534.524" sn="17.6357" a="8.22102" fwhm="0.0138497" res="15664.8" algo="Sum"/><pk mz="217.08228585" i="1821.67" sn="60.0924" a="20.474" fwhm="0.0117644" res="18452.5" algo="Sum"/><pk mz="217.10549709" i="9169.85" sn="302.474" a="117.686" fwhm="0.0110056" res="19726.8" algo="Sum"/><pk mz="217.15915788" i="892.507" sn="29.3996" a="12.9327" fwhm="0.0116223" res="18684.8" algo="Sum"/><pk mz="217.92625483" i="853.18" sn="27.7964" a="10.1707" fwhm="0.0105451" res="20666.2" algo="Sum"/><pk mz="218.10889359" i="922.73" sn="30.0464" a="12.9368" fwhm="0.0112242" res="19432" algo="Sum"/><pk mz="218.13952639" i="568.091" sn="18.4869" a="7.78152" fwhm="0.0119637" res="18233.4" algo="Sum"/><pk mz="218.92024289" i="11232.3" sn="360.303" a="137.021" fwhm="0.0109533" res="19986.6" algo="Sum"/><pk mz="219.02723125" i="306346" sn="9783.87" a="3018.11" fwhm="0.0088335" res="24795.1" algo="Sum"/><pk mz="219.08375565" i="3732.3" sn="118.896" a="54.0203" fwhm="0.0121413" res="18044.5" algo="Sum"/><pk mz="219.13735068" i="573.754" sn="18.2382" a="10.2427" fwhm="0.0141734" res="15461.2" algo="Sum"/><pk mz="219.17499983" i="859.201" sn="27.2702" a="11.7719" fwhm="0.0122754" res="17854.8" algo="Sum"/><pk mz="219.21105756" i="589.75" sn="18.708" a="7.61642" fwhm="0.0144513" res="15168.9" algo="Sum"/><pk mz="220.03044944" i="19704.9" sn="614.756" a="234.308" fwhm="0.0108138" res="20347.2" algo="Sum"/><pk mz="220.06704465" i="1109.89" sn="34.5887" a="15.5465" fwhm="0.0124382" res="17692.9" algo="Sum"/><pk mz="220.93453599" i="1235.51" sn="37.8942" a="17.5471" fwhm="0.0122583" res="18023.2" algo="Sum"/><pk mz="221.02577116" i="21804.8" sn="667.264" a="294.407" fwhm="0.0120043" res="18412.1" algo="Sum"/><pk mz="221.06352143" i="3130.18" sn="95.7464" a="48.4732" fwhm="0.0118134" res="18713" algo="Sum"/><pk mz="221.11710936" i="1378.11" sn="42.116" a="20.3163" fwhm="0.0120353" res="18372.3" algo="Sum"/><pk mz="221.15218640" i="617.121" sn="18.8596" a="10.0471" fwhm="0.0130982" res="16884.1" algo="Sum"/><pk mz="222.02938772" i="1590.63" sn="48.0616" a="22.231" fwhm="0.0125721" res="17660.5" algo="Sum"/><pk mz="222.86810102" i="9257.22" sn="276.822" a="113.342" fwhm="0.0109383" res="20374.9" algo="Sum"/><pk mz="222.97242601" i="961.23" sn="28.7309" a="13.2107" fwhm="0.012237" res="18221.1" algo="Sum"/><pk mz="222.98878750" i="717.486" sn="21.4455" a="9.02886" fwhm="0.012781" res="17447" algo="Sum"/><pk mz="223.09573534" i="2018.61" sn="60.3357" a="30.5902" fwhm="0.0120338" res="18539.1" algo="Sum"/><pk mz="223.13110001" i="885.314" sn="26.4618" a="13.3661" fwhm="0.0119547" res="18664.8" algo="Sum"/><pk mz="223.16771536" i="714.89" sn="21.3679" a="9.93375" fwhm="0.0118761" res="18791.4" algo="Sum"/><pk mz="224.12861979" i="672.452" sn="19.9175" a="10.6289" fwhm="0.0139264" res="16093.8" algo="Sum"/><pk mz="224.86531483" i="6443.1" sn="188.939" a="80.6476" fwhm="0.0112949" res="19908.6" algo="Sum"/><pk mz="225.03493597" i="13462.5" sn="394.657" a="172.949" fwhm="0.0113262" res="19868.5" algo="Sum"/><pk mz="225.11007533" i="1434.89" sn="42.0644" a="20.8999" fwhm="0.0121211" res="18571.8" algo="Sum"/><pk mz="225.14523884" i="900.598" sn="26.4014" a="13.2545" fwhm="0.0143186" res="15724" algo="Sum"/><pk mz="226.02567610" i="772.04" sn="22.3126" a="8.47953" fwhm="0.0105858" res="21351.9" algo="Sum"/><pk mz="226.04409446" i="2687.09" sn="77.6592" a="41.1585" fwhm="0.0140832" res="16050.6" algo="Sum"/><pk mz="226.18098838" i="777.691" sn="22.3628" a="10.1747" fwhm="0.0111566" res="20273.2" algo="Sum"/><pk mz="226.86271832" i="1444.22" sn="41.0771" a="18.4866" fwhm="0.0116395" res="19490.7" algo="Sum"/><pk mz="226.95179107" i="34292.7" sn="972.362" a="405.377" fwhm="0.0107639" res="21084.5" algo="Sum"/><pk mz="226.98359226" i="695.814" sn="19.7074" a="11.8475" fwhm="0.0159209" res="14257" algo="Sum"/><pk mz="227.08025939" i="1528.11" sn="43.1108" a="27.3539" fwhm="0.015102" res="15036.4" algo="Sum"/><pk mz="227.12578469" i="4458.77" sn="125.56" a="63.7644" fwhm="0.0117539" res="19323.4" algo="Sum"/><pk mz="227.17691323" i="784.488" sn="22.0634" a="14.399" fwhm="0.0137975" res="16465" algo="Sum"/><pk mz="227.23733161" i="540.42" sn="15.182" a="7.39883" fwhm="0.0115685" res="19642.7" algo="Sum"/><pk mz="227.95548029" i="1313.36" sn="36.2875" a="17.4349" fwhm="0.0114869" res="19844.7" algo="Sum"/><pk mz="228.12874583" i="567.839" sn="15.6194" a="10.2877" fwhm="0.0138094" res="16519.8" algo="Sum"/><pk mz="228.26887932" i="1504.24" sn="41.3691" a="17.8295" fwhm="0.0109097" res="20923.4" algo="Sum"/><pk mz="228.81364905" i="706.326" sn="19.2302" a="8.95487" fwhm="0.0113852" res="20097.5" algo="Sum"/><pk mz="228.95652660" i="528.272" sn="14.3171" a="7.16762" fwhm="0.0156601" res="14620.3" algo="Sum"/><pk mz="228.97282254" i="556.757" sn="15.0891" a="7.46663" fwhm="0.0141684" res="16160.8" algo="Sum"/><pk mz="229.05072778" i="931.955" sn="25.2157" a="13.988" fwhm="0.012445" res="18405.1" algo="Sum"/><pk mz="229.11953566" i="551.82" sn="14.9036" a="8.27973" fwhm="0.0168559" res="13592.8" algo="Sum"/><pk mz="229.14317026" i="1313.67" sn="35.4797" a="14.7509" fwhm="0.0112287" res="20406.8" algo="Sum"/><pk mz="229.15445445" i="1618.75" sn="43.7193" a="21.789" fwhm="0.0142108" res="16125.3" algo="Sum"/><pk mz="229.21676045" i="1593.32" sn="43.0325" a="20.9125" fwhm="0.0117909" res="19440.1" algo="Sum"/><pk mz="230.24846753" i="1695.54" sn="45.2383" a="22.0958" fwhm="0.0119697" res="19235.9" algo="Sum"/><pk mz="230.81070528" i="827.391" sn="21.864" a="10.0206" fwhm="0.0115412" res="19998.9" algo="Sum"/><pk mz="230.93857010" i="515.175" sn="13.582" a="9.01086" fwhm="0.0135813" res="17004.2" algo="Sum"/><pk mz="231.12039619" i="657.912" sn="17.3397" a="8.5324" fwhm="0.0141175" res="16371.2" algo="Sum"/><pk mz="231.13557651" i="587.129" sn="15.4742" a="8.88284" fwhm="0.015685" res="14736.1" algo="Sum"/><pk mz="231.17437696" i="536.306" sn="14.1343" a="8.12412" fwhm="0.0120413" res="19198.5" algo="Sum"/><pk mz="232.89689517" i="32860.5" sn="850.822" a="403.031" fwhm="0.0112397" res="20721" algo="Sum"/><pk mz="233.00053545" i="2503.43" sn="64.8134" a="35.2244" fwhm="0.0131788" res="17680" algo="Sum"/><pk mz="233.07867815" i="1648.72" sn="42.6815" a="27.4993" fwhm="0.0131993" res="17658.4" algo="Sum"/><pk mz="233.11413904" i="527.473" sn="13.655" a="9.00041" fwhm="0.0136878" res="17030.7" algo="Sum"/><pk mz="233.15128257" i="2035.48" sn="52.6925" a="28.008" fwhm="0.012136" res="19211.6" algo="Sum"/><pk mz="233.19010308" i="532.828" sn="13.7933" a="8.13063" fwhm="0.0126547" res="18427.1" algo="Sum"/><pk mz="233.90086587" i="818.138" sn="20.9717" a="11.9432" fwhm="0.0113481" res="20611.5" algo="Sum"/><pk mz="234.89420461" i="12609.7" sn="318.354" a="164.722" fwhm="0.0119381" res="19676.1" algo="Sum"/><pk mz="234.98210882" i="1673.54" sn="42.2092" a="23.6493" fwhm="0.0124304" res="18903.8" algo="Sum"/><pk mz="235.05707678" i="753.823" sn="18.9828" a="12.6414" fwhm="0.014076" res="16699.2" algo="Sum"/><pk mz="235.09272067" i="1853.89" sn="46.6489" a="26.162" fwhm="0.0133837" res="17565.5" algo="Sum"/><pk mz="235.13100794" i="866.27" sn="21.7769" a="14.0158" fwhm="0.0121846" res="19297.4" algo="Sum"/><pk mz="235.16922570" i="1399.25" sn="35.1696" a="19.6025" fwhm="0.0121879" res="19295.4" algo="Sum"/><pk mz="235.20523284" i="632.198" sn="15.8857" a="8.99643" fwhm="0.0123981" res="18971" algo="Sum"/><pk mz="236.89270318" i="844.018" sn="20.7495" a="16.3029" fwhm="0.013903" res="17038.9" algo="Sum"/><pk mz="236.99826192" i="1978.44" sn="48.5737" a="27.3958" fwhm="0.011595" res="20439.8" algo="Sum"/><pk mz="237.07814405" i="640.243" sn="15.717" a="12.0705" fwhm="0.0165015" res="14367" algo="Sum"/><pk mz="237.11014583" i="1183.37" sn="29.0499" a="19.312" fwhm="0.0129692" res="18282.5" algo="Sum"/><pk mz="237.14775218" i="2090.43" sn="51.3168" a="29.4148" fwhm="0.0123637" res="19181" algo="Sum"/><pk mz="238.84186390" i="3837.96" sn="93.3923" a="51.102" fwhm="0.0115861" res="20614.5" algo="Sum"/><pk mz="239.06447057" i="1562.67" sn="37.9842" a="20.943" fwhm="0.0131102" res="18235" algo="Sum"/><pk mz="239.08926425" i="13927.9" sn="338.547" a="184.367" fwhm="0.0119787" res="19959.5" algo="Sum"/><pk mz="239.12609931" i="1326.92" sn="32.2537" a="17.0898" fwhm="0.0154509" res="15476.5" algo="Sum"/><pk mz="239.14091380" i="1492.18" sn="36.2706" a="21.4604" fwhm="0.0177347" res="13484.3" algo="Sum"/><pk mz="239.16176899" i="3279.19" sn="79.7077" a="46.8267" fwhm="0.0121832" res="19630.5" algo="Sum"/><pk mz="240.09345304" i="1710.95" sn="41.3542" a="24.8103" fwhm="0.0127076" res="18893.7" algo="Sum"/><pk mz="240.16485544" i="565.348" sn="13.6647" a="8.23154" fwhm="0.0131199" res="18305.3" algo="Sum"/><pk mz="240.23293993" i="722.225" sn="17.4449" a="10.1685" fwhm="0.0138392" res="17358.9" algo="Sum"/><pk mz="240.83899453" i="2855.73" sn="68.7032" a="38.2518" fwhm="0.0123664" res="19475.3" algo="Sum"/><pk mz="240.96731434" i="2741.33" sn="65.9094" a="35.6742" fwhm="0.011601" res="20771.3" algo="Sum"/><pk mz="241.00881174" i="2470.63" sn="59.3981" a="34.6379" fwhm="0.0128971" res="18687" algo="Sum"/><pk mz="241.03037194" i="874.595" sn="21.0267" a="13.2821" fwhm="0.0136457" res="17663.4" algo="Sum"/><pk mz="241.10415827" i="901.133" sn="21.6642" a="19.2132" fwhm="0.0175187" res="13762.7" algo="Sum"/><pk mz="241.14330386" i="1182.29" sn="28.4235" a="13.4484" fwhm="0.0105324" res="22895.3" algo="Sum"/><pk mz="241.15617272" i="1716.38" sn="41.2636" a="26.4043" fwhm="0.0160363" res="15038.1" algo="Sum"/><pk mz="241.17887207" i="754.09" sn="18.1291" a="11.7519" fwhm="0.0154362" res="15624.2" algo="Sum"/><pk mz="241.21604071" i="623.668" sn="14.9936" a="8.9319" fwhm="0.0124743" res="19337.1" algo="Sum"/><pk mz="242.01796542" i="863.091" sn="20.5098" a="15.1316" fwhm="0.0145293" res="16657.2" algo="Sum"/><pk mz="242.28476384" i="555.375" sn="13.0744" a="7.29134" fwhm="0.0120667" res="20078.8" algo="Sum"/><pk mz="242.83649526" i="792.529" sn="18.5498" a="10.1797" fwhm="0.0116311" res="20878.3" algo="Sum"/><pk mz="242.92560076" i="18589.5" sn="434.33" a="245.403" fwhm="0.0119229" res="20374.6" algo="Sum"/><pk mz="243.00996111" i="580.173" sn="13.5196" a="10.1401" fwhm="0.0198913" res="12216.9" algo="Sum"/><pk mz="243.05374829" i="510.116" sn="11.8715" a="11.4436" fwhm="0.0174046" res="13964.9" algo="Sum"/><pk mz="243.09922862" i="4071.21" sn="94.5915" a="57.2181" fwhm="0.0124988" res="19449.7" algo="Sum"/><pk mz="243.11904922" i="911.516" sn="21.1643" a="13.4039" fwhm="0.022435" res="10836.6" algo="Sum"/><pk mz="243.15596486" i="600.927" sn="13.9479" a="8.56949" fwhm="0.0181528" res="13395" algo="Sum"/><pk mz="243.17321413" i="621.707" sn="14.4272" a="9.39006" fwhm="0.0157765" res="15413.6" algo="Sum"/><pk mz="243.21105830" i="644.61" sn="14.943" a="10.3114" fwhm="0.0126336" res="19251.1" algo="Sum"/><pk mz="243.92956069" i="731.85" sn="16.7434" a="13.7622" fwhm="0.0156346" res="15601.9" algo="Sum"/><pk mz="244.07933949" i="605.69" sn="13.8144" a="9.38474" fwhm="0.014171" res="17223.9" algo="Sum"/><pk mz="244.10181141" i="715.472" sn="16.3171" a="12.5746" fwhm="0.015822" res="15428" algo="Sum"/><pk mz="244.92472595" i="1441.27" sn="32.5286" a="21.9695" fwhm="0.0134827" res="18165.9" algo="Sum"/><pk mz="245.04582077" i="1913.75" sn="43.088" a="26.9873" fwhm="0.0130044" res="18843.2" algo="Sum"/><pk mz="245.07860294" i="4175.59" sn="93.9485" a="58.9454" fwhm="0.0129803" res="18880.9" algo="Sum"/><pk mz="245.11316781" i="628.327" sn="14.1371" a="8.53825" fwhm="0.0140928" res="17392.8" algo="Sum"/><pk mz="245.13717618" i="861.379" sn="19.3807" a="13.0963" fwhm="0.0159841" res="15336.3" algo="Sum"/><pk mz="245.14931939" i="824.617" sn="18.5536" a="10.5667" fwhm="0.012534" res="19558.8" algo="Sum"/><pk mz="245.18970627" i="633.021" sn="14.2428" a="10.1236" fwhm="0.0139079" res="17629.5" algo="Sum"/><pk mz="246.08202980" i="686.638" sn="15.2853" a="10.4507" fwhm="0.0127402" res="19315.4" algo="Sum"/><pk mz="247.09290216" i="1245.59" sn="27.4236" a="22.5419" fwhm="0.0137271" res="18000.4" algo="Sum"/><pk mz="247.13062765" i="1320.47" sn="29.0696" a="21.7763" fwhm="0.0137728" res="17943.3" algo="Sum"/><pk mz="247.24200885" i="706.302" sn="15.546" a="12.0127" fwhm="0.0137427" res="17990.8" algo="Sum"/><pk mz="248.87059196" i="12955.8" sn="280.517" a="170.958" fwhm="0.0117538" res="21173.7" algo="Sum"/><pk mz="248.99884994" i="832.363" sn="18.017" a="13.3001" fwhm="0.0148001" res="16824.1" algo="Sum"/><pk mz="249.04626718" i="2067.52" sn="44.7494" a="29.965" fwhm="0.0158097" res="15752.7" algo="Sum"/><pk mz="249.06024477" i="2359.25" sn="51.0599" a="36.8432" fwhm="0.0148869" res="16730.2" algo="Sum"/><pk mz="249.09650476" i="1551.1" sn="33.5695" a="19.4484" fwhm="0.0145676" res="17099.3" algo="Sum"/><pk mz="249.10791170" i="1622.66" sn="35.1183" a="25.0857" fwhm="0.0148668" res="16756" algo="Sum"/><pk mz="249.15675397" i="6811.3" sn="147.413" a="109.632" fwhm="0.0138532" res="17985.6" algo="Sum"/><pk mz="249.18393938" i="2229.5" sn="48.2516" a="33.2597" fwhm="0.0133719" res="18634.9" algo="Sum"/><pk mz="250.04700887" i="508.954" sn="10.8886" a="8.04386" fwhm="0.016289" res="15350.7" algo="Sum"/><pk mz="250.15995746" i="962.319" sn="20.5457" a="18.8919" fwhm="0.019413" res="12886.2" algo="Sum"/><pk mz="250.17955566" i="1083.37" sn="23.125" a="18.5398" fwhm="0.0189784" res="13182.3" algo="Sum"/><pk mz="250.86810154" i="5959.59" sn="126.399" a="82.0595" fwhm="0.0127633" res="19655.4" algo="Sum"/><pk mz="250.92018893" i="1514.68" sn="32.102" a="22.301" fwhm="0.0127106" res="19741" algo="Sum"/><pk mz="250.95615958" i="539.78" sn="11.4315" a="9.84855" fwhm="0.0148867" res="16857.7" algo="Sum"/><pk mz="251.12590769" i="994.325" sn="20.9733" a="17.8523" fwhm="0.0145328" res="17280" algo="Sum"/><pk mz="251.16286565" i="871.757" sn="18.3797" a="14.1991" fwhm="0.0143941" res="17449" algo="Sum"/><pk mz="251.19820837" i="2431.79" sn="51.2293" a="37.7439" fwhm="0.013516" res="18585.3" algo="Sum"/><pk mz="252.15883177" i="658.84" sn="13.727" a="10.9555" fwhm="0.0145712" res="17305.3" algo="Sum"/><pk mz="252.86659522" i="656.718" sn="13.5843" a="9.90293" fwhm="0.0143928" res="17568.9" algo="Sum"/><pk mz="252.91719606" i="904.722" sn="18.6942" a="13.6719" fwhm="0.0133587" res="18932.7" algo="Sum"/><pk mz="252.97104156" i="633.994" sn="13.0948" a="11.2704" fwhm="0.0142209" res="17788.7" algo="Sum"/><pk mz="253.10496487" i="549.847" sn="11.3492" a="10.7803" fwhm="0.0160319" res="15787.6" algo="Sum"/><pk mz="253.14134589" i="2652.18" sn="54.7426" a="48.1657" fwhm="0.0138939" res="18219.6" algo="Sum"/><pk mz="254.14443716" i="608.119" sn="12.4103" a="12.7595" fwhm="0.0167331" res="15188.1" algo="Sum"/><pk mz="254.82248372" i="4353.04" sn="87.8863" a="69.5368" fwhm="0.0147606" res="17263.7" algo="Sum"/><pk mz="255.06257082" i="1356.54" sn="27.3574" a="23.5063" fwhm="0.0130738" res="19509.4" algo="Sum"/><pk mz="255.12102169" i="1134.9" sn="22.8876" a="25.011" fwhm="0.0167647" res="15217.8" algo="Sum"/><pk mz="255.15592688" i="4575.88" sn="92.2817" a="84.4293" fwhm="0.0146279" res="17443.2" algo="Sum"/><pk mz="255.26836543" i="1178.08" sn="23.7547" a="17.2614" fwhm="0.0129472" res="19716.1" algo="Sum"/><pk mz="255.97804766" i="736.307" sn="14.7049" a="11.5785" fwhm="0.0128514" res="19918.4" algo="Sum"/><pk mz="256.15605457" i="1801.3" sn="35.9445" a="32.3424" fwhm="0.0147333" res="17386.2" algo="Sum"/><pk mz="256.26413316" i="1500.47" sn="29.8945" a="22.9554" fwhm="0.0144364" res="17751.2" algo="Sum"/><pk mz="256.29988301" i="9977.17" sn="198.539" a="142.361" fwhm="0.01296" res="19776.2" algo="Sum"/><pk mz="256.82001528" i="5347.54" sn="105.672" a="82.1979" fwhm="0.0137871" res="18627.6" algo="Sum"/><pk mz="256.94109964" i="958.982" sn="18.9406" a="15.4305" fwhm="0.0128254" res="20033.7" algo="Sum"/><pk mz="257.07580266" i="995.358" sn="19.6551" a="19.2854" fwhm="0.0157465" res="16325.9" algo="Sum"/><pk mz="257.11460051" i="522.807" sn="10.3238" a="8.84493" fwhm="0.020853" res="12329.9" algo="Sum"/><pk mz="257.15165627" i="2057.82" sn="40.6354" a="40.5833" fwhm="0.0147446" res="17440.4" algo="Sum"/><pk mz="257.18756228" i="800.861" sn="15.8144" a="13.4793" fwhm="0.0147667" res="17416.8" algo="Sum"/><pk mz="257.22660366" i="526.517" sn="10.3959" a="7.21036" fwhm="0.0144802" res="17764" algo="Sum"/><pk mz="257.24751895" i="1291.33" sn="25.4969" a="20.3293" fwhm="0.0135578" res="18974.1" algo="Sum"/><pk mz="257.30354914" i="1908.4" sn="37.6127" a="27.3737" fwhm="0.0132172" res="19467.4" algo="Sum"/><pk mz="258.27943862" i="2180.17" sn="42.2004" a="32.3304" fwhm="0.0135088" res="19119.4" algo="Sum"/><pk mz="258.81762308" i="2509.04" sn="48.3021" a="39.3633" fwhm="0.0132162" res="19583.4" algo="Sum"/><pk mz="258.89918044" i="4400.52" sn="84.7131" a="62.3874" fwhm="0.0127436" res="20315.9" algo="Sum"/><pk mz="258.98065446" i="1072.44" sn="20.6257" a="16.9425" fwhm="0.0141942" res="18245.6" algo="Sum"/><pk mz="259.02742908" i="642.899" sn="12.3462" a="10.8005" fwhm="0.0147478" res="17563.8" algo="Sum"/><pk mz="259.06140096" i="516.285" sn="9.90633" a="9.55369" fwhm="0.0170815" res="15166.2" algo="Sum"/><pk mz="259.09423476" i="820.376" sn="15.7279" a="13.875" fwhm="0.0126664" res="20455.3" algo="Sum"/><pk mz="259.13038283" i="4005.61" sn="76.7214" a="62.4587" fwhm="0.0133178" res="19457.5" algo="Sum"/><pk mz="259.16715792" i="1277.47" sn="24.4484" a="24.4903" fwhm="0.0165153" res="15692.6" algo="Sum"/><pk mz="259.19101016" i="667.62" sn="12.7722" a="9.66269" fwhm="0.0159993" res="16200.2" algo="Sum"/><pk mz="260.13420260" i="668.148" sn="12.6428" a="12.5929" fwhm="0.0150333" res="17303.8" algo="Sum"/><pk mz="260.81507039" i="542.741" sn="10.2058" a="7.78477" fwhm="0.0146389" res="17816.6" algo="Sum"/><pk mz="260.89781882" i="694.737" sn="13.0423" a="11.0655" fwhm="0.0145947" res="17876.2" algo="Sum"/><pk mz="260.94860730" i="3078.47" sn="57.7386" a="45.8992" fwhm="0.0130064" res="20063" algo="Sum"/><pk mz="261.01246970" i="2738.37" sn="51.3325" a="51.6265" fwhm="0.0168242" res="15514.1" algo="Sum"/><pk mz="261.04333901" i="1843.3" sn="34.5421" a="33.5822" fwhm="0.0171873" res="15188.1" algo="Sum"/><pk mz="261.10965176" i="21962.2" sn="411.224" a="308.732" fwhm="0.012552" res="20802.2" algo="Sum"/><pk mz="261.12956972" i="5627.33" sn="105.376" a="81.5935" fwhm="0.0119793" res="21798.3" algo="Sum"/><pk mz="261.18360019" i="747.605" sn="13.9997" a="11.6882" fwhm="0.0134028" res="19487.2" algo="Sum"/><pk mz="262.11321687" i="3120.99" sn="57.9823" a="48.3438" fwhm="0.013489" res="19431.6" algo="Sum"/><pk mz="262.13224233" i="827.437" sn="15.3723" a="12.732" fwhm="0.0112037" res="23396.8" algo="Sum"/><pk mz="262.91559812" i="1063.31" sn="19.5876" a="16.575" fwhm="0.0132115" res="19900.6" algo="Sum"/><pk mz="262.94609591" i="1074.98" sn="19.8026" a="15.2712" fwhm="0.0126812" res="20735.1" algo="Sum"/><pk mz="263.00911880" i="1042.38" sn="19.1971" a="19.5814" fwhm="0.0154958" res="16972.9" algo="Sum"/><pk mz="263.08778481" i="7375.19" sn="135.825" a="117.754" fwhm="0.0139541" res="18853.8" algo="Sum"/><pk mz="263.12385857" i="1125.32" sn="20.7198" a="22.8506" fwhm="0.0235111" res="11191.5" algo="Sum"/><pk mz="263.16200401" i="1011.63" sn="18.623" a="16.2608" fwhm="0.0143941" res="18282.6" algo="Sum"/><pk mz="263.19809517" i="11203.4" sn="206.23" a="156.53" fwhm="0.0128747" res="20443.1" algo="Sum"/><pk mz="263.23551953" i="1769.87" sn="32.5796" a="28.1701" fwhm="0.014362" res="18328.6" algo="Sum"/><pk mz="264.09182353" i="904.967" sn="16.5478" a="16.259" fwhm="0.015045" res="17553.5" algo="Sum"/><pk mz="264.20139996" i="1862.18" sn="34.0432" a="27.7484" fwhm="0.0134267" res="19677.2" algo="Sum"/><pk mz="264.84971122" i="4732.46" sn="85.9628" a="87.8525" fwhm="0.017446" res="15181.1" algo="Sum"/><pk mz="264.93524853" i="666.801" sn="12.11" a="11.3844" fwhm="0.0151734" res="17460.5" algo="Sum"/><pk mz="264.97259070" i="616.957" sn="11.2047" a="11.8105" fwhm="0.0146395" res="18099.8" algo="Sum"/><pk mz="265.02693168" i="1163.35" sn="21.1274" a="32.7526" fwhm="0.025573" res="10363.6" algo="Sum"/><pk mz="265.10444426" i="741.208" sn="13.4605" a="13.8652" fwhm="0.0216743" res="12231.3" algo="Sum"/><pk mz="265.13533861" i="1291.81" sn="23.4595" a="34.3208" fwhm="0.0229684" res="11543.5" algo="Sum"/><pk mz="265.17756576" i="1253.66" sn="22.7646" a="25.0246" fwhm="0.015196" res="17450.5" algo="Sum"/><pk mz="265.21311562" i="1113.81" sn="20.2252" a="21.2581" fwhm="0.0157594" res="16828.9" algo="Sum"/><pk mz="265.25255682" i="1154.35" sn="20.9613" a="17.43" fwhm="0.0128045" res="20715.6" algo="Sum"/><pk mz="266.17290173" i="3185.47" sn="57.5335" a="53.7691" fwhm="0.0138832" res="19172.4" algo="Sum"/><pk mz="266.84778277" i="4209.08" sn="75.1744" a="68.3046" fwhm="0.0150397" res="17742.9" algo="Sum"/><pk mz="266.89418146" i="1097.96" sn="19.6096" a="18.2268" fwhm="0.0132495" res="20143.7" algo="Sum"/><pk mz="267.05857251" i="593.101" sn="10.574" a="11.1701" fwhm="0.0163167" res="16367.1" algo="Sum"/><pk mz="267.12201625" i="640.172" sn="11.3996" a="14.3952" fwhm="0.0229851" res="11621.5" algo="Sum"/><pk mz="267.15714584" i="1634.69" sn="29.0896" a="26.5085" fwhm="0.0162295" res="16461.2" algo="Sum"/><pk mz="267.17132385" i="1329.28" sn="23.6492" a="18.1236" fwhm="0.0142542" res="18743.3" algo="Sum"/><pk mz="267.19288652" i="618.429" sn="10.9981" a="8.25962" fwhm="0.0183752" res="14540.9" algo="Sum"/><pk mz="267.21037816" i="663.304" sn="11.7929" a="7.83604" fwhm="0.0155054" res="17233.4" algo="Sum"/><pk mz="267.22918417" i="600.862" sn="10.6798" a="9.80099" fwhm="0.0188341" res="14188.6" algo="Sum"/><pk mz="268.84608759" i="1282.65" sn="22.2492" a="20.6944" fwhm="0.0161525" res="16644.2" algo="Sum"/><pk mz="268.89082317" i="822.402" sn="14.2473" a="11.7137" fwhm="0.0120394" res="22334.3" algo="Sum"/><pk mz="269.13593306" i="960.506" sn="16.5532" a="23.272" fwhm="0.0163033" res="16508.1" algo="Sum"/><pk mz="269.17230680" i="707.822" sn="12.1987" a="10.7636" fwhm="0.0190626" res="14120.4" algo="Sum"/><pk mz="269.18667055" i="785.517" sn="13.5377" a="12.9292" fwhm="0.0201157" res="13381.9" algo="Sum"/><pk mz="269.22598060" i="1560.51" sn="26.8924" a="22.7769" fwhm="0.0135997" res="19796.4" algo="Sum"/><pk mz="269.28379678" i="686.067" sn="11.8231" a="11.5334" fwhm="0.0147222" res="18291" algo="Sum"/><pk mz="269.99337121" i="579.367" sn="9.87987" a="9.54429" fwhm="0.0147184" res="18344" algo="Sum"/><pk mz="270.79742822" i="2898.87" sn="49.0182" a="43.017" fwhm="0.0134732" res="20098.9" algo="Sum"/><pk mz="270.85889816" i="528.483" sn="8.93139" a="10.749" fwhm="0.0144545" res="18738.7" algo="Sum"/><pk mz="270.97759094" i="8170.02" sn="138.02" a="118.235" fwhm="0.0127792" res="21204.6" algo="Sum"/><pk mz="271.03949055" i="934.39" sn="15.7851" a="21.326" fwhm="0.0172505" res="15711.9" algo="Sum"/><pk mz="271.09111730" i="696.076" sn="11.758" a="12.6075" fwhm="0.0161805" res="16754.2" algo="Sum"/><pk mz="271.11496208" i="594.101" sn="10.0354" a="8.83848" fwhm="0.02133" res="12710.5" algo="Sum"/><pk mz="271.14795667" i="835.419" sn="14.1117" a="9.57674" fwhm="0.0129887" res="20875.8" algo="Sum"/><pk mz="271.16660565" i="2445.29" sn="41.3053" a="37.9938" fwhm="0.0151107" res="17945.3" algo="Sum"/><pk mz="271.18808409" i="2417.55" sn="40.8368" a="40.5957" fwhm="0.0159805" res="16969.9" algo="Sum"/><pk mz="271.24172341" i="984.535" sn="16.6306" a="16.3087" fwhm="0.014055" res="19298.5" algo="Sum"/><pk mz="271.98025733" i="517.648" sn="8.68038" a="8.862" fwhm="0.0194242" res="14002.1" algo="Sum"/><pk mz="272.24025598" i="523.243" sn="8.76346" a="9.37292" fwhm="0.0217317" res="12527.4" algo="Sum"/><pk mz="272.79457913" i="3844.58" sn="64.0347" a="57.5338" fwhm="0.0132996" res="20511.5" algo="Sum"/><pk mz="272.94475807" i="1320.64" sn="21.9726" a="25.2665" fwhm="0.0165172" res="16524.9" algo="Sum"/><pk mz="273.11019084" i="524.526" sn="8.72421" a="9.91814" fwhm="0.0215705" res="12661.3" algo="Sum"/><pk mz="273.14567162" i="1018.4" sn="16.9386" a="16.1902" fwhm="0.0146911" res="18592.7" algo="Sum"/><pk mz="273.18210434" i="1915.27" sn="31.8582" a="43.3556" fwhm="0.0188209" res="14514.8" algo="Sum"/><pk mz="273.22049419" i="660.401" sn="10.9847" a="11.4872" fwhm="0.0149625" res="18260.3" algo="Sum"/><pk mz="273.25758383" i="585.467" sn="9.73827" a="11.6506" fwhm="0.0162217" res="16845.2" algo="Sum"/><pk mz="274.14176742" i="1073.87" sn="17.758" a="21.2338" fwhm="0.0165196" res="16594.9" algo="Sum"/><pk mz="274.79174839" i="2083.21" sn="34.1064" a="31.4772" fwhm="0.0132231" res="20781.2" algo="Sum"/><pk mz="274.88045883" i="2896.06" sn="47.4143" a="46.3148" fwhm="0.0145031" res="18953.2" algo="Sum"/><pk mz="274.96223908" i="895.787" sn="14.6658" a="23.7776" fwhm="0.023548" res="11676.7" algo="Sum"/><pk mz="275.10597122" i="766.529" sn="12.54" a="17.039" fwhm="0.0190108" res="14471" algo="Sum"/><pk mz="275.12373624" i="563.162" sn="9.20968" a="7.27187" fwhm="0.0152437" res="18048.4" algo="Sum"/><pk mz="275.16089544" i="1167.44" sn="19.0775" a="19.744" fwhm="0.0183661" res="14982" algo="Sum"/><pk mz="275.19946680" i="600.484" sn="9.80687" a="10.8197" fwhm="0.0155137" res="17739.1" algo="Sum"/><pk mz="275.23597391" i="563.944" sn="9.20455" a="8.76646" fwhm="0.0134519" res="20460.7" algo="Sum"/><pk mz="276.87797506" i="1830.35" sn="29.3437" a="26.3737" fwhm="0.0131001" res="21135.5" algo="Sum"/><pk mz="276.92280918" i="2852.08" sn="45.6607" a="46.6573" fwhm="0.0136798" res="20243.2" algo="Sum"/><pk mz="276.98454254" i="1085.92" sn="17.3529" a="19.2222" fwhm="0.0148169" res="18693.8" algo="Sum"/><pk mz="277.01674947" i="701.804" sn="11.2042" a="12.7529" fwhm="0.0184711" res="14997.3" algo="Sum"/><pk mz="277.08356231" i="1371.63" sn="21.8655" a="24.6975" fwhm="0.017644" res="15704.1" algo="Sum"/><pk mz="277.10417580" i="1918.95" sn="30.5799" a="32.9734" fwhm="0.015253" res="18167.2" algo="Sum"/><pk mz="277.14119500" i="842.357" sn="13.4113" a="17.8771" fwhm="0.0181954" res="15231.4" algo="Sum"/><pk mz="277.17870941" i="1375.22" sn="21.8774" a="22.8179" fwhm="0.0144505" res="19181.3" algo="Sum"/><pk mz="277.21440222" i="1662.23" sn="26.4347" a="26.477" fwhm="0.0143957" res="19256.8" algo="Sum"/><pk mz="277.25045760" i="899.078" sn="14.2976" a="16.1498" fwhm="0.0155022" res="17884.6" algo="Sum"/><pk mz="278.24650783" i="1385.38" sn="21.8583" a="22.8845" fwhm="0.0154776" res="17977.3" algo="Sum"/><pk mz="278.89229124" i="1875.32" sn="29.2547" a="29.1189" fwhm="0.0146883" res="18987.3" algo="Sum"/><pk mz="278.92085204" i="1118.96" sn="17.4436" a="19.2032" fwhm="0.0150695" res="18508.9" algo="Sum"/><pk mz="278.98209918" i="519.502" sn="8.08428" a="11.0863" fwhm="0.0164546" res="16954.7" algo="Sum"/><pk mz="279.05818397" i="836.344" sn="13.0084" a="15.634" fwhm="0.0177375" res="15732.7" algo="Sum"/><pk mz="279.08392371" i="1575.4" sn="24.5036" a="27.9234" fwhm="0.0203637" res="13704.9" algo="Sum"/><pk mz="279.10218947" i="975.066" sn="15.1655" a="14.6105" fwhm="0.0169308" res="16484.8" algo="Sum"/><pk mz="279.11815168" i="639.423" sn="9.9437" a="9.48163" fwhm="0.0232579" res="12001" algo="Sum"/><pk mz="279.15776136" i="5017.27" sn="78.0206" a="85.9307" fwhm="0.0150001" res="18610.4" algo="Sum"/><pk mz="279.19281692" i="841.709" sn="13.0909" a="16.0097" fwhm="0.019024" res="14675.9" algo="Sum"/><pk mz="279.22987890" i="2484.33" sn="38.6441" a="42.614" fwhm="0.0140644" res="19853.6" algo="Sum"/><pk mz="280.09064561" i="521.182" sn="8.02175" a="13.5374" fwhm="0.0181881" res="15399.6" algo="Sum"/><pk mz="280.16144629" i="932.868" sn="14.3578" a="20.5755" fwhm="0.0163868" res="17096.8" algo="Sum"/><pk mz="280.26409611" i="582.08" sn="8.95741" a="9.63969" fwhm="0.0154264" res="18167.8" algo="Sum"/><pk mz="280.82614257" i="2502.4" sn="38.1515" a="38.4459" fwhm="0.0128469" res="21859.5" algo="Sum"/><pk mz="280.88890909" i="784.69" sn="11.9623" a="13.1445" fwhm="0.0158883" res="17679" algo="Sum"/><pk mz="280.96216456" i="596.062" sn="9.08466" a="11.5293" fwhm="0.016979" res="16547.6" algo="Sum"/><pk mz="281.15107585" i="2689.3" sn="40.9759" a="55.0356" fwhm="0.0171017" res="16439.9" algo="Sum"/><pk mz="281.17151896" i="1332.1" sn="20.2968" a="20.7888" fwhm="0.0175007" res="16066.3" algo="Sum"/><pk mz="281.18916260" i="1035.74" sn="15.7813" a="12.1625" fwhm="0.0132271" res="21258.5" algo="Sum"/><pk mz="281.20840771" i="3169.21" sn="48.2881" a="49.7478" fwhm="0.0145181" res="19369.6" algo="Sum"/><pk mz="281.24498367" i="934.941" sn="14.245" a="17.7853" fwhm="0.0155635" res="18070.8" algo="Sum"/><pk mz="282.15256397" i="691.954" sn="10.4715" a="16.8177" fwhm="0.0249646" res="11302.1" algo="Sum"/><pk mz="282.20568994" i="1916.75" sn="29.0088" a="35.6845" fwhm="0.0214025" res="13185.6" algo="Sum"/><pk mz="282.27894169" i="4082.29" sn="61.7188" a="64.2161" fwhm="0.0139979" res="20165.8" algo="Sum"/><pk mz="282.82341198" i="2634.72" sn="39.4996" a="39.3762" fwhm="0.0131627" res="21486.8" algo="Sum"/><pk mz="283.03154997" i="969.121" sn="14.5229" a="20.899" fwhm="0.0166737" res="16974.8" algo="Sum"/><pk mz="283.16557958" i="1717.79" sn="25.736" a="30.5481" fwhm="0.0205577" res="13774.2" algo="Sum"/><pk mz="283.20570615" i="1613.14" sn="24.1501" a="32.9717" fwhm="0.0163126" res="17361.1" algo="Sum"/><pk mz="283.26321926" i="1180.93" sn="17.6417" a="18.5269" fwhm="0.0152419" res="18584.5" algo="Sum"/><pk mz="283.28323475" i="975.787" sn="14.5646" a="11.1393" fwhm="0.0132762" res="21337.7" algo="Sum"/><pk mz="283.29855562" i="1231.46" sn="18.3714" a="21.5329" fwhm="0.0169225" res="16740.9" algo="Sum"/><pk mz="284.29519040" i="2178.91" sn="32.0915" a="35.7836" fwhm="0.0148777" res="19108.8" algo="Sum"/><pk mz="284.33121830" i="3624.04" sn="53.3377" a="54.8512" fwhm="0.0139328" res="20407.4" algo="Sum"/><pk mz="284.82131065" i="906.34" sn="13.2907" a="14.6269" fwhm="0.0161888" res="17593.7" algo="Sum"/><pk mz="284.90980545" i="2334.87" sn="34.2231" a="37.1499" fwhm="0.0133306" res="21372.6" algo="Sum"/><pk mz="284.99360391" i="1390.89" sn="20.3242" a="25.1959" fwhm="0.014915" res="19107.8" algo="Sum"/><pk mz="285.07115214" i="1506.4" sn="21.9535" a="27.1528" fwhm="0.0146918" res="19403.4" algo="Sum"/><pk mz="285.13103049" i="1861.73" sn="27.0828" a="34.9899" fwhm="0.0184882" res="15422.3" algo="Sum"/><pk mz="285.16481140" i="2613.13" sn="37.9918" a="53.3147" fwhm="0.0231307" res="12328.4" algo="Sum"/><pk mz="285.22074489" i="2663.89" sn="38.7239" a="45.4886" fwhm="0.0146443" res="19476.6" algo="Sum"/><pk mz="285.27894652" i="1013.45" sn="14.7302" a="20.627" fwhm="0.0184884" res="15430.2" algo="Sum"/><pk mz="285.33475498" i="777.086" sn="11.2936" a="11.9266" fwhm="0.0141616" res="20148.5" algo="Sum"/><pk mz="285.98868206" i="742.187" sn="10.6788" a="16.0098" fwhm="0.0190017" res="15050.7" algo="Sum"/><pk mz="286.16738527" i="621.359" sn="8.9159" a="13.9834" fwhm="0.022584" res="12671.2" algo="Sum"/><pk mz="286.22447780" i="699.731" sn="10.0395" a="12.6343" fwhm="0.0149111" res="19195.4" algo="Sum"/><pk mz="286.31012749" i="579.656" sn="8.31648" a="10.2404" fwhm="0.0158907" res="18017.5" algo="Sum"/><pk mz="286.77133169" i="1191.49" sn="16.9858" a="19.024" fwhm="0.0144425" res="19856" algo="Sum"/><pk mz="286.90756977" i="756.558" sn="10.7392" a="13.4449" fwhm="0.0153059" res="18744.9" algo="Sum"/><pk mz="286.95167279" i="4177.47" sn="59.248" a="69.3756" fwhm="0.0144399" res="19872.1" algo="Sum"/><pk mz="287.01041246" i="788.073" sn="11.1734" a="18.7617" fwhm="0.0206826" res="13876.9" algo="Sum"/><pk mz="287.05676238" i="579.816" sn="8.2207" a="13.636" fwhm="0.0222532" res="12899.6" algo="Sum"/><pk mz="287.09778973" i="556.775" sn="7.89329" a="17.4629" fwhm="0.0352319" res="8148.8" algo="Sum"/><pk mz="287.12666507" i="586.998" sn="8.32175" a="10.5878" fwhm="0.0210867" res="13616.5" algo="Sum"/><pk mz="287.16090618" i="1100.43" sn="15.5995" a="20.039" fwhm="0.0205811" res="13952.6" algo="Sum"/><pk mz="287.19800583" i="1381.03" sn="19.5763" a="26.9609" fwhm="0.0162693" res="17652.8" algo="Sum"/><pk mz="287.23647281" i="4103.52" sn="58.1674" a="67.8704" fwhm="0.0147338" res="19495.1" algo="Sum"/><pk mz="288.21608639" i="556.628" sn="7.81816" a="8.98741" fwhm="0.0236164" res="12204.1" algo="Sum"/><pk mz="288.23975682" i="978.816" sn="13.748" a="18.5544" fwhm="0.0160182" res="17994.5" algo="Sum"/><pk mz="288.28939085" i="927.115" sn="13.0219" a="16.7426" fwhm="0.0150719" res="19127.6" algo="Sum"/><pk mz="288.76876111" i="1832.89" sn="25.5975" a="27.948" fwhm="0.0138905" res="20788.9" algo="Sum"/><pk mz="288.92130843" i="3514.67" sn="49.0508" a="57.5311" fwhm="0.0144555" res="19986.9" algo="Sum"/><pk mz="289.16147794" i="1008.29" sn="14.0657" a="11.5126" fwhm="0.0134131" res="21558.1" algo="Sum"/><pk mz="289.17766829" i="1543.27" sn="21.5289" a="32.0952" fwhm="0.0213955" res="13515.8" algo="Sum"/><pk mz="289.21541284" i="1075.87" sn="15.0086" a="18.5398" fwhm="0.0156629" res="18465" algo="Sum"/><pk mz="289.25170563" i="1488.01" sn="20.7575" a="26.146" fwhm="0.0154672" res="18701" algo="Sum"/><pk mz="290.76577045" i="1015.96" sn="14.065" a="16.9872" fwhm="0.0139369" res="20863" algo="Sum"/><pk mz="290.85502521" i="2002.01" sn="27.7127" a="31.5573" fwhm="0.0143691" res="20241.8" algo="Sum"/><pk mz="290.94111721" i="898.257" sn="12.4337" a="18.485" fwhm="0.0256618" res="11337.5" algo="Sum"/><pk mz="291.11996516" i="860.781" sn="11.9072" a="19.0413" fwhm="0.0173111" res="16816.9" algo="Sum"/><pk mz="291.15741498" i="961.703" sn="13.3036" a="18.809" fwhm="0.0180044" res="16171.5" algo="Sum"/><pk mz="291.19497017" i="4466.55" sn="61.7873" a="74.7558" fwhm="0.0151421" res="19230.8" algo="Sum"/><pk mz="291.22985765" i="1734.78" sn="23.9978" a="29.7024" fwhm="0.0153058" res="19027.5" algo="Sum"/><pk mz="291.26594660" i="1852.05" sn="25.62" a="30.1454" fwhm="0.0143793" res="20255.9" algo="Sum"/><pk mz="292.19816125" i="965.338" sn="13.2718" a="17.6667" fwhm="0.0152722" res="19132.7" algo="Sum"/><pk mz="292.85242748" i="1434.18" sn="19.6221" a="22.9552" fwhm="0.0149182" res="19630.5" algo="Sum"/><pk mz="292.89646890" i="881.508" sn="12.0606" a="17.9301" fwhm="0.0183969" res="15921" algo="Sum"/><pk mz="292.93980736" i="710.395" sn="9.7193" a="19.4053" fwhm="0.0246033" res="11906.5" algo="Sum"/><pk mz="293.02076245" i="535.188" sn="7.31418" a="11.4388" fwhm="0.0177224" res="16533.9" algo="Sum"/><pk mz="293.09766261" i="19396.1" sn="264.594" a="306.04" fwhm="0.0141819" res="20667.1" algo="Sum"/><pk mz="293.13539936" i="712.35" sn="9.70913" a="17.2629" fwhm="0.0202427" res="14481" algo="Sum"/><pk mz="293.17324054" i="1492.18" sn="20.3203" a="36.555" fwhm="0.0275995" res="10622.4" algo="Sum"/><pk mz="293.20841812" i="1909.26" sn="25.9836" a="34.7879" fwhm="0.0164248" res="17851.5" algo="Sum"/><pk mz="293.24524661" i="1879.69" sn="25.5723" a="32.0592" fwhm="0.0154606" res="18967.2" algo="Sum"/><pk mz="294.10086395" i="2363.37" sn="31.8982" a="41.6423" fwhm="0.0150167" res="19584.9" algo="Sum"/><pk mz="294.21128688" i="514.728" sn="6.94514" a="11.7876" fwhm="0.0233292" res="12611.3" algo="Sum"/><pk mz="294.86625849" i="1115.7" sn="14.9504" a="18.174" fwhm="0.0153987" res="19148.8" algo="Sum"/><pk mz="294.93858275" i="2461.52" sn="32.9113" a="42.222" fwhm="0.0151817" res="19427.2" algo="Sum"/><pk mz="295.10091247" i="974.546" sn="12.9782" a="20.2753" fwhm="0.021175" res="13936.3" algo="Sum"/><pk mz="295.13053182" i="549.698" sn="7.32153" a="9.98317" fwhm="0.0230264" res="12817.1" algo="Sum"/><pk mz="295.16484985" i="991.497" sn="13.2033" a="11.7607" fwhm="0.0135518" res="21780.5" algo="Sum"/><pk mz="295.18826536" i="3689.43" sn="49.1351" a="70.652" fwhm="0.0175279" res="16841" algo="Sum"/><pk mz="295.22411628" i="5156.84" sn="68.6813" a="89.9513" fwhm="0.0150047" res="19675.4" algo="Sum"/><pk mz="295.26065868" i="656.018" sn="8.73722" a="11.6065" fwhm="0.0150384" res="19633.8" algo="Sum"/><pk mz="296.15206899" i="935.246" sn="12.3506" a="19.293" fwhm="0.0172589" res="17159.3" algo="Sum"/><pk mz="296.19315339" i="722.822" sn="9.54467" a="13.9718" fwhm="0.0222098" res="13336.2" algo="Sum"/><pk mz="296.22027560" i="3955.84" sn="52.2375" a="77.6428" fwhm="0.0171387" res="17283.7" algo="Sum"/><pk mz="296.79992635" i="792.152" sn="10.3594" a="14.6126" fwhm="0.0149733" res="19822" algo="Sum"/><pk mz="297.12688394" i="933.354" sn="12.1663" a="16.8909" fwhm="0.0223199" res="13312.2" algo="Sum"/><pk mz="297.14667846" i="887.409" sn="11.568" a="12.6325" fwhm="0.0197724" res="15028.4" algo="Sum"/><pk mz="297.16785801" i="1357.9" sn="17.7033" a="21.9443" fwhm="0.0200778" res="14800.8" algo="Sum"/><pk mz="297.17952372" i="1330.42" sn="17.3451" a="22.4559" fwhm="0.0168851" res="17600.1" algo="Sum"/><pk mz="297.22275508" i="1369.9" sn="17.8594" a="30.1936" fwhm="0.0230539" res="12892.5" algo="Sum"/><pk mz="297.23657146" i="1009.99" sn="13.1672" a="16.2706" fwhm="0.0148754" res="19981.8" algo="Sum"/><pk mz="297.31560773" i="701.55" sn="9.14506" a="12.6422" fwhm="0.0157692" res="18854.2" algo="Sum"/><pk mz="298.17798826" i="645.852" sn="8.36142" a="18.7192" fwhm="0.0250883" res="11885.1" algo="Sum"/><pk mz="298.34660111" i="2551.81" sn="33.029" a="41.3956" fwhm="0.0147661" res="20204.9" algo="Sum"/><pk mz="298.79720309" i="838.352" sn="10.7745" a="14.879" fwhm="0.0148984" res="20055.7" algo="Sum"/><pk mz="299.11022150" i="1827.91" sn="23.4661" a="34.0132" fwhm="0.0178029" res="16801.2" algo="Sum"/><pk mz="299.13915227" i="2677.53" sn="34.3731" a="42.5266" fwhm="0.0174907" res="17102.8" algo="Sum"/><pk mz="299.16141938" i="4998.45" sn="64.1684" a="95.3497" fwhm="0.0163373" res="18311.5" algo="Sum"/><pk mz="299.19755028" i="4311.57" sn="55.3464" a="81.0552" fwhm="0.0161984" res="18470.8" algo="Sum"/><pk mz="299.23582672" i="596.346" sn="7.65512" a="10.7851" fwhm="0.0207836" res="14397.7" algo="Sum"/><pk mz="299.35043529" i="564.139" sn="7.23894" a="9.61997" fwhm="0.0150342" res="19911.2" algo="Sum"/><pk mz="300.00437365" i="600.373" sn="7.68168" a="10.5874" fwhm="0.014566" res="20596.2" algo="Sum"/><pk mz="300.14327155" i="520.276" sn="6.65317" a="9.56452" fwhm="0.0216548" res="13860.4" algo="Sum"/><pk mz="300.16424682" i="1064.55" sn="13.6107" a="20.2364" fwhm="0.0178507" res="16815.3" algo="Sum"/><pk mz="300.20072801" i="981.006" sn="12.5357" a="19.9878" fwhm="0.0181289" res="16559.2" algo="Sum"/><pk mz="300.88389963" i="1634.44" sn="20.7026" a="29.256" fwhm="0.0154131" res="19521.3" algo="Sum"/><pk mz="300.97275001" i="897.323" sn="11.3659" a="13.1773" fwhm="0.0177105" res="16994" algo="Sum"/><pk mz="300.98430739" i="1025.25" sn="12.9864" a="23.1077" fwhm="0.0244962" res="12287" algo="Sum"/><pk mz="301.04158168" i="578.247" sn="7.32414" a="11.561" fwhm="0.0203093" res="14822.9" algo="Sum"/><pk mz="301.07009297" i="564.576" sn="7.15099" a="17.4355" fwhm="0.036192" res="8318.68" algo="Sum"/><pk mz="301.14126709" i="326859" sn="4131.49" a="4050.71" fwhm="0.0111933" res="26903.8" algo="Sum"/><pk mz="301.21222700" i="8479.46" sn="106.927" a="164.743" fwhm="0.0171143" res="17600" algo="Sum"/><pk mz="301.25077089" i="544.858" sn="6.86168" a="10.4813" fwhm="0.0226817" res="13281.6" algo="Sum"/><pk mz="302.14416130" i="51930.1" sn="645.61" a="801.483" fwhm="0.0140353" res="21527.5" algo="Sum"/><pk mz="302.21559522" i="2322.92" sn="28.8407" a="40.8323" fwhm="0.0159808" res="18911.2" algo="Sum"/><pk mz="302.24498158" i="2494.01" sn="30.9629" a="45.0365" fwhm="0.0156694" res="19288.9" algo="Sum"/><pk mz="302.88129031" i="725.512" sn="8.9599" a="12.4099" fwhm="0.0147904" res="20478.2" algo="Sum"/><pk mz="302.92655641" i="653.583" sn="8.05979" a="15.8722" fwhm="0.0248201" res="12204.9" algo="Sum"/><pk mz="302.97062047" i="719.963" sn="8.86576" a="13.6173" fwhm="0.021275" res="14240.7" algo="Sum"/><pk mz="303.06203982" i="643.422" sn="7.90049" a="18.1201" fwhm="0.0197951" res="15310" algo="Sum"/><pk mz="303.14684389" i="6861.44" sn="84.1326" a="128.814" fwhm="0.0168514" res="17989.4" algo="Sum"/><pk mz="303.19287444" i="3401.86" sn="41.7155" a="61.5679" fwhm="0.0159506" res="19008.2" algo="Sum"/><pk mz="303.22956009" i="9018.13" sn="110.588" a="168.053" fwhm="0.0158969" res="19074.8" algo="Sum"/><pk mz="303.26078563" i="615.76" sn="7.55132" a="8.91031" fwhm="0.0141374" res="21451" algo="Sum"/><pk mz="304.15017216" i="845.258" sn="10.2665" a="19.491" fwhm="0.0199007" res="15283.4" algo="Sum"/><pk mz="304.19798017" i="741.759" sn="9.00926" a="17.6875" fwhm="0.021128" res="14397.9" algo="Sum"/><pk mz="304.23272441" i="2094.95" sn="25.4449" a="37.6923" fwhm="0.0173687" res="17516.2" algo="Sum"/><pk mz="304.26093805" i="8122" sn="98.6482" a="134.847" fwhm="0.0147914" res="20570.1" algo="Sum"/><pk mz="304.29964798" i="1406.18" sn="17.0792" a="28.4967" fwhm="0.017068" res="17828.7" algo="Sum"/><pk mz="304.89524793" i="1399.79" sn="16.8401" a="24.75" fwhm="0.0158263" res="19265.1" algo="Sum"/><pk mz="305.15704473" i="3050.3" sn="36.6578" a="64.9537" fwhm="0.0246217" res="12393.8" algo="Sum"/><pk mz="305.20942000" i="1517.36" sn="18.2352" a="27.4111" fwhm="0.0184495" res="16543" algo="Sum"/><pk mz="305.24564420" i="11105.6" sn="133.459" a="217.043" fwhm="0.0159043" res="19192.6" algo="Sum"/><pk mz="305.27878187" i="1620.43" sn="19.4726" a="22.9496" fwhm="0.0135106" res="22595.5" algo="Sum"/><pk mz="306.16115517" i="512.222" sn="6.09096" a="14.3555" fwhm="0.0233987" res="13084.5" algo="Sum"/><pk mz="306.24880608" i="2471.16" sn="29.3854" a="40.2184" fwhm="0.0152217" res="20119.2" algo="Sum"/><pk mz="306.27723342" i="2043.41" sn="24.2988" a="41.3322" fwhm="0.0187004" res="16378.1" algo="Sum"/><pk mz="306.82883476" i="616.146" sn="7.26698" a="11.9505" fwhm="0.0166899" res="18384.1" algo="Sum"/><pk mz="306.92321365" i="519.817" sn="6.12872" a="14.263" fwhm="0.0307921" res="9967.6" algo="Sum"/><pk mz="306.95709039" i="921.05" sn="10.8593" a="21.4124" fwhm="0.0191079" res="16064.4" algo="Sum"/><pk mz="307.05283488" i="645.116" sn="7.60243" a="12.3386" fwhm="0.0164198" res="18700.1" algo="Sum"/><pk mz="307.11479364" i="568.041" sn="6.69276" a="10.5534" fwhm="0.0262059" res="11719.3" algo="Sum"/><pk mz="307.16469286" i="832.497" sn="9.80863" a="14.0039" fwhm="0.0253155" res="12133.5" algo="Sum"/><pk mz="307.20186797" i="1962.13" sn="23.1182" a="45.2993" fwhm="0.0227459" res="13505.8" algo="Sum"/><pk mz="307.22426362" i="1662.29" sn="19.5854" a="26.4929" fwhm="0.0184371" res="16663.3" algo="Sum"/><pk mz="307.26067798" i="3658.03" sn="43.0996" a="70.6653" fwhm="0.0162922" res="18859.4" algo="Sum"/><pk mz="308.26381580" i="806.843" sn="9.45393" a="15.1556" fwhm="0.0172336" res="17887.4" algo="Sum"/><pk mz="308.82666520" i="530.205" sn="6.16829" a="8.84378" fwhm="0.0139802" res="22090.2" algo="Sum"/><pk mz="308.87776963" i="1217.5" sn="14.1641" a="24.0055" fwhm="0.0167384" res="18453.3" algo="Sum"/><pk mz="308.95395579" i="1242.94" sn="14.4593" a="23.6878" fwhm="0.0150794" res="20488.5" algo="Sum"/><pk mz="309.13187793" i="617.927" sn="7.18459" a="11.5382" fwhm="0.0226913" res="13623.4" algo="Sum"/><pk mz="309.20388746" i="20586" sn="239.352" a="435.429" fwhm="0.016754" res="18455.5" algo="Sum"/><pk mz="309.27634118" i="1639.22" sn="19.0559" a="30.3656" fwhm="0.0162652" res="19014.7" algo="Sum"/><pk mz="310.20745453" i="3892.65" sn="44.8631" a="82.2863" fwhm="0.0188461" res="16460.1" algo="Sum"/><pk mz="310.31007062" i="1440.34" sn="16.5755" a="26.3471" fwhm="0.016932" res="18326.9" algo="Sum"/><pk mz="310.87524375" i="1068.57" sn="12.2548" a="19.4088" fwhm="0.0168501" res="18449.5" algo="Sum"/><pk mz="310.91272610" i="1730.52" sn="19.8463" a="32.8956" fwhm="0.016161" res="19238.4" algo="Sum"/><pk mz="311.00862337" i="510.808" sn="5.85855" a="11.6143" fwhm="0.0167948" res="18518.2" algo="Sum"/><pk mz="311.12588284" i="619.565" sn="7.09441" a="11.598" fwhm="0.0219061" res="14202.7" algo="Sum"/><pk mz="311.16056360" i="1085.81" sn="12.4278" a="25.174" fwhm="0.0278029" res="11191.7" algo="Sum"/><pk mz="311.19877418" i="2251.91" sn="25.7649" a="48.3599" fwhm="0.0231197" res="13460.3" algo="Sum"/><pk mz="311.21958259" i="2366.05" sn="27.0714" a="42.873" fwhm="0.0245303" res="12687.2" algo="Sum"/><pk mz="311.29499176" i="606.855" sn="6.94228" a="11.5957" fwhm="0.0182238" res="17081.8" algo="Sum"/><pk mz="311.33020887" i="1055.56" sn="12.076" a="23.2528" fwhm="0.0165544" res="18806.5" algo="Sum"/><pk mz="312.04073580" i="539.824" sn="6.13957" a="9.8014" fwhm="0.0152784" res="20423.7" algo="Sum"/><pk mz="312.19495872" i="1252.43" sn="14.2411" a="28.0951" fwhm="0.0204421" res="15272.1" algo="Sum"/><pk mz="312.22018989" i="554.054" sn="6.29998" a="6.9787" fwhm="0.0139378" res="22400.9" algo="Sum"/><pk mz="312.23424567" i="522.966" sn="5.94607" a="10.5062" fwhm="0.0229089" res="13629.4" algo="Sum"/><pk mz="312.32744955" i="689.998" sn="7.8433" a="14.0155" fwhm="0.0187269" res="16678" algo="Sum"/><pk mz="312.36239068" i="843.963" sn="9.59292" a="14.6496" fwhm="0.015473" res="20187.5" algo="Sum"/><pk mz="312.78122089" i="896.917" sn="10.1583" a="18.033" fwhm="0.0176476" res="17723.7" algo="Sum"/><pk mz="313.17653788" i="1866.83" sn="20.9666" a="37.3304" fwhm="0.0259377" res="12074.2" algo="Sum"/><pk mz="313.21330750" i="4011.37" sn="45.0576" a="78.6028" fwhm="0.0167151" res="18738.3" algo="Sum"/><pk mz="313.24926725" i="666.139" sn="7.48269" a="13.1841" fwhm="0.0233114" res="13437.6" algo="Sum"/><pk mz="314.23074690" i="1293.29" sn="14.4416" a="29.4907" fwhm="0.0242064" res="12981.3" algo="Sum"/><pk mz="314.77860743" i="1602.99" sn="17.7475" a="26.7085" fwhm="0.0143249" res="21974.3" algo="Sum"/><pk mz="315.00364789" i="585.531" sn="6.46465" a="12.599" fwhm="0.0169109" res="18627.2" algo="Sum"/><pk mz="315.07951721" i="19196" sn="211.931" a="329.722" fwhm="0.0153854" res="20479.1" algo="Sum"/><pk mz="315.13560817" i="1523.63" sn="16.824" a="32.4152" fwhm="0.0222218" res="14181.4" algo="Sum"/><pk mz="315.15796794" i="1607.48" sn="17.7528" a="28.2868" fwhm="0.0254409" res="12387.8" algo="Sum"/><pk mz="315.19287052" i="68476.1" sn="756.343" a="1107.56" fwhm="0.0145158" res="21713.8" algo="Sum"/><pk mz="315.22816938" i="3505.22" sn="38.7201" a="62.7401" fwhm="0.0202067" res="15600.2" algo="Sum"/><pk mz="316.08264627" i="2401.48" sn="26.2896" a="41.8063" fwhm="0.0162991" res="19392.6" algo="Sum"/><pk mz="316.11132115" i="2009.72" sn="22.0008" a="35.583" fwhm="0.0166022" res="19040.4" algo="Sum"/><pk mz="316.13713119" i="690.036" sn="7.55396" a="14.1581" fwhm="0.0271956" res="11624.6" algo="Sum"/><pk mz="316.19617674" i="13440.1" sn="147.131" a="232.094" fwhm="0.0154167" res="20509.9" algo="Sum"/><pk mz="316.24597151" i="1308.79" sn="14.3276" a="25.6875" fwhm="0.0233802" res="13526.2" algo="Sum"/><pk mz="316.77631225" i="978.673" sn="10.6388" a="19.4595" fwhm="0.0150886" res="20994.4" algo="Sum"/><pk mz="316.85714685" i="523.761" sn="5.69274" a="10.5731" fwhm="0.016549" res="19146.6" algo="Sum"/><pk mz="316.94055677" i="568.129" sn="6.17448" a="16.3985" fwhm="0.0321921" res="9845.3" algo="Sum"/><pk mz="316.98570879" i="1218.31" sn="13.2409" a="25.6302" fwhm="0.0169979" res="18648.5" algo="Sum"/><pk mz="317.11476819" i="41650.2" sn="452.652" a="704.097" fwhm="0.0149578" res="21200.6" algo="Sum"/><pk mz="317.17424214" i="2110.64" sn="22.938" a="43.1992" fwhm="0.0244073" res="12995" algo="Sum"/><pk mz="317.20500689" i="3030.37" sn="32.9295" a="81.9415" fwhm="0.0334515" res="9482.54" algo="Sum"/><pk mz="317.24531319" i="2309.29" sn="25.0943" a="46.2022" fwhm="0.0177389" res="17884.2" algo="Sum"/><pk mz="317.28145050" i="570.751" sn="6.19896" a="11.4405" fwhm="0.0186566" res="17006.3" algo="Sum"/><pk mz="318.11806633" i="7423.78" sn="80.1997" a="131.116" fwhm="0.0155063" res="20515.5" algo="Sum"/><pk mz="318.16609428" i="1316.74" sn="14.2245" a="28.6446" fwhm="0.0194331" res="16372.4" algo="Sum"/><pk mz="318.21467533" i="773.539" sn="8.35269" a="20.7558" fwhm="0.0317876" res="10010.7" algo="Sum"/><pk mz="318.24465710" i="862.536" sn="9.30882" a="19.5938" fwhm="0.0216386" res="14707.3" algo="Sum"/><pk mz="318.90794287" i="641.679" sn="6.87365" a="15.8705" fwhm="0.0194924" res="16360.6" algo="Sum"/><pk mz="318.96989936" i="1247.37" sn="13.3618" a="34.7053" fwhm="0.0238528" res="13372.4" algo="Sum"/><pk mz="319.03915802" i="954.302" sn="10.2225" a="20.6553" fwhm="0.0170883" res="18670.1" algo="Sum"/><pk mz="319.11417489" i="3802.66" sn="40.6969" a="79.7487" fwhm="0.0187602" res="17010.1" algo="Sum"/><pk mz="319.15156923" i="2327.02" sn="24.8787" a="62.5776" fwhm="0.0259857" res="12281.8" algo="Sum"/><pk mz="319.19470736" i="1029" sn="10.995" a="21.8951" fwhm="0.0317084" res="10066.6" algo="Sum"/><pk mz="319.22546263" i="4234.91" sn="45.2045" a="81.3318" fwhm="0.0168827" res="18908.5" algo="Sum"/><pk mz="319.26047942" i="2209.9" sn="23.5644" a="40.175" fwhm="0.016296" res="19591.3" algo="Sum"/><pk mz="319.29702722" i="2158.53" sn="22.9918" a="39.7009" fwhm="0.016281" res="19611.7" algo="Sum"/><pk mz="320.11859030" i="736.942" sn="7.8037" a="15.3891" fwhm="0.0253237" res="12641.1" algo="Sum"/><pk mz="320.15592172" i="526.319" sn="5.57006" a="15.3145" fwhm="0.0241527" res="13255.5" algo="Sum"/><pk mz="320.23183918" i="1680.03" sn="17.7594" a="36.024" fwhm="0.0184917" res="17317.6" algo="Sum"/><pk mz="320.25991851" i="671.244" sn="7.09479" a="13.2825" fwhm="0.025688" res="12467.3" algo="Sum"/><pk mz="320.29917191" i="655.696" sn="6.93007" a="11.4261" fwhm="0.0155048" res="20658" algo="Sum"/><pk mz="320.96556406" i="808.9" sn="8.51729" a="21.8588" fwhm="0.0219024" res="14654.3" algo="Sum"/><pk mz="321.13036710" i="1640.58" sn="17.2119" a="40.248" fwhm="0.0207708" res="15460.7" algo="Sum"/><pk mz="321.18098602" i="2517" sn="26.4074" a="50.3756" fwhm="0.024596" res="13058.2" algo="Sum"/><pk mz="321.21016730" i="2254.82" sn="23.657" a="46.7885" fwhm="0.0268242" res="11974.6" algo="Sum"/><pk mz="321.23925151" i="4003.71" sn="42.0059" a="85.6583" fwhm="0.0208372" res="15416.6" algo="Sum"/><pk mz="321.27565031" i="1055.32" sn="11.0712" a="21.0755" fwhm="0.0184545" res="17409.1" algo="Sum"/><pk mz="321.31525883" i="1243.33" sn="13.0436" a="24.0929" fwhm="0.0171358" res="18751.2" algo="Sum"/><pk mz="322.18526763" i="714.049" sn="7.43102" a="13.7015" fwhm="0.0272434" res="11826.2" algo="Sum"/><pk mz="322.21461567" i="534.192" sn="5.5594" a="8.16016" fwhm="0.0212386" res="15171.2" algo="Sum"/><pk mz="322.24209908" i="1026.36" sn="10.6824" a="27.9966" fwhm="0.0243549" res="13231.1" algo="Sum"/><pk mz="322.81085146" i="1331.71" sn="13.7956" a="25.4119" fwhm="0.0156562" res="20618.7" algo="Sum"/><pk mz="322.93006106" i="668.584" sn="6.90514" a="17.9375" fwhm="0.0232178" res="13908.7" algo="Sum"/><pk mz="323.16362586" i="786.897" sn="8.12611" a="17.4174" fwhm="0.021712" res="14884.1" algo="Sum"/><pk mz="323.19777977" i="6070.4" sn="62.6876" a="130.057" fwhm="0.0180006" res="17954.8" algo="Sum"/><pk mz="323.25441096" i="1983.52" sn="20.4831" a="38.5411" fwhm="0.0219695" res="14713.8" algo="Sum"/><pk mz="323.29149318" i="821.12" sn="8.48" a="17.5507" fwhm="0.0188025" res="17194.1" algo="Sum"/><pk mz="324.20157200" i="1596.72" sn="16.3287" a="32.7248" fwhm="0.0181591" res="17853.4" algo="Sum"/><pk mz="324.22620951" i="593.517" sn="6.07041" a="13.1477" fwhm="0.0198366" res="16344.8" algo="Sum"/><pk mz="324.80787840" i="1663.5" sn="16.8961" a="29.8049" fwhm="0.0164499" res="19745.3" algo="Sum"/><pk mz="324.85222480" i="859.122" sn="8.72541" a="17.7088" fwhm="0.0173261" res="18749.3" algo="Sum"/><pk mz="324.92735049" i="686.444" sn="6.97075" a="15.0309" fwhm="0.0185488" res="17517.5" algo="Sum"/><pk mz="325.17721944" i="3236.87" sn="32.8413" a="64.7137" fwhm="0.021474" res="15142.9" algo="Sum"/><pk mz="325.21284227" i="29176.6" sn="296.026" a="568.232" fwhm="0.015987" res="20342.3" algo="Sum"/><pk mz="325.27008684" i="1024.42" sn="10.3938" a="20.6643" fwhm="0.0229543" res="14170.3" algo="Sum"/><pk mz="325.34600235" i="738.625" sn="7.49373" a="13.9019" fwhm="0.0167553" res="19417.5" algo="Sum"/><pk mz="326.13289863" i="515.476" sn="5.207" a="12.0351" fwhm="0.0232997" res="13997.3" algo="Sum"/><pk mz="326.18126550" i="731.273" sn="7.38684" a="17.93" fwhm="0.0255439" res="12769.5" algo="Sum"/><pk mz="326.21615394" i="6360.16" sn="64.2462" a="128.491" fwhm="0.0163456" res="19957.4" algo="Sum"/><pk mz="326.80614677" i="866.211" sn="8.72071" a="15.7866" fwhm="0.0209741" res="15581.4" algo="Sum"/><pk mz="326.84953719" i="836.206" sn="8.41833" a="16.0672" fwhm="0.0175109" res="18665.4" algo="Sum"/><pk mz="326.88684237" i="667.966" sn="6.724" a="12.7947" fwhm="0.0165649" res="19733.7" algo="Sum"/><pk mz="327.01501615" i="2137.14" sn="21.5049" a="36.8274" fwhm="0.015346" res="21309.4" algo="Sum"/><pk mz="327.05130068" i="813.295" sn="8.18358" a="14.8976" fwhm="0.0165727" res="19734.3" algo="Sum"/><pk mz="327.19561938" i="11518.5" sn="115.888" a="240.065" fwhm="0.0177479" res="18435.7" algo="Sum"/><pk mz="327.22885265" i="63868.9" sn="642.596" a="1102.75" fwhm="0.0149526" res="21884.5" algo="Sum"/><pk mz="328.19884573" i="2375.19" sn="23.7333" a="49.5273" fwhm="0.0179163" res="18318.4" algo="Sum"/><pk mz="328.23225745" i="13598.2" sn="135.77" a="255.839" fwhm="0.0164181" res="19992.2" algo="Sum"/><pk mz="328.75612489" i="789.289" sn="7.83887" a="14.3211" fwhm="0.0156332" res="21029.4" algo="Sum"/><pk mz="328.99762832" i="764.415" sn="7.59222" a="16.6306" fwhm="0.0203685" res="16152.2" algo="Sum"/><pk mz="329.17609247" i="3151.8" sn="31.1609" a="67.0844" fwhm="0.0251637" res="13081.4" algo="Sum"/><pk mz="329.21062527" i="12944.3" sn="127.849" a="269.34" fwhm="0.0187444" res="17563.2" algo="Sum"/><pk mz="329.24349912" i="15083.8" sn="148.854" a="286.744" fwhm="0.0172402" res="19097.4" algo="Sum"/><pk mz="330.18101618" i="669.27" sn="6.54816" a="15.1436" fwhm="0.0282446" res="11690.1" algo="Sum"/><pk mz="330.21409155" i="2980.71" sn="29.1622" a="57.6393" fwhm="0.0184737" res="17874.8" algo="Sum"/><pk mz="330.24686682" i="3370.21" sn="32.973" a="65.1467" fwhm="0.0175902" res="18774.5" algo="Sum"/><pk mz="330.75245759" i="1243.97" sn="12.132" a="23.4808" fwhm="0.0171643" res="19269.8" algo="Sum"/><pk mz="331.04683284" i="7959.4" sn="77.0546" a="169.74" fwhm="0.0196004" res="16889.8" algo="Sum"/><pk mz="331.13182313" i="567.432" sn="5.48797" a="10.5754" fwhm="0.0274072" res="12081.9" algo="Sum"/><pk mz="331.18744776" i="57841.6" sn="559.526" a="996.606" fwhm="0.0160688" res="20610.6" algo="Sum"/><pk mz="331.22049070" i="3962.89" sn="38.3408" a="70.5933" fwhm="0.0170907" res="19380.2" algo="Sum"/><pk mz="331.25978515" i="2885.56" sn="27.9259" a="57.0691" fwhm="0.0178908" res="18515.7" algo="Sum"/><pk mz="331.29620534" i="545.666" sn="5.28059" a="11.6737" fwhm="0.0208422" res="15895.5" algo="Sum"/><pk mz="332.04978392" i="969.67" sn="9.31258" a="21.9755" fwhm="0.0218285" res="15211.7" algo="Sum"/><pk mz="332.08457418" i="751.237" sn="7.21478" a="15.0101" fwhm="0.0186646" res="17792.2" algo="Sum"/><pk mz="332.19092091" i="11920.4" sn="114.476" a="211.588" fwhm="0.0163423" res="20327.1" algo="Sum"/><pk mz="332.22268242" i="949.365" sn="9.11705" a="21.2949" fwhm="0.030484" res="10898.3" algo="Sum"/><pk mz="332.26209336" i="746.237" sn="7.16685" a="17.0236" fwhm="0.0282443" res="11763.9" algo="Sum"/><pk mz="332.29232990" i="2382.95" sn="22.8893" a="44.2701" fwhm="0.016712" res="19883.5" algo="Sum"/><pk mz="332.33004120" i="844.046" sn="8.10421" a="16.726" fwhm="0.0164404" res="20214.2" algo="Sum"/><pk mz="332.75021049" i="942.759" sn="9.01617" a="17.6412" fwhm="0.0156277" res="21292.3" algo="Sum"/><pk mz="332.83919647" i="2230.87" sn="21.2723" a="38.7727" fwhm="0.0155832" res="21358.9" algo="Sum"/><pk mz="332.95487002" i="1065.43" sn="10.1424" a="32.4812" fwhm="0.0289772" res="11490.2" algo="Sum"/><pk mz="333.16719405" i="3197.2" sn="30.4323" a="80.4524" fwhm="0.0243839" res="13663.4" algo="Sum"/><pk mz="333.19606580" i="2375.44" sn="22.6026" a="69.7683" fwhm="0.0334092" res="9973.19" algo="Sum"/><pk mz="333.24024802" i="1621.05" sn="15.4247" a="34.128" fwhm="0.0201965" res="16499.9" algo="Sum"/><pk mz="333.27605245" i="1849.84" sn="17.6052" a="40.6275" fwhm="0.0201444" res="16544.3" algo="Sum"/><pk mz="333.31210099" i="1839.62" sn="17.5078" a="43.9972" fwhm="0.0193521" res="17223.5" algo="Sum"/><pk mz="334.16946101" i="673.238" sn="6.35581" a="15.1979" fwhm="0.0272588" res="12259.1" algo="Sum"/><pk mz="334.27686440" i="788.396" sn="7.44298" a="15.8227" fwhm="0.0186108" res="17961.5" algo="Sum"/><pk mz="334.31204849" i="827" sn="7.80743" a="17.2552" fwhm="0.0208387" res="16042.8" algo="Sum"/><pk mz="334.83682603" i="1953.64" sn="18.3438" a="37.1339" fwhm="0.0171825" res="19487" algo="Sum"/><pk mz="334.94246670" i="583.468" sn="5.47799" a="11.9366" fwhm="0.0296239" res="11306.5" algo="Sum"/><pk mz="335.12559349" i="1151.92" sn="10.8118" a="25.0991" fwhm="0.0213285" res="15712.6" algo="Sum"/><pk mz="335.16129542" i="1073.21" sn="10.073" a="26.7723" fwhm="0.028407" res="11798.5" algo="Sum"/><pk mz="335.19359311" i="800.22" sn="7.51075" a="21.3535" fwhm="0.0361035" res="9284.24" algo="Sum"/><pk mz="335.22108533" i="1848.89" sn="17.3534" a="41.8615" fwhm="0.0217339" res="15423.9" algo="Sum"/><pk mz="335.25533383" i="1694.36" sn="15.903" a="33.9202" fwhm="0.0189882" res="17656" algo="Sum"/><pk mz="335.29149902" i="1852.57" sn="17.3876" a="39.2459" fwhm="0.0178018" res="18834.7" algo="Sum"/><pk mz="336.22575850" i="550.001" sn="5.13809" a="13.2012" fwhm="0.0262664" res="12800.6" algo="Sum"/><pk mz="336.25727831" i="549.483" sn="5.13122" a="11.9562" fwhm="0.0238827" res="14079.5" algo="Sum"/><pk mz="336.32634339" i="726.008" sn="6.77211" a="13.8643" fwhm="0.0166456" res="20205.2" algo="Sum"/><pk mz="336.83436610" i="675.517" sn="6.27148" a="12.7675" fwhm="0.0210115" res="16031" algo="Sum"/><pk mz="337.06144716" i="12419.1" sn="115.304" a="222.055" fwhm="0.0158398" res="21279.4" algo="Sum"/><pk mz="337.10522737" i="669.795" sn="6.21914" a="15.9198" fwhm="0.035004" res="9630.47" algo="Sum"/><pk mz="337.17709340" i="3349.2" sn="31.0978" a="72.008" fwhm="0.018894" res="17845.7" algo="Sum"/><pk mz="337.21207681" i="2016.82" sn="18.7235" a="44.2424" fwhm="0.0300636" res="11216.6" algo="Sum"/><pk mz="337.23425509" i="1767.57" sn="16.3985" a="36.9902" fwhm="0.0243114" res="13871.4" algo="Sum"/><pk mz="337.27100131" i="2512.03" sn="23.2795" a="47.0128" fwhm="0.0171469" res="19669.5" algo="Sum"/><pk mz="337.30723037" i="4891.48" sn="45.2901" a="91.7986" fwhm="0.0168287" res="20043.5" algo="Sum"/><pk mz="338.06470471" i="1456.86" sn="13.4341" a="31.0601" fwhm="0.017731" res="19066.3" algo="Sum"/><pk mz="338.18029164" i="787" sn="7.23489" a="16.1569" fwhm="0.0219885" res="15379.8" algo="Sum"/><pk mz="338.21359358" i="564.103" sn="5.18046" a="14.23" fwhm="0.0368658" res="9174.18" algo="Sum"/><pk mz="338.27507177" i="755.292" sn="6.92552" a="18.0345" fwhm="0.023792" res="14218" algo="Sum"/><pk mz="338.31076276" i="1121.29" sn="10.2781" a="18.7417" fwhm="0.0184416" res="18345" algo="Sum"/><pk mz="338.34132844" i="20288.9" sn="185.989" a="356.238" fwhm="0.0160669" res="21058.2" algo="Sum"/><pk mz="338.78450608" i="1233.92" sn="11.295" a="23.6328" fwhm="0.0163547" res="20714.8" algo="Sum"/><pk mz="338.92017633" i="545.678" sn="4.99436" a="13.5984" fwhm="0.0360716" res="9395.77" algo="Sum"/><pk mz="339.03516755" i="1247.02" sn="11.401" a="36.5093" fwhm="0.0253551" res="13371.5" algo="Sum"/><pk mz="339.19235011" i="6652" sn="60.625" a="130.027" fwhm="0.0179419" res="18905.1" algo="Sum"/><pk mz="339.22834601" i="3694.48" sn="33.6697" a="83.0928" fwhm="0.0227685" res="14899" algo="Sum"/><pk mz="339.28798332" i="791.992" sn="7.2179" a="18.5646" fwhm="0.0246391" res="13770.3" algo="Sum"/><pk mz="339.34507625" i="4846.54" sn="44.1685" a="108.644" fwhm="0.0184199" res="18422.8" algo="Sum"/><pk mz="340.17914212" i="1586.17" sn="14.3507" a="28.7355" fwhm="0.0216994" res="15676.9" algo="Sum"/><pk mz="340.19411478" i="1725.67" sn="15.6115" a="32.8473" fwhm="0.0229978" res="14792.5" algo="Sum"/><pk mz="340.23228301" i="954.984" sn="8.64126" a="18.8879" fwhm="0.0277963" res="12240.2" algo="Sum"/><pk mz="340.25779142" i="1484.99" sn="13.4373" a="32.871" fwhm="0.0216823" res="15692.9" algo="Sum"/><pk mz="340.35224363" i="777.454" sn="7.03744" a="23.5804" fwhm="0.0270527" res="12581.1" algo="Sum"/><pk mz="340.78200025" i="1683.88" sn="15.2044" a="32.6243" fwhm="0.0164777" res="20681.4" algo="Sum"/><pk mz="341.20788303" i="22054.4" sn="197.999" a="413.478" fwhm="0.0176565" res="19324.7" algo="Sum"/><pk mz="341.24424562" i="3593.4" sn="32.2556" a="73.807" fwhm="0.0247026" res="13814.1" algo="Sum"/><pk mz="342.16817521" i="1091.81" sn="9.70556" a="25.0717" fwhm="0.0222757" res="15360.6" algo="Sum"/><pk mz="342.21129794" i="5010.13" sn="44.5445" a="93.579" fwhm="0.017466" res="19593" algo="Sum"/><pk mz="342.24445220" i="1928.34" sn="17.1454" a="40.6679" fwhm="0.0284747" res="12019.3" algo="Sum"/><pk mz="342.77950738" i="865.219" sn="7.64467" a="20.1626" fwhm="0.0185297" res="18498.9" algo="Sum"/><pk mz="342.86827992" i="3457.31" sn="30.5433" a="69.4197" fwhm="0.0167794" res="20433.9" algo="Sum"/><pk mz="342.98849009" i="967.409" sn="8.5446" a="19.4879" fwhm="0.0182005" res="18845" algo="Sum"/><pk mz="343.19232879" i="73771.7" sn="651.285" a="1597" fwhm="0.0188599" res="18196.9" algo="Sum"/><pk mz="343.22053844" i="14285.6" sn="126.119" a="207.928" fwhm="0.0131926" res="26016.2" algo="Sum"/><pk mz="343.25769719" i="1604.32" sn="14.1636" a="28.342" fwhm="0.0181241" res="18939.3" algo="Sum"/><pk mz="343.29475534" i="989.952" sn="8.73967" a="23.2868" fwhm="0.0224164" res="15314.5" algo="Sum"/><pk mz="344.19572509" i="14501.7" sn="127.064" a="325.661" fwhm="0.020155" res="17077.5" algo="Sum"/><pk mz="344.22500867" i="3289.32" sn="28.8212" a="53.8818" fwhm="0.0151135" res="22776.1" algo="Sum"/><pk mz="344.26203936" i="654.524" sn="5.73496" a="11.25" fwhm="0.0219533" res="15681.6" algo="Sum"/><pk mz="344.27348468" i="652.271" sn="5.71522" a="14.3976" fwhm="0.0260245" res="13228.8" algo="Sum"/><pk mz="344.86541783" i="2238.84" sn="19.5265" a="45.5991" fwhm="0.0163425" res="21102.4" algo="Sum"/><pk mz="345.20175925" i="10883.8" sn="94.8584" a="276.146" fwhm="0.0304609" res="11332.6" algo="Sum"/><pk mz="345.23870744" i="7733.33" sn="67.4002" a="160.224" fwhm="0.0199065" res="17343" algo="Sum"/><pk mz="345.27566198" i="663.779" sn="5.78502" a="12.2604" fwhm="0.0230419" res="14984.7" algo="Sum"/><pk mz="345.31246817" i="544.036" sn="4.74112" a="12.1604" fwhm="0.0204382" res="16895.5" algo="Sum"/><pk mz="346.20628102" i="2247.61" sn="19.506" a="58.0914" fwhm="0.0308497" res="11222.4" algo="Sum"/><pk mz="346.24249820" i="1718.24" sn="14.9099" a="38.6441" fwhm="0.023561" res="14695.6" algo="Sum"/><pk mz="346.72730639" i="508.384" sn="4.39282" a="10.1955" fwhm="0.0167108" res="20748.6" algo="Sum"/><pk mz="347.16183568" i="12412.6" sn="107.114" a="240.224" fwhm="0.0195079" res="17795.9" algo="Sum"/><pk mz="347.21984680" i="4287.53" sn="36.9374" a="104.68" fwhm="0.0219098" res="15847.7" algo="Sum"/><pk mz="347.25446037" i="2088.9" sn="17.978" a="42.9755" fwhm="0.0221016" res="15711.7" algo="Sum"/><pk mz="347.29116361" i="654.281" sn="5.62464" a="12.3982" fwhm="0.0199329" res="17423" algo="Sum"/><pk mz="347.32796982" i="1901.98" sn="16.334" a="37.852" fwhm="0.0180028" res="19293" algo="Sum"/><pk mz="348.16545015" i="2744.34" sn="23.4368" a="54.9272" fwhm="0.0219979" res="15827.2" algo="Sum"/><pk mz="348.22305295" i="921.634" sn="7.86738" a="23.4868" fwhm="0.0268338" res="12977" algo="Sum"/><pk mz="348.26140853" i="761.953" sn="6.5021" a="18.4927" fwhm="0.0249707" res="13946.8" algo="Sum"/><pk mz="348.33143586" i="533.399" sn="4.55133" a="10.9525" fwhm="0.018329" res="19004.4" algo="Sum"/><pk mz="348.81340948" i="2058.27" sn="17.5255" a="38.5798" fwhm="0.0165093" res="21128.3" algo="Sum"/><pk mz="348.91827880" i="791.176" sn="6.73343" a="27.38" fwhm="0.0254798" res="13693.9" algo="Sum"/><pk mz="349.05628403" i="1078.26" sn="9.14394" a="24.3798" fwhm="0.0187047" res="18661.4" algo="Sum"/><pk mz="349.12352796" i="635.755" sn="5.3809" a="12.5118" fwhm="0.0197828" res="17647.8" algo="Sum"/><pk mz="349.16280043" i="1815.56" sn="15.351" a="46.6538" fwhm="0.0215453" res="16206" algo="Sum"/><pk mz="349.18221048" i="2752.51" sn="23.2711" a="61.4138" fwhm="0.0299089" res="11674.9" algo="Sum"/><pk mz="349.23388653" i="1069.57" sn="9.04328" a="19.3429" fwhm="0.0205606" res="16985.6" algo="Sum"/><pk mz="349.27116128" i="2271.8" sn="19.2064" a="54.3544" fwhm="0.0204802" res="17054.1" algo="Sum"/><pk mz="349.30592556" i="653.01" sn="5.52145" a="12.3576" fwhm="0.0203719" res="17146.5" algo="Sum"/><pk mz="350.18622866" i="523.432" sn="4.40084" a="15.2501" fwhm="0.0319124" res="10973.3" algo="Sum"/><pk mz="350.27423572" i="644.249" sn="5.41644" a="16.7324" fwhm="0.0225455" res="15536.3" algo="Sum"/><pk mz="350.81063093" i="2059.45" sn="17.2392" a="39.4199" fwhm="0.0168091" res="20870.3" algo="Sum"/><pk mz="350.90979691" i="629.677" sn="5.2538" a="23.3522" fwhm="0.0368944" res="9511.18" algo="Sum"/><pk mz="350.98126110" i="748.604" sn="6.23375" a="20.563" fwhm="0.0229213" res="15312.5" algo="Sum"/><pk mz="351.09808561" i="623.212" sn="5.18886" a="12.6774" fwhm="0.0188542" res="18621.7" algo="Sum"/><pk mz="351.15768365" i="1377.18" sn="11.4697" a="30.3305" fwhm="0.0232912" res="15076.8" algo="Sum"/><pk mz="351.19331315" i="1196.98" sn="9.96966" a="28.1741" fwhm="0.0333789" res="10521.4" algo="Sum"/><pk mz="351.22888035" i="4475.48" sn="37.2764" a="103.896" fwhm="0.0218209" res="16096" algo="Sum"/><pk mz="351.28606843" i="1189.62" sn="9.90812" a="24.7131" fwhm="0.0223497" res="15717.7" algo="Sum"/><pk mz="351.32256451" i="772.135" sn="6.43089" a="15.9323" fwhm="0.0188931" res="18595.3" algo="Sum"/><pk mz="352.23179097" i="1233.6" sn="10.2097" a="29.0485" fwhm="0.0259102" res="13594.3" algo="Sum"/><pk mz="352.32079166" i="798.531" sn="6.6089" a="15.9139" fwhm="0.0178903" res="19693.4" algo="Sum"/><pk mz="352.80839356" i="789.724" sn="6.49021" a="19.0789" fwhm="0.0196532" res="17951.7" algo="Sum"/><pk mz="352.89719895" i="5002" sn="41.1125" a="105.503" fwhm="0.0176817" res="19958.4" algo="Sum"/><pk mz="353.03211617" i="5642.88" sn="46.4021" a="127.349" fwhm="0.0206034" res="17134.6" algo="Sum"/><pk mz="353.15237819" i="1340.33" sn="11.0221" a="27.3968" fwhm="0.021518" res="16412" algo="Sum"/><pk mz="353.17157237" i="1537.6" sn="12.6456" a="41.7759" fwhm="0.0400764" res="8812.45" algo="Sum"/><pk mz="353.20770882" i="1699.13" sn="13.9729" a="37.8505" fwhm="0.0320551" res="11018.8" algo="Sum"/><pk mz="353.24428455" i="2243.29" sn="18.4484" a="52.8985" fwhm="0.029669" res="11906.2" algo="Sum"/><pk mz="353.26539397" i="2538.43" sn="20.8755" a="61.5648" fwhm="0.028188" res="12532.5" algo="Sum"/><pk mz="353.30072567" i="878.678" sn="7.22605" a="21.6476" fwhm="0.0238864" res="14790.9" algo="Sum"/><pk mz="353.37665981" i="561.344" sn="4.61625" a="11.1897" fwhm="0.0186227" res="18975.6" algo="Sum"/><pk mz="354.03583955" i="679.981" sn="5.5652" a="17.4752" fwhm="0.0211705" res="16723.1" algo="Sum"/><pk mz="354.20761212" i="576.946" sn="4.71947" a="14.4533" fwhm="0.0311864" res="11357.8" algo="Sum"/><pk mz="354.24645273" i="670.949" sn="5.48842" a="18.235" fwhm="0.0289722" res="12227.1" algo="Sum"/><pk mz="354.26949096" i="653.016" sn="5.34172" a="16.5832" fwhm="0.0259298" res="13662.6" algo="Sum"/><pk mz="354.89426405" i="1962.21" sn="16.0168" a="43.3958" fwhm="0.0182984" res="19394.8" algo="Sum"/><pk mz="355.03448662" i="540.398" sn="4.40948" a="12.5504" fwhm="0.0330428" res="10744.7" algo="Sum"/><pk mz="355.06781141" i="659.672" sn="5.38273" a="16.5904" fwhm="0.0240894" res="14739.6" algo="Sum"/><pk mz="355.16893738" i="2525.43" sn="20.6027" a="48.9132" fwhm="0.0204813" res="17341.2" algo="Sum"/><pk mz="355.18766746" i="4012.28" sn="32.7313" a="94.6909" fwhm="0.0287606" res="12349.8" algo="Sum"/><pk mz="355.22332356" i="3050.89" sn="24.888" a="71.5568" fwhm="0.023543" res="15088.3" algo="Sum"/><pk mz="355.25927765" i="1235.31" sn="10.0773" a="28.705" fwhm="0.0263968" res="13458.4" algo="Sum"/><pk mz="355.28117269" i="1018.69" sn="8.30693" a="23.1219" fwhm="0.022884" res="15525.3" algo="Sum"/><pk mz="356.17180230" i="631.041" sn="5.12918" a="12.2439" fwhm="0.0142574" res="24981.5" algo="Sum"/><pk mz="356.19161118" i="940.649" sn="7.64572" a="26.2534" fwhm="0.0379572" res="9384.04" algo="Sum"/><pk mz="356.22489458" i="1014.8" sn="8.24843" a="22.0969" fwhm="0.0263021" res="13543.6" algo="Sum"/><pk mz="356.26692757" i="714.13" sn="5.80454" a="13.0656" fwhm="0.0222705" res="15997.3" algo="Sum"/><pk mz="356.27957163" i="900.26" sn="7.31654" a="20.825" fwhm="0.0251311" res="14176.8" algo="Sum"/><pk mz="356.75622023" i="665.189" sn="5.3792" a="14.4742" fwhm="0.0176186" res="20248.8" algo="Sum"/><pk mz="356.90809149" i="535.652" sn="4.33106" a="13.8028" fwhm="0.026565" res="13435.3" algo="Sum"/><pk mz="357.18338307" i="8683.82" sn="70.0621" a="150.71" fwhm="0.0208131" res="17161.4" algo="Sum"/><pk mz="357.20463072" i="14505.4" sn="116.967" a="315.009" fwhm="0.0213556" res="16726.5" algo="Sum"/><pk mz="357.23829053" i="2595.6" sn="20.913" a="52.0333" fwhm="0.018344" res="19474.4" algo="Sum"/><pk mz="357.27382398" i="679.276" sn="5.47002" a="15.8671" fwhm="0.0279632" res="12776.6" algo="Sum"/><pk mz="358.18765958" i="1971.72" sn="15.787" a="41.3209" fwhm="0.0213927" res="16743.5" algo="Sum"/><pk mz="358.20800942" i="3323.01" sn="26.6043" a="63.6519" fwhm="0.0205809" res="17404.9" algo="Sum"/><pk mz="358.23895346" i="815.441" sn="6.52711" a="20.2906" fwhm="0.027503" res="13025.4" algo="Sum"/><pk mz="358.30102052" i="944.155" sn="7.55646" a="33.9588" fwhm="0.0306827" res="11677.6" algo="Sum"/><pk mz="358.84217055" i="2969.59" sn="23.7116" a="62.7271" fwhm="0.0173773" res="20650.1" algo="Sum"/><pk mz="358.97979640" i="109148" sn="869.938" a="1912.93" fwhm="0.0156421" res="22949.6" algo="Sum"/><pk mz="359.04304211" i="8236.2" sn="65.5323" a="176.81" fwhm="0.0178185" res="20150" algo="Sum"/><pk mz="359.16523311" i="14921.7" sn="118.698" a="312.486" fwhm="0.0189305" res="18972.9" algo="Sum"/><pk mz="359.21842826" i="13927.3" sn="110.789" a="371.192" fwhm="0.0195185" res="18404" algo="Sum"/><pk mz="359.25354511" i="1461.69" sn="11.6274" a="29.272" fwhm="0.022959" res="15647.6" algo="Sum"/><pk mz="359.32689881" i="619.994" sn="4.93164" a="15.9881" fwhm="0.0260962" res="13769.3" algo="Sum"/><pk mz="359.98202537" i="15928.6" sn="126.123" a="324.283" fwhm="0.0180204" res="19976.3" algo="Sum"/><pk mz="360.04607783" i="1096.58" sn="8.67294" a="26.4923" fwhm="0.0187712" res="19180.8" algo="Sum"/><pk mz="360.16885260" i="2890.38" sn="22.8513" a="70.3468" fwhm="0.0212135" res="16978.3" algo="Sum"/><pk mz="360.22179873" i="3159.07" sn="24.9791" a="67.7846" fwhm="0.0210144" res="17141.6" algo="Sum"/><pk mz="360.25431914" i="510.865" sn="4.04017" a="14.892" fwhm="0.0344547" res="10455.9" algo="Sum"/><pk mz="360.32320258" i="32446" sn="256.599" a="610.208" fwhm="0.0170151" res="21176.7" algo="Sum"/><pk mz="360.83977843" i="2140.02" sn="16.8446" a="45.0386" fwhm="0.0177148" res="20369.4" algo="Sum"/><pk mz="360.97738937" i="67509" sn="530.655" a="1235.91" fwhm="0.0166105" res="21731.9" algo="Sum"/><pk mz="361.17814734" i="3319.67" sn="26.0931" a="116.583" fwhm="0.0377963" res="9555.92" algo="Sum"/><pk mz="361.23534555" i="5969.84" sn="46.9238" a="147.88" fwhm="0.0218266" res="16550.2" algo="Sum"/><pk mz="361.27070745" i="1779.54" sn="13.9889" a="34.419" fwhm="0.0215038" res="16800.4" algo="Sum"/><pk mz="361.32708493" i="7951.97" sn="62.5133" a="199.942" fwhm="0.0202318" res="17859.3" algo="Sum"/><pk mz="361.97950775" i="9743.45" sn="75.9413" a="206.031" fwhm="0.0188247" res="19229" algo="Sum"/><pk mz="362.01244079" i="654.9" sn="5.10434" a="14.6651" fwhm="0.0179726" res="20142.5" algo="Sum"/><pk mz="362.19101809" i="1594.17" sn="12.4163" a="41.6357" fwhm="0.029593" res="12239.1" algo="Sum"/><pk mz="362.24083653" i="10779.7" sn="83.9581" a="218.813" fwhm="0.017887" res="20251.6" algo="Sum"/><pk mz="362.33413562" i="1232.41" sn="9.60054" a="36.9404" fwhm="0.0301841" res="12004.1" algo="Sum"/><pk mz="362.83728037" i="545.71" sn="4.22253" a="14.3049" fwhm="0.0241848" res="15002.7" algo="Sum"/><pk mz="362.92612119" i="4494.48" sn="34.7653" a="88.6008" fwhm="0.0180629" res="20092.3" algo="Sum"/><pk mz="362.97355946" i="10396" sn="80.4039" a="224.106" fwhm="0.01827" res="19867.2" algo="Sum"/><pk mz="363.15759532" i="2991.02" sn="23.1237" a="73.9357" fwhm="0.0273981" res="13254.8" algo="Sum"/><pk mz="363.18249987" i="1614.3" sn="12.4802" a="38.0692" fwhm="0.0520369" res="6979.32" algo="Sum"/><pk mz="363.21384077" i="1439.15" sn="11.1261" a="24.2766" fwhm="0.0225495" res="16107.4" algo="Sum"/><pk mz="363.24709801" i="4237.97" sn="32.7639" a="108.459" fwhm="0.022049" res="16474.6" algo="Sum"/><pk mz="363.28406803" i="614.84" sn="4.75335" a="13.4726" fwhm="0.0313459" res="11589.5" algo="Sum"/><pk mz="363.32253968" i="1088.31" sn="8.41373" a="26.7269" fwhm="0.0209589" res="17335" algo="Sum"/><pk mz="363.97630591" i="1405.18" sn="10.8098" a="35.1384" fwhm="0.020563" res="17700.6" algo="Sum"/><pk mz="364.15999091" i="773.745" sn="5.94803" a="21.3262" fwhm="0.0240974" res="15112" algo="Sum"/><pk mz="364.25213996" i="861.258" sn="6.62077" a="28.9996" fwhm="0.0294362" res="12374.3" algo="Sum"/><pk mz="364.78766519" i="835.021" sn="6.38717" a="17.5803" fwhm="0.0175084" res="20835" algo="Sum"/><pk mz="364.91845685" i="574.265" sn="4.39238" a="18.0197" fwhm="0.0331648" res="11003.2" algo="Sum"/><pk mz="364.97081123" i="968.716" sn="7.40941" a="25.6545" fwhm="0.0225087" res="16214.7" algo="Sum"/><pk mz="365.10488293" i="13137.1" sn="100.447" a="253.928" fwhm="0.0174716" res="20897" algo="Sum"/><pk mz="365.13628469" i="2629.13" sn="20.1026" a="49.8438" fwhm="0.0301455" res="12112.5" algo="Sum"/><pk mz="365.19833130" i="933.608" sn="7.13871" a="30.155" fwhm="0.045222" res="8075.67" algo="Sum"/><pk mz="365.24512931" i="2031.75" sn="15.5343" a="48.8895" fwhm="0.026752" res="13653" algo="Sum"/><pk mz="365.26531025" i="1888.95" sn="14.4392" a="45.8015" fwhm="0.0294095" res="12420" algo="Sum"/><pk mz="365.30137866" i="1063.46" sn="8.12875" a="21.3511" fwhm="0.0238977" res="15286.1" algo="Sum"/><pk mz="365.33848134" i="1598" sn="12.2146" a="34.1009" fwhm="0.0183487" res="19910.9" algo="Sum"/><pk mz="366.10841083" i="1863.66" sn="14.203" a="37.3337" fwhm="0.0187796" res="19495" algo="Sum"/><pk mz="366.14085034" i="714.281" sn="5.44395" a="15.676" fwhm="0.0295641" res="12384.6" algo="Sum"/><pk mz="366.24853819" i="678.915" sn="5.16441" a="20.4507" fwhm="0.0338792" res="10810.4" algo="Sum"/><pk mz="366.37353142" i="638.037" sn="4.84472" a="14.0963" fwhm="0.0198354" res="18470.6" algo="Sum"/><pk mz="366.78490478" i="817.821" sn="6.20026" a="18.2705" fwhm="0.0190815" res="19222" algo="Sum"/><pk mz="366.91266431" i="740.888" sn="5.61612" a="15.9361" fwhm="0.0196234" res="18697.7" algo="Sum"/><pk mz="366.95215131" i="508.559" sn="3.85501" a="15.772" fwhm="0.0285956" res="12832.4" algo="Sum"/><pk mz="367.12112919" i="1844.13" sn="13.9757" a="49.9502" fwhm="0.0264913" res="13858.2" algo="Sum"/><pk mz="367.15142394" i="1252.39" sn="9.48363" a="28.1439" fwhm="0.029453" res="12465.7" algo="Sum"/><pk mz="367.19054577" i="1072.4" sn="8.1121" a="33.8802" fwhm="0.0393655" res="9327.73" algo="Sum"/><pk mz="367.22137731" i="1125.25" sn="8.50376" a="26.6335" fwhm="0.0333283" res="11018.3" algo="Sum"/><pk mz="367.24715156" i="1123.81" sn="8.48669" a="33.7901" fwhm="0.0415698" res="8834.48" algo="Sum"/><pk mz="367.28025166" i="1095.94" sn="8.26914" a="30.3999" fwhm="0.0318972" res="11514.5" algo="Sum"/><pk mz="367.39245510" i="655.238" sn="4.94097" a="17.2935" fwhm="0.0210089" res="17487.5" algo="Sum"/><pk mz="368.25730812" i="537.353" sn="4.03451" a="10.9247" fwhm="0.026446" res="13924.9" algo="Sum"/><pk mz="368.28002683" i="901.95" sn="6.77194" a="21.6376" fwhm="0.0220113" res="16731.4" algo="Sum"/><pk mz="368.42481592" i="1395.52" sn="10.4731" a="28.9619" fwhm="0.0180084" res="20458.5" algo="Sum"/><pk mz="368.87084140" i="3676.91" sn="27.5571" a="78.224" fwhm="0.018682" res="19744.7" algo="Sum"/><pk mz="368.97513234" i="608.398" sn="4.55186" a="13.1539" fwhm="0.0318378" res="11589.2" algo="Sum"/><pk mz="369.00291813" i="701.836" sn="5.24732" a="18.8442" fwhm="0.0259962" res="14194.5" algo="Sum"/><pk mz="369.14655961" i="847.702" sn="6.31735" a="11.6214" fwhm="0.0151552" res="24357.7" algo="Sum"/><pk mz="369.16730485" i="931.479" sn="6.94131" a="19.2875" fwhm="0.0279406" res="13212.6" algo="Sum"/><pk mz="369.20134662" i="2252.47" sn="16.787" a="46.1188" fwhm="0.0221747" res="16649.6" algo="Sum"/><pk mz="369.22490854" i="4678.21" sn="34.8635" a="140.734" fwhm="0.0253561" res="14561.6" algo="Sum"/><pk mz="369.27804535" i="693.639" sn="5.17007" a="14.1284" fwhm="0.0256259" res="14410.3" algo="Sum"/><pk mz="369.35113637" i="24190.7" sn="180.306" a="482.419" fwhm="0.0174334" res="21186.4" algo="Sum"/><pk mz="370.19999365" i="1418.92" sn="10.52" a="28.284" fwhm="0.023747" res="15589.3" algo="Sum"/><pk mz="370.22856955" i="1119.77" sn="8.30123" a="33.5436" fwhm="0.0334019" res="11084.1" algo="Sum"/><pk mz="370.29522388" i="1070.77" sn="7.93798" a="28.8368" fwhm="0.0216497" res="17103.9" algo="Sum"/><pk mz="370.35454051" i="7226.22" sn="53.5703" a="145.052" fwhm="0.0181833" res="20367.8" algo="Sum"/><pk mz="370.73946836" i="586.778" sn="4.34423" a="14.1262" fwhm="0.0188749" res="19641.9" algo="Sum"/><pk mz="370.86856614" i="1629.05" sn="12.0125" a="35.3259" fwhm="0.017834" res="20795.5" algo="Sum"/><pk mz="371.03936907" i="707.601" sn="5.20684" a="16.6251" fwhm="0.0205665" res="18040.9" algo="Sum"/><pk mz="371.10132515" i="706.902" sn="5.20127" a="20.0722" fwhm="0.0224538" res="16527.3" algo="Sum"/><pk mz="371.16287137" i="2113.99" sn="15.5557" a="52.4733" fwhm="0.0264421" res="14036.8" algo="Sum"/><pk mz="371.19479712" i="2018.89" sn="14.8558" a="35.0903" fwhm="0.022796" res="16283.3" algo="Sum"/><pk mz="371.22035175" i="2269.88" sn="16.7019" a="58.248" fwhm="0.0333491" res="11131.3" algo="Sum"/><pk mz="371.25407548" i="1432.71" sn="10.5403" a="37.9503" fwhm="0.0299686" res="12388.1" algo="Sum"/><pk mz="371.31831547" i="1233.58" sn="9.07159" a="31.1883" fwhm="0.0277766" res="13368" algo="Sum"/><pk mz="371.35919155" i="1378.86" sn="10.1424" a="30.39" fwhm="0.0193604" res="19181.3" algo="Sum"/><pk mz="372.16601943" i="544.512" sn="3.9793" a="12.2813" fwhm="0.0223704" res="16636.5" algo="Sum"/><pk mz="372.21761001" i="875.779" sn="6.40088" a="26.205" fwhm="0.035911" res="10365" algo="Sum"/><pk mz="372.31550912" i="561.509" sn="4.10395" a="14.9191" fwhm="0.0334521" res="11129.8" algo="Sum"/><pk mz="372.73688043" i="1139.8" sn="8.28833" a="24.4891" fwhm="0.0185299" res="20115.4" algo="Sum"/><pk mz="373.17936796" i="5066.67" sn="36.75" a="123.413" fwhm="0.0293353" res="12721.2" algo="Sum"/><pk mz="373.23398949" i="2626.18" sn="19.0484" a="61.9444" fwhm="0.0271808" res="13731.5" algo="Sum"/><pk mz="373.27078481" i="2010.86" sn="14.5853" a="43.038" fwhm="0.0208423" res="17909.3" algo="Sum"/><pk mz="373.34412523" i="556.005" sn="4.03274" a="13.6908" fwhm="0.0230081" res="16226.6" algo="Sum"/><pk mz="374.18384705" i="1122.39" sn="8.10431" a="27.9986" fwhm="0.0296643" res="12613.9" algo="Sum"/><pk mz="374.23672878" i="752.046" sn="5.43021" a="17.8647" fwhm="0.0290858" res="12866.7" algo="Sum"/><pk mz="374.27584227" i="739.755" sn="5.341" a="11.5801" fwhm="0.0182334" res="20527" algo="Sum"/><pk mz="374.30268680" i="2156.38" sn="15.5691" a="50.7946" fwhm="0.0199379" res="18773.4" algo="Sum"/><pk mz="374.73434633" i="837.96" sn="6.03493" a="20.0033" fwhm="0.0201577" res="18590.1" algo="Sum"/><pk mz="374.81682279" i="1025.96" sn="7.3903" a="21.7471" fwhm="0.0195415" res="19180.5" algo="Sum"/><pk mz="375.01516012" i="4458.57" sn="32.0931" a="110.852" fwhm="0.0209412" res="17908" algo="Sum"/><pk mz="375.19260093" i="4098.9" sn="29.4888" a="100.44" fwhm="0.0255539" res="14682.4" algo="Sum"/><pk mz="375.25037364" i="1658.79" sn="11.9312" a="38.2374" fwhm="0.0303809" res="12351.5" algo="Sum"/><pk mz="375.28629050" i="2618.77" sn="18.8361" a="62.9005" fwhm="0.0216059" res="17369.7" algo="Sum"/><pk mz="375.35927598" i="1697.72" sn="12.2105" a="34.712" fwhm="0.0186031" res="20177.3" algo="Sum"/><pk mz="376.01905121" i="653.219" sn="4.69123" a="18.2689" fwhm="0.0217288" res="17305.1" algo="Sum"/><pk mz="376.19666472" i="937.864" sn="6.73105" a="22.3505" fwhm="0.0247366" res="15208.1" algo="Sum"/><pk mz="376.21459191" i="748.047" sn="5.36588" a="15.4734" fwhm="0.024525" res="15340" algo="Sum"/><pk mz="376.29677663" i="5334.97" sn="38.1812" a="120.948" fwhm="0.0256705" res="14658.7" algo="Sum"/><pk mz="376.81404741" i="943.012" sn="6.72158" a="20.598" fwhm="0.0180185" res="20912.6" algo="Sum"/><pk mz="376.93358977" i="830.943" sn="5.92134" a="26.8721" fwhm="0.0338132" res="11147.5" algo="Sum"/><pk mz="376.98358655" i="1083.55" sn="7.72141" a="30.565" fwhm="0.0266861" res="14126.6" algo="Sum"/><pk mz="377.09161276" i="527.935" sn="3.75884" a="13.264" fwhm="0.0194563" res="19381.5" algo="Sum"/><pk mz="377.20786416" i="1755.91" sn="12.4703" a="46.469" fwhm="0.0382992" res="9848.97" algo="Sum"/><pk mz="377.23448653" i="3159.87" sn="22.4263" a="86.3816" fwhm="0.026406" res="14285.9" algo="Sum"/><pk mz="377.26478371" i="1234.96" sn="8.76268" a="22.5524" fwhm="0.0202061" res="18670.9" algo="Sum"/><pk mz="377.30114061" i="2414.66" sn="17.1313" a="58.4737" fwhm="0.0216095" res="17460" algo="Sum"/><pk mz="378.21524953" i="1914.16" sn="13.4896" a="45.4448" fwhm="0.0280258" res="13495.3" algo="Sum"/><pk mz="378.29955498" i="807.004" sn="5.6888" a="23.3021" fwhm="0.0280154" res="13503.3" algo="Sum"/><pk mz="378.89989983" i="2959.08" sn="20.7945" a="62.9437" fwhm="0.0195955" res="19336.1" algo="Sum"/><pk mz="379.15114382" i="619.04" sn="4.33087" a="14.547" fwhm="0.0293676" res="12910.5" algo="Sum"/><pk mz="379.18712014" i="795.619" sn="5.56623" a="19.8887" fwhm="0.0350813" res="10808.8" algo="Sum"/><pk mz="379.21983983" i="1290.65" sn="9.02885" a="42.2501" fwhm="0.040994" res="9250.61" algo="Sum"/><pk mz="379.24397683" i="984.91" sn="6.89001" a="20.5863" fwhm="0.0268822" res="14107.6" algo="Sum"/><pk mz="379.28158259" i="1381.22" sn="9.66244" a="37.7309" fwhm="0.0384476" res="9864.9" algo="Sum"/><pk mz="379.31668121" i="1235.62" sn="8.64434" a="30.9192" fwhm="0.0257125" res="14752.2" algo="Sum"/><pk mz="379.35294169" i="613.159" sn="4.28999" a="13.8835" fwhm="0.0217701" res="17425.4" algo="Sum"/><pk mz="380.27641383" i="518.794" sn="3.60664" a="16.1434" fwhm="0.0369507" res="10291.5" algo="Sum"/><pk mz="380.76923409" i="1177.07" sn="8.15849" a="28.6055" fwhm="0.0199" res="19134.2" algo="Sum"/><pk mz="380.89405905" i="611.203" sn="4.22683" a="19.7422" fwhm="0.0345463" res="11025.6" algo="Sum"/><pk mz="381.02491236" i="4433.71" sn="30.6514" a="95.4985" fwhm="0.0193063" res="19735.8" algo="Sum"/><pk mz="381.07880386" i="3146.97" sn="21.7558" a="66.1247" fwhm="0.0193024" res="19742.6" algo="Sum"/><pk mz="381.10883794" i="585.883" sn="4.05037" a="17.0356" fwhm="0.0339051" res="11240.5" algo="Sum"/><pk mz="381.20442625" i="1904.02" sn="13.1632" a="60.301" fwhm="0.0309798" res="12304.9" algo="Sum"/><pk mz="381.23979456" i="964.362" sn="6.66764" a="19.7466" fwhm="0.030803" res="12376.7" algo="Sum"/><pk mz="381.26983062" i="884.975" sn="6.11951" a="16.2666" fwhm="0.0231028" res="16503.2" algo="Sum"/><pk mz="381.29664341" i="2403.95" sn="16.6218" a="63.7705" fwhm="0.0218969" res="17413.3" algo="Sum"/><pk mz="381.33128886" i="781.703" sn="5.40414" a="17.4293" fwhm="0.0236993" res="16090.4" algo="Sum"/><pk mz="381.96980922" i="1156.58" sn="7.93902" a="25.0572" fwhm="0.0191477" res="19948.6" algo="Sum"/><pk mz="382.02762790" i="558.951" sn="3.83613" a="14.4487" fwhm="0.0202003" res="18912" algo="Sum"/><pk mz="382.20619500" i="578.363" sn="3.96449" a="20.3656" fwhm="0.0402243" res="9501.86" algo="Sum"/><pk mz="382.30059354" i="644.055" sn="4.41495" a="19.0626" fwhm="0.0230316" res="16599" algo="Sum"/><pk mz="382.76571076" i="1793.46" sn="12.2432" a="40.8202" fwhm="0.0185251" res="20662.1" algo="Sum"/><pk mz="382.88665339" i="559.381" sn="3.81784" a="14.8514" fwhm="0.0244149" res="15682.5" algo="Sum"/><pk mz="383.11581779" i="78908.9" sn="538.301" a="1519.07" fwhm="0.0170653" res="22450" algo="Sum"/><pk mz="383.17006864" i="1457.22" sn="9.94089" a="38.4879" fwhm="0.0348106" res="11007.3" algo="Sum"/><pk mz="383.22238828" i="63493.9" sn="433.143" a="1232.85" fwhm="0.0172784" res="22179.2" algo="Sum"/><pk mz="383.31298790" i="644.408" sn="4.39603" a="20.3649" fwhm="0.0305448" res="12549.2" algo="Sum"/><pk mz="383.96715203" i="830.305" sn="5.64914" a="20.9161" fwhm="0.0212153" res="18098.6" algo="Sum"/><pk mz="384.11918259" i="10913.5" sn="74.211" a="226.639" fwhm="0.0185111" res="20750.8" algo="Sum"/><pk mz="384.17630970" i="527.216" sn="3.58387" a="9.97215" fwhm="0.0250642" res="15327.7" algo="Sum"/><pk mz="384.22543917" i="13351.8" sn="90.7623" a="319.531" fwhm="0.0193661" res="19840.1" algo="Sum"/><pk mz="384.76345333" i="1111.74" sn="7.53443" a="29.736" fwhm="0.023419" res="16429.5" algo="Sum"/><pk mz="384.84507905" i="1339.73" sn="9.08052" a="29.097" fwhm="0.0182885" res="21043" algo="Sum"/><pk mz="385.12107740" i="2847.29" sn="19.2858" a="71.6255" fwhm="0.0201877" res="19077" algo="Sum"/><pk mz="385.22305149" i="4677.95" sn="31.6843" a="149.651" fwhm="0.0352259" res="10935.8" algo="Sum"/><pk mz="385.27054743" i="779.036" sn="5.27651" a="13.4871" fwhm="0.0232241" res="16589.3" algo="Sum"/><pk mz="385.29128091" i="797.661" sn="5.40266" a="24.1697" fwhm="0.0347723" res="11080.4" algo="Sum"/><pk mz="386.19960286" i="837.037" sn="5.66105" a="19.9161" fwhm="0.0348778" res="11072.9" algo="Sum"/><pk mz="386.22413972" i="997.569" sn="6.74675" a="32.7075" fwhm="0.0392469" res="9840.89" algo="Sum"/><pk mz="386.39864155" i="879.842" sn="5.94234" a="19.1687" fwhm="0.0193474" res="19971.6" algo="Sum"/><pk mz="386.71443046" i="595.262" sn="4.01426" a="15.4093" fwhm="0.0213529" res="18110.6" algo="Sum"/><pk mz="386.84339040" i="625.761" sn="4.2186" a="15.994" fwhm="0.0220717" res="17526.7" algo="Sum"/><pk mz="386.89292372" i="530.519" sn="3.57625" a="14.703" fwhm="0.0228325" res="16944.9" algo="Sum"/><pk mz="387.19644183" i="1694.21" sn="11.3914" a="76.6914" fwhm="0.0625725" res="6187.97" algo="Sum"/><pk mz="387.25125637" i="1605.19" sn="10.7761" a="46.0264" fwhm="0.0287284" res="13479.7" algo="Sum"/><pk mz="387.35948182" i="534.349" sn="3.58391" a="12.7088" fwhm="0.020994" res="18450.9" algo="Sum"/><pk mz="388.20328648" i="566.37" sn="3.77729" a="27.5303" fwhm="0.0505949" res="7672.77" algo="Sum"/><pk mz="388.25291877" i="536.994" sn="3.58137" a="14.4092" fwhm="0.0313707" res="12376.3" algo="Sum"/><pk mz="388.35567020" i="626.632" sn="4.17787" a="18.278" fwhm="0.0256215" res="15157.4" algo="Sum"/><pk mz="388.71128003" i="1148.85" sn="7.64402" a="25.5146" fwhm="0.0191344" res="20314.8" algo="Sum"/><pk mz="389.17377933" i="1552.18" sn="10.2537" a="38.0269" fwhm="0.0273902" res="14208.5" algo="Sum"/><pk mz="389.20172665" i="1359.65" sn="8.98113" a="44.4018" fwhm="0.0427942" res="9094.73" algo="Sum"/><pk mz="389.24227253" i="1274.42" sn="8.41982" a="22.7473" fwhm="0.0233435" res="16674.5" algo="Sum"/><pk mz="389.26577347" i="1248" sn="8.24606" a="33.7355" fwhm="0.0327641" res="11880.9" algo="Sum"/><pk mz="389.37523665" i="1659.07" sn="10.9616" a="37.6034" fwhm="0.0200727" res="19398.2" algo="Sum"/><pk mz="389.97331682" i="1184.36" sn="7.7922" a="26.2234" fwhm="0.0184059" res="21187.4" algo="Sum"/><pk mz="390.27559063" i="1078.27" sn="7.0937" a="30.6497" fwhm="0.0333438" res="11704.6" algo="Sum"/><pk mz="390.70905386" i="990.661" sn="6.5106" a="23.9358" fwhm="0.0200312" res="19505" algo="Sum"/><pk mz="390.79757035" i="2150.23" sn="14.0942" a="50.4853" fwhm="0.0199208" res="19617.5" algo="Sum"/><pk mz="390.98548056" i="994.296" sn="6.49216" a="29.1369" fwhm="0.0244761" res="15974.2" algo="Sum"/><pk mz="391.19144312" i="1178.28" sn="7.69158" a="30.3627" fwhm="0.026234" res="14911.6" algo="Sum"/><pk mz="391.20883292" i="1334.17" sn="8.70869" a="35.6203" fwhm="0.0375326" res="10423.2" algo="Sum"/><pk mz="391.25752774" i="1945" sn="12.6925" a="51.233" fwhm="0.0324466" res="12058.5" algo="Sum"/><pk mz="391.28053260" i="2822.62" sn="18.4171" a="75.6663" fwhm="0.0281298" res="13909.8" algo="Sum"/><pk mz="391.35363307" i="1155.54" sn="7.53997" a="26.4443" fwhm="0.0214591" res="18237.2" algo="Sum"/><pk mz="392.19246691" i="613.592" sn="3.97845" a="17.0565" fwhm="0.0292906" res="13389.7" algo="Sum"/><pk mz="392.28792660" i="1611" sn="10.4444" a="38.9408" fwhm="0.0320342" res="12245.9" algo="Sum"/><pk mz="392.31176759" i="1355.73" sn="8.78916" a="31.2247" fwhm="0.0266289" res="14732.6" algo="Sum"/><pk mz="392.70615018" i="549.788" sn="3.55042" a="15.1169" fwhm="0.0226473" res="17340.1" algo="Sum"/><pk mz="392.79466150" i="2839.22" sn="18.3151" a="63.166" fwhm="0.0191184" res="20545.3" algo="Sum"/><pk mz="393.20770504" i="2776.96" sn="17.8869" a="101.597" fwhm="0.0287727" res="13666" algo="Sum"/><pk mz="393.29717562" i="40674.3" sn="261.971" a="879.04" fwhm="0.0189448" res="20760.1" algo="Sum"/><pk mz="393.36943976" i="1041.44" sn="6.70773" a="23.5425" fwhm="0.023722" res="16582.5" algo="Sum"/><pk mz="394.21102837" i="655.094" sn="4.19765" a="27.3739" fwhm="0.0368626" res="10694.1" algo="Sum"/><pk mz="394.30041804" i="10422.6" sn="66.7848" a="225.042" fwhm="0.0193701" res="20356.1" algo="Sum"/><pk mz="394.34566313" i="3918.48" sn="25.1076" a="97.4641" fwhm="0.0211359" res="18657.6" algo="Sum"/><pk mz="394.79257944" i="1384.8" sn="8.85425" a="38.8302" fwhm="0.0239938" res="16454" algo="Sum"/><pk mz="394.87464855" i="938.107" sn="5.9967" a="22.555" fwhm="0.0266888" res="14795.5" algo="Sum"/><pk mz="395.21571566" i="1693.88" sn="10.816" a="61.6538" fwhm="0.0298094" res="13258.1" algo="Sum"/><pk mz="395.25236625" i="771.354" sn="4.92527" a="12.2567" fwhm="0.0230628" res="17138.1" algo="Sum"/><pk mz="395.30348338" i="2120.2" sn="13.5379" a="63.3294" fwhm="0.0324643" res="12176.6" algo="Sum"/><pk mz="395.34900002" i="1438.41" sn="9.18459" a="34.7181" fwhm="0.0213814" res="18490.3" algo="Sum"/><pk mz="395.42442265" i="551.014" sn="3.51775" a="12.3724" fwhm="0.019456" res="20324.1" algo="Sum"/><pk mz="396.30857293" i="527.448" sn="3.35553" a="18.4199" fwhm="0.0413399" res="9586.59" algo="Sum"/><pk mz="396.74351964" i="1182.86" sn="7.49555" a="26.4831" fwhm="0.0197505" res="20087.8" algo="Sum"/><pk mz="396.92263786" i="605.96" sn="3.84058" a="15.4197" fwhm="0.0239636" res="16563.6" algo="Sum"/><pk mz="396.99729481" i="2777.81" sn="17.6057" a="72.054" fwhm="0.0219423" res="18092.8" algo="Sum"/><pk mz="397.13184578" i="517.68" sn="3.27889" a="13.5086" fwhm="0.0275423" res="14419" algo="Sum"/><pk mz="397.18235922" i="745.296" sn="4.71573" a="32.0802" fwhm="0.0517336" res="7677.46" algo="Sum"/><pk mz="397.23564201" i="2459.54" sn="15.5561" a="74.2758" fwhm="0.0269077" res="14762.9" algo="Sum"/><pk mz="397.26679023" i="1006.92" sn="6.36811" a="22.6962" fwhm="0.0267197" res="14867.9" algo="Sum"/><pk mz="397.30610047" i="511.027" sn="3.23164" a="11.4112" fwhm="0.0314453" res="12634.8" algo="Sum"/><pk mz="397.32627990" i="536.154" sn="3.39063" a="14.3012" fwhm="0.0276864" res="14350.9" algo="Sum"/><pk mz="397.94317618" i="516.892" sn="3.26427" a="13.1169" fwhm="0.0208185" res="19114.9" algo="Sum"/><pk mz="398.23859401" i="619.832" sn="3.90623" a="22.6455" fwhm="0.0384938" res="10345.5" algo="Sum"/><pk mz="398.32789444" i="656.824" sn="4.13983" a="21.0954" fwhm="0.0279381" res="14257.5" algo="Sum"/><pk mz="398.74134256" i="1998.07" sn="12.5625" a="36.4024" fwhm="0.0222948" res="17884.9" algo="Sum"/><pk mz="398.76015988" i="1973.2" sn="12.4061" a="42.8183" fwhm="0.0258835" res="15406" algo="Sum"/><pk mz="399.08943964" i="10214.2" sn="64.0617" a="225.908" fwhm="0.019458" res="20510.3" algo="Sum"/><pk mz="399.14309617" i="571.68" sn="3.58552" a="11.4741" fwhm="0.0215775" res="18498.1" algo="Sum"/><pk mz="399.21531027" i="25512.2" sn="159.989" a="619.421" fwhm="0.0288537" res="13835.8" algo="Sum"/><pk mz="399.26039183" i="1599.67" sn="10.0317" a="44.3828" fwhm="0.0300619" res="13281.3" algo="Sum"/><pk mz="399.30850642" i="741.807" sn="4.65187" a="19.4485" fwhm="0.0388546" res="10277" algo="Sum"/><pk mz="399.77261541" i="1097.79" sn="6.87409" a="31.9634" fwhm="0.0254792" res="15690.2" algo="Sum"/><pk mz="400.09336728" i="1422.15" sn="8.88001" a="35.8224" fwhm="0.0202949" res="19714" algo="Sum"/><pk mz="400.21897642" i="6284.94" sn="39.2498" a="137.809" fwhm="0.0259851" res="15401.9" algo="Sum"/><pk mz="400.27621819" i="809.517" sn="5.05673" a="24.9507" fwhm="0.0303529" res="13187.4" algo="Sum"/><pk mz="400.34143260" i="1417.19" sn="8.85309" a="37.7472" fwhm="0.0214045" res="18703.6" algo="Sum"/><pk mz="400.73822829" i="1310.19" sn="8.17398" a="30.9866" fwhm="0.0207684" res="19295.5" algo="Sum"/><pk mz="400.78315528" i="739.864" sn="4.61193" a="18.2087" fwhm="0.0231529" res="17310.2" algo="Sum"/><pk mz="400.82651210" i="3188.27" sn="19.8502" a="75.29" fwhm="0.0204169" res="19632.1" algo="Sum"/><pk mz="401.08979980" i="1151.05" sn="7.15584" a="27.9869" fwhm="0.0203447" res="19714.7" algo="Sum"/><pk mz="401.19730998" i="3197.78" sn="19.8861" a="157.683" fwhm="0.0508451" res="7890.57" algo="Sum"/><pk mz="401.26762020" i="757.464" sn="4.71087" a="16.5124" fwhm="0.0316016" res="12697.7" algo="Sum"/><pk mz="401.28258601" i="796.754" sn="4.95515" a="14.0055" fwhm="0.0192759" res="20817.9" algo="Sum"/><pk mz="401.34354630" i="628.783" sn="3.90912" a="15.2161" fwhm="0.0231191" res="17359.8" algo="Sum"/><pk mz="401.77074903" i="512.754" sn="3.17502" a="13.9333" fwhm="0.0242249" res="16585.1" algo="Sum"/><pk mz="402.19809268" i="859.297" sn="5.29939" a="22.2761" fwhm="0.0296137" res="13581.5" algo="Sum"/><pk mz="402.35718962" i="2589.21" sn="15.9717" a="62.6978" fwhm="0.0211575" res="19017.3" algo="Sum"/><pk mz="402.77141056" i="670.503" sn="4.11839" a="18.976" fwhm="0.0305662" res="13177" algo="Sum"/><pk mz="402.82368320" i="2992.53" sn="18.3776" a="68.0754" fwhm="0.0198357" res="20308" algo="Sum"/><pk mz="403.00795870" i="1357.7" sn="8.33409" a="35.987" fwhm="0.0202349" res="19916.5" algo="Sum"/><pk mz="403.15501225" i="587.622" sn="3.60611" a="15.3119" fwhm="0.0318277" res="12666.8" algo="Sum"/><pk mz="403.20543561" i="856.978" sn="5.25984" a="35.8149" fwhm="0.0282867" res="14254.3" algo="Sum"/><pk mz="403.22127049" i="932.048" sn="5.72064" a="19.4537" fwhm="0.0276111" res="14603.6" algo="Sum"/><pk mz="403.24346555" i="837.513" sn="5.14041" a="12.7181" fwhm="0.0158397" res="25457.8" algo="Sum"/><pk mz="403.25171100" i="825.019" sn="5.06373" a="12.1426" fwhm="0.01584" res="25457.8" algo="Sum"/><pk mz="403.35928155" i="911.839" sn="5.5966" a="22.1387" fwhm="0.0252917" res="15948.3" algo="Sum"/><pk mz="403.39100127" i="1406.99" sn="8.63571" a="30.481" fwhm="0.0205067" res="19671.2" algo="Sum"/><pk mz="404.68554490" i="741.93" sn="4.51265" a="16.3541" fwhm="0.0191775" res="21102.2" algo="Sum"/><pk mz="404.82242032" i="1073.84" sn="6.53125" a="38.4823" fwhm="0.0345797" res="11706.9" algo="Sum"/><pk mz="405.09699665" i="708.488" sn="4.30622" a="18.044" fwhm="0.0236788" res="17108" algo="Sum"/><pk mz="405.16779264" i="663.106" sn="4.03" a="20.5412" fwhm="0.0295133" res="13728.3" algo="Sum"/><pk mz="405.22594647" i="850.371" sn="5.16799" a="40.8369" fwhm="0.0485972" res="8338.47" algo="Sum"/><pk mz="405.26232388" i="1559.67" sn="9.4798" a="62.3507" fwhm="0.0371149" res="10919.1" algo="Sum"/><pk mz="405.33359394" i="703.782" sn="4.27787" a="24.894" fwhm="0.0446147" res="9085.2" algo="Sum"/><pk mz="406.21884773" i="748.138" sn="4.53823" a="22.2574" fwhm="0.0265619" res="15293.3" algo="Sum"/><pk mz="406.25501910" i="954.943" sn="5.79016" a="33.6716" fwhm="0.0396498" res="10246.1" algo="Sum"/><pk mz="406.68274037" i="569.546" sn="3.44234" a="13.3326" fwhm="0.020842" res="19512.7" algo="Sum"/><pk mz="406.77186469" i="2233.72" sn="13.5033" a="51.7011" fwhm="0.0202915" res="20046.4" algo="Sum"/><pk mz="406.83400651" i="509.994" sn="3.08391" a="17.2467" fwhm="0.0318185" res="12786.1" algo="Sum"/><pk mz="406.95193350" i="620.397" sn="3.75186" a="18.328" fwhm="0.0244335" res="16655.5" algo="Sum"/><pk mz="407.18486595" i="647.269" sn="3.91164" a="17.2458" fwhm="0.0319891" res="12728.8" algo="Sum"/><pk mz="407.19949338" i="585.959" sn="3.53981" a="4.61194" fwhm="0.00795857" res="51164.9" algo="Sum"/><pk mz="407.22051013" i="739.878" sn="4.4674" a="18.4753" fwhm="0.0358144" res="11370.3" algo="Sum"/><pk mz="407.25561485" i="1205.11" sn="7.26979" a="33.6854" fwhm="0.0337533" res="12065.6" algo="Sum"/><pk mz="407.27554003" i="1235.92" sn="7.4523" a="41.4822" fwhm="0.0317329" res="12834.5" algo="Sum"/><pk mz="407.34875740" i="800.406" sn="4.82056" a="20.9799" fwhm="0.0333536" res="12213" algo="Sum"/><pk mz="407.38463760" i="526.768" sn="3.17243" a="12.7468" fwhm="0.0279088" res="14597" algo="Sum"/><pk mz="408.30665652" i="1307.47" sn="7.83073" a="33.7528" fwhm="0.030682" res="13307.7" algo="Sum"/><pk mz="408.76980134" i="3226.82" sn="19.3115" a="74.0186" fwhm="0.0208421" res="19612.7" algo="Sum"/><pk mz="409.18419802" i="1302.45" sn="7.76472" a="49.0947" fwhm="0.0319439" res="12809.5" algo="Sum"/><pk mz="409.27103415" i="12654.8" sn="75.4777" a="293.24" fwhm="0.0209079" res="19574.9" algo="Sum"/><pk mz="409.34322349" i="1390.83" sn="8.297" a="37.8491" fwhm="0.0334084" res="12252.7" algo="Sum"/><pk mz="410.27452326" i="3266.63" sn="19.4144" a="93.2449" fwhm="0.0218237" res="18799.5" algo="Sum"/><pk mz="410.76486820" i="2347.67" sn="13.9371" a="58.4265" fwhm="0.0216472" res="18975.4" algo="Sum"/><pk mz="410.85573573" i="3715.93" sn="22.0505" a="89.8732" fwhm="0.0204256" res="20114.7" algo="Sum"/><pk mz="411.18457291" i="825.361" sn="4.88345" a="24.9958" fwhm="0.0300974" res="13661.8" algo="Sum"/><pk mz="411.20914223" i="576.3" sn="3.40982" a="9.91847" fwhm="0.0239933" res="17138.5" algo="Sum"/><pk mz="411.26157444" i="2460.2" sn="14.556" a="103.201" fwhm="0.0389417" res="10561" algo="Sum"/><pk mz="411.77033685" i="572.794" sn="3.38351" a="16.8864" fwhm="0.024352" res="16909.1" algo="Sum"/><pk mz="412.27110370" i="731.967" sn="4.31704" a="37.2457" fwhm="0.0447532" res="9212.1" algo="Sum"/><pk mz="412.71752460" i="613.42" sn="3.61098" a="16.8025" fwhm="0.0219795" res="18777.4" algo="Sum"/><pk mz="412.77559697" i="1056.78" sn="6.21325" a="32.7344" fwhm="0.0297088" res="13894" algo="Sum"/><pk mz="412.85275119" i="2424.77" sn="14.2472" a="57.5286" fwhm="0.0207999" res="19848.8" algo="Sum"/><pk mz="412.89551908" i="512" sn="3.0083" a="14.6671" fwhm="0.0302487" res="13650" algo="Sum"/><pk mz="412.97037509" i="786.132" sn="4.61832" a="25.5508" fwhm="0.0259964" res="15885.7" algo="Sum"/><pk mz="413.13770163" i="837.946" sn="4.91862" a="22.5325" fwhm="0.0292006" res="14148.3" algo="Sum"/><pk mz="413.17916144" i="1511.82" sn="8.87185" a="39.9046" fwhm="0.02773" res="14900.1" algo="Sum"/><pk mz="413.23178272" i="1818.84" sn="10.6749" a="52.3808" fwhm="0.0296735" res="13925.9" algo="Sum"/><pk mz="413.26573930" i="12321.3" sn="72.3146" a="306.229" fwhm="0.0208118" res="19857.2" algo="Sum"/><pk mz="413.31830215" i="773.356" sn="4.53888" a="20.2008" fwhm="0.028517" res="14493.7" algo="Sum"/><pk mz="414.20432819" i="509.428" sn="2.98166" a="14.7255" fwhm="0.0401337" res="10320.6" algo="Sum"/><pk mz="414.23441503" i="541.114" sn="3.16712" a="10.9289" fwhm="0.0321081" res="12901.3" algo="Sum"/><pk mz="414.26952470" i="3588.76" sn="21.0049" a="95.3046" fwhm="0.0208192" res="19898.4" algo="Sum"/><pk mz="414.42985100" i="1470.19" sn="8.60531" a="31.5051" fwhm="0.0187832" res="22063.9" algo="Sum"/><pk mz="414.71434339" i="1084.92" sn="6.33481" a="25.6133" fwhm="0.020383" res="20346.1" algo="Sum"/><pk mz="414.86320193" i="834.036" sn="4.87151" a="41.4191" fwhm="0.0417777" res="9930.25" algo="Sum"/><pk mz="415.15140899" i="705.945" sn="4.12155" a="17.357" fwhm="0.0253682" res="16365.1" algo="Sum"/><pk mz="415.19248151" i="17356.5" sn="101.333" a="462.185" fwhm="0.0213887" res="19411.8" algo="Sum"/><pk mz="415.27680924" i="1394.49" sn="8.14157" a="46.5953" fwhm="0.0350298" res="11855" algo="Sum"/><pk mz="416.19554279" i="4170.25" sn="24.2609" a="108.721" fwhm="0.0212264" res="19607.5" algo="Sum"/><pk mz="416.28099793" i="542.96" sn="3.15875" a="17.4843" fwhm="0.0350628" res="11872.4" algo="Sum"/><pk mz="416.71136011" i="812.551" sn="4.71331" a="19.2951" fwhm="0.0201328" res="20698.2" algo="Sum"/><pk mz="416.80027821" i="3335.25" sn="19.3396" a="82.2611" fwhm="0.0203525" res="20479.1" algo="Sum"/><pk mz="417.00129839" i="1315.81" sn="7.63177" a="33.7477" fwhm="0.0228766" res="18228.3" algo="Sum"/><pk mz="417.19123146" i="2600.22" sn="15.0781" a="82.9702" fwhm="0.0272466" res="15311.7" algo="Sum"/><pk mz="417.27431286" i="712.842" sn="4.1308" a="28.4408" fwhm="0.0506347" res="8240.88" algo="Sum"/><pk mz="417.40662358" i="1382.46" sn="8.0059" a="31.6399" fwhm="0.0217698" res="19173.7" algo="Sum"/><pk mz="418.19393343" i="657.445" sn="3.79477" a="18.8375" fwhm="0.0297564" res="14053.9" algo="Sum"/><pk mz="418.40858665" i="508.91" sn="2.93327" a="10.9293" fwhm="0.019273" res="21709.6" algo="Sum"/><pk mz="418.79794974" i="3163.88" sn="18.2179" a="75.0656" fwhm="0.0204612" res="20467.9" algo="Sum"/><pk mz="418.97990007" i="1094.01" sn="6.30077" a="30.4169" fwhm="0.029387" res="14257.3" algo="Sum"/><pk mz="419.24004801" i="1022.63" sn="5.87971" a="41.783" fwhm="0.0517248" res="8105.2" algo="Sum"/><pk mz="419.28234161" i="758.649" sn="4.36162" a="26.1479" fwhm="0.0442694" res="9471.15" algo="Sum"/><pk mz="419.32159614" i="722.98" sn="4.15627" a="23.1393" fwhm="0.044419" res="9440.13" algo="Sum"/><pk mz="419.35111004" i="730.936" sn="4.20201" a="16.3952" fwhm="0.0326039" res="12862" algo="Sum"/><pk mz="419.38483123" i="851.896" sn="4.89671" a="20.4609" fwhm="0.0231808" res="18091.9" algo="Sum"/><pk mz="420.79555145" i="1330.09" sn="7.61192" a="39.5086" fwhm="0.025858" res="16273.3" algo="Sum"/><pk mz="420.88459342" i="3636.93" sn="20.7963" a="89.6247" fwhm="0.0205708" res="20460.3" algo="Sum"/><pk mz="421.24053032" i="953.42" sn="5.44741" a="49.3354" fwhm="0.0539901" res="7802.19" algo="Sum"/><pk mz="421.30955660" i="709.217" sn="4.05283" a="23.0523" fwhm="0.0336807" res="12508.9" algo="Sum"/><pk mz="421.33876147" i="788.784" sn="4.50761" a="22.8724" fwhm="0.0352408" res="11956" algo="Sum"/><pk mz="421.35773426" i="688.166" sn="3.93273" a="15.2474" fwhm="0.0350142" res="12033.9" algo="Sum"/><pk mz="421.40038991" i="631.121" sn="3.60668" a="16.0531" fwhm="0.0217032" res="19416.5" algo="Sum"/><pk mz="422.75047598" i="1097.75" sn="6.22303" a="41.9017" fwhm="0.0352453" res="11994.5" algo="Sum"/><pk mz="422.88119151" i="1496.95" sn="8.48382" a="39.8384" fwhm="0.0224945" res="18799.3" algo="Sum"/><pk mz="423.23318536" i="662.662" sn="3.75398" a="16.4917" fwhm="0.0336322" res="12584.2" algo="Sum"/><pk mz="423.26327435" i="1044.41" sn="5.91718" a="40.1568" fwhm="0.0506914" res="8349.81" algo="Sum"/><pk mz="423.31850894" i="704.631" sn="3.9926" a="27.9928" fwhm="0.0568021" res="7452.51" algo="Sum"/><pk mz="423.34806186" i="678.422" sn="3.84409" a="12.6142" fwhm="0.0243447" res="17389.7" algo="Sum"/><pk mz="424.27972209" i="1149.13" sn="6.47278" a="34.0478" fwhm="0.0266177" res="15939.8" algo="Sum"/><pk mz="424.34130686" i="1376.96" sn="7.75609" a="45.5951" fwhm="0.023857" res="17786.9" algo="Sum"/><pk mz="424.74354205" i="1413.99" sn="7.94821" a="32.5487" fwhm="0.0215926" res="19670.8" algo="Sum"/><pk mz="424.77999151" i="670.743" sn="3.77033" a="23.0207" fwhm="0.0351033" res="12100.8" algo="Sum"/><pk mz="424.87363214" i="667.114" sn="3.74887" a="12.7322" fwhm="0.0216516" res="19623.2" algo="Sum"/><pk mz="424.89580655" i="899.09" sn="5.05291" a="28.2024" fwhm="0.0307861" res="13801.5" algo="Sum"/><pk mz="425.21944802" i="689.373" sn="3.87303" a="24.5699" fwhm="0.0472978" res="8990.26" algo="Sum"/><pk mz="425.28372821" i="1135.05" sn="6.37695" a="43.1626" fwhm="0.0406662" res="10457.9" algo="Sum"/><pk mz="425.31434135" i="1057.92" sn="5.94311" a="27.5662" fwhm="0.0403439" res="10542.2" algo="Sum"/><pk mz="425.34418120" i="885.676" sn="4.97496" a="18.1712" fwhm="0.032536" res="13073" algo="Sum"/><pk mz="425.77182312" i="533.85" sn="2.99538" a="17.6633" fwhm="0.0248458" res="17136.6" algo="Sum"/><pk mz="426.27522584" i="532.751" sn="2.98351" a="22.1591" fwhm="0.0365981" res="11647.5" algo="Sum"/><pk mz="426.31831072" i="633.687" sn="3.54841" a="15.6412" fwhm="0.0360441" res="11827.7" algo="Sum"/><pk mz="426.35756290" i="2114.81" sn="11.8399" a="51.9598" fwhm="0.0212778" res="20037.7" algo="Sum"/><pk mz="426.74093210" i="800.72" sn="4.47443" a="21.2129" fwhm="0.0249259" res="17120.4" algo="Sum"/><pk mz="426.79155625" i="514.394" sn="2.87452" a="15.183" fwhm="0.0353215" res="12083.1" algo="Sum"/><pk mz="426.82906749" i="3168.05" sn="17.7039" a="77.2574" fwhm="0.0213289" res="20011.7" algo="Sum"/><pk mz="427.15799548" i="850.21" sn="4.74861" a="25.26" fwhm="0.0261171" res="16355.5" algo="Sum"/><pk mz="427.24374203" i="1033.18" sn="5.77047" a="46.7617" fwhm="0.0482584" res="8853.24" algo="Sum"/><pk mz="427.28317460" i="533.141" sn="2.97768" a="7.92657" fwhm="0.0163049" res="26205.8" algo="Sum"/><pk mz="427.29547297" i="519.073" sn="2.89911" a="13.4626" fwhm="0.036687" res="11647" algo="Sum"/><pk mz="427.35672586" i="1012.81" sn="5.6533" a="31.4043" fwhm="0.0286607" res="14910.9" algo="Sum"/><pk mz="428.23251614" i="598.904" sn="3.32884" a="26.3192" fwhm="0.0336991" res="12707.5" algo="Sum"/><pk mz="428.37212580" i="1558.91" sn="8.66192" a="45.7905" fwhm="0.0240177" res="17835.7" algo="Sum"/><pk mz="428.82705674" i="2300.71" sn="12.7772" a="56.3863" fwhm="0.0207054" res="20710.9" algo="Sum"/><pk mz="428.99802239" i="594.873" sn="3.30226" a="18.1618" fwhm="0.0260994" res="16437.1" algo="Sum"/><pk mz="429.11063963" i="511.738" sn="2.83865" a="12.4629" fwhm="0.0325504" res="13183" algo="Sum"/><pk mz="429.15493217" i="691.67" sn="3.83234" a="22.093" fwhm="0.0323183" res="13279" algo="Sum"/><pk mz="429.21308294" i="1424.27" sn="7.88158" a="26.4973" fwhm="0.0160388" res="26761" algo="Sum"/><pk mz="429.23915558" i="5277.35" sn="29.1915" a="151.564" fwhm="0.0229208" res="18727" algo="Sum"/><pk mz="429.31834473" i="948.066" sn="5.24475" a="27.5401" fwhm="0.0328841" res="13055.5" algo="Sum"/><pk mz="429.37227577" i="2561.74" sn="14.1744" a="65.8874" fwhm="0.0224113" res="19158.7" algo="Sum"/><pk mz="430.24328977" i="1377.55" sn="7.59593" a="47.2798" fwhm="0.0249282" res="17259.3" algo="Sum"/><pk mz="430.38017152" i="8436.15" sn="46.515" a="211.895" fwhm="0.0221873" res="19397.6" algo="Sum"/><pk mz="430.69413743" i="810.617" sn="4.46944" a="22.8995" fwhm="0.0236802" res="18188" algo="Sum"/><pk mz="430.82747522" i="692.752" sn="3.81829" a="25.6144" fwhm="0.0383029" res="11247.9" algo="Sum"/><pk mz="430.91292000" i="3237.48" sn="17.8405" a="81.1943" fwhm="0.0206936" res="20823.5" algo="Sum"/><pk mz="431.17036246" i="2755.77" sn="15.1564" a="101.002" fwhm="0.0345708" res="12472.1" algo="Sum"/><pk mz="431.23899053" i="1049.93" sn="5.77423" a="46.0979" fwhm="0.0564933" res="7633.45" algo="Sum"/><pk mz="431.27715869" i="624.449" sn="3.43408" a="21.4607" fwhm="0.0333395" res="12935.9" algo="Sum"/><pk mz="431.38421977" i="3228.35" sn="17.7521" a="82.195" fwhm="0.0236888" res="18210.5" algo="Sum"/><pk mz="431.42081837" i="1256.38" sn="6.90695" a="27.7541" fwhm="0.0247415" res="17437.1" algo="Sum"/><pk mz="432.17553863" i="765.947" sn="4.19923" a="26.9828" fwhm="0.0318363" res="13574.9" algo="Sum"/><pk mz="432.38809417" i="707.598" sn="3.88037" a="19.3716" fwhm="0.023997" res="18018.4" algo="Sum"/><pk mz="432.68990210" i="789.256" sn="4.32666" a="20.7398" fwhm="0.0223133" res="19391.6" algo="Sum"/><pk mz="432.77528297" i="1409.19" sn="7.72228" a="37.7439" fwhm="0.0209764" res="20631.5" algo="Sum"/><pk mz="432.97299244" i="822.444" sn="4.49777" a="26.7206" fwhm="0.026224" res="16510.5" algo="Sum"/><pk mz="433.16938272" i="729.263" sn="3.98703" a="26.7428" fwhm="0.0419807" res="10318.3" algo="Sum"/><pk mz="433.19861910" i="585.166" sn="3.19869" a="14.5088" fwhm="0.027878" res="15539.1" algo="Sum"/><pk mz="433.24883883" i="640.925" sn="3.50242" a="21.5709" fwhm="0.0406232" res="10665.1" algo="Sum"/><pk mz="433.30364775" i="577.449" sn="3.15447" a="24.8936" fwhm="0.0625131" res="6931.41" algo="Sum"/><pk mz="433.36545821" i="604.393" sn="3.30192" a="28.407" fwhm="0.0355442" res="12192.3" algo="Sum"/><pk mz="434.77235841" i="1423.42" sn="7.75381" a="36.9371" fwhm="0.021399" res="20317.4" algo="Sum"/><pk mz="434.82426735" i="538.993" sn="2.93585" a="13.8059" fwhm="0.0275988" res="15755.2" algo="Sum"/><pk mz="434.89731812" i="697.157" sn="3.79758" a="21.45" fwhm="0.0360203" res="12073.7" algo="Sum"/><pk mz="435.21634452" i="788.164" sn="4.28822" a="26.9422" fwhm="0.0367906" res="11829.5" algo="Sum"/><pk mz="435.28745637" i="592.44" sn="3.22338" a="8.97548" fwhm="0.016457" res="26450" algo="Sum"/><pk mz="435.31804950" i="711.313" sn="3.87015" a="25.0089" fwhm="0.0490443" res="8876.01" algo="Sum"/><pk mz="435.37760224" i="534.817" sn="2.90986" a="14.4179" fwhm="0.0332108" res="13109.5" algo="Sum"/><pk mz="436.77155875" i="784.746" sn="4.25717" a="23.395" fwhm="0.0274733" res="15898" algo="Sum"/><pk mz="436.82110323" i="528.554" sn="2.86737" a="12.223" fwhm="0.0254792" res="17144.2" algo="Sum"/><pk mz="436.85843285" i="2680.3" sn="14.5399" a="78.9905" fwhm="0.0219989" res="19858.2" algo="Sum"/><pk mz="437.18630112" i="1064.82" sn="5.77094" a="31.6739" fwhm="0.0291242" res="15011.1" algo="Sum"/><pk mz="437.23469366" i="2239.7" sn="12.1385" a="65.6981" fwhm="0.0239534" res="18253.6" algo="Sum"/><pk mz="437.28440587" i="693.193" sn="3.75779" a="15.5658" fwhm="0.0329892" res="13255.4" algo="Sum"/><pk mz="437.30160520" i="718.024" sn="3.89251" a="13.1513" fwhm="0.0247426" res="17674" algo="Sum"/><pk mz="437.33699429" i="925.998" sn="5.01997" a="38.3109" fwhm="0.0412618" res="10599.1" algo="Sum"/><pk mz="438.23797672" i="545.187" sn="2.952" a="18.7148" fwhm="0.0342696" res="12787.9" algo="Sum"/><pk mz="438.72633467" i="686.853" sn="3.70947" a="19.4146" fwhm="0.0248112" res="17682.6" algo="Sum"/><pk mz="438.85513315" i="1240.99" sn="6.69704" a="39.0378" fwhm="0.0267251" res="16421.1" algo="Sum"/><pk mz="438.98253980" i="2214.91" sn="11.9528" a="56.376" fwhm="0.0206647" res="21243.1" algo="Sum"/><pk mz="439.24634066" i="607.83" sn="3.27885" a="22.3847" fwhm="0.0451556" res="9727.4" algo="Sum"/><pk mz="439.28366714" i="542.865" sn="2.9282" a="14.8292" fwhm="0.0371977" res="11809.4" algo="Sum"/><pk mz="439.31267237" i="594.174" sn="3.205" a="21.1226" fwhm="0.0449878" res="9765.15" algo="Sum"/><pk mz="439.35395405" i="595.083" sn="3.20938" a="19.9009" fwhm="0.0351131" res="12512.5" algo="Sum"/><pk mz="440.72324134" i="1049.69" sn="5.62327" a="29.316" fwhm="0.024343" res="18104.8" algo="Sum"/><pk mz="440.84631724" i="593.837" sn="3.18081" a="14.0073" fwhm="0.0291377" res="15129.8" algo="Sum"/><pk mz="440.86862148" i="615.415" sn="3.29647" a="19.25" fwhm="0.0310888" res="14180.9" algo="Sum"/><pk mz="440.98013079" i="813.4" sn="4.35432" a="21.8639" fwhm="0.0245902" res="17933.2" algo="Sum"/><pk mz="441.26211548" i="686.528" sn="3.66972" a="20.5623" fwhm="0.0363509" res="12139" algo="Sum"/><pk mz="441.29697192" i="2846.27" sn="15.2143" a="92.1874" fwhm="0.0253914" res="17379.8" algo="Sum"/><pk mz="441.35927401" i="541.523" sn="2.89483" a="19.9984" fwhm="0.0375511" res="11753.6" algo="Sum"/><pk mz="442.29984880" i="902.151" sn="4.80096" a="29.9283" fwhm="0.0253488" res="17448.5" algo="Sum"/><pk mz="442.72095577" i="812.432" sn="4.31761" a="22.312" fwhm="0.0244711" res="18091.6" algo="Sum"/><pk mz="442.80326417" i="1253.19" sn="6.65716" a="32.7705" fwhm="0.0237126" res="18673.8" algo="Sum"/><pk mz="443.13674669" i="822.538" sn="4.3627" a="29.8327" fwhm="0.0339649" res="13046.9" algo="Sum"/><pk mz="443.22439424" i="810.069" sn="4.29597" a="30.2425" fwhm="0.0377757" res="11733.1" algo="Sum"/><pk mz="443.29754131" i="663.01" sn="3.51688" a="18.9739" fwhm="0.0410638" res="10795.3" algo="Sum"/><pk mz="443.33143080" i="881.738" sn="4.67795" a="29.5246" fwhm="0.0386728" res="11463.6" algo="Sum"/><pk mz="444.80041332" i="975.451" sn="5.1422" a="27.1679" fwhm="0.0256066" res="17370.6" algo="Sum"/><pk mz="444.85148398" i="616.707" sn="3.25075" a="19.034" fwhm="0.0316425" res="14058.7" algo="Sum"/><pk mz="444.92625596" i="603.92" sn="3.18302" a="19.4563" fwhm="0.0362681" res="12267.7" algo="Sum"/><pk mz="445.12560906" i="594.612" sn="3.13312" a="23.1823" fwhm="0.0407199" res="10931.4" algo="Sum"/><pk mz="445.20387804" i="620.72" sn="3.27095" a="30.1704" fwhm="0.0543439" res="8192.34" algo="Sum"/><pk mz="445.30138253" i="601.731" sn="3.17089" a="24.476" fwhm="0.0560441" res="7945.55" algo="Sum"/><pk mz="445.34150211" i="515.019" sn="2.71396" a="14.1694" fwhm="0.0382094" res="11655.3" algo="Sum"/><pk mz="445.43741746" i="1197.79" sn="6.31127" a="30.8298" fwhm="0.0220488" res="20202.3" algo="Sum"/><pk mz="446.66955405" i="787.9" sn="4.12963" a="19.772" fwhm="0.0223855" res="19953.6" algo="Sum"/><pk mz="446.84937720" i="616.896" sn="3.2332" a="15.9696" fwhm="0.0260953" res="17123.8" algo="Sum"/><pk mz="446.88689543" i="2262.18" sn="11.8567" a="57.2051" fwhm="0.0222348" res="20098.6" algo="Sum"/><pk mz="447.17934522" i="706.116" sn="3.69941" a="39.0925" fwhm="0.057404" res="7790.04" algo="Sum"/><pk mz="447.27538664" i="515.044" sn="2.69836" a="13.3986" fwhm="0.03741" res="11956" algo="Sum"/><pk mz="447.32632719" i="603.141" sn="3.15982" a="12.4792" fwhm="0.0271399" res="16482.3" algo="Sum"/><pk mz="447.34762843" i="750.157" sn="3.92987" a="27.5501" fwhm="0.0459975" res="9725.49" algo="Sum"/><pk mz="447.41511339" i="583.187" sn="3.05438" a="17.21" fwhm="0.0297214" res="15053.6" algo="Sum"/><pk mz="448.66729362" i="793.507" sn="4.14144" a="19.6213" fwhm="0.0217841" res="20596.1" algo="Sum"/><pk mz="448.75482489" i="1016.89" sn="5.3062" a="31.5208" fwhm="0.0263649" res="17020.9" algo="Sum"/><pk mz="449.28766745" i="905.49" sn="4.72311" a="48.9264" fwhm="0.0537807" res="8354.07" algo="Sum"/><pk mz="449.33901213" i="670.249" sn="3.49361" a="13.871" fwhm="0.0320239" res="14031.3" algo="Sum"/><pk mz="449.36138427" i="765.571" sn="3.9898" a="26.8578" fwhm="0.0482389" res="9315.33" algo="Sum"/><pk mz="450.75111528" i="1398.2" sn="7.27779" a="40.8914" fwhm="0.0242285" res="18604.1" algo="Sum"/><pk mz="451.15830360" i="570.873" sn="2.96919" a="19.1794" fwhm="0.0323583" res="13942.6" algo="Sum"/><pk mz="451.25203392" i="692.426" sn="3.60284" a="22.1457" fwhm="0.0339008" res="13311" algo="Sum"/><pk mz="451.28474296" i="576.963" sn="3.00182" a="11.3033" fwhm="0.0397059" res="11365.7" algo="Sum"/><pk mz="451.29103759" i="529.643" sn="2.75562" a="4.52271" fwhm="0.00601716" res="75000.6" algo="Sum"/><pk mz="451.31318432" i="656.841" sn="3.41724" a="17.976" fwhm="0.0371289" res="12155.3" algo="Sum"/><pk mz="451.35754099" i="723.503" sn="3.76406" a="25.1996" fwhm="0.0427222" res="10565" algo="Sum"/><pk mz="452.36167647" i="1059.12" sn="5.50635" a="31.7778" fwhm="0.0264598" res="17096.2" algo="Sum"/><pk mz="452.75049945" i="835.133" sn="4.3417" a="24.7263" fwhm="0.0265923" res="17025.6" algo="Sum"/><pk mz="452.79470575" i="585.127" sn="3.04182" a="14.0975" fwhm="0.0311829" res="14520.6" algo="Sum"/><pk mz="452.83317621" i="1084.35" sn="5.63695" a="31.3345" fwhm="0.0286229" res="15820.7" algo="Sum"/><pk mz="453.16696351" i="973.581" sn="5.05056" a="34.8365" fwhm="0.0353571" res="12816.9" algo="Sum"/><pk mz="453.20932206" i="1240.14" sn="6.43218" a="37.5802" fwhm="0.0263869" res="17175.5" algo="Sum"/><pk mz="453.25914550" i="561.313" sn="2.91187" a="13.8523" fwhm="0.032816" res="13812.2" algo="Sum"/><pk mz="453.29633946" i="729.945" sn="3.78729" a="30.1748" fwhm="0.0530734" res="8540.94" algo="Sum"/><pk mz="453.33944463" i="1052.4" sn="5.4597" a="31.2872" fwhm="0.0411598" res="11014.1" algo="Sum"/><pk mz="453.36621167" i="939.876" sn="4.87512" a="27.771" fwhm="0.0303737" res="14926.3" algo="Sum"/><pk mz="454.29242756" i="775.609" sn="4.01715" a="28.2177" fwhm="0.0324978" res="13979.2" algo="Sum"/><pk mz="454.70146853" i="526.79" sn="2.72718" a="14.6227" fwhm="0.0252018" res="18042.4" algo="Sum"/><pk mz="454.83002543" i="704.907" sn="3.64913" a="24.5435" fwhm="0.036157" res="12579.3" algo="Sum"/><pk mz="454.88067647" i="686.779" sn="3.55607" a="21.8726" fwhm="0.0284297" res="16000.2" algo="Sum"/><pk mz="454.95501535" i="1843.06" sn="9.54004" a="56.4257" fwhm="0.0255892" res="17779.2" algo="Sum"/><pk mz="455.18742948" i="539.595" sn="2.78914" a="26.0988" fwhm="0.0529438" res="8597.56" algo="Sum"/><pk mz="455.30982374" i="863.814" sn="4.46572" a="31.2809" fwhm="0.0467477" res="9739.72" algo="Sum"/><pk mz="456.69851015" i="934.717" sn="4.81699" a="26.6705" fwhm="0.0255236" res="17893.2" algo="Sum"/><pk mz="456.95146484" i="765.269" sn="3.94452" a="29.5109" fwhm="0.0316828" res="14422.7" algo="Sum"/><pk mz="457.27063896" i="1496.86" sn="7.7125" a="47.2697" fwhm="0.0335622" res="13624.6" algo="Sum"/><pk mz="457.30171246" i="868.962" sn="4.47729" a="23.8068" fwhm="0.0421704" res="10844.1" algo="Sum"/><pk mz="457.34708529" i="794.369" sn="4.09296" a="32.0099" fwhm="0.0447739" res="10214.6" algo="Sum"/><pk mz="458.27510916" i="513.015" sn="2.64132" a="17.1708" fwhm="0.0389283" res="11772.3" algo="Sum"/><pk mz="458.69579963" i="870.806" sn="4.47236" a="23.5302" fwhm="0.0224074" res="20470.7" algo="Sum"/><pk mz="458.78437602" i="1521.73" sn="7.81549" a="44.1237" fwhm="0.0234781" res="19541" algo="Sum"/><pk mz="459.24443604" i="661.385" sn="3.3908" a="20.012" fwhm="0.0315616" res="14550.7" algo="Sum"/><pk mz="459.27296274" i="692.298" sn="3.54939" a="22.7101" fwhm="0.0464868" res="9879.65" algo="Sum"/><pk mz="459.31882089" i="1121.88" sn="5.75199" a="47.5445" fwhm="0.0416384" res="11031.1" algo="Sum"/><pk mz="459.45249426" i="990.246" sn="5.07631" a="25.1876" fwhm="0.0225085" res="20412.4" algo="Sum"/><pk mz="460.78107895" i="1691.21" sn="8.62468" a="43.7143" fwhm="0.024412" res="18875.2" algo="Sum"/><pk mz="460.82435496" i="631.171" sn="3.21788" a="19.8451" fwhm="0.0349301" res="13192.7" algo="Sum"/><pk mz="460.96564535" i="1011.27" sn="5.15656" a="31.7457" fwhm="0.0242625" res="18999.1" algo="Sum"/><pk mz="461.18572573" i="844.019" sn="4.30246" a="29.0371" fwhm="0.030438" res="15151.6" algo="Sum"/><pk mz="461.27873987" i="646.059" sn="3.29315" a="18.1625" fwhm="0.0290914" res="15856.2" algo="Sum"/><pk mz="461.29686709" i="603.068" sn="3.07359" a="11.8303" fwhm="0.0250871" res="18387.8" algo="Sum"/><pk mz="461.33641076" i="1548.62" sn="7.89266" a="56.567" fwhm="0.0300324" res="15361.3" algo="Sum"/><pk mz="462.77953529" i="837.859" sn="4.25492" a="26.4559" fwhm="0.0323223" res="14317.7" algo="Sum"/><pk mz="462.82278076" i="628.313" sn="3.19078" a="17.2813" fwhm="0.0350726" res="13196.1" algo="Sum"/><pk mz="462.86090620" i="889.599" sn="4.51768" a="24.6331" fwhm="0.0264445" res="17503.1" algo="Sum"/><pk mz="463.20106389" i="897.242" sn="4.55535" a="28.8919" fwhm="0.0302833" res="15295.6" algo="Sum"/><pk mz="463.26947981" i="589.589" sn="2.99338" a="23.5978" fwhm="0.0483053" res="9590.46" algo="Sum"/><pk mz="463.30608796" i="901.017" sn="4.57418" a="31.3101" fwhm="0.0499118" res="9282.5" algo="Sum"/><pk mz="463.35296948" i="2019.36" sn="10.2541" a="79.345" fwhm="0.0300593" res="15414.6" algo="Sum"/><pk mz="464.35661742" i="734.342" sn="3.71264" a="28.1124" fwhm="0.0353411" res="13139.3" algo="Sum"/><pk mz="464.73041115" i="881.315" sn="4.45055" a="24.1792" fwhm="0.0234408" res="19825.7" algo="Sum"/><pk mz="464.90963021" i="726.63" sn="3.66872" a="23.403" fwhm="0.0263434" res="17648" algo="Sum"/><pk mz="465.21896967" i="747.46" sn="3.77346" a="29.663" fwhm="0.0376896" res="12343.4" algo="Sum"/><pk mz="465.26120145" i="660.414" sn="3.33454" a="21.9027" fwhm="0.0431959" res="10770.9" algo="Sum"/><pk mz="465.33468573" i="794.08" sn="4.00947" a="18.1843" fwhm="0.0340311" res="13673.8" algo="Sum"/><pk mz="465.36715651" i="976.44" sn="4.93052" a="37.5602" fwhm="0.0435409" res="10688" algo="Sum"/><pk mz="466.72686101" i="1313.69" sn="6.62134" a="35.452" fwhm="0.0234332" res="19917.3" algo="Sum"/><pk mz="467.10073541" i="718.044" sn="3.61668" a="19.5756" fwhm="0.0296517" res="15752.9" algo="Sum"/><pk mz="467.31233695" i="833.109" sn="4.19624" a="35.1791" fwhm="0.0522056" res="8951.38" algo="Sum"/><pk mz="467.34628393" i="783.502" sn="3.94638" a="20.7421" fwhm="0.0362028" res="12909.1" algo="Sum"/><pk mz="468.30793239" i="1052.81" sn="5.28685" a="31.7181" fwhm="0.0383783" res="12202.4" algo="Sum"/><pk mz="468.32718146" i="769.505" sn="3.8642" a="19.4236" fwhm="0.0258649" res="18106.6" algo="Sum"/><pk mz="468.72499227" i="951.109" sn="4.76621" a="27.1843" fwhm="0.0244614" res="19161.8" algo="Sum"/><pk mz="468.81294318" i="1846.42" sn="9.25282" a="56.1535" fwhm="0.0240261" res="19512.7" algo="Sum"/><pk mz="469.14367912" i="554.868" sn="2.7807" a="22.6712" fwhm="0.03862" res="12147.7" algo="Sum"/><pk mz="469.25382760" i="548.778" sn="2.75013" a="14.5027" fwhm="0.0327255" res="14339.1" algo="Sum"/><pk mz="469.32777098" i="3401.87" sn="17.0466" a="125.028" fwhm="0.0287435" res="16328.1" algo="Sum"/><pk mz="470.33130027" i="1111.77" sn="5.55849" a="37.6968" fwhm="0.0296837" res="15844.8" algo="Sum"/><pk mz="470.81048404" i="1714.59" sn="8.55826" a="48.1125" fwhm="0.0247822" res="18997.9" algo="Sum"/><pk mz="470.85465444" i="669.59" sn="3.34269" a="18.8343" fwhm="0.0316507" res="14876.6" algo="Sum"/><pk mz="470.92732665" i="685.338" sn="3.42096" a="25.4965" fwhm="0.0328212" res="14348.2" algo="Sum"/><pk mz="470.99425196" i="614.887" sn="3.06945" a="17.5227" fwhm="0.024602" res="19144.5" algo="Sum"/><pk mz="471.28136475" i="632.938" sn="3.1583" a="28.0946" fwhm="0.0597925" res="7881.95" algo="Sum"/><pk mz="471.33560587" i="879.563" sn="4.38575" a="44.044" fwhm="0.0704646" res="6688.97" algo="Sum"/><pk mz="472.80932085" i="808.083" sn="4.01663" a="28.6846" fwhm="0.0366321" res="12907" algo="Sum"/><pk mz="472.84964662" i="525.622" sn="2.61264" a="13.5305" fwhm="0.0289746" res="16319.4" algo="Sum"/><pk mz="473.29849276" i="731.997" sn="3.62979" a="20.0257" fwhm="0.0386112" res="12258.1" algo="Sum"/><pk mz="473.34132698" i="1312.79" sn="6.51006" a="56.9951" fwhm="0.04186" res="11307.7" algo="Sum"/><pk mz="473.46785261" i="941.52" sn="4.66996" a="24.9715" fwhm="0.0243875" res="19414.3" algo="Sum"/><pk mz="474.75903460" i="1345.78" sn="6.65293" a="35.3924" fwhm="0.024604" res="19296" algo="Sum"/><pk mz="474.94028822" i="570.28" sn="2.81838" a="19.7467" fwhm="0.0372939" res="12735.1" algo="Sum"/><pk mz="475.25157562" i="703.024" sn="3.46578" a="25.6693" fwhm="0.0414915" res="11454.2" algo="Sum"/><pk mz="475.32301046" i="4888.9" sn="24.0983" a="165.192" fwhm="0.0272376" res="17451" algo="Sum"/><pk mz="475.41323982" i="928.102" sn="4.56838" a="29.7337" fwhm="0.0338475" res="14045.7" algo="Sum"/><pk mz="475.44399581" i="553.76" sn="2.72445" a="10.906" fwhm="0.0186186" res="25536" algo="Sum"/><pk mz="476.27430033" i="762.649" sn="3.74327" a="25.0269" fwhm="0.0376615" res="12646.2" algo="Sum"/><pk mz="476.32678521" i="1598.57" sn="7.84616" a="62.7953" fwhm="0.0289196" res="16470.7" algo="Sum"/><pk mz="476.75592220" i="1600.83" sn="7.8566" a="42.524" fwhm="0.0237934" res="20037.3" algo="Sum"/><pk mz="476.93725711" i="1021.44" sn="5.00475" a="34.6051" fwhm="0.0302846" res="15748.5" algo="Sum"/><pk mz="477.33036105" i="2644.36" sn="12.915" a="86.8816" fwhm="0.0332211" res="14368.3" algo="Sum"/><pk mz="478.29228249" i="966.373" sn="4.71039" a="24.0974" fwhm="0.0263065" res="18181.5" algo="Sum"/><pk mz="478.32837951" i="3528.23" sn="17.1962" a="102.523" fwhm="0.0266456" res="17951.5" algo="Sum"/><pk mz="478.75310809" i="951.79" sn="4.62566" a="28.9935" fwhm="0.0287481" res="16653.4" algo="Sum"/><pk mz="478.84213098" i="1832.78" sn="8.90638" a="59.331" fwhm="0.0255456" res="18744.6" algo="Sum"/><pk mz="478.93030945" i="637.405" sn="3.09734" a="22.8423" fwhm="0.0358857" res="13346" algo="Sum"/><pk mz="479.33221018" i="2119.28" sn="10.2925" a="104.304" fwhm="0.0456755" res="10494.3" algo="Sum"/><pk mz="480.34294542" i="1603.02" sn="7.76826" a="55.6495" fwhm="0.0313055" res="15343.7" algo="Sum"/><pk mz="480.83936915" i="1329.21" sn="6.43143" a="41.2599" fwhm="0.0275518" res="17452.2" algo="Sum"/><pk mz="480.88069628" i="591.302" sn="2.86104" a="17.9499" fwhm="0.0347382" res="13843" algo="Sum"/><pk mz="481.20347179" i="1939.54" sn="9.3664" a="64.1248" fwhm="0.0273216" res="17612.5" algo="Sum"/><pk mz="481.26119285" i="2207.94" sn="10.662" a="74.1235" fwhm="0.0285464" res="16858.9" algo="Sum"/><pk mz="481.34693100" i="1413.87" sn="6.82851" a="64.1986" fwhm="0.0406325" res="11846.4" algo="Sum"/><pk mz="482.20735719" i="558.255" sn="2.6935" a="17.5772" fwhm="0.0298412" res="16159.1" algo="Sum"/><pk mz="482.26596630" i="650.627" sn="3.13978" a="23.2516" fwhm="0.0359345" res="13420.7" algo="Sum"/><pk mz="482.32276660" i="1537.43" sn="7.41393" a="48.6571" fwhm="0.0338209" res="14261.1" algo="Sum"/><pk mz="482.35664386" i="1135.04" sn="5.47053" a="37.5523" fwhm="0.0339954" res="14188.9" algo="Sum"/><pk mz="482.70043901" i="698.662" sn="3.36491" a="19.9712" fwhm="0.0244615" res="19733.1" algo="Sum"/><pk mz="482.83176813" i="705.678" sn="3.39121" a="19.0736" fwhm="0.0320362" res="15071.4" algo="Sum"/><pk mz="483.26759244" i="617.401" sn="2.96567" a="27.2287" fwhm="0.0357631" res="13513" algo="Sum"/><pk mz="483.34171885" i="1206.11" sn="5.79297" a="38.758" fwhm="0.0476892" res="10135.2" algo="Sum"/><pk mz="483.37777407" i="2033.69" sn="9.76784" a="61.6831" fwhm="0.0298863" res="16173.9" algo="Sum"/><pk mz="484.32091651" i="515.045" sn="2.46991" a="15.5219" fwhm="0.034915" res="13871.4" algo="Sum"/><pk mz="484.38133926" i="730.183" sn="3.50089" a="22.2686" fwhm="0.0285494" res="16966.4" algo="Sum"/><pk mz="484.69932984" i="584.964" sn="2.79658" a="15.8725" fwhm="0.0225609" res="21484.1" algo="Sum"/><pk mz="484.78743198" i="1621.28" sn="7.75215" a="46.9014" fwhm="0.0258312" res="18767.5" algo="Sum"/><pk mz="485.29976516" i="1717.56" sn="8.2099" a="63.3031" fwhm="0.0409916" res="11839" algo="Sum"/><pk mz="485.33093596" i="1071.13" sn="5.11981" a="22.2565" fwhm="0.0260661" res="18619.2" algo="Sum"/><pk mz="486.30480151" i="682.091" sn="3.25133" a="21.9602" fwhm="0.0338364" res="14372.2" algo="Sum"/><pk mz="486.78442437" i="1556.15" sn="7.40204" a="45.3986" fwhm="0.0254531" res="19124.7" algo="Sum"/><pk mz="486.96275248" i="534.085" sn="2.54127" a="22.948" fwhm="0.0394538" res="12342.6" algo="Sum"/><pk mz="487.23029723" i="516.135" sn="2.45485" a="25.5148" fwhm="0.0467466" res="10422.8" algo="Sum"/><pk mz="487.34090792" i="1136.87" sn="5.40834" a="54.8288" fwhm="0.0719163" res="6776.5" algo="Sum"/><pk mz="487.48306847" i="819.033" sn="3.89471" a="21.9735" fwhm="0.0224132" res="21749.8" algo="Sum"/><pk mz="488.65226221" i="526.435" sn="2.49211" a="14.217" fwhm="0.0237129" res="20607.1" algo="Sum"/><pk mz="488.78298268" i="755.041" sn="3.57474" a="29.951" fwhm="0.0342561" res="14268.5" algo="Sum"/><pk mz="488.87152785" i="1827.15" sn="8.65028" a="57.0698" fwhm="0.0256148" res="19085.5" algo="Sum"/><pk mz="489.31276064" i="906.712" sn="4.29208" a="25.8873" fwhm="0.039259" res="12463.7" algo="Sum"/><pk mz="489.35202187" i="1129.88" sn="5.34849" a="44.9054" fwhm="0.0374162" res="13078.6" algo="Sum"/><pk mz="490.28941014" i="1183.33" sn="5.56339" a="49.1841" fwhm="0.0359982" res="13619.8" algo="Sum"/><pk mz="490.35435854" i="551.153" sn="2.59061" a="22.0313" fwhm="0.0402723" res="12176" algo="Sum"/><pk mz="490.64884873" i="562.046" sn="2.63846" a="15.8329" fwhm="0.0238424" res="20578.9" algo="Sum"/><pk mz="490.73358023" i="694.476" sn="3.26014" a="20.7872" fwhm="0.0266005" res="18448.3" algo="Sum"/><pk mz="490.86726700" i="884.077" sn="4.14977" a="29.5451" fwhm="0.0304662" res="16111.9" algo="Sum"/><pk mz="490.91904295" i="513.865" sn="2.41166" a="21.5468" fwhm="0.0511043" res="9606.22" algo="Sum"/><pk mz="491.30091398" i="1940.03" sn="9.09997" a="94.0573" fwhm="0.0430238" res="11419.3" algo="Sum"/><pk mz="491.36674512" i="1148.3" sn="5.38628" a="49.0861" fwhm="0.0365" res="13462.1" algo="Sum"/><pk mz="492.30412235" i="662.725" sn="3.08975" a="32.4779" fwhm="0.0514732" res="9564.28" algo="Sum"/><pk mz="492.72934555" i="785.378" sn="3.65482" a="24.8974" fwhm="0.0260729" res="18898.1" algo="Sum"/><pk mz="492.84964583" i="566.428" sn="2.63466" a="17.0469" fwhm="0.0416701" res="11827.4" algo="Sum"/><pk mz="492.88709226" i="525.353" sn="2.44309" a="15.1085" fwhm="0.0394018" res="12509.2" algo="Sum"/><pk mz="492.91095374" i="584.05" sn="2.71539" a="24.5303" fwhm="0.0464909" res="10602.3" algo="Sum"/><pk mz="493.32842909" i="3217.74" sn="14.9492" a="202.81" fwhm="0.0591208" res="8344.41" algo="Sum"/><pk mz="494.32287789" i="3256.38" sn="15.0439" a="124.913" fwhm="0.0302517" res="16340.3" algo="Sum"/><pk mz="494.72702774" i="535.748" sn="2.47451" a="17.7099" fwhm="0.0317756" res="15569.4" algo="Sum"/><pk mz="494.81535542" i="1647.79" sn="7.60728" a="64.9899" fwhm="0.0296141" res="16708.8" algo="Sum"/><pk mz="494.90973398" i="533.776" sn="2.46396" a="28.9348" fwhm="0.0486956" res="10163.3" algo="Sum"/><pk mz="495.33306758" i="2128.22" sn="9.8131" a="118.667" fwhm="0.0458044" res="10814.1" algo="Sum"/><pk mz="496.33807260" i="91716.8" sn="421.246" a="2245.6" fwhm="0.0214069" res="23185.9" algo="Sum"/><pk mz="496.81260458" i="1356.15" sn="6.22713" a="46.2301" fwhm="0.0321485" res="15453.7" algo="Sum"/><pk mz="496.94079263" i="1074.64" sn="4.93448" a="35.0973" fwhm="0.0286763" res="17329.3" algo="Sum"/><pk mz="496.98248187" i="564.589" sn="2.5925" a="22.1597" fwhm="0.0392025" res="12677.3" algo="Sum"/><pk mz="497.23428505" i="1379" sn="6.32633" a="46.8788" fwhm="0.0280879" res="17702.8" algo="Sum"/><pk mz="497.28218448" i="689.51" sn="3.16366" a="16.0053" fwhm="0.0351798" res="14135.5" algo="Sum"/><pk mz="497.34115727" i="25732.3" sn="118.062" a="709.285" fwhm="0.0238715" res="20834.1" algo="Sum"/><pk mz="498.34431463" i="4753.46" sn="21.7379" a="168.334" fwhm="0.0266125" res="18725.9" algo="Sum"/><pk mz="498.67930056" i="677.481" sn="3.09725" a="19.8182" fwhm="0.0258814" res="19267.9" algo="Sum"/><pk mz="498.80500245" i="768.077" sn="3.51167" a="25.7042" fwhm="0.0316139" res="15778" algo="Sum"/><pk mz="498.89900486" i="1536.99" sn="7.023" a="45.6726" fwhm="0.0272608" res="18300.9" algo="Sum"/><pk mz="498.93706183" i="811.581" sn="3.70808" a="25.9898" fwhm="0.0342298" res="14576.1" algo="Sum"/><pk mz="499.34944236" i="1628.99" sn="7.42498" a="68.8937" fwhm="0.0374241" res="13343" algo="Sum"/><pk mz="500.27296643" i="975.657" sn="4.44478" a="39.4424" fwhm="0.0319403" res="15662.7" algo="Sum"/><pk mz="500.67889804" i="656.809" sn="2.9913" a="20.065" fwhm="0.0257769" res="19423.5" algo="Sum"/><pk mz="500.76049728" i="752.229" sn="3.42567" a="26.6014" fwhm="0.0382822" res="13080.8" algo="Sum"/><pk mz="501.27648986" i="612.187" sn="2.78661" a="14.5177" fwhm="0.0278642" res="17990" algo="Sum"/><pk mz="501.29497566" i="636.871" sn="2.89897" a="10.5556" fwhm="0.0176607" res="28384.7" algo="Sum"/><pk mz="501.32740661" i="818.27" sn="3.72334" a="33.4648" fwhm="0.0418583" res="11976.8" algo="Sum"/><pk mz="501.38711207" i="1937.56" sn="8.81637" a="74.716" fwhm="0.0323312" res="15507.8" algo="Sum"/><pk mz="501.49928690" i="787.723" sn="3.58154" a="21.7074" fwhm="0.0251789" res="19917.4" algo="Sum"/><pk mz="502.29003696" i="1138.47" sn="5.16792" a="31.8305" fwhm="0.0341841" res="14693.7" algo="Sum"/><pk mz="502.32562120" i="1354.08" sn="6.14662" a="42.0641" fwhm="0.033894" res="14820.5" algo="Sum"/><pk mz="502.39173824" i="706.955" sn="3.20912" a="29.4932" fwhm="0.0400525" res="12543.3" algo="Sum"/><pk mz="502.75861360" i="834.106" sn="3.78053" a="24.7871" fwhm="0.0271822" res="18495.9" algo="Sum"/><pk mz="502.87821086" i="553.015" sn="2.50667" a="21.6006" fwhm="0.047432" res="10602.1" algo="Sum"/><pk mz="503.30511807" i="860.405" sn="3.89813" a="25.8153" fwhm="0.0592638" res="8492.63" algo="Sum"/><pk mz="503.32872801" i="1192.47" sn="5.40204" a="40.0744" fwhm="0.0386364" res="13027.3" algo="Sum"/><pk mz="503.40272563" i="578.343" sn="2.61984" a="26.2993" fwhm="0.0472723" res="10649" algo="Sum"/><pk mz="504.30483784" i="1551.54" sn="7.00809" a="45.206" fwhm="0.034339" res="14686.1" algo="Sum"/><pk mz="504.33858682" i="1233.09" sn="5.56655" a="41.2617" fwhm="0.0354705" res="14218.5" algo="Sum"/><pk mz="504.62778266" i="556.792" sn="2.50889" a="14.6762" fwhm="0.0228296" res="22104.1" algo="Sum"/><pk mz="504.80590370" i="536.303" sn="2.4121" a="17.0563" fwhm="0.0389135" res="12972.5" algo="Sum"/><pk mz="504.84478042" i="1541.19" sn="6.92552" a="58.0753" fwhm="0.027779" res="18173.6" algo="Sum"/><pk mz="505.27498585" i="1167.87" sn="5.24121" a="44.5328" fwhm="0.0400452" res="12617.6" algo="Sum"/><pk mz="505.30898481" i="1065.07" sn="4.78015" a="30.003" fwhm="0.0398955" res="12665.8" algo="Sum"/><pk mz="505.34250659" i="1088.04" sn="4.88322" a="41.5204" fwhm="0.0411512" res="12280.1" algo="Sum"/><pk mz="506.27397905" i="526.35" sn="2.35479" a="24.3644" fwhm="0.0538334" res="9404.47" algo="Sum"/><pk mz="506.35671731" i="1226.32" sn="5.48617" a="45.0663" fwhm="0.0291683" res="17359.9" algo="Sum"/><pk mz="506.62443173" i="589.586" sn="2.63381" a="17.6536" fwhm="0.0255972" res="19792.2" algo="Sum"/><pk mz="506.71249210" i="610.704" sn="2.72263" a="20.8611" fwhm="0.0283442" res="17877.1" algo="Sum"/><pk mz="506.84081339" i="866.275" sn="3.86017" a="35.8548" fwhm="0.0351482" res="14420.1" algo="Sum"/><pk mz="507.29630361" i="1702.95" sn="7.57872" a="82.5144" fwhm="0.0464097" res="10930.8" algo="Sum"/><pk mz="507.33341462" i="1218.27" sn="5.42174" a="34.5366" fwhm="0.0399754" res="12691.1" algo="Sum"/><pk mz="508.30686764" i="572.079" sn="2.54014" a="27.0387" fwhm="0.0399002" res="12739.5" algo="Sum"/><pk mz="508.33753027" i="774.929" sn="3.44112" a="22.2205" fwhm="0.0356767" res="14248.4" algo="Sum"/><pk mz="508.37249030" i="1088.44" sn="4.83256" a="37.7724" fwhm="0.0338595" res="15014.2" algo="Sum"/><pk mz="508.71029969" i="943.579" sn="4.17264" a="31.5041" fwhm="0.0282942" res="17979.3" algo="Sum"/><pk mz="508.83030931" i="563.633" sn="2.49145" a="29.0929" fwhm="0.042877" res="11867.2" algo="Sum"/><pk mz="509.31963375" i="2897.72" sn="12.7969" a="134.025" fwhm="0.0516099" res="9868.65" algo="Sum"/><pk mz="509.36124213" i="3528" sn="15.5821" a="129.211" fwhm="0.031601" res="16118.5" algo="Sum"/><pk mz="510.35682348" i="2545.38" sn="11.2069" a="101.58" fwhm="0.0346465" res="14730.4" algo="Sum"/><pk mz="510.70698543" i="803.807" sn="3.53714" a="25.1077" fwhm="0.0306292" res="16673.8" algo="Sum"/><pk mz="510.79127346" i="814.326" sn="3.58424" a="26.922" fwhm="0.0397833" res="12839.3" algo="Sum"/><pk mz="511.24927236" i="1324.33" sn="5.82692" a="42.5302" fwhm="0.0378206" res="13517.8" algo="Sum"/><pk mz="511.33421749" i="1315.23" sn="5.78674" a="66.689" fwhm="0.0513999" res="9948.16" algo="Sum"/><pk mz="511.35205667" i="1325.51" sn="5.83197" a="48.7157" fwhm="0.0476567" res="10729.9" algo="Sum"/><pk mz="512.33280113" i="963.81" sn="4.23659" a="47.7676" fwhm="0.0487637" res="10506.4" algo="Sum"/><pk mz="512.78775872" i="813.293" sn="3.5713" a="33.2877" fwhm="0.0457876" res="11199.3" algo="Sum"/><pk mz="512.83514657" i="557.776" sn="2.44928" a="16.5059" fwhm="0.0310839" res="16498.4" algo="Sum"/><pk mz="512.91196980" i="1572.19" sn="6.90335" a="47.4662" fwhm="0.0267893" res="19146.2" algo="Sum"/><pk mz="513.28604446" i="569.691" sn="2.50113" a="11.0916" fwhm="0.026806" res="19148.2" algo="Sum"/><pk mz="513.34785387" i="1239.49" sn="5.44175" a="72.4683" fwhm="0.0448003" res="11458.6" algo="Sum"/><pk mz="513.40610395" i="721.336" sn="3.1669" a="30.1198" fwhm="0.0370214" res="13867.8" algo="Sum"/><pk mz="514.65531177" i="673.237" sn="2.94304" a="21.1953" fwhm="0.0264469" res="19460" algo="Sum"/><pk mz="514.78697340" i="521.669" sn="2.27968" a="19.8367" fwhm="0.0456633" res="11273.5" algo="Sum"/><pk mz="514.87242937" i="1206.55" sn="5.27259" a="36.2964" fwhm="0.0350956" res="14670.5" algo="Sum"/><pk mz="514.90763901" i="1046.05" sn="4.57122" a="36.1163" fwhm="0.036694" res="14032.5" algo="Sum"/><pk mz="515.32341208" i="693.048" sn="3.0268" a="13.8292" fwhm="0.0268591" res="19186.2" algo="Sum"/><pk mz="515.36974827" i="1325.63" sn="5.78912" a="47.5726" fwhm="0.0424992" res="12126.6" algo="Sum"/><pk mz="515.41036295" i="35703.2" sn="155.831" a="940.894" fwhm="0.0238585" res="21602.8" algo="Sum"/><pk mz="515.51400183" i="762.364" sn="3.32568" a="22.7615" fwhm="0.02968" res="17369.1" algo="Sum"/><pk mz="516.30350569" i="2699.79" sn="11.7214" a="92.6678" fwhm="0.0271" res="19051.8" algo="Sum"/><pk mz="516.37251178" i="614.326" sn="2.66723" a="13.4582" fwhm="0.0356026" res="14503.8" algo="Sum"/><pk mz="516.41369402" i="12364.9" sn="53.6799" a="336.13" fwhm="0.0245601" res="21026.5" algo="Sum"/><pk mz="516.65198499" i="654.404" sn="2.83877" a="22.5005" fwhm="0.0298975" res="17280.8" algo="Sum"/><pk mz="516.74200906" i="952.838" sn="4.13326" a="38.2723" fwhm="0.0340491" res="15176.4" algo="Sum"/><pk mz="516.82545376" i="526.848" sn="2.28337" a="11.6003" fwhm="0.0269471" res="19179.2" algo="Sum"/><pk mz="516.86446945" i="545.285" sn="2.36246" a="21.1777" fwhm="0.0541458" res="9545.8" algo="Sum"/><pk mz="517.30902980" i="1198.24" sn="5.18699" a="46.4096" fwhm="0.0425554" res="12156.1" algo="Sum"/><pk mz="517.36542619" i="1870.35" sn="8.09818" a="68.4779" fwhm="0.040282" res="12843.6" algo="Sum"/><pk mz="517.41291477" i="3651.55" sn="15.8073" a="130.564" fwhm="0.03181" res="16265.8" algo="Sum"/><pk mz="518.31935876" i="90656.2" sn="390.968" a="2295.29" fwhm="0.0219114" res="23655.3" algo="Sum"/><pk mz="518.40808287" i="1319.81" sn="5.69168" a="48.2319" fwhm="0.0408471" res="12691.4" algo="Sum"/><pk mz="518.73905770" i="1334.21" sn="5.74644" a="43.6472" fwhm="0.0297958" res="17409.8" algo="Sum"/><pk mz="518.82696071" i="511.132" sn="2.20153" a="13.7555" fwhm="0.0404253" res="12834.2" algo="Sum"/><pk mz="518.85689977" i="618.747" sn="2.66505" a="22.9951" fwhm="0.0402436" res="12892.9" algo="Sum"/><pk mz="518.92062636" i="932.554" sn="4.01618" a="33.2587" fwhm="0.0315157" res="16465.5" algo="Sum"/><pk mz="519.27397786" i="831.981" sn="3.5784" a="17.3432" fwhm="0.026962" res="19259.5" algo="Sum"/><pk mz="519.32251251" i="23995.1" sn="103.185" a="696.461" fwhm="0.0247155" res="21012" algo="Sum"/><pk mz="519.39889661" i="819.388" sn="3.52464" a="24.2046" fwhm="0.0421731" res="12315.9" algo="Sum"/><pk mz="520.27817475" i="600.945" sn="2.573" a="21.826" fwhm="0.0356034" res="14613.2" algo="Sum"/><pk mz="520.33628293" i="34470.2" sn="147.582" a="979.818" fwhm="0.025209" res="20640.9" algo="Sum"/><pk mz="520.73717356" i="920.681" sn="3.93852" a="29.8463" fwhm="0.0331243" res="15720.7" algo="Sum"/><pk mz="520.77729195" i="557.82" sn="2.38626" a="14.2509" fwhm="0.0382685" res="13608.5" algo="Sum"/><pk mz="520.81868110" i="754.803" sn="3.22891" a="25.0227" fwhm="0.0424748" res="12261.8" algo="Sum"/><pk mz="520.91991050" i="650.009" sn="2.78007" a="25.3227" fwhm="0.045229" res="11517.4" algo="Sum"/><pk mz="521.26657097" i="991.153" sn="4.23355" a="51.7486" fwhm="0.0465151" res="11206.4" algo="Sum"/><pk mz="521.34012942" i="10302.2" sn="43.9634" a="314.937" fwhm="0.0264079" res="19741.9" algo="Sum"/><pk mz="521.37548228" i="3472.63" sn="14.8083" a="102.43" fwhm="0.0279026" res="18685.5" algo="Sum"/><pk mz="522.25811112" i="566.63" sn="2.40959" a="16.0472" fwhm="0.0348016" res="15006.7" algo="Sum"/><pk mz="522.35225164" i="19078.5" sn="81.0928" a="570.721" fwhm="0.0255518" res="20442.9" algo="Sum"/><pk mz="522.59590170" i="895.953" sn="3.80825" a="27.726" fwhm="0.0261667" res="19971.8" algo="Sum"/><pk mz="522.68769611" i="623.644" sn="2.65038" a="19.8257" fwhm="0.02884" res="18123.7" algo="Sum"/><pk mz="522.81744536" i="537.913" sn="2.28646" a="22.8958" fwhm="0.0405862" res="12881.6" algo="Sum"/><pk mz="522.86711860" i="610.557" sn="2.59591" a="22.2918" fwhm="0.0446398" res="11713" algo="Sum"/><pk mz="523.29746825" i="1586.67" sn="6.73252" a="75.1034" fwhm="0.0657219" res="7962.3" algo="Sum"/><pk mz="523.35638141" i="6263.75" sn="26.5781" a="215.302" fwhm="0.0301262" res="17372.1" algo="Sum"/><pk mz="524.27424694" i="1040.21" sn="4.408" a="38.3987" fwhm="0.0350604" res="14953.5" algo="Sum"/><pk mz="524.36798701" i="22640.7" sn="95.9351" a="637.787" fwhm="0.0246643" res="21260.2" algo="Sum"/><pk mz="524.68412350" i="1043" sn="4.41983" a="33.1573" fwhm="0.0262672" res="19974.9" algo="Sum"/><pk mz="524.85808355" i="552.843" sn="2.34164" a="26.0156" fwhm="0.0462792" res="11341.1" algo="Sum"/><pk mz="525.28688136" i="2946.24" sn="12.4833" a="103.145" fwhm="0.0377503" res="13914.8" algo="Sum"/><pk mz="525.33726512" i="2201.78" sn="9.32612" a="49.2101" fwhm="0.0607716" res="8644.46" algo="Sum"/><pk mz="525.37119927" i="7383.28" sn="31.2679" a="255.023" fwhm="0.0287388" res="18280.9" algo="Sum"/><pk mz="526.29052393" i="1981.63" sn="8.37992" a="68.8596" fwhm="0.0295743" res="17795.5" algo="Sum"/><pk mz="526.33661876" i="968.521" sn="4.09569" a="26.6977" fwhm="0.040717" res="12926.7" algo="Sum"/><pk mz="526.37326217" i="1684.97" sn="7.1254" a="57.4977" fwhm="0.0313156" res="16808.7" algo="Sum"/><pk mz="526.68181028" i="830.059" sn="3.50799" a="32.2454" fwhm="0.0291926" res="18041.6" algo="Sum"/><pk mz="526.77110660" i="1409.07" sn="5.95501" a="56.0002" fwhm="0.0317001" res="16617.3" algo="Sum"/><pk mz="526.84817532" i="510.803" sn="2.15876" a="22.2972" fwhm="0.0616379" res="8547.48" algo="Sum"/><pk mz="527.30110531" i="1009.76" sn="4.25525" a="39.5774" fwhm="0.0506608" res="10408.5" algo="Sum"/><pk mz="527.32948744" i="1148.68" sn="4.84048" a="39.9622" fwhm="0.0477564" res="11042.1" algo="Sum"/><pk mz="527.38064095" i="821.803" sn="3.46365" a="32.7876" fwhm="0.0471812" res="11177.8" algo="Sum"/><pk mz="528.30158306" i="570.176" sn="2.397" a="19.233" fwhm="0.0410142" res="12880.9" algo="Sum"/><pk mz="528.33452090" i="511.723" sn="2.15127" a="20.973" fwhm="0.0511543" res="10328.2" algo="Sum"/><pk mz="528.76799494" i="1649.64" sn="6.92207" a="51.3989" fwhm="0.0282643" res="18708" algo="Sum"/><pk mz="528.88568556" i="820.716" sn="3.4378" a="35.7704" fwhm="0.0445437" res="11873.4" algo="Sum"/><pk mz="529.34537850" i="912.867" sn="3.82317" a="36.3248" fwhm="0.0423768" res="12491.4" algo="Sum"/><pk mz="529.40173507" i="669.265" sn="2.80294" a="31.7716" fwhm="0.0445212" res="11891" algo="Sum"/><pk mz="529.52866589" i="638.864" sn="2.67616" a="19.4663" fwhm="0.0280692" res="18865.1" algo="Sum"/><pk mz="530.31987187" i="603.852" sn="2.52066" a="16.6595" fwhm="0.0359678" res="14744.3" algo="Sum"/><pk mz="530.35469811" i="894.886" sn="3.73496" a="36.9661" fwhm="0.0456481" res="11618.3" algo="Sum"/><pk mz="530.76580540" i="1062.09" sn="4.41654" a="40.9941" fwhm="0.0402428" res="13189.1" algo="Sum"/><pk mz="530.80715968" i="557.259" sn="2.31735" a="15.1978" fwhm="0.0408898" res="12981.4" algo="Sum"/><pk mz="530.84820296" i="646.331" sn="2.6878" a="19.6777" fwhm="0.0353846" res="15002.2" algo="Sum"/><pk mz="530.87843107" i="660.521" sn="2.74666" a="25.9383" fwhm="0.041412" res="12819.4" algo="Sum"/><pk mz="531.25375556" i="634.401" sn="2.63661" a="18.8543" fwhm="0.0413661" res="12842.7" algo="Sum"/><pk mz="531.34669813" i="1706.66" sn="7.09234" a="63.6943" fwhm="0.0432159" res="12295.2" algo="Sum"/><pk mz="531.40470947" i="8025.11" sn="33.3477" a="254.326" fwhm="0.0271617" res="19564.5" algo="Sum"/><pk mz="532.28137082" i="795.464" sn="3.29342" a="30.3982" fwhm="0.0447217" res="11902.1" algo="Sum"/><pk mz="532.33595181" i="1984.81" sn="8.21784" a="78.3854" fwhm="0.0347759" res="15307.6" algo="Sum"/><pk mz="532.40863339" i="2973.34" sn="12.2976" a="84.7137" fwhm="0.0290502" res="18327.2" algo="Sum"/><pk mz="532.43306403" i="2740.88" sn="11.3285" a="88.7164" fwhm="0.0325784" res="16343.1" algo="Sum"/><pk mz="532.71671134" i="991.875" sn="4.08894" a="32.1631" fwhm="0.0283158" res="18813.4" algo="Sum"/><pk mz="532.79671398" i="573.702" sn="2.36495" a="22.5869" fwhm="0.0495634" res="10749.8" algo="Sum"/><pk mz="532.89668075" i="572.952" sn="2.3617" a="30.092" fwhm="0.0503012" res="10594.1" algo="Sum"/><pk mz="533.28613304" i="554.986" sn="2.28565" a="24.1155" fwhm="0.0601239" res="8869.78" algo="Sum"/><pk mz="533.34124806" i="1475.38" sn="6.07639" a="70.4457" fwhm="0.043043" res="12390.9" algo="Sum"/><pk mz="533.40836277" i="1161.66" sn="4.77937" a="38.8367" fwhm="0.0471787" res="11306.1" algo="Sum"/><pk mz="533.43839533" i="1190.78" sn="4.8977" a="39.3766" fwhm="0.0368604" res="14471.9" algo="Sum"/><pk mz="534.29247455" i="16195.5" sn="66.4009" a="509.024" fwhm="0.0262464" res="20356.8" algo="Sum"/><pk mz="534.71269188" i="1434.53" sn="5.87617" a="46.8719" fwhm="0.0279084" res="19159.6" algo="Sum"/><pk mz="534.89344980" i="1118.66" sn="4.58164" a="48.9196" fwhm="0.03948" res="13548.5" algo="Sum"/><pk mz="535.29588741" i="4802.78" sn="19.675" a="167.245" fwhm="0.0291306" res="18375.7" algo="Sum"/><pk mz="535.37582388" i="2829.99" sn="11.5933" a="99.3475" fwhm="0.0301572" res="17752.8" algo="Sum"/><pk mz="536.29474152" i="2152.51" sn="8.81171" a="80.4283" fwhm="0.0312343" res="17170" algo="Sum"/><pk mz="536.37967167" i="1206.58" sn="4.93875" a="47.9195" fwhm="0.0336858" res="15923" algo="Sum"/><pk mz="536.71039914" i="1001.34" sn="4.09273" a="41.3818" fwhm="0.033401" res="16068.7" algo="Sum"/><pk mz="536.79857541" i="1660.12" sn="6.78532" a="64.5053" fwhm="0.0306883" res="17491.9" algo="Sum"/><pk mz="536.88890426" i="970.445" sn="3.9654" a="41.0212" fwhm="0.0473792" res="11331.7" algo="Sum"/><pk mz="537.29803880" i="1245.6" sn="5.09002" a="44.5672" fwhm="0.0486223" res="11050.4" algo="Sum"/><pk mz="537.39249271" i="498548" sn="2037.27" a="9654.04" fwhm="0.0164824" res="32604" algo="Sum"/><pk mz="538.29792043" i="601.467" sn="2.45393" a="20.7475" fwhm="0.0350278" res="15367.7" algo="Sum"/><pk mz="538.31437528" i="596.495" sn="2.43365" a="10.1184" fwhm="0.0183012" res="29414.2" algo="Sum"/><pk mz="538.39535041" i="149688" sn="610.772" a="3670.8" fwhm="0.021267" res="25316.1" algo="Sum"/><pk mz="538.70751886" i="565.001" sn="2.30388" a="21.6634" fwhm="0.0367306" res="14666.5" algo="Sum"/><pk mz="538.79570322" i="1604.92" sn="6.54274" a="56.9318" fwhm="0.0315646" res="17069.6" algo="Sum"/><pk mz="538.83654188" i="605.901" sn="2.47006" a="19.3866" fwhm="0.0457756" res="11771.3" algo="Sum"/><pk mz="538.88473679" i="536.616" sn="2.18734" a="19.6788" fwhm="0.0503549" res="10701.7" algo="Sum"/><pk mz="538.97925927" i="575.122" sn="2.34422" a="23.977" fwhm="0.0332081" res="16230.4" algo="Sum"/><pk mz="539.28200991" i="951.137" sn="3.87686" a="59.3926" fwhm="0.0540564" res="9976.29" algo="Sum"/><pk mz="539.39384945" i="41568.2" sn="169.484" a="1336.53" fwhm="0.0277597" res="19430.8" algo="Sum"/><pk mz="540.30229219" i="695.561" sn="2.82823" a="25.7302" fwhm="0.0458805" res="11776.3" algo="Sum"/><pk mz="540.39375038" i="9487.36" sn="38.577" a="320.664" fwhm="0.0295217" res="18305" algo="Sum"/><pk mz="540.49433459" i="622.087" sn="2.52955" a="19.7356" fwhm="0.0316564" res="17073.8" algo="Sum"/><pk mz="540.65710489" i="642.046" sn="2.60999" a="20.6305" fwhm="0.0290885" res="18586.6" algo="Sum"/><pk mz="540.79198860" i="895.15" sn="3.63701" a="35.865" fwhm="0.0535602" res="10096.9" algo="Sum"/><pk mz="540.82969511" i="681.094" sn="2.76688" a="26.9239" fwhm="0.0371115" res="14573.1" algo="Sum"/><pk mz="541.11704987" i="951.283" sn="3.86235" a="35.1758" fwhm="0.0309627" res="17476.4" algo="Sum"/><pk mz="541.25858491" i="1721.22" sn="6.98774" a="56.6574" fwhm="0.0323685" res="16721.8" algo="Sum"/><pk mz="541.33224223" i="1134.89" sn="4.60784" a="45.0405" fwhm="0.0550576" res="9832.11" algo="Sum"/><pk mz="541.39254758" i="2474.78" sn="10.0468" a="97.4096" fwhm="0.0366533" res="14770.7" algo="Sum"/><pk mz="542.11904479" i="509.372" sn="2.06016" a="20.4596" fwhm="0.0321663" res="16853.6" algo="Sum"/><pk mz="542.26602315" i="530.134" sn="2.14413" a="20.8918" fwhm="0.0321605" res="16861.2" algo="Sum"/><pk mz="542.31846786" i="31905.1" sn="129.041" a="917.618" fwhm="0.0251816" res="21536.3" algo="Sum"/><pk mz="542.38381137" i="1026.24" sn="4.15066" a="32.7168" fwhm="0.0340154" res="15945.2" algo="Sum"/><pk mz="542.65619124" i="566.238" sn="2.29063" a="20.4063" fwhm="0.0314643" res="17246.7" algo="Sum"/><pk mz="542.74465758" i="1354.23" sn="5.47691" a="48.2305" fwhm="0.0324926" res="16703.7" algo="Sum"/><pk mz="542.80917255" i="564.032" sn="2.28133" a="9.891" fwhm="0.0183773" res="29536.9" algo="Sum"/><pk mz="542.82696758" i="644.287" sn="2.60573" a="20.6659" fwhm="0.0459445" res="11814.8" algo="Sum"/><pk mz="543.26095385" i="554.386" sn="2.23959" a="16.543" fwhm="0.0388811" res="13972.4" algo="Sum"/><pk mz="543.32174649" i="9842.11" sn="39.7581" a="320.065" fwhm="0.0271571" res="20006.6" algo="Sum"/><pk mz="543.39326052" i="941.481" sn="3.80338" a="35.0465" fwhm="0.0498849" res="10892.9" algo="Sum"/><pk mz="543.43943557" i="794.08" sn="3.2067" a="33.0934" fwhm="0.0382945" res="14191.1" algo="Sum"/><pk mz="544.33391752" i="23904.3" sn="96.226" a="737.386" fwhm="0.0261235" res="20837" algo="Sum"/><pk mz="544.74178255" i="1732.43" sn="6.96842" a="57.9524" fwhm="0.0287694" res="18934.8" algo="Sum"/><pk mz="544.80954057" i="607.386" sn="2.44312" a="24.6079" fwhm="0.0472813" res="11522.7" algo="Sum"/><pk mz="544.83757953" i="552.182" sn="2.22093" a="22.1411" fwhm="0.0480809" res="11331.7" algo="Sum"/><pk mz="544.91392457" i="568.815" sn="2.28713" a="30.2368" fwhm="0.0543149" res="10032.5" algo="Sum"/><pk mz="545.33782594" i="7336.15" sn="29.44" a="248.348" fwhm="0.0284628" res="19159.6" algo="Sum"/><pk mz="545.41970397" i="6067.42" sn="24.3092" a="210.995" fwhm="0.0284758" res="19153.8" algo="Sum"/><pk mz="546.34922217" i="21265.4" sn="85.0781" a="630.045" fwhm="0.0258713" res="21118" algo="Sum"/><pk mz="546.42219302" i="2490.13" sn="9.96246" a="92.3274" fwhm="0.0302545" res="18060.9" algo="Sum"/><pk mz="546.73857721" i="1062.75" sn="4.25058" a="37.3796" fwhm="0.0356789" res="15323.9" algo="Sum"/><pk mz="546.82700164" i="1744.23" sn="6.97607" a="68.0505" fwhm="0.0316596" res="17272.1" algo="Sum"/><pk mz="546.91222328" i="523.827" sn="2.09495" a="21.2182" fwhm="0.0451819" res="12104.7" algo="Sum"/><pk mz="547.35305569" i="6778.33" sn="27.0703" a="217.051" fwhm="0.0327411" res="16717.6" algo="Sum"/><pk mz="547.42399008" i="1175.3" sn="4.69385" a="35.0513" fwhm="0.0378546" res="14461.2" algo="Sum"/><pk mz="548.27169473" i="1238.29" sn="4.94165" a="41.5802" fwhm="0.032" res="17133.5" algo="Sum"/><pk mz="548.30814277" i="635.861" sn="2.53793" a="13.6609" fwhm="0.0277055" res="19790.6" algo="Sum"/><pk mz="548.35829922" i="1706.96" sn="6.81339" a="75.2187" fwhm="0.0492383" res="11136.8" algo="Sum"/><pk mz="548.68979736" i="576.783" sn="2.30101" a="20.6261" fwhm="0.0319241" res="17187.3" algo="Sum"/><pk mz="548.82481393" i="1274.35" sn="5.08171" a="51.6633" fwhm="0.0364755" res="15046.4" algo="Sum"/><pk mz="548.87139579" i="552.547" sn="2.2035" a="16.1255" fwhm="0.0415797" res="13200.5" algo="Sum"/><pk mz="549.27905478" i="734.183" sn="2.92949" a="28.2709" fwhm="0.0473623" res="11597.4" algo="Sum"/><pk mz="549.31232776" i="651.384" sn="2.59942" a="13.724" fwhm="0.0277308" res="19808.7" algo="Sum"/><pk mz="549.32725104" i="641.517" sn="2.56008" a="8.38619" fwhm="0.0138656" res="39617.9" algo="Sum"/><pk mz="549.40903220" i="2072.29" sn="8.26799" a="86.7363" fwhm="0.0328087" res="16745.8" algo="Sum"/><pk mz="549.78587072" i="547.223" sn="2.18093" a="21.7512" fwhm="0.0411492" res="13360.8" algo="Sum"/><pk mz="550.28653730" i="697.018" sn="2.77605" a="31.1024" fwhm="0.0359616" res="15302.1" algo="Sum"/><pk mz="550.38447604" i="789.663" sn="3.14472" a="27.2746" fwhm="0.0359654" res="15303.2" algo="Sum"/><pk mz="550.41148690" i="997.582" sn="3.97273" a="34.1439" fwhm="0.0387784" res="14193.8" algo="Sum"/><pk mz="550.62072050" i="677.026" sn="2.69441" a="31.5925" fwhm="0.0434256" res="12679.6" algo="Sum"/><pk mz="550.68727800" i="858.929" sn="3.41788" a="28.8884" fwhm="0.0299366" res="18395.1" algo="Sum"/><pk mz="550.77758529" i="522.023" sn="2.07715" a="21.6931" fwhm="0.0458584" res="12010.4" algo="Sum"/><pk mz="550.82391893" i="630.139" sn="2.50734" a="19.2768" fwhm="0.0416536" res="13223.9" algo="Sum"/><pk mz="550.86706139" i="702.766" sn="2.79556" a="33.1907" fwhm="0.0655386" res="8405.23" algo="Sum"/><pk mz="551.29373287" i="565.805" sn="2.24685" a="11.3642" fwhm="0.0277807" res="19844.5" algo="Sum"/><pk mz="551.35032405" i="2468.82" sn="9.80299" a="109.769" fwhm="0.0347703" res="15856.9" algo="Sum"/><pk mz="551.40743015" i="1433.59" sn="5.6902" a="71.756" fwhm="0.0496681" res="11101.8" algo="Sum"/><pk mz="552.35364559" i="996.637" sn="3.94641" a="41.2169" fwhm="0.04263" res="12956.9" algo="Sum"/><pk mz="552.42611929" i="1245.7" sn="4.93262" a="63.4443" fwhm="0.0480609" res="11494.3" algo="Sum"/><pk mz="552.68336282" i="640.713" sn="2.53731" a="24.1958" fwhm="0.0343668" res="16081.9" algo="Sum"/><pk mz="552.77237519" i="1658.04" sn="6.55538" a="67.5608" fwhm="0.0346006" res="15975.8" algo="Sum"/><pk mz="552.86607829" i="756.006" sn="2.98788" a="46.7869" fwhm="0.0691817" res="7991.51" algo="Sum"/><pk mz="553.36692722" i="243805" sn="963.318" a="6872.56" fwhm="0.0238512" res="23200.8" algo="Sum"/><pk mz="553.45292090" i="7552.41" sn="29.8389" a="283.478" fwhm="0.0394593" res="14025.9" algo="Sum"/><pk mz="554.31058604" i="520.415" sn="2.04951" a="16.4709" fwhm="0.0278175" res="19926.7" algo="Sum"/><pk mz="554.36977262" i="79308.6" sn="312.343" a="2631.78" fwhm="0.0286877" res="19324.3" algo="Sum"/><pk mz="554.45736199" i="3423.17" sn="13.4844" a="130.698" fwhm="0.0385015" res="14400.9" algo="Sum"/><pk mz="554.76956885" i="1613.6" sn="6.34282" a="73.5944" fwhm="0.0357184" res="15531.8" algo="Sum"/><pk mz="554.86356102" i="645.871" sn="2.53942" a="22.5634" fwhm="0.0415151" res="13365.3" algo="Sum"/><pk mz="554.89641000" i="874.441" sn="3.43811" a="32.2641" fwhm="0.0463944" res="11960.4" algo="Sum"/><pk mz="554.94434526" i="618.222" sn="2.43054" a="28.9173" fwhm="0.0460594" res="12048.5" algo="Sum"/><pk mz="555.29668629" i="743.222" sn="2.92107" a="20.8184" fwhm="0.0418221" res="13277.6" algo="Sum"/><pk mz="555.36602759" i="39296.2" sn="154.434" a="1417.7" fwhm="0.0308762" res="17986.9" algo="Sum"/><pk mz="555.45899691" i="1016.14" sn="3.99396" a="36.497" fwhm="0.0398326" res="13944.8" algo="Sum"/><pk mz="556.36712443" i="11092.2" sn="43.5193" a="395.028" fwhm="0.0307135" res="18114.7" algo="Sum"/><pk mz="556.63553696" i="543.216" sn="2.12709" a="20.1085" fwhm="0.0300686" res="18512.2" algo="Sum"/><pk mz="556.76686331" i="960.083" sn="3.75973" a="35.2814" fwhm="0.044295" res="12569.5" algo="Sum"/><pk mz="556.85596090" i="1612.42" sn="6.31522" a="54.1022" fwhm="0.0326984" res="17030.1" algo="Sum"/><pk mz="556.89057498" i="870.367" sn="3.40923" a="28.4958" fwhm="0.0379931" res="14657.7" algo="Sum"/><pk mz="557.09042599" i="1226.81" sn="4.80516" a="45.9537" fwhm="0.0306479" res="18177.1" algo="Sum"/><pk mz="557.30554980" i="783.462" sn="3.06814" a="32.4476" fwhm="0.0540283" res="10315.1" algo="Sum"/><pk mz="557.36689413" i="3182.62" sn="12.4582" a="140.287" fwhm="0.0370205" res="15055.6" algo="Sum"/><pk mz="557.43559827" i="827.879" sn="3.2395" a="36.4685" fwhm="0.0349143" res="15965.8" algo="Sum"/><pk mz="557.55913978" i="584.859" sn="2.28856" a="21.3539" fwhm="0.0302228" res="18448.3" algo="Sum"/><pk mz="558.09215566" i="619.438" sn="2.42328" a="24.1406" fwhm="0.0331933" res="16813.4" algo="Sum"/><pk mz="558.29167423" i="6069.35" sn="23.7061" a="187.564" fwhm="0.0266446" res="20953.3" algo="Sum"/><pk mz="558.36666953" i="933.399" sn="3.64574" a="44.9667" fwhm="0.0474538" res="11766.5" algo="Sum"/><pk mz="558.63520400" i="519.743" sn="2.02926" a="18.6155" fwhm="0.0324625" res="17208.6" algo="Sum"/><pk mz="558.71750770" i="824.105" sn="3.21762" a="29.5581" fwhm="0.0384261" res="14540.1" algo="Sum"/><pk mz="558.75729405" i="557.635" sn="2.1776" a="13.4347" fwhm="0.0360138" res="15515.1" algo="Sum"/><pk mz="558.79988527" i="522.096" sn="2.03878" a="26.7211" fwhm="0.0724671" res="7711.08" algo="Sum"/><pk mz="558.85336423" i="937.813" sn="3.66236" a="30.2017" fwhm="0.0355961" res="15699.9" algo="Sum"/><pk mz="558.88959532" i="583.837" sn="2.28001" a="27.015" fwhm="0.0451808" res="12370.1" algo="Sum"/><pk mz="559.08867233" i="614.799" sn="2.40042" a="21.9816" fwhm="0.0374083" res="14945.6" algo="Sum"/><pk mz="559.29579427" i="2157.43" sn="8.42334" a="87.8985" fwhm="0.0344795" res="16221.1" algo="Sum"/><pk mz="559.37230600" i="866.511" sn="3.38316" a="34.8148" fwhm="0.0559668" res="9994.71" algo="Sum"/><pk mz="559.42998341" i="523.3" sn="2.04314" a="23.9906" fwhm="0.0518566" res="10788" algo="Sum"/><pk mz="559.51525252" i="726.74" sn="2.83738" a="23.9768" fwhm="0.0397991" res="14058.5" algo="Sum"/><pk mz="560.30593180" i="3526.44" sn="13.7619" a="134.494" fwhm="0.0323679" res="17310.6" algo="Sum"/><pk mz="560.71421407" i="997.187" sn="3.88901" a="35.2988" fwhm="0.030688" res="18271.5" algo="Sum"/><pk mz="560.76011290" i="510.172" sn="1.98966" a="16.9411" fwhm="0.0344798" res="16263.4" algo="Sum"/><pk mz="560.84073794" i="541.588" sn="2.11195" a="13.3314" fwhm="0.0373604" res="15011.6" algo="Sum"/><pk mz="560.87821185" i="514.957" sn="2.00803" a="35.4232" fwhm="0.0736323" res="7617.29" algo="Sum"/><pk mz="561.31451244" i="1487.07" sn="5.8023" a="59.6665" fwhm="0.0468925" res="11970.2" algo="Sum"/><pk mz="561.39973104" i="1311.75" sn="5.11823" a="79.9208" fwhm="0.0544298" res="10314.2" algo="Sum"/><pk mz="562.32245317" i="4026.9" sn="15.6839" a="150.967" fwhm="0.0305057" res="18433.3" algo="Sum"/><pk mz="562.40244712" i="660.244" sn="2.57163" a="30.0996" fwhm="0.0485968" res="11572.8" algo="Sum"/><pk mz="562.56952986" i="595.235" sn="2.31709" a="29.1957" fwhm="0.0532065" res="10573.3" algo="Sum"/><pk mz="562.71258106" i="698.255" sn="2.71764" a="24.7136" fwhm="0.0329722" res="17066.3" algo="Sum"/><pk mz="562.76477784" i="512.367" sn="1.99399" a="15.0425" fwhm="0.0421023" res="13366.6" algo="Sum"/><pk mz="562.80155472" i="1701.1" sn="6.62022" a="54.6038" fwhm="0.0300493" res="18729.3" algo="Sum"/><pk mz="562.87471623" i="578.949" sn="2.25313" a="15.79" fwhm="0.03854" res="14605" algo="Sum"/><pk mz="563.32570594" i="1644.26" sn="6.39762" a="59.3616" fwhm="0.0444286" res="12679.3" algo="Sum"/><pk mz="563.39703286" i="552.418" sn="2.14954" a="12.8291" fwhm="0.0305142" res="18463.4" algo="Sum"/><pk mz="563.41811127" i="603.542" sn="2.34823" a="18.6334" fwhm="0.040071" res="14060.5" algo="Sum"/><pk mz="564.30349782" i="1515.22" sn="5.87581" a="81.723" fwhm="0.0454634" res="12412.2" algo="Sum"/><pk mz="564.66730802" i="514.006" sn="1.99225" a="20.2852" fwhm="0.0384196" res="14697.4" algo="Sum"/><pk mz="564.79844576" i="1300.45" sn="5.03492" a="56.6608" fwhm="0.0355942" res="15867.7" algo="Sum"/><pk mz="565.30502798" i="848.001" sn="3.2829" a="38.6615" fwhm="0.0626401" res="9024.66" algo="Sum"/><pk mz="565.34150832" i="650.176" sn="2.51705" a="8.9335" fwhm="0.0140663" res="40191.3" algo="Sum"/><pk mz="565.38416072" i="1561.49" sn="6.04508" a="51.5705" fwhm="0.0348959" res="16202" algo="Sum"/><pk mz="565.42152093" i="7041.11" sn="27.2528" a="234.004" fwhm="0.0286402" res="19742.3" algo="Sum"/><pk mz="566.31736865" i="6594.42" sn="25.4665" a="209.833" fwhm="0.0279138" res="20288.1" algo="Sum"/><pk mz="566.38536892" i="740.21" sn="2.85856" a="17.3407" fwhm="0.0336682" res="16822.6" algo="Sum"/><pk mz="566.42421576" i="2851.06" sn="11.0097" a="108.199" fwhm="0.0304997" res="18571.5" algo="Sum"/><pk mz="566.66572227" i="827.469" sn="3.19513" a="31.8511" fwhm="0.031514" res="17981.4" algo="Sum"/><pk mz="566.79147517" i="698.206" sn="2.69649" a="42.4093" fwhm="0.0601059" res="9429.89" algo="Sum"/><pk mz="566.88417358" i="1438.8" sn="5.55456" a="64.6981" fwhm="0.0319376" res="17749.7" algo="Sum"/><pk mz="567.34348208" i="3800.45" sn="14.6497" a="142.317" fwhm="0.0373482" res="15190.7" algo="Sum"/><pk mz="567.41602144" i="1454.74" sn="5.60808" a="81.1958" fwhm="0.0615979" res="9211.61" algo="Sum"/><pk mz="568.33577250" i="5529.86" sn="21.2578" a="209.667" fwhm="0.0321406" res="17682.8" algo="Sum"/><pk mz="568.42173376" i="1213.3" sn="4.66426" a="46.4826" fwhm="0.0423762" res="13413.7" algo="Sum"/><pk mz="568.66347754" i="719.884" sn="2.76655" a="29.5503" fwhm="0.0357381" res="15912" algo="Sum"/><pk mz="568.74763842" i="999.021" sn="3.84" a="45.2287" fwhm="0.0471564" res="12060.9" algo="Sum"/><pk mz="568.82335822" i="517.5" sn="1.98918" a="23.5108" fwhm="0.0556771" res="10216.5" algo="Sum"/><pk mz="569.36035190" i="46518.2" sn="178.48" a="1391.81" fwhm="0.0266523" res="21362.5" algo="Sum"/><pk mz="569.42777381" i="8711.75" sn="33.3891" a="300.883" fwhm="0.0308069" res="18483.8" algo="Sum"/><pk mz="570.31411224" i="992.357" sn="3.79866" a="28.5545" fwhm="0.0303752" res="18775.7" algo="Sum"/><pk mz="570.36320352" i="16373.3" sn="62.6759" a="532.824" fwhm="0.0287114" res="19865.4" algo="Sum"/><pk mz="570.43165371" i="3406.84" sn="13.0411" a="131.381" fwhm="0.0324858" res="17559.4" algo="Sum"/><pk mz="570.74333838" i="1000.62" sn="3.82825" a="44.0652" fwhm="0.0443746" res="12861.9" algo="Sum"/><pk mz="570.79333030" i="638.766" sn="2.44384" a="21.1361" fwhm="0.0422982" res="13494.5" algo="Sum"/><pk mz="570.86765596" i="1174.28" sn="4.49113" a="51.7828" fwhm="0.0399915" res="14274.7" algo="Sum"/><pk mz="571.36040078" i="7744.57" sn="29.5768" a="286.056" fwhm="0.032294" res="17692.5" algo="Sum"/><pk mz="571.42935238" i="1693.52" sn="6.46763" a="66.0027" fwhm="0.0435911" res="13108.9" algo="Sum"/><pk mz="572.36213065" i="2724.52" sn="10.4094" a="100.762" fwhm="0.0318976" res="17943.8" algo="Sum"/><pk mz="572.43439166" i="615.518" sn="2.35116" a="30.795" fwhm="0.0511259" res="11196.6" algo="Sum"/><pk mz="572.61200181" i="557.888" sn="2.13064" a="19.3556" fwhm="0.0310718" res="18428.7" algo="Sum"/><pk mz="572.74198600" i="697.762" sn="2.6645" a="25.0759" fwhm="0.0496879" res="11526.8" algo="Sum"/><pk mz="572.78495394" i="644.418" sn="2.4608" a="21.235" fwhm="0.0431241" res="13282.3" algo="Sum"/><pk mz="572.82978984" i="1428.05" sn="5.4527" a="47.1377" fwhm="0.040068" res="14296.4" algo="Sum"/><pk mz="572.86301163" i="1139.79" sn="4.3524" a="41.675" fwhm="0.0408239" res="14032.5" algo="Sum"/><pk mz="573.31074190" i="508.214" sn="1.94216" a="14.9072" fwhm="0.0572749" res="10009.8" algo="Sum"/><pk mz="573.36222473" i="1354.98" sn="5.17929" a="80.3972" fwhm="0.0562237" res="10197.9" algo="Sum"/><pk mz="573.42681014" i="798.889" sn="3.05353" a="23.928" fwhm="0.0424995" res="13492.6" algo="Sum"/><pk mz="574.37445001" i="572.908" sn="2.18823" a="22.7018" fwhm="0.05252" res="10936.3" algo="Sum"/><pk mz="574.60874257" i="565.445" sn="2.15854" a="20.1123" fwhm="0.0341284" res="16836.7" algo="Sum"/><pk mz="574.69784790" i="835.791" sn="3.19011" a="32.8423" fwhm="0.0398778" res="14411.5" algo="Sum"/><pk mz="574.78166405" i="559.085" sn="2.13358" a="24.0684" fwhm="0.0567326" res="10131.4" algo="Sum"/><pk mz="574.82435388" i="857.387" sn="3.27196" a="36.8445" fwhm="0.0417884" res="13755.6" algo="Sum"/><pk mz="574.86231923" i="614.846" sn="2.34637" a="22.0645" fwhm="0.0459198" res="12518.8" algo="Sum"/><pk mz="575.27817771" i="632.321" sn="2.41313" a="36.5042" fwhm="0.0684503" res="8404.32" algo="Sum"/><pk mz="575.32071122" i="528.231" sn="2.01607" a="11.1317" fwhm="0.0280758" res="20491.7" algo="Sum"/><pk mz="575.37908590" i="881.099" sn="3.36277" a="18.5684" fwhm="0.0283811" res="20273.3" algo="Sum"/><pk mz="575.40255935" i="1002.6" sn="3.8265" a="39.1536" fwhm="0.0469676" res="12251.1" algo="Sum"/><pk mz="575.46108560" i="704.501" sn="2.68861" a="22.3558" fwhm="0.0412697" res="13943.9" algo="Sum"/><pk mz="575.49587160" i="871.25" sn="3.32498" a="41.7499" fwhm="0.0475955" res="12091.4" algo="Sum"/><pk mz="576.27595253" i="2563.52" sn="9.7712" a="98.51" fwhm="0.0306295" res="18814.4" algo="Sum"/><pk mz="576.46220545" i="820.131" sn="3.12487" a="29.4919" fwhm="0.0393581" res="14646.6" algo="Sum"/><pk mz="576.69565771" i="1165.38" sn="4.43986" a="45.4771" fwhm="0.0346315" res="16652.3" algo="Sum"/><pk mz="576.80885244" i="547.517" sn="2.08285" a="28.0953" fwhm="0.0683963" res="8433.33" algo="Sum"/><pk mz="576.87806727" i="904.438" sn="3.44074" a="42.3952" fwhm="0.0440983" res="13081.6" algo="Sum"/><pk mz="577.27979053" i="973.03" sn="3.70237" a="43.8147" fwhm="0.0417311" res="13833.3" algo="Sum"/><pk mz="577.31751247" i="594.691" sn="2.2628" a="10.2512" fwhm="0.0189527" res="30461" algo="Sum"/><pk mz="577.36815988" i="1017.28" sn="3.87073" a="60.117" fwhm="0.0626668" res="9213.3" algo="Sum"/><pk mz="577.43861416" i="799.369" sn="3.0416" a="25.0299" fwhm="0.0450091" res="12829.4" algo="Sum"/><pk mz="577.47034607" i="794.292" sn="3.02228" a="26.2502" fwhm="0.047388" res="12186" algo="Sum"/><pk mz="577.51182432" i="792.542" sn="3.01488" a="27.3149" fwhm="0.0433672" res="13316.8" algo="Sum"/><pk mz="578.27495999" i="1071.53" sn="4.06911" a="44.2489" fwhm="0.0334326" res="17296.7" algo="Sum"/><pk mz="578.69306394" i="1002.34" sn="3.80435" a="38.1882" fwhm="0.0380125" res="15223.7" algo="Sum"/><pk mz="578.73499905" i="589.1" sn="2.23613" a="14.8731" fwhm="0.0379518" res="15249.2" algo="Sum"/><pk mz="578.77591490" i="910.684" sn="3.45747" a="50.3909" fwhm="0.045122" res="12826.9" algo="Sum"/><pk mz="578.87511590" i="858.099" sn="3.25901" a="39.9224" fwhm="0.0520634" res="11118.7" algo="Sum"/><pk mz="579.28667089" i="2638.64" sn="10.0116" a="109.857" fwhm="0.0338681" res="17104.2" algo="Sum"/><pk mz="579.36073583" i="770.516" sn="2.92307" a="30.1199" fwhm="0.0405744" res="14279" algo="Sum"/><pk mz="579.42391336" i="518.467" sn="1.96703" a="25.637" fwhm="0.0635539" res="9117.04" algo="Sum"/><pk mz="580.28812368" i="1302.61" sn="4.93722" a="59.1017" fwhm="0.0365094" res="15894.2" algo="Sum"/><pk mz="580.69487269" i="636.362" sn="2.4091" a="28.6882" fwhm="0.0445964" res="13021.1" algo="Sum"/><pk mz="580.73442299" i="536.334" sn="2.03044" a="11.7834" fwhm="0.028513" res="20367.3" algo="Sum"/><pk mz="580.77238228" i="781.391" sn="2.95814" a="35.0623" fwhm="0.0548386" res="10590.6" algo="Sum"/><pk mz="580.82332280" i="619.503" sn="2.34527" a="22.8521" fwhm="0.0479393" res="12115.8" algo="Sum"/><pk mz="580.88581199" i="566.814" sn="2.14583" a="34.7284" fwhm="0.0785636" res="7393.83" algo="Sum"/><pk mz="581.29494665" i="677.971" sn="2.56444" a="31.3021" fwhm="0.0537572" res="10813.3" algo="Sum"/><pk mz="581.39632315" i="4139.98" sn="15.6564" a="152.202" fwhm="0.0349022" res="16657.9" algo="Sum"/><pk mz="582.29099724" i="1571.33" sn="5.92931" a="58.4245" fwhm="0.0302381" res="19256.8" algo="Sum"/><pk mz="582.40076974" i="1703.67" sn="6.42003" a="74.9136" fwhm="0.0345914" res="16836.6" algo="Sum"/><pk mz="582.64042458" i="868.451" sn="3.27206" a="28.9447" fwhm="0.0307156" res="18968.9" algo="Sum"/><pk mz="582.77817434" i="568.701" sn="2.14197" a="18.5556" fwhm="0.043936" res="13264.2" algo="Sum"/><pk mz="582.81733118" i="681.982" sn="2.56845" a="24.9054" fwhm="0.0523671" res="11129.5" algo="Sum"/><pk mz="582.85820386" i="1188.32" sn="4.47541" a="47.5639" fwhm="0.0384939" res="15141.6" algo="Sum"/><pk mz="583.24999654" i="8723.32" sn="32.839" a="279.374" fwhm="0.0276124" res="21122.7" algo="Sum"/><pk mz="583.31954702" i="2238.15" sn="8.42553" a="94.5996" fwhm="0.0466794" res="12496.3" algo="Sum"/><pk mz="583.38901972" i="1371.08" sn="5.16143" a="77.399" fwhm="0.0673961" res="8656.12" algo="Sum"/><pk mz="583.45717096" i="558.017" sn="2.10061" a="26.9646" fwhm="0.05538" res="10535.5" algo="Sum"/><pk mz="584.25483112" i="4988.11" sn="18.7606" a="170.786" fwhm="0.0282181" res="20705" algo="Sum"/><pk mz="584.31921993" i="1019.35" sn="3.83383" a="43.7902" fwhm="0.0471794" res="12385" algo="Sum"/><pk mz="584.38955812" i="719.902" sn="2.70775" a="34.0005" fwhm="0.0557202" res="10487.9" algo="Sum"/><pk mz="584.63884044" i="906.415" sn="3.40997" a="30.7905" fwhm="0.0300035" res="19485.7" algo="Sum"/><pk mz="584.72665103" i="1142.9" sn="4.29898" a="59.0836" fwhm="0.0402216" res="14537.6" algo="Sum"/><pk mz="584.80972574" i="590.766" sn="2.22189" a="33.0406" fwhm="0.0542738" res="10775.2" algo="Sum"/><pk mz="585.26612560" i="8978.71" sn="33.7406" a="317.277" fwhm="0.0321273" res="18217.1" algo="Sum"/><pk mz="585.33604661" i="10226.9" sn="38.4443" a="388.901" fwhm="0.0312158" res="18751.3" algo="Sum"/><pk mz="586.27036827" i="3456.5" sn="12.9957" a="94.2906" fwhm="0.0324343" res="18075.6" algo="Sum"/><pk mz="586.30344525" i="3714.02" sn="13.9648" a="118.516" fwhm="0.0477488" res="12278.9" algo="Sum"/><pk mz="586.33837490" i="3902.28" sn="14.6736" a="152.541" fwhm="0.0406377" res="14428.4" algo="Sum"/><pk mz="586.43252116" i="631.561" sn="2.37493" a="27.7848" fwhm="0.0498164" res="11771.9" algo="Sum"/><pk mz="586.63689476" i="564.039" sn="2.1201" a="24.3675" fwhm="0.0371403" res="15795.2" algo="Sum"/><pk mz="586.72411926" i="1578.68" sn="5.93265" a="64.0995" fwhm="0.034271" res="17120.1" algo="Sum"/><pk mz="586.76676211" i="607.782" sn="2.28404" a="15.7797" fwhm="0.0334377" res="17548" algo="Sum"/><pk mz="586.80572623" i="580.8" sn="2.18264" a="12.6552" fwhm="0.0286614" res="20473.7" algo="Sum"/><pk mz="586.84146382" i="892.175" sn="3.35278" a="41.6566" fwhm="0.041781" res="14045.6" algo="Sum"/><pk mz="586.90405766" i="529.72" sn="1.99068" a="24.207" fwhm="0.0428056" res="13710.9" algo="Sum"/><pk mz="587.27602792" i="1055.71" sn="3.9662" a="34.3014" fwhm="0.0351973" res="16685.3" algo="Sum"/><pk mz="587.33344200" i="2701.93" sn="10.1509" a="153.422" fwhm="0.0542129" res="10833.8" algo="Sum"/><pk mz="587.40082536" i="810.645" sn="3.04526" a="40.4658" fwhm="0.0587701" res="9994.89" algo="Sum"/><pk mz="587.45982440" i="539.197" sn="2.02549" a="22.2029" fwhm="0.0423473" res="13872.4" algo="Sum"/><pk mz="587.54271069" i="832.372" sn="3.12674" a="28.7746" fwhm="0.0375372" res="15652.3" algo="Sum"/><pk mz="588.33671615" i="1048.91" sn="3.93449" a="50.3406" fwhm="0.0535384" res="10989.1" algo="Sum"/><pk mz="588.40362767" i="1122.55" sn="4.21079" a="45.2259" fwhm="0.0418662" res="14054.4" algo="Sum"/><pk mz="588.72234633" i="1154.53" sn="4.32691" a="47.9561" fwhm="0.0466994" res="12606.6" algo="Sum"/><pk mz="588.76169140" i="704.846" sn="2.6412" a="18.3147" fwhm="0.0382792" res="15380.7" algo="Sum"/><pk mz="588.80266917" i="852.482" sn="3.19334" a="30.3308" fwhm="0.0521232" res="11296.4" algo="Sum"/><pk mz="588.83658122" i="775.352" sn="2.90351" a="32.2513" fwhm="0.0477985" res="12319.1" algo="Sum"/><pk mz="589.34394025" i="674.914" sn="2.52796" a="30.2317" fwhm="0.0622346" res="9469.71" algo="Sum"/><pk mz="589.41108828" i="1246.54" sn="4.66902" a="70.5132" fwhm="0.0546893" res="10777.4" algo="Sum"/><pk mz="589.47429900" i="732.086" sn="2.74203" a="38.1917" fwhm="0.0490028" res="12029.4" algo="Sum"/><pk mz="590.31644830" i="3711.85" sn="13.8829" a="144.046" fwhm="0.0304502" res="19386.3" algo="Sum"/><pk mz="590.43243723" i="596.067" sn="2.22975" a="17.8191" fwhm="0.0431251" res="13691.2" algo="Sum"/><pk mz="590.58995846" i="1117.37" sn="4.18234" a="45.2333" fwhm="0.0315858" res="18697.9" algo="Sum"/><pk mz="590.67231931" i="758.628" sn="2.83891" a="28.6678" fwhm="0.0425396" res="13885.2" algo="Sum"/><pk mz="590.72945617" i="712.901" sn="2.66745" a="28.2354" fwhm="0.0575142" res="10271" algo="Sum"/><pk mz="590.75540957" i="651.265" sn="2.43713" a="19.9272" fwhm="0.0431371" res="13694.8" algo="Sum"/><pk mz="590.80179257" i="681.501" sn="2.55085" a="25.2573" fwhm="0.0514682" res="11479" algo="Sum"/><pk mz="590.84703483" i="668.524" sn="2.50284" a="32.1857" fwhm="0.0520482" res="11351.9" algo="Sum"/><pk mz="591.31907258" i="1728.13" sn="6.46474" a="85.3279" fwhm="0.0477494" res="12383.8" algo="Sum"/><pk mz="591.37906564" i="842.71" sn="3.15253" a="39.4924" fwhm="0.0427066" res="13847.5" algo="Sum"/><pk mz="591.43155846" i="645.21" sn="2.41408" a="23.9825" fwhm="0.0289271" res="20445.6" algo="Sum"/><pk mz="591.48931703" i="674.43" sn="2.52384" a="26.8461" fwhm="0.0414833" res="14258.5" algo="Sum"/><pk mz="592.25019981" i="626.643" sn="2.34182" a="31.1577" fwhm="0.0457285" res="12951.4" algo="Sum"/><pk mz="592.33268164" i="990.93" sn="3.70296" a="44.1889" fwhm="0.0499068" res="11868.8" algo="Sum"/><pk mz="592.46199114" i="528.867" sn="1.97577" a="19.7721" fwhm="0.040571" res="14603.1" algo="Sum"/><pk mz="592.66984048" i="1323.38" sn="4.94831" a="48.5265" fwhm="0.0340246" res="17418.9" algo="Sum"/><pk mz="592.76817802" i="575.088" sn="2.15068" a="20.5174" fwhm="0.0480111" res="12346.5" algo="Sum"/><pk mz="592.84888093" i="1112.26" sn="4.15923" a="61.5493" fwhm="0.0485219" res="12218.2" algo="Sum"/><pk mz="593.33485938" i="1051.84" sn="3.92522" a="59.776" fwhm="0.0543516" res="10916.6" algo="Sum"/><pk mz="593.41377865" i="634.001" sn="2.3633" a="24.6136" fwhm="0.0528412" res="11230.1" algo="Sum"/><pk mz="593.44153886" i="524.071" sn="1.95258" a="9.53832" fwhm="0.0192155" res="30883.5" algo="Sum"/><pk mz="593.46434506" i="514.429" sn="1.9162" a="19.2531" fwhm="0.0484821" res="12240.9" algo="Sum"/><pk mz="594.34158345" i="565.183" sn="2.10215" a="19.1383" fwhm="0.0477867" res="12437.4" algo="Sum"/><pk mz="594.66710394" i="1109.48" sn="4.12538" a="44.0828" fwhm="0.0345623" res="17205.7" algo="Sum"/><pk mz="594.75466417" i="1461.06" sn="5.43223" a="75.8335" fwhm="0.0380423" res="15634" algo="Sum"/><pk mz="594.84709867" i="1076.71" sn="4.00373" a="66.704" fwhm="0.0539529" res="11025.3" algo="Sum"/><pk mz="595.34708323" i="1355.47" sn="5.02315" a="62.0508" fwhm="0.0468165" res="12716.6" algo="Sum"/><pk mz="596.35299773" i="589.412" sn="2.18135" a="27.9702" fwhm="0.0567402" res="10510.2" algo="Sum"/><pk mz="596.66510369" i="617.392" sn="2.28368" a="28.3272" fwhm="0.0602293" res="9906.57" algo="Sum"/><pk mz="596.75233093" i="1807.81" sn="6.68622" a="69.6914" fwhm="0.0344209" res="17336.9" algo="Sum"/><pk mz="596.79449165" i="654.478" sn="2.4206" a="22.8817" fwhm="0.0613135" res="9733.49" algo="Sum"/><pk mz="596.84502979" i="735.013" sn="2.7182" a="42.4428" fwhm="0.0661422" res="9023.66" algo="Sum"/><pk mz="597.34079921" i="908.643" sn="3.36165" a="38.1669" fwhm="0.0548512" res="10890.2" algo="Sum"/><pk mz="597.38952256" i="1085.73" sn="4.01738" a="44.692" fwhm="0.0485351" res="12308.4" algo="Sum"/><pk mz="597.44360692" i="1000.64" sn="3.70263" a="40.5404" fwhm="0.0446196" res="13389.7" algo="Sum"/><pk mz="598.39176710" i="580.781" sn="2.14844" a="29.6079" fwhm="0.0684261" res="8745.09" algo="Sum"/><pk mz="598.61367245" i="579.93" sn="2.14238" a="21.9589" fwhm="0.0334029" res="17921" algo="Sum"/><pk mz="598.74996870" i="1153.82" sn="4.26041" a="62.8718" fwhm="0.0462196" res="12954.5" algo="Sum"/><pk mz="598.79254870" i="735.512" sn="2.71584" a="18.5045" fwhm="0.0315858" res="18957.7" algo="Sum"/><pk mz="598.83067722" i="715.462" sn="2.6418" a="28.1903" fwhm="0.0579078" res="10341.1" algo="Sum"/><pk mz="599.32729071" i="652.558" sn="2.41119" a="31.7406" fwhm="0.0491124" res="12203.2" algo="Sum"/><pk mz="599.36865850" i="855.593" sn="3.16129" a="45.2523" fwhm="0.0721027" res="8312.71" algo="Sum"/><pk mz="599.45157776" i="881.942" sn="3.25865" a="57.7594" fwhm="0.0719351" res="8333.23" algo="Sum"/><pk mz="600.27512805" i="1200.62" sn="4.43142" a="51.4007" fwhm="0.0340789" res="17614.3" algo="Sum"/><pk mz="600.38330968" i="577.522" sn="2.13141" a="23.2006" fwhm="0.0628137" res="9558.16" algo="Sum"/><pk mz="600.61172024" i="693.456" sn="2.55892" a="25.0274" fwhm="0.0330607" res="18166.9" algo="Sum"/><pk mz="600.69970016" i="1245.74" sn="4.5954" a="50.2903" fwhm="0.0356588" res="16845.7" algo="Sum"/><pk mz="600.77483268" i="796.396" sn="2.93766" a="34.7007" fwhm="0.0537164" res="11184.2" algo="Sum"/><pk mz="600.87687649" i="554.548" sn="2.04289" a="26.9409" fwhm="0.0471478" res="12744.5" algo="Sum"/><pk mz="601.27641945" i="629.076" sn="2.31948" a="24.9304" fwhm="0.0452048" res="13301.2" algo="Sum"/><pk mz="601.34396573" i="2280.36" sn="8.40728" a="120.908" fwhm="0.045137" res="13322.6" algo="Sum"/><pk mz="601.40750820" i="649.681" sn="2.39525" a="20.224" fwhm="0.0435242" res="13817.8" algo="Sum"/><pk mz="601.46133932" i="905.031" sn="3.33668" a="41.4393" fwhm="0.055986" res="10743.1" algo="Sum"/><pk mz="601.51313945" i="806.832" sn="2.97459" a="29.087" fwhm="0.0397018" res="15150.8" algo="Sum"/><pk mz="602.28233796" i="1270.79" sn="4.68009" a="58.1118" fwhm="0.0413019" res="14582.4" algo="Sum"/><pk mz="602.34820178" i="920.156" sn="3.38895" a="53.9324" fwhm="0.0623932" res="9654.07" algo="Sum"/><pk mz="602.69718396" i="1743.04" sn="6.41056" a="64.8914" fwhm="0.0334488" res="18018.5" algo="Sum"/><pk mz="602.74562611" i="588.225" sn="2.16338" a="11.0798" fwhm="0.0193655" res="31124.7" algo="Sum"/><pk mz="602.77542326" i="634.496" sn="2.33358" a="23.0933" fwhm="0.048415" res="12450.2" algo="Sum"/><pk mz="602.79987907" i="610.077" sn="2.24403" a="18.7807" fwhm="0.0435748" res="13833.7" algo="Sum"/><pk mz="602.87701629" i="623.12" sn="2.2917" a="35.1973" fwhm="0.0671525" res="8977.73" algo="Sum"/><pk mz="603.30254636" i="626.358" sn="2.30306" a="11.5864" fwhm="0.0193745" res="31139.1" algo="Sum"/><pk mz="603.35919250" i="1349.74" sn="4.96287" a="68.2213" fwhm="0.0580032" res="10402.2" algo="Sum"/><pk mz="603.43305731" i="741.109" sn="2.72495" a="34.8239" fwhm="0.0495133" res="12187.3" algo="Sum"/><pk mz="603.49126743" i="637.882" sn="2.3461" a="12.537" fwhm="0.0290661" res="20762.7" algo="Sum"/><pk mz="603.52762836" i="1000.18" sn="3.67923" a="46.6187" fwhm="0.0497674" res="12127" algo="Sum"/><pk mz="604.30494378" i="791.621" sn="2.9101" a="44.1828" fwhm="0.0624259" res="9680.35" algo="Sum"/><pk mz="604.36699003" i="775.503" sn="2.8508" a="28.2932" fwhm="0.0378025" res="15987.5" algo="Sum"/><pk mz="604.45471182" i="868.499" sn="3.19281" a="50.1457" fwhm="0.0452937" res="13345.2" algo="Sum"/><pk mz="604.53120343" i="522.683" sn="1.92129" a="21.1068" fwhm="0.0589601" res="10253.2" algo="Sum"/><pk mz="604.69412870" i="1334.07" sn="4.90195" a="69.5511" fwhm="0.0371399" res="16281.5" algo="Sum"/><pk mz="604.78368166" i="1760.45" sn="6.4712" a="79.6551" fwhm="0.0373596" res="16188.2" algo="Sum"/><pk mz="604.86744953" i="586.779" sn="2.15711" a="26.7502" fwhm="0.0546169" res="11074.7" algo="Sum"/><pk mz="605.23231640" i="838.241" sn="3.07801" a="30.2498" fwhm="0.0335141" res="18059" algo="Sum"/><pk mz="605.30695024" i="615.557" sn="2.25996" a="30.5904" fwhm="0.0433151" res="13974.5" algo="Sum"/><pk mz="605.37574004" i="2722.24" sn="9.99641" a="105.584" fwhm="0.0376649" res="16072.7" algo="Sum"/><pk mz="605.50226635" i="514.533" sn="1.88911" a="14.6505" fwhm="0.0388198" res="15597.7" algo="Sum"/><pk mz="606.29340449" i="992.979" sn="3.64636" a="44.2686" fwhm="0.0386292" res="15695.2" algo="Sum"/><pk mz="606.37963930" i="1321.7" sn="4.84864" a="61.1896" fwhm="0.038459" res="15766.9" algo="Sum"/><pk mz="606.64637928" i="563.426" sn="2.06631" a="16.7437" fwhm="0.0349219" res="17371.5" algo="Sum"/><pk mz="606.69599585" i="745.163" sn="2.73339" a="28.6596" fwhm="0.0505916" res="11992" algo="Sum"/><pk mz="606.73151238" i="546.713" sn="2.00554" a="12.2533" fwhm="0.0291443" res="20818.2" algo="Sum"/><pk mz="606.78018128" i="1612.29" sn="5.91451" a="62.5933" fwhm="0.0377868" res="16058" algo="Sum"/><pk mz="607.24703374" i="4150.78" sn="15.2156" a="133.837" fwhm="0.0285315" res="21283.4" algo="Sum"/><pk mz="607.32244911" i="658.339" sn="2.41262" a="20.3241" fwhm="0.0358457" res="16942.7" algo="Sum"/><pk mz="607.38765076" i="1125.05" sn="4.12267" a="69.8017" fwhm="0.0614437" res="9885.27" algo="Sum"/><pk mz="607.45673694" i="629.636" sn="2.30726" a="25.8317" fwhm="0.0393388" res="15441.7" algo="Sum"/><pk mz="608.24960370" i="1630.68" sn="5.96175" a="62.4583" fwhm="0.0315776" res="19262.1" algo="Sum"/><pk mz="608.41233124" i="848.199" sn="3.10074" a="44.4168" fwhm="0.042322" res="14375.8" algo="Sum"/><pk mz="608.46350253" i="844.901" sn="3.08859" a="36.4645" fwhm="0.0384777" res="15813.4" algo="Sum"/><pk mz="608.60197898" i="619.341" sn="2.2649" a="17.9614" fwhm="0.0298457" res="20391.6" algo="Sum"/><pk mz="608.64051919" i="869.503" sn="3.17938" a="34.454" fwhm="0.0442545" res="13753.2" algo="Sum"/><pk mz="608.72368915" i="555.753" sn="2.03163" a="9.7144" fwhm="0.0194613" res="31278.8" algo="Sum"/><pk mz="608.78066626" i="972.13" sn="3.55376" a="51.0337" fwhm="0.0682023" res="8926.1" algo="Sum"/><pk mz="608.81933467" i="908.285" sn="3.32036" a="37.8259" fwhm="0.0528302" res="11524.1" algo="Sum"/><pk mz="609.25388688" i="550.325" sn="2.01177" a="24.2143" fwhm="0.0471299" res="12927.1" algo="Sum"/><pk mz="609.33435480" i="1022.49" sn="3.73729" a="42.9965" fwhm="0.0501739" res="12144.4" algo="Sum"/><pk mz="609.36920242" i="607.225" sn="2.21945" a="2.75363" fwhm="0.0081249" res="75000.2" algo="Sum"/><pk mz="609.41688570" i="769.148" sn="2.81162" a="42.7989" fwhm="0.059514" res="10239.9" algo="Sum"/><pk mz="609.46458778" i="587.778" sn="2.14899" a="32.7664" fwhm="0.0637954" res="9553.43" algo="Sum"/><pk mz="610.30284656" i="1520.89" sn="5.55732" a="54.5587" fwhm="0.0412092" res="14809.9" algo="Sum"/><pk mz="610.64029233" i="770.97" sn="2.81683" a="30.7675" fwhm="0.0352418" res="17327.1" algo="Sum"/><pk mz="610.73001032" i="1535.15" sn="5.60854" a="71.8824" fwhm="0.0425564" res="14351.1" algo="Sum"/><pk mz="610.81598771" i="900.934" sn="3.29137" a="59.6232" fwhm="0.0727119" res="8400.49" algo="Sum"/><pk mz="611.32460898" i="927.064" sn="3.38755" a="40.9533" fwhm="0.0513746" res="11899.4" algo="Sum"/><pk mz="611.34820384" i="928.111" sn="3.39138" a="35.7846" fwhm="0.0451244" res="13548.1" algo="Sum"/><pk mz="611.40355574" i="516.66" sn="1.88809" a="14.2132" fwhm="0.0390081" res="15673.8" algo="Sum"/><pk mz="612.31943395" i="986.584" sn="3.59769" a="46.6168" fwhm="0.043972" res="13925.2" algo="Sum"/><pk mz="612.72672584" i="1866.86" sn="6.80264" a="76.0181" fwhm="0.0352557" res="17379.5" algo="Sum"/><pk mz="612.77079801" i="644.818" sn="2.34965" a="14.634" fwhm="0.0292892" res="20921.4" algo="Sum"/><pk mz="612.81398812" i="737.589" sn="2.6877" a="25.9968" fwhm="0.0488165" res="12553.4" algo="Sum"/><pk mz="612.90004036" i="587.701" sn="2.14072" a="22.8862" fwhm="0.0407482" res="15041.1" algo="Sum"/><pk mz="613.26157072" i="778.076" sn="2.83512" a="31.6353" fwhm="0.0402519" res="15235.6" algo="Sum"/><pk mz="613.33384008" i="2069.87" sn="7.541" a="106.178" fwhm="0.0403659" res="15194.4" algo="Sum"/><pk mz="613.42273763" i="1028.45" sn="3.74572" a="45.5517" fwhm="0.0581777" res="10544" algo="Sum"/><pk mz="613.47103064" i="789.815" sn="2.8766" a="36.4929" fwhm="0.0466353" res="13154.6" algo="Sum"/><pk mz="614.17734891" i="652.873" sn="2.37241" a="26.364" fwhm="0.0328847" res="18676.7" algo="Sum"/><pk mz="614.33605404" i="1316.54" sn="4.78242" a="55.1377" fwhm="0.0370721" res="16571.4" algo="Sum"/><pk mz="614.43675959" i="551.211" sn="2.00294" a="28.4575" fwhm="0.0571224" res="10756.5" algo="Sum"/><pk mz="614.72340605" i="1324.57" sn="4.80818" a="49.8772" fwhm="0.0450399" res="13648.4" algo="Sum"/><pk mz="614.81138456" i="1640.27" sn="5.95487" a="84.9409" fwhm="0.0390721" res="15735.3" algo="Sum"/><pk mz="614.89165815" i="549.681" sn="1.99591" a="21.4933" fwhm="0.0575601" res="10682.6" algo="Sum"/><pk mz="615.13520614" i="640.707" sn="2.32709" a="25.0432" fwhm="0.0388093" res="15850.2" algo="Sum"/><pk mz="615.34400154" i="925.11" sn="3.35868" a="49.9408" fwhm="0.0506226" res="12155.5" algo="Sum"/><pk mz="615.45156758" i="1317.1" sn="4.78073" a="72.1524" fwhm="0.0479828" res="12826.5" algo="Sum"/><pk mz="615.48837144" i="1859.68" sn="6.75092" a="70.9269" fwhm="0.041041" res="14996.9" algo="Sum"/><pk mz="615.57464875" i="522.453" sn="1.89608" a="27.0321" fwhm="0.0525551" res="11712.9" algo="Sum"/><pk mz="616.17029183" i="8447.96" sn="30.6036" a="278.551" fwhm="0.0296858" res="20756.4" algo="Sum"/><pk mz="616.24990495" i="575.664" sn="2.0854" a="20.4823" fwhm="0.0450819" res="13669.6" algo="Sum"/><pk mz="616.35979740" i="515.7" sn="1.868" a="15.5306" fwhm="0.0440618" res="13988.5" algo="Sum"/><pk mz="616.45880851" i="685.076" sn="2.48124" a="24.5556" fwhm="0.0340074" res="18127.2" algo="Sum"/><pk mz="616.49076220" i="875.208" sn="3.17029" a="37.4291" fwhm="0.0480216" res="12837.8" algo="Sum"/><pk mz="616.58716479" i="712.485" sn="2.58077" a="34.4082" fwhm="0.0428712" res="14382.3" algo="Sum"/><pk mz="616.67431306" i="846.759" sn="3.06736" a="31.1324" fwhm="0.0454663" res="13563.3" algo="Sum"/><pk mz="616.72341616" i="728.065" sn="2.63791" a="40.9426" fwhm="0.0771143" res="7997.53" algo="Sum"/><pk mz="616.80891956" i="1284.11" sn="4.65447" a="54.4857" fwhm="0.0497328" res="12402.4" algo="Sum"/><pk mz="616.84924841" i="654.018" sn="2.37071" a="28.602" fwhm="0.0424922" res="14516.8" algo="Sum"/><pk mz="617.17331704" i="3464.04" sn="12.5522" a="120.527" fwhm="0.0309858" res="19918" algo="Sum"/><pk mz="617.31933608" i="1491.17" sn="5.4029" a="79.274" fwhm="0.0543273" res="11363" algo="Sum"/><pk mz="617.36551708" i="705.902" sn="2.5581" a="18.7708" fwhm="0.0342984" res="17999.8" algo="Sum"/><pk mz="617.46421299" i="1788.12" sn="6.4763" a="67.5501" fwhm="0.0525847" res="11742.3" algo="Sum"/><pk mz="617.50372526" i="2030.6" sn="7.34929" a="79.5603" fwhm="0.03704" res="16671.3" algo="Sum"/><pk mz="618.17624909" i="865.28" sn="3.12918" a="32.9771" fwhm="0.0333623" res="18529.2" algo="Sum"/><pk mz="618.32475380" i="669.33" sn="2.4205" a="38.9117" fwhm="0.0638002" res="9691.58" algo="Sum"/><pk mz="618.46972499" i="901.321" sn="3.25812" a="47.2287" fwhm="0.0544628" res="11355.8" algo="Sum"/><pk mz="618.50763851" i="851.653" sn="3.07844" a="37.9932" fwhm="0.0463521" res="13343.7" algo="Sum"/><pk mz="618.62132538" i="821.266" sn="2.96982" a="31.6211" fwhm="0.0491589" res="12584.1" algo="Sum"/><pk mz="618.67011760" i="1154.54" sn="4.17555" a="47.3695" fwhm="0.0381707" res="16208" algo="Sum"/><pk mz="618.72640830" i="606.192" sn="2.19244" a="14.0156" fwhm="0.0294308" res="21023.1" algo="Sum"/><pk mz="618.74476393" i="633.837" sn="2.29243" a="11.6744" fwhm="0.0196208" res="31535.1" algo="Sum"/><pk mz="618.76589871" i="634.269" sn="2.29399" a="14.3585" fwhm="0.0294318" res="21023.7" algo="Sum"/><pk mz="618.82103629" i="723.72" sn="2.61751" a="36.7016" fwhm="0.0636554" res="9721.42" algo="Sum"/><pk mz="619.30994393" i="824.396" sn="2.97913" a="32.7048" fwhm="0.0542762" res="11410.3" algo="Sum"/><pk mz="619.35465116" i="976.698" sn="3.52742" a="44.01" fwhm="0.0604625" res="10243.6" algo="Sum"/><pk mz="619.42904805" i="1082.49" sn="3.9071" a="39.0251" fwhm="0.0478353" res="12949.2" algo="Sum"/><pk mz="619.47677119" i="793.804" sn="2.86548" a="34.6052" fwhm="0.0588975" res="10517.9" algo="Sum"/><pk mz="619.52090505" i="808.305" sn="2.91782" a="33.5867" fwhm="0.0417998" res="14821.1" algo="Sum"/><pk mz="620.41727450" i="523.82" sn="1.8879" a="4.81533" fwhm="0.0190785" res="32519.1" algo="Sum"/><pk mz="620.43374399" i="598.633" sn="2.15753" a="17.2163" fwhm="0.0430417" res="14414.7" algo="Sum"/><pk mz="620.53610190" i="548.703" sn="1.97758" a="23.2558" fwhm="0.0465469" res="13331.4" algo="Sum"/><pk mz="620.66772360" i="896.552" sn="3.23175" a="36.1596" fwhm="0.0359768" res="17251.9" algo="Sum"/><pk mz="620.75744842" i="1594.71" sn="5.74821" a="67.5081" fwhm="0.0419914" res="14783" algo="Sum"/><pk mz="620.83968919" i="634.835" sn="2.2883" a="38.5893" fwhm="0.0649646" res="9556.58" algo="Sum"/><pk mz="621.33946191" i="1549.31" sn="5.57836" a="76.2864" fwhm="0.0607016" res="10236" algo="Sum"/><pk mz="621.38803829" i="1172.56" sn="4.22185" a="51.939" fwhm="0.0432545" res="14365.9" algo="Sum"/><pk mz="621.43594629" i="671.568" sn="2.41801" a="19.3382" fwhm="0.0349875" res="17761.7" algo="Sum"/><pk mz="621.48028767" i="544.561" sn="1.9607" a="20.4272" fwhm="0.049063" res="12667" algo="Sum"/><pk mz="621.76330005" i="512.725" sn="1.84575" a="26.7772" fwhm="0.0649031" res="9579.87" algo="Sum"/><pk mz="622.34382950" i="666.499" sn="2.39911" a="34.556" fwhm="0.0575704" res="10810.1" algo="Sum"/><pk mz="622.38494551" i="570.308" sn="2.0531" a="15.3102" fwhm="0.0393569" res="15813.9" algo="Sum"/><pk mz="622.53742368" i="582.539" sn="2.09652" a="21.5006" fwhm="0.0352847" res="17643.3" algo="Sum"/><pk mz="622.62141613" i="514.921" sn="1.85242" a="24.5247" fwhm="0.0531176" res="11721.6" algo="Sum"/><pk mz="622.67234592" i="529.069" sn="1.90331" a="19.6992" fwhm="0.0470266" res="13240.9" algo="Sum"/><pk mz="622.70567635" i="530.277" sn="1.90766" a="12.4836" fwhm="0.0295253" res="21090.6" algo="Sum"/><pk mz="622.75454546" i="1623.05" sn="5.83888" a="73.0991" fwhm="0.0406833" res="15307.4" algo="Sum"/><pk mz="622.83928270" i="584.568" sn="2.1025" a="24.4149" fwhm="0.0590571" res="10546.4" algo="Sum"/><pk mz="622.93110834" i="534.744" sn="1.92373" a="27.0505" fwhm="0.0524441" res="11878" algo="Sum"/><pk mz="623.22289809" i="842.186" sn="3.03055" a="39.6389" fwhm="0.039708" res="15695.1" algo="Sum"/><pk mz="623.34762267" i="657.572" sn="2.36693" a="25.0436" fwhm="0.0462035" res="13491.4" algo="Sum"/><pk mz="623.38084000" i="702.931" sn="2.53052" a="23.9841" fwhm="0.0488235" res="12768.1" algo="Sum"/><pk mz="624.38689497" i="590.728" sn="2.12679" a="32.8761" fwhm="0.0675398" res="9244.72" algo="Sum"/><pk mz="624.62126559" i="775.322" sn="2.78971" a="32.3776" fwhm="0.0382041" res="16349.6" algo="Sum"/><pk mz="624.74981678" i="924.605" sn="3.3259" a="65.3626" fwhm="0.0859641" res="7267.57" algo="Sum"/><pk mz="624.84011282" i="1432.09" sn="5.15137" a="58.759" fwhm="0.0379113" res="16481.6" algo="Sum"/><pk mz="625.38682370" i="867.464" sn="3.12255" a="42.9009" fwhm="0.0522675" res="11965.1" algo="Sum"/><pk mz="626.27590019" i="570.208" sn="2.05317" a="26.9657" fwhm="0.043594" res="14366.1" algo="Sum"/><pk mz="626.61765512" i="737.988" sn="2.65659" a="28.6242" fwhm="0.0374329" res="16739.7" algo="Sum"/><pk mz="626.70450566" i="1043.77" sn="3.75666" a="45.9077" fwhm="0.058155" res="10776.4" algo="Sum"/><pk mz="626.78280216" i="680.285" sn="2.44709" a="30.0837" fwhm="0.0606384" res="10336.4" algo="Sum"/><pk mz="626.83794955" i="822.52" sn="2.95805" a="38.7354" fwhm="0.0586239" res="10692.5" algo="Sum"/><pk mz="627.42807605" i="694.887" sn="2.50073" a="23.0249" fwhm="0.0465608" res="13475.5" algo="Sum"/><pk mz="627.52855744" i="516.181" sn="1.85705" a="19.4429" fwhm="0.0367033" res="17097.3" algo="Sum"/><pk mz="628.70043974" i="1244.24" sn="4.46884" a="58.7264" fwhm="0.046571" res="13499.8" algo="Sum"/><pk mz="628.78866431" i="627.887" sn="2.256" a="14.6114" fwhm="0.0296692" res="21193.3" algo="Sum"/><pk mz="628.82014424" i="811.206" sn="2.91511" a="34.4869" fwhm="0.063056" res="9972.41" algo="Sum"/><pk mz="628.85284573" i="615.795" sn="2.21314" a="14.1544" fwhm="0.029671" res="21194.2" algo="Sum"/><pk mz="629.23069500" i="661.416" sn="2.37583" a="30.2703" fwhm="0.0444118" res="14168.1" algo="Sum"/><pk mz="629.30879687" i="1489.29" sn="5.34959" a="65.2192" fwhm="0.0365877" res="17200" algo="Sum"/><pk mz="629.39719788" i="872.447" sn="3.13384" a="26.1831" fwhm="0.040137" res="15681.2" algo="Sum"/><pk mz="629.44688507" i="1029.33" sn="3.69827" a="58.303" fwhm="0.0656903" res="9582.03" algo="Sum"/><pk mz="630.31587552" i="728.313" sn="2.61472" a="38.2294" fwhm="0.0546065" res="11542.9" algo="Sum"/><pk mz="630.41465936" i="510.533" sn="1.83261" a="18.4235" fwhm="0.0394452" res="15982" algo="Sum"/><pk mz="630.45474425" i="621.101" sn="2.22855" a="33.4103" fwhm="0.0671609" res="9387.23" algo="Sum"/><pk mz="630.61131183" i="663.638" sn="2.37904" a="22.7236" fwhm="0.043721" res="14423.5" algo="Sum"/><pk mz="630.69983178" i="972.305" sn="3.48633" a="44.5901" fwhm="0.0650754" res="9691.83" algo="Sum"/><pk mz="630.74399424" i="719.563" sn="2.58029" a="17.9071" fwhm="0.0297153" res="21226.2" algo="Sum"/><pk mz="630.78618114" i="1637.41" sn="5.8716" a="62.9053" fwhm="0.0491725" res="12828" algo="Sum"/><pk mz="630.86434391" i="552.265" sn="1.98037" a="14.1524" fwhm="0.0329876" res="19124.3" algo="Sum"/><pk mz="631.10820708" i="877.826" sn="3.1461" a="36.8647" fwhm="0.033833" res="18653.6" algo="Sum"/><pk mz="631.32415004" i="559.109" sn="2.00288" a="20.0674" fwhm="0.0386575" res="16331.2" algo="Sum"/><pk mz="631.35046260" i="696.348" sn="2.49441" a="32.4259" fwhm="0.0603292" res="10465.1" algo="Sum"/><pk mz="631.46377973" i="1722.41" sn="6.17001" a="74.7942" fwhm="0.0462927" res="13640.7" algo="Sum"/><pk mz="632.48209386" i="1631.23" sn="5.82825" a="75.8444" fwhm="0.0410235" res="15417.5" algo="Sum"/><pk mz="632.56334241" i="671.584" sn="2.39952" a="27.8556" fwhm="0.0472312" res="13392.9" algo="Sum"/><pk mz="632.63823963" i="822.048" sn="2.93712" a="29.4338" fwhm="0.0444724" res="14225.4" algo="Sum"/><pk mz="632.64966281" i="815.751" sn="2.91462" a="22.8294" fwhm="0.0279527" res="22632.8" algo="Sum"/><pk mz="632.71325896" i="747.174" sn="2.67" a="19.8239" fwhm="0.034722" res="18222.3" algo="Sum"/><pk mz="632.78297089" i="1306.13" sn="4.66793" a="50.2428" fwhm="0.0481208" res="13149.9" algo="Sum"/><pk mz="633.32844689" i="697.093" sn="2.49071" a="21.3611" fwhm="0.0446644" res="14179.7" algo="Sum"/><pk mz="633.36778601" i="567.935" sn="2.02902" a="15.4424" fwhm="0.0397027" res="15952.8" algo="Sum"/><pk mz="633.44624565" i="1150.12" sn="4.10863" a="57.188" fwhm="0.0570317" res="11106.9" algo="Sum"/><pk mz="633.48228881" i="1578.41" sn="5.63865" a="78.7444" fwhm="0.0587759" res="10777.9" algo="Sum"/><pk mz="634.23271063" i="618.341" sn="2.20577" a="28.242" fwhm="0.0409802" res="15476.6" algo="Sum"/><pk mz="634.30965020" i="528.281" sn="1.88403" a="36.6474" fwhm="0.0722789" res="8775.86" algo="Sum"/><pk mz="634.48044256" i="769.989" sn="2.74584" a="37.2516" fwhm="0.0580246" res="10934.7" algo="Sum"/><pk mz="634.64899906" i="1131.72" sn="4.03694" a="47.8492" fwhm="0.0393547" res="16126.4" algo="Sum"/><pk mz="634.70000894" i="608.493" sn="2.17055" a="17.491" fwhm="0.0521964" res="12159.8" algo="Sum"/><pk mz="634.72558400" i="639.929" sn="2.28268" a="14.9576" fwhm="0.0294368" res="21562.3" algo="Sum"/><pk mz="634.77501954" i="826.134" sn="2.94689" a="48.4688" fwhm="0.0810455" res="7832.33" algo="Sum"/><pk mz="634.83849242" i="777.408" sn="2.77308" a="28.1145" fwhm="0.0807568" res="7861.12" algo="Sum"/><pk mz="634.86855942" i="1063.16" sn="3.79238" a="54.2218" fwhm="0.0437864" res="14499.2" algo="Sum"/><pk mz="635.30085184" i="511.607" sn="1.82483" a="23.6424" fwhm="0.0481224" res="13201.8" algo="Sum"/><pk mz="635.34933310" i="700.907" sn="2.50009" a="22.1766" fwhm="0.0386019" res="16459" algo="Sum"/><pk mz="635.38418393" i="891.563" sn="3.18028" a="31.1698" fwhm="0.0497069" res="12782.6" algo="Sum"/><pk mz="635.41481972" i="953.548" sn="3.40177" a="40.6695" fwhm="0.0596504" res="10652.3" algo="Sum"/><pk mz="635.48675298" i="594.336" sn="2.12107" a="13.2102" fwhm="0.0540209" res="11763.7" algo="Sum"/><pk mz="636.36153787" i="514.805" sn="1.83642" a="19.7154" fwhm="0.0423432" res="15028.6" algo="Sum"/><pk mz="636.39356026" i="526.727" sn="1.87871" a="11.9826" fwhm="0.029848" res="21321.2" algo="Sum"/><pk mz="636.42056720" i="558.53" sn="1.99221" a="21.6515" fwhm="0.0417772" res="15233.7" algo="Sum"/><pk mz="636.64536104" i="1187.99" sn="4.23521" a="66.1592" fwhm="0.0547079" res="11637.2" algo="Sum"/><pk mz="636.73310280" i="1156.51" sn="4.12299" a="66.5693" fwhm="0.0495019" res="12862.8" algo="Sum"/><pk mz="636.83165581" i="916.041" sn="3.26567" a="45.9319" fwhm="0.0777655" res="8189.13" algo="Sum"/><pk mz="637.36453550" i="720.137" sn="2.56865" a="35.5871" fwhm="0.0577255" res="11041.3" algo="Sum"/><pk mz="637.42680762" i="656.827" sn="2.34281" a="24.2733" fwhm="0.0502561" res="12683.6" algo="Sum"/><pk mz="637.46945326" i="593.626" sn="2.11732" a="25.7656" fwhm="0.0535511" res="11903.9" algo="Sum"/><pk mz="638.46729075" i="617.6" sn="2.20179" a="21.3021" fwhm="0.0501767" res="12724.4" algo="Sum"/><pk mz="638.60115011" i="678.263" sn="2.41721" a="30.1061" fwhm="0.044118" res="14474.8" algo="Sum"/><pk mz="638.64960919" i="678.832" sn="2.41914" a="29.8374" fwhm="0.0617925" res="10335.4" algo="Sum"/><pk mz="638.69086413" i="669.019" sn="2.3841" a="15.2651" fwhm="0.0299019" res="21359.6" algo="Sum"/><pk mz="638.72878918" i="1056.39" sn="3.76454" a="50.1557" fwhm="0.0689545" res="9263.05" algo="Sum"/><pk mz="638.77506685" i="756.966" sn="2.69746" a="29.6448" fwhm="0.0519891" res="12286.7" algo="Sum"/><pk mz="638.82955409" i="775.971" sn="2.76516" a="45.5647" fwhm="0.0746422" res="8558.56" algo="Sum"/><pk mz="639.39872683" i="854.444" sn="3.04611" a="42.5133" fwhm="0.0586233" res="10906.9" algo="Sum"/><pk mz="639.48818243" i="1757.26" sn="6.26465" a="72.0415" fwhm="0.0362315" res="17650.1" algo="Sum"/><pk mz="639.73054976" i="543.823" sn="1.93735" a="22.4773" fwhm="0.0444565" res="14390" algo="Sum"/><pk mz="640.49556159" i="969.737" sn="3.45607" a="45.7119" fwhm="0.0391425" res="16363.2" algo="Sum"/><pk mz="640.58333013" i="1723.71" sn="6.14375" a="74.0019" fwhm="0.037" res="17313" algo="Sum"/><pk mz="640.65704183" i="573.469" sn="2.0438" a="19.157" fwhm="0.0481979" res="13292.2" algo="Sum"/><pk mz="640.68722498" i="606.07" sn="2.15982" a="16.2995" fwhm="0.0399314" res="16044.7" algo="Sum"/><pk mz="640.72936218" i="795.555" sn="2.83514" a="38.6149" fwhm="0.0698823" res="9168.69" algo="Sum"/><pk mz="640.77810982" i="762.869" sn="2.71913" a="21.5918" fwhm="0.0349422" res="18338.2" algo="Sum"/><pk mz="640.81394694" i="1347.28" sn="4.80303" a="58.277" fwhm="0.0496261" res="12912.8" algo="Sum"/><pk mz="641.36358631" i="771.858" sn="2.75278" a="34.3359" fwhm="0.061235" res="10473.8" algo="Sum"/><pk mz="641.40662134" i="676.322" sn="2.41179" a="39.0069" fwhm="0.0724986" res="8847.16" algo="Sum"/><pk mz="641.50477267" i="3514.79" sn="12.5356" a="131.582" fwhm="0.0320342" res="20025.6" algo="Sum"/><pk mz="641.58604899" i="765.635" sn="2.72909" a="32.0725" fwhm="0.0408468" res="15707.1" algo="Sum"/><pk mz="641.74304395" i="521.99" sn="1.86076" a="22.7659" fwhm="0.0632013" res="10153.9" algo="Sum"/><pk mz="642.50784026" i="1642.89" sn="5.85711" a="65.0652" fwhm="0.033863" res="18973.7" algo="Sum"/><pk mz="642.59141054" i="886.694" sn="3.16063" a="40.21" fwhm="0.0465323" res="13809.6" algo="Sum"/><pk mz="642.68239745" i="991.881" sn="3.53688" a="62.4749" fwhm="0.0653949" res="9827.71" algo="Sum"/><pk mz="642.75183437" i="757.74" sn="2.70283" a="26.0175" fwhm="0.0419838" res="15309.5" algo="Sum"/><pk mz="642.76945358" i="721.419" sn="2.57346" a="16.9643" fwhm="0.0299974" res="21427.5" algo="Sum"/><pk mz="642.80968601" i="890.546" sn="3.17701" a="38.7256" fwhm="0.0542615" res="11846.5" algo="Sum"/><pk mz="643.41672439" i="783.242" sn="2.79411" a="44.9613" fwhm="0.0715515" res="8992.36" algo="Sum"/><pk mz="643.51978684" i="2805.82" sn="10.0056" a="109.49" fwhm="0.0329498" res="19530.3" algo="Sum"/><pk mz="644.26008825" i="657.343" sn="2.34248" a="32.8656" fwhm="0.0457719" res="14075.5" algo="Sum"/><pk mz="644.52374980" i="1203.89" sn="4.29299" a="52.0006" fwhm="0.0385091" res="16736.9" algo="Sum"/><pk mz="644.58980547" i="826.151" sn="2.94692" a="36.7125" fwhm="0.0550711" res="11704.7" algo="Sum"/><pk mz="644.67910358" i="1430.05" sn="5.10068" a="68.4671" fwhm="0.0477393" res="13504.1" algo="Sum"/><pk mz="644.72910711" i="703.754" sn="2.51014" a="16.4754" fwhm="0.030043" res="21460.2" algo="Sum"/><pk mz="644.75292670" i="646.644" sn="2.30644" a="12.6173" fwhm="0.020029" res="32191" algo="Sum"/><pk mz="644.79345830" i="863.855" sn="3.08118" a="38.7741" fwhm="0.055096" res="11703.1" algo="Sum"/><pk mz="645.28500383" i="819.958" sn="2.92227" a="47.2833" fwhm="0.0508834" res="12681.6" algo="Sum"/><pk mz="645.40933174" i="794.351" sn="2.82955" a="30.1308" fwhm="0.0493157" res="13087.3" algo="Sum"/><pk mz="645.43954371" i="1001.89" sn="3.56934" a="42.545" fwhm="0.0562432" res="11475.9" algo="Sum"/><pk mz="645.48188837" i="916.3" sn="3.2646" a="31.6445" fwhm="0.0421706" res="15306.4" algo="Sum"/><pk mz="645.54606446" i="986.937" sn="3.51627" a="48.7106" fwhm="0.0514672" res="12542.9" algo="Sum"/><pk mz="646.42758934" i="582.847" sn="2.07369" a="29.9466" fwhm="0.0433278" res="14919.5" algo="Sum"/><pk mz="646.50003214" i="1642.37" sn="5.84316" a="69.2707" fwhm="0.0373281" res="17319.4" algo="Sum"/><pk mz="646.54514658" i="751.479" sn="2.67359" a="30.542" fwhm="0.0423506" res="15266.5" algo="Sum"/><pk mz="646.67815350" i="1239.7" sn="4.41277" a="63.9997" fwhm="0.057696" res="11208.4" algo="Sum"/><pk mz="646.72125508" i="830.727" sn="2.95702" a="20.1159" fwhm="0.0300893" res="21493.4" algo="Sum"/><pk mz="646.76130704" i="1111.61" sn="3.95686" a="36.7633" fwhm="0.0501501" res="12896.5" algo="Sum"/><pk mz="646.85580169" i="562.427" sn="2.00235" a="19.5818" fwhm="0.0455586" res="14198.3" algo="Sum"/><pk mz="647.33107845" i="571.06" sn="2.03151" a="29.9211" fwhm="0.0701821" res="9223.59" algo="Sum"/><pk mz="647.45185609" i="5893.87" sn="20.9713" a="235.896" fwhm="0.0346358" res="18693.2" algo="Sum"/><pk mz="647.49806144" i="1284" sn="4.56896" a="47.171" fwhm="0.043785" res="14788.1" algo="Sum"/><pk mz="647.56150608" i="976.396" sn="3.47475" a="41.8615" fwhm="0.0491014" res="13188.3" algo="Sum"/><pk mz="647.74426789" i="508.889" sn="1.81117" a="16.2839" fwhm="0.0513308" res="12619" algo="Sum"/><pk mz="647.76731682" i="514.405" sn="1.8308" a="21.7444" fwhm="0.0552084" res="11733.1" algo="Sum"/><pk mz="648.45649120" i="2850.42" sn="10.1433" a="132.742" fwhm="0.035815" res="18105.7" algo="Sum"/><pk mz="648.56255514" i="632.743" sn="2.25143" a="34.7221" fwhm="0.0569173" res="11394.8" algo="Sum"/><pk mz="648.62490542" i="938.375" sn="3.33859" a="36.7576" fwhm="0.0413967" res="15668.5" algo="Sum"/><pk mz="648.67855568" i="910.259" sn="3.23856" a="33.2451" fwhm="0.0543918" res="11926" algo="Sum"/><pk mz="648.70668998" i="861.778" sn="3.06607" a="27.0805" fwhm="0.0288871" res="22456.6" algo="Sum"/><pk mz="648.75414329" i="1055.53" sn="3.75542" a="49.335" fwhm="0.0522669" res="12412.3" algo="Sum"/><pk mz="648.80237659" i="806.313" sn="2.86874" a="31.3257" fwhm="0.0433081" res="14981.1" algo="Sum"/><pk mz="648.87295778" i="569.803" sn="2.02746" a="39.46" fwhm="0.0664869" res="9759.41" algo="Sum"/><pk mz="649.43482947" i="1876.58" sn="6.67754" a="97.1509" fwhm="0.0527903" res="12302.2" algo="Sum"/><pk mz="649.75728127" i="511.28" sn="1.8176" a="13.5602" fwhm="0.0244149" res="26613.1" algo="Sum"/><pk mz="649.93136361" i="687.213" sn="2.44305" a="27.9839" fwhm="0.0411037" res="15812" algo="Sum"/><pk mz="650.43897712" i="1343.34" sn="4.77996" a="92.9331" fwhm="0.0509882" res="12756.7" algo="Sum"/><pk mz="650.63009548" i="1286.75" sn="4.57673" a="64.0666" fwhm="0.0448711" res="14500" algo="Sum"/><pk mz="650.69055405" i="676.824" sn="2.40734" a="13.324" fwhm="0.020121" res="32338.9" algo="Sum"/><pk mz="650.71965138" i="725.202" sn="2.57941" a="23.9957" fwhm="0.0452732" res="14373.2" algo="Sum"/><pk mz="650.75442448" i="678.418" sn="2.41301" a="23.6932" fwhm="0.0452744" res="14373.6" algo="Sum"/><pk mz="650.80665739" i="1126.52" sn="4.00682" a="49.0721" fwhm="0.0598178" res="10879.8" algo="Sum"/><pk mz="650.83996764" i="924.036" sn="3.28663" a="47.2336" fwhm="0.051171" res="12718.9" algo="Sum"/><pk mz="650.93795809" i="644.069" sn="2.29086" a="31.1068" fwhm="0.0552915" res="11772.8" algo="Sum"/><pk mz="651.36500681" i="628.763" sn="2.23849" a="31.3888" fwhm="0.0494252" res="13178.8" algo="Sum"/><pk mz="651.40516039" i="648.999" sn="2.31053" a="21.3992" fwhm="0.040041" res="16268.5" algo="Sum"/><pk mz="651.44265133" i="810.84" sn="2.88672" a="33.0016" fwhm="0.0490329" res="13285.8" algo="Sum"/><pk mz="651.80300259" i="518.989" sn="1.84732" a="23.2097" fwhm="0.0488895" res="13332.2" algo="Sum"/><pk mz="652.62551189" i="1055.12" sn="3.75789" a="49.4206" fwhm="0.0568009" res="11489.7" algo="Sum"/><pk mz="652.71340273" i="1265.85" sn="4.50916" a="80.4266" fwhm="0.0608862" res="10720.2" algo="Sum"/><pk mz="652.80259189" i="1142.25" sn="4.0694" a="72.3893" fwhm="0.0619251" res="10541.8" algo="Sum"/><pk mz="653.33069122" i="527.546" sn="1.8807" a="35.0916" fwhm="0.0669264" res="9761.92" algo="Sum"/><pk mz="653.44526813" i="647.764" sn="2.30904" a="43.907" fwhm="0.0807845" res="8088.74" algo="Sum"/><pk mz="653.71660963" i="530.641" sn="1.89164" a="25.9843" fwhm="0.0751766" res="8695.74" algo="Sum"/><pk mz="653.74974188" i="522.982" sn="1.86408" a="16.1818" fwhm="0.0422389" res="15477.4" algo="Sum"/><pk mz="653.79558953" i="533.888" sn="1.90333" a="20.8516" fwhm="0.0436751" res="14969.5" algo="Sum"/><pk mz="654.29053638" i="713.042" sn="2.54249" a="36.7984" fwhm="0.0533674" res="12260.1" algo="Sum"/><pk mz="654.61854429" i="722.746" sn="2.5774" a="34.5643" fwhm="0.047253" res="13853.5" algo="Sum"/><pk mz="654.65992685" i="593.141" sn="2.11534" a="13.9766" fwhm="0.0302734" res="21624.9" algo="Sum"/><pk mz="654.70778753" i="1704.85" sn="6.08136" a="70.3641" fwhm="0.0431194" res="15183.6" algo="Sum"/><pk mz="654.80407572" i="939.745" sn="3.35163" a="60.6872" fwhm="0.0565552" res="11578.1" algo="Sum"/><pk mz="654.89435409" i="533.328" sn="1.90143" a="27.4032" fwhm="0.0556157" res="11775.4" algo="Sum"/><pk mz="655.37712527" i="759.4" sn="2.70533" a="37.7068" fwhm="0.0458209" res="14303" algo="Sum"/><pk mz="655.42043519" i="522.285" sn="1.86062" a="4.65893" fwhm="0.0154058" res="42543.7" algo="Sum"/><pk mz="655.46394036" i="1147.25" sn="4.08677" a="67.3983" fwhm="0.0500047" res="13108.1" algo="Sum"/><pk mz="655.73316654" i="531.228" sn="1.89191" a="14.2897" fwhm="0.035348" res="18550.8" algo="Sum"/><pk mz="656.46345955" i="714.945" sn="2.54541" a="34.2233" fwhm="0.0541805" res="12116.2" algo="Sum"/><pk mz="656.57362909" i="513.664" sn="1.82848" a="20.9465" fwhm="0.0454046" res="14460.5" algo="Sum"/><pk mz="656.62981821" i="554.284" sn="1.97242" a="22.3864" fwhm="0.0530389" res="12380.2" algo="Sum"/><pk mz="656.66067010" i="518.38" sn="1.84444" a="9.89211" fwhm="0.020213" res="32487" algo="Sum"/><pk mz="656.70757773" i="1312.52" sn="4.67035" a="65.1412" fwhm="0.0571015" res="11500.7" algo="Sum"/><pk mz="656.74757411" i="835.348" sn="2.97287" a="24.9156" fwhm="0.040429" res="16244.5" algo="Sum"/><pk mz="656.78881920" i="989.918" sn="3.52304" a="49.1801" fwhm="0.0753163" res="8720.41" algo="Sum"/><pk mz="657.36095561" i="1305.09" sn="4.64007" a="68.53" fwhm="0.0516306" res="12732" algo="Sum"/><pk mz="657.47677940" i="2073.98" sn="7.37464" a="103.284" fwhm="0.0388403" res="16927.7" algo="Sum"/><pk mz="657.71545134" i="540.874" sn="1.92348" a="14.8806" fwhm="0.0388294" res="16938.6" algo="Sum"/><pk mz="658.36283442" i="667.871" sn="2.37572" a="21.9096" fwhm="0.0342273" res="19235" algo="Sum"/><pk mz="658.47927290" i="1014.24" sn="3.60799" a="49.7193" fwhm="0.0419959" res="15679.6" algo="Sum"/><pk mz="658.56683073" i="613.65" sn="2.18298" a="21.0408" fwhm="0.0364892" res="18048.3" algo="Sum"/><pk mz="658.61032659" i="670.365" sn="2.38456" a="26.7643" fwhm="0.0556682" res="11831" algo="Sum"/><pk mz="658.65569292" i="1022.11" sn="3.63575" a="44.7498" fwhm="0.0490492" res="13428.5" algo="Sum"/><pk mz="658.71531541" i="941.521" sn="3.34943" a="37.7194" fwhm="0.0556725" res="11832" algo="Sum"/><pk mz="658.78094383" i="765.34" sn="2.72261" a="21.0621" fwhm="0.0404913" res="16269.7" algo="Sum"/><pk mz="658.82724128" i="671.576" sn="2.389" a="26.538" fwhm="0.0469482" res="14033.1" algo="Sum"/><pk mz="658.90323520" i="578.913" sn="2.05925" a="20.2163" fwhm="0.0468282" res="14070.6" algo="Sum"/><pk mz="659.41695525" i="808.336" sn="2.87474" a="21.1441" fwhm="0.0342176" res="19271.3" algo="Sum"/><pk mz="659.45065207" i="731.445" sn="2.60128" a="10.5351" fwhm="0.015192" res="43407.8" algo="Sum"/><pk mz="659.49378389" i="1437.6" sn="5.11262" a="79.9453" fwhm="0.0494948" res="13324.5" algo="Sum"/><pk mz="659.72330618" i="598.453" sn="2.1284" a="18.02" fwhm="0.044846" res="14710.9" algo="Sum"/><pk mz="660.43069998" i="514.422" sn="1.83032" a="28.6658" fwhm="0.0614872" res="10740.9" algo="Sum"/><pk mz="660.49510819" i="730.927" sn="2.60187" a="44.3369" fwhm="0.0592834" res="11141.3" algo="Sum"/><pk mz="660.56563278" i="517.279" sn="1.84183" a="24.8641" fwhm="0.070087" res="9424.94" algo="Sum"/><pk mz="660.65435444" i="1553.17" sn="5.53015" a="62.7835" fwhm="0.0428427" res="15420.5" algo="Sum"/><pk mz="660.73224730" i="796.072" sn="2.83446" a="33.5055" fwhm="0.060532" res="10915.4" algo="Sum"/><pk mz="660.74089036" i="810.197" sn="2.88475" a="19.4996" fwhm="0.0580993" res="11372.6" algo="Sum"/><pk mz="660.80272365" i="630.618" sn="2.24535" a="9.01793" fwhm="0.0152075" res="43452.4" algo="Sum"/><pk mz="660.83073801" i="775.761" sn="2.76214" a="39.2103" fwhm="0.0635526" res="10398.2" algo="Sum"/><pk mz="661.43464680" i="1357.73" sn="4.8367" a="72.6241" fwhm="0.0568243" res="11640" algo="Sum"/><pk mz="661.46650573" i="1143.27" sn="4.07333" a="40.0221" fwhm="0.0423043" res="15635.9" algo="Sum"/><pk mz="661.52020029" i="1021.24" sn="3.63954" a="53.5989" fwhm="0.0502353" res="13168.4" algo="Sum"/><pk mz="661.73551439" i="523.885" sn="1.86664" a="21.9694" fwhm="0.0532082" res="12436.7" algo="Sum"/><pk mz="661.93023233" i="640.56" sn="2.28226" a="26.0114" fwhm="0.0450614" res="14689.5" algo="Sum"/><pk mz="662.43765136" i="1070.95" sn="3.81913" a="50.1628" fwhm="0.0582701" res="11368.4" algo="Sum"/><pk mz="662.47657037" i="602.056" sn="2.1471" a="16.8153" fwhm="0.0355295" res="18645.8" algo="Sum"/><pk mz="662.52542940" i="638.551" sn="2.27758" a="30.1911" fwhm="0.0631825" res="10485.9" algo="Sum"/><pk mz="662.65215539" i="1341.69" sn="4.78886" a="80.5814" fwhm="0.042091" res="15743.3" algo="Sum"/><pk mz="662.74163599" i="1504.04" sn="5.36834" a="89.8617" fwhm="0.0565023" res="11729.5" algo="Sum"/><pk mz="662.82224351" i="719.086" sn="2.56651" a="32.1713" fwhm="0.0660002" res="10042.7" algo="Sum"/><pk mz="662.93734123" i="568.807" sn="2.03015" a="30.3829" fwhm="0.051071" res="12980.7" algo="Sum"/><pk mz="663.44656484" i="17913.1" sn="64.005" a="661.88" fwhm="0.0324219" res="20462.9" algo="Sum"/><pk mz="663.74250588" i="592.045" sn="2.11521" a="35.1179" fwhm="0.0833563" res="7962.71" algo="Sum"/><pk mz="663.94754281" i="641.602" sn="2.29206" a="29.9487" fwhm="0.0414657" res="16012" algo="Sum"/><pk mz="664.44990836" i="8508.74" sn="30.447" a="317.501" fwhm="0.0326737" res="20336" algo="Sum"/><pk mz="664.54832720" i="565.266" sn="2.0226" a="20.6884" fwhm="0.0508356" res="13072.5" algo="Sum"/><pk mz="664.60634846" i="546.231" sn="1.95446" a="19.2798" fwhm="0.0508372" res="13073.2" algo="Sum"/><pk mz="664.65104905" i="933.857" sn="3.34159" a="49.9745" fwhm="0.0535126" res="12420.5" algo="Sum"/><pk mz="664.73838494" i="1650.98" sn="5.90767" a="119.179" fwhm="0.0572737" res="11606.3" algo="Sum"/><pk mz="664.83520442" i="633.391" sn="2.26663" a="33.9205" fwhm="0.0285055" res="23323" algo="Sum"/><pk mz="664.92201500" i="562.081" sn="2.01125" a="19.7423" fwhm="0.0403609" res="16474.4" algo="Sum"/><pk mz="664.93804778" i="513.565" sn="1.83781" a="4.94468" fwhm="0.01017" res="65382.1" algo="Sum"/><pk mz="664.94987654" i="527.799" sn="1.88885" a="14.6089" fwhm="0.0431623" res="15405.8" algo="Sum"/><pk mz="665.45319350" i="2503.83" sn="8.9703" a="102.779" fwhm="0.0397913" res="16723.6" algo="Sum"/><pk mz="665.50328480" i="793.22" sn="2.84182" a="31.9627" fwhm="0.0394086" res="16887.3" algo="Sum"/><pk mz="665.72813864" i="549.835" sn="1.96849" a="20.227" fwhm="0.0508799" res="13084.3" algo="Sum"/><pk mz="665.74762579" i="572.564" sn="2.04956" a="13.4137" fwhm="0.0305288" res="21807.2" algo="Sum"/><pk mz="666.45642655" i="679.945" sn="2.43611" a="28.7236" fwhm="0.0609807" res="10929" algo="Sum"/><pk mz="666.51210864" i="602.475" sn="2.15841" a="30.0298" fwhm="0.0640173" res="10411.4" algo="Sum"/><pk mz="666.59922377" i="1598.16" sn="5.72672" a="82.6521" fwhm="0.0362146" res="18406.9" algo="Sum"/><pk mz="666.65419363" i="726.237" sn="2.60284" a="20.7903" fwhm="0.0585807" res="11380.1" algo="Sum"/><pk mz="666.68706451" i="659.838" sn="2.36524" a="12.9307" fwhm="0.0203668" res="32734" algo="Sum"/><pk mz="666.73444692" i="1207.93" sn="4.32986" a="56.7052" fwhm="0.0647595" res="10295.5" algo="Sum"/><pk mz="666.77376429" i="1096" sn="3.92886" a="45.0758" fwhm="0.0520403" res="12812.7" algo="Sum"/><pk mz="666.81183522" i="730.705" sn="2.61979" a="22.8578" fwhm="0.0390897" res="17058.5" algo="Sum"/><pk mz="667.43379113" i="532.905" sn="1.91239" a="16.8305" fwhm="0.0439848" res="15174.2" algo="Sum"/><pk mz="667.60060174" i="628.416" sn="2.25549" a="33.7015" fwhm="0.0590439" res="11306.9" algo="Sum"/><pk mz="667.73950946" i="574.871" sn="2.06406" a="26.5394" fwhm="0.0611486" res="10920" algo="Sum"/><pk mz="667.76933623" i="552.79" sn="1.9851" a="19.0653" fwhm="0.0327635" res="20381.5" algo="Sum"/><pk mz="668.60720480" i="1532.37" sn="5.50353" a="84.5124" fwhm="0.0474527" res="14090" algo="Sum"/><pk mz="668.68661293" i="1375.65" sn="4.94264" a="68.9531" fwhm="0.0467385" res="14307" algo="Sum"/><pk mz="668.76912820" i="980.847" sn="3.52545" a="68.2086" fwhm="0.0842597" res="7936.99" algo="Sum"/><pk mz="668.86052685" i="517.749" sn="1.86122" a="26.9469" fwhm="0.0773897" res="8642.76" algo="Sum"/><pk mz="669.43264164" i="1413.22" sn="5.08654" a="67.494" fwhm="0.0465784" res="14372.2" algo="Sum"/><pk mz="669.54732699" i="558.779" sn="2.01075" a="26.6662" fwhm="0.0526591" res="12714.7" algo="Sum"/><pk mz="669.61662676" i="687.875" sn="2.47588" a="34.8877" fwhm="0.0605365" res="11061.4" algo="Sum"/><pk mz="669.69405539" i="632.695" sn="2.27794" a="34.1346" fwhm="0.0658648" res="10167.7" algo="Sum"/><pk mz="669.72678054" i="524.544" sn="1.88878" a="7.62296" fwhm="0.0153099" res="43744.8" algo="Sum"/><pk mz="669.75045662" i="552.431" sn="1.98942" a="15.8284" fwhm="0.040827" res="16404.6" algo="Sum"/><pk mz="669.76960734" i="551.557" sn="1.98629" a="19.7466" fwhm="0.0477968" res="14012.9" algo="Sum"/><pk mz="670.43577224" i="762.617" sn="2.74366" a="39.363" fwhm="0.0568545" res="11792.1" algo="Sum"/><pk mz="670.60348641" i="1367.66" sn="4.92342" a="62.8648" fwhm="0.0420197" res="15959.3" algo="Sum"/><pk mz="670.68369858" i="1787.08" sn="6.43425" a="81.6001" fwhm="0.0497307" res="13486.3" algo="Sum"/><pk mz="670.77288221" i="968.468" sn="3.4869" a="63.0289" fwhm="0.0584984" res="11466.5" algo="Sum"/><pk mz="670.85615624" i="681.965" sn="2.45505" a="38.9726" fwhm="0.0745964" res="8993.14" algo="Sum"/><pk mz="671.44043376" i="1680.41" sn="6.05459" a="81.1748" fwhm="0.0419106" res="16020.8" algo="Sum"/><pk mz="671.56711042" i="10795.1" sn="38.9023" a="425.105" fwhm="0.0326871" res="20545.3" algo="Sum"/><pk mz="671.68279886" i="714.246" sn="2.57363" a="35.0258" fwhm="0.0511347" res="13135.6" algo="Sum"/><pk mz="671.77262698" i="519.535" sn="1.8721" a="16.8904" fwhm="0.0439272" res="15292.9" algo="Sum"/><pk mz="672.44406174" i="854.08" sn="3.07684" a="53.0561" fwhm="0.0598952" res="11227" algo="Sum"/><pk mz="672.56997251" i="5713.81" sn="20.5847" a="220.339" fwhm="0.0333188" res="20185.9" algo="Sum"/><pk mz="672.61521943" i="1506.22" sn="5.42686" a="47.5244" fwhm="0.0417724" res="16101.9" algo="Sum"/><pk mz="672.68112125" i="1534.09" sn="5.52884" a="91.8631" fwhm="0.0536703" res="12533.6" algo="Sum"/><pk mz="672.76953807" i="1546.15" sn="5.57222" a="84.5453" fwhm="0.0557492" res="12067.8" algo="Sum"/><pk mz="672.84853096" i="634.361" sn="2.28625" a="40.6813" fwhm="0.058504" res="11500.9" algo="Sum"/><pk mz="673.33451720" i="1046.66" sn="3.77219" a="50.5061" fwhm="0.0445689" res="15107.7" algo="Sum"/><pk mz="673.42935398" i="912.887" sn="3.29096" a="61.1523" fwhm="0.0610678" res="11027.6" algo="Sum"/><pk mz="673.52033566" i="738.042" sn="2.66136" a="28.7347" fwhm="0.0437162" res="15406.6" algo="Sum"/><pk mz="673.57788105" i="2734.5" sn="9.8628" a="109.233" fwhm="0.0371141" res="18148.8" algo="Sum"/><pk mz="673.65889718" i="522.009" sn="1.88284" a="10.3885" fwhm="0.0255911" res="26324" algo="Sum"/><pk mz="673.68801989" i="593.248" sn="2.13979" a="22.2569" fwhm="0.047278" res="14249.5" algo="Sum"/><pk mz="673.70962838" i="576.215" sn="2.07837" a="10.6367" fwhm="0.0204738" res="32905.9" algo="Sum"/><pk mz="673.73506312" i="567.987" sn="2.04859" a="10.377" fwhm="0.0204742" res="32906.6" algo="Sum"/><pk mz="673.76235118" i="548.498" sn="1.9783" a="20.86" fwhm="0.0511866" res="13162.9" algo="Sum"/><pk mz="674.43748734" i="664.575" sn="2.39594" a="35.3483" fwhm="0.0553327" res="12188.8" algo="Sum"/><pk mz="674.58306574" i="1314.22" sn="4.74001" a="53.8151" fwhm="0.0516336" res="13064.8" algo="Sum"/><pk mz="674.63181377" i="891.323" sn="3.21473" a="32.8737" fwhm="0.0512196" res="13171.4" algo="Sum"/><pk mz="674.68641745" i="964.787" sn="3.47969" a="42.8338" fwhm="0.0614656" res="10976.6" algo="Sum"/><pk mz="674.76723732" i="1357.75" sn="4.89697" a="66.5877" fwhm="0.0612283" res="11020.5" algo="Sum"/><pk mz="674.94294635" i="624.323" sn="2.25219" a="21.2089" fwhm="0.0437041" res="15443.5" algo="Sum"/><pk mz="675.44150349" i="976.006" sn="3.51892" a="47.1444" fwhm="0.0701787" res="9624.59" algo="Sum"/><pk mz="675.53649196" i="6509.94" sn="23.4765" a="238.965" fwhm="0.0330278" res="20453.6" algo="Sum"/><pk mz="675.67114729" i="631.63" sn="2.2785" a="41.334" fwhm="0.0847383" res="7973.62" algo="Sum"/><pk mz="675.70138876" i="607.472" sn="2.19135" a="17.3563" fwhm="0.0410082" res="16477.2" algo="Sum"/><pk mz="675.72614904" i="571.527" sn="2.06169" a="5.51324" fwhm="0.0102522" res="65910.3" algo="Sum"/><pk mz="675.75049354" i="587.566" sn="2.11954" a="16.7208" fwhm="0.0410094" res="16477.9" algo="Sum"/><pk mz="675.76805619" i="541.733" sn="1.95427" a="21.3588" fwhm="0.0352337" res="19179.6" algo="Sum"/><pk mz="676.45241754" i="617.397" sn="2.2248" a="40.0484" fwhm="0.0587894" res="11506.4" algo="Sum"/><pk mz="676.53945678" i="3020.6" sn="10.8831" a="127.321" fwhm="0.0347426" res="19472.9" algo="Sum"/><pk mz="676.62882122" i="1116.48" sn="4.02229" a="49.5082" fwhm="0.0545177" res="12411.2" algo="Sum"/><pk mz="676.68059786" i="929.143" sn="3.34738" a="53.7804" fwhm="0.0653082" res="10361.3" algo="Sum"/><pk mz="676.76428644" i="1015.31" sn="3.65782" a="55.9045" fwhm="0.064656" res="10467.2" algo="Sum"/><pk mz="677.46030100" i="1272.63" sn="4.58689" a="77.7431" fwhm="0.0719541" res="9415.17" algo="Sum"/><pk mz="677.54708592" i="1024.66" sn="3.69314" a="52.449" fwhm="0.0522295" res="12972.5" algo="Sum"/><pk mz="677.70287496" i="579.133" sn="2.08925" a="23.8366" fwhm="0.0497462" res="13623.2" algo="Sum"/><pk mz="677.74644122" i="556.899" sn="2.01007" a="12.4466" fwhm="0.0308026" res="22002.9" algo="Sum"/><pk mz="677.77296949" i="522.044" sn="1.8846" a="23.6266" fwhm="0.0464544" res="14590.1" algo="Sum"/><pk mz="678.47091302" i="731.802" sn="2.63968" a="51.5813" fwhm="0.0709155" res="9567.32" algo="Sum"/><pk mz="678.54658742" i="613.268" sn="2.21212" a="22.7805" fwhm="0.0507228" res="13377.6" algo="Sum"/><pk mz="678.62633094" i="1004.57" sn="3.62368" a="42.761" fwhm="0.0405954" res="16716.8" algo="Sum"/><pk mz="678.67144039" i="766.266" sn="2.76406" a="21.9184" fwhm="0.0410979" res="16513.5" algo="Sum"/><pk mz="678.71542060" i="1515.4" sn="5.46684" a="93.9292" fwhm="0.0546307" res="12423.7" algo="Sum"/><pk mz="678.79708891" i="812.679" sn="2.93252" a="34.9296" fwhm="0.0520838" res="13032.8" algo="Sum"/><pk mz="679.42420652" i="1021.59" sn="3.68898" a="60.1146" fwhm="0.0578003" res="11754.7" algo="Sum"/><pk mz="679.45315357" i="888.029" sn="3.20668" a="34.4301" fwhm="0.0764851" res="8883.47" algo="Sum"/><pk mz="679.72049173" i="612.065" sn="2.20961" a="35.4191" fwhm="0.0619053" res="10980" algo="Sum"/><pk mz="679.78404133" i="511.454" sn="1.84693" a="14.506" fwhm="0.0359904" res="18887.9" algo="Sum"/><pk mz="680.41882258" i="570.761" sn="2.06395" a="32.2902" fwhm="0.0567825" res="11982.9" algo="Sum"/><pk mz="680.47795332" i="1366.43" sn="4.9412" a="67.5537" fwhm="0.0517102" res="13159.4" algo="Sum"/><pk mz="680.62478469" i="701.541" sn="2.5379" a="32.0418" fwhm="0.0509791" res="13351" algo="Sum"/><pk mz="680.71184693" i="1814.27" sn="6.56372" a="70.3698" fwhm="0.0443444" res="15350.6" algo="Sum"/><pk mz="680.78957477" i="711.346" sn="2.57321" a="43.9993" fwhm="0.0486104" res="14005" algo="Sum"/><pk mz="680.87725968" i="533.865" sn="1.93108" a="14.5145" fwhm="0.0299977" res="22697.6" algo="Sum"/><pk mz="680.89008834" i="571.568" sn="2.06743" a="12.3433" fwhm="0.0308741" res="22053.8" algo="Sum"/><pk mz="681.47836729" i="980.57" sn="3.54781" a="53.1613" fwhm="0.0538496" res="12655.2" algo="Sum"/><pk mz="681.72418970" i="640.436" sn="2.31742" a="23.7841" fwhm="0.0514879" res="13240.5" algo="Sum"/><pk mz="682.48535685" i="653.265" sn="2.36873" a="33.6462" fwhm="0.052157" res="13085.2" algo="Sum"/><pk mz="682.57865292" i="608.663" sn="2.2078" a="32.1188" fwhm="0.0645041" res="10581.9" algo="Sum"/><pk mz="682.63677950" i="575.129" sn="2.08606" a="24.2088" fwhm="0.0566743" res="12044.9" algo="Sum"/><pk mz="682.70804226" i="1261.08" sn="4.57385" a="83.5069" fwhm="0.0674006" res="10129.1" algo="Sum"/><pk mz="682.75295806" i="789.384" sn="2.86359" a="15.8635" fwhm="0.0206108" res="33126" algo="Sum"/><pk mz="682.79709779" i="1392.25" sn="5.05173" a="75.9874" fwhm="0.0523784" res="13035.9" algo="Sum"/><pk mz="683.42944464" i="597.277" sn="2.16674" a="42.263" fwhm="0.0856589" res="7978.5" algo="Sum"/><pk mz="683.70162052" i="612.092" sn="2.22065" a="17.513" fwhm="0.0412501" res="16574.6" algo="Sum"/><pk mz="683.72580172" i="614.426" sn="2.22912" a="11.7655" fwhm="0.0206254" res="33149.7" algo="Sum"/><pk mz="683.73846992" i="578.443" sn="2.09852" a="11.3204" fwhm="0.0206257" res="33149.8" algo="Sum"/><pk mz="684.57319645" i="718.137" sn="2.61006" a="34.8823" fwhm="0.0529652" res="12925" algo="Sum"/><pk mz="684.66386128" i="998.308" sn="3.62825" a="47.543" fwhm="0.0690364" res="9917.43" algo="Sum"/><pk mz="684.70368559" i="893.401" sn="3.24698" a="30.3562" fwhm="0.0464405" res="14743.7" algo="Sum"/><pk mz="684.73471431" i="852.78" sn="3.09934" a="16.7223" fwhm="0.0206407" res="33174.1" algo="Sum"/><pk mz="684.75423159" i="831.969" sn="3.02371" a="16.1023" fwhm="0.020641" res="33174.5" algo="Sum"/><pk mz="684.79482118" i="1142.7" sn="4.15303" a="48.5343" fwhm="0.0536447" res="12765.4" algo="Sum"/><pk mz="685.42667971" i="38761.2" sn="140.865" a="1485.64" fwhm="0.0337401" res="20314.9" algo="Sum"/><pk mz="685.65184141" i="615.796" sn="2.23792" a="16.9728" fwhm="0.0336246" res="20391.4" algo="Sum"/><pk mz="685.68080752" i="588.591" sn="2.13906" a="20.0542" fwhm="0.0464736" res="14754.2" algo="Sum"/><pk mz="685.72657961" i="619.265" sn="2.25048" a="25.7674" fwhm="0.0568028" res="12072.1" algo="Sum"/><pk mz="685.75092073" i="585.996" sn="2.12958" a="13.0965" fwhm="0.0309842" res="22132.3" algo="Sum"/><pk mz="685.78583294" i="516.205" sn="1.87566" a="12.537" fwhm="0.0309848" res="22133" algo="Sum"/><pk mz="686.43016758" i="18139.7" sn="65.9842" a="727.312" fwhm="0.0348919" res="19673" algo="Sum"/><pk mz="686.57620774" i="795.357" sn="2.89346" a="41.7806" fwhm="0.0624851" res="10987.8" algo="Sum"/><pk mz="686.65745662" i="1393.21" sn="5.06916" a="84.8458" fwhm="0.0527575" res="13015.3" algo="Sum"/><pk mz="686.70531746" i="855.869" sn="3.11405" a="20.6304" fwhm="0.0310057" res="22147.7" algo="Sum"/><pk mz="686.72673240" i="756.239" sn="2.75155" a="11.8259" fwhm="0.015503" res="44296.3" algo="Sum"/><pk mz="686.78121252" i="890.667" sn="3.24066" a="49.2305" fwhm="0.0628008" res="10935.9" algo="Sum"/><pk mz="687.43292670" i="4976.99" sn="18.1028" a="262.368" fwhm="0.042272" res="16262.1" algo="Sum"/><pk mz="687.54130648" i="7386.97" sn="26.8796" a="310.288" fwhm="0.0345374" res="19907.1" algo="Sum"/><pk mz="687.67242714" i="634.035" sn="2.30733" a="27.7375" fwhm="0.0568832" res="12089.2" algo="Sum"/><pk mz="687.69920343" i="577.447" sn="2.1014" a="14.4229" fwhm="0.0474357" res="14497.5" algo="Sum"/><pk mz="687.73750921" i="606.467" sn="2.20701" a="20.4839" fwhm="0.0465431" res="14776.4" algo="Sum"/><pk mz="687.75937121" i="566.36" sn="2.06106" a="19.2175" fwhm="0.0414663" res="16586" algo="Sum"/><pk mz="688.43587499" i="1087.34" sn="3.95899" a="75.7604" fwhm="0.0667502" res="10313.6" algo="Sum"/><pk mz="688.54396974" i="3681.13" sn="13.4098" a="197.841" fwhm="0.0388186" res="17737.5" algo="Sum"/><pk mz="688.65682175" i="1196.48" sn="4.35859" a="59.5503" fwhm="0.0608913" res="11309.6" algo="Sum"/><pk mz="688.69434753" i="870.929" sn="3.17267" a="22.0984" fwhm="0.0310505" res="22179.8" algo="Sum"/><pk mz="688.74374525" i="1486.53" sn="5.41522" a="65.678" fwhm="0.0590619" res="11661.4" algo="Sum"/><pk mz="688.81807597" i="690.598" sn="2.51574" a="33.6018" fwhm="0.0690943" res="9969.25" algo="Sum"/><pk mz="689.43408445" i="570.466" sn="2.07942" a="16.734" fwhm="0.0414227" res="16643.9" algo="Sum"/><pk mz="689.46086476" i="525.92" sn="1.91681" a="13.2463" fwhm="0.0429525" res="16051.7" algo="Sum"/><pk mz="689.55147637" i="6395.55" sn="23.3078" a="273.607" fwhm="0.0356222" res="19357.4" algo="Sum"/><pk mz="689.68336381" i="601.8" sn="2.19317" a="14.8803" fwhm="0.0499132" res="13817.7" algo="Sum"/><pk mz="689.69065846" i="606.796" sn="2.21138" a="14.7568" fwhm="0.0298655" res="23093.2" algo="Sum"/><pk mz="689.73565222" i="578.277" sn="2.1074" a="17.3715" fwhm="0.0414316" res="16647.6" algo="Sum"/><pk mz="689.75021155" i="562.797" sn="2.05098" a="16.6306" fwhm="0.0362535" res="19025.7" algo="Sum"/><pk mz="690.55450874" i="2956.83" sn="10.7735" a="166.141" fwhm="0.0430793" res="16029.9" algo="Sum"/><pk mz="690.60326115" i="816.698" sn="2.97571" a="23.3959" fwhm="0.068547" res="10074.9" algo="Sum"/><pk mz="690.66212411" i="870.511" sn="3.17178" a="40.2514" fwhm="0.0459259" res="15038.6" algo="Sum"/><pk mz="690.69735486" i="837.226" sn="3.0505" a="20.0925" fwhm="0.0310955" res="22212.1" algo="Sum"/><pk mz="690.74018503" i="1529.84" sn="5.57411" a="64.1315" fwhm="0.0520391" res="13273.5" algo="Sum"/><pk mz="691.41311207" i="858.316" sn="3.13059" a="58.0366" fwhm="0.0687731" res="10053.5" algo="Sum"/><pk mz="691.51303737" i="614.829" sn="2.24259" a="11.6926" fwhm="0.0207425" res="33338" algo="Sum"/><pk mz="691.55695167" i="1015.64" sn="3.70463" a="54.7106" fwhm="0.0538632" res="12839.1" algo="Sum"/><pk mz="691.68481035" i="577.351" sn="2.10555" a="26.313" fwhm="0.0622351" res="11114.1" algo="Sum"/><pk mz="691.72137909" i="583.096" sn="2.12677" a="11.1495" fwhm="0.0207456" res="33343.1" algo="Sum"/><pk mz="691.74658189" i="623.83" sn="2.27557" a="26.3115" fwhm="0.0570517" res="12124.9" algo="Sum"/><pk mz="692.52105625" i="577.528" sn="2.10777" a="25.3659" fwhm="0.0472184" res="14666.3" algo="Sum"/><pk mz="692.55298913" i="733.732" sn="2.67786" a="29.0577" fwhm="0.0550938" res="12570.4" algo="Sum"/><pk mz="692.60825068" i="1131.33" sn="4.12888" a="55.7404" fwhm="0.0643891" res="10756.6" algo="Sum"/><pk mz="692.65726017" i="738.886" sn="2.69725" a="14.4721" fwhm="0.0207597" res="33365.5" algo="Sum"/><pk mz="692.69266541" i="788.141" sn="2.87752" a="26.3995" fwhm="0.0467102" res="14829.6" algo="Sum"/><pk mz="692.74007307" i="1037.52" sn="3.78886" a="38.7708" fwhm="0.0519024" res="13347" algo="Sum"/><pk mz="692.77736133" i="879.82" sn="3.21299" a="24.9709" fwhm="0.0363327" res="19067.6" algo="Sum"/><pk mz="692.82605181" i="1320.21" sn="4.82124" a="69.9679" fwhm="0.0578499" res="11976.3" algo="Sum"/><pk mz="693.46019871" i="790.926" sn="2.88994" a="44.2533" fwhm="0.0707931" res="9795.59" algo="Sum"/><pk mz="693.55085400" i="1168.52" sn="4.27051" a="55.0778" fwhm="0.0404671" res="17138.6" algo="Sum"/><pk mz="693.61250877" i="523.026" sn="1.91182" a="25.7908" fwhm="0.0605379" res="11457.5" algo="Sum"/><pk mz="693.68324909" i="570.936" sn="2.08711" a="11.0956" fwhm="0.020775" res="33390.3" algo="Sum"/><pk mz="693.70237110" i="619.849" sn="2.26567" a="30.4406" fwhm="0.0525287" res="13206.2" algo="Sum"/><pk mz="693.76417338" i="557.178" sn="2.03604" a="18.5675" fwhm="0.0467466" res="14841" algo="Sum"/><pk mz="693.80327859" i="519.015" sn="1.89651" a="12.1167" fwhm="0.0265733" res="26109.1" algo="Sum"/><pk mz="694.44049272" i="511.755" sn="1.87338" a="12.2856" fwhm="0.0311796" res="22272.3" algo="Sum"/><pk mz="694.55621481" i="776.095" sn="2.84299" a="41.0804" fwhm="0.0590675" res="11758.7" algo="Sum"/><pk mz="694.61237509" i="998.359" sn="3.65767" a="46.8526" fwhm="0.0687021" res="10110.5" algo="Sum"/><pk mz="694.63479947" i="907.505" sn="3.32481" a="16.7457" fwhm="0.0207894" res="33412.9" algo="Sum"/><pk mz="694.68744783" i="1185.21" sn="4.34224" a="56.6071" fwhm="0.0535139" res="12981.4" algo="Sum"/><pk mz="694.72865236" i="833.793" sn="3.05467" a="28.1459" fwhm="0.0467793" res="14851.2" algo="Sum"/><pk mz="694.78598000" i="843.389" sn="3.09046" a="39.7993" fwhm="0.060856" res="11416.9" algo="Sum"/><pk mz="694.81913119" i="835.039" sn="3.06025" a="30.0317" fwhm="0.0498595" res="13935.5" algo="Sum"/><pk mz="695.39172079" i="750.439" sn="2.75716" a="46.9438" fwhm="0.0829525" res="8383.01" algo="Sum"/><pk mz="695.50214693" i="583.779" sn="2.1457" a="29.7518" fwhm="0.072808" res="9552.56" algo="Sum"/><pk mz="695.56658364" i="2620.94" sn="9.63317" a="109.386" fwhm="0.0362584" res="19183.6" algo="Sum"/><pk mz="695.62703426" i="561.25" sn="2.06294" a="16.6695" fwhm="0.0364073" res="19106.8" algo="Sum"/><pk mz="695.69303934" i="640.857" sn="2.35575" a="33.9259" fwhm="0.0700622" res="9929.65" algo="Sum"/><pk mz="695.74823977" i="570.749" sn="2.09854" a="21.6899" fwhm="0.0488054" res="14255.5" algo="Sum"/><pk mz="695.78146160" i="528.922" sn="1.94509" a="15.2416" fwhm="0.0340523" res="20432.7" algo="Sum"/><pk mz="696.47452170" i="518.514" sn="1.90832" a="26.9705" fwhm="0.0709044" res="9822.73" algo="Sum"/><pk mz="696.56997647" i="1580.24" sn="5.81655" a="83.9399" fwhm="0.0499431" res="13947.3" algo="Sum"/><pk mz="696.64012630" i="882.001" sn="3.24694" a="33.8097" fwhm="0.0501254" res="13897.9" algo="Sum"/><pk mz="696.68779817" i="1326.52" sn="4.88456" a="59.1041" fwhm="0.0589423" res="11819.8" algo="Sum"/><pk mz="696.74115896" i="789.091" sn="2.9064" a="15.672" fwhm="0.0208209" res="33463.6" algo="Sum"/><pk mz="696.77454824" i="823.986" sn="3.03517" a="19.057" fwhm="0.0309853" res="22487.2" algo="Sum"/><pk mz="696.79418723" i="799.951" sn="2.94663" a="38.4033" fwhm="0.0566388" res="12302.4" algo="Sum"/><pk mz="696.84698102" i="582.455" sn="2.14559" a="25.5284" fwhm="0.0305139" res="22837" algo="Sum"/><pk mz="697.51951503" i="3853.04" sn="14.2308" a="158.361" fwhm="0.0350963" res="19874.4" algo="Sum"/><pk mz="697.57013151" i="738.337" sn="2.72701" a="26.9856" fwhm="0.04565" res="15280.8" algo="Sum"/><pk mz="697.65961861" i="722.018" sn="2.66747" a="37.177" fwhm="0.0359635" res="19399.1" algo="Sum"/><pk mz="697.70425373" i="703.026" sn="2.59731" a="26.9789" fwhm="0.0520877" res="13394.8" algo="Sum"/><pk mz="697.76863084" i="570.626" sn="2.10827" a="13.0776" fwhm="0.0312544" res="22325.5" algo="Sum"/><pk mz="698.52400503" i="1758.44" sn="6.49422" a="96.1567" fwhm="0.0440337" res="15863.4" algo="Sum"/><pk mz="698.60950089" i="585.027" sn="2.1606" a="20.3752" fwhm="0.0469093" res="14892.8" algo="Sum"/><pk mz="698.68340178" i="1093.6" sn="4.03884" a="52.226" fwhm="0.0711448" res="9820.59" algo="Sum"/><pk mz="698.72189626" i="1001.05" sn="3.69704" a="31.5161" fwhm="0.0469135" res="14893.8" algo="Sum"/><pk mz="698.77140285" i="1329.33" sn="4.90922" a="76.0004" fwhm="0.0620282" res="11265.4" algo="Sum"/><pk mz="698.85414953" i="633.344" sn="2.33878" a="30.9558" fwhm="0.0642884" res="10870.6" algo="Sum"/><pk mz="699.53147143" i="788.611" sn="2.92074" a="54.4697" fwhm="0.0592601" res="11804.4" algo="Sum"/><pk mz="699.66808855" i="569.293" sn="2.10878" a="16.9181" fwhm="0.0417288" res="16767" algo="Sum"/><pk mz="699.69991898" i="713.698" sn="2.64376" a="23.1237" fwhm="0.0469461" res="14904.3" algo="Sum"/><pk mz="699.77118317" i="599.475" sn="2.22056" a="21.5987" fwhm="0.0355398" res="19689.8" algo="Sum"/><pk mz="700.52988750" i="944.134" sn="3.49934" a="67.0009" fwhm="0.0688029" res="10181.7" algo="Sum"/><pk mz="700.64217452" i="966.47" sn="3.58233" a="69.3364" fwhm="0.0853679" res="8207.32" algo="Sum"/><pk mz="700.69309792" i="808.808" sn="2.99794" a="16.3073" fwhm="0.0208797" res="33558.5" algo="Sum"/><pk mz="700.71987982" i="826.116" sn="3.06209" a="20.9853" fwhm="0.0313202" res="22372.8" algo="Sum"/><pk mz="700.76741467" i="1141.14" sn="4.22977" a="88.4929" fwhm="0.0724138" res="9677.26" algo="Sum"/><pk mz="701.40252167" i="19505.1" sn="72.3409" a="764.837" fwhm="0.0326592" res="21476.4" algo="Sum"/><pk mz="701.55191500" i="13111.4" sn="48.6372" a="517.778" fwhm="0.0336162" res="20869.5" algo="Sum"/><pk mz="701.63481746" i="642.757" sn="2.38434" a="12.5264" fwhm="0.0208937" res="33581.1" algo="Sum"/><pk mz="701.65921209" i="624.195" sn="2.31548" a="18.8337" fwhm="0.0417883" res="16790.8" algo="Sum"/><pk mz="701.70356760" i="690.34" sn="2.56085" a="32.6619" fwhm="0.0575795" res="12186.7" algo="Sum"/><pk mz="701.73220582" i="629.102" sn="2.33369" a="14.99" fwhm="0.0313431" res="22388.8" algo="Sum"/><pk mz="701.76228516" i="585.042" sn="2.17034" a="13.9192" fwhm="0.0298139" res="23538.1" algo="Sum"/><pk mz="701.78503918" i="534.108" sn="1.9815" a="15.2688" fwhm="0.0417923" res="16792.2" algo="Sum"/><pk mz="702.40593285" i="9015.88" sn="33.451" a="353.374" fwhm="0.0339022" res="20718.6" algo="Sum"/><pk mz="702.55489257" i="6416.95" sn="23.8153" a="266.767" fwhm="0.0350526" res="20042.9" algo="Sum"/><pk mz="702.63775593" i="1377.58" sn="5.11261" a="75.6501" fwhm="0.0541245" res="12981.9" algo="Sum"/><pk mz="702.70366437" i="872.297" sn="3.23737" a="30.2014" fwhm="0.0470467" res="14936.3" algo="Sum"/><pk mz="702.73283662" i="835.722" sn="3.10162" a="17.1844" fwhm="0.0209101" res="33607.4" algo="Sum"/><pk mz="702.75689971" i="943.789" sn="3.50269" a="42.6507" fwhm="0.0627318" res="11202.6" algo="Sum"/><pk mz="702.85440389" i="957.558" sn="3.55366" a="51.7928" fwhm="0.0466705" res="15059.9" algo="Sum"/><pk mz="703.40742483" i="3894.62" sn="14.4561" a="157.699" fwhm="0.0392126" res="17938.3" algo="Sum"/><pk mz="703.56807482" i="86908.8" sn="322.607" a="3014.37" fwhm="0.0296538" res="23726.1" algo="Sum"/><pk mz="703.69045540" i="892.872" sn="3.31436" a="25.858" fwhm="0.063841" res="11022.6" algo="Sum"/><pk mz="703.74535233" i="729.34" sn="2.70732" a="18.0954" fwhm="0.0313879" res="22420.9" algo="Sum"/><pk mz="704.21848620" i="542.601" sn="2.01504" a="24.9071" fwhm="0.0605137" res="11637.3" algo="Sum"/><pk mz="704.40926064" i="1214.98" sn="4.51435" a="63.0169" fwhm="0.0530605" res="13275.6" algo="Sum"/><pk mz="704.57126228" i="38353.3" sn="142.49" a="1359.12" fwhm="0.0316193" res="22283" algo="Sum"/><pk mz="704.71689040" i="1283.69" sn="4.76914" a="46.3531" fwhm="0.0523489" res="13461.9" algo="Sum"/><pk mz="705.41592131" i="568.966" sn="2.11418" a="40.0713" fwhm="0.081507" res="8654.67" algo="Sum"/><pk mz="705.48890490" i="1163.53" sn="4.32363" a="80.0386" fwhm="0.0756231" res="9329.01" algo="Sum"/><pk mz="705.57688087" i="12112" sn="45.0079" a="484.201" fwhm="0.0355981" res="19820.7" algo="Sum"/><pk mz="705.70624536" i="721.797" sn="2.68236" a="30.969" fwhm="0.0576243" res="12246.7" algo="Sum"/><pk mz="705.73395436" i="663.705" sn="2.46677" a="24.6943" fwhm="0.0523874" res="13471.5" algo="Sum"/><pk mz="705.77183369" i="559.89" sn="2.08197" a="20.1019" fwhm="0.0459253" res="15367.8" algo="Sum"/><pk mz="706.53168263" i="2305.54" sn="8.59053" a="80.3595" fwhm="0.0451916" res="15634.1" algo="Sum"/><pk mz="706.58147954" i="3637.47" sn="13.5533" a="167.677" fwhm="0.0422505" res="16723.6" algo="Sum"/><pk mz="706.64084949" i="1054.88" sn="3.93172" a="34.4027" fwhm="0.0471786" res="14978" algo="Sum"/><pk mz="706.71364653" i="1182.86" sn="4.40997" a="80.4427" fwhm="0.0946629" res="7465.58" algo="Sum"/><pk mz="706.79657746" i="610.849" sn="2.2774" a="9.37546" fwhm="0.0157279" res="44939" algo="Sum"/><pk mz="706.82946418" i="654.718" sn="2.4408" a="38.6328" fwhm="0.0470266" res="15030.4" algo="Sum"/><pk mz="707.48194109" i="709.682" sn="2.65056" a="33.8809" fwhm="0.058616" res="12069.8" algo="Sum"/><pk mz="707.53361591" i="1083.91" sn="4.04821" a="46.5729" fwhm="0.0571497" res="12380.4" algo="Sum"/><pk mz="707.58777559" i="1010.9" sn="3.77654" a="45.9483" fwhm="0.0547143" res="12932.4" algo="Sum"/><pk mz="707.65271407" i="606.353" sn="2.26552" a="21.8912" fwhm="0.0486667" res="14540.8" algo="Sum"/><pk mz="707.68603543" i="606.97" sn="2.26761" a="14.3459" fwhm="0.0314755" res="22483.7" algo="Sum"/><pk mz="707.72251216" i="685.172" sn="2.5596" a="34.2181" fwhm="0.070329" res="10063" algo="Sum"/><pk mz="708.49210241" i="582.259" sn="2.18498" a="28.8528" fwhm="0.0524391" res="13510.8" algo="Sum"/><pk mz="708.53330561" i="528.772" sn="1.98462" a="10.4898" fwhm="0.0209962" res="33745.7" algo="Sum"/><pk mz="708.58567672" i="876.014" sn="3.28847" a="49.4002" fwhm="0.0682307" res="10385.1" algo="Sum"/><pk mz="708.66105242" i="794.981" sn="2.98428" a="19.4804" fwhm="0.0314973" res="22499.1" algo="Sum"/><pk mz="708.71562835" i="888.9" sn="3.33693" a="48.1389" fwhm="0.102942" res="6884.6" algo="Sum"/><pk mz="708.77088218" i="1052.85" sn="3.95328" a="44.3558" fwhm="0.0552215" res="12835" algo="Sum"/><pk mz="708.79866027" i="1125.11" sn="4.22521" a="69.836" fwhm="0.0685413" res="10341.2" algo="Sum"/><pk mz="709.44242218" i="599.96" sn="2.25559" a="43.2906" fwhm="0.090301" res="7856.42" algo="Sum"/><pk mz="709.52536382" i="1196.81" sn="4.5012" a="65.4359" fwhm="0.0464619" res="15271.1" algo="Sum"/><pk mz="709.66576293" i="551.205" sn="2.07276" a="27.7601" fwhm="0.0735443" res="9649.5" algo="Sum"/><pk mz="709.69601134" i="602.605" sn="2.26614" a="20.4073" fwhm="0.0472801" res="15010.5" algo="Sum"/><pk mz="709.72554006" i="574.979" sn="2.16287" a="23.294" fwhm="0.0525349" res="13509.6" algo="Sum"/><pk mz="709.75813392" i="560.199" sn="2.10775" a="13.079" fwhm="0.0311218" res="22805.8" algo="Sum"/><pk mz="709.79998777" i="509.563" sn="1.91753" a="29.2066" fwhm="0.0552279" res="12852.2" algo="Sum"/><pk mz="710.53000322" i="730.681" sn="2.75637" a="44.2206" fwhm="0.0721157" res="9852.63" algo="Sum"/><pk mz="710.58056181" i="889.617" sn="3.35611" a="42.0248" fwhm="0.0524575" res="13545.8" algo="Sum"/><pk mz="710.66932104" i="1178.5" sn="4.44763" a="89.1247" fwhm="0.0704148" res="10092.6" algo="Sum"/><pk mz="710.75867229" i="1050.32" sn="3.96465" a="46.6705" fwhm="0.0580663" res="12240.5" algo="Sum"/><pk mz="711.53766566" i="4685.93" sn="17.7069" a="230.219" fwhm="0.0379602" res="18744.3" algo="Sum"/><pk mz="711.67743396" i="600.649" sn="2.27007" a="31.6477" fwhm="0.0580056" res="12269.1" algo="Sum"/><pk mz="711.72764364" i="601.359" sn="2.27306" a="33.0243" fwhm="0.0736521" res="9663.38" algo="Sum"/><pk mz="712.24584321" i="520.831" sn="1.97378" a="18.0149" fwhm="0.0426424" res="16702.8" algo="Sum"/><pk mz="712.54000034" i="2491.92" sn="9.45277" a="146.321" fwhm="0.045263" res="15742.2" algo="Sum"/><pk mz="712.66740647" i="1505.44" sn="5.71099" a="112.583" fwhm="0.0598917" res="11899.3" algo="Sum"/><pk mz="712.74873088" i="981.509" sn="3.72372" a="45.8425" fwhm="0.0631761" res="11281.9" algo="Sum"/><pk mz="712.85211597" i="525.389" sn="1.99329" a="18.9279" fwhm="0.0493194" res="14453.8" algo="Sum"/><pk mz="713.49326803" i="1013.15" sn="3.84813" a="45.1031" fwhm="0.0574044" res="12429.3" algo="Sum"/><pk mz="713.54080430" i="1118.5" sn="4.24846" a="56.1227" fwhm="0.0527351" res="13530.6" algo="Sum"/><pk mz="713.67782062" i="654.035" sn="2.48522" a="19.2545" fwhm="0.0421448" res="16934" algo="Sum"/><pk mz="713.70969976" i="629.306" sn="2.39125" a="18.7463" fwhm="0.0368775" res="19353.5" algo="Sum"/><pk mz="713.73549497" i="603.246" sn="2.29225" a="12.0086" fwhm="0.0210732" res="33869.3" algo="Sum"/><pk mz="714.53630307" i="952.595" sn="3.63245" a="36.5523" fwhm="0.0559255" res="12776.6" algo="Sum"/><pk mz="714.57358997" i="625.347" sn="2.385" a="21.1319" fwhm="0.0474427" res="15061.8" algo="Sum"/><pk mz="714.61767991" i="651.419" sn="2.48414" a="15.0971" fwhm="0.028996" res="24645.4" algo="Sum"/><pk mz="714.66527624" i="1305.4" sn="4.97806" a="72.5166" fwhm="0.0708302" res="10089.8" algo="Sum"/><pk mz="714.70606838" i="956.584" sn="3.64787" a="23.3694" fwhm="0.0316314" res="22594.8" algo="Sum"/><pk mz="714.74486064" i="1063.07" sn="4.05394" a="48.9203" fwhm="0.0685367" res="10428.7" algo="Sum"/><pk mz="714.83117363" i="528.933" sn="2.01707" a="13.1265" fwhm="0.031634" res="22596.9" algo="Sum"/><pk mz="714.84791729" i="508.866" sn="1.94057" a="19.1655" fwhm="0.0781675" res="9145.08" algo="Sum"/><pk mz="715.50416896" i="522.924" sn="1.99742" a="18.2996" fwhm="0.0259668" res="27554.5" algo="Sum"/><pk mz="715.56533056" i="752.873" sn="2.87607" a="32.2974" fwhm="0.0480968" res="14877.6" algo="Sum"/><pk mz="715.64162828" i="634.076" sn="2.42205" a="24.2785" fwhm="0.0527533" res="13565.8" algo="Sum"/><pk mz="715.69750274" i="662.815" sn="2.53183" a="29.2336" fwhm="0.0566951" res="12623.6" algo="Sum"/><pk mz="715.72483900" i="699.191" sn="2.67078" a="19.1269" fwhm="0.0422051" res="16958.3" algo="Sum"/><pk mz="715.75061456" i="623.028" sn="2.37985" a="25.2311" fwhm="0.0318239" res="22491" algo="Sum"/><pk mz="715.80211963" i="514.999" sn="1.96719" a="15.8193" fwhm="0.042846" res="16706.4" algo="Sum"/><pk mz="716.55243479" i="1229.83" sn="4.7053" a="57.6834" fwhm="0.0542991" res="13196.4" algo="Sum"/><pk mz="716.61741217" i="879.273" sn="3.36408" a="28.9921" fwhm="0.0475101" res="15083.5" algo="Sum"/><pk mz="716.66068829" i="998.461" sn="3.82009" a="32.9761" fwhm="0.0475113" res="15084" algo="Sum"/><pk mz="716.67221121" i="985.408" sn="3.77015" a="29.5194" fwhm="0.0369542" res="19393.5" algo="Sum"/><pk mz="716.70727659" i="931.93" sn="3.56554" a="23.1696" fwhm="0.0316756" res="22626.4" algo="Sum"/><pk mz="716.74230999" i="900.211" sn="3.44419" a="39.0249" fwhm="0.0580734" res="12342" algo="Sum"/><pk mz="717.36156638" i="757.575" sn="2.90201" a="45.9698" fwhm="0.0467199" res="15354.5" algo="Sum"/><pk mz="717.45248014" i="695.734" sn="2.66547" a="21.7831" fwhm="0.044861" res="15992.8" algo="Sum"/><pk mz="717.58418631" i="2564.28" sn="9.82222" a="137.536" fwhm="0.043215" res="16605" algo="Sum"/><pk mz="717.68062661" i="639.579" sn="2.44983" a="24.6113" fwhm="0.0528279" res="13585.2" algo="Sum"/><pk mz="717.70455939" i="646.14" sn="2.47506" a="28.3947" fwhm="0.0581125" res="12350.3" algo="Sum"/><pk mz="717.75171912" i="582.61" sn="2.23192" a="16.9053" fwhm="0.0422648" res="16982.2" algo="Sum"/><pk mz="718.57077088" i="4095.04" sn="15.695" a="270.387" fwhm="0.0481058" res="14937.3" algo="Sum"/><pk mz="718.66230168" i="914.458" sn="3.50484" a="13.3278" fwhm="0.0158593" res="45315" algo="Sum"/><pk mz="718.68063195" i="898.914" sn="3.44526" a="22.8708" fwhm="0.031719" res="22657.7" algo="Sum"/><pk mz="718.69795323" i="950.823" sn="3.64421" a="22.6952" fwhm="0.0317196" res="22657.8" algo="Sum"/><pk mz="718.76086265" i="762.199" sn="2.92127" a="23.5944" fwhm="0.0282369" res="25454.7" algo="Sum"/><pk mz="718.78485788" i="820.07" sn="3.14315" a="27.3567" fwhm="0.0475821" res="15106.2" algo="Sum"/><pk mz="718.83038434" i="845.841" sn="3.24243" a="40.0415" fwhm="0.0515515" res="13943.9" algo="Sum"/><pk mz="719.49440473" i="898.136" sn="3.44851" a="41.9334" fwhm="0.0578074" res="12446.4" algo="Sum"/><pk mz="719.57011558" i="2647.98" sn="10.1673" a="145.351" fwhm="0.043002" res="16733.4" algo="Sum"/><pk mz="719.63219689" i="588.962" sn="2.26131" a="9.04253" fwhm="0.0158701" res="45345.1" algo="Sum"/><pk mz="719.66177103" i="614.882" sn="2.36097" a="12.185" fwhm="0.0211604" res="34009.8" algo="Sum"/><pk mz="719.68143913" i="601.447" sn="2.30935" a="9.43179" fwhm="0.0271252" res="26531.8" algo="Sum"/><pk mz="719.69402224" i="618.795" sn="2.37597" a="12.6171" fwhm="0.021161" res="34010.5" algo="Sum"/><pk mz="719.71193059" i="633.651" sn="2.43294" a="20.5306" fwhm="0.0423229" res="17005.3" algo="Sum"/><pk mz="719.75249227" i="581.062" sn="2.23105" a="21.8369" fwhm="0.0529049" res="13604.6" algo="Sum"/><pk mz="720.49811613" i="587.39" sn="2.25689" a="18.8972" fwhm="0.0476385" res="15124.3" algo="Sum"/><pk mz="720.58159144" i="3593.3" sn="13.81" a="237.053" fwhm="0.0526294" res="13691.6" algo="Sum"/><pk mz="720.69805662" i="1373.41" sn="5.28105" a="98.0896" fwhm="0.0778126" res="9261.98" algo="Sum"/><pk mz="720.77340042" i="802.183" sn="3.08456" a="37.9426" fwhm="0.0688251" res="10472.5" algo="Sum"/><pk mz="721.49004464" i="800.95" sn="3.09092" a="55.1477" fwhm="0.0673215" res="10717.1" algo="Sum"/><pk mz="721.58570819" i="1658.53" sn="6.40305" a="119.244" fwhm="0.0615046" res="11732.2" algo="Sum"/><pk mz="721.65795314" i="592.974" sn="2.28964" a="15.1518" fwhm="0.0432824" res="16673.2" algo="Sum"/><pk mz="721.70352115" i="673.859" sn="2.60205" a="31.8129" fwhm="0.0615186" res="11731.5" algo="Sum"/><pk mz="721.75981243" i="518.512" sn="2.00176" a="10.4367" fwhm="0.0211913" res="34059.3" algo="Sum"/><pk mz="721.77755119" i="522.23" sn="2.01599" a="14.6417" fwhm="0.0370855" res="19462.5" algo="Sum"/><pk mz="722.50325812" i="1332.37" sn="5.15078" a="82.837" fwhm="0.0436473" res="16553.2" algo="Sum"/><pk mz="722.60043833" i="1036.27" sn="4.00708" a="61.3503" fwhm="0.0795554" res="9082.99" algo="Sum"/><pk mz="722.69666348" i="1604.32" sn="6.20392" a="98.3472" fwhm="0.0571517" res="12645.2" algo="Sum"/><pk mz="722.78169339" i="752.877" sn="2.91255" a="50.4566" fwhm="0.0756624" res="9552.72" algo="Sum"/><pk mz="723.53420994" i="7341.35" sn="28.508" a="300.016" fwhm="0.0349419" res="20706.8" algo="Sum"/><pk mz="723.62423366" i="563.415" sn="2.18816" a="19.5467" fwhm="0.041282" res="17528.8" algo="Sum"/><pk mz="723.68669722" i="695.914" sn="2.70345" a="20.0281" fwhm="0.0379955" res="19046.6" algo="Sum"/><pk mz="723.70312533" i="659.635" sn="2.56275" a="16.2023" fwhm="0.03183" res="22736.5" algo="Sum"/><pk mz="723.73463922" i="617.789" sn="2.40057" a="25.8234" fwhm="0.0636616" res="11368.5" algo="Sum"/><pk mz="723.78279446" i="541.523" sn="2.10475" a="12.2058" fwhm="0.0274205" res="26395.7" algo="Sum"/><pk mz="724.53038122" i="5038.19" sn="19.6159" a="291.141" fwhm="0.0456351" res="15876.6" algo="Sum"/><pk mz="724.61148195" i="740.307" sn="2.88305" a="29.2444" fwhm="0.0511236" res="14173.7" algo="Sum"/><pk mz="724.69329281" i="1228.09" sn="4.78471" a="67.007" fwhm="0.07709" res="9400.62" algo="Sum"/><pk mz="724.77238419" i="903.696" sn="3.52156" a="42.5886" fwhm="0.0556975" res="13012.6" algo="Sum"/><pk mz="725.55025724" i="44947.1" sn="176.003" a="1694.11" fwhm="0.0323545" res="22425" algo="Sum"/><pk mz="725.66655502" i="811.797" sn="3.17906" a="19.1549" fwhm="0.0318729" res="22767.5" algo="Sum"/><pk mz="725.68536910" i="709.77" sn="2.77955" a="18.9067" fwhm="0.00967577" res="75000.2" algo="Sum"/><pk mz="725.73415440" i="698.233" sn="2.73437" a="32.389" fwhm="0.0386565" res="18773.9" algo="Sum"/><pk mz="726.55317361" i="19747.6" sn="77.5431" a="803.163" fwhm="0.0345887" res="21005.5" algo="Sum"/><pk mz="726.64368168" i="1161.59" sn="4.56127" a="66.2431" fwhm="0.0636086" res="11423.7" algo="Sum"/><pk mz="726.69838723" i="1003.97" sn="3.94321" a="25.984" fwhm="0.0318955" res="22783.7" algo="Sum"/><pk mz="726.72789796" i="1064.32" sn="4.18034" a="31.9743" fwhm="0.0425282" res="17088.2" algo="Sum"/><pk mz="727.47399109" i="1195.72" sn="4.72309" a="67.5151" fwhm="0.0475372" res="15303.3" algo="Sum"/><pk mz="727.55963831" i="7336.3" sn="28.988" a="331.146" fwhm="0.0382481" res="19022.1" algo="Sum"/><pk mz="727.63650481" i="702.63" sn="2.77692" a="16.091" fwhm="0.0319162" res="22798.3" algo="Sum"/><pk mz="727.68076471" i="673.124" sn="2.66027" a="26.0295" fwhm="0.0531948" res="13679.5" algo="Sum"/><pk mz="727.70886403" i="673.962" sn="2.66358" a="26.9253" fwhm="0.0531964" res="13679.7" algo="Sum"/><pk mz="727.74628685" i="638.961" sn="2.52525" a="21.8673" fwhm="0.047878" res="15200" algo="Sum"/><pk mz="728.51579212" i="1883.29" sn="7.46273" a="88.77" fwhm="0.0394711" res="18457" algo="Sum"/><pk mz="728.55888102" i="3306.38" sn="13.1041" a="173.012" fwhm="0.0533626" res="13653" algo="Sum"/><pk mz="728.64237124" i="1461.91" sn="5.79439" a="74.7437" fwhm="0.0651452" res="11184.9" algo="Sum"/><pk mz="728.69184995" i="891.553" sn="3.53373" a="18.4035" fwhm="0.0212928" res="34222.5" algo="Sum"/><pk mz="728.72952675" i="959.151" sn="3.80166" a="42.5153" fwhm="0.0585565" res="12444.9" algo="Sum"/><pk mz="728.81068490" i="691.392" sn="2.74038" a="34.1111" fwhm="0.0641494" res="11361.1" algo="Sum"/><pk mz="729.52559013" i="997.076" sn="3.96886" a="35.2927" fwhm="0.0664943" res="10971.2" algo="Sum"/><pk mz="729.58371259" i="8600.76" sn="34.2353" a="375.425" fwhm="0.0366168" res="19924.9" algo="Sum"/><pk mz="729.71713057" i="662.348" sn="2.63647" a="16.6285" fwhm="0.0319617" res="22831" algo="Sum"/><pk mz="729.73409563" i="645.869" sn="2.57088" a="12.968" fwhm="0.0213081" res="34246.8" algo="Sum"/><pk mz="730.53121628" i="3276.2" sn="13.0546" a="128.256" fwhm="0.0464677" res="15721.3" algo="Sum"/><pk mz="730.58647753" i="4563.97" sn="18.1859" a="207.931" fwhm="0.0438015" res="16679.5" algo="Sum"/><pk mz="730.63656977" i="1473.67" sn="5.87211" a="73.6071" fwhm="0.0508274" res="14374.9" algo="Sum"/><pk mz="730.72865683" i="1365.78" sn="5.44205" a="65.4834" fwhm="0.0555118" res="13163.5" algo="Sum"/><pk mz="730.80237946" i="693.102" sn="2.76222" a="16.9919" fwhm="0.0319855" res="22847.9" algo="Sum"/><pk mz="731.53541003" i="1762.53" sn="7.0341" a="93.2804" fwhm="0.0427562" res="17109.5" algo="Sum"/><pk mz="731.59957960" i="15726.2" sn="62.7622" a="636.674" fwhm="0.0360722" res="20281.5" algo="Sum"/><pk mz="731.72889519" i="712.155" sn="2.84218" a="23.2435" fwhm="0.0337184" res="21701.2" algo="Sum"/><pk mz="731.75755849" i="595.045" sn="2.37473" a="19.6601" fwhm="0.0426756" res="17147" algo="Sum"/><pk mz="732.54748064" i="10978" sn="43.8836" a="418.323" fwhm="0.0364049" res="20122.2" algo="Sum"/><pk mz="732.60238418" i="7825.01" sn="31.2799" a="375.86" fwhm="0.04256" res="17213.4" algo="Sum"/><pk mz="732.72495901" i="1510.72" sn="6.03898" a="78.5676" fwhm="0.0617752" res="11861.1" algo="Sum"/><pk mz="732.80289645" i="676.864" sn="2.70554" a="19.171" fwhm="0.0373675" res="19610.7" algo="Sum"/><pk mz="733.55081969" i="5077.16" sn="20.3372" a="224.215" fwhm="0.0380325" res="19287.5" algo="Sum"/><pk mz="733.60916204" i="3241.3" sn="12.985" a="156.584" fwhm="0.0458801" res="15989.7" algo="Sum"/><pk mz="733.69474665" i="628.371" sn="2.51804" a="9.62443" fwhm="0.0280433" res="26162.9" algo="Sum"/><pk mz="733.71081317" i="649.138" sn="2.60149" a="19.3084" fwhm="0.0373906" res="19622.8" algo="Sum"/><pk mz="733.74040474" i="614.17" sn="2.46199" a="15.2845" fwhm="0.0320498" res="22893.8" algo="Sum"/><pk mz="733.78300138" i="519.169" sn="2.08258" a="19.7488" fwhm="0.053418" res="13736.6" algo="Sum"/><pk mz="734.56281985" i="14881.8" sn="59.7796" a="680.386" fwhm="0.0353935" res="20754.2" algo="Sum"/><pk mz="734.72761406" i="1088.59" sn="4.37268" a="57.3332" fwhm="0.0748323" res="9818.32" algo="Sum"/><pk mz="735.49470706" i="533.671" sn="2.14618" a="12.7104" fwhm="0.0320878" res="22921.3" algo="Sum"/><pk mz="735.56602941" i="6750.36" sn="27.1484" a="337.391" fwhm="0.0378885" res="19413.9" algo="Sum"/><pk mz="735.66772295" i="644.877" sn="2.59419" a="16.0707" fwhm="0.032092" res="22923.7" algo="Sum"/><pk mz="735.70472509" i="618.818" sn="2.48929" a="15.8992" fwhm="0.0320926" res="22924.5" algo="Sum"/><pk mz="735.72720015" i="628.738" sn="2.52942" a="21.4034" fwhm="0.0481398" res="15283.1" algo="Sum"/><pk mz="735.76326982" i="549.128" sn="2.20929" a="15.8998" fwhm="0.037443" res="19650.2" algo="Sum"/><pk mz="736.56950427" i="2432.68" sn="9.82073" a="110.687" fwhm="0.0507934" res="14501.3" algo="Sum"/><pk mz="736.67682940" i="1246.45" sn="5.03293" a="89.3911" fwhm="0.0465942" res="15810.5" algo="Sum"/><pk mz="736.72735255" i="901.831" sn="3.64241" a="17.7624" fwhm="0.0214099" res="34410.6" algo="Sum"/><pk mz="736.74293973" i="827.112" sn="3.34091" a="41.3762" fwhm="0.121816" res="6048.02" algo="Sum"/><pk mz="736.80913422" i="551.83" sn="2.2295" a="18.5955" fwhm="0.0481752" res="15294.4" algo="Sum"/><pk mz="737.54217099" i="1121.7" sn="4.53912" a="82.2153" fwhm="0.085393" res="8637.03" algo="Sum"/><pk mz="737.62011828" i="610.33" sn="2.47023" a="20.9391" fwhm="0.0406404" res="18149.9" algo="Sum"/><pk mz="737.68632995" i="681.12" sn="2.75739" a="16.796" fwhm="0.0321357" res="22955.3" algo="Sum"/><pk mz="737.71167915" i="671.464" sn="2.71858" a="13.459" fwhm="0.0214241" res="34433.7" algo="Sum"/><pk mz="737.72917867" i="690.395" sn="2.79541" a="27.6228" fwhm="0.0404136" res="18254.5" algo="Sum"/><pk mz="737.77454638" i="535.844" sn="2.17003" a="10.3102" fwhm="0.0225885" res="32661.5" algo="Sum"/><pk mz="738.53675088" i="1808.32" sn="7.353" a="85.6628" fwhm="0.0582841" res="12671.3" algo="Sum"/><pk mz="738.67254271" i="1546.66" sn="6.29296" a="116.276" fwhm="0.054931" res="13447.3" algo="Sum"/><pk mz="738.74923247" i="838.89" sn="3.41365" a="28.0029" fwhm="0.0482383" res="15314.6" algo="Sum"/><pk mz="738.80845609" i="545.753" sn="2.2208" a="16.2098" fwhm="0.0344097" res="21470.9" algo="Sum"/><pk mz="739.51087321" i="1560.64" sn="6.36203" a="66.0001" fwhm="0.0492326" res="15020.7" algo="Sum"/><pk mz="739.56199126" i="1982.99" sn="8.08576" a="116.382" fwhm="0.0583909" res="12665.7" algo="Sum"/><pk mz="739.67291547" i="673.487" sn="2.74578" a="28.3159" fwhm="0.0423706" res="17457.2" algo="Sum"/><pk mz="739.69580825" i="644.93" sn="2.62935" a="22.5385" fwhm="0.0429063" res="17239.8" algo="Sum"/><pk mz="739.75872563" i="530.752" sn="2.16427" a="13.3005" fwhm="0.0588775" res="12564.4" algo="Sum"/><pk mz="740.54984373" i="3684.86" sn="15.1106" a="188.771" fwhm="0.0527085" res="14049.9" algo="Sum"/><pk mz="740.66973492" i="1337.36" sn="5.48478" a="92.4704" fwhm="0.0724411" res="10224.4" algo="Sum"/><pk mz="740.75660769" i="1233.88" sn="5.06041" a="72.8531" fwhm="0.0699406" res="10591.2" algo="Sum"/><pk mz="741.52552829" i="6575.35" sn="27.0439" a="363.3" fwhm="0.0455858" res="16266.6" algo="Sum"/><pk mz="741.68222179" i="630.826" sn="2.59484" a="23.033" fwhm="0.0483337" res="15345" algo="Sum"/><pk mz="741.70934198" i="702.074" sn="2.88791" a="23.4261" fwhm="0.0483349" res="15345.2" algo="Sum"/><pk mz="741.75285950" i="645.105" sn="2.65357" a="29.5021" fwhm="0.0619069" res="11981.7" algo="Sum"/><pk mz="742.05606060" i="664.818" sn="2.73573" a="32.6079" fwhm="0.0411566" res="18030" algo="Sum"/><pk mz="742.56729651" i="13397.3" sn="55.3918" a="590.344" fwhm="0.0385528" res="19261" algo="Sum"/><pk mz="742.67004764" i="1016.94" sn="4.20459" a="41.0257" fwhm="0.0537402" res="13819.6" algo="Sum"/><pk mz="742.75438389" i="1183.24" sn="4.89216" a="56.2894" fwhm="0.0679369" res="10933" algo="Sum"/><pk mz="743.06016237" i="561.631" sn="2.3234" a="32.4645" fwhm="0.0454736" res="16340.5" algo="Sum"/><pk mz="743.39276829" i="527.022" sn="2.18186" a="24.8501" fwhm="0.054095" res="13742.3" algo="Sum"/><pk mz="743.44986409" i="666.19" sn="2.75784" a="35.4326" fwhm="0.0584691" res="12715.3" algo="Sum"/><pk mz="743.57085030" i="6434.32" sn="26.6543" a="303.815" fwhm="0.0403023" res="18449.8" algo="Sum"/><pk mz="743.67715373" i="656.307" sn="2.71877" a="27.8099" fwhm="0.0537766" res="13829" algo="Sum"/><pk mz="743.71827739" i="662.607" sn="2.74486" a="16.9169" fwhm="0.0509478" res="14597.6" algo="Sum"/><pk mz="743.73202723" i="662.543" sn="2.7446" a="27.4796" fwhm="0.0508319" res="14631.2" algo="Sum"/><pk mz="744.49178716" i="851.891" sn="3.53838" a="35.4512" fwhm="0.0561844" res="13250.9" algo="Sum"/><pk mz="744.58177354" i="9655.73" sn="40.1056" a="442.305" fwhm="0.0485556" res="15334.6" algo="Sum"/><pk mz="744.66528634" i="1020.7" sn="4.23952" a="41.9447" fwhm="0.0420551" res="17706.9" algo="Sum"/><pk mz="744.74433543" i="968.773" sn="4.02385" a="42.3824" fwhm="0.0591973" res="12580.7" algo="Sum"/><pk mz="745.41135051" i="548.151" sn="2.28033" a="33.9581" fwhm="0.0677003" res="11010.5" algo="Sum"/><pk mz="745.46385868" i="778.192" sn="3.23728" a="28.0128" fwhm="0.0481745" res="15474.3" algo="Sum"/><pk mz="745.48554079" i="711.824" sn="2.96119" a="21.2417" fwhm="0.0630172" res="11829.9" algo="Sum"/><pk mz="745.58701170" i="4292.06" sn="17.8551" a="230.533" fwhm="0.0567515" res="13137.7" algo="Sum"/><pk mz="745.67923876" i="669.293" sn="2.78428" a="31.7708" fwhm="0.0592339" res="12588.7" algo="Sum"/><pk mz="745.70832371" i="610.109" sn="2.5384" a="12.7949" fwhm="0.0269252" res="27695.6" algo="Sum"/><pk mz="746.50291614" i="2275.86" sn="9.489" a="109.034" fwhm="0.0467321" res="15974.1" algo="Sum"/><pk mz="746.59931333" i="6535.3" sn="27.2484" a="302.312" fwhm="0.0480705" res="15531.3" algo="Sum"/><pk mz="746.70409462" i="1358.13" sn="5.66286" a="65.6131" fwhm="0.0609969" res="12241.7" algo="Sum"/><pk mz="747.50832851" i="1327.32" sn="5.54481" a="79.9817" fwhm="0.0541838" res="13795.8" algo="Sum"/><pk mz="747.60294478" i="3013" sn="12.5898" a="167.814" fwhm="0.0549267" res="13610.9" algo="Sum"/><pk mz="747.70369545" i="672.517" sn="2.81005" a="17.2552" fwhm="0.0323531" res="23110.7" algo="Sum"/><pk mz="747.71678986" i="713.532" sn="2.98141" a="17.0519" fwhm="0.0323537" res="23110.7" algo="Sum"/><pk mz="748.52296920" i="3285.46" sn="13.7645" a="157.663" fwhm="0.0420143" res="17815.9" algo="Sum"/><pk mz="748.58144965" i="1983.18" sn="8.31034" a="76.7648" fwhm="0.0539535" res="13874.6" algo="Sum"/><pk mz="748.60267578" i="1813.57" sn="7.59985" a="76.1396" fwhm="0.0518078" res="14449.6" algo="Sum"/><pk mz="748.70107902" i="1348.37" sn="5.65139" a="74.7091" fwhm="0.0770664" res="9715.01" algo="Sum"/><pk mz="748.78487029" i="645.146" sn="2.70513" a="26.5014" fwhm="0.0535227" res="13990" algo="Sum"/><pk mz="749.52746297" i="2063.7" sn="8.6936" a="118.415" fwhm="0.0558696" res="13415.6" algo="Sum"/><pk mz="749.69028957" i="669.735" sn="2.82225" a="26.6158" fwhm="0.0539937" res="13884.8" algo="Sum"/><pk mz="749.73076090" i="629.423" sn="2.65291" a="18.2101" fwhm="0.0431961" res="17356.5" algo="Sum"/><pk mz="749.75802131" i="523.938" sn="2.20868" a="15.8007" fwhm="0.0377974" res="19836.2" algo="Sum"/><pk mz="750.53749873" i="4476.97" sn="18.9123" a="219.69" fwhm="0.0409715" res="18318.5" algo="Sum"/><pk mz="750.69891208" i="1087.17" sn="4.59595" a="58.0456" fwhm="0.065747" res="11418" algo="Sum"/><pk mz="750.74422766" i="888.982" sn="3.759" a="18.5658" fwhm="0.0216127" res="34736.3" algo="Sum"/><pk mz="750.78546322" i="1018.88" sn="4.30889" a="70.4056" fwhm="0.0594936" res="12619.6" algo="Sum"/><pk mz="751.56353542" i="4971.29" sn="21.0963" a="267.596" fwhm="0.0496258" res="15144.6" algo="Sum"/><pk mz="751.67054139" i="642.773" sn="2.72908" a="16.4723" fwhm="0.0324389" res="23171.9" algo="Sum"/><pk mz="751.68782592" i="602.131" sn="2.55671" a="12.7434" fwhm="0.0216263" res="34758.1" algo="Sum"/><pk mz="751.72106483" i="625.498" sn="2.65623" a="15.6774" fwhm="0.03244" res="23172.7" algo="Sum"/><pk mz="751.74133189" i="592.676" sn="2.51704" a="14.8597" fwhm="0.0324406" res="23172.9" algo="Sum"/><pk mz="751.79019952" i="545.88" sn="2.31858" a="23.1914" fwhm="0.0356088" res="21112.5" algo="Sum"/><pk mz="752.04050732" i="522.639" sn="2.22147" a="22.3855" fwhm="0.043337" res="17353.3" algo="Sum"/><pk mz="752.55594410" i="6969.92" sn="29.7041" a="338.567" fwhm="0.0483121" res="15577" algo="Sum"/><pk mz="752.65248226" i="1040.57" sn="4.43647" a="55.5049" fwhm="0.0757401" res="9937.3" algo="Sum"/><pk mz="752.69072223" i="871.222" sn="3.71466" a="22.1713" fwhm="0.0324611" res="23187.5" algo="Sum"/><pk mz="752.73743191" i="950.413" sn="4.05191" a="32.7422" fwhm="0.0486926" res="15459" algo="Sum"/><pk mz="753.04968864" i="2065.74" sn="8.80529" a="86.6035" fwhm="0.0340644" res="22106.6" algo="Sum"/><pk mz="753.41766761" i="743.666" sn="3.1813" a="41.2659" fwhm="0.0577509" res="13046" algo="Sum"/><pk mz="753.57940871" i="8924.96" sn="38.1982" a="471.98" fwhm="0.0532366" res="14155.3" algo="Sum"/><pk mz="753.71088191" i="665.876" sn="2.84988" a="30.3238" fwhm="0.0595521" res="12656.3" algo="Sum"/><pk mz="753.75523788" i="651.967" sn="2.79062" a="15.6589" fwhm="0.0324838" res="23204" algo="Sum"/><pk mz="754.05400263" i="1666.3" sn="7.13301" a="78.1948" fwhm="0.0376488" res="20028.6" algo="Sum"/><pk mz="754.42346307" i="570.403" sn="2.44534" a="28.7375" fwhm="0.0599716" res="12579.7" algo="Sum"/><pk mz="754.53230502" i="8924.13" sn="38.2715" a="412.853" fwhm="0.0523766" res="14405.9" algo="Sum"/><pk mz="754.57594229" i="5180.64" sn="22.2174" a="194.44" fwhm="0.0409111" res="18444.3" algo="Sum"/><pk mz="754.64650824" i="1304.38" sn="5.59382" a="62.2709" fwhm="0.0447297" res="16871.3" algo="Sum"/><pk mz="754.69970375" i="837.591" sn="3.59241" a="21.5399" fwhm="0.0325043" res="23218.5" algo="Sum"/><pk mz="754.74212990" i="925.855" sn="3.97098" a="36.7251" fwhm="0.0541749" res="13931.6" algo="Sum"/><pk mz="755.05991313" i="797.264" sn="3.42425" a="38.7634" fwhm="0.0490166" res="15404.2" algo="Sum"/><pk mz="755.48383413" i="569.063" sn="2.45311" a="19.2642" fwhm="0.0454593" res="16618.9" algo="Sum"/><pk mz="755.53593161" i="4154.96" sn="17.9097" a="188.326" fwhm="0.0486157" res="15541" algo="Sum"/><pk mz="755.58916433" i="2460.38" sn="10.6065" a="137.673" fwhm="0.0545561" res="13849.8" algo="Sum"/><pk mz="755.66637458" i="666.533" sn="2.87363" a="17.6118" fwhm="0.0325251" res="23233.3" algo="Sum"/><pk mz="755.71370740" i="695.107" sn="2.99682" a="16.8766" fwhm="0.0318905" res="23697.1" algo="Sum"/><pk mz="755.73617093" i="614.331" sn="2.64857" a="13.0388" fwhm="0.0216844" res="34851.7" algo="Sum"/><pk mz="755.76427916" i="635.391" sn="2.73931" a="26.2124" fwhm="0.0362722" res="20835.9" algo="Sum"/><pk mz="756.07349726" i="557.16" sn="2.4022" a="30.3102" fwhm="0.0632093" res="11961.4" algo="Sum"/><pk mz="756.54739261" i="20343.3" sn="87.8884" a="922.165" fwhm="0.0374958" res="20176.9" algo="Sum"/><pk mz="756.73204633" i="1213.47" sn="5.24312" a="85.235" fwhm="0.0717415" res="10548" algo="Sum"/><pk mz="757.06552588" i="523.12" sn="2.26152" a="15.0016" fwhm="0.0434067" res="17441.2" algo="Sum"/><pk mz="757.55101869" i="9872.17" sn="42.8088" a="415.821" fwhm="0.0380524" res="19908.1" algo="Sum"/><pk mz="757.61505253" i="4390.75" sn="19.0396" a="200.732" fwhm="0.0454664" res="16663.2" algo="Sum"/><pk mz="757.72993250" i="715.6" sn="3.10306" a="28.0018" fwhm="0.0542827" res="13959" algo="Sum"/><pk mz="757.77218260" i="602.88" sn="2.61421" a="14.9836" fwhm="0.0325704" res="23265.7" algo="Sum"/><pk mz="757.79796350" i="522.62" sn="2.2663" a="24.2112" fwhm="0.0433352" res="17486.9" algo="Sum"/><pk mz="758.56553435" i="508183" sn="2206.11" a="13064.5" fwhm="0.02142" res="35413.9" algo="Sum"/><pk mz="758.72726075" i="1767.97" sn="7.67512" a="60.4947" fwhm="0.0488861" res="15520.3" algo="Sum"/><pk mz="758.90551661" i="565.935" sn="2.4577" a="19.2804" fwhm="0.0459364" res="16520.8" algo="Sum"/><pk mz="758.92744950" i="535.254" sn="2.32458" a="12.9713" fwhm="0.0325953" res="23283.4" algo="Sum"/><pk mz="759.56858077" i="210546" sn="916.398" a="6534.93" fwhm="0.0268389" res="28301.1" algo="Sum"/><pk mz="759.62666503" i="8555.94" sn="37.2395" a="404.354" fwhm="0.0488991" res="15534.6" algo="Sum"/><pk mz="759.82380053" i="568.326" sn="2.47443" a="11.8891" fwhm="0.0217429" res="34945.8" algo="Sum"/><pk mz="760.57883016" i="199514" sn="869.989" a="6472.53" fwhm="0.0281399" res="27028.5" algo="Sum"/><pk mz="760.72135069" i="1402.87" sn="6.11812" a="90.5547" fwhm="0.0668725" res="11375.7" algo="Sum"/><pk mz="760.81398869" i="951.827" sn="4.15118" a="48.0027" fwhm="0.0761498" res="9991.02" algo="Sum"/><pk mz="761.03966232" i="567.859" sn="2.47826" a="27.0239" fwhm="0.0711612" res="10694.6" algo="Sum"/><pk mz="761.38699719" i="627.08" sn="2.73837" a="33.9714" fwhm="0.0647834" res="11752.8" algo="Sum"/><pk mz="761.58285980" i="77938.3" sn="340.555" a="2980.44" fwhm="0.0320452" res="23765.9" algo="Sum"/><pk mz="761.73558880" i="815.95" sn="3.56631" a="46.6168" fwhm="0.0495487" res="15373.5" algo="Sum"/><pk mz="761.80320817" i="580.255" sn="2.53835" a="13.9952" fwhm="0.032657" res="23327.4" algo="Sum"/><pk mz="762.49907984" i="1266.38" sn="5.55241" a="65.0792" fwhm="0.0538527" res="14159" algo="Sum"/><pk mz="762.58735554" i="21504.5" sn="94.298" a="917.606" fwhm="0.0362259" res="21050.9" algo="Sum"/><pk mz="762.78375241" i="688.762" sn="3.02162" a="21.9723" fwhm="0.0381242" res="20007.9" algo="Sum"/><pk mz="762.80672427" i="656.345" sn="2.87973" a="17.2178" fwhm="0.0326785" res="23342.7" algo="Sum"/><pk mz="763.17905431" i="527.084" sn="2.31642" a="22.6262" fwhm="0.0532321" res="14336.8" algo="Sum"/><pk mz="763.50236484" i="884.921" sn="3.89253" a="38.4148" fwhm="0.0620777" res="12299.1" algo="Sum"/><pk mz="763.59133106" i="5029.31" sn="22.1265" a="253.799" fwhm="0.0410619" res="18596.1" algo="Sum"/><pk mz="763.67800904" i="799.02" sn="3.51671" a="16.1631" fwhm="0.021798" res="35034.3" algo="Sum"/><pk mz="763.69882383" i="807.872" sn="3.55605" a="36.4442" fwhm="0.0404236" res="18892.4" algo="Sum"/><pk mz="763.76056907" i="683.52" sn="3.00955" a="25.7527" fwhm="0.0461737" res="16541" algo="Sum"/><pk mz="763.79563597" i="536.28" sn="2.36155" a="19.2187" fwhm="0.0490496" res="15571.9" algo="Sum"/><pk mz="764.55147575" i="9953.32" sn="44.0458" a="490.605" fwhm="0.0428699" res="17834.2" algo="Sum"/><pk mz="764.67898957" i="1192.05" sn="5.27831" a="35.3195" fwhm="0.0367708" res="20795.8" algo="Sum"/><pk mz="764.70234193" i="1021.21" sn="4.52234" a="29.1938" fwhm="0.0724156" res="10559.9" algo="Sum"/><pk mz="764.77355444" i="739.85" sn="3.2775" a="25.7787" fwhm="0.0490807" res="15582" algo="Sum"/><pk mz="765.04937771" i="955.424" sn="4.24006" a="52.9533" fwhm="0.0427447" res="17898.1" algo="Sum"/><pk mz="765.55437547" i="5427.96" sn="24.1008" a="281.369" fwhm="0.0458736" res="16688.3" algo="Sum"/><pk mz="765.66000223" i="716.781" sn="3.18413" a="18.3159" fwhm="0.0327392" res="23386.6" algo="Sum"/><pk mz="765.69306827" i="716.31" sn="3.18256" a="28.9122" fwhm="0.0545667" res="14032.2" algo="Sum"/><pk mz="765.72572463" i="630.952" sn="2.80365" a="22.088" fwhm="0.0491114" res="15591.6" algo="Sum"/><pk mz="765.76216896" i="533.388" sn="2.37056" a="11.2758" fwhm="0.0178161" res="42981.5" algo="Sum"/><pk mz="766.05563333" i="973.695" sn="4.33345" a="50.2474" fwhm="0.0405299" res="18901" algo="Sum"/><pk mz="766.56842295" i="23114.7" sn="103.133" a="1103.81" fwhm="0.0379349" res="20207.5" algo="Sum"/><pk mz="766.66495898" i="1082.97" sn="4.83399" a="49.2713" fwhm="0.0600618" res="12764.6" algo="Sum"/><pk mz="766.72467049" i="969.612" sn="4.32828" a="40.5657" fwhm="0.0546033" res="14041.7" algo="Sum"/><pk mz="766.75969680" i="1006.77" sn="4.49396" a="35.8039" fwhm="0.0491442" res="15602.2" algo="Sum"/><pk mz="767.06492751" i="1473.19" sn="6.57863" a="74.8661" fwhm="0.0401343" res="19112.5" algo="Sum"/><pk mz="767.57222252" i="12086.6" sn="54.1162" a="611.665" fwhm="0.0403927" res="19002.8" algo="Sum"/><pk mz="767.66511782" i="718.658" sn="3.2181" a="26.1287" fwhm="0.0491731" res="15611.5" algo="Sum"/><pk mz="767.70340491" i="682.922" sn="3.05785" a="13.5492" fwhm="0.0218554" res="35126.5" algo="Sum"/><pk mz="767.73137398" i="656.984" sn="2.94158" a="19.4092" fwhm="0.0382477" res="20072.6" algo="Sum"/><pk mz="767.76005187" i="597.158" sn="2.67379" a="22.0193" fwhm="0.0400379" res="19175.8" algo="Sum"/><pk mz="768.07069774" i="1016.05" sn="4.55517" a="56.7636" fwhm="0.0490156" res="15669.9" algo="Sum"/><pk mz="768.49567916" i="948.431" sn="4.27077" a="59.7257" fwhm="0.063248" res="12150.5" algo="Sum"/><pk mz="768.58349833" i="21480.3" sn="96.7439" a="950.889" fwhm="0.0411501" res="18677.6" algo="Sum"/><pk mz="768.71050218" i="1053.24" sn="4.74434" a="41.4426" fwhm="0.0464819" res="16537.8" algo="Sum"/><pk mz="768.73538866" i="1064.44" sn="4.79479" a="21.2187" fwhm="0.02187" res="35150.2" algo="Sum"/><pk mz="768.75301711" i="974.119" sn="4.38794" a="24.0169" fwhm="0.0307884" res="24968.9" algo="Sum"/><pk mz="769.05216768" i="717.841" sn="3.23409" a="36.5636" fwhm="0.0527186" res="14587.9" algo="Sum"/><pk mz="769.58605324" i="10260.2" sn="46.3319" a="417.719" fwhm="0.045939" res="16752.3" algo="Sum"/><pk mz="769.70311092" i="722.103" sn="3.2611" a="20.5062" fwhm="0.0437675" res="17586.2" algo="Sum"/><pk mz="769.73019421" i="642.862" sn="2.90324" a="13.2162" fwhm="0.0218842" res="35172.9" algo="Sum"/><pk mz="770.05789507" i="2027.05" sn="9.15994" a="95.7219" fwhm="0.0350427" res="21974.8" algo="Sum"/><pk mz="770.50774003" i="3509.74" sn="15.9315" a="155.637" fwhm="0.0491068" res="15690.5" algo="Sum"/><pk mz="770.59692739" i="8287.27" sn="37.6252" a="427.145" fwhm="0.0529264" res="14559.8" algo="Sum"/><pk mz="770.71618885" i="995.081" sn="4.51779" a="74.0666" fwhm="0.0858815" res="8974.18" algo="Sum"/><pk mz="770.84720623" i="660.807" sn="3.00015" a="25.1255" fwhm="0.0544127" res="14166.7" algo="Sum"/><pk mz="771.06539980" i="1735.7" sn="7.88352" a="81.513" fwhm="0.0390045" res="19768.6" algo="Sum"/><pk mz="771.51111450" i="1892.49" sn="8.61173" a="100.756" fwhm="0.0504901" res="15280.5" algo="Sum"/><pk mz="771.60197203" i="3771.86" sn="17.1648" a="193.041" fwhm="0.0557474" res="13841" algo="Sum"/><pk mz="771.70853858" i="656.675" sn="2.98837" a="21.794" fwhm="0.0470062" res="16417.2" algo="Sum"/><pk mz="771.74267938" i="566.022" sn="2.57591" a="14.4063" fwhm="0.0328693" res="23479.1" algo="Sum"/><pk mz="772.07202271" i="782.435" sn="3.56687" a="51.1982" fwhm="0.0475034" res="16253" algo="Sum"/><pk mz="772.52260103" i="4702.79" sn="21.492" a="208.782" fwhm="0.0478076" res="16159" algo="Sum"/><pk mz="772.58172317" i="9535.65" sn="43.5784" a="434.195" fwhm="0.0531958" res="14523.4" algo="Sum"/><pk mz="772.71175035" i="1018.23" sn="4.65338" a="75.4684" fwhm="0.0885798" res="8723.34" algo="Sum"/><pk mz="772.78734540" i="612.214" sn="2.79806" a="24.3098" fwhm="0.0548193" res="14097" algo="Sum"/><pk mz="772.82658763" i="518.026" sn="2.36774" a="22.8367" fwhm="0.0450668" res="17148.5" algo="Sum"/><pk mz="773.52670971" i="2224.33" sn="10.1753" a="109.718" fwhm="0.0507311" res="15247.6" algo="Sum"/><pk mz="773.58512708" i="4965.88" sn="22.7167" a="236.53" fwhm="0.057662" res="13415.9" algo="Sum"/><pk mz="773.64449700" i="3060.45" sn="14.0002" a="155.851" fwhm="0.0558849" res="13843.5" algo="Sum"/><pk mz="773.76605163" i="557.006" sn="2.54854" a="18.2077" fwhm="0.0468676" res="16509.6" algo="Sum"/><pk mz="774.05596836" i="586.413" sn="2.68776" a="34.8138" fwhm="0.057787" res="13395" algo="Sum"/><pk mz="774.54007182" i="5103.81" sn="23.4144" a="236.227" fwhm="0.0519586" res="14906.9" algo="Sum"/><pk mz="774.59464589" i="4593.07" sn="21.0713" a="236.793" fwhm="0.0785301" res="9863.67" algo="Sum"/><pk mz="774.81293357" i="552.606" sn="2.53508" a="10.8199" fwhm="0.0219563" res="35288.8" algo="Sum"/><pk mz="775.05982480" i="665.199" sn="3.05467" a="37.5679" fwhm="0.0624339" res="12414.1" algo="Sum"/><pk mz="775.54491905" i="2721.06" sn="12.4978" a="148.568" fwhm="0.059471" res="13040.7" algo="Sum"/><pk mz="775.59672113" i="2212.74" sn="10.1635" a="106.045" fwhm="0.0657955" res="11788" algo="Sum"/><pk mz="775.74996812" i="534.559" sn="2.45533" a="16.3872" fwhm="0.0672117" res="11541.9" algo="Sum"/><pk mz="776.55647212" i="4029.27" sn="18.5526" a="203.6" fwhm="0.0568306" res="13664.4" algo="Sum"/><pk mz="776.70042484" i="876.784" sn="4.03909" a="27.0935" fwhm="0.043966" res="17665.9" algo="Sum"/><pk mz="776.78688539" i="833.559" sn="3.84137" a="49.3761" fwhm="0.0786063" res="9881.99" algo="Sum"/><pk mz="777.05351821" i="766.107" sn="3.53899" a="49.7691" fwhm="0.0641969" res="12104.2" algo="Sum"/><pk mz="777.55832271" i="2682.69" sn="12.3968" a="158.532" fwhm="0.056154" res="13846.9" algo="Sum"/><pk mz="777.66050449" i="702.418" sn="3.24644" a="14.718" fwhm="0.0219966" res="35353.6" algo="Sum"/><pk mz="777.68221410" i="713.564" sn="3.29828" a="23.4073" fwhm="0.0467521" res="16634.2" algo="Sum"/><pk mz="777.72342217" i="599.767" sn="2.77293" a="12.3834" fwhm="0.0219975" res="35355.1" algo="Sum"/><pk mz="778.05325622" i="839.778" sn="3.88926" a="49.2675" fwhm="0.0510765" res="15233.1" algo="Sum"/><pk mz="778.53402621" i="8324.86" sn="38.5903" a="353.896" fwhm="0.0488238" res="15945.8" algo="Sum"/><pk mz="778.65588749" i="1140.59" sn="5.29005" a="91.1702" fwhm="0.0853459" res="9123.53" algo="Sum"/><pk mz="778.74612307" i="832.679" sn="3.86354" a="32.1044" fwhm="0.0549942" res="14160.5" algo="Sum"/><pk mz="778.77923829" i="725.238" sn="3.36553" a="27.606" fwhm="0.0521806" res="14924.7" algo="Sum"/><pk mz="779.06091899" i="874.67" sn="4.07006" a="55.8914" fwhm="0.0556866" res="13990.1" algo="Sum"/><pk mz="779.53627308" i="4715.16" sn="21.9421" a="265.168" fwhm="0.0576433" res="13523.5" algo="Sum"/><pk mz="779.58917018" i="2741.03" sn="12.7587" a="133.479" fwhm="0.0500993" res="15560.9" algo="Sum"/><pk mz="779.66737072" i="762.105" sn="3.54865" a="40.9863" fwhm="0.0770883" res="10113.9" algo="Sum"/><pk mz="779.72904175" i="610.15" sn="2.84184" a="21.9018" fwhm="0.0495583" res="15733.6" algo="Sum"/><pk mz="779.76664231" i="533.179" sn="2.48355" a="17.0159" fwhm="0.0385463" res="20229.4" algo="Sum"/><pk mz="780.06791118" i="876.896" sn="4.08979" a="69.5565" fwhm="0.0699931" res="11144.9" algo="Sum"/><pk mz="780.23672658" i="548.383" sn="2.55736" a="18.2186" fwhm="0.0465549" res="16759.5" algo="Sum"/><pk mz="780.44418013" i="896.689" sn="4.18656" a="42.4242" fwhm="0.0518539" res="15050.8" algo="Sum"/><pk mz="780.54910863" i="351291" sn="1640.94" a="10124.5" fwhm="0.0244352" res="31943.7" algo="Sum"/><pk mz="780.73702044" i="1103" sn="5.15526" a="55.4329" fwhm="0.0657996" res="11865.4" algo="Sum"/><pk mz="781.05058070" i="5254.12" sn="24.5523" a="212.124" fwhm="0.0347599" res="22469.9" algo="Sum"/><pk mz="781.15555550" i="566.581" sn="2.64919" a="19.0515" fwhm="0.0496036" res="15748" algo="Sum"/><pk mz="781.55227733" i="159591" sn="747.108" a="5228.11" fwhm="0.0288227" res="27115.9" algo="Sum"/><pk mz="782.05743155" i="5529.09" sn="25.9045" a="238.547" fwhm="0.035298" res="22155.8" algo="Sum"/><pk mz="782.13049461" i="528.578" sn="2.47666" a="21.6618" fwhm="0.0516119" res="15154.1" algo="Sum"/><pk mz="782.44057339" i="816.918" sn="3.83672" a="56.2266" fwhm="0.0736781" res="10619.7" algo="Sum"/><pk mz="782.56380409" i="316317" sn="1486.31" a="9577.65" fwhm="0.0255289" res="30654" algo="Sum"/><pk mz="782.73155481" i="1253.17" sn="5.88992" a="36.4431" fwhm="0.0737282" res="10616.5" algo="Sum"/><pk mz="782.82677338" i="645.625" sn="3.03463" a="13.5341" fwhm="0.037608" res="20815.5" algo="Sum"/><pk mz="783.06334324" i="2670.41" sn="12.5603" a="138.88" fwhm="0.0413773" res="18924.9" algo="Sum"/><pk mz="783.56702356" i="133516" sn="630.805" a="4781.65" fwhm="0.0301545" res="25985.1" algo="Sum"/><pk mz="783.80810461" i="544.939" sn="2.57521" a="22.8647" fwhm="0.0525643" res="14911.4" algo="Sum"/><pk mz="784.07138751" i="1999.73" sn="9.454" a="117.951" fwhm="0.0436625" res="17957.6" algo="Sum"/><pk mz="784.42929943" i="526.377" sn="2.4956" a="18.9967" fwhm="0.0552299" res="14203" algo="Sum"/><pk mz="784.45126135" i="510.765" sn="2.42164" a="5.38694" fwhm="0.0110462" res="71015.6" algo="Sum"/><pk mz="784.57681198" i="91389.1" sn="433.35" a="3597.44" fwhm="0.0333825" res="23502.6" algo="Sum"/><pk mz="784.81481305" i="571.94" sn="2.71204" a="20.6354" fwhm="0.0801737" res="9788.93" algo="Sum"/><pk mz="785.07773501" i="1315.5" sn="6.24287" a="70.5147" fwhm="0.0558276" res="14062.5" algo="Sum"/><pk mz="785.58180659" i="35664" sn="170.253" a="1463.71" fwhm="0.0360313" res="21802.8" algo="Sum"/><pk mz="785.64751060" i="11445.4" sn="54.6381" a="469.373" fwhm="0.0420635" res="18677.7" algo="Sum"/><pk mz="785.75637179" i="712.224" sn="3.40002" a="25.9737" fwhm="0.0497493" res="15794.3" algo="Sum"/><pk mz="785.78124157" i="647.037" sn="3.08883" a="29.5957" fwhm="0.0500258" res="15707.5" algo="Sum"/><pk mz="786.06293290" i="838.845" sn="4.01021" a="58.1048" fwhm="0.0564923" res="13914.5" algo="Sum"/><pk mz="786.42970621" i="510.061" sn="2.44244" a="14.223" fwhm="0.0442404" res="17776.3" algo="Sum"/><pk mz="786.59596850" i="147167" sn="704.911" a="4908.78" fwhm="0.0293884" res="26765.5" algo="Sum"/><pk mz="786.78654726" i="851.623" sn="4.07931" a="22.3298" fwhm="0.0331881" res="23706.9" algo="Sum"/><pk mz="787.06534283" i="697.635" sn="3.3449" a="58.0986" fwhm="0.0830336" res="9478.87" algo="Sum"/><pk mz="787.59927381" i="67793.1" sn="325.72" a="2536.94" fwhm="0.0327802" res="24026.7" algo="Sum"/><pk mz="787.66232796" i="14733.9" sn="70.7907" a="578.791" fwhm="0.0426609" res="18463.3" algo="Sum"/><pk mz="788.06565691" i="746.73" sn="3.5896" a="52.6334" fwhm="0.0717187" res="10988.3" algo="Sum"/><pk mz="788.55194809" i="12201.7" sn="58.7619" a="520.498" fwhm="0.045423" res="17360.2" algo="Sum"/><pk mz="788.60580829" i="30094.4" sn="144.932" a="1271.87" fwhm="0.03818" res="20654.9" algo="Sum"/><pk mz="788.66599857" i="7799.13" sn="37.5614" a="342.101" fwhm="0.0442618" res="17818.2" algo="Sum"/><pk mz="788.76080542" i="826.558" sn="3.98174" a="21.3173" fwhm="0.0332296" res="23736.7" algo="Sum"/><pk mz="789.04048596" i="798.631" sn="3.84889" a="28.6409" fwhm="0.0438903" res="17977.6" algo="Sum"/><pk mz="789.55373633" i="6294" sn="30.3741" a="310.472" fwhm="0.0514234" res="15354" algo="Sum"/><pk mz="789.61148278" i="10255.9" sn="49.4955" a="438.532" fwhm="0.0412955" res="19121" algo="Sum"/><pk mz="789.67046179" i="2733.37" sn="13.1937" a="128.823" fwhm="0.049997" res="15794.4" algo="Sum"/><pk mz="789.78339338" i="551.482" sn="2.66238" a="18.9358" fwhm="0.0344642" res="22916.1" algo="Sum"/><pk mz="790.04463918" i="915.889" sn="4.42476" a="52.0033" fwhm="0.0528668" res="14944.1" algo="Sum"/><pk mz="790.56662572" i="15512.1" sn="75.0009" a="738.646" fwhm="0.0426635" res="18530.3" algo="Sum"/><pk mz="790.67922811" i="1634.09" sn="7.90097" a="105.265" fwhm="0.0743396" res="10636" algo="Sum"/><pk mz="790.77303171" i="681.376" sn="3.29567" a="26.9176" fwhm="0.0545031" res="14508.8" algo="Sum"/><pk mz="791.05546081" i="747.136" sn="3.6182" a="46.2076" fwhm="0.0663322" res="11925.7" algo="Sum"/><pk mz="791.56985440" i="7884" sn="38.2286" a="478.29" fwhm="0.0462218" res="17125.5" algo="Sum"/><pk mz="791.67947202" i="851.929" sn="4.13223" a="33.8545" fwhm="0.055485" res="14268.4" algo="Sum"/><pk mz="791.73861701" i="587.296" sn="2.84941" a="15.0873" fwhm="0.0424412" res="18655" algo="Sum"/><pk mz="792.04628531" i="1061.56" sn="5.17105" a="68.3401" fwhm="0.0519311" res="15251.9" algo="Sum"/><pk mz="792.58191757" i="14909.1" sn="72.639" a="661.111" fwhm="0.0502889" res="15760.6" algo="Sum"/><pk mz="792.67371108" i="1062.99" sn="5.18081" a="21.5347" fwhm="0.0222078" res="35693.5" algo="Sum"/><pk mz="792.68155776" i="1036.87" sn="5.05371" a="31.0168" fwhm="0.0428176" res="18513" algo="Sum"/><pk mz="792.76214459" i="726.362" sn="3.54158" a="53.5446" fwhm="0.0503792" res="15735.9" algo="Sum"/><pk mz="793.04958694" i="3746.11" sn="18.3114" a="168.49" fwhm="0.0359504" res="22059.6" algo="Sum"/><pk mz="793.55456405" i="8793.55" sn="42.9899" a="398.985" fwhm="0.0479264" res="16557.8" algo="Sum"/><pk mz="793.57906310" i="7816.32" sn="38.2167" a="294.197" fwhm="0.0390263" res="20334.5" algo="Sum"/><pk mz="794.05677299" i="4210.09" sn="20.6545" a="202.493" fwhm="0.0369941" res="21464.4" algo="Sum"/><pk mz="794.56645484" i="15118.8" sn="74.1997" a="513.338" fwhm="0.0388536" res="20450.3" algo="Sum"/><pk mz="794.59791939" i="20144.5" sn="98.88" a="862.9" fwhm="0.0493643" res="16096.6" algo="Sum"/><pk mz="794.75996700" i="730.99" sn="3.59002" a="27.034" fwhm="0.0511078" res="15550.6" algo="Sum"/><pk mz="794.80624344" i="531.127" sn="2.60853" a="29.2515" fwhm="0.0497097" res="15989" algo="Sum"/><pk mz="795.06417011" i="5077.3" sn="24.9462" a="245.791" fwhm="0.0372469" res="21345.8" algo="Sum"/><pk mz="795.57454245" i="9277.54" sn="45.6365" a="319.396" fwhm="0.0385834" res="20619.6" algo="Sum"/><pk mz="795.60076645" i="10745.6" sn="52.8642" a="488.616" fwhm="0.0495783" res="16047.4" algo="Sum"/><pk mz="795.73984979" i="588.545" sn="2.89601" a="26.9393" fwhm="0.0430558" res="18481.6" algo="Sum"/><pk mz="796.07138595" i="3409.36" sn="16.7863" a="162.748" fwhm="0.0393672" res="20221.7" algo="Sum"/><pk mz="796.41596320" i="568.108" sn="2.80286" a="34.4178" fwhm="0.0576138" res="13823.4" algo="Sum"/><pk mz="796.52064989" i="58327.9" sn="287.891" a="2247.43" fwhm="0.0335792" res="23720.6" algo="Sum"/><pk mz="796.57912460" i="9410.02" sn="46.452" a="252.595" fwhm="0.0333939" res="23854" algo="Sum"/><pk mz="796.61051513" i="9886.08" sn="48.8042" a="439.83" fwhm="0.047506" res="16768.6" algo="Sum"/><pk mz="796.76693777" i="579.739" sn="2.86269" a="15.7489" fwhm="0.033398" res="23856.7" algo="Sum"/><pk mz="796.80499883" i="587.858" sn="2.90278" a="28.776" fwhm="0.0377758" res="21093" algo="Sum"/><pk mz="797.07763450" i="1389.03" sn="6.86089" a="64.6513" fwhm="0.0529043" res="15066.4" algo="Sum"/><pk mz="797.52414896" i="26895.2" sn="133.113" a="1097.26" fwhm="0.0358875" res="22222.9" algo="Sum"/><pk mz="797.58182746" i="4938.6" sn="24.4428" a="131.4" fwhm="0.0334149" res="23869.1" algo="Sum"/><pk mz="797.61147232" i="5103.79" sn="25.2602" a="290.781" fwhm="0.055762" res="14303.9" algo="Sum"/><pk mz="797.71394342" i="635.645" sn="3.14662" a="21.7753" fwhm="0.0445574" res="17903.1" algo="Sum"/><pk mz="798.09034017" i="816.148" sn="4.04866" a="37.462" fwhm="0.0612802" res="13023.6" algo="Sum"/><pk mz="798.41127407" i="674.556" sn="3.36431" a="34.9218" fwhm="0.0552759" res="14444.1" algo="Sum"/><pk mz="798.53283111" i="28851.3" sn="143.928" a="1387.05" fwhm="0.0398714" res="20027.7" algo="Sum"/><pk mz="798.61743095" i="3326.53" sn="16.5976" a="187.114" fwhm="0.0569848" res="14014.6" algo="Sum"/><pk mz="798.71142321" i="1002.79" sn="5.0034" a="47.7561" fwhm="0.0668774" res="11942.9" algo="Sum"/><pk mz="798.78405258" i="562.691" sn="2.80754" a="18.2441" fwhm="0.0390135" res="20474.6" algo="Sum"/><pk mz="799.06562651" i="870.955" sn="4.34753" a="52.4474" fwhm="0.0523906" res="15252.1" algo="Sum"/><pk mz="799.53733247" i="12184.8" sn="61.0459" a="638.08" fwhm="0.0428225" res="18671" algo="Sum"/><pk mz="799.66361832" i="6054.59" sn="30.3387" a="308.228" fwhm="0.0435065" res="18380.3" algo="Sum"/><pk mz="799.77986083" i="508.461" sn="2.54783" a="17.8134" fwhm="0.0399399" res="20024.6" algo="Sum"/><pk mz="800.07137092" i="755.798" sn="3.79454" a="42.8258" fwhm="0.0571372" res="14002.6" algo="Sum"/><pk mz="800.40778792" i="568.514" sn="2.86299" a="34.7588" fwhm="0.0530806" res="15079.1" algo="Sum"/><pk mz="800.54052298" i="5828" sn="29.4134" a="371.775" fwhm="0.0515842" res="15519.1" algo="Sum"/><pk mz="800.61452114" i="1799.54" sn="9.08211" a="39.8734" fwhm="0.0223188" res="35871.7" algo="Sum"/><pk mz="800.66758487" i="3822.69" sn="19.2928" a="194.215" fwhm="0.0502558" res="15931.8" algo="Sum"/><pk mz="800.81007390" i="565.723" sn="2.85498" a="25.4123" fwhm="0.0399251" res="20057.8" algo="Sum"/><pk mz="801.04353072" i="668.909" sn="3.38169" a="30.8555" fwhm="0.0459828" res="17420.5" algo="Sum"/><pk mz="801.07536406" i="767.736" sn="3.88187" a="49.427" fwhm="0.0707955" res="11315.3" algo="Sum"/><pk mz="801.54204881" i="2576.02" sn="13.0419" a="153.715" fwhm="0.0678231" res="11818.1" algo="Sum"/><pk mz="801.67894041" i="6967.04" sn="35.2728" a="335.317" fwhm="0.0407441" res="19675.9" algo="Sum"/><pk mz="802.04536844" i="785.907" sn="3.98498" a="37.0947" fwhm="0.044129" res="18175" algo="Sum"/><pk mz="802.09571863" i="691.827" sn="3.50868" a="39.9299" fwhm="0.0669085" res="11987.9" algo="Sum"/><pk mz="802.53171898" i="17576.8" sn="89.284" a="833.615" fwhm="0.0398507" res="20138.4" algo="Sum"/><pk mz="802.68250641" i="3853.94" sn="19.5774" a="205.72" fwhm="0.0475664" res="16875" algo="Sum"/><pk mz="803.05272834" i="860.749" sn="4.37876" a="47.345" fwhm="0.0669736" res="11990.6" algo="Sum"/><pk mz="803.11010349" i="589.897" sn="3.00182" a="24.6562" fwhm="0.0574072" res="13989.7" algo="Sum"/><pk mz="803.53527397" i="8853.52" sn="45.0799" a="458.732" fwhm="0.0421844" res="19048.2" algo="Sum"/><pk mz="803.68446768" i="1601.61" sn="8.15737" a="94.9799" fwhm="0.0682291" res="11779.2" algo="Sum"/><pk mz="804.05305296" i="836.693" sn="4.26535" a="50.8904" fwhm="0.0625953" res="12845.3" algo="Sum"/><pk mz="804.54677455" i="109852" sn="561.04" a="4099.63" fwhm="0.0318151" res="25288.2" algo="Sum"/><pk mz="804.66399793" i="1360.21" sn="6.94865" a="110.146" fwhm="0.107081" res="7514.52" algo="Sum"/><pk mz="805.04943352" i="3511.32" sn="17.9601" a="160.15" fwhm="0.0361451" res="22272.7" algo="Sum"/><pk mz="805.55028198" i="55694.8" sn="284.993" a="2294.81" fwhm="0.0337765" res="23849.4" algo="Sum"/><pk mz="805.69286050" i="781.292" sn="3.99912" a="26.8802" fwhm="0.0501678" res="16060" algo="Sum"/><pk mz="805.73304598" i="643.327" sn="3.29341" a="13.1563" fwhm="0.0223901" res="35986.1" algo="Sum"/><pk mz="806.05629613" i="3270.27" sn="16.7727" a="161.02" fwhm="0.0384051" res="20988.3" algo="Sum"/><pk mz="806.43834692" i="621.112" sn="3.19041" a="36.2611" fwhm="0.0554118" res="14553.5" algo="Sum"/><pk mz="806.56362764" i="175006" sn="899.28" a="6012.03" fwhm="0.0293134" res="27515.2" algo="Sum"/><pk mz="806.74101758" i="853.055" sn="4.38647" a="26.5553" fwhm="0.0448084" res="18004.2" algo="Sum"/><pk mz="806.83558255" i="533.608" sn="2.7452" a="25.6605" fwhm="0.0354877" res="22735.7" algo="Sum"/><pk mz="807.06442550" i="3671.4" sn="18.9425" a="198.583" fwhm="0.0430695" res="18738.6" algo="Sum"/><pk mz="807.56750490" i="84141.6" sn="434.44" a="3097.36" fwhm="0.032364" res="24952.7" algo="Sum"/><pk mz="807.74851900" i="625.407" sn="3.23145" a="23.6539" fwhm="0.0504407" res="16013.8" algo="Sum"/><pk mz="808.07310269" i="2910.25" sn="15.0626" a="115.814" fwhm="0.0420275" res="19227.2" algo="Sum"/><pk mz="808.44170053" i="635.633" sn="3.29078" a="43.6123" fwhm="0.0761513" res="10616.3" algo="Sum"/><pk mz="808.57796145" i="146483" sn="758.781" a="5323.67" fwhm="0.0303732" res="26621.4" algo="Sum"/><pk mz="808.73519165" i="1099.41" sn="5.69837" a="45.718" fwhm="0.0616245" res="13123.6" algo="Sum"/><pk mz="808.81541103" i="580.781" sn="3.01046" a="12.0315" fwhm="0.0224329" res="36054.9" algo="Sum"/><pk mz="809.09043061" i="2004.6" sn="10.4286" a="173.948" fwhm="0.059991" res="13486.9" algo="Sum"/><pk mz="809.58158226" i="64765.6" sn="337.365" a="2574.55" fwhm="0.0341198" res="23727.6" algo="Sum"/><pk mz="809.64345492" i="8998.22" sn="46.8831" a="370.52" fwhm="0.046086" res="17568.1" algo="Sum"/><pk mz="810.10642032" i="1143.88" sn="5.96303" a="110.543" fwhm="0.0719767" res="11255.1" algo="Sum"/><pk mz="810.43819624" i="512.503" sn="2.67402" a="19.9433" fwhm="0.0509059" res="15920.3" algo="Sum"/><pk mz="810.59410796" i="80075.5" sn="418.059" a="3215.11" fwhm="0.0342621" res="23658.6" algo="Sum"/><pk mz="810.74936200" i="906.407" sn="4.73287" a="36.5124" fwhm="0.0601528" res="13478.2" algo="Sum"/><pk mz="811.08409917" i="652.221" sn="3.40878" a="20.508" fwhm="0.0449287" res="18052.7" algo="Sum"/><pk mz="811.12008569" i="662.434" sn="3.46246" a="34.256" fwhm="0.0548757" res="14781" algo="Sum"/><pk mz="811.59842586" i="36102.1" sn="189.412" a="1495.09" fwhm="0.0366381" res="22151.7" algo="Sum"/><pk mz="811.66373956" i="18904.4" sn="99.1886" a="789.965" fwhm="0.0393378" res="20633.2" algo="Sum"/><pk mz="812.07180702" i="643.261" sn="3.37725" a="41.6225" fwhm="0.0821994" res="9879.29" algo="Sum"/><pk mz="812.12659825" i="511.21" sn="2.68439" a="23.3117" fwhm="0.0469548" res="17295.9" algo="Sum"/><pk mz="812.38767636" i="586.069" sn="3.08339" a="39.9558" fwhm="0.053446" res="15200.2" algo="Sum"/><pk mz="812.55433018" i="4454.76" sn="23.4461" a="189.846" fwhm="0.0396663" res="20484.8" algo="Sum"/><pk mz="812.60645256" i="18209" sn="95.8373" a="850.468" fwhm="0.0414277" res="19615.1" algo="Sum"/><pk mz="812.66664247" i="10138.9" sn="53.3736" a="439.85" fwhm="0.046577" res="17447.8" algo="Sum"/><pk mz="813.04485673" i="636.646" sn="3.35231" a="15.8249" fwhm="0.0337372" res="24099.4" algo="Sum"/><pk mz="813.08020924" i="712.457" sn="3.75173" a="38.8824" fwhm="0.0616551" res="13187.6" algo="Sum"/><pk mz="813.55234116" i="2476.17" sn="13.094" a="122.573" fwhm="0.050489" res="16113.5" algo="Sum"/><pk mz="813.61251700" i="7048.33" sn="37.2774" a="316.128" fwhm="0.0508634" res="15996" algo="Sum"/><pk mz="813.67938551" i="38307.4" sn="202.601" a="1553.9" fwhm="0.0359248" res="22649.5" algo="Sum"/><pk mz="814.04554820" i="588.203" sn="3.11187" a="35.3635" fwhm="0.0698621" res="11652.2" algo="Sum"/><pk mz="814.09252751" i="584.067" sn="3.0904" a="17.4621" fwhm="0.0450119" res="18086.2" algo="Sum"/><pk mz="814.38374840" i="604.181" sn="3.20417" a="29.5816" fwhm="0.0549306" res="14825.7" algo="Sum"/><pk mz="814.56550094" i="6915.88" sn="36.7096" a="387" fwhm="0.0555536" res="14662.7" algo="Sum"/><pk mz="814.61943411" i="4214.77" sn="22.3721" a="148.465" fwhm="0.0506547" res="16081.8" algo="Sum"/><pk mz="814.68338447" i="20242.6" sn="107.448" a="860.679" fwhm="0.0377081" res="21605" algo="Sum"/><pk mz="815.05092295" i="684.173" sn="3.63616" a="43.3167" fwhm="0.070201" res="11610.3" algo="Sum"/><pk mz="815.10705733" i="597.331" sn="3.1754" a="32.3755" fwhm="0.0751812" res="10841.9" algo="Sum"/><pk mz="815.56482887" i="4247.77" sn="22.6897" a="302.917" fwhm="0.0647742" res="12590.9" algo="Sum"/><pk mz="815.62888356" i="2060.81" sn="11.008" a="65.1525" fwhm="0.0450542" res="18103.3" algo="Sum"/><pk mz="815.69189606" i="14159.1" sn="75.6316" a="642.592" fwhm="0.039399" res="20703.4" algo="Sum"/><pk mz="816.05181838" i="701.116" sn="3.75067" a="46.6937" fwhm="0.0522862" res="15607.4" algo="Sum"/><pk mz="816.10726562" i="543.434" sn="2.90722" a="24.5928" fwhm="0.0619682" res="13169.8" algo="Sum"/><pk mz="816.58209526" i="12278" sn="65.7533" a="668.486" fwhm="0.0436075" res="18725.7" algo="Sum"/><pk mz="816.69707586" i="6289.93" sn="33.6851" a="310.872" fwhm="0.0427119" res="19121.1" algo="Sum"/><pk mz="817.05125246" i="1227.28" sn="6.57813" a="70.6883" fwhm="0.0465448" res="17554.1" algo="Sum"/><pk mz="817.58492029" i="6387.67" sn="34.3115" a="396.125" fwhm="0.0517838" res="15788.4" algo="Sum"/><pk mz="817.70183288" i="2038.08" sn="10.9492" a="112.648" fwhm="0.057595" res="14197.4" algo="Sum"/><pk mz="818.05718218" i="1340.67" sn="7.20529" a="77.2267" fwhm="0.0426769" res="19168.6" algo="Sum"/><pk mz="818.50559127" i="3729.81" sn="20.0557" a="183.958" fwhm="0.0493455" res="16587.2" algo="Sum"/><pk mz="818.59637252" i="9612.1" sn="51.6892" a="428.182" fwhm="0.0463044" res="17678.6" algo="Sum"/><pk mz="818.68424397" i="1093.22" sn="5.88038" a="66.0687" fwhm="0.0454583" res="18009.6" algo="Sum"/><pk mz="818.77163568" i="644.282" sn="3.46563" a="21.8394" fwhm="0.050784" res="16122.6" algo="Sum"/><pk mz="819.06562744" i="2341.3" sn="12.6014" a="140.981" fwhm="0.0439738" res="18626.2" algo="Sum"/><pk mz="819.51012621" i="2047.28" sn="11.0401" a="89.4291" fwhm="0.0488354" res="16781.1" algo="Sum"/><pk mz="819.59944828" i="5249.99" sn="28.3186" a="259.712" fwhm="0.0476383" res="17204.6" algo="Sum"/><pk mz="819.69059424" i="660.971" sn="3.56609" a="25.9098" fwhm="0.0528807" res="15500.8" algo="Sum"/><pk mz="820.07242228" i="1838.96" sn="9.95556" a="80.1733" fwhm="0.0484228" res="16935.7" algo="Sum"/><pk mz="820.52082242" i="21188.8" sn="114.733" a="927.084" fwhm="0.0375504" res="21851.2" algo="Sum"/><pk mz="820.60954691" i="6214.24" sn="33.6536" a="272.873" fwhm="0.0474959" res="17277.5" algo="Sum"/><pk mz="820.72422484" i="661.654" sn="3.58463" a="20.7795" fwhm="0.0451949" res="18159.6" algo="Sum"/><pk mz="820.76335032" i="612.056" sn="3.31646" a="27.563" fwhm="0.0621447" res="13207.3" algo="Sum"/><pk mz="821.08335094" i="1342.15" sn="7.28757" a="60.9066" fwhm="0.0431064" res="19047.8" algo="Sum"/><pk mz="821.10782810" i="1083.56" sn="5.88348" a="35.8199" fwhm="0.0357362" res="22976.9" algo="Sum"/><pk mz="821.52430707" i="10334.6" sn="56.2273" a="454.912" fwhm="0.0394022" res="20849.7" algo="Sum"/><pk mz="821.63025312" i="4033.34" sn="21.9519" a="258.16" fwhm="0.0762992" res="10768.5" algo="Sum"/><pk mz="822.11709905" i="1026.33" sn="5.62386" a="48.9675" fwhm="0.0523916" res="15691.8" algo="Sum"/><pk mz="822.53345872" i="11626.5" sn="63.7443" a="579.96" fwhm="0.0433395" res="18978.8" algo="Sum"/><pk mz="822.63085538" i="4726.35" sn="25.9227" a="329.451" fwhm="0.0867169" res="9486.4" algo="Sum"/><pk mz="823.12513337" i="699.432" sn="3.84648" a="39.9621" fwhm="0.0578181" res="14236.5" algo="Sum"/><pk mz="823.53746354" i="5204.93" sn="28.652" a="267.456" fwhm="0.0447739" res="18393.2" algo="Sum"/><pk mz="823.65510545" i="3776.66" sn="20.7987" a="321.045" fwhm="0.0949245" res="8676.95" algo="Sum"/><pk mz="824.55107656" i="18827.1" sn="104.478" a="889.289" fwhm="0.0390726" res="21103" algo="Sum"/><pk mz="824.65306363" i="3018.54" sn="16.7566" a="190.621" fwhm="0.0790968" res="10425.9" algo="Sum"/><pk mz="825.55501352" i="9613.37" sn="53.5703" a="440.689" fwhm="0.0397726" res="20756.9" algo="Sum"/><pk mz="825.61772806" i="1975.92" sn="11.013" a="74.2718" fwhm="0.0453296" res="18213.6" algo="Sum"/><pk mz="826.55769408" i="6204.95" sn="34.8551" a="428.372" fwhm="0.0530057" res="15593.8" algo="Sum"/><pk mz="826.66797955" i="1440.33" sn="8.09289" a="109.631" fwhm="0.0871604" res="9484.44" algo="Sum"/><pk mz="827.05518494" i="513.605" sn="2.88641" a="31.7082" fwhm="0.0599134" res="13804.2" algo="Sum"/><pk mz="827.56101031" i="2744.28" sn="15.4822" a="198.983" fwhm="0.0610594" res="13553.4" algo="Sum"/><pk mz="827.62164975" i="1065.12" sn="6.00973" a="23.1212" fwhm="0.0388468" res="21304.8" algo="Sum"/><pk mz="827.69553784" i="2326.91" sn="13.1319" a="137.216" fwhm="0.0542217" res="15265" algo="Sum"/><pk mz="828.54692651" i="75828.9" sn="431.07" a="2987.38" fwhm="0.0332057" res="24952" algo="Sum"/><pk mz="828.69374368" i="1826.9" sn="10.386" a="125.045" fwhm="0.0698732" res="11860" algo="Sum"/><pk mz="828.77438154" i="578.197" sn="3.28708" a="22.0682" fwhm="0.0510929" res="16220.9" algo="Sum"/><pk mz="828.80689074" i="560.201" sn="3.18477" a="19.2476" fwhm="0.049334" res="16799.9" algo="Sum"/><pk mz="829.05157504" i="684.718" sn="3.89481" a="46.7079" fwhm="0.0497846" res="16652.8" algo="Sum"/><pk mz="829.55031100" i="38310.2" sn="218.924" a="1618.89" fwhm="0.0356607" res="23262.3" algo="Sum"/><pk mz="829.70180851" i="1440.22" sn="8.23026" a="109.056" fwhm="0.0752594" res="11024.6" algo="Sum"/><pk mz="830.06002902" i="711.897" sn="4.07105" a="44.2425" fwhm="0.0541132" res="15339.3" algo="Sum"/><pk mz="830.55947047" i="33921.4" sn="194.797" a="1534.82" fwhm="0.0378802" res="21926" algo="Sum"/><pk mz="830.67654887" i="1161.18" sn="6.6682" a="36.9666" fwhm="0.0397848" res="20879.3" algo="Sum"/><pk mz="830.79268602" i="511.064" sn="2.93517" a="13.2045" fwhm="0.0341035" res="24360.9" algo="Sum"/><pk mz="831.06656435" i="924.039" sn="5.31209" a="51.7685" fwhm="0.0552568" res="15040.1" algo="Sum"/><pk mz="831.56455989" i="14429.3" sn="83.0933" a="654.505" fwhm="0.0399275" res="20826.9" algo="Sum"/><pk mz="831.68492019" i="912.887" sn="5.25699" a="41.3596" fwhm="0.086596" res="9604.19" algo="Sum"/><pk mz="832.07821166" i="740.923" sn="4.26983" a="32.7107" fwhm="0.0505114" res="16473.1" algo="Sum"/><pk mz="832.57732895" i="45171" sn="260.704" a="1916.94" fwhm="0.0364709" res="22828.5" algo="Sum"/><pk mz="833.09587136" i="757.741" sn="4.37955" a="65.5178" fwhm="0.0790408" res="10540.1" algo="Sum"/><pk mz="833.58123923" i="22188.1" sn="128.382" a="957.483" fwhm="0.0390061" res="21370.6" algo="Sum"/><pk mz="833.64553077" i="8392.39" sn="48.5703" a="378.642" fwhm="0.0492677" res="16920.7" algo="Sum"/><pk mz="834.11674196" i="603.148" sn="3.49229" a="25.262" fwhm="0.0536877" res="15536.5" algo="Sum"/><pk mz="834.59385276" i="35790.9" sn="207.432" a="1527.73" fwhm="0.0372133" res="22427.3" algo="Sum"/><pk mz="835.59854807" i="16729.2" sn="97.2425" a="763.574" fwhm="0.040902" res="20429.3" algo="Sum"/><pk mz="835.66110563" i="16693.9" sn="97.0557" a="736.585" fwhm="0.0398145" res="20988.9" algo="Sum"/><pk mz="836.53836413" i="1270.66" sn="7.40489" a="69.9602" fwhm="0.055516" res="15068.4" algo="Sum"/><pk mz="836.60692935" i="10229" sn="59.6265" a="460.75" fwhm="0.0444868" res="18805.7" algo="Sum"/><pk mz="836.66457067" i="8626.2" sn="50.295" a="404.504" fwhm="0.0527387" res="15864.4" algo="Sum"/><pk mz="837.61358496" i="4522.81" sn="26.5219" a="200.601" fwhm="0.0504284" res="16609.9" algo="Sum"/><pk mz="837.67432962" i="6107.6" sn="35.8237" a="294.905" fwhm="0.0453517" res="18470.6" algo="Sum"/><pk mz="838.50641646" i="3871.19" sn="22.7825" a="189.374" fwhm="0.0444698" res="18855.6" algo="Sum"/><pk mz="838.58006817" i="1509.26" sn="8.88461" a="49.7253" fwhm="0.0786821" res="10657.8" algo="Sum"/><pk mz="838.62191223" i="3161.69" sn="18.6151" a="159.367" fwhm="0.0598658" res="14008.4" algo="Sum"/><pk mz="838.67888260" i="2949.85" sn="17.3715" a="156.038" fwhm="0.060445" res="13875.1" algo="Sum"/><pk mz="839.51081945" i="2010.87" sn="11.923" a="108.665" fwhm="0.0450699" res="18626.9" algo="Sum"/><pk mz="839.56769510" i="1102.78" sn="6.54013" a="35.7802" fwhm="0.0457106" res="18367" algo="Sum"/><pk mz="839.62834919" i="2195.99" sn="13.0262" a="130.055" fwhm="0.0710568" res="11816.3" algo="Sum"/><pk mz="839.68494807" i="1410.39" sn="8.36739" a="89.9529" fwhm="0.0591011" res="14207.6" algo="Sum"/><pk mz="840.51519063" i="2880.22" sn="17.1404" a="158.427" fwhm="0.0580121" res="14488.6" algo="Sum"/><pk mz="840.58421844" i="3188.87" sn="18.9816" a="168.762" fwhm="0.0659393" res="12747.8" algo="Sum"/><pk mz="840.69221268" i="973.884" sn="5.79758" a="39.166" fwhm="0.0571769" res="14703.4" algo="Sum"/><pk mz="841.51789411" i="1382.72" sn="8.29451" a="82.6188" fwhm="0.0736575" res="11424.7" algo="Sum"/><pk mz="841.58949102" i="1849.64" sn="11.0974" a="86.7013" fwhm="0.0593652" res="14176.5" algo="Sum"/><pk mz="841.62907967" i="1676.3" sn="10.0583" a="96.6683" fwhm="0.0805889" res="10443.5" algo="Sum"/><pk mz="841.70938231" i="1063.73" sn="6.38333" a="53.1471" fwhm="0.0617221" res="13637.1" algo="Sum"/><pk mz="842.52411782" i="1510.81" sn="9.09873" a="66.8693" fwhm="0.0528189" res="15951.2" algo="Sum"/><pk mz="842.59422950" i="3165.86" sn="19.067" a="160.353" fwhm="0.0651401" res="12935.1" algo="Sum"/><pk mz="842.71221544" i="880.491" sn="5.30432" a="42.2107" fwhm="0.0592602" res="14220.5" algo="Sum"/><pk mz="843.59805594" i="1781.74" sn="10.8114" a="85.0817" fwhm="0.0658841" res="12804.3" algo="Sum"/><pk mz="844.52106229" i="14814.1" sn="90.1935" a="707.231" fwhm="0.0393917" res="21439" algo="Sum"/><pk mz="844.60939839" i="2472.47" sn="15.0539" a="135.149" fwhm="0.0662161" res="12755.3" algo="Sum"/><pk mz="844.73212800" i="591.886" sn="3.60375" a="35.5981" fwhm="0.069561" res="12143.8" algo="Sum"/><pk mz="845.52491088" i="7753.38" sn="47.4877" a="379.148" fwhm="0.0403848" res="20936.7" algo="Sum"/><pk mz="845.61433962" i="1523.46" sn="9.33086" a="99.7233" fwhm="0.0689511" res="12264" algo="Sum"/><pk mz="845.68411219" i="676.484" sn="4.14332" a="20.9522" fwhm="0.0401426" res="21067" algo="Sum"/><pk mz="846.53171462" i="7394.28" sn="45.4302" a="398.585" fwhm="0.0449611" res="18828.1" algo="Sum"/><pk mz="846.62935685" i="2057.36" sn="12.6403" a="130.921" fwhm="0.080042" res="10577.3" algo="Sum"/><pk mz="847.53853735" i="3456.88" sn="21.3057" a="209.489" fwhm="0.0507737" res="16692.5" algo="Sum"/><pk mz="847.63395070" i="1300.84" sn="8.01771" a="74.8004" fwhm="0.0720167" res="11770" algo="Sum"/><pk mz="848.54439272" i="12328.1" sn="76.1906" a="667.417" fwhm="0.0469501" res="18073.3" algo="Sum"/><pk mz="848.64657926" i="2312.89" sn="14.2984" a="126.187" fwhm="0.0672665" res="12616.2" algo="Sum"/><pk mz="849.54873387" i="6226.15" sn="38.5698" a="338.976" fwhm="0.047509" res="17881.9" algo="Sum"/><pk mz="849.62560589" i="1980.44" sn="12.2711" a="101.361" fwhm="0.0730865" res="11624.9" algo="Sum"/><pk mz="850.55387764" i="5171.86" sn="32.157" a="302.165" fwhm="0.0495762" res="17156.5" algo="Sum"/><pk mz="850.66296142" i="2415.11" sn="15.0207" a="199.246" fwhm="0.0691715" res="12297.9" algo="Sum"/><pk mz="851.55799814" i="2409.04" sn="15.0214" a="144.167" fwhm="0.0583632" res="14590.7" algo="Sum"/><pk mz="851.63728819" i="2984.93" sn="18.6181" a="165.751" fwhm="0.0671445" res="12683.6" algo="Sum"/><pk mz="852.55724532" i="1714.47" sn="10.7495" a="108.812" fwhm="0.079743" res="10691.3" algo="Sum"/><pk mz="852.64381584" i="1901.61" sn="11.9269" a="97.8155" fwhm="0.0763321" res="11170.2" algo="Sum"/><pk mz="853.57531757" i="1058.31" sn="6.66518" a="33.0647" fwhm="0.0671296" res="12715.3" algo="Sum"/><pk mz="853.65164135" i="1630.15" sn="10.2695" a="113.913" fwhm="0.0968116" res="8817.66" algo="Sum"/><pk mz="853.72304773" i="1401.01" sn="8.82738" a="89.7784" fwhm="0.0618135" res="13811.3" algo="Sum"/><pk mz="854.48737004" i="957.615" sn="6.06972" a="48.4433" fwhm="0.0675021" res="12658.7" algo="Sum"/><pk mz="854.56338570" i="3578.49" sn="22.6885" a="209.665" fwhm="0.0496562" res="17209.6" algo="Sum"/><pk mz="854.65504204" i="1117.06" sn="7.08462" a="58.7522" fwhm="0.0691792" res="12354.2" algo="Sum"/><pk mz="854.69849195" i="1078.51" sn="6.84109" a="23.2819" fwhm="0.0230603" res="37063.6" algo="Sum"/><pk mz="854.71445914" i="1076.83" sn="6.83077" a="42.7111" fwhm="0.0533771" res="16012.8" algo="Sum"/><pk mz="855.56585898" i="2089.81" sn="13.3058" a="133.842" fwhm="0.0651634" res="13129.5" algo="Sum"/><pk mz="855.68102608" i="809.269" sn="5.15386" a="31.0146" fwhm="0.0519157" res="16482.1" algo="Sum"/><pk mz="855.73669958" i="960.633" sn="6.11874" a="54.9935" fwhm="0.0666824" res="12833" algo="Sum"/><pk mz="856.49161597" i="808.081" sn="5.17571" a="40.9718" fwhm="0.0540002" res="15860.9" algo="Sum"/><pk mz="856.57762395" i="15988.3" sn="102.428" a="773.802" fwhm="0.0402591" res="21276.6" algo="Sum"/><pk mz="856.67274813" i="894.124" sn="5.72901" a="42.0419" fwhm="0.0681505" res="12570.3" algo="Sum"/><pk mz="856.73155159" i="797.733" sn="5.11162" a="47.9561" fwhm="0.0817124" res="10484.7" algo="Sum"/><pk mz="857.58253076" i="9581.61" sn="61.5863" a="498.772" fwhm="0.0425444" res="20157.3" algo="Sum"/><pk mz="857.70513560" i="627.481" sn="4.0339" a="20.1644" fwhm="0.0404268" res="21216.3" algo="Sum"/><pk mz="857.74931802" i="630.712" sn="4.05467" a="31.8131" fwhm="0.0532071" res="16121" algo="Sum"/><pk mz="858.58942429" i="6039.5" sn="39.0828" a="337.702" fwhm="0.0473712" res="18124.7" algo="Sum"/><pk mz="858.74656982" i="612.569" sn="3.96405" a="21.3975" fwhm="0.0520086" res="16511.6" algo="Sum"/><pk mz="859.59486053" i="2626.85" sn="17.0713" a="153.425" fwhm="0.0533638" res="16108.2" algo="Sum"/><pk mz="860.50785698" i="679.095" sn="4.43283" a="27.9511" fwhm="0.0814343" res="10566.9" algo="Sum"/><pk mz="860.60404571" i="2173.73" sn="14.1892" a="133.867" fwhm="0.0641718" res="13410.9" algo="Sum"/><pk mz="861.54018527" i="691.051" sn="4.52608" a="33.8286" fwhm="0.0649457" res="13265.5" algo="Sum"/><pk mz="861.60854644" i="1195.19" sn="7.82797" a="84.9583" fwhm="0.0688842" res="12508.1" algo="Sum"/><pk mz="861.67833517" i="667.935" sn="4.37484" a="33.2712" fwhm="0.0727101" res="11850.9" algo="Sum"/><pk mz="862.50800924" i="1646.91" sn="10.8087" a="109.938" fwhm="0.0767603" res="11236.4" algo="Sum"/><pk mz="862.62159001" i="1424.19" sn="9.34717" a="94.0322" fwhm="0.0789738" res="10922.9" algo="Sum"/><pk mz="863.51243414" i="905.726" sn="5.96033" a="69.1653" fwhm="0.0549145" res="15724.7" algo="Sum"/><pk mz="863.62304565" i="861.766" sn="5.67255" a="72.3926" fwhm="0.115905" res="7451.11" algo="Sum"/><pk mz="863.67433471" i="664.748" sn="4.3762" a="43.0403" fwhm="0.0832808" res="10370.6" algo="Sum"/><pk mz="864.51141193" i="2022.72" sn="13.3351" a="130.492" fwhm="0.054001" res="16009.2" algo="Sum"/><pk mz="864.63722565" i="1026.09" sn="6.76753" a="75.9045" fwhm="0.100565" res="8597.76" algo="Sum"/><pk mz="865.51041221" i="1290.68" sn="8.53263" a="93.6176" fwhm="0.0650035" res="13314.8" algo="Sum"/><pk mz="865.64999055" i="910.634" sn="6.0224" a="58.2466" fwhm="0.0800148" res="10818.6" algo="Sum"/><pk mz="866.53130348" i="1928.47" sn="12.782" a="119.027" fwhm="0.065719" res="13185.4" algo="Sum"/><pk mz="866.61335660" i="917.072" sn="6.08021" a="53.7761" fwhm="0.0812717" res="10663.2" algo="Sum"/><pk mz="867.53650556" i="1255.29" sn="8.34219" a="67.878" fwhm="0.0599678" res="14466.7" algo="Sum"/><pk mz="867.60086758" i="765.201" sn="5.0864" a="31.7489" fwhm="0.0580845" res="14936.9" algo="Sum"/><pk mz="867.67540136" i="1066.05" sn="7.08825" a="75.1742" fwhm="0.0851364" res="10191.6" algo="Sum"/><pk mz="868.53836980" i="1255.51" sn="8.38285" a="76.2273" fwhm="0.0772931" res="11236.9" algo="Sum"/><pk mz="868.61472092" i="973.451" sn="6.50148" a="54.8375" fwhm="0.0699162" res="12423.7" algo="Sum"/><pk mz="868.67992049" i="1025.1" sn="6.84808" a="60.7839" fwhm="0.05471" res="15877.9" algo="Sum"/><pk mz="869.56276769" i="805.418" sn="5.41736" a="52.1588" fwhm="0.0570001" res="15255.5" algo="Sum"/><pk mz="869.60712571" i="717.728" sn="4.82829" a="43.2519" fwhm="0.0665808" res="13060.9" algo="Sum"/><pk mz="869.69095758" i="1062.14" sn="7.1467" a="66.0025" fwhm="0.0720361" res="12073" algo="Sum"/><pk mz="870.53712351" i="1391.11" sn="9.41798" a="99.7939" fwhm="0.0814099" res="10693.3" algo="Sum"/><pk mz="870.57996293" i="932.035" sn="6.31072" a="10.9285" fwhm="0.0116077" res="75000.3" algo="Sum"/><pk mz="870.62892566" i="1376.97" sn="9.32434" a="79.9736" fwhm="0.0812143" res="10720.1" algo="Sum"/><pk mz="870.69173612" i="925.828" sn="6.26963" a="54.8068" fwhm="0.0845208" res="10301.5" algo="Sum"/><pk mz="871.54260041" i="828.33" sn="5.64225" a="59.2568" fwhm="0.0632832" res="13772.1" algo="Sum"/><pk mz="871.62375308" i="1179.44" sn="8.03555" a="91.2203" fwhm="0.0848143" res="10276.8" algo="Sum"/><pk mz="871.69623220" i="721.548" sn="4.91682" a="15.584" fwhm="0.0232884" res="37430.5" algo="Sum"/><pk mz="871.71046492" i="750.922" sn="5.11698" a="31.6952" fwhm="0.0607564" res="14347.6" algo="Sum"/><pk mz="872.54664644" i="4673.61" sn="32.0036" a="266.276" fwhm="0.0489127" res="17838.9" algo="Sum"/><pk mz="872.64599825" i="1730.62" sn="11.8538" a="104.093" fwhm="0.0652619" res="13371.4" algo="Sum"/><pk mz="872.70838707" i="638.157" sn="4.37152" a="21.747" fwhm="0.0466042" res="18726" algo="Sum"/><pk mz="873.55136201" i="2563.83" sn="17.6221" a="169.068" fwhm="0.055163" res="15835.8" algo="Sum"/><pk mz="873.64500424" i="1183.91" sn="8.13774" a="66.6734" fwhm="0.080269" res="10884" algo="Sum"/><pk mz="874.55600306" i="2396.6" sn="16.5272" a="147.389" fwhm="0.0569779" res="15349" algo="Sum"/><pk mz="874.66079630" i="1647.02" sn="11.3582" a="101.395" fwhm="0.0769673" res="11364.1" algo="Sum"/><pk mz="874.72347741" i="1243.86" sn="8.57792" a="62.1483" fwhm="0.0566665" res="15436.3" algo="Sum"/><pk mz="875.55972838" i="1197.39" sn="8.28904" a="86.1742" fwhm="0.0885869" res="9883.62" algo="Sum"/><pk mz="875.66847742" i="1004.35" sn="6.95273" a="44.0264" fwhm="0.0583538" res="15006.2" algo="Sum"/><pk mz="875.71593625" i="1022.53" sn="7.07856" a="60.2284" fwhm="0.0713254" res="12277.8" algo="Sum"/><pk mz="876.56463340" i="2576.87" sn="17.8858" a="152.701" fwhm="0.0521703" res="16802" algo="Sum"/><pk mz="876.68074172" i="1934.22" sn="13.4254" a="126.403" fwhm="0.0663505" res="13212.9" algo="Sum"/><pk mz="877.57210902" i="1331.04" sn="9.26025" a="83.494" fwhm="0.0669174" res="13114.3" algo="Sum"/><pk mz="877.71967588" i="2083.57" sn="14.5008" a="99.9192" fwhm="0.051268" res="17120.2" algo="Sum"/><pk mz="878.57675296" i="1066.74" sn="7.44117" a="68.1737" fwhm="0.0792236" res="11089.8" algo="Sum"/><pk mz="878.63700914" i="777.63" sn="5.4256" a="17.762" fwhm="0.0316701" res="27743.4" algo="Sum"/><pk mz="878.70029709" i="2228.15" sn="15.5484" a="171.389" fwhm="0.0703958" res="12482.3" algo="Sum"/><pk mz="879.57868614" i="688.286" sn="4.81138" a="53.4751" fwhm="0.0848475" res="10366.6" algo="Sum"/><pk mz="879.73388722" i="2724.22" sn="19.0514" a="126.035" fwhm="0.0518974" res="16951.4" algo="Sum"/><pk mz="880.49908775" i="557.12" sn="3.90418" a="31.248" fwhm="0.0712906" res="12350.8" algo="Sum"/><pk mz="880.58873956" i="793.087" sn="5.55892" a="40.2213" fwhm="0.0691505" res="12734.4" algo="Sum"/><pk mz="880.73845798" i="1630.21" sn="11.4316" a="125.751" fwhm="0.0711396" res="12380.4" algo="Sum"/><pk mz="881.59690634" i="774.022" sn="5.43725" a="47.9802" fwhm="0.0714934" res="12331.2" algo="Sum"/><pk mz="881.66698485" i="531.256" sn="3.73279" a="20.6437" fwhm="0.0393085" res="22429.4" algo="Sum"/><pk mz="881.74995348" i="1559.32" sn="10.9596" a="105.353" fwhm="0.0516303" res="17078.2" algo="Sum"/><pk mz="882.51572315" i="595.379" sn="4.19908" a="35.861" fwhm="0.0830073" res="10631.8" algo="Sum"/><pk mz="882.59340226" i="877.945" sn="6.19354" a="60.9833" fwhm="0.0925818" res="9533.12" algo="Sum"/><pk mz="882.66785102" i="608.538" sn="4.29411" a="9.38824" fwhm="0.0175759" res="50220.3" algo="Sum"/><pk mz="882.69689716" i="617.319" sn="4.35642" a="26.2846" fwhm="0.0585875" res="15066.3" algo="Sum"/><pk mz="882.75509895" i="952.018" sn="6.71965" a="55.4981" fwhm="0.0603351" res="14630.9" algo="Sum"/><pk mz="883.60136656" i="601.476" sn="4.25452" a="36.2805" fwhm="0.0459479" res="19230.5" algo="Sum"/><pk mz="883.76466682" i="595.193" sn="4.21222" a="29.4863" fwhm="0.0528318" res="16727.9" algo="Sum"/><pk mz="884.60172267" i="1139.09" sn="8.09794" a="70.1165" fwhm="0.0799093" res="11070.1" algo="Sum"/><pk mz="884.67692479" i="649.015" sn="4.615" a="36.7176" fwhm="0.0551814" res="16032.2" algo="Sum"/><pk mz="885.55291916" i="603.684" sn="4.30538" a="27.5326" fwhm="0.0580998" res="15241.9" algo="Sum"/><pk mz="885.60492940" i="786.066" sn="5.60692" a="52.7917" fwhm="0.0783522" res="11302.9" algo="Sum"/><pk mz="886.50742163" i="1207.21" sn="8.64978" a="93.2479" fwhm="0.08706" res="10182.7" algo="Sum"/><pk mz="886.61960999" i="841.161" sn="6.02873" a="62.5153" fwhm="0.111563" res="7947.24" algo="Sum"/><pk mz="887.51067913" i="676.749" sn="4.86623" a="37.0467" fwhm="0.0634819" res="13980.5" algo="Sum"/><pk mz="887.57772282" i="616.605" sn="4.43411" a="28.1951" fwhm="0.0587494" res="15107.9" algo="Sum"/><pk mz="887.61404645" i="614.995" sn="4.4229" a="23.1631" fwhm="0.0470008" res="18885.1" algo="Sum"/><pk mz="887.65474923" i="549.042" sn="3.94911" a="20.1331" fwhm="0.0444799" res="19956.3" algo="Sum"/><pk mz="888.51374227" i="1188.22" sn="8.58768" a="85.6879" fwhm="0.0644477" res="13786.6" algo="Sum"/><pk mz="888.62465962" i="808.502" sn="5.84473" a="39.3055" fwhm="0.0705402" res="12597.4" algo="Sum"/><pk mz="888.69071776" i="545.02" sn="3.93999" a="17.3531" fwhm="0.0411505" res="21596.1" algo="Sum"/><pk mz="889.51996631" i="708.551" sn="5.14146" a="37.5448" fwhm="0.0617625" res="14402.3" algo="Sum"/><pk mz="889.63070978" i="694.8" sn="5.04246" a="31.562" fwhm="0.0705801" res="12604.6" algo="Sum"/><pk mz="890.53312838" i="1043.31" sn="7.59904" a="78.545" fwhm="0.082817" res="10753" algo="Sum"/><pk mz="890.58757455" i="598.309" sn="4.35784" a="6.79649" fwhm="0.0118745" res="75000.3" algo="Sum"/><pk mz="890.63713972" i="700.055" sn="5.09891" a="48.7769" fwhm="0.081491" res="10929.3" algo="Sum"/><pk mz="890.68128624" i="571.321" sn="4.16127" a="12.5947" fwhm="0.0235408" res="37835.6" algo="Sum"/><pk mz="890.72231003" i="610.052" sn="4.44337" a="24.3492" fwhm="0.0588533" res="15134.6" algo="Sum"/><pk mz="891.54218467" i="615.643" sn="4.49818" a="36.6525" fwhm="0.0764065" res="11668.4" algo="Sum"/><pk mz="891.57993675" i="547.684" sn="4.00164" a="9.35279" fwhm="0.0176645" res="50473.1" algo="Sum"/><pk mz="891.60995139" i="601.376" sn="4.39394" a="23.3333" fwhm="0.0529943" res="16824.6" algo="Sum"/><pk mz="891.67838898" i="837.272" sn="6.1175" a="37.7796" fwhm="0.0647736" res="13766.1" algo="Sum"/><pk mz="892.54637791" i="959.673" sn="7.02398" a="71.24" fwhm="0.0976882" res="9136.69" algo="Sum"/><pk mz="892.62135204" i="741.021" sn="5.42373" a="29.9269" fwhm="0.0589159" res="15150.8" algo="Sum"/><pk mz="892.68525419" i="823.103" sn="6.02546" a="59.8273" fwhm="0.103989" res="8584.43" algo="Sum"/><pk mz="893.55717571" i="638.607" sn="4.69728" a="40.4217" fwhm="0.078384" res="11399.7" algo="Sum"/><pk mz="893.62357464" i="787.191" sn="5.79115" a="43.0855" fwhm="0.0761373" res="11737" algo="Sum"/><pk mz="893.69475182" i="1674.38" sn="12.3198" a="102.437" fwhm="0.0532368" res="16787.2" algo="Sum"/><pk mz="894.58048575" i="686.801" sn="5.07742" a="19.0729" fwhm="0.0353881" res="25279.1" algo="Sum"/><pk mz="894.62512795" i="771.828" sn="5.70684" a="44.8422" fwhm="0.0825745" res="10834.2" algo="Sum"/><pk mz="894.69620080" i="1158.02" sn="8.56373" a="72.5753" fwhm="0.0725251" res="12336.4" algo="Sum"/><pk mz="895.62844318" i="661.505" sn="4.91623" a="43.5878" fwhm="0.082163" res="10900.6" algo="Sum"/><pk mz="895.70935539" i="1891.1" sn="14.0566" a="113.528" fwhm="0.0515462" res="17376.8" algo="Sum"/><pk mz="896.47307804" i="529.204" sn="3.95447" a="24.8744" fwhm="0.0511368" res="17530.9" algo="Sum"/><pk mz="896.53530305" i="1495.71" sn="11.1785" a="104.241" fwhm="0.0592571" res="15129.6" algo="Sum"/><pk mz="896.64331102" i="853.627" sn="6.38148" a="51.1422" fwhm="0.0830352" res="10798.4" algo="Sum"/><pk mz="896.71274735" i="1299.73" sn="9.71832" a="77.8306" fwhm="0.0660118" res="13584.1" algo="Sum"/><pk mz="897.53992366" i="900.112" sn="6.75603" a="53.8872" fwhm="0.0626182" res="14333.5" algo="Sum"/><pk mz="897.62496074" i="1526.35" sn="11.4592" a="94.3819" fwhm="0.0580995" res="15449.8" algo="Sum"/><pk mz="897.72175371" i="1239.44" sn="9.30809" a="76.4701" fwhm="0.057013" res="15745.9" algo="Sum"/><pk mz="898.46990305" i="583.286" sn="4.40934" a="37.494" fwhm="0.0597889" res="15027.4" algo="Sum"/><pk mz="898.55350864" i="996.96" sn="7.53844" a="65.9532" fwhm="0.0726231" res="12372.8" algo="Sum"/><pk mz="898.65449839" i="1304.42" sn="9.86653" a="72.3575" fwhm="0.0636794" res="14112.2" algo="Sum"/><pk mz="898.72534921" i="793.365" sn="6.00235" a="48.2823" fwhm="0.0592007" res="15181" algo="Sum"/><pk mz="899.55366071" i="621.036" sn="4.72192" a="41.4226" fwhm="0.0781082" res="11516.8" algo="Sum"/><pk mz="899.65775814" i="891.913" sn="6.78376" a="44.802" fwhm="0.06719" res="13389.8" algo="Sum"/><pk mz="899.70670118" i="662.498" sn="5.03943" a="18.5067" fwhm="0.0354897" res="25351.2" algo="Sum"/><pk mz="900.56618777" i="1224.44" sn="9.36316" a="88.4389" fwhm="0.0632593" res="14236.1" algo="Sum"/><pk mz="900.67570807" i="1433.91" sn="10.9674" a="116.031" fwhm="0.0639258" res="14089.4" algo="Sum"/><pk mz="901.57091889" i="727.447" sn="5.58868" a="51.6793" fwhm="0.0884182" res="10196.7" algo="Sum"/><pk mz="901.68224104" i="995.991" sn="7.65377" a="50.7468" fwhm="0.0733992" res="12284.6" algo="Sum"/><pk mz="902.57256846" i="654.557" sn="5.05061" a="46.0878" fwhm="0.100715" res="8961.67" algo="Sum"/><pk mz="902.63574145" i="679.308" sn="5.24222" a="17.9581" fwhm="0.0324624" res="27805.6" algo="Sum"/><pk mz="902.69129472" i="1092.64" sn="8.43347" a="65.7658" fwhm="0.0862071" res="10471.2" algo="Sum"/><pk mz="903.58648573" i="524.121" sn="4.06239" a="23.2062" fwhm="0.0504721" res="17902.7" algo="Sum"/><pk mz="903.64988732" i="927.409" sn="7.18872" a="57.2507" fwhm="0.072409" res="12479.8" algo="Sum"/><pk mz="903.70302330" i="755.518" sn="5.85632" a="17.1054" fwhm="0.0237121" res="38111.5" algo="Sum"/><pk mz="903.72998579" i="923.091" sn="7.15525" a="60.0042" fwhm="0.0615829" res="14675" algo="Sum"/><pk mz="904.60344826" i="590.911" sn="4.5933" a="27.2572" fwhm="0.0652407" res="13865.6" algo="Sum"/><pk mz="904.65904968" i="759.144" sn="5.90145" a="38.4644" fwhm="0.0711738" res="12710.6" algo="Sum"/><pk mz="904.71912151" i="888.675" sn="6.90856" a="44.1" fwhm="0.0711762" res="12711" algo="Sum"/><pk mz="905.66579127" i="619.869" sn="4.83692" a="44.1238" fwhm="0.102198" res="8861.88" algo="Sum"/><pk mz="905.74769319" i="844.484" sn="6.58972" a="59.2655" fwhm="0.0662" res="13682" algo="Sum"/><pk mz="906.50184112" i="715.602" sn="5.60052" a="45.6081" fwhm="0.0697896" res="12989.1" algo="Sum"/><pk mz="906.60347064" i="616.834" sn="4.82768" a="25.6287" fwhm="0.0593755" res="15269" algo="Sum"/><pk mz="906.63614056" i="527.053" sn="4.12507" a="12.0301" fwhm="0.0237507" res="38173.1" algo="Sum"/><pk mz="906.68397468" i="608.68" sn="4.76394" a="26.2327" fwhm="0.0593778" res="15269.7" algo="Sum"/><pk mz="906.70246795" i="591.519" sn="4.62962" a="13.701" fwhm="0.0237516" res="38174.4" algo="Sum"/><pk mz="906.74859321" i="663.479" sn="5.19328" a="44.6623" fwhm="0.0769922" res="11777.1" algo="Sum"/><pk mz="907.69811293" i="1092.09" sn="8.57586" a="60.8283" fwhm="0.0580101" res="15647.2" algo="Sum"/><pk mz="907.76634897" i="750.414" sn="5.89387" a="47.6497" fwhm="0.0667453" res="13600.5" algo="Sum"/><pk mz="908.51451664" i="612.583" sn="4.82934" a="48.3669" fwhm="0.0779941" res="11648.5" algo="Sum"/><pk mz="908.59634118" i="569.862" sn="4.49255" a="39.2529" fwhm="0.0997481" res="9108.91" algo="Sum"/><pk mz="908.70166265" i="781.665" sn="6.1639" a="35.3817" fwhm="0.0653889" res="13896.9" algo="Sum"/><pk mz="908.76301960" i="614.348" sn="4.84507" a="41.1435" fwhm="0.081177" res="11194.8" algo="Sum"/><pk mz="909.54221159" i="902.255" sn="7.13032" a="60.8873" fwhm="0.0675724" res="13460.3" algo="Sum"/><pk mz="909.64998521" i="522.583" sn="4.13102" a="19.3995" fwhm="0.0535276" res="16994" algo="Sum"/><pk mz="909.69963122" i="574.857" sn="4.54474" a="36.0634" fwhm="0.0569242" res="15980.9" algo="Sum"/><pk mz="910.54835155" i="745.153" sn="5.90834" a="33.7212" fwhm="0.0499405" res="18232.7" algo="Sum"/><pk mz="910.58986461" i="530.466" sn="4.20659" a="24.2887" fwhm="0.0595063" res="15302.4" algo="Sum"/><pk mz="910.64622182" i="525.468" sn="4.16748" a="20.0966" fwhm="0.053557" res="17003.3" algo="Sum"/><pk mz="912.52006179" i="560.742" sn="4.48106" a="33.4444" fwhm="0.0639877" res="14260.9" algo="Sum"/><pk mz="912.55975004" i="518.747" sn="4.14578" a="14.3257" fwhm="0.0357423" res="25531.6" algo="Sum"/><pk mz="912.60606045" i="541.867" sn="4.33105" a="17.3716" fwhm="0.0400402" res="22792.3" algo="Sum"/><pk mz="912.63156574" i="587.343" sn="4.69491" a="21.5835" fwhm="0.0536155" res="17021.8" algo="Sum"/><pk mz="913.61960133" i="1271.76" sn="10.1979" a="100.878" fwhm="0.0602052" res="15175.1" algo="Sum"/><pk mz="913.74076982" i="718.09" sn="5.7601" a="44.457" fwhm="0.0657393" res="13899.5" algo="Sum"/><pk mz="914.54160296" i="679.923" sn="5.48026" a="46.9837" fwhm="0.0727813" res="12565.6" algo="Sum"/><pk mz="914.62587267" i="1108.07" sn="8.93349" a="89.5703" fwhm="0.078628" res="11632.3" algo="Sum"/><pk mz="914.74631251" i="540.862" sn="4.36195" a="37.3236" fwhm="0.0829015" res="11034.1" algo="Sum"/><pk mz="915.62804766" i="684.137" sn="5.53843" a="37.2488" fwhm="0.0737346" res="12417.9" algo="Sum"/><pk mz="915.67448240" i="521.333" sn="4.22096" a="24.4637" fwhm="0.0857849" res="10674.1" algo="Sum"/><pk mz="916.52737915" i="1023.09" sn="8.31128" a="68.7491" fwhm="0.0698577" res="13119.9" algo="Sum"/><pk mz="916.59019771" i="509.273" sn="4.13801" a="5.81157" fwhm="0.0122212" res="75000.3" algo="Sum"/><pk mz="916.63608274" i="652.483" sn="5.30218" a="40.7595" fwhm="0.0853737" res="10736.8" algo="Sum"/><pk mz="917.52961360" i="606.891" sn="4.94576" a="36.7712" fwhm="0.0577686" res="15882.8" algo="Sum"/><pk mz="917.69581865" i="728.82" sn="5.9415" a="60.0313" fwhm="0.0861536" res="10651.9" algo="Sum"/><pk mz="918.54079232" i="625.512" sn="5.12516" a="38.4179" fwhm="0.0820358" res="11196.8" algo="Sum"/><pk mz="918.70395896" i="653.519" sn="5.35645" a="25.9717" fwhm="0.0597708" res="15370.5" algo="Sum"/><pk mz="919.71035376" i="870.209" sn="7.16339" a="56.0021" fwhm="0.0808498" res="11375.5" algo="Sum"/><pk mz="920.64474957" i="531.464" sn="4.38738" a="14.5875" fwhm="0.0359004" res="25644.4" algo="Sum"/><pk mz="920.71104099" i="648.456" sn="5.35319" a="41.9953" fwhm="0.0817226" res="11266.3" algo="Sum"/><pk mz="921.72370267" i="757.63" sn="6.27352" a="63.876" fwhm="0.0703832" res="13095.8" algo="Sum"/><pk mz="922.58167619" i="527.715" sn="4.38236" a="33.0594" fwhm="0.0801422" res="11511.8" algo="Sum"/><pk mz="922.65824702" i="535.149" sn="4.44422" a="27.1592" fwhm="0.0658889" res="14003.2" algo="Sum"/><pk mz="922.72481872" i="643.812" sn="5.34717" a="45.1635" fwhm="0.0807363" res="11428.9" algo="Sum"/><pk mz="923.65808019" i="528.757" sn="4.40478" a="10.9389" fwhm="0.0239725" res="38530" algo="Sum"/><pk mz="923.68370070" i="557.384" sn="4.64365" a="14.9829" fwhm="0.0359593" res="25686.9" algo="Sum"/><pk mz="923.73060543" i="679.702" sn="5.66329" a="48.0958" fwhm="0.0888896" res="10391.9" algo="Sum"/><pk mz="924.56693430" i="747.32" sn="6.24422" a="55.7547" fwhm="0.0795936" res="11616.1" algo="Sum"/><pk mz="924.66928525" i="641.836" sn="5.36438" a="48.1731" fwhm="0.0892527" res="10360.1" algo="Sum"/><pk mz="924.74621679" i="511.613" sn="4.27673" a="28.4508" fwhm="0.0722346" res="12802" algo="Sum"/><pk mz="925.65102317" i="531.916" sn="4.46165" a="21.4271" fwhm="0.0539966" res="17142.8" algo="Sum"/><pk mz="925.70350514" i="584.029" sn="4.89934" a="16.1477" fwhm="0.0359984" res="25715.2" algo="Sum"/><pk mz="925.72035969" i="583.867" sn="4.89817" a="22.1647" fwhm="0.0490996" res="18853.9" algo="Sum"/><pk mz="926.58872360" i="509.168" sn="4.28292" a="16.5024" fwhm="0.0420187" res="22051.8" algo="Sum"/><pk mz="926.64607489" i="574.818" sn="4.83565" a="24.0015" fwhm="0.060028" res="15436.9" algo="Sum"/><pk mz="926.66931901" i="545.531" sn="4.58947" a="18.8682" fwhm="0.0420206" res="22052.7" algo="Sum"/><pk mz="927.67051167" i="736.146" sn="6.22222" a="41.4866" fwhm="0.058232" res="15930.6" algo="Sum"/><pk mz="927.73471322" i="535.068" sn="4.52344" a="26.9048" fwhm="0.0677819" res="13687.1" algo="Sum"/><pk mz="928.66493734" i="634.091" sn="5.37983" a="48.9268" fwhm="0.0778107" res="11934.9" algo="Sum"/><pk mz="929.60831545" i="840.771" sn="7.1554" a="65.8322" fwhm="0.0733313" res="12676.8" algo="Sum"/><pk mz="929.72059113" i="534.759" sn="4.5524" a="33.0225" fwhm="0.0807579" res="11512.4" algo="Sum"/><pk mz="930.61504427" i="697.581" sn="5.96107" a="39.7672" fwhm="0.0583564" res="15947.1" algo="Sum"/><pk mz="930.71985424" i="513.51" sn="4.38923" a="18.1842" fwhm="0.0541441" res="17189.7" algo="Sum"/><pk mz="931.52822957" i="564.446" sn="4.83795" a="33.8587" fwhm="0.0648359" res="14367.5" algo="Sum"/><pk mz="932.51940833" i="592.602" sn="5.09976" a="47.5943" fwhm="0.0787592" res="11840.1" algo="Sum"/><pk mz="941.69481666" i="555.496" sn="4.95235" a="43.5797" fwhm="0.0851391" res="11060.7" algo="Sum"/><pk mz="942.69927037" i="508.664" sn="4.55125" a="30.3115" fwhm="0.0354236" res="26612.2" algo="Sum"/><pk mz="943.70849202" i="522.748" sn="4.6942" a="37.4377" fwhm="0.0978743" res="9642.04" algo="Sum"/><pk mz="944.71692905" i="544.275" sn="4.91311" a="36.2423" fwhm="0.0804679" res="11740.3" algo="Sum"/><pk mz="955.56403505" i="522.149" sn="4.9217" a="31.6229" fwhm="0.0867895" res="11010.1" algo="Sum"/><pk mz="963.58570207" i="865.802" sn="8.5079" a="52.4817" fwhm="0.0560971" res="17177.1" algo="Sum"/><pk mz="964.58419842" i="688.794" sn="6.80048" a="48.1671" fwhm="0.0629402" res="15325.4" algo="Sum"/><pk mz="1051.79467586" i="4260.78" sn="68.4321" a="250.565" fwhm="0.0493305" res="21321.4" algo="Sum"/><pk mz="1052.79695471" i="2955.75" sn="47.7314" a="167.131" fwhm="0.0485057" res="21704.6" algo="Sum"/><pk mz="1053.79710259" i="1537.83" sn="24.9544" a="82.7359" fwhm="0.0507298" res="20772.7" algo="Sum"/><pk mz="1054.79926975" i="604.87" sn="9.88397" a="37.426" fwhm="0.0544882" res="19358.3" algo="Sum"/><pk mz="1067.77843694" i="1676.66" sn="29.3027" a="110.844" fwhm="0.0574921" res="18572.6" algo="Sum"/><pk mz="1068.78021056" i="1150.93" sn="20.1632" a="72.7626" fwhm="0.0594242" res="17985.6" algo="Sum"/><pk mz="1069.77921892" i="653.891" sn="11.5128" a="47.5002" fwhm="0.0598144" res="17885" algo="Sum"/><pk mz="1083.76644335" i="584.845" sn="11.0413" a="37.566" fwhm="0.0596466" res="18169.8" algo="Sum"/></ms_peaks><deconvolution_results/><annotation_list/><GMF_results/></ms_spectrum></DataAnalysis></analysis><checksums><DataAnalysis_checksum>b6e9db8c6f1f3e0310f54f5372e0452e</DataAnalysis_checksum></checksums></root>
