# Supplementary material for: Diagnosing Impaired Glucose Tolerance Using Direct Infusion Mass Spectrometry of Blood Plasma
Source: PLoS One. 2014 Sep 9;9(9):e105343. doi: 10.1371/journal.pone.0105343 (PMC4159123; doi:10.1371/journal.pone.0105343)
Supplement: Supporting Information S1 — Mass spectra of blood plasma metabolites obtained by direct infusion mass spectrometry (DIMS) of blood plasma samples from control subjects (n = 30) and patients with impaired glucose tolerance (n = 20). (ZIP) [file pone.0105343.s002.zip › Mass spectra/Sample 24.xml]

<root><fileinfo appname="Bruker Compass DataAnalysis" appversion="4.1.335.0" date="2014-06-18T11:54:01" type="DataAnalysisResults" typeversion="1.1" subtype="MS Spectrum"/><generalinfo organisation="" user="111" hostname="TRIFONOVA-PC" os="Windows 7"/><analysis name="C:\Users\Trifonova\Desktop\Mass spectra\Diabetes\Plasma Sample 234 ST PM 07022013.d\analysis.baf"><info><DateTime>2013-02-07T14:50:14+04:00</DateTime><method>Tune_pos_Standard.m</method><sample><![CDATA[Plasma Sample 234 ST PM 07022013]]></sample><comment><![CDATA[Sample 234. Diabetes. Human blood plasma after protein precipitation 50 fold in MeoH with 0.1% FA
]]></comment><operator>BDAL@DE</operator><instrument>maXis impact</instrument><instrument_serial_number>282001.00069</instrument_serial_number></info><DataAnalysis version="DataAnalysis 4.1.335.0" DataAnalysisResults=""><DataAnalysis_processing_parameters><find_compounds_chromatogram detect_version="3" detect_areamode="1" detect_areathresholdabs="0" detect_areathresholdrel="0" detect_intensitymode="1" detect_intensitythresholdabs="3000" detect_intensitythresholdrel="3" detect_sensitivity="0.333333" detect_skimratio="0" detect_smoothingwidth="3" detect_averageno="5" detect_averagemode="0" add_uv_or_ms_spectra="0" spectrum_load_mode="0" background_subtraction_mode="2" MS_peaksensmode2="1" MS_pc12="0.4" MS_pc22="4" MS_peaksens12="99" MS_peaksens22="99" MS_areamode2="2" MS_areathresholdabs2="1000" MS_areathresholdrel2="10" MS_intensitymode2="0" MS_intensitythresholdabs2="1000" MS_intensitythresholdrel2="10" MS_basesmoothmode2="1" MS_basesmoothpts2="8" MS_basesmoothmin2="12" MS_basesmoothforce2="0.1" MS_startendslope2="10" MS_valleyfilterused2="1" MS_valleyfilter2="10" MS_noisecorr2="0" UV_peaksensmode2="1" UV_pc12="0.4" UV_pc22="4" UV_peaksens12="99.9" UV_peaksens22="100" UV_areamode2="0" UV_areathresholdabs2="5" UV_areathresholdrel2="1" UV_intensitymode2="1" UV_intensitythresholdabs2="1" UV_intensitythresholdrel2="0.01" UV_basesmoothmode2="1" UV_basesmoothpts2="8" UV_basesmoothmin2="12" UV_basesmoothforce2="1" UV_startendslope2="10" UV_valleyfilterused2="1" UV_valleyfilter2="10" UV_noisecorr2="0" detect_delcmpdsinrng="1"/><auto_ms_n use_retention_time_window="0" retention_time_window="1" rt_unit="min" minimum_intensity_positive="1000" minimum_intensity_negative="1000" create_max_number_compounds="100000" spectrum_load_mode="0" background_type="0" create_auto_ms_n_traces="0" create_detailed_traces="0" merge_positive_negative_compounds="0" detect_delcmpdsinrng="1" detect_keep_cmpds_detectedneutralloss="0" add_uv_spectra="0" create_individual_MSMS_cmpds="0" advanced_precursor_determination="0"/><dissect_params dissect_addsmoothing="0" dissect_allow_wider_peaks="0" dissect_resolving_power="1" dissect_deletepeaksinrange="1" dissect_fullrange="1" dissect_cutoff="0.1" dissect_sensitivity="0.333333" dissect_maxoverlap="5" dissect_smoothwidth="1" spectrum_load_mode="0" add_uv_spectra="0"/><find_all_compounds min_time_points="20" min_correlation="0.7" background_type="0" load_spec_type="2" additional_smoothing="1" proteomics="1" chrom_sn_threshold="3" chrom_smoothingwidth="10" detect_delcmpdsinrng="1" add_MSMS_spectra="1"/><ms_peak_finder ms_peak_finder_type="3" ms_manually_use_peak_finder="1"><ms_peak_finder_apex minimum_intensity="100" peak_width="0.05" relative_threshold_base_peak="0.1" signal_to_noise="10"/><ms_peak_finder_centroid peak_width="1" signal_to_noise="1" relative_threshold_base_peak="2" minimum_intensity="100" centroid_percentage="80"/><ms_peak_finder_snap minimum_intensity="0" relative_threshold_base_peak="0" signal_to_noise="2" maximum_charge="12" quality_factor_threshold="0.9" number_of_patterns="500000" building_block_1="C 4.9384 N 1.3577 O 1.4773 S 0.0417 H 7.7583" building_block_2="" use_snap_2="1" add_detailed_results="0"/><ms_peak_finder_sumpeak minimum_intensity="100" peak_width="5" use_datapoints="1" sum_width="2" relative_threshold_base_peak="0.1" signal_to_noise="1" baseline_type="1" baseline_flatness="1" same_sumwidth_as_acquisition="1" use_resolution="0" res="10000" instrument_sum_width="2" use_sum_of_intensities="0"/><ms_peak_finder_ftms signal_to_noise="4" relative_threshold_base_peak="0.01" minimum_intensity="100" centroid_percentage="80" use_centroid="0"/></ms_peak_finder><deconvolution clear_prev_results="1" create_neutral_spectrum="0" incl_shifted_spectra="0" ret_residuals="0" incl_comp_details="0" show_comp_details="0" substance_class="1" extend_evelope="0" extend_before="1" extend_after="1" auto_apply="0"><deconvolution_detailed perf_deconv="1" rel_isotop_deconv="0" resolve_isotop="1" exclude_itraq_ions="1" abund_cutoff="2" envelope_cutoff="75" high_mass="4000" low_mass="250" mw_agreement="0" maximum_charge="10" max_charge_isotop="5" min_charge="1" min_peaks="3" precursor_deconv="0" max_components="10" adduct_ion_name="+H" adduct_ion_mass="1.00728" apply_min_max_mass_boundaries="0"/><deconvolution_detailed perf_deconv="1" rel_isotop_deconv="0" resolve_isotop="1" exclude_itraq_ions="1" abund_cutoff="2" envelope_cutoff="75" high_mass="3000" low_mass="100" mw_agreement="5" maximum_charge="3" max_charge_isotop="0" min_charge="1" min_peaks="3" precursor_deconv="0" max_components="10" adduct_ion_name="+H" adduct_ion_mass="1.00728" apply_min_max_mass_boundaries="0"/><deconvolution_detailed perf_deconv="1" rel_isotop_deconv="0" resolve_isotop="1" exclude_itraq_ions="1" abund_cutoff="0.5" envelope_cutoff="75" high_mass="2000" low_mass="50" mw_agreement="5" maximum_charge="3" max_charge_isotop="4" min_charge="1" min_peaks="3" precursor_deconv="0" max_components="10" adduct_ion_name="+H" adduct_ion_mass="1.00728" apply_min_max_mass_boundaries="0"/><deconvolution_detailed perf_deconv="1" rel_isotop_deconv="1" resolve_isotop="0" exclude_itraq_ions="0" abund_cutoff="10" envelope_cutoff="75" high_mass="100000" low_mass="5000" mw_agreement="5" maximum_charge="100" max_charge_isotop="0" min_charge="1" min_peaks="3" precursor_deconv="0" max_components="10" adduct_ion_name="+H" adduct_ion_mass="1.00728" apply_min_max_mass_boundaries="1"/><max_entropy_deconvolution adduct_ion_name="-H" adduct_ion_mass="-1.00783" low_mass="5000" high_mass="100000" spacint_out="0" resolving_power="10000" peak_width="0.3" width="1" maxentx="0"/></deconvolution><mascot_export globalchargelimit_apply="1" globalchargelimit="1+, 2+ and 3+" prefer_fullscan_deconvolution_results="1" deconvolution_export_type="2" msmssignals="50" threshold="100" mssignals_deconv="2" mssignals_non_deconv="20" normalize_msms="0" single_charged="0"/><process_parameters baseline_flatness="0.8" baseline_addchild="1" baseline_disableoriginal="0" baseline_usesamecolor="1" smoothing_algorithm="1" smoothing_width="0.2" smoothing_cycles="1" smoothing_addchild="1" smoothing_disableoriginal="0" smoothing_usesamecolor="1"/><process_parameters baseline_flatness="0.8" baseline_addchild="1" baseline_disableoriginal="0" baseline_usesamecolor="1" smoothing_algorithm="1" smoothing_width="0.2" smoothing_cycles="1" smoothing_addchild="1" smoothing_disableoriginal="0" smoothing_usesamecolor="1"/><display_params mass_precision="4" time_precision="1" structure_size="30" chrom_peak_label="Index"/><calibration_params calibration_range="0.05" calibration_listname="Samples Recalibration Diabetes" calibration_listgroupname="ESI" calibration_fit_mode="2" calibration_intensitythreshold="1000"/><calibration_params calibration_range="0.05" calibration_listname="Lockmass 1222" calibration_listgroupname="ESI" calibration_intensitythreshold="1000" calibration_lockmassmode="0"/><library_search_params del_prev_res="1"><library_search_basic_params accept_score="50" allowmasses_above="0" allowmasses_below="0" desired_score="900" increasedepth="0" maxnr_spectra="10" match_all="0" sort_by="1" include_precursor_spectra="1" skip_low_frgamnet_spectra="1" min_effective_score="500" minmatch_score="250" min_score="400"/><library_search_basic_params add_int_range="5" extended="1" locnorm="0" root="0" hwfstp="50" hwscdp="7" intrangefac="1.9" locnormeqfac="1" locnormfac="2" locnormwin="25" masdisint="20" minsrcint="100" minspepresrc="15" threshfstp="40" maskadducts="0" maskprecursor="0"/><library_search_libraries_params add_unid="0" srcparallel="0" libraries="" librariey_unidentified=""/><library_search_match_params chrgdeconv="0" collenerg="0" fragampl="1" instrtp="2" ionmeth="1" isolwidth="0" msmsstg="2" ms_vs_msms="4" pkwidth="0" polarity="4" psd="0" precion="0" prodion="0" rgtgaspress="0" rgtion="0" refl="0" trgtgas="0" trgtgaspress="0" trapdrv="1"/><library_search_basic_params add_confirm_mode="0"/><library_search_basic_params accepted_deviation="1" apply_rt_match="0" match_columnname="1" max_deviation="5"/></library_search_params><masslist_layout layout_columntypes="1 2 6 5 3 11 4 " layout_columnwidth="30 60 45 54 45 30 48 "/><cmpdlist_layout layout_columntypes="14 20 1 23 12 26 31 6 52 " layout_columnwidth="23 55 49 60 50 37 272 61 0 "/><cmpdlist_layout layout_columntypes="24 1 2 3 5 18 18 40 7 9 8 " layout_columnwidth="-1 -1 -1 -1 -1 -1 -1 -1 -1 -1 -1 "/><cmpdlist_layout layout_columntypes="6 0 5 3 4 2 12 14 10 11 " layout_columnwidth="-1 -1 -1 -1 -1 -1 -1 -1 -1 -1 "/><cmpdlist_layout layout_columntypes="15 14 6 5 43 11 1 2 17 7 8 9 10 4 3 39 40 41 42 16 18 19 25 20 21 22 23 24 31 26 27 28 29 30 37 32 33 34 35 36 " layout_columnwidth="-1 -1 -1 -1 -1 -1 -1 -1 -1 -1 -1 -1 -1 -1 -1 -1 -1 -1 -1 -1 -1 -1 -1 -1 -1 -1 -1 -1 -1 -1 -1 -1 -1 -1 -1 -1 -1 -1 -1 -1 "/><exclusion_masses/><xml_export_parameters export_detailed_information="0" export_peptide_database_query_information="1"/><smf1D_params max_nr_formulae="500" z="1" rdb_min="0" rdb_max="80" tolerance_ppm="5" tolerance_abs="2" tolerance_ppm_MSn="5" tolerance_abs_MSn="2" use_rel_tolerance="1" use_rel_tolerance_MSn="0" lower_bound_formula="" upper_bound_formula="" electron_configuration="2" electron_configuration_MSn="0" sigma_limit="0.02" sigma_limit_MSn="0.05" HC_Ratio_min="0" HC_Ratio_max="3" filtering="1" patternsearch="0" validate_formulae="1" filter_by_elementratio="1" estimate_carbon_count="1" relative_threshold_base_peak="10" delete_previous_results="1" filter_criteriy="0" adducts_positive_mode="'M+H' " adducts_negative_mode="'M-H' " collect_adducts="0"/><smf3D_params tolerance_neutralloss="2" intensitythresholdabs2="100" intensity_threshold_abs_msms="100" auto_filter="0" nr_explained_peaks="5" highlight_unexplained_peaks="0"/><uv_parameters rt_offset="0"/><target_screening delta_rt="1.5" threshold_sigma="0.05" detection_tolerance="5" identification_tolerance="5" use_tolerance_ppm="0" compound_database="C:\BDALSystemData\BuildingBlocks\TargetScreeningDataBase.csv" use_sampleinfo_xml="0" rt_range_start="0" rt_range_end="0" additional_smoothing="0" create_chromatogram_time_slices="1" rt_window_halfwidth="45" enable_BPC="1" evaluate_qualifier_ions="1" qualifier_ion_intensity_threshold="0" group_id="':' " lc_method_id=":" ms_method_id=":" matrix_id=":" useDB="0" sortanalytes="4"/><automatic_calibration automatic_calibration="0/0" automatic_calibration_use_spectrum_type="0/0" automatic_calibration_retain_data="0/0" automatic_calibration_perform_lockmass="0/0"/><target_screening_scoring threshold1_qualityfactor="0.05" threshold1_massaccuracy="10" threshold1_retentiontime="20" threshold2_retentiontime="40" use_tolerance_ppm="0"/></DataAnalysis_processing_parameters><ms_spectrum info="+MS, 0.2-0.7min #12-41" msmsinfo="All MS" polarity="+" scanmode="fullscan" seq_nr_start="12" seq_nr_end="41" spec_index="0" spec_nrs="12/13/14/15/16/17/18/19/20/21/22/23/24/25/26/27/28/29/30/31/32/33/34/35/36/37/38/39/40/41" rt="0.4468" rt_unit="min"><ms_peaks><pk mz="80.94795215" i="2688.89" sn="606.48" a="16.0653" fwhm="0.00517607" res="15638.9" algo="Sum"/><pk mz="82.94490439" i="2314.76" sn="522.167" a="13.8866" fwhm="0.00524967" res="15800" algo="Sum"/><pk mz="84.04440335" i="2694.7" sn="606.306" a="16.4845" fwhm="0.0053759" res="15633.6" algo="Sum"/><pk mz="84.08070036" i="1990.95" sn="447.909" a="12.3663" fwhm="0.00545261" res="15420.3" algo="Sum"/><pk mz="84.95963489" i="4866.83" sn="1092.41" a="29.6847" fwhm="0.00524835" res="16187.9" algo="Sum"/><pk mz="86.09635514" i="5436.93" sn="1217.43" a="33.3789" fwhm="0.00547549" res="15724" algo="Sum"/><pk mz="90.05489369" i="1168.93" sn="259.42" a="7.12961" fwhm="0.00542969" res="16585.7" algo="Sum"/><pk mz="90.97663651" i="24926.2" sn="5522.91" a="144.031" fwhm="0.00532705" res="17078.2" algo="Sum"/><pk mz="91.05442307" i="943.306" sn="209.017" a="6.11853" fwhm="0.0057239" res="15907.8" algo="Sum"/><pk mz="93.05729307" i="5220.91" sn="1150.04" a="31.0333" fwhm="0.00553578" res="16810.1" algo="Sum"/><pk mz="94.06510438" i="10529.9" sn="2312.96" a="66.586" fwhm="0.00561116" res="16763.9" algo="Sum"/><pk mz="95.06807418" i="711.618" sn="156.027" a="6.4995" fwhm="0.00633395" res="15009.3" algo="Sum"/><pk mz="95.08561424" i="807.647" sn="177.075" a="5.43607" fwhm="0.00578783" res="16428.6" algo="Sum"/><pk mz="96.07895164" i="708.281" sn="154.725" a="5.47729" fwhm="0.00610247" res="15744.3" algo="Sum"/><pk mz="96.92172717" i="38133.1" sn="8295.48" a="238.761" fwhm="0.00565565" res="17137.2" algo="Sum"/><pk mz="97.10129120" i="1632.59" sn="355.087" a="10.5721" fwhm="0.00601059" res="16155" algo="Sum"/><pk mz="98.91904931" i="16980.9" sn="3659.9" a="107.947" fwhm="0.00579782" res="17061.4" algo="Sum"/><pk mz="98.99555348" i="1666.06" sn="358.899" a="10.914" fwhm="0.00577836" res="17132.1" algo="Sum"/><pk mz="100.91708793" i="1015.08" sn="216.725" a="6.93862" fwhm="0.00626565" res="16106.4" algo="Sum"/><pk mz="101.00857280" i="925.84" sn="197.613" a="5.98743" fwhm="0.00584819" res="17271.8" algo="Sum"/><pk mz="101.07101566" i="1023.01" sn="218.262" a="7.82673" fwhm="0.0066636" res="15167.6" algo="Sum"/><pk mz="102.05496291" i="3096.91" sn="657.39" a="21.3637" fwhm="0.00586044" res="17414.2" algo="Sum"/><pk mz="102.09123268" i="743.238" sn="157.722" a="5.26065" fwhm="0.00607358" res="16809.1" algo="Sum"/><pk mz="103.03912900" i="1242.01" sn="262.381" a="8.33255" fwhm="0.00633149" res="16274.1" algo="Sum"/><pk mz="103.05457796" i="1445.75" sn="305.396" a="10.4976" fwhm="0.00655824" res="15713.8" algo="Sum"/><pk mz="104.05316235" i="1273.13" sn="267.298" a="10.1361" fwhm="0.00640947" res="16234.3" algo="Sum"/><pk mz="104.10701769" i="8616.06" sn="1808.58" a="59.7445" fwhm="0.00617033" res="16872.2" algo="Sum"/><pk mz="104.99233719" i="7026.48" sn="1466.11" a="51.6807" fwhm="0.00614618" res="17082.5" algo="Sum"/><pk mz="106.06510217" i="1281.05" sn="266.189" a="8.55113" fwhm="0.00610449" res="17374.9" algo="Sum"/><pk mz="106.08642109" i="2058.62" sn="427.771" a="14.4791" fwhm="0.00632062" res="16784.2" algo="Sum"/><pk mz="106.95063862" i="9612.44" sn="1987.41" a="62.3275" fwhm="0.00597686" res="17894.1" algo="Sum"/><pk mz="107.04922194" i="2484.73" sn="513.704" a="17.6914" fwhm="0.00650054" res="16467.7" algo="Sum"/><pk mz="107.96691234" i="645.941" sn="132.829" a="4.16332" fwhm="0.00586186" res="18418.5" algo="Sum"/><pk mz="108.08086753" i="6311.7" sn="1296.95" a="43.7037" fwhm="0.00627781" res="17216.3" algo="Sum"/><pk mz="108.94891675" i="746.349" sn="151.846" a="5.57673" fwhm="0.0064238" res="16960.2" algo="Sum"/><pk mz="109.10145271" i="800.876" sn="162.492" a="6.16863" fwhm="0.00716756" res="15221.6" algo="Sum"/><pk mz="110.00882135" i="7514.71" sn="1503.3" a="51.3168" fwhm="0.00611688" res="17984.5" algo="Sum"/><pk mz="110.07137778" i="4658.8" sn="931.511" a="33.2094" fwhm="0.00621998" res="17696.4" algo="Sum"/><pk mz="111.00976965" i="1211.07" sn="239.877" a="9.94799" fwhm="0.0071068" res="15620.2" algo="Sum"/><pk mz="111.11684273" i="1911.25" sn="377.726" a="14.5747" fwhm="0.0068572" res="16204.4" algo="Sum"/><pk mz="112.00639878" i="1020.66" sn="200.228" a="8.05126" fwhm="0.00711444" res="15743.5" algo="Sum"/><pk mz="112.89558333" i="57787.5" sn="11214.6" a="390.246" fwhm="0.00621012" res="18179.3" algo="Sum"/><pk mz="113.13243043" i="701.99" sn="136.206" a="4.84542" fwhm="0.00592186" res="19104.2" algo="Sum"/><pk mz="114.06617822" i="9376.62" sn="1801.81" a="66.0606" fwhm="0.00646032" res="17656.4" algo="Sum"/><pk mz="114.09133439" i="6723.71" sn="1291.72" a="48.959" fwhm="0.00649528" res="17565.3" algo="Sum"/><pk mz="114.89312200" i="26980.9" sn="5127.95" a="191.428" fwhm="0.00649148" res="17699.1" algo="Sum"/><pk mz="115.03705934" i="1623.97" sn="307.806" a="11.9596" fwhm="0.00659324" res="17447.7" algo="Sum"/><pk mz="115.08791158" i="629.08" sn="119.167" a="4.935" fwhm="0.0107795" res="10676.6" algo="Sum"/><pk mz="116.07079150" i="23972.5" sn="4505.52" a="180.602" fwhm="0.00670533" res="17310.2" algo="Sum"/><pk mz="116.89126253" i="3071.83" sn="572.556" a="22.4752" fwhm="0.00671102" res="17417.8" algo="Sum"/><pk mz="116.99263690" i="1203.98" sn="224.048" a="10.7563" fwhm="0.0076239" res="15345.5" algo="Sum"/><pk mz="117.07419744" i="1519.48" sn="282.673" a="12.508" fwhm="0.00712022" res="16442.5" algo="Sum"/><pk mz="118.06502725" i="838.125" sn="154.359" a="8.00159" fwhm="0.00831565" res="14197.9" algo="Sum"/><pk mz="118.08658103" i="24096.8" sn="4437.26" a="174.098" fwhm="0.00659637" res="17901.7" algo="Sum"/><pk mz="119.01760190" i="1847.32" sn="337.102" a="15.8715" fwhm="0.00785502" res="15151.8" algo="Sum"/><pk mz="119.04960835" i="776.396" sn="141.672" a="6.15456" fwhm="0.00686606" res="17338.9" algo="Sum"/><pk mz="119.08955624" i="1578.26" sn="287.981" a="13.0972" fwhm="0.00724935" res="16427.6" algo="Sum"/><pk mz="120.00371515" i="3370.49" sn="607.33" a="24.5174" fwhm="0.00663646" res="18082.5" algo="Sum"/><pk mz="120.06594766" i="1382.72" sn="248.93" a="9.93498" fwhm="0.00674864" res="17791.1" algo="Sum"/><pk mz="120.08117256" i="19344" sn="3482.4" a="147.496" fwhm="0.00688462" res="17441.9" algo="Sum"/><pk mz="120.96667697" i="1174.35" sn="208.928" a="8.78562" fwhm="0.00676107" res="17891.6" algo="Sum"/><pk mz="120.99580892" i="1197.19" sn="212.887" a="11.957" fwhm="0.00753032" res="16067.8" algo="Sum"/><pk mz="121.02931864" i="674.795" sn="119.908" a="6.12144" fwhm="0.00801602" res="15098.4" algo="Sum"/><pk mz="121.08469821" i="1667.98" sn="295.809" a="13.9503" fwhm="0.00741818" res="16322.7" algo="Sum"/><pk mz="122.92510950" i="6740.19" sn="1162.94" a="50.9828" fwhm="0.00698542" res="17597.4" algo="Sum"/><pk mz="123.04443771" i="1389.73" sn="239.438" a="10.7905" fwhm="0.00638906" res="19258.6" algo="Sum"/><pk mz="123.11760452" i="677.53" sn="116.731" a="4.89426" fwhm="0.00658842" res="18687" algo="Sum"/><pk mz="124.92343983" i="1073.4" sn="179.79" a="8.27006" fwhm="0.00698083" res="17895.2" algo="Sum"/><pk mz="125.02256709" i="939.147" sn="157.08" a="8.71202" fwhm="0.00847203" res="14757.1" algo="Sum"/><pk mz="125.13337725" i="1017.32" sn="169.588" a="7.8509" fwhm="0.00698938" res="17903.4" algo="Sum"/><pk mz="125.98704781" i="1339.48" sn="219.95" a="10.1757" fwhm="0.00695969" res="18102.4" algo="Sum"/><pk mz="127.14897534" i="708.611" sn="113.992" a="5.98422" fwhm="0.00733755" res="17328.5" algo="Sum"/><pk mz="128.02010527" i="6984.3" sn="1114.54" a="56.8057" fwhm="0.00734382" res="17432.4" algo="Sum"/><pk mz="128.04632428" i="5475.15" sn="873.182" a="45.1135" fwhm="0.00741578" res="17266.7" algo="Sum"/><pk mz="128.06916663" i="2492.6" sn="397.313" a="21.3722" fwhm="0.0073582" res="17405" algo="Sum"/><pk mz="129.02138502" i="1189.71" sn="186.68" a="11.1578" fwhm="0.00773181" res="16687.1" algo="Sum"/><pk mz="129.05454983" i="1141.45" sn="179.106" a="11.2907" fwhm="0.00923864" res="13969" algo="Sum"/><pk mz="129.06694708" i="1394.39" sn="218.796" a="12.8823" fwhm="0.00811524" res="15904.3" algo="Sum"/><pk mz="130.01803486" i="1040.06" sn="161.08" a="9.80409" fwhm="0.00826006" res="15740.6" algo="Sum"/><pk mz="130.05082728" i="25841.1" sn="4001.9" a="198.431" fwhm="0.00712607" res="18250" algo="Sum"/><pk mz="130.08729743" i="10109" sn="1564.81" a="88.394" fwhm="0.00729787" res="17825.4" algo="Sum"/><pk mz="130.16002042" i="6289.84" sn="972.363" a="50.3837" fwhm="0.00718274" res="18121.2" algo="Sum"/><pk mz="131.05322858" i="1896.48" sn="287.565" a="22.2692" fwhm="0.0102255" res="12816.3" algo="Sum"/><pk mz="131.08983544" i="783.275" sn="118.647" a="9.23482" fwhm="0.00925036" res="14171.3" algo="Sum"/><pk mz="132.07853211" i="3703.85" sn="544.86" a="32.0919" fwhm="0.00811074" res="16284.4" algo="Sum"/><pk mz="132.10293517" i="7501.73" sn="1102.79" a="59.1699" fwhm="0.00729222" res="18115.6" algo="Sum"/><pk mz="132.98867438" i="1498.47" sn="215.944" a="13.283" fwhm="0.00801823" res="16585.8" algo="Sum"/><pk mz="133.03334464" i="1590.35" sn="228.967" a="15.0792" fwhm="0.00830805" res="16012.6" algo="Sum"/><pk mz="133.10080241" i="1041.64" sn="149.722" a="14.9987" fwhm="0.0134772" res="9875.99" algo="Sum"/><pk mz="134.01997579" i="3524.94" sn="498.882" a="29.4883" fwhm="0.00753555" res="17785" algo="Sum"/><pk mz="135.00409542" i="26259.9" sn="3650.59" a="231.053" fwhm="0.0076222" res="17711.9" algo="Sum"/><pk mz="135.11800505" i="1001.57" sn="139.218" a="8.26445" fwhm="0.0075899" res="17802.3" algo="Sum"/><pk mz="135.97841124" i="1052.95" sn="144.769" a="8.09569" fwhm="0.00709271" res="19171.6" algo="Sum"/><pk mz="136.00752565" i="890.592" sn="122.437" a="8.11718" fwhm="0.00836305" res="16262.9" algo="Sum"/><pk mz="136.02264346" i="2227.06" sn="306.172" a="18.1675" fwhm="0.0073173" res="18589.2" algo="Sum"/><pk mz="136.04924679" i="5353.89" sn="736.034" a="43.8535" fwhm="0.00735417" res="18499.6" algo="Sum"/><pk mz="136.07574610" i="7964.96" sn="1094.91" a="71.927" fwhm="0.00819239" res="16610" algo="Sum"/><pk mz="137.06089833" i="3441.88" sn="466.184" a="32.0575" fwhm="0.00821838" res="16677.4" algo="Sum"/><pk mz="137.07868337" i="702.518" sn="95.1261" a="7.765" fwhm="0.0132223" res="10367.2" algo="Sum"/><pk mz="138.05426170" i="1635.01" sn="217.85" a="18.3228" fwhm="0.0089354" res="15450.3" algo="Sum"/><pk mz="138.90774802" i="3839.14" sn="505.139" a="34.2389" fwhm="0.00825543" res="16826.2" algo="Sum"/><pk mz="139.91590711" i="929.926" sn="120.538" a="8.00883" fwhm="0.00805451" res="17371.1" algo="Sum"/><pk mz="140.06951118" i="10982.7" sn="1418.88" a="93.8798" fwhm="0.00771042" res="18166.3" algo="Sum"/><pk mz="140.90482568" i="2606.69" sn="331.894" a="23.2045" fwhm="0.00800153" res="17609.7" algo="Sum"/><pk mz="140.96047773" i="630.304" sn="80.2409" a="5.44883" fwhm="0.00818164" res="17228.9" algo="Sum"/><pk mz="141.07212015" i="685.689" sn="87.2868" a="6.67734" fwhm="0.0085752" res="16451.2" algo="Sum"/><pk mz="141.09038102" i="685.935" sn="87.3181" a="6.6716" fwhm="0.00849272" res="16613.1" algo="Sum"/><pk mz="142.04880591" i="693.372" sn="87.2668" a="7.14625" fwhm="0.00843535" res="16839.7" algo="Sum"/><pk mz="143.01758754" i="1619" sn="200.379" a="15.9741" fwhm="0.00904541" res="15811.1" algo="Sum"/><pk mz="143.03270924" i="979.346" sn="121.176" a="8.42799" fwhm="0.00842997" res="16967.2" algo="Sum"/><pk mz="143.08273228" i="692.858" sn="85.6629" a="7.26807" fwhm="0.0104887" res="13641.6" algo="Sum"/><pk mz="143.99810542" i="643.473" sn="77.9221" a="6.37649" fwhm="0.00733545" res="19630.4" algo="Sum"/><pk mz="144.08213869" i="977.546" sn="118.21" a="9.16406" fwhm="0.00824691" res="17471" algo="Sum"/><pk mz="144.10329727" i="9757.66" sn="1179.3" a="87.7174" fwhm="0.00806996" res="17856.8" algo="Sum"/><pk mz="145.04998626" i="1238.6" sn="146.953" a="13.5601" fwhm="0.0089733" res="16164.6" algo="Sum"/><pk mz="145.10598587" i="896.223" sn="106.12" a="10.8768" fwhm="0.0108739" res="13344.5" algo="Sum"/><pk mz="146.03108936" i="1833.8" sn="213.689" a="15.973" fwhm="0.00764535" res="19100.6" algo="Sum"/><pk mz="146.06118284" i="2660.66" sn="310.041" a="25.6249" fwhm="0.00845634" res="17272.4" algo="Sum"/><pk mz="146.11919022" i="806.058" sn="93.9197" a="8.37815" fwhm="0.00872279" res="16751.4" algo="Sum"/><pk mz="147.04568361" i="845.555" sn="96.842" a="7.62721" fwhm="0.0078218" res="18799.5" algo="Sum"/><pk mz="147.07786984" i="7234.36" sn="828.557" a="75.0326" fwhm="0.00844759" res="17410.6" algo="Sum"/><pk mz="147.11474712" i="3225.98" sn="369.465" a="33.1455" fwhm="0.00920244" res="15986.5" algo="Sum"/><pk mz="148.06190235" i="1134.97" sn="128.432" a="11.7278" fwhm="0.00900029" res="16450.8" algo="Sum"/><pk mz="148.93670471" i="2520.23" sn="280.384" a="23.045" fwhm="0.00837507" res="17783.3" algo="Sum"/><pk mz="149.02459353" i="13235.1" sn="1471.12" a="125.147" fwhm="0.0085349" res="17460.6" algo="Sum"/><pk mz="149.06120332" i="1599.96" sn="177.69" a="15.1482" fwhm="0.00825024" res="18067.5" algo="Sum"/><pk mz="149.13406592" i="707.248" sn="78.3589" a="6.50656" fwhm="0.00815067" res="18297.2" algo="Sum"/><pk mz="149.99426666" i="1476.22" sn="161.358" a="12.8753" fwhm="0.00818801" res="18318.8" algo="Sum"/><pk mz="150.01536526" i="2663.09" sn="291.066" a="26.2771" fwhm="0.00925905" res="16202" algo="Sum"/><pk mz="150.02730603" i="1202.96" sn="131.449" a="11.0224" fwhm="0.00887393" res="16906.5" algo="Sum"/><pk mz="150.06000438" i="1309.15" sn="143.004" a="12.4944" fwhm="0.00806569" res="18604.7" algo="Sum"/><pk mz="150.93373975" i="824.888" sn="89.3843" a="7.87444" fwhm="0.00831971" res="18141.7" algo="Sum"/><pk mz="150.97819232" i="8285.89" sn="897.68" a="77.9977" fwhm="0.00865324" res="17447.6" algo="Sum"/><pk mz="151.04904128" i="2782.24" sn="301.443" a="27.7169" fwhm="0.00850019" res="17770.1" algo="Sum"/><pk mz="152.02408955" i="4851" sn="522.827" a="46.5019" fwhm="0.0113905" res="13346.6" algo="Sum"/><pk mz="153.09062349" i="773.851" sn="82.8789" a="7.46059" fwhm="0.00822134" res="18621.1" algo="Sum"/><pk mz="154.08570102" i="760.408" sn="81.04" a="7.71531" fwhm="0.00855876" res="18003.3" algo="Sum"/><pk mz="154.88188772" i="1442.99" sn="152.483" a="13.6406" fwhm="0.00853229" res="18152.4" algo="Sum"/><pk mz="154.97550788" i="1273.55" sn="134.522" a="13.8329" fwhm="0.00984306" res="15744.7" algo="Sum"/><pk mz="155.08056161" i="799.566" sn="84.452" a="8.89377" fwhm="0.00980291" res="15819.9" algo="Sum"/><pk mz="156.04349136" i="3843.13" sn="397.354" a="38.2273" fwhm="0.00882375" res="17684.5" algo="Sum"/><pk mz="156.07823743" i="4167.34" sn="430.396" a="41.8658" fwhm="0.00895894" res="17421.5" algo="Sum"/><pk mz="156.87902609" i="950.839" sn="96.5317" a="9.74392" fwhm="0.00911942" res="17202.7" algo="Sum"/><pk mz="157.08449432" i="4315.29" sn="436.351" a="50.3099" fwhm="0.00980525" res="16020.4" algo="Sum"/><pk mz="158.09355674" i="1184.97" sn="117.359" a="14.9021" fwhm="0.0103611" res="15258.4" algo="Sum"/><pk mz="158.96549730" i="22754" sn="2218.03" a="215.076" fwhm="0.00873428" res="18200.2" algo="Sum"/><pk mz="159.00967003" i="1293.33" sn="125.969" a="17.8866" fwhm="0.0151631" res="10486.6" algo="Sum"/><pk mz="159.04303216" i="11224.9" sn="1092.93" a="119.008" fwhm="0.00926248" res="17170.7" algo="Sum"/><pk mz="159.07791247" i="2644.41" sn="257.476" a="28.8523" fwhm="0.00900855" res="17658.5" algo="Sum"/><pk mz="159.09296090" i="838.118" sn="81.6045" a="8.32486" fwhm="0.00978199" res="16263.9" algo="Sum"/><pk mz="160.03744664" i="1394" sn="134.299" a="23.0473" fwhm="0.0154393" res="10365.6" algo="Sum"/><pk mz="160.06183524" i="4626.95" sn="445.765" a="46.2313" fwhm="0.00891438" res="17955.5" algo="Sum"/><pk mz="160.09785832" i="683.389" sn="65.8384" a="7.33937" fwhm="0.00876626" res="18263" algo="Sum"/><pk mz="161.02388294" i="851.845" sn="81.0857" a="14.1939" fwhm="0.0136024" res="11837.9" algo="Sum"/><pk mz="161.09776492" i="863.987" sn="82.2421" a="10.7608" fwhm="0.00920127" res="17508.2" algo="Sum"/><pk mz="161.13314522" i="933.582" sn="88.8667" a="10.3736" fwhm="0.0102273" res="15755.1" algo="Sum"/><pk mz="162.05191219" i="2307.91" sn="215.985" a="26.9599" fwhm="0.00992724" res="16324" algo="Sum"/><pk mz="162.11391333" i="37534.7" sn="3505.64" a="364.483" fwhm="0.00869814" res="18637.8" algo="Sum"/><pk mz="163.07679892" i="719.114" sn="65.9985" a="8.64206" fwhm="0.00987508" res="16514" algo="Sum"/><pk mz="163.11975845" i="3377.21" sn="309.738" a="55.0737" fwhm="0.0151316" res="10780.1" algo="Sum"/><pk mz="164.03080218" i="4462.22" sn="405.444" a="46.8345" fwhm="0.00961156" res="17066" algo="Sum"/><pk mz="164.91057447" i="699.77" sn="63.2793" a="7.04745" fwhm="0.00954255" res="17281.6" algo="Sum"/><pk mz="164.93149942" i="1662.16" sn="150.313" a="17.8068" fwhm="0.00965419" res="17083.9" algo="Sum"/><pk mz="165.01473159" i="8043.33" sn="727.236" a="83.0154" fwhm="0.00932966" res="17687.1" algo="Sum"/><pk mz="165.05611756" i="3952.14" sn="357.319" a="41.488" fwhm="0.00937689" res="17602.4" algo="Sum"/><pk mz="165.98997338" i="1740.78" sn="156.723" a="19.48" fwhm="0.0103777" res="15994.9" algo="Sum"/><pk mz="166.02743434" i="3811.74" sn="343.176" a="39.0962" fwhm="0.00845855" res="19628.4" algo="Sum"/><pk mz="166.08710642" i="13032.6" sn="1173.34" a="136.651" fwhm="0.00935482" res="17754.2" algo="Sum"/><pk mz="166.95217709" i="1723.12" sn="154.161" a="19.4716" fwhm="0.00876975" res="19037.3" algo="Sum"/><pk mz="167.03453849" i="658.458" sn="58.9097" a="10.2865" fwhm="0.0109042" res="15318.3" algo="Sum"/><pk mz="167.09023332" i="1337.71" sn="119.68" a="15.5666" fwhm="0.0100907" res="16558.9" algo="Sum"/><pk mz="169.05972031" i="5005.52" sn="438.789" a="53.1146" fwhm="0.00943494" res="17918.5" algo="Sum"/><pk mz="169.09586010" i="1307.9" sn="114.596" a="13.9489" fwhm="0.0107962" res="15662.5" algo="Sum"/><pk mz="169.19654867" i="814.406" sn="71.1715" a="7.9282" fwhm="0.0089979" res="18804" algo="Sum"/><pk mz="169.98733949" i="1300.56" sn="111.621" a="13.1841" fwhm="0.0090819" res="18717.2" algo="Sum"/><pk mz="170.06136048" i="801.428" sn="68.6588" a="9.10886" fwhm="0.0106307" res="15997.2" algo="Sum"/><pk mz="170.09631826" i="826.079" sn="70.7374" a="10.4685" fwhm="0.011615" res="14644.5" algo="Sum"/><pk mz="170.85590946" i="869.559" sn="73.6235" a="9.03223" fwhm="0.00976475" res="17497.2" algo="Sum"/><pk mz="171.10071855" i="1460.01" sn="122.853" a="17.3867" fwhm="0.00983279" res="17401" algo="Sum"/><pk mz="172.07294201" i="9944.94" sn="826.436" a="102.708" fwhm="0.00951688" res="18080.8" algo="Sum"/><pk mz="172.85301534" i="650.512" sn="53.5175" a="7.06968" fwhm="0.00985757" res="17535.1" algo="Sum"/><pk mz="172.98115100" i="1913.38" sn="157.179" a="20.1228" fwhm="0.00966313" res="17901.2" algo="Sum"/><pk mz="173.04315495" i="876.986" sn="72.037" a="10.3354" fwhm="0.0125203" res="13821" algo="Sum"/><pk mz="173.07951525" i="5291.3" sn="434.636" a="60.8751" fwhm="0.00982817" res="17610.6" algo="Sum"/><pk mz="173.15520159" i="640.551" sn="52.6158" a="7.67364" fwhm="0.0105673" res="16385.9" algo="Sum"/><pk mz="174.93932803" i="4827.72" sn="389.019" a="48.8175" fwhm="0.00925458" res="18903" algo="Sum"/><pk mz="175.03326632" i="11382.1" sn="917.123" a="125.01" fwhm="0.00940199" res="18616.6" algo="Sum"/><pk mz="175.05887132" i="757.078" sn="61.0024" a="8.84578" fwhm="0.0102009" res="17161.2" algo="Sum"/><pk mz="175.12009984" i="15126.3" sn="1216.56" a="166.779" fwhm="0.00991988" res="17653.4" algo="Sum"/><pk mz="175.14852647" i="655.583" sn="52.665" a="8.56554" fwhm="0.011495" res="15236.9" algo="Sum"/><pk mz="175.53419798" i="1139.16" sn="90.2322" a="10.8052" fwhm="0.00883611" res="19865.5" algo="Sum"/><pk mz="176.06711487" i="4024.14" sn="315.303" a="46.0983" fwhm="0.0104417" res="16862" algo="Sum"/><pk mz="176.10470171" i="685.512" sn="53.6348" a="7.4865" fwhm="0.0109096" res="16142.2" algo="Sum"/><pk mz="176.12310597" i="1216.33" sn="95.1042" a="15.5521" fwhm="0.012249" res="14378.6" algo="Sum"/><pk mz="177.02608493" i="2489.65" sn="190.18" a="29.9102" fwhm="0.0102275" res="17308.8" algo="Sum"/><pk mz="177.06207820" i="2149.18" sn="164.024" a="31.8475" fwhm="0.0122024" res="14510.4" algo="Sum"/><pk mz="178.02602012" i="863.789" sn="64.8827" a="9.791" fwhm="0.00994537" res="17900.4" algo="Sum"/><pk mz="178.06036483" i="1233.62" sn="92.6627" a="15.6696" fwhm="0.0108538" res="16405.4" algo="Sum"/><pk mz="180.00490565" i="2507.15" sn="182.945" a="27.7068" fwhm="0.00986534" res="18246.2" algo="Sum"/><pk mz="180.98866051" i="1123.47" sn="80.3928" a="13.2008" fwhm="0.0102976" res="17575.7" algo="Sum"/><pk mz="181.08614318" i="2189.63" sn="156.681" a="29.1623" fwhm="0.0108039" res="16761.2" algo="Sum"/><pk mz="182.05900307" i="872.404" sn="61.4531" a="10.0132" fwhm="0.0107912" res="16871" algo="Sum"/><pk mz="182.08222417" i="2511.29" sn="176.665" a="30.5425" fwhm="0.0103038" res="17671.4" algo="Sum"/><pk mz="184.07458721" i="2145.58" sn="142.531" a="24.1879" fwhm="0.00958853" res="19197.4" algo="Sum"/><pk mz="184.09545079" i="1656.77" sn="109.958" a="19.585" fwhm="0.0103044" res="17865.8" algo="Sum"/><pk mz="185.03403152" i="1919.91" sn="124.709" a="29.4395" fwhm="0.0126801" res="14592.4" algo="Sum"/><pk mz="185.11591919" i="36501.7" sn="2370.29" a="401.507" fwhm="0.00999896" res="18513.5" algo="Sum"/><pk mz="186.11917978" i="3397.24" sn="218.336" a="40.5979" fwhm="0.0102854" res="18095.5" algo="Sum"/><pk mz="187.05880387" i="4200.47" sn="265.746" a="50.5843" fwhm="0.0101762" res="18381.9" algo="Sum"/><pk mz="188.07141743" i="17490.3" sn="1090.96" a="203.935" fwhm="0.0103595" res="18154.5" algo="Sum"/><pk mz="189.02184423" i="1919.86" sn="117.61" a="29.4999" fwhm="0.0140549" res="13448.8" algo="Sum"/><pk mz="189.07474148" i="3847.12" sn="235.582" a="47.3022" fwhm="0.0111883" res="16899.4" algo="Sum"/><pk mz="189.13484608" i="835.528" sn="51.0217" a="13.3938" fwhm="0.0148931" res="12699.5" algo="Sum"/><pk mz="190.91296365" i="1029.88" sn="59.8168" a="11.9487" fwhm="0.0103865" res="18380.9" algo="Sum"/><pk mz="191.01146115" i="644.189" sn="37.2662" a="10.4324" fwhm="0.0185437" res="10300.6" algo="Sum"/><pk mz="191.04118987" i="23850.5" sn="1378.11" a="273.294" fwhm="0.010292" res="18562.1" algo="Sum"/><pk mz="191.07588036" i="3852.21" sn="222.351" a="64.9704" fwhm="0.0165047" res="11577.1" algo="Sum"/><pk mz="192.02609665" i="912.291" sn="51.6273" a="8.80562" fwhm="0.0101877" res="18848.9" algo="Sum"/><pk mz="192.04255237" i="2304.7" sn="130.425" a="31.8369" fwhm="0.012409" res="15476.1" algo="Sum"/><pk mz="192.96279353" i="879.762" sn="48.9602" a="10.789" fwhm="0.0106176" res="18173.9" algo="Sum"/><pk mz="193.00031309" i="1077.47" sn="59.9601" a="14.962" fwhm="0.0124065" res="15556.4" algo="Sum"/><pk mz="193.03694430" i="649.401" sn="36.1384" a="9.96978" fwhm="0.0147371" res="13098.7" algo="Sum"/><pk mz="194.02398199" i="672.617" sn="37.1187" a="8.45308" fwhm="0.0121815" res="15927.8" algo="Sum"/><pk mz="195.10027856" i="698.565" sn="37.9171" a="11.6929" fwhm="0.0122722" res="15897.7" algo="Sum"/><pk mz="196.86598955" i="6187.68" sn="325.103" a="74.6302" fwhm="0.010763" res="18290.9" algo="Sum"/><pk mz="197.07964929" i="1207.79" sn="62.9898" a="14.3205" fwhm="0.0110848" res="17779.3" algo="Sum"/><pk mz="197.10177788" i="1821.59" sn="94.9156" a="25.1094" fwhm="0.0121889" res="16170.6" algo="Sum"/><pk mz="198.08609486" i="1277.27" sn="65.0548" a="18.3642" fwhm="0.0124268" res="15940.2" algo="Sum"/><pk mz="198.86291116" i="6126.53" sn="308.408" a="71.0509" fwhm="0.0105565" res="18837.9" algo="Sum"/><pk mz="200.04180219" i="2207.96" sn="108.883" a="27.2934" fwhm="0.0112071" res="17849.5" algo="Sum"/><pk mz="200.06843246" i="1271.96" sn="62.7251" a="15.7769" fwhm="0.011374" res="17590" algo="Sum"/><pk mz="200.85994101" i="1897.9" sn="92.2907" a="22.6412" fwhm="0.011077" res="18133" algo="Sum"/><pk mz="201.08913323" i="1527.84" sn="74.1635" a="18.1538" fwhm="0.010611" res="18951" algo="Sum"/><pk mz="201.18590013" i="3695.81" sn="179.384" a="45.7233" fwhm="0.0112711" res="17849.8" algo="Sum"/><pk mz="202.99117324" i="927.949" sn="43.9002" a="12.844" fwhm="0.0106888" res="18991" algo="Sum"/><pk mz="203.03425849" i="3303.68" sn="156.296" a="28.0552" fwhm="0.00817425" res="24838.3" algo="Sum"/><pk mz="203.05367456" i="349898" sn="16553.6" a="3438.2" fwhm="0.00855915" res="23723.6" algo="Sum"/><pk mz="203.10019172" i="896.172" sn="42.3977" a="15.0515" fwhm="0.0134927" res="15052.6" algo="Sum"/><pk mz="203.15008221" i="723.431" sn="34.2022" a="12.8757" fwhm="0.0166729" res="12184.5" algo="Sum"/><pk mz="204.05698286" i="23075.5" sn="1077.29" a="276.438" fwhm="0.0106721" res="19120.6" algo="Sum"/><pk mz="204.12380220" i="5575.81" sn="260.261" a="68.4662" fwhm="0.0110068" res="18545.2" algo="Sum"/><pk mz="205.05817881" i="4950.01" sn="228.003" a="73.1751" fwhm="0.0124025" res="16533.6" algo="Sum"/><pk mz="205.09621023" i="3651.44" sn="168.063" a="49.0891" fwhm="0.0141101" res="14535.4" algo="Sum"/><pk mz="205.12436917" i="877.5" sn="40.3663" a="15.3449" fwhm="0.0174259" res="11771.2" algo="Sum"/><pk mz="206.89454245" i="14542.2" sn="648.545" a="172.474" fwhm="0.0107911" res="19172.8" algo="Sum"/><pk mz="207.01498590" i="8524.48" sn="379.648" a="109.097" fwhm="0.0112234" res="18444.9" algo="Sum"/><pk mz="207.05162503" i="903.437" sn="40.2357" a="16.03" fwhm="0.0131394" res="15758" algo="Sum"/><pk mz="207.11050813" i="1075.65" sn="47.902" a="17.1498" fwhm="0.0121503" res="17045.7" algo="Sum"/><pk mz="208.89158805" i="9683.13" sn="421.21" a="111.496" fwhm="0.0104445" res="20000.1" algo="Sum"/><pk mz="209.01320031" i="683.404" sn="29.7229" a="10.5627" fwhm="0.0130919" res="15965.1" algo="Sum"/><pk mz="209.11604371" i="944.096" sn="41.061" a="13.6822" fwhm="0.012089" res="17298" algo="Sum"/><pk mz="210.05073970" i="1973.18" sn="84.965" a="26.7704" fwhm="0.0114595" res="18329.8" algo="Sum"/><pk mz="210.88866798" i="1530.12" sn="65.18" a="20.8435" fwhm="0.0113023" res="18658.9" algo="Sum"/><pk mz="211.09457578" i="706.903" sn="30.0671" a="11.5441" fwhm="0.0133049" res="15865.9" algo="Sum"/><pk mz="212.83960092" i="2859.95" sn="117.118" a="35.3465" fwhm="0.010992" res="19363.1" algo="Sum"/><pk mz="213.00015445" i="1787.56" sn="72.7361" a="24.2109" fwhm="0.0111931" res="19029.6" algo="Sum"/><pk mz="213.07540961" i="840.5" sn="34.1472" a="12.7013" fwhm="0.0117574" res="18122.7" algo="Sum"/><pk mz="213.11021001" i="995.607" sn="40.4101" a="15.722" fwhm="0.0118622" res="17965.5" algo="Sum"/><pk mz="213.14680432" i="1506.98" sn="61.0961" a="20.3734" fwhm="0.0118712" res="17954.9" algo="Sum"/><pk mz="214.00655385" i="1067.78" sn="42.5544" a="13.797" fwhm="0.0109405" res="19560.9" algo="Sum"/><pk mz="214.25339153" i="1344.34" sn="53.5586" a="17.5373" fwhm="0.012037" res="17799.6" algo="Sum"/><pk mz="214.83657407" i="2877.81" sn="112.856" a="35.8514" fwhm="0.0113328" res="18957" algo="Sum"/><pk mz="215.01686267" i="2173.32" sn="85.108" a="28.1343" fwhm="0.011175" res="19240.9" algo="Sum"/><pk mz="216.01565891" i="878.936" sn="34.0931" a="13.0933" fwhm="0.0125628" res="17194.9" algo="Sum"/><pk mz="216.83370879" i="1085.03" sn="41.5624" a="14.0272" fwhm="0.0116221" res="18657" algo="Sum"/><pk mz="216.92309614" i="46872.9" sn="1794.64" a="571.237" fwhm="0.0110283" res="19669.6" algo="Sum"/><pk mz="217.08229058" i="1365.43" sn="52.2728" a="18.1506" fwhm="0.0138076" res="15721.9" algo="Sum"/><pk mz="217.10548902" i="2651.88" sn="101.522" a="43.3824" fwhm="0.0130246" res="16668.9" algo="Sum"/><pk mz="217.15853419" i="699.294" sn="26.7542" a="9.91197" fwhm="0.0119771" res="18131.1" algo="Sum"/><pk mz="217.92648551" i="1141.05" sn="43.2112" a="14.3242" fwhm="0.0115134" res="18928.2" algo="Sum"/><pk mz="218.92015823" i="15233.1" sn="569.024" a="193.097" fwhm="0.011463" res="19098" algo="Sum"/><pk mz="219.02735470" i="344320" sn="12824.7" a="3672.71" fwhm="0.0092342" res="23719.1" algo="Sum"/><pk mz="219.08345349" i="3471.14" sn="128.994" a="60.8592" fwhm="0.01313" res="16685.7" algo="Sum"/><pk mz="219.19613914" i="766.648" sn="28.3751" a="10.2579" fwhm="0.0144956" res="15121.5" algo="Sum"/><pk mz="219.21075114" i="635.686" sn="23.5269" a="8.32899" fwhm="0.013339" res="16433.9" algo="Sum"/><pk mz="220.03038085" i="22680.7" sn="826.895" a="292.147" fwhm="0.0116209" res="18934.1" algo="Sum"/><pk mz="220.06707772" i="1863.64" sn="67.8597" a="25.8588" fwhm="0.0126229" res="17434" algo="Sum"/><pk mz="220.93462078" i="1126.87" sn="40.3982" a="16.7839" fwhm="0.0123747" res="17853.8" algo="Sum"/><pk mz="221.02576217" i="25107.2" sn="898.404" a="365.156" fwhm="0.0129843" res="17022.5" algo="Sum"/><pk mz="221.06360586" i="4416.86" sn="157.944" a="66.901" fwhm="0.0125259" res="17648.6" algo="Sum"/><pk mz="221.11702945" i="900.945" sn="32.1855" a="14.334" fwhm="0.0123167" res="17952.6" algo="Sum"/><pk mz="222.02912249" i="1791.97" sn="63.327" a="27.1224" fwhm="0.0130018" res="17076.8" algo="Sum"/><pk mz="222.86799854" i="9904.47" sn="346.186" a="132.516" fwhm="0.0118589" res="18793.3" algo="Sum"/><pk mz="222.97259834" i="846.471" sn="29.5698" a="13.3429" fwhm="0.0150597" res="14805.9" algo="Sum"/><pk mz="223.09548170" i="1297.72" sn="45.3332" a="19.9649" fwhm="0.0131384" res="16980.5" algo="Sum"/><pk mz="223.16735038" i="1247.03" sn="43.5616" a="16.4809" fwhm="0.0115186" res="19374.5" algo="Sum"/><pk mz="224.86530511" i="7211.95" sn="246.748" a="96.56" fwhm="0.0120612" res="18643.7" algo="Sum"/><pk mz="225.03483482" i="15472.9" sn="529.239" a="207.161" fwhm="0.0118738" res="18952.3" algo="Sum"/><pk mz="225.11018838" i="952.16" sn="32.5664" a="13.8571" fwhm="0.0131515" res="17116.6" algo="Sum"/><pk mz="226.04327655" i="2416.27" sn="81.4265" a="41.1161" fwhm="0.0157214" res="14378.1" algo="Sum"/><pk mz="226.86275369" i="1653.82" sn="54.882" a="21.8746" fwhm="0.0118889" res="19081.9" algo="Sum"/><pk mz="226.95176558" i="42269.2" sn="1399.01" a="545.207" fwhm="0.0117364" res="19337.5" algo="Sum"/><pk mz="226.98282958" i="789.227" sn="26.0931" a="11.5283" fwhm="0.0116336" res="19510.9" algo="Sum"/><pk mz="227.07993364" i="1911.1" sn="62.9564" a="34.7414" fwhm="0.0136722" res="16608.8" algo="Sum"/><pk mz="227.12563509" i="2858.71" sn="94.0357" a="43.5897" fwhm="0.0123907" res="18330.3" algo="Sum"/><pk mz="227.95492965" i="1568.57" sn="50.6451" a="21.5654" fwhm="0.0119238" res="19117.6" algo="Sum"/><pk mz="228.26913387" i="782.392" sn="25.1777" a="11.6185" fwhm="0.0133034" res="17158.7" algo="Sum"/><pk mz="228.81339747" i="662.436" sn="21.1471" a="8.53303" fwhm="0.0112559" res="20328.3" algo="Sum"/><pk mz="229.15494818" i="1412.44" sn="44.7871" a="25.6262" fwhm="0.0126155" res="18164.6" algo="Sum"/><pk mz="229.21651034" i="2380.89" sn="75.4959" a="32.4504" fwhm="0.0118283" res="19378.6" algo="Sum"/><pk mz="230.24815130" i="1415.58" sn="44.4314" a="17.9716" fwhm="0.0119914" res="19201.1" algo="Sum"/><pk mz="230.81025757" i="716.516" sn="22.2837" a="9.41765" fwhm="0.0121282" res="19030.8" algo="Sum"/><pk mz="232.89671358" i="36082.5" sn="1100.43" a="462.608" fwhm="0.0116908" res="19921.4" algo="Sum"/><pk mz="233.00089586" i="3110.39" sn="94.8472" a="44.9738" fwhm="0.012246" res="19026.6" algo="Sum"/><pk mz="233.07793843" i="981.057" sn="29.9158" a="18.3417" fwhm="0.0140997" res="16530.7" algo="Sum"/><pk mz="233.15054449" i="1133.7" sn="34.5695" a="16.1475" fwhm="0.0131467" res="17734.6" algo="Sum"/><pk mz="233.90062443" i="843.048" sn="25.4524" a="13.4779" fwhm="0.013263" res="17635.6" algo="Sum"/><pk mz="234.89397443" i="14087.4" sn="418.873" a="190.051" fwhm="0.0123431" res="19030.4" algo="Sum"/><pk mz="234.98136149" i="1341.46" sn="39.8582" a="18.9814" fwhm="0.0120676" res="19472.2" algo="Sum"/><pk mz="235.05718268" i="789.818" sn="23.43" a="13.262" fwhm="0.0139093" res="16899.2" algo="Sum"/><pk mz="235.09217654" i="1469.94" sn="43.5665" a="23.5566" fwhm="0.0150657" res="15604.5" algo="Sum"/><pk mz="235.16896012" i="823.708" sn="24.3919" a="12.2661" fwhm="0.0135914" res="17302.7" algo="Sum"/><pk mz="235.20386930" i="1325.74" sn="39.232" a="18.7864" fwhm="0.0126359" res="18614" algo="Sum"/><pk mz="236.89279963" i="925.875" sn="26.8092" a="16.3236" fwhm="0.0137112" res="17277.3" algo="Sum"/><pk mz="236.99804471" i="1055.31" sn="30.5171" a="16.2463" fwhm="0.0130649" res="18140.1" algo="Sum"/><pk mz="237.11043883" i="646.169" sn="18.6775" a="12.4023" fwhm="0.0154626" res="15334.4" algo="Sum"/><pk mz="237.14760394" i="1242.02" sn="35.9004" a="18.6695" fwhm="0.0133532" res="17759.6" algo="Sum"/><pk mz="237.22096933" i="628.446" sn="18.1652" a="8.87119" fwhm="0.0121888" res="19462.2" algo="Sum"/><pk mz="238.84167182" i="3577.4" sn="102.463" a="50.7042" fwhm="0.0132578" res="18015.1" algo="Sum"/><pk mz="239.06421793" i="1861.08" sn="53.2477" a="24.3813" fwhm="0.012494" res="19134.3" algo="Sum"/><pk mz="239.08918396" i="4209.11" sn="120.428" a="60.0565" fwhm="0.0125851" res="18997.8" algo="Sum"/><pk mz="239.14036684" i="1635.1" sn="46.7823" a="24.0707" fwhm="0.0148591" res="16093.8" algo="Sum"/><pk mz="239.16167655" i="1798.3" sn="51.4515" a="27.8639" fwhm="0.0140577" res="17012.8" algo="Sum"/><pk mz="240.83888748" i="2915.41" sn="82.5791" a="41.2117" fwhm="0.0130713" res="18424.9" algo="Sum"/><pk mz="240.96718466" i="3237.19" sn="91.6348" a="46.9669" fwhm="0.013059" res="18452.2" algo="Sum"/><pk mz="241.00845763" i="2375.48" sn="67.2423" a="33.9295" fwhm="0.0131599" res="18313.8" algo="Sum"/><pk mz="241.02925821" i="1163.24" sn="32.9277" a="18.9087" fwhm="0.0156986" res="15353.5" algo="Sum"/><pk mz="241.15549169" i="1974.16" sn="55.8825" a="29.6999" fwhm="0.0145419" res="16583.5" algo="Sum"/><pk mz="241.21631105" i="825.508" sn="23.3676" a="12.761" fwhm="0.0115775" res="20835" algo="Sum"/><pk mz="241.25280032" i="628.435" sn="17.786" a="9.40448" fwhm="0.011598" res="20801.2" algo="Sum"/><pk mz="242.01817707" i="703.934" sn="19.7383" a="13.417" fwhm="0.0150341" res="16097.9" algo="Sum"/><pk mz="242.83619614" i="736.605" sn="20.3702" a="10.2515" fwhm="0.0127369" res="19065.5" algo="Sum"/><pk mz="242.92525353" i="18721.1" sn="517.144" a="252.26" fwhm="0.0120568" res="20148.5" algo="Sum"/><pk mz="243.09930220" i="4071.15" sn="111.864" a="67.1736" fwhm="0.0131047" res="18550.5" algo="Sum"/><pk mz="243.92874193" i="691.398" sn="18.7209" a="12.9192" fwhm="0.0149925" res="16270" algo="Sum"/><pk mz="244.10191676" i="730.065" sn="19.7229" a="13.4224" fwhm="0.0155614" res="15686.4" algo="Sum"/><pk mz="244.92416184" i="1559.54" sn="41.6531" a="22.3249" fwhm="0.0130229" res="18807.2" algo="Sum"/><pk mz="245.04609724" i="1051.47" sn="27.9959" a="15.2201" fwhm="0.0134553" res="18211.8" algo="Sum"/><pk mz="245.07849080" i="2822.32" sn="75.0924" a="42.867" fwhm="0.0134914" res="18165.5" algo="Sum"/><pk mz="247.09214134" i="1065.54" sn="27.6998" a="18.1113" fwhm="0.0136222" res="18138.9" algo="Sum"/><pk mz="247.13086566" i="1010.75" sn="26.2749" a="16.9607" fwhm="0.0140622" res="17574.2" algo="Sum"/><pk mz="248.87043563" i="11464.9" sn="293.167" a="159.225" fwhm="0.0127347" res="19542.7" algo="Sum"/><pk mz="248.99875470" i="1006.52" sn="25.7283" a="15.0241" fwhm="0.0129339" res="19251.6" algo="Sum"/><pk mz="249.06014608" i="2507.89" sn="64.0975" a="41.2751" fwhm="0.0191561" res="13001.6" algo="Sum"/><pk mz="249.09641278" i="1111.03" sn="28.3965" a="13.625" fwhm="0.0116857" res="21316.4" algo="Sum"/><pk mz="249.10698631" i="1275.74" sn="32.6062" a="19.8417" fwhm="0.0187629" res="13276.6" algo="Sum"/><pk mz="249.15639669" i="3977.21" sn="101.653" a="72.4175" fwhm="0.0160765" res="15498.2" algo="Sum"/><pk mz="249.18394840" i="1500.74" sn="38.3568" a="21.4733" fwhm="0.0143806" res="17327.8" algo="Sum"/><pk mz="249.21878759" i="1709.92" sn="43.6584" a="24.9606" fwhm="0.0132754" res="18773" algo="Sum"/><pk mz="250.17813227" i="892.441" sn="22.4993" a="17.5684" fwhm="0.0186664" res="13402.6" algo="Sum"/><pk mz="250.86784108" i="5541.65" sn="138.769" a="77.2316" fwhm="0.0128013" res="19597.1" algo="Sum"/><pk mz="250.92014885" i="1234.38" sn="30.8773" a="19.6416" fwhm="0.0137512" res="18247.1" algo="Sum"/><pk mz="251.12560966" i="667.152" sn="16.5924" a="14.133" fwhm="0.0165915" res="15135.8" algo="Sum"/><pk mz="251.19792518" i="9709.23" sn="241.088" a="139.183" fwhm="0.0129448" res="19405.2" algo="Sum"/><pk mz="252.20157888" i="1475.7" sn="36.1942" a="22.7098" fwhm="0.0134635" res="18732.2" algo="Sum"/><pk mz="252.91749181" i="823.274" sn="20.0158" a="12.4745" fwhm="0.0133052" res="19008.8" algo="Sum"/><pk mz="253.14212541" i="1657.61" sn="40.234" a="36.7277" fwhm="0.0171748" res="14739.2" algo="Sum"/><pk mz="254.82274691" i="5920.92" sn="140.783" a="92.8304" fwhm="0.0140259" res="18168" algo="Sum"/><pk mz="255.12043785" i="730.341" sn="17.349" a="13.9803" fwhm="0.0238253" res="10708" algo="Sum"/><pk mz="255.15354680" i="3406.48" sn="80.9198" a="62.9958" fwhm="0.0174693" res="14605.8" algo="Sum"/><pk mz="255.26791630" i="936.887" sn="22.2509" a="13.115" fwhm="0.012792" res="19955.3" algo="Sum"/><pk mz="255.97768210" i="899.086" sn="21.1534" a="13.8202" fwhm="0.0134967" res="18965.9" algo="Sum"/><pk mz="256.15521329" i="1185.72" sn="27.8739" a="21.4666" fwhm="0.0160364" res="15973.3" algo="Sum"/><pk mz="256.26479927" i="678.594" sn="15.9294" a="11.859" fwhm="0.0168907" res="15171.9" algo="Sum"/><pk mz="256.29959939" i="5346.88" sn="125.343" a="79.6068" fwhm="0.0133437" res="19207.6" algo="Sum"/><pk mz="256.81994136" i="6794.91" sn="157.98" a="110.488" fwhm="0.0145305" res="17674.6" algo="Sum"/><pk mz="256.94073967" i="960.915" sn="22.3304" a="17.1458" fwhm="0.0134104" res="19159.8" algo="Sum"/><pk mz="257.07481481" i="853.765" sn="19.8374" a="15.1925" fwhm="0.0141569" res="18158.9" algo="Sum"/><pk mz="257.15115609" i="2038.33" sn="47.3621" a="34.8219" fwhm="0.0134331" res="19143.1" algo="Sum"/><pk mz="257.18747407" i="784.412" sn="18.2264" a="12.3152" fwhm="0.013313" res="19318.5" algo="Sum"/><pk mz="257.24762180" i="1061.72" sn="24.6673" a="18.1727" fwhm="0.0154647" res="16634.5" algo="Sum"/><pk mz="257.30294105" i="1061.74" sn="24.6199" a="14.9748" fwhm="0.0123546" res="20826.4" algo="Sum"/><pk mz="258.27903983" i="1548.46" sn="35.2722" a="24.5305" fwhm="0.0143168" res="18040.3" algo="Sum"/><pk mz="258.81730089" i="3512.77" sn="79.5992" a="54.0976" fwhm="0.0133693" res="19359.1" algo="Sum"/><pk mz="258.89927368" i="3457.49" sn="78.3467" a="48.7521" fwhm="0.012832" res="20176" algo="Sum"/><pk mz="258.98052644" i="701.527" sn="15.8741" a="10.5932" fwhm="0.01257" res="20603.1" algo="Sum"/><pk mz="259.02751294" i="768.741" sn="17.3638" a="13.5501" fwhm="0.0147742" res="17532.4" algo="Sum"/><pk mz="259.09365168" i="681.182" sn="15.3478" a="12.5304" fwhm="0.0151583" res="17092.6" algo="Sum"/><pk mz="259.13019991" i="3263.07" sn="73.4308" a="50.1956" fwhm="0.0136626" res="18966.4" algo="Sum"/><pk mz="259.16702127" i="1035.37" sn="23.2755" a="18.9431" fwhm="0.0171107" res="15146.5" algo="Sum"/><pk mz="260.81446570" i="725.908" sn="15.9872" a="12.702" fwhm="0.0142045" res="18361.4" algo="Sum"/><pk mz="260.94859116" i="2698.97" sn="59.2416" a="43.454" fwhm="0.0138846" res="18794.1" algo="Sum"/><pk mz="261.01151403" i="2093.4" sn="45.9062" a="37.9343" fwhm="0.0156625" res="16664.7" algo="Sum"/><pk mz="261.04444537" i="1602.36" sn="35.1126" a="28.4779" fwhm="0.0162841" res="16030.6" algo="Sum"/><pk mz="261.10944563" i="20993" sn="459.434" a="307.609" fwhm="0.0136001" res="19199.1" algo="Sum"/><pk mz="262.11286637" i="3030.79" sn="65.7251" a="56.2342" fwhm="0.0145704" res="17989.4" algo="Sum"/><pk mz="262.91558030" i="846.747" sn="18.1893" a="12.5948" fwhm="0.0138959" res="18920.4" algo="Sum"/><pk mz="262.94600697" i="899.841" sn="19.3303" a="14.9589" fwhm="0.014372" res="18295.7" algo="Sum"/><pk mz="263.00946150" i="766.16" sn="16.4585" a="14.9331" fwhm="0.0156489" res="16806.9" algo="Sum"/><pk mz="263.08732411" i="9785.58" sn="210.21" a="163.741" fwhm="0.0146779" res="17924.1" algo="Sum"/><pk mz="263.12102031" i="851.901" sn="18.301" a="20.077" fwhm="0.0260446" res="10102.7" algo="Sum"/><pk mz="263.19792403" i="51545.7" sn="1107.31" a="744.074" fwhm="0.0132012" res="19937.5" algo="Sum"/><pk mz="263.23432708" i="4914.07" sn="105.565" a="82.2237" fwhm="0.015738" res="16726.1" algo="Sum"/><pk mz="264.09134052" i="1120.7" sn="23.8923" a="19.85" fwhm="0.0161135" res="16389.4" algo="Sum"/><pk mz="264.20119063" i="8482.38" sn="180.8" a="130.797" fwhm="0.0139924" res="18881.7" algo="Sum"/><pk mz="264.23780231" i="911.462" sn="19.4271" a="15.82" fwhm="0.0163235" res="16187.5" algo="Sum"/><pk mz="264.85079769" i="5711.94" sn="120.99" a="101.135" fwhm="0.0159773" res="16576.7" algo="Sum"/><pk mz="265.02760183" i="1171.18" sn="24.8043" a="30.0706" fwhm="0.0236603" res="11201.3" algo="Sum"/><pk mz="265.13580517" i="903.294" sn="19.1303" a="23.2144" fwhm="0.0233991" res="11331" algo="Sum"/><pk mz="265.17772936" i="649.208" sn="13.7488" a="11.5094" fwhm="0.0169416" res="15652.4" algo="Sum"/><pk mz="265.21230921" i="2979.86" sn="63.107" a="55.2457" fwhm="0.0163237" res="16247.1" algo="Sum"/><pk mz="265.25148397" i="755.921" sn="16.0088" a="13.6691" fwhm="0.0158593" res="16725.3" algo="Sum"/><pk mz="266.17273609" i="2113.52" sn="44.4939" a="35.1744" fwhm="0.01462" res="18206.1" algo="Sum"/><pk mz="266.84843943" i="5004" sn="104.285" a="85.4641" fwhm="0.0152619" res="17484.7" algo="Sum"/><pk mz="266.89343058" i="829.911" sn="17.2956" a="15.4776" fwhm="0.0155257" res="17190.5" algo="Sum"/><pk mz="267.05867644" i="652.5" sn="13.578" a="11.7508" fwhm="0.0150527" res="17741.6" algo="Sum"/><pk mz="267.15772666" i="1019.19" sn="21.1716" a="18.6315" fwhm="0.0179921" res="14848.6" algo="Sum"/><pk mz="267.22885711" i="778.964" sn="16.1559" a="12.7116" fwhm="0.0151741" res="17610.9" algo="Sum"/><pk mz="268.84650233" i="1557.78" sn="31.5843" a="32.4711" fwhm="0.0159623" res="16842.6" algo="Sum"/><pk mz="268.89133222" i="655.802" sn="13.2828" a="10.0628" fwhm="0.0126709" res="21221.1" algo="Sum"/><pk mz="269.28390036" i="768.342" sn="15.4915" a="13.3314" fwhm="0.0148803" res="18096.7" algo="Sum"/><pk mz="269.99319109" i="787.048" sn="15.7074" a="13.4827" fwhm="0.0157807" res="17109.1" algo="Sum"/><pk mz="270.79698021" i="3505.71" sn="69.3075" a="54.3997" fwhm="0.0142495" res="19004" algo="Sum"/><pk mz="270.97729469" i="7120.7" sn="140.609" a="120.37" fwhm="0.0138715" res="19534.8" algo="Sum"/><pk mz="271.03880611" i="1231.52" sn="24.3182" a="25.44" fwhm="0.015724" res="17237.3" algo="Sum"/><pk mz="271.14452880" i="705.247" sn="13.9255" a="11.1654" fwhm="0.018325" res="14796.5" algo="Sum"/><pk mz="271.16671152" i="2199.84" sn="43.4371" a="38.5855" fwhm="0.0153042" res="17718.4" algo="Sum"/><pk mz="271.18747361" i="985.604" sn="19.4613" a="17.8303" fwhm="0.0145764" res="18604.6" algo="Sum"/><pk mz="271.26294337" i="717.086" sn="14.1593" a="11.3357" fwhm="0.0140702" res="19279.3" algo="Sum"/><pk mz="271.96322504" i="781.123" sn="15.3007" a="16.0875" fwhm="0.0239543" res="11353.4" algo="Sum"/><pk mz="272.79424642" i="4764.84" sn="92.6102" a="72.8828" fwhm="0.013539" res="20148.8" algo="Sum"/><pk mz="272.94464619" i="1083.92" sn="21.049" a="19.5201" fwhm="0.0159492" res="17113.4" algo="Sum"/><pk mz="273.14595811" i="888.991" sn="17.2569" a="16.4572" fwhm="0.0161807" res="16881" algo="Sum"/><pk mz="273.18124881" i="1168.2" sn="22.6798" a="25.1945" fwhm="0.0175948" res="15526.3" algo="Sum"/><pk mz="274.14173098" i="1077.73" sn="20.7705" a="21.3073" fwhm="0.0166586" res="16456.5" algo="Sum"/><pk mz="274.79134666" i="2472.12" sn="47.1411" a="39.2889" fwhm="0.0138192" res="19884.8" algo="Sum"/><pk mz="274.88069787" i="3341.21" sn="63.7139" a="53.0373" fwhm="0.0142851" res="19242.4" algo="Sum"/><pk mz="275.16102628" i="780.242" sn="14.8572" a="15.3841" fwhm="0.0186753" res="14733.9" algo="Sum"/><pk mz="276.78830650" i="633.222" sn="11.8533" a="11.0071" fwhm="0.014556" res="19015.5" algo="Sum"/><pk mz="276.87818260" i="2051.08" sn="38.2843" a="31.8976" fwhm="0.0135672" res="20408" algo="Sum"/><pk mz="276.92265307" i="2078.2" sn="38.7394" a="38.0694" fwhm="0.01542" res="17958.7" algo="Sum"/><pk mz="276.98483679" i="897.952" sn="16.7119" a="17.7859" fwhm="0.0162288" res="17067.4" algo="Sum"/><pk mz="277.08302506" i="1089.85" sn="20.2489" a="19.6255" fwhm="0.0157315" res="17613.3" algo="Sum"/><pk mz="277.10322470" i="955.648" sn="17.7501" a="17.7594" fwhm="0.0190714" res="14529.8" algo="Sum"/><pk mz="277.17784784" i="805.303" sn="14.9361" a="14.7657" fwhm="0.0161151" res="17199.8" algo="Sum"/><pk mz="277.21388643" i="1816.45" sn="33.6797" a="30.2069" fwhm="0.0151241" res="18329.3" algo="Sum"/><pk mz="277.25004820" i="3562.26" sn="66.0483" a="58.5051" fwhm="0.0147461" res="18801.5" algo="Sum"/><pk mz="278.24831238" i="1359.58" sn="25.0085" a="27.3176" fwhm="0.0180618" res="15405.4" algo="Sum"/><pk mz="278.89181950" i="1696.97" sn="30.8947" a="26.5044" fwhm="0.014885" res="18736.4" algo="Sum"/><pk mz="278.91982276" i="895.304" sn="16.2921" a="13.8767" fwhm="0.0152841" res="18249" algo="Sum"/><pk mz="279.05883952" i="998.158" sn="18.1239" a="18.2249" fwhm="0.0172967" res="16133.6" algo="Sum"/><pk mz="279.08328282" i="2784.57" sn="50.5604" a="46.8237" fwhm="0.0159548" res="17492.1" algo="Sum"/><pk mz="279.15744996" i="3222.89" sn="58.5137" a="56.083" fwhm="0.0150431" res="18557.2" algo="Sum"/><pk mz="279.22925356" i="3174.94" sn="57.6567" a="53.9813" fwhm="0.0151909" res="18381.4" algo="Sum"/><pk mz="280.09022581" i="747.689" sn="13.4441" a="16.4058" fwhm="0.0173179" res="16173.4" algo="Sum"/><pk mz="280.82579573" i="2936.08" sn="52.3381" a="47.8408" fwhm="0.0142552" res="19699.9" algo="Sum"/><pk mz="281.17210438" i="882.468" sn="15.7293" a="18.3074" fwhm="0.0272559" res="10316" algo="Sum"/><pk mz="281.20810697" i="3182.11" sn="56.7185" a="54.5916" fwhm="0.0149548" res="18803.9" algo="Sum"/><pk mz="281.24476622" i="1352.57" sn="24.1095" a="23.7696" fwhm="0.0146471" res="19201.4" algo="Sum"/><pk mz="282.20520659" i="2113.56" sn="37.4249" a="50.4751" fwhm="0.0218823" res="12896.5" algo="Sum"/><pk mz="282.27887473" i="2679.41" sn="47.4187" a="41.2394" fwhm="0.0138533" res="20376.3" algo="Sum"/><pk mz="282.82317676" i="3092.03" sn="54.2888" a="48.3806" fwhm="0.013612" res="20777.5" algo="Sum"/><pk mz="283.03029215" i="912.127" sn="16.0113" a="16.7877" fwhm="0.0175683" res="16110.3" algo="Sum"/><pk mz="283.15136081" i="914.599" sn="16.0485" a="16.6668" fwhm="0.0220932" res="12816.2" algo="Sum"/><pk mz="283.20626833" i="721.453" sn="12.6519" a="17.4525" fwhm="0.0201988" res="14021" algo="Sum"/><pk mz="283.26302001" i="1031.24" sn="18.0511" a="21.5586" fwhm="0.0180375" res="15704.1" algo="Sum"/><pk mz="283.29811947" i="947.769" sn="16.5731" a="18.1277" fwhm="0.0193648" res="14629.5" algo="Sum"/><pk mz="284.29529883" i="940.605" sn="16.2576" a="17.7523" fwhm="0.0174895" res="16255.2" algo="Sum"/><pk mz="284.33110080" i="1609.6" sn="27.8069" a="28.3773" fwhm="0.0159577" res="17817.8" algo="Sum"/><pk mz="284.82051353" i="1197.2" sn="20.606" a="21.1719" fwhm="0.0149473" res="19055" algo="Sum"/><pk mz="284.90994486" i="2355.4" sn="40.5132" a="41.4776" fwhm="0.015147" res="18809.6" algo="Sum"/><pk mz="285.07030476" i="1631.68" sn="27.9109" a="28.4381" fwhm="0.0151658" res="18796.9" algo="Sum"/><pk mz="285.13066213" i="1277.98" sn="21.8249" a="24.2167" fwhm="0.0176137" res="16188" algo="Sum"/><pk mz="285.16197795" i="2384.4" sn="40.6938" a="49.8862" fwhm="0.0208349" res="13686.7" algo="Sum"/><pk mz="285.22036796" i="629.662" sn="10.7445" a="11.7014" fwhm="0.0162644" res="17536.4" algo="Sum"/><pk mz="285.27891230" i="971.66" sn="16.5765" a="18.188" fwhm="0.0169952" res="16785.8" algo="Sum"/><pk mz="285.98697910" i="636.95" sn="10.7679" a="13.5506" fwhm="0.0208281" res="13730.8" algo="Sum"/><pk mz="286.77095307" i="1356.71" sn="22.7564" a="21.0603" fwhm="0.0140273" res="20443.8" algo="Sum"/><pk mz="286.90730080" i="808.86" sn="13.5054" a="13.5514" fwhm="0.0152088" res="18864.6" algo="Sum"/><pk mz="286.95116037" i="2951.12" sn="49.2204" a="55.7594" fwhm="0.014727" res="19484.7" algo="Sum"/><pk mz="287.01209109" i="834.882" sn="13.9182" a="17.5104" fwhm="0.0180874" res="15868.1" algo="Sum"/><pk mz="287.05604485" i="699.981" sn="11.6682" a="17.3444" fwhm="0.0215429" res="13324.9" algo="Sum"/><pk mz="287.19794529" i="955.931" sn="15.9328" a="16.854" fwhm="0.0147317" res="19495.3" algo="Sum"/><pk mz="287.23587082" i="638.71" sn="10.645" a="12.2283" fwhm="0.0158932" res="18072.9" algo="Sum"/><pk mz="288.28966044" i="702.596" sn="11.5759" a="12.296" fwhm="0.0163882" res="17591.3" algo="Sum"/><pk mz="288.76807250" i="1951.26" sn="31.8539" a="30.9366" fwhm="0.0141893" res="20351.1" algo="Sum"/><pk mz="288.92121517" i="2630.1" sn="42.9049" a="48.6983" fwhm="0.0161335" res="17908.2" algo="Sum"/><pk mz="289.17778103" i="1051.56" sn="17.1442" a="21.2842" fwhm="0.0183374" res="15769.8" algo="Sum"/><pk mz="289.21465427" i="630.836" sn="10.2848" a="11.4229" fwhm="0.0173294" res="16689.2" algo="Sum"/><pk mz="289.25003063" i="932.876" sn="15.2084" a="16.8455" fwhm="0.0165262" res="17502.6" algo="Sum"/><pk mz="290.76534160" i="1123.94" sn="18.0876" a="18.4713" fwhm="0.0141902" res="20490.6" algo="Sum"/><pk mz="290.85486787" i="2012.15" sn="32.377" a="32.9839" fwhm="0.0141831" res="20507.1" algo="Sum"/><pk mz="290.95334731" i="692.526" sn="11.1412" a="19.5001" fwhm="0.0225184" res="12920.7" algo="Sum"/><pk mz="291.11957848" i="880.218" sn="14.1521" a="16.4956" fwhm="0.0150409" res="19355.2" algo="Sum"/><pk mz="291.19451186" i="2856.99" sn="45.934" a="48.4366" fwhm="0.0154075" res="18899.6" algo="Sum"/><pk mz="291.22892263" i="3398.98" sn="54.648" a="57.564" fwhm="0.0154779" res="18815.8" algo="Sum"/><pk mz="291.26531578" i="6487.64" sn="104.307" a="107.682" fwhm="0.0152459" res="19104.5" algo="Sum"/><pk mz="292.23221069" i="702.181" sn="11.1651" a="12.207" fwhm="0.0163939" res="17825.7" algo="Sum"/><pk mz="292.26838845" i="1339.03" sn="21.2695" a="23.4563" fwhm="0.015925" res="18352.8" algo="Sum"/><pk mz="292.85211967" i="1393.92" sn="22.0399" a="24.3402" fwhm="0.0162855" res="17982.4" algo="Sum"/><pk mz="292.89689411" i="657.026" sn="10.3886" a="14.173" fwhm="0.0186058" res="15742.2" algo="Sum"/><pk mz="293.02046998" i="627.082" sn="9.90509" a="12.706" fwhm="0.0159761" res="18341.2" algo="Sum"/><pk mz="293.09752511" i="9838.99" sn="155.059" a="165.234" fwhm="0.0149548" res="19598.9" algo="Sum"/><pk mz="293.17280344" i="911.692" sn="14.3381" a="22.8081" fwhm="0.024745" res="11847.8" algo="Sum"/><pk mz="293.20852002" i="1227.08" sn="19.2848" a="22.6877" fwhm="0.016806" res="17446.7" algo="Sum"/><pk mz="293.24481215" i="3943.33" sn="61.9459" a="65.975" fwhm="0.0149042" res="19675.3" algo="Sum"/><pk mz="294.10081114" i="1311.99" sn="20.4331" a="22.0673" fwhm="0.0150872" res="19493.4" algo="Sum"/><pk mz="294.24776808" i="713.23" sn="11.1038" a="13.9125" fwhm="0.0169927" res="17316.1" algo="Sum"/><pk mz="294.86584409" i="798.855" sn="12.3605" a="14.1388" fwhm="0.0163725" res="18009.8" algo="Sum"/><pk mz="294.93830462" i="2906.49" sn="44.8642" a="47.5077" fwhm="0.01507" res="19571.2" algo="Sum"/><pk mz="295.18825927" i="2446.54" sn="37.6212" a="49.243" fwhm="0.0180871" res="16320.3" algo="Sum"/><pk mz="295.22415554" i="5493.4" sn="84.4691" a="97.1609" fwhm="0.016002" res="18449.2" algo="Sum"/><pk mz="295.25981278" i="1156.83" sn="17.7911" a="20.751" fwhm="0.0171609" res="17205.4" algo="Sum"/><pk mz="296.22610747" i="1176.03" sn="17.9358" a="24.8576" fwhm="0.0193248" res="15328.8" algo="Sum"/><pk mz="296.79991046" i="741.217" sn="11.2045" a="14.9277" fwhm="0.0153857" res="19290.7" algo="Sum"/><pk mz="297.16778415" i="833.405" sn="12.5566" a="15.5444" fwhm="0.0233498" res="12726.8" algo="Sum"/><pk mz="297.31472784" i="867.78" sn="13.0747" a="15.1727" fwhm="0.0153177" res="19409.9" algo="Sum"/><pk mz="298.34631210" i="2540.89" sn="37.9974" a="43.3229" fwhm="0.0153708" res="19409.9" algo="Sum"/><pk mz="298.79744594" i="933.394" sn="13.8819" a="17.0227" fwhm="0.0151999" res="19657.9" algo="Sum"/><pk mz="299.11055382" i="748.8" sn="11.1245" a="14.8361" fwhm="0.01973" res="15160.2" algo="Sum"/><pk mz="299.16195461" i="4048.5" sn="60.1461" a="83.6003" fwhm="0.0196751" res="15205.1" algo="Sum"/><pk mz="299.19692430" i="3443.76" sn="51.1537" a="70.2533" fwhm="0.0175117" res="17085.6" algo="Sum"/><pk mz="300.00384467" i="908.92" sn="13.457" a="16.4139" fwhm="0.0154245" res="19449.9" algo="Sum"/><pk mz="300.16499569" i="889.557" sn="13.158" a="18.2302" fwhm="0.0195572" res="15348.1" algo="Sum"/><pk mz="300.20077865" i="777.751" sn="11.4958" a="17.1676" fwhm="0.0189364" res="15853.1" algo="Sum"/><pk mz="300.88377966" i="1544.02" sn="22.6166" a="28.5016" fwhm="0.015596" res="19292.3" algo="Sum"/><pk mz="300.98671266" i="1011.92" sn="14.8225" a="26.961" fwhm="0.0218721" res="13761.2" algo="Sum"/><pk mz="301.06626178" i="858.922" sn="12.5806" a="20.7526" fwhm="0.0240198" res="12534.1" algo="Sum"/><pk mz="301.14095422" i="209651" sn="3065.04" a="3059.99" fwhm="0.0127174" res="23679.4" algo="Sum"/><pk mz="301.21150641" i="3472.59" sn="50.6661" a="77.4307" fwhm="0.0192467" res="15650.1" algo="Sum"/><pk mz="302.14398602" i="35156.1" sn="506.719" a="594.815" fwhm="0.0151594" res="19931.1" algo="Sum"/><pk mz="302.21554206" i="804.355" sn="11.5821" a="16.5668" fwhm="0.0216994" res="13927.4" algo="Sum"/><pk mz="302.24512169" i="1485.9" sn="21.3952" a="29.4781" fwhm="0.0171477" res="17626" algo="Sum"/><pk mz="302.88084287" i="684.408" sn="9.81024" a="12.713" fwhm="0.0148792" res="20356" algo="Sum"/><pk mz="303.14686483" i="4789.91" sn="68.2157" a="90.7623" fwhm="0.0167284" res="18121.7" algo="Sum"/><pk mz="303.19262503" i="2384.12" sn="33.9546" a="46.4708" fwhm="0.0169044" res="17935.8" algo="Sum"/><pk mz="303.22910510" i="7623.88" sn="108.571" a="145.617" fwhm="0.0170324" res="17803.1" algo="Sum"/><pk mz="303.26397978" i="944.991" sn="13.4559" a="19.0807" fwhm="0.0192918" res="15719.8" algo="Sum"/><pk mz="304.23152275" i="1613.53" sn="22.8179" a="32.0801" fwhm="0.0192987" res="15764.4" algo="Sum"/><pk mz="304.26069551" i="7566.2" sn="107.005" a="136.479" fwhm="0.0160679" res="18936" algo="Sum"/><pk mz="304.29881637" i="1015.88" sn="14.3671" a="19.8783" fwhm="0.0192592" res="15800.2" algo="Sum"/><pk mz="304.89533144" i="947.326" sn="13.2889" a="17.495" fwhm="0.0168504" res="18094.3" algo="Sum"/><pk mz="305.15690588" i="1509.34" sn="21.1551" a="36.2047" fwhm="0.0247139" res="12347.6" algo="Sum"/><pk mz="305.20909982" i="751.291" sn="10.5302" a="13.7401" fwhm="0.0225348" res="13543.9" algo="Sum"/><pk mz="305.24461622" i="13718.7" sn="192.269" a="251.856" fwhm="0.0163727" res="18643.5" algo="Sum"/><pk mz="305.28055926" i="4221.43" sn="59.1594" a="91.7612" fwhm="0.0208586" res="14635.7" algo="Sum"/><pk mz="306.24824570" i="2971.85" sn="41.2467" a="51.2541" fwhm="0.0161457" res="18967.8" algo="Sum"/><pk mz="306.27826052" i="1891.16" sn="26.2476" a="42.4539" fwhm="0.021378" res="14326.8" algo="Sum"/><pk mz="306.95706382" i="1062.63" sn="14.6361" a="22.9532" fwhm="0.0176651" res="17376.4" algo="Sum"/><pk mz="307.05243912" i="710.057" sn="9.77478" a="13.668" fwhm="0.016248" res="18897.9" algo="Sum"/><pk mz="307.20243059" i="1160.63" sn="15.9737" a="29.6776" fwhm="0.0277572" res="11067.5" algo="Sum"/><pk mz="307.22355095" i="1015.13" sn="13.9712" a="17.9069" fwhm="0.022436" res="13693.3" algo="Sum"/><pk mz="307.26029152" i="5957.52" sn="81.9929" a="110.631" fwhm="0.0163527" res="18789.5" algo="Sum"/><pk mz="308.26373581" i="1149.05" sn="15.727" a="23.0607" fwhm="0.0175868" res="17528.1" algo="Sum"/><pk mz="308.87860948" i="997.119" sn="13.5554" a="20.322" fwhm="0.0179947" res="17165" algo="Sum"/><pk mz="308.95384014" i="1374.21" sn="18.6808" a="26.6272" fwhm="0.0159591" res="19359.2" algo="Sum"/><pk mz="309.20342572" i="13352.2" sn="181.385" a="264.637" fwhm="0.0169557" res="18235.9" algo="Sum"/><pk mz="309.23844810" i="1597.46" sn="21.701" a="28.8525" fwhm="0.0218154" res="14175.2" algo="Sum"/><pk mz="309.27566670" i="2387.46" sn="32.4329" a="43.752" fwhm="0.0165597" res="18676.4" algo="Sum"/><pk mz="310.20686922" i="2548.25" sn="34.3899" a="53.9528" fwhm="0.0176239" res="17601.5" algo="Sum"/><pk mz="310.23680050" i="710.179" sn="9.58031" a="12.6499" fwhm="0.0200424" res="15479" algo="Sum"/><pk mz="310.30994749" i="906.5" sn="12.2235" a="17.1989" fwhm="0.0174398" res="17793.2" algo="Sum"/><pk mz="310.87507330" i="1054.37" sn="14.1693" a="17.8711" fwhm="0.0150406" res="20669.1" algo="Sum"/><pk mz="310.91260199" i="1647.04" sn="22.1339" a="30.7459" fwhm="0.0160926" res="19320.3" algo="Sum"/><pk mz="311.21797526" i="1608.26" sn="21.603" a="30.5362" fwhm="0.027377" res="11367.9" algo="Sum"/><pk mz="311.33012241" i="776.595" sn="10.4304" a="15.5226" fwhm="0.0171657" res="18136.8" algo="Sum"/><pk mz="312.36204335" i="1378.25" sn="18.4175" a="25.5023" fwhm="0.0165488" res="18875.2" algo="Sum"/><pk mz="312.78190478" i="1125.07" sn="14.9849" a="22.2424" fwhm="0.0176199" res="17751.6" algo="Sum"/><pk mz="313.17398214" i="888.403" sn="11.7471" a="30.2355" fwhm="0.0236182" res="13259.8" algo="Sum"/><pk mz="313.21282848" i="997.314" sn="13.187" a="23.2647" fwhm="0.0204753" res="15297.1" algo="Sum"/><pk mz="314.23177449" i="1522.45" sn="20.0285" a="35.5891" fwhm="0.0177127" res="17740.5" algo="Sum"/><pk mz="314.77835762" i="1788.25" sn="23.3599" a="33.9909" fwhm="0.0165723" res="18994.2" algo="Sum"/><pk mz="315.07915884" i="15362.6" sn="200.182" a="280.965" fwhm="0.0159895" res="19705.3" algo="Sum"/><pk mz="315.13508732" i="1186.77" sn="15.4687" a="23.4606" fwhm="0.0209937" res="15010.9" algo="Sum"/><pk mz="315.15892040" i="894.723" sn="11.6641" a="16.6882" fwhm="0.0278039" res="11335.1" algo="Sum"/><pk mz="315.19270792" i="46862.3" sn="611.028" a="800.117" fwhm="0.0156293" res="20166.7" algo="Sum"/><pk mz="316.08212085" i="1803.85" sn="23.3288" a="32.553" fwhm="0.017404" res="18161.4" algo="Sum"/><pk mz="316.11090661" i="1779.36" sn="23.0107" a="32.9815" fwhm="0.0169898" res="18605.9" algo="Sum"/><pk mz="316.19596951" i="9325.01" sn="120.591" a="170.759" fwhm="0.016179" res="19543.6" algo="Sum"/><pk mz="316.24764431" i="1269.68" sn="16.4194" a="29.9566" fwhm="0.0198947" res="15896.1" algo="Sum"/><pk mz="316.77624359" i="1187.13" sn="15.2666" a="24.3274" fwhm="0.017083" res="18543.3" algo="Sum"/><pk mz="316.98587019" i="1521.41" sn="19.5606" a="31.3337" fwhm="0.0180878" res="17524.8" algo="Sum"/><pk mz="317.11457435" i="22097" sn="284.063" a="410.635" fwhm="0.0163648" res="19377.9" algo="Sum"/><pk mz="317.17294779" i="1667.59" sn="21.4356" a="31.8391" fwhm="0.0227373" res="13949.4" algo="Sum"/><pk mz="317.20085556" i="1677.08" sn="21.557" a="43.0471" fwhm="0.0313317" res="10123.9" algo="Sum"/><pk mz="317.24496580" i="3696.39" sn="47.5122" a="71.0236" fwhm="0.0178024" res="17820.3" algo="Sum"/><pk mz="317.28103126" i="1202.74" sn="15.4589" a="23.4383" fwhm="0.0176567" res="17969.4" algo="Sum"/><pk mz="318.11786589" i="4087.62" sn="52.247" a="78.0197" fwhm="0.0165099" res="19268.3" algo="Sum"/><pk mz="318.24720051" i="974.44" sn="12.4438" a="19.4822" fwhm="0.0188989" res="16839.5" algo="Sum"/><pk mz="318.97614457" i="817.916" sn="10.3769" a="29.2858" fwhm="0.0319212" res="9992.62" algo="Sum"/><pk mz="319.11450490" i="2039.83" sn="25.8593" a="44.4509" fwhm="0.0199955" res="15959.3" algo="Sum"/><pk mz="319.15145439" i="1644.64" sn="20.847" a="44.6574" fwhm="0.0230478" res="13847.4" algo="Sum"/><pk mz="319.19891719" i="680.083" sn="8.61631" a="13.1832" fwhm="0.0302478" res="10552.8" algo="Sum"/><pk mz="319.22464096" i="1836" sn="23.2433" a="36.3772" fwhm="0.0177321" res="18002.6" algo="Sum"/><pk mz="319.26041934" i="5592.91" sn="70.7433" a="99.2393" fwhm="0.0165442" res="19297.4" algo="Sum"/><pk mz="319.29659963" i="6841.74" sn="86.4641" a="128.282" fwhm="0.0164333" res="19429.8" algo="Sum"/><pk mz="320.23202306" i="891.498" sn="11.1957" a="19.6108" fwhm="0.0210154" res="15238" algo="Sum"/><pk mz="320.26311257" i="1358.31" sn="17.0582" a="26.5977" fwhm="0.0185925" res="17225.4" algo="Sum"/><pk mz="320.29970167" i="1551.74" sn="19.4878" a="29.8532" fwhm="0.0174538" res="18351.3" algo="Sum"/><pk mz="321.13131254" i="945.95" sn="11.8109" a="24.3556" fwhm="0.0229672" res="13982.2" algo="Sum"/><pk mz="321.17059202" i="854.034" sn="10.6644" a="26.4051" fwhm="0.0344591" res="9320.35" algo="Sum"/><pk mz="321.21300831" i="1473.52" sn="18.4003" a="35.0567" fwhm="0.0267865" res="11991.6" algo="Sum"/><pk mz="321.23849299" i="2806.02" sn="35.0396" a="59.8407" fwhm="0.0221113" res="14528.2" algo="Sum"/><pk mz="321.27584220" i="1764.17" sn="22.0297" a="37.8198" fwhm="0.0192447" res="16694.2" algo="Sum"/><pk mz="321.31370875" i="816.141" sn="10.1914" a="17.7232" fwhm="0.0205715" res="15619.3" algo="Sum"/><pk mz="322.81055279" i="1828.23" sn="22.5478" a="35.0282" fwhm="0.0167495" res="19272.9" algo="Sum"/><pk mz="322.92981368" i="646.451" sn="7.95395" a="15.5676" fwhm="0.0212185" res="15219.3" algo="Sum"/><pk mz="323.19700810" i="2134.22" sn="26.2563" a="52.9586" fwhm="0.0205205" res="15750" algo="Sum"/><pk mz="323.22425766" i="1069.36" sn="13.1556" a="23.8655" fwhm="0.031909" res="10129.6" algo="Sum"/><pk mz="323.25482215" i="1913.06" sn="23.5365" a="38.934" fwhm="0.0191278" res="16899.7" algo="Sum"/><pk mz="323.29142672" i="1335.18" sn="16.4262" a="26.5916" fwhm="0.0171987" res="18797.4" algo="Sum"/><pk mz="324.80729633" i="2307.65" sn="27.9867" a="41.0504" fwhm="0.016023" res="20271.3" algo="Sum"/><pk mz="324.85235850" i="739.691" sn="8.97031" a="14.4928" fwhm="0.0172617" res="18819.3" algo="Sum"/><pk mz="325.17663527" i="2104.14" sn="25.4828" a="44.1724" fwhm="0.0228252" res="14246.4" algo="Sum"/><pk mz="325.21250192" i="6111.67" sn="74.0174" a="130.039" fwhm="0.0192382" res="16904.5" algo="Sum"/><pk mz="325.27029199" i="722.13" sn="8.74559" a="14.3443" fwhm="0.0213749" res="15217.4" algo="Sum"/><pk mz="325.34543456" i="756.728" sn="9.16347" a="14.2482" fwhm="0.0173887" res="18710.2" algo="Sum"/><pk mz="326.21613779" i="1387.7" sn="16.7509" a="30.5942" fwhm="0.0196357" res="16613.4" algo="Sum"/><pk mz="326.80568282" i="1095.01" sn="13.1705" a="25.8926" fwhm="0.0197034" res="16586.2" algo="Sum"/><pk mz="327.01481822" i="2664.03" sn="32.0145" a="51.8447" fwhm="0.0175424" res="18641.4" algo="Sum"/><pk mz="327.19586915" i="11870.6" sn="142.638" a="238.192" fwhm="0.0176832" res="18503.2" algo="Sum"/><pk mz="327.22829368" i="10444.6" sn="125.504" a="210.929" fwhm="0.0177665" res="18418.3" algo="Sum"/><pk mz="328.19914996" i="2321.53" sn="27.7287" a="49.4496" fwhm="0.0176227" res="18623.7" algo="Sum"/><pk mz="328.23187681" i="2302.35" sn="27.4813" a="53.9438" fwhm="0.0200472" res="16372.9" algo="Sum"/><pk mz="328.75615396" i="824.209" sn="9.79248" a="15.8623" fwhm="0.0166515" res="19743.3" algo="Sum"/><pk mz="328.99767241" i="693.816" sn="8.24327" a="20.3421" fwhm="0.0217522" res="15124.8" algo="Sum"/><pk mz="329.17614252" i="1849.16" sn="21.8968" a="40.0846" fwhm="0.0254834" res="12917.3" algo="Sum"/><pk mz="329.21165060" i="7816.04" sn="92.4718" a="172.024" fwhm="0.0194646" res="16913.3" algo="Sum"/><pk mz="329.24319206" i="4566.9" sn="53.9881" a="90.4982" fwhm="0.0199773" res="16480.8" algo="Sum"/><pk mz="330.21565437" i="1709.94" sn="20.066" a="38.4734" fwhm="0.0203719" res="16209.3" algo="Sum"/><pk mz="330.24668163" i="1196.75" sn="14.0437" a="23.5193" fwhm="0.0205381" res="16079.7" algo="Sum"/><pk mz="330.75276254" i="1322.93" sn="15.4726" a="25.5542" fwhm="0.0170801" res="19364.8" algo="Sum"/><pk mz="331.04556698" i="10652.3" sn="123.777" a="224.277" fwhm="0.0187974" res="17611.2" algo="Sum"/><pk mz="331.18730235" i="40702.4" sn="472.611" a="758.652" fwhm="0.0175474" res="18873.9" algo="Sum"/><pk mz="331.26018255" i="3133.17" sn="36.3901" a="62.937" fwhm="0.0176899" res="18725.9" algo="Sum"/><pk mz="331.29620364" i="933.413" sn="10.8401" a="20.5634" fwhm="0.019853" res="16687.5" algo="Sum"/><pk mz="332.04880925" i="1319.17" sn="15.2202" a="27.7981" fwhm="0.018991" res="17484.6" algo="Sum"/><pk mz="332.08458592" i="646.368" sn="7.4576" a="12.6442" fwhm="0.0190988" res="17387.7" algo="Sum"/><pk mz="332.19070812" i="8084.56" sn="93.2624" a="162.907" fwhm="0.0183796" res="18073.9" algo="Sum"/><pk mz="332.26290374" i="798.337" sn="9.21046" a="17.0531" fwhm="0.0212293" res="15651.2" algo="Sum"/><pk mz="332.29308605" i="2206.91" sn="25.4638" a="44.8393" fwhm="0.0181973" res="18260.5" algo="Sum"/><pk mz="332.75029072" i="958.28" sn="11.0154" a="19.2333" fwhm="0.0170439" res="19523.2" algo="Sum"/><pk mz="332.83955032" i="2607.95" sn="29.8976" a="52.085" fwhm="0.017122" res="19439.3" algo="Sum"/><pk mz="332.95758086" i="1007.08" sn="11.5276" a="26.0103" fwhm="0.0210863" res="15790.2" algo="Sum"/><pk mz="333.16687796" i="1804.62" sn="20.6509" a="47.0274" fwhm="0.0226328" res="14720.6" algo="Sum"/><pk mz="333.19779339" i="1677.27" sn="19.1903" a="47.3806" fwhm="0.0313549" res="10626.7" algo="Sum"/><pk mz="333.23957296" i="1026.64" sn="11.7456" a="21.3766" fwhm="0.0209651" res="15895" algo="Sum"/><pk mz="333.27599479" i="3765.59" sn="43.0911" a="73.5919" fwhm="0.017711" res="18817.4" algo="Sum"/><pk mz="333.31236923" i="4335.1" sn="49.611" a="91.8419" fwhm="0.018663" res="17859.6" algo="Sum"/><pk mz="334.27742573" i="1280.87" sn="14.5432" a="24.487" fwhm="0.0182486" res="18318" algo="Sum"/><pk mz="334.31419243" i="1315.1" sn="14.9319" a="28.3021" fwhm="0.0193464" res="17280.4" algo="Sum"/><pk mz="334.83646763" i="2602.06" sn="29.4294" a="48.8214" fwhm="0.0174581" res="19179.4" algo="Sum"/><pk mz="335.12509355" i="710.952" sn="8.03624" a="23.503" fwhm="0.0246384" res="13601.7" algo="Sum"/><pk mz="335.22040014" i="1085.61" sn="12.2712" a="27.0432" fwhm="0.0278754" res="12025.7" algo="Sum"/><pk mz="335.25504496" i="1562.41" sn="17.6607" a="34.6179" fwhm="0.0197901" res="16940.5" algo="Sum"/><pk mz="335.29112780" i="2112.93" sn="23.8824" a="44.1167" fwhm="0.0185817" res="18044.2" algo="Sum"/><pk mz="335.32698196" i="767.635" sn="8.6764" a="16.2336" fwhm="0.0233448" res="14364.1" algo="Sum"/><pk mz="336.83386702" i="842.119" sn="9.42016" a="22.3934" fwhm="0.024828" res="13566.7" algo="Sum"/><pk mz="337.06128781" i="9314.13" sn="104.182" a="183.29" fwhm="0.0171958" res="19601.4" algo="Sum"/><pk mz="337.17645706" i="982.151" sn="10.9854" a="26.0143" fwhm="0.023944" res="14081.9" algo="Sum"/><pk mz="337.21197786" i="1223.35" sn="13.6738" a="26.215" fwhm="0.0278037" res="12128.3" algo="Sum"/><pk mz="337.23472680" i="1552.85" sn="17.3472" a="30.5753" fwhm="0.0238062" res="14165.8" algo="Sum"/><pk mz="337.27122322" i="2331.69" sn="26.0238" a="47.8347" fwhm="0.018456" res="18274.4" algo="Sum"/><pk mz="337.30728034" i="4388.96" sn="48.9403" a="88.817" fwhm="0.0180781" res="18658.4" algo="Sum"/><pk mz="338.06415728" i="1135.25" sn="12.6151" a="25.4821" fwhm="0.018768" res="18012.8" algo="Sum"/><pk mz="338.27518930" i="716.065" sn="7.91922" a="18.0421" fwhm="0.0237558" res="14239.7" algo="Sum"/><pk mz="338.30997750" i="1061" sn="11.7324" a="16.4732" fwhm="0.0184137" res="18372.8" algo="Sum"/><pk mz="338.34134419" i="10204.3" sn="112.836" a="201.677" fwhm="0.0178058" res="19001.7" algo="Sum"/><pk mz="338.78479705" i="1508.45" sn="16.6614" a="28.4078" fwhm="0.016391" res="20668.9" algo="Sum"/><pk mz="339.03269165" i="1099.37" sn="12.1227" a="31.3895" fwhm="0.0258738" res="13103.3" algo="Sum"/><pk mz="339.19266516" i="1696.05" sn="18.6443" a="32.9563" fwhm="0.0209744" res="16171.8" algo="Sum"/><pk mz="339.22861543" i="1352.94" sn="14.8725" a="35.4109" fwhm="0.035885" res="9453.21" algo="Sum"/><pk mz="339.34541084" i="2613.95" sn="28.7297" a="61.7114" fwhm="0.0216082" res="15704.5" algo="Sum"/><pk mz="340.17844663" i="629.539" sn="6.87684" a="13.5905" fwhm="0.0220772" res="15408.6" algo="Sum"/><pk mz="340.25668730" i="907.167" sn="9.91232" a="20.6894" fwhm="0.0238761" res="14250.9" algo="Sum"/><pk mz="340.78207852" i="1877.35" sn="20.4657" a="37.8041" fwhm="0.0176484" res="19309.5" algo="Sum"/><pk mz="341.20778604" i="4235.83" sn="45.9296" a="81.6378" fwhm="0.0201953" res="16895.4" algo="Sum"/><pk mz="341.24429126" i="1857.46" sn="20.1396" a="40.1524" fwhm="0.0225034" res="15164.1" algo="Sum"/><pk mz="342.21083492" i="878.983" sn="9.45501" a="23.7235" fwhm="0.0213865" res="16001.3" algo="Sum"/><pk mz="342.24386170" i="1498.55" sn="16.1195" a="35.4823" fwhm="0.0275687" res="12414.2" algo="Sum"/><pk mz="342.77930287" i="980.372" sn="10.4844" a="22.9335" fwhm="0.0194135" res="17656.7" algo="Sum"/><pk mz="342.86850124" i="3833.69" sn="40.9949" a="80.826" fwhm="0.0185208" res="18512.6" algo="Sum"/><pk mz="342.98849641" i="937.381" sn="10.0209" a="21.1532" fwhm="0.019481" res="17606.4" algo="Sum"/><pk mz="343.19135634" i="67910.8" sn="725.806" a="1251.45" fwhm="0.016709" res="20539.3" algo="Sum"/><pk mz="343.29441515" i="688.346" sn="7.35679" a="16.5528" fwhm="0.0209821" res="16361.3" algo="Sum"/><pk mz="344.19451407" i="12135.2" sn="128.774" a="247.767" fwhm="0.018522" res="18583" algo="Sum"/><pk mz="344.86535159" i="2520.13" sn="26.6118" a="51.4927" fwhm="0.0175411" res="19660.4" algo="Sum"/><pk mz="345.19850553" i="6065.12" sn="64.0113" a="212.644" fwhm="0.0346463" res="9963.49" algo="Sum"/><pk mz="345.23955515" i="5112.01" sn="53.9522" a="111.145" fwhm="0.0193169" res="17872.4" algo="Sum"/><pk mz="345.31240071" i="1080.54" sn="11.4039" a="23.9864" fwhm="0.0197631" res="17472.6" algo="Sum"/><pk mz="346.20273395" i="1186.59" sn="12.4814" a="44.9954" fwhm="0.0442798" res="7818.52" algo="Sum"/><pk mz="346.24310843" i="1176.73" sn="12.3716" a="26.0885" fwhm="0.0205084" res="16883" algo="Sum"/><pk mz="347.16209710" i="8491.85" sn="88.864" a="176.151" fwhm="0.0210752" res="16472.5" algo="Sum"/><pk mz="347.22060083" i="2188.08" sn="22.8616" a="54.478" fwhm="0.0257266" res="13496.6" algo="Sum"/><pk mz="347.25398267" i="1924.67" sn="20.0895" a="40.6625" fwhm="0.0205455" res="16901.7" algo="Sum"/><pk mz="347.29076222" i="798.928" sn="8.32998" a="15.871" fwhm="0.0204025" res="17021.9" algo="Sum"/><pk mz="347.32812355" i="5830.96" sn="60.7381" a="117.914" fwhm="0.0186758" res="18597.7" algo="Sum"/><pk mz="348.16523645" i="1831.09" sn="18.9817" a="38.0203" fwhm="0.0224927" res="15479" algo="Sum"/><pk mz="348.33163561" i="1536.56" sn="15.9176" a="29.9758" fwhm="0.0178759" res="19486.1" algo="Sum"/><pk mz="348.81373090" i="2207.92" sn="22.8172" a="42.2351" fwhm="0.0167179" res="20864.7" algo="Sum"/><pk mz="348.91815476" i="660.751" sn="6.82741" a="17.1455" fwhm="0.024668" res="14144.6" algo="Sum"/><pk mz="349.05551479" i="1838.89" sn="18.9377" a="36.9661" fwhm="0.0171993" res="20294.7" algo="Sum"/><pk mz="349.16402907" i="1085.22" sn="11.1464" a="21.8945" fwhm="0.0235346" res="14836.2" algo="Sum"/><pk mz="349.18256055" i="1386.19" sn="14.2379" a="37.5024" fwhm="0.0398289" res="8767.07" algo="Sum"/><pk mz="349.20971696" i="869.061" sn="8.92655" a="18.8651" fwhm="0.0307763" res="11346.7" algo="Sum"/><pk mz="349.23457378" i="715.911" sn="7.35347" a="13.6918" fwhm="0.0253846" res="13757.7" algo="Sum"/><pk mz="349.27101874" i="1973.75" sn="20.2752" a="46.2465" fwhm="0.0202055" res="17285.9" algo="Sum"/><pk mz="349.30684079" i="753.358" sn="7.73864" a="16.0674" fwhm="0.0234776" res="14878.3" algo="Sum"/><pk mz="350.81070304" i="2233.09" sn="22.726" a="43.499" fwhm="0.0173689" res="20197.6" algo="Sum"/><pk mz="350.98168690" i="800.844" sn="8.1115" a="20.5126" fwhm="0.0219152" res="16015.4" algo="Sum"/><pk mz="351.15792742" i="798.478" sn="8.08702" a="23.6296" fwhm="0.0250198" res="14035.2" algo="Sum"/><pk mz="351.19604846" i="781.601" sn="7.91797" a="17.5421" fwhm="0.0332842" res="10551.5" algo="Sum"/><pk mz="351.22895821" i="1833.52" sn="18.5744" a="45.8802" fwhm="0.0301169" res="11662.2" algo="Sum"/><pk mz="351.24649084" i="1283.43" sn="13.0001" a="25.3241" fwhm="0.0247619" res="14184.9" algo="Sum"/><pk mz="351.28672188" i="1343.61" sn="13.6077" a="29.8707" fwhm="0.02047" res="17161.1" algo="Sum"/><pk mz="351.32310612" i="1137.85" sn="11.5245" a="24.727" fwhm="0.0204966" res="17140.5" algo="Sum"/><pk mz="352.80816073" i="788.954" sn="7.88748" a="19.1124" fwhm="0.0199052" res="17724.5" algo="Sum"/><pk mz="352.89728566" i="6197.24" sn="61.9409" a="131.623" fwhm="0.018144" res="19449.9" algo="Sum"/><pk mz="353.02992694" i="6204.51" sn="62.0299" a="151.222" fwhm="0.0217479" res="16232.8" algo="Sum"/><pk mz="353.20886055" i="714.658" sn="7.14485" a="19.7065" fwhm="0.02936" res="12030.3" algo="Sum"/><pk mz="353.24397304" i="1193.38" sn="11.9309" a="29.5036" fwhm="0.031565" res="11191" algo="Sum"/><pk mz="353.26595271" i="1927.39" sn="19.2693" a="52.9627" fwhm="0.032022" res="11032" algo="Sum"/><pk mz="353.29990681" i="632.157" sn="6.32004" a="13.8451" fwhm="0.0184942" res="19103.3" algo="Sum"/><pk mz="354.03298730" i="841.01" sn="8.36875" a="20.2921" fwhm="0.0218303" res="16217.5" algo="Sum"/><pk mz="354.89455732" i="2199.97" sn="21.854" a="47.2875" fwhm="0.0181572" res="19545.7" algo="Sum"/><pk mz="355.18846896" i="1110.9" sn="11.0261" a="29.946" fwhm="0.0359856" res="9870.29" algo="Sum"/><pk mz="355.22509516" i="862.775" sn="8.56336" a="24.9773" fwhm="0.0304649" res="11660.2" algo="Sum"/><pk mz="356.28088437" i="728.874" sn="7.21509" a="21.7203" fwhm="0.0245052" res="14539" algo="Sum"/><pk mz="356.75588519" i="633.532" sn="6.24394" a="13.8717" fwhm="0.0199313" res="17899.3" algo="Sum"/><pk mz="357.20640683" i="9143.3" sn="89.9198" a="189.077" fwhm="0.0191116" res="18690.5" algo="Sum"/><pk mz="358.20938864" i="1862.4" sn="18.2025" a="40.3155" fwhm="0.0194694" res="18398.6" algo="Sum"/><pk mz="358.29919004" i="1048.46" sn="10.2438" a="33.458" fwhm="0.0282823" res="12668.7" algo="Sum"/><pk mz="358.84242731" i="2937.24" sn="28.6268" a="56.0184" fwhm="0.0174783" res="20530.7" algo="Sum"/><pk mz="358.94651518" i="660.944" sn="6.43608" a="17.7114" fwhm="0.0243091" res="14765.9" algo="Sum"/><pk mz="358.97951396" i="4276.81" sn="41.6062" a="91.7121" fwhm="0.0188137" res="19080.8" algo="Sum"/><pk mz="359.04327819" i="6694.64" sn="65.0168" a="139.411" fwhm="0.0184168" res="19495.4" algo="Sum"/><pk mz="359.16515522" i="11025.1" sn="107.037" a="236.1" fwhm="0.0190584" res="18845.5" algo="Sum"/><pk mz="359.21753459" i="2824.97" sn="27.4261" a="88.1521" fwhm="0.0291953" res="12303.9" algo="Sum"/><pk mz="359.32734536" i="933.135" sn="9.05853" a="21.5043" fwhm="0.019939" res="18021.3" algo="Sum"/><pk mz="359.98226777" i="678.517" sn="6.55263" a="18.3782" fwhm="0.0217905" res="16520.2" algo="Sum"/><pk mz="360.04603873" i="832.501" sn="8.0317" a="20.9519" fwhm="0.0202833" res="17750.8" algo="Sum"/><pk mz="360.16854466" i="2066.74" sn="19.9345" a="48.4984" fwhm="0.0205627" res="17515.7" algo="Sum"/><pk mz="360.22186874" i="666.019" sn="6.4254" a="19.6771" fwhm="0.0267448" res="13468.8" algo="Sum"/><pk mz="360.32352337" i="27481.7" sn="265.168" a="543.229" fwhm="0.0179324" res="20093.5" algo="Sum"/><pk mz="360.83934993" i="2059.15" sn="19.77" a="42.8137" fwhm="0.0175919" res="20511.6" algo="Sum"/><pk mz="360.97746334" i="2831.46" sn="27.1599" a="56.4163" fwhm="0.020018" res="18032.6" algo="Sum"/><pk mz="361.00985486" i="2754.46" sn="26.4212" a="71.472" fwhm="0.0235913" res="15302.7" algo="Sum"/><pk mz="361.18139970" i="2074.12" sn="19.8954" a="49.3066" fwhm="0.0337305" res="10707.8" algo="Sum"/><pk mz="361.23801180" i="2324.83" sn="22.3002" a="56.2755" fwhm="0.0280515" res="12877.7" algo="Sum"/><pk mz="361.27172321" i="857.331" sn="8.22479" a="20.174" fwhm="0.025593" res="14116.1" algo="Sum"/><pk mz="361.32966865" i="6877.91" sn="65.9934" a="239.597" fwhm="0.0325582" res="11098" algo="Sum"/><pk mz="362.19064572" i="859.004" sn="8.16324" a="22.4219" fwhm="0.0327088" res="11073.2" algo="Sum"/><pk mz="362.24117589" i="6481.36" sn="61.5803" a="137.011" fwhm="0.0188551" res="19211.9" algo="Sum"/><pk mz="362.34319954" i="1560.48" sn="14.8291" a="52.4328" fwhm="0.030839" res="11749.5" algo="Sum"/><pk mz="362.92625116" i="5653.05" sn="53.3422" a="113.141" fwhm="0.0177709" res="20422.5" algo="Sum"/><pk mz="363.15736601" i="1658.79" sn="15.6451" a="39.3162" fwhm="0.0240515" res="15099.1" algo="Sum"/><pk mz="363.24569181" i="2092.12" sn="19.732" a="74.3774" fwhm="0.0253219" res="14345.1" algo="Sum"/><pk mz="363.32269799" i="1395.32" sn="13.1601" a="29.2656" fwhm="0.0195986" res="18538.2" algo="Sum"/><pk mz="363.35923111" i="972.069" sn="9.1682" a="22.614" fwhm="0.0235317" res="15441.3" algo="Sum"/><pk mz="364.78804137" i="730.311" sn="6.80549" a="16.0262" fwhm="0.019378" res="18824.9" algo="Sum"/><pk mz="365.10516224" i="1847.33" sn="17.2096" a="38.5436" fwhm="0.0187568" res="19465.3" algo="Sum"/><pk mz="365.14047650" i="986.42" sn="9.18943" a="18.1826" fwhm="0.022557" res="16187.5" algo="Sum"/><pk mz="365.15375573" i="984.308" sn="9.16954" a="25.0935" fwhm="0.0299347" res="12198.3" algo="Sum"/><pk mz="365.24486919" i="1371.72" sn="12.7798" a="32.2513" fwhm="0.0262494" res="13914.4" algo="Sum"/><pk mz="365.26596690" i="1523.76" sn="14.1899" a="36.8512" fwhm="0.0299496" res="12196" algo="Sum"/><pk mz="365.30191808" i="1035.73" sn="9.64104" a="22.6335" fwhm="0.0257721" res="14174.3" algo="Sum"/><pk mz="365.33900530" i="2224.71" sn="20.7086" a="48.1418" fwhm="0.0207761" res="17584.6" algo="Sum"/><pk mz="366.78533886" i="773.533" sn="7.13327" a="17.4914" fwhm="0.0200157" res="18324.9" algo="Sum"/><pk mz="366.91275916" i="785.64" sn="7.24397" a="18.7233" fwhm="0.02054" res="17863.3" algo="Sum"/><pk mz="367.12148091" i="3338.53" sn="30.7821" a="71.1175" fwhm="0.0198911" res="18456.5" algo="Sum"/><pk mz="367.24927569" i="741.623" sn="6.82162" a="23.5348" fwhm="0.0473328" res="7758.87" algo="Sum"/><pk mz="367.27951087" i="688.103" sn="6.32531" a="18.6385" fwhm="0.0299202" res="12275.3" algo="Sum"/><pk mz="368.27999440" i="742.854" sn="6.79377" a="24.082" fwhm="0.0241408" res="15255.5" algo="Sum"/><pk mz="368.87151459" i="3504.56" sn="31.9928" a="76.3142" fwhm="0.0194681" res="18947.5" algo="Sum"/><pk mz="368.97583785" i="714.053" sn="6.51048" a="14.8767" fwhm="0.0237946" res="15506.7" algo="Sum"/><pk mz="369.00125453" i="888.193" sn="8.09324" a="22.1724" fwhm="0.0243602" res="15147.7" algo="Sum"/><pk mz="369.22458686" i="3263.94" sn="29.6541" a="86.3551" fwhm="0.0232262" res="15896.9" algo="Sum"/><pk mz="369.35139878" i="20639.4" sn="187.524" a="429.357" fwhm="0.0186713" res="19781.7" algo="Sum"/><pk mz="370.22808545" i="689.726" sn="6.23414" a="22.7545" fwhm="0.0301435" res="12282.2" algo="Sum"/><pk mz="370.29483362" i="811.62" sn="7.33559" a="19.6108" fwhm="0.0202644" res="18273.2" algo="Sum"/><pk mz="370.35461538" i="6053.43" sn="54.7121" a="130.326" fwhm="0.0191761" res="19313.3" algo="Sum"/><pk mz="370.74024532" i="847.599" sn="7.64941" a="20.5559" fwhm="0.0203656" res="18204.2" algo="Sum"/><pk mz="370.86887423" i="1506.82" sn="13.5466" a="34.147" fwhm="0.0196431" res="18880.4" algo="Sum"/><pk mz="371.03785392" i="1074.13" sn="9.63392" a="24.7952" fwhm="0.0198456" res="18696.3" algo="Sum"/><pk mz="371.22333711" i="1041.27" sn="9.33827" a="37.9172" fwhm="0.0360939" res="10284.9" algo="Sum"/><pk mz="371.31891770" i="964.652" sn="8.64257" a="27.4634" fwhm="0.0285954" res="12985.3" algo="Sum"/><pk mz="371.35795434" i="1033.15" sn="9.25697" a="23.4335" fwhm="0.0193692" res="19172.6" algo="Sum"/><pk mz="372.73706700" i="1462.31" sn="12.9537" a="32.6658" fwhm="0.0199874" res="18648.6" algo="Sum"/><pk mz="373.18102258" i="2305.86" sn="20.3687" a="78.6832" fwhm="0.0257295" res="14504" algo="Sum"/><pk mz="373.23294931" i="642.147" sn="5.67231" a="20.5001" fwhm="0.0381304" res="9788.33" algo="Sum"/><pk mz="373.34399794" i="1015.14" sn="8.96384" a="22.1298" fwhm="0.019885" res="18775.2" algo="Sum"/><pk mz="374.30251997" i="1288.42" sn="11.3141" a="29.5283" fwhm="0.0203482" res="18394.8" algo="Sum"/><pk mz="374.73507237" i="1185.31" sn="10.383" a="27.1683" fwhm="0.0191971" res="19520.4" algo="Sum"/><pk mz="374.81585548" i="895.497" sn="7.84476" a="19.1803" fwhm="0.019694" res="19032" algo="Sum"/><pk mz="375.01327022" i="4050.6" sn="35.4541" a="107.161" fwhm="0.023871" res="15710" algo="Sum"/><pk mz="375.19051890" i="845.035" sn="7.39315" a="23.1449" fwhm="0.0340872" res="11006.8" algo="Sum"/><pk mz="375.21020794" i="717.353" sn="6.27503" a="19.7692" fwhm="0.0353527" res="10613.3" algo="Sum"/><pk mz="375.28689299" i="2231.26" sn="19.5178" a="58.4589" fwhm="0.021915" res="17124.6" algo="Sum"/><pk mz="375.31903038" i="725.395" sn="6.34537" a="12.5447" fwhm="0.018575" res="20205.6" algo="Sum"/><pk mz="375.35919015" i="4772.45" sn="41.7469" a="101.852" fwhm="0.0196593" res="19093.2" algo="Sum"/><pk mz="376.29726197" i="3915.2" sn="34.0756" a="92.7492" fwhm="0.0236937" res="15881.7" algo="Sum"/><pk mz="376.36350151" i="1303.41" sn="11.3224" a="29.583" fwhm="0.0211795" res="17770.1" algo="Sum"/><pk mz="376.81386884" i="676.432" sn="5.8623" a="15.6135" fwhm="0.0191855" res="19640.6" algo="Sum"/><pk mz="376.93751228" i="717.11" sn="6.21531" a="21.4609" fwhm="0.0325092" res="11594.8" algo="Sum"/><pk mz="376.98370683" i="791.63" sn="6.86119" a="24.8945" fwhm="0.0279419" res="13491.7" algo="Sum"/><pk mz="377.17551997" i="716.085" sn="6.19088" a="23.1557" fwhm="0.0336986" res="11192.6" algo="Sum"/><pk mz="377.23574729" i="1760.84" sn="15.2009" a="43.0777" fwhm="0.0231372" res="16304.3" algo="Sum"/><pk mz="377.26587151" i="817.316" sn="7.05484" a="18.7456" fwhm="0.0321216" res="11744.9" algo="Sum"/><pk mz="377.30162822" i="1699.37" sn="14.6685" a="51.1076" fwhm="0.0265098" res="14232.5" algo="Sum"/><pk mz="377.33577854" i="798.145" sn="6.88888" a="14.579" fwhm="0.0180068" res="20955.2" algo="Sum"/><pk mz="378.21584799" i="1015.53" sn="8.71102" a="27.2618" fwhm="0.0286229" res="13213.8" algo="Sum"/><pk mz="378.90078102" i="2648.22" sn="22.6335" a="60.3913" fwhm="0.0207623" res="18249.4" algo="Sum"/><pk mz="379.24631941" i="626.365" sn="5.33124" a="14.1075" fwhm="0.0325099" res="11665.6" algo="Sum"/><pk mz="379.28199660" i="1109.37" sn="9.44227" a="29.0531" fwhm="0.0292648" res="12960.4" algo="Sum"/><pk mz="379.31761136" i="1356.69" sn="11.5472" a="32.3534" fwhm="0.0230022" res="16490.5" algo="Sum"/><pk mz="379.35512182" i="1049.79" sn="8.93435" a="23.2934" fwhm="0.0215644" res="17591.7" algo="Sum"/><pk mz="380.76911219" i="1876.63" sn="15.832" a="43.0104" fwhm="0.0189742" res="20067.7" algo="Sum"/><pk mz="381.02548193" i="3833.64" sn="32.2606" a="85.5319" fwhm="0.0196045" res="19435.6" algo="Sum"/><pk mz="381.20649473" i="1386.39" sn="11.6667" a="45.3736" fwhm="0.0237822" res="16029.1" algo="Sum"/><pk mz="381.24241171" i="656.464" sn="5.52468" a="11.9736" fwhm="0.023103" res="16501.9" algo="Sum"/><pk mz="381.26645901" i="763.242" sn="6.42362" a="17.6111" fwhm="0.0324463" res="11750.7" algo="Sum"/><pk mz="381.29651391" i="1100.48" sn="9.26372" a="31.4755" fwhm="0.034807" res="10954.6" algo="Sum"/><pk mz="382.76596903" i="2700.97" sn="22.4439" a="62.8329" fwhm="0.019801" res="19330.6" algo="Sum"/><pk mz="383.11612267" i="100803" sn="836.891" a="2052.25" fwhm="0.0178621" res="21448.6" algo="Sum"/><pk mz="383.22274177" i="70781.2" sn="587.643" a="1474.87" fwhm="0.0182492" res="20999.4" algo="Sum"/><pk mz="384.11944790" i="13842.8" sn="114.36" a="310.456" fwhm="0.0197163" res="19482.3" algo="Sum"/><pk mz="384.22582938" i="15594.9" sn="128.821" a="360.8" fwhm="0.0198282" res="19377.8" algo="Sum"/><pk mz="384.76354076" i="1798.64" sn="14.8042" a="41.8922" fwhm="0.0202241" res="19025" algo="Sum"/><pk mz="384.84507342" i="984.137" sn="8.10038" a="21.2771" fwhm="0.0188947" res="20367.9" algo="Sum"/><pk mz="385.12153276" i="3493.07" sn="28.7508" a="84.7203" fwhm="0.021056" res="18290.4" algo="Sum"/><pk mz="385.22267419" i="4905.44" sn="40.3737" a="187.09" fwhm="0.0283679" res="13579.5" algo="Sum"/><pk mz="385.29143203" i="723.065" sn="5.95133" a="26.3509" fwhm="0.0403273" res="9554.11" algo="Sum"/><pk mz="386.22309774" i="1025.19" sn="8.4159" a="31.933" fwhm="0.0287669" res="13426" algo="Sum"/><pk mz="386.71526521" i="769.51" sn="6.30197" a="17.3676" fwhm="0.0192224" res="20117.9" algo="Sum"/><pk mz="386.76227102" i="678.345" sn="5.55449" a="20.5478" fwhm="0.0281223" res="13752.9" algo="Sum"/><pk mz="387.36052648" i="855.922" sn="6.97176" a="19.9024" fwhm="0.0204501" res="18941.7" algo="Sum"/><pk mz="388.35773399" i="740.82" sn="5.99771" a="20.1667" fwhm="0.0231775" res="16755.8" algo="Sum"/><pk mz="388.71177239" i="1395.98" sn="11.2853" a="31.9862" fwhm="0.0202781" res="19169" algo="Sum"/><pk mz="389.37498607" i="3932.16" sn="31.5457" a="90.6203" fwhm="0.0196519" res="19813.6" algo="Sum"/><pk mz="389.97344113" i="1153.1" sn="9.21574" a="26.4963" fwhm="0.0198199" res="19675.9" algo="Sum"/><pk mz="390.27736255" i="668.07" sn="5.33762" a="17.416" fwhm="0.0270634" res="14420.9" algo="Sum"/><pk mz="390.37848988" i="1080.17" sn="8.63012" a="26.0722" fwhm="0.0212539" res="18367.4" algo="Sum"/><pk mz="390.70906116" i="1270.76" sn="10.1445" a="29.7359" fwhm="0.0213209" res="18325.2" algo="Sum"/><pk mz="390.79833594" i="3331.09" sn="26.5298" a="72.6871" fwhm="0.0194124" res="20131.3" algo="Sum"/><pk mz="390.98314200" i="943.18" sn="7.48388" a="29.0391" fwhm="0.0237037" res="16494.6" algo="Sum"/><pk mz="391.28066753" i="2224.36" sn="17.6299" a="57.6154" fwhm="0.0295922" res="13222.4" algo="Sum"/><pk mz="391.35430123" i="1331.09" sn="10.542" a="34.3596" fwhm="0.0228594" res="17120.1" algo="Sum"/><pk mz="391.38958897" i="1172.52" sn="9.28478" a="28.3184" fwhm="0.0234492" res="16691" algo="Sum"/><pk mz="392.28565498" i="1073.12" sn="8.44473" a="39.1304" fwhm="0.0331944" res="11817.8" algo="Sum"/><pk mz="392.31085367" i="863.593" sn="6.79569" a="17.4417" fwhm="0.0233307" res="16815.3" algo="Sum"/><pk mz="392.79528201" i="3897.46" sn="30.5404" a="89.0293" fwhm="0.0201613" res="19482.6" algo="Sum"/><pk mz="393.20895809" i="1232.38" sn="9.63065" a="42.9828" fwhm="0.0294901" res="13333.6" algo="Sum"/><pk mz="393.29746057" i="45528.5" sn="355.727" a="1016.75" fwhm="0.0192138" res="20469.5" algo="Sum"/><pk mz="393.36975147" i="1672.24" sn="13.0673" a="40.0376" fwhm="0.0234213" res="16795.4" algo="Sum"/><pk mz="394.30080425" i="10770.1" sn="83.807" a="243.734" fwhm="0.0207296" res="19021.1" algo="Sum"/><pk mz="394.34568038" i="3564.06" sn="27.7335" a="83.7619" fwhm="0.02306" res="17100.9" algo="Sum"/><pk mz="394.79301321" i="2084.48" sn="16.1918" a="51.167" fwhm="0.021606" res="18272.3" algo="Sum"/><pk mz="394.87438741" i="657.107" sn="5.10218" a="16.4406" fwhm="0.0226456" res="17437.2" algo="Sum"/><pk mz="395.21613081" i="634.339" sn="4.91639" a="22.6258" fwhm="0.0383126" res="10315.6" algo="Sum"/><pk mz="395.30259293" i="2155.35" sn="16.7041" a="64.1345" fwhm="0.0262924" res="15034.9" algo="Sum"/><pk mz="395.35004735" i="1260.93" sn="9.76992" a="30.2935" fwhm="0.0219396" res="18019.9" algo="Sum"/><pk mz="396.74347375" i="1533.97" sn="11.7935" a="38.2515" fwhm="0.0220481" res="17994.5" algo="Sum"/><pk mz="396.99648253" i="2273.52" sn="17.4749" a="65.6288" fwhm="0.0255433" res="15542.1" algo="Sum"/><pk mz="397.23762658" i="2057.02" sn="15.7763" a="58.3698" fwhm="0.0244508" res="16246.4" algo="Sum"/><pk mz="398.74147194" i="2578.95" sn="19.647" a="61.0192" fwhm="0.0258406" res="15430.8" algo="Sum"/><pk mz="399.08981810" i="13821.6" sn="105.039" a="313.43" fwhm="0.0200616" res="19893.2" algo="Sum"/><pk mz="399.20039292" i="19282.4" sn="146.498" a="373.935" fwhm="0.022702" res="17584.4" algo="Sum"/><pk mz="399.21432019" i="21177.5" sn="160.897" a="489.633" fwhm="0.0259933" res="15358.3" algo="Sum"/><pk mz="399.26159714" i="1462.74" sn="11.1132" a="32.4245" fwhm="0.0192853" res="20702.9" algo="Sum"/><pk mz="399.77369449" i="846.006" sn="6.41786" a="26.4564" fwhm="0.0249452" res="16026.1" algo="Sum"/><pk mz="400.09335148" i="2042.4" sn="15.4386" a="49.3863" fwhm="0.0202175" res="19789.4" algo="Sum"/><pk mz="400.21756350" i="4888.79" sn="36.9566" a="120.328" fwhm="0.028057" res="14264.4" algo="Sum"/><pk mz="400.34163380" i="807.594" sn="6.10436" a="20.3947" fwhm="0.0223709" res="17895.6" algo="Sum"/><pk mz="400.73802169" i="1784.71" sn="13.4742" a="45.5248" fwhm="0.0221522" res="18090.2" algo="Sum"/><pk mz="400.82733574" i="4079.79" sn="30.7345" a="95.9242" fwhm="0.0202367" res="19806.9" algo="Sum"/><pk mz="401.09024006" i="1382.13" sn="10.3965" a="37.9202" fwhm="0.0224427" res="17871.7" algo="Sum"/><pk mz="401.19663595" i="3020.86" sn="22.7274" a="84.4949" fwhm="0.0334189" res="12005.1" algo="Sum"/><pk mz="401.37537327" i="921.71" sn="6.93796" a="19.9907" fwhm="0.0191625" res="20945.9" algo="Sum"/><pk mz="401.77012879" i="1303.6" sn="9.77306" a="30.0237" fwhm="0.020255" res="19835.6" algo="Sum"/><pk mz="402.19958996" i="656.861" sn="4.90243" a="20.1477" fwhm="0.0389118" res="10336.2" algo="Sum"/><pk mz="402.27189461" i="834.529" sn="6.22462" a="24.7543" fwhm="0.0217074" res="18531.6" algo="Sum"/><pk mz="402.35837950" i="1436.27" sn="10.7113" a="40.3582" fwhm="0.0235042" res="17118.6" algo="Sum"/><pk mz="402.73663879" i="672.497" sn="4.99132" a="17.365" fwhm="0.0265016" res="15196.7" algo="Sum"/><pk mz="402.77662851" i="817.494" sn="6.06759" a="19.8135" fwhm="0.022493" res="17906.8" algo="Sum"/><pk mz="402.82433844" i="3710.41" sn="27.5383" a="88.2663" fwhm="0.0214635" res="18767.9" algo="Sum"/><pk mz="403.00841402" i="1454.1" sn="10.7901" a="38.5435" fwhm="0.0206129" res="19551.2" algo="Sum"/><pk mz="403.35795016" i="707.31" sn="5.24734" a="14.5822" fwhm="0.020961" res="19243.3" algo="Sum"/><pk mz="403.39085952" i="3900.64" sn="28.9377" a="90.0581" fwhm="0.0204593" res="19716.7" algo="Sum"/><pk mz="404.39385571" i="1105.09" sn="8.12991" a="27.7793" fwhm="0.0204156" res="19808.1" algo="Sum"/><pk mz="404.68535451" i="737.254" sn="5.41046" a="16.632" fwhm="0.021056" res="19219.5" algo="Sum"/><pk mz="404.82252289" i="1401.44" sn="10.2837" a="42.1482" fwhm="0.0292132" res="13857.5" algo="Sum"/><pk mz="405.09782808" i="747.404" sn="5.48002" a="24.8869" fwhm="0.023827" res="17001.6" algo="Sum"/><pk mz="405.27491385" i="722.273" sn="5.29374" a="33.6603" fwhm="0.0463478" res="8744.21" algo="Sum"/><pk mz="405.33413920" i="676.495" sn="4.95822" a="23.6952" fwhm="0.040987" res="9889.34" algo="Sum"/><pk mz="406.25374352" i="765.457" sn="5.58471" a="21.7389" fwhm="0.0285555" res="14226.8" algo="Sum"/><pk mz="406.77259816" i="2791.26" sn="20.2892" a="66.9761" fwhm="0.0204354" res="19905.3" algo="Sum"/><pk mz="407.25606106" i="891.923" sn="6.46498" a="27.3169" fwhm="0.0422738" res="9633.76" algo="Sum"/><pk mz="407.29077730" i="748.095" sn="5.4187" a="20.4475" fwhm="0.0397986" res="10233.8" algo="Sum"/><pk mz="407.31390555" i="678.635" sn="4.91258" a="13.6708" fwhm="0.0221392" res="18397.8" algo="Sum"/><pk mz="407.34777528" i="890.932" sn="6.4475" a="21.7346" fwhm="0.0299269" res="13611.4" algo="Sum"/><pk mz="407.38609635" i="816.194" sn="5.90702" a="20.569" fwhm="0.0234736" res="17355.1" algo="Sum"/><pk mz="408.30541780" i="664.714" sn="4.78468" a="22.3352" fwhm="0.0383436" res="10648.6" algo="Sum"/><pk mz="408.77016030" i="3762.21" sn="27.034" a="94.4602" fwhm="0.0220956" res="18500.1" algo="Sum"/><pk mz="409.18499058" i="705.855" sn="5.05208" a="25.301" fwhm="0.0304547" res="13435.9" algo="Sum"/><pk mz="409.27130698" i="11232" sn="80.4204" a="279.43" fwhm="0.0212788" res="19233.7" algo="Sum"/><pk mz="409.34354069" i="3636.77" sn="26.0428" a="101.492" fwhm="0.024222" res="16899.7" algo="Sum"/><pk mz="410.27519867" i="2787.15" sn="19.8661" a="73.3345" fwhm="0.0229234" res="17897.7" algo="Sum"/><pk mz="410.34758179" i="1090.8" sn="7.77555" a="32.0256" fwhm="0.0252202" res="16270.6" algo="Sum"/><pk mz="410.76556478" i="2887.2" sn="20.5616" a="72.962" fwhm="0.0209567" res="19600.6" algo="Sum"/><pk mz="410.85600305" i="4271.87" sn="30.4021" a="101.829" fwhm="0.0203378" res="20201.6" algo="Sum"/><pk mz="411.26175944" i="2354.05" sn="16.6993" a="93.9486" fwhm="0.0381579" res="10777.9" algo="Sum"/><pk mz="411.77143692" i="652.775" sn="4.6203" a="20.0491" fwhm="0.0257457" res="15993.8" algo="Sum"/><pk mz="412.27034056" i="734.983" sn="5.19417" a="29.1483" fwhm="0.0359207" res="11477.2" algo="Sum"/><pk mz="412.71691308" i="710.822" sn="5.01528" a="16.6867" fwhm="0.0222423" res="18555.5" algo="Sum"/><pk mz="412.77580064" i="1230.95" sn="8.67327" a="40.0578" fwhm="0.030801" res="13401.4" algo="Sum"/><pk mz="412.85313750" i="2683.46" sn="18.8985" a="67.3957" fwhm="0.0223232" res="18494.3" algo="Sum"/><pk mz="413.17943815" i="1625.92" sn="11.434" a="45.4925" fwhm="0.0240796" res="17158.9" algo="Sum"/><pk mz="413.23221586" i="1413.73" sn="9.93998" a="22.9408" fwhm="0.0238372" res="17335.6" algo="Sum"/><pk mz="413.26629461" i="6868.02" sn="48.2892" a="188.903" fwhm="0.0233475" res="17700.7" algo="Sum"/><pk mz="413.32064321" i="695.921" sn="4.89325" a="18.507" fwhm="0.0289546" res="14274.8" algo="Sum"/><pk mz="413.77231040" i="1123.79" sn="7.89381" a="26.9963" fwhm="0.028713" res="14410.6" algo="Sum"/><pk mz="414.27049279" i="2262.7" sn="15.8744" a="66.1131" fwhm="0.0232937" res="17784.7" algo="Sum"/><pk mz="414.71471229" i="1233.94" sn="8.6383" a="30.6988" fwhm="0.0215454" res="19248.4" algo="Sum"/><pk mz="414.77688884" i="805.154" sn="5.63741" a="22.4303" fwhm="0.0252334" res="16437.6" algo="Sum"/><pk mz="414.85872175" i="778.128" sn="5.44872" a="35.8044" fwhm="0.0378395" res="10963.6" algo="Sum"/><pk mz="415.19314858" i="15409.7" sn="107.791" a="420.914" fwhm="0.0229289" res="18107.9" algo="Sum"/><pk mz="415.27863730" i="1002.52" sn="7.01157" a="31.7155" fwhm="0.0385266" res="10779" algo="Sum"/><pk mz="415.39104547" i="695.614" sn="4.85655" a="16.7738" fwhm="0.0219184" res="18951.7" algo="Sum"/><pk mz="415.78615451" i="919.48" sn="6.40592" a="23.5447" fwhm="0.022036" res="18868.5" algo="Sum"/><pk mz="416.19697405" i="3475.04" sn="24.209" a="98.7342" fwhm="0.0239056" res="17410" algo="Sum"/><pk mz="416.71194893" i="879.798" sn="6.11076" a="22.7758" fwhm="0.0211954" res="19660.5" algo="Sum"/><pk mz="416.80024204" i="3252.38" sn="22.572" a="87.6937" fwhm="0.0222075" res="18768.4" algo="Sum"/><pk mz="417.00178634" i="872.702" sn="6.05281" a="24.9987" fwhm="0.022614" res="18439.9" algo="Sum"/><pk mz="417.19110595" i="2029.13" sn="14.0661" a="70.7067" fwhm="0.0272771" res="15294.6" algo="Sum"/><pk mz="417.40687150" i="3230.55" sn="22.3637" a="79.8662" fwhm="0.0223135" res="18706.4" algo="Sum"/><pk mz="418.40990207" i="994.373" sn="6.84983" a="25.0532" fwhm="0.022208" res="18840.5" algo="Sum"/><pk mz="418.79795536" i="3168.91" sn="21.7662" a="78.1806" fwhm="0.0216089" res="19380.8" algo="Sum"/><pk mz="418.97938738" i="856.221" sn="5.88222" a="23.8146" fwhm="0.0315562" res="13277.2" algo="Sum"/><pk mz="419.38500684" i="1101.11" sn="7.55396" a="28.0224" fwhm="0.0253991" res="16511.8" algo="Sum"/><pk mz="419.42083578" i="1243.24" sn="8.52936" a="30.1556" fwhm="0.0232294" res="18055.6" algo="Sum"/><pk mz="420.79570913" i="1417.47" sn="9.6665" a="42.2129" fwhm="0.0252232" res="16682.9" algo="Sum"/><pk mz="420.88489777" i="4434.36" sn="30.2242" a="108.611" fwhm="0.0204322" res="20599.1" algo="Sum"/><pk mz="421.33194684" i="648.968" sn="4.41801" a="15.4198" fwhm="0.0364308" res="11565.3" algo="Sum"/><pk mz="421.36320788" i="718.984" sn="4.89377" a="19.9681" fwhm="0.0360015" res="11704" algo="Sum"/><pk mz="421.40120225" i="1036.24" sn="7.05442" a="25.2611" fwhm="0.0219819" res="19170.4" algo="Sum"/><pk mz="422.74911073" i="1112.8" sn="7.51059" a="37.732" fwhm="0.0319168" res="13245.3" algo="Sum"/><pk mz="422.88139979" i="1755.66" sn="11.8457" a="41.4602" fwhm="0.0215058" res="19663.6" algo="Sum"/><pk mz="423.32539687" i="683.839" sn="4.60771" a="22.8012" fwhm="0.0347655" res="12176.6" algo="Sum"/><pk mz="424.34116658" i="1666.68" sn="11.1482" a="47.7928" fwhm="0.0236077" res="17974.7" algo="Sum"/><pk mz="424.74396054" i="1612.24" sn="10.7617" a="36.3406" fwhm="0.0213315" res="19911.6" algo="Sum"/><pk mz="424.77884584" i="787.429" sn="5.25609" a="24.85" fwhm="0.034778" res="12214" algo="Sum"/><pk mz="425.28273062" i="751.832" sn="5.01529" a="27.378" fwhm="0.0405505" res="10487.7" algo="Sum"/><pk mz="425.31746454" i="1125.47" sn="7.50775" a="30.8003" fwhm="0.0357661" res="11891.6" algo="Sum"/><pk mz="425.34240326" i="950.872" sn="6.34216" a="23.0492" fwhm="0.0338502" res="12565.4" algo="Sum"/><pk mz="425.77185504" i="1011.94" sn="6.74304" a="29.0836" fwhm="0.0241403" res="17637.4" algo="Sum"/><pk mz="426.35707636" i="1357.71" sn="9.01214" a="38.6359" fwhm="0.0246716" res="17281.3" algo="Sum"/><pk mz="426.74073517" i="883.29" sn="5.853" a="22.6167" fwhm="0.0244327" res="17466" algo="Sum"/><pk mz="426.78176159" i="631.812" sn="4.18666" a="20.5812" fwhm="0.0379476" res="11246.6" algo="Sum"/><pk mz="426.83005181" i="2918.51" sn="19.3353" a="72.3634" fwhm="0.0218544" res="19530.7" algo="Sum"/><pk mz="427.24558015" i="795.67" sn="5.26624" a="20.5281" fwhm="0.037102" res="11515.4" algo="Sum"/><pk mz="427.35454662" i="1748.75" sn="11.556" a="47.1175" fwhm="0.025395" res="16828.3" algo="Sum"/><pk mz="427.78549315" i="698.151" sn="4.59938" a="20.8206" fwhm="0.024762" res="17275.9" algo="Sum"/><pk mz="428.36992442" i="1118.96" sn="7.34999" a="38.6096" fwhm="0.0297559" res="14396.1" algo="Sum"/><pk mz="428.82734707" i="1930.66" sn="12.6588" a="54.8279" fwhm="0.0251247" res="17068" algo="Sum"/><pk mz="429.21335025" i="1216.6" sn="7.94854" a="31.2019" fwhm="0.0251819" res="17044.5" algo="Sum"/><pk mz="429.23983649" i="2555.3" sn="16.6901" a="76.3203" fwhm="0.0273421" res="15698.9" algo="Sum"/><pk mz="429.31910767" i="947.254" sn="6.18698" a="35.6631" fwhm="0.0351942" res="12198.6" algo="Sum"/><pk mz="429.37231411" i="2280.69" sn="14.8968" a="59.587" fwhm="0.0229692" res="18693.4" algo="Sum"/><pk mz="429.40454141" i="768.44" sn="5.02008" a="14.9349" fwhm="0.0193036" res="22244.8" algo="Sum"/><pk mz="430.24277081" i="734.116" sn="4.77363" a="25.9852" fwhm="0.027236" res="15796.8" algo="Sum"/><pk mz="430.38029527" i="3985.4" sn="25.9156" a="106.767" fwhm="0.0233209" res="18454.7" algo="Sum"/><pk mz="430.69443397" i="1086.6" sn="7.06105" a="30.422" fwhm="0.0247903" res="17373.5" algo="Sum"/><pk mz="430.91351170" i="3530.46" sn="22.9312" a="86.4665" fwhm="0.0217477" res="19814.2" algo="Sum"/><pk mz="431.17062053" i="2603.22" sn="16.8908" a="91.3895" fwhm="0.0322702" res="13361.3" algo="Sum"/><pk mz="431.24025494" i="780.615" sn="5.0651" a="25.6638" fwhm="0.0403296" res="10692.9" algo="Sum"/><pk mz="431.38560435" i="1783.71" sn="11.5693" a="50.2172" fwhm="0.0248536" res="17357" algo="Sum"/><pk mz="431.42184395" i="2867.68" sn="18.592" a="73.9359" fwhm="0.0239486" res="18014.5" algo="Sum"/><pk mz="432.42566736" i="900.027" sn="5.82227" a="23.8089" fwhm="0.0241787" res="17884.6" algo="Sum"/><pk mz="432.69241220" i="1017.71" sn="6.57984" a="29.1393" fwhm="0.024589" res="17597" algo="Sum"/><pk mz="432.77537754" i="1206.56" sn="7.79824" a="38.1978" fwhm="0.0241449" res="17924.1" algo="Sum"/><pk mz="433.37525075" i="703.774" sn="4.53585" a="30.5784" fwhm="0.0436784" res="9921.95" algo="Sum"/><pk mz="433.39263412" i="660.464" sn="4.25661" a="13.0272" fwhm="0.0192543" res="22508.9" algo="Sum"/><pk mz="434.77215021" i="1365.12" sn="8.7792" a="35.0348" fwhm="0.0221921" res="19591.3" algo="Sum"/><pk mz="435.37846572" i="642.49" sn="4.12572" a="16.926" fwhm="0.0267817" res="16256.6" algo="Sum"/><pk mz="435.41795968" i="677.165" sn="4.34832" a="17.3453" fwhm="0.0228419" res="19062.3" algo="Sum"/><pk mz="436.77155314" i="674.153" sn="4.31682" a="22.5089" fwhm="0.0281759" res="15501.6" algo="Sum"/><pk mz="436.85867577" i="2482.14" sn="15.8938" a="75.1452" fwhm="0.0235399" res="18558.2" algo="Sum"/><pk mz="437.23660841" i="977.414" sn="6.24834" a="33.743" fwhm="0.031415" res="13918.1" algo="Sum"/><pk mz="438.72695604" i="961.347" sn="6.11673" a="25.418" fwhm="0.0225259" res="19476.5" algo="Sum"/><pk mz="438.85530862" i="1179.81" sn="7.49522" a="35.2615" fwhm="0.0270137" res="16245.7" algo="Sum"/><pk mz="438.98345368" i="1708.61" sn="10.8542" a="51.1308" fwhm="0.0246053" res="17841" algo="Sum"/><pk mz="440.72399804" i="1686.9" sn="10.6379" a="43.5381" fwhm="0.0241779" res="18228.3" algo="Sum"/><pk mz="440.98119419" i="676.276" sn="4.26209" a="20.8719" fwhm="0.024586" res="17936.3" algo="Sum"/><pk mz="441.29743777" i="1752" sn="11.0265" a="57.8078" fwhm="0.0271328" res="16264.4" algo="Sum"/><pk mz="442.72163394" i="1331.72" sn="8.32464" a="35.7864" fwhm="0.0236769" res="18698.5" algo="Sum"/><pk mz="442.80341022" i="864.475" sn="5.4028" a="25.0887" fwhm="0.0266243" res="16631.6" algo="Sum"/><pk mz="444.80152076" i="722.589" sn="4.47519" a="21.1336" fwhm="0.0251197" res="17707.3" algo="Sum"/><pk mz="444.92718364" i="649.275" sn="4.0207" a="22.091" fwhm="0.0272169" res="16347.4" algo="Sum"/><pk mz="445.43845103" i="2673.39" sn="16.538" a="67.6664" fwhm="0.0235042" res="18951.5" algo="Sum"/><pk mz="446.44113298" i="876.677" sn="5.39831" a="22.9619" fwhm="0.0247536" res="18035.4" algo="Sum"/><pk mz="446.67006204" i="1034.11" sn="6.36403" a="25.7165" fwhm="0.0221003" res="20211" algo="Sum"/><pk mz="446.88766211" i="1788.55" sn="11.0055" a="55.9198" fwhm="0.0252481" res="17699.8" algo="Sum"/><pk mz="447.17090633" i="631.239" sn="3.88255" a="31.8238" fwhm="0.039294" res="11380.1" algo="Sum"/><pk mz="447.41593196" i="890.834" sn="5.47773" a="21.8093" fwhm="0.0246429" res="18155.9" algo="Sum"/><pk mz="447.45235387" i="1240.18" sn="7.62202" a="32.2415" fwhm="0.0225852" res="19811.7" algo="Sum"/><pk mz="448.66721614" i="944.417" sn="5.78317" a="23.7404" fwhm="0.0226426" res="19815.2" algo="Sum"/><pk mz="448.75550244" i="1375.54" sn="8.42197" a="42.2943" fwhm="0.0244898" res="18324.2" algo="Sum"/><pk mz="449.36900434" i="669.486" sn="4.0917" a="12.7422" fwhm="0.0234542" res="19159.4" algo="Sum"/><pk mz="449.43155630" i="745.951" sn="4.55996" a="19.5429" fwhm="0.0259829" res="17297.2" algo="Sum"/><pk mz="450.75294858" i="1899.58" sn="11.5949" a="53.6816" fwhm="0.0251421" res="17928.2" algo="Sum"/><pk mz="452.36349235" i="765.24" sn="4.65585" a="27.8265" fwhm="0.0287984" res="15707.9" algo="Sum"/><pk mz="452.75086623" i="1248.93" sn="7.59961" a="36.9671" fwhm="0.0265631" res="17044.3" algo="Sum"/><pk mz="452.83261051" i="777.877" sn="4.73312" a="19.6824" fwhm="0.0260229" res="17401.3" algo="Sum"/><pk mz="453.20951558" i="672.976" sn="4.0906" a="20.508" fwhm="0.0286194" res="15835.7" algo="Sum"/><pk mz="453.29909568" i="627.85" sn="3.81722" a="25.6586" fwhm="0.0507573" res="8930.72" algo="Sum"/><pk mz="453.36812859" i="1009.68" sn="6.13695" a="39.0745" fwhm="0.037226" res="12178.8" algo="Sum"/><pk mz="454.70174511" i="732.182" sn="4.44192" a="20.0626" fwhm="0.0239798" res="18961.8" algo="Sum"/><pk mz="454.95474618" i="1501.29" sn="9.10751" a="44.6687" fwhm="0.0274563" res="16570.2" algo="Sum"/><pk mz="455.30807616" i="632.351" sn="3.83054" a="19.9424" fwhm="0.0462872" res="9836.58" algo="Sum"/><pk mz="456.69858737" i="1376.28" sn="8.31872" a="37.4891" fwhm="0.0240838" res="18962.9" algo="Sum"/><pk mz="457.27142087" i="760.873" sn="4.59471" a="29.633" fwhm="0.0428243" res="10677.9" algo="Sum"/><pk mz="457.34681741" i="802.251" sn="4.84458" a="31.0306" fwhm="0.0388422" res="11774.5" algo="Sum"/><pk mz="458.69566698" i="1216.88" sn="7.31626" a="32.8851" fwhm="0.025023" res="18330.9" algo="Sum"/><pk mz="458.78538979" i="1699.28" sn="10.2158" a="53.0703" fwhm="0.0245054" res="18721.8" algo="Sum"/><pk mz="459.32071569" i="704.82" sn="4.22648" a="29.1159" fwhm="0.0545645" res="8417.94" algo="Sum"/><pk mz="459.45334257" i="2322.83" sn="13.9267" a="60.9786" fwhm="0.0240375" res="19114.1" algo="Sum"/><pk mz="460.45638862" i="837.408" sn="5.00063" a="21.2054" fwhm="0.0229264" res="20084.1" algo="Sum"/><pk mz="460.78180032" i="2039.24" sn="12.1491" a="55.4302" fwhm="0.0241191" res="19104.4" algo="Sum"/><pk mz="460.96510275" i="1001.23" sn="5.96432" a="28.5681" fwhm="0.02399" res="19214.9" algo="Sum"/><pk mz="461.33329989" i="763.642" sn="4.54727" a="32.0528" fwhm="0.0460699" res="10013.8" algo="Sum"/><pk mz="462.77911988" i="1070.49" sn="6.33519" a="32.9769" fwhm="0.0275455" res="16800.5" algo="Sum"/><pk mz="463.34925211" i="794.045" sn="4.69716" a="22.5338" fwhm="0.0295553" res="15677.4" algo="Sum"/><pk mz="463.36684310" i="784.229" sn="4.63926" a="22.4144" fwhm="0.0368838" res="12562.9" algo="Sum"/><pk mz="464.73127669" i="1094.6" sn="6.42727" a="29.5459" fwhm="0.02392" res="19428.6" algo="Sum"/><pk mz="466.72764706" i="1747.78" sn="10.2282" a="44.7245" fwhm="0.0248056" res="18815.4" algo="Sum"/><pk mz="467.27788766" i="652.807" sn="3.81723" a="23.5316" fwhm="0.052295" res="8935.42" algo="Sum"/><pk mz="468.30926644" i="741.697" sn="4.32409" a="23.9573" fwhm="0.0412044" res="11365.5" algo="Sum"/><pk mz="468.72464927" i="1276.22" sn="7.42721" a="33.5817" fwhm="0.0240819" res="19463.8" algo="Sum"/><pk mz="468.81386521" i="1724.96" sn="10.0387" a="54.6208" fwhm="0.0260303" res="18010.3" algo="Sum"/><pk mz="469.32871488" i="1131.53" sn="6.58105" a="45.156" fwhm="0.0534497" res="8780.76" algo="Sum"/><pk mz="469.36411512" i="1363.85" sn="7.93097" a="53.1295" fwhm="0.0330308" res="14209.9" algo="Sum"/><pk mz="470.81086229" i="1706.61" sn="9.88092" a="49.6278" fwhm="0.0249993" res="18832.9" algo="Sum"/><pk mz="471.32468205" i="688.784" sn="3.98307" a="37.6353" fwhm="0.0538941" res="8745.38" algo="Sum"/><pk mz="472.67346205" i="650.241" sn="3.7407" a="18.597" fwhm="0.0237872" res="19870.9" algo="Sum"/><pk mz="472.80944519" i="777.456" sn="4.46738" a="26.0079" fwhm="0.0307177" res="15392.1" algo="Sum"/><pk mz="473.34292220" i="1175.4" sn="6.74352" a="44.5651" fwhm="0.0358427" res="13206.1" algo="Sum"/><pk mz="473.46858852" i="2052.4" sn="11.7725" a="58.2842" fwhm="0.0251641" res="18815.3" algo="Sum"/><pk mz="474.47209471" i="749.246" sn="4.27513" a="20.557" fwhm="0.0238013" res="19934.7" algo="Sum"/><pk mz="474.75864078" i="1347.43" sn="7.6783" a="42.7252" fwhm="0.0245935" res="19304.2" algo="Sum"/><pk mz="475.32394824" i="2992.89" sn="16.9938" a="111.686" fwhm="0.0279411" res="17011.6" algo="Sum"/><pk mz="475.41872312" i="830.657" sn="4.70626" a="28.0103" fwhm="0.0382732" res="12421.7" algo="Sum"/><pk mz="475.44540736" i="677.294" sn="3.83486" a="15.4811" fwhm="0.0329049" res="14449.1" algo="Sum"/><pk mz="475.48322794" i="1077.47" sn="6.09583" a="31.3925" fwhm="0.0282551" res="16828.2" algo="Sum"/><pk mz="476.27455410" i="822.344" sn="4.64425" a="24.5237" fwhm="0.030034" res="15857.8" algo="Sum"/><pk mz="476.32711276" i="1010.45" sn="5.70662" a="31.3687" fwhm="0.0301991" res="15772.9" algo="Sum"/><pk mz="476.75612687" i="1719.39" sn="9.70163" a="46.7673" fwhm="0.0255106" res="18688.5" algo="Sum"/><pk mz="476.93784807" i="805.82" sn="4.54064" a="27.7158" fwhm="0.0315669" res="15108.8" algo="Sum"/><pk mz="477.32707455" i="840.332" sn="4.7176" a="28.5915" fwhm="0.0439843" res="10852.2" algo="Sum"/><pk mz="478.29311774" i="978.743" sn="5.47846" a="23.4261" fwhm="0.0274269" res="17438.8" algo="Sum"/><pk mz="478.32815213" i="2573.52" sn="14.4042" a="78.5408" fwhm="0.0277721" res="17223.4" algo="Sum"/><pk mz="478.75264165" i="1003.34" sn="5.6007" a="31.9924" fwhm="0.0274202" res="17459.8" algo="Sum"/><pk mz="478.84272329" i="1856.22" sn="10.3572" a="55.7048" fwhm="0.0256262" res="18685.6" algo="Sum"/><pk mz="479.33259212" i="1196.31" sn="6.66615" a="48.7726" fwhm="0.0431753" res="11102" algo="Sum"/><pk mz="480.34327084" i="1075.6" sn="5.97202" a="36.0365" fwhm="0.0288297" res="16661.4" algo="Sum"/><pk mz="480.83937060" i="1348.43" sn="7.47763" a="43.6259" fwhm="0.0272398" res="17652.1" algo="Sum"/><pk mz="481.20442159" i="1344.87" sn="7.43726" a="41.3893" fwhm="0.0271579" res="17718.8" algo="Sum"/><pk mz="481.26250095" i="1140.03" sn="6.30448" a="42.4804" fwhm="0.0326302" res="14749" algo="Sum"/><pk mz="481.31312717" i="666.449" sn="3.68576" a="17.4262" fwhm="0.0317575" res="15155.9" algo="Sum"/><pk mz="481.34825189" i="788.059" sn="4.35912" a="39.368" fwhm="0.0506525" res="9502.95" algo="Sum"/><pk mz="482.32118944" i="1083.19" sn="5.9696" a="34.798" fwhm="0.0360287" res="13387.2" algo="Sum"/><pk mz="482.35802002" i="652.863" sn="3.59705" a="23.6651" fwhm="0.0346803" res="13908.7" algo="Sum"/><pk mz="482.70098935" i="783.964" sn="4.31397" a="23.0262" fwhm="0.0260145" res="18555.1" algo="Sum"/><pk mz="482.83314064" i="717.206" sn="3.93468" a="24.7066" fwhm="0.0430803" res="11207.7" algo="Sum"/><pk mz="483.32614891" i="684.844" sn="3.75725" a="33.1611" fwhm="0.0575168" res="8403.22" algo="Sum"/><pk mz="483.37869342" i="2661.09" sn="14.5995" a="82.3831" fwhm="0.0261446" res="18488.7" algo="Sum"/><pk mz="484.38331987" i="943.328" sn="5.15509" a="30.2438" fwhm="0.0259984" res="18631.3" algo="Sum"/><pk mz="484.78670129" i="1497.02" sn="8.14803" a="42.4449" fwhm="0.0257909" res="18796.8" algo="Sum"/><pk mz="485.35494763" i="1425.49" sn="7.75448" a="41.0496" fwhm="0.0373694" res="12988" algo="Sum"/><pk mz="486.78448557" i="1267.46" sn="6.82832" a="40.3757" fwhm="0.0283142" res="17192.2" algo="Sum"/><pk mz="487.34967869" i="809.606" sn="4.35722" a="34.1866" fwhm="0.0539864" res="9027.26" algo="Sum"/><pk mz="487.48329291" i="1820.31" sn="9.7892" a="51.8615" fwhm="0.025807" res="18889.6" algo="Sum"/><pk mz="488.48637538" i="639.508" sn="3.41991" a="19.2967" fwhm="0.0261668" res="18668.2" algo="Sum"/><pk mz="488.65272623" i="673.844" sn="3.6036" a="21.649" fwhm="0.026744" res="18271.5" algo="Sum"/><pk mz="488.78276001" i="634.246" sn="3.39119" a="24.4788" fwhm="0.0372793" res="13111.4" algo="Sum"/><pk mz="488.87102601" i="1985" sn="10.613" a="61.1096" fwhm="0.0251817" res="19413.7" algo="Sum"/><pk mz="489.31796970" i="793.786" sn="4.24117" a="36.48" fwhm="0.0543185" res="9008.32" algo="Sum"/><pk mz="489.35240467" i="767.424" sn="4.10032" a="26.3603" fwhm="0.0366531" res="13350.9" algo="Sum"/><pk mz="490.28986901" i="1213.31" sn="6.43643" a="46.889" fwhm="0.030595" res="16025.1" algo="Sum"/><pk mz="490.64991060" i="799.726" sn="4.23616" a="23.408" fwhm="0.02603" res="18849.4" algo="Sum"/><pk mz="490.86704511" i="943.266" sn="4.99468" a="36.9351" fwhm="0.0300508" res="16334.6" algo="Sum"/><pk mz="491.29959216" i="1085.19" sn="5.73643" a="47.0123" fwhm="0.0375941" res="13068.5" algo="Sum"/><pk mz="491.36821566" i="833.277" sn="4.40488" a="33.9002" fwhm="0.0420406" res="11687.9" algo="Sum"/><pk mz="492.72984425" i="778.884" sn="4.07926" a="22.4462" fwhm="0.024967" res="19735.3" algo="Sum"/><pk mz="493.32117716" i="951.366" sn="4.96375" a="39.3599" fwhm="0.0478558" res="10308.5" algo="Sum"/><pk mz="494.32229530" i="2006.11" sn="10.4005" a="62.8606" fwhm="0.0277012" res="17844.8" algo="Sum"/><pk mz="494.81589802" i="1398.21" sn="7.22884" a="43.6627" fwhm="0.0284332" res="17402.7" algo="Sum"/><pk mz="495.32713284" i="1089.19" sn="5.62388" a="43.3332" fwhm="0.044912" res="11028.8" algo="Sum"/><pk mz="496.33809785" i="67780.8" sn="348.072" a="1786.65" fwhm="0.0232638" res="21335.2" algo="Sum"/><pk mz="496.81361888" i="1130.38" sn="5.78934" a="39.2379" fwhm="0.0330918" res="15013.2" algo="Sum"/><pk mz="496.94014905" i="933.566" sn="4.7807" a="30.8609" fwhm="0.030291" res="16405.5" algo="Sum"/><pk mz="497.23501604" i="821.741" sn="4.20305" a="29.807" fwhm="0.0329988" res="15068.3" algo="Sum"/><pk mz="497.34137005" i="18292" sn="93.5488" a="555.698" fwhm="0.0260882" res="19063.9" algo="Sum"/><pk mz="498.34430202" i="3597.11" sn="18.2873" a="116.797" fwhm="0.0271237" res="18373" algo="Sum"/><pk mz="498.68130937" i="1118.14" sn="5.67844" a="34.5573" fwhm="0.026936" res="18513.6" algo="Sum"/><pk mz="498.80593399" i="682.749" sn="3.46758" a="24.3583" fwhm="0.0393637" res="12671.7" algo="Sum"/><pk mz="498.89936059" i="1604.95" sn="8.15071" a="45.5838" fwhm="0.0247428" res="20163.4" algo="Sum"/><pk mz="498.93726070" i="735.132" sn="3.73344" a="21.5675" fwhm="0.0326964" res="15259.7" algo="Sum"/><pk mz="499.35284546" i="1458.13" sn="7.37775" a="71.1859" fwhm="0.0477046" res="10467.6" algo="Sum"/><pk mz="500.27328978" i="1645.32" sn="8.31422" a="60.5493" fwhm="0.0278514" res="17962.2" algo="Sum"/><pk mz="500.67842527" i="1094.34" sn="5.52781" a="31.6574" fwhm="0.0267003" res="18751.8" algo="Sum"/><pk mz="501.27960763" i="664.071" sn="3.35111" a="24.4614" fwhm="0.0341454" res="14680.8" algo="Sum"/><pk mz="501.33283079" i="639.003" sn="3.22401" a="26.9369" fwhm="0.0467398" res="10726" algo="Sum"/><pk mz="501.38773432" i="2988.78" sn="15.0793" a="110.461" fwhm="0.029898" res="16769.9" algo="Sum"/><pk mz="501.49821661" i="1643.78" sn="8.28996" a="48.2366" fwhm="0.0260726" res="19234.7" algo="Sum"/><pk mz="502.28850262" i="1366.64" sn="6.87244" a="44.8747" fwhm="0.0364553" res="13778.2" algo="Sum"/><pk mz="502.32565622" i="1455.24" sn="7.31771" a="46.4565" fwhm="0.0338159" res="14854.7" algo="Sum"/><pk mz="502.39091187" i="1071.66" sn="5.38815" a="39.9202" fwhm="0.0312784" res="16061.9" algo="Sum"/><pk mz="502.50142899" i="634.399" sn="3.18733" a="18.6565" fwhm="0.0266249" res="18873.4" algo="Sum"/><pk mz="503.30171895" i="754.642" sn="3.78254" a="29.8184" fwhm="0.0381255" res="13201.2" algo="Sum"/><pk mz="503.32911061" i="958.229" sn="4.80249" a="38.0899" fwhm="0.0438216" res="11485.9" algo="Sum"/><pk mz="503.40248833" i="683.56" sn="3.4262" a="31.2187" fwhm="0.0465663" res="10810.4" algo="Sum"/><pk mz="503.47648924" i="634.345" sn="3.17927" a="18.7306" fwhm="0.0436602" res="11531.7" algo="Sum"/><pk mz="503.51331699" i="1016.26" sn="5.0934" a="30.513" fwhm="0.0278695" res="18066.8" algo="Sum"/><pk mz="504.30410196" i="1883.66" sn="9.39409" a="55.5708" fwhm="0.0297228" res="16966.9" algo="Sum"/><pk mz="504.33880659" i="1319.64" sn="6.57575" a="43.1597" fwhm="0.0357124" res="14122.2" algo="Sum"/><pk mz="504.62613904" i="675.529" sn="3.36081" a="19.8897" fwhm="0.0264121" res="19105.9" algo="Sum"/><pk mz="504.84412013" i="1292.12" sn="6.40222" a="39.1996" fwhm="0.0295911" res="17060.7" algo="Sum"/><pk mz="505.31126488" i="909.623" sn="4.50178" a="29.4796" fwhm="0.0411851" res="12269.3" algo="Sum"/><pk mz="505.34135489" i="856.585" sn="4.23929" a="33.7565" fwhm="0.0414014" res="12205.9" algo="Sum"/><pk mz="506.35752426" i="1215.5" sn="5.98155" a="45.5642" fwhm="0.0308709" res="16402.4" algo="Sum"/><pk mz="506.62321159" i="796.559" sn="3.91295" a="23.5726" fwhm="0.0261376" res="19382.9" algo="Sum"/><pk mz="506.71350834" i="883.172" sn="4.32708" a="30.2818" fwhm="0.0286641" res="17677.6" algo="Sum"/><pk mz="506.84019007" i="697.58" sn="3.41617" a="27.8035" fwhm="0.0359069" res="14115.4" algo="Sum"/><pk mz="507.35869304" i="822.511" sn="4.02378" a="34.87" fwhm="0.038961" res="13022.2" algo="Sum"/><pk mz="508.37268287" i="829.653" sn="4.0425" a="29.504" fwhm="0.0327854" res="15506.1" algo="Sum"/><pk mz="508.62064877" i="643.075" sn="3.11699" a="18.4662" fwhm="0.0248998" res="20426.7" algo="Sum"/><pk mz="508.71044490" i="1558.86" sn="7.5554" a="49.2735" fwhm="0.0265635" res="19150.8" algo="Sum"/><pk mz="509.32353208" i="737.359" sn="3.56854" a="15.1455" fwhm="0.0267028" res="19073.8" algo="Sum"/><pk mz="509.36174491" i="3919.3" sn="18.9654" a="147.101" fwhm="0.0299057" res="17032.2" algo="Sum"/><pk mz="510.35712498" i="2445.35" sn="11.7693" a="97.0545" fwhm="0.0327898" res="15564.5" algo="Sum"/><pk mz="510.70787043" i="1283.95" sn="6.17622" a="41.0062" fwhm="0.028485" res="17929" algo="Sum"/><pk mz="511.25045416" i="1056.13" sn="5.07372" a="42.0922" fwhm="0.0348834" res="14656" algo="Sum"/><pk mz="511.35505582" i="1090.21" sn="5.23742" a="54.2427" fwhm="0.054665" res="9354.33" algo="Sum"/><pk mz="512.33452900" i="678.569" sn="3.25525" a="32.3786" fwhm="0.0416276" res="12307.6" algo="Sum"/><pk mz="512.70605049" i="647.901" sn="3.10467" a="21.9618" fwhm="0.0329565" res="15557" algo="Sum"/><pk mz="512.91179302" i="1251.48" sn="5.99624" a="43.9361" fwhm="0.0309124" res="16592.4" algo="Sum"/><pk mz="513.34741477" i="920.939" sn="4.41227" a="54.1827" fwhm="0.0520674" res="9859.29" algo="Sum"/><pk mz="514.65647006" i="1053.93" sn="5.02267" a="32.7854" fwhm="0.0270331" res="19038" algo="Sum"/><pk mz="514.87257488" i="957.951" sn="4.56371" a="29.4997" fwhm="0.0353198" res="14577.4" algo="Sum"/><pk mz="514.90637472" i="905.126" sn="4.31091" a="28.5225" fwhm="0.0372523" res="13822.1" algo="Sum"/><pk mz="515.37067832" i="1566.41" sn="7.44072" a="48.2311" fwhm="0.0279338" res="18449.7" algo="Sum"/><pk mz="515.41009671" i="26277.9" sn="124.752" a="780.536" fwhm="0.025443" res="20257.5" algo="Sum"/><pk mz="515.51323710" i="1436.17" sn="6.81684" a="48.9293" fwhm="0.0292819" res="17605.2" algo="Sum"/><pk mz="516.30351408" i="3103.34" sn="14.6468" a="100.224" fwhm="0.0266307" res="19387.5" algo="Sum"/><pk mz="516.37143117" i="670.946" sn="3.167" a="14.2765" fwhm="0.0294658" res="17524.4" algo="Sum"/><pk mz="516.41346324" i="8774.14" sn="41.4157" a="266.106" fwhm="0.0269339" res="19173.4" algo="Sum"/><pk mz="516.65290074" i="1065.92" sn="5.02823" a="34.8101" fwhm="0.0259102" res="19940.1" algo="Sum"/><pk mz="516.74187564" i="1339.29" sn="6.3128" a="42.9439" fwhm="0.0289054" res="17877" algo="Sum"/><pk mz="517.30986954" i="1134.14" sn="5.32333" a="44.4884" fwhm="0.0410299" res="12608.1" algo="Sum"/><pk mz="517.36537391" i="1815.25" sn="8.52082" a="68.7057" fwhm="0.0399009" res="12966.3" algo="Sum"/><pk mz="517.41270526" i="2776.54" sn="13.0329" a="104.616" fwhm="0.0345549" res="14973.7" algo="Sum"/><pk mz="518.31931032" i="109831" sn="512.989" a="2894.52" fwhm="0.023139" res="22400.2" algo="Sum"/><pk mz="518.64942720" i="706.752" sn="3.29378" a="24.2062" fwhm="0.0290132" res="17876.3" algo="Sum"/><pk mz="518.73800813" i="2040.26" sn="9.49894" a="60.4715" fwhm="0.0269103" res="19276.6" algo="Sum"/><pk mz="518.92333657" i="847.426" sn="3.94367" a="31.3834" fwhm="0.0325204" res="15956.9" algo="Sum"/><pk mz="519.32231919" i="29474.5" sn="137.037" a="869.092" fwhm="0.0259576" res="20006.6" algo="Sum"/><pk mz="520.33607231" i="47298.2" sn="218.532" a="1403.77" fwhm="0.0256948" res="20250.6" algo="Sum"/><pk mz="520.73721150" i="1309.26" sn="6.03165" a="44.7565" fwhm="0.03003" res="17340.6" algo="Sum"/><pk mz="520.91989775" i="710.477" sn="3.27313" a="22.3893" fwhm="0.0316055" res="16481.9" algo="Sum"/><pk mz="521.34005511" i="13602.5" sn="62.4903" a="426.145" fwhm="0.0268925" res="19386.1" algo="Sum"/><pk mz="522.35156939" i="20558.6" sn="93.8827" a="623.863" fwhm="0.0269997" res="19346.5" algo="Sum"/><pk mz="522.59599552" i="1243.15" sn="5.67727" a="38.6772" fwhm="0.0260176" res="20086.2" algo="Sum"/><pk mz="522.68797273" i="871.425" sn="3.9792" a="27.2612" fwhm="0.0275557" res="18968.4" algo="Sum"/><pk mz="523.25315069" i="695.412" sn="3.16649" a="25.7007" fwhm="0.0401815" res="13022.2" algo="Sum"/><pk mz="523.29307736" i="680.086" sn="3.09671" a="21.7731" fwhm="0.0451114" res="11600" algo="Sum"/><pk mz="523.35631227" i="6513.66" sn="29.6593" a="247.522" fwhm="0.0312871" res="16727.6" algo="Sum"/><pk mz="524.27123893" i="1165.93" sn="5.30247" a="51.848" fwhm="0.0346766" res="15118.9" algo="Sum"/><pk mz="524.36774339" i="23956.1" sn="108.936" a="730.978" fwhm="0.0268484" res="19530.7" algo="Sum"/><pk mz="524.68447760" i="1543.68" sn="7.01671" a="49.2316" fwhm="0.0277423" res="18912.8" algo="Sum"/><pk mz="525.28418781" i="1676.1" sn="7.61155" a="67.0704" fwhm="0.0354967" res="14798.1" algo="Sum"/><pk mz="525.37062254" i="7502.26" sn="34.0765" a="249.86" fwhm="0.0298433" res="17604.3" algo="Sum"/><pk mz="526.28952972" i="1301.17" sn="5.89129" a="41.5527" fwhm="0.0297517" res="17689.4" algo="Sum"/><pk mz="526.37312641" i="1690.79" sn="7.65535" a="64.3394" fwhm="0.0360519" res="14600.4" algo="Sum"/><pk mz="526.68049699" i="1275.26" sn="5.76978" a="41.7836" fwhm="0.0279186" res="18864.9" algo="Sum"/><pk mz="526.77022487" i="1574.55" sn="7.12281" a="60.0485" fwhm="0.0310233" res="16979.8" algo="Sum"/><pk mz="527.29272605" i="745.589" sn="3.36219" a="22.2036" fwhm="0.0364706" res="14458" algo="Sum"/><pk mz="527.33044138" i="837.594" sn="3.77691" a="29.5899" fwhm="0.0481834" res="10944.2" algo="Sum"/><pk mz="527.38018339" i="658.952" sn="2.97106" a="30.9892" fwhm="0.0495019" res="10653.7" algo="Sum"/><pk mz="528.67799534" i="634.937" sn="2.84749" a="26.9784" fwhm="0.0326829" res="16176" algo="Sum"/><pk mz="528.76761740" i="1902.51" sn="8.51988" a="59.9321" fwhm="0.0280074" res="18879.6" algo="Sum"/><pk mz="528.88328818" i="631.294" sn="2.82216" a="28.27" fwhm="0.036221" res="14601.6" algo="Sum"/><pk mz="529.40081532" i="654.851" sn="2.92645" a="31.647" fwhm="0.0501151" res="10563.7" algo="Sum"/><pk mz="529.52807988" i="1296.6" sn="5.79481" a="41.4306" fwhm="0.0266221" res="19890.5" algo="Sum"/><pk mz="530.32014806" i="669.735" sn="2.97882" a="19.8356" fwhm="0.0285633" res="18566.5" algo="Sum"/><pk mz="530.35548198" i="985.426" sn="4.383" a="38.1352" fwhm="0.0374464" res="14163" algo="Sum"/><pk mz="530.76610502" i="1150.26" sn="5.09399" a="41.0843" fwhm="0.0330774" res="16046.2" algo="Sum"/><pk mz="531.34559235" i="1964.13" sn="8.6957" a="72.6822" fwhm="0.0403036" res="13183.6" algo="Sum"/><pk mz="531.40404958" i="5922.58" sn="26.2267" a="194.939" fwhm="0.0284858" res="18655" algo="Sum"/><pk mz="531.50386232" i="719.077" sn="3.18055" a="23.7897" fwhm="0.0494489" res="10748.5" algo="Sum"/><pk mz="531.54357392" i="937.715" sn="4.14413" a="26.8966" fwhm="0.0309414" res="17179" algo="Sum"/><pk mz="532.27451261" i="637.755" sn="2.80764" a="26.3641" fwhm="0.0424777" res="12530.7" algo="Sum"/><pk mz="532.33529588" i="2756.75" sn="12.132" a="105.773" fwhm="0.0337096" res="15791.8" algo="Sum"/><pk mz="532.41120412" i="2022.5" sn="8.88623" a="50.3529" fwhm="0.0278897" res="19089.9" algo="Sum"/><pk mz="532.43412456" i="2591.49" sn="11.3783" a="93.2056" fwhm="0.0382737" res="13911.2" algo="Sum"/><pk mz="532.71610578" i="1253.53" sn="5.49094" a="40.7613" fwhm="0.0284374" res="18732.9" algo="Sum"/><pk mz="533.34086283" i="1600.19" sn="6.99439" a="76.2036" fwhm="0.0442173" res="12061.8" algo="Sum"/><pk mz="533.40718797" i="929.201" sn="4.05594" a="27.6405" fwhm="0.0410359" res="12998.5" algo="Sum"/><pk mz="533.43840215" i="1057.23" sn="4.61331" a="41.4586" fwhm="0.0459304" res="11614.1" algo="Sum"/><pk mz="534.29232405" i="19602.9" sn="85.161" a="643.096" fwhm="0.0274306" res="19477.9" algo="Sum"/><pk mz="534.71202174" i="1867.12" sn="8.10765" a="67.7235" fwhm="0.0280948" res="19032.4" algo="Sum"/><pk mz="534.89261965" i="919.075" sn="3.99051" a="43.4012" fwhm="0.0359721" res="14869.6" algo="Sum"/><pk mz="535.29554395" i="5629.88" sn="24.4241" a="198.401" fwhm="0.0289139" res="18513.4" algo="Sum"/><pk mz="535.37514997" i="3648.67" sn="15.829" a="136.602" fwhm="0.0302583" res="17693.5" algo="Sum"/><pk mz="536.29320729" i="2452.35" sn="10.6322" a="92.0337" fwhm="0.0321762" res="16667.4" algo="Sum"/><pk mz="536.37844132" i="1481.07" sn="6.42101" a="66.14" fwhm="0.0329261" res="16290.4" algo="Sum"/><pk mz="536.70937296" i="1300.28" sn="5.63328" a="49.2627" fwhm="0.0323257" res="16603.2" algo="Sum"/><pk mz="536.79854865" i="1792.11" sn="7.76372" a="66.8928" fwhm="0.0297565" res="18039.7" algo="Sum"/><pk mz="536.88787906" i="808.776" sn="3.50268" a="30.1162" fwhm="0.0428308" res="12535.1" algo="Sum"/><pk mz="537.29818990" i="1219.69" sn="5.28121" a="45.5538" fwhm="0.0453112" res="11857.9" algo="Sum"/><pk mz="537.39226359" i="626187" sn="2710.73" a="12519.6" fwhm="0.0171507" res="31333.5" algo="Sum"/><pk mz="538.39498115" i="185294" sn="800.86" a="4814.49" fwhm="0.022227" res="24222.6" algo="Sum"/><pk mz="538.70721102" i="632.701" sn="2.73384" a="28.0278" fwhm="0.0575466" res="9361.23" algo="Sum"/><pk mz="538.79517366" i="1763.71" sn="7.61936" a="68.8374" fwhm="0.0319856" res="16844.9" algo="Sum"/><pk mz="539.39345756" i="52672.8" sn="227.236" a="1715.02" fwhm="0.0290937" res="18539.9" algo="Sum"/><pk mz="540.30151255" i="1212.87" sn="5.21224" a="46.1446" fwhm="0.0336588" res="16052.3" algo="Sum"/><pk mz="540.39355040" i="12367.1" sn="53.1472" a="435.94" fwhm="0.0299731" res="18029.3" algo="Sum"/><pk mz="540.65711671" i="811.176" sn="3.4846" a="27.5204" fwhm="0.0309906" res="17445.8" algo="Sum"/><pk mz="540.79139082" i="916.549" sn="3.93012" a="31.854" fwhm="0.0400395" res="13506.4" algo="Sum"/><pk mz="541.25879079" i="1146.38" sn="4.9101" a="45.6144" fwhm="0.0362794" res="14919.2" algo="Sum"/><pk mz="541.33133336" i="987.388" sn="4.2291" a="59.6821" fwhm="0.0716898" res="7551.03" algo="Sum"/><pk mz="541.39320541" i="2786.56" sn="11.9336" a="126.664" fwhm="0.0365104" res="14828.5" algo="Sum"/><pk mz="542.31812852" i="70416.7" sn="300.178" a="2004.08" fwhm="0.0251271" res="21583" algo="Sum"/><pk mz="542.65509442" i="773.576" sn="3.29213" a="29.194" fwhm="0.0342197" res="15858" algo="Sum"/><pk mz="542.74344617" i="1374.74" sn="5.85025" a="45.6497" fwhm="0.0325354" res="16681.6" algo="Sum"/><pk mz="543.32098471" i="20877.5" sn="88.7011" a="659.999" fwhm="0.027398" res="19830.6" algo="Sum"/><pk mz="543.38972478" i="981.559" sn="4.1698" a="30.7739" fwhm="0.040942" res="13272.2" algo="Sum"/><pk mz="543.43912812" i="806.545" sn="3.42399" a="35.9738" fwhm="0.0431177" res="12603.6" algo="Sum"/><pk mz="543.54287026" i="1047.59" sn="4.43748" a="33.981" fwhm="0.0301472" res="18029.6" algo="Sum"/><pk mz="544.33329285" i="39917.6" sn="168.901" a="1205.02" fwhm="0.0269429" res="20203.2" algo="Sum"/><pk mz="544.74077614" i="1622.48" sn="6.85087" a="57.7969" fwhm="0.031792" res="17134.5" algo="Sum"/><pk mz="545.33677870" i="11398.1" sn="47.9891" a="391.289" fwhm="0.0294715" res="18503.9" algo="Sum"/><pk mz="545.39443064" i="1103.63" sn="4.64071" a="51.2617" fwhm="0.0734467" res="7425.71" algo="Sum"/><pk mz="546.34859624" i="37861.2" sn="158.817" a="1203.85" fwhm="0.0268678" res="20334.7" algo="Sum"/><pk mz="546.73803801" i="1024.09" sn="4.29486" a="40.0877" fwhm="0.0352495" res="15510.5" algo="Sum"/><pk mz="546.82595114" i="1895.2" sn="7.94697" a="74.9854" fwhm="0.0315067" res="17355.9" algo="Sum"/><pk mz="547.35237266" i="11460.6" sn="47.9612" a="428.22" fwhm="0.0299052" res="18302.9" algo="Sum"/><pk mz="548.26993317" i="1338.14" sn="5.59689" a="43.6161" fwhm="0.0378613" res="14481" algo="Sum"/><pk mz="548.30726097" i="805.786" sn="3.37075" a="19.8984" fwhm="0.0369417" res="14842.5" algo="Sum"/><pk mz="548.35682893" i="2506.31" sn="10.4868" a="118.009" fwhm="0.0409254" res="13398.9" algo="Sum"/><pk mz="548.60669333" i="645.918" sn="2.69939" a="25.9078" fwhm="0.0308618" res="17776.3" algo="Sum"/><pk mz="548.82366880" i="1458.6" sn="6.09417" a="66.8234" fwhm="0.0319095" res="17199.4" algo="Sum"/><pk mz="549.27268546" i="669.155" sn="2.79545" a="23.0142" fwhm="0.0426336" res="12883.6" algo="Sum"/><pk mz="549.36714901" i="899.931" sn="3.76123" a="50.0983" fwhm="0.0668134" res="8222.41" algo="Sum"/><pk mz="550.38222633" i="781.725" sn="3.25526" a="29.7624" fwhm="0.0440855" res="12484.4" algo="Sum"/><pk mz="550.62088499" i="905.555" sn="3.76895" a="39.3288" fwhm="0.0412848" res="13337.1" algo="Sum"/><pk mz="550.68609758" i="923.483" sn="3.84312" a="31.2069" fwhm="0.0303387" res="18151.3" algo="Sum"/><pk mz="550.81852631" i="653.161" sn="2.71741" a="30.8138" fwhm="0.0531933" res="10355" algo="Sum"/><pk mz="551.34911521" i="2907.69" sn="12.0721" a="112.293" fwhm="0.0326599" res="16881.5" algo="Sum"/><pk mz="551.40491902" i="1572.74" sn="6.52891" a="77.3311" fwhm="0.0516619" res="10673.3" algo="Sum"/><pk mz="552.35336638" i="1122.57" sn="4.64093" a="42.1526" fwhm="0.0383699" res="14395.5" algo="Sum"/><pk mz="552.42007437" i="1017.03" sn="4.20459" a="61.1575" fwhm="0.0622044" res="8880.72" algo="Sum"/><pk mz="552.68352316" i="696.287" sn="2.87748" a="26.1863" fwhm="0.0323506" res="17084.2" algo="Sum"/><pk mz="552.77227660" i="1414.12" sn="5.83306" a="54.6025" fwhm="0.0351716" res="15716.4" algo="Sum"/><pk mz="553.36679616" i="293222" sn="1208.08" a="8564.89" fwhm="0.0246675" res="22433" algo="Sum"/><pk mz="553.45186520" i="9805.99" sn="40.395" a="406.913" fwhm="0.0446449" res="12396.8" algo="Sum"/><pk mz="554.36935705" i="96165.5" sn="394.884" a="3312.54" fwhm="0.0300565" res="18444.3" algo="Sum"/><pk mz="554.45575703" i="4621.65" sn="18.9818" a="198.617" fwhm="0.0444225" res="12481.4" algo="Sum"/><pk mz="554.76893668" i="1486.45" sn="6.09185" a="54.9186" fwhm="0.0354934" res="15630.2" algo="Sum"/><pk mz="554.89432048" i="856.369" sn="3.5102" a="31.5489" fwhm="0.0417636" res="13286.6" algo="Sum"/><pk mz="555.36562017" i="47417.1" sn="194.216" a="1772" fwhm="0.0321599" res="17268.9" algo="Sum"/><pk mz="555.45474416" i="1430.43" sn="5.85777" a="50.8464" fwhm="0.0415604" res="13365" algo="Sum"/><pk mz="556.36678344" i="13385.7" sn="54.6456" a="481.619" fwhm="0.032369" res="17188.2" algo="Sum"/><pk mz="556.63638168" i="907.672" sn="3.69774" a="31.0549" fwhm="0.0275564" res="20199.9" algo="Sum"/><pk mz="556.76364770" i="874.545" sn="3.56241" a="40.3123" fwhm="0.0520083" res="10705.3" algo="Sum"/><pk mz="556.85499594" i="1915.3" sn="7.80292" a="60.1671" fwhm="0.0307497" res="18109.3" algo="Sum"/><pk mz="557.30498074" i="628.88" sn="2.55943" a="22.6339" fwhm="0.041072" res="13569" algo="Sum"/><pk mz="557.36689584" i="3559.47" sn="14.4732" a="149.475" fwhm="0.0360194" res="15474.1" algo="Sum"/><pk mz="557.43018533" i="682.391" sn="2.7736" a="30.9792" fwhm="0.0421838" res="13214.3" algo="Sum"/><pk mz="557.55763126" i="943.46" sn="3.83472" a="38.68" fwhm="0.0340139" res="16392.1" algo="Sum"/><pk mz="558.29108481" i="12673.8" sn="51.3472" a="401.524" fwhm="0.0278974" res="20012.3" algo="Sum"/><pk mz="558.36061429" i="981.838" sn="3.97787" a="53.1908" fwhm="0.0610187" res="9150.65" algo="Sum"/><pk mz="558.63316545" i="835.755" sn="3.3847" a="32.2357" fwhm="0.0331088" res="16872.7" algo="Sum"/><pk mz="558.71905822" i="723.613" sn="2.93061" a="28.4852" fwhm="0.0419048" res="13333.1" algo="Sum"/><pk mz="558.85148334" i="875.36" sn="3.54535" a="37.1393" fwhm="0.0443493" res="12601.1" algo="Sum"/><pk mz="559.29426757" i="4113.27" sn="16.6534" a="143.497" fwhm="0.029911" res="18698.6" algo="Sum"/><pk mz="559.37926592" i="800.444" sn="3.24076" a="47.2471" fwhm="0.0836214" res="6689.43" algo="Sum"/><pk mz="559.57276051" i="872.165" sn="3.52842" a="30.6417" fwhm="0.0328665" res="17025.6" algo="Sum"/><pk mz="560.30462736" i="6192.75" sn="25.0451" a="225.451" fwhm="0.0325015" res="17239.4" algo="Sum"/><pk mz="560.71314828" i="812.09" sn="3.2849" a="32.1076" fwhm="0.0396113" res="14155.4" algo="Sum"/><pk mz="561.30801331" i="2019.25" sn="8.16834" a="87.386" fwhm="0.0343302" res="16350.3" algo="Sum"/><pk mz="561.40150426" i="1278.42" sn="5.17135" a="76.702" fwhm="0.0507822" res="11055.1" algo="Sum"/><pk mz="562.32143049" i="6743.91" sn="27.2263" a="250.15" fwhm="0.0309292" res="18180.9" algo="Sum"/><pk mz="562.79930536" i="1348.59" sn="5.44065" a="48.6478" fwhm="0.0360411" res="15615.5" algo="Sum"/><pk mz="563.32456768" i="2227.84" sn="8.97585" a="97.9247" fwhm="0.0339097" res="16612.5" algo="Sum"/><pk mz="564.30406459" i="2588.62" sn="10.3962" a="119.742" fwhm="0.0381675" res="14784.9" algo="Sum"/><pk mz="564.57978347" i="667.074" sn="2.67791" a="23.4732" fwhm="0.0295756" res="19089.4" algo="Sum"/><pk mz="564.66812184" i="741.77" sn="2.97802" a="33.3995" fwhm="0.037488" res="15062.6" algo="Sum"/><pk mz="564.79591079" i="1109.86" sn="4.4493" a="54.591" fwhm="0.0389601" res="14496.8" algo="Sum"/><pk mz="565.30551547" i="1065.67" sn="4.27034" a="53.0367" fwhm="0.0524014" res="10788" algo="Sum"/><pk mz="565.42059853" i="9864.8" sn="39.5303" a="342.091" fwhm="0.0296834" res="19048.3" algo="Sum"/><pk mz="566.31639875" i="13527.2" sn="54.1199" a="440.66" fwhm="0.0284903" res="19877.5" algo="Sum"/><pk mz="566.42391732" i="3922.86" sn="15.6965" a="143.011" fwhm="0.0298169" res="18996.8" algo="Sum"/><pk mz="566.66521596" i="1377.85" sn="5.50961" a="53.9606" fwhm="0.0307537" res="18425.9" algo="Sum"/><pk mz="566.78671521" i="687.122" sn="2.74793" a="27.0516" fwhm="0.0411787" res="13764.1" algo="Sum"/><pk mz="566.88475954" i="1359.98" sn="5.43771" a="55.7336" fwhm="0.0318694" res="17787.8" algo="Sum"/><pk mz="567.33981540" i="5642.79" sn="22.5388" a="332.4" fwhm="0.0531621" res="10671.9" algo="Sum"/><pk mz="567.41724200" i="1712.73" sn="6.8415" a="87.3042" fwhm="0.0598589" res="9479.24" algo="Sum"/><pk mz="568.33516541" i="6736.52" sn="26.8372" a="279.269" fwhm="0.0353211" res="16090.5" algo="Sum"/><pk mz="568.42090219" i="1449.14" sn="5.77034" a="60.4174" fwhm="0.0401666" res="14151.6" algo="Sum"/><pk mz="568.66354762" i="1286.63" sn="5.11938" a="51.9737" fwhm="0.0327878" res="17343.8" algo="Sum"/><pk mz="568.74589665" i="707.349" sn="2.81455" a="30.3514" fwhm="0.0490553" res="11594" algo="Sum"/><pk mz="569.35969299" i="59481.9" sn="236.158" a="1880.11" fwhm="0.0280302" res="20312.4" algo="Sum"/><pk mz="569.42666027" i="9229.11" sn="36.6191" a="349.178" fwhm="0.0353897" res="16090.2" algo="Sum"/><pk mz="570.36269088" i="21636" sn="85.6866" a="692.918" fwhm="0.0293066" res="19461.9" algo="Sum"/><pk mz="570.43000078" i="3785.96" sn="14.9938" a="158.376" fwhm="0.0344527" res="16556.9" algo="Sum"/><pk mz="570.66146501" i="772.316" sn="3.05879" a="31.1337" fwhm="0.0398941" res="14304.4" algo="Sum"/><pk mz="570.74242155" i="866.402" sn="3.43136" a="37.6998" fwhm="0.0468703" res="12177.1" algo="Sum"/><pk mz="570.86731422" i="1012.78" sn="4.01044" a="42.4202" fwhm="0.0397053" res="14377.6" algo="Sum"/><pk mz="571.35949493" i="9859.15" sn="38.981" a="385.57" fwhm="0.0330248" res="17300.9" algo="Sum"/><pk mz="571.42832364" i="1795.1" sn="7.09775" a="73.4675" fwhm="0.0433435" res="13183.7" algo="Sum"/><pk mz="571.57361813" i="696.362" sn="2.75408" a="26.9465" fwhm="0.0321082" res="17801.5" algo="Sum"/><pk mz="572.36153794" i="3512.84" sn="13.8859" a="129.376" fwhm="0.0316494" res="18084.4" algo="Sum"/><pk mz="572.43152139" i="634.732" sn="2.50969" a="28.1312" fwhm="0.0445256" res="12856.2" algo="Sum"/><pk mz="572.61082629" i="749.96" sn="2.96316" a="27.5775" fwhm="0.039528" res="14486.2" algo="Sum"/><pk mz="572.74192188" i="653.307" sn="2.58118" a="23.4729" fwhm="0.0511433" res="11198.8" algo="Sum"/><pk mz="572.82919129" i="1302.91" sn="5.14634" a="41.8697" fwhm="0.0343538" res="16674.4" algo="Sum"/><pk mz="572.86141967" i="1079.66" sn="4.26516" a="38.6087" fwhm="0.0376694" res="15207.6" algo="Sum"/><pk mz="573.36210394" i="1333.08" sn="5.26873" a="66.4276" fwhm="0.0489331" res="11717.3" algo="Sum"/><pk mz="573.42254280" i="660.233" sn="2.60945" a="35.3581" fwhm="0.0669006" res="8571.27" algo="Sum"/><pk mz="574.60890694" i="879.118" sn="3.46836" a="32.9073" fwhm="0.0323506" res="17761.9" algo="Sum"/><pk mz="574.69763496" i="1092.59" sn="4.30956" a="57.4263" fwhm="0.0412311" res="13938.4" algo="Sum"/><pk mz="574.82402072" i="800.758" sn="3.158" a="33.4715" fwhm="0.0532599" res="10792.8" algo="Sum"/><pk mz="575.39642230" i="826.273" sn="3.25817" a="54.452" fwhm="0.067349" res="8543.51" algo="Sum"/><pk mz="576.27460126" i="2848.44" sn="11.2038" a="101.073" fwhm="0.0313746" res="18367.5" algo="Sum"/><pk mz="576.46177516" i="684.574" sn="2.69183" a="26.1481" fwhm="0.0353737" res="16296.3" algo="Sum"/><pk mz="576.60511323" i="674.444" sn="2.6519" a="26.5248" fwhm="0.0370304" res="15571.1" algo="Sum"/><pk mz="576.69370967" i="1826.48" sn="7.18031" a="62.8615" fwhm="0.0322881" res="17860.9" algo="Sum"/><pk mz="576.87665875" i="863.79" sn="3.38865" a="40.4846" fwhm="0.04004" res="14407.5" algo="Sum"/><pk mz="577.27770689" i="982.188" sn="3.85449" a="44.3856" fwhm="0.0365766" res="15782.7" algo="Sum"/><pk mz="577.36885820" i="776.796" sn="3.04848" a="46.0162" fwhm="0.0595888" res="9689.22" algo="Sum"/><pk mz="578.27253303" i="1147.37" sn="4.49556" a="51.6215" fwhm="0.033408" res="17309.4" algo="Sum"/><pk mz="578.69189261" i="1502.58" sn="5.88614" a="53.8469" fwhm="0.0351618" res="16458" algo="Sum"/><pk mz="578.77303107" i="759.08" sn="2.97439" a="29.8796" fwhm="0.042453" res="13633.3" algo="Sum"/><pk mz="578.87341004" i="898.599" sn="3.52182" a="32.7807" fwhm="0.0355226" res="16295.9" algo="Sum"/><pk mz="579.28546113" i="1930.26" sn="7.55862" a="81.0052" fwhm="0.0343617" res="16858.5" algo="Sum"/><pk mz="580.28472826" i="1100.32" sn="4.30451" a="51.8174" fwhm="0.0395889" res="14657.8" algo="Sum"/><pk mz="580.64337048" i="701.763" sn="2.74187" a="24.8984" fwhm="0.0319526" res="18172" algo="Sum"/><pk mz="580.69111125" i="816.452" sn="3.18993" a="29.2024" fwhm="0.0364101" res="15948.6" algo="Sum"/><pk mz="580.77195312" i="643.172" sn="2.51276" a="32.4347" fwhm="0.0562539" res="10324.1" algo="Sum"/><pk mz="581.39576706" i="5459.48" sn="21.2892" a="221.058" fwhm="0.0360636" res="16121.4" algo="Sum"/><pk mz="582.28908035" i="2610.34" sn="10.1542" a="103.363" fwhm="0.0319709" res="18213.1" algo="Sum"/><pk mz="582.39982672" i="2013.86" sn="7.82751" a="85.3658" fwhm="0.0372151" res="15649.5" algo="Sum"/><pk mz="582.63885683" i="1417.62" sn="5.50851" a="49.0998" fwhm="0.0310002" res="18794.7" algo="Sum"/><pk mz="582.85793632" i="875.633" sn="3.40083" a="33.3589" fwhm="0.041432" res="14067.8" algo="Sum"/><pk mz="583.24914178" i="4888.51" sn="18.9805" a="159.648" fwhm="0.0301545" res="19342" algo="Sum"/><pk mz="583.31733586" i="2714.88" sn="10.541" a="121.353" fwhm="0.0471539" res="12370.5" algo="Sum"/><pk mz="583.38918186" i="1575.61" sn="6.11759" a="84.8181" fwhm="0.0482371" res="12094.2" algo="Sum"/><pk mz="584.25382524" i="2907.27" sn="11.277" a="108.637" fwhm="0.0313" res="18666.2" algo="Sum"/><pk mz="584.31526612" i="1321.34" sn="5.12534" a="67.6124" fwhm="0.0625653" res="9339.29" algo="Sum"/><pk mz="584.38967555" i="720.285" sn="2.79369" a="40.7207" fwhm="0.0523633" res="11160.3" algo="Sum"/><pk mz="584.63655278" i="1333.91" sn="5.17353" a="52.3501" fwhm="0.0324932" res="17992.6" algo="Sum"/><pk mz="584.72521146" i="1493.83" sn="5.79378" a="70.9691" fwhm="0.0348665" res="16770.4" algo="Sum"/><pk mz="585.26655196" i="4202.69" sn="16.288" a="164.166" fwhm="0.0379093" res="15438.6" algo="Sum"/><pk mz="585.33463052" i="13270.2" sn="51.4452" a="516.675" fwhm="0.0319962" res="18293.9" algo="Sum"/><pk mz="585.44416285" i="725.099" sn="2.81153" a="39.9518" fwhm="0.0607047" res="9644.13" algo="Sum"/><pk mz="585.58844558" i="722.972" sn="2.80256" a="24.7496" fwhm="0.0299807" res="19532.2" algo="Sum"/><pk mz="586.30300799" i="4400.24" sn="17.0452" a="141.616" fwhm="0.0389548" res="15050.8" algo="Sum"/><pk mz="586.33651369" i="5047.69" sn="19.5532" a="178.525" fwhm="0.0403256" res="14540.1" algo="Sum"/><pk mz="586.63384878" i="922.905" sn="3.57283" a="39.4385" fwhm="0.0344521" res="17027.5" algo="Sum"/><pk mz="586.72300927" i="2088.69" sn="8.08499" a="75.5238" fwhm="0.0316992" res="18509.1" algo="Sum"/><pk mz="586.83985534" i="656.206" sn="2.53982" a="31.2156" fwhm="0.0488552" res="12011.8" algo="Sum"/><pk mz="587.33327020" i="3262.36" sn="12.6128" a="164.194" fwhm="0.0472593" res="12427.9" algo="Sum"/><pk mz="587.39385416" i="687.489" sn="2.65795" a="24.9529" fwhm="0.0476436" res="12328.9" algo="Sum"/><pk mz="587.60286869" i="778.131" sn="3.00836" a="31.0292" fwhm="0.0345668" res="16999" algo="Sum"/><pk mz="588.33396691" i="1114.09" sn="4.29874" a="55.481" fwhm="0.0495165" res="11881.6" algo="Sum"/><pk mz="588.40240696" i="766.497" sn="2.95749" a="26.8418" fwhm="0.0386124" res="15238.7" algo="Sum"/><pk mz="588.71882021" i="1479.33" sn="5.70364" a="56.7045" fwhm="0.0360704" res="16321.4" algo="Sum"/><pk mz="588.75873517" i="652.585" sn="2.515" a="19.8258" fwhm="0.0430653" res="13671.3" algo="Sum"/><pk mz="588.80174402" i="658.676" sn="2.5372" a="24.3601" fwhm="0.0526371" res="11186.1" algo="Sum"/><pk mz="589.40915320" i="1001.29" sn="3.85717" a="59.5345" fwhm="0.0627635" res="9390.95" algo="Sum"/><pk mz="590.31512570" i="4561.07" sn="17.531" a="178.7" fwhm="0.0309488" res="19073.9" algo="Sum"/><pk mz="590.58571637" i="902.126" sn="3.46916" a="38.8928" fwhm="0.0356261" res="16577.3" algo="Sum"/><pk mz="590.67131123" i="1095.19" sn="4.21061" a="38.6665" fwhm="0.0360056" res="16405" algo="Sum"/><pk mz="590.71819261" i="760.214" sn="2.92276" a="31.4159" fwhm="0.0534738" res="11046.9" algo="Sum"/><pk mz="591.31791519" i="1886.95" sn="7.25309" a="82.7879" fwhm="0.0352671" res="16766.8" algo="Sum"/><pk mz="592.32744529" i="1126.69" sn="4.32566" a="62.7767" fwhm="0.0423473" res="13987.4" algo="Sum"/><pk mz="592.66867091" i="1891.78" sn="7.26078" a="71.3806" fwhm="0.0317128" res="18688.6" algo="Sum"/><pk mz="592.84894784" i="1014.02" sn="3.89069" a="45.5768" fwhm="0.0345876" res="17140.5" algo="Sum"/><pk mz="593.33252678" i="820.6" sn="3.14386" a="57.4775" fwhm="0.0546566" res="10855.6" algo="Sum"/><pk mz="594.66502749" i="1689.45" sn="6.44594" a="65.9623" fwhm="0.0314671" res="18898" algo="Sum"/><pk mz="594.75355836" i="1630.11" sn="6.21895" a="75.9097" fwhm="0.0360837" res="16482.6" algo="Sum"/><pk mz="594.84610937" i="921.377" sn="3.51467" a="52.6824" fwhm="0.0450161" res="13214.1" algo="Sum"/><pk mz="595.34710207" i="1373.12" sn="5.22246" a="54.5651" fwhm="0.040364" res="14749.5" algo="Sum"/><pk mz="596.66447595" i="900.253" sn="3.41319" a="35.4296" fwhm="0.0408227" res="14616" algo="Sum"/><pk mz="596.75061141" i="2014.16" sn="7.63643" a="74.1353" fwhm="0.0338407" res="17634.1" algo="Sum"/><pk mz="597.34518418" i="754.94" sn="2.86121" a="31.9573" fwhm="0.0511288" res="11683.1" algo="Sum"/><pk mz="597.38952623" i="1152.87" sn="4.36889" a="48.2393" fwhm="0.0472603" res="12640.4" algo="Sum"/><pk mz="597.44191056" i="631.127" sn="2.3921" a="27.7711" fwhm="0.0556124" res="10743" algo="Sum"/><pk mz="598.61374547" i="751.823" sn="2.8467" a="30.9492" fwhm="0.0350444" res="17081.6" algo="Sum"/><pk mz="598.74723421" i="1329.54" sn="5.03259" a="79.7055" fwhm="0.0468137" res="12790" algo="Sum"/><pk mz="599.36997759" i="937.36" sn="3.54909" a="60.5619" fwhm="0.0713005" res="8406.26" algo="Sum"/><pk mz="599.44901049" i="759.277" sn="2.87463" a="32.5607" fwhm="0.0574055" res="10442.4" algo="Sum"/><pk mz="600.27332456" i="1933.02" sn="7.30794" a="70.4392" fwhm="0.0332608" res="18047.4" algo="Sum"/><pk mz="600.60969716" i="1038.55" sn="3.92455" a="38.0278" fwhm="0.0306166" res="19617.1" algo="Sum"/><pk mz="600.69871541" i="1406.83" sn="5.31511" a="60.3557" fwhm="0.0392847" res="15290.9" algo="Sum"/><pk mz="600.73804878" i="794.865" sn="3.00307" a="20.686" fwhm="0.0386677" res="15535.9" algo="Sum"/><pk mz="601.27589858" i="748.55" sn="2.82335" a="31.2384" fwhm="0.0399786" res="15039.9" algo="Sum"/><pk mz="601.33978515" i="2769.06" sn="10.4446" a="126.637" fwhm="0.0447889" res="13426.1" algo="Sum"/><pk mz="601.46124595" i="641.808" sn="2.4206" a="31.5386" fwhm="0.0666846" res="9019.5" algo="Sum"/><pk mz="602.27904748" i="1601" sn="6.02637" a="69.4708" fwhm="0.0411576" res="14633.5" algo="Sum"/><pk mz="602.34111230" i="1106.68" sn="4.16567" a="55.5069" fwhm="0.0492971" res="12218.6" algo="Sum"/><pk mz="602.69596254" i="2110.78" sn="7.93337" a="88.4877" fwhm="0.0325167" res="18535" algo="Sum"/><pk mz="603.28989948" i="752.542" sn="2.82689" a="34.352" fwhm="0.0591744" res="10195.1" algo="Sum"/><pk mz="603.33922913" i="804.891" sn="3.02353" a="53.5255" fwhm="0.0790594" res="7631.47" algo="Sum"/><pk mz="604.30232285" i="1122.92" sn="4.21477" a="55.3924" fwhm="0.049678" res="12164.4" algo="Sum"/><pk mz="604.45076300" i="1085.92" sn="4.07572" a="49.1579" fwhm="0.0387226" res="15609.8" algo="Sum"/><pk mz="604.69254355" i="1526.49" sn="5.72676" a="66.5504" fwhm="0.0353985" res="17082.5" algo="Sum"/><pk mz="604.78303103" i="1807.54" sn="6.7833" a="81.6924" fwhm="0.0353157" res="17125" algo="Sum"/><pk mz="605.23011522" i="641.108" sn="2.40406" a="30.4617" fwhm="0.0409479" res="14780.5" algo="Sum"/><pk mz="605.37879572" i="1235.64" sn="4.63245" a="59.4778" fwhm="0.053589" res="11296.7" algo="Sum"/><pk mz="605.44685388" i="782.478" sn="2.93177" a="35.9053" fwhm="0.0488668" res="12389.7" algo="Sum"/><pk mz="606.29196006" i="1176.12" sn="4.40046" a="54.7496" fwhm="0.039516" res="15342.9" algo="Sum"/><pk mz="606.69268025" i="743.895" sn="2.7771" a="39.8354" fwhm="0.0529746" res="11452.5" algo="Sum"/><pk mz="606.77827013" i="1787.93" sn="6.67513" a="69.4388" fwhm="0.0354329" res="17124.7" algo="Sum"/><pk mz="607.24531895" i="2037.97" sn="7.60052" a="79.3085" fwhm="0.0335375" res="18106.4" algo="Sum"/><pk mz="607.29448198" i="679.849" sn="2.53465" a="29.1327" fwhm="0.0380139" res="15975.6" algo="Sum"/><pk mz="607.38121552" i="662.78" sn="2.47032" a="45.1661" fwhm="0.0592379" res="10253.3" algo="Sum"/><pk mz="608.24891810" i="776.132" sn="2.88388" a="35.1717" fwhm="0.0455392" res="13356.6" algo="Sum"/><pk mz="608.40943940" i="639.74" sn="2.37683" a="35.9634" fwhm="0.049511" res="12288.4" algo="Sum"/><pk mz="608.64045710" i="1098.37" sn="4.08107" a="46.7493" fwhm="0.0364383" res="16703.3" algo="Sum"/><pk mz="608.77468611" i="984.327" sn="3.65699" a="53.8191" fwhm="0.0649624" res="9371.19" algo="Sum"/><pk mz="608.81752076" i="728.931" sn="2.70814" a="28.2967" fwhm="0.0371887" res="16371" algo="Sum"/><pk mz="609.33247893" i="679.526" sn="2.52343" a="31.1881" fwhm="0.0627381" res="9712.33" algo="Sum"/><pk mz="610.30217637" i="2783.07" sn="10.3192" a="104.761" fwhm="0.0323757" res="18850.6" algo="Sum"/><pk mz="610.63894625" i="972.224" sn="3.60246" a="39.5965" fwhm="0.0338508" res="18039.1" algo="Sum"/><pk mz="610.72715110" i="1508.83" sn="5.59012" a="68.581" fwhm="0.0455251" res="13415.2" algo="Sum"/><pk mz="610.81882842" i="713.238" sn="2.64233" a="38.6661" fwhm="0.0568782" res="10739.1" algo="Sum"/><pk mz="611.31031081" i="1243.15" sn="4.60469" a="56.4923" fwhm="0.0482988" res="12656.8" algo="Sum"/><pk mz="612.31664126" i="1452.5" sn="5.36825" a="74.2128" fwhm="0.0382575" res="16005.1" algo="Sum"/><pk mz="612.72537509" i="1949.59" sn="7.19745" a="88.3485" fwhm="0.0349373" res="17537.9" algo="Sum"/><pk mz="613.33047568" i="1625.59" sn="5.9971" a="72.927" fwhm="0.0426855" res="14368.6" algo="Sum"/><pk mz="614.33260971" i="1553.09" sn="5.7078" a="68.9677" fwhm="0.0395511" res="15532.6" algo="Sum"/><pk mz="614.59183884" i="712.352" sn="2.61695" a="28.6174" fwhm="0.0416093" res="14770.5" algo="Sum"/><pk mz="614.72117323" i="1241.32" sn="4.55257" a="76.961" fwhm="0.0501708" res="12252.6" algo="Sum"/><pk mz="614.81011798" i="1936.79" sn="7.10261" a="69.4219" fwhm="0.0339325" res="18118.6" algo="Sum"/><pk mz="615.33942182" i="864.524" sn="3.17047" a="46.9694" fwhm="0.0488823" res="12588.2" algo="Sum"/><pk mz="615.44904934" i="862.789" sn="3.16397" a="24.4725" fwhm="0.0440303" res="13977.9" algo="Sum"/><pk mz="615.48647926" i="1082.61" sn="3.97076" a="48.9033" fwhm="0.0429945" res="14315.5" algo="Sum"/><pk mz="615.63485973" i="759.228" sn="2.78049" a="38.1687" fwhm="0.0442178" res="13922.8" algo="Sum"/><pk mz="616.16866252" i="3843.61" sn="14.0641" a="136.911" fwhm="0.0300571" res="20499.9" algo="Sum"/><pk mz="616.58881179" i="947.359" sn="3.46481" a="41.0425" fwhm="0.0402321" res="15325.8" algo="Sum"/><pk mz="616.63911725" i="631.376" sn="2.30942" a="18.2693" fwhm="0.0400565" res="15394.2" algo="Sum"/><pk mz="616.67440780" i="814.41" sn="2.97939" a="30.4044" fwhm="0.0538685" res="11447.8" algo="Sum"/><pk mz="616.71815707" i="825.165" sn="3.019" a="26.4407" fwhm="0.0442296" res="13943.6" algo="Sum"/><pk mz="616.80742089" i="1372.04" sn="5.02105" a="52.417" fwhm="0.0388877" res="15861.3" algo="Sum"/><pk mz="617.17254195" i="1598.7" sn="5.8484" a="60.534" fwhm="0.03264" res="18908.5" algo="Sum"/><pk mz="617.31550453" i="1678.12" sn="6.13935" a="80.8094" fwhm="0.048495" res="12729.5" algo="Sum"/><pk mz="617.45993708" i="1130.79" sn="4.13437" a="64.3609" fwhm="0.0545602" res="11317" algo="Sum"/><pk mz="617.49971051" i="1010.2" sn="3.69067" a="44.674" fwhm="0.0449894" res="13725.5" algo="Sum"/><pk mz="618.31838886" i="692.324" sn="2.52634" a="40.2871" fwhm="0.0543677" res="11372.9" algo="Sum"/><pk mz="618.58593238" i="658.812" sn="2.40109" a="28.5359" fwhm="0.0527956" res="11716.6" algo="Sum"/><pk mz="618.66998077" i="1174.8" sn="4.28233" a="45.4157" fwhm="0.0382398" res="16178.7" algo="Sum"/><pk mz="618.71139613" i="642.107" sn="2.34059" a="16.6072" fwhm="0.0392418" res="15766.6" algo="Sum"/><pk mz="618.79903415" i="707.388" sn="2.57831" a="39.6322" fwhm="0.0776866" res="7965.32" algo="Sum"/><pk mz="619.30421689" i="894.446" sn="3.25439" a="47.3082" fwhm="0.060642" res="10212.5" algo="Sum"/><pk mz="619.42233379" i="663.489" sn="2.41145" a="46.6495" fwhm="0.0705925" res="8774.62" algo="Sum"/><pk mz="620.66656690" i="961.736" sn="3.48719" a="36.787" fwhm="0.0422751" res="14681.6" algo="Sum"/><pk mz="620.71964636" i="668.047" sn="2.42226" a="21.3032" fwhm="0.0442184" res="14037.6" algo="Sum"/><pk mz="620.75483454" i="1474.55" sn="5.34655" a="72.3827" fwhm="0.0442001" res="14044.2" algo="Sum"/><pk mz="621.33582653" i="1121.82" sn="4.06139" a="50.8631" fwhm="0.0563807" res="11020.4" algo="Sum"/><pk mz="621.38497895" i="831.738" sn="3.01118" a="34.8241" fwhm="0.0448339" res="13859.7" algo="Sum"/><pk mz="622.53376905" i="631.88" sn="2.28455" a="26.1499" fwhm="0.0341401" res="18234.7" algo="Sum"/><pk mz="622.62217457" i="658.123" sn="2.37864" a="30.2414" fwhm="0.0472112" res="13188" algo="Sum"/><pk mz="622.75275865" i="1422.32" sn="5.14042" a="77.8706" fwhm="0.0471229" res="13215.5" algo="Sum"/><pk mz="624.61970657" i="1128.45" sn="4.07107" a="48.7466" fwhm="0.037259" res="16764.2" algo="Sum"/><pk mz="624.74607243" i="937.455" sn="3.38165" a="59.0953" fwhm="0.0397108" res="15732.4" algo="Sum"/><pk mz="624.84001312" i="1662.02" sn="5.99534" a="71.9451" fwhm="0.035523" res="17589.7" algo="Sum"/><pk mz="625.38543819" i="675.951" sn="2.43741" a="39.6517" fwhm="0.0541494" res="11549.3" algo="Sum"/><pk mz="626.27478669" i="660.557" sn="2.37949" a="36.5453" fwhm="0.0455023" res="13763.6" algo="Sum"/><pk mz="626.61808541" i="1258.4" sn="4.53191" a="57.2566" fwhm="0.0371127" res="16884.2" algo="Sum"/><pk mz="626.70176565" i="890.314" sn="3.20488" a="43.9548" fwhm="0.0586597" res="10683.7" algo="Sum"/><pk mz="626.83519431" i="850.688" sn="3.05934" a="39.6348" fwhm="0.0477956" res="13114.9" algo="Sum"/><pk mz="628.61849941" i="887.071" sn="3.17662" a="46.892" fwhm="0.0468435" res="13419.5" algo="Sum"/><pk mz="628.70032118" i="1047.49" sn="3.75149" a="55.2553" fwhm="0.0493317" res="12744.3" algo="Sum"/><pk mz="628.74321352" i="675.703" sn="2.42014" a="27.4739" fwhm="0.044394" res="14162.8" algo="Sum"/><pk mz="628.82065615" i="786.899" sn="2.81827" a="41.8851" fwhm="0.0603871" res="10413.2" algo="Sum"/><pk mz="629.30551041" i="1117" sn="3.99698" a="51.0979" fwhm="0.039272" res="16024.3" algo="Sum"/><pk mz="630.31110674" i="681.86" sn="2.43474" a="36.8226" fwhm="0.0463876" res="13587.9" algo="Sum"/><pk mz="630.56806222" i="626.555" sn="2.23362" a="26.9384" fwhm="0.0489796" res="12874.1" algo="Sum"/><pk mz="630.61447593" i="708.463" sn="2.52543" a="26.2722" fwhm="0.0471683" res="13369.5" algo="Sum"/><pk mz="630.69798272" i="850.758" sn="3.03296" a="39.6805" fwhm="0.0542557" res="11624.6" algo="Sum"/><pk mz="630.74845632" i="758.567" sn="2.70429" a="24.707" fwhm="0.0351326" res="17953.4" algo="Sum"/><pk mz="630.78498971" i="1372.98" sn="4.89465" a="53.8645" fwhm="0.0429371" res="14690.9" algo="Sum"/><pk mz="631.46378277" i="808.971" sn="2.87833" a="39.6998" fwhm="0.0663545" res="9516.52" algo="Sum"/><pk mz="632.48089032" i="847.737" sn="3.01097" a="40.2865" fwhm="0.0458849" res="13784.1" algo="Sum"/><pk mz="632.56362247" i="812.951" sn="2.88742" a="38.318" fwhm="0.0431397" res="14663.2" algo="Sum"/><pk mz="632.65374091" i="989.029" sn="3.51291" a="42.3103" fwhm="0.0638288" res="9911.73" algo="Sum"/><pk mz="632.69640430" i="644.045" sn="2.28786" a="12.5173" fwhm="0.0198413" res="31887.8" algo="Sum"/><pk mz="632.70919691" i="651.213" sn="2.31341" a="6.24247" fwhm="0.0127106" res="49778.2" algo="Sum"/><pk mz="632.73381935" i="664.821" sn="2.36201" a="19.2306" fwhm="0.0520356" res="12159.6" algo="Sum"/><pk mz="632.78000117" i="1203.23" sn="4.27483" a="85.1273" fwhm="0.0541935" res="11676.3" algo="Sum"/><pk mz="633.43945174" i="841.079" sn="2.98405" a="39.2734" fwhm="0.0520688" res="12165.4" algo="Sum"/><pk mz="633.47734778" i="915.817" sn="3.24922" a="56.6755" fwhm="0.0575643" res="11004.7" algo="Sum"/><pk mz="634.23164067" i="660.749" sn="2.33805" a="29.5743" fwhm="0.0461987" res="13728.4" algo="Sum"/><pk mz="634.30160232" i="757.076" sn="2.67832" a="38.8651" fwhm="0.0411444" res="15416.5" algo="Sum"/><pk mz="634.65020422" i="1650.87" sn="5.83694" a="87.0132" fwhm="0.0407949" res="15557.1" algo="Sum"/><pk mz="634.71790272" i="690.72" sn="2.44216" a="14.5094" fwhm="0.0298097" res="21292.3" algo="Sum"/><pk mz="634.77176585" i="740.866" sn="2.61946" a="42.9445" fwhm="0.0683361" res="9288.96" algo="Sum"/><pk mz="634.83460483" i="795.824" sn="2.81378" a="31.4871" fwhm="0.0546556" res="11615.2" algo="Sum"/><pk mz="634.86618066" i="977.935" sn="3.45767" a="42.3766" fwhm="0.0419181" res="15145.4" algo="Sum"/><pk mz="636.64682144" i="1683.71" sn="5.93552" a="74.5797" fwhm="0.0382891" res="16627.4" algo="Sum"/><pk mz="636.69286445" i="823.503" sn="2.90307" a="18.5524" fwhm="0.029856" res="21325.4" algo="Sum"/><pk mz="636.73102598" i="901.943" sn="3.1793" a="37.0001" fwhm="0.0556631" res="11439" algo="Sum"/><pk mz="636.83159580" i="953.558" sn="3.36123" a="37.4542" fwhm="0.0496583" res="12824.3" algo="Sum"/><pk mz="637.47460625" i="822.192" sn="2.89846" a="38.8846" fwhm="0.0527656" res="12081.3" algo="Sum"/><pk mz="638.60071482" i="639.211" sn="2.24821" a="25.1067" fwhm="0.0407402" res="15675" algo="Sum"/><pk mz="638.64645884" i="1012.48" sn="3.56093" a="46.5728" fwhm="0.0618215" res="10330.5" algo="Sum"/><pk mz="638.67976623" i="695.997" sn="2.44784" a="16.8268" fwhm="0.0299027" res="21358.6" algo="Sum"/><pk mz="638.72784732" i="916.086" sn="3.22183" a="44.347" fwhm="0.0664882" res="9606.63" algo="Sum"/><pk mz="638.76852838" i="657.965" sn="2.31341" a="21.4825" fwhm="0.0445092" res="14351.4" algo="Sum"/><pk mz="638.83369311" i="738.812" sn="2.59696" a="49.2042" fwhm="0.0620617" res="10293.5" algo="Sum"/><pk mz="639.48762057" i="2584.35" sn="9.08378" a="111.363" fwhm="0.0349462" res="18299.2" algo="Sum"/><pk mz="640.49292258" i="1317.52" sn="4.62206" a="57.9001" fwhm="0.0363803" res="17605.5" algo="Sum"/><pk mz="640.58994228" i="1378.95" sn="4.83832" a="59.9212" fwhm="0.0413981" res="15473.9" algo="Sum"/><pk mz="640.65396079" i="682.011" sn="2.39179" a="31.7433" fwhm="0.0695497" res="9211.45" algo="Sum"/><pk mz="640.72534194" i="778.249" sn="2.72917" a="31.7672" fwhm="0.0481446" res="13308.3" algo="Sum"/><pk mz="640.76643584" i="697.992" sn="2.44807" a="26.0018" fwhm="0.0499187" res="12836.2" algo="Sum"/><pk mz="640.81224979" i="1226.17" sn="4.30078" a="73.7406" fwhm="0.0528256" res="12130.7" algo="Sum"/><pk mz="641.50219903" i="3056.82" sn="10.719" a="121.205" fwhm="0.0345657" res="18558.9" algo="Sum"/><pk mz="641.65283784" i="668.173" sn="2.34078" a="37.7794" fwhm="0.0557762" res="11504.1" algo="Sum"/><pk mz="642.50627894" i="1424.45" sn="4.98743" a="60.7966" fwhm="0.0354668" res="18115.7" algo="Sum"/><pk mz="642.59045232" i="1197.98" sn="4.19428" a="52.2162" fwhm="0.0406896" res="15792.5" algo="Sum"/><pk mz="642.68213722" i="1416.54" sn="4.96021" a="85.4504" fwhm="0.0521572" res="12322" algo="Sum"/><pk mz="642.75946406" i="650.638" sn="2.27889" a="29.62" fwhm="0.0599956" res="10713.4" algo="Sum"/><pk mz="642.80903780" i="730.119" sn="2.55702" a="31.0378" fwhm="0.0599979" res="10713.9" algo="Sum"/><pk mz="643.51903012" i="1571.67" sn="5.4967" a="66.1503" fwhm="0.0372976" res="17253.7" algo="Sum"/><pk mz="643.66781339" i="907.667" sn="3.17508" a="57.0258" fwhm="0.0549771" res="11707.9" algo="Sum"/><pk mz="644.25728659" i="776.146" sn="2.71282" a="37.6921" fwhm="0.0396888" res="16232.7" algo="Sum"/><pk mz="644.52162250" i="740.41" sn="2.58737" a="33.3757" fwhm="0.0464179" res="13885.2" algo="Sum"/><pk mz="644.59028947" i="1185.11" sn="4.14188" a="52.2558" fwhm="0.0454151" res="14193.3" algo="Sum"/><pk mz="644.67757602" i="2254.57" sn="7.87939" a="110.643" fwhm="0.0372847" res="17290.7" algo="Sum"/><pk mz="644.74178199" i="701.389" sn="2.45125" a="15.813" fwhm="0.0300442" res="21459.8" algo="Sum"/><pk mz="644.76476344" i="648.44" sn="2.2662" a="8.73972" fwhm="0.0150223" res="42920.5" algo="Sum"/><pk mz="644.79419313" i="677.206" sn="2.36684" a="35.1219" fwhm="0.0566951" res="11373" algo="Sum"/><pk mz="645.48110971" i="656.353" sn="2.28957" a="37.0456" fwhm="0.0605583" res="10658.8" algo="Sum"/><pk mz="646.49894865" i="1204.03" sn="4.19363" a="52.2508" fwhm="0.0417365" res="15490" algo="Sum"/><pk mz="646.67758352" i="1775.82" sn="6.18677" a="83.2356" fwhm="0.0447245" res="14459.1" algo="Sum"/><pk mz="646.75731028" i="868.923" sn="3.02723" a="35.1007" fwhm="0.0551667" res="11723.7" algo="Sum"/><pk mz="646.78476143" i="810.315" sn="2.82305" a="29.9426" fwhm="0.0392603" res="16474.3" algo="Sum"/><pk mz="647.45022751" i="667.62" sn="2.32239" a="23.5459" fwhm="0.0501785" res="12902.9" algo="Sum"/><pk mz="647.50132498" i="901.148" sn="3.13443" a="43.421" fwhm="0.0567896" res="11401.8" algo="Sum"/><pk mz="648.62839181" i="930.298" sn="3.23139" a="45.3975" fwhm="0.0543044" res="11944.3" algo="Sum"/><pk mz="648.67740257" i="1086.3" sn="3.77326" a="60.8383" fwhm="0.0648489" res="10002.9" algo="Sum"/><pk mz="648.72125542" i="741.283" sn="2.57485" a="7.22264" fwhm="0.0187255" res="34643.8" algo="Sum"/><pk mz="648.75288851" i="821.213" sn="2.85248" a="33.3681" fwhm="0.0539202" res="12031.7" algo="Sum"/><pk mz="649.42873526" i="2246.61" sn="7.7983" a="93.5776" fwhm="0.0359609" res="18059.3" algo="Sum"/><pk mz="649.92962038" i="1071.88" sn="3.71592" a="44.7122" fwhm="0.0343113" res="18942.1" algo="Sum"/><pk mz="650.43437432" i="1526.76" sn="5.29253" a="83.63" fwhm="0.0382443" res="17007.4" algo="Sum"/><pk mz="650.62475239" i="1590.86" sn="5.51234" a="70.8706" fwhm="0.0460693" res="14122.7" algo="Sum"/><pk mz="650.67013598" i="812.179" sn="2.8142" a="14.9607" fwhm="0.0201213" res="32337.4" algo="Sum"/><pk mz="650.71273267" i="686.495" sn="2.37871" a="23.4089" fwhm="0.0452743" res="14372.7" algo="Sum"/><pk mz="650.74264677" i="635.399" sn="2.20166" a="21.5926" fwhm="0.0576317" res="11291.4" algo="Sum"/><pk mz="650.80372487" i="1038.06" sn="3.5968" a="45.7819" fwhm="0.0526638" res="12357.7" algo="Sum"/><pk mz="650.84025257" i="753.684" sn="2.61146" a="37.239" fwhm="0.0506618" res="12846.8" algo="Sum"/><pk mz="650.93509438" i="714.059" sn="2.47398" a="31.2178" fwhm="0.0399134" res="16308.7" algo="Sum"/><pk mz="651.43758178" i="765.908" sn="2.65177" a="40.6408" fwhm="0.0510468" res="12761.6" algo="Sum"/><pk mz="652.62126885" i="1611.16" sn="5.57128" a="70.3647" fwhm="0.0389672" res="16748" algo="Sum"/><pk mz="652.66437390" i="707.073" sn="2.44492" a="10.5612" fwhm="0.0151141" res="43182.6" algo="Sum"/><pk mz="652.71136494" i="1623.81" sn="5.61316" a="85.5907" fwhm="0.0442694" res="14744.1" algo="Sum"/><pk mz="652.80148167" i="1053.59" sn="3.64156" a="58.2529" fwhm="0.063004" res="10361.3" algo="Sum"/><pk mz="653.44553318" i="673.066" sn="2.32447" a="44.2145" fwhm="0.0688859" res="9485.91" algo="Sum"/><pk mz="654.28759345" i="798.467" sn="2.75674" a="39.5341" fwhm="0.0430456" res="15199.9" algo="Sum"/><pk mz="654.62215071" i="1023.89" sn="3.53443" a="47.4115" fwhm="0.055798" res="11732" algo="Sum"/><pk mz="654.66075230" i="661.358" sn="2.28239" a="12.5764" fwhm="0.0201829" res="32436.5" algo="Sum"/><pk mz="654.70819084" i="2181.1" sn="7.52602" a="87.753" fwhm="0.0384898" res="17009.9" algo="Sum"/><pk mz="654.80144464" i="783.734" sn="2.70205" a="34.582" fwhm="0.0605546" res="10813.4" algo="Sum"/><pk mz="655.46132740" i="1509.08" sn="5.19388" a="65.068" fwhm="0.0418562" res="15659.8" algo="Sum"/><pk mz="655.71776202" i="627.503" sn="2.15747" a="31.7452" fwhm="0.0583777" res="11232.3" algo="Sum"/><pk mz="656.46517363" i="890.087" sn="3.06032" a="53.3784" fwhm="0.0484645" res="13545.3" algo="Sum"/><pk mz="656.57239007" i="659.315" sn="2.26574" a="27.1763" fwhm="0.0489381" res="13416.4" algo="Sum"/><pk mz="656.62628548" i="707.746" sn="2.43192" a="29.5621" fwhm="0.0524752" res="12513.1" algo="Sum"/><pk mz="656.70491105" i="1686.61" sn="5.79489" a="117.822" fwhm="0.0536404" res="12242.7" algo="Sum"/><pk mz="656.79082836" i="808.32" sn="2.77752" a="30.4633" fwhm="0.0531721" res="12352.2" algo="Sum"/><pk mz="657.35782930" i="1010.12" sn="3.46835" a="53.2976" fwhm="0.0458092" res="14349.9" algo="Sum"/><pk mz="657.47457188" i="1622.08" sn="5.56782" a="87.0513" fwhm="0.0406042" res="16192.3" algo="Sum"/><pk mz="658.47775080" i="827.991" sn="2.83708" a="40.7255" fwhm="0.0428537" res="15365.7" algo="Sum"/><pk mz="658.56831822" i="770.835" sn="2.64123" a="29.3655" fwhm="0.0387713" res="16986" algo="Sum"/><pk mz="658.61718546" i="691.175" sn="2.36817" a="18.1151" fwhm="0.0352243" res="18697.8" algo="Sum"/><pk mz="658.65614224" i="1312.68" sn="4.49776" a="59.9221" fwhm="0.0628127" res="10486" algo="Sum"/><pk mz="658.69552188" i="1035.55" sn="3.54883" a="51.6431" fwhm="0.070858" res="9295.99" algo="Sum"/><pk mz="659.48949557" i="944.37" sn="3.23368" a="48.1992" fwhm="0.0534912" res="12328.9" algo="Sum"/><pk mz="659.65541279" i="650.184" sn="2.22712" a="21.1584" fwhm="0.0455844" res="14471.1" algo="Sum"/><pk mz="660.56439299" i="649.709" sn="2.22482" a="30.1202" fwhm="0.0475165" res="13901.8" algo="Sum"/><pk mz="660.65259730" i="2113.49" sn="7.23725" a="95.6209" fwhm="0.0430024" res="15363.1" algo="Sum"/><pk mz="660.74612319" i="712.751" sn="2.44068" a="36.411" fwhm="0.0715875" res="9229.91" algo="Sum"/><pk mz="660.82859956" i="684.068" sn="2.34196" a="36.5803" fwhm="0.0474585" res="13924.3" algo="Sum"/><pk mz="661.43003070" i="1746.34" sn="5.97696" a="73.2564" fwhm="0.0487754" res="13560.7" algo="Sum"/><pk mz="661.47152351" i="1013.75" sn="3.47015" a="35.897" fwhm="0.0552783" res="11966.2" algo="Sum"/><pk mz="661.64918628" i="642.905" sn="2.20069" a="22.2476" fwhm="0.0507257" res="13043.7" algo="Sum"/><pk mz="661.92952910" i="1085.26" sn="3.71552" a="40.7535" fwhm="0.0352355" res="18785.9" algo="Sum"/><pk mz="662.43550747" i="1611.29" sn="5.51364" a="62.1577" fwhm="0.0367036" res="18048.3" algo="Sum"/><pk mz="662.65007050" i="1827.83" sn="6.25837" a="109.214" fwhm="0.0493348" res="13431.7" algo="Sum"/><pk mz="662.73865616" i="1617" sn="5.5365" a="90.9538" fwhm="0.048843" res="13568.8" algo="Sum"/><pk mz="662.93566972" i="1018.41" sn="3.48692" a="42.3074" fwhm="0.0364548" res="18185.1" algo="Sum"/><pk mz="663.44432388" i="16318.2" sn="55.8723" a="624.885" fwhm="0.0333466" res="19895.4" algo="Sum"/><pk mz="663.94544929" i="1325.52" sn="4.53759" a="60.1813" fwhm="0.0335554" res="19786.5" algo="Sum"/><pk mz="664.44833582" i="7740.14" sn="26.5014" a="298.161" fwhm="0.0334102" res="19887.6" algo="Sum"/><pk mz="664.60311609" i="697.69" sn="2.38868" a="27.886" fwhm="0.0407453" res="16311.2" algo="Sum"/><pk mz="664.64934634" i="1154.44" sn="3.95244" a="74.2162" fwhm="0.0600441" res="11069.4" algo="Sum"/><pk mz="664.73612515" i="1874.22" sn="6.41675" a="82.7347" fwhm="0.04604" res="14438.2" algo="Sum"/><pk mz="664.94680930" i="644.493" sn="2.20479" a="33.038" fwhm="0.0399179" res="16657.9" algo="Sum"/><pk mz="665.45151689" i="2247.5" sn="7.69087" a="92.7273" fwhm="0.0388154" res="17144" algo="Sum"/><pk mz="665.50006153" i="890.619" sn="3.04767" a="39.913" fwhm="0.0414925" res="16039" algo="Sum"/><pk mz="666.51125851" i="734.784" sn="2.50991" a="34.7788" fwhm="0.0486757" res="13692.9" algo="Sum"/><pk mz="666.59748489" i="1294.01" sn="4.42041" a="58.6335" fwhm="0.0433213" res="15387.3" algo="Sum"/><pk mz="666.65023880" i="779.367" sn="2.66191" a="43.9072" fwhm="0.0704738" res="9459.55" algo="Sum"/><pk mz="666.73369661" i="1312.44" sn="4.48245" a="78.101" fwhm="0.0750325" res="8885.93" algo="Sum"/><pk mz="666.77623759" i="845.634" sn="2.88807" a="18.5257" fwhm="0.0263141" res="25339.2" algo="Sum"/><pk mz="668.59951755" i="1312.12" sn="4.47449" a="62.7668" fwhm="0.0504693" res="13247.6" algo="Sum"/><pk mz="668.68606791" i="1457.73" sn="4.97095" a="62.0285" fwhm="0.0598049" res="11181.1" algo="Sum"/><pk mz="668.76776429" i="899.892" sn="3.06945" a="57.3609" fwhm="0.0763975" res="8753.79" algo="Sum"/><pk mz="669.68033542" i="824.737" sn="2.81043" a="49.4196" fwhm="0.0673856" res="9938.04" algo="Sum"/><pk mz="670.59899555" i="1055.64" sn="3.59261" a="56.8279" fwhm="0.0651642" res="10290.9" algo="Sum"/><pk mz="670.68116640" i="2094.41" sn="7.12844" a="125.131" fwhm="0.0471301" res="14230.4" algo="Sum"/><pk mz="670.77083380" i="762.702" sn="2.5959" a="34.9838" fwhm="0.0271628" res="24694.5" algo="Sum"/><pk mz="671.44038717" i="1450.29" sn="4.93423" a="73.41" fwhm="0.0426185" res="15754.7" algo="Sum"/><pk mz="671.56512625" i="1296.35" sn="4.40949" a="54.0406" fwhm="0.0384855" res="17449.8" algo="Sum"/><pk mz="671.68876748" i="1014.59" sn="3.45107" a="71.5345" fwhm="0.0729523" res="9207.23" algo="Sum"/><pk mz="672.44279308" i="857.262" sn="2.91611" a="49.3446" fwhm="0.0501337" res="13413" algo="Sum"/><pk mz="672.56870031" i="956.818" sn="3.25502" a="48.222" fwhm="0.0550254" res="12222.9" algo="Sum"/><pk mz="672.61835963" i="1088.18" sn="3.70233" a="52.0696" fwhm="0.0641618" res="10483.2" algo="Sum"/><pk mz="672.67831449" i="1842.89" sn="6.27154" a="103.403" fwhm="0.0582696" res="11544.2" algo="Sum"/><pk mz="672.76652626" i="1702.65" sn="5.79397" a="94.3325" fwhm="0.0455311" res="14776" algo="Sum"/><pk mz="673.33206920" i="910.681" sn="3.09721" a="44.6473" fwhm="0.0414788" res="16233.2" algo="Sum"/><pk mz="673.42778248" i="1054.35" sn="3.58713" a="57.96" fwhm="0.0512433" res="13141.8" algo="Sum"/><pk mz="673.51766068" i="903.084" sn="3.07366" a="42.004" fwhm="0.0396153" res="17001.5" algo="Sum"/><pk mz="673.61685753" i="769.036" sn="2.61795" a="31.085" fwhm="0.049972" res="13479.9" algo="Sum"/><pk mz="673.65664890" i="648.611" sn="2.208" a="9.57137" fwhm="0.0153551" res="43871.8" algo="Sum"/><pk mz="673.68331171" i="690.59" sn="2.35091" a="56.302" fwhm="0.074844" res="9001.17" algo="Sum"/><pk mz="673.92935363" i="706.917" sn="2.40539" a="28.4576" fwhm="0.0365486" res="18439.3" algo="Sum"/><pk mz="674.43438377" i="1073.98" sn="3.65503" a="49.0925" fwhm="0.035434" res="19033.6" algo="Sum"/><pk mz="674.54063093" i="818.634" sn="2.78687" a="34.7549" fwhm="0.0437265" res="15426.4" algo="Sum"/><pk mz="674.58902385" i="632.969" sn="2.1547" a="11.6755" fwhm="0.0204877" res="32926.6" algo="Sum"/><pk mz="674.63056001" i="1027.16" sn="3.49651" a="42.4692" fwhm="0.0579681" res="11638" algo="Sum"/><pk mz="674.67462191" i="1101.63" sn="3.75" a="69.4231" fwhm="0.0912792" res="7391.33" algo="Sum"/><pk mz="674.76554195" i="1566.8" sn="5.33347" a="75.6397" fwhm="0.0478049" res="14115" algo="Sum"/><pk mz="674.94039706" i="820.848" sn="2.79403" a="35.7762" fwhm="0.0397696" res="16971.3" algo="Sum"/><pk mz="675.44355026" i="1549.68" sn="5.27001" a="66.7233" fwhm="0.0353312" res="19117.5" algo="Sum"/><pk mz="675.53423453" i="5947.95" sn="20.2302" a="248.02" fwhm="0.0346831" res="19477.3" algo="Sum"/><pk mz="675.65941827" i="755.078" sn="2.56881" a="40.2208" fwhm="0.0595836" res="11339.7" algo="Sum"/><pk mz="675.67910235" i="738.41" sn="2.5121" a="13.2713" fwhm="0.0205044" res="32952.9" algo="Sum"/><pk mz="675.94495338" i="1042.51" sn="3.54538" a="47.1085" fwhm="0.0359758" res="18788.9" algo="Sum"/><pk mz="676.44883332" i="1113.14" sn="3.78026" a="50.5024" fwhm="0.0370458" res="18259.8" algo="Sum"/><pk mz="676.53900236" i="2998.73" sn="10.1833" a="125.234" fwhm="0.0360958" res="18742.9" algo="Sum"/><pk mz="676.62785868" i="1313.24" sn="4.45968" a="64.0795" fwhm="0.0543802" res="12442.5" algo="Sum"/><pk mz="676.66548047" i="965.401" sn="3.27844" a="22.9073" fwhm="0.030779" res="21984.7" algo="Sum"/><pk mz="676.76377329" i="980.065" sn="3.32824" a="54.6472" fwhm="0.0719182" res="9410.18" algo="Sum"/><pk mz="677.45951823" i="1118.53" sn="3.79488" a="69.1185" fwhm="0.0561376" res="12067.8" algo="Sum"/><pk mz="677.54449876" i="908.621" sn="3.08267" a="48.1039" fwhm="0.0554588" res="12217.1" algo="Sum"/><pk mz="677.68613631" i="627.126" sn="2.12862" a="31.411" fwhm="0.0644234" res="10519.3" algo="Sum"/><pk mz="678.54878653" i="636.875" sn="2.15821" a="35.318" fwhm="0.0565073" res="12008.2" algo="Sum"/><pk mz="678.62405594" i="1282.55" sn="4.34584" a="56.2063" fwhm="0.0449955" res="15082" algo="Sum"/><pk mz="678.71290978" i="1393.68" sn="4.72325" a="96.188" fwhm="0.0835578" res="8122.68" algo="Sum"/><pk mz="678.78884263" i="666.684" sn="2.25979" a="26.1627" fwhm="0.0565168" res="12010.4" algo="Sum"/><pk mz="679.46053880" i="870.073" sn="2.94891" a="50.4815" fwhm="0.0604031" res="11248.8" algo="Sum"/><pk mz="679.71545684" i="682.728" sn="2.31326" a="33.408" fwhm="0.0637012" res="10670.4" algo="Sum"/><pk mz="680.47758118" i="1480.01" sn="5.01485" a="95.0118" fwhm="0.0573629" res="11862.7" algo="Sum"/><pk mz="680.58412465" i="636.852" sn="2.15733" a="26.5797" fwhm="0.0536221" res="12692.2" algo="Sum"/><pk mz="680.62210101" i="880.116" sn="2.9818" a="38.5918" fwhm="0.0596851" res="11403.5" algo="Sum"/><pk mz="680.66592809" i="842.231" sn="2.85329" a="20.7774" fwhm="0.0378471" res="17984.6" algo="Sum"/><pk mz="680.70946451" i="1744.14" sn="5.90875" a="87.3386" fwhm="0.0528046" res="12891.1" algo="Sum"/><pk mz="681.47706338" i="1070.8" sn="3.62683" a="58.3329" fwhm="0.0479318" res="14217.6" algo="Sum"/><pk mz="681.70434071" i="700.112" sn="2.37075" a="44.4112" fwhm="0.0926792" res="7355.52" algo="Sum"/><pk mz="682.48625656" i="750.817" sn="2.54462" a="38.6401" fwhm="0.0465911" res="14648.4" algo="Sum"/><pk mz="682.57672176" i="935.023" sn="3.16835" a="46.9613" fwhm="0.0555396" res="12289.9" algo="Sum"/><pk mz="682.64056543" i="758.242" sn="2.56912" a="27.3767" fwhm="0.0458127" res="14900.7" algo="Sum"/><pk mz="682.70771579" i="1404.04" sn="4.75561" a="98.8404" fwhm="0.080831" res="8446.11" algo="Sum"/><pk mz="682.79543817" i="1635.34" sn="5.54118" a="82.3594" fwhm="0.0422094" res="16176.4" algo="Sum"/><pk mz="683.64230292" i="691.16" sn="2.34022" a="24.4439" fwhm="0.0473233" res="14446.2" algo="Sum"/><pk mz="683.69339360" i="761.49" sn="2.57837" a="51.7675" fwhm="0.0698097" res="9793.67" algo="Sum"/><pk mz="684.57682989" i="1147.47" sn="3.88831" a="61.9871" fwhm="0.0575328" res="11898.9" algo="Sum"/><pk mz="684.66190332" i="1108.14" sn="3.75503" a="57.381" fwhm="0.0718451" res="9529.7" algo="Sum"/><pk mz="684.68929548" i="1023.05" sn="3.46671" a="29.7023" fwhm="0.0412811" res="16586" algo="Sum"/><pk mz="684.79280304" i="1127.23" sn="3.81973" a="55.7632" fwhm="0.0593987" res="11528.7" algo="Sum"/><pk mz="685.42693802" i="59894.9" sn="203.046" a="2176" fwhm="0.0320214" res="21405.3" algo="Sum"/><pk mz="685.63981288" i="857.317" sn="2.90635" a="37.2305" fwhm="0.056801" res="12070.9" algo="Sum"/><pk mz="685.66823726" i="785.719" sn="2.66397" a="30.433" fwhm="0.10162" res="6747.39" algo="Sum"/><pk mz="686.43032334" i="28005.3" sn="95.0469" a="1094.51" fwhm="0.0331945" res="20679.1" algo="Sum"/><pk mz="686.57289845" i="1128.84" sn="3.83222" a="58.3657" fwhm="0.0684099" res="10036.2" algo="Sum"/><pk mz="686.65564030" i="1591.37" sn="5.40265" a="91.0858" fwhm="0.0764854" res="8977.6" algo="Sum"/><pk mz="686.69761562" i="989.818" sn="3.36041" a="51.9803" fwhm="0.0692996" res="9909.12" algo="Sum"/><pk mz="686.78399721" i="923.377" sn="3.13484" a="46.67" fwhm="0.0642601" res="10687.6" algo="Sum"/><pk mz="687.43434147" i="7338.27" sn="24.9311" a="288.042" fwhm="0.0364631" res="18852.9" algo="Sum"/><pk mz="687.55037387" i="1244.71" sn="4.2308" a="87.7266" fwhm="0.0727015" res="9457.16" algo="Sum"/><pk mz="687.66590135" i="954.004" sn="3.24259" a="59.3975" fwhm="0.0685333" res="10034" algo="Sum"/><pk mz="687.71591428" i="672.72" sn="2.28653" a="22.1355" fwhm="0.0465439" res="14775.6" algo="Sum"/><pk mz="688.44038232" i="1665.9" sn="5.66096" a="79.0067" fwhm="0.0403408" res="17065.6" algo="Sum"/><pk mz="688.57111854" i="988.122" sn="3.35925" a="53.0222" fwhm="0.0491739" res="14002.8" algo="Sum"/><pk mz="688.65329341" i="1350.56" sn="4.59139" a="93.8609" fwhm="0.0763796" res="9016.19" algo="Sum"/><pk mz="688.74548684" i="1367.46" sn="4.64885" a="82.6925" fwhm="0.0804178" res="8564.59" algo="Sum"/><pk mz="689.55019891" i="3781.94" sn="12.8528" a="172.534" fwhm="0.0394159" res="17494.2" algo="Sum"/><pk mz="689.66329998" i="739.979" sn="2.51491" a="31.7045" fwhm="0.056967" res="12106.4" algo="Sum"/><pk mz="689.69201178" i="724.937" sn="2.46379" a="23.3473" fwhm="0.0466108" res="14796.8" algo="Sum"/><pk mz="689.73179851" i="631.456" sn="2.14594" a="18.7522" fwhm="0.0402665" res="17129.2" algo="Sum"/><pk mz="690.55293038" i="1971.5" sn="6.69334" a="88.823" fwhm="0.0542057" res="12739.5" algo="Sum"/><pk mz="690.60757314" i="1032.87" sn="3.50664" a="44.424" fwhm="0.0587606" res="11752.9" algo="Sum"/><pk mz="690.64052786" i="955.64" sn="3.24444" a="37.8064" fwhm="0.0473149" res="14596.7" algo="Sum"/><pk mz="690.73742625" i="1430.89" sn="4.85793" a="113.203" fwhm="0.0761885" res="9066.17" algo="Sum"/><pk mz="691.55688183" i="710.333" sn="2.41115" a="43.5109" fwhm="0.0657526" res="10517.6" algo="Sum"/><pk mz="691.62869197" i="691.84" sn="2.34828" a="30.1062" fwhm="0.0554615" res="12470.4" algo="Sum"/><pk mz="691.68042840" i="679.222" sn="2.30562" a="29.0676" fwhm="0.0622374" res="11113.6" algo="Sum"/><pk mz="692.52170615" i="653.865" sn="2.22026" a="36.6767" fwhm="0.0559724" res="12372.6" algo="Sum"/><pk mz="692.60796872" i="1573.42" sn="5.3433" a="80.739" fwhm="0.0586674" res="11805.7" algo="Sum"/><pk mz="692.66255264" i="857.266" sn="2.91193" a="34.3034" fwhm="0.0519011" res="13345.8" algo="Sum"/><pk mz="692.73219793" i="1057.12" sn="3.59161" a="71.1774" fwhm="0.0610287" res="11350.9" algo="Sum"/><pk mz="692.82447009" i="1371.31" sn="4.65889" a="58.7602" fwhm="0.0460877" res="15032.7" algo="Sum"/><pk mz="693.45363840" i="639.043" sn="2.16992" a="54.5586" fwhm="0.0779618" res="8894.79" algo="Sum"/><pk mz="693.61829744" i="628.081" sn="2.13352" a="33.9498" fwhm="0.059087" res="11738.9" algo="Sum"/><pk mz="693.67072465" i="725.761" sn="2.46527" a="38.5834" fwhm="0.0705952" res="9826.03" algo="Sum"/><pk mz="694.60518977" i="1615.15" sn="5.49441" a="83.2436" fwhm="0.0509607" res="13630.2" algo="Sum"/><pk mz="694.68434095" i="1006.46" sn="3.42379" a="52.7212" fwhm="0.0727677" res="9546.61" algo="Sum"/><pk mz="694.79076947" i="897.793" sn="3.05371" a="39.0822" fwhm="0.0575794" res="12066.7" algo="Sum"/><pk mz="694.81571224" i="821.45" sn="2.79422" a="29.565" fwhm="0.0463336" res="14995.9" algo="Sum"/><pk mz="695.50153084" i="816.331" sn="2.78223" a="40.7715" fwhm="0.0546512" res="12726.2" algo="Sum"/><pk mz="695.56721892" i="626.324" sn="2.13462" a="30.6715" fwhm="0.0486832" res="14287.6" algo="Sum"/><pk mz="695.65762110" i="655.063" sn="2.2324" a="22.8246" fwhm="0.04161" res="16718.5" algo="Sum"/><pk mz="695.69202117" i="693.592" sn="2.36317" a="37.0142" fwhm="0.0728199" res="9553.6" algo="Sum"/><pk mz="696.60431771" i="1165.5" sn="3.97561" a="72.6395" fwhm="0.054263" res="12837.6" algo="Sum"/><pk mz="696.68354496" i="1230.62" sn="4.19777" a="62.8668" fwhm="0.0615534" res="11318.4" algo="Sum"/><pk mz="696.79197902" i="801.753" sn="2.73561" a="25.7201" fwhm="0.04685" res="14872.8" algo="Sum"/><pk mz="697.51688022" i="5340.8" sn="18.25" a="244.308" fwhm="0.036873" res="18916.8" algo="Sum"/><pk mz="697.64618222" i="714.198" sn="2.43889" a="17.9924" fwhm="0.0312524" res="22323" algo="Sum"/><pk mz="697.70400673" i="811.784" sn="2.77213" a="57.2904" fwhm="0.0977282" res="7139.23" algo="Sum"/><pk mz="698.52054449" i="2463.26" sn="8.40514" a="123.203" fwhm="0.0431271" res="16196.8" algo="Sum"/><pk mz="698.61150684" i="915.57" sn="3.12411" a="40.1932" fwhm="0.0506423" res="13795" algo="Sum"/><pk mz="698.63861704" i="869.437" sn="2.96675" a="17.1156" fwhm="0.0208497" res="33508.3" algo="Sum"/><pk mz="698.67964792" i="1140.75" sn="3.89255" a="60.5349" fwhm="0.0767586" res="9102.3" algo="Sum"/><pk mz="698.71705555" i="978.649" sn="3.33941" a="22.7814" fwhm="0.0312766" res="22340" algo="Sum"/><pk mz="698.77123283" i="1267.75" sn="4.32592" a="81.4197" fwhm="0.0640406" res="10911.4" algo="Sum"/><pk mz="699.52939703" i="942.282" sn="3.2207" a="54.0428" fwhm="0.0535269" res="13068.7" algo="Sum"/><pk mz="699.62284100" i="631.882" sn="2.15967" a="30.4433" fwhm="0.0382189" res="18305.7" algo="Sum"/><pk mz="699.67395245" i="796.206" sn="2.72107" a="39.946" fwhm="0.0609905" res="11471.9" algo="Sum"/><pk mz="699.72008613" i="854.992" sn="2.92198" a="51.7708" fwhm="0.0750519" res="9323.16" algo="Sum"/><pk mz="700.54588740" i="1023.08" sn="3.49642" a="51.7768" fwhm="0.0640296" res="10941" algo="Sum"/><pk mz="700.64398995" i="1348.58" sn="4.60773" a="105.644" fwhm="0.0792271" res="8843.49" algo="Sum"/><pk mz="700.71826713" i="961.642" sn="3.28568" a="41.5968" fwhm="0.0574219" res="12203" algo="Sum"/><pk mz="700.76951961" i="1078.24" sn="3.68408" a="54.7567" fwhm="0.073888" res="9484.22" algo="Sum"/><pk mz="701.40099693" i="28726" sn="98.0554" a="1137.82" fwhm="0.0340919" res="20573.8" algo="Sum"/><pk mz="701.55039673" i="13731" sn="46.8568" a="586.45" fwhm="0.0352813" res="19884.5" algo="Sum"/><pk mz="701.65547789" i="861.508" sn="2.93989" a="32.9317" fwhm="0.0522369" res="13432.2" algo="Sum"/><pk mz="701.70033990" i="833.963" sn="2.84589" a="31.4491" fwhm="0.0522384" res="13432.6" algo="Sum"/><pk mz="702.40474404" i="13153.6" sn="44.8239" a="557.176" fwhm="0.0359956" res="19513.6" algo="Sum"/><pk mz="702.55360060" i="6708.07" sn="22.8625" a="295.54" fwhm="0.0371078" res="18932.8" algo="Sum"/><pk mz="702.63734690" i="2073.49" sn="7.06687" a="100.161" fwhm="0.0596534" res="11778.7" algo="Sum"/><pk mz="702.71695812" i="866.874" sn="2.95448" a="13.0339" fwhm="0.0156829" res="44807.8" algo="Sum"/><pk mz="702.74266966" i="861.637" sn="2.93664" a="20.7879" fwhm="0.0313664" res="22404.3" algo="Sum"/><pk mz="702.76279897" i="800.024" sn="2.72664" a="30.3857" fwhm="0.0688554" res="10206.4" algo="Sum"/><pk mz="702.85331839" i="802.012" sn="2.73342" a="44.7264" fwhm="0.0581748" res="12081.7" algo="Sum"/><pk mz="703.40506124" i="5623.42" sn="19.1475" a="289.966" fwhm="0.04067" res="17295.4" algo="Sum"/><pk mz="703.56659411" i="73595.1" sn="250.614" a="2722.75" fwhm="0.0320929" res="21922.8" algo="Sum"/><pk mz="704.40732310" i="1723.82" sn="5.86973" a="102.487" fwhm="0.047709" res="14764.7" algo="Sum"/><pk mz="704.56973638" i="32437.3" sn="110.426" a="1230.84" fwhm="0.0343532" res="20509.6" algo="Sum"/><pk mz="704.70674988" i="1144.91" sn="3.89762" a="23.3359" fwhm="0.02094" res="33653.6" algo="Sum"/><pk mz="704.72026103" i="1167.06" sn="3.97303" a="38.26" fwhm="0.047116" res="14957.1" algo="Sum"/><pk mz="705.48926568" i="751.919" sn="2.55907" a="48.5373" fwhm="0.0707857" res="9966.55" algo="Sum"/><pk mz="705.57587137" i="11042.5" sn="37.5777" a="476.509" fwhm="0.0381372" res="18501" algo="Sum"/><pk mz="706.53115853" i="1478.25" sn="5.04063" a="55.5867" fwhm="0.0492954" res="14332.6" algo="Sum"/><pk mz="706.58074974" i="3561.85" sn="12.1451" a="167.796" fwhm="0.0461145" res="15322.3" algo="Sum"/><pk mz="706.63166854" i="1437.77" sn="4.90372" a="54.4236" fwhm="0.052422" res="13479.7" algo="Sum"/><pk mz="706.71225478" i="1125.36" sn="3.83907" a="50.8078" fwhm="0.0629096" res="11233.8" algo="Sum"/><pk mz="707.53479615" i="820.604" sn="2.80217" a="33.2255" fwhm="0.0535898" res="13202.8" algo="Sum"/><pk mz="707.58807679" i="1076.97" sn="3.67861" a="58.5907" fwhm="0.0653653" res="10825.1" algo="Sum"/><pk mz="707.64929302" i="703.781" sn="2.40437" a="35.5927" fwhm="0.0681975" res="10376.5" algo="Sum"/><pk mz="707.69246475" i="714.336" sn="2.44043" a="39.5401" fwhm="0.03533" res="20030.9" algo="Sum"/><pk mz="708.58574544" i="1332.87" sn="4.56533" a="62.9142" fwhm="0.0536173" res="13215.6" algo="Sum"/><pk mz="708.63677984" i="1053.54" sn="3.60857" a="48.4943" fwhm="0.0629953" res="11249.1" algo="Sum"/><pk mz="708.67968043" i="885.355" sn="3.03251" a="17.6973" fwhm="0.020999" res="33748.3" algo="Sum"/><pk mz="708.71643328" i="876.816" sn="3.00277" a="40.0474" fwhm="0.0577485" res="12272.5" algo="Sum"/><pk mz="708.75652981" i="994.843" sn="3.40724" a="37.5455" fwhm="0.0525003" res="13500" algo="Sum"/><pk mz="708.79942795" i="1039.8" sn="3.56203" a="47.1847" fwhm="0.0563108" res="12587.3" algo="Sum"/><pk mz="709.53201091" i="666.909" sn="2.2889" a="38.3491" fwhm="0.0767512" res="9244.58" algo="Sum"/><pk mz="709.66323638" i="679.66" sn="2.33177" a="20.6324" fwhm="0.0420272" res="16885.8" algo="Sum"/><pk mz="709.69660618" i="653.004" sn="2.24064" a="26.8095" fwhm="0.0525353" res="13508.9" algo="Sum"/><pk mz="710.58098147" i="1292.19" sn="4.44045" a="66.8345" fwhm="0.0602829" res="11787.4" algo="Sum"/><pk mz="710.67220753" i="1343.46" sn="4.61792" a="103.367" fwhm="0.0855631" res="8305.82" algo="Sum"/><pk mz="710.75478768" i="1030.2" sn="3.54134" a="58.6435" fwhm="0.0681548" res="10428.5" algo="Sum"/><pk mz="711.53478805" i="3447.91" sn="11.8696" a="183.849" fwhm="0.0433059" res="16430.4" algo="Sum"/><pk mz="711.64047052" i="744.997" sn="2.56473" a="31.7472" fwhm="0.0474482" res="14998.2" algo="Sum"/><pk mz="711.65623320" i="739.958" sn="2.54738" a="11.1786" fwhm="0.0157823" res="45092.1" algo="Sum"/><pk mz="711.67659102" i="788.32" sn="2.71387" a="18.7062" fwhm="0.0295509" res="24083.1" algo="Sum"/><pk mz="711.69545391" i="743.763" sn="2.56048" a="14.3642" fwhm="0.0210437" res="33819.9" algo="Sum"/><pk mz="711.72618282" i="724.344" sn="2.4936" a="20.8326" fwhm="0.0420881" res="16910.4" algo="Sum"/><pk mz="712.53815356" i="1879.27" sn="6.4821" a="84.8112" fwhm="0.0535027" res="13317.8" algo="Sum"/><pk mz="712.66663324" i="2032.22" sn="7.01064" a="130.239" fwhm="0.0529092" res="13469.6" algo="Sum"/><pk mz="712.75410629" i="950.465" sn="3.27886" a="38.6745" fwhm="0.057913" res="12307.3" algo="Sum"/><pk mz="713.49273805" i="1362.36" sn="4.70715" a="55.4764" fwhm="0.0462714" res="15419.7" algo="Sum"/><pk mz="713.53675631" i="877.153" sn="3.03102" a="25.3658" fwhm="0.0421417" res="16931.9" algo="Sum"/><pk mz="713.60552304" i="641.185" sn="2.21617" a="28.2627" fwhm="0.0579475" res="12314.7" algo="Sum"/><pk mz="713.67380438" i="827.97" sn="2.862" a="64.153" fwhm="0.0709929" res="10052.8" algo="Sum"/><pk mz="713.71966321" i="697.792" sn="2.41202" a="16.9104" fwhm="0.0316106" res="22578.5" algo="Sum"/><pk mz="714.53388415" i="986.118" sn="3.41658" a="34.7408" fwhm="0.0488467" res="14628.1" algo="Sum"/><pk mz="714.58123003" i="833.101" sn="2.88643" a="44.1727" fwhm="0.0639281" res="11177.9" algo="Sum"/><pk mz="714.66167171" i="1810.21" sn="6.27181" a="135.006" fwhm="0.0589952" res="12113.9" algo="Sum"/><pk mz="714.74672077" i="953.489" sn="3.30353" a="46.4138" fwhm="0.0621316" res="11503.8" algo="Sum"/><pk mz="715.56730848" i="864.636" sn="2.99963" a="50.1005" fwhm="0.072945" res="9809.68" algo="Sum"/><pk mz="715.60129516" i="765.439" sn="2.65549" a="15.0933" fwhm="0.0211013" res="33912.6" algo="Sum"/><pk mz="715.66021037" i="842.069" sn="2.92134" a="33.895" fwhm="0.0527554" res="13565.6" algo="Sum"/><pk mz="715.69157634" i="850.594" sn="2.95091" a="20.9675" fwhm="0.0316541" res="22609.8" algo="Sum"/><pk mz="715.71442073" i="815.281" sn="2.82841" a="23.0428" fwhm="0.0350666" res="20410.2" algo="Sum"/><pk mz="716.55375194" i="1349.85" sn="4.68873" a="73.2217" fwhm="0.0797684" res="8982.93" algo="Sum"/><pk mz="716.62045256" i="1180.32" sn="4.09988" a="44.5496" fwhm="0.0527904" res="13574.8" algo="Sum"/><pk mz="716.65536504" i="1341.58" sn="4.66001" a="63.3286" fwhm="0.0633506" res="11312.5" algo="Sum"/><pk mz="716.73880011" i="831.991" sn="2.8898" a="37.3828" fwhm="0.0525275" res="13645" algo="Sum"/><pk mz="717.36052659" i="713.061" sn="2.47761" a="37.4789" fwhm="0.0613366" res="11695.5" algo="Sum"/><pk mz="717.58212904" i="2280.99" sn="7.92201" a="118.812" fwhm="0.0502768" res="14272.6" algo="Sum"/><pk mz="717.67074886" i="804.13" sn="2.79257" a="15.639" fwhm="0.0211318" res="33961.6" algo="Sum"/><pk mz="718.57061865" i="3009.58" sn="10.4465" a="134.877" fwhm="0.0569248" res="12623.2" algo="Sum"/><pk mz="718.65642012" i="1102.04" sn="3.82528" a="32.8631" fwhm="0.0370063" res="19419.8" algo="Sum"/><pk mz="718.78320736" i="723.715" sn="2.51227" a="26.0642" fwhm="0.0528703" res="13595.2" algo="Sum"/><pk mz="718.82498622" i="669.398" sn="2.32402" a="34.5558" fwhm="0.0721887" res="9957.59" algo="Sum"/><pk mz="719.49548408" i="981.414" sn="3.40796" a="42.7356" fwhm="0.0507331" res="14182" algo="Sum"/><pk mz="719.56814614" i="1878.42" sn="6.5228" a="108.866" fwhm="0.0637978" res="11278.9" algo="Sum"/><pk mz="719.67112402" i="820.714" sn="2.85083" a="35.1697" fwhm="0.0528004" res="13630" algo="Sum"/><pk mz="720.58671693" i="2582.53" sn="8.97747" a="195.369" fwhm="0.0769177" res="9368.28" algo="Sum"/><pk mz="720.69516897" i="1615.96" sn="5.61921" a="91.865" fwhm="0.0655763" res="10990.2" algo="Sum"/><pk mz="720.76677586" i="688.789" sn="2.39514" a="35.8035" fwhm="0.0425719" res="16930.6" algo="Sum"/><pk mz="721.48047025" i="713.639" sn="2.48569" a="55.3605" fwhm="0.0694148" res="10393.8" algo="Sum"/><pk mz="721.58452256" i="1454.79" sn="5.06854" a="71.106" fwhm="0.0673467" res="10714.5" algo="Sum"/><pk mz="721.62482402" i="1003.66" sn="3.4973" a="23.8124" fwhm="0.0317851" res="22703.2" algo="Sum"/><pk mz="721.68329070" i="774.198" sn="2.69772" a="22.7673" fwhm="0.037084" res="19460.8" algo="Sum"/><pk mz="722.50036532" i="1081.93" sn="3.77392" a="68.7773" fwhm="0.0678215" res="10653" algo="Sum"/><pk mz="722.55652891" i="907.487" sn="3.16594" a="26.8686" fwhm="0.042407" res="17038.6" algo="Sum"/><pk mz="722.60316538" i="1406.43" sn="4.90659" a="99.3867" fwhm="0.0882198" res="8190.94" algo="Sum"/><pk mz="722.69542537" i="1866.39" sn="6.51026" a="106.752" fwhm="0.058642" res="12323.9" algo="Sum"/><pk mz="723.53324520" i="12160" sn="42.5114" a="494.13" fwhm="0.0370057" res="19551.9" algo="Sum"/><pk mz="723.64609167" i="842.181" sn="2.94352" a="20.9817" fwhm="0.0318293" res="22735.2" algo="Sum"/><pk mz="723.66886081" i="825.658" sn="2.88589" a="12.2707" fwhm="0.0159149" res="45471.1" algo="Sum"/><pk mz="723.69038854" i="886.13" sn="3.09754" a="41.4855" fwhm="0.0492998" res="14679.4" algo="Sum"/><pk mz="724.53468621" i="6516.53" sn="22.8174" a="360.083" fwhm="0.0439427" res="16488.2" algo="Sum"/><pk mz="724.60486757" i="1054.69" sn="3.69335" a="40.7722" fwhm="0.0530846" res="13650" algo="Sum"/><pk mz="724.63892925" i="961.033" sn="3.36596" a="14.2788" fwhm="0.0159256" res="45501.4" algo="Sum"/><pk mz="724.69274602" i="1587.28" sn="5.55977" a="83.3926" fwhm="0.078411" res="9242.23" algo="Sum"/><pk mz="725.54914299" i="65635.4" sn="230.436" a="2458.82" fwhm="0.0332941" res="21792.1" algo="Sum"/><pk mz="725.73086860" i="830.579" sn="2.91633" a="15.8036" fwhm="0.0212503" res="34151.6" algo="Sum"/><pk mz="726.55228810" i="29360.8" sn="103.284" a="1187.99" fwhm="0.0349748" res="20773.6" algo="Sum"/><pk mz="726.64002800" i="1612.61" sn="5.67403" a="62.7451" fwhm="0.0531587" res="13669.3" algo="Sum"/><pk mz="726.69363311" i="1236.82" sn="4.35249" a="42.497" fwhm="0.0478447" res="15188.6" algo="Sum"/><pk mz="726.72601285" i="1084.19" sn="3.81518" a="26.6783" fwhm="0.0318972" res="22783.4" algo="Sum"/><pk mz="727.55870998" i="11115.5" sn="39.2799" a="495.08" fwhm="0.0391987" res="18560.8" algo="Sum"/><pk mz="727.69429024" i="848.525" sn="2.99872" a="35.7985" fwhm="0.0381324" res="19083.3" algo="Sum"/><pk mz="727.75872510" i="781.451" sn="2.76167" a="41.7317" fwhm="0.0505934" res="14384.5" algo="Sum"/><pk mz="728.56106018" i="4411.46" sn="15.6333" a="209.986" fwhm="0.0494993" res="14718.6" algo="Sum"/><pk mz="728.64098773" i="1963.54" sn="6.95799" a="126.616" fwhm="0.0748328" res="9736.92" algo="Sum"/><pk mz="728.72076477" i="999.27" sn="3.54101" a="51.3744" fwhm="0.0745292" res="9777.66" algo="Sum"/><pk mz="729.52085322" i="973.938" sn="3.45921" a="35.36" fwhm="0.0402367" res="18130.7" algo="Sum"/><pk mz="729.58257713" i="8477.11" sn="30.1088" a="371.061" fwhm="0.0386668" res="18868.4" algo="Sum"/><pk mz="729.75152895" i="631.309" sn="2.2421" a="27.3133" fwhm="0.0575176" res="12687.4" algo="Sum"/><pk mz="730.53012669" i="3080.03" sn="10.9351" a="139.535" fwhm="0.0481826" res="15161.7" algo="Sum"/><pk mz="730.58519487" i="4414.34" sn="15.6723" a="206.125" fwhm="0.0488052" res="14969.4" algo="Sum"/><pk mz="730.63135713" i="1993.24" sn="7.07664" a="102.434" fwhm="0.0502985" res="14525.9" algo="Sum"/><pk mz="730.72339707" i="1535.54" sn="5.45231" a="103.804" fwhm="0.0606404" res="12050.1" algo="Sum"/><pk mz="731.53411026" i="1594.85" sn="5.6606" a="68.5554" fwhm="0.0503101" res="14540.5" algo="Sum"/><pk mz="731.59868976" i="12065.5" sn="42.8241" a="539.495" fwhm="0.0382323" res="19135.6" algo="Sum"/><pk mz="732.54674103" i="6580.8" sn="23.3447" a="286.076" fwhm="0.0425949" res="17198" algo="Sum"/><pk mz="732.60189143" i="6009.45" sn="21.3179" a="330.242" fwhm="0.0518026" res="14142.2" algo="Sum"/><pk mz="732.72332211" i="1655.8" sn="5.87301" a="101.137" fwhm="0.0772746" res="9482.07" algo="Sum"/><pk mz="733.54984870" i="3306.91" sn="11.7334" a="151.287" fwhm="0.044088" res="16638.3" algo="Sum"/><pk mz="733.60752470" i="2439.35" sn="8.65749" a="118.344" fwhm="0.0557072" res="13169" algo="Sum"/><pk mz="734.56218148" i="11430" sn="40.5717" a="487.122" fwhm="0.039205" res="18736.4" algo="Sum"/><pk mz="734.72069164" i="1139.69" sn="4.04446" a="80.0217" fwhm="0.0863091" res="8512.67" algo="Sum"/><pk mz="735.56567177" i="5377.86" sn="19.0972" a="249.941" fwhm="0.0407291" res="18060" algo="Sum"/><pk mz="735.66623085" i="798.054" sn="2.83429" a="19.7332" fwhm="0.0320929" res="22923.1" algo="Sum"/><pk mz="735.70025057" i="684.26" sn="2.43007" a="17.4696" fwhm="0.0320934" res="22923.7" algo="Sum"/><pk mz="735.72332699" i="662.719" sn="2.35328" a="18.5313" fwhm="0.042792" res="17193" algo="Sum"/><pk mz="736.57230395" i="2186.96" sn="7.77683" a="118.498" fwhm="0.0622106" res="11840" algo="Sum"/><pk mz="736.62789327" i="995.412" sn="3.53955" a="25.6205" fwhm="0.0321136" res="22938.2" algo="Sum"/><pk mz="736.67244289" i="1385.69" sn="4.92703" a="89.6304" fwhm="0.069701" res="10569" algo="Sum"/><pk mz="737.55699280" i="1094.46" sn="3.89831" a="46.2774" fwhm="0.0589116" res="12519.7" algo="Sum"/><pk mz="737.61949791" i="1100.25" sn="3.91922" a="43.6888" fwhm="0.0523993" res="14076.9" algo="Sum"/><pk mz="737.66969641" i="813.249" sn="2.89763" a="31.5112" fwhm="0.0535604" res="13772.7" algo="Sum"/><pk mz="737.72608307" i="849.947" sn="3.02878" a="55.1944" fwhm="0.0747258" res="9872.45" algo="Sum"/><pk mz="738.53469613" i="2074.13" sn="7.40443" a="90.8926" fwhm="0.0643105" res="11483.9" algo="Sum"/><pk mz="738.63148767" i="1035.74" sn="3.699" a="19.9034" fwhm="0.021438" res="34454.3" algo="Sum"/><pk mz="738.66967494" i="1764.61" sn="6.30242" a="110.897" fwhm="0.0677686" res="10899.9" algo="Sum"/><pk mz="739.51206856" i="2515.53" sn="8.98972" a="126.855" fwhm="0.0580533" res="12738.5" algo="Sum"/><pk mz="739.56160610" i="2498.54" sn="8.92903" a="113.246" fwhm="0.0524663" res="14095.9" algo="Sum"/><pk mz="739.66723343" i="849.185" sn="3.03473" a="28.8869" fwhm="0.0482696" res="15323.7" algo="Sum"/><pk mz="739.69199586" i="788.65" sn="2.81839" a="19.6778" fwhm="0.0321805" res="22985.7" algo="Sum"/><pk mz="740.54708078" i="3965.47" sn="14.2141" a="231.961" fwhm="0.0564832" res="13110.9" algo="Sum"/><pk mz="740.66607780" i="1502.1" sn="5.38436" a="77.2312" fwhm="0.0755479" res="9803.93" algo="Sum"/><pk mz="740.75465288" i="1309.73" sn="4.69477" a="81.9148" fwhm="0.0667064" res="11104.7" algo="Sum"/><pk mz="741.52572399" i="9963.44" sn="35.7623" a="497.274" fwhm="0.0426833" res="17372.7" algo="Sum"/><pk mz="741.64341361" i="859.107" sn="3.08382" a="12.88" fwhm="0.0161113" res="46032.4" algo="Sum"/><pk mz="741.66507777" i="854.255" sn="3.06641" a="25.4917" fwhm="0.0429642" res="17262.4" algo="Sum"/><pk mz="741.69417529" i="795.722" sn="2.8563" a="31.4045" fwhm="0.0537066" res="13810.1" algo="Sum"/><pk mz="742.05547504" i="704.483" sn="2.52846" a="34.4652" fwhm="0.0449966" res="16491.4" algo="Sum"/><pk mz="742.56561892" i="11215.7" sn="40.3557" a="545.023" fwhm="0.0506942" res="14647.9" algo="Sum"/><pk mz="742.66517440" i="1320.25" sn="4.75044" a="36.5412" fwhm="0.0339535" res="21873" algo="Sum"/><pk mz="742.75152524" i="1227.01" sn="4.41494" a="68.7952" fwhm="0.071894" res="10331.2" algo="Sum"/><pk mz="743.56859352" i="5733.17" sn="20.6483" a="268.817" fwhm="0.0555593" res="13383.3" algo="Sum"/><pk mz="743.66518985" i="876.155" sn="3.15551" a="26.4032" fwhm="0.0376445" res="19754.9" algo="Sum"/><pk mz="743.71866930" i="683.461" sn="2.46151" a="21.2184" fwhm="0.0430238" res="17286.2" algo="Sum"/><pk mz="744.57976305" i="8297.41" sn="29.9126" a="418.554" fwhm="0.0538073" res="13837.9" algo="Sum"/><pk mz="744.73843515" i="1046.45" sn="3.77215" a="60.3066" fwhm="0.0755762" res="9854.14" algo="Sum"/><pk mz="745.46512820" i="1058.25" sn="3.81139" a="61.1301" fwhm="0.0752203" res="9910.43" algo="Sum"/><pk mz="745.58623527" i="3938.28" sn="14.1843" a="220.853" fwhm="0.0621342" res="11999.6" algo="Sum"/><pk mz="745.70339909" i="760.336" sn="2.73903" a="17.6703" fwhm="0.0321058" res="23226.4" algo="Sum"/><pk mz="745.72754718" i="640.087" sn="2.30592" a="9.60077" fwhm="0.0281931" res="26450.7" algo="Sum"/><pk mz="746.50414755" i="2225.78" sn="8.01761" a="96.5776" fwhm="0.0542603" res="13757.8" algo="Sum"/><pk mz="746.59828358" i="6356.31" sn="22.896" a="343.751" fwhm="0.0549583" res="13584.8" algo="Sum"/><pk mz="746.69897747" i="1295.24" sn="4.66606" a="75.0771" fwhm="0.0793023" res="9415.86" algo="Sum"/><pk mz="747.50849782" i="1350.55" sn="4.86015" a="76.4079" fwhm="0.0528972" res="14131.3" algo="Sum"/><pk mz="747.60121981" i="2957.19" sn="10.6445" a="152.305" fwhm="0.0600407" res="12451.6" algo="Sum"/><pk mz="747.69720838" i="776.829" sn="2.79523" a="23.309" fwhm="0.0431387" res="17332.4" algo="Sum"/><pk mz="748.52258835" i="2466.15" sn="8.89054" a="146.102" fwhm="0.0566845" res="13205.1" algo="Sum"/><pk mz="748.58562743" i="2083.03" sn="7.50895" a="79.3448" fwhm="0.0518857" res="14427.6" algo="Sum"/><pk mz="748.59914514" i="1977.91" sn="7.12967" a="90.632" fwhm="0.0457636" res="16358" algo="Sum"/><pk mz="748.70156578" i="1405.16" sn="5.06553" a="78.3728" fwhm="0.0732173" res="10225.8" algo="Sum"/><pk mz="749.53424375" i="1851.25" sn="6.68466" a="140.059" fwhm="0.0767079" res="9771.28" algo="Sum"/><pk mz="749.63559724" i="958.529" sn="3.46158" a="26.9356" fwhm="0.0302206" res="24805.5" algo="Sum"/><pk mz="750.53934131" i="4719.26" sn="17.0758" a="246.131" fwhm="0.0507327" res="14794" algo="Sum"/><pk mz="750.65138270" i="969.353" sn="3.5078" a="15.2416" fwhm="0.0162088" res="46311.2" algo="Sum"/><pk mz="750.69122572" i="1118.75" sn="4.04907" a="94.0412" fwhm="0.0943881" res="7953.24" algo="Sum"/><pk mz="750.78211090" i="1093.95" sn="3.96036" a="64.7585" fwhm="0.0561723" res="13365.7" algo="Sum"/><pk mz="751.56458393" i="7528.33" sn="27.2966" a="427.212" fwhm="0.047399" res="15856.1" algo="Sum"/><pk mz="751.69456485" i="742.056" sn="2.69195" a="18.04" fwhm="0.0314578" res="23895.4" algo="Sum"/><pk mz="751.71779388" i="653.723" sn="2.37155" a="12.8873" fwhm="0.0464447" res="16185.2" algo="Sum"/><pk mz="752.04156930" i="962.162" sn="3.49036" a="45.0349" fwhm="0.0393301" res="19121.3" algo="Sum"/><pk mz="752.55779180" i="7681.85" sn="27.8889" a="422.04" fwhm="0.0587266" res="12814.6" algo="Sum"/><pk mz="752.64321836" i="1268.53" sn="4.60643" a="49.5167" fwhm="0.0541015" res="13911.7" algo="Sum"/><pk mz="752.74701372" i="957.839" sn="3.47782" a="44.105" fwhm="0.0595152" res="12648" algo="Sum"/><pk mz="752.77835904" i="945.763" sn="3.43366" a="42.4923" fwhm="0.0583926" res="12891.7" algo="Sum"/><pk mz="753.04803449" i="4134.82" sn="15.0084" a="177.645" fwhm="0.0354421" res="21247.3" algo="Sum"/><pk mz="753.41853907" i="992.58" sn="3.60723" a="57.7267" fwhm="0.0486202" res="15496" algo="Sum"/><pk mz="753.57855657" i="11237.3" sn="40.8373" a="497.22" fwhm="0.0514455" res="14648.1" algo="Sum"/><pk mz="753.70233590" i="755.387" sn="2.74514" a="29.2613" fwhm="0.0541398" res="13921.4" algo="Sum"/><pk mz="754.05297906" i="3201.11" sn="11.6351" a="142.398" fwhm="0.0369081" res="20430.6" algo="Sum"/><pk mz="754.53299004" i="8801.63" sn="32.0029" a="475.929" fwhm="0.0669344" res="11272.7" algo="Sum"/><pk mz="754.57592098" i="6793.53" sn="24.6985" a="264.608" fwhm="0.0413186" res="18262.4" algo="Sum"/><pk mz="754.64259866" i="1530.71" sn="5.56337" a="56.461" fwhm="0.0503903" res="14975.9" algo="Sum"/><pk mz="754.74717002" i="1036.55" sn="3.76752" a="42.9614" fwhm="0.0589337" res="12806.7" algo="Sum"/><pk mz="755.05997368" i="1289.22" sn="4.68859" a="57.8245" fwhm="0.0419807" res="17985.9" algo="Sum"/><pk mz="755.53605595" i="4226.81" sn="15.3862" a="208.151" fwhm="0.0603131" res="12526.9" algo="Sum"/><pk mz="755.58839839" i="2846.46" sn="10.3634" a="131.789" fwhm="0.0552966" res="13664.3" algo="Sum"/><pk mz="755.70803554" i="753.803" sn="2.74455" a="32.7584" fwhm="0.0504757" res="14971.7" algo="Sum"/><pk mz="755.75875228" i="639.669" sn="2.32888" a="19.4735" fwhm="0.0379493" res="19915" algo="Sum"/><pk mz="756.06963642" i="728.771" sn="2.65251" a="46.3163" fwhm="0.0659512" res="11464.1" algo="Sum"/><pk mz="756.54698707" i="25050.6" sn="91.2903" a="1148.2" fwhm="0.0385427" res="19628.8" algo="Sum"/><pk mz="756.73128750" i="1288.33" sn="4.69503" a="87.9658" fwhm="0.0820441" res="9223.47" algo="Sum"/><pk mz="757.55079875" i="11779.2" sn="43.0211" a="532.964" fwhm="0.0398409" res="19014.4" algo="Sum"/><pk mz="757.61590063" i="5123.93" sn="18.714" a="241.385" fwhm="0.0546197" res="13870.7" algo="Sum"/><pk mz="757.73108396" i="779.707" sn="2.84771" a="22.6343" fwhm="0.0344457" res="21997.9" algo="Sum"/><pk mz="758.44016262" i="671.753" sn="2.45362" a="32.9765" fwhm="0.0289885" res="26163.5" algo="Sum"/><pk mz="758.56514999" i="469829" sn="1716.14" a="13124.4" fwhm="0.0233321" res="32511.6" algo="Sum"/><pk mz="758.71462581" i="2123.41" sn="7.75683" a="140.52" fwhm="0.0814779" res="9311.9" algo="Sum"/><pk mz="759.56811142" i="198168" sn="724.159" a="6556.75" fwhm="0.0290479" res="26148.9" algo="Sum"/><pk mz="760.05568996" i="662.839" sn="2.42207" a="52.797" fwhm="0.0656962" res="11569.2" algo="Sum"/><pk mz="760.57791432" i="158659" sn="579.664" a="5605.17" fwhm="0.0309669" res="24561" algo="Sum"/><pk mz="760.70777692" i="1603.07" sn="5.85684" a="110.553" fwhm="0.0870245" res="8741.31" algo="Sum"/><pk mz="760.81133169" i="1041.78" sn="3.8062" a="49.0458" fwhm="0.051753" res="14700.8" algo="Sum"/><pk mz="761.04524959" i="792.574" sn="2.89543" a="60.1537" fwhm="0.0715136" res="10642" algo="Sum"/><pk mz="761.58222442" i="60757.6" sn="221.955" a="2471.53" fwhm="0.0350721" res="21714.8" algo="Sum"/><pk mz="762.04981071" i="668.614" sn="2.44447" a="39.6466" fwhm="0.0617037" res="12350.2" algo="Sum"/><pk mz="762.50105298" i="2188.55" sn="8.00112" a="123.302" fwhm="0.0570102" res="13374.8" algo="Sum"/><pk mz="762.58694647" i="18091" sn="66.124" a="823.609" fwhm="0.0382547" res="19934.4" algo="Sum"/><pk mz="762.76303423" i="717.832" sn="2.62397" a="28.6004" fwhm="0.0544644" res="14004.8" algo="Sum"/><pk mz="762.80956435" i="626.228" sn="2.2898" a="27.7701" fwhm="0.0560668" res="13605.4" algo="Sum"/><pk mz="763.50502109" i="1222.98" sn="4.47576" a="55.4198" fwhm="0.0532497" res="14338.2" algo="Sum"/><pk mz="763.59184327" i="4473.54" sn="16.3717" a="300.735" fwhm="0.0483544" res="15791.6" algo="Sum"/><pk mz="763.67106746" i="1003.82" sn="3.67395" a="19.3853" fwhm="0.0217986" res="35033.1" algo="Sum"/><pk mz="763.71458978" i="734.724" sn="2.68924" a="21.8514" fwhm="0.0381488" res="20019.4" algo="Sum"/><pk mz="763.75301921" i="626.567" sn="2.29361" a="17.8123" fwhm="0.0333374" res="22909.8" algo="Sum"/><pk mz="764.04453565" i="788.564" sn="2.89147" a="43.3693" fwhm="0.050074" res="15258.3" algo="Sum"/><pk mz="764.55072283" i="11077.2" sn="40.6081" a="695.267" fwhm="0.0461274" res="16574.8" algo="Sum"/><pk mz="764.67341390" i="1244" sn="4.56113" a="73.2136" fwhm="0.0817979" res="9348.33" algo="Sum"/><pk mz="764.77279122" i="628.682" sn="2.30606" a="37.0858" fwhm="0.0733589" res="10425.1" algo="Sum"/><pk mz="765.04846851" i="2085.85" sn="7.65655" a="100.067" fwhm="0.0369593" res="20699.7" algo="Sum"/><pk mz="765.55394014" i="6809.67" sn="24.9954" a="453.555" fwhm="0.0484677" res="15795.1" algo="Sum"/><pk mz="765.66127693" i="885.661" sn="3.25203" a="22.5015" fwhm="0.0327405" res="23385.8" algo="Sum"/><pk mz="765.72179156" i="683.065" sn="2.5085" a="26.2831" fwhm="0.0395925" res="19340.1" algo="Sum"/><pk mz="766.05564073" i="2564.88" sn="9.41683" a="114.509" fwhm="0.0367386" res="20851.5" algo="Sum"/><pk mz="766.56609244" i="19514.8" sn="71.6419" a="909.481" fwhm="0.0488262" res="15699.9" algo="Sum"/><pk mz="766.66101224" i="1192.25" sn="4.37812" a="58.3742" fwhm="0.0521769" res="14693.5" algo="Sum"/><pk mz="766.71569352" i="1073.06" sn="3.94018" a="42.1329" fwhm="0.0525324" res="14595.1" algo="Sum"/><pk mz="766.75432820" i="976.581" sn="3.58565" a="39.1206" fwhm="0.0484713" res="15818.7" algo="Sum"/><pk mz="767.06373039" i="3529.61" sn="12.9583" a="167.953" fwhm="0.0390008" res="19667.9" algo="Sum"/><pk mz="767.56875674" i="11384.6" sn="41.8311" a="668.635" fwhm="0.0524182" res="14643.2" algo="Sum"/><pk mz="767.71432959" i="677.805" sn="2.48987" a="28.4725" fwhm="0.0500161" res="15349.3" algo="Sum"/><pk mz="768.07020573" i="2017.08" sn="7.41179" a="114.645" fwhm="0.044317" res="17331.3" algo="Sum"/><pk mz="768.58253416" i="18319.6" sn="67.3989" a="925.664" fwhm="0.0512964" res="14983.2" algo="Sum"/><pk mz="768.72174976" i="1111.58" sn="4.08999" a="50.3628" fwhm="0.0656109" res="11716.4" algo="Sum"/><pk mz="769.05434872" i="1218.68" sn="4.4852" a="73.8123" fwhm="0.0634506" res="12120.5" algo="Sum"/><pk mz="769.58362127" i="9455.28" sn="34.8251" a="416.314" fwhm="0.0462162" res="16651.8" algo="Sum"/><pk mz="770.05696175" i="2719.22" sn="10.0143" a="127.247" fwhm="0.0360715" res="21348.1" algo="Sum"/><pk mz="770.50847060" i="3563.05" sn="13.1461" a="139.962" fwhm="0.0430536" res="17896.5" algo="Sum"/><pk mz="770.56734003" i="7354.29" sn="27.1384" a="301.776" fwhm="0.0489525" res="15741.1" algo="Sum"/><pk mz="770.59571606" i="7427.22" sn="27.4076" a="399.627" fwhm="0.0519744" res="14826.4" algo="Sum"/><pk mz="770.71331726" i="1017.28" sn="3.75393" a="55.5542" fwhm="0.0766459" res="10055.5" algo="Sum"/><pk mz="771.06535188" i="2025.15" sn="7.47487" a="98.3339" fwhm="0.0401096" res="19224" algo="Sum"/><pk mz="771.51242815" i="1902.15" sn="7.02441" a="81.5413" fwhm="0.0486342" res="15863.6" algo="Sum"/><pk mz="771.57447183" i="3511.79" sn="12.9686" a="130.488" fwhm="0.0448296" res="17211.3" algo="Sum"/><pk mz="771.59927501" i="3613.25" sn="13.3433" a="188.919" fwhm="0.0586746" res="13150.5" algo="Sum"/><pk mz="772.06677721" i="909.362" sn="3.35914" a="53.2385" fwhm="0.0546944" res="14116" algo="Sum"/><pk mz="772.52267151" i="6843.44" sn="25.297" a="299.419" fwhm="0.0493852" res="15642.8" algo="Sum"/><pk mz="772.58105448" i="11708.4" sn="43.2806" a="539.987" fwhm="0.0522822" res="14777.1" algo="Sum"/><pk mz="772.71659826" i="1027.67" sn="3.79911" a="38.9123" fwhm="0.0509473" res="15167" algo="Sum"/><pk mz="773.05457336" i="798.245" sn="2.95085" a="61.6058" fwhm="0.0716793" res="10784.9" algo="Sum"/><pk mz="773.52870339" i="3623.61" sn="13.3996" a="164.964" fwhm="0.0496165" res="15590.2" algo="Sum"/><pk mz="773.58489349" i="5944.95" sn="21.9836" a="315.311" fwhm="0.0596373" res="12971.5" algo="Sum"/><pk mz="773.64515059" i="3198.06" sn="11.8267" a="152.128" fwhm="0.0526621" res="14690.7" algo="Sum"/><pk mz="774.05650213" i="1029.84" sn="3.8096" a="56.2662" fwhm="0.06196" res="12492.9" algo="Sum"/><pk mz="774.54397278" i="7336.46" sn="27.1326" a="457.14" fwhm="0.0709584" res="10915.5" algo="Sum"/><pk mz="774.58251997" i="5357.47" sn="19.8132" a="212.254" fwhm="0.054427" res="14231.6" algo="Sum"/><pk mz="775.05880093" i="1092.51" sn="4.04051" a="65.1976" fwhm="0.0562486" res="13779.2" algo="Sum"/><pk mz="775.54940088" i="4138.32" sn="15.3105" a="258.763" fwhm="0.0742601" res="10443.7" algo="Sum"/><pk mz="776.06409566" i="757.733" sn="2.80495" a="58.7817" fwhm="0.079333" res="9782.36" algo="Sum"/><pk mz="776.55990831" i="4869.79" sn="18.029" a="324.948" fwhm="0.0711354" res="10916.6" algo="Sum"/><pk mz="776.73558789" i="763.432" sn="2.82666" a="19.2675" fwhm="0.0329763" res="23554.3" algo="Sum"/><pk mz="776.75777973" i="686.425" sn="2.54163" a="7.47939" fwhm="0.0109922" res="70664.2" algo="Sum"/><pk mz="776.78486150" i="779.415" sn="2.88619" a="47.3741" fwhm="0.0471317" res="16481.2" algo="Sum"/><pk mz="777.05126393" i="1166.54" sn="4.32212" a="82.9426" fwhm="0.053475" res="14531.1" algo="Sum"/><pk mz="777.55681537" i="3037.27" sn="11.2501" a="243.284" fwhm="0.0804408" res="9666.2" algo="Sum"/><pk mz="777.67013332" i="841.708" sn="3.11863" a="21.0892" fwhm="0.0631449" res="12315.6" algo="Sum"/><pk mz="778.05582913" i="1507.61" sn="5.59431" a="89.7708" fwhm="0.0474698" res="16390.6" algo="Sum"/><pk mz="778.53339469" i="15271.7" sn="56.6791" a="867.823" fwhm="0.0464049" res="16777" algo="Sum"/><pk mz="778.65944418" i="1478.66" sn="5.48966" a="105.119" fwhm="0.075194" res="10355.3" algo="Sum"/><pk mz="778.73401593" i="761.528" sn="2.82822" a="34.8111" fwhm="0.0660379" res="11792.2" algo="Sum"/><pk mz="778.77608346" i="663.213" sn="2.46348" a="22.5418" fwhm="0.0472965" res="16465.8" algo="Sum"/><pk mz="779.06475416" i="1870.86" sn="6.95968" a="103.972" fwhm="0.0511333" res="15236" algo="Sum"/><pk mz="779.15075460" i="627.911" sn="2.33555" a="34.0956" fwhm="0.0686547" res="11348.8" algo="Sum"/><pk mz="779.53801428" i="8523.31" sn="31.6909" a="463.937" fwhm="0.0550267" res="14166.6" algo="Sum"/><pk mz="779.59512157" i="4848.38" sn="18.0286" a="220.132" fwhm="0.0500557" res="15574.6" algo="Sum"/><pk mz="780.06831845" i="1953.87" sn="7.26959" a="92.2842" fwhm="0.0512434" res="15222.8" algo="Sum"/><pk mz="780.15101536" i="741.921" sn="2.76039" a="29.4583" fwhm="0.0418492" res="18642" algo="Sum"/><pk mz="780.21776407" i="672.899" sn="2.50362" a="23.1017" fwhm="0.0495749" res="15738.2" algo="Sum"/><pk mz="780.45022317" i="1353.45" sn="5.03356" a="62.218" fwhm="0.0369326" res="21131.7" algo="Sum"/><pk mz="780.54933546" i="540525" sn="2010.58" a="15093.4" fwhm="0.0236109" res="33058.8" algo="Sum"/><pk mz="781.05074148" i="11852.1" sn="44.0858" a="517.672" fwhm="0.0363058" res="21513.1" algo="Sum"/><pk mz="781.17234292" i="711.833" sn="2.6483" a="14.6295" fwhm="0.0220468" res="35432.4" algo="Sum"/><pk mz="781.21049868" i="669.937" sn="2.49258" a="13.1734" fwhm="0.0220474" res="35433.2" algo="Sum"/><pk mz="781.55258449" i="242230" sn="901.085" a="7871.4" fwhm="0.0282297" res="27685.4" algo="Sum"/><pk mz="781.82263435" i="664.759" sn="2.47347" a="16.6515" fwhm="0.033084" res="23631.4" algo="Sum"/><pk mz="782.05661135" i="9812.93" sn="36.5054" a="435.774" fwhm="0.0368738" res="21209" algo="Sum"/><pk mz="782.19982180" i="644.533" sn="2.39881" a="13.5124" fwhm="0.0220613" res="35455.7" algo="Sum"/><pk mz="782.44188503" i="1205.55" sn="4.48811" a="86.2993" fwhm="0.0738502" res="10595" algo="Sum"/><pk mz="782.56314851" i="381579" sn="1420.99" a="11742.5" fwhm="0.0258035" res="30327.8" algo="Sum"/><pk mz="782.85282761" i="655.602" sn="2.44132" a="29.2251" fwhm="0.06336" res="12355.6" algo="Sum"/><pk mz="783.06266042" i="4637.69" sn="17.273" a="232.263" fwhm="0.0389781" res="20089.8" algo="Sum"/><pk mz="783.56628659" i="157550" sn="587.598" a="5869.15" fwhm="0.0308782" res="25376.1" algo="Sum"/><pk mz="784.07087551" i="3687.48" sn="13.7589" a="195.223" fwhm="0.0389339" res="20138.5" algo="Sum"/><pk mz="784.43047876" i="871.333" sn="3.25683" a="37.8887" fwhm="0.0592976" res="13228.7" algo="Sum"/><pk mz="784.57732628" i="142613" sn="533.01" a="5491.91" fwhm="0.0321067" res="24436.6" algo="Sum"/><pk mz="785.07648135" i="1954.29" sn="7.30506" a="145.961" fwhm="0.0619463" res="12673.5" algo="Sum"/><pk mz="785.58192127" i="58299.1" sn="218.421" a="2349.14" fwhm="0.0359749" res="21836.9" algo="Sum"/><pk mz="785.64672600" i="12737.6" sn="47.7223" a="551.337" fwhm="0.0506772" res="15503" algo="Sum"/><pk mz="786.05917864" i="1253.59" sn="4.70053" a="109.729" fwhm="0.0664939" res="11821.5" algo="Sum"/><pk mz="786.18797629" i="642.817" sn="2.41107" a="36.8838" fwhm="0.08294" res="9478.99" algo="Sum"/><pk mz="786.44051100" i="733.999" sn="2.75341" a="32.2265" fwhm="0.0355452" res="22125.1" algo="Sum"/><pk mz="786.50551396" i="4064.49" sn="15.2469" a="200.556" fwhm="0.0522409" res="15055.4" algo="Sum"/><pk mz="786.59557405" i="210700" sn="790.387" a="7058.96" fwhm="0.0289816" res="27141.2" algo="Sum"/><pk mz="787.06254227" i="1430.29" sn="5.3672" a="117.591" fwhm="0.0595342" res="13220.3" algo="Sum"/><pk mz="787.51327641" i="2240.98" sn="8.41283" a="93.6083" fwhm="0.0433653" res="18160" algo="Sum"/><pk mz="787.59886520" i="94983.9" sn="356.578" a="3699.99" fwhm="0.0336415" res="23411.5" algo="Sum"/><pk mz="787.66127081" i="14424.5" sn="54.1508" a="601.26" fwhm="0.0471067" res="16720.8" algo="Sum"/><pk mz="788.06569872" i="1590.74" sn="5.97421" a="121.385" fwhm="0.063238" res="12461.9" algo="Sum"/><pk mz="788.55118033" i="12731" sn="47.8264" a="582.088" fwhm="0.0442269" res="17829.7" algo="Sum"/><pk mz="788.60524638" i="40856.9" sn="153.489" a="1815.74" fwhm="0.0394536" res="19988.2" algo="Sum"/><pk mz="788.66494750" i="7646.15" sn="28.7291" a="339.618" fwhm="0.0459871" res="17149.7" algo="Sum"/><pk mz="789.04211177" i="1610.48" sn="6.05113" a="73.4986" fwhm="0.0470717" res="16762.6" algo="Sum"/><pk mz="789.55274117" i="7140.87" sn="26.8309" a="367.417" fwhm="0.0526248" res="15003.4" algo="Sum"/><pk mz="789.61102388" i="13398.5" sn="50.3544" a="660.859" fwhm="0.0448707" res="17597.5" algo="Sum"/><pk mz="789.66860589" i="2949.08" sn="11.0835" a="104.528" fwhm="0.0380929" res="20730.1" algo="Sum"/><pk mz="790.04589919" i="1512.2" sn="5.68575" a="108.194" fwhm="0.0594122" res="13297.7" algo="Sum"/><pk mz="790.56459433" i="16252.6" sn="61.1311" a="884.387" fwhm="0.0539539" res="14652.6" algo="Sum"/><pk mz="790.67735464" i="1935" sn="7.27809" a="121.421" fwhm="0.0558971" res="14145.2" algo="Sum"/><pk mz="791.05485592" i="1132.65" sn="4.26484" a="68.9483" fwhm="0.07053" res="11215.9" algo="Sum"/><pk mz="791.56513169" i="8361.72" sn="31.4994" a="410.357" fwhm="0.0548335" res="14435.8" algo="Sum"/><pk mz="792.04594795" i="2062.12" sn="7.78456" a="130.126" fwhm="0.0554241" res="14290.6" algo="Sum"/><pk mz="792.48045743" i="1110.66" sn="4.1919" a="57.9721" fwhm="0.0598952" res="13231.1" algo="Sum"/><pk mz="792.54988673" i="16122.3" sn="60.8527" a="676.904" fwhm="0.0468684" res="16910.1" algo="Sum"/><pk mz="792.67805659" i="1303.11" sn="4.92017" a="67.2497" fwhm="0.0547512" res="14477.8" algo="Sum"/><pk mz="793.04823656" i="9832.2" sn="37.1794" a="444.171" fwhm="0.0368782" res="21504.5" algo="Sum"/><pk mz="793.55188631" i="19078.3" sn="72.1309" a="1087.06" fwhm="0.0465205" res="17058.1" algo="Sum"/><pk mz="794.05512589" i="10679.7" sn="40.4412" a="477.727" fwhm="0.0380485" res="20869.6" algo="Sum"/><pk mz="794.41822615" i="637.787" sn="2.41389" a="31.8372" fwhm="0.053516" res="14844.5" algo="Sum"/><pk mz="794.56145414" i="32264.2" sn="122.156" a="1310.16" fwhm="0.0480836" res="16524.6" algo="Sum"/><pk mz="795.06335941" i="14947.8" sn="56.6047" a="663.679" fwhm="0.036306" res="21898.9" algo="Sum"/><pk mz="795.56802414" i="20037.3" sn="75.8853" a="894.243" fwhm="0.053221" res="14948.4" algo="Sum"/><pk mz="795.68423880" i="1209.12" sn="4.57959" a="58.1855" fwhm="0.091316" res="8713.53" algo="Sum"/><pk mz="796.07048188" i="8399.3" sn="31.8123" a="398.251" fwhm="0.0399225" res="19940.4" algo="Sum"/><pk mz="796.41422887" i="992.414" sn="3.76086" a="54.2883" fwhm="0.0595547" res="13372.8" algo="Sum"/><pk mz="796.52068328" i="91466.3" sn="346.739" a="3435.57" fwhm="0.0341817" res="23302.6" algo="Sum"/><pk mz="796.69463123" i="1387.81" sn="5.26114" a="54.2171" fwhm="0.047285" res="16848.8" algo="Sum"/><pk mz="797.07705534" i="3121.98" sn="11.8399" a="184.468" fwhm="0.0502103" res="15874.8" algo="Sum"/><pk mz="797.52396330" i="42449.3" sn="161.153" a="1728.47" fwhm="0.0372097" res="21433.2" algo="Sum"/><pk mz="798.08015689" i="1616.14" sn="6.13832" a="81.958" fwhm="0.073137" res="10912.1" algo="Sum"/><pk mz="798.41057220" i="1128.63" sn="4.29884" a="58.4853" fwhm="0.0483373" res="16517.5" algo="Sum"/><pk mz="798.53234148" i="39663.3" sn="151.086" a="1992.38" fwhm="0.0426039" res="18743.2" algo="Sum"/><pk mz="798.71042562" i="1100.2" sn="4.1914" a="74.4878" fwhm="0.0783011" res="10200.5" algo="Sum"/><pk mz="799.06508059" i="1503.38" sn="5.7293" a="102.173" fwhm="0.0657002" res="12162.3" algo="Sum"/><pk mz="799.53747125" i="16711.5" sn="63.7933" a="975.737" fwhm="0.0473104" res="16899.8" algo="Sum"/><pk mz="799.66320131" i="6061.98" sn="23.1407" a="286.606" fwhm="0.0440808" res="18140.8" algo="Sum"/><pk mz="800.06777797" i="1672.47" sn="6.38999" a="125.267" fwhm="0.0634234" res="12614.7" algo="Sum"/><pk mz="800.40558463" i="875.728" sn="3.35195" a="51.5348" fwhm="0.0540491" res="14808.9" algo="Sum"/><pk mz="800.54100577" i="8719.2" sn="33.399" a="577.744" fwhm="0.0634331" res="12620.2" algo="Sum"/><pk mz="800.66464230" i="3509.72" sn="13.444" a="177.381" fwhm="0.0639506" res="12520.1" algo="Sum"/><pk mz="801.04909271" i="1517.33" sn="5.8185" a="75.9778" fwhm="0.0512874" res="15618.8" algo="Sum"/><pk mz="801.54559775" i="4549.71" sn="17.463" a="376.7" fwhm="0.0775973" res="10329.5" algo="Sum"/><pk mz="801.67784272" i="5935.05" sn="22.7804" a="301.532" fwhm="0.0454803" res="17626.9" algo="Sum"/><pk mz="802.05375748" i="1594.11" sn="6.126" a="87.3004" fwhm="0.0682679" res="11748.6" algo="Sum"/><pk mz="802.09117757" i="1398.28" sn="5.37436" a="60.7074" fwhm="0.0515554" res="15557.9" algo="Sum"/><pk mz="802.40346041" i="681.816" sn="2.62239" a="34.2543" fwhm="0.044301" res="18112.5" algo="Sum"/><pk mz="802.53149198" i="29172" sn="112.192" a="1572.03" fwhm="0.0407657" res="19686.5" algo="Sum"/><pk mz="802.68234377" i="3587.11" sn="13.7992" a="185.208" fwhm="0.050673" res="15840.4" algo="Sum"/><pk mz="803.05255912" i="2159.7" sn="8.31133" a="108.849" fwhm="0.0552825" res="14526.3" algo="Sum"/><pk mz="803.53573504" i="15390.3" sn="59.2469" a="891.106" fwhm="0.0428132" res="18768.4" algo="Sum"/><pk mz="803.68453954" i="1638.12" sn="6.3075" a="111.55" fwhm="0.0734066" res="10948.4" algo="Sum"/><pk mz="804.05138403" i="1990.77" sn="7.6642" a="113.449" fwhm="0.0584623" res="13753.3" algo="Sum"/><pk mz="804.54665969" i="207084" sn="797.496" a="7261.73" fwhm="0.0296899" res="27098.3" algo="Sum"/><pk mz="804.80007357" i="674.869" sn="2.60045" a="16.7023" fwhm="0.0335668" res="23976.1" algo="Sum"/><pk mz="805.04941720" i="6918.06" sn="26.651" a="337.75" fwhm="0.0381961" res="21076.8" algo="Sum"/><pk mz="805.17713370" i="665.618" sn="2.56432" a="35.9852" fwhm="0.0609349" res="13213.7" algo="Sum"/><pk mz="805.55008456" i="106969" sn="412.109" a="4132.16" fwhm="0.0326627" res="24662.7" algo="Sum"/><pk mz="806.05603283" i="7984.98" sn="30.8205" a="378.769" fwhm="0.0382086" res="21096.2" algo="Sum"/><pk mz="806.44165572" i="1152.77" sn="4.45022" a="55.0465" fwhm="0.0669384" res="12047.5" algo="Sum"/><pk mz="806.56222624" i="227381" sn="877.85" a="7998.76" fwhm="0.0294932" res="27347.4" algo="Sum"/><pk mz="807.06378387" i="11978.2" sn="46.3526" a="580.786" fwhm="0.0389735" res="20708" algo="Sum"/><pk mz="807.56620220" i="109349" sn="423.225" a="4289.82" fwhm="0.0333489" res="24215.7" algo="Sum"/><pk mz="807.62207864" i="10568.7" sn="40.9085" a="373.514" fwhm="0.0380903" res="21202.8" algo="Sum"/><pk mz="808.07186161" i="8790.52" sn="34.0778" a="346.091" fwhm="0.0474261" res="17038.5" algo="Sum"/><pk mz="808.43978709" i="1307.31" sn="5.06831" a="66.561" fwhm="0.0667928" res="12103.7" algo="Sum"/><pk mz="808.57803406" i="283781" sn="1100.52" a="9632.1" fwhm="0.0279116" res="28969.2" algo="Sum"/><pk mz="809.08137244" i="5782.09" sn="22.4668" a="373.254" fwhm="0.0588954" res="13737.6" algo="Sum"/><pk mz="809.58154206" i="127666" sn="496.299" a="4897.44" fwhm="0.0324135" res="24976.6" algo="Sum"/><pk mz="809.64157151" i="13044" sn="50.7189" a="502.051" fwhm="0.0399233" res="20279.9" algo="Sum"/><pk mz="810.08985603" i="2706.24" sn="10.5239" a="157.455" fwhm="0.0531245" res="15248.9" algo="Sum"/><pk mz="810.39411736" i="675.389" sn="2.62779" a="29.4867" fwhm="0.0517189" res="15669.2" algo="Sum"/><pk mz="810.43692184" i="968.942" sn="3.77005" a="51.0095" fwhm="0.0681107" res="11898.8" algo="Sum"/><pk mz="810.59329487" i="126172" sn="491.154" a="4781.92" fwhm="0.0340683" res="23793.2" algo="Sum"/><pk mz="811.08578614" i="1289.91" sn="5.02187" a="86.1671" fwhm="0.0823755" res="9846.2" algo="Sum"/><pk mz="811.59761841" i="55902.7" sn="217.951" a="2285.81" fwhm="0.0368566" res="22020.4" algo="Sum"/><pk mz="811.66258342" i="17977.6" sn="70.0903" a="762.38" fwhm="0.0479519" res="16926.6" algo="Sum"/><pk mz="812.07014341" i="1302.14" sn="5.07876" a="79.3561" fwhm="0.0786147" res="10329.7" algo="Sum"/><pk mz="812.38637505" i="796.569" sn="3.11278" a="43.476" fwhm="0.0591844" res="13726.4" algo="Sum"/><pk mz="812.43166335" i="645.942" sn="2.52485" a="19.1877" fwhm="0.0393464" res="20648.2" algo="Sum"/><pk mz="812.54830542" i="6446.84" sn="25.2027" a="331.599" fwhm="0.0533211" res="15238.8" algo="Sum"/><pk mz="812.60615380" i="29721.8" sn="116.192" a="1389.85" fwhm="0.0411353" res="19754.5" algo="Sum"/><pk mz="812.66611308" i="9683.65" sn="37.8613" a="395.894" fwhm="0.0458304" res="17732" algo="Sum"/><pk mz="813.04300461" i="1164.04" sn="4.5526" a="49.3565" fwhm="0.0425714" res="19098.3" algo="Sum"/><pk mz="813.07528765" i="1324.85" sn="5.18148" a="94.6642" fwhm="0.0743172" res="10940.6" algo="Sum"/><pk mz="813.55143981" i="3996.54" sn="15.6806" a="235.929" fwhm="0.0583698" res="13937.9" algo="Sum"/><pk mz="813.61171061" i="11268.7" sn="44.2146" a="508.503" fwhm="0.0481153" res="16909.6" algo="Sum"/><pk mz="813.67908321" i="29316.7" sn="115.028" a="1276.14" fwhm="0.0378722" res="21484.8" algo="Sum"/><pk mz="814.05287888" i="1277.94" sn="5.0164" a="66.2142" fwhm="0.0536784" res="15165.4" algo="Sum"/><pk mz="814.08529815" i="1254.18" sn="4.92383" a="84.0672" fwhm="0.0565103" res="14406" algo="Sum"/><pk mz="814.38442780" i="909.974" sn="3.57819" a="48.3998" fwhm="0.0448375" res="18163" algo="Sum"/><pk mz="814.56300303" i="9307.33" sn="36.6103" a="560.716" fwhm="0.0721937" res="11283" algo="Sum"/><pk mz="814.61807633" i="5731.45" sn="22.5446" a="227.765" fwhm="0.0562847" res="14473.2" algo="Sum"/><pk mz="814.68256580" i="15224" sn="59.8833" a="728.353" fwhm="0.0411092" res="19817.5" algo="Sum"/><pk mz="815.05204665" i="1772.72" sn="6.97864" a="99.2891" fwhm="0.0575132" res="14171.6" algo="Sum"/><pk mz="815.10139748" i="1152.1" sn="4.5359" a="42.668" fwhm="0.0513154" res="15884.2" algo="Sum"/><pk mz="815.55992875" i="6291.03" sn="24.8203" a="434.322" fwhm="0.0661999" res="12319.7" algo="Sum"/><pk mz="815.62105079" i="2746.1" sn="10.8343" a="100.36" fwhm="0.0506875" res="16091.2" algo="Sum"/><pk mz="815.69228279" i="11331.4" sn="44.7063" a="542.874" fwhm="0.0423083" res="19279.7" algo="Sum"/><pk mz="816.05611351" i="1632.17" sn="6.44506" a="102.484" fwhm="0.0631714" res="12918.1" algo="Sum"/><pk mz="816.10970858" i="1013.39" sn="4.00165" a="61.6796" fwhm="0.0559951" res="14574.7" algo="Sum"/><pk mz="816.38217845" i="758.958" sn="2.99723" a="40.4646" fwhm="0.0496281" res="16450" algo="Sum"/><pk mz="816.47582196" i="1228.98" sn="4.85348" a="52.9213" fwhm="0.0479042" res="17043.9" algo="Sum"/><pk mz="816.58026786" i="15191.8" sn="59.9953" a="754.835" fwhm="0.051026" res="16003.2" algo="Sum"/><pk mz="816.69638363" i="5444.16" sn="21.5039" a="276.05" fwhm="0.0451394" res="18092.8" algo="Sum"/><pk mz="817.05102677" i="2569.83" sn="10.154" a="134.902" fwhm="0.0479849" res="17027.3" algo="Sum"/><pk mz="817.58144983" i="8119.66" sn="32.1191" a="618.609" fwhm="0.0657457" res="12435.5" algo="Sum"/><pk mz="817.69798940" i="1859.34" sn="7.35762" a="118.171" fwhm="0.0648011" res="12618.6" algo="Sum"/><pk mz="818.05736942" i="3371.64" sn="13.3455" a="161.661" fwhm="0.04111" res="19899.2" algo="Sum"/><pk mz="818.50798951" i="6575.98" sn="26.0343" a="309.744" fwhm="0.0489535" res="16720.1" algo="Sum"/><pk mz="818.56471662" i="13786.3" sn="54.5868" a="595.583" fwhm="0.0503458" res="16258.8" algo="Sum"/><pk mz="818.77321232" i="696.341" sn="2.75783" a="31.0832" fwhm="0.0673117" res="12163.9" algo="Sum"/><pk mz="819.06404732" i="6565.55" sn="26.0122" a="321.788" fwhm="0.0394255" res="20775" algo="Sum"/><pk mz="819.51191432" i="3435.19" sn="13.616" a="137.415" fwhm="0.0436051" res="18793.9" algo="Sum"/><pk mz="819.56988797" i="10394.8" sn="41.2089" a="480.294" fwhm="0.0533301" res="15367.9" algo="Sum"/><pk mz="820.07187420" i="4964.01" sn="19.7083" a="304.103" fwhm="0.0485628" res="16886.8" algo="Sum"/><pk mz="820.52132053" i="39477.4" sn="156.81" a="1697.8" fwhm="0.0403171" res="20351.7" algo="Sum"/><pk mz="821.08099304" i="4113.15" sn="16.3701" a="269.586" fwhm="0.0595043" res="13798.7" algo="Sum"/><pk mz="821.52457150" i="19500.9" sn="77.6116" a="899.543" fwhm="0.0416402" res="19729.1" algo="Sum"/><pk mz="821.58156793" i="6556.51" sn="26.0997" a="267.669" fwhm="0.0565248" res="14534.9" algo="Sum"/><pk mz="821.63107731" i="5434.02" sn="21.6343" a="306.542" fwhm="0.0603411" res="13616.4" algo="Sum"/><pk mz="822.11001525" i="2347.03" sn="9.37455" a="102.703" fwhm="0.0404286" res="20334.9" algo="Sum"/><pk mz="822.41674685" i="721.411" sn="2.88267" a="36.1074" fwhm="0.0582216" res="14125.6" algo="Sum"/><pk mz="822.53473964" i="28932.2" sn="115.648" a="1595.94" fwhm="0.0438759" res="18746.8" algo="Sum"/><pk mz="822.62570778" i="5465.08" sn="21.85" a="274.24" fwhm="0.0572092" res="14379.3" algo="Sum"/><pk mz="823.12287194" i="1496.75" sn="5.99888" a="78.9638" fwhm="0.055287" res="14888.2" algo="Sum"/><pk mz="823.53906622" i="13473.4" sn="54.026" a="692.345" fwhm="0.0452009" res="18219.5" algo="Sum"/><pk mz="823.59743262" i="3839.17" sn="15.397" a="126.028" fwhm="0.0452753" res="18190.9" algo="Sum"/><pk mz="823.65658093" i="5296.19" sn="21.2456" a="297.004" fwhm="0.0643865" res="12792.4" algo="Sum"/><pk mz="824.06449122" i="767.78" sn="3.08593" a="58.1592" fwhm="0.0819699" res="10053.3" algo="Sum"/><pk mz="824.12877562" i="799.916" sn="3.2151" a="37.888" fwhm="0.0693019" res="11891.9" algo="Sum"/><pk mz="824.41578221" i="664.385" sn="2.67228" a="37.4769" fwhm="0.0691395" res="11924" algo="Sum"/><pk mz="824.55108234" i="44430.1" sn="178.782" a="2124.34" fwhm="0.0388324" res="21233.6" algo="Sum"/><pk mz="824.65375816" i="3482.14" sn="14.0159" a="175.37" fwhm="0.0542673" res="15196.2" algo="Sum"/><pk mz="825.07076017" i="823.629" sn="3.31591" a="65.7563" fwhm="0.105051" res="7854" algo="Sum"/><pk mz="825.55493317" i="21244.3" sn="85.627" a="993.086" fwhm="0.041487" res="19899.1" algo="Sum"/><pk mz="826.07763794" i="880.234" sn="3.54953" a="41.3151" fwhm="0.062347" res="13249.7" algo="Sum"/><pk mz="826.55750751" i="12906" sn="52.1889" a="868.517" fwhm="0.0550133" res="15024.7" algo="Sum"/><pk mz="827.05492714" i="1050.84" sn="4.25131" a="71.7873" fwhm="0.0684097" res="12089.7" algo="Sum"/><pk mz="827.55960649" i="5730.78" sn="23.245" a="431.111" fwhm="0.0620678" res="13333.2" algo="Sum"/><pk mz="827.69036632" i="1476.66" sn="5.99086" a="105.373" fwhm="0.067291" res="12300.2" algo="Sum"/><pk mz="828.05920609" i="1045.45" sn="4.2427" a="53.3587" fwhm="0.0574811" res="14405.8" algo="Sum"/><pk mz="828.54688317" i="83268.1" sn="339.003" a="3549.59" fwhm="0.035261" res="23497.5" algo="Sum"/><pk mz="828.68763929" i="1520.94" sn="6.19212" a="99.2316" fwhm="0.0624793" res="13263.4" algo="Sum"/><pk mz="829.05581842" i="1257.11" sn="5.12025" a="81.1962" fwhm="0.0663309" res="12498.8" algo="Sum"/><pk mz="829.55024047" i="43411.1" sn="177.248" a="1938.15" fwhm="0.0375575" res="22087.5" algo="Sum"/><pk mz="829.69045609" i="1705.93" sn="6.96535" a="125.686" fwhm="0.0816243" res="10164.8" algo="Sum"/><pk mz="829.82283003" i="755.591" sn="3.08508" a="45.8441" fwhm="0.0570258" res="14551.7" algo="Sum"/><pk mz="830.06316385" i="1585.72" sn="6.47818" a="91.7303" fwhm="0.0538464" res="15415.4" algo="Sum"/><pk mz="830.56057450" i="56622.4" sn="231.716" a="2451.18" fwhm="0.0372115" res="22320" algo="Sum"/><pk mz="830.66892917" i="1343.05" sn="5.49617" a="71.9966" fwhm="0.0496226" res="16739.7" algo="Sum"/><pk mz="831.06431091" i="2077.52" sn="8.51087" a="94.5803" fwhm="0.0452624" res="18361" algo="Sum"/><pk mz="831.56468220" i="26479.4" sn="108.582" a="1208.81" fwhm="0.040018" res="20779.8" algo="Sum"/><pk mz="832.07383214" i="1967.8" sn="8.06931" a="133.973" fwhm="0.0561283" res="14824.5" algo="Sum"/><pk mz="832.44484291" i="792.614" sn="3.25183" a="32.1677" fwhm="0.0449331" res="18526.3" algo="Sum"/><pk mz="832.57754684" i="100449" sn="412.113" a="4101.29" fwhm="0.0341535" res="24377.5" algo="Sum"/><pk mz="833.08175442" i="2153.7" sn="8.84527" a="88.9221" fwhm="0.0503785" res="16536.4" algo="Sum"/><pk mz="833.58096595" i="49477.4" sn="203.327" a="2136.16" fwhm="0.0377697" res="22070.1" algo="Sum"/><pk mz="833.64499066" i="13026.6" sn="53.5343" a="573.873" fwhm="0.0520967" res="16001.9" algo="Sum"/><pk mz="834.10550567" i="1296.86" sn="5.33317" a="94.7497" fwhm="0.0735535" res="11340.1" algo="Sum"/><pk mz="834.44646713" i="712.989" sn="2.93309" a="36.987" fwhm="0.0531594" res="15697.1" algo="Sum"/><pk mz="834.59215031" i="48729.9" sn="200.541" a="2068.96" fwhm="0.0388435" res="21486" algo="Sum"/><pk mz="835.11324693" i="910.961" sn="3.75473" a="68.878" fwhm="0.0878792" res="9502.97" algo="Sum"/><pk mz="835.59724923" i="21953.8" sn="90.5348" a="989.959" fwhm="0.0423711" res="19720.9" algo="Sum"/><pk mz="835.66087709" i="22351.9" sn="92.1992" a="951.86" fwhm="0.0408125" res="20475.6" algo="Sum"/><pk mz="836.12837421" i="640.744" sn="2.64745" a="26.0805" fwhm="0.0570228" res="14663.1" algo="Sum"/><pk mz="836.53254223" i="3153.69" sn="13.0346" a="183.313" fwhm="0.0598342" res="13980.9" algo="Sum"/><pk mz="836.60659598" i="12743.9" sn="52.6863" a="603.002" fwhm="0.0488926" res="17111.1" algo="Sum"/><pk mz="836.66398059" i="11683.4" sn="48.31" a="524.682" fwhm="0.0502913" res="16636.3" algo="Sum"/><pk mz="837.61271590" i="5637.02" sn="23.399" a="269.8" fwhm="0.0579889" res="14444.4" algo="Sum"/><pk mz="837.67333713" i="8304.78" sn="34.4806" a="399.984" fwhm="0.0454705" res="18422.4" algo="Sum"/><pk mz="838.08105917" i="655.101" sn="2.72562" a="20.0128" fwhm="0.0456714" res="18350.2" algo="Sum"/><pk mz="838.50631784" i="8654.28" sn="36.0283" a="443.769" fwhm="0.0455772" res="18397.5" algo="Sum"/><pk mz="838.62010238" i="3772.26" sn="15.7111" a="188.114" fwhm="0.0728685" res="11508.7" algo="Sum"/><pk mz="838.67784564" i="3793.25" sn="15.8012" a="197.02" fwhm="0.0562933" res="14898.4" algo="Sum"/><pk mz="839.05584516" i="626.942" sn="2.61625" a="33.7171" fwhm="0.0763208" res="10993.8" algo="Sum"/><pk mz="839.51034474" i="4227.19" sn="17.6647" a="216.497" fwhm="0.0499799" res="16797" algo="Sum"/><pk mz="839.62654547" i="2209.16" sn="9.23488" a="126.178" fwhm="0.0882932" res="9509.53" algo="Sum"/><pk mz="839.68246123" i="1705.92" sn="7.1319" a="82.2243" fwhm="0.0578872" res="14505.5" algo="Sum"/><pk mz="840.51182335" i="5696.42" sn="23.8647" a="323.538" fwhm="0.0616642" res="13630.5" algo="Sum"/><pk mz="840.58035631" i="4504.15" sn="18.8732" a="248.314" fwhm="0.0760487" res="11053.2" algo="Sum"/><pk mz="840.68623817" i="1043.61" sn="4.37311" a="47.7679" fwhm="0.0568822" res="14779.4" algo="Sum"/><pk mz="841.51770343" i="2570.41" sn="10.8083" a="164.648" fwhm="0.0693415" res="12135.9" algo="Sum"/><pk mz="841.58279872" i="2621.03" sn="11.0226" a="145.143" fwhm="0.0810274" res="10386.4" algo="Sum"/><pk mz="841.69562670" i="848.608" sn="3.5691" a="58.7359" fwhm="0.0613833" res="13712.1" algo="Sum"/><pk mz="842.52069326" i="2593.96" sn="10.9386" a="98.65" fwhm="0.0499976" res="16851.2" algo="Sum"/><pk mz="842.59315121" i="4404.84" sn="18.5753" a="194.314" fwhm="0.049037" res="17182.8" algo="Sum"/><pk mz="842.69718937" i="742.23" sn="3.13029" a="36.77" fwhm="0.0567587" res="14847" algo="Sum"/><pk mz="843.07062815" i="702.85" sn="2.96528" a="43.5383" fwhm="0.0733684" res="11490.9" algo="Sum"/><pk mz="843.59278888" i="2525.64" sn="10.6875" a="143.582" fwhm="0.0563325" res="14975.2" algo="Sum"/><pk mz="844.07125222" i="656.14" sn="2.77804" a="41.7363" fwhm="0.0614411" res="13737.9" algo="Sum"/><pk mz="844.52228002" i="17764.9" sn="75.3561" a="964.688" fwhm="0.0431945" res="19551.6" algo="Sum"/><pk mz="844.60674859" i="3299.55" sn="13.9962" a="146.02" fwhm="0.0488682" res="17283.4" algo="Sum"/><pk mz="845.07964282" i="702.093" sn="2.98043" a="31.8241" fwhm="0.0630599" res="13401.2" algo="Sum"/><pk mz="845.52604727" i="9166.92" sn="39.0349" a="476.626" fwhm="0.0450801" res="18756.1" algo="Sum"/><pk mz="846.53488964" i="12491.6" sn="53.3279" a="722.361" fwhm="0.0481867" res="17567.8" algo="Sum"/><pk mz="846.61136714" i="2439.25" sn="10.4134" a="140.124" fwhm="0.0470199" res="18005.4" algo="Sum"/><pk mz="847.54029901" i="6190.49" sn="26.4863" a="362.257" fwhm="0.0501477" res="16900.9" algo="Sum"/><pk mz="848.54498720" i="28110.4" sn="120.622" a="1543.3" fwhm="0.0474832" res="17870.4" algo="Sum"/><pk mz="848.64304346" i="2331.05" sn="10.0045" a="121.621" fwhm="0.0600398" res="14134.7" algo="Sum"/><pk mz="849.54894071" i="14113.5" sn="60.6726" a="768.135" fwhm="0.048288" res="17593.4" algo="Sum"/><pk mz="849.61452201" i="3061.27" sn="13.1618" a="131.652" fwhm="0.061571" res="13798.9" algo="Sum"/><pk mz="850.55541073" i="11137" sn="47.9919" a="710.269" fwhm="0.0529706" res="16057.1" algo="Sum"/><pk mz="851.55958434" i="4928.28" sn="21.2983" a="269.505" fwhm="0.0585664" res="14540.1" algo="Sum"/><pk mz="851.63480523" i="3884.18" sn="16.7906" a="271.356" fwhm="0.0681944" res="12488.3" algo="Sum"/><pk mz="852.55368628" i="3671.08" sn="15.9295" a="273.501" fwhm="0.0821223" res="10381.5" algo="Sum"/><pk mz="852.64001092" i="2506.55" sn="10.8799" a="140.419" fwhm="0.0663207" res="12856.3" algo="Sum"/><pk mz="853.55669345" i="2040.15" sn="8.88336" a="171.133" fwhm="0.0912318" res="9355.91" algo="Sum"/><pk mz="853.64737406" i="1977.19" sn="8.61223" a="150.298" fwhm="0.0938606" res="9094.84" algo="Sum"/><pk mz="854.48781060" i="1643.9" sn="7.18686" a="86.2656" fwhm="0.0586564" res="14567.7" algo="Sum"/><pk mz="854.56205388" i="7317.69" sn="32.0006" a="427.48" fwhm="0.0482079" res="17726.6" algo="Sum"/><pk mz="854.64427965" i="1371.95" sn="6.00078" a="63.1059" fwhm="0.0634162" res="13476.7" algo="Sum"/><pk mz="855.49965357" i="923.4" sn="4.05004" a="43.9808" fwhm="0.0509147" res="16802.6" algo="Sum"/><pk mz="855.56615478" i="4160.41" sn="18.2512" a="234.271" fwhm="0.0499182" res="17139.4" algo="Sum"/><pk mz="856.49594768" i="1462.17" sn="6.43567" a="86.5227" fwhm="0.0585371" res="14631.7" algo="Sum"/><pk mz="856.57758370" i="23940.5" sn="105.389" a="1126.52" fwhm="0.0404899" res="21155.3" algo="Sum"/><pk mz="857.58285889" i="14047.2" sn="61.997" a="696.187" fwhm="0.0429068" res="19987.1" algo="Sum"/><pk mz="858.58964481" i="9751.31" sn="43.2141" a="521.63" fwhm="0.0463344" res="18530.3" algo="Sum"/><pk mz="859.59536154" i="4368.43" sn="19.4162" a="261.2" fwhm="0.0509772" res="16862.4" algo="Sum"/><pk mz="860.53091288" i="1793.73" sn="8.00212" a="78.3943" fwhm="0.057849" res="14875.5" algo="Sum"/><pk mz="860.60296886" i="3234.8" sn="14.4309" a="197.454" fwhm="0.0632929" res="13597.1" algo="Sum"/><pk mz="861.53428400" i="1395.56" sn="6.24083" a="84.7944" fwhm="0.0868241" res="9922.76" algo="Sum"/><pk mz="861.60868399" i="1683.11" sn="7.52673" a="107.895" fwhm="0.0823141" res="10467.3" algo="Sum"/><pk mz="861.66922616" i="764.919" sn="3.42118" a="38.7409" fwhm="0.0634569" res="13578.8" algo="Sum"/><pk mz="862.50813950" i="4060.86" sn="18.1912" a="302.616" fwhm="0.0606213" res="14227.8" algo="Sum"/><pk mz="862.61869269" i="1570.58" sn="7.03712" a="105.967" fwhm="0.0781978" res="11031.2" algo="Sum"/><pk mz="863.51037780" i="2280.2" sn="10.2456" a="127.807" fwhm="0.0607211" res="14220.9" algo="Sum"/><pk mz="863.61524823" i="1149.81" sn="5.16783" a="60.101" fwhm="0.059991" res="14395.7" algo="Sum"/><pk mz="864.51467897" i="5145.5" sn="23.1876" a="358.968" fwhm="0.0525104" res="16463.7" algo="Sum"/><pk mz="864.61951484" i="1381.07" sn="6.22495" a="80.7129" fwhm="0.0853285" res="10132.8" algo="Sum"/><pk mz="865.51490585" i="2975.17" sn="13.4452" a="246.119" fwhm="0.0634316" res="13644.9" algo="Sum"/><pk mz="865.63335162" i="996.699" sn="4.50578" a="49.2663" fwhm="0.0696239" res="12433" algo="Sum"/><pk mz="866.53256313" i="5274.1" sn="23.9102" a="316.558" fwhm="0.0550493" res="15741" algo="Sum"/><pk mz="867.53804665" i="3099.15" sn="14.1047" a="183.435" fwhm="0.0565342" res="15345.4" algo="Sum"/><pk mz="867.64717241" i="773.954" sn="3.52383" a="29.9912" fwhm="0.0522789" res="16596.5" algo="Sum"/><pk mz="868.53662586" i="3091.51" sn="14.1145" a="211.56" fwhm="0.0656833" res="13223.1" algo="Sum"/><pk mz="868.60847302" i="1489.59" sn="6.80276" a="63.5542" fwhm="0.0614186" res="14142.4" algo="Sum"/><pk mz="869.54092400" i="1759.06" sn="8.07826" a="132.095" fwhm="0.0724558" res="12001" algo="Sum"/><pk mz="869.60811723" i="1037.59" sn="4.76606" a="51.0206" fwhm="0.0617851" res="14074.7" algo="Sum"/><pk mz="869.65789194" i="689.165" sn="3.16599" a="18.0509" fwhm="0.0348931" res="24923.5" algo="Sum"/><pk mz="870.53794104" i="2767.36" sn="12.7706" a="222.318" fwhm="0.0832065" res="10462.4" algo="Sum"/><pk mz="870.62340191" i="1607.45" sn="7.41857" a="94.5429" fwhm="0.0823169" res="10576.5" algo="Sum"/><pk mz="871.54000003" i="1643.88" sn="7.61376" a="112.835" fwhm="0.0664375" res="13118.2" algo="Sum"/><pk mz="871.61874553" i="1481.14" sn="6.86135" a="107.144" fwhm="0.0902164" res="9661.42" algo="Sum"/><pk mz="872.54400830" i="9011.63" sn="41.9105" a="543.086" fwhm="0.0519474" res="16796.7" algo="Sum"/><pk mz="872.64258751" i="1882.19" sn="8.75521" a="104.754" fwhm="0.0660785" res="13206.1" algo="Sum"/><pk mz="873.54646534" i="4924.95" sn="22.9866" a="312.765" fwhm="0.0564344" res="15479" algo="Sum"/><pk mz="873.64475607" i="1249.86" sn="5.83354" a="74.4315" fwhm="0.0745038" res="11726.2" algo="Sum"/><pk mz="874.55136951" i="5841.06" sn="27.3366" a="358.424" fwhm="0.0514359" res="17002.7" algo="Sum"/><pk mz="874.65760322" i="1664.53" sn="7.79012" a="87.9288" fwhm="0.0732874" res="11934.6" algo="Sum"/><pk mz="874.72412413" i="1483.46" sn="6.94269" a="81.3875" fwhm="0.0586163" res="14922.9" algo="Sum"/><pk mz="875.55610978" i="2959.17" sn="13.8891" a="163.814" fwhm="0.0575976" res="15201.3" algo="Sum"/><pk mz="875.66049500" i="999.101" sn="4.68937" a="35.4482" fwhm="0.0851595" res="10282.6" algo="Sum"/><pk mz="875.72688267" i="1047.46" sn="4.91652" a="52.2129" fwhm="0.0517675" res="16916.6" algo="Sum"/><pk mz="876.56477128" i="6806.46" sn="32.0157" a="398.935" fwhm="0.0482803" res="18155.8" algo="Sum"/><pk mz="876.68029135" i="1663.93" sn="7.82717" a="99.78" fwhm="0.0757514" res="11573.1" algo="Sum"/><pk mz="877.56912347" i="3713.99" sn="17.5014" a="205.184" fwhm="0.0492978" res="17801.4" algo="Sum"/><pk mz="877.68268129" i="1151.82" sn="5.42897" a="64.9059" fwhm="0.0731466" res="11999" algo="Sum"/><pk mz="878.57376728" i="2148.22" sn="10.1455" a="161.314" fwhm="0.080753" res="10879.8" algo="Sum"/><pk mz="878.69282508" i="1430.63" sn="6.75835" a="100.985" fwhm="0.0667748" res="13159" algo="Sum"/><pk mz="879.49499796" i="720.449" sn="3.4121" a="34.4183" fwhm="0.0546596" res="16090.4" algo="Sum"/><pk mz="879.57647667" i="1335.98" sn="6.32876" a="86.8561" fwhm="0.0857687" res="10255.2" algo="Sum"/><pk mz="879.69621005" i="902.737" sn="4.27804" a="56.3121" fwhm="0.0789514" res="11142.2" algo="Sum"/><pk mz="880.49821778" i="1133.55" sn="5.38353" a="70.6196" fwhm="0.0581699" res="15136.7" algo="Sum"/><pk mz="880.57486736" i="1329.55" sn="6.31534" a="124.619" fwhm="0.0780637" res="11280.2" algo="Sum"/><pk mz="880.70204800" i="741.502" sn="3.52372" a="37.3298" fwhm="0.0702275" res="12540.7" algo="Sum"/><pk mz="881.49784555" i="870.556" sn="4.14814" a="58.8818" fwhm="0.0824517" res="10691.1" algo="Sum"/><pk mz="881.58801257" i="1022.75" sn="4.87483" a="70.3353" fwhm="0.0807164" res="10922" algo="Sum"/><pk mz="882.51323465" i="1363.29" sn="6.52517" a="95.2135" fwhm="0.068699" res="12846.1" algo="Sum"/><pk mz="882.59193906" i="1435.07" sn="6.87069" a="76.7623" fwhm="0.0647081" res="13639.6" algo="Sum"/><pk mz="883.52435395" i="907.779" sn="4.3666" a="58.4717" fwhm="0.0853922" res="10346.7" algo="Sum"/><pk mz="883.59206041" i="969.399" sn="4.6641" a="78.4416" fwhm="0.0851374" res="10378.4" algo="Sum"/><pk mz="884.51936010" i="1023.74" sn="4.94948" a="52.5882" fwhm="0.0668135" res="13238.6" algo="Sum"/><pk mz="884.60347280" i="1456.59" sn="7.04434" a="65.0134" fwhm="0.0611031" res="14477.2" algo="Sum"/><pk mz="885.53988610" i="987.908" sn="4.79507" a="31.5624" fwhm="0.0469465" res="18862.7" algo="Sum"/><pk mz="885.55590308" i="990.444" sn="4.80762" a="27.5648" fwhm="0.0352106" res="25150.3" algo="Sum"/><pk mz="885.60319432" i="1020.35" sn="4.95328" a="48.7446" fwhm="0.0616129" res="14373.7" algo="Sum"/><pk mz="886.50877184" i="1950.69" sn="9.51589" a="101.803" fwhm="0.0631194" res="14044.9" algo="Sum"/><pk mz="886.58548769" i="1014.53" sn="4.94998" a="11.7877" fwhm="0.0118211" res="75000.2" algo="Sum"/><pk mz="886.61553923" i="1112.55" sn="5.42872" a="60.5624" fwhm="0.082207" res="10785.2" algo="Sum"/><pk mz="887.52160711" i="1166.72" sn="5.71826" a="93.3876" fwhm="0.0704366" res="12600.3" algo="Sum"/><pk mz="888.51800332" i="2187.17" sn="10.7686" a="192.828" fwhm="0.0656471" res="13534.8" algo="Sum"/><pk mz="888.62032127" i="982.129" sn="4.83582" a="51.4744" fwhm="0.0800812" res="11096.5" algo="Sum"/><pk mz="889.51990672" i="1320.5" sn="6.51992" a="87.994" fwhm="0.0723436" res="12295.8" algo="Sum"/><pk mz="889.62553498" i="874.699" sn="4.31883" a="57.227" fwhm="0.073829" res="12049.8" algo="Sum"/><pk mz="890.53442305" i="2752.75" sn="13.6298" a="199.892" fwhm="0.0598254" res="14885.6" algo="Sum"/><pk mz="890.63170477" i="914.515" sn="4.52808" a="29.3724" fwhm="0.0470815" res="18916.8" algo="Sum"/><pk mz="891.54000858" i="1518.72" sn="7.53148" a="99.7321" fwhm="0.072916" res="12226.9" algo="Sum"/><pk mz="891.59953177" i="971.777" sn="4.81915" a="50.2945" fwhm="0.0670768" res="13292.2" algo="Sum"/><pk mz="892.54121588" i="2404.96" sn="11.9586" a="153.285" fwhm="0.0698919" res="12770.3" algo="Sum"/><pk mz="892.67548683" i="786.042" sn="3.90941" a="68.3575" fwhm="0.0918756" res="9716.13" algo="Sum"/><pk mz="893.54463710" i="1348.53" sn="6.7225" a="122.382" fwhm="0.0811563" res="11010.2" algo="Sum"/><pk mz="893.61655321" i="1090.9" sn="5.43929" a="57.4521" fwhm="0.0637885" res="14009.1" algo="Sum"/><pk mz="893.68029894" i="709.057" sn="3.53591" a="59.1943" fwhm="0.0430659" res="20751.5" algo="Sum"/><pk mz="894.55156113" i="1336.89" sn="6.68765" a="71.8027" fwhm="0.0825745" res="10833.3" algo="Sum"/><pk mz="894.60860596" i="1120.45" sn="5.60537" a="29.5798" fwhm="0.03539" res="25278.6" algo="Sum"/><pk mz="895.54507082" i="851.859" sn="4.27765" a="39.0095" fwhm="0.0649151" res="13795.6" algo="Sum"/><pk mz="895.62009912" i="1020.11" sn="5.12371" a="76.6869" fwhm="0.0859947" res="10414.8" algo="Sum"/><pk mz="896.47168320" i="1066.65" sn="5.38312" a="59.2972" fwhm="0.0517626" res="17318.9" algo="Sum"/><pk mz="896.53587943" i="2522.21" sn="12.7314" a="178.33" fwhm="0.0622193" res="14409.3" algo="Sum"/><pk mz="896.63983809" i="1113.67" sn="5.62347" a="74.1493" fwhm="0.0632231" res="14182.2" algo="Sum"/><pk mz="897.47920016" i="685.808" sn="3.47302" a="38.8908" fwhm="0.057649" res="15568" algo="Sum"/><pk mz="897.53865450" i="1513.89" sn="7.66814" a="91.7951" fwhm="0.0687878" res="13047.9" algo="Sum"/><pk mz="897.62542729" i="2695.49" sn="13.6574" a="165.245" fwhm="0.0534286" res="16800.5" algo="Sum"/><pk mz="898.47425847" i="1003.88" sn="5.10842" a="69.048" fwhm="0.0691513" res="12992.9" algo="Sum"/><pk mz="898.55180943" i="2126.63" sn="10.8248" a="127.819" fwhm="0.0687595" res="13068" algo="Sum"/><pk mz="898.63059180" i="1924.05" sn="9.79631" a="148.843" fwhm="0.0748559" res="12004.8" algo="Sum"/><pk mz="899.55455060" i="1174.05" sn="6.00342" a="82.0184" fwhm="0.0836898" res="10748.7" algo="Sum"/><pk mz="899.63036225" i="1189.6" sn="6.08458" a="60.6168" fwhm="0.0693699" res="12968.6" algo="Sum"/><pk mz="899.65790323" i="1016.05" sn="5.19736" a="43.5247" fwhm="0.046625" res="19295.6" algo="Sum"/><pk mz="900.49011040" i="709.661" sn="3.63995" a="54.6841" fwhm="0.0612135" res="14710.6" algo="Sum"/><pk mz="900.56476944" i="3034.43" sn="15.5679" a="205.002" fwhm="0.0542624" res="16596.5" algo="Sum"/><pk mz="900.67540858" i="1362.02" sn="6.98939" a="84.5276" fwhm="0.0653629" res="13779.6" algo="Sum"/><pk mz="901.57044893" i="1829.54" sn="9.42165" a="106.119" fwhm="0.0572883" res="15737.4" algo="Sum"/><pk mz="901.62836343" i="1053.16" sn="5.42414" a="44.2798" fwhm="0.0592143" res="15226.5" algo="Sum"/><pk mz="901.67654439" i="999.833" sn="5.15021" a="40.2127" fwhm="0.0590235" res="15276.6" algo="Sum"/><pk mz="902.53300384" i="926.291" sn="4.7862" a="30.6057" fwhm="0.0473948" res="19042.9" algo="Sum"/><pk mz="902.57682598" i="1442.39" sn="7.45335" a="85.5576" fwhm="0.0801858" res="11256.1" algo="Sum"/><pk mz="902.69536335" i="838.556" sn="4.33405" a="45.3779" fwhm="0.0617897" res="14609.2" algo="Sum"/><pk mz="903.58380120" i="840.434" sn="4.35578" a="42.6199" fwhm="0.0652062" res="13857.3" algo="Sum"/><pk mz="903.64853444" i="1180.17" sn="6.11657" a="78.7829" fwhm="0.0800391" res="11290.1" algo="Sum"/><pk mz="904.51675693" i="864.592" sn="4.49113" a="39.1934" fwhm="0.059309" res="15250.9" algo="Sum"/><pk mz="904.56836349" i="798.675" sn="4.14901" a="23.2083" fwhm="0.0624357" res="14488" algo="Sum"/><pk mz="904.58873066" i="852.448" sn="4.42835" a="33.1569" fwhm="0.0533803" res="16946.1" algo="Sum"/><pk mz="904.65303010" i="910.984" sn="4.73244" a="52.377" fwhm="0.0830383" res="10894.4" algo="Sum"/><pk mz="905.51107750" i="690.478" sn="3.59316" a="34.8201" fwhm="0.061482" res="14728.1" algo="Sum"/><pk mz="905.54563195" i="661.221" sn="3.44091" a="37.2754" fwhm="0.0771461" res="11738.1" algo="Sum"/><pk mz="905.60511471" i="659.234" sn="3.43057" a="21.796" fwhm="0.0415413" res="21800.1" algo="Sum"/><pk mz="905.66731389" i="801.594" sn="4.17148" a="65.6025" fwhm="0.0786675" res="11512.6" algo="Sum"/><pk mz="906.50009665" i="1623.76" sn="8.46776" a="94.7741" fwhm="0.0642138" res="14116.9" algo="Sum"/><pk mz="906.60495111" i="807.926" sn="4.21351" a="41.6522" fwhm="0.0657232" res="13794.3" algo="Sum"/><pk mz="906.67785983" i="639.984" sn="3.33774" a="14.5541" fwhm="0.0237518" res="38173" algo="Sum"/><pk mz="906.69353740" i="642.843" sn="3.35265" a="30.8923" fwhm="0.0651222" res="13922.9" algo="Sum"/><pk mz="907.51180231" i="1119.04" sn="5.84726" a="64.4218" fwhm="0.0619074" res="14659.2" algo="Sum"/><pk mz="907.57886738" i="665.216" sn="3.47597" a="18.3062" fwhm="0.0354896" res="25573.1" algo="Sum"/><pk mz="907.60811456" i="631.775" sn="3.30123" a="21.2489" fwhm="0.0415874" res="21824.1" algo="Sum"/><pk mz="907.69854976" i="1852.7" sn="9.68255" a="112.699" fwhm="0.0522345" res="17377.4" algo="Sum"/><pk mz="908.50975787" i="1276.78" sn="6.68992" a="109.478" fwhm="0.0933585" res="9731.41" algo="Sum"/><pk mz="908.59368310" i="818.313" sn="4.2877" a="34.4452" fwhm="0.0594428" res="15285.2" algo="Sum"/><pk mz="908.70299959" i="1232.03" sn="6.45695" a="75.2353" fwhm="0.0616498" res="14739.7" algo="Sum"/><pk mz="909.53963361" i="1260.22" sn="6.62039" a="83.3466" fwhm="0.0835788" res="10882.4" algo="Sum"/><pk mz="909.70056772" i="718.509" sn="3.7762" a="43.4435" fwhm="0.0799067" res="11384.5" algo="Sum"/><pk mz="910.54598677" i="1010.06" sn="5.31742" a="49.3073" fwhm="0.0654571" res="13910.6" algo="Sum"/><pk mz="910.58823821" i="873.813" sn="4.60073" a="19.5867" fwhm="0.0238031" res="38255" algo="Sum"/><pk mz="911.54956977" i="681.655" sn="3.59722" a="38.4046" fwhm="0.0774011" res="11777" algo="Sum"/><pk mz="911.60011391" i="640.582" sn="3.38091" a="18.7671" fwhm="0.0357245" res="25517.5" algo="Sum"/><pk mz="912.52850656" i="900.202" sn="4.76417" a="59.3296" fwhm="0.0895596" res="10189.1" algo="Sum"/><pk mz="912.59086332" i="739.117" sn="3.91244" a="29.9609" fwhm="0.0536158" res="17020.9" algo="Sum"/><pk mz="912.62124037" i="698.976" sn="3.70034" a="23.0907" fwhm="0.0417022" res="21884.3" algo="Sum"/><pk mz="913.52033800" i="661.064" sn="3.50794" a="33.0249" fwhm="0.0607532" res="15036.6" algo="Sum"/><pk mz="913.62167394" i="1985.99" sn="10.5421" a="133.859" fwhm="0.0566958" res="16114.4" algo="Sum"/><pk mz="914.53600086" i="1261.57" sn="6.72166" a="81.2241" fwhm="0.074288" res="12310.7" algo="Sum"/><pk mz="914.62443245" i="1515.26" sn="8.07559" a="125.681" fwhm="0.0674234" res="13565.4" algo="Sum"/><pk mz="915.54302789" i="774.035" sn="4.1355" a="53.8658" fwhm="0.0990023" res="9247.69" algo="Sum"/><pk mz="915.62717566" i="947.719" sn="5.06478" a="39.4455" fwhm="0.060466" res="15142.8" algo="Sum"/><pk mz="916.53018237" i="1920.03" sn="10.2951" a="148.281" fwhm="0.0693098" res="13223.7" algo="Sum"/><pk mz="916.62425607" i="840.243" sn="4.5066" a="50.6261" fwhm="0.0873426" res="10494.6" algo="Sum"/><pk mz="917.53236491" i="1137.74" sn="6.11833" a="84.0182" fwhm="0.0707226" res="12973.7" algo="Sum"/><pk mz="918.53964200" i="1101.79" sn="5.94565" a="70.3815" fwhm="0.0879622" res="10442.4" algo="Sum"/><pk mz="918.61437767" i="655.227" sn="3.53633" a="21.3244" fwhm="0.041839" res="21956" algo="Sum"/><pk mz="919.54058326" i="705.934" sn="3.82082" a="49.2348" fwhm="0.0608962" res="15100.1" algo="Sum"/><pk mz="919.62467739" i="650.573" sn="3.52166" a="32.9895" fwhm="0.0657822" res="13979.8" algo="Sum"/><pk mz="920.48127689" i="700.263" sn="3.79875" a="44.9415" fwhm="0.0804614" res="11440" algo="Sum"/><pk mz="920.56566158" i="728.02" sn="3.94943" a="49.0262" fwhm="0.139455" res="6601.19" algo="Sum"/><pk mz="921.59981237" i="631.43" sn="3.43428" a="27.0794" fwhm="0.0559022" res="16485.9" algo="Sum"/><pk mz="922.47955375" i="836.631" sn="4.56688" a="57.2159" fwhm="0.0771662" res="11954.4" algo="Sum"/><pk mz="922.56640332" i="760.556" sn="4.15161" a="50.9902" fwhm="0.0898471" res="10268.2" algo="Sum"/><pk mz="922.65848711" i="654.266" sn="3.57141" a="24.4263" fwhm="0.0539107" res="17114.6" algo="Sum"/><pk mz="923.55838041" i="855.371" sn="4.68914" a="48.5452" fwhm="0.0668491" res="13815.6" algo="Sum"/><pk mz="923.60565014" i="665.894" sn="3.65042" a="29.4626" fwhm="0.0599316" res="15411" algo="Sum"/><pk mz="923.67172001" i="688.495" sn="3.77471" a="39.8929" fwhm="0.0839067" res="11008.3" algo="Sum"/><pk mz="924.49428224" i="957.286" sn="5.26908" a="68.3948" fwhm="0.0673863" res="13719.3" algo="Sum"/><pk mz="924.56844567" i="1258.93" sn="6.92941" a="81.927" fwhm="0.0788173" res="11730.5" algo="Sum"/><pk mz="924.67029116" i="745.337" sn="4.10369" a="52.3743" fwhm="0.0884736" res="10451.4" algo="Sum"/><pk mz="925.51185418" i="694.585" sn="3.83605" a="40.7261" fwhm="0.0805288" res="11492.9" algo="Sum"/><pk mz="925.56621866" i="841.233" sn="4.64673" a="48.4541" fwhm="0.083993" res="11019.6" algo="Sum"/><pk mz="925.64213172" i="871.78" sn="4.8164" a="53.9964" fwhm="0.0875993" res="10566.8" algo="Sum"/><pk mz="926.50153773" i="703.224" sn="3.89458" a="39.7233" fwhm="0.0722714" res="12819.8" algo="Sum"/><pk mz="926.52772812" i="699.109" sn="3.87204" a="16.1698" fwhm="0.0240105" res="38588.4" algo="Sum"/><pk mz="926.57059675" i="754.989" sn="4.18191" a="42.2263" fwhm="0.0720332" res="12863.1" algo="Sum"/><pk mz="926.61489596" i="637.152" sn="3.52968" a="11.3997" fwhm="0.0242996" res="38132.9" algo="Sum"/><pk mz="926.64469666" i="802.042" sn="4.44347" a="38.0333" fwhm="0.0618525" res="14981.5" algo="Sum"/><pk mz="927.56834937" i="635.337" sn="3.52892" a="23.7532" fwhm="0.0540537" res="17160.1" algo="Sum"/><pk mz="927.66237144" i="829.998" sn="4.61148" a="69.0551" fwhm="0.0767072" res="12093.5" algo="Sum"/><pk mz="928.52170081" i="630.283" sn="3.50692" a="17.6115" fwhm="0.0360545" res="25753.3" algo="Sum"/><pk mz="928.57561477" i="640.518" sn="3.56442" a="32.7599" fwhm="0.0721104" res="12877.1" algo="Sum"/><pk mz="928.60407777" i="653.964" sn="3.63956" a="21.5269" fwhm="0.0420656" res="22075.2" algo="Sum"/><pk mz="928.65122737" i="641.863" sn="3.57272" a="18.0547" fwhm="0.0360568" res="25755.2" algo="Sum"/><pk mz="928.67244919" i="669.665" sn="3.7277" a="21.8933" fwhm="0.0480766" res="19316.5" algo="Sum"/><pk mz="929.60559764" i="1289.03" sn="7.19954" a="100.903" fwhm="0.0738915" res="12580.7" algo="Sum"/><pk mz="930.50981346" i="798.494" sn="4.46908" a="64.5515" fwhm="0.107699" res="8639.94" algo="Sum"/><pk mz="930.61061807" i="985.073" sn="5.5147" a="78.6761" fwhm="0.0994326" res="9359.21" algo="Sum"/><pk mz="931.52286775" i="932.202" sn="5.23151" a="65.7398" fwhm="0.0876682" res="10625.6" algo="Sum"/><pk mz="931.60368625" i="678.941" sn="3.81046" a="33.1553" fwhm="0.0662091" res="14070.6" algo="Sum"/><pk mz="932.51654762" i="1030.92" sn="5.7988" a="90.1706" fwhm="0.078152" res="11932.1" algo="Sum"/><pk mz="932.60857748" i="659.743" sn="3.71145" a="46.664" fwhm="0.0656559" res="14204.5" algo="Sum"/><pk mz="933.51638950" i="654.733" sn="3.69251" a="30.9756" fwhm="0.0596359" res="15653.6" algo="Sum"/><pk mz="934.52434596" i="960.025" sn="5.42592" a="78.1025" fwhm="0.0945148" res="9887.6" algo="Sum"/><pk mz="940.52746571" i="891.84" sn="5.12993" a="56.2528" fwhm="0.0795565" res="11822.1" algo="Sum"/><pk mz="941.52944401" i="630.195" sn="3.63533" a="40.6564" fwhm="0.0757998" res="12421.3" algo="Sum"/><pk mz="942.53922049" i="844.063" sn="4.88418" a="49.3736" fwhm="0.0725628" res="12989.3" algo="Sum"/><pk mz="944.55207968" i="879.797" sn="5.12082" a="62.9677" fwhm="0.103885" res="9092.31" algo="Sum"/><pk mz="945.56119232" i="708.714" sn="4.1345" a="37.1409" fwhm="0.0771647" res="12253.8" algo="Sum"/><pk mz="948.49919980" i="798.228" sn="4.69811" a="60.1162" fwhm="0.0721712" res="13142.4" algo="Sum"/><pk mz="963.58256065" i="1309.2" sn="8.17034" a="80.3243" fwhm="0.0611759" res="15751" algo="Sum"/><pk mz="964.58671844" i="1115.89" sn="6.99136" a="67.9319" fwhm="0.0693948" res="13900" algo="Sum"/><pk mz="984.51215806" i="661.853" sn="4.6561" a="54.7642" fwhm="0.0732088" res="13448" algo="Sum"/><pk mz="1005.63226622" i="941.188" sn="7.57346" a="58.088" fwhm="0.050091" res="20076.1" algo="Sum"/><pk mz="1051.79552066" i="9523.24" sn="104.254" a="513.875" fwhm="0.0471064" res="22328.1" algo="Sum"/><pk mz="1052.79788136" i="6375.19" sn="70.2093" a="344.283" fwhm="0.0481507" res="21864.7" algo="Sum"/><pk mz="1053.79885944" i="3031.64" sn="33.559" a="167.626" fwhm="0.0504718" res="20878.9" algo="Sum"/><pk mz="1054.80049621" i="1202.13" sn="13.4047" a="69.8962" fwhm="0.0497724" res="21192.5" algo="Sum"/><pk mz="1067.77877088" i="3517.56" sn="42.6761" a="249.076" fwhm="0.0602251" res="17729.8" algo="Sum"/><pk mz="1068.77945373" i="2391.81" sn="29.1288" a="157.517" fwhm="0.0595328" res="17952.8" algo="Sum"/><pk mz="1069.78066690" i="1315.9" sn="16.1105" a="95.4979" fwhm="0.0636761" res="16800.4" algo="Sum"/><pk mz="1083.76862975" i="1180.86" sn="15.7738" a="86.6168" fwhm="0.0586829" res="18468.2" algo="Sum"/><pk mz="1084.77307883" i="839.911" sn="11.2681" a="62.1112" fwhm="0.0582665" res="18617.4" algo="Sum"/></ms_peaks><deconvolution_results/><annotation_list/><GMF_results/></ms_spectrum></DataAnalysis></analysis><checksums><DataAnalysis_checksum>a0058d4ac32c7bc05d90be04d7fb2e40</DataAnalysis_checksum></checksums></root>
