# Supplementary material for: Diagnosing Impaired Glucose Tolerance Using Direct Infusion Mass Spectrometry of Blood Plasma
Source: PLoS One. 2014 Sep 9;9(9):e105343. doi: 10.1371/journal.pone.0105343 (PMC4159123; doi:10.1371/journal.pone.0105343)
Supplement: Supporting Information S1 — Mass spectra of blood plasma metabolites obtained by direct infusion mass spectrometry (DIMS) of blood plasma samples from control subjects (n = 30) and patients with impaired glucose tolerance (n = 20). (ZIP) [file pone.0105343.s002.zip › Mass spectra/Sample 25.xml]

<root><fileinfo appname="Bruker Compass DataAnalysis" appversion="4.1.335.0" date="2014-06-18T11:05:51" type="DataAnalysisResults" typeversion="1.1" subtype="MS Spectrum"/><generalinfo organisation="" user="111" hostname="TRIFONOVA-PC" os="Windows 7"/><analysis name="C:\Users\Trifonova\Desktop\Mass spectra\Diabetes\Plasma Sample 24 ST PM 20022013.d\analysis.baf"><info><DateTime>2013-02-20T13:27:31+04:00</DateTime><method>Tune_pos_Standard.m</method><sample><![CDATA[Plasma Sample 24 ST PM 20022013]]></sample><comment><![CDATA[Sample 24*. Diabetes. Human blood plasma after protein precipitation 50 fold in MeOH with 0.1% FA
]]></comment><operator>BDAL@DE</operator><instrument>maXis impact</instrument><instrument_serial_number>282001.00069</instrument_serial_number></info><DataAnalysis version="DataAnalysis 4.1.335.0" DataAnalysisResults=""><DataAnalysis_processing_parameters><find_compounds_chromatogram detect_version="3" detect_areamode="1" detect_areathresholdabs="0" detect_areathresholdrel="0" detect_intensitymode="1" detect_intensitythresholdabs="3000" detect_intensitythresholdrel="3" detect_sensitivity="0.333333" detect_skimratio="0" detect_smoothingwidth="3" detect_averageno="5" detect_averagemode="0" add_uv_or_ms_spectra="0" spectrum_load_mode="0" background_subtraction_mode="2" MS_peaksensmode2="1" MS_pc12="0.4" MS_pc22="4" MS_peaksens12="99" MS_peaksens22="99" MS_areamode2="2" MS_areathresholdabs2="1000" MS_areathresholdrel2="10" MS_intensitymode2="0" MS_intensitythresholdabs2="1000" MS_intensitythresholdrel2="10" MS_basesmoothmode2="1" MS_basesmoothpts2="8" MS_basesmoothmin2="12" MS_basesmoothforce2="0.1" MS_startendslope2="10" MS_valleyfilterused2="1" MS_valleyfilter2="10" MS_noisecorr2="0" UV_peaksensmode2="1" UV_pc12="0.4" UV_pc22="4" UV_peaksens12="99.9" UV_peaksens22="100" UV_areamode2="0" UV_areathresholdabs2="5" UV_areathresholdrel2="1" UV_intensitymode2="1" UV_intensitythresholdabs2="1" UV_intensitythresholdrel2="0.01" UV_basesmoothmode2="1" UV_basesmoothpts2="8" UV_basesmoothmin2="12" UV_basesmoothforce2="1" UV_startendslope2="10" UV_valleyfilterused2="1" UV_valleyfilter2="10" UV_noisecorr2="0" detect_delcmpdsinrng="1"/><auto_ms_n use_retention_time_window="0" retention_time_window="1" rt_unit="min" minimum_intensity_positive="1000" minimum_intensity_negative="1000" create_max_number_compounds="100000" spectrum_load_mode="0" background_type="0" create_auto_ms_n_traces="0" create_detailed_traces="0" merge_positive_negative_compounds="0" detect_delcmpdsinrng="1" detect_keep_cmpds_detectedneutralloss="0" add_uv_spectra="0" create_individual_MSMS_cmpds="0" advanced_precursor_determination="0"/><dissect_params dissect_addsmoothing="0" dissect_allow_wider_peaks="0" dissect_resolving_power="1" dissect_deletepeaksinrange="1" dissect_fullrange="1" dissect_cutoff="0.1" dissect_sensitivity="0.333333" dissect_maxoverlap="5" dissect_smoothwidth="1" spectrum_load_mode="0" add_uv_spectra="0"/><find_all_compounds min_time_points="20" min_correlation="0.7" background_type="0" load_spec_type="2" additional_smoothing="1" proteomics="1" chrom_sn_threshold="3" chrom_smoothingwidth="10" detect_delcmpdsinrng="1" add_MSMS_spectra="1"/><ms_peak_finder ms_peak_finder_type="3" ms_manually_use_peak_finder="1"><ms_peak_finder_apex minimum_intensity="100" peak_width="0.05" relative_threshold_base_peak="0.1" signal_to_noise="10"/><ms_peak_finder_centroid peak_width="1" signal_to_noise="1" relative_threshold_base_peak="2" minimum_intensity="100" centroid_percentage="80"/><ms_peak_finder_snap minimum_intensity="0" relative_threshold_base_peak="0" signal_to_noise="2" maximum_charge="12" quality_factor_threshold="0.9" number_of_patterns="500000" building_block_1="C 4.9384 N 1.3577 O 1.4773 S 0.0417 H 7.7583" building_block_2="" use_snap_2="1" add_detailed_results="0"/><ms_peak_finder_sumpeak minimum_intensity="100" peak_width="5" use_datapoints="1" sum_width="2" relative_threshold_base_peak="0.1" signal_to_noise="1" baseline_type="1" baseline_flatness="1" same_sumwidth_as_acquisition="1" use_resolution="0" res="10000" instrument_sum_width="2" use_sum_of_intensities="0"/><ms_peak_finder_ftms signal_to_noise="4" relative_threshold_base_peak="0.01" minimum_intensity="100" centroid_percentage="80" use_centroid="0"/></ms_peak_finder><deconvolution clear_prev_results="1" create_neutral_spectrum="0" incl_shifted_spectra="0" ret_residuals="0" incl_comp_details="0" show_comp_details="0" substance_class="1" extend_evelope="0" extend_before="1" extend_after="1" auto_apply="0"><deconvolution_detailed perf_deconv="1" rel_isotop_deconv="0" resolve_isotop="1" exclude_itraq_ions="1" abund_cutoff="2" envelope_cutoff="75" high_mass="4000" low_mass="250" mw_agreement="0" maximum_charge="10" max_charge_isotop="5" min_charge="1" min_peaks="3" precursor_deconv="0" max_components="10" adduct_ion_name="+H" adduct_ion_mass="1.00728" apply_min_max_mass_boundaries="0"/><deconvolution_detailed perf_deconv="1" rel_isotop_deconv="0" resolve_isotop="1" exclude_itraq_ions="1" abund_cutoff="2" envelope_cutoff="75" high_mass="3000" low_mass="100" mw_agreement="5" maximum_charge="3" max_charge_isotop="0" min_charge="1" min_peaks="3" precursor_deconv="0" max_components="10" adduct_ion_name="+H" adduct_ion_mass="1.00728" apply_min_max_mass_boundaries="0"/><deconvolution_detailed perf_deconv="1" rel_isotop_deconv="0" resolve_isotop="1" exclude_itraq_ions="1" abund_cutoff="0.5" envelope_cutoff="75" high_mass="2000" low_mass="50" mw_agreement="5" maximum_charge="3" max_charge_isotop="4" min_charge="1" min_peaks="3" precursor_deconv="0" max_components="10" adduct_ion_name="+H" adduct_ion_mass="1.00728" apply_min_max_mass_boundaries="0"/><deconvolution_detailed perf_deconv="1" rel_isotop_deconv="1" resolve_isotop="0" exclude_itraq_ions="0" abund_cutoff="10" envelope_cutoff="75" high_mass="100000" low_mass="5000" mw_agreement="5" maximum_charge="100" max_charge_isotop="0" min_charge="1" min_peaks="3" precursor_deconv="0" max_components="10" adduct_ion_name="+H" adduct_ion_mass="1.00728" apply_min_max_mass_boundaries="1"/><max_entropy_deconvolution adduct_ion_name="-H" adduct_ion_mass="-1.00783" low_mass="5000" high_mass="100000" spacint_out="0" resolving_power="10000" peak_width="0.3" width="1" maxentx="0"/></deconvolution><mascot_export globalchargelimit_apply="1" globalchargelimit="1+, 2+ and 3+" prefer_fullscan_deconvolution_results="1" deconvolution_export_type="2" msmssignals="50" threshold="100" mssignals_deconv="2" mssignals_non_deconv="20" normalize_msms="0" single_charged="0"/><process_parameters baseline_flatness="0.8" baseline_addchild="1" baseline_disableoriginal="0" baseline_usesamecolor="1" smoothing_algorithm="1" smoothing_width="0.2" smoothing_cycles="1" smoothing_addchild="1" smoothing_disableoriginal="0" smoothing_usesamecolor="1"/><process_parameters baseline_flatness="0.8" baseline_addchild="1" baseline_disableoriginal="0" baseline_usesamecolor="1" smoothing_algorithm="1" smoothing_width="0.2" smoothing_cycles="1" smoothing_addchild="1" smoothing_disableoriginal="0" smoothing_usesamecolor="1"/><display_params mass_precision="4" time_precision="1" structure_size="30" chrom_peak_label="Index"/><calibration_params calibration_range="0.05" calibration_listname="Samples Recalibration Diabetes" calibration_listgroupname="ESI" calibration_fit_mode="2" calibration_intensitythreshold="1000"/><calibration_params calibration_range="0.05" calibration_listname="Lockmass 1222" calibration_listgroupname="ESI" calibration_intensitythreshold="1000" calibration_lockmassmode="0"/><library_search_params del_prev_res="1"><library_search_basic_params accept_score="50" allowmasses_above="0" allowmasses_below="0" desired_score="900" increasedepth="0" maxnr_spectra="10" match_all="0" sort_by="1" include_precursor_spectra="1" skip_low_frgamnet_spectra="1" min_effective_score="500" minmatch_score="250" min_score="400"/><library_search_basic_params add_int_range="5" extended="1" locnorm="0" root="0" hwfstp="50" hwscdp="7" intrangefac="1.9" locnormeqfac="1" locnormfac="2" locnormwin="25" masdisint="20" minsrcint="100" minspepresrc="15" threshfstp="40" maskadducts="0" maskprecursor="0"/><library_search_libraries_params add_unid="0" srcparallel="0" libraries="" librariey_unidentified=""/><library_search_match_params chrgdeconv="0" collenerg="0" fragampl="1" instrtp="2" ionmeth="1" isolwidth="0" msmsstg="2" ms_vs_msms="4" pkwidth="0" polarity="4" psd="0" precion="0" prodion="0" rgtgaspress="0" rgtion="0" refl="0" trgtgas="0" trgtgaspress="0" trapdrv="1"/><library_search_basic_params add_confirm_mode="0"/><library_search_basic_params accepted_deviation="1" apply_rt_match="0" match_columnname="1" max_deviation="5"/></library_search_params><masslist_layout layout_columntypes="1 2 6 5 3 11 4 " layout_columnwidth="30 60 45 48 45 30 48 "/><cmpdlist_layout layout_columntypes="14 20 1 23 12 26 31 6 52 " layout_columnwidth="23 55 49 60 50 37 272 61 0 "/><cmpdlist_layout layout_columntypes="24 1 2 3 5 18 18 40 7 9 8 " layout_columnwidth="-1 -1 -1 -1 -1 -1 -1 -1 -1 -1 -1 "/><cmpdlist_layout layout_columntypes="6 0 5 3 4 2 12 14 10 11 " layout_columnwidth="-1 -1 -1 -1 -1 -1 -1 -1 -1 -1 "/><cmpdlist_layout layout_columntypes="15 14 6 5 43 11 1 2 17 7 8 9 10 4 3 39 40 41 42 16 18 19 25 20 21 22 23 24 31 26 27 28 29 30 37 32 33 34 35 36 " layout_columnwidth="-1 -1 -1 -1 -1 -1 -1 -1 -1 -1 -1 -1 -1 -1 -1 -1 -1 -1 -1 -1 -1 -1 -1 -1 -1 -1 -1 -1 -1 -1 -1 -1 -1 -1 -1 -1 -1 -1 -1 -1 "/><exclusion_masses/><xml_export_parameters export_detailed_information="0" export_peptide_database_query_information="1"/><smf1D_params max_nr_formulae="500" z="1" rdb_min="0" rdb_max="80" tolerance_ppm="5" tolerance_abs="2" tolerance_ppm_MSn="5" tolerance_abs_MSn="2" use_rel_tolerance="1" use_rel_tolerance_MSn="0" lower_bound_formula="" upper_bound_formula="" electron_configuration="2" electron_configuration_MSn="0" sigma_limit="0.02" sigma_limit_MSn="0.05" HC_Ratio_min="0" HC_Ratio_max="3" filtering="1" patternsearch="0" validate_formulae="1" filter_by_elementratio="1" estimate_carbon_count="1" relative_threshold_base_peak="10" delete_previous_results="1" filter_criteriy="0" adducts_positive_mode="'M+H' " adducts_negative_mode="'M-H' " collect_adducts="0"/><smf3D_params tolerance_neutralloss="2" intensitythresholdabs2="100" intensity_threshold_abs_msms="100" auto_filter="0" nr_explained_peaks="5" highlight_unexplained_peaks="0"/><uv_parameters rt_offset="0"/><target_screening delta_rt="1.5" threshold_sigma="0.05" detection_tolerance="5" identification_tolerance="5" use_tolerance_ppm="0" compound_database="C:\BDALSystemData\BuildingBlocks\TargetScreeningDataBase.csv" use_sampleinfo_xml="0" rt_range_start="0" rt_range_end="0" additional_smoothing="0" create_chromatogram_time_slices="1" rt_window_halfwidth="45" enable_BPC="1" evaluate_qualifier_ions="1" qualifier_ion_intensity_threshold="0" group_id="':' " lc_method_id=":" ms_method_id=":" matrix_id=":" useDB="0" sortanalytes="4"/><automatic_calibration automatic_calibration="0/0" automatic_calibration_use_spectrum_type="0/0" automatic_calibration_retain_data="0/0" automatic_calibration_perform_lockmass="0/0"/><target_screening_scoring threshold1_qualityfactor="0.05" threshold1_massaccuracy="10" threshold1_retentiontime="20" threshold2_retentiontime="40" use_tolerance_ppm="0"/></DataAnalysis_processing_parameters><ms_spectrum info="+MS, 0.2-0.7min #12-41" msmsinfo="All MS" polarity="+" scanmode="fullscan" seq_nr_start="12" seq_nr_end="41" spec_index="0" spec_nrs="12/13/14/15/16/17/18/19/20/21/22/23/24/25/26/27/28/29/30/31/32/33/34/35/36/37/38/39/40/41" rt="0.447458" rt_unit="min"><ms_peaks><pk mz="80.94798216" i="2729.74" sn="689.279" a="16.3339" fwhm="0.00528602" res="15313.6" algo="Sum"/><pk mz="82.94499413" i="2394.21" sn="600.187" a="14.2999" fwhm="0.00514559" res="16119.6" algo="Sum"/><pk mz="84.04441833" i="2233.17" sn="556.3" a="13.7111" fwhm="0.00520267" res="16154.1" algo="Sum"/><pk mz="84.08078559" i="2331.93" sn="580.834" a="13.8337" fwhm="0.00509124" res="16514.8" algo="Sum"/><pk mz="84.95962694" i="2967.51" sn="735.596" a="17.7143" fwhm="0.00521516" res="16290.9" algo="Sum"/><pk mz="85.02836605" i="683.373" sn="169.359" a="3.91735" fwhm="0.00500944" res="16973.6" algo="Sum"/><pk mz="86.09636053" i="9804.09" sn="2417.16" a="56.9245" fwhm="0.00525839" res="16373.1" algo="Sum"/><pk mz="87.09979368" i="758.256" sn="186.223" a="4.98129" fwhm="0.0057016" res="15276.4" algo="Sum"/><pk mz="90.05496125" i="1703.73" sn="413.04" a="9.82828" fwhm="0.00532603" res="16908.5" algo="Sum"/><pk mz="90.97667164" i="22369.7" sn="5403.55" a="128.692" fwhm="0.00525462" res="17313.7" algo="Sum"/><pk mz="91.05430862" i="892.149" sn="215.43" a="6.13002" fwhm="0.00632707" res="14391.2" algo="Sum"/><pk mz="93.05737807" i="4161.73" sn="993.746" a="25.071" fwhm="0.00550118" res="16915.9" algo="Sum"/><pk mz="93.06948592" i="554.108" sn="132.293" a="3.16933" fwhm="0.00561468" res="16576.1" algo="Sum"/><pk mz="94.06505865" i="8089.28" sn="1919.17" a="51.6498" fwhm="0.00554945" res="16950.3" algo="Sum"/><pk mz="95.06823902" i="570.521" sn="134.934" a="4.12569" fwhm="0.00863016" res="11015.8" algo="Sum"/><pk mz="95.08532767" i="766.712" sn="181.317" a="4.89071" fwhm="0.00530681" res="17917.6" algo="Sum"/><pk mz="96.07885947" i="970.319" sn="228.058" a="6.04314" fwhm="0.00575821" res="16685.5" algo="Sum"/><pk mz="96.92180276" i="41303.5" sn="9660.51" a="237.981" fwhm="0.00536727" res="18057.9" algo="Sum"/><pk mz="97.02843397" i="453.668" sn="106.076" a="2.6312" fwhm="0.00491959" res="19722.9" algo="Sum"/><pk mz="97.10118493" i="1013.09" sn="236.817" a="6.71344" fwhm="0.00578936" res="16772.3" algo="Sum"/><pk mz="98.91898358" i="16619.5" sn="3823.47" a="105.264" fwhm="0.00579285" res="17076.1" algo="Sum"/><pk mz="98.99558588" i="2254.35" sn="517.883" a="14.6354" fwhm="0.00557781" res="17748.1" algo="Sum"/><pk mz="99.97993016" i="1387.74" sn="316.242" a="8.03127" fwhm="0.00536684" res="18629.2" algo="Sum"/><pk mz="100.07580757" i="842.298" sn="191.907" a="4.97702" fwhm="0.00539052" res="18565.2" algo="Sum"/><pk mz="100.91700298" i="1088.7" sn="246.256" a="7.01346" fwhm="0.00602655" res="16745.4" algo="Sum"/><pk mz="101.07098341" i="586.384" sn="132.438" a="4.11824" fwhm="0.00593998" res="17015.4" algo="Sum"/><pk mz="101.97703768" i="688.66" sn="154.479" a="4.397" fwhm="0.00568861" res="17926.5" algo="Sum"/><pk mz="102.05503647" i="4626.82" sn="1037.71" a="29.6777" fwhm="0.00584207" res="17469" algo="Sum"/><pk mz="102.09142878" i="1190.23" sn="266.835" a="7.50336" fwhm="0.00549659" res="18573.6" algo="Sum"/><pk mz="103.03892900" i="2606.14" sn="578.525" a="15.8903" fwhm="0.0056889" res="18112.3" algo="Sum"/><pk mz="103.05453730" i="1895.84" sn="420.754" a="14.2963" fwhm="0.0067316" res="15309.1" algo="Sum"/><pk mz="104.05309862" i="1267.25" sn="278.163" a="9.21835" fwhm="0.00636053" res="16359.2" algo="Sum"/><pk mz="104.07061372" i="460.069" sn="100.952" a="2.95024" fwhm="0.00574169" res="18125.4" algo="Sum"/><pk mz="104.10706149" i="13650.9" sn="2993.89" a="86.8963" fwhm="0.00597247" res="17431.2" algo="Sum"/><pk mz="104.99234665" i="7383.93" sn="1605.11" a="47.8409" fwhm="0.00583474" res="17994.4" algo="Sum"/><pk mz="105.07004529" i="467.012" sn="101.493" a="3.01082" fwhm="0.00542042" res="19384.1" algo="Sum"/><pk mz="105.11045089" i="753.875" sn="163.835" a="5.45706" fwhm="0.00638935" res="16450.9" algo="Sum"/><pk mz="106.06514053" i="959.079" sn="207.055" a="6.35064" fwhm="0.00586" res="18099.9" algo="Sum"/><pk mz="106.08634191" i="1923.91" sn="415.363" a="12.7" fwhm="0.00612148" res="17330.2" algo="Sum"/><pk mz="106.95057069" i="9764.39" sn="2094.2" a="62.8987" fwhm="0.0060251" res="17750.9" algo="Sum"/><pk mz="107.04921995" i="2434.8" sn="522.13" a="15.9085" fwhm="0.00606724" res="17643.8" algo="Sum"/><pk mz="107.96687047" i="609.578" sn="129.59" a="3.86896" fwhm="0.00590227" res="18292.4" algo="Sum"/><pk mz="108.08079022" i="5287.45" sn="1123.29" a="35.6432" fwhm="0.0059916" res="18038.7" algo="Sum"/><pk mz="108.94881850" i="746.215" sn="156.728" a="5.3615" fwhm="0.00635284" res="17149.6" algo="Sum"/><pk mz="109.08394566" i="466.053" sn="97.5825" a="3.47455" fwhm="0.00698554" res="15615.7" algo="Sum"/><pk mz="109.10134853" i="907.185" sn="189.865" a="6.20328" fwhm="0.00628256" res="17365.7" algo="Sum"/><pk mz="110.00869095" i="33654.5" sn="6947.53" a="211.091" fwhm="0.00587658" res="18719.8" algo="Sum"/><pk mz="110.07134854" i="4330.62" sn="893.269" a="28.0415" fwhm="0.0059564" res="18479.5" algo="Sum"/><pk mz="111.00986832" i="4988.34" sn="1017.29" a="37.4294" fwhm="0.00685684" res="16189.6" algo="Sum"/><pk mz="111.11691944" i="1619.14" sn="329.511" a="10.6317" fwhm="0.0058636" res="18950.3" algo="Sum"/><pk mz="112.00622044" i="5008.62" sn="1008.49" a="35.3493" fwhm="0.00625067" res="17919.1" algo="Sum"/><pk mz="112.89559435" i="59492.6" sn="11825.8" a="391.725" fwhm="0.00605944" res="18631.4" algo="Sum"/><pk mz="113.07094734" i="545.938" sn="108.483" a="4.22003" fwhm="0.00699456" res="16165.5" algo="Sum"/><pk mz="113.10738735" i="694.49" sn="138" a="5.34999" fwhm="0.00673891" res="16784.2" algo="Sum"/><pk mz="113.13243859" i="581.347" sn="115.517" a="4.40501" fwhm="0.00694446" res="16291" algo="Sum"/><pk mz="114.06617332" i="18694.9" sn="3678.11" a="123.428" fwhm="0.0061637" res="18506.1" algo="Sum"/><pk mz="114.09134245" i="5892.41" sn="1158.85" a="39.9868" fwhm="0.00621552" res="18355.9" algo="Sum"/><pk mz="114.89303014" i="28170" sn="5492.22" a="192.38" fwhm="0.00633058" res="18148.9" algo="Sum"/><pk mz="115.03675230" i="1860.66" sn="362.146" a="13.3833" fwhm="0.00650882" res="17674" algo="Sum"/><pk mz="115.06959669" i="884.809" sn="172.158" a="8.39632" fwhm="0.00721116" res="15957.1" algo="Sum"/><pk mz="115.08766908" i="483.582" sn="94.0709" a="3.92423" fwhm="0.0104733" res="10988.7" algo="Sum"/><pk mz="116.05302470" i="2844.3" sn="548.758" a="20.01" fwhm="0.0065076" res="17833.5" algo="Sum"/><pk mz="116.07068282" i="27808.3" sn="5365.13" a="198.703" fwhm="0.00634741" res="18286.3" algo="Sum"/><pk mz="116.89112240" i="3237.36" sn="621.308" a="22.5435" fwhm="0.00653115" res="17897.5" algo="Sum"/><pk mz="116.99260451" i="1114.55" sn="213.71" a="8.57897" fwhm="0.00682259" res="17147.8" algo="Sum"/><pk mz="117.07390380" i="1795" sn="344.171" a="14.1312" fwhm="0.0070292" res="16655.4" algo="Sum"/><pk mz="117.99088356" i="623.853" sn="118.26" a="5.07356" fwhm="0.00750888" res="15713.5" algo="Sum"/><pk mz="118.06509645" i="798.555" sn="151.351" a="6.65997" fwhm="0.00738243" res="15992.7" algo="Sum"/><pk mz="118.08642897" i="19918.8" sn="3775.1" a="138.903" fwhm="0.00645261" res="18300.6" algo="Sum"/><pk mz="119.01717092" i="676.876" sn="127.198" a="5.55415" fwhm="0.00738118" res="16124.4" algo="Sum"/><pk mz="119.04945377" i="730.708" sn="137.299" a="5.08888" fwhm="0.00573156" res="20770.9" algo="Sum"/><pk mz="119.08884868" i="1294.2" sn="243.059" a="12.0023" fwhm="0.00825651" res="14423.6" algo="Sum"/><pk mz="120.00344243" i="3058.75" sn="567.007" a="21.4207" fwhm="0.00651432" res="18421.5" algo="Sum"/><pk mz="120.06560773" i="1069.8" sn="198.194" a="7.7139" fwhm="0.00683358" res="17569.9" algo="Sum"/><pk mz="120.08097581" i="28168.3" sn="5218.52" a="190.566" fwhm="0.00626042" res="19181" algo="Sum"/><pk mz="120.96661603" i="1219.81" sn="223.082" a="8.84361" fwhm="0.0066901" res="18081.4" algo="Sum"/><pk mz="120.99534782" i="1000.09" sn="182.721" a="9.62109" fwhm="0.0065062" res="18596.9" algo="Sum"/><pk mz="121.02922464" i="915.08" sn="167.033" a="6.46231" fwhm="0.0065161" res="18573.9" algo="Sum"/><pk mz="121.03909754" i="526.235" sn="96.0455" a="3.64064" fwhm="0.00691006" res="17516.3" algo="Sum"/><pk mz="121.06512847" i="444.452" sn="81.0335" a="3.64085" fwhm="0.00761665" res="15894.8" algo="Sum"/><pk mz="121.08440754" i="2293.6" sn="417.92" a="18.1178" fwhm="0.00720827" res="16798" algo="Sum"/><pk mz="121.10142580" i="593.506" sn="108.108" a="4.29404" fwhm="0.00649581" res="18643" algo="Sum"/><pk mz="122.05946636" i="697.694" sn="125.855" a="6.17478" fwhm="0.0077398" res="15770.4" algo="Sum"/><pk mz="122.09678082" i="479.742" sn="86.5158" a="4.77347" fwhm="0.0072487" res="16844" algo="Sum"/><pk mz="122.92477043" i="7238.55" sn="1285.51" a="53.6828" fwhm="0.0066967" res="18356" algo="Sum"/><pk mz="123.04428850" i="1362.91" sn="241.671" a="10.9031" fwhm="0.00677693" res="18156.3" algo="Sum"/><pk mz="123.11731152" i="647.887" sn="114.88" a="4.62774" fwhm="0.00645693" res="19067.5" algo="Sum"/><pk mz="123.94130514" i="541.474" sn="94.7679" a="3.81293" fwhm="0.00626199" res="19792.7" algo="Sum"/><pk mz="124.08706726" i="636.299" sn="111.232" a="4.53078" fwhm="0.00608612" res="20388.5" algo="Sum"/><pk mz="124.92300566" i="1059.53" sn="182.539" a="8.11505" fwhm="0.0069011" res="18101.9" algo="Sum"/><pk mz="125.02137968" i="2855.88" sn="491.504" a="22.2806" fwhm="0.00711472" res="17572.2" algo="Sum"/><pk mz="125.05792816" i="489.36" sn="84.1458" a="3.61266" fwhm="0.00680464" res="18378.3" algo="Sum"/><pk mz="125.13260181" i="685.469" sn="117.647" a="5.4442" fwhm="0.00744963" res="16797.2" algo="Sum"/><pk mz="125.98675286" i="1632.75" sn="275.826" a="11.9081" fwhm="0.00661556" res="19044" algo="Sum"/><pk mz="127.14868176" i="587.731" sn="97.1025" a="4.2301" fwhm="0.00668462" res="19021.1" algo="Sum"/><pk mz="128.01971505" i="22620.7" sn="3712.07" a="166.473" fwhm="0.00669486" res="19122.1" algo="Sum"/><pk mz="128.06881065" i="2678.33" sn="439.094" a="22.3017" fwhm="0.00759098" res="16871.2" algo="Sum"/><pk mz="129.02075756" i="3935.62" sn="634.406" a="34.73" fwhm="0.00772381" res="16704.3" algo="Sum"/><pk mz="129.05459786" i="852.852" sn="137.476" a="5.44397" fwhm="0.00631806" res="20426.3" algo="Sum"/><pk mz="129.06660410" i="2459.62" sn="396.481" a="20.8359" fwhm="0.00698925" res="18466.4" algo="Sum"/><pk mz="129.10281512" i="756.918" sn="122.012" a="6.41814" fwhm="0.00764007" res="16898.1" algo="Sum"/><pk mz="130.01739108" i="3638.79" sn="578.814" a="29.5145" fwhm="0.00702843" res="18498.8" algo="Sum"/><pk mz="130.05032777" i="17283" sn="2749.17" a="133.01" fwhm="0.00699783" res="18584.4" algo="Sum"/><pk mz="130.08669680" i="11918.1" sn="1895.51" a="98.2397" fwhm="0.0071442" res="18208.7" algo="Sum"/><pk mz="130.15959354" i="6339.7" sn="1007.32" a="47.3301" fwhm="0.00692715" res="18789.8" algo="Sum"/><pk mz="131.01272749" i="551.087" sn="85.824" a="8.78737" fwhm="0.0149218" res="8779.97" algo="Sum"/><pk mz="131.05208073" i="1632.41" sn="253.931" a="19.8264" fwhm="0.00986795" res="13280.6" algo="Sum"/><pk mz="131.08973899" i="933.753" sn="145.123" a="9.06076" fwhm="0.00811562" res="16152.8" algo="Sum"/><pk mz="131.16285633" i="568.098" sn="88.1688" a="4.58827" fwhm="0.00718871" res="18245.7" algo="Sum"/><pk mz="132.06646621" i="2657.61" sn="401.693" a="17.8769" fwhm="0.00692736" res="19064.5" algo="Sum"/><pk mz="132.07760318" i="6210.82" sn="938.31" a="57.6044" fwhm="0.00820708" res="16093.1" algo="Sum"/><pk mz="132.10245563" i="10199.3" sn="1539.17" a="81.141" fwhm="0.00716466" res="18438.1" algo="Sum"/><pk mz="132.98769973" i="677.708" sn="100.049" a="5.2064" fwhm="0.00672716" res="19768.8" algo="Sum"/><pk mz="133.03276020" i="1529.52" sn="225.561" a="12.8444" fwhm="0.00759823" res="17508.4" algo="Sum"/><pk mz="133.06367653" i="469.157" sn="69.1125" a="5.63115" fwhm="0.0122895" res="10827.4" algo="Sum"/><pk mz="133.08547152" i="937.525" sn="138.107" a="11.1189" fwhm="0.010958" res="12145" algo="Sum"/><pk mz="133.10161805" i="1056.75" sn="155.67" a="16.1978" fwhm="0.0144829" res="9190.26" algo="Sum"/><pk mz="134.01947127" i="3200.39" sn="462.986" a="27.0194" fwhm="0.00735004" res="18233.8" algo="Sum"/><pk mz="135.00346591" i="25521.6" sn="3624.9" a="216.577" fwhm="0.00752166" res="17948.6" algo="Sum"/><pk mz="135.11745622" i="984.985" sn="139.9" a="8.1401" fwhm="0.00741806" res="18214.7" algo="Sum"/><pk mz="135.97773310" i="1000.29" sn="140.496" a="7.8669" fwhm="0.00735514" res="18487.4" algo="Sum"/><pk mz="136.00678349" i="931.364" sn="130.812" a="8.71222" fwhm="0.00936085" res="14529.3" algo="Sum"/><pk mz="136.02211961" i="2400.3" sn="337.126" a="20.1353" fwhm="0.0072918" res="18654.1" algo="Sum"/><pk mz="136.04869866" i="18337.2" sn="2575.66" a="142.561" fwhm="0.00719491" res="18909" algo="Sum"/><pk mz="136.07523379" i="7482.71" sn="1050.81" a="67.2885" fwhm="0.00807624" res="16848.8" algo="Sum"/><pk mz="137.05990249" i="2308.38" sn="318.977" a="31.1237" fwhm="0.00913114" res="15010.2" algo="Sum"/><pk mz="137.07726648" i="678.21" sn="93.664" a="7.60332" fwhm="0.0114927" res="11927.4" algo="Sum"/><pk mz="137.13312700" i="531.554" sn="73.3518" a="4.58842" fwhm="0.00786948" res="17425.9" algo="Sum"/><pk mz="138.05335394" i="2099.1" sn="285.692" a="19.4669" fwhm="0.00752748" res="18339.9" algo="Sum"/><pk mz="138.90710307" i="4286.72" sn="574.819" a="34.006" fwhm="0.00739459" res="18785" algo="Sum"/><pk mz="139.04092814" i="757.568" sn="101.417" a="5.68233" fwhm="0.00751339" res="18505.7" algo="Sum"/><pk mz="139.05030720" i="839.95" sn="112.446" a="8.94966" fwhm="0.00928997" res="14967.8" algo="Sum"/><pk mz="139.14892126" i="495.847" sn="66.36" a="3.52251" fwhm="0.00644801" res="21580.1" algo="Sum"/><pk mz="139.91550165" i="798.162" sn="105.503" a="6.61224" fwhm="0.00774095" res="18074.7" algo="Sum"/><pk mz="140.06882588" i="14956.8" sn="1967.97" a="122.839" fwhm="0.00754875" res="18555.2" algo="Sum"/><pk mz="140.90417144" i="2778.13" sn="359.822" a="22.1729" fwhm="0.00730677" res="19284.1" algo="Sum"/><pk mz="141.07147524" i="1007.9" sn="130.508" a="10.6027" fwhm="0.00856372" res="16473.1" algo="Sum"/><pk mz="142.04852928" i="697.829" sn="89.1621" a="6.14165" fwhm="0.00787333" res="18041.7" algo="Sum"/><pk mz="142.94863404" i="929.632" sn="116.733" a="9.12966" fwhm="0.00786722" res="18170.2" algo="Sum"/><pk mz="143.01722177" i="1135.47" sn="142.373" a="12.388" fwhm="0.00913196" res="15661.2" algo="Sum"/><pk mz="143.03185881" i="814.692" sn="102.115" a="7.95732" fwhm="0.00901875" res="15859.4" algo="Sum"/><pk mz="143.08223931" i="895.021" sn="112.1" a="9.00732" fwhm="0.00837147" res="17091.7" algo="Sum"/><pk mz="143.99776851" i="470.869" sn="57.7814" a="6.16991" fwhm="0.00962886" res="14954.8" algo="Sum"/><pk mz="144.04256583" i="477.722" sn="58.5436" a="4.55661" fwhm="0.0080643" res="17861.8" algo="Sum"/><pk mz="144.06441704" i="653.269" sn="80.0295" a="5.46474" fwhm="0.00766587" res="18793" algo="Sum"/><pk mz="144.08163862" i="923.77" sn="113.127" a="9.0273" fwhm="0.00870521" res="16551.2" algo="Sum"/><pk mz="144.10254351" i="1822.97" sn="223.193" a="16.1627" fwhm="0.00791156" res="18214.2" algo="Sum"/><pk mz="144.17525521" i="559.748" sn="68.3654" a="4.68273" fwhm="0.00754031" res="19120.6" algo="Sum"/><pk mz="145.04937899" i="1349.54" sn="161.44" a="12.8807" fwhm="0.00850377" res="17057.1" algo="Sum"/><pk mz="145.10135778" i="488.448" sn="58.3215" a="6.10652" fwhm="0.0113581" res="12775.2" algo="Sum"/><pk mz="146.03039246" i="3812.85" sn="447.749" a="33.7415" fwhm="0.00774573" res="18853" algo="Sum"/><pk mz="146.06061410" i="2603.63" sn="305.689" a="23.9855" fwhm="0.00805785" res="18126.5" algo="Sum"/><pk mz="146.11832996" i="1660.21" sn="194.916" a="14.2004" fwhm="0.00762671" res="19158.8" algo="Sum"/><pk mz="147.02985956" i="669.991" sn="77.1305" a="9.13776" fwhm="0.0126721" res="11602.6" algo="Sum"/><pk mz="147.04457505" i="688.681" sn="79.2821" a="6.6146" fwhm="0.00931999" res="15777.3" algo="Sum"/><pk mz="147.07724840" i="4449.55" sn="512.239" a="40.7867" fwhm="0.00819713" res="17942.5" algo="Sum"/><pk mz="147.11391425" i="5188.56" sn="597.315" a="51.9346" fwhm="0.0090038" res="16339.1" algo="Sum"/><pk mz="148.02730031" i="1171.29" sn="133.06" a="12.8997" fwhm="0.00980993" res="15089.5" algo="Sum"/><pk mz="148.06130726" i="3405.3" sn="386.851" a="31.0975" fwhm="0.00808269" res="18318.3" algo="Sum"/><pk mz="148.93609590" i="2314.97" sn="258.841" a="20.0503" fwhm="0.00807548" res="18443" algo="Sum"/><pk mz="149.02367308" i="12813.4" sn="1432.02" a="123.055" fwhm="0.00857686" res="17375.1" algo="Sum"/><pk mz="149.06087142" i="1759.73" sn="196.513" a="16.8049" fwhm="0.00868074" res="17171.5" algo="Sum"/><pk mz="149.13323210" i="721.616" sn="80.3974" a="6.40504" fwhm="0.00818119" res="18228.8" algo="Sum"/><pk mz="149.99339877" i="1223.24" sn="134.278" a="11.379" fwhm="0.00850325" res="17639.5" algo="Sum"/><pk mz="150.01475316" i="2239.39" sn="245.728" a="21.3927" fwhm="0.00888568" res="16882.8" algo="Sum"/><pk mz="150.02636377" i="1221.78" sn="134.026" a="10.3906" fwhm="0.00820586" res="18282.8" algo="Sum"/><pk mz="150.05954279" i="1118.51" sn="122.623" a="11.9468" fwhm="0.00974196" res="15403.4" algo="Sum"/><pk mz="150.93320086" i="826.445" sn="89.8222" a="7.03452" fwhm="0.00768703" res="19634.8" algo="Sum"/><pk mz="150.97749750" i="8969.03" sn="974.866" a="80.6839" fwhm="0.00824439" res="18312.7" algo="Sum"/><pk mz="151.03594114" i="568.483" sn="61.7899" a="5.12252" fwhm="0.00821858" res="18377.4" algo="Sum"/><pk mz="151.04845890" i="1616.98" sn="175.744" a="15.9748" fwhm="0.00825318" res="18301.9" algo="Sum"/><pk mz="151.98290236" i="572.88" sn="61.9336" a="6.34394" fwhm="0.00868253" res="17504.4" algo="Sum"/><pk mz="152.02289507" i="18759" sn="2028.02" a="182.032" fwhm="0.00820897" res="18519.1" algo="Sum"/><pk mz="152.97591494" i="654.69" sn="70.1504" a="7.14548" fwhm="0.00902587" res="16948.6" algo="Sum"/><pk mz="153.02622897" i="1063.85" sn="113.98" a="15.0836" fwhm="0.0117053" res="13073.3" algo="Sum"/><pk mz="153.08975969" i="575.484" sn="61.6566" a="6.06383" fwhm="0.00885451" res="17289.5" algo="Sum"/><pk mz="154.02353352" i="1601.35" sn="170.633" a="22.4113" fwhm="0.013223" res="11648.2" algo="Sum"/><pk mz="154.05927858" i="918.86" sn="97.9108" a="11.431" fwhm="0.00850268" res="18118.9" algo="Sum"/><pk mz="154.08518613" i="1238.1" sn="131.928" a="12.9447" fwhm="0.00915597" res="16828.9" algo="Sum"/><pk mz="154.88119828" i="1573.17" sn="165.792" a="14.0575" fwhm="0.00844264" res="18345.1" algo="Sum"/><pk mz="154.97388846" i="590.561" sn="62.2114" a="7.17282" fwhm="0.0116326" res="13322.4" algo="Sum"/><pk mz="155.07176661" i="447.849" sn="47.1721" a="4.02052" fwhm="0.0090737" res="17090.2" algo="Sum"/><pk mz="155.08012154" i="618.766" sn="65.1749" a="7.30594" fwhm="0.0117365" res="13213.5" algo="Sum"/><pk mz="156.04288977" i="5876.32" sn="605.192" a="51.8334" fwhm="0.00792198" res="19697.5" algo="Sum"/><pk mz="156.07746103" i="4234.4" sn="435.411" a="40.0158" fwhm="0.00831049" res="18780.8" algo="Sum"/><pk mz="156.87836713" i="1086.13" sn="109.768" a="10.3381" fwhm="0.00888042" res="17665.7" algo="Sum"/><pk mz="157.04732652" i="559.86" sn="56.3973" a="7.9121" fwhm="0.00994128" res="15797.5" algo="Sum"/><pk mz="157.08388356" i="3812.04" sn="383.768" a="41.3537" fwhm="0.00925955" res="16964.5" algo="Sum"/><pk mz="158.03935600" i="802.748" sn="79.0189" a="8.93485" fwhm="0.00943201" res="16755.6" algo="Sum"/><pk mz="158.09328720" i="948.013" sn="93.318" a="13.3788" fwhm="0.011773" res="13428.4" algo="Sum"/><pk mz="158.96476227" i="20577.5" sn="1992.75" a="189.483" fwhm="0.00844876" res="18815.2" algo="Sum"/><pk mz="159.00929045" i="1205.99" sn="116.632" a="20.5496" fwhm="0.0145719" res="10912.1" algo="Sum"/><pk mz="159.04261824" i="4076.89" sn="394.217" a="45.4595" fwhm="0.00936964" res="16974.2" algo="Sum"/><pk mz="159.07729752" i="2685.77" sn="259.717" a="28.5008" fwhm="0.00836606" res="19014.6" algo="Sum"/><pk mz="159.09237031" i="753.722" sn="72.8859" a="7.70483" fwhm="0.00954329" res="16670.6" algo="Sum"/><pk mz="159.96832827" i="486.566" sn="46.4717" a="4.66163" fwhm="0.00880329" res="18171.4" algo="Sum"/><pk mz="160.03558933" i="1840.7" sn="175.795" a="20.2239" fwhm="0.00955958" res="16740.9" algo="Sum"/><pk mz="160.06113718" i="29726.7" sn="2839.02" a="272.12" fwhm="0.00826241" res="19372.2" algo="Sum"/><pk mz="160.13393058" i="1861.15" sn="177.751" a="16.008" fwhm="0.00777922" res="20584.8" algo="Sum"/><pk mz="161.02092419" i="776.928" sn="73.1332" a="10.3454" fwhm="0.0161576" res="9965.67" algo="Sum"/><pk mz="161.06460571" i="2019.78" sn="190.11" a="21.9338" fwhm="0.00915951" res="17584.4" algo="Sum"/><pk mz="161.09724799" i="850.855" sn="80.0765" a="9.26185" fwhm="0.00977578" res="16479.2" algo="Sum"/><pk mz="161.13070597" i="2160.7" sn="203.35" a="24.1018" fwhm="0.0100204" res="16080.3" algo="Sum"/><pk mz="162.05114907" i="3454.75" sn="318.381" a="38.1642" fwhm="0.00875277" res="18514.3" algo="Sum"/><pk mz="162.11319126" i="71358" sn="6563.77" a="646.225" fwhm="0.00820823" res="19750.1" algo="Sum"/><pk mz="163.03543177" i="652.584" sn="58.9871" a="7.84933" fwhm="0.0101281" res="16097.3" algo="Sum"/><pk mz="163.07641563" i="561.278" sn="50.6854" a="5.43634" fwhm="0.00912622" res="17869" algo="Sum"/><pk mz="163.11790554" i="6271.93" sn="566.184" a="82.8175" fwhm="0.0129315" res="12614" algo="Sum"/><pk mz="163.14879693" i="470.425" sn="42.4533" a="4.60995" fwhm="0.00830423" res="19646.5" algo="Sum"/><pk mz="164.03014994" i="3962.22" sn="353.776" a="37.8544" fwhm="0.00859608" res="19082" algo="Sum"/><pk mz="164.12766521" i="1033.83" sn="92.2739" a="11.492" fwhm="0.0118716" res="13825.2" algo="Sum"/><pk mz="164.91014154" i="811.95" sn="72.1372" a="6.92299" fwhm="0.00793066" res="20794" algo="Sum"/><pk mz="164.93069179" i="3752.89" sn="333.357" a="34.9473" fwhm="0.00862755" res="19116.7" algo="Sum"/><pk mz="164.99393074" i="549.747" sn="48.8283" a="5.42754" fwhm="0.0115488" res="14286.7" algo="Sum"/><pk mz="165.01410386" i="8111.03" sn="720.332" a="76.5716" fwhm="0.0083597" res="19739.2" algo="Sum"/><pk mz="165.05546351" i="3845" sn="341.454" a="37.3682" fwhm="0.00850659" res="19403.2" algo="Sum"/><pk mz="165.98853782" i="1235.24" sn="109.253" a="12.1688" fwhm="0.00843771" res="19672.2" algo="Sum"/><pk mz="166.02686496" i="9356.86" sn="827.6" a="83.1922" fwhm="0.00791136" res="20985.9" algo="Sum"/><pk mz="166.05833979" i="481.961" sn="42.6287" a="5.75738" fwhm="0.0101975" res="16284.3" algo="Sum"/><pk mz="166.08685613" i="12034.5" sn="1064.43" a="117.386" fwhm="0.00880881" res="18854.6" algo="Sum"/><pk mz="166.52855775" i="1016.35" sn="89.6232" a="9.54679" fwhm="0.0083694" res="19897.3" algo="Sum"/><pk mz="166.95159656" i="2019.59" sn="177.513" a="19.699" fwhm="0.0083276" res="20048" algo="Sum"/><pk mz="167.03371186" i="950.994" sn="83.5879" a="14.6442" fwhm="0.0108388" res="15410.7" algo="Sum"/><pk mz="167.08998294" i="1291.12" sn="113.477" a="13.9601" fwhm="0.00899986" res="18565.8" algo="Sum"/><pk mz="169.03665777" i="1086.96" sn="93.6503" a="12.6519" fwhm="0.010621" res="15915.4" algo="Sum"/><pk mz="169.05903502" i="4072.36" sn="350.613" a="41.5572" fwhm="0.00878239" res="19249.8" algo="Sum"/><pk mz="169.09534839" i="2314.72" sn="199.125" a="30.5761" fwhm="0.00981088" res="17235.5" algo="Sum"/><pk mz="169.19587101" i="462.35" sn="39.6769" a="4.7707" fwhm="0.00943576" res="17931.3" algo="Sum"/><pk mz="169.98673364" i="1062.71" sn="89.5948" a="10.6747" fwhm="0.00909408" res="18692" algo="Sum"/><pk mz="170.03504505" i="1672.79" sn="140.817" a="30.7694" fwhm="0.0132025" res="12879" algo="Sum"/><pk mz="170.05960460" i="1050.35" sn="88.4004" a="11.9521" fwhm="0.0113896" res="14931.1" algo="Sum"/><pk mz="170.09413001" i="1937.16" sn="162.897" a="23.8715" fwhm="0.0105921" res="16058.6" algo="Sum"/><pk mz="170.85546744" i="974.848" sn="80.9048" a="9.40204" fwhm="0.00898836" res="19008.5" algo="Sum"/><pk mz="171.01547998" i="1195.19" sn="98.839" a="13.6116" fwhm="0.00931383" res="18361.5" algo="Sum"/><pk mz="171.06010561" i="459.836" sn="37.9827" a="10.6222" fwhm="0.02167" res="7893.87" algo="Sum"/><pk mz="171.09977771" i="1843.42" sn="152.179" a="19.3247" fwhm="0.00956074" res="17896.1" algo="Sum"/><pk mz="172.04074996" i="559.777" sn="45.5774" a="7.92314" fwhm="0.011136" res="15449" algo="Sum"/><pk mz="172.09587195" i="778.555" sn="63.3874" a="11.4865" fwhm="0.0116408" res="14783.8" algo="Sum"/><pk mz="172.85252604" i="776.957" sn="62.4857" a="7.57163" fwhm="0.00858151" res="20142.4" algo="Sum"/><pk mz="172.98029774" i="1961.99" sn="157.57" a="19.7061" fwhm="0.00878507" res="19690.3" algo="Sum"/><pk mz="173.02995716" i="545.085" sn="43.7737" a="5.71449" fwhm="0.0107107" res="16154.9" algo="Sum"/><pk mz="173.04294643" i="537.349" sn="43.1524" a="6.39048" fwhm="0.0139003" res="12448.9" algo="Sum"/><pk mz="173.07919253" i="10762.3" sn="864.275" a="118.07" fwhm="0.00922604" res="18759.8" algo="Sum"/><pk mz="174.01452446" i="899.448" sn="71.3555" a="10.2016" fwhm="0.00920737" res="18899.5" algo="Sum"/><pk mz="174.08320151" i="766.34" sn="60.7952" a="10.483" fwhm="0.0114108" res="15256" algo="Sum"/><pk mz="174.93862180" i="5084.01" sn="400.152" a="50.059" fwhm="0.00888722" res="19684.3" algo="Sum"/><pk mz="174.99944458" i="478.84" sn="37.687" a="9.33221" fwhm="0.0160158" res="10926.7" algo="Sum"/><pk mz="175.03255736" i="19696.9" sn="1550.24" a="192.611" fwhm="0.00863826" res="20262.5" algo="Sum"/><pk mz="175.05762958" i="873.065" sn="68.6938" a="11.1134" fwhm="0.0119476" res="14652.2" algo="Sum"/><pk mz="175.11960525" i="16074.1" sn="1261.41" a="158.388" fwhm="0.00893864" res="19591.3" algo="Sum"/><pk mz="175.14764392" i="775.388" sn="60.7758" a="9.3925" fwhm="0.0111949" res="15645.3" algo="Sum"/><pk mz="175.53386891" i="1908.66" sn="147.551" a="18.3855" fwhm="0.00951183" res="18454.3" algo="Sum"/><pk mz="176.00936635" i="470.568" sn="36.0399" a="5.48626" fwhm="0.0102707" res="17137" algo="Sum"/><pk mz="176.03395362" i="939.944" sn="71.9331" a="14.6056" fwhm="0.0152434" res="11548.2" algo="Sum"/><pk mz="176.06653392" i="5653.31" sn="432.011" a="60.4507" fwhm="0.00971533" res="18122.6" algo="Sum"/><pk mz="176.10412974" i="633.638" sn="48.3323" a="7.27364" fwhm="0.0110435" res="15946.4" algo="Sum"/><pk mz="176.12299438" i="1258.73" sn="95.9408" a="14.9966" fwhm="0.0106694" res="16507.2" algo="Sum"/><pk mz="177.02569526" i="2061.58" sn="153.286" a="23.4761" fwhm="0.00987944" res="17918.6" algo="Sum"/><pk mz="177.06211105" i="1496.67" sn="111.216" a="22.323" fwhm="0.0124524" res="14219.1" algo="Sum"/><pk mz="177.10483320" i="881.57" sn="65.4361" a="16.304" fwhm="0.0179346" res="9875.06" algo="Sum"/><pk mz="178.02529418" i="1110.15" sn="80.9741" a="12.2725" fwhm="0.0100552" res="17704.9" algo="Sum"/><pk mz="178.05955016" i="1431.01" sn="104.377" a="16.0342" fwhm="0.00949912" res="18744.8" algo="Sum"/><pk mz="179.09101478" i="617.222" sn="44.2721" a="6.6855" fwhm="0.00969502" res="18472.5" algo="Sum"/><pk mz="180.00398450" i="2093.94" sn="148.659" a="21.7643" fwhm="0.00984453" res="18284.7" algo="Sum"/><pk mz="180.90445600" i="1551.6" sn="107.814" a="15.5807" fwhm="0.00896352" res="20182.3" algo="Sum"/><pk mz="180.98804635" i="1114.67" sn="77.4356" a="12.2088" fwhm="0.010123" res="17878.8" algo="Sum"/><pk mz="181.00853146" i="476.203" sn="33.0816" a="5.34214" fwhm="0.00925357" res="19560.9" algo="Sum"/><pk mz="181.08556892" i="1993.79" sn="138.491" a="23.9182" fwhm="0.00981886" res="18442.6" algo="Sum"/><pk mz="182.08219598" i="2195.48" sn="149.731" a="24.3048" fwhm="0.00924381" res="19697.7" algo="Sum"/><pk mz="184.07412868" i="2309.63" sn="148.071" a="24.4256" fwhm="0.00936361" res="19658.5" algo="Sum"/><pk mz="184.09514718" i="6905.38" sn="442.252" a="73.5199" fwhm="0.00944947" res="19482.1" algo="Sum"/><pk mz="185.03324525" i="3083.19" sn="192.796" a="35.8651" fwhm="0.00948645" res="19505" algo="Sum"/><pk mz="185.07032749" i="936.639" sn="58.5692" a="15.1641" fwhm="0.0142904" res="12950.7" algo="Sum"/><pk mz="185.11543183" i="37459.4" sn="2341.59" a="402.057" fwhm="0.00961357" res="19255.6" algo="Sum"/><pk mz="186.11870548" i="3616.34" sn="223.43" a="40.3966" fwhm="0.0098521" res="18891.3" algo="Sum"/><pk mz="187.05833834" i="5061.18" sn="307.768" a="58.1037" fwhm="0.00942315" res="19850.9" algo="Sum"/><pk mz="187.11898438" i="449.28" sn="27.3205" a="4.81141" fwhm="0.0106208" res="17618.2" algo="Sum"/><pk mz="188.07111863" i="15760.8" sn="944.998" a="172.895" fwhm="0.00984764" res="19098.1" algo="Sum"/><pk mz="189.02221277" i="2012.6" sn="118.548" a="29.1734" fwhm="0.0129176" res="14632.9" algo="Sum"/><pk mz="189.05331272" i="581.921" sn="34.2685" a="7.3214" fwhm="0.0145166" res="13023.2" algo="Sum"/><pk mz="189.07424684" i="3845.5" sn="226.455" a="46.3176" fwhm="0.0109159" res="17320.9" algo="Sum"/><pk mz="189.13452627" i="737.11" sn="43.2827" a="8.55633" fwhm="0.0125432" res="15078.7" algo="Sum"/><pk mz="189.16293755" i="600.33" sn="35.1903" a="7.42254" fwhm="0.0114034" res="16588.3" algo="Sum"/><pk mz="190.91272413" i="1243.42" sn="69.1128" a="13.665" fwhm="0.0102945" res="18545.1" algo="Sum"/><pk mz="191.00920127" i="1041.21" sn="57.6118" a="13.9318" fwhm="0.0135405" res="14106.5" algo="Sum"/><pk mz="191.04062646" i="14868.6" sn="821.991" a="171.289" fwhm="0.0102365" res="18662.7" algo="Sum"/><pk mz="191.07704823" i="6297.09" sn="347.67" a="75.7106" fwhm="0.0104582" res="18270.6" algo="Sum"/><pk mz="192.02514156" i="2841.44" sn="153.478" a="34.4305" fwhm="0.011472" res="16738.7" algo="Sum"/><pk mz="192.04115609" i="2286.58" sn="123.508" a="26.477" fwhm="0.0122686" res="15653" algo="Sum"/><pk mz="192.07724744" i="548.451" sn="29.6241" a="13.6719" fwhm="0.0201665" res="9524.59" algo="Sum"/><pk mz="192.96229308" i="1071.93" sn="56.9483" a="11.8029" fwhm="0.00962667" res="20044.6" algo="Sum"/><pk mz="193.00027454" i="878.634" sn="46.6742" a="11.5868" fwhm="0.0110713" res="17432.5" algo="Sum"/><pk mz="193.03711886" i="468.864" sn="24.9067" a="9.86348" fwhm="0.0254393" res="7588.14" algo="Sum"/><pk mz="194.02488641" i="690.288" sn="36.2923" a="9.70164" fwhm="0.0171442" res="11317.2" algo="Sum"/><pk mz="195.10041981" i="863.367" sn="44.6277" a="11.8987" fwhm="0.0114012" res="17112.3" algo="Sum"/><pk mz="196.09542856" i="538.658" sn="27.374" a="7.99454" fwhm="0.0116857" res="16780.7" algo="Sum"/><pk mz="196.86549543" i="6354.4" sn="316.702" a="72.8739" fwhm="0.0102832" res="19144.3" algo="Sum"/><pk mz="197.07906536" i="1189.65" sn="58.8859" a="14.1099" fwhm="0.0104702" res="18822.8" algo="Sum"/><pk mz="197.10150020" i="2085.71" sn="103.181" a="26.3561" fwhm="0.0115285" res="17097" algo="Sum"/><pk mz="198.08561310" i="1507.23" sn="72.991" a="22.7855" fwhm="0.0115417" res="17162.7" algo="Sum"/><pk mz="198.86261445" i="6030.87" sn="288.619" a="66.8288" fwhm="0.0101257" res="19639.3" algo="Sum"/><pk mz="199.09285915" i="594.142" sn="28.2275" a="11.0565" fwhm="0.0177899" res="11191.3" algo="Sum"/><pk mz="199.13038976" i="944.83" sn="44.8783" a="12.3077" fwhm="0.0116422" res="17104.2" algo="Sum"/><pk mz="200.04117954" i="2655.49" sn="124.649" a="29.3211" fwhm="0.00973948" res="20539.2" algo="Sum"/><pk mz="200.06892059" i="2641.79" sn="124.006" a="30.9404" fwhm="0.0106282" res="18824.4" algo="Sum"/><pk mz="200.85971234" i="2158.52" sn="100.022" a="22.3476" fwhm="0.00915986" res="21928.2" algo="Sum"/><pk mz="201.07372699" i="565.281" sn="26.1613" a="6.48845" fwhm="0.0105743" res="19015.3" algo="Sum"/><pk mz="201.08859634" i="1471.88" sn="68.1189" a="18.1617" fwhm="0.0112329" res="17901.7" algo="Sum"/><pk mz="201.10994023" i="510.518" sn="23.6269" a="5.93532" fwhm="0.0107496" res="18708.6" algo="Sum"/><pk mz="201.18519796" i="1311.21" sn="60.679" a="15.799" fwhm="0.01095" res="18373.1" algo="Sum"/><pk mz="202.03354370" i="1909.75" sn="87.3286" a="23.3295" fwhm="0.0108581" res="18606.7" algo="Sum"/><pk mz="202.06967009" i="451.676" sn="20.6517" a="6.70777" fwhm="0.0140411" res="14391.3" algo="Sum"/><pk mz="202.99076589" i="746.012" sn="33.4871" a="11.165" fwhm="0.0123087" res="16491.6" algo="Sum"/><pk mz="203.03290841" i="4274.32" sn="191.867" a="43.3689" fwhm="0.00974235" res="20840.2" algo="Sum"/><pk mz="203.05337235" i="326495" sn="14655.8" a="2953.68" fwhm="0.00825907" res="24585.5" algo="Sum"/><pk mz="203.10268195" i="687.427" sn="30.8574" a="11.3642" fwhm="0.0171812" res="11821.2" algo="Sum"/><pk mz="203.15018051" i="857.799" sn="38.4446" a="14.333" fwhm="0.0141553" res="14351.6" algo="Sum"/><pk mz="204.05664044" i="19876.6" sn="870.146" a="240.402" fwhm="0.0110223" res="18513.1" algo="Sum"/><pk mz="204.12349962" i="5451.1" sn="238.126" a="68.3523" fwhm="0.010742" res="19002.4" algo="Sum"/><pk mz="205.05819974" i="4234.04" sn="180.436" a="72.8119" fwhm="0.0154682" res="13256.7" algo="Sum"/><pk mz="205.09574802" i="3217.73" sn="136.951" a="38.557" fwhm="0.0123042" res="16668.8" algo="Sum"/><pk mz="205.12426034" i="866.565" sn="36.8403" a="14.3592" fwhm="0.015592" res="13155.8" algo="Sum"/><pk mz="206.09822007" i="444.038" sn="18.5041" a="9.9661" fwhm="0.0236785" res="8704.03" algo="Sum"/><pk mz="206.89423207" i="13024.4" sn="532.864" a="152.051" fwhm="0.0106487" res="19429" algo="Sum"/><pk mz="207.01465718" i="5783.61" sn="236.448" a="71.58" fwhm="0.0109085" res="18977.3" algo="Sum"/><pk mz="207.05124565" i="1637.96" sn="66.9639" a="27.313" fwhm="0.0120458" res="17188.7" algo="Sum"/><pk mz="207.11052953" i="1639.31" sn="67.0193" a="23.9464" fwhm="0.0111177" res="18628.9" algo="Sum"/><pk mz="207.99911875" i="527.078" sn="21.3614" a="5.80206" fwhm="0.0114943" res="18095.9" algo="Sum"/><pk mz="208.01636000" i="545.637" sn="22.1132" a="8.36824" fwhm="0.0128433" res="16196.5" algo="Sum"/><pk mz="208.89124412" i="8625.87" sn="344.136" a="98.2815" fwhm="0.0105267" res="19844" algo="Sum"/><pk mz="208.93616412" i="529.902" sn="21.138" a="7.30543" fwhm="0.0108016" res="19343.1" algo="Sum"/><pk mz="209.01328199" i="461.482" sn="18.4052" a="7.49444" fwhm="0.0140391" res="14888" algo="Sum"/><pk mz="209.11560567" i="1070.07" sn="42.6777" a="15.8892" fwhm="0.0119428" res="17509.8" algo="Sum"/><pk mz="210.05073664" i="2727.6" sn="107.521" a="32.9508" fwhm="0.0106898" res="19649.6" algo="Sum"/><pk mz="210.11447761" i="644.971" sn="25.4246" a="10.37" fwhm="0.0148322" res="14166.1" algo="Sum"/><pk mz="210.88842999" i="1389.59" sn="54.1196" a="15.9369" fwhm="0.0102694" res="20535.6" algo="Sum"/><pk mz="211.09492171" i="798.39" sn="31.0427" a="12.4985" fwhm="0.0114653" res="18411.7" algo="Sum"/><pk mz="211.13067081" i="847.448" sn="32.8975" a="11.8195" fwhm="0.0116327" res="18149.7" algo="Sum"/><pk mz="212.11894815" i="562.898" sn="21.3048" a="8.31856" fwhm="0.013718" res="15462.8" algo="Sum"/><pk mz="212.83938743" i="3009.28" sn="112.5" a="35.8676" fwhm="0.0108286" res="19655.2" algo="Sum"/><pk mz="212.99996081" i="2808.12" sn="104.237" a="34.1939" fwhm="0.0109237" res="19498.9" algo="Sum"/><pk mz="213.07512771" i="1042.01" sn="38.6051" a="14.9216" fwhm="0.0115379" res="18467.5" algo="Sum"/><pk mz="213.11028508" i="1168.11" sn="43.2258" a="18.8211" fwhm="0.0124721" res="17087" algo="Sum"/><pk mz="213.14658457" i="2193.48" sn="81.0464" a="29.7188" fwhm="0.0111638" res="19092.6" algo="Sum"/><pk mz="214.00662240" i="3550.07" sn="128.636" a="43.8006" fwhm="0.0109284" res="19582.6" algo="Sum"/><pk mz="214.05844828" i="919.789" sn="33.3255" a="12.7652" fwhm="0.0113938" res="18787.3" algo="Sum"/><pk mz="214.25321987" i="612.842" sn="22.2032" a="7.0827" fwhm="0.0108471" res="19752" algo="Sum"/><pk mz="214.83648924" i="3125.16" sn="111.252" a="37.5379" fwhm="0.0111972" res="19186.7" algo="Sum"/><pk mz="215.01628449" i="1869.12" sn="66.3778" a="26.0002" fwhm="0.0114866" res="18719" algo="Sum"/><pk mz="215.12610900" i="694.017" sn="24.6464" a="10.5117" fwhm="0.0139902" res="15376.9" algo="Sum"/><pk mz="216.01523887" i="979.828" sn="34.4563" a="14.5424" fwhm="0.0125142" res="17261.6" algo="Sum"/><pk mz="216.83352514" i="1129.73" sn="39.1324" a="14.1742" fwhm="0.0114333" res="18965" algo="Sum"/><pk mz="216.92297613" i="41390.4" sn="1433.15" a="479.216" fwhm="0.0107106" res="20253.1" algo="Sum"/><pk mz="217.08223309" i="1290.79" sn="44.6842" a="14.957" fwhm="0.011847" res="18323.9" algo="Sum"/><pk mz="217.10524909" i="5803.02" sn="200.881" a="77.3784" fwhm="0.0111089" res="19543.4" algo="Sum"/><pk mz="217.15811412" i="634.748" sn="21.9497" a="8.60988" fwhm="0.0119556" res="18163.8" algo="Sum"/><pk mz="217.92643746" i="983.249" sn="33.6403" a="12.1175" fwhm="0.0111352" res="19571" algo="Sum"/><pk mz="218.10852897" i="607.015" sn="20.7616" a="8.89425" fwhm="0.0127351" res="17126.5" algo="Sum"/><pk mz="218.13919579" i="844.815" sn="28.8815" a="11.6418" fwhm="0.011832" res="18436.4" algo="Sum"/><pk mz="218.92006123" i="13087.9" sn="441.144" a="165.142" fwhm="0.0115177" res="19007.2" algo="Sum"/><pk mz="219.02724592" i="368596" sn="12363.3" a="3511.1" fwhm="0.0085818" res="25522.3" algo="Sum"/><pk mz="219.08315337" i="3481.16" sn="116.485" a="60.3512" fwhm="0.0129406" res="16929.9" algo="Sum"/><pk mz="219.13740624" i="609.148" sn="20.3345" a="9.51825" fwhm="0.0127331" res="17210" algo="Sum"/><pk mz="219.17461382" i="534.089" sn="17.802" a="7.15723" fwhm="0.0117347" res="18677.4" algo="Sum"/><pk mz="220.03038451" i="22038.9" sn="721.314" a="277.018" fwhm="0.0114803" res="19165.8" algo="Sum"/><pk mz="220.06747842" i="2004.78" sn="65.5342" a="28.319" fwhm="0.0122158" res="18015" algo="Sum"/><pk mz="220.93449108" i="673.996" sn="21.6418" a="10.2373" fwhm="0.0126694" res="17438.5" algo="Sum"/><pk mz="221.02571138" i="25942.8" sn="831.232" a="354.636" fwhm="0.0121581" res="18179.3" algo="Sum"/><pk mz="221.06371837" i="2609.8" sn="83.561" a="41.579" fwhm="0.0122361" res="18066.5" algo="Sum"/><pk mz="221.11671509" i="997.354" sn="31.8966" a="13.5482" fwhm="0.0117597" res="18802.9" algo="Sum"/><pk mz="221.13904824" i="538.258" sn="17.2141" a="6.90475" fwhm="0.0140237" res="15769" algo="Sum"/><pk mz="221.14857897" i="453.116" sn="14.4912" a="4.6329" fwhm="0.0101517" res="21784.3" algo="Sum"/><pk mz="222.02911780" i="1897.58" sn="59.9996" a="29.3561" fwhm="0.0125352" res="17712.4" algo="Sum"/><pk mz="222.86810744" i="9720.63" sn="304.701" a="119.857" fwhm="0.0113325" res="19666.3" algo="Sum"/><pk mz="222.97265488" i="937.232" sn="29.3658" a="12.4752" fwhm="0.0122337" res="18226.1" algo="Sum"/><pk mz="222.98814387" i="445.117" sn="13.9466" a="5.69681" fwhm="0.0126383" res="17643.9" algo="Sum"/><pk mz="223.02916707" i="522.947" sn="16.3852" a="9.37887" fwhm="0.0159253" res="14004.7" algo="Sum"/><pk mz="223.09529675" i="1318.28" sn="41.3049" a="21.3415" fwhm="0.0129124" res="17277.6" algo="Sum"/><pk mz="223.13133888" i="730.129" sn="22.8767" a="11.0094" fwhm="0.0116966" res="19076.6" algo="Sum"/><pk mz="223.16766857" i="531.267" sn="16.6459" a="6.79362" fwhm="0.0107803" res="20701.4" algo="Sum"/><pk mz="224.12862521" i="448.911" sn="13.923" a="7.2473" fwhm="0.0129467" res="17311.6" algo="Sum"/><pk mz="224.86514979" i="7145.74" sn="219.062" a="91.0693" fwhm="0.011423" res="19685.3" algo="Sum"/><pk mz="225.03474237" i="15300" sn="468.855" a="195.784" fwhm="0.0112952" res="19923" algo="Sum"/><pk mz="225.08620585" i="505.722" sn="15.4982" a="9.53984" fwhm="0.0160908" res="13988.5" algo="Sum"/><pk mz="225.10984520" i="1120.91" sn="34.3496" a="16.4276" fwhm="0.0126807" res="17752.2" algo="Sum"/><pk mz="225.14609004" i="628.768" sn="19.2683" a="9.64448" fwhm="0.0138645" res="16239.1" algo="Sum"/><pk mz="226.04381526" i="2857.33" sn="86.2649" a="45.6608" fwhm="0.014231" res="15883.9" algo="Sum"/><pk mz="226.86255324" i="1488.73" sn="44.1924" a="19.3707" fwhm="0.0117962" res="19231.9" algo="Sum"/><pk mz="226.95168404" i="41043" sn="1214.31" a="507.392" fwhm="0.0113618" res="19974.9" algo="Sum"/><pk mz="227.07945659" i="1902.14" sn="55.9825" a="35.4443" fwhm="0.0140769" res="16131.3" algo="Sum"/><pk mz="227.12592477" i="2988.78" sn="87.8083" a="43.7132" fwhm="0.0120392" res="18865.6" algo="Sum"/><pk mz="227.17669300" i="529.608" sn="15.5397" a="9.36035" fwhm="0.013106" res="17333.8" algo="Sum"/><pk mz="227.95536306" i="1548.74" sn="44.592" a="21.4173" fwhm="0.012208" res="18672.6" algo="Sum"/><pk mz="228.26892063" i="3313.55" sn="94.9811" a="42.0214" fwhm="0.0116108" res="19660.1" algo="Sum"/><pk mz="228.81334062" i="698.12" sn="19.8021" a="8.79722" fwhm="0.010944" res="20907.6" algo="Sum"/><pk mz="228.95601212" i="583.415" sn="16.4763" a="8.11301" fwhm="0.0129779" res="17642" algo="Sum"/><pk mz="228.97296415" i="530.739" sn="14.9886" a="7.09527" fwhm="0.013611" res="16822.6" algo="Sum"/><pk mz="229.05050432" i="643.327" sn="18.1373" a="10.1464" fwhm="0.0141986" res="16131.9" algo="Sum"/><pk mz="229.11880033" i="505.966" sn="14.2532" a="7.48261" fwhm="0.0165356" res="13856.1" algo="Sum"/><pk mz="229.15477299" i="2630.74" sn="74.1086" a="43.5906" fwhm="0.0126303" res="18143.2" algo="Sum"/><pk mz="229.21652469" i="913.045" sn="25.7208" a="12.5679" fwhm="0.0117398" res="19524.7" algo="Sum"/><pk mz="229.27193741" i="582.284" sn="16.4032" a="7.70963" fwhm="0.0113812" res="20144.9" algo="Sum"/><pk mz="229.97889931" i="1336.4" sn="37.2555" a="19.4052" fwhm="0.0132621" res="17341.1" algo="Sum"/><pk mz="230.24799297" i="2506.08" sn="69.8256" a="30.5888" fwhm="0.01128" res="20412" algo="Sum"/><pk mz="230.81058650" i="760.567" sn="21.0593" a="10.0615" fwhm="0.0114944" res="20080.3" algo="Sum"/><pk mz="230.93870130" i="721.704" sn="19.9416" a="9.91572" fwhm="0.010991" res="21011.6" algo="Sum"/><pk mz="231.12057948" i="458.425" sn="12.6597" a="6.04777" fwhm="0.0165262" res="13985.1" algo="Sum"/><pk mz="232.15463918" i="629.019" sn="17.2263" a="8.79161" fwhm="0.0129216" res="17966.3" algo="Sum"/><pk mz="232.89676351" i="34957.4" sn="948.684" a="431.946" fwhm="0.0111068" res="20968.9" algo="Sum"/><pk mz="232.98696183" i="2229.56" sn="60.4938" a="25.1799" fwhm="0.0111743" res="20850.3" algo="Sum"/><pk mz="233.00042555" i="3147.39" sn="85.3969" a="43.5468" fwhm="0.0168535" res="13825.1" algo="Sum"/><pk mz="233.04487000" i="481.939" sn="13.0761" a="10.1552" fwhm="0.0201015" res="11593.4" algo="Sum"/><pk mz="233.07862436" i="1046.51" sn="28.3941" a="18.8971" fwhm="0.0138177" res="16868.2" algo="Sum"/><pk mz="233.11403415" i="775.016" sn="21.0279" a="12.0103" fwhm="0.0139212" res="16745.3" algo="Sum"/><pk mz="233.15147258" i="1451.94" sn="39.3943" a="21.0717" fwhm="0.012662" res="18413.5" algo="Sum"/><pk mz="233.90034693" i="891.191" sn="23.9379" a="12.2874" fwhm="0.0118761" res="19695.1" algo="Sum"/><pk mz="234.89401425" i="14030.6" sn="370.577" a="177.996" fwhm="0.0114619" res="20493.5" algo="Sum"/><pk mz="234.98188583" i="1985.71" sn="52.3676" a="28.307" fwhm="0.0126756" res="18538.1" algo="Sum"/><pk mz="235.05691541" i="1009.07" sn="26.564" a="15.1438" fwhm="0.0129487" res="18153" algo="Sum"/><pk mz="235.09226953" i="2389.19" sn="62.8326" a="42.2262" fwhm="0.0132451" res="17749.4" algo="Sum"/><pk mz="235.13077590" i="664.463" sn="17.4567" a="9.75986" fwhm="0.0128217" res="18338.5" algo="Sum"/><pk mz="235.16895964" i="950.562" sn="24.9647" a="13.1368" fwhm="0.0120039" res="19591" algo="Sum"/><pk mz="236.04055670" i="785.483" sn="20.3641" a="15.3262" fwhm="0.013426" res="17580.8" algo="Sum"/><pk mz="236.89240018" i="925.217" sn="23.6992" a="14.5991" fwhm="0.0130638" res="18133.5" algo="Sum"/><pk mz="236.99832875" i="1042.61" sn="26.6639" a="16.5353" fwhm="0.0127539" res="18582.5" algo="Sum"/><pk mz="237.07863183" i="571.429" sn="14.6074" a="9.69429" fwhm="0.0146416" res="16192.1" algo="Sum"/><pk mz="237.11020013" i="924.377" sn="23.6298" a="14.9011" fwhm="0.0128424" res="18463" algo="Sum"/><pk mz="237.14718977" i="1298.04" sn="33.1818" a="19.8612" fwhm="0.0126347" res="18769.5" algo="Sum"/><pk mz="238.84172687" i="3978.41" sn="100.786" a="49.8817" fwhm="0.0114701" res="20822.9" algo="Sum"/><pk mz="239.06433908" i="1183.95" sn="29.9655" a="15.0097" fwhm="0.0124464" res="19207.5" algo="Sum"/><pk mz="239.08907704" i="9048.17" sn="229.007" a="118.669" fwhm="0.011991" res="19939" algo="Sum"/><pk mz="239.12653389" i="1045.27" sn="26.4554" a="14.3727" fwhm="0.0156797" res="15250.7" algo="Sum"/><pk mz="239.14013843" i="1207.13" sn="30.552" a="16.3421" fwhm="0.017431" res="13719.3" algo="Sum"/><pk mz="239.16182115" i="2381.93" sn="60.2859" a="32.7629" fwhm="0.0121257" res="19723.6" algo="Sum"/><pk mz="240.09330239" i="1032.23" sn="25.9726" a="16.3118" fwhm="0.0135758" res="17685.4" algo="Sum"/><pk mz="240.23248538" i="442.613" sn="11.1347" a="6.37076" fwhm="0.0132448" res="18137.8" algo="Sum"/><pk mz="240.83893677" i="3009.95" sn="75.3686" a="41.7623" fwhm="0.0120979" res="19907.5" algo="Sum"/><pk mz="240.96717001" i="3180.05" sn="79.5745" a="45.0551" fwhm="0.0126141" res="19103.1" algo="Sum"/><pk mz="241.00873019" i="2569.69" sn="64.2966" a="33.8608" fwhm="0.0125343" res="19227.9" algo="Sum"/><pk mz="241.03028676" i="1416.11" sn="35.4328" a="22.348" fwhm="0.0139075" res="17331" algo="Sum"/><pk mz="241.10418574" i="622.27" sn="15.5699" a="10.0817" fwhm="0.0185003" res="13032.5" algo="Sum"/><pk mz="241.15608684" i="1620.47" sn="40.546" a="24.0434" fwhm="0.0137697" res="17513.5" algo="Sum"/><pk mz="242.01829870" i="890.733" sn="21.9967" a="15.9644" fwhm="0.0130205" res="18587.5" algo="Sum"/><pk mz="242.83670605" i="784.11" sn="19.0758" a="10.5244" fwhm="0.0122401" res="19839.5" algo="Sum"/><pk mz="242.92554720" i="21511.3" sn="522.355" a="278.074" fwhm="0.0117631" res="20651.5" algo="Sum"/><pk mz="243.01014764" i="622.75" sn="15.0773" a="11.3421" fwhm="0.0175418" res="13853.2" algo="Sum"/><pk mz="243.05374665" i="997.578" sn="24.1169" a="17.7319" fwhm="0.0147432" res="16485.8" algo="Sum"/><pk mz="243.09931665" i="3249.59" sn="78.4317" a="47.3499" fwhm="0.0130432" res="18638.1" algo="Sum"/><pk mz="243.13417265" i="504.585" sn="12.1638" a="4.83263" fwhm="0.0122991" res="19768.4" algo="Sum"/><pk mz="243.15364807" i="592.516" sn="14.2781" a="9.03491" fwhm="0.0174785" res="13911.6" algo="Sum"/><pk mz="243.21142965" i="526.108" sn="12.6605" a="7.50499" fwhm="0.0122742" res="19814.9" algo="Sum"/><pk mz="243.92890330" i="774.595" sn="18.3705" a="13.2198" fwhm="0.0142481" res="17120.1" algo="Sum"/><pk mz="244.07934770" i="812.102" sn="19.2035" a="11.3687" fwhm="0.0119701" res="20390.7" algo="Sum"/><pk mz="244.10167669" i="670.764" sn="15.8608" a="9.83962" fwhm="0.0135558" res="18007.1" algo="Sum"/><pk mz="244.92432854" i="1803.93" sn="42.1885" a="25.1896" fwhm="0.0130687" res="18741.3" algo="Sum"/><pk mz="245.04583330" i="1051.22" sn="24.5164" a="15.4018" fwhm="0.013003" res="18845.3" algo="Sum"/><pk mz="245.07863623" i="3430.7" sn="79.9519" a="52.2351" fwhm="0.0120143" res="20399" algo="Sum"/><pk mz="245.14940157" i="888.288" sn="20.7014" a="14.7347" fwhm="0.0204724" res="11974.6" algo="Sum"/><pk mz="245.18833815" i="545.106" sn="12.7036" a="8.11746" fwhm="0.0137454" res="17837.8" algo="Sum"/><pk mz="245.95089474" i="502.68" sn="11.5938" a="7.33933" fwhm="0.0130294" res="18876.6" algo="Sum"/><pk mz="246.08203983" i="489.832" sn="11.2885" a="9.35791" fwhm="0.0150769" res="16321.8" algo="Sum"/><pk mz="246.16961478" i="556.516" sn="12.8247" a="8.76853" fwhm="0.0131349" res="18741.6" algo="Sum"/><pk mz="247.09252683" i="2993.47" sn="68.2128" a="44.756" fwhm="0.0129339" res="19104.2" algo="Sum"/><pk mz="247.13021354" i="1489.49" sn="33.9412" a="23.6796" fwhm="0.0137325" res="17996" algo="Sum"/><pk mz="248.87054434" i="12584.1" sn="281.632" a="166.937" fwhm="0.0119842" res="20766.6" algo="Sum"/><pk mz="248.96052614" i="796.336" sn="17.8173" a="12.0403" fwhm="0.0151564" res="16426.1" algo="Sum"/><pk mz="248.99906437" i="690.903" sn="15.4583" a="10.4141" fwhm="0.0138649" res="17958.9" algo="Sum"/><pk mz="249.04649540" i="1897.22" sn="42.438" a="23.7305" fwhm="0.0113304" res="21980.3" algo="Sum"/><pk mz="249.05992526" i="2701.79" sn="60.435" a="44.4844" fwhm="0.0164416" res="15148.1" algo="Sum"/><pk mz="249.09733899" i="1155.19" sn="25.8398" a="15.5003" fwhm="0.0162472" res="15331.7" algo="Sum"/><pk mz="249.10780962" i="1266.44" sn="28.3284" a="19.4487" fwhm="0.0144589" res="17228.7" algo="Sum"/><pk mz="249.15597914" i="4231.16" sn="94.6447" a="81.4447" fwhm="0.0187539" res="13285.6" algo="Sum"/><pk mz="249.18395765" i="1265.55" sn="28.3076" a="19.5682" fwhm="0.0138996" res="17927.4" algo="Sum"/><pk mz="250.15936475" i="667.868" sn="14.7575" a="12.8588" fwhm="0.0263406" res="9497.1" algo="Sum"/><pk mz="250.17832049" i="957.289" sn="21.1507" a="16.5923" fwhm="0.0164652" res="15194.4" algo="Sum"/><pk mz="250.86793693" i="5621.19" sn="123.431" a="79.8142" fwhm="0.0130528" res="19219.5" algo="Sum"/><pk mz="250.91997996" i="1259.38" sn="27.6362" a="19.9992" fwhm="0.0140835" res="17816.6" algo="Sum"/><pk mz="250.95595190" i="666.518" sn="14.6137" a="11.2936" fwhm="0.013543" res="18530.3" algo="Sum"/><pk mz="251.05021205" i="544.464" sn="11.9192" a="11.8543" fwhm="0.022596" res="11110.4" algo="Sum"/><pk mz="251.12619838" i="1176.03" sn="25.7019" a="19.0091" fwhm="0.0133815" res="18766.7" algo="Sum"/><pk mz="251.16195599" i="698.52" sn="15.2631" a="11.6029" fwhm="0.0136392" res="18414.7" algo="Sum"/><pk mz="251.19846234" i="1669.38" sn="36.4465" a="27.194" fwhm="0.0139579" res="17996.9" algo="Sum"/><pk mz="252.15919633" i="471.001" sn="10.1604" a="8.94192" fwhm="0.0164739" res="15306.6" algo="Sum"/><pk mz="252.86649441" i="647.64" sn="13.8843" a="9.48379" fwhm="0.0141684" res="17847.2" algo="Sum"/><pk mz="252.88671288" i="468.877" sn="10.0476" a="5.51615" fwhm="0.012066" res="20958.7" algo="Sum"/><pk mz="252.91712884" i="886.079" sn="18.9761" a="12.6365" fwhm="0.0127051" res="19906.7" algo="Sum"/><pk mz="253.10538307" i="482.667" sn="10.325" a="8.40359" fwhm="0.014735" res="17177.1" algo="Sum"/><pk mz="253.14145934" i="1770.82" sn="37.8804" a="33.7615" fwhm="0.0142625" res="17748.7" algo="Sum"/><pk mz="254.14327097" i="690.437" sn="14.5939" a="12.6806" fwhm="0.0120784" res="21041.1" algo="Sum"/><pk mz="254.82253428" i="5127.62" sn="107.026" a="79.552" fwhm="0.0139171" res="18310.1" algo="Sum"/><pk mz="255.06219523" i="847.125" sn="17.6631" a="13.1743" fwhm="0.0140538" res="18149" algo="Sum"/><pk mz="255.12106759" i="824.578" sn="17.193" a="15.9056" fwhm="0.0217791" res="11714" algo="Sum"/><pk mz="255.15558618" i="3503.28" sn="73.0455" a="68.4762" fwhm="0.0145939" res="17483.7" algo="Sum"/><pk mz="255.26832143" i="599.485" sn="12.4971" a="8.64647" fwhm="0.0129022" res="19784.9" algo="Sum"/><pk mz="255.97811622" i="817.539" sn="16.8525" a="13.1596" fwhm="0.014151" res="18089" algo="Sum"/><pk mz="256.15621370" i="1146.79" sn="23.6193" a="22.9229" fwhm="0.0155792" res="16442.2" algo="Sum"/><pk mz="256.26437986" i="1046.21" sn="21.5062" a="16.4428" fwhm="0.0143892" res="17809.5" algo="Sum"/><pk mz="256.29988302" i="25087.7" sn="515.081" a="359.644" fwhm="0.0130436" res="19649.5" algo="Sum"/><pk mz="256.82013341" i="6377.39" sn="129.949" a="96.7772" fwhm="0.0137609" res="18663" algo="Sum"/><pk mz="256.94143478" i="1120.83" sn="22.8263" a="17.4066" fwhm="0.012405" res="20712.8" algo="Sum"/><pk mz="257.07520638" i="1449.21" sn="29.5056" a="25.5775" fwhm="0.013795" res="18635.4" algo="Sum"/><pk mz="257.11508429" i="447.54" sn="9.11185" a="7.28479" fwhm="0.0200012" res="12855" algo="Sum"/><pk mz="257.15151320" i="1560.44" sn="31.7703" a="30.4363" fwhm="0.0142416" res="18056.4" algo="Sum"/><pk mz="257.18784168" i="725.771" sn="14.7766" a="12.075" fwhm="0.0136961" res="18778.2" algo="Sum"/><pk mz="257.24798997" i="895.541" sn="18.2307" a="14.7376" fwhm="0.0142803" res="18014.1" algo="Sum"/><pk mz="257.30318599" i="4848.54" sn="98.4904" a="70.7651" fwhm="0.0132727" res="19385.9" algo="Sum"/><pk mz="258.27928224" i="1829.47" sn="36.5104" a="26.9091" fwhm="0.0132966" res="19424.5" algo="Sum"/><pk mz="258.30630456" i="490.077" sn="9.77412" a="6.96939" fwhm="0.014407" res="17929.2" algo="Sum"/><pk mz="258.81742981" i="3178.08" sn="63.0852" a="47.4878" fwhm="0.0126948" res="20387.6" algo="Sum"/><pk mz="258.89911436" i="4468.97" sn="88.7094" a="65.3602" fwhm="0.0130461" res="19844.9" algo="Sum"/><pk mz="258.98062381" i="691.537" sn="13.6993" a="10.3803" fwhm="0.0132347" res="19568.3" algo="Sum"/><pk mz="259.02773085" i="504.298" sn="9.97597" a="8.46959" fwhm="0.014546" res="17807.5" algo="Sum"/><pk mz="259.09400610" i="588.168" sn="11.6141" a="11.5244" fwhm="0.0177743" res="14576.9" algo="Sum"/><pk mz="259.13050313" i="2804.25" sn="55.3226" a="47.2274" fwhm="0.0139623" res="18559.3" algo="Sum"/><pk mz="259.16725450" i="844.985" sn="16.6544" a="13.8082" fwhm="0.0152789" res="16962.4" algo="Sum"/><pk mz="259.96500515" i="449.747" sn="8.77447" a="6.76968" fwhm="0.0134111" res="19384.3" algo="Sum"/><pk mz="260.13340222" i="508.518" sn="9.91047" a="9.46178" fwhm="0.0163055" res="15953.7" algo="Sum"/><pk mz="260.81462181" i="629.379" sn="12.1879" a="10.4301" fwhm="0.0144575" res="18040.1" algo="Sum"/><pk mz="260.89795065" i="714.315" sn="13.8092" a="11.1391" fwhm="0.0142323" res="18331.4" algo="Sum"/><pk mz="260.94870350" i="2837.43" sn="54.8006" a="40.7946" fwhm="0.0127916" res="20400" algo="Sum"/><pk mz="261.01172170" i="2566.75" sn="49.526" a="43.9357" fwhm="0.0148226" res="17609.1" algo="Sum"/><pk mz="261.04407497" i="1269.34" sn="24.4795" a="22.4335" fwhm="0.0162679" res="16046.6" algo="Sum"/><pk mz="261.10965938" i="14606" sn="281.542" a="204.202" fwhm="0.0129298" res="20194.4" algo="Sum"/><pk mz="261.18338034" i="465.747" sn="8.97595" a="7.93552" fwhm="0.0141311" res="18482.9" algo="Sum"/><pk mz="262.11337194" i="2178.66" sn="41.6181" a="33.5169" fwhm="0.0137484" res="19065" algo="Sum"/><pk mz="262.91524899" i="857.254" sn="16.2534" a="13.1875" fwhm="0.0136088" res="19319.5" algo="Sum"/><pk mz="262.94630785" i="908.274" sn="17.2215" a="14.3252" fwhm="0.0141552" res="18575.9" algo="Sum"/><pk mz="263.00956571" i="1149.57" sn="21.7936" a="19.9805" fwhm="0.0153682" res="17113.9" algo="Sum"/><pk mz="263.08663982" i="7236.12" sn="137.154" a="117.007" fwhm="0.0143542" res="18328.2" algo="Sum"/><pk mz="263.12301378" i="777.449" sn="14.7347" a="17.0701" fwhm="0.0216914" res="12130.3" algo="Sum"/><pk mz="263.16152535" i="730.931" sn="13.8499" a="11.8519" fwhm="0.0140894" res="18678" algo="Sum"/><pk mz="263.19806140" i="7282.81" sn="137.997" a="105.712" fwhm="0.013409" res="19628.4" algo="Sum"/><pk mz="263.23526724" i="1314.89" sn="24.9149" a="20.4026" fwhm="0.0135662" res="19403.7" algo="Sum"/><pk mz="264.09058591" i="830.069" sn="15.6185" a="15.859" fwhm="0.0149683" res="17643.3" algo="Sum"/><pk mz="264.20150484" i="1292.92" sn="24.3206" a="19.8919" fwhm="0.013503" res="19566.1" algo="Sum"/><pk mz="264.85033983" i="5321.46" sn="99.3862" a="93.782" fwhm="0.0167767" res="15786.8" algo="Sum"/><pk mz="264.91314839" i="466.225" sn="8.70544" a="6.20964" fwhm="0.01361" res="19464.5" algo="Sum"/><pk mz="264.93426171" i="529.25" sn="9.88224" a="8.22687" fwhm="0.0136537" res="19403.9" algo="Sum"/><pk mz="264.97341789" i="452.868" sn="8.45604" a="8.46326" fwhm="0.0149765" res="17692.6" algo="Sum"/><pk mz="265.03318683" i="979.544" sn="18.2902" a="26.4609" fwhm="0.0237562" res="11156.4" algo="Sum"/><pk mz="265.10361659" i="574.721" sn="10.7313" a="9.51833" fwhm="0.0236085" res="11229.2" algo="Sum"/><pk mz="265.13900629" i="1012.08" sn="18.8978" a="24.9842" fwhm="0.0223062" res="11886.3" algo="Sum"/><pk mz="265.17690842" i="925.559" sn="17.278" a="16.7171" fwhm="0.0210645" res="12588.8" algo="Sum"/><pk mz="265.21335572" i="917.056" sn="17.1193" a="16.6906" fwhm="0.0145379" res="18242.9" algo="Sum"/><pk mz="265.25222024" i="596.955" sn="11.1437" a="9.4393" fwhm="0.0125246" res="21178.5" algo="Sum"/><pk mz="266.17295544" i="2298.91" sn="42.5952" a="38.2348" fwhm="0.0139202" res="19121.3" algo="Sum"/><pk mz="266.84840223" i="4689.45" sn="85.8788" a="76.9893" fwhm="0.014719" res="18129.6" algo="Sum"/><pk mz="266.89379880" i="927.855" sn="16.992" a="14.4919" fwhm="0.0134272" res="19877.1" algo="Sum"/><pk mz="267.05880031" i="789.283" sn="14.4356" a="13.4838" fwhm="0.0144262" res="18512.1" algo="Sum"/><pk mz="267.12201554" i="500.99" sn="9.15442" a="11.1038" fwhm="0.0201238" res="13273.9" algo="Sum"/><pk mz="267.15752976" i="1344.43" sn="24.5539" a="21.7134" fwhm="0.0185667" res="14389.1" algo="Sum"/><pk mz="267.17130836" i="1007.46" sn="18.3961" a="15.7409" fwhm="0.0146685" res="18214" algo="Sum"/><pk mz="267.18976567" i="464.196" sn="8.47279" a="4.47363" fwhm="0.0127215" res="21003" algo="Sum"/><pk mz="267.22951829" i="457.653" sn="8.34543" a="6.24977" fwhm="0.0146193" res="18279.2" algo="Sum"/><pk mz="268.84656855" i="1465.45" sn="26.0652" a="28.952" fwhm="0.015286" res="17587.7" algo="Sum"/><pk mz="268.89129322" i="671.837" sn="11.9441" a="9.89733" fwhm="0.0136889" res="19643" algo="Sum"/><pk mz="269.07585969" i="521.587" sn="9.23725" a="9.62417" fwhm="0.0166722" res="16139.1" algo="Sum"/><pk mz="269.13543925" i="695.57" sn="12.3171" a="12.2146" fwhm="0.0182263" res="14766.3" algo="Sum"/><pk mz="269.17339077" i="526.094" sn="9.31615" a="7.53043" fwhm="0.0190262" res="14147.5" algo="Sum"/><pk mz="269.18771590" i="698.448" sn="12.3682" a="10.512" fwhm="0.0169736" res="15859.2" algo="Sum"/><pk mz="269.22599791" i="1026.89" sn="18.1794" a="22.6571" fwhm="0.0153272" res="17565.2" algo="Sum"/><pk mz="269.99369023" i="800.145" sn="14.0254" a="12.7031" fwhm="0.0143519" res="18812.5" algo="Sum"/><pk mz="270.79747974" i="3143.55" sn="54.6505" a="48.3545" fwhm="0.0141173" res="19182" algo="Sum"/><pk mz="270.97747259" i="7244.46" sn="125.824" a="109.098" fwhm="0.0134709" res="20115.8" algo="Sum"/><pk mz="271.03890261" i="1076.3" sn="18.6936" a="23.2196" fwhm="0.018858" res="14372.6" algo="Sum"/><pk mz="271.09130503" i="634.228" sn="11.0155" a="10.8797" fwhm="0.0164391" res="16490.6" algo="Sum"/><pk mz="271.11536223" i="449.158" sn="7.80114" a="6.86747" fwhm="0.022984" res="11795.9" algo="Sum"/><pk mz="271.14708150" i="710.554" sn="12.3412" a="13.1754" fwhm="0.0424433" res="6388.46" algo="Sum"/><pk mz="271.16654378" i="1745.68" sn="30.3196" a="31.0384" fwhm="0.0154598" res="17540.1" algo="Sum"/><pk mz="271.18811394" i="1875.49" sn="32.5743" a="33.6675" fwhm="0.0143252" res="18930.9" algo="Sum"/><pk mz="271.24189963" i="682.628" sn="11.8561" a="11.5214" fwhm="0.0147685" res="18366.3" algo="Sum"/><pk mz="271.96440009" i="2527.31" sn="43.5577" a="50.6259" fwhm="0.0145575" res="18682.1" algo="Sum"/><pk mz="272.79442856" i="4503.21" sn="77.125" a="65.533" fwhm="0.0134733" res="20247" algo="Sum"/><pk mz="272.94579402" i="1002.21" sn="17.1482" a="20.76" fwhm="0.0190308" res="14342.3" algo="Sum"/><pk mz="273.10924355" i="467.696" sn="7.99957" a="7.74093" fwhm="0.0169478" res="16114.7" algo="Sum"/><pk mz="273.14568983" i="851.993" sn="14.5727" a="17.7197" fwhm="0.0157981" res="17289.8" algo="Sum"/><pk mz="273.18158012" i="1513.76" sn="25.8916" a="32.0227" fwhm="0.0173541" res="15741.6" algo="Sum"/><pk mz="273.22023668" i="472.389" sn="8.07995" a="8.42468" fwhm="0.0152519" res="17913.9" algo="Sum"/><pk mz="273.25723559" i="448.241" sn="7.66627" a="7.64153" fwhm="0.0159691" res="17111.7" algo="Sum"/><pk mz="273.96109467" i="845.522" sn="14.3785" a="18.9013" fwhm="0.0184543" res="14845.4" algo="Sum"/><pk mz="274.14150035" i="867.47" sn="14.7364" a="15.9222" fwhm="0.0147995" res="18523.7" algo="Sum"/><pk mz="274.79210080" i="2280.85" sn="38.3348" a="34.9223" fwhm="0.0140259" res="19591.7" algo="Sum"/><pk mz="274.88057926" i="3082.76" sn="51.8126" a="51.4294" fwhm="0.0146797" res="18725.2" algo="Sum"/><pk mz="275.10632167" i="521.776" sn="8.76007" a="11.9685" fwhm="0.0186984" res="14712.8" algo="Sum"/><pk mz="275.16131998" i="864.029" sn="14.4884" a="14.1865" fwhm="0.0206745" res="13309.2" algo="Sum"/><pk mz="275.19869690" i="454.687" sn="7.61831" a="8.37073" fwhm="0.0155406" res="17708.4" algo="Sum"/><pk mz="276.11920147" i="685.238" sn="11.3476" a="12.9261" fwhm="0.0164704" res="16764.5" algo="Sum"/><pk mz="276.15517995" i="713.809" sn="11.809" a="16.5761" fwhm="0.018442" res="14974.2" algo="Sum"/><pk mz="276.78933361" i="621.344" sn="10.2261" a="10.7133" fwhm="0.0142602" res="19409.9" algo="Sum"/><pk mz="276.87788468" i="1894.71" sn="31.0871" a="30.3311" fwhm="0.0144777" res="19124.5" algo="Sum"/><pk mz="276.92263093" i="2352.03" sn="38.5258" a="38.3925" fwhm="0.0140073" res="19769.9" algo="Sum"/><pk mz="276.98497943" i="1028.83" sn="16.821" a="17.525" fwhm="0.014516" res="19081.3" algo="Sum"/><pk mz="277.08415674" i="847.953" sn="13.8298" a="14.5682" fwhm="0.0178198" res="15549.3" algo="Sum"/><pk mz="277.10318186" i="1162.77" sn="18.9556" a="23.8205" fwhm="0.0197785" res="14010.3" algo="Sum"/><pk mz="277.14140869" i="615.503" sn="10.023" a="12.9523" fwhm="0.0209352" res="13238.1" algo="Sum"/><pk mz="277.17822432" i="936.345" sn="15.2368" a="16.4152" fwhm="0.0151213" res="18330.4" algo="Sum"/><pk mz="277.21392606" i="1338.66" sn="21.7718" a="19.966" fwhm="0.0133487" res="20767.1" algo="Sum"/><pk mz="277.24979645" i="849.121" sn="13.8086" a="13.8129" fwhm="0.0145806" res="19015" algo="Sum"/><pk mz="278.24598193" i="1580.61" sn="25.467" a="27.0401" fwhm="0.0154398" res="18021.4" algo="Sum"/><pk mz="278.89092334" i="1128.67" sn="17.9546" a="18.9042" fwhm="0.0175559" res="15885.9" algo="Sum"/><pk mz="278.92012418" i="920.728" sn="14.6362" a="15.1409" fwhm="0.014688" res="18989.7" algo="Sum"/><pk mz="279.05739429" i="1515.9" sn="24.0363" a="26.519" fwhm="0.0143923" res="19389.3" algo="Sum"/><pk mz="279.08420774" i="806.89" sn="12.7941" a="12.2748" fwhm="0.0205263" res="13596.4" algo="Sum"/><pk mz="279.10354602" i="732.924" sn="11.6204" a="13.1857" fwhm="0.027507" res="10146.6" algo="Sum"/><pk mz="279.15783191" i="3599.18" sn="57.081" a="62.9632" fwhm="0.0149305" res="18697.2" algo="Sum"/><pk mz="279.19285476" i="660.194" sn="10.4712" a="11.1652" fwhm="0.0165878" res="16831.2" algo="Sum"/><pk mz="279.22977530" i="2290.25" sn="36.3255" a="40.5462" fwhm="0.0141294" res="19762.3" algo="Sum"/><pk mz="280.09198887" i="735.872" sn="11.5387" a="14.7391" fwhm="0.0160447" res="17457" algo="Sum"/><pk mz="280.16041832" i="745.908" sn="11.6941" a="18.8518" fwhm="0.0181885" res="15403.1" algo="Sum"/><pk mz="280.26321081" i="502.57" sn="7.87781" a="7.89003" fwhm="0.0137602" res="20367.7" algo="Sum"/><pk mz="280.82617980" i="2865" sn="44.4417" a="46.1136" fwhm="0.0134387" res="20896.9" algo="Sum"/><pk mz="280.88828352" i="531.707" sn="8.24697" a="8.66022" fwhm="0.0142684" res="19686" algo="Sum"/><pk mz="280.92866328" i="451.774" sn="7.00749" a="11.3563" fwhm="0.0243488" res="11537.7" algo="Sum"/><pk mz="281.15034946" i="1649.4" sn="25.5836" a="35.7655" fwhm="0.0189727" res="14818.7" algo="Sum"/><pk mz="281.17182534" i="948.706" sn="14.7152" a="15.3072" fwhm="0.0181292" res="15509.3" algo="Sum"/><pk mz="281.18792640" i="764.068" sn="11.8513" a="6.97861" fwhm="0.00991992" res="28345.8" algo="Sum"/><pk mz="281.20832375" i="2339.22" sn="36.2832" a="38.9905" fwhm="0.0144664" res="19438.7" algo="Sum"/><pk mz="281.24506604" i="661.035" sn="10.2549" a="13.0018" fwhm="0.0157522" res="17854.3" algo="Sum"/><pk mz="281.99350448" i="859.806" sn="13.253" a="15.1986" fwhm="0.0152564" res="18483.6" algo="Sum"/><pk mz="282.15095201" i="447.459" sn="6.89226" a="11.7684" fwhm="0.0261862" res="10774.8" algo="Sum"/><pk mz="282.20459254" i="1826.26" sn="28.1197" a="31.9456" fwhm="0.0201639" res="13995.6" algo="Sum"/><pk mz="282.27881995" i="2387.39" sn="36.7294" a="35.8714" fwhm="0.0133055" res="21215.1" algo="Sum"/><pk mz="282.82337777" i="2723.54" sn="41.5571" a="45.4994" fwhm="0.0143282" res="19739" algo="Sum"/><pk mz="283.03202265" i="697.648" sn="10.6425" a="14.6654" fwhm="0.016696" res="16952" algo="Sum"/><pk mz="283.12638568" i="551.559" sn="8.40987" a="13.7748" fwhm="0.0282292" res="10029.6" algo="Sum"/><pk mz="283.16506899" i="1250.32" sn="19.0608" a="23.5548" fwhm="0.0201738" res="14036.3" algo="Sum"/><pk mz="283.20546332" i="1123.23" sn="17.1123" a="22.0422" fwhm="0.0169488" res="16709.4" algo="Sum"/><pk mz="283.26319318" i="1136.65" sn="17.2786" a="19.5797" fwhm="0.0147653" res="19184.4" algo="Sum"/><pk mz="283.28128650" i="496.575" sn="7.54351" a="4.61501" fwhm="0.00995684" res="28450.9" algo="Sum"/><pk mz="283.29847349" i="539.939" sn="8.19776" a="9.30749" fwhm="0.0209268" res="13537.6" algo="Sum"/><pk mz="284.29498015" i="1769.95" sn="26.5962" a="28.9643" fwhm="0.014772" res="19245.5" algo="Sum"/><pk mz="284.33103560" i="6133.74" sn="92.1453" a="99.2201" fwhm="0.0147031" res="19338.2" algo="Sum"/><pk mz="284.82108868" i="1064.41" sn="15.9333" a="19.723" fwhm="0.0150156" res="18968.4" algo="Sum"/><pk mz="284.91003007" i="2493.85" sn="37.3163" a="39.6137" fwhm="0.0143652" res="19833.4" algo="Sum"/><pk mz="284.99386154" i="708.262" sn="10.5656" a="14.5478" fwhm="0.0168257" res="16938" algo="Sum"/><pk mz="285.07273108" i="1172.86" sn="17.4474" a="24.8188" fwhm="0.0186423" res="15291.7" algo="Sum"/><pk mz="285.13104482" i="1292.05" sn="19.1864" a="24.702" fwhm="0.0194471" res="14661.9" algo="Sum"/><pk mz="285.16513323" i="1835.06" sn="27.2311" a="40.9374" fwhm="0.0224609" res="12696" algo="Sum"/><pk mz="285.22087648" i="1710.62" sn="25.3828" a="31.4347" fwhm="0.015176" res="18794.2" algo="Sum"/><pk mz="285.27889321" i="824.556" sn="12.2331" a="14.3813" fwhm="0.0197516" res="14443.3" algo="Sum"/><pk mz="285.33411913" i="1318.48" sn="19.5576" a="21.7443" fwhm="0.0154324" res="18489.2" algo="Sum"/><pk mz="285.98853869" i="556.661" sn="8.17553" a="12.3879" fwhm="0.0221468" res="12913.3" algo="Sum"/><pk mz="286.16754412" i="482.125" sn="7.06349" a="10.029" fwhm="0.0241559" res="11846.7" algo="Sum"/><pk mz="286.77139421" i="1307.41" sn="19.0364" a="21.0329" fwhm="0.0145431" res="19718.8" algo="Sum"/><pk mz="286.90733859" i="897.685" sn="13.023" a="14.4585" fwhm="0.0144597" res="19841.9" algo="Sum"/><pk mz="286.95145806" i="3403.47" sn="49.3403" a="66.8112" fwhm="0.0148684" res="19299.4" algo="Sum"/><pk mz="287.01291995" i="740.715" sn="10.736" a="15.0647" fwhm="0.0173876" res="16506.8" algo="Sum"/><pk mz="287.05599212" i="1404.22" sn="20.3543" a="31.6274" fwhm="0.0216851" res="13237.5" algo="Sum"/><pk mz="287.10006397" i="1370.37" sn="19.8644" a="29.6303" fwhm="0.01772" res="16202" algo="Sum"/><pk mz="287.16271608" i="836.242" sn="12.1217" a="22.6619" fwhm="0.0221952" res="12938" algo="Sum"/><pk mz="287.19811024" i="1029.6" sn="14.9253" a="18.0994" fwhm="0.0161088" res="17828.7" algo="Sum"/><pk mz="287.23683308" i="2751.25" sn="39.8808" a="45.7113" fwhm="0.0147613" res="19458.7" algo="Sum"/><pk mz="287.93848270" i="1107.44" sn="15.8998" a="24.233" fwhm="0.0166343" res="17310" algo="Sum"/><pk mz="288.23977949" i="739.948" sn="10.616" a="13.4444" fwhm="0.0156489" res="18419.1" algo="Sum"/><pk mz="288.28931938" i="1283.82" sn="18.4174" a="21.4296" fwhm="0.0150876" res="19107.7" algo="Sum"/><pk mz="288.76844575" i="1923.44" sn="27.4288" a="29.997" fwhm="0.0139353" res="20722.1" algo="Sum"/><pk mz="288.92135101" i="1964.7" sn="27.999" a="34.886" fwhm="0.015232" res="18968.1" algo="Sum"/><pk mz="289.15694928" i="673.516" sn="9.59287" a="9.57209" fwhm="0.020119" res="14372.3" algo="Sum"/><pk mz="289.17752803" i="1090.87" sn="15.5372" a="19.7983" fwhm="0.0169289" res="17081.8" algo="Sum"/><pk mz="289.21500861" i="811.282" sn="11.5548" a="14.3404" fwhm="0.0166096" res="17412.5" algo="Sum"/><pk mz="289.25143333" i="1098.62" sn="15.6464" a="18.5662" fwhm="0.0154355" res="18739.4" algo="Sum"/><pk mz="289.93462499" i="608.251" sn="8.63573" a="13.0575" fwhm="0.0177483" res="16335.9" algo="Sum"/><pk mz="290.76594587" i="1117.58" sn="15.7779" a="18.6336" fwhm="0.0144664" res="20099.3" algo="Sum"/><pk mz="290.85517265" i="1948.64" sn="27.5083" a="33.1007" fwhm="0.014955" res="19448.7" algo="Sum"/><pk mz="290.95448807" i="617.667" sn="8.7194" a="19.0746" fwhm="0.0275335" res="10567.3" algo="Sum"/><pk mz="291.12027704" i="1122.12" sn="15.831" a="21.3323" fwhm="0.0171673" res="16957.8" algo="Sum"/><pk mz="291.15673984" i="752.951" sn="10.624" a="16.8159" fwhm="0.0201964" res="14416.3" algo="Sum"/><pk mz="291.19479779" i="2638.85" sn="37.2332" a="44.3651" fwhm="0.0148789" res="19571" algo="Sum"/><pk mz="291.22984368" i="1332.44" sn="18.8002" a="22.1898" fwhm="0.0146055" res="19939.7" algo="Sum"/><pk mz="291.26556026" i="1579.96" sn="22.292" a="25.5109" fwhm="0.0144676" res="20132.2" algo="Sum"/><pk mz="292.19710755" i="565.439" sn="7.92183" a="12.2971" fwhm="0.0193642" res="15089.6" algo="Sum"/><pk mz="292.85232617" i="1510.1" sn="21.0478" a="24.2921" fwhm="0.0148509" res="19719.5" algo="Sum"/><pk mz="292.89649260" i="686.884" sn="9.57382" a="14.2804" fwhm="0.0166989" res="17539.9" algo="Sum"/><pk mz="292.94117654" i="652.834" sn="9.09924" a="12.1858" fwhm="0.0222162" res="13186" algo="Sum"/><pk mz="293.02157794" i="605.921" sn="8.43209" a="14.0584" fwhm="0.0182594" res="16047.7" algo="Sum"/><pk mz="293.09781535" i="70910.2" sn="984.969" a="1039.75" fwhm="0.0131351" res="22314" algo="Sum"/><pk mz="293.17350415" i="1358.62" sn="18.8376" a="32.1098" fwhm="0.0265866" res="11027.1" algo="Sum"/><pk mz="293.20864963" i="1802.74" sn="24.9801" a="31.4838" fwhm="0.0156763" res="18704" algo="Sum"/><pk mz="293.24493246" i="1550.38" sn="21.4774" a="28.2472" fwhm="0.0154535" res="18976" algo="Sum"/><pk mz="294.10088347" i="7921.51" sn="108.813" a="134.524" fwhm="0.0152263" res="19315.3" algo="Sum"/><pk mz="294.21173331" i="489.992" sn="6.73023" a="11.3943" fwhm="0.0203735" res="14440.9" algo="Sum"/><pk mz="294.86508722" i="586.514" sn="7.99838" a="10.9147" fwhm="0.0186154" res="15839.9" algo="Sum"/><pk mz="294.93891737" i="2885.64" sn="39.2496" a="47.7645" fwhm="0.0154137" res="19134.9" algo="Sum"/><pk mz="295.10207866" i="2058.56" sn="27.8971" a="40.6403" fwhm="0.0170444" res="17313.7" algo="Sum"/><pk mz="295.13002322" i="448.647" sn="6.07963" a="6.52081" fwhm="0.0200987" res="14684" algo="Sum"/><pk mz="295.15409794" i="725.417" sn="9.828" a="9.67978" fwhm="0.0131064" res="22519.8" algo="Sum"/><pk mz="295.16561223" i="775.086" sn="10.5" a="9.68211" fwhm="0.0135513" res="21781.4" algo="Sum"/><pk mz="295.18840944" i="2822.91" sn="38.244" a="57.4483" fwhm="0.0177945" res="16588.7" algo="Sum"/><pk mz="295.22392582" i="4117.99" sn="55.7914" a="69.9783" fwhm="0.0150057" res="19674.1" algo="Sum"/><pk mz="296.15173430" i="644.098" sn="8.65129" a="13.8971" fwhm="0.0157749" res="18773.6" algo="Sum"/><pk mz="296.19148992" i="584.659" sn="7.85295" a="13.3496" fwhm="0.0267623" res="11067.5" algo="Sum"/><pk mz="296.22203892" i="1958.96" sn="26.3132" a="41.6383" fwhm="0.018978" res="15608.7" algo="Sum"/><pk mz="296.80056421" i="822.825" sn="10.9417" a="13.5169" fwhm="0.0149481" res="19855.4" algo="Sum"/><pk mz="297.12965704" i="528.22" sn="6.99967" a="9.00874" fwhm="0.0239244" res="12419.5" algo="Sum"/><pk mz="297.14588390" i="600.493" sn="7.95774" a="9.15605" fwhm="0.020395" res="14569.5" algo="Sum"/><pk mz="297.16919505" i="1011.99" sn="13.4132" a="17.9912" fwhm="0.0222979" res="13327.2" algo="Sum"/><pk mz="297.18067304" i="946.642" sn="12.5472" a="19.2629" fwhm="0.0204397" res="14539.4" algo="Sum"/><pk mz="297.22248155" i="814.56" sn="10.7965" a="15.2162" fwhm="0.0198395" res="14981.4" algo="Sum"/><pk mz="297.23764654" i="832.216" sn="11.0305" a="14.3616" fwhm="0.0162868" res="18250.2" algo="Sum"/><pk mz="297.31549831" i="453.187" sn="6.00585" a="7.07238" fwhm="0.0120269" res="24720.9" algo="Sum"/><pk mz="298.10136915" i="678.784" sn="8.93546" a="11.3246" fwhm="0.0130137" res="22906.8" algo="Sum"/><pk mz="298.17377826" i="709.513" sn="9.33928" a="19.5987" fwhm="0.0257786" res="11566.7" algo="Sum"/><pk mz="298.34657047" i="1565.48" sn="20.5965" a="25.3439" fwhm="0.0140824" res="21185.8" algo="Sum"/><pk mz="298.79732923" i="857.444" sn="11.2038" a="14.3266" fwhm="0.0149697" res="19960.1" algo="Sum"/><pk mz="298.92627877" i="540.568" sn="7.05836" a="9.70975" fwhm="0.0148428" res="20139.5" algo="Sum"/><pk mz="299.10988046" i="1566.49" sn="20.4361" a="34.1034" fwhm="0.0183318" res="16316.4" algo="Sum"/><pk mz="299.16181206" i="4060.2" sn="52.9687" a="78.5672" fwhm="0.0165433" res="18083.5" algo="Sum"/><pk mz="299.19728166" i="2717.62" sn="35.4544" a="59.718" fwhm="0.0182005" res="16439" algo="Sum"/><pk mz="300.00362032" i="782.99" sn="10.1734" a="13.3067" fwhm="0.0141316" res="21229.3" algo="Sum"/><pk mz="300.16536282" i="784.216" sn="10.1776" a="19.0386" fwhm="0.0200545" res="14967.5" algo="Sum"/><pk mz="300.20108819" i="651.739" sn="8.45595" a="12.4095" fwhm="0.0163047" res="18411.9" algo="Sum"/><pk mz="300.88402072" i="1732.76" sn="22.2483" a="32.0099" fwhm="0.0152223" res="19765.9" algo="Sum"/><pk mz="300.98607364" i="976.215" sn="12.5344" a="30.1403" fwhm="0.0291728" res="10317.4" algo="Sum"/><pk mz="301.03973401" i="632.529" sn="8.12063" a="14.1411" fwhm="0.0195483" res="15399.8" algo="Sum"/><pk mz="301.14122725" i="215514" sn="2761.02" a="3035.36" fwhm="0.0126805" res="23748.4" algo="Sum"/><pk mz="301.21161962" i="12128.1" sn="155.016" a="212.084" fwhm="0.015568" res="19348.1" algo="Sum"/><pk mz="302.14426802" i="37158.4" sn="467.937" a="594.413" fwhm="0.0145661" res="20742.9" algo="Sum"/><pk mz="302.21523189" i="2515.15" sn="31.6419" a="43.8478" fwhm="0.0167168" res="18078.5" algo="Sum"/><pk mz="302.24497501" i="2918.91" sn="36.7215" a="52.5276" fwhm="0.0163601" res="18474.5" algo="Sum"/><pk mz="302.88173377" i="716.908" sn="8.96354" a="12.8299" fwhm="0.0158972" res="19052.5" algo="Sum"/><pk mz="302.92680071" i="507.882" sn="6.33999" a="12.0683" fwhm="0.0223864" res="13531.7" algo="Sum"/><pk mz="302.97051691" i="701.754" sn="8.74941" a="13.9368" fwhm="0.0232547" res="13028.4" algo="Sum"/><pk mz="303.06266337" i="617.754" sn="7.67801" a="20.2334" fwhm="0.0271401" res="11166.6" algo="Sum"/><pk mz="303.14719491" i="5062.29" sn="62.8421" a="94.6579" fwhm="0.0165565" res="18309.9" algo="Sum"/><pk mz="303.19284000" i="2356.37" sn="29.2495" a="42.7139" fwhm="0.0162918" res="18610.1" algo="Sum"/><pk mz="303.22948155" i="5741.34" sn="71.2647" a="111.286" fwhm="0.0162518" res="18658.2" algo="Sum"/><pk mz="304.15318580" i="704.391" sn="8.66146" a="21.2156" fwhm="0.0228178" res="13329.7" algo="Sum"/><pk mz="304.19663511" i="511.558" sn="6.29047" a="9.84756" fwhm="0.0198548" res="15321" algo="Sum"/><pk mz="304.23271349" i="1286.11" sn="15.8138" a="23.3684" fwhm="0.0176585" res="17228.7" algo="Sum"/><pk mz="304.26091678" i="7370.25" sn="90.6246" a="126.918" fwhm="0.0156048" res="19497.9" algo="Sum"/><pk mz="304.29959401" i="1821.78" sn="22.4006" a="35.2503" fwhm="0.0172606" res="17629.7" algo="Sum"/><pk mz="304.74262440" i="498.946" sn="6.10537" a="8.30574" fwhm="0.0152747" res="19950.9" algo="Sum"/><pk mz="304.89539435" i="800.07" sn="9.75324" a="16.7869" fwhm="0.0155948" res="19551.1" algo="Sum"/><pk mz="305.06567268" i="791.36" sn="9.63949" a="17.4065" fwhm="0.017817" res="17122.2" algo="Sum"/><pk mz="305.15725211" i="1459.95" sn="17.7835" a="35.8221" fwhm="0.0256286" res="11906.9" algo="Sum"/><pk mz="305.20919354" i="1085.99" sn="13.2283" a="20.1063" fwhm="0.0203882" res="14969.9" algo="Sum"/><pk mz="305.24564550" i="6559.12" sn="79.8652" a="131.773" fwhm="0.0166735" res="18307.3" algo="Sum"/><pk mz="305.27830432" i="1442.58" sn="17.5652" a="27.5246" fwhm="0.0192069" res="15894.2" algo="Sum"/><pk mz="305.30024426" i="539.059" sn="6.56317" a="8.33611" fwhm="0.0129025" res="23662.2" algo="Sum"/><pk mz="306.24892915" i="1405.89" sn="16.9342" a="24.9277" fwhm="0.0179178" res="17091.9" algo="Sum"/><pk mz="306.27654395" i="3106.49" sn="37.4181" a="54.9636" fwhm="0.0158488" res="19324.9" algo="Sum"/><pk mz="306.82870784" i="599.093" sn="7.16187" a="12.8344" fwhm="0.0168119" res="18250.7" algo="Sum"/><pk mz="306.95734656" i="739.666" sn="8.83741" a="19.5889" fwhm="0.019696" res="15584.8" algo="Sum"/><pk mz="306.99290451" i="502.787" sn="6.00722" a="9.90927" fwhm="0.0239023" res="12843.7" algo="Sum"/><pk mz="307.05298228" i="473.266" sn="5.65351" a="9.58989" fwhm="0.0178817" res="17171.3" algo="Sum"/><pk mz="307.16750334" i="709.419" sn="8.47223" a="14.4965" fwhm="0.0284673" res="10790.2" algo="Sum"/><pk mz="307.20189879" i="1761.28" sn="21.0341" a="36.471" fwhm="0.0202925" res="15138.7" algo="Sum"/><pk mz="307.22369309" i="1285.65" sn="15.3538" a="24.2922" fwhm="0.0214591" res="14316.7" algo="Sum"/><pk mz="307.26053295" i="3324.85" sn="39.707" a="68.1398" fwhm="0.0169042" res="18176.5" algo="Sum"/><pk mz="308.05079187" i="680.512" sn="8.08585" a="13.5903" fwhm="0.0162449" res="18962.9" algo="Sum"/><pk mz="308.20549841" i="470.117" sn="5.58277" a="13.5213" fwhm="0.0215353" res="14311.6" algo="Sum"/><pk mz="308.26303469" i="798.945" sn="9.48458" a="14.3073" fwhm="0.0154535" res="19947.7" algo="Sum"/><pk mz="308.87812690" i="1021.69" sn="12.0471" a="19.0042" fwhm="0.0156092" res="19788.3" algo="Sum"/><pk mz="308.95393191" i="1176.1" sn="13.8667" a="22.7169" fwhm="0.0163308" res="18918.4" algo="Sum"/><pk mz="309.08165103" i="588.497" sn="6.93591" a="11.7424" fwhm="0.0186226" res="16597.1" algo="Sum"/><pk mz="309.12969855" i="595.296" sn="7.01657" a="17.9219" fwhm="0.0429125" res="7203.73" algo="Sum"/><pk mz="309.20395457" i="15783.1" sn="186.033" a="348.161" fwhm="0.0196898" res="15703.8" algo="Sum"/><pk mz="309.27625933" i="1286.41" sn="15.1616" a="23.3202" fwhm="0.0162502" res="19032.1" algo="Sum"/><pk mz="310.20769687" i="3072.59" sn="35.9022" a="67.8085" fwhm="0.0219576" res="14127.6" algo="Sum"/><pk mz="310.31042961" i="891.376" sn="10.3969" a="14.411" fwhm="0.0146052" res="21246.6" algo="Sum"/><pk mz="310.87537919" i="934.761" sn="10.8644" a="16.6604" fwhm="0.0165322" res="18804.2" algo="Sum"/><pk mz="310.91256879" i="2054.86" sn="23.8829" a="36.0547" fwhm="0.015315" res="20301.1" algo="Sum"/><pk mz="311.12610629" i="636.451" sn="7.3788" a="13.2746" fwhm="0.0193679" res="16064" algo="Sum"/><pk mz="311.16131625" i="741.703" sn="8.59417" a="17.0029" fwhm="0.0262022" res="11875.4" algo="Sum"/><pk mz="311.19825287" i="1693.09" sn="19.6111" a="37.2081" fwhm="0.0237071" res="13126.8" algo="Sum"/><pk mz="311.23222391" i="2262.63" sn="26.2075" a="66.0533" fwhm="0.0358464" res="8682.37" algo="Sum"/><pk mz="311.29483525" i="1219.38" sn="14.1247" a="23.3446" fwhm="0.0163578" res="19030.3" algo="Sum"/><pk mz="311.32976116" i="506.944" sn="5.87141" a="10.3729" fwhm="0.0221442" res="14059.2" algo="Sum"/><pk mz="312.04071917" i="535.436" sn="6.16577" a="9.85209" fwhm="0.0157078" res="19865.3" algo="Sum"/><pk mz="312.19609364" i="624.845" sn="7.19315" a="15.862" fwhm="0.0260848" res="11968.5" algo="Sum"/><pk mz="312.23455834" i="503.573" sn="5.79684" a="11.764" fwhm="0.0275516" res="11332.7" algo="Sum"/><pk mz="312.32672572" i="461.939" sn="5.31723" a="8.7654" fwhm="0.0189659" res="16467.8" algo="Sum"/><pk mz="312.36216769" i="736.174" sn="8.47326" a="12.2912" fwhm="0.0153458" res="20354.9" algo="Sum"/><pk mz="312.78187895" i="1161.59" sn="13.3173" a="21.1528" fwhm="0.0149464" res="20926.9" algo="Sum"/><pk mz="313.14155678" i="508.47" sn="5.78137" a="10.6832" fwhm="0.0201271" res="15558.2" algo="Sum"/><pk mz="313.17688236" i="1336.01" sn="15.1901" a="26.6699" fwhm="0.0244773" res="12794.6" algo="Sum"/><pk mz="313.21336320" i="3384.1" sn="38.4785" a="66.5068" fwhm="0.016927" res="18503.7" algo="Sum"/><pk mz="313.24932066" i="648.213" sn="7.37015" a="12.6846" fwhm="0.0208805" res="15002" algo="Sum"/><pk mz="313.27386920" i="485.733" sn="5.52301" a="9.1403" fwhm="0.019937" res="15713.2" algo="Sum"/><pk mz="314.21954709" i="748.468" sn="8.44846" a="24.8208" fwhm="0.0379008" res="8290.58" algo="Sum"/><pk mz="314.77873758" i="1661.3" sn="18.5853" a="31.2561" fwhm="0.016444" res="19142.5" algo="Sum"/><pk mz="315.00394294" i="454.175" sn="5.06837" a="9.02166" fwhm="0.0176667" res="17830.4" algo="Sum"/><pk mz="315.07966152" i="82544.9" sn="920.979" a="1339.41" fwhm="0.0144692" res="21775.9" algo="Sum"/><pk mz="315.13478647" i="1337.18" sn="14.9247" a="26.8739" fwhm="0.0271081" res="11625.1" algo="Sum"/><pk mz="315.15784821" i="1285.6" sn="14.351" a="18.8387" fwhm="0.020503" res="15371.3" algo="Sum"/><pk mz="315.19277814" i="50209.1" sn="560.525" a="815.341" fwhm="0.014709" res="21428.5" algo="Sum"/><pk mz="315.22826721" i="3226.67" sn="36.0234" a="61.6223" fwhm="0.0199973" res="15763.6" algo="Sum"/><pk mz="316.08262519" i="9947.57" sn="109.966" a="174.415" fwhm="0.0159021" res="19876.8" algo="Sum"/><pk mz="316.11094528" i="5280.84" sn="58.3741" a="88.8439" fwhm="0.0163019" res="19391.1" algo="Sum"/><pk mz="316.19603856" i="9967.87" sn="110.184" a="171.854" fwhm="0.0157127" res="20123.6" algo="Sum"/><pk mz="316.23113934" i="849.817" sn="9.39383" a="16.3711" fwhm="0.028053" res="11272.6" algo="Sum"/><pk mz="316.32042230" i="741.409" sn="8.19247" a="13.3599" fwhm="0.0162383" res="19479.8" algo="Sum"/><pk mz="316.77610858" i="1078.5" sn="11.8283" a="21.3676" fwhm="0.0161552" res="19608.4" algo="Sum"/><pk mz="316.85737540" i="553.845" sn="6.07338" a="11.1907" fwhm="0.0151817" res="20871.1" algo="Sum"/><pk mz="316.98563578" i="969.63" sn="10.6332" a="19.74" fwhm="0.01775" res="17858.4" algo="Sum"/><pk mz="317.02040666" i="599.429" sn="6.57372" a="13.9203" fwhm="0.0223924" res="14157.5" algo="Sum"/><pk mz="317.08496817" i="1927.68" sn="21.1403" a="31.6154" fwhm="0.0178408" res="17773" algo="Sum"/><pk mz="317.11475119" i="24630.7" sn="270.116" a="433.773" fwhm="0.0155417" res="20404.1" algo="Sum"/><pk mz="317.20499760" i="2545.17" sn="27.9127" a="57.0494" fwhm="0.0276388" res="11476.8" algo="Sum"/><pk mz="317.24525118" i="2778.32" sn="30.4675" a="49.8479" fwhm="0.0162574" res="19513.8" algo="Sum"/><pk mz="317.28103169" i="578.208" sn="6.33793" a="11.9407" fwhm="0.0191717" res="16549.4" algo="Sum"/><pk mz="318.11795381" i="4467.69" sn="48.7412" a="84.1086" fwhm="0.0167594" res="18981.4" algo="Sum"/><pk mz="318.16668343" i="777.631" sn="8.48368" a="18.0486" fwhm="0.0283606" res="11218.6" algo="Sum"/><pk mz="318.18700175" i="451.48" sn="4.92471" a="5.75092" fwhm="0.0140699" res="22614.7" algo="Sum"/><pk mz="318.21438437" i="750.812" sn="8.18979" a="17.8592" fwhm="0.029018" res="10966.1" algo="Sum"/><pk mz="318.24415256" i="1096.09" sn="11.9455" a="24.2829" fwhm="0.0216049" res="14730.2" algo="Sum"/><pk mz="318.90769821" i="513.828" sn="5.55868" a="11.4269" fwhm="0.0198232" res="16087.6" algo="Sum"/><pk mz="318.97003794" i="1031.81" sn="11.1623" a="28.8738" fwhm="0.0243225" res="13114.2" algo="Sum"/><pk mz="319.03981385" i="2920.51" sn="31.5927" a="62.0582" fwhm="0.017287" res="18455.4" algo="Sum"/><pk mz="319.11457785" i="2303.9" sn="24.8934" a="50.7546" fwhm="0.0196333" res="16253.8" algo="Sum"/><pk mz="319.15225356" i="1392.93" sn="15.0448" a="37.8628" fwhm="0.0222529" res="14342" algo="Sum"/><pk mz="319.19135279" i="737.496" sn="7.96062" a="16.4678" fwhm="0.0317071" res="10066.9" algo="Sum"/><pk mz="319.22464870" i="3883.88" sn="41.8724" a="74.8129" fwhm="0.0167148" res="19098.3" algo="Sum"/><pk mz="319.26058554" i="1934.11" sn="20.8283" a="34.9707" fwhm="0.017555" res="18186.3" algo="Sum"/><pk mz="319.29699305" i="2017.17" sn="21.701" a="35.2254" fwhm="0.0152533" res="20933" algo="Sum"/><pk mz="320.04075623" i="516.264" sn="5.52578" a="11.4741" fwhm="0.0195721" res="16351.9" algo="Sum"/><pk mz="320.12878226" i="705.238" sn="7.53111" a="21.7057" fwhm="0.0344674" res="9287.87" algo="Sum"/><pk mz="320.23154943" i="1422.52" sn="15.1631" a="31.2185" fwhm="0.0200699" res="15955.8" algo="Sum"/><pk mz="320.25984834" i="722.224" sn="7.69762" a="15" fwhm="0.0247588" res="12935.2" algo="Sum"/><pk mz="320.30000950" i="504.445" sn="5.37632" a="10.4542" fwhm="0.0193172" res="16581.1" algo="Sum"/><pk mz="320.96578100" i="715.846" sn="7.59614" a="18.5248" fwhm="0.0199929" res="16054" algo="Sum"/><pk mz="321.03647952" i="684.855" sn="7.25467" a="13.2796" fwhm="0.0164393" res="19528.6" algo="Sum"/><pk mz="321.13115337" i="921.526" sn="9.74291" a="24.6566" fwhm="0.0266787" res="12037" algo="Sum"/><pk mz="321.18118347" i="2108.51" sn="22.2964" a="41.5237" fwhm="0.0234563" res="13692.8" algo="Sum"/><pk mz="321.23859226" i="3736.14" sn="39.5084" a="77.6776" fwhm="0.018303" res="17551.2" algo="Sum"/><pk mz="321.27530307" i="881.751" sn="9.32407" a="17.8115" fwhm="0.0188593" res="17035.4" algo="Sum"/><pk mz="321.31491269" i="765.534" sn="8.09461" a="15.5184" fwhm="0.0176352" res="18220.1" algo="Sum"/><pk mz="322.18393629" i="642.117" sn="6.72435" a="19.0231" fwhm="0.0266896" res="12071.5" algo="Sum"/><pk mz="322.24293850" i="969.742" sn="10.1557" a="30.7986" fwhm="0.0268434" res="12004.5" algo="Sum"/><pk mz="322.81061204" i="1472.06" sn="15.3536" a="29.3907" fwhm="0.0172767" res="18684.7" algo="Sum"/><pk mz="322.93140609" i="469.355" sn="4.88296" a="12.3996" fwhm="0.0247091" res="13069.4" algo="Sum"/><pk mz="323.16288065" i="631.052" sn="6.56296" a="9.56023" fwhm="0.0212691" res="15194" algo="Sum"/><pk mz="323.19752850" i="5452.09" sn="56.7019" a="116.114" fwhm="0.0175381" res="18428.3" algo="Sum"/><pk mz="323.23116469" i="1608.34" sn="16.7268" a="34.9902" fwhm="0.0303271" res="10658.2" algo="Sum"/><pk mz="323.25470108" i="1671.58" sn="17.3835" a="32.3915" fwhm="0.0217313" res="14875.1" algo="Sum"/><pk mz="323.29189358" i="658.398" sn="6.84593" a="12.1385" fwhm="0.0161821" res="19978.4" algo="Sum"/><pk mz="324.20099276" i="1275.04" sn="13.1479" a="34.2075" fwhm="0.0193203" res="16780.4" algo="Sum"/><pk mz="324.80781716" i="1923.01" sn="19.6827" a="35.1777" fwhm="0.0164063" res="19797.8" algo="Sum"/><pk mz="324.85289090" i="705.358" sn="7.21913" a="13.6927" fwhm="0.0162142" res="20035" algo="Sum"/><pk mz="324.92768130" i="574.21" sn="5.87455" a="11.7717" fwhm="0.0168362" res="19299.3" algo="Sum"/><pk mz="325.11094323" i="467.465" sn="4.7783" a="11.463" fwhm="0.0242375" res="13413.5" algo="Sum"/><pk mz="325.17762310" i="2451.58" sn="25.0594" a="51.7587" fwhm="0.0222609" res="14607.5" algo="Sum"/><pk mz="325.21298094" i="22617.8" sn="231.193" a="454.432" fwhm="0.0166363" res="19548.4" algo="Sum"/><pk mz="325.27043775" i="794.786" sn="8.12408" a="15.5231" fwhm="0.0220655" res="14741.1" algo="Sum"/><pk mz="326.18025753" i="534.153" sn="5.43005" a="10.2943" fwhm="0.0232209" res="14046.8" algo="Sum"/><pk mz="326.21679228" i="4949.72" sn="50.3174" a="114.927" fwhm="0.0184736" res="17658.6" algo="Sum"/><pk mz="326.37783845" i="1453.63" sn="14.7463" a="28.1878" fwhm="0.0175118" res="18637.6" algo="Sum"/><pk mz="326.80593919" i="962.008" sn="9.7393" a="19.418" fwhm="0.0176742" res="18490.5" algo="Sum"/><pk mz="326.84971564" i="743.383" sn="7.5257" a="13.8047" fwhm="0.0159565" res="20483.8" algo="Sum"/><pk mz="326.88667574" i="654.966" sn="6.63004" a="12.1955" fwhm="0.0167621" res="19501.5" algo="Sum"/><pk mz="327.01448547" i="1669.67" sn="16.8933" a="31.0927" fwhm="0.0168538" res="19403" algo="Sum"/><pk mz="327.05136038" i="865.174" sn="8.7534" a="17.2236" fwhm="0.0177632" res="18411.7" algo="Sum"/><pk mz="327.19558345" i="8968.22" sn="90.7151" a="184.487" fwhm="0.0177812" res="18401.3" algo="Sum"/><pk mz="327.22894394" i="50862.8" sn="514.486" a="895.503" fwhm="0.0155593" res="21031.1" algo="Sum"/><pk mz="328.19895558" i="1835.67" sn="18.4437" a="39.3322" fwhm="0.0177631" res="18476.4" algo="Sum"/><pk mz="328.23226431" i="10870" sn="109.135" a="204.086" fwhm="0.0165276" res="19859.6" algo="Sum"/><pk mz="328.75645403" i="813.841" sn="8.12773" a="15.6891" fwhm="0.017159" res="19159.4" algo="Sum"/><pk mz="328.99836120" i="874.529" sn="8.73365" a="23.5249" fwhm="0.0204424" res="16093.9" algo="Sum"/><pk mz="329.17706398" i="2356.01" sn="23.4231" a="51.5227" fwhm="0.0253102" res="13005.7" algo="Sum"/><pk mz="329.21006195" i="8843.45" sn="87.8254" a="171.857" fwhm="0.0183586" res="17932.2" algo="Sum"/><pk mz="329.24325647" i="16097.9" sn="159.714" a="322.448" fwhm="0.0173392" res="18988.3" algo="Sum"/><pk mz="330.18179422" i="508.525" sn="5.00432" a="11.9109" fwhm="0.0252155" res="13094.4" algo="Sum"/><pk mz="330.21337039" i="1903.11" sn="18.7258" a="41.6196" fwhm="0.0193338" res="17079.6" algo="Sum"/><pk mz="330.24650593" i="3451.11" sn="33.9575" a="69.4022" fwhm="0.0185302" res="17822" algo="Sum"/><pk mz="330.75329045" i="1395.1" sn="13.6857" a="24.6179" fwhm="0.01602" res="20646.3" algo="Sum"/><pk mz="330.94772869" i="577.671" sn="5.63884" a="12.7509" fwhm="0.01876" res="17641.1" algo="Sum"/><pk mz="331.04780936" i="26236.1" sn="255.26" a="555.859" fwhm="0.0196361" res="16859.2" algo="Sum"/><pk mz="331.11180093" i="447.894" sn="4.35517" a="7.86173" fwhm="0.0268068" res="12351.8" algo="Sum"/><pk mz="331.13015204" i="456.623" sn="4.4402" a="7.31842" fwhm="0.0215297" res="15380.1" algo="Sum"/><pk mz="331.18742646" i="39179.9" sn="381.002" a="719.07" fwhm="0.0167304" res="19795.6" algo="Sum"/><pk mz="331.22296107" i="3610.32" sn="35.113" a="71.879" fwhm="0.0239538" res="13827.6" algo="Sum"/><pk mz="331.25970131" i="2346.85" sn="22.8303" a="46.9484" fwhm="0.0187763" res="17642.4" algo="Sum"/><pk mz="331.29616159" i="495.494" sn="4.82019" a="10.6132" fwhm="0.0211489" res="15665" algo="Sum"/><pk mz="332.05096038" i="3088.4" sn="29.8205" a="70.7658" fwhm="0.0214644" res="15469.9" algo="Sum"/><pk mz="332.08550526" i="1920.66" sn="18.5452" a="39.6739" fwhm="0.0173658" res="19123" algo="Sum"/><pk mz="332.19080294" i="7547.54" sn="72.8693" a="145.719" fwhm="0.0180082" res="18446.7" algo="Sum"/><pk mz="332.22513802" i="849.06" sn="8.19742" a="16.5697" fwhm="0.0231317" res="14362.3" algo="Sum"/><pk mz="332.26192982" i="628.945" sn="6.07282" a="10.9033" fwhm="0.0187062" res="17762.1" algo="Sum"/><pk mz="332.29237395" i="2187.29" sn="21.121" a="41.2642" fwhm="0.0164434" res="20208.2" algo="Sum"/><pk mz="332.33090027" i="757.092" sn="7.3105" a="15.1452" fwhm="0.017578" res="18906.1" algo="Sum"/><pk mz="332.75050046" i="994.232" sn="9.55549" a="18.4182" fwhm="0.0160375" res="20748.2" algo="Sum"/><pk mz="332.83957374" i="2476.5" sn="23.7195" a="44.3785" fwhm="0.0160975" res="20676.5" algo="Sum"/><pk mz="332.95545431" i="807.1" sn="7.71884" a="26.1007" fwhm="0.0291372" res="11427.2" algo="Sum"/><pk mz="333.05152642" i="1639.92" sn="15.6802" a="34.881" fwhm="0.0184203" res="18080.7" algo="Sum"/><pk mz="333.16680283" i="2192.67" sn="20.9657" a="49.9658" fwhm="0.0262763" res="12679.4" algo="Sum"/><pk mz="333.19839406" i="1685.91" sn="16.1157" a="52.5253" fwhm="0.0360403" res="9245.16" algo="Sum"/><pk mz="333.24061676" i="1459.36" sn="13.9487" a="30.4079" fwhm="0.0198278" res="16806.7" algo="Sum"/><pk mz="333.27611648" i="1603.31" sn="15.3277" a="33.2333" fwhm="0.0194877" res="17101.9" algo="Sum"/><pk mz="333.31216473" i="1648.05" sn="15.7562" a="37.4757" fwhm="0.0183039" res="18209.9" algo="Sum"/><pk mz="334.14835110" i="523.643" sn="4.96699" a="10.2276" fwhm="0.0261386" res="12783.7" algo="Sum"/><pk mz="334.17072472" i="504.077" sn="4.78132" a="11.1197" fwhm="0.0263271" res="12693.1" algo="Sum"/><pk mz="334.21123964" i="500.612" sn="4.74844" a="16.1725" fwhm="0.0409444" res="8162.56" algo="Sum"/><pk mz="334.27735951" i="601.847" sn="5.70869" a="11.9863" fwhm="0.0200056" res="16709.2" algo="Sum"/><pk mz="334.31142674" i="748.567" sn="7.10037" a="18.7219" fwhm="0.0217475" res="15372.4" algo="Sum"/><pk mz="334.83660122" i="2303.42" sn="21.7229" a="41.7898" fwhm="0.0162883" res="20556.8" algo="Sum"/><pk mz="334.94472423" i="478.504" sn="4.51084" a="16.2123" fwhm="0.0318151" res="10527.9" algo="Sum"/><pk mz="335.01334319" i="879.132" sn="8.28753" a="21.3543" fwhm="0.0206373" res="16233.4" algo="Sum"/><pk mz="335.03571994" i="520.099" sn="4.90334" a="11.0967" fwhm="0.0222605" res="15050.7" algo="Sum"/><pk mz="335.12598226" i="983.167" sn="9.26823" a="21.0368" fwhm="0.0217962" res="15375.5" algo="Sum"/><pk mz="335.16130914" i="900.644" sn="8.49014" a="22.7355" fwhm="0.0304071" res="11022.5" algo="Sum"/><pk mz="335.19767430" i="742.875" sn="7.00289" a="16.024" fwhm="0.0265151" res="12641.8" algo="Sum"/><pk mz="335.22046281" i="1406.9" sn="13.2625" a="34.0492" fwhm="0.0240044" res="13965" algo="Sum"/><pk mz="335.25542885" i="1340.01" sn="12.6319" a="27.3851" fwhm="0.0199011" res="16846.1" algo="Sum"/><pk mz="335.29175763" i="1973.3" sn="18.6007" a="39.5815" fwhm="0.016197" res="20700.9" algo="Sum"/><pk mz="336.22592441" i="495.368" sn="4.64984" a="10.7754" fwhm="0.0256504" res="13108" algo="Sum"/><pk mz="336.25557011" i="451.324" sn="4.23332" a="10.3149" fwhm="0.0259606" res="12952.5" algo="Sum"/><pk mz="336.29527444" i="480.886" sn="4.50814" a="8.76318" fwhm="0.0168052" res="20011.4" algo="Sum"/><pk mz="336.32601820" i="505.699" sn="4.74043" a="10.8418" fwhm="0.0195421" res="17210.3" algo="Sum"/><pk mz="336.83441384" i="830.032" sn="7.74188" a="20.0618" fwhm="0.0208" res="16193.9" algo="Sum"/><pk mz="337.06146970" i="52633.6" sn="490.884" a="910.434" fwhm="0.015641" res="21549.9" algo="Sum"/><pk mz="337.17653890" i="2787.96" sn="25.9989" a="64.7093" fwhm="0.0199497" res="16901.3" algo="Sum"/><pk mz="337.21307466" i="1540.5" sn="14.3576" a="32.5184" fwhm="0.0252706" res="13344.1" algo="Sum"/><pk mz="337.23425201" i="1415.58" sn="13.1847" a="28.6246" fwhm="0.0247226" res="13640.7" algo="Sum"/><pk mz="337.27125844" i="1924.52" sn="17.9069" a="37.5843" fwhm="0.0181053" res="18628.4" algo="Sum"/><pk mz="337.30742390" i="5945.48" sn="55.2702" a="118.324" fwhm="0.0176307" res="19131.8" algo="Sum"/><pk mz="338.06441608" i="6184.99" sn="57.2669" a="122.797" fwhm="0.016923" res="19976.7" algo="Sum"/><pk mz="338.17892001" i="638.755" sn="5.89501" a="15.0674" fwhm="0.0276323" res="12238.6" algo="Sum"/><pk mz="338.27416752" i="663.287" sn="6.10645" a="14.9399" fwhm="0.0239029" res="14152" algo="Sum"/><pk mz="338.31119111" i="1352.37" sn="12.447" a="22.9525" fwhm="0.0177013" res="19112.2" algo="Sum"/><pk mz="338.34131047" i="10585.5" sn="97.4335" a="193.792" fwhm="0.0167942" res="20146.4" algo="Sum"/><pk mz="338.78464008" i="1326.62" sn="12.193" a="27.4483" fwhm="0.0171876" res="19711" algo="Sum"/><pk mz="339.03532029" i="1285.62" sn="11.7901" a="35.2171" fwhm="0.0278066" res="12192.6" algo="Sum"/><pk mz="339.06597947" i="1270.03" sn="11.6385" a="28.6734" fwhm="0.0211136" res="16059.1" algo="Sum"/><pk mz="339.19241600" i="5541.9" sn="50.6345" a="151.57" fwhm="0.0191661" res="17697.5" algo="Sum"/><pk mz="339.22915686" i="2521.04" sn="23.0333" a="56.9165" fwhm="0.0240876" res="14083.2" algo="Sum"/><pk mz="339.28803132" i="713.262" sn="6.51648" a="16.1254" fwhm="0.021558" res="15738.4" algo="Sum"/><pk mz="339.34488133" i="2636.34" sn="24.0855" a="57.6933" fwhm="0.0183347" res="18508.3" algo="Sum"/><pk mz="340.19516135" i="1382.57" sn="12.5365" a="31.2011" fwhm="0.0274104" res="12411.2" algo="Sum"/><pk mz="340.23251720" i="686.489" sn="6.22552" a="15.3428" fwhm="0.0289702" res="11744.2" algo="Sum"/><pk mz="340.25776576" i="877.904" sn="7.96108" a="17.4094" fwhm="0.0215666" res="15777.1" algo="Sum"/><pk mz="340.35250822" i="473.858" sn="4.29869" a="13.3249" fwhm="0.0263679" res="12907.8" algo="Sum"/><pk mz="340.39324289" i="737.247" sn="6.68792" a="13.4013" fwhm="0.016555" res="20561.4" algo="Sum"/><pk mz="340.78168963" i="1878.66" sn="16.9881" a="36.5746" fwhm="0.0163128" res="20890.4" algo="Sum"/><pk mz="341.20797625" i="18009.7" sn="161.931" a="340.123" fwhm="0.0176806" res="19298.5" algo="Sum"/><pk mz="341.24419504" i="3423.66" sn="30.78" a="85.8616" fwhm="0.0224364" res="15209.4" algo="Sum"/><pk mz="341.30568704" i="488.696" sn="4.39355" a="10.0597" fwhm="0.0197287" res="17299.9" algo="Sum"/><pk mz="342.06330740" i="458.28" sn="4.08209" a="10.0769" fwhm="0.0178917" res="19118.6" algo="Sum"/><pk mz="342.16934667" i="821.315" sn="7.31249" a="18.1249" fwhm="0.021265" res="16090.7" algo="Sum"/><pk mz="342.21145097" i="4178.32" sn="37.2027" a="79.387" fwhm="0.0183345" res="18664.9" algo="Sum"/><pk mz="342.24547196" i="1412.26" sn="12.5743" a="32.6401" fwhm="0.026193" res="13066.3" algo="Sum"/><pk mz="342.77912452" i="981.608" sn="8.69391" a="20.8194" fwhm="0.0171633" res="19971.6" algo="Sum"/><pk mz="342.86829822" i="3865.68" sn="34.2236" a="76.4851" fwhm="0.0172015" res="19932.5" algo="Sum"/><pk mz="342.98893534" i="817.166" sn="7.23207" a="16.4975" fwhm="0.0182196" res="18825.3" algo="Sum"/><pk mz="343.19213025" i="55785.9" sn="493.623" a="1166.95" fwhm="0.0190477" res="18017.5" algo="Sum"/><pk mz="343.22127379" i="11877.7" sn="105.1" a="243.024" fwhm="0.0240205" res="14288.7" algo="Sum"/><pk mz="343.25871167" i="1571.93" sn="13.9093" a="32.9687" fwhm="0.0244743" res="14025.3" algo="Sum"/><pk mz="343.29517219" i="572.241" sn="5.06349" a="12.437" fwhm="0.0230913" res="14866.9" algo="Sum"/><pk mz="344.19541495" i="10523.3" sn="92.385" a="251.881" fwhm="0.0210623" res="16341.8" algo="Sum"/><pk mz="344.22524535" i="2870.94" sn="25.2044" a="45.026" fwhm="0.0145496" res="23658.7" algo="Sum"/><pk mz="344.26055308" i="573.714" sn="5.03671" a="19.3632" fwhm="0.0335617" res="10257.6" algo="Sum"/><pk mz="344.86569205" i="2540.55" sn="22.1714" a="50.5897" fwhm="0.0166978" res="20653.4" algo="Sum"/><pk mz="345.20189031" i="7804.75" sn="68.0652" a="208.214" fwhm="0.0341217" res="10116.8" algo="Sum"/><pk mz="345.23883141" i="5831.53" sn="50.8568" a="125.267" fwhm="0.0226456" res="15245.3" algo="Sum"/><pk mz="345.27290014" i="484.969" sn="4.22959" a="9.0676" fwhm="0.0229885" res="15019.4" algo="Sum"/><pk mz="345.31233649" i="505.5" sn="4.40661" a="11.7292" fwhm="0.0206537" res="16719.2" algo="Sum"/><pk mz="346.20737430" i="1653.14" sn="14.3418" a="45.0536" fwhm="0.0333774" res="10372.5" algo="Sum"/><pk mz="346.24284010" i="1391.75" sn="12.0736" a="29.0068" fwhm="0.0227674" res="15207.8" algo="Sum"/><pk mz="346.27130156" i="564.297" sn="4.89534" a="11.1041" fwhm="0.0210518" res="16448.5" algo="Sum"/><pk mz="346.72655725" i="552.128" sn="4.76785" a="10.0679" fwhm="0.0156558" res="22146.8" algo="Sum"/><pk mz="346.86344602" i="526.288" sn="4.54516" a="11.647" fwhm="0.0249995" res="13874.8" algo="Sum"/><pk mz="347.16197693" i="8120.91" sn="70.0254" a="158.359" fwhm="0.0235007" res="14772.4" algo="Sum"/><pk mz="347.21935303" i="3198.87" sn="27.5365" a="73.7063" fwhm="0.023163" res="14990.3" algo="Sum"/><pk mz="347.25386935" i="1634.55" sn="14.0541" a="36.4684" fwhm="0.0215257" res="16132.1" algo="Sum"/><pk mz="347.29076372" i="684.065" sn="5.87438" a="15.762" fwhm="0.0243563" res="14258.7" algo="Sum"/><pk mz="347.32815337" i="1848.73" sn="15.8565" a="36.4661" fwhm="0.0183404" res="18937.8" algo="Sum"/><pk mz="348.16528887" i="1759.32" sn="14.9887" a="37.7871" fwhm="0.0247038" res="14093.6" algo="Sum"/><pk mz="348.22239731" i="790.183" sn="6.72924" a="19.3709" fwhm="0.0280861" res="12398.4" algo="Sum"/><pk mz="348.26176752" i="566.569" sn="4.8225" a="13.7206" fwhm="0.0267423" res="13022.9" algo="Sum"/><pk mz="348.28885382" i="544.855" sn="4.63767" a="12.1884" fwhm="0.026469" res="13158.4" algo="Sum"/><pk mz="348.33125112" i="512.423" sn="4.36128" a="10.3345" fwhm="0.0185842" res="18743.4" algo="Sum"/><pk mz="348.81357273" i="2117.36" sn="17.9804" a="40.2883" fwhm="0.0165146" res="21121.5" algo="Sum"/><pk mz="348.91703971" i="678.837" sn="5.76177" a="23.7481" fwhm="0.0289613" res="12047.7" algo="Sum"/><pk mz="349.05572851" i="2370.2" sn="20.0435" a="47.7206" fwhm="0.0182733" res="19101.9" algo="Sum"/><pk mz="349.12260651" i="648.114" sn="5.46924" a="16.9614" fwhm="0.0258953" res="13482.1" algo="Sum"/><pk mz="349.16371370" i="1256.47" sn="10.5918" a="24.5714" fwhm="0.0215818" res="16178.6" algo="Sum"/><pk mz="349.18240840" i="1498.77" sn="12.6346" a="33.7368" fwhm="0.0328277" res="10636.8" algo="Sum"/><pk mz="349.21275983" i="2582.07" sn="21.7671" a="62.4065" fwhm="0.0232572" res="15015.3" algo="Sum"/><pk mz="349.27095673" i="1857.93" sn="15.6639" a="41.0667" fwhm="0.0200636" res="17408.1" algo="Sum"/><pk mz="349.30685194" i="632.731" sn="5.33532" a="13.7675" fwhm="0.0209323" res="16687.4" algo="Sum"/><pk mz="350.21696134" i="733.486" sn="6.1465" a="18.2158" fwhm="0.0282456" res="12399" algo="Sum"/><pk mz="350.27416901" i="501.75" sn="4.20425" a="12.3348" fwhm="0.0235878" res="14849.8" algo="Sum"/><pk mz="350.81053405" i="2188.18" sn="18.2441" a="42.5021" fwhm="0.0173341" res="20238.2" algo="Sum"/><pk mz="350.90757020" i="570.089" sn="4.73736" a="21.2511" fwhm="0.0329984" res="10634.1" algo="Sum"/><pk mz="350.98148434" i="863.352" sn="7.1627" a="19.7353" fwhm="0.0196811" res="17833.5" algo="Sum"/><pk mz="351.15752990" i="931.382" sn="7.72738" a="23.2676" fwhm="0.0282973" res="12409.6" algo="Sum"/><pk mz="351.19538085" i="1038.08" sn="8.61372" a="23.3644" fwhm="0.028173" res="12465.7" algo="Sum"/><pk mz="351.22806133" i="2340.67" sn="19.4222" a="58.5435" fwhm="0.0298872" res="11751.8" algo="Sum"/><pk mz="351.24966728" i="2084.32" sn="17.294" a="43.109" fwhm="0.0235102" res="14940.3" algo="Sum"/><pk mz="351.28561232" i="965.705" sn="8.01136" a="18.7288" fwhm="0.0213124" res="16482.7" algo="Sum"/><pk mz="351.32444643" i="796.354" sn="6.60557" a="19.9797" fwhm="0.0310022" res="11332.2" algo="Sum"/><pk mz="352.23238602" i="592.897" sn="4.88522" a="19.9975" fwhm="0.0391774" res="8990.69" algo="Sum"/><pk mz="352.25075123" i="574.297" sn="4.73141" a="10.9506" fwhm="0.018373" res="19172.2" algo="Sum"/><pk mz="352.32120049" i="1128.77" sn="9.29877" a="21.9241" fwhm="0.0166271" res="21189.6" algo="Sum"/><pk mz="352.80833216" i="850.934" sn="6.95762" a="18.8172" fwhm="0.0186927" res="18874.2" algo="Sum"/><pk mz="352.89715491" i="6547.35" sn="53.5066" a="129.168" fwhm="0.0170867" res="20653.3" algo="Sum"/><pk mz="353.03250164" i="21020.1" sn="171.826" a="465.261" fwhm="0.0203044" res="17387" algo="Sum"/><pk mz="353.09637068" i="446.618" sn="3.65044" a="13.2575" fwhm="0.0332382" res="10623.2" algo="Sum"/><pk mz="353.15417616" i="1054.6" sn="8.62079" a="23.0315" fwhm="0.0226882" res="15565.6" algo="Sum"/><pk mz="353.17173653" i="1240.4" sn="10.1402" a="30.0355" fwhm="0.0347783" res="10154.9" algo="Sum"/><pk mz="353.20810384" i="1312.74" sn="10.7286" a="36.8243" fwhm="0.0410537" res="8603.57" algo="Sum"/><pk mz="353.26618707" i="4892.19" sn="39.9787" a="112.438" fwhm="0.0209258" res="16881.8" algo="Sum"/><pk mz="353.30020696" i="1054.26" sn="8.61535" a="24.1465" fwhm="0.0176356" res="20033.3" algo="Sum"/><pk mz="354.03579659" i="2473.65" sn="20.1054" a="62.2122" fwhm="0.0215297" res="16444.1" algo="Sum"/><pk mz="354.20696199" i="482.857" sn="3.92237" a="14.6286" fwhm="0.0400931" res="8834.61" algo="Sum"/><pk mz="354.26903882" i="1097.39" sn="8.91437" a="27.1898" fwhm="0.0215484" res="16440.6" algo="Sum"/><pk mz="354.75999959" i="457.188" sn="3.70138" a="12.4797" fwhm="0.0224719" res="15786.8" algo="Sum"/><pk mz="354.89490024" i="2426.58" sn="19.6428" a="48.1636" fwhm="0.0172507" res="20572.8" algo="Sum"/><pk mz="355.03422055" i="1636.73" sn="13.242" a="39.5825" fwhm="0.020639" res="17202.1" algo="Sum"/><pk mz="355.06100543" i="549.1" sn="4.44183" a="13.2519" fwhm="0.0252856" res="14042" algo="Sum"/><pk mz="355.12221300" i="740.471" sn="5.98918" a="18.6762" fwhm="0.0252872" res="14043.6" algo="Sum"/><pk mz="355.16905907" i="1815.19" sn="14.6825" a="34.6932" fwhm="0.0205047" res="17321.4" algo="Sum"/><pk mz="355.18793767" i="3016.72" sn="24.4043" a="70.8692" fwhm="0.028654" res="12395.7" algo="Sum"/><pk mz="355.22344085" i="2480.18" sn="20.067" a="57.7079" fwhm="0.0213569" res="16632.7" algo="Sum"/><pk mz="355.25925547" i="853.623" sn="6.90573" a="19.1673" fwhm="0.0334506" res="10620.4" algo="Sum"/><pk mz="355.27973738" i="756.922" sn="6.12089" a="16.3873" fwhm="0.0232274" res="15295.7" algo="Sum"/><pk mz="356.04013940" i="442.299" sn="3.56773" a="10.4266" fwhm="0.021846" res="16297.7" algo="Sum"/><pk mz="356.19140256" i="858.257" sn="6.9201" a="15.7224" fwhm="0.0225954" res="15763.9" algo="Sum"/><pk mz="356.22561071" i="827.94" sn="6.67565" a="19.7497" fwhm="0.0248822" res="14316.5" algo="Sum"/><pk mz="356.26720123" i="511.938" sn="4.1275" a="9.94275" fwhm="0.024068" res="14802.5" algo="Sum"/><pk mz="356.27988993" i="482.917" sn="3.89208" a="11.8838" fwhm="0.0262545" res="13570.2" algo="Sum"/><pk mz="356.75610530" i="709.331" sn="5.68554" a="13.4233" fwhm="0.018306" res="19488.5" algo="Sum"/><pk mz="357.18424601" i="6327.18" sn="50.5687" a="124.33" fwhm="0.0205451" res="17385.4" algo="Sum"/><pk mz="357.20480924" i="11199.9" sn="89.4657" a="219.156" fwhm="0.0205794" res="17357.4" algo="Sum"/><pk mz="357.23942283" i="4826.19" sn="38.5146" a="95.3754" fwhm="0.019287" res="18522.3" algo="Sum"/><pk mz="357.27255560" i="564.63" sn="4.50353" a="10.8418" fwhm="0.0233244" res="15317.5" algo="Sum"/><pk mz="358.18667261" i="1548.27" sn="12.2717" a="30.5957" fwhm="0.0208097" res="17212.5" algo="Sum"/><pk mz="358.20759039" i="2474.08" sn="19.6007" a="52.9223" fwhm="0.0212469" res="16859.2" algo="Sum"/><pk mz="358.24230552" i="1187.67" sn="9.40684" a="28.5496" fwhm="0.0266935" res="13420.6" algo="Sum"/><pk mz="358.30697650" i="625.187" sn="4.95153" a="14.4469" fwhm="0.0214938" res="16670.2" algo="Sum"/><pk mz="358.84231182" i="3020.54" sn="23.8642" a="65.2846" fwhm="0.0178972" res="20050.2" algo="Sum"/><pk mz="358.97982353" i="110005" sn="866.701" a="1906.9" fwhm="0.0155508" res="23084.3" algo="Sum"/><pk mz="359.04324118" i="34584" sn="272.069" a="675.957" fwhm="0.0170032" res="21116.2" algo="Sum"/><pk mz="359.16537907" i="9975.23" sn="78.4417" a="211.923" fwhm="0.0187834" res="19121.4" algo="Sum"/><pk mz="359.21840668" i="9025.13" sn="70.9705" a="194.593" fwhm="0.0214635" res="16736.2" algo="Sum"/><pk mz="359.25295666" i="1263.17" sn="9.93311" a="23.8345" fwhm="0.0182525" res="19682.4" algo="Sum"/><pk mz="359.32684063" i="583.191" sn="4.58606" a="18.3161" fwhm="0.0220487" res="16296.9" algo="Sum"/><pk mz="359.98186685" i="15491.5" sn="121.074" a="319.032" fwhm="0.018216" res="19761.8" algo="Sum"/><pk mz="360.04617772" i="4324.42" sn="33.7662" a="93.411" fwhm="0.0179912" res="20012.4" algo="Sum"/><pk mz="360.16995120" i="2157.89" sn="16.8442" a="53.1138" fwhm="0.0214353" res="16802.7" algo="Sum"/><pk mz="360.22218589" i="2256.31" sn="17.6167" a="47.5069" fwhm="0.0217898" res="16531.7" algo="Sum"/><pk mz="360.25516165" i="497.157" sn="3.88238" a="11.1708" fwhm="0.0260234" res="13843.5" algo="Sum"/><pk mz="360.32336002" i="30781.3" sn="240.376" a="578.249" fwhm="0.0169189" res="21297.1" algo="Sum"/><pk mz="360.83932775" i="2247.37" sn="17.4457" a="45.0553" fwhm="0.0172876" res="20872.7" algo="Sum"/><pk mz="360.93135159" i="512.55" sn="3.97439" a="11.5677" fwhm="0.0265735" res="13582.4" algo="Sum"/><pk mz="360.97738177" i="67002.3" sn="519.548" a="1227.43" fwhm="0.0167394" res="21564.6" algo="Sum"/><pk mz="361.04634593" i="1032.86" sn="8.00873" a="25.5523" fwhm="0.026265" res="13746.3" algo="Sum"/><pk mz="361.17670188" i="2251.53" sn="17.4582" a="78.0968" fwhm="0.0439252" res="8222.54" algo="Sum"/><pk mz="361.19495668" i="2037.72" sn="15.8003" a="43.3901" fwhm="0.0299815" res="12047.3" algo="Sum"/><pk mz="361.23556583" i="4058.09" sn="31.4653" a="103.308" fwhm="0.0235279" res="15353.5" algo="Sum"/><pk mz="361.27121441" i="1178.92" sn="9.14276" a="25.3424" fwhm="0.0239907" res="15058.8" algo="Sum"/><pk mz="361.32713289" i="7334.47" sn="56.8832" a="185.146" fwhm="0.0208543" res="17326.2" algo="Sum"/><pk mz="361.97981118" i="9608.45" sn="73.7975" a="197.33" fwhm="0.0185803" res="19481.9" algo="Sum"/><pk mz="362.19126936" i="1085.81" sn="8.33515" a="31.6954" fwhm="0.0338908" res="10687" algo="Sum"/><pk mz="362.24090186" i="7476.65" sn="57.3866" a="155.626" fwhm="0.0186177" res="19456.8" algo="Sum"/><pk mz="362.33386238" i="1199.59" sn="9.21013" a="39.0752" fwhm="0.027948" res="12964.6" algo="Sum"/><pk mz="362.83745180" i="523.92" sn="3.99297" a="14.3316" fwhm="0.0233362" res="15548.3" algo="Sum"/><pk mz="362.92581508" i="6185.94" sn="47.1342" a="115.623" fwhm="0.0171672" res="21140.6" algo="Sum"/><pk mz="362.97346769" i="9896.14" sn="75.407" a="207.293" fwhm="0.0187096" res="19400.4" algo="Sum"/><pk mz="363.15753754" i="1591.77" sn="12.1222" a="39.2617" fwhm="0.0266732" res="13615.1" algo="Sum"/><pk mz="363.18939843" i="1214.47" sn="9.24885" a="33.2898" fwhm="0.0375797" res="9664.5" algo="Sum"/><pk mz="363.21541437" i="1057.82" sn="8.05586" a="18.6776" fwhm="0.0225487" res="16108.1" algo="Sum"/><pk mz="363.24675970" i="3049.3" sn="23.2221" a="80.45" fwhm="0.021684" res="16751.8" algo="Sum"/><pk mz="363.28383834" i="641.452" sn="4.88501" a="12.1093" fwhm="0.0246344" res="14747" algo="Sum"/><pk mz="363.32357627" i="950.844" sn="7.24121" a="24.1617" fwhm="0.0217109" res="16734.6" algo="Sum"/><pk mz="363.97665364" i="1436.7" sn="10.8853" a="34.3419" fwhm="0.0188969" res="19261.2" algo="Sum"/><pk mz="364.15859876" i="709.055" sn="5.3673" a="18.2772" fwhm="0.0232581" res="15657.3" algo="Sum"/><pk mz="364.25256210" i="727.964" sn="5.51044" a="20.3895" fwhm="0.0251326" res="14493.2" algo="Sum"/><pk mz="364.78751777" i="824.96" sn="6.20703" a="18.6713" fwhm="0.0185085" res="19709.2" algo="Sum"/><pk mz="364.91978513" i="458.224" sn="3.44632" a="14.1711" fwhm="0.040122" res="9095.24" algo="Sum"/><pk mz="364.97005465" i="858.438" sn="6.45634" a="24.9514" fwhm="0.0238335" res="15313.3" algo="Sum"/><pk mz="365.10505059" i="2221.47" sn="16.6999" a="47.0217" fwhm="0.0188014" res="19419" algo="Sum"/><pk mz="365.13725529" i="1344.78" sn="10.1094" a="27.6687" fwhm="0.028467" res="12826.7" algo="Sum"/><pk mz="365.20763959" i="2033.04" sn="15.2857" a="46.167" fwhm="0.0273083" res="13373.5" algo="Sum"/><pk mz="365.24494022" i="2219.75" sn="16.6842" a="50.4779" fwhm="0.0225744" res="16179.6" algo="Sum"/><pk mz="365.26458795" i="1475.05" sn="11.0809" a="32.8398" fwhm="0.0270648" res="13495.9" algo="Sum"/><pk mz="365.30183801" i="791.186" sn="5.94151" a="17.4626" fwhm="0.0269108" res="13574.6" algo="Sum"/><pk mz="365.33902951" i="1613.79" sn="12.1189" a="32.726" fwhm="0.0185953" res="19646.9" algo="Sum"/><pk mz="366.21008769" i="597.711" sn="4.47613" a="14.6855" fwhm="0.0288366" res="12699.5" algo="Sum"/><pk mz="366.24729237" i="662.466" sn="4.95904" a="17.5246" fwhm="0.0319482" res="11463.8" algo="Sum"/><pk mz="366.78463877" i="861.811" sn="6.42923" a="18.2275" fwhm="0.0176566" res="20773.3" algo="Sum"/><pk mz="366.91261085" i="642.487" sn="4.79244" a="14.1083" fwhm="0.0206903" res="17733.6" algo="Sum"/><pk mz="366.95175617" i="519.794" sn="3.87725" a="12.6323" fwhm="0.02265" res="16201" algo="Sum"/><pk mz="367.12135158" i="3861.47" sn="28.7895" a="87.0786" fwhm="0.0193545" res="18968.3" algo="Sum"/><pk mz="367.14978101" i="904.001" sn="6.73406" a="18.7173" fwhm="0.0260182" res="14111.3" algo="Sum"/><pk mz="367.19021082" i="796.353" sn="5.92626" a="20.3855" fwhm="0.0371469" res="9884.82" algo="Sum"/><pk mz="367.22405418" i="1270.58" sn="9.44463" a="35.9495" fwhm="0.0367559" res="9990.88" algo="Sum"/><pk mz="367.25346621" i="980.094" sn="7.27882" a="25.9919" fwhm="0.0377895" res="9718.39" algo="Sum"/><pk mz="367.27904011" i="836.584" sn="6.20868" a="21.5687" fwhm="0.026824" res="13692.2" algo="Sum"/><pk mz="368.12613798" i="628.507" sn="4.63857" a="16.3967" fwhm="0.0230255" res="15987.7" algo="Sum"/><pk mz="368.22360002" i="463.398" sn="3.42011" a="16.5685" fwhm="0.0309093" res="11913" algo="Sum"/><pk mz="368.42452253" i="4170" sn="30.7624" a="84.2645" fwhm="0.0185201" res="19893.2" algo="Sum"/><pk mz="368.87130928" i="4473.6" sn="32.9339" a="91.4122" fwhm="0.018188" res="20281" algo="Sum"/><pk mz="368.97382399" i="852.33" sn="6.26046" a="15.2666" fwhm="0.0260854" res="14144.8" algo="Sum"/><pk mz="369.00352474" i="2251.06" sn="16.5231" a="54.8492" fwhm="0.0216559" res="17039.4" algo="Sum"/><pk mz="369.14484819" i="739.372" sn="5.41032" a="16.9252" fwhm="0.034098" res="10826" algo="Sum"/><pk mz="369.20006354" i="2465.4" sn="18.041" a="54.058" fwhm="0.0263553" res="14008.6" algo="Sum"/><pk mz="369.22581909" i="3180.01" sn="23.2703" a="99.4307" fwhm="0.0340251" res="10851.6" algo="Sum"/><pk mz="369.27621304" i="642.28" sn="4.70034" a="12.2338" fwhm="0.0226007" res="16339.2" algo="Sum"/><pk mz="369.29332957" i="535.232" sn="3.9171" a="11.5984" fwhm="0.0263798" res="13999.1" algo="Sum"/><pk mz="369.35114582" i="19384.4" sn="141.87" a="389.416" fwhm="0.0179822" res="20539.8" algo="Sum"/><pk mz="369.42847506" i="1148.04" sn="8.40032" a="24.9797" fwhm="0.0196461" res="18804.2" algo="Sum"/><pk mz="370.20004610" i="1371.84" sn="9.97339" a="30.77" fwhm="0.0227174" res="16295.9" algo="Sum"/><pk mz="370.22877939" i="767.855" sn="5.58237" a="26.0003" fwhm="0.0377454" res="9808.58" algo="Sum"/><pk mz="370.29398242" i="444.811" sn="3.23381" a="14.7618" fwhm="0.0280239" res="13213.5" algo="Sum"/><pk mz="370.35462650" i="5926.21" sn="43.0841" a="120.957" fwhm="0.0180732" res="20491.9" algo="Sum"/><pk mz="370.73997760" i="680.187" sn="4.93493" a="16.787" fwhm="0.0207832" res="17838.4" algo="Sum"/><pk mz="370.86804481" i="1819.92" sn="13.1549" a="38.9709" fwhm="0.0189829" res="19536.9" algo="Sum"/><pk mz="371.03769359" i="1215.65" sn="8.77139" a="27.5194" fwhm="0.0196748" res="18858.5" algo="Sum"/><pk mz="371.09909637" i="569.865" sn="4.1118" a="14.5601" fwhm="0.0263035" res="14108.3" algo="Sum"/><pk mz="371.16365360" i="1378.05" sn="9.94358" a="35.1321" fwhm="0.0259055" res="14327.6" algo="Sum"/><pk mz="371.19163051" i="1400.92" sn="10.1092" a="40.5848" fwhm="0.0379913" res="9770.43" algo="Sum"/><pk mz="371.21992006" i="1865.35" sn="13.4605" a="55.5474" fwhm="0.0334155" res="11109.2" algo="Sum"/><pk mz="371.25478379" i="1034.5" sn="7.46339" a="25.1093" fwhm="0.0269898" res="13755.4" algo="Sum"/><pk mz="371.32003182" i="613.277" sn="4.42214" a="18.7672" fwhm="0.0312443" res="11884.4" algo="Sum"/><pk mz="371.35879983" i="1055.34" sn="7.61118" a="22.4619" fwhm="0.0188981" res="19650.6" algo="Sum"/><pk mz="372.21842983" i="680.107" sn="4.87806" a="18.9648" fwhm="0.0378796" res="9826.36" algo="Sum"/><pk mz="372.28115238" i="448" sn="3.21281" a="11.9972" fwhm="0.0257393" res="14463.5" algo="Sum"/><pk mz="372.73731112" i="1269.19" sn="9.04648" a="26.999" fwhm="0.0187838" res="19843.5" algo="Sum"/><pk mz="373.17973641" i="3513.1" sn="24.9707" a="87.5764" fwhm="0.025159" res="14832.8" algo="Sum"/><pk mz="373.23449326" i="2900.03" sn="20.6122" a="67.0822" fwhm="0.026283" res="14200.6" algo="Sum"/><pk mz="373.27069930" i="1183.96" sn="8.41511" a="26.4539" fwhm="0.0256026" res="14579.4" algo="Sum"/><pk mz="373.34421990" i="523.987" sn="3.72351" a="11.6956" fwhm="0.0203622" res="18335.1" algo="Sum"/><pk mz="374.18464594" i="853.06" sn="6.02569" a="20.2531" fwhm="0.024241" res="15436" algo="Sum"/><pk mz="374.20013557" i="715.217" sn="5.05202" a="15.9667" fwhm="0.034331" res="10899.8" algo="Sum"/><pk mz="374.23761191" i="726.982" sn="5.13512" a="18.8304" fwhm="0.0305452" res="12251.9" algo="Sum"/><pk mz="374.30246645" i="5180.38" sn="36.5859" a="103.973" fwhm="0.0182136" res="20550.7" algo="Sum"/><pk mz="374.73435184" i="1008.31" sn="7.09398" a="22.1907" fwhm="0.019597" res="19122" algo="Sum"/><pk mz="374.81643498" i="1025.89" sn="7.21778" a="21.7538" fwhm="0.0192231" res="19498.3" algo="Sum"/><pk mz="375.01532727" i="16654.5" sn="117.073" a="369.856" fwhm="0.0201503" res="18610.9" algo="Sum"/><pk mz="375.19313962" i="2501.4" sn="17.5715" a="57.9849" fwhm="0.0266544" res="14076.2" algo="Sum"/><pk mz="375.21194359" i="2301.44" sn="16.1628" a="52.7339" fwhm="0.0268601" res="13969.1" algo="Sum"/><pk mz="375.25090903" i="1230.6" sn="8.64239" a="28.2291" fwhm="0.0292828" res="12814.7" algo="Sum"/><pk mz="375.28765744" i="1872.53" sn="13.1506" a="40.9249" fwhm="0.0260411" res="14411.3" algo="Sum"/><pk mz="375.35925904" i="1667.89" sn="11.7128" a="35.6044" fwhm="0.0193814" res="19367" algo="Sum"/><pk mz="376.01872685" i="2042.13" sn="14.3168" a="52.6636" fwhm="0.0216525" res="17366.1" algo="Sum"/><pk mz="376.19610637" i="633.663" sn="4.43814" a="14.7382" fwhm="0.0249851" res="15056.8" algo="Sum"/><pk mz="376.21516022" i="573.318" sn="4.01283" a="14.3259" fwhm="0.0293479" res="12819.2" algo="Sum"/><pk mz="376.29762314" i="4604.61" sn="32.1466" a="106.665" fwhm="0.0245251" res="15343.3" algo="Sum"/><pk mz="376.31547496" i="3708.91" sn="25.8798" a="60.5081" fwhm="0.0153176" res="24567.5" algo="Sum"/><pk mz="376.36183960" i="504.207" sn="3.51348" a="11.7921" fwhm="0.0223255" res="16858" algo="Sum"/><pk mz="376.81395318" i="782.612" sn="5.4388" a="17.902" fwhm="0.0198089" res="19022.5" algo="Sum"/><pk mz="376.93471399" i="787.546" sn="5.47239" a="25.3796" fwhm="0.0317065" res="11888.2" algo="Sum"/><pk mz="376.98368774" i="1194.09" sn="8.2973" a="26.7643" fwhm="0.0252512" res="14929.3" algo="Sum"/><pk mz="377.01555920" i="1420.42" sn="9.87" a="39.7297" fwhm="0.024017" res="15697.9" algo="Sum"/><pk mz="377.20850438" i="1270.65" sn="8.80226" a="28.5777" fwhm="0.0318063" res="11859.6" algo="Sum"/><pk mz="377.23303405" i="2006.02" sn="13.8892" a="52.0255" fwhm="0.0316061" res="11935.5" algo="Sum"/><pk mz="377.26571002" i="1300.2" sn="9.00053" a="27.7829" fwhm="0.028372" res="13297.1" algo="Sum"/><pk mz="377.30195056" i="2038.72" sn="14.1093" a="50.0969" fwhm="0.0251242" res="15017.5" algo="Sum"/><pk mz="378.21440907" i="1104.02" sn="7.58109" a="26.7693" fwhm="0.0279982" res="13508.5" algo="Sum"/><pk mz="378.26900708" i="487.724" sn="3.34842" a="9.77751" fwhm="0.0293108" res="12905.5" algo="Sum"/><pk mz="378.30138631" i="688.417" sn="4.72639" a="19.77" fwhm="0.0303973" res="12445.2" algo="Sum"/><pk mz="378.89969125" i="3907.53" sn="26.7311" a="75.9659" fwhm="0.0183796" res="20615.2" algo="Sum"/><pk mz="379.18851070" i="663.559" sn="4.51981" a="16.4301" fwhm="0.0333449" res="11371.7" algo="Sum"/><pk mz="379.22172192" i="859.624" sn="5.85548" a="28.0435" fwhm="0.0404356" res="9378.41" algo="Sum"/><pk mz="379.24460290" i="768.418" sn="5.23421" a="16.5472" fwhm="0.0307212" res="12344.7" algo="Sum"/><pk mz="379.28156001" i="2022.13" sn="13.7719" a="49.9331" fwhm="0.0226476" res="16747.1" algo="Sum"/><pk mz="379.31785372" i="1231.67" sn="8.38906" a="28.3852" fwhm="0.0257782" res="14714.7" algo="Sum"/><pk mz="379.35396372" i="464.512" sn="3.16429" a="11.0083" fwhm="0.0260822" res="14544.5" algo="Sum"/><pk mz="380.28332230" i="688.945" sn="4.6635" a="17.9231" fwhm="0.0241104" res="15772.6" algo="Sum"/><pk mz="380.76884895" i="1417.55" sn="9.56305" a="33.6847" fwhm="0.0189342" res="20110.1" algo="Sum"/><pk mz="380.89779332" i="561.88" sn="3.78205" a="18.4877" fwhm="0.0368295" res="10342.2" algo="Sum"/><pk mz="381.02516674" i="19224.4" sn="129.376" a="395.095" fwhm="0.0183736" res="20737.6" algo="Sum"/><pk mz="381.07952784" i="728.689" sn="4.90315" a="17.2164" fwhm="0.0222677" res="17113.5" algo="Sum"/><pk mz="381.20291374" i="2190.05" sn="14.7374" a="55.8132" fwhm="0.0289089" res="13186.3" algo="Sum"/><pk mz="381.23911156" i="1213.83" sn="8.16788" a="35.1078" fwhm="0.032115" res="11871.1" algo="Sum"/><pk mz="381.29697003" i="6211.16" sn="41.7877" a="139.334" fwhm="0.0195401" res="19513.5" algo="Sum"/><pk mz="381.33295548" i="1707.31" sn="11.4851" a="34.3801" fwhm="0.0227384" res="16770.5" algo="Sum"/><pk mz="381.96954552" i="1656.76" sn="11.0628" a="35.062" fwhm="0.0186123" res="20522.4" algo="Sum"/><pk mz="382.02819361" i="2197.94" sn="14.6749" a="52.9454" fwhm="0.0201748" res="18935.9" algo="Sum"/><pk mz="382.19121861" i="697.189" sn="4.64952" a="16.9303" fwhm="0.0238702" res="16011.3" algo="Sum"/><pk mz="382.20420993" i="618.896" sn="4.12728" a="14.0061" fwhm="0.0305532" res="12509.5" algo="Sum"/><pk mz="382.30083651" i="1451.51" sn="9.68252" a="33.8626" fwhm="0.0202782" res="18852.8" algo="Sum"/><pk mz="382.33667814" i="477.672" sn="3.18644" a="10.3577" fwhm="0.021565" res="17729.5" algo="Sum"/><pk mz="382.76592104" i="2137.7" sn="14.2023" a="46.7051" fwhm="0.0187457" res="20418.9" algo="Sum"/><pk mz="382.88621728" i="486.369" sn="3.23007" a="11.5199" fwhm="0.0207721" res="18432.7" algo="Sum"/><pk mz="383.02927226" i="472.058" sn="3.13428" a="17.9445" fwhm="0.0297428" res="12878" algo="Sum"/><pk mz="383.11586314" i="84910.9" sn="563.736" a="1630.5" fwhm="0.0170365" res="22487.9" algo="Sum"/><pk mz="383.16787573" i="1121.43" sn="7.44509" a="23.0057" fwhm="0.0308799" res="12408.3" algo="Sum"/><pk mz="383.22238072" i="47606.4" sn="316.054" a="971.277" fwhm="0.0178387" res="21482.7" algo="Sum"/><pk mz="383.28592882" i="633.945" sn="4.2087" a="16.2976" fwhm="0.0243969" res="15710.5" algo="Sum"/><pk mz="383.30074969" i="624.923" sn="4.1488" a="22.9552" fwhm="0.0377054" res="10165.7" algo="Sum"/><pk mz="383.96717899" i="1089.45" sn="7.20677" a="25.0676" fwhm="0.0202087" res="19000.1" algo="Sum"/><pk mz="384.11922895" i="11709.4" sn="77.3906" a="247.925" fwhm="0.0189899" res="20227.6" algo="Sum"/><pk mz="384.22549281" i="10644.7" sn="70.3391" a="231.219" fwhm="0.0191745" res="20038.3" algo="Sum"/><pk mz="384.76384184" i="1379.33" sn="9.0816" a="33.8656" fwhm="0.0213437" res="18027" algo="Sum"/><pk mz="384.84522199" i="1258.31" sn="8.28517" a="30.3081" fwhm="0.0215976" res="17818.9" algo="Sum"/><pk mz="384.97122278" i="467.763" sn="3.08082" a="12.2002" fwhm="0.0307923" res="12502.2" algo="Sum"/><pk mz="385.12103960" i="3037.21" sn="19.9938" a="76.2621" fwhm="0.0217121" res="17737.6" algo="Sum"/><pk mz="385.22791832" i="4192.55" sn="27.594" a="136.778" fwhm="0.0326532" res="11797.6" algo="Sum"/><pk mz="385.26778254" i="643.494" sn="4.23527" a="9.15669" fwhm="0.015482" res="24884.9" algo="Sum"/><pk mz="385.29158445" i="889.269" sn="5.85288" a="27.3667" fwhm="0.0318431" res="12099.7" algo="Sum"/><pk mz="386.18025138" i="480.516" sn="3.15132" a="11.5208" fwhm="0.0356974" res="10818.2" algo="Sum"/><pk mz="386.19798046" i="558.149" sn="3.66046" a="9.75056" fwhm="0.0232509" res="16610" algo="Sum"/><pk mz="386.23079298" i="887.061" sn="5.81753" a="34.9368" fwhm="0.0478698" res="8068.36" algo="Sum"/><pk mz="386.71462253" i="734.448" sn="4.79835" a="17.4853" fwhm="0.0203635" res="18990.6" algo="Sum"/><pk mz="386.76383186" i="599.175" sn="3.91426" a="19.3941" fwhm="0.0288494" res="13406.3" algo="Sum"/><pk mz="386.84288427" i="688.387" sn="4.49722" a="15.8637" fwhm="0.0209459" res="18468.7" algo="Sum"/><pk mz="386.89479535" i="465.775" sn="3.04262" a="12.5033" fwhm="0.0220816" res="17521.2" algo="Sum"/><pk mz="387.20108525" i="1448.41" sn="9.43162" a="60.184" fwhm="0.0476494" res="8126.04" algo="Sum"/><pk mz="387.25099758" i="1137.09" sn="7.39353" a="36.3804" fwhm="0.0394257" res="9822.29" algo="Sum"/><pk mz="387.35977582" i="529.593" sn="3.43873" a="12.2224" fwhm="0.0205127" res="18883.9" algo="Sum"/><pk mz="388.20702150" i="453.115" sn="2.92187" a="17.0916" fwhm="0.0449248" res="8641.26" algo="Sum"/><pk mz="388.28079275" i="492.426" sn="3.17522" a="15.8828" fwhm="0.0273595" res="14191.8" algo="Sum"/><pk mz="388.35516048" i="571.108" sn="3.68123" a="15.0674" fwhm="0.0248333" res="15638.5" algo="Sum"/><pk mz="388.71140789" i="1374.81" sn="8.84338" a="28.6585" fwhm="0.0188665" res="20603.3" algo="Sum"/><pk mz="389.17546785" i="1078.09" sn="6.8934" a="25.1316" fwhm="0.0289467" res="13444.5" algo="Sum"/><pk mz="389.20446211" i="1178.99" sn="7.53842" a="37.5953" fwhm="0.0427925" res="9095.16" algo="Sum"/><pk mz="389.23020969" i="1119.37" sn="7.15816" a="32.6366" fwhm="0.0282206" res="13792.4" algo="Sum"/><pk mz="389.26889213" i="961.808" sn="6.15149" a="24.4801" fwhm="0.0316287" res="12307.5" algo="Sum"/><pk mz="389.33973468" i="445.225" sn="2.8485" a="10.0913" fwhm="0.0265439" res="14667.7" algo="Sum"/><pk mz="389.37478374" i="1629" sn="10.4197" a="37.4871" fwhm="0.0198169" res="19648.7" algo="Sum"/><pk mz="389.97340897" i="1350.45" sn="8.59462" a="31.4361" fwhm="0.020143" res="19360.3" algo="Sum"/><pk mz="390.27707430" i="1944" sn="12.3678" a="43.461" fwhm="0.0253865" res="15373.4" algo="Sum"/><pk mz="390.37804720" i="504.737" sn="3.21115" a="11.4156" fwhm="0.0195495" res="19968.7" algo="Sum"/><pk mz="390.70900938" i="1087.98" sn="6.91325" a="25.8886" fwhm="0.0199835" res="19551.6" algo="Sum"/><pk mz="390.79759426" i="2627.62" sn="16.6495" a="56.5706" fwhm="0.0197147" res="19822.6" algo="Sum"/><pk mz="390.98697812" i="2753.85" sn="17.3791" a="78.7216" fwhm="0.0239319" res="16337.5" algo="Sum"/><pk mz="391.20972158" i="1018.66" sn="6.42527" a="31.0167" fwhm="0.0423248" res="9243.05" algo="Sum"/><pk mz="391.28034721" i="2789.3" sn="17.5871" a="104.837" fwhm="0.0285018" res="13728.3" algo="Sum"/><pk mz="391.35391633" i="1367.48" sn="8.62151" a="32.3126" fwhm="0.021312" res="18363.1" algo="Sum"/><pk mz="391.77973676" i="838.57" sn="5.25853" a="21.0325" fwhm="0.0210685" res="18595.5" algo="Sum"/><pk mz="392.28812119" i="1908.56" sn="11.9494" a="51.2322" fwhm="0.029786" res="13170.2" algo="Sum"/><pk mz="392.31216517" i="1889.07" sn="11.8245" a="44.2741" fwhm="0.0277451" res="14139.9" algo="Sum"/><pk mz="392.70491961" i="544.252" sn="3.39284" a="15.3437" fwhm="0.0242681" res="16181.9" algo="Sum"/><pk mz="392.79452130" i="3226.94" sn="20.0891" a="74.7108" fwhm="0.0202425" res="19404.4" algo="Sum"/><pk mz="392.98731107" i="475.528" sn="2.95928" a="14.5448" fwhm="0.0266825" res="14728.3" algo="Sum"/><pk mz="393.20770377" i="1652.43" sn="10.2603" a="61.6113" fwhm="0.0368815" res="10661.4" algo="Sum"/><pk mz="393.29717960" i="31272.7" sn="194.179" a="675.892" fwhm="0.0187321" res="20995.9" algo="Sum"/><pk mz="393.36881433" i="894.274" sn="5.55367" a="21.01" fwhm="0.0203481" res="19331.9" algo="Sum"/><pk mz="394.30053197" i="7552.2" sn="46.7039" a="166.791" fwhm="0.0200275" res="19688" algo="Sum"/><pk mz="394.34576712" i="2854.9" sn="17.6543" a="69.1988" fwhm="0.0222385" res="17732.6" algo="Sum"/><pk mz="394.79233225" i="1665.85" sn="10.2713" a="41.2764" fwhm="0.0201533" res="19589.4" algo="Sum"/><pk mz="394.87390690" i="937.809" sn="5.781" a="23.9702" fwhm="0.0243677" res="16204.8" algo="Sum"/><pk mz="395.18490176" i="447.238" sn="2.75334" a="9.24545" fwhm="0.033525" res="11787.8" algo="Sum"/><pk mz="395.21671149" i="1049.65" sn="6.46171" a="33.8134" fwhm="0.0279327" res="14148.9" algo="Sum"/><pk mz="395.25522465" i="859.677" sn="5.29293" a="19.9183" fwhm="0.0352831" res="11202.4" algo="Sum"/><pk mz="395.30242709" i="1595.93" sn="9.82597" a="62.7467" fwhm="0.0444735" res="8888.49" algo="Sum"/><pk mz="395.34866568" i="1043.18" sn="6.42277" a="28.3262" fwhm="0.0215776" res="18322.2" algo="Sum"/><pk mz="396.74347473" i="1363.24" sn="8.32461" a="31.5579" fwhm="0.0199032" res="19933.7" algo="Sum"/><pk mz="396.79120826" i="490.184" sn="2.99284" a="18.4275" fwhm="0.036485" res="10875.5" algo="Sum"/><pk mz="396.92260778" i="581.307" sn="3.55025" a="15.7588" fwhm="0.0235203" res="16875.8" algo="Sum"/><pk mz="396.99764526" i="10529.5" sn="64.3075" a="247.649" fwhm="0.0206967" res="19181.7" algo="Sum"/><pk mz="397.18063361" i="895.759" sn="5.45911" a="22.5971" fwhm="0.027241" res="14580.3" algo="Sum"/><pk mz="397.19400406" i="865.659" sn="5.27387" a="15.3746" fwhm="0.02358" res="16844.5" algo="Sum"/><pk mz="397.23340458" i="2737.98" sn="16.6809" a="76.3933" fwhm="0.0263256" res="15089.3" algo="Sum"/><pk mz="397.27059600" i="1670.29" sn="10.1774" a="42.0356" fwhm="0.0272813" res="14562" algo="Sum"/><pk mz="397.32783421" i="1149.53" sn="7.00398" a="39.1635" fwhm="0.0252156" res="15757.2" algo="Sum"/><pk mz="397.94262458" i="651.645" sn="3.9618" a="16.467" fwhm="0.0214859" res="18521.1" algo="Sum"/><pk mz="398.00081427" i="1378.81" sn="8.38317" a="35.6974" fwhm="0.0210589" res="18899.4" algo="Sum"/><pk mz="398.23709732" i="703.267" sn="4.2655" a="20.0109" fwhm="0.0330898" res="12035" algo="Sum"/><pk mz="398.27233178" i="568.141" sn="3.44588" a="16.7692" fwhm="0.0380691" res="10461.8" algo="Sum"/><pk mz="398.33062909" i="539.548" sn="3.27153" a="16.9473" fwhm="0.0263511" res="15116.3" algo="Sum"/><pk mz="398.74094498" i="2230.94" sn="13.489" a="47.6728" fwhm="0.0248525" res="16044.3" algo="Sum"/><pk mz="398.99848285" i="910.399" sn="5.49221" a="29.9732" fwhm="0.0251725" res="15850.6" algo="Sum"/><pk mz="399.08938548" i="11557.7" sn="69.6801" a="256.061" fwhm="0.0194258" res="20544.3" algo="Sum"/><pk mz="399.21561508" i="18126.5" sn="109.263" a="403.215" fwhm="0.0270151" res="14777.5" algo="Sum"/><pk mz="399.30624511" i="741.357" sn="4.46864" a="17.3522" fwhm="0.0354635" res="11259.6" algo="Sum"/><pk mz="399.77425683" i="908.067" sn="5.46375" a="27.5996" fwhm="0.0238659" res="16750.8" algo="Sum"/><pk mz="400.09312966" i="1661.1" sn="9.95932" a="39.3482" fwhm="0.0200998" res="19905.3" algo="Sum"/><pk mz="400.21849582" i="4236.46" sn="25.3902" a="103.241" fwhm="0.0293408" res="13640.3" algo="Sum"/><pk mz="400.27778309" i="1031.68" sn="6.18523" a="29.0002" fwhm="0.0227908" res="17563.2" algo="Sum"/><pk mz="400.34165320" i="1209.33" sn="7.25026" a="29.6943" fwhm="0.0224216" res="17855.2" algo="Sum"/><pk mz="400.73780648" i="1582.3" sn="9.46867" a="35.4866" fwhm="0.0204835" res="19563.9" algo="Sum"/><pk mz="400.78383060" i="1012.27" sn="6.05301" a="24.8449" fwhm="0.0234764" res="17071.7" algo="Sum"/><pk mz="400.82650222" i="3468.22" sn="20.7181" a="80.9026" fwhm="0.0203789" res="19668.7" algo="Sum"/><pk mz="401.09021390" i="1158" sn="6.90375" a="33.4244" fwhm="0.0235437" res="17036" algo="Sum"/><pk mz="401.19960101" i="2407.86" sn="14.3589" a="99.8619" fwhm="0.0447961" res="8956.12" algo="Sum"/><pk mz="401.28287396" i="897.226" sn="5.34982" a="25.1398" fwhm="0.0306205" res="13105.1" algo="Sum"/><pk mz="401.34128407" i="648.886" sn="3.86908" a="16.8005" fwhm="0.0237283" res="16914" algo="Sum"/><pk mz="401.37533546" i="500.46" sn="2.98355" a="11.4287" fwhm="0.0226623" res="17711.1" algo="Sum"/><pk mz="401.77075527" i="503.187" sn="2.98729" a="19.5125" fwhm="0.0306172" res="13122.4" algo="Sum"/><pk mz="402.19985703" i="600.945" sn="3.55339" a="10.555" fwhm="0.0220042" res="18278.4" algo="Sum"/><pk mz="402.21181571" i="602.093" sn="3.56036" a="21.0584" fwhm="0.0392397" res="10250.1" algo="Sum"/><pk mz="402.26739489" i="478.385" sn="2.82909" a="13.0692" fwhm="0.0381082" res="10555.9" algo="Sum"/><pk mz="402.35722270" i="2605.41" sn="15.4085" a="65.8964" fwhm="0.0214853" res="18727.1" algo="Sum"/><pk mz="402.73568450" i="657.014" sn="3.87017" a="15.4465" fwhm="0.0242388" res="16615.4" algo="Sum"/><pk mz="402.77512737" i="765.365" sn="4.5084" a="20.0558" fwhm="0.0238128" res="16914.2" algo="Sum"/><pk mz="402.82365710" i="3377.19" sn="19.8921" a="75.3921" fwhm="0.0193855" res="20779.7" algo="Sum"/><pk mz="403.00702635" i="5936.42" sn="34.9556" a="138.491" fwhm="0.0200863" res="20063.8" algo="Sum"/><pk mz="403.18033633" i="635.697" sn="3.74236" a="17.7178" fwhm="0.0329474" res="12237.1" algo="Sum"/><pk mz="403.21590184" i="680.641" sn="4.00787" a="26.7435" fwhm="0.0554345" res="7273.74" algo="Sum"/><pk mz="403.24414087" i="684.903" sn="4.03317" a="12.3659" fwhm="0.0237587" res="16972.5" algo="Sum"/><pk mz="403.26038503" i="683.046" sn="4.02223" a="7.62383" fwhm="0.0118795" res="33945.8" algo="Sum"/><pk mz="403.27349754" i="757.693" sn="4.46181" a="19.116" fwhm="0.0331528" res="12164.1" algo="Sum"/><pk mz="403.35913472" i="908.746" sn="5.3512" a="22.2033" fwhm="0.0271438" res="14860.1" algo="Sum"/><pk mz="403.38988232" i="1499.65" sn="8.83079" a="36.0882" fwhm="0.0205485" res="19631.1" algo="Sum"/><pk mz="403.78058226" i="482.638" sn="2.8328" a="11.6097" fwhm="0.0217331" res="18579.1" algo="Sum"/><pk mz="404.00965243" i="772.725" sn="4.53199" a="21.0391" fwhm="0.022037" res="18333.2" algo="Sum"/><pk mz="404.20233991" i="508.943" sn="2.98153" a="19.4863" fwhm="0.0315342" res="12817.9" algo="Sum"/><pk mz="404.39336570" i="476.715" sn="2.79007" a="11.2164" fwhm="0.0206884" res="19546.8" algo="Sum"/><pk mz="404.68592048" i="776.475" sn="4.533" a="19.2611" fwhm="0.0211548" res="19129.8" algo="Sum"/><pk mz="404.78851953" i="551.254" sn="3.21781" a="12.0586" fwhm="0.0225928" res="17916.7" algo="Sum"/><pk mz="404.82219405" i="1185.26" sn="6.9185" a="36.9525" fwhm="0.0268904" res="15054.5" algo="Sum"/><pk mz="405.09679199" i="771.435" sn="4.49958" a="18.1903" fwhm="0.0212108" res="19098.6" algo="Sum"/><pk mz="405.17493708" i="477.592" sn="2.78512" a="16.6706" fwhm="0.0370863" res="10925.2" algo="Sum"/><pk mz="405.22281460" i="838.244" sn="4.88809" a="22.2847" fwhm="0.0387676" res="10452.6" algo="Sum"/><pk mz="405.26285572" i="1175.91" sn="6.85747" a="36.2849" fwhm="0.0408055" res="9931.57" algo="Sum"/><pk mz="405.33397813" i="728.16" sn="4.24643" a="21.2609" fwhm="0.029612" res="13688.2" algo="Sum"/><pk mz="405.94715283" i="568.793" sn="3.31213" a="17.505" fwhm="0.0227169" res="17869.8" algo="Sum"/><pk mz="406.21849152" i="551.511" sn="3.20812" a="13.9075" fwhm="0.0296868" res="13683.4" algo="Sum"/><pk mz="406.26568937" i="755.479" sn="4.39064" a="30.407" fwhm="0.0516022" res="7873.04" algo="Sum"/><pk mz="406.68265958" i="632.396" sn="3.66473" a="14.8662" fwhm="0.0214577" res="18952.8" algo="Sum"/><pk mz="406.77198959" i="2560.48" sn="14.8342" a="58.3222" fwhm="0.019485" res="20876.2" algo="Sum"/><pk mz="406.95314342" i="745.787" sn="4.32289" a="21.3591" fwhm="0.024291" res="16753.2" algo="Sum"/><pk mz="407.18837010" i="461.828" sn="2.67439" a="15.2389" fwhm="0.0379707" res="10723.8" algo="Sum"/><pk mz="407.25389832" i="875.558" sn="5.06321" a="12.9641" fwhm="0.0159176" res="25585.1" algo="Sum"/><pk mz="407.27814380" i="999.311" sn="5.77678" a="41.8965" fwhm="0.0503122" res="8095.01" algo="Sum"/><pk mz="407.31124168" i="667.782" sn="3.85671" a="13.5624" fwhm="0.0278583" res="14620.8" algo="Sum"/><pk mz="407.34725655" i="745.67" sn="4.30461" a="18.3368" fwhm="0.0263401" res="15464.9" algo="Sum"/><pk mz="408.28537538" i="1058.9" sn="6.07596" a="31.8654" fwhm="0.0341229" res="11965.1" algo="Sum"/><pk mz="408.30518104" i="946.406" sn="5.42988" a="23.1949" fwhm="0.0272781" res="14968.3" algo="Sum"/><pk mz="408.76995265" i="3422.16" sn="19.6118" a="86.2884" fwhm="0.0218036" res="18747.8" algo="Sum"/><pk mz="409.18456816" i="710.031" sn="4.05355" a="30.9235" fwhm="0.0414476" res="9872.33" algo="Sum"/><pk mz="409.23328491" i="630.408" sn="3.59991" a="16.8749" fwhm="0.0345144" res="11856.9" algo="Sum"/><pk mz="409.27093541" i="7818.45" sn="44.6569" a="207.215" fwhm="0.0214408" res="19088.4" algo="Sum"/><pk mz="409.34311099" i="1918.6" sn="10.9614" a="62.3224" fwhm="0.0243903" res="16783" algo="Sum"/><pk mz="410.27480718" i="2067.48" sn="11.7607" a="64.6081" fwhm="0.0242358" res="16928.5" algo="Sum"/><pk mz="410.34569021" i="569.074" sn="3.2371" a="16.6765" fwhm="0.0324628" res="12640.5" algo="Sum"/><pk mz="410.76584872" i="2227.84" sn="12.6551" a="54.1021" fwhm="0.0224547" res="18293.1" algo="Sum"/><pk mz="410.85535080" i="4221.93" sn="23.9562" a="97.7647" fwhm="0.0200269" res="20515.1" algo="Sum"/><pk mz="411.18718049" i="458.728" sn="2.59342" a="14.1475" fwhm="0.0367626" res="11184.9" algo="Sum"/><pk mz="411.21601949" i="474.844" sn="2.68454" a="11.3911" fwhm="0.0359884" res="11426.3" algo="Sum"/><pk mz="411.25872284" i="1759.11" sn="9.94514" a="80.6892" fwhm="0.0415919" res="9887.96" algo="Sum"/><pk mz="411.77267701" i="574.455" sn="3.24086" a="16.8807" fwhm="0.0255193" res="16135.7" algo="Sum"/><pk mz="412.27263886" i="616.875" sn="3.47374" a="39.6763" fwhm="0.0527586" res="7814.32" algo="Sum"/><pk mz="412.71735577" i="703.096" sn="3.95023" a="16.8117" fwhm="0.0219656" res="18789.3" algo="Sum"/><pk mz="412.77483882" i="875.872" sn="4.91561" a="34.2936" fwhm="0.034443" res="11984.3" algo="Sum"/><pk mz="412.85277204" i="2849.35" sn="15.9817" a="64.4472" fwhm="0.0200653" res="20575.5" algo="Sum"/><pk mz="412.89751271" i="448.598" sn="2.51611" a="12.834" fwhm="0.0296444" res="13928.3" algo="Sum"/><pk mz="412.97048454" i="2368.8" sn="13.2853" a="62.265" fwhm="0.023287" res="17733.9" algo="Sum"/><pk mz="413.18020868" i="1405.85" sn="7.87402" a="45.1767" fwhm="0.0385782" res="10710.2" algo="Sum"/><pk mz="413.20743844" i="1035.27" sn="5.79845" a="15.8856" fwhm="0.0160336" res="25771.3" algo="Sum"/><pk mz="413.26575153" i="30218.3" sn="169.259" a="663.871" fwhm="0.0199568" res="20708.1" algo="Sum"/><pk mz="413.78904934" i="571.547" sn="3.1963" a="14.438" fwhm="0.0276443" res="14968.3" algo="Sum"/><pk mz="414.20510887" i="503.382" sn="2.81147" a="11.4902" fwhm="0.0361193" res="11467.7" algo="Sum"/><pk mz="414.26921806" i="8163.04" sn="45.5919" a="192.748" fwhm="0.0206495" res="20061.9" algo="Sum"/><pk mz="414.71464199" i="1237.76" sn="6.89324" a="30.4155" fwhm="0.0200198" res="20715.3" algo="Sum"/><pk mz="414.77509981" i="541.747" sn="3.0171" a="14.516" fwhm="0.0267616" res="15498.9" algo="Sum"/><pk mz="414.85279228" i="714.703" sn="3.9808" a="29.1287" fwhm="0.0394252" res="10522.5" algo="Sum"/><pk mz="415.19293703" i="11562.4" sn="64.353" a="321.7" fwhm="0.0226295" res="18347.4" algo="Sum"/><pk mz="415.27356536" i="1801.94" sn="10.0302" a="69.4661" fwhm="0.0285215" res="14560" algo="Sum"/><pk mz="415.38987284" i="445.571" sn="2.4749" a="9.62871" fwhm="0.0184512" res="22512.9" algo="Sum"/><pk mz="416.19621040" i="2633.4" sn="14.6082" a="77.121" fwhm="0.0242487" res="17163.7" algo="Sum"/><pk mz="416.27988160" i="540.136" sn="2.99622" a="21.3621" fwhm="0.0381138" res="10922" algo="Sum"/><pk mz="416.71107438" i="829.444" sn="4.58874" a="21.4461" fwhm="0.0225664" res="18466" algo="Sum"/><pk mz="416.80016261" i="3192.14" sn="17.6634" a="83.0804" fwhm="0.0208247" res="20014.7" algo="Sum"/><pk mz="417.00154591" i="5164.1" sn="28.5694" a="113.951" fwhm="0.0202434" res="20599.4" algo="Sum"/><pk mz="417.12900077" i="568.614" sn="3.14559" a="16.358" fwhm="0.0257671" res="16188.4" algo="Sum"/><pk mz="417.19234107" i="1676.19" sn="9.27207" a="53.8233" fwhm="0.0289394" res="14416.1" algo="Sum"/><pk mz="417.27215098" i="621.301" sn="3.43568" a="20.6128" fwhm="0.037422" res="11150.5" algo="Sum"/><pk mz="417.40624578" i="1423.05" sn="7.86719" a="34.0081" fwhm="0.0219904" res="18981.3" algo="Sum"/><pk mz="418.00442924" i="700.734" sn="3.86559" a="19.931" fwhm="0.0221613" res="18861.9" algo="Sum"/><pk mz="418.40940850" i="463.216" sn="2.54534" a="11.4154" fwhm="0.0209308" res="19990.2" algo="Sum"/><pk mz="418.79774713" i="3260.46" sn="17.8847" a="78.119" fwhm="0.0208816" res="20055.8" algo="Sum"/><pk mz="418.98310537" i="3292.51" sn="18.0649" a="120.134" fwhm="0.0351457" res="11921.3" algo="Sum"/><pk mz="419.24240772" i="799.7" sn="4.38043" a="28.4566" fwhm="0.0442628" res="9471.67" algo="Sum"/><pk mz="419.28670939" i="851.338" sn="4.66205" a="24.6052" fwhm="0.0440368" res="9521.28" algo="Sum"/><pk mz="419.31013463" i="726.416" sn="3.97782" a="23.6771" fwhm="0.0374105" res="11208.3" algo="Sum"/><pk mz="419.34934427" i="502.957" sn="2.75417" a="9.654" fwhm="0.0242286" res="17308.1" algo="Sum"/><pk mz="419.38470749" i="1296.45" sn="7.09876" a="34.6679" fwhm="0.0234456" res="17887.6" algo="Sum"/><pk mz="419.98437672" i="454.553" sn="2.4821" a="11.6141" fwhm="0.0306052" res="13722.6" algo="Sum"/><pk mz="420.79437981" i="1359.53" sn="7.40687" a="42.2473" fwhm="0.0240554" res="17492.7" algo="Sum"/><pk mz="420.88463099" i="4845.55" sn="26.3686" a="106.784" fwhm="0.0202115" res="20824" algo="Sum"/><pk mz="421.19974675" i="510.827" sn="2.7793" a="10.8551" fwhm="0.030094" res="13996.2" algo="Sum"/><pk mz="421.25019182" i="782.405" sn="4.25607" a="28.3668" fwhm="0.043229" res="9744.63" algo="Sum"/><pk mz="421.30536527" i="665.739" sn="3.62203" a="20.4623" fwhm="0.0351245" res="11994.6" algo="Sum"/><pk mz="421.33203331" i="649.781" sn="3.53527" a="19.7203" fwhm="0.0404762" res="10409.4" algo="Sum"/><pk mz="421.36108535" i="632.53" sn="3.44143" a="16.2788" fwhm="0.0302487" res="13929.9" algo="Sum"/><pk mz="421.40008113" i="549.338" sn="2.98865" a="13.3552" fwhm="0.0236198" res="17841" algo="Sum"/><pk mz="422.29177451" i="814.961" sn="4.4111" a="20.0569" fwhm="0.0301996" res="13983.4" algo="Sum"/><pk mz="422.74685483" i="1104.63" sn="5.96552" a="33.1527" fwhm="0.0293845" res="14386.7" algo="Sum"/><pk mz="422.79146541" i="730.398" sn="3.94433" a="24.5212" fwhm="0.0301043" res="14044.2" algo="Sum"/><pk mz="422.88120547" i="1779.17" sn="9.60451" a="44.0625" fwhm="0.021527" res="19644.2" algo="Sum"/><pk mz="423.24486425" i="591.902" sn="3.19227" a="9.15215" fwhm="0.0162271" res="26082.6" algo="Sum"/><pk mz="423.26456893" i="742.279" sn="4.0034" a="29.579" fwhm="0.0472307" res="8961.64" algo="Sum"/><pk mz="423.32251530" i="1171.1" sn="6.31713" a="34.9573" fwhm="0.0344985" res="12270.8" algo="Sum"/><pk mz="424.27901598" i="801.17" sn="4.29639" a="27.2013" fwhm="0.0326585" res="12991.4" algo="Sum"/><pk mz="424.34132379" i="917.645" sn="4.921" a="31.0977" fwhm="0.0284838" res="14897.6" algo="Sum"/><pk mz="424.74299574" i="1533.11" sn="8.20004" a="35.5113" fwhm="0.0212114" res="20024.3" algo="Sum"/><pk mz="424.77932385" i="601.078" sn="3.21449" a="13.8425" fwhm="0.0306956" res="13838.4" algo="Sum"/><pk mz="424.87227473" i="630.038" sn="3.36816" a="13.7924" fwhm="0.0274199" res="15495" algo="Sum"/><pk mz="424.89667678" i="653.709" sn="3.49502" a="16.7861" fwhm="0.0298511" res="14233.9" algo="Sum"/><pk mz="425.21644456" i="681.029" sn="3.63875" a="32.1711" fwhm="0.049058" res="8667.62" algo="Sum"/><pk mz="425.28363613" i="891.029" sn="4.76079" a="32.7524" fwhm="0.0423871" res="10033.3" algo="Sum"/><pk mz="425.31945851" i="1104.16" sn="5.89959" a="29.3402" fwhm="0.0385986" res="11019" algo="Sum"/><pk mz="425.35843757" i="2678.67" sn="14.314" a="82.9594" fwhm="0.0265625" res="16013.5" algo="Sum"/><pk mz="425.77114882" i="568.373" sn="3.03109" a="21.6786" fwhm="0.0341482" res="12468.3" algo="Sum"/><pk mz="426.28109652" i="447.745" sn="2.38248" a="10.7008" fwhm="0.032669" res="13048.5" algo="Sum"/><pk mz="426.31985275" i="501.643" sn="2.66894" a="11.2579" fwhm="0.0337606" res="12627.7" algo="Sum"/><pk mz="426.35960880" i="1959.92" sn="10.4264" a="49.6982" fwhm="0.0223947" res="19038.4" algo="Sum"/><pk mz="426.74031763" i="866.482" sn="4.60272" a="24.1112" fwhm="0.0240062" res="17776.2" algo="Sum"/><pk mz="426.78957661" i="492.513" sn="2.61622" a="15.6294" fwhm="0.0346136" res="12330.1" algo="Sum"/><pk mz="426.82900351" i="3333.97" sn="17.7101" a="80.9236" fwhm="0.0217258" res="19646.2" algo="Sum"/><pk mz="427.15662876" i="1232.65" sn="6.54652" a="32.9586" fwhm="0.0225889" res="18910" algo="Sum"/><pk mz="427.24633675" i="800.116" sn="4.24933" a="46.4903" fwhm="0.0579965" res="7366.76" algo="Sum"/><pk mz="427.27982011" i="607.379" sn="3.22573" a="11.0584" fwhm="0.0244565" res="17471" algo="Sum"/><pk mz="427.30112358" i="566.755" sn="3.00997" a="17.5869" fwhm="0.0422358" res="10117" algo="Sum"/><pk mz="427.35622304" i="1002.23" sn="5.32273" a="32.6653" fwhm="0.0287342" res="14872.7" algo="Sum"/><pk mz="428.23216881" i="497.84" sn="2.63077" a="17.3301" fwhm="0.0385051" res="11121.4" algo="Sum"/><pk mz="428.37192123" i="1463.34" sn="7.73149" a="41.0919" fwhm="0.0228509" res="18746.4" algo="Sum"/><pk mz="428.69716328" i="442.195" sn="2.33384" a="12.7274" fwhm="0.0276382" res="15511" algo="Sum"/><pk mz="428.82650781" i="2493.63" sn="13.1631" a="56.3674" fwhm="0.0199751" res="21468.1" algo="Sum"/><pk mz="428.99703991" i="685.97" sn="3.61968" a="20.1647" fwhm="0.0269303" res="15929.9" algo="Sum"/><pk mz="429.15524321" i="713.594" sn="3.75757" a="25.427" fwhm="0.0358581" res="11968.1" algo="Sum"/><pk mz="429.23941665" i="10804.3" sn="56.8019" a="272.598" fwhm="0.0216206" res="19853.3" algo="Sum"/><pk mz="429.31735823" i="1125.65" sn="5.91817" a="32.717" fwhm="0.0285629" res="15030.6" algo="Sum"/><pk mz="429.37231010" i="3186.27" sn="16.7567" a="78.6668" fwhm="0.0219961" res="19520.4" algo="Sum"/><pk mz="430.24263787" i="2976.74" sn="15.5964" a="77.2106" fwhm="0.0226634" res="18984" algo="Sum"/><pk mz="430.28799739" i="630.298" sn="3.30238" a="16.9808" fwhm="0.0326449" res="13180.9" algo="Sum"/><pk mz="430.38343946" i="1511.5" sn="7.91899" a="51.2264" fwhm="0.0292182" res="14730" algo="Sum"/><pk mz="430.69386276" i="952.681" sn="4.98753" a="26.038" fwhm="0.0242962" res="17726.8" algo="Sum"/><pk mz="430.77586409" i="495.1" sn="2.59138" a="17.3725" fwhm="0.0295343" res="14585.6" algo="Sum"/><pk mz="430.82421119" i="685.481" sn="3.58777" a="24.0117" fwhm="0.0305318" res="14110.6" algo="Sum"/><pk mz="430.91307457" i="4114.15" sn="21.5243" a="97.4437" fwhm="0.0210154" res="20504.6" algo="Sum"/><pk mz="431.17083256" i="2017.83" sn="10.5328" a="74.4977" fwhm="0.0337273" res="12784" algo="Sum"/><pk mz="431.23969368" i="2196.21" sn="11.4627" a="68.6292" fwhm="0.0270708" res="15930.1" algo="Sum"/><pk mz="431.27586579" i="735.05" sn="3.83648" a="23.0148" fwhm="0.040531" res="10640.6" algo="Sum"/><pk mz="431.38713205" i="539.636" sn="2.81696" a="14.5816" fwhm="0.0309961" res="13917.5" algo="Sum"/><pk mz="431.42156157" i="1211.4" sn="6.32128" a="27.7351" fwhm="0.0216051" res="19968.5" algo="Sum"/><pk mz="432.17340019" i="541.611" sn="2.81561" a="21.5803" fwhm="0.0366416" res="11794.6" algo="Sum"/><pk mz="432.24415301" i="636.591" sn="3.30893" a="19.3822" fwhm="0.0289524" res="14929.5" algo="Sum"/><pk mz="432.69159406" i="866.168" sn="4.49995" a="23.0307" fwhm="0.0241681" res="17903.5" algo="Sum"/><pk mz="432.77420348" i="1345.79" sn="6.98752" a="36.736" fwhm="0.0234525" res="18453.2" algo="Sum"/><pk mz="432.97422225" i="2642.25" sn="13.6871" a="72.0084" fwhm="0.0242814" res="17831.5" algo="Sum"/><pk mz="433.16894456" i="505.704" sn="2.61875" a="20.7516" fwhm="0.0412583" res="10499" algo="Sum"/><pk mz="433.24800005" i="519.137" sn="2.68665" a="17.0954" fwhm="0.0444982" res="9736.31" algo="Sum"/><pk mz="433.30907184" i="651.098" sn="3.36915" a="25.5403" fwhm="0.0402141" res="10775.1" algo="Sum"/><pk mz="433.36599321" i="654.983" sn="3.3897" a="23.8419" fwhm="0.0371545" res="11663.9" algo="Sum"/><pk mz="433.77380219" i="463.112" sn="2.39445" a="16.0297" fwhm="0.03195" res="13576.6" algo="Sum"/><pk mz="434.68926612" i="497.783" sn="2.56726" a="13.8385" fwhm="0.0222956" res="19496.6" algo="Sum"/><pk mz="434.77197562" i="1475.29" sn="7.60364" a="42.3872" fwhm="0.0238447" res="18233.5" algo="Sum"/><pk mz="434.89791169" i="664.13" sn="3.42193" a="20.9577" fwhm="0.0323279" res="13452.7" algo="Sum"/><pk mz="434.96802187" i="1361.63" sn="7.01593" a="50.8193" fwhm="0.034644" res="12555.4" algo="Sum"/><pk mz="435.21605457" i="600.552" sn="3.08994" a="29.8924" fwhm="0.0481135" res="9045.62" algo="Sum"/><pk mz="435.27770569" i="644.861" sn="3.31791" a="20.8698" fwhm="0.0493691" res="8816.81" algo="Sum"/><pk mz="435.31528582" i="635.186" sn="3.26813" a="15.6415" fwhm="0.034684" res="12550.9" algo="Sum"/><pk mz="435.34280088" i="572.496" sn="2.94558" a="15.0261" fwhm="0.0353733" res="12307.1" algo="Sum"/><pk mz="435.37951963" i="576.11" sn="2.9638" a="14.3255" fwhm="0.0271008" res="16065.2" algo="Sum"/><pk mz="436.28176026" i="471.016" sn="2.41648" a="21.8028" fwhm="0.0423363" res="10305.1" algo="Sum"/><pk mz="436.76956184" i="701.82" sn="3.59523" a="25.5259" fwhm="0.0316169" res="13814.4" algo="Sum"/><pk mz="436.82094108" i="472.346" sn="2.4197" a="9.90275" fwhm="0.0278565" res="15681.1" algo="Sum"/><pk mz="436.85814926" i="3198.52" sn="16.3855" a="82.1929" fwhm="0.0225716" res="19354.3" algo="Sum"/><pk mz="436.96034351" i="584.378" sn="2.99387" a="24.1057" fwhm="0.0321281" res="13600.6" algo="Sum"/><pk mz="437.18610997" i="1569.42" sn="8.03387" a="42.3128" fwhm="0.0237045" res="18443.2" algo="Sum"/><pk mz="437.23503752" i="1380.97" sn="7.06906" a="47.5329" fwhm="0.0312664" res="13984.2" algo="Sum"/><pk mz="437.29617698" i="664.342" sn="3.40132" a="14.6677" fwhm="0.0329888" res="13255.9" algo="Sum"/><pk mz="437.33605180" i="685.61" sn="3.51021" a="24.9628" fwhm="0.0413954" res="10564.8" algo="Sum"/><pk mz="438.26895270" i="455.485" sn="2.32765" a="9.46022" fwhm="0.0327658" res="13375.8" algo="Sum"/><pk mz="438.72642414" i="790.473" sn="4.02802" a="20.8439" fwhm="0.0213408" res="20558.1" algo="Sum"/><pk mz="438.85522618" i="1436.96" sn="7.31449" a="39.4835" fwhm="0.024071" res="18231.7" algo="Sum"/><pk mz="438.98337474" i="8503.96" sn="43.2884" a="202.277" fwhm="0.0215496" res="20370.8" algo="Sum"/><pk mz="439.25621844" i="499.715" sn="2.54227" a="5.96659" fwhm="0.0123984" res="35428.4" algo="Sum"/><pk mz="439.29297815" i="723.112" sn="3.67875" a="28.6286" fwhm="0.0425307" res="10328.9" algo="Sum"/><pk mz="439.35224597" i="456.841" sn="2.3243" a="13.5474" fwhm="0.032559" res="13494" algo="Sum"/><pk mz="439.98496353" i="1138.12" sn="5.77718" a="34.9129" fwhm="0.0249876" res="17608.1" algo="Sum"/><pk mz="440.29102739" i="481.663" sn="2.43762" a="16.1148" fwhm="0.0382572" res="11508.7" algo="Sum"/><pk mz="440.72316244" i="1283.39" sn="6.46985" a="32.5077" fwhm="0.0226787" res="19433.4" algo="Sum"/><pk mz="440.84673401" i="486.586" sn="2.45259" a="13.8524" fwhm="0.0290932" res="15152.9" algo="Sum"/><pk mz="440.98037338" i="2946" sn="14.8379" a="78.6655" fwhm="0.02336" res="18877.6" algo="Sum"/><pk mz="441.29735265" i="3616.12" sn="18.1915" a="101.403" fwhm="0.0255719" res="17257.1" algo="Sum"/><pk mz="441.35244548" i="1636.69" sn="8.23376" a="61.8762" fwhm="0.0337138" res="13091.1" algo="Sum"/><pk mz="442.30000075" i="1136.73" sn="5.69138" a="33.8393" fwhm="0.0265828" res="16638.6" algo="Sum"/><pk mz="442.35404368" i="513.843" sn="2.57242" a="22.7203" fwhm="0.0482779" res="9162.66" algo="Sum"/><pk mz="442.72098183" i="999.125" sn="4.99503" a="27.0828" fwhm="0.0241666" res="18319.6" algo="Sum"/><pk mz="442.76713323" i="590.827" sn="2.95337" a="13.7641" fwhm="0.0266183" res="16633.9" algo="Sum"/><pk mz="442.80293680" i="1280.49" sn="6.3984" a="31.8491" fwhm="0.0229819" res="19267.4" algo="Sum"/><pk mz="443.13157822" i="899.073" sn="4.48431" a="29.0985" fwhm="0.0281299" res="15753" algo="Sum"/><pk mz="443.22505204" i="628.292" sn="3.13359" a="26.1029" fwhm="0.0520079" res="8522.26" algo="Sum"/><pk mz="443.27445102" i="527.484" sn="2.63081" a="9.84263" fwhm="0.022445" res="19749.4" algo="Sum"/><pk mz="443.29548552" i="585.371" sn="2.91975" a="9.02586" fwhm="0.0166069" res="26693.4" algo="Sum"/><pk mz="443.30025122" i="567.68" sn="2.83159" a="7.02599" fwhm="0.0124555" res="35590.9" algo="Sum"/><pk mz="443.33241729" i="962.206" sn="4.80028" a="36.2583" fwhm="0.0318682" res="13911.4" algo="Sum"/><pk mz="444.20378851" i="457.975" sn="2.27785" a="16.1279" fwhm="0.0363828" res="12209.2" algo="Sum"/><pk mz="444.30553393" i="945.031" sn="4.69398" a="30.1669" fwhm="0.0240946" res="18440.1" algo="Sum"/><pk mz="444.71920617" i="460.822" sn="2.28676" a="13.6931" fwhm="0.0268344" res="16572.8" algo="Sum"/><pk mz="444.80185264" i="1277.19" sn="6.33846" a="35.0431" fwhm="0.0240333" res="18507.7" algo="Sum"/><pk mz="444.85001541" i="527.057" sn="2.61572" a="17.1831" fwhm="0.0343897" res="12935.5" algo="Sum"/><pk mz="444.92687507" i="688.877" sn="3.41788" a="21.9438" fwhm="0.0339448" res="13107.4" algo="Sum"/><pk mz="445.12750109" i="517.943" sn="2.5684" a="16.7516" fwhm="0.0378856" res="11749.3" algo="Sum"/><pk mz="445.15804791" i="509.175" sn="2.52472" a="12.1986" fwhm="0.0329235" res="13521" algo="Sum"/><pk mz="445.20853291" i="539.979" sn="2.67733" a="23.7776" fwhm="0.0287094" res="15507.4" algo="Sum"/><pk mz="445.25940206" i="504.89" sn="2.5035" a="11.2723" fwhm="0.0332877" res="13376.1" algo="Sum"/><pk mz="445.30489800" i="621.585" sn="3.08214" a="28.369" fwhm="0.0572054" res="7784.31" algo="Sum"/><pk mz="445.36732459" i="1181.12" sn="5.85661" a="32.335" fwhm="0.0275388" res="16172.4" algo="Sum"/><pk mz="445.43686380" i="1275.62" sn="6.32432" a="31.6424" fwhm="0.0217932" res="20439.2" algo="Sum"/><pk mz="446.44071876" i="448.321" sn="2.21197" a="11.3109" fwhm="0.0233929" res="19084.4" algo="Sum"/><pk mz="446.67013788" i="848.98" sn="4.18263" a="21.5768" fwhm="0.0224147" res="19927.6" algo="Sum"/><pk mz="446.84906827" i="525.104" sn="2.5867" a="12.0584" fwhm="0.0275587" res="16214.4" algo="Sum"/><pk mz="446.88747899" i="2599.2" sn="12.8038" a="73.3696" fwhm="0.022311" res="20029.9" algo="Sum"/><pk mz="447.16686523" i="604.213" sn="2.97425" a="18.7148" fwhm="0.0348169" res="12843.4" algo="Sum"/><pk mz="447.18204222" i="587.636" sn="2.89264" a="12.2523" fwhm="0.0333597" res="13404.8" algo="Sum"/><pk mz="447.28518534" i="548.494" sn="2.69997" a="15.5778" fwhm="0.0417043" res="10725.2" algo="Sum"/><pk mz="447.32272464" i="535.783" sn="2.63721" a="14.0462" fwhm="0.0375352" res="11917.4" algo="Sum"/><pk mz="447.35241953" i="689.952" sn="3.39649" a="23.5684" fwhm="0.0382463" res="11696.6" algo="Sum"/><pk mz="447.40995914" i="676.39" sn="3.32856" a="26.0982" fwhm="0.0367679" res="12168.5" algo="Sum"/><pk mz="448.66727272" i="877.363" sn="4.29829" a="21.2107" fwhm="0.0214202" res="20946" algo="Sum"/><pk mz="448.75516466" i="1137.46" sn="5.57267" a="38.0041" fwhm="0.0239942" res="18702.6" algo="Sum"/><pk mz="448.94509037" i="667.012" sn="3.26804" a="22.9558" fwhm="0.033512" res="13396.6" algo="Sum"/><pk mz="449.01145934" i="777.199" sn="3.8079" a="22.2809" fwhm="0.0247607" res="18134.1" algo="Sum"/><pk mz="449.28502791" i="1097.47" sn="5.37221" a="39.8824" fwhm="0.0373007" res="12045" algo="Sum"/><pk mz="449.36346041" i="834.763" sn="4.0825" a="29.7016" fwhm="0.0436124" res="10303.6" algo="Sum"/><pk mz="450.28851527" i="468.452" sn="2.28903" a="21.0156" fwhm="0.0532901" res="8449.76" algo="Sum"/><pk mz="450.66447393" i="526.923" sn="2.5725" a="14.0458" fwhm="0.022354" res="20160.4" algo="Sum"/><pk mz="450.75304506" i="1603.67" sn="7.82936" a="47.7401" fwhm="0.0263754" res="17089.9" algo="Sum"/><pk mz="450.87229691" i="443.438" sn="2.16434" a="20.4664" fwhm="0.038233" res="11792.7" algo="Sum"/><pk mz="451.27836089" i="665.853" sn="3.25018" a="21.9264" fwhm="0.0452805" res="9966.28" algo="Sum"/><pk mz="451.31416361" i="579.856" sn="2.83028" a="14.4708" fwhm="0.0330619" res="13650.6" algo="Sum"/><pk mz="451.35545560" i="637.119" sn="3.10978" a="27.8432" fwhm="0.0444073" res="10164" algo="Sum"/><pk mz="452.29808246" i="800.194" sn="3.90077" a="35.5243" fwhm="0.0426975" res="10593.1" algo="Sum"/><pk mz="452.75089636" i="1070.9" sn="5.21694" a="30.0429" fwhm="0.0248494" res="18219.8" algo="Sum"/><pk mz="452.79620046" i="671.004" sn="3.2687" a="19.8366" fwhm="0.0332245" res="13628.4" algo="Sum"/><pk mz="452.83203450" i="1172.42" sn="5.7109" a="30.9976" fwhm="0.0264244" res="17136.9" algo="Sum"/><pk mz="453.16407552" i="872.281" sn="4.23934" a="29.0139" fwhm="0.0326385" res="13884.3" algo="Sum"/><pk mz="453.20996115" i="737.794" sn="3.58548" a="22.0131" fwhm="0.0296166" res="15302.6" algo="Sum"/><pk mz="453.29923175" i="836.498" sn="4.06537" a="30.9866" fwhm="0.0471075" res="9622.65" algo="Sum"/><pk mz="453.33432727" i="1220.89" sn="5.93308" a="39.1526" fwhm="0.036376" res="12462.5" algo="Sum"/><pk mz="453.36809883" i="537.077" sn="2.60943" a="11.1982" fwhm="0.0330131" res="13733" algo="Sum"/><pk mz="454.29213433" i="859.695" sn="4.17065" a="26.0545" fwhm="0.02982" res="15234.5" algo="Sum"/><pk mz="454.70151236" i="608.088" sn="2.94999" a="16.4033" fwhm="0.0233562" res="19468.1" algo="Sum"/><pk mz="454.82952617" i="622.617" sn="3.01861" a="21.1542" fwhm="0.0339117" res="13412.2" algo="Sum"/><pk mz="454.88118272" i="578.274" sn="2.80394" a="18.2187" fwhm="0.0276277" res="16464.7" algo="Sum"/><pk mz="454.95545764" i="5810.86" sn="28.1737" a="168.506" fwhm="0.0243569" res="18678.7" algo="Sum"/><pk mz="455.18813546" i="840.289" sn="4.06891" a="29.9033" fwhm="0.0305608" res="14894.5" algo="Sum"/><pk mz="455.31804818" i="1424.58" sn="6.89567" a="70.9819" fwhm="0.0477484" res="9535.77" algo="Sum"/><pk mz="455.95739130" i="910.146" sn="4.40075" a="30.4442" fwhm="0.0262685" res="17357.6" algo="Sum"/><pk mz="456.31701072" i="512.032" sn="2.47399" a="19.8404" fwhm="0.0463709" res="9840.59" algo="Sum"/><pk mz="456.69872715" i="1201.57" sn="5.79351" a="31.4904" fwhm="0.0232139" res="19673.5" algo="Sum"/><pk mz="456.87650578" i="461.075" sn="2.22357" a="18.6276" fwhm="0.03524" res="12964.7" algo="Sum"/><pk mz="456.95314733" i="2359.83" sn="11.3818" a="74.761" fwhm="0.0259795" res="17589" algo="Sum"/><pk mz="457.27019439" i="1702.41" sn="8.20298" a="62.335" fwhm="0.0307967" res="14848" algo="Sum"/><pk mz="457.33033850" i="976.931" sn="4.70729" a="58.7118" fwhm="0.0679401" res="6731.38" algo="Sum"/><pk mz="457.95821310" i="862.114" sn="4.15126" a="27.0658" fwhm="0.0243528" res="18805.2" algo="Sum"/><pk mz="458.27418032" i="673.607" sn="3.24119" a="22.7058" fwhm="0.0343008" res="13360.5" algo="Sum"/><pk mz="458.69580369" i="1030.07" sn="4.94132" a="27.049" fwhm="0.0224708" res="20413" algo="Sum"/><pk mz="458.78396827" i="1520.97" sn="7.29444" a="47.706" fwhm="0.0247471" res="18538.9" algo="Sum"/><pk mz="459.24862180" i="678.93" sn="3.24897" a="25.3707" fwhm="0.0421959" res="10883.7" algo="Sum"/><pk mz="459.27813810" i="747.871" sn="3.57928" a="19.332" fwhm="0.0354565" res="12953.3" algo="Sum"/><pk mz="459.32097893" i="1232.62" sn="5.89929" a="39.0474" fwhm="0.0377533" res="12166.4" algo="Sum"/><pk mz="459.45283121" i="999.691" sn="4.78342" a="26.1825" fwhm="0.0240708" res="19087.6" algo="Sum"/><pk mz="460.28352010" i="581.233" sn="2.77169" a="22.1714" fwhm="0.0407077" res="11307" algo="Sum"/><pk mz="460.69361270" i="506.028" sn="2.40913" a="13.6176" fwhm="0.0242337" res="19010.4" algo="Sum"/><pk mz="460.78181734" i="1808.17" sn="8.59676" a="51.7589" fwhm="0.0237418" res="19408" algo="Sum"/><pk mz="460.82567018" i="476.628" sn="2.26509" a="14.3568" fwhm="0.0313787" res="14685.9" algo="Sum"/><pk mz="460.89912487" i="452.042" sn="2.14817" a="14.6203" fwhm="0.0318007" res="14493.4" algo="Sum"/><pk mz="460.96513206" i="4227.73" sn="20.0908" a="110.437" fwhm="0.0217964" res="21148.7" algo="Sum"/><pk mz="461.18433805" i="585.007" sn="2.77961" a="24.8053" fwhm="0.0412098" res="11191.1" algo="Sum"/><pk mz="461.27702855" i="589.443" sn="2.80015" a="19.1829" fwhm="0.0392534" res="11751.3" algo="Sum"/><pk mz="461.33411237" i="1792.08" sn="8.5119" a="80.7003" fwhm="0.0336369" res="13715.1" algo="Sum"/><pk mz="461.39821404" i="552.303" sn="2.62264" a="15.6" fwhm="0.0352028" res="13106.8" algo="Sum"/><pk mz="461.96732892" i="660.266" sn="3.13102" a="22.6673" fwhm="0.024203" res="19087.2" algo="Sum"/><pk mz="462.33818493" i="639.504" sn="3.02949" a="32.6514" fwhm="0.0445016" res="10389.2" algo="Sum"/><pk mz="462.64224277" i="456.594" sn="2.16029" a="11.2478" fwhm="0.0230897" res="20036.7" algo="Sum"/><pk mz="462.77913207" i="983.823" sn="4.6524" a="30.7069" fwhm="0.0260106" res="17791.9" algo="Sum"/><pk mz="462.82242151" i="496.734" sn="2.34901" a="12.5327" fwhm="0.0321168" res="14410.6" algo="Sum"/><pk mz="462.86035429" i="844.108" sn="3.99142" a="30.5166" fwhm="0.0267347" res="17313.1" algo="Sum"/><pk mz="462.96276639" i="1441.08" sn="6.8135" a="47.7797" fwhm="0.0254615" res="18182.8" algo="Sum"/><pk mz="463.20109753" i="506.506" sn="2.39388" a="19.4231" fwhm="0.0408681" res="11334.1" algo="Sum"/><pk mz="463.35254034" i="2222.55" sn="10.507" a="74.3159" fwhm="0.0319732" res="14491.9" algo="Sum"/><pk mz="463.81412034" i="481.682" sn="2.2724" a="17.603" fwhm="0.0360783" res="12855.8" algo="Sum"/><pk mz="464.31514010" i="462.348" sn="2.17657" a="16.1971" fwhm="0.0487665" res="9521.2" algo="Sum"/><pk mz="464.35605599" i="699.625" sn="3.29389" a="30.2814" fwhm="0.042405" res="10950.5" algo="Sum"/><pk mz="464.73014286" i="919.215" sn="4.32176" a="28.4642" fwhm="0.0259543" res="17905.7" algo="Sum"/><pk mz="464.91004138" i="752.973" sn="3.5368" a="23.6525" fwhm="0.0262548" res="17707.6" algo="Sum"/><pk mz="464.97759552" i="1237.82" sn="5.81393" a="34.3457" fwhm="0.0242343" res="19186.7" algo="Sum"/><pk mz="465.21622947" i="1103.89" sn="5.18479" a="35.5719" fwhm="0.0280264" res="16599.2" algo="Sum"/><pk mz="465.26775292" i="616.802" sn="2.89701" a="20.5691" fwhm="0.0444505" res="10467.1" algo="Sum"/><pk mz="465.30171312" i="742.484" sn="3.48732" a="22.0682" fwhm="0.03817" res="12190.2" algo="Sum"/><pk mz="465.33137588" i="745.47" sn="3.50136" a="23.6512" fwhm="0.042537" res="10939.4" algo="Sum"/><pk mz="465.36650679" i="966.027" sn="4.53661" a="39.4565" fwhm="0.0441583" res="10538.6" algo="Sum"/><pk mz="466.31927038" i="1139.44" sn="5.33743" a="43.1631" fwhm="0.0273299" res="17062.6" algo="Sum"/><pk mz="466.72710085" i="1468.73" sn="6.8752" a="40.4129" fwhm="0.0236963" res="19696.2" algo="Sum"/><pk mz="466.82068238" i="785.167" sn="3.67471" a="28.0567" fwhm="0.0297307" res="15701.6" algo="Sum"/><pk mz="467.10151314" i="584.185" sn="2.73271" a="14.7061" fwhm="0.0226689" res="20605.4" algo="Sum"/><pk mz="467.31684669" i="803.933" sn="3.76121" a="25.4764" fwhm="0.0468905" res="9966.13" algo="Sum"/><pk mz="467.34547002" i="647.794" sn="3.03071" a="15.4359" fwhm="0.026584" res="17580" algo="Sum"/><pk mz="468.30665549" i="1673.03" sn="7.79568" a="50.5054" fwhm="0.0271069" res="17276.3" algo="Sum"/><pk mz="468.72456262" i="1121.05" sn="5.21332" a="29.6732" fwhm="0.0233247" res="20095.6" algo="Sum"/><pk mz="468.81307683" i="1764.09" sn="8.20371" a="56.4753" fwhm="0.0265653" res="17647.5" algo="Sum"/><pk mz="469.32090370" i="1467.7" sn="6.82149" a="64.9471" fwhm="0.0486419" res="9648.49" algo="Sum"/><pk mz="469.38086321" i="4290.23" sn="19.9365" a="173.82" fwhm="0.0413929" res="11339.6" algo="Sum"/><pk mz="470.33002104" i="562.167" sn="2.60575" a="13.4335" fwhm="0.0352638" res="13337.5" algo="Sum"/><pk mz="470.38294187" i="1321.58" sn="6.12384" a="58.3317" fwhm="0.0502375" res="9363.18" algo="Sum"/><pk mz="470.72254800" i="471.523" sn="2.18217" a="15.143" fwhm="0.0286517" res="16429.1" algo="Sum"/><pk mz="470.81064966" i="1673.05" sn="7.74038" a="45.8332" fwhm="0.0246304" res="19115" algo="Sum"/><pk mz="470.85379850" i="511.068" sn="2.36448" a="14.9753" fwhm="0.0328967" res="14313.1" algo="Sum"/><pk mz="470.92766369" i="1724.8" sn="7.97469" a="55.3573" fwhm="0.0277374" res="16978.1" algo="Sum"/><pk mz="470.99379084" i="2233.34" sn="10.3271" a="60.8142" fwhm="0.0232753" res="20235.7" algo="Sum"/><pk mz="471.16133966" i="463.991" sn="2.14523" a="22.9099" fwhm="0.0318304" res="14802.2" algo="Sum"/><pk mz="471.28970913" i="973.142" sn="4.49717" a="34.8785" fwhm="0.0485336" res="9710.58" algo="Sum"/><pk mz="471.31616995" i="784.619" sn="3.62411" a="9.52212" fwhm="0.012843" res="36698.4" algo="Sum"/><pk mz="471.33921310" i="772.732" sn="3.56844" a="27.4826" fwhm="0.0502971" res="9371.11" algo="Sum"/><pk mz="472.29962017" i="658.958" sn="3.03336" a="26.8137" fwhm="0.0455231" res="10374.9" algo="Sum"/><pk mz="472.67140067" i="566.4" sn="2.60614" a="18.6026" fwhm="0.0285721" res="16543.1" algo="Sum"/><pk mz="472.80957145" i="687.44" sn="3.1587" a="25.8944" fwhm="0.0334722" res="14125.4" algo="Sum"/><pk mz="472.92516385" i="919.347" sn="4.22401" a="29.4353" fwhm="0.0263525" res="17946.1" algo="Sum"/><pk mz="473.27623379" i="581.458" sn="2.6655" a="9.07424" fwhm="0.0171594" res="27581.2" algo="Sum"/><pk mz="473.30364749" i="961.612" sn="4.40845" a="30.0199" fwhm="0.0440697" res="10739.9" algo="Sum"/><pk mz="473.34294579" i="1387.4" sn="6.36086" a="58.4117" fwhm="0.0426918" res="11087.4" algo="Sum"/><pk mz="473.46754258" i="972.988" sn="4.46093" a="28.3262" fwhm="0.0256219" res="18479" algo="Sum"/><pk mz="474.31006678" i="1034.52" sn="4.72898" a="40.709" fwhm="0.0332493" res="14265.3" algo="Sum"/><pk mz="474.34658774" i="574.416" sn="2.62595" a="14.9119" fwhm="0.0292292" res="16228.5" algo="Sum"/><pk mz="474.67024257" i="545.031" sn="2.49004" a="16.9971" fwhm="0.0260613" res="18213.6" algo="Sum"/><pk mz="474.75906753" i="1343.73" sn="6.13853" a="38.3276" fwhm="0.0245196" res="19362.5" algo="Sum"/><pk mz="474.81426633" i="628.899" sn="2.87285" a="23.1469" fwhm="0.0461648" res="10285.2" algo="Sum"/><pk mz="474.95649958" i="926.783" sn="4.22966" a="27.8822" fwhm="0.0294409" res="16132.5" algo="Sum"/><pk mz="475.32270630" i="4078.76" sn="18.571" a="135.535" fwhm="0.0274602" res="17309.5" algo="Sum"/><pk mz="475.41486513" i="648.266" sn="2.94749" a="17.9128" fwhm="0.0382777" res="12420.1" algo="Sum"/><pk mz="475.44390132" i="480.043" sn="2.18204" a="14.5018" fwhm="0.0334229" res="14225.1" algo="Sum"/><pk mz="476.27557602" i="869.246" sn="3.93868" a="32.8377" fwhm="0.0336149" res="14168.6" algo="Sum"/><pk mz="476.32483167" i="1327.24" sn="6.01394" a="45.3308" fwhm="0.0299318" res="15913.7" algo="Sum"/><pk mz="476.75593763" i="1642.46" sn="7.43823" a="47.338" fwhm="0.0246585" res="19334.4" algo="Sum"/><pk mz="476.93904892" i="3007.17" sn="13.5866" a="100.294" fwhm="0.0267801" res="17809.5" algo="Sum"/><pk mz="477.23366718" i="444.596" sn="2.00601" a="20.2229" fwhm="0.0443786" res="10753.7" algo="Sum"/><pk mz="477.33254780" i="2798.74" sn="12.6058" a="101.977" fwhm="0.0326316" res="14627.9" algo="Sum"/><pk mz="477.84257984" i="481.755" sn="2.16529" a="16.2014" fwhm="0.0242364" res="19715.9" algo="Sum"/><pk mz="477.94060544" i="575.229" sn="2.58476" a="18.8908" fwhm="0.029475" res="16215.1" algo="Sum"/><pk mz="478.29178203" i="962.96" sn="4.31968" a="28.7069" fwhm="0.0310175" res="15420.1" algo="Sum"/><pk mz="478.32879960" i="3536" sn="15.862" a="107.391" fwhm="0.0266405" res="17955" algo="Sum"/><pk mz="478.75370897" i="952.03" sn="4.25361" a="29.6099" fwhm="0.0277487" res="17253.2" algo="Sum"/><pk mz="478.84201585" i="1943.38" sn="8.68139" a="59.8929" fwhm="0.0255018" res="18776.8" algo="Sum"/><pk mz="478.93594083" i="1271.6" sn="5.68031" a="47.8032" fwhm="0.0311211" res="15389.4" algo="Sum"/><pk mz="479.00057975" i="520.069" sn="2.32317" a="15.3095" fwhm="0.0277946" res="17233.6" algo="Sum"/><pk mz="479.25321488" i="501.238" sn="2.23609" a="9.61772" fwhm="0.0259012" res="18503.1" algo="Sum"/><pk mz="479.29197505" i="807.608" sn="3.60285" a="9.608" fwhm="0.012951" res="37008" algo="Sum"/><pk mz="479.34018658" i="2052.97" sn="9.15858" a="109.509" fwhm="0.0468176" res="10238.5" algo="Sum"/><pk mz="480.30991738" i="874.176" sn="3.88983" a="32.3381" fwhm="0.033164" res="14482.9" algo="Sum"/><pk mz="480.34249106" i="1367" sn="6.08274" a="52.3309" fwhm="0.0409919" res="11718" algo="Sum"/><pk mz="480.70386441" i="495.596" sn="2.20128" a="13.8546" fwhm="0.0231523" res="20762.7" algo="Sum"/><pk mz="480.83828637" i="1506.14" sn="6.69096" a="41.7861" fwhm="0.0258913" res="18571.4" algo="Sum"/><pk mz="480.88193711" i="497.32" sn="2.20911" a="16.8498" fwhm="0.0381682" res="12599" algo="Sum"/><pk mz="480.94876328" i="532.283" sn="2.36147" a="22.4424" fwhm="0.0335874" res="14319.3" algo="Sum"/><pk mz="481.20241247" i="1586.47" sn="7.02749" a="56.1055" fwhm="0.0285711" res="16842.3" algo="Sum"/><pk mz="481.26206091" i="1794.94" sn="7.95112" a="61.4696" fwhm="0.030216" res="15927.4" algo="Sum"/><pk mz="481.34996608" i="1210.24" sn="5.36038" a="55.4124" fwhm="0.0549515" res="8759.54" algo="Sum"/><pk mz="482.26627220" i="590.191" sn="2.60858" a="18.7259" fwhm="0.0359439" res="13417.2" algo="Sum"/><pk mz="482.32202966" i="1560" sn="6.88791" a="53.3177" fwhm="0.0348167" res="13853.2" algo="Sum"/><pk mz="482.35763664" i="1145.34" sn="5.05505" a="38.1731" fwhm="0.0377548" res="12776.1" algo="Sum"/><pk mz="482.70138986" i="717.108" sn="3.16498" a="23.8158" fwhm="0.0258236" res="18692.2" algo="Sum"/><pk mz="482.83449349" i="513.146" sn="2.26011" a="20.8478" fwhm="0.0494326" res="9767.53" algo="Sum"/><pk mz="483.28005863" i="586.031" sn="2.57961" a="11.9805" fwhm="0.0260098" res="18580.7" algo="Sum"/><pk mz="483.33775347" i="1058.22" sn="4.65792" a="44.1825" fwhm="0.0457944" res="10554.5" algo="Sum"/><pk mz="483.37869683" i="4850.48" sn="21.35" a="149.249" fwhm="0.0258122" res="18726.7" algo="Sum"/><pk mz="484.32527754" i="481.714" sn="2.11554" a="13.124" fwhm="0.0299536" res="16169.2" algo="Sum"/><pk mz="484.38173122" i="1741.57" sn="7.64839" a="48.9557" fwhm="0.0248488" res="19493.2" algo="Sum"/><pk mz="484.69837947" i="581.684" sn="2.54715" a="16.1823" fwhm="0.023618" res="20522.4" algo="Sum"/><pk mz="484.78762871" i="1615.41" sn="7.07394" a="47.3115" fwhm="0.0251431" res="19281.1" algo="Sum"/><pk mz="485.29775642" i="1022.03" sn="4.47333" a="33.0363" fwhm="0.0442825" res="10959.1" algo="Sum"/><pk mz="485.35902762" i="5280.63" sn="23.1127" a="195.328" fwhm="0.0381677" res="12716.5" algo="Sum"/><pk mz="485.83279472" i="454.111" sn="1.98308" a="14.4094" fwhm="0.0330122" res="14716.8" algo="Sum"/><pk mz="486.36169737" i="1766.01" sn="7.69657" a="46.6561" fwhm="0.0345342" res="14083.5" algo="Sum"/><pk mz="486.78426210" i="1567.83" sn="6.82014" a="46.2708" fwhm="0.0251006" res="19393.3" algo="Sum"/><pk mz="486.89771548" i="500.326" sn="2.17658" a="15.5773" fwhm="0.0379895" res="12816.6" algo="Sum"/><pk mz="486.96502181" i="1213.32" sn="5.27945" a="44.7447" fwhm="0.029374" res="16578.1" algo="Sum"/><pk mz="487.22982484" i="599.187" sn="2.60486" a="27.5024" fwhm="0.0338017" res="14414.4" algo="Sum"/><pk mz="487.35653602" i="1324.46" sn="5.75835" a="51.3793" fwhm="0.0459847" res="10598.2" algo="Sum"/><pk mz="487.48287401" i="921.5" sn="4.00194" a="24.0418" fwhm="0.0249551" res="19534.4" algo="Sum"/><pk mz="488.33073088" i="1228.76" sn="5.31829" a="39.6285" fwhm="0.0333524" res="14641.5" algo="Sum"/><pk mz="488.36201340" i="571.648" sn="2.4726" a="11.7533" fwhm="0.020156" res="24229.1" algo="Sum"/><pk mz="488.65357185" i="592.075" sn="2.55882" a="17.1022" fwhm="0.0253399" res="19283.9" algo="Sum"/><pk mz="488.78232583" i="706.751" sn="3.05429" a="24.6525" fwhm="0.03167" res="15433.6" algo="Sum"/><pk mz="488.83277139" i="627.309" sn="2.71097" a="16.6139" fwhm="0.0306793" res="15933.6" algo="Sum"/><pk mz="488.87062300" i="2287.65" sn="9.88586" a="71.0605" fwhm="0.0249437" res="19599" algo="Sum"/><pk mz="489.31600128" i="937.659" sn="4.04893" a="37.0135" fwhm="0.0567058" res="8629.03" algo="Sum"/><pk mz="489.35187417" i="833.312" sn="3.59835" a="30.3119" fwhm="0.0357745" res="13678.8" algo="Sum"/><pk mz="489.43066382" i="459.034" sn="1.98173" a="14.8852" fwhm="0.0336266" res="14554.9" algo="Sum"/><pk mz="490.28892724" i="2726.73" sn="11.6833" a="93.5754" fwhm="0.0277796" res="17649.3" algo="Sum"/><pk mz="490.64937656" i="609.638" sn="2.60807" a="21.8694" fwhm="0.0287489" res="17066.7" algo="Sum"/><pk mz="490.73312619" i="580.055" sn="2.48141" a="20.4074" fwhm="0.0306285" res="16022.1" algo="Sum"/><pk mz="490.86804123" i="939.368" sn="4.01818" a="31.0838" fwhm="0.0293768" res="16709.4" algo="Sum"/><pk mz="490.93035745" i="992.187" sn="4.24427" a="45.0474" fwhm="0.0387456" res="12670.6" algo="Sum"/><pk mz="491.29885228" i="1919.55" sn="8.20011" a="98.7361" fwhm="0.04442" res="11060.3" algo="Sum"/><pk mz="491.36812330" i="892.78" sn="3.8137" a="38.3751" fwhm="0.0475191" res="10340.4" algo="Sum"/><pk mz="491.43242177" i="586.82" sn="2.50654" a="24.5518" fwhm="0.0449213" res="10939.8" algo="Sum"/><pk mz="492.30438159" i="684.712" sn="2.90072" a="36.6264" fwhm="0.0515624" res="9547.74" algo="Sum"/><pk mz="492.64734022" i="521.632" sn="2.20607" a="18.4853" fwhm="0.0289052" res="17043.5" algo="Sum"/><pk mz="492.72998796" i="781.31" sn="3.30347" a="24.2525" fwhm="0.0250704" res="19653.9" algo="Sum"/><pk mz="492.85261001" i="507.196" sn="2.14351" a="12.257" fwhm="0.0329834" res="14942.5" algo="Sum"/><pk mz="492.91523475" i="1223.53" sn="5.16625" a="55.8008" fwhm="0.0392792" res="12549" algo="Sum"/><pk mz="493.32415524" i="3063.59" sn="12.9217" a="133.204" fwhm="0.0513327" res="9610.33" algo="Sum"/><pk mz="494.32269641" i="3020.5" sn="12.6736" a="127.665" fwhm="0.0310722" res="15908.8" algo="Sum"/><pk mz="494.64784146" i="487.384" sn="2.04475" a="13.7603" fwhm="0.0292494" res="16911.4" algo="Sum"/><pk mz="494.81572367" i="1663.83" sn="6.97541" a="50.2129" fwhm="0.0286166" res="17291.2" algo="Sum"/><pk mz="494.91558251" i="781.815" sn="3.27735" a="35.2172" fwhm="0.0392252" res="12617.3" algo="Sum"/><pk mz="494.97857743" i="529.904" sn="2.221" a="17.9273" fwhm="0.0333646" res="14835.4" algo="Sum"/><pk mz="495.32754671" i="1963.86" sn="8.22221" a="98.0904" fwhm="0.0498372" res="9938.9" algo="Sum"/><pk mz="496.33804321" i="74817.5" sn="311.967" a="1837.44" fwhm="0.022063" res="22496.4" algo="Sum"/><pk mz="496.81506226" i="1591.16" sn="6.62878" a="57.0741" fwhm="0.0333971" res="14876" algo="Sum"/><pk mz="496.94056807" i="3904.68" sn="16.2638" a="114.532" fwhm="0.0249461" res="19920.6" algo="Sum"/><pk mz="496.98040376" i="712.243" sn="2.96678" a="18.7341" fwhm="0.0264228" res="18808.8" algo="Sum"/><pk mz="497.23542950" i="918.969" sn="3.82386" a="31.2333" fwhm="0.0325487" res="15276.7" algo="Sum"/><pk mz="497.28245058" i="598.288" sn="2.48939" a="16.3205" fwhm="0.0395756" res="12565.4" algo="Sum"/><pk mz="497.34133405" i="20108" sn="83.6632" a="581.835" fwhm="0.0248907" res="19981" algo="Sum"/><pk mz="497.94256979" i="740.511" sn="3.07286" a="25.1504" fwhm="0.029886" res="16661.4" algo="Sum"/><pk mz="498.34401885" i="3928.96" sn="16.292" a="125.479" fwhm="0.027189" res="18328.9" algo="Sum"/><pk mz="498.68029402" i="743.822" sn="3.0815" a="22.9201" fwhm="0.0262015" res="19032.5" algo="Sum"/><pk mz="498.80844564" i="689.939" sn="2.85802" a="26.3873" fwhm="0.0444159" res="11230.4" algo="Sum"/><pk mz="498.89906989" i="1825.33" sn="7.55349" a="47.6732" fwhm="0.0291373" res="17122.4" algo="Sum"/><pk mz="498.93741462" i="2723.02" sn="11.2679" a="87.4117" fwhm="0.0273383" res="18250.5" algo="Sum"/><pk mz="499.36773763" i="3187.55" sn="13.1592" a="161.639" fwhm="0.0460897" res="10834.7" algo="Sum"/><pk mz="499.85297112" i="529.337" sn="2.18371" a="19.7253" fwhm="0.0304042" res="16440.3" algo="Sum"/><pk mz="499.94146467" i="478.092" sn="1.97227" a="12.965" fwhm="0.0286514" res="17449.1" algo="Sum"/><pk mz="499.97403723" i="445.37" sn="1.83725" a="14.4862" fwhm="0.0425173" res="11759.3" algo="Sum"/><pk mz="500.27426106" i="1104.49" sn="4.55537" a="37.091" fwhm="0.0352091" res="14208.7" algo="Sum"/><pk mz="500.30761137" i="668.788" sn="2.7578" a="21.0764" fwhm="0.0345748" res="14470.3" algo="Sum"/><pk mz="500.37535922" i="1123.72" sn="4.63315" a="31.1565" fwhm="0.0285837" res="17505.6" algo="Sum"/><pk mz="500.67690351" i="813.108" sn="3.35137" a="24.9833" fwhm="0.0266402" res="18794.1" algo="Sum"/><pk mz="500.76083756" i="719.5" sn="2.96372" a="24.2498" fwhm="0.0297146" res="16852.3" algo="Sum"/><pk mz="500.93341256" i="653.065" sn="2.68939" a="22.4889" fwhm="0.0357505" res="14011.9" algo="Sum"/><pk mz="500.98073458" i="462.08" sn="1.9031" a="15.7574" fwhm="0.037198" res="13468" algo="Sum"/><pk mz="501.28193569" i="735.725" sn="3.02781" a="28.5962" fwhm="0.0427461" res="11727" algo="Sum"/><pk mz="501.33455434" i="1814.43" sn="7.46605" a="84.1202" fwhm="0.0548828" res="9134.64" algo="Sum"/><pk mz="501.38729469" i="2336.49" sn="9.61423" a="81.4485" fwhm="0.0385431" res="13008.5" algo="Sum"/><pk mz="501.49859011" i="934.604" sn="3.8448" a="25.5693" fwhm="0.0252396" res="19869.5" algo="Sum"/><pk mz="502.00848965" i="915.913" sn="3.76183" a="33.4184" fwhm="0.0317982" res="15787.3" algo="Sum"/><pk mz="502.28896534" i="1430.29" sn="5.86441" a="41.2018" fwhm="0.0294839" res="17036" algo="Sum"/><pk mz="502.32655486" i="1832.56" sn="7.51373" a="71.009" fwhm="0.0353649" res="14204.1" algo="Sum"/><pk mz="502.39095640" i="780.365" sn="3.19961" a="28.1623" fwhm="0.0357988" res="14033.7" algo="Sum"/><pk mz="502.67394191" i="449.929" sn="1.84037" a="15.328" fwhm="0.0326812" res="15381.2" algo="Sum"/><pk mz="502.75821433" i="732.045" sn="2.99355" a="23.8289" fwhm="0.0304411" res="16515.8" algo="Sum"/><pk mz="502.88289758" i="473.942" sn="1.93813" a="21.0172" fwhm="0.0552619" res="9100" algo="Sum"/><pk mz="502.93913005" i="442.793" sn="1.81075" a="22.5368" fwhm="0.0558683" res="9002.23" algo="Sum"/><pk mz="503.33074429" i="1236.27" sn="5.04911" a="41.9022" fwhm="0.044461" res="11320.7" algo="Sum"/><pk mz="503.36541834" i="735.597" sn="3.00449" a="19.9441" fwhm="0.038399" res="13108.8" algo="Sum"/><pk mz="503.40132141" i="578.95" sn="2.36409" a="20.5404" fwhm="0.0429866" res="11710.7" algo="Sum"/><pk mz="503.47512216" i="549.202" sn="2.24142" a="15.575" fwhm="0.0335902" res="14988.8" algo="Sum"/><pk mz="504.00574562" i="545.808" sn="2.22085" a="18.079" fwhm="0.0307112" res="16411.1" algo="Sum"/><pk mz="504.30512362" i="2694.29" sn="10.9556" a="81.4605" fwhm="0.0344493" res="14639.1" algo="Sum"/><pk mz="504.33903838" i="1838.67" sn="7.47035" a="60.0831" fwhm="0.0328479" res="15353.8" algo="Sum"/><pk mz="504.62731772" i="637.084" sn="2.58589" a="18.9295" fwhm="0.0241734" res="20875.3" algo="Sum"/><pk mz="504.81085934" i="524.747" sn="2.12842" a="14.0981" fwhm="0.0377008" res="13389.9" algo="Sum"/><pk mz="504.84461799" i="1720.82" sn="6.97197" a="64.8585" fwhm="0.0292788" res="17242.7" algo="Sum"/><pk mz="505.10916127" i="468.713" sn="1.89689" a="17.3587" fwhm="0.0325987" res="15494.8" algo="Sum"/><pk mz="505.30578840" i="1370.44" sn="5.54485" a="50.3379" fwhm="0.0425294" res="11881.3" algo="Sum"/><pk mz="505.34077555" i="1100.96" sn="4.45435" a="38.6032" fwhm="0.0362781" res="13929.6" algo="Sum"/><pk mz="505.41752535" i="444.269" sn="1.79732" a="19.2858" fwhm="0.0334164" res="15124.8" algo="Sum"/><pk mz="506.26801688" i="767.718" sn="3.09386" a="32.2761" fwhm="0.0384904" res="13153.1" algo="Sum"/><pk mz="506.31283106" i="467.639" sn="1.88453" a="9.59616" fwhm="0.0266225" res="19018.3" algo="Sum"/><pk mz="506.35668390" i="1416.98" sn="5.71013" a="52.6808" fwhm="0.0295562" res="17132" algo="Sum"/><pk mz="506.62505684" i="675.642" sn="2.72161" a="19.5031" fwhm="0.0243905" res="20771.4" algo="Sum"/><pk mz="506.71332196" i="626.983" sn="2.51977" a="22.6185" fwhm="0.0288877" res="17540.8" algo="Sum"/><pk mz="506.84186776" i="854.971" sn="3.43288" a="32.1347" fwhm="0.0356625" res="14212.2" algo="Sum"/><pk mz="506.90152150" i="470.608" sn="1.88924" a="15.713" fwhm="0.0436842" res="11603.8" algo="Sum"/><pk mz="507.30043824" i="1520.93" sn="6.09943" a="72.0999" fwhm="0.051212" res="9905.88" algo="Sum"/><pk mz="507.33857325" i="1459.56" sn="5.8533" a="75.1551" fwhm="0.0573264" res="8850.01" algo="Sum"/><pk mz="507.84534420" i="475.368" sn="1.9051" a="18.8229" fwhm="0.0476241" res="10663.6" algo="Sum"/><pk mz="508.30842668" i="567.001" sn="2.26904" a="21.7649" fwhm="0.046264" res="10987.1" algo="Sum"/><pk mz="508.33847062" i="786.391" sn="3.14727" a="26.9536" fwhm="0.0432647" res="11749.5" algo="Sum"/><pk mz="508.37282456" i="923.668" sn="3.69668" a="32.5338" fwhm="0.0391133" res="12997.5" algo="Sum"/><pk mz="508.62114696" i="499.372" sn="1.99039" a="19.49" fwhm="0.0272784" res="18645.6" algo="Sum"/><pk mz="508.70944952" i="1166.05" sn="4.64732" a="33.934" fwhm="0.0254068" res="20022.6" algo="Sum"/><pk mz="508.89473580" i="442.323" sn="1.76217" a="21.0965" fwhm="0.0422972" res="12031.4" algo="Sum"/><pk mz="509.31799364" i="2299.31" sn="9.14679" a="124.42" fwhm="0.0494866" res="10292" algo="Sum"/><pk mz="509.36098237" i="2993.75" sn="11.9105" a="102.242" fwhm="0.0331665" res="15357.7" algo="Sum"/><pk mz="510.35163849" i="2945.32" sn="11.678" a="130.435" fwhm="0.0362448" res="14080.7" algo="Sum"/><pk mz="510.70772448" i="876.257" sn="3.47273" a="26.0424" fwhm="0.0262954" res="19421.9" algo="Sum"/><pk mz="510.79031402" i="857.891" sn="3.40101" a="30.7428" fwhm="0.035966" res="14202" algo="Sum"/><pk mz="510.84550480" i="750.336" sn="2.97435" a="23.6042" fwhm="0.034902" res="14636.6" algo="Sum"/><pk mz="510.87695947" i="480.32" sn="1.90404" a="16.724" fwhm="0.0477904" res="10689.9" algo="Sum"/><pk mz="511.10798268" i="536.027" sn="2.12415" a="26.0109" fwhm="0.0388833" res="13144.7" algo="Sum"/><pk mz="511.25062784" i="844.316" sn="3.34478" a="30.6804" fwhm="0.0377283" res="13550.9" algo="Sum"/><pk mz="511.35230635" i="1357.96" sn="5.37909" a="58.3347" fwhm="0.0544539" res="9390.55" algo="Sum"/><pk mz="512.33052638" i="806.911" sn="3.19094" a="38.7703" fwhm="0.0483553" res="10595.1" algo="Sum"/><pk mz="512.70543771" i="496.02" sn="1.95901" a="15.3989" fwhm="0.0328369" res="15613.7" algo="Sum"/><pk mz="512.78724570" i="682.389" sn="2.69452" a="24.8359" fwhm="0.0436355" res="11751.6" algo="Sum"/><pk mz="512.82036673" i="453.709" sn="1.79152" a="5.89833" fwhm="0.0133964" res="38280.4" algo="Sum"/><pk mz="512.83330613" i="478.29" sn="1.88856" a="12.2048" fwhm="0.0377294" res="13592.4" algo="Sum"/><pk mz="512.91267155" i="3743.79" sn="14.7814" a="121.428" fwhm="0.0265466" res="19321.2" algo="Sum"/><pk mz="513.34709079" i="1072.85" sn="4.235" a="56.9133" fwhm="0.0600052" res="8555.04" algo="Sum"/><pk mz="513.40980515" i="5483.03" sn="21.6438" a="165.966" fwhm="0.0261456" res="19636.6" algo="Sum"/><pk mz="513.91465481" i="592.198" sn="2.33582" a="24.6152" fwhm="0.0347618" res="14783.9" algo="Sum"/><pk mz="514.41328779" i="1798.18" sn="7.06134" a="54.0314" fwhm="0.0265778" res="19355" algo="Sum"/><pk mz="514.65417758" i="1099.59" sn="4.31224" a="38.071" fwhm="0.0292558" res="17591.5" algo="Sum"/><pk mz="514.87329083" i="1324.67" sn="5.19359" a="34.0277" fwhm="0.0296002" res="17394.2" algo="Sum"/><pk mz="514.90959028" i="2714.28" sn="10.6427" a="89.6693" fwhm="0.0288896" res="17823.3" algo="Sum"/><pk mz="515.34825489" i="1474.2" sn="5.77553" a="62.2254" fwhm="0.0537986" res="9579.22" algo="Sum"/><pk mz="515.41029578" i="15085.7" sn="59.0405" a="436.74" fwhm="0.0255126" res="20202.1" algo="Sum"/><pk mz="515.47514357" i="494.766" sn="1.93458" a="11.4887" fwhm="0.0251627" res="20485.6" algo="Sum"/><pk mz="515.51450037" i="786.513" sn="3.07506" a="24.3702" fwhm="0.0283493" res="18184.4" algo="Sum"/><pk mz="515.91470172" i="651.545" sn="2.54046" a="27.066" fwhm="0.0305638" res="16879.9" algo="Sum"/><pk mz="516.30386204" i="3897.23" sn="15.1803" a="120.808" fwhm="0.0260324" res="19833.1" algo="Sum"/><pk mz="516.34486807" i="680.39" sn="2.65022" a="23.1461" fwhm="0.0470888" res="10965.3" algo="Sum"/><pk mz="516.41385246" i="5167.58" sn="20.1263" a="154.009" fwhm="0.0259585" res="19893.8" algo="Sum"/><pk mz="516.65581354" i="821.383" sn="3.19628" a="35.3783" fwhm="0.0378948" res="13633.9" algo="Sum"/><pk mz="516.74202840" i="994.474" sn="3.87049" a="35.8633" fwhm="0.0299922" res="17229.2" algo="Sum"/><pk mz="516.82255021" i="449.264" sn="1.74599" a="14.0313" fwhm="0.0448288" res="11528.8" algo="Sum"/><pk mz="516.86822619" i="458.33" sn="1.77968" a="15.1625" fwhm="0.0473137" res="10924.3" algo="Sum"/><pk mz="516.90834357" i="840.906" sn="3.26453" a="31.6606" fwhm="0.0377238" res="13702.5" algo="Sum"/><pk mz="516.99943902" i="473.725" sn="1.83916" a="18.5148" fwhm="0.0356843" res="14488.2" algo="Sum"/><pk mz="517.30822481" i="1535.74" sn="5.94963" a="55.9005" fwhm="0.042138" res="12276.5" algo="Sum"/><pk mz="517.36458575" i="2089.52" sn="8.0968" a="93.7998" fwhm="0.0563488" res="9181.47" algo="Sum"/><pk mz="517.41240763" i="1741.13" sn="6.74599" a="62.6751" fwhm="0.0403337" res="12828.3" algo="Sum"/><pk mz="517.45940397" i="479.511" sn="1.85787" a="11.7753" fwhm="0.0358853" res="14419.8" algo="Sum"/><pk mz="518.31965945" i="123086" sn="474.861" a="3043.89" fwhm="0.0216566" res="23933.5" algo="Sum"/><pk mz="518.65042398" i="541.801" sn="2.08812" a="19.2585" fwhm="0.0322025" res="16105.9" algo="Sum"/><pk mz="518.73842826" i="1475.34" sn="5.67946" a="46.0646" fwhm="0.026834" res="19331.4" algo="Sum"/><pk mz="518.83789466" i="868.405" sn="3.34246" a="36.5211" fwhm="0.0422602" res="12277.2" algo="Sum"/><pk mz="518.92220671" i="3099.99" sn="11.9313" a="97.9247" fwhm="0.0273294" res="18987.7" algo="Sum"/><pk mz="519.26321802" i="528.07" sn="2.02907" a="22.4604" fwhm="0.0516707" res="10049.5" algo="Sum"/><pk mz="519.32260850" i="32643.8" sn="125.41" a="942.756" fwhm="0.0247582" res="20975.8" algo="Sum"/><pk mz="519.39454189" i="955.354" sn="3.67132" a="25.3709" fwhm="0.0461203" res="11261.7" algo="Sum"/><pk mz="519.44011999" i="458.106" sn="1.76021" a="14.6913" fwhm="0.0449423" res="11557.9" algo="Sum"/><pk mz="519.92489275" i="631.044" sn="2.41777" a="23.2092" fwhm="0.0369006" res="14089.9" algo="Sum"/><pk mz="520.27977525" i="660.739" sn="2.52967" a="22.5981" fwhm="0.0360808" res="14419.8" algo="Sum"/><pk mz="520.33534335" i="23685.6" sn="90.6824" a="710.751" fwhm="0.0267232" res="19471.3" algo="Sum"/><pk mz="520.73536116" i="962.657" sn="3.67935" a="33.5464" fwhm="0.0314583" res="16553.2" algo="Sum"/><pk mz="520.81795144" i="715.554" sn="2.73473" a="26.1153" fwhm="0.0426631" res="12207.7" algo="Sum"/><pk mz="520.91946274" i="2191.49" sn="8.37509" a="80.0581" fwhm="0.0267653" res="19462.5" algo="Sum"/><pk mz="521.15812913" i="443.686" sn="1.69431" a="14.8327" fwhm="0.0391535" res="13310.6" algo="Sum"/><pk mz="521.26147162" i="924.21" sn="3.52828" a="51.9833" fwhm="0.0591049" res="8819.26" algo="Sum"/><pk mz="521.33985218" i="6752.32" sn="25.7598" a="223.573" fwhm="0.0300521" res="17347.9" algo="Sum"/><pk mz="521.86753892" i="673.263" sn="2.56002" a="24.4725" fwhm="0.0307606" res="16965.5" algo="Sum"/><pk mz="522.26067918" i="626.754" sn="2.38236" a="23.8979" fwhm="0.0386865" res="13499.8" algo="Sum"/><pk mz="522.35237147" i="17673.6" sn="67.1597" a="526.778" fwhm="0.0252853" res="20658.4" algo="Sum"/><pk mz="522.59675376" i="943.216" sn="3.58433" a="29.176" fwhm="0.0256344" res="20386.6" algo="Sum"/><pk mz="522.68576220" i="685.146" sn="2.60327" a="22.359" fwhm="0.0330096" res="15834.4" algo="Sum"/><pk mz="522.73759237" i="442.636" sn="1.68161" a="19.1206" fwhm="0.0433001" res="12072.4" algo="Sum"/><pk mz="522.81595699" i="477.264" sn="1.81364" a="19.2668" fwhm="0.0448187" res="11665.1" algo="Sum"/><pk mz="522.86767985" i="523.337" sn="1.98922" a="21.435" fwhm="0.0470526" res="11112.4" algo="Sum"/><pk mz="522.93164279" i="838.526" sn="3.1874" a="43.3393" fwhm="0.0464631" res="11254.8" algo="Sum"/><pk mz="523.29560310" i="1474.77" sn="5.60017" a="60.0902" fwhm="0.0533744" res="9804.24" algo="Sum"/><pk mz="523.35691793" i="5331.2" sn="20.2443" a="193.453" fwhm="0.0321076" res="16300.1" algo="Sum"/><pk mz="524.27342863" i="1313.03" sn="4.97849" a="58.3688" fwhm="0.0388137" res="13507.4" algo="Sum"/><pk mz="524.36810151" i="22923.1" sn="86.9285" a="669.277" fwhm="0.0254082" res="20637.8" algo="Sum"/><pk mz="524.68374248" i="1221.28" sn="4.62998" a="40.4141" fwhm="0.0292936" res="17911.2" algo="Sum"/><pk mz="524.85636617" i="504.733" sn="1.912" a="26.1989" fwhm="0.0534255" res="9824.09" algo="Sum"/><pk mz="525.28741013" i="2474.63" sn="9.37227" a="91.8243" fwhm="0.0377331" res="13921.1" algo="Sum"/><pk mz="525.33808644" i="1775.47" sn="6.72327" a="40.5106" fwhm="0.0361568" res="14529.4" algo="Sum"/><pk mz="525.37170301" i="7359.01" sn="27.8666" a="246.429" fwhm="0.0283862" res="18508" algo="Sum"/><pk mz="526.29040015" i="1481.2" sn="5.5926" a="52.4131" fwhm="0.0382319" res="13765.7" algo="Sum"/><pk mz="526.33043307" i="1043.55" sn="3.94017" a="34.0098" fwhm="0.0452392" res="11634.4" algo="Sum"/><pk mz="526.37490513" i="1649.26" sn="6.22716" a="58.2093" fwhm="0.0347799" res="15134.4" algo="Sum"/><pk mz="526.68117498" i="1043.47" sn="3.93689" a="31.3082" fwhm="0.0260127" res="20247.1" algo="Sum"/><pk mz="526.77104426" i="1387.55" sn="5.23473" a="47.8221" fwhm="0.0304098" res="17322.4" algo="Sum"/><pk mz="526.84145058" i="589.984" sn="2.2258" a="29.4978" fwhm="0.0486441" res="10830.5" algo="Sum"/><pk mz="527.09186918" i="764.55" sn="2.87619" a="27.6143" fwhm="0.0312266" res="16879.6" algo="Sum"/><pk mz="527.13031015" i="464.721" sn="1.74796" a="14.4305" fwhm="0.0428129" res="12312.4" algo="Sum"/><pk mz="527.32631891" i="1061.12" sn="3.99076" a="43.988" fwhm="0.0536645" res="9826.35" algo="Sum"/><pk mz="527.38053931" i="730.931" sn="2.74948" a="42.7241" fwhm="0.0593802" res="8881.43" algo="Sum"/><pk mz="528.07773045" i="585.158" sn="2.19457" a="24.2229" fwhm="0.0338491" res="15600.9" algo="Sum"/><pk mz="528.30596612" i="549.312" sn="2.0601" a="20.9392" fwhm="0.0433049" res="12199.7" algo="Sum"/><pk mz="528.33664035" i="589.321" sn="2.21015" a="24.0937" fwhm="0.0482787" res="10943.5" algo="Sum"/><pk mz="528.67971274" i="528.831" sn="1.98261" a="18.7769" fwhm="0.0331456" res="15950.2" algo="Sum"/><pk mz="528.76765942" i="1649.13" sn="6.1754" a="54.6007" fwhm="0.0293177" res="18035.8" algo="Sum"/><pk mz="528.88544285" i="1597.23" sn="5.96625" a="66.2207" fwhm="0.031682" res="16693.6" algo="Sum"/><pk mz="528.95027569" i="1519.73" sn="5.67797" a="54.4731" fwhm="0.0290162" res="18229.5" algo="Sum"/><pk mz="529.35093085" i="1338.15" sn="4.99803" a="45.5027" fwhm="0.0453687" res="11667.8" algo="Sum"/><pk mz="529.40155278" i="2929.66" sn="10.9424" a="94.88" fwhm="0.0341825" res="15487.5" algo="Sum"/><pk mz="529.49203641" i="572.863" sn="2.13961" a="17.9848" fwhm="0.0345242" res="15336.9" algo="Sum"/><pk mz="529.52871956" i="797.24" sn="2.97784" a="25.0853" fwhm="0.0295284" res="17932.9" algo="Sum"/><pk mz="529.86048199" i="594.788" sn="2.21834" a="20.2732" fwhm="0.0381078" res="13904.2" algo="Sum"/><pk mz="530.31967052" i="817.877" sn="3.04528" a="23.9904" fwhm="0.0349427" res="15176.8" algo="Sum"/><pk mz="530.35463429" i="1361.21" sn="5.06763" a="46.1923" fwhm="0.0464464" res="11418.6" algo="Sum"/><pk mz="530.39984378" i="966.602" sn="3.59866" a="43.1433" fwhm="0.0493551" res="10746.6" algo="Sum"/><pk mz="530.63003992" i="568.23" sn="2.11116" a="19.1378" fwhm="0.0264778" res="20040.6" algo="Sum"/><pk mz="530.76565851" i="861.974" sn="3.19766" a="32.6304" fwhm="0.0419546" res="12651" algo="Sum"/><pk mz="530.80321141" i="478.234" sn="1.77414" a="11.1636" fwhm="0.0279568" res="18986.6" algo="Sum"/><pk mz="530.88165956" i="1250.57" sn="4.63951" a="45.3538" fwhm="0.0373653" res="14207.9" algo="Sum"/><pk mz="530.94954772" i="658.304" sn="2.442" a="20.8227" fwhm="0.0390206" res="13606.9" algo="Sum"/><pk mz="531.25594642" i="710.98" sn="2.63634" a="28.1908" fwhm="0.0447874" res="11861.7" algo="Sum"/><pk mz="531.34669105" i="1606.36" sn="5.9566" a="81.06" fwhm="0.0467857" res="11357" algo="Sum"/><pk mz="531.40316779" i="3701.46" sn="13.7245" a="142.285" fwhm="0.0318355" res="16692.2" algo="Sum"/><pk mz="531.50247501" i="575.005" sn="2.13182" a="20.3066" fwhm="0.0438353" res="12125" algo="Sum"/><pk mz="532.27816557" i="918.753" sn="3.39147" a="36.0949" fwhm="0.0411619" res="12931.3" algo="Sum"/><pk mz="532.33722231" i="3231.16" sn="11.9293" a="141.669" fwhm="0.0411818" res="12926.5" algo="Sum"/><pk mz="532.40694420" i="1355.61" sn="5.00066" a="45.5454" fwhm="0.0413704" res="12869.3" algo="Sum"/><pk mz="532.43382488" i="1207.98" sn="4.45292" a="44.0197" fwhm="0.0328964" res="16185.2" algo="Sum"/><pk mz="532.62653879" i="519.001" sn="1.90768" a="21.9503" fwhm="0.032417" res="16430.5" algo="Sum"/><pk mz="532.71573828" i="990.818" sn="3.64193" a="31.4367" fwhm="0.0282978" res="18825.3" algo="Sum"/><pk mz="532.79585778" i="444.611" sn="1.63407" a="7.75851" fwhm="0.0357534" res="14902" algo="Sum"/><pk mz="532.80226861" i="442.006" sn="1.62444" a="11.2895" fwhm="0.0606647" res="8782.73" algo="Sum"/><pk mz="532.86226680" i="797.61" sn="2.93119" a="27.7162" fwhm="0.0420237" res="12680" algo="Sum"/><pk mz="532.88953815" i="855.853" sn="3.1446" a="23.8423" fwhm="0.0409682" res="13007.4" algo="Sum"/><pk mz="532.96110308" i="857.1" sn="3.14897" a="29.275" fwhm="0.0298288" res="17867.3" algo="Sum"/><pk mz="533.08610560" i="488.154" sn="1.79299" a="19.5228" fwhm="0.0342883" res="15547.2" algo="Sum"/><pk mz="533.28138795" i="619.491" sn="2.27397" a="24.4753" fwhm="0.0484291" res="11011.6" algo="Sum"/><pk mz="533.34083293" i="2013.99" sn="7.39301" a="103.974" fwhm="0.0509734" res="10463.1" algo="Sum"/><pk mz="533.39652190" i="810.622" sn="2.97301" a="29.3444" fwhm="0.034707" res="15368.5" algo="Sum"/><pk mz="533.43466811" i="635.978" sn="2.33194" a="30.214" fwhm="0.0732723" res="7280.17" algo="Sum"/><pk mz="534.29265795" i="21433.4" sn="78.3483" a="652.5" fwhm="0.0261384" res="20440.9" algo="Sum"/><pk mz="534.71304282" i="1508.21" sn="5.5102" a="47.3285" fwhm="0.0265499" res="20139.9" algo="Sum"/><pk mz="534.80886914" i="464.26" sn="1.69631" a="32.6628" fwhm="0.0474988" res="11259.4" algo="Sum"/><pk mz="534.89612339" i="2770.6" sn="10.123" a="101.776" fwhm="0.0314863" res="16988.2" algo="Sum"/><pk mz="535.29613414" i="6240.32" sn="22.7947" a="210.824" fwhm="0.0279689" res="19139" algo="Sum"/><pk mz="535.37611629" i="2379.47" sn="8.69177" a="93.9248" fwhm="0.0325909" res="16427.2" algo="Sum"/><pk mz="535.45052628" i="620.435" sn="2.26631" a="32.9742" fwhm="0.059932" res="8934.31" algo="Sum"/><pk mz="535.89728236" i="617.818" sn="2.25548" a="29.0809" fwhm="0.0384586" res="13934.4" algo="Sum"/><pk mz="536.29423811" i="2753.47" sn="10.0526" a="103.723" fwhm="0.0315841" res="16979.9" algo="Sum"/><pk mz="536.37852285" i="1025.28" sn="3.74274" a="51.6486" fwhm="0.0372961" res="14381.6" algo="Sum"/><pk mz="536.71060175" i="1141.46" sn="4.16194" a="35.6188" fwhm="0.0281823" res="19044.3" algo="Sum"/><pk mz="536.79888781" i="1656.25" sn="6.03884" a="61.8469" fwhm="0.0312291" res="17189.1" algo="Sum"/><pk mz="536.89300503" i="2186.69" sn="7.97137" a="86.284" fwhm="0.030994" res="17322.5" algo="Sum"/><pk mz="537.29739844" i="1379.35" sn="5.02694" a="47.8369" fwhm="0.037588" res="14294.4" algo="Sum"/><pk mz="537.39249690" i="388420" sn="1415.57" a="8090.11" fwhm="0.0177408" res="30291.4" algo="Sum"/><pk mz="537.80051800" i="476.793" sn="1.73626" a="19.7252" fwhm="0.0521877" res="10305.1" algo="Sum"/><pk mz="537.89384726" i="515.719" sn="1.87802" a="21.2429" fwhm="0.0536049" res="10034.4" algo="Sum"/><pk mz="538.29623627" i="607.735" sn="2.21057" a="19.2942" fwhm="0.0429739" res="12526.1" algo="Sum"/><pk mz="538.39537506" i="120520" sn="438.425" a="3060.69" fwhm="0.0222078" res="24243.6" algo="Sum"/><pk mz="538.66753229" i="695.647" sn="2.52888" a="28.7189" fwhm="0.0483796" res="11134.2" algo="Sum"/><pk mz="538.70339060" i="548.423" sn="1.99364" a="21.8006" fwhm="0.0535344" res="10062.8" algo="Sum"/><pk mz="538.79605376" i="1798.97" sn="6.538" a="62.9005" fwhm="0.0291033" res="18513.2" algo="Sum"/><pk mz="538.84249935" i="534.969" sn="1.9442" a="12.7944" fwhm="0.0235647" res="22866.5" algo="Sum"/><pk mz="538.89561304" i="704.228" sn="2.55851" a="42.1712" fwhm="0.0662256" res="8137.27" algo="Sum"/><pk mz="538.97965610" i="1790.19" sn="6.50301" a="62.0268" fwhm="0.0276879" res="19466.3" algo="Sum"/><pk mz="539.10314101" i="978.324" sn="3.55241" a="37.6642" fwhm="0.0320853" res="16802.2" algo="Sum"/><pk mz="539.28644089" i="999.793" sn="3.63068" a="48.5217" fwhm="0.0580436" res="9291.05" algo="Sum"/><pk mz="539.39409243" i="33261.2" sn="120.795" a="1112.79" fwhm="0.0286291" res="18840.8" algo="Sum"/><pk mz="540.30344008" i="1016.22" sn="3.67927" a="42.2133" fwhm="0.0446381" res="12104.1" algo="Sum"/><pk mz="540.34675285" i="1346.47" sn="4.875" a="40.5811" fwhm="0.0410299" res="13169.6" algo="Sum"/><pk mz="540.39384132" i="7978.95" sn="28.8884" a="265.304" fwhm="0.0303028" res="17833.1" algo="Sum"/><pk mz="540.49574514" i="491.236" sn="1.77842" a="18.2613" fwhm="0.0351661" res="15369.8" algo="Sum"/><pk mz="540.65790745" i="667.918" sn="2.4175" a="22.9598" fwhm="0.0303832" res="17794.6" algo="Sum"/><pk mz="540.79195597" i="736.883" sn="2.66361" a="31.1074" fwhm="0.0456985" res="11833.9" algo="Sum"/><pk mz="540.84521406" i="939.214" sn="3.39284" a="41.6884" fwhm="0.0406033" res="13320.2" algo="Sum"/><pk mz="541.11677784" i="631.386" sn="2.27855" a="25.1947" fwhm="0.0366127" res="14779.5" algo="Sum"/><pk mz="541.25985692" i="1081.59" sn="3.90187" a="47.4006" fwhm="0.0436945" res="12387.4" algo="Sum"/><pk mz="541.30827798" i="902.946" sn="3.25793" a="25.4464" fwhm="0.0412902" res="13109.9" algo="Sum"/><pk mz="541.33828975" i="1009.97" sn="3.64366" a="43.3718" fwhm="0.0550556" res="9832.58" algo="Sum"/><pk mz="541.39318977" i="2165.41" sn="7.81066" a="83.974" fwhm="0.036962" res="14647.3" algo="Sum"/><pk mz="542.26290311" i="463.637" sn="1.66536" a="10.9801" fwhm="0.0322081" res="16836.2" algo="Sum"/><pk mz="542.31847217" i="33046.4" sn="118.686" a="933.282" fwhm="0.0254358" res="21321.1" algo="Sum"/><pk mz="542.65639141" i="679.223" sn="2.43819" a="27.8808" fwhm="0.0321935" res="16856.1" algo="Sum"/><pk mz="542.74473443" i="1259.45" sn="4.51962" a="44.4503" fwhm="0.0318866" res="17021.1" algo="Sum"/><pk mz="542.82217684" i="576.875" sn="2.07031" a="22.1229" fwhm="0.0505368" res="10741.1" algo="Sum"/><pk mz="543.06511727" i="442.762" sn="1.58734" a="16.4923" fwhm="0.0438351" res="12388.8" algo="Sum"/><pk mz="543.32185484" i="9798.98" sn="35.111" a="313.397" fwhm="0.027754" res="19576.4" algo="Sum"/><pk mz="543.37720356" i="1473.07" sn="5.27896" a="50.214" fwhm="0.0485742" res="11186.5" algo="Sum"/><pk mz="543.50341310" i="445.264" sn="1.59414" a="12.3933" fwhm="0.0459712" res="11822.7" algo="Sum"/><pk mz="543.54401923" i="619.257" sn="2.21472" a="22.5719" fwhm="0.0313963" res="17312.4" algo="Sum"/><pk mz="543.88018713" i="728.044" sn="2.60181" a="28.6322" fwhm="0.0351225" res="15485.3" algo="Sum"/><pk mz="543.99911156" i="467.253" sn="1.66948" a="19.6921" fwhm="0.0473685" res="11484.4" algo="Sum"/><pk mz="544.33402714" i="32514.3" sn="116.043" a="967.327" fwhm="0.025945" res="20980.3" algo="Sum"/><pk mz="544.74085462" i="1623.59" sn="5.78494" a="53.9217" fwhm="0.028624" res="19030.9" algo="Sum"/><pk mz="544.80689971" i="689.624" sn="2.45731" a="29.4631" fwhm="0.0544852" res="9999.17" algo="Sum"/><pk mz="544.85192040" i="599.576" sn="2.13638" a="25.2136" fwhm="0.0503942" res="10811.8" algo="Sum"/><pk mz="544.92206265" i="1068.62" sn="3.80613" a="50.4128" fwhm="0.041209" res="13223.4" algo="Sum"/><pk mz="545.33744973" i="9930.09" sn="35.2926" a="353.203" fwhm="0.0279916" res="19482.2" algo="Sum"/><pk mz="545.41846317" i="2416.38" sn="8.57106" a="87.8859" fwhm="0.0398393" res="13690.5" algo="Sum"/><pk mz="545.49156185" i="500.874" sn="1.77632" a="22.3849" fwhm="0.0494893" res="11022.4" algo="Sum"/><pk mz="545.81310568" i="604.685" sn="2.14426" a="17.2091" fwhm="0.0416976" res="13089.8" algo="Sum"/><pk mz="546.02129562" i="447.774" sn="1.58747" a="18.5275" fwhm="0.031083" res="17566.6" algo="Sum"/><pk mz="546.34953204" i="37758.6" sn="133.708" a="1109.7" fwhm="0.0257889" res="21185.5" algo="Sum"/><pk mz="546.41950504" i="1251.57" sn="4.43204" a="49.0183" fwhm="0.0390287" res="14000.4" algo="Sum"/><pk mz="546.60647451" i="454.445" sn="1.60917" a="16.5333" fwhm="0.0311532" res="17545.8" algo="Sum"/><pk mz="546.73924754" i="1015.43" sn="3.59438" a="33.9743" fwhm="0.0307722" res="17767.3" algo="Sum"/><pk mz="546.82694961" i="2056.86" sn="7.28185" a="78.7873" fwhm="0.0300085" res="18222.4" algo="Sum"/><pk mz="546.91739472" i="655.078" sn="2.31906" a="33.3205" fwhm="0.0513349" res="10653.9" algo="Sum"/><pk mz="547.22614274" i="477.217" sn="1.68823" a="21.5197" fwhm="0.0410396" res="13334.1" algo="Sum"/><pk mz="547.35288839" i="11576" sn="40.9401" a="397.46" fwhm="0.0277383" res="19732.8" algo="Sum"/><pk mz="547.42138925" i="869.808" sn="3.07626" a="29.5183" fwhm="0.040291" res="13586.7" algo="Sum"/><pk mz="547.45762680" i="477.483" sn="1.68879" a="4.12711" fwhm="0.00922768" res="59327.8" algo="Sum"/><pk mz="548.27204025" i="1184.94" sn="4.18438" a="44.8602" fwhm="0.0341473" res="16056.1" algo="Sum"/><pk mz="548.31238199" i="899.952" sn="3.17859" a="25.818" fwhm="0.0415567" res="13194.3" algo="Sum"/><pk mz="548.35738428" i="2960.65" sn="10.4588" a="127.036" fwhm="0.0387832" res="14139.1" algo="Sum"/><pk mz="548.60680563" i="561.806" sn="1.98353" a="21.8103" fwhm="0.0356778" res="15376.7" algo="Sum"/><pk mz="548.68959248" i="543.015" sn="1.91742" a="20.94" fwhm="0.0357822" res="15334.2" algo="Sum"/><pk mz="548.73798309" i="455.707" sn="1.60897" a="15.5274" fwhm="0.0435005" res="12614.5" algo="Sum"/><pk mz="548.82643485" i="1539.15" sn="5.43287" a="65.4793" fwhm="0.0356772" res="15383.1" algo="Sum"/><pk mz="548.89116805" i="809.049" sn="2.85577" a="32.4337" fwhm="0.0492258" res="11150.5" algo="Sum"/><pk mz="549.07074524" i="567.956" sn="2.00506" a="29.776" fwhm="0.0509693" res="10772.6" algo="Sum"/><pk mz="549.27398943" i="645.156" sn="2.277" a="20.7828" fwhm="0.0417811" res="13146.5" algo="Sum"/><pk mz="549.32011280" i="895.445" sn="3.16004" a="34.3186" fwhm="0.0467633" res="11746.8" algo="Sum"/><pk mz="549.36445048" i="1090.95" sn="3.84935" a="52.9845" fwhm="0.0707109" res="7769.17" algo="Sum"/><pk mz="549.40729976" i="1209.42" sn="4.26738" a="36.9833" fwhm="0.0397348" res="13826.9" algo="Sum"/><pk mz="549.78581154" i="2127.71" sn="7.49898" a="63.5874" fwhm="0.0279218" res="19690.2" algo="Sum"/><pk mz="550.05833621" i="537.091" sn="1.89222" a="21.6916" fwhm="0.0340523" res="16153.4" algo="Sum"/><pk mz="550.28724707" i="1675.48" sn="5.90236" a="56.434" fwhm="0.0289062" res="19037" algo="Sum"/><pk mz="550.38049549" i="654.096" sn="2.30424" a="18.676" fwhm="0.0416352" res="13219.1" algo="Sum"/><pk mz="550.40731402" i="571.497" sn="2.01312" a="17.9775" fwhm="0.0394208" res="13962.4" algo="Sum"/><pk mz="550.62208489" i="656.955" sn="2.31378" a="31.509" fwhm="0.0434782" res="12664.3" algo="Sum"/><pk mz="550.68737890" i="832.515" sn="2.93165" a="29.598" fwhm="0.0300293" res="18338.3" algo="Sum"/><pk mz="550.78910449" i="799.041" sn="2.81357" a="46.2766" fwhm="0.0393051" res="14013.2" algo="Sum"/><pk mz="550.86999629" i="1335.76" sn="4.69996" a="68.3377" fwhm="0.0447829" res="12300.9" algo="Sum"/><pk mz="551.29208204" i="594.464" sn="2.08912" a="16.671" fwhm="0.0381445" res="14452.7" algo="Sum"/><pk mz="551.35295313" i="2673.71" sn="9.39572" a="133.279" fwhm="0.0456603" res="12075.1" algo="Sum"/><pk mz="551.40375852" i="1168.19" sn="4.10522" a="41.6261" fwhm="0.0427081" res="12911" algo="Sum"/><pk mz="551.44292584" i="578.904" sn="2.03438" a="17.9319" fwhm="0.0373265" res="14773.5" algo="Sum"/><pk mz="551.86992643" i="795.366" sn="2.79151" a="36.063" fwhm="0.0423861" res="13020.1" algo="Sum"/><pk mz="552.35778016" i="1017.62" sn="3.57054" a="50.2968" fwhm="0.052823" res="10456.8" algo="Sum"/><pk mz="552.40166844" i="703.643" sn="2.46889" a="21.942" fwhm="0.0408466" res="13523.8" algo="Sum"/><pk mz="552.68465376" i="727.616" sn="2.55156" a="24.8581" fwhm="0.0284893" res="19399.7" algo="Sum"/><pk mz="552.77347216" i="1543.17" sn="5.40164" a="63.1365" fwhm="0.0344366" res="16051.9" algo="Sum"/><pk mz="552.86759561" i="1195.21" sn="4.18022" a="64.5026" fwhm="0.04574" res="12087.2" algo="Sum"/><pk mz="553.36685276" i="180251" sn="630.279" a="5346.27" fwhm="0.0252471" res="21918" algo="Sum"/><pk mz="553.45409406" i="6999.2" sn="24.4726" a="241.317" fwhm="0.0330825" res="16729.5" algo="Sum"/><pk mz="553.68228326" i="456.247" sn="1.59357" a="13.6639" fwhm="0.0318502" res="17384" algo="Sum"/><pk mz="553.88027911" i="498.956" sn="1.74144" a="33.3511" fwhm="0.0485597" res="11406.2" algo="Sum"/><pk mz="554.36969355" i="61133.7" sn="213.217" a="2026.84" fwhm="0.0290649" res="19073.5" algo="Sum"/><pk mz="554.45794486" i="3171.94" sn="11.0652" a="111.314" fwhm="0.0308046" res="17999.2" algo="Sum"/><pk mz="554.77032978" i="1579.12" sn="5.49375" a="58.3704" fwhm="0.0337423" res="16441.4" algo="Sum"/><pk mz="554.89587195" i="2388.41" sn="8.31053" a="79.5582" fwhm="0.0383592" res="14465.8" algo="Sum"/><pk mz="554.95060294" i="1042.63" sn="3.62786" a="44.8757" fwhm="0.0428246" res="12958.7" algo="Sum"/><pk mz="555.07006695" i="886.208" sn="3.08297" a="38.1786" fwhm="0.0340527" res="16300.3" algo="Sum"/><pk mz="555.30232328" i="654.372" sn="2.27525" a="22.157" fwhm="0.0464673" res="11950.4" algo="Sum"/><pk mz="555.36607916" i="29910.8" sn="104" a="1088.55" fwhm="0.0309977" res="17916.4" algo="Sum"/><pk mz="555.46005599" i="937.547" sn="3.25973" a="29.426" fwhm="0.0421004" res="13193.7" algo="Sum"/><pk mz="555.50576228" i="606.478" sn="2.10867" a="20.2359" fwhm="0.0422572" res="13145.8" algo="Sum"/><pk mz="555.79504057" i="534.445" sn="1.85913" a="32.4766" fwhm="0.0537233" res="10345.5" algo="Sum"/><pk mz="555.89522216" i="570.288" sn="1.98331" a="29.4191" fwhm="0.0526643" res="10555.5" algo="Sum"/><pk mz="556.30423533" i="577.504" sn="2.00624" a="20.6028" fwhm="0.0511602" res="10873.8" algo="Sum"/><pk mz="556.36750121" i="8216.9" sn="28.5494" a="306.644" fwhm="0.0314416" res="17695.2" algo="Sum"/><pk mz="556.63651739" i="550.907" sn="1.91225" a="20.9969" fwhm="0.0352236" res="15803" algo="Sum"/><pk mz="556.76677258" i="873.676" sn="3.03245" a="28.4214" fwhm="0.0339633" res="16393.2" algo="Sum"/><pk mz="556.80022375" i="850.644" sn="2.9525" a="28.6361" fwhm="0.0423668" res="13142.4" algo="Sum"/><pk mz="556.85647113" i="1929.08" sn="6.69646" a="57.5686" fwhm="0.0343138" res="16228.4" algo="Sum"/><pk mz="556.89340033" i="2436.09" sn="8.45586" a="86.1168" fwhm="0.0382962" res="14541.7" algo="Sum"/><pk mz="556.94169691" i="466.636" sn="1.61968" a="12.6121" fwhm="0.0398875" res="13962.8" algo="Sum"/><pk mz="557.09109441" i="726.809" sn="2.52146" a="27.7609" fwhm="0.0360404" res="15457.4" algo="Sum"/><pk mz="557.30806421" i="904.454" sn="3.13599" a="33.3657" fwhm="0.0497437" res="11203.6" algo="Sum"/><pk mz="557.36614783" i="2550.81" sn="8.8395" a="107.456" fwhm="0.0383386" res="14538" algo="Sum"/><pk mz="557.43489500" i="6339.78" sn="21.967" a="205.396" fwhm="0.027181" res="20508.2" algo="Sum"/><pk mz="557.52234973" i="626.838" sn="2.17196" a="20.0477" fwhm="0.0413434" res="13485.2" algo="Sum"/><pk mz="557.55763237" i="758.93" sn="2.62965" a="26.1998" fwhm="0.0364984" res="15276.2" algo="Sum"/><pk mz="557.80741346" i="519.959" sn="1.80102" a="27.3481" fwhm="0.050885" res="10962.1" algo="Sum"/><pk mz="557.89350289" i="551.623" sn="1.91037" a="35.045" fwhm="0.0641084" res="8702.35" algo="Sum"/><pk mz="558.29176496" i="6217.27" sn="21.4789" a="199.804" fwhm="0.0278062" res="20077.9" algo="Sum"/><pk mz="558.36460326" i="843.795" sn="2.91507" a="42.3738" fwhm="0.043863" res="12729.8" algo="Sum"/><pk mz="558.43821927" i="2190.85" sn="7.56822" a="82.1811" fwhm="0.0296167" res="18855.5" algo="Sum"/><pk mz="558.63601957" i="566.507" sn="1.95641" a="21.7588" fwhm="0.0380462" res="14683.1" algo="Sum"/><pk mz="558.67786207" i="590.627" sn="2.03966" a="18.1977" fwhm="0.039694" res="14074.6" algo="Sum"/><pk mz="558.71761307" i="739.375" sn="2.55318" a="28.2379" fwhm="0.0398496" res="14020.7" algo="Sum"/><pk mz="558.75320211" i="456.838" sn="1.57787" a="8.99617" fwhm="0.0254177" res="21982.9" algo="Sum"/><pk mz="558.82230589" i="623.993" sn="2.15493" a="16.0474" fwhm="0.0372915" res="14985.3" algo="Sum"/><pk mz="558.85368038" i="874.619" sn="3.02046" a="30.1822" fwhm="0.0478336" res="11683.3" algo="Sum"/><pk mz="558.89247877" i="1091.93" sn="3.77091" a="42.6474" fwhm="0.0430758" res="12974.6" algo="Sum"/><pk mz="559.01124222" i="450.838" sn="1.55655" a="18.0418" fwhm="0.0561337" res="9958.56" algo="Sum"/><pk mz="559.29547458" i="2179.19" sn="7.52402" a="101.622" fwhm="0.0398252" res="14043.7" algo="Sum"/><pk mz="559.35998349" i="1032.04" sn="3.56329" a="46.4453" fwhm="0.0620631" res="9012.76" algo="Sum"/><pk mz="559.44014991" i="865.605" sn="2.98864" a="41.2699" fwhm="0.0498404" res="11224.6" algo="Sum"/><pk mz="559.51311233" i="856.283" sn="2.95607" a="42.8393" fwhm="0.0533713" res="10483.4" algo="Sum"/><pk mz="559.84630573" i="448.371" sn="1.54661" a="16.7538" fwhm="0.0514218" res="10887.3" algo="Sum"/><pk mz="560.30623254" i="5293.82" sn="18.2577" a="188.556" fwhm="0.0302198" res="18541" algo="Sum"/><pk mz="560.36408796" i="700.954" sn="2.41804" a="19.7872" fwhm="0.0417044" res="13436.6" algo="Sum"/><pk mz="560.50137081" i="683.237" sn="2.35582" a="41.7728" fwhm="0.0464735" res="12060.7" algo="Sum"/><pk mz="560.71370684" i="905.188" sn="3.11821" a="36.1735" fwhm="0.0396066" res="14157.1" algo="Sum"/><pk mz="560.77481740" i="677.139" sn="2.33262" a="26.0132" fwhm="0.0411306" res="13634" algo="Sum"/><pk mz="560.80770500" i="547.874" sn="1.88721" a="11.7172" fwhm="0.027897" res="20102.8" algo="Sum"/><pk mz="560.82854529" i="522.518" sn="1.79981" a="13.3102" fwhm="0.0318802" res="17591.7" algo="Sum"/><pk mz="560.88939723" i="658.86" sn="2.26933" a="20.9606" fwhm="0.0385993" res="14531.1" algo="Sum"/><pk mz="561.08317502" i="768.822" sn="2.64934" a="31.8393" fwhm="0.0333825" res="16807.7" algo="Sum"/><pk mz="561.23477790" i="444.469" sn="1.53152" a="17.5579" fwhm="0.0378084" res="14844.2" algo="Sum"/><pk mz="561.31053425" i="1914.67" sn="6.59848" a="97.4497" fwhm="0.0449395" res="12490.4" algo="Sum"/><pk mz="561.39838819" i="1543.39" sn="5.31894" a="91.2904" fwhm="0.0618767" res="9072.86" algo="Sum"/><pk mz="561.44519128" i="739.755" sn="2.5494" a="22.2609" fwhm="0.0354833" res="15822.8" algo="Sum"/><pk mz="561.48905338" i="573.825" sn="1.97753" a="17.8184" fwhm="0.0403738" res="13907.3" algo="Sum"/><pk mz="562.32248832" i="6578.07" sn="22.6202" a="223.111" fwhm="0.03003" res="18725.4" algo="Sum"/><pk mz="562.40017252" i="716.53" sn="2.46416" a="21.3657" fwhm="0.0417717" res="13463.7" algo="Sum"/><pk mz="562.57061583" i="593.911" sn="2.04148" a="30.6969" fwhm="0.0467843" res="12024.8" algo="Sum"/><pk mz="562.71198924" i="609.497" sn="2.09488" a="22.0853" fwhm="0.040899" res="13758.6" algo="Sum"/><pk mz="562.76144202" i="463.684" sn="1.59352" a="10.6374" fwhm="0.0301879" res="18641.9" algo="Sum"/><pk mz="562.80101154" i="1771.51" sn="6.0878" a="62.4249" fwhm="0.0324122" res="17363.9" algo="Sum"/><pk mz="562.85946083" i="1001.4" sn="3.44133" a="38.7466" fwhm="0.0567178" res="9923.85" algo="Sum"/><pk mz="563.32616311" i="2320.79" sn="7.97016" a="119.318" fwhm="0.038063" res="14799.8" algo="Sum"/><pk mz="563.41882025" i="831.06" sn="2.85437" a="36.1485" fwhm="0.0626355" res="8995.2" algo="Sum"/><pk mz="563.45939822" i="744.033" sn="2.55539" a="26.5022" fwhm="0.0444353" res="12680.4" algo="Sum"/><pk mz="563.87064451" i="470.27" sn="1.60979" a="11.7323" fwhm="0.0297347" res="18963.4" algo="Sum"/><pk mz="564.31177643" i="1379.78" sn="4.72192" a="78.053" fwhm="0.0530623" res="10634.9" algo="Sum"/><pk mz="564.36075225" i="621.999" sn="2.12863" a="27.2003" fwhm="0.0503968" res="11198.4" algo="Sum"/><pk mz="564.42442843" i="471.287" sn="1.61304" a="17.2237" fwhm="0.0452253" res="12480.3" algo="Sum"/><pk mz="564.57951217" i="521.706" sn="1.78482" a="19.4043" fwhm="0.0325957" res="17320.7" algo="Sum"/><pk mz="564.66910577" i="591.037" sn="2.02194" a="22.8588" fwhm="0.041294" res="13674.3" algo="Sum"/><pk mz="564.75720137" i="443.039" sn="1.51456" a="7.34338" fwhm="0.0187446" res="30129.1" algo="Sum"/><pk mz="564.79846591" i="1331.18" sn="4.54977" a="58.4263" fwhm="0.0352444" res="16025.2" algo="Sum"/><pk mz="564.87453977" i="705.964" sn="2.4128" a="31.795" fwhm="0.0614473" res="9192.83" algo="Sum"/><pk mz="564.96918896" i="505.283" sn="1.72687" a="19.9898" fwhm="0.0469527" res="12032.7" algo="Sum"/><pk mz="565.27732242" i="872.41" sn="2.97979" a="41.1622" fwhm="0.0460677" res="12270.6" algo="Sum"/><pk mz="565.30608957" i="833.02" sn="2.84528" a="21.52" fwhm="0.0328191" res="17224.9" algo="Sum"/><pk mz="565.42138907" i="5745.13" sn="19.6162" a="206.501" fwhm="0.0309375" res="18276.2" algo="Sum"/><pk mz="565.89015682" i="761.785" sn="2.59433" a="38.3879" fwhm="0.047137" res="12005.2" algo="Sum"/><pk mz="566.02271708" i="625.668" sn="2.13024" a="25.7006" fwhm="0.0359143" res="15760.4" algo="Sum"/><pk mz="566.31760459" i="9719.94" sn="33.0904" a="317.838" fwhm="0.027663" res="20472" algo="Sum"/><pk mz="566.38288895" i="746.549" sn="2.54154" a="13.429" fwhm="0.0187716" res="30172.3" algo="Sum"/><pk mz="566.42565699" i="2452.24" sn="8.34796" a="82.1992" fwhm="0.0297294" res="19052.7" algo="Sum"/><pk mz="566.57691135" i="454.196" sn="1.54637" a="19.4193" fwhm="0.0367278" res="15426.4" algo="Sum"/><pk mz="566.66545161" i="989.236" sn="3.36502" a="48.8103" fwhm="0.0364902" res="15529.3" algo="Sum"/><pk mz="566.79320936" i="774.121" sn="2.63332" a="38.0853" fwhm="0.0453991" res="12484.7" algo="Sum"/><pk mz="566.88327932" i="1657.35" sn="5.63576" a="80.1402" fwhm="0.0337806" res="16781.3" algo="Sum"/><pk mz="567.32560833" i="3816.35" sn="12.9588" a="242.065" fwhm="0.0431749" res="13140.2" algo="Sum"/><pk mz="567.41594044" i="1240.9" sn="4.21378" a="70.7392" fwhm="0.055766" res="10174.9" algo="Sum"/><pk mz="567.79854582" i="639.709" sn="2.16641" a="29.7509" fwhm="0.0439805" res="12910.2" algo="Sum"/><pk mz="568.02332510" i="498.174" sn="1.68658" a="27.0048" fwhm="0.0404302" res="14049.5" algo="Sum"/><pk mz="568.33459317" i="7123.86" sn="24.0987" a="254.26" fwhm="0.0317233" res="17915.4" algo="Sum"/><pk mz="568.66400149" i="952.588" sn="3.21889" a="33.6224" fwhm="0.0331021" res="17179.1" algo="Sum"/><pk mz="568.70345942" i="464.968" sn="1.57131" a="11.999" fwhm="0.0376201" res="15117" algo="Sum"/><pk mz="568.74684456" i="852.667" sn="2.88162" a="37.4975" fwhm="0.0554057" res="10265.1" algo="Sum"/><pk mz="568.80139988" i="653.938" sn="2.21012" a="19.392" fwhm="0.0424262" res="13406.8" algo="Sum"/><pk mz="568.84120697" i="529.029" sn="1.7878" a="20.3868" fwhm="0.0517337" res="10995.6" algo="Sum"/><pk mz="568.87347446" i="489.331" sn="1.65365" a="15.4471" fwhm="0.0448643" res="12679.9" algo="Sum"/><pk mz="569.36070618" i="33460.8" sn="112.867" a="1050.31" fwhm="0.0274904" res="20711.2" algo="Sum"/><pk mz="569.42860543" i="8183.92" sn="27.5745" a="278.774" fwhm="0.0296168" res="19226.5" algo="Sum"/><pk mz="569.80185709" i="628.751" sn="2.11785" a="32.3756" fwhm="0.0519266" res="10973.2" algo="Sum"/><pk mz="570.36334507" i="12069.4" sn="40.6132" a="408.376" fwhm="0.0300118" res="19004.6" algo="Sum"/><pk mz="570.43169089" i="3364.66" sn="11.322" a="112.449" fwhm="0.0303638" res="18786.5" algo="Sum"/><pk mz="570.66338025" i="504.986" sn="1.69901" a="22.3617" fwhm="0.0492219" res="11593.7" algo="Sum"/><pk mz="570.74384230" i="857.173" sn="2.88371" a="34.2848" fwhm="0.0491326" res="11616.4" algo="Sum"/><pk mz="570.80471108" i="797.39" sn="2.68279" a="33.0943" fwhm="0.0532639" res="10716.5" algo="Sum"/><pk mz="570.86753045" i="2826.29" sn="9.50791" a="114.839" fwhm="0.0335599" res="17010.4" algo="Sum"/><pk mz="570.91625543" i="614.854" sn="2.06843" a="23.6511" fwhm="0.0381342" res="14971.3" algo="Sum"/><pk mz="571.03581580" i="478.733" sn="1.61077" a="26.8038" fwhm="0.0466529" res="12240.1" algo="Sum"/><pk mz="571.36035446" i="5898.84" sn="19.8252" a="215.747" fwhm="0.032922" res="17355" algo="Sum"/><pk mz="571.42827688" i="1723.98" sn="5.79406" a="75.4523" fwhm="0.0507083" res="11268.9" algo="Sum"/><pk mz="571.48740267" i="452.73" sn="1.52165" a="18.5982" fwhm="0.0540428" res="10574.7" algo="Sum"/><pk mz="571.57483490" i="519.675" sn="1.74639" a="16.4337" fwhm="0.029367" res="19463.2" algo="Sum"/><pk mz="571.82337963" i="443.312" sn="1.48953" a="18.1731" fwhm="0.053845" res="10619.8" algo="Sum"/><pk mz="571.86714597" i="701.078" sn="2.35578" a="33.7486" fwhm="0.0438934" res="13028.5" algo="Sum"/><pk mz="572.03863395" i="444.399" sn="1.49318" a="18.808" fwhm="0.0426093" res="13425.2" algo="Sum"/><pk mz="572.36320674" i="2177.47" sn="7.31529" a="103.291" fwhm="0.0340321" res="16818.3" algo="Sum"/><pk mz="572.43339097" i="621.44" sn="2.08765" a="34.9161" fwhm="0.0591589" res="9676.2" algo="Sum"/><pk mz="572.61265743" i="607.562" sn="2.04071" a="20.8177" fwhm="0.0357571" res="16014" algo="Sum"/><pk mz="572.74160691" i="546.013" sn="1.83337" a="21.1229" fwhm="0.0519108" res="11033.2" algo="Sum"/><pk mz="572.76598369" i="507.87" sn="1.70518" a="4.6878" fwhm="0.00943854" res="60683.7" algo="Sum"/><pk mz="572.79094799" i="547.911" sn="1.83962" a="14.5492" fwhm="0.0377548" res="15171.3" algo="Sum"/><pk mz="572.83139122" i="1691.68" sn="5.67973" a="42.7867" fwhm="0.0291338" res="19662.1" algo="Sum"/><pk mz="572.86513872" i="3006.8" sn="10.0967" a="108.833" fwhm="0.0352951" res="16230.7" algo="Sum"/><pk mz="573.37555485" i="1679.17" sn="5.64088" a="43.3573" fwhm="0.0377739" res="15179.1" algo="Sum"/><pk mz="573.41856068" i="3684.43" sn="12.3772" a="206.732" fwhm="0.0541448" res="10590.5" algo="Sum"/><pk mz="573.48912723" i="503.718" sn="1.69236" a="10.5649" fwhm="0.0283336" res="20240.6" algo="Sum"/><pk mz="573.51100741" i="473.151" sn="1.58971" a="8.22443" fwhm="0.0188894" res="30361.6" algo="Sum"/><pk mz="573.87572575" i="1015.57" sn="3.40838" a="49.5871" fwhm="0.0508794" res="11279.1" algo="Sum"/><pk mz="574.34466764" i="469.616" sn="1.57481" a="14.1224" fwhm="0.0381512" res="15054.4" algo="Sum"/><pk mz="574.41983845" i="1394.48" sn="4.67658" a="78.9356" fwhm="0.059225" res="9698.95" algo="Sum"/><pk mz="574.60999011" i="694.763" sn="2.32725" a="23.3726" fwhm="0.0292307" res="19657.8" algo="Sum"/><pk mz="574.69765995" i="832.525" sn="2.7881" a="38.3711" fwhm="0.0402113" res="14292" algo="Sum"/><pk mz="574.77415384" i="511.922" sn="1.71384" a="23.0683" fwhm="0.0621495" res="9248.26" algo="Sum"/><pk mz="574.82801342" i="875.471" sn="2.9306" a="29.2527" fwhm="0.0461984" res="12442.6" algo="Sum"/><pk mz="574.86319874" i="1495.28" sn="5.00538" a="59.5344" fwhm="0.0438919" res="13097.3" algo="Sum"/><pk mz="574.90754702" i="482.681" sn="1.61559" a="16.0646" fwhm="0.0419036" res="13719.8" algo="Sum"/><pk mz="575.28032767" i="975.664" sn="3.26213" a="53.3116" fwhm="0.0425735" res="13512.6" algo="Sum"/><pk mz="575.40580821" i="1423.16" sn="4.75692" a="54.3175" fwhm="0.0455697" res="12626.9" algo="Sum"/><pk mz="575.46152163" i="769.948" sn="2.57356" a="26.8202" fwhm="0.0473035" res="12165.3" algo="Sum"/><pk mz="575.49719949" i="735.755" sn="2.45926" a="35.1338" fwhm="0.0424533" res="13556" algo="Sum"/><pk mz="575.86877256" i="492.427" sn="1.64333" a="25.7511" fwhm="0.0583862" res="9863.11" algo="Sum"/><pk mz="576.27614609" i="4547.19" sn="15.1722" a="157.461" fwhm="0.0283613" res="20319.1" algo="Sum"/><pk mz="576.38106699" i="1305.61" sn="4.35658" a="50.5262" fwhm="0.0365861" res="15754.1" algo="Sum"/><pk mz="576.46372422" i="654.274" sn="2.18302" a="27.0242" fwhm="0.0485298" res="11878.5" algo="Sum"/><pk mz="576.49391095" i="443.227" sn="1.47885" a="14.1674" fwhm="0.0606738" res="9501.53" algo="Sum"/><pk mz="576.60557093" i="469.838" sn="1.56749" a="17.347" fwhm="0.0400904" res="14382.6" algo="Sum"/><pk mz="576.69475689" i="1277.94" sn="4.26278" a="47.0269" fwhm="0.0314562" res="18333.3" algo="Sum"/><pk mz="576.77607000" i="471.801" sn="1.57138" a="17.8855" fwhm="0.0426063" res="13537.3" algo="Sum"/><pk mz="576.82243618" i="496.192" sn="1.65221" a="21.5329" fwhm="0.0596259" res="9674.02" algo="Sum"/><pk mz="576.87904879" i="3048.02" sn="10.1488" a="116.273" fwhm="0.0299713" res="19247.7" algo="Sum"/><pk mz="577.05256331" i="587.568" sn="1.95691" a="28.5273" fwhm="0.035272" res="16360.1" algo="Sum"/><pk mz="577.27923515" i="1495.87" sn="4.97981" a="60.4481" fwhm="0.0412243" res="14003.4" algo="Sum"/><pk mz="577.37481439" i="1198.14" sn="3.98865" a="54.1502" fwhm="0.0615642" res="9378.42" algo="Sum"/><pk mz="577.47415286" i="889.386" sn="2.96039" a="32.2141" fwhm="0.0433927" res="13308.1" algo="Sum"/><pk mz="577.50976140" i="613.163" sn="2.04077" a="23.4762" fwhm="0.0410831" res="14057.1" algo="Sum"/><pk mz="577.88188122" i="642.74" sn="2.13651" a="33.8924" fwhm="0.0465606" res="12411.4" algo="Sum"/><pk mz="578.27462175" i="1762.3" sn="5.8557" a="66.5314" fwhm="0.0312752" res="18489.9" algo="Sum"/><pk mz="578.33485839" i="523.29" sn="1.73855" a="10.9118" fwhm="0.0284529" res="20326" algo="Sum"/><pk mz="578.36305315" i="529.472" sn="1.75901" a="11.6151" fwhm="0.0284534" res="20326.7" algo="Sum"/><pk mz="578.37513946" i="570.762" sn="1.89617" a="16.8778" fwhm="0.0335091" res="17260.3" algo="Sum"/><pk mz="578.69344731" i="1215.26" sn="4.03485" a="45.4051" fwhm="0.0347005" res="16676.8" algo="Sum"/><pk mz="578.77732252" i="1012.27" sn="3.36172" a="52.9527" fwhm="0.0450833" res="12838" algo="Sum"/><pk mz="578.87620576" i="2584.24" sn="8.58434" a="106.072" fwhm="0.029974" res="19312.6" algo="Sum"/><pk mz="579.28589012" i="1813.9" sn="6.01918" a="76.1335" fwhm="0.0358057" res="16178.6" algo="Sum"/><pk mz="579.35823926" i="809.007" sn="2.68472" a="42.0472" fwhm="0.0544776" res="10634.8" algo="Sum"/><pk mz="579.42902364" i="724.788" sn="2.40544" a="36.5627" fwhm="0.0661374" res="8760.99" algo="Sum"/><pk mz="579.47874895" i="733.252" sn="2.43345" a="30.2976" fwhm="0.0448944" res="12907.6" algo="Sum"/><pk mz="579.78962346" i="460.701" sn="1.52775" a="21.7637" fwhm="0.0585113" res="9909.02" algo="Sum"/><pk mz="579.88047785" i="534.029" sn="1.77033" a="26.5569" fwhm="0.0584278" res="9924.74" algo="Sum"/><pk mz="580.29012454" i="988.819" sn="3.27441" a="47.3164" fwhm="0.0409856" res="14158.4" algo="Sum"/><pk mz="580.35618252" i="707.832" sn="2.34425" a="34.0843" fwhm="0.0536583" res="10815.8" algo="Sum"/><pk mz="580.43163064" i="442.082" sn="1.46334" a="17.2473" fwhm="0.0439084" res="13219.1" algo="Sum"/><pk mz="580.55817520" i="467.125" sn="1.54328" a="20.8262" fwhm="0.0445557" res="13029.9" algo="Sum"/><pk mz="580.64263517" i="508.571" sn="1.68125" a="20.1571" fwhm="0.0415406" res="13977.7" algo="Sum"/><pk mz="580.69558553" i="827.79" sn="2.73639" a="30.6475" fwhm="0.0390501" res="14870.5" algo="Sum"/><pk mz="580.77960735" i="876.045" sn="2.89572" a="44.165" fwhm="0.0581727" res="9983.72" algo="Sum"/><pk mz="580.87630065" i="1113.51" sn="3.68057" a="61.0572" fwhm="0.0531857" res="10921.7" algo="Sum"/><pk mz="580.94114239" i="443.152" sn="1.46484" a="18.4065" fwhm="0.0472152" res="12304.1" algo="Sum"/><pk mz="581.03027211" i="447.538" sn="1.47938" a="24.2277" fwhm="0.0570362" res="10187" algo="Sum"/><pk mz="581.25366034" i="452.362" sn="1.49396" a="12.9151" fwhm="0.0356306" res="16313.3" algo="Sum"/><pk mz="581.29443708" i="620.846" sn="2.05055" a="28.9453" fwhm="0.0583672" res="9959.26" algo="Sum"/><pk mz="581.33123485" i="710.347" sn="2.34616" a="21.3159" fwhm="0.0427897" res="13585.8" algo="Sum"/><pk mz="581.39602558" i="3293.34" sn="10.8718" a="134.74" fwhm="0.0411511" res="14128.3" algo="Sum"/><pk mz="581.79831881" i="626.311" sn="2.06631" a="36.2065" fwhm="0.0646247" res="9002.72" algo="Sum"/><pk mz="581.84527693" i="451.716" sn="1.49067" a="5.87454" fwhm="0.0142696" res="40775.2" algo="Sum"/><pk mz="581.87219978" i="553.467" sn="1.82655" a="17.241" fwhm="0.0433585" res="13420" algo="Sum"/><pk mz="582.29347785" i="1991.5" sn="6.5555" a="91.5843" fwhm="0.0395917" res="14707.5" algo="Sum"/><pk mz="582.40087832" i="1354.41" sn="4.45275" a="58.0571" fwhm="0.045982" res="12665.8" algo="Sum"/><pk mz="582.64179160" i="1007.24" sn="3.31075" a="34.0676" fwhm="0.031491" res="18501.9" algo="Sum"/><pk mz="582.70401577" i="640.585" sn="2.10521" a="36.876" fwhm="0.0455569" res="12790.7" algo="Sum"/><pk mz="582.76999487" i="538.881" sn="1.77146" a="16.2704" fwhm="0.0428424" res="13602.7" algo="Sum"/><pk mz="582.81379787" i="795.041" sn="2.61353" a="34.0858" fwhm="0.049094" res="11871.4" algo="Sum"/><pk mz="582.85909919" i="1371.15" sn="4.50682" a="67.7027" fwhm="0.0447128" res="13035.6" algo="Sum"/><pk mz="583.21257843" i="824.486" sn="2.71035" a="27.6572" fwhm="0.0369044" res="15803.4" algo="Sum"/><pk mz="583.25115906" i="1121.36" sn="3.68627" a="36.0292" fwhm="0.0440224" res="13249" algo="Sum"/><pk mz="583.31951926" i="1975.33" sn="6.49355" a="99.8995" fwhm="0.0513549" res="11358.6" algo="Sum"/><pk mz="583.38450156" i="1219.95" sn="4.01038" a="71.0987" fwhm="0.0679515" res="8585.31" algo="Sum"/><pk mz="583.46290895" i="753.675" sn="2.47721" a="34.8097" fwhm="0.0402763" res="14486.5" algo="Sum"/><pk mz="583.80541901" i="604.125" sn="1.9844" a="30.5113" fwhm="0.0613209" res="9520.5" algo="Sum"/><pk mz="583.85543422" i="495.909" sn="1.62875" a="18.6784" fwhm="0.0448909" res="13006.1" algo="Sum"/><pk mz="584.25637854" i="505.102" sn="1.65871" a="15.5453" fwhm="0.0413672" res="14123.7" algo="Sum"/><pk mz="584.31389348" i="1471.01" sn="4.83057" a="73.5899" fwhm="0.0541442" res="10791.8" algo="Sum"/><pk mz="584.37224332" i="1498.41" sn="4.92054" a="75.037" fwhm="0.0446849" res="13077.6" algo="Sum"/><pk mz="584.63842251" i="1034.21" sn="3.39486" a="35.7189" fwhm="0.0314181" res="18608.3" algo="Sum"/><pk mz="584.72683376" i="1139.99" sn="3.74077" a="52.9433" fwhm="0.0365744" res="15987.3" algo="Sum"/><pk mz="584.80998987" i="641.211" sn="2.10363" a="35.1439" fwhm="0.0635394" res="9203.89" algo="Sum"/><pk mz="584.86979475" i="1100.38" sn="3.6095" a="52.5069" fwhm="0.0469892" res="12446.9" algo="Sum"/><pk mz="585.28612389" i="1275.75" sn="4.18392" a="41.099" fwhm="0.0358822" res="16311.3" algo="Sum"/><pk mz="585.33626491" i="8397.61" sn="27.5471" a="353.165" fwhm="0.0316582" res="18489.3" algo="Sum"/><pk mz="585.44459206" i="723.447" sn="2.37337" a="20.5116" fwhm="0.0429409" res="13633.7" algo="Sum"/><pk mz="585.58794434" i="521.656" sn="1.71063" a="17.863" fwhm="0.0346098" res="16919.7" algo="Sum"/><pk mz="585.87108082" i="524.757" sn="1.71949" a="26.7158" fwhm="0.0536572" res="10918.8" algo="Sum"/><pk mz="586.30438670" i="5233.01" sn="17.1508" a="173.279" fwhm="0.0370438" res="15827.3" algo="Sum"/><pk mz="586.33620044" i="3555.15" sn="11.6517" a="113.301" fwhm="0.0369805" res="15855.3" algo="Sum"/><pk mz="586.41949272" i="486.24" sn="1.59298" a="6.78312" fwhm="0.0143255" res="40935.3" algo="Sum"/><pk mz="586.43521246" i="516.306" sn="1.69151" a="18.4194" fwhm="0.0340004" res="17247.9" algo="Sum"/><pk mz="586.63568739" i="692.185" sn="2.26653" a="25.5848" fwhm="0.0336183" res="17449.9" algo="Sum"/><pk mz="586.72380447" i="1552.54" sn="5.08287" a="64.4138" fwhm="0.0337189" res="17400.5" algo="Sum"/><pk mz="586.77222760" i="518.085" sn="1.69592" a="13.8863" fwhm="0.0331131" res="17720.3" algo="Sum"/><pk mz="586.84182226" i="1521.16" sn="4.97893" a="60.2723" fwhm="0.0406632" res="14431.8" algo="Sum"/><pk mz="586.90592663" i="1141.74" sn="3.73704" a="47.276" fwhm="0.0352981" res="16627.1" algo="Sum"/><pk mz="587.33384066" i="2422.69" sn="7.92575" a="96.9979" fwhm="0.0449627" res="13062.7" algo="Sum"/><pk mz="587.40221198" i="1531.16" sn="5.00887" a="60.8146" fwhm="0.0483507" res="12148.8" algo="Sum"/><pk mz="587.45911730" i="1010.25" sn="3.30494" a="45.5035" fwhm="0.0501644" res="11710.7" algo="Sum"/><pk mz="587.54425549" i="1182.55" sn="3.86729" a="57.0939" fwhm="0.039078" res="15035.2" algo="Sum"/><pk mz="587.83415781" i="448.634" sn="1.46438" a="8.81717" fwhm="0.0268602" res="21885" algo="Sum"/><pk mz="587.85234239" i="481.786" sn="1.57193" a="13.1179" fwhm="0.0425541" res="13814.2" algo="Sum"/><pk mz="587.90379469" i="910.113" sn="2.96706" a="38.3693" fwhm="0.0335317" res="17532.8" algo="Sum"/><pk mz="588.01890252" i="468.106" sn="1.52614" a="19.1415" fwhm="0.0547284" res="10744.3" algo="Sum"/><pk mz="588.33985600" i="1049.92" sn="3.42425" a="52.0767" fwhm="0.069563" res="8457.65" algo="Sum"/><pk mz="588.40544018" i="1698.34" sn="5.5384" a="66.6815" fwhm="0.0351204" res="16754" algo="Sum"/><pk mz="588.46023227" i="546.557" sn="1.78205" a="24.5935" fwhm="0.0541168" res="10873.9" algo="Sum"/><pk mz="588.54442137" i="602.549" sn="1.9642" a="29.252" fwhm="0.0488132" res="12057.1" algo="Sum"/><pk mz="588.58221841" i="519.121" sn="1.69195" a="21.287" fwhm="0.0477111" res="12336.4" algo="Sum"/><pk mz="588.72151816" i="1198.11" sn="3.90404" a="56.371" fwhm="0.040057" res="14697.1" algo="Sum"/><pk mz="588.77031594" i="653.594" sn="2.1292" a="20.8045" fwhm="0.0430627" res="13672.4" algo="Sum"/><pk mz="588.83758640" i="1550.76" sn="5.04814" a="61.2358" fwhm="0.0397413" res="14816.8" algo="Sum"/><pk mz="588.90561323" i="876.655" sn="2.85312" a="38.6472" fwhm="0.049831" res="11818.1" algo="Sum"/><pk mz="589.31608002" i="736.653" sn="2.39802" a="33.4754" fwhm="0.0664743" res="8865.32" algo="Sum"/><pk mz="589.34403079" i="686.681" sn="2.23535" a="18.3998" fwhm="0.0382968" res="15388.8" algo="Sum"/><pk mz="589.40530035" i="2498.14" sn="8.13212" a="112.385" fwhm="0.03774" res="15617.5" algo="Sum"/><pk mz="589.47551081" i="1717.07" sn="5.5896" a="59.7445" fwhm="0.0333727" res="17663.4" algo="Sum"/><pk mz="589.78008648" i="508.526" sn="1.65283" a="16.5353" fwhm="0.024877" res="23707.8" algo="Sum"/><pk mz="589.81039043" i="569.667" sn="1.85137" a="19.2126" fwhm="0.0478895" res="12316.1" algo="Sum"/><pk mz="589.83949913" i="573.616" sn="1.86426" a="23.6786" fwhm="0.046467" res="12693.7" algo="Sum"/><pk mz="590.31676569" i="3661.24" sn="11.8922" a="144.805" fwhm="0.0317934" res="18567.3" algo="Sum"/><pk mz="590.40907813" i="935.63" sn="3.03927" a="47.1101" fwhm="0.0594162" res="9936.84" algo="Sum"/><pk mz="590.47839291" i="844.436" sn="2.74279" a="34.4619" fwhm="0.0387472" res="15239.3" algo="Sum"/><pk mz="590.58898717" i="1021.72" sn="3.32008" a="42.3312" fwhm="0.0343864" res="17175.1" algo="Sum"/><pk mz="590.67155108" i="797.744" sn="2.59162" a="30.8719" fwhm="0.0426743" res="13841.4" algo="Sum"/><pk mz="590.72432837" i="668.083" sn="2.17037" a="24.6368" fwhm="0.0519464" res="11371.8" algo="Sum"/><pk mz="590.79851404" i="647.9" sn="2.10536" a="27.7866" fwhm="0.0592953" res="9963.66" algo="Sum"/><pk mz="590.84049698" i="997.148" sn="3.24091" a="51.1384" fwhm="0.0599562" res="9854.54" algo="Sum"/><pk mz="590.91791215" i="716.07" sn="2.32754" a="36.7148" fwhm="0.0502048" res="11770.2" algo="Sum"/><pk mz="591.25243779" i="520.917" sn="1.69183" a="21.7122" fwhm="0.0389881" res="15164.9" algo="Sum"/><pk mz="591.32028340" i="1710.85" sn="5.55633" a="86.1646" fwhm="0.0482212" res="12262.7" algo="Sum"/><pk mz="591.38026811" i="982.992" sn="3.19297" a="45.6502" fwhm="0.0474897" res="12452.8" algo="Sum"/><pk mz="591.43379556" i="674.042" sn="2.18997" a="27.5305" fwhm="0.0575472" res="10277.4" algo="Sum"/><pk mz="591.48947127" i="1182.31" sn="3.84157" a="44.6897" fwhm="0.0392061" res="15086.7" algo="Sum"/><pk mz="591.77974075" i="550.499" sn="1.78912" a="22.1001" fwhm="0.0572031" res="10345.2" algo="Sum"/><pk mz="591.84123739" i="528.145" sn="1.71652" a="13.9929" fwhm="0.042609" res="13890.1" algo="Sum"/><pk mz="592.25130342" i="1007.93" sn="3.27237" a="40.9229" fwhm="0.0360402" res="16433.1" algo="Sum"/><pk mz="592.33255047" i="1336.38" sn="4.33826" a="66.0562" fwhm="0.0576685" res="10271.3" algo="Sum"/><pk mz="592.49179506" i="588.154" sn="1.90876" a="25.8206" fwhm="0.0420736" res="14082.3" algo="Sum"/><pk mz="592.66946006" i="1488.7" sn="4.83623" a="52.3852" fwhm="0.0325888" res="18186.3" algo="Sum"/><pk mz="592.73380628" i="497.745" sn="1.61718" a="13.7331" fwhm="0.0393796" res="15051.8" algo="Sum"/><pk mz="592.78062413" i="618.54" sn="2.00936" a="38.0966" fwhm="0.0701374" res="8451.7" algo="Sum"/><pk mz="592.85244443" i="2829.6" sn="9.19127" a="112.929" fwhm="0.0328526" res="18045.8" algo="Sum"/><pk mz="592.91755087" i="441.848" sn="1.43498" a="11.2157" fwhm="0.0352728" res="16809.5" algo="Sum"/><pk mz="593.25819776" i="477.479" sn="1.54935" a="20.9795" fwhm="0.0476914" res="12439.5" algo="Sum"/><pk mz="593.33380828" i="1298.84" sn="4.21364" a="96.6686" fwhm="0.0619816" res="9572.73" algo="Sum"/><pk mz="593.40804571" i="562.792" sn="1.82313" a="15.4172" fwhm="0.0336251" res="17647.8" algo="Sum"/><pk mz="593.46158537" i="609.925" sn="1.97448" a="19.894" fwhm="0.0447899" res="13249.9" algo="Sum"/><pk mz="593.79823291" i="493.056" sn="1.59501" a="20.6924" fwhm="0.0536864" res="11060.5" algo="Sum"/><pk mz="593.85170900" i="782.198" sn="2.52997" a="40.3357" fwhm="0.0444733" res="13353" algo="Sum"/><pk mz="594.25163814" i="523.358" sn="1.69171" a="22.6161" fwhm="0.0382648" res="15530" algo="Sum"/><pk mz="594.36880866" i="956.17" sn="3.08599" a="42.0335" fwhm="0.0410754" res="14470.2" algo="Sum"/><pk mz="594.66742938" i="1230.85" sn="3.97174" a="43.8379" fwhm="0.033534" res="17733.3" algo="Sum"/><pk mz="594.75623370" i="1435.15" sn="4.63109" a="53.7379" fwhm="0.0356503" res="16683.1" algo="Sum"/><pk mz="594.79836119" i="581.195" sn="1.87568" a="13.1645" fwhm="0.0288551" res="20613.3" algo="Sum"/><pk mz="594.84942963" i="2726.34" sn="8.80014" a="102.332" fwhm="0.0329623" res="18046.4" algo="Sum"/><pk mz="595.35479785" i="1587.61" sn="5.10794" a="58.5801" fwhm="0.0370405" res="16073.1" algo="Sum"/><pk mz="595.38175453" i="1578.88" sn="5.07983" a="73.4287" fwhm="0.0520037" res="11448.8" algo="Sum"/><pk mz="595.42444517" i="786.656" sn="2.53096" a="22.4837" fwhm="0.0655967" res="9077.05" algo="Sum"/><pk mz="595.47129473" i="632.212" sn="2.03387" a="28.1206" fwhm="0.0450062" res="13230.9" algo="Sum"/><pk mz="595.70395031" i="498.596" sn="1.60338" a="19.8699" fwhm="0.0443576" res="13429.6" algo="Sum"/><pk mz="595.81084779" i="444.151" sn="1.4282" a="17.3082" fwhm="0.0529454" res="11253.3" algo="Sum"/><pk mz="595.85039747" i="722.862" sn="2.32468" a="27.5052" fwhm="0.0487972" res="12210.7" algo="Sum"/><pk mz="595.89293769" i="761.788" sn="2.4498" a="32.6197" fwhm="0.048326" res="12330.7" algo="Sum"/><pk mz="596.35367246" i="715.81" sn="2.29938" a="26.9301" fwhm="0.0486435" res="12259.7" algo="Sum"/><pk mz="596.38364109" i="719.044" sn="2.30983" a="31.7622" fwhm="0.0554036" res="10764.3" algo="Sum"/><pk mz="596.66694176" i="668.829" sn="2.14805" a="27.1279" fwhm="0.041005" res="14551.1" algo="Sum"/><pk mz="596.75300324" i="1734.44" sn="5.56886" a="62.7258" fwhm="0.0333766" res="17879.4" algo="Sum"/><pk mz="596.78990120" i="687.15" sn="2.20612" a="20.681" fwhm="0.0340803" res="17511.3" algo="Sum"/><pk mz="596.84707735" i="1279.55" sn="4.10671" a="69.4535" fwhm="0.0462379" res="12908.2" algo="Sum"/><pk mz="596.93570543" i="1275.26" sn="4.09348" a="50.7096" fwhm="0.0354611" res="16833.5" algo="Sum"/><pk mz="597.29753648" i="563.678" sn="1.80903" a="13.9082" fwhm="0.0342844" res="17421.9" algo="Sum"/><pk mz="597.34113249" i="1182.77" sn="3.79614" a="49.2491" fwhm="0.0483937" res="12343.4" algo="Sum"/><pk mz="597.38909152" i="1164.39" sn="3.73711" a="54.1222" fwhm="0.0704361" res="8481.3" algo="Sum"/><pk mz="597.44465203" i="951.684" sn="3.0537" a="44.5314" fwhm="0.0567837" res="10521.4" algo="Sum"/><pk mz="597.69980822" i="484.096" sn="1.55199" a="18.3133" fwhm="0.0515524" res="11594" algo="Sum"/><pk mz="597.74899934" i="448.314" sn="1.43728" a="15.0371" fwhm="0.0477889" res="12508.1" algo="Sum"/><pk mz="597.84606055" i="484.674" sn="1.55325" a="25.0364" fwhm="0.0363247" res="16458.4" algo="Sum"/><pk mz="598.34385930" i="600.197" sn="1.92304" a="23.4714" fwhm="0.0574217" res="10420.2" algo="Sum"/><pk mz="598.39294249" i="1626.28" sn="5.21068" a="58.7957" fwhm="0.0335455" res="17838.3" algo="Sum"/><pk mz="598.61409677" i="699.556" sn="2.23969" a="24.2797" fwhm="0.0304227" res="19676.5" algo="Sum"/><pk mz="598.75249875" i="1096.46" sn="3.50848" a="49.8729" fwhm="0.054693" res="10947.5" algo="Sum"/><pk mz="598.83743345" i="750.267" sn="2.40072" a="37.4842" fwhm="0.0650498" res="9205.84" algo="Sum"/><pk mz="598.89308861" i="962.318" sn="3.07924" a="34.2817" fwhm="0.0512327" res="11689.7" algo="Sum"/><pk mz="598.92786732" i="666.135" sn="2.13151" a="19.6143" fwhm="0.0401581" res="14914.3" algo="Sum"/><pk mz="599.33061019" i="697.125" sn="2.23021" a="25.8845" fwhm="0.0489573" res="12241.9" algo="Sum"/><pk mz="599.37306971" i="832.423" sn="2.66305" a="35.7367" fwhm="0.0453377" res="13220.2" algo="Sum"/><pk mz="599.42531148" i="1047.67" sn="3.35166" a="42.5682" fwhm="0.0379258" res="15805.2" algo="Sum"/><pk mz="599.45226715" i="1044.8" sn="3.34203" a="41.7389" fwhm="0.0512286" res="11701.5" algo="Sum"/><pk mz="599.77238200" i="501.949" sn="1.60416" a="30.2036" fwhm="0.0705701" res="8498.96" algo="Sum"/><pk mz="600.27481559" i="1454.76" sn="4.6434" a="50.2599" fwhm="0.0319052" res="18814.3" algo="Sum"/><pk mz="600.32201694" i="564.6" sn="1.802" a="24.4255" fwhm="0.0590354" res="10168.9" algo="Sum"/><pk mz="600.36713360" i="515.034" sn="1.64367" a="11.6827" fwhm="0.0289899" res="20709.6" algo="Sum"/><pk mz="600.43000299" i="498.829" sn="1.59211" a="19.1855" fwhm="0.0366015" res="16404.5" algo="Sum"/><pk mz="600.46201655" i="550.506" sn="1.75704" a="24.1409" fwhm="0.0676485" res="8876.21" algo="Sum"/><pk mz="600.61098857" i="740.103" sn="2.36176" a="28.1887" fwhm="0.0339905" res="17670" algo="Sum"/><pk mz="600.70077580" i="1217.82" sn="3.88534" a="46.03" fwhm="0.0364146" res="16496.2" algo="Sum"/><pk mz="600.77642633" i="777.985" sn="2.48185" a="47.6312" fwhm="0.0857401" res="7006.95" algo="Sum"/><pk mz="600.82059862" i="527.931" sn="1.68261" a="9.23855" fwhm="0.0193338" res="31076.2" algo="Sum"/><pk mz="600.83958288" i="501.641" sn="1.59824" a="11.7173" fwhm="0.0290013" res="20717.7" algo="Sum"/><pk mz="600.87652859" i="598.603" sn="1.90656" a="26.6735" fwhm="0.0553985" res="10846.4" algo="Sum"/><pk mz="600.94613285" i="635.423" sn="2.02359" a="28.3105" fwhm="0.0377701" res="15910.6" algo="Sum"/><pk mz="601.27968030" i="710.082" sn="2.26164" a="33.6322" fwhm="0.0518748" res="11591" algo="Sum"/><pk mz="601.34259075" i="1987.03" sn="6.32853" a="115.18" fwhm="0.0515516" res="11664.9" algo="Sum"/><pk mz="601.46016130" i="6467.85" sn="20.5994" a="233.751" fwhm="0.0308286" res="19509.8" algo="Sum"/><pk mz="601.77879582" i="501.814" sn="1.59508" a="25.2766" fwhm="0.0622668" res="9664.53" algo="Sum"/><pk mz="601.83481104" i="486.535" sn="1.54657" a="16.0282" fwhm="0.0483752" res="12441" algo="Sum"/><pk mz="602.28255000" i="1797.38" sn="5.71234" a="76.0554" fwhm="0.0397735" res="15142.8" algo="Sum"/><pk mz="602.34406252" i="1014.7" sn="3.22496" a="57.8128" fwhm="0.055822" res="10790.5" algo="Sum"/><pk mz="602.46354156" i="2356.93" sn="7.48961" a="91.8571" fwhm="0.0330966" res="18203.2" algo="Sum"/><pk mz="602.61037348" i="455.605" sn="1.44748" a="18.3112" fwhm="0.0445157" res="13537" algo="Sum"/><pk mz="602.69810687" i="1909.29" sn="6.05944" a="76.5382" fwhm="0.0328291" res="18358.7" algo="Sum"/><pk mz="602.80861560" i="716.456" sn="2.27342" a="25.2879" fwhm="0.0484144" res="12451" algo="Sum"/><pk mz="602.87859007" i="1020.29" sn="3.23796" a="51.4443" fwhm="0.0512978" res="11752.5" algo="Sum"/><pk mz="603.29198337" i="959.687" sn="3.04442" a="47.5067" fwhm="0.0520092" res="11599.7" algo="Sum"/><pk mz="603.36111830" i="1139.27" sn="3.61411" a="58.8627" fwhm="0.0542777" res="11116.2" algo="Sum"/><pk mz="603.43535718" i="1005.67" sn="3.19013" a="43.7279" fwhm="0.0629715" res="9582.68" algo="Sum"/><pk mz="603.47433416" i="958.106" sn="3.03918" a="18.2051" fwhm="0.0381848" res="15804" algo="Sum"/><pk mz="603.48064903" i="968.726" sn="3.07287" a="25.3449" fwhm="0.0654452" res="9221.16" algo="Sum"/><pk mz="603.52459899" i="968.268" sn="3.0719" a="34.259" fwhm="0.0431673" res="13981.1" algo="Sum"/><pk mz="603.78614376" i="493.38" sn="1.5644" a="15.6568" fwhm="0.0467788" res="12907.3" algo="Sum"/><pk mz="603.83153362" i="475.27" sn="1.50697" a="14.2459" fwhm="0.0388163" res="15556.1" algo="Sum"/><pk mz="603.85252100" i="445.292" sn="1.41194" a="4.1772" fwhm="0.00805136" res="75000" algo="Sum"/><pk mz="603.85852316" i="457.255" sn="1.44985" a="4.17653" fwhm="0.00805144" res="75000" algo="Sum"/><pk mz="603.88397530" i="555.022" sn="1.75973" a="25.6358" fwhm="0.0423085" res="14273.4" algo="Sum"/><pk mz="604.30357460" i="1610.8" sn="5.10307" a="77.5335" fwhm="0.0439642" res="13745.4" algo="Sum"/><pk mz="604.36470734" i="698.57" sn="2.21343" a="41.0774" fwhm="0.0679067" res="8899.93" algo="Sum"/><pk mz="604.45309984" i="857.297" sn="2.7161" a="51.0007" fwhm="0.0538702" res="11220.6" algo="Sum"/><pk mz="604.51178093" i="525.137" sn="1.66347" a="9.34416" fwhm="0.0193931" res="31171.4" algo="Sum"/><pk mz="604.52677728" i="514.042" sn="1.62809" a="10.9596" fwhm="0.0290903" res="20781" algo="Sum"/><pk mz="604.56063431" i="480.337" sn="1.52088" a="15.4284" fwhm="0.0416975" res="14498.7" algo="Sum"/><pk mz="604.69501009" i="1357.51" sn="4.29745" a="69.4946" fwhm="0.0391932" res="15428.6" algo="Sum"/><pk mz="604.78378700" i="1829.53" sn="5.79293" a="87.0334" fwhm="0.0427128" res="14159.3" algo="Sum"/><pk mz="604.87157025" i="818.71" sn="2.59231" a="46.0695" fwhm="0.0549084" res="11016" algo="Sum"/><pk mz="605.30812371" i="797.385" sn="2.52149" a="44.0037" fwhm="0.0568371" res="10649.9" algo="Sum"/><pk mz="605.37776453" i="1973.01" sn="6.24015" a="86.5894" fwhm="0.0510333" res="11862.4" algo="Sum"/><pk mz="605.41521321" i="1313.58" sn="4.15408" a="35.8489" fwhm="0.0339635" res="17825.5" algo="Sum"/><pk mz="605.44513705" i="1335" sn="4.22173" a="51.9626" fwhm="0.0467871" res="12940.4" algo="Sum"/><pk mz="605.78763365" i="561.681" sn="1.7776" a="22.4325" fwhm="0.058241" res="10401.4" algo="Sum"/><pk mz="605.84570554" i="454.452" sn="1.43788" a="19.6093" fwhm="0.0582438" res="10401.9" algo="Sum"/><pk mz="606.29813623" i="1247.98" sn="3.94496" a="66.7744" fwhm="0.0487894" res="12426.9" algo="Sum"/><pk mz="606.38100377" i="1902.15" sn="6.00693" a="93.4392" fwhm="0.0395509" res="15331.6" algo="Sum"/><pk mz="606.45039897" i="662.184" sn="2.09076" a="27.838" fwhm="0.0488838" res="12405.9" algo="Sum"/><pk mz="606.56155226" i="540.886" sn="1.70785" a="27.4568" fwhm="0.0403587" res="15029.3" algo="Sum"/><pk mz="606.64760571" i="568.763" sn="1.79555" a="21.27" fwhm="0.0431078" res="14072.8" algo="Sum"/><pk mz="606.69329382" i="674.827" sn="2.13072" a="29.8077" fwhm="0.063179" res="9602.77" algo="Sum"/><pk mz="606.74141355" i="471.125" sn="1.48774" a="8.40997" fwhm="0.0338332" res="17933.3" algo="Sum"/><pk mz="606.78185893" i="1667.25" sn="5.26485" a="66.6267" fwhm="0.0434083" res="13978.5" algo="Sum"/><pk mz="606.88419581" i="1136.64" sn="3.58911" a="57.3313" fwhm="0.0494278" res="12278.2" algo="Sum"/><pk mz="606.96543679" i="1189.77" sn="3.75686" a="48.1499" fwhm="0.0339726" res="17866.3" algo="Sum"/><pk mz="607.02539146" i="485.184" sn="1.53204" a="21.2607" fwhm="0.0497001" res="12213.8" algo="Sum"/><pk mz="607.29959043" i="702.701" sn="2.21709" a="45.3355" fwhm="0.0501581" res="12107.7" algo="Sum"/><pk mz="607.34038989" i="594.301" sn="1.8744" a="13.7636" fwhm="0.0291577" res="20829.5" algo="Sum"/><pk mz="607.38440814" i="1201.95" sn="3.79076" a="56.0907" fwhm="0.0459399" res="13221.3" algo="Sum"/><pk mz="607.42291755" i="610.142" sn="1.9242" a="8.66548" fwhm="0.0145799" res="41661.7" algo="Sum"/><pk mz="607.46012949" i="812.542" sn="2.5625" a="37.0866" fwhm="0.0559544" res="10856.3" algo="Sum"/><pk mz="607.77397989" i="469.035" sn="1.47901" a="18.5557" fwhm="0.0534745" res="11365.7" algo="Sum"/><pk mz="608.30893038" i="559.484" sn="1.75954" a="32.185" fwhm="0.0711644" res="8547.94" algo="Sum"/><pk mz="608.41242336" i="896.54" sn="2.81946" a="31.2756" fwhm="0.0456976" res="13313.9" algo="Sum"/><pk mz="608.46428169" i="649.86" sn="2.04362" a="27.1197" fwhm="0.05341" res="11392.3" algo="Sum"/><pk mz="608.64215989" i="855.576" sn="2.69079" a="31.3786" fwhm="0.0358204" res="16991.5" algo="Sum"/><pk mz="608.69494186" i="483.075" sn="1.51915" a="16.9912" fwhm="0.0486502" res="12511.7" algo="Sum"/><pk mz="608.72766170" i="460.661" sn="1.44867" a="8.64164" fwhm="0.0194606" res="31280.1" algo="Sum"/><pk mz="608.77692333" i="938.877" sn="2.95234" a="42.9094" fwhm="0.0615657" res="9888.24" algo="Sum"/><pk mz="608.82354414" i="1558.64" sn="4.90122" a="65.5969" fwhm="0.0414529" res="14687.1" algo="Sum"/><pk mz="609.30465380" i="1066.83" sn="3.35397" a="40.5958" fwhm="0.0428473" res="14220.4" algo="Sum"/><pk mz="609.41465265" i="1438.93" sn="4.52456" a="57.9473" fwhm="0.0435534" res="13992.4" algo="Sum"/><pk mz="609.76109081" i="592.175" sn="1.86039" a="26.1386" fwhm="0.054281" res="11233.4" algo="Sum"/><pk mz="609.82557768" i="529.201" sn="1.66226" a="27.0935" fwhm="0.0546281" res="11163.2" algo="Sum"/><pk mz="609.91576050" i="859.032" sn="2.69813" a="38.7987" fwhm="0.0366864" res="16625.1" algo="Sum"/><pk mz="610.30420331" i="1688.14" sn="5.30439" a="70.0868" fwhm="0.0363087" res="16808.8" algo="Sum"/><pk mz="610.35170587" i="549.144" sn="1.72557" a="7.51641" fwhm="0.0226531" res="26943.4" algo="Sum"/><pk mz="610.38358517" i="548.422" sn="1.72322" a="17.2397" fwhm="0.0438459" res="13921.1" algo="Sum"/><pk mz="610.41654334" i="579.089" sn="1.81937" a="23.4042" fwhm="0.0485818" res="12564.7" algo="Sum"/><pk mz="610.64007395" i="761.599" sn="2.39168" a="30.5313" fwhm="0.0393489" res="15518.6" algo="Sum"/><pk mz="610.72919485" i="1449.74" sn="4.55195" a="64.5773" fwhm="0.0427734" res="14278.2" algo="Sum"/><pk mz="610.82190177" i="1529.51" sn="4.80217" a="74.3814" fwhm="0.0403124" res="15152.2" algo="Sum"/><pk mz="610.91221661" i="470.713" sn="1.47788" a="20.0026" fwhm="0.046772" res="13061.5" algo="Sum"/><pk mz="611.31981168" i="1194.47" sn="3.7503" a="54.7334" fwhm="0.0582934" res="10486.9" algo="Sum"/><pk mz="611.41080594" i="689.358" sn="2.16405" a="23.6295" fwhm="0.0487585" res="12539.6" algo="Sum"/><pk mz="611.45436575" i="545.126" sn="1.71128" a="15.8063" fwhm="0.0431817" res="14160" algo="Sum"/><pk mz="611.73784367" i="447.108" sn="1.40123" a="15.5419" fwhm="0.050152" res="12197.7" algo="Sum"/><pk mz="611.76365776" i="509.662" sn="1.59716" a="13.4601" fwhm="0.0390182" res="15678.9" algo="Sum"/><pk mz="611.82374452" i="699.034" sn="2.19061" a="28.6499" fwhm="0.054861" res="11152.3" algo="Sum"/><pk mz="612.31989846" i="1494.64" sn="4.68216" a="57.7213" fwhm="0.0412914" res="14829.2" algo="Sum"/><pk mz="612.40676462" i="560.786" sn="1.75654" a="11.659" fwhm="0.0292792" res="20916.1" algo="Sum"/><pk mz="612.63885229" i="493.315" sn="1.54436" a="20.0306" fwhm="0.0530082" res="11557.4" algo="Sum"/><pk mz="612.68861202" i="459.009" sn="1.43686" a="8.73189" fwhm="0.0446171" res="13732.1" algo="Sum"/><pk mz="612.72628400" i="1814.8" sn="5.68091" a="95.1011" fwhm="0.0390843" res="15677.1" algo="Sum"/><pk mz="612.82176004" i="1036.29" sn="3.24388" a="47.4983" fwhm="0.0542841" res="11289.2" algo="Sum"/><pk mz="612.90784326" i="1011.93" sn="3.16669" a="47.7914" fwhm="0.048122" res="12736.5" algo="Sum"/><pk mz="613.33352387" i="2058.7" sn="6.44195" a="94.9687" fwhm="0.0410216" res="14951.5" algo="Sum"/><pk mz="613.42471289" i="877.934" sn="2.74662" a="36.1489" fwhm="0.0584142" res="10501.3" algo="Sum"/><pk mz="613.47265872" i="1110.28" sn="3.47352" a="55.4474" fwhm="0.0485191" res="12643.9" algo="Sum"/><pk mz="613.73820289" i="462.548" sn="1.44619" a="17.011" fwhm="0.042028" res="14603.1" algo="Sum"/><pk mz="613.77107725" i="471.226" sn="1.47215" a="19.5062" fwhm="0.0389435" res="15760.6" algo="Sum"/><pk mz="613.84791211" i="509.301" sn="1.58907" a="21.6328" fwhm="0.0423146" res="14506.8" algo="Sum"/><pk mz="614.33626457" i="1972.84" sn="6.15265" a="75.6304" fwhm="0.0392117" res="15667.2" algo="Sum"/><pk mz="614.45113827" i="542.599" sn="1.69251" a="13.01" fwhm="0.0368192" res="16688.3" algo="Sum"/><pk mz="614.47456461" i="596.266" sn="1.85977" a="27.1091" fwhm="0.0473514" res="12976.9" algo="Sum"/><pk mz="614.59255498" i="555.539" sn="1.73214" a="23.2983" fwhm="0.0390592" res="15734.9" algo="Sum"/><pk mz="614.72321716" i="1175.93" sn="3.66375" a="42.6947" fwhm="0.0436675" res="14077.4" algo="Sum"/><pk mz="614.81356257" i="1975.15" sn="6.15277" a="75.2135" fwhm="0.0408962" res="15033.5" algo="Sum"/><pk mz="614.84523362" i="1305.39" sn="4.06639" a="49.8663" fwhm="0.0781523" res="7867.27" algo="Sum"/><pk mz="615.13328207" i="547.452" sn="1.7054" a="26.5022" fwhm="0.0419607" res="14659.7" algo="Sum"/><pk mz="615.34164448" i="1134.57" sn="3.5329" a="52.7334" fwhm="0.0528835" res="11635.8" algo="Sum"/><pk mz="615.38664963" i="811.98" sn="2.52794" a="22.0035" fwhm="0.0391337" res="15725.2" algo="Sum"/><pk mz="615.45210056" i="1270.79" sn="3.95603" a="52.7867" fwhm="0.0457118" res="13463.7" algo="Sum"/><pk mz="615.48945304" i="2907.05" sn="9.04874" a="117.538" fwhm="0.0355734" res="17302" algo="Sum"/><pk mz="615.57478877" i="772.377" sn="2.40373" a="38.0777" fwhm="0.0456697" res="13478.9" algo="Sum"/><pk mz="615.76296725" i="506.605" sn="1.57456" a="20.5107" fwhm="0.0527931" res="11663.7" algo="Sum"/><pk mz="615.81222458" i="484.805" sn="1.50711" a="14.9978" fwhm="0.0440402" res="13982.9" algo="Sum"/><pk mz="615.85228724" i="612.945" sn="1.90539" a="32.176" fwhm="0.0768966" res="8008.83" algo="Sum"/><pk mz="616.17089961" i="1294.48" sn="4.02019" a="50.0876" fwhm="0.0334661" res="18411.8" algo="Sum"/><pk mz="616.35310229" i="626.745" sn="1.94563" a="31.5541" fwhm="0.0752999" res="8185.32" algo="Sum"/><pk mz="616.38709252" i="478.556" sn="1.48515" a="14.8746" fwhm="0.0391659" res="15737.8" algo="Sum"/><pk mz="616.49263029" i="1358.38" sn="4.21575" a="51.5272" fwhm="0.0421286" res="14633.6" algo="Sum"/><pk mz="616.58706811" i="836.735" sn="2.59683" a="44.0254" fwhm="0.048651" res="12673.7" algo="Sum"/><pk mz="616.67518072" i="755.532" sn="2.34501" a="31.1994" fwhm="0.0461468" res="13363.3" algo="Sum"/><pk mz="616.72057472" i="625.302" sn="1.94099" a="22.4989" fwhm="0.0489699" res="12593.9" algo="Sum"/><pk mz="616.74037380" i="582.662" sn="1.80875" a="18.6382" fwhm="0.0391771" res="15742.4" algo="Sum"/><pk mz="616.80899172" i="1372.25" sn="4.26065" a="63.4208" fwhm="0.0425578" res="14493.5" algo="Sum"/><pk mz="616.84686619" i="982.786" sn="3.05167" a="32.0302" fwhm="0.0351675" res="17540.2" algo="Sum"/><pk mz="616.91222976" i="449.503" sn="1.39527" a="28.6706" fwhm="0.0745836" res="8271.42" algo="Sum"/><pk mz="617.17407077" i="694.161" sn="2.1539" a="29.6151" fwhm="0.040093" res="15393.6" algo="Sum"/><pk mz="617.31857978" i="1268.09" sn="3.93403" a="72.689" fwhm="0.0504084" res="12246.4" algo="Sum"/><pk mz="617.36919899" i="931.459" sn="2.88975" a="17.1256" fwhm="0.0195982" res="31501.3" algo="Sum"/><pk mz="617.44045262" i="5027.99" sn="15.5937" a="327.647" fwhm="0.0610387" res="10115.6" algo="Sum"/><pk mz="617.50392174" i="2907.22" sn="9.00848" a="101.618" fwhm="0.0396736" res="15564.6" algo="Sum"/><pk mz="617.70997762" i="478.697" sn="1.48358" a="26.4382" fwhm="0.0402621" res="15342.2" algo="Sum"/><pk mz="617.74566568" i="554.904" sn="1.71952" a="24.617" fwhm="0.0427555" res="14448.3" algo="Sum"/><pk mz="617.79927547" i="516.52" sn="1.60057" a="13.0129" fwhm="0.03921" res="15756.2" algo="Sum"/><pk mz="617.81252254" i="509.33" sn="1.5783" a="11.3533" fwhm="0.0294082" res="21008.2" algo="Sum"/><pk mz="617.83100324" i="455.418" sn="1.41125" a="8.5946" fwhm="0.0461539" res="13386.3" algo="Sum"/><pk mz="617.90758283" i="794.87" sn="2.46309" a="38.8202" fwhm="0.0494632" res="12492.3" algo="Sum"/><pk mz="618.25705192" i="476.969" sn="1.47639" a="26.5241" fwhm="0.0667875" res="9257.08" algo="Sum"/><pk mz="618.32761430" i="648.389" sn="2.00724" a="36.3166" fwhm="0.0806731" res="7664.61" algo="Sum"/><pk mz="618.35523032" i="507.944" sn="1.57248" a="9.60082" fwhm="0.0370219" res="16702.4" algo="Sum"/><pk mz="618.44477686" i="1920.91" sn="5.94585" a="135.767" fwhm="0.0625631" res="9885.14" algo="Sum"/><pk mz="618.50833897" i="1272.73" sn="3.93941" a="48.2574" fwhm="0.0384541" res="16084.3" algo="Sum"/><pk mz="618.59411697" i="549.109" sn="1.70028" a="18.4846" fwhm="0.0403182" res="15342.8" algo="Sum"/><pk mz="618.62197783" i="621.895" sn="1.92606" a="21.0575" fwhm="0.0440922" res="14030.2" algo="Sum"/><pk mz="618.67206768" i="1148.39" sn="3.55727" a="42.6014" fwhm="0.0384547" res="16088.3" algo="Sum"/><pk mz="618.71971098" i="526.089" sn="1.62976" a="14.4662" fwhm="0.0392394" res="15767.8" algo="Sum"/><pk mz="618.76057263" i="663.681" sn="2.05623" a="24.2206" fwhm="0.0490506" res="12614.8" algo="Sum"/><pk mz="618.78355556" i="675.671" sn="2.09338" a="9.65646" fwhm="0.0251358" res="24617.6" algo="Sum"/><pk mz="618.80474358" i="699.596" sn="2.1675" a="19.8697" fwhm="0.039242" res="15768.9" algo="Sum"/><pk mz="618.84561835" i="765.956" sn="2.3731" a="45.5435" fwhm="0.0709357" res="8724.03" algo="Sum"/><pk mz="619.04107493" i="1208.11" sn="3.73931" a="55.9093" fwhm="0.0354803" res="17447.5" algo="Sum"/><pk mz="619.30480496" i="1186.43" sn="3.67478" a="49.7808" fwhm="0.0541996" res="11426.4" algo="Sum"/><pk mz="619.35409711" i="818.794" sn="2.53439" a="32.4354" fwhm="0.0556305" res="11133.4" algo="Sum"/><pk mz="619.43354884" i="1726.39" sn="5.34051" a="64.7451" fwhm="0.0533053" res="11620.5" algo="Sum"/><pk mz="619.48175215" i="1798.96" sn="5.56545" a="66.6321" fwhm="0.0535703" res="11563.9" algo="Sum"/><pk mz="619.51831148" i="1629.25" sn="5.04043" a="63.811" fwhm="0.0393723" res="15734.9" algo="Sum"/><pk mz="619.73638665" i="534.478" sn="1.65321" a="42.8026" fwhm="0.0944252" res="6563.25" algo="Sum"/><pk mz="619.80972263" i="534.703" sn="1.65381" a="20.5964" fwhm="0.0462268" res="13408" algo="Sum"/><pk mz="620.28672526" i="538.962" sn="1.66466" a="23.6932" fwhm="0.0468078" res="13251.8" algo="Sum"/><pk mz="620.31047403" i="576.088" sn="1.77869" a="16.7606" fwhm="0.0396115" res="15659.8" algo="Sum"/><pk mz="620.40431010" i="1480.85" sn="4.57184" a="58.7291" fwhm="0.0529277" res="11721.7" algo="Sum"/><pk mz="620.48490146" i="770.112" sn="2.37757" a="29.5311" fwhm="0.0466228" res="13308.6" algo="Sum"/><pk mz="620.52771328" i="872.415" sn="2.69341" a="38.0042" fwhm="0.048756" res="12727.2" algo="Sum"/><pk mz="620.66966518" i="824.796" sn="2.54617" a="32.4923" fwhm="0.0536709" res="11564.4" algo="Sum"/><pk mz="620.75835246" i="1658.9" sn="5.12008" a="96.9481" fwhm="0.0422243" res="14701.5" algo="Sum"/><pk mz="620.84430989" i="665.789" sn="2.05538" a="38.8307" fwhm="0.0758879" res="8181.08" algo="Sum"/><pk mz="620.90819600" i="908.437" sn="2.80457" a="46.3764" fwhm="0.0427151" res="14536" algo="Sum"/><pk mz="621.03674067" i="623.073" sn="1.92257" a="25.3419" fwhm="0.0374811" res="16569.3" algo="Sum"/><pk mz="621.34026554" i="989.61" sn="3.04769" a="38.0146" fwhm="0.041153" res="15098.3" algo="Sum"/><pk mz="621.39573755" i="1242.88" sn="3.82768" a="75.7315" fwhm="0.0808306" res="7687.63" algo="Sum"/><pk mz="621.48158275" i="634.944" sn="1.95546" a="25.5532" fwhm="0.0563941" res="11020.3" algo="Sum"/><pk mz="621.75922557" i="637.402" sn="1.96222" a="33.4123" fwhm="0.0746343" res="8330.74" algo="Sum"/><pk mz="621.79878113" i="446.613" sn="1.37472" a="6.20335" fwhm="0.0147514" res="42151.8" algo="Sum"/><pk mz="621.82365948" i="445.444" sn="1.37108" a="13.9924" fwhm="0.0442551" res="14050.9" algo="Sum"/><pk mz="622.02542098" i="478.457" sn="1.47206" a="26.4045" fwhm="0.046548" res="13363.1" algo="Sum"/><pk mz="622.26623744" i="449.116" sn="1.38158" a="22.0641" fwhm="0.0508503" res="12237.2" algo="Sum"/><pk mz="622.40109705" i="1089.48" sn="3.35338" a="39.0932" fwhm="0.0486823" res="12784.9" algo="Sum"/><pk mz="622.53428289" i="587.574" sn="1.80802" a="24.8251" fwhm="0.0409221" res="15212.7" algo="Sum"/><pk mz="622.62250325" i="489.206" sn="1.50468" a="22.7729" fwhm="0.0486803" res="12790" algo="Sum"/><pk mz="622.67046654" i="529.618" sn="1.6286" a="15.0571" fwhm="0.0404568" res="15391" algo="Sum"/><pk mz="622.75638650" i="1703.07" sn="5.2366" a="82.2447" fwhm="0.0422029" res="14756.2" algo="Sum"/><pk mz="622.83964055" i="707.698" sn="2.17559" a="35.5891" fwhm="0.053021" res="11747" algo="Sum"/><pk mz="622.93449083" i="838.046" sn="2.5768" a="38.5099" fwhm="0.0456322" res="13651.2" algo="Sum"/><pk mz="623.34606728" i="643.713" sn="1.97906" a="16.3137" fwhm="0.0393856" res="15826.8" algo="Sum"/><pk mz="623.37446425" i="727.891" sn="2.23787" a="19.6142" fwhm="0.0393865" res="15827.1" algo="Sum"/><pk mz="623.39793174" i="868.465" sn="2.66996" a="37.1502" fwhm="0.058762" res="10608.9" algo="Sum"/><pk mz="623.50297373" i="720.032" sn="2.21293" a="36.2328" fwhm="0.049891" res="12497.3" algo="Sum"/><pk mz="623.76706711" i="626.102" sn="1.92347" a="31.6619" fwhm="0.0588522" res="10598.9" algo="Sum"/><pk mz="623.82868225" i="510.905" sn="1.56941" a="28.5579" fwhm="0.0617757" res="10098.3" algo="Sum"/><pk mz="624.27564240" i="633.893" sn="1.94752" a="35.0465" fwhm="0.0510514" res="12228.4" algo="Sum"/><pk mz="624.38863205" i="749.633" sn="2.30306" a="38.5413" fwhm="0.0505277" res="12357.3" algo="Sum"/><pk mz="624.52999010" i="542.472" sn="1.66641" a="24.6095" fwhm="0.0477496" res="13079.3" algo="Sum"/><pk mz="624.62041832" i="765.111" sn="2.34954" a="31.6532" fwhm="0.0390128" res="16010.6" algo="Sum"/><pk mz="624.75148587" i="952.435" sn="2.92388" a="44.4863" fwhm="0.0609386" res="10252.1" algo="Sum"/><pk mz="624.84036959" i="1842.55" sn="5.65646" a="81.0097" fwhm="0.0360016" res="17355.9" algo="Sum"/><pk mz="624.92001255" i="558.442" sn="1.71436" a="25.9519" fwhm="0.0559151" res="11176.2" algo="Sum"/><pk mz="625.27833265" i="707.403" sn="2.17267" a="36.6595" fwhm="0.0443409" res="14101.6" algo="Sum"/><pk mz="625.32965392" i="515.878" sn="1.58431" a="8.86465" fwhm="0.0354521" res="17638.7" algo="Sum"/><pk mz="625.38990779" i="1261.68" sn="3.87433" a="82.1046" fwhm="0.0548806" res="11395.5" algo="Sum"/><pk mz="625.77708105" i="571.681" sn="1.75441" a="34.3372" fwhm="0.0887907" res="7047.78" algo="Sum"/><pk mz="625.83992661" i="510.606" sn="1.56686" a="32.0453" fwhm="0.0744741" res="8403.46" algo="Sum"/><pk mz="626.27842298" i="761.064" sn="2.33658" a="40.7997" fwhm="0.0472318" res="13259.7" algo="Sum"/><pk mz="626.35303617" i="490.984" sn="1.50718" a="19.2414" fwhm="0.0434388" res="14419.2" algo="Sum"/><pk mz="626.39431252" i="661.849" sn="2.03158" a="26.7823" fwhm="0.0503919" res="12430.5" algo="Sum"/><pk mz="626.62041989" i="779.776" sn="2.39354" a="31.9408" fwhm="0.0406683" res="15408.1" algo="Sum"/><pk mz="626.70487299" i="951.616" sn="2.92107" a="38.5033" fwhm="0.0520061" res="12050.6" algo="Sum"/><pk mz="626.79172261" i="849.814" sn="2.60682" a="41.551" fwhm="0.0640673" res="9783.33" algo="Sum"/><pk mz="626.83777318" i="997.529" sn="3.059" a="35.7887" fwhm="0.0435066" res="14407.9" algo="Sum"/><pk mz="627.28222645" i="549.989" sn="1.68674" a="22.4168" fwhm="0.0520709" res="12046.7" algo="Sum"/><pk mz="627.31715908" i="497.122" sn="1.52464" a="16.0183" fwhm="0.04445" res="14112.9" algo="Sum"/><pk mz="627.42752882" i="841.731" sn="2.5819" a="31.8618" fwhm="0.0423237" res="14824.5" algo="Sum"/><pk mz="627.53330549" i="513.106" sn="1.57354" a="25.9832" fwhm="0.0509553" res="12315.4" algo="Sum"/><pk mz="627.72169824" i="477.687" sn="1.46387" a="10.8791" fwhm="0.0296429" res="21176.1" algo="Sum"/><pk mz="627.74379515" i="508.016" sn="1.55645" a="19.9249" fwhm="0.0349051" res="17984.3" algo="Sum"/><pk mz="627.79603256" i="478.668" sn="1.46659" a="15.1464" fwhm="0.029215" res="21488.9" algo="Sum"/><pk mz="627.83648193" i="470.01" sn="1.44031" a="12.11" fwhm="0.0345867" res="18152.6" algo="Sum"/><pk mz="628.29184593" i="490.812" sn="1.50346" a="25.6136" fwhm="0.0532346" res="11802.3" algo="Sum"/><pk mz="628.39499899" i="1500.54" sn="4.59407" a="64.1275" fwhm="0.0400809" res="15678.2" algo="Sum"/><pk mz="628.61789636" i="545.956" sn="1.66959" a="29.9645" fwhm="0.0714542" res="8797.5" algo="Sum"/><pk mz="628.65106315" i="460.363" sn="1.40739" a="8.66744" fwhm="0.0197766" res="31787.6" algo="Sum"/><pk mz="628.70133541" i="1125.4" sn="3.43987" a="52.8655" fwhm="0.0573093" res="10970.3" algo="Sum"/><pk mz="628.74406132" i="781.336" sn="2.38865" a="22.8637" fwhm="0.0445008" res="14128.8" algo="Sum"/><pk mz="628.77313842" i="584.999" sn="1.78864" a="2.84497" fwhm="0.00958784" res="65580.3" algo="Sum"/><pk mz="628.82374310" i="1366.31" sn="4.17797" a="73.8344" fwhm="0.0545691" res="11523.4" algo="Sum"/><pk mz="628.89429503" i="1190.11" sn="3.6393" a="55.4363" fwhm="0.0491254" res="12801.8" algo="Sum"/><pk mz="629.14665563" i="1322.79" sn="4.04248" a="54.1247" fwhm="0.0325157" res="19349" algo="Sum"/><pk mz="629.30782744" i="1224.27" sn="3.7414" a="51.4973" fwhm="0.0403363" res="15601.5" algo="Sum"/><pk mz="629.39807356" i="1112.84" sn="3.40102" a="63.0229" fwhm="0.0603222" res="10433.9" algo="Sum"/><pk mz="629.44988998" i="1357.8" sn="4.14955" a="66.5984" fwhm="0.0528731" res="11904.9" algo="Sum"/><pk mz="629.75154262" i="561.641" sn="1.7158" a="32.6612" fwhm="0.0617596" res="10196.8" algo="Sum"/><pk mz="629.79976332" i="448.273" sn="1.36928" a="8.26101" fwhm="0.0197946" res="31816.8" algo="Sum"/><pk mz="629.82556173" i="481.596" sn="1.47116" a="19.6018" fwhm="0.0544365" res="11569.9" algo="Sum"/><pk mz="629.89296657" i="453.789" sn="1.38594" a="21.5178" fwhm="0.0505934" res="12450.1" algo="Sum"/><pk mz="630.31536142" i="772.565" sn="2.3571" a="41.7028" fwhm="0.0637509" res="9887.15" algo="Sum"/><pk mz="630.37901261" i="565.246" sn="1.72478" a="19.6582" fwhm="0.0429469" res="14678.1" algo="Sum"/><pk mz="630.39867435" i="504.433" sn="1.53923" a="9.77123" fwhm="0.0198041" res="31831.8" algo="Sum"/><pk mz="630.46113658" i="811.517" sn="2.47428" a="41.2668" fwhm="0.0568411" res="11091.6" algo="Sum"/><pk mz="630.56868469" i="637.312" sn="1.94072" a="27.4483" fwhm="0.048798" res="12922" algo="Sum"/><pk mz="630.61225956" i="547.411" sn="1.66704" a="21.0491" fwhm="0.0532291" res="11847.1" algo="Sum"/><pk mz="630.69870986" i="866.231" sn="2.63827" a="48.9726" fwhm="0.0490368" res="12861.7" algo="Sum"/><pk mz="630.74601473" i="785.309" sn="2.39174" a="17.5323" fwhm="0.029714" res="21227.2" algo="Sum"/><pk mz="630.78713000" i="1761.33" sn="5.36431" a="63.2915" fwhm="0.0404361" res="15599.6" algo="Sum"/><pk mz="630.81789176" i="1677.29" sn="5.10834" a="68.1636" fwhm="0.0443194" res="14233.5" algo="Sum"/><pk mz="630.87301165" i="560.56" sn="1.70714" a="19.5905" fwhm="0.049529" res="12737.4" algo="Sum"/><pk mz="631.11044020" i="695.725" sn="2.118" a="33.908" fwhm="0.0403879" res="15626.2" algo="Sum"/><pk mz="631.32132370" i="581.135" sn="1.76805" a="23.4991" fwhm="0.0550614" res="11465.8" algo="Sum"/><pk mz="631.36400691" i="686.936" sn="2.08958" a="30.7011" fwhm="0.058686" res="10758.3" algo="Sum"/><pk mz="631.42996077" i="1663.75" sn="5.06105" a="57.7348" fwhm="0.0365146" res="17292.5" algo="Sum"/><pk mz="631.46183695" i="2036.03" sn="6.19369" a="114.492" fwhm="0.053983" res="11697.4" algo="Sum"/><pk mz="631.54902511" i="491.048" sn="1.49437" a="29.2595" fwhm="0.0592884" res="10652.2" algo="Sum"/><pk mz="631.71618970" i="481.808" sn="1.46591" a="12.6906" fwhm="0.0335035" res="18855.2" algo="Sum"/><pk mz="631.77230098" i="511.225" sn="1.55503" a="16.856" fwhm="0.0446073" res="14163" algo="Sum"/><pk mz="631.81935272" i="701.374" sn="2.13281" a="36.5549" fwhm="0.0521025" res="12126.5" algo="Sum"/><pk mz="631.92898793" i="765.255" sn="2.32654" a="39.7984" fwhm="0.0433351" res="14582.4" algo="Sum"/><pk mz="632.35489170" i="599.349" sn="1.82014" a="21.3376" fwhm="0.0305344" res="20709.6" algo="Sum"/><pk mz="632.38530698" i="604.233" sn="1.83465" a="21.8235" fwhm="0.0495879" res="12752.8" algo="Sum"/><pk mz="632.43032952" i="798.411" sn="2.42414" a="25.6898" fwhm="0.0493174" res="12823.7" algo="Sum"/><pk mz="632.47786513" i="1276.41" sn="3.87568" a="70.563" fwhm="0.0568863" res="11118.3" algo="Sum"/><pk mz="632.56565990" i="716.181" sn="2.1746" a="32.8632" fwhm="0.0495107" res="12776.3" algo="Sum"/><pk mz="632.65318064" i="760.807" sn="2.3101" a="30.1122" fwhm="0.059363" res="10657.4" algo="Sum"/><pk mz="632.78164275" i="1414.54" sn="4.29383" a="49.2931" fwhm="0.0441875" res="14320.4" algo="Sum"/><pk mz="632.81439335" i="1309.32" sn="3.97443" a="50.4472" fwhm="0.0458537" res="13800.7" algo="Sum"/><pk mz="632.86510221" i="506.592" sn="1.53775" a="12.0101" fwhm="0.0297642" res="21262.6" algo="Sum"/><pk mz="632.88524432" i="463.662" sn="1.40744" a="10.9154" fwhm="0.0470697" res="13445.7" algo="Sum"/><pk mz="632.92772941" i="458.468" sn="1.39161" a="14.8272" fwhm="0.0446481" res="14175.9" algo="Sum"/><pk mz="632.95098595" i="477.256" sn="1.44859" a="20.5659" fwhm="0.0421803" res="15005.8" algo="Sum"/><pk mz="633.24805858" i="572.574" sn="1.73853" a="25.8095" fwhm="0.0579189" res="10933.3" algo="Sum"/><pk mz="633.33090859" i="855.734" sn="2.59803" a="37.1739" fwhm="0.0583038" res="10862.6" algo="Sum"/><pk mz="633.43101173" i="2348.93" sn="7.13" a="114.363" fwhm="0.0483924" res="13089.5" algo="Sum"/><pk mz="633.47718229" i="1859.63" sn="5.64476" a="84.3988" fwhm="0.0507936" res="12471.6" algo="Sum"/><pk mz="633.76080380" i="595.951" sn="1.80856" a="31.4995" fwhm="0.0744628" res="8511.11" algo="Sum"/><pk mz="633.82408289" i="629.266" sn="1.90944" a="44.4252" fwhm="0.0738636" res="8581.01" algo="Sum"/><pk mz="634.23479946" i="971.549" sn="2.94446" a="48.6672" fwhm="0.0456114" res="13905.2" algo="Sum"/><pk mz="634.30459659" i="678.887" sn="2.05731" a="35.4004" fwhm="0.0595896" res="10644.6" algo="Sum"/><pk mz="634.36596258" i="792.774" sn="2.40238" a="29.259" fwhm="0.0447869" res="14164.1" algo="Sum"/><pk mz="634.43204382" i="1071.07" sn="3.24577" a="48.0874" fwhm="0.0555283" res="11425.4" algo="Sum"/><pk mz="634.48046502" i="882.169" sn="2.67339" a="39.5306" fwhm="0.0497072" res="12764.4" algo="Sum"/><pk mz="634.56287755" i="521.11" sn="1.57927" a="22.5456" fwhm="0.0388386" res="16338.5" algo="Sum"/><pk mz="634.65013272" i="1163" sn="3.52333" a="46.7813" fwhm="0.0355622" res="17846.2" algo="Sum"/><pk mz="634.71296861" i="609.063" sn="1.84516" a="30.1186" fwhm="0.0492797" res="12879.8" algo="Sum"/><pk mz="634.77597549" i="866.876" sn="2.62621" a="23.1141" fwhm="0.0347773" res="18252.6" algo="Sum"/><pk mz="634.83521406" i="1844.99" sn="5.58942" a="76.4377" fwhm="0.0434301" res="14617.4" algo="Sum"/><pk mz="635.01204942" i="706.845" sn="2.14154" a="30.1579" fwhm="0.0431545" res="14714.8" algo="Sum"/><pk mz="635.27375298" i="577.474" sn="1.74909" a="23.5066" fwhm="0.0540263" res="11758.6" algo="Sum"/><pk mz="635.29894246" i="537.056" sn="1.6266" a="19.3748" fwhm="0.0508748" res="12487.5" algo="Sum"/><pk mz="635.40848353" i="1138.64" sn="3.4489" a="26.3511" fwhm="0.0298238" res="21305.4" algo="Sum"/><pk mz="635.42255058" i="1182.53" sn="3.58205" a="29.8064" fwhm="0.0397658" res="15979.1" algo="Sum"/><pk mz="635.45782150" i="945.398" sn="2.86424" a="26.0888" fwhm="0.034796" res="18262.4" algo="Sum"/><pk mz="635.48966401" i="996.878" sn="3.02025" a="34.308" fwhm="0.0428147" res="14842.8" algo="Sum"/><pk mz="635.72746296" i="480.837" sn="1.45579" a="21.385" fwhm="0.0564856" res="11254.7" algo="Sum"/><pk mz="635.76207607" i="490.7" sn="1.48565" a="23.3493" fwhm="0.0646368" res="9835.92" algo="Sum"/><pk mz="635.83832238" i="607.484" sn="1.83887" a="25.0825" fwhm="0.0612024" res="10389.1" algo="Sum"/><pk mz="636.23366159" i="750.402" sn="2.27034" a="32.9365" fwhm="0.0462742" res="13749.2" algo="Sum"/><pk mz="636.31887801" i="490.511" sn="1.48409" a="21.8875" fwhm="0.0696381" res="9137.51" algo="Sum"/><pk mz="636.38355162" i="1391.17" sn="4.20933" a="61.3266" fwhm="0.0450229" res="14134.7" algo="Sum"/><pk mz="636.50174791" i="554.48" sn="1.67743" a="30.5256" fwhm="0.0645318" res="9863.38" algo="Sum"/><pk mz="636.64868880" i="1052.54" sn="3.18305" a="55.0501" fwhm="0.0469153" res="13570.2" algo="Sum"/><pk mz="636.69434080" i="667.492" sn="2.01851" a="15.2877" fwhm="0.029854" res="21326.9" algo="Sum"/><pk mz="636.73497533" i="1042.42" sn="3.15216" a="48.352" fwhm="0.0545146" res="11680.1" algo="Sum"/><pk mz="636.83273993" i="2203.62" sn="6.6618" a="95.1485" fwhm="0.0373836" res="17035.1" algo="Sum"/><pk mz="636.88544874" i="738.131" sn="2.23145" a="35.4628" fwhm="0.0508547" res="12523.6" algo="Sum"/><pk mz="637.00919688" i="446.706" sn="1.34987" a="14.6931" fwhm="0.0448122" res="14215.1" algo="Sum"/><pk mz="637.38008751" i="1012.22" sn="3.06018" a="41.9374" fwhm="0.0471734" res="13511.4" algo="Sum"/><pk mz="637.47637295" i="748.989" sn="2.26431" a="33.6683" fwhm="0.0579216" res="11005.8" algo="Sum"/><pk mz="637.73418248" i="577.672" sn="1.74519" a="31.9316" fwhm="0.0524944" res="12148.6" algo="Sum"/><pk mz="637.77573767" i="528.552" sn="1.59657" a="18.571" fwhm="0.0467339" res="13647" algo="Sum"/><pk mz="637.83264049" i="663.019" sn="2.00253" a="27.5538" fwhm="0.0466214" res="13681.1" algo="Sum"/><pk mz="638.36931903" i="506.472" sn="1.52989" a="12.6217" fwhm="0.0382566" res="16686.5" algo="Sum"/><pk mz="638.39395165" i="520.031" sn="1.57067" a="21.9879" fwhm="0.0548054" res="11648.4" algo="Sum"/><pk mz="638.43386273" i="552.926" sn="1.66971" a="14.131" fwhm="0.037989" res="16805.8" algo="Sum"/><pk mz="638.47412325" i="574.371" sn="1.73424" a="21.4902" fwhm="0.0498789" res="12800.5" algo="Sum"/><pk mz="638.50613236" i="507.672" sn="1.53286" a="20.3994" fwhm="0.0406945" res="15690.2" algo="Sum"/><pk mz="638.60133249" i="572.464" sn="1.72786" a="26.7957" fwhm="0.0421515" res="15150.1" algo="Sum"/><pk mz="638.65006982" i="728.104" sn="2.1976" a="25.7823" fwhm="0.0461676" res="13833.3" algo="Sum"/><pk mz="638.69053435" i="632.13" sn="1.90777" a="20.2604" fwhm="0.0448509" res="14240.3" algo="Sum"/><pk mz="638.73167449" i="1112.34" sn="3.35695" a="52.5747" fwhm="0.0666472" res="9583.77" algo="Sum"/><pk mz="638.76721347" i="711.588" sn="2.14746" a="18.9523" fwhm="0.0348868" res="18309.7" algo="Sum"/><pk mz="638.83126015" i="1427.15" sn="4.30707" a="81.1265" fwhm="0.0536089" res="11916.5" algo="Sum"/><pk mz="638.90502681" i="567.356" sn="1.71219" a="15.3536" fwhm="0.0348902" res="18311.9" algo="Sum"/><pk mz="639.41317407" i="1656.58" sn="4.9986" a="81.1658" fwhm="0.0568138" res="11254.5" algo="Sum"/><pk mz="639.48920044" i="1912.37" sn="5.77043" a="84.8092" fwhm="0.0361309" res="17699.2" algo="Sum"/><pk mz="639.67357120" i="464.194" sn="1.40049" a="21.3963" fwhm="0.0485638" res="13171.8" algo="Sum"/><pk mz="639.74582372" i="679.909" sn="2.05066" a="43.9464" fwhm="0.0813489" res="7864.22" algo="Sum"/><pk mz="639.79317697" i="537.283" sn="1.62022" a="20.0376" fwhm="0.0498778" res="12827.2" algo="Sum"/><pk mz="639.86969281" i="443.093" sn="1.33607" a="10.205" fwhm="0.0299285" res="21379.9" algo="Sum"/><pk mz="639.92082911" i="833.533" sn="2.51385" a="49.021" fwhm="0.0514197" res="12445.1" algo="Sum"/><pk mz="640.41306228" i="698.264" sn="2.10694" a="40.3486" fwhm="0.0540563" res="11847.1" algo="Sum"/><pk mz="640.49663705" i="972.172" sn="2.93323" a="39.7721" fwhm="0.0479111" res="13368.4" algo="Sum"/><pk mz="640.58586741" i="1756.03" sn="5.29871" a="76.1925" fwhm="0.0404817" res="15824.1" algo="Sum"/><pk mz="640.68058063" i="544.373" sn="1.64247" a="15.1857" fwhm="0.0399298" res="16045.2" algo="Sum"/><pk mz="640.73902273" i="769.791" sn="2.32278" a="39.906" fwhm="0.0668197" res="9589.08" algo="Sum"/><pk mz="640.76826030" i="723.654" sn="2.18381" a="17.9156" fwhm="0.0299494" res="21395" algo="Sum"/><pk mz="640.81655346" i="1755.28" sn="5.29794" a="92.6543" fwhm="0.0478646" res="13388.1" algo="Sum"/><pk mz="640.88538016" i="500.079" sn="1.50981" a="19.1282" fwhm="0.0499208" res="12838.1" algo="Sum"/><pk mz="641.02313561" i="455.614" sn="1.37548" a="21.9867" fwhm="0.0502007" res="12769.2" algo="Sum"/><pk mz="641.32049192" i="597.336" sn="1.80282" a="19.5211" fwhm="0.0499788" res="12831.9" algo="Sum"/><pk mz="641.36026572" i="831.686" sn="2.50967" a="37.8565" fwhm="0.0468635" res="13685.7" algo="Sum"/><pk mz="641.40702711" i="835.052" sn="2.51971" a="42.6095" fwhm="0.0546335" res="11740.2" algo="Sum"/><pk mz="641.50485407" i="3809.76" sn="11.498" a="149.738" fwhm="0.0322003" res="19922.4" algo="Sum"/><pk mz="641.58602953" i="790.602" sn="2.38426" a="34.3261" fwhm="0.0420866" res="15244.4" algo="Sum"/><pk mz="641.65377357" i="553.175" sn="1.66783" a="27.2983" fwhm="0.0468395" res="13699" algo="Sum"/><pk mz="641.74960542" i="637.396" sn="1.92216" a="11.9904" fwhm="0.0199814" res="32117.3" algo="Sum"/><pk mz="641.76394254" i="652.602" sn="1.96816" a="19.2857" fwhm="0.0449592" res="14274.4" algo="Sum"/><pk mz="641.81485185" i="661.812" sn="1.99638" a="33.4833" fwhm="0.0562433" res="11411.4" algo="Sum"/><pk mz="642.37135182" i="739.586" sn="2.22968" a="24.6478" fwhm="0.0423014" res="15185.6" algo="Sum"/><pk mz="642.41777541" i="1411.7" sn="4.25699" a="73.7699" fwhm="0.0465418" res="13803" algo="Sum"/><pk mz="642.50807909" i="1763.68" sn="5.31796" a="72.1478" fwhm="0.0359807" res="17857" algo="Sum"/><pk mz="642.59258527" i="1064" sn="3.20725" a="45.8927" fwhm="0.0400189" res="16057.2" algo="Sum"/><pk mz="642.68341600" i="1057.19" sn="3.18794" a="49.3941" fwhm="0.0491145" res="13085.4" algo="Sum"/><pk mz="642.75985268" i="764.801" sn="2.30671" a="31.4867" fwhm="0.0549927" res="11688.1" algo="Sum"/><pk mz="642.81362324" i="1002.28" sn="3.02299" a="50.3036" fwhm="0.0551249" res="11661" algo="Sum"/><pk mz="642.87233198" i="499.954" sn="1.5077" a="11.7723" fwhm="0.0299985" res="21430.1" algo="Sum"/><pk mz="642.91861911" i="988.476" sn="2.98053" a="41.1845" fwhm="0.0456579" res="14081.2" algo="Sum"/><pk mz="643.42541496" i="1083.7" sn="3.26808" a="49.425" fwhm="0.0587502" res="10951.9" algo="Sum"/><pk mz="643.52016198" i="3342.95" sn="10.0751" a="137.185" fwhm="0.033677" res="19108.6" algo="Sum"/><pk mz="643.66350480" i="573.597" sn="1.72946" a="17.357" fwhm="0.0440501" res="14612.1" algo="Sum"/><pk mz="643.68069956" i="455.312" sn="1.37283" a="8.73214" fwhm="0.0250147" res="25732.1" algo="Sum"/><pk mz="643.71128990" i="444.769" sn="1.34104" a="8.42347" fwhm="0.020012" res="32166.3" algo="Sum"/><pk mz="643.75648154" i="576.897" sn="1.73933" a="18.6519" fwhm="0.0450287" res="14296.6" algo="Sum"/><pk mz="643.82282577" i="498.162" sn="1.50187" a="24.7175" fwhm="0.0636058" res="10122.1" algo="Sum"/><pk mz="644.00559614" i="610.294" sn="1.83966" a="24.727" fwhm="0.0374475" res="17197.6" algo="Sum"/><pk mz="644.26027152" i="1012.25" sn="3.04937" a="46.5018" fwhm="0.0413265" res="15589.5" algo="Sum"/><pk mz="644.38221038" i="754.972" sn="2.27421" a="34.1075" fwhm="0.0672247" res="9585.49" algo="Sum"/><pk mz="644.42636487" i="549.445" sn="1.65532" a="19.1063" fwhm="0.0500582" res="12873.5" algo="Sum"/><pk mz="644.52410904" i="1533.81" sn="4.62206" a="62.4427" fwhm="0.0353945" res="18209.7" algo="Sum"/><pk mz="644.59196903" i="962.356" sn="2.90056" a="48.9463" fwhm="0.0460503" res="13997.6" algo="Sum"/><pk mz="644.67999716" i="1441.49" sn="4.34478" a="67.7249" fwhm="0.0457955" res="14077.4" algo="Sum"/><pk mz="644.72384408" i="712.231" sn="2.14683" a="19.6981" fwhm="0.0350488" res="18395" algo="Sum"/><pk mz="644.79880851" i="1121.6" sn="3.38061" a="52.8315" fwhm="0.0537572" res="11994.7" algo="Sum"/><pk mz="644.86270770" i="932.432" sn="2.81024" a="53.1739" fwhm="0.0590719" res="10916.6" algo="Sum"/><pk mz="645.11207868" i="736.553" sn="2.21834" a="33.7377" fwhm="0.0399718" res="16139.2" algo="Sum"/><pk mz="645.26740428" i="528.989" sn="1.59311" a="22.9327" fwhm="0.054419" res="11857.4" algo="Sum"/><pk mz="645.40551370" i="871.847" sn="2.62464" a="31.5305" fwhm="0.0385778" res="16730" algo="Sum"/><pk mz="645.48427691" i="5487.19" sn="16.5202" a="196.941" fwhm="0.0337173" res="19144" algo="Sum"/><pk mz="645.67441527" i="454.931" sn="1.36917" a="20.5611" fwhm="0.0601272" res="10738.5" algo="Sum"/><pk mz="645.73183810" i="530.136" sn="1.59561" a="21.1914" fwhm="0.0338043" res="19102" algo="Sum"/><pk mz="645.75929051" i="552.416" sn="1.66256" a="20.9539" fwhm="0.0501095" res="12887" algo="Sum"/><pk mz="645.80444009" i="531.509" sn="1.59963" a="11.9233" fwhm="0.0300669" res="21478.9" algo="Sum"/><pk mz="646.26171881" i="557.949" sn="1.67736" a="31.3583" fwhm="0.0485691" res="13306" algo="Sum"/><pk mz="646.35943156" i="573.321" sn="1.72341" a="23.4117" fwhm="0.0385254" res="16777.5" algo="Sum"/><pk mz="646.40749512" i="699.465" sn="2.1025" a="32.1196" fwhm="0.0649426" res="9953.52" algo="Sum"/><pk mz="646.49161489" i="2760.05" sn="8.29465" a="138.314" fwhm="0.0394552" res="16385.5" algo="Sum"/><pk mz="646.53673695" i="746.719" sn="2.24409" a="22.2099" fwhm="0.0626995" res="10311.7" algo="Sum"/><pk mz="646.59382596" i="520.661" sn="1.56493" a="23.133" fwhm="0.0594433" res="10877.5" algo="Sum"/><pk mz="646.67794925" i="1212.8" sn="3.64536" a="57.7823" fwhm="0.0519464" res="12449" algo="Sum"/><pk mz="646.72296023" i="907.845" sn="2.72874" a="29.1816" fwhm="0.0451323" res="14329.5" algo="Sum"/><pk mz="646.79030003" i="1311.27" sn="3.94133" a="52.0798" fwhm="0.0464166" res="13934.5" algo="Sum"/><pk mz="646.86118387" i="910.409" sn="2.7369" a="47.0629" fwhm="0.0566771" res="11413.1" algo="Sum"/><pk mz="647.33526315" i="574.483" sn="1.72523" a="24.7109" fwhm="0.0464645" res="13931.8" algo="Sum"/><pk mz="647.35973340" i="585.361" sn="1.75776" a="20.0728" fwhm="0.0451545" res="14336.6" algo="Sum"/><pk mz="647.45271413" i="4387.4" sn="13.1794" a="167.539" fwhm="0.0393848" res="16439.1" algo="Sum"/><pk mz="647.49358103" i="1546.85" sn="4.64677" a="55.9359" fwhm="0.0448311" res="14443" algo="Sum"/><pk mz="647.55149358" i="1207.77" sn="3.62893" a="49.3831" fwhm="0.0400804" res="16156.3" algo="Sum"/><pk mz="647.71243193" i="550.832" sn="1.6549" a="13.9744" fwhm="0.0351293" res="18438" algo="Sum"/><pk mz="647.73751757" i="647.962" sn="1.94672" a="20.3692" fwhm="0.0451674" res="14340.8" algo="Sum"/><pk mz="647.74884699" i="617.941" sn="1.85649" a="9.06856" fwhm="0.0150561" res="43022.3" algo="Sum"/><pk mz="647.77644351" i="615.961" sn="1.85031" a="36.409" fwhm="0.0496584" res="13044.6" algo="Sum"/><pk mz="647.86523457" i="467.25" sn="1.40327" a="22.3393" fwhm="0.0576858" res="11230.9" algo="Sum"/><pk mz="647.91471175" i="531.369" sn="1.59585" a="26.5309" fwhm="0.0597011" res="10852.6" algo="Sum"/><pk mz="648.27378545" i="467.696" sn="1.40459" a="22.443" fwhm="0.0482005" res="13449.5" algo="Sum"/><pk mz="648.37778761" i="1107.13" sn="3.32477" a="45.8438" fwhm="0.0570866" res="11357.8" algo="Sum"/><pk mz="648.45565923" i="2302.03" sn="6.91487" a="108.702" fwhm="0.0398147" res="16286.8" algo="Sum"/><pk mz="648.54973479" i="852.7" sn="2.56127" a="39.8272" fwhm="0.0535023" res="12121.9" algo="Sum"/><pk mz="648.62833757" i="786.982" sn="2.36323" a="32.4475" fwhm="0.0349099" res="18580.1" algo="Sum"/><pk mz="648.68028133" i="760.584" sn="2.28396" a="30.0078" fwhm="0.0486782" res="13325.9" algo="Sum"/><pk mz="648.72658262" i="752.533" sn="2.25978" a="21.1955" fwhm="0.0351568" res="18452.4" algo="Sum"/><pk mz="648.75657392" i="1078.02" sn="3.23719" a="45.868" fwhm="0.05634" res="11515" algo="Sum"/><pk mz="648.79168392" i="987.434" sn="2.965" a="44.442" fwhm="0.0525288" res="12351.2" algo="Sum"/><pk mz="648.86983841" i="836.449" sn="2.51181" a="57.1011" fwhm="0.0751123" res="8638.67" algo="Sum"/><pk mz="648.92515582" i="483.497" sn="1.4521" a="12.4543" fwhm="0.035163" res="18454.8" algo="Sum"/><pk mz="649.27473795" i="465.86" sn="1.39908" a="10.9234" fwhm="0.0301474" res="21536.7" algo="Sum"/><pk mz="649.29172825" i="464.921" sn="1.39632" a="13.1986" fwhm="0.0401973" res="16152.6" algo="Sum"/><pk mz="649.32981801" i="486.46" sn="1.46108" a="12.7813" fwhm="0.0401982" res="16153.2" algo="Sum"/><pk mz="649.43797865" i="2093.8" sn="6.28891" a="124.77" fwhm="0.0578726" res="11221.9" algo="Sum"/><pk mz="649.73210528" i="574.956" sn="1.72569" a="13.9987" fwhm="0.0402502" res="16142.3" algo="Sum"/><pk mz="649.75000424" i="716.068" sn="2.14924" a="23.1801" fwhm="0.0362634" res="17917.5" algo="Sum"/><pk mz="649.79712664" i="580.337" sn="1.74168" a="18.2879" fwhm="0.0385721" res="16846.3" algo="Sum"/><pk mz="649.93122247" i="828.69" sn="2.48702" a="37.2828" fwhm="0.0395815" res="16420.1" algo="Sum"/><pk mz="650.43817627" i="2436.14" sn="7.31295" a="103.209" fwhm="0.0439088" res="14813.4" algo="Sum"/><pk mz="650.53674032" i="487.007" sn="1.46169" a="26.827" fwhm="0.0630322" res="10320.7" algo="Sum"/><pk mz="650.62844858" i="1164.12" sn="3.49321" a="50.769" fwhm="0.0409171" res="15901.2" algo="Sum"/><pk mz="650.67281238" i="561.076" sn="1.68341" a="10.7134" fwhm="0.0201199" res="32339.7" algo="Sum"/><pk mz="650.73782009" i="820.961" sn="2.46272" a="37.0296" fwhm="0.0653932" res="9951.15" algo="Sum"/><pk mz="650.80753894" i="2103.71" sn="6.31055" a="93.4907" fwhm="0.0490202" res="13276.3" algo="Sum"/><pk mz="650.91383413" i="1095.34" sn="3.28586" a="43.0918" fwhm="0.0553398" res="11762.1" algo="Sum"/><pk mz="651.12767895" i="2012.3" sn="6.04149" a="81.9988" fwhm="0.0347773" res="18722.8" algo="Sum"/><pk mz="651.40711705" i="1058.21" sn="3.17751" a="29.8686" fwhm="0.0398139" res="16361.3" algo="Sum"/><pk mz="651.44252677" i="1241.3" sn="3.72727" a="78.4656" fwhm="0.0662858" res="9827.78" algo="Sum"/><pk mz="651.74584757" i="647.146" sn="1.94226" a="27.7363" fwhm="0.0636723" res="10235.9" algo="Sum"/><pk mz="651.80484352" i="737.13" sn="2.21271" a="53.2269" fwhm="0.0540817" res="12052.2" algo="Sum"/><pk mz="651.90031906" i="481.791" sn="1.44612" a="25.0021" fwhm="0.044209" res="14745.9" algo="Sum"/><pk mz="652.13050085" i="546.13" sn="1.64053" a="26.9232" fwhm="0.0442531" res="14736.4" algo="Sum"/><pk mz="652.20161961" i="442.029" sn="1.32765" a="16.3345" fwhm="0.0510361" res="12779.2" algo="Sum"/><pk mz="652.40796058" i="570.722" sn="1.71352" a="18.607" fwhm="0.0453302" res="14392.4" algo="Sum"/><pk mz="652.44625212" i="645.429" sn="1.93779" a="24.0515" fwhm="0.0549498" res="11873.5" algo="Sum"/><pk mz="652.62391089" i="1112.43" sn="3.34003" a="47.4785" fwhm="0.0428695" res="15223.5" algo="Sum"/><pk mz="652.66795835" i="608.54" sn="1.82714" a="11.1176" fwhm="0.0201507" res="32389.3" algo="Sum"/><pk mz="652.71336162" i="1270.75" sn="3.81559" a="72.3051" fwhm="0.0602909" res="10826.1" algo="Sum"/><pk mz="652.80522205" i="2554.67" sn="7.67044" a="110.858" fwhm="0.0377142" res="17309.3" algo="Sum"/><pk mz="652.95268916" i="446.346" sn="1.34068" a="17.7029" fwhm="0.0554264" res="11780.5" algo="Sum"/><pk mz="653.32907942" i="832.792" sn="2.50257" a="43.697" fwhm="0.0526096" res="12418.4" algo="Sum"/><pk mz="653.44141617" i="1292.45" sn="3.88355" a="84.7153" fwhm="0.0629726" res="10376.6" algo="Sum"/><pk mz="653.71379931" i="540.292" sn="1.62292" a="12.0662" fwhm="0.0302504" res="21610.1" algo="Sum"/><pk mz="653.75999628" i="627.946" sn="1.88619" a="17.0602" fwhm="0.0403352" res="16208.2" algo="Sum"/><pk mz="653.80531666" i="722.354" sn="2.16998" a="37.5036" fwhm="0.0631385" res="10355.1" algo="Sum"/><pk mz="653.94348921" i="877.111" sn="2.63609" a="41.0765" fwhm="0.0395665" res="16527.7" algo="Sum"/><pk mz="654.29063782" i="1048.42" sn="3.15243" a="48.998" fwhm="0.0427214" res="15315.3" algo="Sum"/><pk mz="654.31998730" i="592.661" sn="1.78189" a="19.1266" fwhm="0.0345795" res="18922.2" algo="Sum"/><pk mz="654.39928345" i="510.999" sn="1.53566" a="18.4037" fwhm="0.041165" res="15897" algo="Sum"/><pk mz="654.40642770" i="564.991" sn="1.69787" a="7.74309" fwhm="0.0271839" res="24073.3" algo="Sum"/><pk mz="654.45335568" i="674.585" sn="2.02756" a="47.3082" fwhm="0.0553119" res="11832" algo="Sum"/><pk mz="654.62180508" i="706.743" sn="2.12547" a="32.2989" fwhm="0.0575668" res="11371.5" algo="Sum"/><pk mz="654.65973210" i="568.997" sn="1.71134" a="8.05583" fwhm="0.0151361" res="43251.5" algo="Sum"/><pk mz="654.70964233" i="1722.79" sn="5.18271" a="72.5498" fwhm="0.0434646" res="15063.1" algo="Sum"/><pk mz="654.80438834" i="1603.3" sn="4.82441" a="70.8274" fwhm="0.0490147" res="13359.4" algo="Sum"/><pk mz="654.89432698" i="994.809" sn="2.99429" a="50.0353" fwhm="0.0468315" res="13984" algo="Sum"/><pk mz="655.29672106" i="553.357" sn="1.66461" a="25.2362" fwhm="0.0585088" res="11200" algo="Sum"/><pk mz="655.37056053" i="818.22" sn="2.46125" a="41.2363" fwhm="0.0795764" res="8235.74" algo="Sum"/><pk mz="655.47214189" i="1502.2" sn="4.51805" a="101.681" fwhm="0.0547662" res="11968.5" algo="Sum"/><pk mz="655.66342735" i="476.403" sn="1.43357" a="23.6051" fwhm="0.068764" res="9534.99" algo="Sum"/><pk mz="655.71620756" i="619.349" sn="1.8633" a="19.776" fwhm="0.0454449" res="14428.8" algo="Sum"/><pk mz="655.74640136" i="574.501" sn="1.72853" a="11.682" fwhm="0.0283459" res="23133.7" algo="Sum"/><pk mz="655.75831018" i="640.429" sn="1.92695" a="19.6524" fwhm="0.0454469" res="14429.1" algo="Sum"/><pk mz="655.79967652" i="531.49" sn="1.59955" a="7.82427" fwhm="0.0151492" res="43289.3" algo="Sum"/><pk mz="655.81414856" i="577.099" sn="1.73694" a="13.0943" fwhm="0.0269473" res="24336.9" algo="Sum"/><pk mz="655.83392685" i="535.216" sn="1.61091" a="5.2338" fwhm="0.00874445" res="75000" algo="Sum"/><pk mz="655.84600582" i="560.6" sn="1.68718" a="14.1335" fwhm="0.0281278" res="23316.6" algo="Sum"/><pk mz="655.88914615" i="455.911" sn="1.37183" a="14.5242" fwhm="0.0368029" res="17821.7" algo="Sum"/><pk mz="656.39219121" i="673.557" sn="2.02734" a="35.5488" fwhm="0.0603685" res="10873.1" algo="Sum"/><pk mz="656.47475902" i="818.45" sn="2.4636" a="55.6122" fwhm="0.0660874" res="9933.43" algo="Sum"/><pk mz="656.57374085" i="563.653" sn="1.69665" a="25.3972" fwhm="0.053043" res="12378.1" algo="Sum"/><pk mz="656.61890335" i="493.395" sn="1.48473" a="11.6706" fwhm="0.0303174" res="21658.1" algo="Sum"/><pk mz="656.63584934" i="510.347" sn="1.53573" a="9.53661" fwhm="0.0202119" res="32487.5" algo="Sum"/><pk mz="656.70724345" i="1220.92" sn="3.67437" a="74.1638" fwhm="0.0583382" res="11256.9" algo="Sum"/><pk mz="656.79407800" i="1186.45" sn="3.571" a="83.6778" fwhm="0.0659792" res="9954.56" algo="Sum"/><pk mz="656.89201075" i="915.377" sn="2.75511" a="60.406" fwhm="0.05446" res="12061.9" algo="Sum"/><pk mz="657.36137310" i="1255.45" sn="3.77618" a="54.3902" fwhm="0.0491653" res="13370.4" algo="Sum"/><pk mz="657.48327746" i="2352.71" sn="7.07792" a="141.517" fwhm="0.0480206" res="13691.7" algo="Sum"/><pk mz="657.63788282" i="452.68" sn="1.36176" a="20.1344" fwhm="0.0581638" res="11306.7" algo="Sum"/><pk mz="657.68294035" i="507.691" sn="1.52752" a="17.3013" fwhm="0.0406706" res="16170.9" algo="Sum"/><pk mz="657.73278399" i="644.471" sn="1.93961" a="39.5435" fwhm="0.0569123" res="11556.9" algo="Sum"/><pk mz="657.76428537" i="543.405" sn="1.63557" a="7.77117" fwhm="0.0151721" res="43353.7" algo="Sum"/><pk mz="657.79164488" i="602.557" sn="1.81342" a="22.1924" fwhm="0.0318738" res="20637.4" algo="Sum"/><pk mz="657.83406019" i="480.263" sn="1.44507" a="18.1044" fwhm="0.0331761" res="19828.6" algo="Sum"/><pk mz="658.23159783" i="487.883" sn="1.4664" a="39.1517" fwhm="0.0635459" res="10358.4" algo="Sum"/><pk mz="658.37303660" i="939.118" sn="2.82504" a="36.4773" fwhm="0.0424755" res="15500.1" algo="Sum"/><pk mz="658.39843420" i="1163.18" sn="3.49947" a="47.2524" fwhm="0.0478503" res="13759.6" algo="Sum"/><pk mz="658.48500987" i="1090.53" sn="3.28119" a="64.9545" fwhm="0.0565131" res="11651.9" algo="Sum"/><pk mz="658.56948356" i="661.343" sn="1.98987" a="25.6843" fwhm="0.0477197" res="13800.8" algo="Sum"/><pk mz="658.61179358" i="610.825" sn="1.83776" a="19.7577" fwhm="0.045545" res="14460.7" algo="Sum"/><pk mz="658.65900596" i="999.619" sn="3.00713" a="47.321" fwhm="0.0582417" res="11309.1" algo="Sum"/><pk mz="658.71932105" i="910.582" sn="2.73961" a="28.8328" fwhm="0.0709247" res="9287.59" algo="Sum"/><pk mz="658.73069363" i="948.616" sn="2.85404" a="32.6287" fwhm="0.0437308" res="15063.3" algo="Sum"/><pk mz="658.78618295" i="736.809" sn="2.21666" a="37.9209" fwhm="0.0707415" res="9312.58" algo="Sum"/><pk mz="658.90102266" i="1054.67" sn="3.172" a="55.8684" fwhm="0.0485811" res="13562.9" algo="Sum"/><pk mz="659.23376096" i="506.996" sn="1.52469" a="30.3123" fwhm="0.0696641" res="9463.03" algo="Sum"/><pk mz="659.40373089" i="916.727" sn="2.75672" a="57.7757" fwhm="0.0667643" res="9876.59" algo="Sum"/><pk mz="659.49265832" i="1854.54" sn="5.57684" a="118.95" fwhm="0.0494237" res="13343.7" algo="Sum"/><pk mz="659.61782074" i="447.818" sn="1.34702" a="21.6462" fwhm="0.0861122" res="7659.98" algo="Sum"/><pk mz="659.64940168" i="510.586" sn="1.53587" a="12.1707" fwhm="0.0301644" res="21868.5" algo="Sum"/><pk mz="659.66217722" i="550.77" sn="1.65675" a="17.0403" fwhm="0.0455818" res="14472.1" algo="Sum"/><pk mz="659.73272619" i="758.662" sn="2.28197" a="43.3996" fwhm="0.0669434" res="9855.08" algo="Sum"/><pk mz="659.76723421" i="568.609" sn="1.71011" a="23.8493" fwhm="0.0572053" res="11533.3" algo="Sum"/><pk mz="659.81417299" i="508.549" sn="1.52928" a="11.6265" fwhm="0.0303914" res="21710.6" algo="Sum"/><pk mz="660.23913260" i="722.907" sn="2.174" a="52.6002" fwhm="0.06323" res="10441.9" algo="Sum"/><pk mz="660.38489389" i="614.468" sn="1.84805" a="30.6019" fwhm="0.0552531" res="11952" algo="Sum"/><pk mz="660.41689529" i="732.258" sn="2.20245" a="33.8342" fwhm="0.0666903" res="9902.74" algo="Sum"/><pk mz="660.49810557" i="878.93" sn="2.64493" a="51.7781" fwhm="0.0617232" res="10701" algo="Sum"/><pk mz="660.56538191" i="611.876" sn="1.84137" a="26.9178" fwhm="0.0597205" res="11060.9" algo="Sum"/><pk mz="660.65611208" i="1606.12" sn="4.83309" a="89.2577" fwhm="0.0398876" res="16562.9" algo="Sum"/><pk mz="660.74316979" i="866.87" sn="2.60863" a="23.5923" fwhm="0.04055" res="16294.5" algo="Sum"/><pk mz="660.76975200" i="844.961" sn="2.5427" a="30.5551" fwhm="0.0505579" res="13069.6" algo="Sum"/><pk mz="660.83481606" i="996.96" sn="2.99981" a="58.197" fwhm="0.0488781" res="13520.1" algo="Sum"/><pk mz="660.88015516" i="462.466" sn="1.39159" a="6.86171" fwhm="0.025333" res="26087.7" algo="Sum"/><pk mz="660.90670186" i="512.146" sn="1.54107" a="17.0512" fwhm="0.045856" res="14412.6" algo="Sum"/><pk mz="661.24517025" i="522.326" sn="1.57161" a="30.277" fwhm="0.0550934" res="12002.3" algo="Sum"/><pk mz="661.46117985" i="5234.06" sn="15.7538" a="296.951" fwhm="0.0549736" res="12032.3" algo="Sum"/><pk mz="661.65737083" i="498.31" sn="1.50003" a="13.9608" fwhm="0.035506" res="18635.1" algo="Sum"/><pk mz="661.68737841" i="457.518" sn="1.37724" a="6.58516" fwhm="0.0152171" res="43483.2" algo="Sum"/><pk mz="661.74339335" i="681.259" sn="2.05076" a="48.4956" fwhm="0.0835517" res="7920.17" algo="Sum"/><pk mz="661.78697634" i="559.969" sn="1.68564" a="10.5743" fwhm="0.020291" res="32614.8" algo="Sum"/><pk mz="661.80651897" i="533.847" sn="1.60701" a="15.3132" fwhm="0.0405828" res="16307.5" algo="Sum"/><pk mz="661.83636769" i="502.215" sn="1.5116" a="19.6028" fwhm="0.0546355" res="12113.7" algo="Sum"/><pk mz="661.89208843" i="479.076" sn="1.44193" a="12.1217" fwhm="0.0396471" res="16694.6" algo="Sum"/><pk mz="661.93296498" i="1163.25" sn="3.50148" a="51.2327" fwhm="0.0416462" res="15894.2" algo="Sum"/><pk mz="662.24948211" i="607.114" sn="1.82835" a="39.1244" fwhm="0.052083" res="12715.3" algo="Sum"/><pk mz="662.39498717" i="857.654" sn="2.58325" a="26.2492" fwhm="0.0422916" res="15662.6" algo="Sum"/><pk mz="662.46156926" i="2261.11" sn="6.81073" a="161.301" fwhm="0.0759751" res="8719.46" algo="Sum"/><pk mz="662.65097151" i="1362.43" sn="4.10681" a="64.2772" fwhm="0.0443856" res="14929.4" algo="Sum"/><pk mz="662.74066181" i="1644.05" sn="4.95503" a="99.1274" fwhm="0.0531609" res="12466.7" algo="Sum"/><pk mz="662.83416877" i="1017.15" sn="3.06524" a="62.4608" fwhm="0.0636774" res="10409.3" algo="Sum"/><pk mz="662.88856101" i="447.041" sn="1.34718" a="13.2912" fwhm="0.0467848" res="14168.9" algo="Sum"/><pk mz="662.93813524" i="872.128" sn="2.62821" a="36.9852" fwhm="0.0506526" res="13087.9" algo="Sum"/><pk mz="663.24007325" i="458.023" sn="1.3812" a="19.8386" fwhm="0.044431" res="14927.4" algo="Sum"/><pk mz="663.25975511" i="443.903" sn="1.33869" a="10.1449" fwhm="0.0304706" res="21767.2" algo="Sum"/><pk mz="663.32937744" i="842.198" sn="2.54054" a="41.4872" fwhm="0.0507895" res="13060.4" algo="Sum"/><pk mz="663.44751962" i="10681.1" sn="32.2233" a="420.831" fwhm="0.03498" res="18966.5" algo="Sum"/><pk mz="663.67085592" i="494.845" sn="1.49285" a="11.3891" fwhm="0.0295673" res="22446.1" algo="Sum"/><pk mz="663.69698400" i="482.303" sn="1.45517" a="9.55952" fwhm="0.0363439" res="18261.6" algo="Sum"/><pk mz="663.74469903" i="777.374" sn="2.34556" a="52.3685" fwhm="0.0702946" res="9442.33" algo="Sum"/><pk mz="663.80206786" i="540.961" sn="1.63194" a="15.8333" fwhm="0.0406438" res="16332.2" algo="Sum"/><pk mz="663.83399417" i="609.568" sn="1.83891" a="26.7876" fwhm="0.0576524" res="11514.4" algo="Sum"/><pk mz="663.94735762" i="935.667" sn="2.82267" a="40.0257" fwhm="0.0380413" res="17453.3" algo="Sum"/><pk mz="664.25893098" i="496.697" sn="1.50166" a="23.1282" fwhm="0.0620962" res="10697.3" algo="Sum"/><pk mz="664.33776392" i="519.355" sn="1.56979" a="20.0625" fwhm="0.0537119" res="12368.5" algo="Sum"/><pk mz="664.45000164" i="5703.22" sn="17.2372" a="255.399" fwhm="0.0388981" res="17081.8" algo="Sum"/><pk mz="664.51943711" i="774.138" sn="2.33958" a="27.7875" fwhm="0.0439584" res="15117" algo="Sum"/><pk mz="664.60332532" i="577.06" sn="1.74346" a="19.8779" fwhm="0.0508353" res="13073.7" algo="Sum"/><pk mz="664.64883296" i="910.312" sn="2.75033" a="45.2415" fwhm="0.0572597" res="11607.6" algo="Sum"/><pk mz="664.69439508" i="628.95" sn="1.90039" a="9.07732" fwhm="0.0152517" res="43581.8" algo="Sum"/><pk mz="664.73901761" i="1609.23" sn="4.86288" a="104.67" fwhm="0.0552607" res="12029.2" algo="Sum"/><pk mz="664.83388627" i="778.641" sn="2.35329" a="43.781" fwhm="0.0709819" res="9366.24" algo="Sum"/><pk mz="664.92824539" i="1735.19" sn="5.24423" a="103.299" fwhm="0.0511998" res="12986.9" algo="Sum"/><pk mz="665.24730695" i="515.695" sn="1.55988" a="24.2216" fwhm="0.0578871" res="11492.2" algo="Sum"/><pk mz="665.32685106" i="450.841" sn="1.36386" a="11.7322" fwhm="0.0406903" res="16351" algo="Sum"/><pk mz="665.45107558" i="1909.77" sn="5.77737" a="84.3089" fwhm="0.0527824" res="12607.4" algo="Sum"/><pk mz="665.50380674" i="800.962" sn="2.42304" a="31.4862" fwhm="0.0523136" res="12721.4" algo="Sum"/><pk mz="665.67050405" i="488.601" sn="1.47733" a="12.9641" fwhm="0.0407009" res="16355.2" algo="Sum"/><pk mz="665.71547649" i="603.333" sn="1.82407" a="11.5048" fwhm="0.0203511" res="32711.5" algo="Sum"/><pk mz="665.73674921" i="658.096" sn="1.98937" a="15.1979" fwhm="0.0305273" res="21807.9" algo="Sum"/><pk mz="665.75713801" i="615.782" sn="1.86136" a="19.9741" fwhm="0.0376516" res="17682.1" algo="Sum"/><pk mz="665.79208462" i="526.122" sn="1.59014" a="28.4932" fwhm="0.0759637" res="8764.61" algo="Sum"/><pk mz="665.85221740" i="453.159" sn="1.36994" a="10.8906" fwhm="0.0297906" res="22351.1" algo="Sum"/><pk mz="665.92694712" i="478.346" sn="1.44602" a="27.6167" fwhm="0.0639869" res="10407.2" algo="Sum"/><pk mz="666.42576205" i="742.397" sn="2.24554" a="33.7204" fwhm="0.0661765" res="10070.4" algo="Sum"/><pk mz="666.45224051" i="693.44" sn="2.09733" a="23.3387" fwhm="0.0509066" res="13091.7" algo="Sum"/><pk mz="666.51188981" i="698.733" sn="2.11285" a="33.8257" fwhm="0.0563913" res="11819.4" algo="Sum"/><pk mz="666.59877693" i="1429.32" sn="4.32286" a="64.6971" fwhm="0.043349" res="15377.5" algo="Sum"/><pk mz="666.64256505" i="690.305" sn="2.08792" a="25.4478" fwhm="0.0462756" res="14405.9" algo="Sum"/><pk mz="666.73835032" i="1185.14" sn="3.58346" a="62.5329" fwhm="0.050426" res="13222.1" algo="Sum"/><pk mz="666.77857697" i="1443.12" sn="4.36409" a="73.3937" fwhm="0.0702327" res="9493.85" algo="Sum"/><pk mz="666.91944389" i="680.959" sn="2.06157" a="43.2727" fwhm="0.08217" res="8116.34" algo="Sum"/><pk mz="667.09685859" i="1055.62" sn="3.19709" a="53.4028" fwhm="0.0415157" res="16068.5" algo="Sum"/><pk mz="667.37746276" i="514.168" sn="1.55676" a="19.2772" fwhm="0.0296609" res="22500.3" algo="Sum"/><pk mz="667.42095010" i="777.136" sn="2.35229" a="37.4413" fwhm="0.0716114" res="9320.04" algo="Sum"/><pk mz="667.52404009" i="797.064" sn="2.41282" a="39.8748" fwhm="0.049776" res="13410.6" algo="Sum"/><pk mz="667.60053665" i="564.643" sn="1.70916" a="26.0106" fwhm="0.051943" res="12852.6" algo="Sum"/><pk mz="667.67172542" i="553.894" sn="1.67683" a="25.5425" fwhm="0.054737" res="12197.8" algo="Sum"/><pk mz="667.75771553" i="700.003" sn="2.11999" a="28.442" fwhm="0.0560513" res="11913.3" algo="Sum"/><pk mz="667.78173290" i="606.459" sn="1.83676" a="19.508" fwhm="0.0458615" res="14560.8" algo="Sum"/><pk mz="667.85563737" i="452.344" sn="1.3702" a="17.2145" fwhm="0.0550036" res="12142" algo="Sum"/><pk mz="667.92197820" i="453.505" sn="1.37378" a="22.1611" fwhm="0.0586803" res="11382.4" algo="Sum"/><pk mz="668.25818413" i="512.098" sn="1.55091" a="27.9163" fwhm="0.0561777" res="11895.4" algo="Sum"/><pk mz="668.38221689" i="519.328" sn="1.57272" a="32.3719" fwhm="0.0732208" res="9128.31" algo="Sum"/><pk mz="668.42489889" i="496.679" sn="1.50406" a="15.9494" fwhm="0.0458834" res="14567.9" algo="Sum"/><pk mz="668.52869076" i="550.57" sn="1.66793" a="28.7022" fwhm="0.063471" res="10532.8" algo="Sum"/><pk mz="668.60484526" i="1580.52" sn="4.78825" a="80.6638" fwhm="0.0459745" res="14543" algo="Sum"/><pk mz="668.68774212" i="1228.35" sn="3.72243" a="69.9515" fwhm="0.0524014" res="12760.9" algo="Sum"/><pk mz="668.77820030" i="1727.56" sn="5.23749" a="108.336" fwhm="0.050997" res="13114.1" algo="Sum"/><pk mz="668.86240944" i="583.834" sn="1.77012" a="27.3137" fwhm="0.0521645" res="12822.2" algo="Sum"/><pk mz="668.93075075" i="651.133" sn="1.97399" a="45.0093" fwhm="0.0491796" res="13601.8" algo="Sum"/><pk mz="669.30192399" i="572.784" sn="1.73691" a="33.5152" fwhm="0.0677563" res="9878.08" algo="Sum"/><pk mz="669.43296194" i="2184.51" sn="6.6255" a="99.4013" fwhm="0.0458726" res="14593.3" algo="Sum"/><pk mz="669.47865143" i="787.42" sn="2.38804" a="32.7094" fwhm="0.0478809" res="13982.2" algo="Sum"/><pk mz="669.61540154" i="725.649" sn="2.201" a="36.4993" fwhm="0.0572414" res="11698.1" algo="Sum"/><pk mz="669.68732389" i="675.631" sn="2.04941" a="35.0516" fwhm="0.060334" res="11099.7" algo="Sum"/><pk mz="669.73135878" i="669.862" sn="2.03224" a="20.9298" fwhm="0.042768" res="15659.6" algo="Sum"/><pk mz="669.78116990" i="662.844" sn="2.01099" a="37.1222" fwhm="0.0765491" res="8749.7" algo="Sum"/><pk mz="669.86870046" i="457.911" sn="1.38925" a="11.8376" fwhm="0.0316505" res="21164.5" algo="Sum"/><pk mz="669.93508430" i="445.402" sn="1.3513" a="19.4916" fwhm="0.0612471" res="10938.2" algo="Sum"/><pk mz="670.26446733" i="585.896" sn="1.77556" a="22.8609" fwhm="0.0553858" res="12101.7" algo="Sum"/><pk mz="670.43690943" i="1277.23" sn="3.8692" a="61.9268" fwhm="0.0561435" res="11941.5" algo="Sum"/><pk mz="670.60523746" i="1143.8" sn="3.46739" a="55.6305" fwhm="0.0530469" res="12641.7" algo="Sum"/><pk mz="670.68464647" i="1721.65" sn="5.21989" a="78.6441" fwhm="0.0499239" res="13434.1" algo="Sum"/><pk mz="670.77808698" i="1293.79" sn="3.92265" a="81.1083" fwhm="0.0684891" res="9793.93" algo="Sum"/><pk mz="670.86313331" i="1026.71" sn="3.11226" a="52.1252" fwhm="0.0611707" res="10967.1" algo="Sum"/><pk mz="670.93402235" i="476.913" sn="1.4456" a="11.1558" fwhm="0.0335034" res="20025.8" algo="Sum"/><pk mz="671.44428828" i="1363.22" sn="4.13568" a="65.1518" fwhm="0.061362" res="10942.3" algo="Sum"/><pk mz="671.56531036" i="504.604" sn="1.53096" a="23.5291" fwhm="0.0668723" res="10042.5" algo="Sum"/><pk mz="671.61137739" i="569.452" sn="1.72749" a="23.4354" fwhm="0.056213" res="11947.6" algo="Sum"/><pk mz="671.63897947" i="504.847" sn="1.53131" a="7.72381" fwhm="0.0174939" res="38392.8" algo="Sum"/><pk mz="671.69260456" i="694.244" sn="2.10536" a="33.4325" fwhm="0.0650174" res="10331" algo="Sum"/><pk mz="671.71408619" i="700.984" sn="2.12597" a="13.4477" fwhm="0.0204427" res="32858.4" algo="Sum"/><pk mz="671.72798246" i="676.689" sn="2.05224" a="15.6037" fwhm="0.0306646" res="21905.7" algo="Sum"/><pk mz="671.76921946" i="686.077" sn="2.0806" a="18.2716" fwhm="0.0405147" res="16580.9" algo="Sum"/><pk mz="671.78207165" i="666.829" sn="2.02211" a="12.0448" fwhm="0.0235491" res="28526.8" algo="Sum"/><pk mz="671.84440945" i="511.408" sn="1.55055" a="11.4438" fwhm="0.0281619" res="23856.5" algo="Sum"/><pk mz="671.86675414" i="473.426" sn="1.4354" a="10.9197" fwhm="0.0306676" res="21908" algo="Sum"/><pk mz="672.28418514" i="527.919" sn="1.60066" a="19.1519" fwhm="0.0499974" res="13446.4" algo="Sum"/><pk mz="672.42236478" i="1758.79" sn="5.33539" a="84.2301" fwhm="0.0475057" res="14154.6" algo="Sum"/><pk mz="672.55699197" i="552.749" sn="1.6768" a="29.2944" fwhm="0.0779301" res="8630.26" algo="Sum"/><pk mz="672.61952268" i="981.679" sn="2.97832" a="48.579" fwhm="0.051502" res="13060.1" algo="Sum"/><pk mz="672.68165416" i="1391.05" sn="4.22097" a="63.4965" fwhm="0.0622917" res="10798.9" algo="Sum"/><pk mz="672.76981432" i="1793.22" sn="5.44133" a="67.9566" fwhm="0.0471809" res="14259.4" algo="Sum"/><pk mz="672.86008405" i="845.64" sn="2.56642" a="38.8268" fwhm="0.0673041" res="9997.31" algo="Sum"/><pk mz="672.92256043" i="1114.33" sn="3.38182" a="50.376" fwhm="0.051164" res="13152.3" algo="Sum"/><pk mz="673.10824383" i="1969.53" sn="5.97675" a="82.9542" fwhm="0.0347495" res="19370.3" algo="Sum"/><pk mz="673.33409874" i="938.974" sn="2.84889" a="42.3392" fwhm="0.0444761" res="15139.2" algo="Sum"/><pk mz="673.42592476" i="1289.02" sn="3.91218" a="56.0641" fwhm="0.061727" res="10909.7" algo="Sum"/><pk mz="673.46773927" i="843.059" sn="2.55874" a="29.309" fwhm="0.0460561" res="14622.8" algo="Sum"/><pk mz="673.51963213" i="1112.5" sn="3.37706" a="56.1639" fwhm="0.0529778" res="12713.2" algo="Sum"/><pk mz="673.62644949" i="599.795" sn="1.82105" a="28.549" fwhm="0.0597209" res="11279.6" algo="Sum"/><pk mz="673.66964292" i="575.38" sn="1.74693" a="15.9217" fwhm="0.0409446" res="16453.2" algo="Sum"/><pk mz="673.71023336" i="612.499" sn="1.85964" a="17.9228" fwhm="0.040946" res="16453.6" algo="Sum"/><pk mz="673.73911332" i="651.162" sn="1.9771" a="14.9654" fwhm="0.0269872" res="24965.2" algo="Sum"/><pk mz="673.77185527" i="679.239" sn="2.06235" a="24.4801" fwhm="0.0509821" res="13215.9" algo="Sum"/><pk mz="673.79880931" i="627.056" sn="1.90388" a="27.67" fwhm="0.0453214" res="14867.1" algo="Sum"/><pk mz="673.93050727" i="603.565" sn="1.83169" a="29.7686" fwhm="0.0494776" res="13620.9" algo="Sum"/><pk mz="674.11209796" i="644.042" sn="1.95531" a="34.0332" fwhm="0.040943" res="16464.6" algo="Sum"/><pk mz="674.33813832" i="509.684" sn="1.54697" a="22.6366" fwhm="0.0552064" res="12214.9" algo="Sum"/><pk mz="674.39413888" i="729.261" sn="2.21363" a="26.2105" fwhm="0.0468067" res="14408.1" algo="Sum"/><pk mz="674.43430840" i="895.874" sn="2.71975" a="48.3594" fwhm="0.0778799" res="8659.93" algo="Sum"/><pk mz="674.48809180" i="527.75" sn="1.60258" a="12.1724" fwhm="0.0307274" res="21950.7" algo="Sum"/><pk mz="674.53982759" i="680.429" sn="2.0669" a="26.4351" fwhm="0.0563359" res="11973.5" algo="Sum"/><pk mz="674.63302144" i="856.359" sn="2.60101" a="47.7201" fwhm="0.0545356" res="12370.5" algo="Sum"/><pk mz="674.67936686" i="886.203" sn="2.69165" a="39.9774" fwhm="0.058576" res="11518" algo="Sum"/><pk mz="674.71290758" i="758.97" sn="2.30521" a="22.1723" fwhm="0.0409766" res="16465.8" algo="Sum"/><pk mz="674.76588055" i="1558.68" sn="4.73417" a="69.614" fwhm="0.0556699" res="12120.8" algo="Sum"/><pk mz="674.85972684" i="591.522" sn="1.79662" a="40.5764" fwhm="0.0723158" res="9332.11" algo="Sum"/><pk mz="674.94974314" i="1281.94" sn="3.89404" a="61.9685" fwhm="0.0478366" res="14109.5" algo="Sum"/><pk mz="675.34654111" i="474.667" sn="1.44102" a="18.1362" fwhm="0.0440669" res="15325.5" algo="Sum"/><pk mz="675.44645798" i="1844.01" sn="5.59756" a="84.8646" fwhm="0.0487065" res="13867.7" algo="Sum"/><pk mz="675.53659083" i="6805.21" sn="20.6574" a="281.352" fwhm="0.0344402" res="19614.8" algo="Sum"/><pk mz="675.65677753" i="541.342" sn="1.64423" a="24.7842" fwhm="0.0666324" res="10140.1" algo="Sum"/><pk mz="675.69641456" i="646.129" sn="1.96243" a="23.3317" fwhm="0.0512576" res="13182.4" algo="Sum"/><pk mz="675.71393111" i="635.56" sn="1.93033" a="9.25764" fwhm="0.0153776" res="43941.5" algo="Sum"/><pk mz="675.73376153" i="641.45" sn="1.94823" a="15.1737" fwhm="0.0307557" res="21971" algo="Sum"/><pk mz="675.76257253" i="648.974" sn="1.97111" a="18.5254" fwhm="0.0410084" res="16478.6" algo="Sum"/><pk mz="675.95183038" i="1257.98" sn="3.82034" a="56.6428" fwhm="0.0391816" res="17251.8" algo="Sum"/><pk mz="676.41039361" i="1294.51" sn="3.92786" a="47.3427" fwhm="0.0531927" res="12716.2" algo="Sum"/><pk mz="676.45275838" i="1263.84" sn="3.83481" a="59.092" fwhm="0.0524067" res="12907.8" algo="Sum"/><pk mz="676.54027755" i="3389" sn="10.2811" a="136.221" fwhm="0.0336956" res="20078" algo="Sum"/><pk mz="676.63052068" i="1065.72" sn="3.23269" a="52.1473" fwhm="0.0464694" res="14560.8" algo="Sum"/><pk mz="676.66998289" i="746.954" sn="2.26601" a="14.5531" fwhm="0.020518" res="32979.4" algo="Sum"/><pk mz="676.68834520" i="751.473" sn="2.27977" a="21.4718" fwhm="0.0359072" res="18845.5" algo="Sum"/><pk mz="676.76657053" i="1010.87" sn="3.06669" a="28.5622" fwhm="0.041039" res="16490.8" algo="Sum"/><pk mz="676.80575897" i="959.244" sn="2.91006" a="45.3857" fwhm="0.0560866" res="12067.2" algo="Sum"/><pk mz="676.87432309" i="477.567" sn="1.44879" a="23.4458" fwhm="0.0686302" res="9862.64" algo="Sum"/><pk mz="676.95460820" i="786.036" sn="2.3846" a="32.7718" fwhm="0.0409267" res="16540.6" algo="Sum"/><pk mz="676.99640281" i="856.236" sn="2.59757" a="38.2715" fwhm="0.0476282" res="14214.2" algo="Sum"/><pk mz="677.22439047" i="442.974" sn="1.34498" a="9.41241" fwhm="0.0265577" res="25500.1" algo="Sum"/><pk mz="677.45586022" i="2524.09" sn="7.66049" a="118.163" fwhm="0.0471524" res="14367.4" algo="Sum"/><pk mz="677.54546806" i="1085.86" sn="3.29537" a="57.2956" fwhm="0.0495294" res="13679.7" algo="Sum"/><pk mz="677.64220012" i="483.213" sn="1.46632" a="20.3428" fwhm="0.0513126" res="13206.2" algo="Sum"/><pk mz="677.66643476" i="516.802" sn="1.56854" a="12.4973" fwhm="0.0307996" res="22002.5" algo="Sum"/><pk mz="677.71455624" i="660.408" sn="2.00512" a="32.4271" fwhm="0.0718675" res="9430.05" algo="Sum"/><pk mz="677.74540672" i="657.773" sn="1.99785" a="18.2214" fwhm="0.0410686" res="16502.8" algo="Sum"/><pk mz="677.77812656" i="580.189" sn="1.76278" a="16.9538" fwhm="0.035886" res="18887" algo="Sum"/><pk mz="677.83338963" i="487.606" sn="1.48154" a="16.8394" fwhm="0.046205" res="14670.1" algo="Sum"/><pk mz="677.85736602" i="488.294" sn="1.48349" a="17.3904" fwhm="0.0513404" res="13203.2" algo="Sum"/><pk mz="678.29002656" i="480.801" sn="1.45928" a="30.2108" fwhm="0.07328" res="9256.14" algo="Sum"/><pk mz="678.46003122" i="1269.51" sn="3.85288" a="59.751" fwhm="0.0577909" res="11739.9" algo="Sum"/><pk mz="678.54692382" i="608.997" sn="1.84827" a="32.764" fwhm="0.0616299" res="11010" algo="Sum"/><pk mz="678.62791564" i="893.784" sn="2.71235" a="43.9562" fwhm="0.0569777" res="11910.4" algo="Sum"/><pk mz="678.67249558" i="721.035" sn="2.18783" a="17.0722" fwhm="0.0308224" res="22018.8" algo="Sum"/><pk mz="678.71610170" i="1434.76" sn="4.35422" a="88.6386" fwhm="0.0682544" res="9943.91" algo="Sum"/><pk mz="678.78936632" i="913.691" sn="2.77302" a="25.396" fwhm="0.0411" res="16515.6" algo="Sum"/><pk mz="678.85806344" i="484.059" sn="1.46949" a="16.2817" fwhm="0.0273713" res="24801.8" algo="Sum"/><pk mz="678.90472346" i="536.948" sn="1.62974" a="27.8748" fwhm="0.0659405" res="10295.7" algo="Sum"/><pk mz="678.99692527" i="601.63" sn="1.8256" a="29.5525" fwhm="0.062076" res="10938.2" algo="Sum"/><pk mz="679.30118282" i="494.808" sn="1.50211" a="25.3645" fwhm="0.0770918" res="8811.59" algo="Sum"/><pk mz="679.43272608" i="1293.67" sn="3.93056" a="42.4266" fwhm="0.0462596" res="14687.4" algo="Sum"/><pk mz="679.65874159" i="489.456" sn="1.4872" a="12.0196" fwhm="0.0308445" res="22035" algo="Sum"/><pk mz="679.66877682" i="533.542" sn="1.62116" a="10.2962" fwhm="0.0205634" res="33052.4" algo="Sum"/><pk mz="679.71613114" i="728.307" sn="2.2129" a="37.0583" fwhm="0.0745386" res="9118.98" algo="Sum"/><pk mz="679.74792155" i="644.57" sn="1.95825" a="11.6177" fwhm="0.0205646" res="33054.3" algo="Sum"/><pk mz="679.77334999" i="599.834" sn="1.82232" a="21.9613" fwhm="0.0428404" res="15867.6" algo="Sum"/><pk mz="679.80926126" i="523.179" sn="1.58984" a="22.9998" fwhm="0.0258956" res="26251.9" algo="Sum"/><pk mz="680.30382961" i="496.151" sn="1.50936" a="29.954" fwhm="0.0829099" res="8205.34" algo="Sum"/><pk mz="680.41441767" i="1132.85" sn="3.44621" a="58.876" fwhm="0.055447" res="12271.4" algo="Sum"/><pk mz="680.48054114" i="1223.44" sn="3.72158" a="77.2539" fwhm="0.0552549" res="12315.3" algo="Sum"/><pk mz="680.58262305" i="495.276" sn="1.50686" a="19.5714" fwhm="0.0565868" res="12027.2" algo="Sum"/><pk mz="680.62899136" i="676.767" sn="2.05928" a="31.389" fwhm="0.0720224" res="9450.24" algo="Sum"/><pk mz="680.66997832" i="639.748" sn="1.94663" a="12.401" fwhm="0.0205784" res="33077" algo="Sum"/><pk mz="680.71446691" i="1719.35" sn="5.23165" a="96.6127" fwhm="0.0557706" res="12205.6" algo="Sum"/><pk mz="680.77890916" i="772.852" sn="2.35118" a="10.9547" fwhm="0.015435" res="44106.1" algo="Sum"/><pk mz="680.79449041" i="763.303" sn="2.32196" a="25.3578" fwhm="0.046306" res="14702.1" algo="Sum"/><pk mz="680.89908998" i="1101.07" sn="3.34916" a="63.0025" fwhm="0.057819" res="11776.4" algo="Sum"/><pk mz="681.22806164" i="489.776" sn="1.49081" a="20.0137" fwhm="0.056614" res="12032.9" algo="Sum"/><pk mz="681.41267835" i="712.938" sn="2.16964" a="30.7297" fwhm="0.055008" res="12387.5" algo="Sum"/><pk mz="681.48865645" i="1028.37" sn="3.12966" a="60.6453" fwhm="0.0700122" res="9733.86" algo="Sum"/><pk mz="681.66370188" i="518.79" sn="1.57835" a="19.0756" fwhm="0.0788098" res="8649.48" algo="Sum"/><pk mz="681.71476464" i="706.346" sn="2.14859" a="34.6801" fwhm="0.0644548" res="10576.6" algo="Sum"/><pk mz="681.73609257" i="737.922" sn="2.24434" a="16.344" fwhm="0.0308921" res="22068.3" algo="Sum"/><pk mz="681.75688003" i="621.882" sn="1.89124" a="12.4568" fwhm="0.0334486" res="20382.2" algo="Sum"/><pk mz="681.78591058" i="612.213" sn="1.86161" a="19.9503" fwhm="0.0463398" res="14712.8" algo="Sum"/><pk mz="681.89646073" i="491.216" sn="1.49389" a="20.6343" fwhm="0.0461408" res="14778.6" algo="Sum"/><pk mz="682.22980461" i="448.179" sn="1.36456" a="21.9269" fwhm="0.0627619" res="10870.1" algo="Sum"/><pk mz="682.31557259" i="459.589" sn="1.3993" a="31.3303" fwhm="0.0737366" res="9253.42" algo="Sum"/><pk mz="682.41349530" i="561.78" sn="1.7101" a="24.2302" fwhm="0.0511496" res="13341.5" algo="Sum"/><pk mz="682.48996610" i="757.116" sn="2.30529" a="42.5991" fwhm="0.0586539" res="11635.9" algo="Sum"/><pk mz="682.58136920" i="721.439" sn="2.1971" a="38.4555" fwhm="0.0692297" res="9859.67" algo="Sum"/><pk mz="682.63861915" i="590.519" sn="1.79816" a="19.2053" fwhm="0.0463683" res="14722.1" algo="Sum"/><pk mz="682.65445035" i="584.583" sn="1.77995" a="5.77553" fwhm="0.010079" res="67730.1" algo="Sum"/><pk mz="682.71090375" i="1234.07" sn="3.75782" a="91.5768" fwhm="0.0745705" res="9155.24" algo="Sum"/><pk mz="682.79806212" i="1753.05" sn="5.34021" a="92.7955" fwhm="0.047904" res="14253.5" algo="Sum"/><pk mz="682.88479346" i="683.397" sn="2.08171" a="42.2409" fwhm="0.0528999" res="12909" algo="Sum"/><pk mz="683.43653888" i="1295.74" sn="3.94314" a="84.9153" fwhm="0.0574683" res="11892.4" algo="Sum"/><pk mz="683.50425974" i="877.496" sn="2.67027" a="51.2563" fwhm="0.0717684" res="9523.75" algo="Sum"/><pk mz="683.64399946" i="517.505" sn="1.57477" a="20.0476" fwhm="0.046728" res="14630.3" algo="Sum"/><pk mz="683.69603611" i="596.485" sn="1.81571" a="14.5049" fwhm="0.030936" res="22100.3" algo="Sum"/><pk mz="683.71411200" i="735.671" sn="2.2395" a="12.9954" fwhm="0.0206244" res="33150.7" algo="Sum"/><pk mz="683.73993905" i="718.92" sn="2.18838" a="31.6282" fwhm="0.0523959" res="13049.5" algo="Sum"/><pk mz="683.79748485" i="613.657" sn="1.86742" a="23.1894" fwhm="0.0457251" res="14954.5" algo="Sum"/><pk mz="683.89103537" i="451.176" sn="1.37247" a="12.9395" fwhm="0.0360976" res="18945.6" algo="Sum"/><pk mz="683.94413711" i="808.376" sn="2.45905" a="38.179" fwhm="0.0478923" res="14280.9" algo="Sum"/><pk mz="684.38360472" i="532.677" sn="1.62261" a="23.534" fwhm="0.0366749" res="18660.8" algo="Sum"/><pk mz="684.43375192" i="739.083" sn="2.25123" a="31.3145" fwhm="0.0596428" res="11475.5" algo="Sum"/><pk mz="684.50362923" i="561.658" sn="1.71122" a="29.8897" fwhm="0.0737633" res="9279.74" algo="Sum"/><pk mz="684.57296166" i="832.304" sn="2.53609" a="43.0653" fwhm="0.0649788" res="10535.3" algo="Sum"/><pk mz="684.66403907" i="995.562" sn="3.03306" a="42.2966" fwhm="0.0614986" res="11133" algo="Sum"/><pk mz="684.70034341" i="897.766" sn="2.73512" a="25.2049" fwhm="0.0412787" res="16587.3" algo="Sum"/><pk mz="684.74626296" i="922.359" sn="2.81004" a="39.9939" fwhm="0.0567598" res="12063.9" algo="Sum"/><pk mz="684.79331302" i="1381.64" sn="4.20927" a="68.5282" fwhm="0.0568188" res="12052.2" algo="Sum"/><pk mz="684.90373080" i="509.335" sn="1.55179" a="21.3872" fwhm="0.0619276" res="11059.7" algo="Sum"/><pk mz="684.94039287" i="441.962" sn="1.34653" a="11.8569" fwhm="0.0412862" res="16590.1" algo="Sum"/><pk mz="685.24321063" i="481.433" sn="1.46598" a="20.0641" fwhm="0.0325749" res="21035.9" algo="Sum"/><pk mz="685.42669816" i="38391.4" sn="116.946" a="1649.57" fwhm="0.0361136" res="18979.8" algo="Sum"/><pk mz="685.54603973" i="1152.13" sn="3.50958" a="60.5115" fwhm="0.0610756" res="11224.6" algo="Sum"/><pk mz="685.63007714" i="561.019" sn="1.70895" a="18.888" fwhm="0.0405721" res="16899" algo="Sum"/><pk mz="685.67438748" i="726.02" sn="2.21185" a="34.4674" fwhm="0.0652319" res="10511.3" algo="Sum"/><pk mz="685.69329119" i="648.144" sn="1.97465" a="9.28921" fwhm="0.0290566" res="23598.5" algo="Sum"/><pk mz="685.72780590" i="632.982" sn="1.92842" a="12.3063" fwhm="0.0206547" res="33199.7" algo="Sum"/><pk mz="685.74613566" i="767.462" sn="2.33813" a="20.0006" fwhm="0.0385185" res="17803" algo="Sum"/><pk mz="685.84301033" i="560.54" sn="1.70759" a="17.8702" fwhm="0.0464773" res="14756.5" algo="Sum"/><pk mz="686.43066422" i="19172.7" sn="58.4403" a="862.313" fwhm="0.0372354" res="18434.9" algo="Sum"/><pk mz="686.56827639" i="985.207" sn="3.00297" a="63.9928" fwhm="0.0627373" res="10943.5" algo="Sum"/><pk mz="686.65733104" i="1321.9" sn="4.02973" a="79.3396" fwhm="0.0709411" res="9679.26" algo="Sum"/><pk mz="686.69801298" i="882.036" sn="2.68883" a="20.91" fwhm="0.0310044" res="22148.4" algo="Sum"/><pk mz="686.77182844" i="1121.64" sn="3.41925" a="92.099" fwhm="0.0592448" res="11592.1" algo="Sum"/><pk mz="686.83783022" i="756.435" sn="2.30594" a="31.6333" fwhm="0.0589795" res="11645.4" algo="Sum"/><pk mz="686.90402648" i="509.134" sn="1.55176" a="16.5856" fwhm="0.0449184" res="15292.3" algo="Sum"/><pk mz="686.94579774" i="968.185" sn="2.95052" a="67.7036" fwhm="0.0628692" res="10926.6" algo="Sum"/><pk mz="687.22539770" i="484.043" sn="1.47572" a="33.2493" fwhm="0.0611117" res="11245.4" algo="Sum"/><pk mz="687.43415899" i="5354.9" sn="16.3187" a="272.857" fwhm="0.0458584" res="14990.4" algo="Sum"/><pk mz="687.55892367" i="1415.61" sn="4.31631" a="84.5661" fwhm="0.0573338" res="11992.2" algo="Sum"/><pk mz="687.67314320" i="699.587" sn="2.13305" a="27.3144" fwhm="0.0517101" res="13298.6" algo="Sum"/><pk mz="687.70692883" i="719.117" sn="2.19259" a="29.373" fwhm="0.0554966" res="12391.9" algo="Sum"/><pk mz="687.76757826" i="718.248" sn="2.18994" a="19.2076" fwhm="0.0317726" res="21646.6" algo="Sum"/><pk mz="687.83382578" i="470.806" sn="1.43549" a="16.124" fwhm="0.0465446" res="14777.9" algo="Sum"/><pk mz="687.86028206" i="466.242" sn="1.42157" a="11.5146" fwhm="0.041374" res="16625.4" algo="Sum"/><pk mz="687.94603157" i="558.741" sn="1.70319" a="33.9939" fwhm="0.0602729" res="11413.9" algo="Sum"/><pk mz="688.44029777" i="1508.02" sn="4.59883" a="74.6035" fwhm="0.0493117" res="13961" algo="Sum"/><pk mz="688.56764106" i="1033.31" sn="3.15309" a="60.0424" fwhm="0.0625426" res="11009.6" algo="Sum"/><pk mz="688.65452042" i="1063.82" sn="3.24637" a="62.3799" fwhm="0.0722839" res="9527.08" algo="Sum"/><pk mz="688.70439922" i="904.616" sn="2.76053" a="17.9083" fwhm="0.0206995" res="33271.5" algo="Sum"/><pk mz="688.74725403" i="1539.71" sn="4.69858" a="65.4588" fwhm="0.0528092" res="13042.2" algo="Sum"/><pk mz="688.83705914" i="710.049" sn="2.1667" a="26.2317" fwhm="0.0368256" res="18705.4" algo="Sum"/><pk mz="688.89078836" i="557.035" sn="1.69985" a="21.1872" fwhm="0.0335717" res="20520" algo="Sum"/><pk mz="688.95399935" i="482.386" sn="1.47189" a="21.593" fwhm="0.0664947" res="10361" algo="Sum"/><pk mz="689.07741040" i="1344.74" sn="4.1024" a="57.8722" fwhm="0.039374" res="17500.8" algo="Sum"/><pk mz="689.15388235" i="520.9" sn="1.58914" a="25.6375" fwhm="0.057398" res="12006.6" algo="Sum"/><pk mz="689.19797055" i="443.548" sn="1.35325" a="11.9578" fwhm="0.0339939" res="20274.2" algo="Sum"/><pk mz="689.42417596" i="882.783" sn="2.69598" a="35.9428" fwhm="0.0569533" res="12105.1" algo="Sum"/><pk mz="689.45088171" i="867.092" sn="2.64803" a="16.7933" fwhm="0.0207108" res="33289.4" algo="Sum"/><pk mz="689.51091037" i="4777.87" sn="14.5913" a="173.691" fwhm="0.0402698" res="17122.3" algo="Sum"/><pk mz="689.55099718" i="4755.95" sn="14.5243" a="207.361" fwhm="0.047484" res="14521.7" algo="Sum"/><pk mz="689.66665381" i="621.93" sn="1.89908" a="35.4115" fwhm="0.0748621" res="9212.49" algo="Sum"/><pk mz="689.70562270" i="683.476" sn="2.08701" a="20.1208" fwhm="0.0414291" res="16647.9" algo="Sum"/><pk mz="689.72998101" i="722.769" sn="2.20686" a="14.0531" fwhm="0.0207149" res="33296.3" algo="Sum"/><pk mz="689.76597880" i="755.81" sn="2.30778" a="25.356" fwhm="0.0466096" res="14798.8" algo="Sum"/><pk mz="689.77517803" i="720.012" sn="2.1985" a="22.3108" fwhm="0.0337322" res="20448.6" algo="Sum"/><pk mz="689.81043409" i="520.639" sn="1.58973" a="16.8757" fwhm="0.0465265" res="14826.2" algo="Sum"/><pk mz="689.85391685" i="462.3" sn="1.4116" a="12.2701" fwhm="0.0343363" res="20091.1" algo="Sum"/><pk mz="689.94412686" i="482.341" sn="1.47279" a="36.9421" fwhm="0.0643808" res="10716.6" algo="Sum"/><pk mz="690.38838240" i="942.737" sn="2.87935" a="39.5742" fwhm="0.0433955" res="15909.2" algo="Sum"/><pk mz="690.42447743" i="988.927" sn="3.02043" a="48.3043" fwhm="0.0743458" res="9286.67" algo="Sum"/><pk mz="690.51597138" i="2274.12" sn="6.94446" a="90.2289" fwhm="0.0433943" res="15912.6" algo="Sum"/><pk mz="690.55349608" i="2272.43" sn="6.93929" a="99.1185" fwhm="0.0480644" res="14367.2" algo="Sum"/><pk mz="690.65747364" i="810.688" sn="2.47601" a="30.7607" fwhm="0.0501156" res="13781.3" algo="Sum"/><pk mz="690.68128335" i="754.445" sn="2.30423" a="11.5191" fwhm="0.015547" res="44425.5" algo="Sum"/><pk mz="690.74124963" i="1641.49" sn="5.01345" a="94.5478" fwhm="0.064374" res="10730.1" algo="Sum"/><pk mz="690.82616852" i="591.812" sn="1.80752" a="20.7002" fwhm="0.0582582" res="11858" algo="Sum"/><pk mz="690.91846453" i="830.334" sn="2.53609" a="49.2436" fwhm="0.0693684" res="9960.13" algo="Sum"/><pk mz="691.41584860" i="1380.38" sn="4.22027" a="98.6325" fwhm="0.064196" res="10770.4" algo="Sum"/><pk mz="691.51499097" i="928.905" sn="2.84003" a="41.5181" fwhm="0.0504706" res="13701.3" algo="Sum"/><pk mz="691.55009621" i="786.756" sn="2.4055" a="41.2626" fwhm="0.0552712" res="12511.9" algo="Sum"/><pk mz="691.61895209" i="483.454" sn="1.47791" a="13.6905" fwhm="0.0363009" res="19052.4" algo="Sum"/><pk mz="691.64032194" i="457.08" sn="1.39716" a="6.90375" fwhm="0.0147032" res="47040.1" algo="Sum"/><pk mz="691.68276518" i="615.436" sn="1.88094" a="18.8801" fwhm="0.0713869" res="9689.21" algo="Sum"/><pk mz="691.71867993" i="660.113" sn="2.01782" a="29.2044" fwhm="0.0570479" res="12125.2" algo="Sum"/><pk mz="691.74625469" i="687.545" sn="2.10206" a="17.3286" fwhm="0.0311179" res="22229.9" algo="Sum"/><pk mz="691.77023246" i="738.789" sn="2.25894" a="19.9853" fwhm="0.0327597" res="21116.5" algo="Sum"/><pk mz="691.93462759" i="516.784" sn="1.58016" a="29.944" fwhm="0.0439779" res="15733.7" algo="Sum"/><pk mz="692.19369434" i="585.194" sn="1.79039" a="38.1044" fwhm="0.070769" res="9781.03" algo="Sum"/><pk mz="692.41561446" i="910.558" sn="2.7876" a="44.5986" fwhm="0.0627186" res="11040" algo="Sum"/><pk mz="692.52203797" i="736.855" sn="2.25585" a="32.58" fwhm="0.0592644" res="11685.3" algo="Sum"/><pk mz="692.55297322" i="638.758" sn="1.95553" a="18.1322" fwhm="0.0415148" res="16682.1" algo="Sum"/><pk mz="692.61093217" i="1217.08" sn="3.72572" a="55.0818" fwhm="0.0483026" res="14339" algo="Sum"/><pk mz="692.66982127" i="750.899" sn="2.29911" a="31.9857" fwhm="0.0504569" res="13727.9" algo="Sum"/><pk mz="692.73690526" i="1100.87" sn="3.37055" a="35.7592" fwhm="0.0467102" res="14830.5" algo="Sum"/><pk mz="692.79017875" i="1484.67" sn="4.5456" a="61.8282" fwhm="0.0428997" res="16149.1" algo="Sum"/><pk mz="692.82341659" i="1593.3" sn="4.87818" a="89.6162" fwhm="0.0496911" res="13942.6" algo="Sum"/><pk mz="692.92010063" i="449.027" sn="1.37524" a="13.6152" fwhm="0.0510704" res="13567.9" algo="Sum"/><pk mz="692.96637691" i="625.587" sn="1.91664" a="27.9796" fwhm="0.053874" res="12862.7" algo="Sum"/><pk mz="693.19930042" i="463.841" sn="1.42142" a="21.4081" fwhm="0.0553323" res="12527.9" algo="Sum"/><pk mz="693.35264073" i="463.313" sn="1.4195" a="10.9232" fwhm="0.0311541" res="22255.6" algo="Sum"/><pk mz="693.45883137" i="906.698" sn="2.77824" a="54.3251" fwhm="0.0746089" res="9294.59" algo="Sum"/><pk mz="693.55470023" i="497.642" sn="1.52529" a="24.8003" fwhm="0.0727031" res="9539.54" algo="Sum"/><pk mz="693.62425651" i="528.489" sn="1.62" a="26.0955" fwhm="0.0698178" res="9934.78" algo="Sum"/><pk mz="693.66669828" i="577.929" sn="1.77185" a="16.382" fwhm="0.0415478" res="16695.6" algo="Sum"/><pk mz="693.70771149" i="675.869" sn="2.07168" a="24.9182" fwhm="0.0483263" res="14354.7" algo="Sum"/><pk mz="693.73300129" i="712.884" sn="2.18492" a="26.8031" fwhm="0.0519376" res="13357" algo="Sum"/><pk mz="693.76725166" i="705.996" sn="2.16358" a="13.1744" fwhm="0.0207755" res="33393.5" algo="Sum"/><pk mz="693.78709223" i="725.434" sn="2.22311" a="22.4816" fwhm="0.041552" res="16696.9" algo="Sum"/><pk mz="693.82488401" i="620.852" sn="1.90248" a="19.4748" fwhm="0.0467471" res="14842.1" algo="Sum"/><pk mz="694.19029330" i="555.304" sn="1.70382" a="34.3553" fwhm="0.0946136" res="7337.11" algo="Sum"/><pk mz="694.43269838" i="1452.82" sn="4.45985" a="62.834" fwhm="0.0551094" res="12601" algo="Sum"/><pk mz="694.52605945" i="468.931" sn="1.4399" a="11.1871" fwhm="0.0311805" res="22274.3" algo="Sum"/><pk mz="694.61294470" i="1083.94" sn="3.32869" a="67.4907" fwhm="0.0773411" res="8981.16" algo="Sum"/><pk mz="694.69008785" i="1138.62" sn="3.49645" a="65.1232" fwhm="0.0663514" res="10469.9" algo="Sum"/><pk mz="694.74427207" i="777.82" sn="2.3887" a="23.9349" fwhm="0.0363827" res="19095.5" algo="Sum"/><pk mz="694.79056970" i="1711.97" sn="5.25829" a="71.7334" fwhm="0.0502216" res="13834.5" algo="Sum"/><pk mz="694.93338630" i="1017.54" sn="3.12705" a="43.7279" fwhm="0.0515781" res="13473.4" algo="Sum"/><pk mz="695.09111283" i="1636.91" sn="5.03936" a="74.9599" fwhm="0.0380071" res="18288.4" algo="Sum"/><pk mz="695.38774358" i="791.604" sn="2.43608" a="35.842" fwhm="0.0478" res="14547.9" algo="Sum"/><pk mz="695.43609138" i="907.686" sn="2.79388" a="53.6765" fwhm="0.0580576" res="11978.4" algo="Sum"/><pk mz="695.50203846" i="1113.74" sn="3.42875" a="61.3646" fwhm="0.0448884" res="15494" algo="Sum"/><pk mz="695.63861628" i="671.151" sn="2.06578" a="15.8093" fwhm="0.0288329" res="24126.5" algo="Sum"/><pk mz="695.68915675" i="692.4" sn="2.13151" a="25.965" fwhm="0.0278608" res="24970.2" algo="Sum"/><pk mz="695.70637930" i="763.301" sn="2.34991" a="20.2856" fwhm="0.0416092" res="16720" algo="Sum"/><pk mz="695.75608292" i="642.739" sn="1.97923" a="15.6092" fwhm="0.0312079" res="22294.2" algo="Sum"/><pk mz="695.78483344" i="696.769" sn="2.14592" a="19.5651" fwhm="0.0347326" res="20032.6" algo="Sum"/><pk mz="695.84422338" i="487.474" sn="1.50177" a="19.5056" fwhm="0.0441568" res="15758.5" algo="Sum"/><pk mz="696.09506117" i="572.493" sn="1.76333" a="34.2159" fwhm="0.0431509" res="16131.7" algo="Sum"/><pk mz="696.19044177" i="479.911" sn="1.4784" a="12.7554" fwhm="0.0416235" res="16725.9" algo="Sum"/><pk mz="696.41582367" i="581.148" sn="1.79059" a="40.3867" fwhm="0.0782299" res="8902.17" algo="Sum"/><pk mz="696.47174853" i="657.231" sn="2.02533" a="26.4875" fwhm="0.044856" res="15526.9" algo="Sum"/><pk mz="696.50026775" i="621.208" sn="1.91412" a="30.3978" fwhm="0.0610384" res="11410.9" algo="Sum"/><pk mz="696.56344849" i="459.587" sn="1.41635" a="13.6412" fwhm="0.0416345" res="16730.4" algo="Sum"/><pk mz="696.61436321" i="782.806" sn="2.41292" a="26.0625" fwhm="0.0454818" res="15316.3" algo="Sum"/><pk mz="696.63949662" i="900.187" sn="2.77499" a="34.5838" fwhm="0.0520461" res="13385" algo="Sum"/><pk mz="696.68861069" i="1203.84" sn="3.71192" a="61.3134" fwhm="0.0609868" res="11423.6" algo="Sum"/><pk mz="696.72032979" i="897.904" sn="2.76905" a="25.4101" fwhm="0.0364349" res="19122.3" algo="Sum"/><pk mz="696.78937547" i="1373.55" sn="4.23635" a="92.2946" fwhm="0.0618063" res="11273.8" algo="Sum"/><pk mz="696.86835990" i="682.137" sn="2.10389" a="26.0054" fwhm="0.0386176" res="18045.3" algo="Sum"/><pk mz="697.35662600" i="684.048" sn="2.11301" a="38.3326" fwhm="0.063822" res="10926.6" algo="Sum"/><pk mz="697.42450907" i="673.995" sn="2.08223" a="24.1258" fwhm="0.0511993" res="13621.8" algo="Sum"/><pk mz="697.46827770" i="1066.42" sn="3.29459" a="35.3212" fwhm="0.0432599" res="16122.8" algo="Sum"/><pk mz="697.51869904" i="6833.85" sn="21.1117" a="288.5" fwhm="0.0351827" res="19825.6" algo="Sum"/><pk mz="697.64673166" i="710.013" sn="2.19364" a="36.3384" fwhm="0.0679982" res="10259.8" algo="Sum"/><pk mz="697.70804235" i="739.369" sn="2.28442" a="14.7639" fwhm="0.0404956" res="17229.2" algo="Sum"/><pk mz="697.71948063" i="728.62" sn="2.25115" a="22.4931" fwhm="0.0512183" res="13622.5" algo="Sum"/><pk mz="697.74653062" i="708.264" sn="2.18812" a="23.0998" fwhm="0.0416705" res="16744.4" algo="Sum"/><pk mz="697.78898963" i="619.368" sn="1.91323" a="20.2484" fwhm="0.0468804" res="14884.4" algo="Sum"/><pk mz="697.96617783" i="586.191" sn="1.81069" a="32.5407" fwhm="0.0570327" res="12238" algo="Sum"/><pk mz="698.36606202" i="460.572" sn="1.42149" a="11.13" fwhm="0.0436573" res="15996.6" algo="Sum"/><pk mz="698.38788406" i="521.388" sn="1.60903" a="9.9685" fwhm="0.0351904" res="19846" algo="Sum"/><pk mz="698.39999702" i="499.701" sn="1.542" a="2.45266" fwhm="0.009312" res="75000" algo="Sum"/><pk mz="698.42436864" i="560.904" sn="1.73081" a="19.2343" fwhm="0.0427802" res="16325.9" algo="Sum"/><pk mz="698.47066368" i="699.447" sn="2.15804" a="29.231" fwhm="0.0473953" res="14737.1" algo="Sum"/><pk mz="698.52273111" i="3028.89" sn="9.34494" a="143.616" fwhm="0.0398497" res="17528.9" algo="Sum"/><pk mz="698.68597396" i="962.407" sn="2.96934" a="30.3561" fwhm="0.0385314" res="18132.9" algo="Sum"/><pk mz="698.69556166" i="984.121" sn="3.03633" a="24.4259" fwhm="0.0312741" res="22341" algo="Sum"/><pk mz="698.77400966" i="1573.42" sn="4.85451" a="102.336" fwhm="0.073517" res="9504.93" algo="Sum"/><pk mz="698.84256517" i="589.339" sn="1.81809" a="11.5665" fwhm="0.0208513" res="33515.5" algo="Sum"/><pk mz="698.86208957" i="630.687" sn="1.94546" a="32.2207" fwhm="0.0406906" res="17175" algo="Sum"/><pk mz="698.97707038" i="457.503" sn="1.41099" a="24.6576" fwhm="0.0641093" res="10902.9" algo="Sum"/><pk mz="699.20382379" i="468.284" sn="1.4445" a="14.1268" fwhm="0.0328179" res="21305.6" algo="Sum"/><pk mz="699.38154376" i="648.938" sn="2.00548" a="18.4519" fwhm="0.0329777" res="21207.7" algo="Sum"/><pk mz="699.40071396" i="703.417" sn="2.17404" a="28.5277" fwhm="0.055274" res="12653.3" algo="Sum"/><pk mz="699.45539430" i="679.498" sn="2.10013" a="29.8406" fwhm="0.0625815" res="11176.7" algo="Sum"/><pk mz="699.52862915" i="1333.46" sn="4.12134" a="84.5022" fwhm="0.0485081" res="14420.9" algo="Sum"/><pk mz="699.72859438" i="811.822" sn="2.50926" a="48.9429" fwhm="0.0537742" res="13012.3" algo="Sum"/><pk mz="699.76263804" i="687.087" sn="2.12361" a="13.3139" fwhm="0.0208651" res="33537.5" algo="Sum"/><pk mz="699.77922131" i="701.792" sn="2.16912" a="16.0481" fwhm="0.0285767" res="24487.7" algo="Sum"/><pk mz="699.86404327" i="548.218" sn="1.69441" a="37.1684" fwhm="0.0548724" res="12754.4" algo="Sum"/><pk mz="700.42198600" i="787.477" sn="2.43482" a="31.7156" fwhm="0.0574056" res="12201.3" algo="Sum"/><pk mz="700.47137236" i="823.236" sn="2.54537" a="33.9478" fwhm="0.0574082" res="12201.6" algo="Sum"/><pk mz="700.54061591" i="1027.9" sn="3.17914" a="68.4365" fwhm="0.0844944" res="8290.97" algo="Sum"/><pk mz="700.59486942" i="527.428" sn="1.63124" a="10.8725" fwhm="0.0266043" res="26333.9" algo="Sum"/><pk mz="700.64744892" i="974.273" sn="3.01325" a="52.5984" fwhm="0.0636976" res="10999.6" algo="Sum"/><pk mz="700.72237133" i="980.699" sn="3.03313" a="58.1703" fwhm="0.0628391" res="11151.1" algo="Sum"/><pk mz="700.77020204" i="1255.56" sn="3.88323" a="90.2501" fwhm="0.0790889" res="8860.54" algo="Sum"/><pk mz="700.85575654" i="576.826" sn="1.78398" a="25.4666" fwhm="0.0525641" res="13333.4" algo="Sum"/><pk mz="700.92778304" i="552.8" sn="1.70973" a="36.0655" fwhm="0.0832352" res="8421.05" algo="Sum"/><pk mz="701.40279996" i="18194.4" sn="56.2636" a="696.103" fwhm="0.0339344" res="20669.4" algo="Sum"/><pk mz="701.47480127" i="1172.99" sn="3.62777" a="40.2318" fwhm="0.0470041" res="14923.7" algo="Sum"/><pk mz="701.55120121" i="11653.7" sn="36.0421" a="480.157" fwhm="0.0347021" res="20216.4" algo="Sum"/><pk mz="701.64343710" i="692.608" sn="2.14213" a="30.4219" fwhm="0.0574561" res="12211.8" algo="Sum"/><pk mz="701.71029932" i="765.839" sn="2.36862" a="29.4612" fwhm="0.0522351" res="13433.7" algo="Sum"/><pk mz="701.73088656" i="697.245" sn="2.15647" a="13.8311" fwhm="0.0208945" res="33584.5" algo="Sum"/><pk mz="701.75911937" i="690.286" sn="2.13498" a="13.1122" fwhm="0.0208948" res="33585.3" algo="Sum"/><pk mz="701.77681277" i="692.32" sn="2.14117" a="16.3331" fwhm="0.0313428" res="22390.4" algo="Sum"/><pk mz="702.22030237" i="709.945" sn="2.19445" a="46.9338" fwhm="0.0526259" res="13343.6" algo="Sum"/><pk mz="702.40675697" i="8885.33" sn="27.4677" a="367.38" fwhm="0.0358331" res="19602.2" algo="Sum"/><pk mz="702.55464919" i="5566.15" sn="17.2052" a="246.59" fwhm="0.0366611" res="19163.5" algo="Sum"/><pk mz="702.63831524" i="1359.25" sn="4.20171" a="83.1417" fwhm="0.0628871" res="11173" algo="Sum"/><pk mz="702.70170570" i="785.654" sn="2.42862" a="12.1346" fwhm="0.0156816" res="44810.5" algo="Sum"/><pk mz="702.76421777" i="999.19" sn="3.08871" a="50.9384" fwhm="0.054601" res="12870.9" algo="Sum"/><pk mz="702.85223980" i="1056.61" sn="3.26621" a="52.7803" fwhm="0.0620162" res="11333.4" algo="Sum"/><pk mz="702.92710878" i="709.58" sn="2.19346" a="42.6627" fwhm="0.0596413" res="11785.9" algo="Sum"/><pk mz="703.21606934" i="569.576" sn="1.76012" a="13.5096" fwhm="0.0313749" res="22413.4" algo="Sum"/><pk mz="703.40786189" i="3817.92" sn="11.8026" a="187.869" fwhm="0.040292" res="17457.8" algo="Sum"/><pk mz="703.48462533" i="1104.25" sn="3.41366" a="45.3647" fwhm="0.0575314" res="12227.8" algo="Sum"/><pk mz="703.56822638" i="62673.2" sn="193.747" a="2289.01" fwhm="0.0311752" res="22568.2" algo="Sum"/><pk mz="703.70310602" i="864.516" sn="2.67254" a="21.0021" fwhm="0.0313858" res="22421" algo="Sum"/><pk mz="703.75945658" i="734.596" sn="2.27098" a="18.0905" fwhm="0.031387" res="22422" algo="Sum"/><pk mz="703.78016411" i="715.344" sn="2.21129" a="16.2137" fwhm="0.0286042" res="24604.1" algo="Sum"/><pk mz="703.85583169" i="474.94" sn="1.46815" a="16.1039" fwhm="0.0390473" res="18025.7" algo="Sum"/><pk mz="703.92396236" i="487.473" sn="1.50689" a="17.5743" fwhm="0.0512718" res="13729.3" algo="Sum"/><pk mz="704.21685935" i="655.206" sn="2.0261" a="36.2399" fwhm="0.071563" res="9840.52" algo="Sum"/><pk mz="704.40761506" i="1893.01" sn="5.85625" a="119.332" fwhm="0.0619644" res="11367.9" algo="Sum"/><pk mz="704.57155908" i="27164.2" sn="84.0362" a="988.589" fwhm="0.0333661" res="21116.4" algo="Sum"/><pk mz="704.71874713" i="1209.35" sn="3.74131" a="50.3942" fwhm="0.0575814" res="12238.6" algo="Sum"/><pk mz="704.73792357" i="1169.62" sn="3.61839" a="54.5028" fwhm="0.0599771" res="11750.1" algo="Sum"/><pk mz="704.81322680" i="937.795" sn="2.90182" a="33.2498" fwhm="0.0523506" res="13463.3" algo="Sum"/><pk mz="705.04451879" i="582.451" sn="1.80226" a="30.4644" fwhm="0.0548896" res="12844.8" algo="Sum"/><pk mz="705.13051506" i="451.281" sn="1.39695" a="29.8258" fwhm="0.0827939" res="8516.69" algo="Sum"/><pk mz="705.22026411" i="473.809" sn="1.46644" a="19.206" fwhm="0.0523657" res="13467.2" algo="Sum"/><pk mz="705.41295217" i="1015.62" sn="3.14312" a="33.6384" fwhm="0.0407303" res="17319.1" algo="Sum"/><pk mz="705.48912558" i="4973.1" sn="15.3907" a="286.601" fwhm="0.0493739" res="14288.7" algo="Sum"/><pk mz="705.57630518" i="8640.81" sn="26.7414" a="386.512" fwhm="0.037743" res="18694.2" algo="Sum"/><pk mz="705.68019992" i="808.271" sn="2.50212" a="25.1883" fwhm="0.0471446" res="14968.4" algo="Sum"/><pk mz="705.72798286" i="706.036" sn="2.18693" a="32.7125" fwhm="0.0576229" res="12247.3" algo="Sum"/><pk mz="705.75584883" i="730.773" sn="2.26432" a="23.2822" fwhm="0.0419089" res="16840.2" algo="Sum"/><pk mz="705.79459402" i="604.05" sn="1.87286" a="35.1889" fwhm="0.0473926" res="14892.5" algo="Sum"/><pk mz="705.87280133" i="465.483" sn="1.44457" a="14.4789" fwhm="0.0419122" res="16841.7" algo="Sum"/><pk mz="705.95831416" i="701.981" sn="2.17842" a="40.5217" fwhm="0.0451988" res="15619" algo="Sum"/><pk mz="706.21615986" i="511.503" sn="1.58862" a="16.9804" fwhm="0.0484193" res="14585.4" algo="Sum"/><pk mz="706.41758820" i="609.591" sn="1.89311" a="21.9576" fwhm="0.0433605" res="16291.7" algo="Sum"/><pk mz="706.52905403" i="3959.54" sn="12.2967" a="168.742" fwhm="0.0549403" res="12859.9" algo="Sum"/><pk mz="706.58167284" i="2680.43" sn="8.32569" a="114.152" fwhm="0.0503312" res="14038.7" algo="Sum"/><pk mz="706.67272675" i="838.175" sn="2.60466" a="13.2285" fwhm="0.0157814" res="44778.9" algo="Sum"/><pk mz="706.71696658" i="1137.36" sn="3.53458" a="59.5454" fwhm="0.0706687" res="10000.4" algo="Sum"/><pk mz="706.82656947" i="844.664" sn="2.62464" a="42.8338" fwhm="0.0538045" res="13137" algo="Sum"/><pk mz="706.88809868" i="586.61" sn="1.82325" a="19.4411" fwhm="0.047185" res="14981.2" algo="Sum"/><pk mz="707.35728304" i="655.216" sn="2.03759" a="38.5595" fwhm="0.0671734" res="10530.3" algo="Sum"/><pk mz="707.39466424" i="555.856" sn="1.72955" a="18.6731" fwhm="0.047202" res="14986.5" algo="Sum"/><pk mz="707.48786266" i="1324.29" sn="4.12245" a="54.9563" fwhm="0.0513167" res="13786.7" algo="Sum"/><pk mz="707.53326742" i="1903.78" sn="5.92634" a="87.831" fwhm="0.0498006" res="14207.3" algo="Sum"/><pk mz="707.59056149" i="790.65" sn="2.46202" a="32.7324" fwhm="0.0480957" res="14712.1" algo="Sum"/><pk mz="707.63339046" i="585.473" sn="1.82323" a="11.8686" fwhm="0.0209821" res="33725.6" algo="Sum"/><pk mz="707.67428234" i="680.804" sn="2.11997" a="29.3327" fwhm="0.057702" res="12264.3" algo="Sum"/><pk mz="707.70610733" i="711.862" sn="2.21646" a="20.8439" fwhm="0.0419663" res="16863.7" algo="Sum"/><pk mz="707.73317755" i="673.539" sn="2.09689" a="17.4258" fwhm="0.0314754" res="22485.3" algo="Sum"/><pk mz="707.75723189" i="695.156" sn="2.16389" a="28.4087" fwhm="0.0526271" res="13448.5" algo="Sum"/><pk mz="707.80914610" i="548.844" sn="1.70832" a="25.7764" fwhm="0.0508157" res="13928.9" algo="Sum"/><pk mz="707.85792712" i="512.305" sn="1.59463" a="22.1851" fwhm="0.0629569" res="11243.5" algo="Sum"/><pk mz="708.36324417" i="468.212" sn="1.46087" a="13.274" fwhm="0.0419857" res="16871.5" algo="Sum"/><pk mz="708.41392424" i="860.177" sn="2.68407" a="34.5268" fwhm="0.046821" res="15130.3" algo="Sum"/><pk mz="708.45597904" i="1198.03" sn="3.73893" a="49.8727" fwhm="0.0612771" res="11561.5" algo="Sum"/><pk mz="708.48041230" i="970.183" sn="3.02819" a="33.1809" fwhm="0.0443332" res="15980.8" algo="Sum"/><pk mz="708.53678866" i="830.707" sn="2.59338" a="21.8094" fwhm="0.0404263" res="17526.6" algo="Sum"/><pk mz="708.58417407" i="948.672" sn="2.96205" a="48.004" fwhm="0.0619476" res="11438.4" algo="Sum"/><pk mz="708.62996571" i="781.943" sn="2.44161" a="22.226" fwhm="0.0367447" res="19285.2" algo="Sum"/><pk mz="708.69498285" i="925.709" sn="2.89045" a="49.8195" fwhm="0.0643345" res="11015.8" algo="Sum"/><pk mz="708.76700279" i="1461.34" sn="4.56435" a="61.0244" fwhm="0.0577467" res="12273.7" algo="Sum"/><pk mz="708.79520908" i="1436.33" sn="4.4869" a="79.0309" fwhm="0.0531737" res="13329.8" algo="Sum"/><pk mz="708.95447168" i="927.821" sn="2.89819" a="37.9092" fwhm="0.0547445" res="12950.2" algo="Sum"/><pk mz="709.19022252" i="465.626" sn="1.45608" a="18.9545" fwhm="0.0314178" res="22572.9" algo="Sum"/><pk mz="709.45184735" i="870.09" sn="2.7213" a="52.269" fwhm="0.0678412" res="10457.5" algo="Sum"/><pk mz="709.52913764" i="648.265" sn="2.02882" a="32.9621" fwhm="0.066416" res="10683.1" algo="Sum"/><pk mz="709.59104103" i="470.977" sn="1.47448" a="13.4655" fwhm="0.0420221" res="16886.1" algo="Sum"/><pk mz="709.69859111" i="745.656" sn="2.33431" a="28.047" fwhm="0.0525316" res="13509.9" algo="Sum"/><pk mz="709.76486181" i="788.068" sn="2.46778" a="35.978" fwhm="0.0634763" res="11181.6" algo="Sum"/><pk mz="709.92876154" i="451.575" sn="1.41376" a="20.1972" fwhm="0.0630479" res="11260.2" algo="Sum"/><pk mz="710.17344589" i="445.993" sn="1.39883" a="10.9849" fwhm="0.0315297" res="22524" algo="Sum"/><pk mz="710.43101203" i="744.276" sn="2.33573" a="61.4102" fwhm="0.0693191" res="10248.7" algo="Sum"/><pk mz="710.51585064" i="543.92" sn="1.70653" a="12.3167" fwhm="0.0315372" res="22529.4" algo="Sum"/><pk mz="710.53480860" i="504.731" sn="1.58359" a="7.32487" fwhm="0.0157688" res="45059.5" algo="Sum"/><pk mz="710.58204048" i="916.609" sn="2.87615" a="46.6392" fwhm="0.0585422" res="12137.9" algo="Sum"/><pk mz="710.62700702" i="704.072" sn="2.20998" a="13.6647" fwhm="0.0210264" res="33796.9" algo="Sum"/><pk mz="710.67257696" i="1167.48" sn="3.66532" a="72.183" fwhm="0.0862889" res="8235.97" algo="Sum"/><pk mz="710.76385952" i="1932.42" sn="6.06718" a="122.989" fwhm="0.0659175" res="10782.6" algo="Sum"/><pk mz="710.93377614" i="512.887" sn="1.61005" a="29.7599" fwhm="0.0586155" res="12128.8" algo="Sum"/><pk mz="711.06304656" i="1192.02" sn="3.7413" a="52.5999" fwhm="0.0384731" res="18482.1" algo="Sum"/><pk mz="711.44496230" i="703.698" sn="2.21186" a="30.0107" fwhm="0.0578558" res="12296.9" algo="Sum"/><pk mz="711.53619004" i="4398.58" sn="13.8292" a="226.3" fwhm="0.0424842" res="16748.3" algo="Sum"/><pk mz="711.61807309" i="570.626" sn="1.79413" a="16.6302" fwhm="0.0368221" res="19325.8" algo="Sum"/><pk mz="711.67897031" i="648.591" sn="2.0394" a="24.027" fwhm="0.0420842" res="16910.8" algo="Sum"/><pk mz="711.70342404" i="661.596" sn="2.08051" a="3.36858" fwhm="0.00948938" res="75000" algo="Sum"/><pk mz="711.73776779" i="722.616" sn="2.27282" a="28.5736" fwhm="0.0526068" res="13529.4" algo="Sum"/><pk mz="711.76615780" i="738.581" sn="2.32313" a="31.724" fwhm="0.055987" res="12713.1" algo="Sum"/><pk mz="711.80155254" i="588.704" sn="1.85149" a="18.4077" fwhm="0.0338797" res="21009.7" algo="Sum"/><pk mz="711.93833325" i="476.943" sn="1.50007" a="23.4158" fwhm="0.0514797" res="13829.5" algo="Sum"/><pk mz="712.06661343" i="446.967" sn="1.40513" a="22.6599" fwhm="0.0473642" res="15033.9" algo="Sum"/><pk mz="712.25131495" i="739.975" sn="2.32904" a="47.4776" fwhm="0.0568169" res="12535.9" algo="Sum"/><pk mz="712.40533357" i="465.114" sn="1.46566" a="22.148" fwhm="0.0535058" res="13314.5" algo="Sum"/><pk mz="712.45002682" i="598.212" sn="1.88504" a="29.0445" fwhm="0.0690822" res="10313.1" algo="Sum"/><pk mz="712.48483760" i="506.309" sn="1.59544" a="9.90358" fwhm="0.0210539" res="33841" algo="Sum"/><pk mz="712.53737349" i="2281.17" sn="7.18824" a="107.197" fwhm="0.0554168" res="12857.8" algo="Sum"/><pk mz="712.66774945" i="1442.38" sn="4.54426" a="96.8902" fwhm="0.0598754" res="11902.5" algo="Sum"/><pk mz="712.76183235" i="1638.46" sn="5.16205" a="109.183" fwhm="0.0664404" res="10727.8" algo="Sum"/><pk mz="712.84823101" i="845.695" sn="2.6644" a="41.365" fwhm="0.0416265" res="17124.9" algo="Sum"/><pk mz="713.25151389" i="528.776" sn="1.66631" a="22.0119" fwhm="0.0444795" res="16035.5" algo="Sum"/><pk mz="713.32520547" i="558.137" sn="1.75897" a="31.753" fwhm="0.0529837" res="13463.1" algo="Sum"/><pk mz="713.44317874" i="768.239" sn="2.42313" a="27.4494" fwhm="0.0405305" res="17602.6" algo="Sum"/><pk mz="713.49165118" i="1431.34" sn="4.51471" a="66.0446" fwhm="0.053281" res="13391.1" algo="Sum"/><pk mz="713.52917222" i="981.99" sn="3.09739" a="55.6621" fwhm="0.0597239" res="11947.1" algo="Sum"/><pk mz="713.60868633" i="536.538" sn="1.69278" a="10.3847" fwhm="0.0210706" res="33867.6" algo="Sum"/><pk mz="713.69775104" i="801.683" sn="2.52963" a="69.1543" fwhm="0.043922" res="16249.2" algo="Sum"/><pk mz="713.73649024" i="708.821" sn="2.23662" a="10.7471" fwhm="0.0158043" res="45160.9" algo="Sum"/><pk mz="713.75255717" i="733.515" sn="2.31456" a="30.051" fwhm="0.0510748" res="13974.7" algo="Sum"/><pk mz="713.84127043" i="507.029" sn="1.59952" a="14.4924" fwhm="0.0421478" res="16936.6" algo="Sum"/><pk mz="714.24257193" i="487.778" sn="1.53847" a="34.4394" fwhm="0.0838056" res="8522.61" algo="Sum"/><pk mz="714.44027737" i="667.037" sn="2.10907" a="37.0766" fwhm="0.0733367" res="9741.93" algo="Sum"/><pk mz="714.49926575" i="992.777" sn="3.14041" a="47.7551" fwhm="0.0689652" res="10360.3" algo="Sum"/><pk mz="714.53004988" i="950.098" sn="3.00552" a="34.0097" fwhm="0.0478964" res="14918.2" algo="Sum"/><pk mz="714.56821639" i="683.107" sn="2.16077" a="13.4268" fwhm="0.0210847" res="33890.4" algo="Sum"/><pk mz="714.66790070" i="1381.83" sn="4.36996" a="82.7912" fwhm="0.0538773" res="13264.7" algo="Sum"/><pk mz="714.75412343" i="1278.45" sn="4.04301" a="66.5956" fwhm="0.0668356" res="10694.2" algo="Sum"/><pk mz="714.84639871" i="846.718" sn="2.67752" a="53.8389" fwhm="0.0660931" res="10815.8" algo="Sum"/><pk mz="715.38475086" i="511.864" sn="1.61919" a="23.4136" fwhm="0.0547808" res="13059" algo="Sum"/><pk mz="715.44102743" i="626.96" sn="1.98329" a="30.2533" fwhm="0.0563239" res="12702.3" algo="Sum"/><pk mz="715.50692560" i="791.769" sn="2.50533" a="23.7948" fwhm="0.0421969" res="16956.4" algo="Sum"/><pk mz="715.53346649" i="814.915" sn="2.57859" a="20.4157" fwhm="0.0316484" res="22608.8" algo="Sum"/><pk mz="715.55254747" i="791.678" sn="2.50507" a="15.7221" fwhm="0.0210993" res="33913.6" algo="Sum"/><pk mz="715.57429202" i="777.251" sn="2.45947" a="24.0765" fwhm="0.0341039" res="20982.2" algo="Sum"/><pk mz="715.63877669" i="812.779" sn="2.57161" a="35.3023" fwhm="0.0504743" res="14178.3" algo="Sum"/><pk mz="715.69583216" i="791.306" sn="2.50334" a="49.8202" fwhm="0.0649845" res="11013.3" algo="Sum"/><pk mz="715.73220400" i="719.384" sn="2.27581" a="11.0286" fwhm="0.0158264" res="45224" algo="Sum"/><pk mz="715.74961875" i="714.561" sn="2.26056" a="23.9143" fwhm="0.0422046" res="16959.1" algo="Sum"/><pk mz="715.78802806" i="604.304" sn="1.91169" a="20.013" fwhm="0.0474813" res="15075.2" algo="Sum"/><pk mz="715.82346076" i="494.119" sn="1.56302" a="7.61111" fwhm="0.0158274" res="45226.9" algo="Sum"/><pk mz="715.84784669" i="488.101" sn="1.54409" a="12.9066" fwhm="0.03308" res="21639.9" algo="Sum"/><pk mz="715.88092757" i="572.258" sn="1.81063" a="30.9289" fwhm="0.0612106" res="11695.4" algo="Sum"/><pk mz="716.17960770" i="471.982" sn="1.49239" a="16.9776" fwhm="0.0433831" res="16508.3" algo="Sum"/><pk mz="716.44591610" i="1563.08" sn="4.94545" a="73.2621" fwhm="0.0478923" res="14959.5" algo="Sum"/><pk mz="716.51928393" i="1363.71" sn="4.31471" a="59.3316" fwhm="0.0552609" res="12966.1" algo="Sum"/><pk mz="716.58434288" i="724.255" sn="2.2914" a="3.69212" fwhm="0.00955445" res="75000" algo="Sum"/><pk mz="716.61790025" i="944.484" sn="2.98805" a="42.1467" fwhm="0.0656209" res="10920.6" algo="Sum"/><pk mz="716.67533853" i="1032.77" sn="3.26736" a="35.1355" fwhm="0.040863" res="17538.5" algo="Sum"/><pk mz="716.74856147" i="1052.35" sn="3.32931" a="52.4101" fwhm="0.0630615" res="11365.9" algo="Sum"/><pk mz="716.82650793" i="595.688" sn="1.8843" a="9.28253" fwhm="0.0158384" res="45258.8" algo="Sum"/><pk mz="716.86169049" i="685.877" sn="2.1698" a="39.7171" fwhm="0.0794123" res="9027.09" algo="Sum"/><pk mz="716.91347295" i="543.949" sn="1.72101" a="9.9573" fwhm="0.0211192" res="33946.1" algo="Sum"/><pk mz="716.94811269" i="1048.28" sn="3.31666" a="46.3315" fwhm="0.0476937" res="15032.3" algo="Sum"/><pk mz="717.07383987" i="1488.8" sn="4.70908" a="72.8405" fwhm="0.0387857" res="18488.1" algo="Sum"/><pk mz="717.20012119" i="516.505" sn="1.63443" a="21.3942" fwhm="0.0419262" res="17106.2" algo="Sum"/><pk mz="717.36295762" i="735.665" sn="2.32909" a="33.7339" fwhm="0.0497025" res="14433.1" algo="Sum"/><pk mz="717.38671576" i="636.6" sn="2.01558" a="18.3489" fwhm="0.0422526" res="16978.5" algo="Sum"/><pk mz="717.45243333" i="1082.87" sn="3.42867" a="55.3845" fwhm="0.0628318" res="11418.6" algo="Sum"/><pk mz="717.51773318" i="1312.25" sn="4.15479" a="73.5132" fwhm="0.077429" res="9266.79" algo="Sum"/><pk mz="717.58332584" i="2558.2" sn="8.09968" a="133.134" fwhm="0.0432525" res="16590.6" algo="Sum"/><pk mz="717.68960022" i="732.271" sn="2.31814" a="25.69" fwhm="0.0475441" res="15095.2" algo="Sum"/><pk mz="717.72517513" i="672.951" sn="2.13031" a="16.9581" fwhm="0.0316967" res="22643.5" algo="Sum"/><pk mz="717.74517333" i="676.008" sn="2.13985" a="13.4527" fwhm="0.0211315" res="33965.6" algo="Sum"/><pk mz="717.76707417" i="696.794" sn="2.20555" a="18.7559" fwhm="0.0422638" res="16983" algo="Sum"/><pk mz="717.79665800" i="559.698" sn="1.77136" a="13.4344" fwhm="0.0302381" res="23738.2" algo="Sum"/><pk mz="718.07809163" i="464.197" sn="1.46968" a="28.0251" fwhm="0.0470693" res="15255.8" algo="Sum"/><pk mz="718.19824691" i="596.807" sn="1.88978" a="19.0283" fwhm="0.0475609" res="15100.6" algo="Sum"/><pk mz="718.36957945" i="466.512" sn="1.47765" a="20.7909" fwhm="0.0523375" res="13725.7" algo="Sum"/><pk mz="718.42234108" i="870.079" sn="2.75629" a="40.9489" fwhm="0.0680148" res="10562.7" algo="Sum"/><pk mz="718.57241106" i="2438.02" sn="7.72353" a="118.659" fwhm="0.0700909" res="10252" algo="Sum"/><pk mz="718.67593570" i="897.287" sn="2.84257" a="30.6837" fwhm="0.0475765" res="15105.7" algo="Sum"/><pk mz="718.69625646" i="850.588" sn="2.69463" a="13.4322" fwhm="0.0160845" res="44682.6" algo="Sum"/><pk mz="718.72226555" i="891.23" sn="2.82338" a="44.6526" fwhm="0.0557496" res="12892" algo="Sum"/><pk mz="718.79095189" i="957.806" sn="3.03497" a="23.6578" fwhm="0.0317204" res="22660.2" algo="Sum"/><pk mz="718.82596812" i="989.088" sn="3.13415" a="65.8012" fwhm="0.0530103" res="13560.1" algo="Sum"/><pk mz="719.20836176" i="524.817" sn="1.66479" a="24.3209" fwhm="0.0369102" res="19485.4" algo="Sum"/><pk mz="719.47656067" i="1296.81" sn="4.11452" a="65.7504" fwhm="0.0666344" res="10797.4" algo="Sum"/><pk mz="719.56639222" i="1524.44" sn="4.83676" a="99.5482" fwhm="0.0649877" res="11072.4" algo="Sum"/><pk mz="719.68490635" i="722.391" sn="2.29207" a="37.0508" fwhm="0.0673801" res="10681" algo="Sum"/><pk mz="719.70237975" i="701.971" sn="2.22725" a="10.51" fwhm="0.0158703" res="45349.1" algo="Sum"/><pk mz="719.73138405" i="750.574" sn="2.38176" a="20.7587" fwhm="0.0423019" res="17014.2" algo="Sum"/><pk mz="719.75454428" i="690.249" sn="2.19036" a="20.1094" fwhm="0.0361688" res="19899.9" algo="Sum"/><pk mz="719.81352300" i="549.17" sn="1.74327" a="16.032" fwhm="0.0423239" res="17007.3" algo="Sum"/><pk mz="719.97982471" i="522.646" sn="1.6604" a="30.7916" fwhm="0.0542375" res="13274.6" algo="Sum"/><pk mz="720.20224863" i="551.697" sn="1.75375" a="25.4728" fwhm="0.0486911" res="14791.3" algo="Sum"/><pk mz="720.24072795" i="442.993" sn="1.40819" a="9.80074" fwhm="0.0433692" res="16607.2" algo="Sum"/><pk mz="720.48211856" i="852.445" sn="2.70893" a="30.5848" fwhm="0.0529293" res="13612.2" algo="Sum"/><pk mz="720.55174394" i="1900.88" sn="6.04168" a="66.0017" fwhm="0.0368405" res="19558.7" algo="Sum"/><pk mz="720.58498291" i="2261.67" sn="7.18975" a="147.239" fwhm="0.0782438" res="9209.48" algo="Sum"/><pk mz="720.69871567" i="1312.99" sn="4.17602" a="105.127" fwhm="0.0803252" res="8972.26" algo="Sum"/><pk mz="720.78643538" i="1053.86" sn="3.35186" a="62.332" fwhm="0.0835206" res="8630.04" algo="Sum"/><pk mz="721.19106351" i="484.408" sn="1.54545" a="30.7079" fwhm="0.0755437" res="9546.67" algo="Sum"/><pk mz="721.37965036" i="563.71" sn="1.79818" a="26.6784" fwhm="0.058775" res="12273.6" algo="Sum"/><pk mz="721.41063769" i="557.35" sn="1.77756" a="12.6235" fwhm="0.0317782" res="22701.4" algo="Sum"/><pk mz="721.48059738" i="1993.9" sn="6.358" a="103.401" fwhm="0.0479539" res="15045.3" algo="Sum"/><pk mz="721.55152207" i="1106.8" sn="3.53019" a="33.8115" fwhm="0.0408356" res="17669.7" algo="Sum"/><pk mz="721.58491587" i="1233.91" sn="3.93614" a="78.5947" fwhm="0.0828908" res="8705.25" algo="Sum"/><pk mz="721.64107064" i="644.38" sn="2.05593" a="12.9551" fwhm="0.0264861" res="27246" algo="Sum"/><pk mz="721.69097195" i="743.589" sn="2.37246" a="28.274" fwhm="0.0406671" res="17746.3" algo="Sum"/><pk mz="721.73280632" i="638.182" sn="2.03602" a="13.2296" fwhm="0.0211901" res="34059.9" algo="Sum"/><pk mz="721.74350946" i="653.459" sn="2.08463" a="12.8168" fwhm="0.026488" res="27247.9" algo="Sum"/><pk mz="721.76942626" i="592.891" sn="1.8911" a="15.2354" fwhm="0.0317862" res="22707" algo="Sum"/><pk mz="721.80227488" i="633.071" sn="2.01911" a="25.0483" fwhm="0.0521982" res="13828.1" algo="Sum"/><pk mz="721.84975470" i="456.211" sn="1.45532" a="11.4663" fwhm="0.028359" res="25454" algo="Sum"/><pk mz="721.87972906" i="477.208" sn="1.52247" a="11.0539" fwhm="0.0317884" res="22708.9" algo="Sum"/><pk mz="722.19142791" i="477.557" sn="1.52497" a="15.4233" fwhm="0.0458464" res="15752.4" algo="Sum"/><pk mz="722.21230384" i="442.421" sn="1.41277" a="13.2457" fwhm="0.0423945" res="17035.5" algo="Sum"/><pk mz="722.27788966" i="659.135" sn="2.1048" a="43.098" fwhm="0.0607565" res="11888.1" algo="Sum"/><pk mz="722.43964080" i="767.716" sn="2.45126" a="31.3765" fwhm="0.057171" res="12636.5" algo="Sum"/><pk mz="722.49557062" i="1523.46" sn="4.86563" a="85.9856" fwhm="0.0594882" res="12145.2" algo="Sum"/><pk mz="722.55307626" i="967.904" sn="3.09202" a="40.1339" fwhm="0.058306" res="12392.4" algo="Sum"/><pk mz="722.60670438" i="1028.46" sn="3.2854" a="54.1124" fwhm="0.056294" res="12836.3" algo="Sum"/><pk mz="722.69682454" i="1581.46" sn="5.05238" a="97.3086" fwhm="0.066868" res="10807.8" algo="Sum"/><pk mz="722.78696577" i="855.312" sn="2.73355" a="56.7556" fwhm="0.0795973" res="9080.54" algo="Sum"/><pk mz="722.87905349" i="782.828" sn="2.5023" a="44.4793" fwhm="0.0726173" res="9954.64" algo="Sum"/><pk mz="722.94149673" i="518.308" sn="1.6572" a="25.3778" fwhm="0.0416789" res="17345.5" algo="Sum"/><pk mz="723.27318306" i="455.995" sn="1.46085" a="16.602" fwhm="0.0523736" res="13809.9" algo="Sum"/><pk mz="723.28814821" i="454.151" sn="1.45495" a="12.8787" fwhm="0.0282668" res="25587.9" algo="Sum"/><pk mz="723.53460837" i="9865.51" sn="31.621" a="411.484" fwhm="0.0360828" res="20052.1" algo="Sum"/><pk mz="723.62655964" i="641.054" sn="2.05455" a="19.7784" fwhm="0.0371314" res="19488.2" algo="Sum"/><pk mz="723.69316940" i="796.367" sn="2.55336" a="34.0107" fwhm="0.0583517" res="12402.3" algo="Sum"/><pk mz="723.72845041" i="726.75" sn="2.33056" a="31.97" fwhm="0.0636587" res="11368.9" algo="Sum"/><pk mz="723.79568182" i="563.976" sn="1.80907" a="14.1328" fwhm="0.0318307" res="22738.9" algo="Sum"/><pk mz="724.23157821" i="449.74" sn="1.4423" a="13.9451" fwhm="0.0422349" res="17147.7" algo="Sum"/><pk mz="724.44475600" i="873.885" sn="2.80277" a="36.6632" fwhm="0.0583819" res="12408.7" algo="Sum"/><pk mz="724.53601857" i="5302.22" sn="17.0059" a="290.624" fwhm="0.0431035" res="16809.2" algo="Sum"/><pk mz="724.61518453" i="851.98" sn="2.73363" a="31.4345" fwhm="0.0500845" res="14467.9" algo="Sum"/><pk mz="724.69661322" i="1198.67" sn="3.84858" a="71.1925" fwhm="0.0647196" res="11197.5" algo="Sum"/><pk mz="724.73905480" i="1234.88" sn="3.96483" a="54.1363" fwhm="0.0583941" res="12411.2" algo="Sum"/><pk mz="724.88618743" i="670.819" sn="2.15426" a="16.5092" fwhm="0.0318546" res="22756.1" algo="Sum"/><pk mz="724.93529381" i="734.788" sn="2.3594" a="38.0354" fwhm="0.0560804" res="12926.7" algo="Sum"/><pk mz="725.20855729" i="448.991" sn="1.44388" a="21.7882" fwhm="0.0581839" res="12464.1" algo="Sum"/><pk mz="725.25668391" i="444.182" sn="1.42988" a="16.0726" fwhm="0.0531047" res="13657.1" algo="Sum"/><pk mz="725.44318371" i="652.348" sn="2.10085" a="31.1099" fwhm="0.056599" res="12817.2" algo="Sum"/><pk mz="725.55052224" i="59859.9" sn="192.815" a="2238.79" fwhm="0.0320089" res="22667.1" algo="Sum"/><pk mz="725.68111249" i="875.074" sn="2.8187" a="22.6324" fwhm="0.031872" res="22768.6" algo="Sum"/><pk mz="725.70725010" i="952.196" sn="3.06712" a="30.2323" fwhm="0.047809" res="15179.3" algo="Sum"/><pk mz="725.74862403" i="901.432" sn="2.90361" a="40.0937" fwhm="0.0574669" res="12629" algo="Sum"/><pk mz="725.86651434" i="466.604" sn="1.50287" a="11.0436" fwhm="0.0318761" res="22771.5" algo="Sum"/><pk mz="725.89415945" i="460.679" sn="1.48378" a="9.20414" fwhm="0.0212511" res="34158" algo="Sum"/><pk mz="725.91262144" i="464.608" sn="1.49644" a="17.223" fwhm="0.0526758" res="13780.8" algo="Sum"/><pk mz="726.22095710" i="495.944" sn="1.59734" a="31.2784" fwhm="0.0578677" res="12549.7" algo="Sum"/><pk mz="726.45879749" i="745.06" sn="2.40359" a="28.9095" fwhm="0.053148" res="13668.6" algo="Sum"/><pk mz="726.55387103" i="26456.6" sn="85.3502" a="1026.54" fwhm="0.0345417" res="21034.1" algo="Sum"/><pk mz="726.64073127" i="1193.48" sn="3.85039" a="68.7491" fwhm="0.0528362" res="13752.7" algo="Sum"/><pk mz="726.73752602" i="1532.9" sn="4.94658" a="94.925" fwhm="0.0732067" res="9927.2" algo="Sum"/><pk mz="726.81683585" i="664.861" sn="2.14621" a="31.3599" fwhm="0.060293" res="12054.7" algo="Sum"/><pk mz="726.89131241" i="612.458" sn="1.97703" a="30.3822" fwhm="0.0744296" res="9766.16" algo="Sum"/><pk mz="727.03371236" i="570.203" sn="1.8404" a="32.1998" fwhm="0.05536" res="13132.8" algo="Sum"/><pk mz="727.21955213" i="448.437" sn="1.44821" a="11.2881" fwhm="0.0319057" res="22792.8" algo="Sum"/><pk mz="727.24047649" i="444.271" sn="1.43501" a="12.4345" fwhm="0.0322158" res="22574" algo="Sum"/><pk mz="727.47235298" i="1712.93" sn="5.5526" a="104.337" fwhm="0.0621034" res="11713.9" algo="Sum"/><pk mz="727.55908370" i="9769.81" sn="31.6794" a="450.104" fwhm="0.0387973" res="18752.8" algo="Sum"/><pk mz="727.65508086" i="724.613" sn="2.34975" a="21.8234" fwhm="0.0425536" res="17099.7" algo="Sum"/><pk mz="727.69563151" i="806.999" sn="2.61691" a="23.3873" fwhm="0.0372351" res="19543.3" algo="Sum"/><pk mz="727.72354644" i="800.249" sn="2.59502" a="24.7699" fwhm="0.0612582" res="11879.6" algo="Sum"/><pk mz="727.74815884" i="870.214" sn="2.8219" a="29.6251" fwhm="0.047876" res="15200.7" algo="Sum"/><pk mz="727.97137567" i="649.362" sn="2.10583" a="37.7052" fwhm="0.0547214" res="13303.2" algo="Sum"/><pk mz="728.22658992" i="594.169" sn="1.9281" a="29.3814" fwhm="0.0604109" res="12054.6" algo="Sum"/><pk mz="728.39983915" i="452.473" sn="1.46844" a="14.0054" fwhm="0.0449155" res="16217.1" algo="Sum"/><pk mz="728.51395605" i="5072.31" sn="16.4779" a="225.506" fwhm="0.049621" res="14681.6" algo="Sum"/><pk mz="728.55824908" i="3916.6" sn="12.7259" a="184.636" fwhm="0.0510735" res="14264.9" algo="Sum"/><pk mz="728.64268264" i="1435.28" sn="4.66343" a="92.0417" fwhm="0.0801524" res="9090.71" algo="Sum"/><pk mz="728.73763780" i="1321.52" sn="4.29383" a="76.2255" fwhm="0.0825762" res="8825.03" algo="Sum"/><pk mz="728.81770095" i="867.75" sn="2.81942" a="47.0764" fwhm="0.0594046" res="12268.7" algo="Sum"/><pk mz="728.88260424" i="469.965" sn="1.52691" a="21.8305" fwhm="0.0589016" res="12374.6" algo="Sum"/><pk mz="729.18161658" i="469.069" sn="1.52475" a="14.3906" fwhm="0.0418362" res="17429.5" algo="Sum"/><pk mz="729.21528853" i="460.967" sn="1.49834" a="10.9961" fwhm="0.0319492" res="22824.2" algo="Sum"/><pk mz="729.23579351" i="485.951" sn="1.57951" a="11.7256" fwhm="0.0319499" res="22824.3" algo="Sum"/><pk mz="729.25983464" i="474.664" sn="1.54282" a="18.8633" fwhm="0.0499882" res="14588.6" algo="Sum"/><pk mz="729.37929404" i="470.709" sn="1.53103" a="17.5289" fwhm="0.0362638" res="20113.1" algo="Sum"/><pk mz="729.40883466" i="588.499" sn="1.91478" a="21.6298" fwhm="0.0532559" res="13696.3" algo="Sum"/><pk mz="729.51785998" i="2418.47" sn="7.88018" a="132.367" fwhm="0.0518739" res="14063.3" algo="Sum"/><pk mz="729.58352677" i="7363.59" sn="23.993" a="338.563" fwhm="0.0386658" res="18869" algo="Sum"/><pk mz="729.67218416" i="844.803" sn="2.75257" a="31.766" fwhm="0.0414605" res="17599.2" algo="Sum"/><pk mz="729.71009491" i="759.498" sn="2.47479" a="14.9805" fwhm="0.0213069" res="34247.6" algo="Sum"/><pk mz="729.73580455" i="766.344" sn="2.49694" a="11.4799" fwhm="0.0159804" res="45664.5" algo="Sum"/><pk mz="729.75162921" i="795.086" sn="2.59057" a="23.2138" fwhm="0.042615" res="17124.3" algo="Sum"/><pk mz="729.79686972" i="597.771" sn="1.94793" a="15.5468" fwhm="0.0319623" res="22833" algo="Sum"/><pk mz="730.19172460" i="473.014" sn="1.54152" a="12.6918" fwhm="0.0418418" res="17451.2" algo="Sum"/><pk mz="730.23993177" i="560.132" sn="1.82586" a="29.8139" fwhm="0.0687902" res="10615.5" algo="Sum"/><pk mz="730.42482295" i="1045.91" sn="3.40958" a="43.1081" fwhm="0.0520102" res="14043.9" algo="Sum"/><pk mz="730.47031433" i="1157.52" sn="3.7734" a="43.0547" fwhm="0.0532948" res="13706.2" algo="Sum"/><pk mz="730.53085374" i="4078.19" sn="13.2945" a="177.024" fwhm="0.0478059" res="15281.2" algo="Sum"/><pk mz="730.58683385" i="3749.59" sn="12.2233" a="172.075" fwhm="0.0538846" res="13558.3" algo="Sum"/><pk mz="730.63876598" i="1534.19" sn="5.00133" a="48.1052" fwhm="0.0478128" res="15281.2" algo="Sum"/><pk mz="730.73034709" i="1548.79" sn="5.04853" a="73.3596" fwhm="0.0575644" res="12694.1" algo="Sum"/><pk mz="730.81534970" i="907.147" sn="2.95729" a="61.9304" fwhm="0.063254" res="11553.7" algo="Sum"/><pk mz="730.93141117" i="579.617" sn="1.88954" a="14.1013" fwhm="0.0319872" res="22850.8" algo="Sum"/><pk mz="730.97044997" i="706.123" sn="2.30195" a="32.0427" fwhm="0.0535466" res="13651.1" algo="Sum"/><pk mz="731.16845345" i="441.946" sn="1.44113" a="14.6636" fwhm="0.0479882" res="15236.4" algo="Sum"/><pk mz="731.42864164" i="646.856" sn="2.1102" a="27.8844" fwhm="0.0586627" res="12468.4" algo="Sum"/><pk mz="731.47841079" i="807.095" sn="2.63262" a="29.4882" fwhm="0.044538" res="16423.7" algo="Sum"/><pk mz="731.53551668" i="2139.52" sn="6.97867" a="91.7509" fwhm="0.0489366" res="14948.6" algo="Sum"/><pk mz="731.59993786" i="12083.5" sn="39.4141" a="551.331" fwhm="0.036914" res="19819" algo="Sum"/><pk mz="731.71033773" i="803.086" sn="2.61944" a="24.6425" fwhm="0.0426723" res="17147.2" algo="Sum"/><pk mz="731.73627314" i="787.845" sn="2.56984" a="43.9799" fwhm="0.0589353" res="12415.9" algo="Sum"/><pk mz="732.18763244" i="463.512" sn="1.51246" a="12.7925" fwhm="0.0426859" res="17152.9" algo="Sum"/><pk mz="732.22234598" i="469.133" sn="1.53068" a="13.4906" fwhm="0.0426869" res="17153.3" algo="Sum"/><pk mz="732.24595971" i="476.032" sn="1.55303" a="19.2601" fwhm="0.0516557" res="14175.5" algo="Sum"/><pk mz="732.43452823" i="1005.87" sn="3.28197" a="51.5984" fwhm="0.0636963" res="11498.9" algo="Sum"/><pk mz="732.54793831" i="16435.2" sn="53.6252" a="635.233" fwhm="0.0355125" res="20627.9" algo="Sum"/><pk mz="732.60223011" i="6253" sn="20.4025" a="292.466" fwhm="0.0458456" res="15979.8" algo="Sum"/><pk mz="732.72757721" i="1528.43" sn="4.98699" a="86.4302" fwhm="0.0757299" res="9675.54" algo="Sum"/><pk mz="732.81471765" i="721.113" sn="2.35357" a="18.2666" fwhm="0.0320283" res="22880.2" algo="Sum"/><pk mz="732.91144095" i="692.555" sn="2.25952" a="40.6969" fwhm="0.0831806" res="8811.09" algo="Sum"/><pk mz="733.04550775" i="1255.31" sn="4.09811" a="67.6172" fwhm="0.0399466" res="18350.7" algo="Sum"/><pk mz="733.45822341" i="985.624" sn="3.21917" a="58.0614" fwhm="0.064789" res="11320.7" algo="Sum"/><pk mz="733.54764269" i="9971.36" sn="32.5677" a="458.481" fwhm="0.0401013" res="18292.4" algo="Sum"/><pk mz="733.60788695" i="2426.88" sn="7.92672" a="96.583" fwhm="0.0468159" res="15670.1" algo="Sum"/><pk mz="733.69416882" i="766.257" sn="2.50312" a="15.5697" fwhm="0.0213649" res="34341.1" algo="Sum"/><pk mz="733.70773699" i="794.576" sn="2.59579" a="19.1903" fwhm="0.0320479" res="22894.1" algo="Sum"/><pk mz="733.74093725" i="757.77" sn="2.47581" a="22.1881" fwhm="0.0427314" res="17171" algo="Sum"/><pk mz="733.76049159" i="680.005" sn="2.22189" a="19.6362" fwhm="0.0720357" res="10186.1" algo="Sum"/><pk mz="733.82581242" i="505.512" sn="1.65204" a="12.4544" fwhm="0.0320505" res="22895.9" algo="Sum"/><pk mz="734.04880874" i="453.099" sn="1.48201" a="26.9625" fwhm="0.0589654" res="12448.8" algo="Sum"/><pk mz="734.16389155" i="462.5" sn="1.51319" a="14.9891" fwhm="0.0480865" res="15267.6" algo="Sum"/><pk mz="734.44751191" i="637.334" sn="2.08487" a="20.7178" fwhm="0.0480954" res="15270.6" algo="Sum"/><pk mz="734.46109127" i="660.032" sn="2.15912" a="12.6591" fwhm="0.0213762" res="34358.9" algo="Sum"/><pk mz="734.56109911" i="11584.8" sn="37.9063" a="548.76" fwhm="0.040054" res="18339.3" algo="Sum"/><pk mz="734.68019044" i="938.786" sn="3.07151" a="22.9097" fwhm="0.032069" res="22909.3" algo="Sum"/><pk mz="734.72152046" i="1122.05" sn="3.67094" a="54.4122" fwhm="0.0694848" res="10573.8" algo="Sum"/><pk mz="734.76133397" i="1070.29" sn="3.50187" a="44.474" fwhm="0.055274" res="13293.1" algo="Sum"/><pk mz="734.91006733" i="513.344" sn="1.68082" a="23.9294" fwhm="0.0628219" res="11698.3" algo="Sum"/><pk mz="734.95791943" i="492.638" sn="1.61351" a="17.8144" fwhm="0.0295649" res="24859.2" algo="Sum"/><pk mz="735.25237773" i="453.376" sn="1.48584" a="10.0882" fwhm="0.0320815" res="22918.2" algo="Sum"/><pk mz="735.46411152" i="763.203" sn="2.50115" a="49.7733" fwhm="0.0659851" res="11145.9" algo="Sum"/><pk mz="735.56654546" i="4990.6" sn="16.3539" a="258.924" fwhm="0.0420436" res="17495.3" algo="Sum"/><pk mz="735.63697346" i="787.46" sn="2.58073" a="46.0305" fwhm="0.0596483" res="12332.9" algo="Sum"/><pk mz="735.68692423" i="663.449" sn="2.17425" a="10.5304" fwhm="0.0249926" res="29436.2" algo="Sum"/><pk mz="735.71753052" i="718.401" sn="2.3541" a="25.4632" fwhm="0.0469149" res="15682" algo="Sum"/><pk mz="735.74916264" i="677.163" sn="2.21899" a="20.6585" fwhm="0.0374412" res="19650.8" algo="Sum"/><pk mz="735.77536823" i="623.857" sn="2.04435" a="12.7958" fwhm="0.0213953" res="34389.6" algo="Sum"/><pk mz="735.79721689" i="601.911" sn="1.97255" a="21.4946" fwhm="0.0344775" res="21341.4" algo="Sum"/><pk mz="735.84575145" i="444.773" sn="1.45838" a="12.7654" fwhm="0.0427926" res="17195.6" algo="Sum"/><pk mz="736.18116068" i="470.936" sn="1.54784" a="25.2081" fwhm="0.0438971" res="16770.6" algo="Sum"/><pk mz="736.24601532" i="477.727" sn="1.57031" a="18.2877" fwhm="0.0535052" res="13760.3" algo="Sum"/><pk mz="736.45256249" i="628.095" sn="2.06505" a="21.6799" fwhm="0.0481614" res="15291.3" algo="Sum"/><pk mz="736.47951448" i="609.218" sn="2.00267" a="12.4368" fwhm="0.0214055" res="34406.1" algo="Sum"/><pk mz="736.57054794" i="2070.48" sn="6.80538" a="122.733" fwhm="0.0579184" res="12717.4" algo="Sum"/><pk mz="736.67644510" i="1291.91" sn="4.24649" a="74.7042" fwhm="0.0736228" res="10006.1" algo="Sum"/><pk mz="736.74325897" i="951.436" sn="3.12836" a="32.8742" fwhm="0.0481707" res="15294.4" algo="Sum"/><pk mz="736.76364366" i="949.802" sn="3.12327" a="28.0347" fwhm="0.0428194" res="17206.3" algo="Sum"/><pk mz="736.84678004" i="499.056" sn="1.64138" a="31.1429" fwhm="0.0802906" res="9177.25" algo="Sum"/><pk mz="736.91339035" i="463.496" sn="1.52429" a="18.2667" fwhm="0.0504879" res="14595.8" algo="Sum"/><pk mz="736.94357895" i="497.793" sn="1.63738" a="16.8251" fwhm="0.0481775" res="15296.4" algo="Sum"/><pk mz="737.16345691" i="504.047" sn="1.66017" a="27.6809" fwhm="0.0546599" res="13486.4" algo="Sum"/><pk mz="737.25200258" i="446.892" sn="1.47237" a="12.5109" fwhm="0.0299304" res="24632.2" algo="Sum"/><pk mz="737.41693402" i="461.908" sn="1.52253" a="15.4528" fwhm="0.0481927" res="15301.4" algo="Sum"/><pk mz="737.49377905" i="781.009" sn="2.57507" a="33.2401" fwhm="0.0642599" res="11476.7" algo="Sum"/><pk mz="737.54554450" i="1356.38" sn="4.47188" a="95.5877" fwhm="0.0784394" res="9402.74" algo="Sum"/><pk mz="737.62193257" i="766.276" sn="2.52717" a="28.5029" fwhm="0.051173" res="14414.3" algo="Sum"/><pk mz="737.67747806" i="744.197" sn="2.45461" a="36.6674" fwhm="0.0642685" res="11478.1" algo="Sum"/><pk mz="737.72496341" i="737.732" sn="2.43386" a="50.5403" fwhm="0.0556029" res="13267.7" algo="Sum"/><pk mz="737.83846123" i="573.909" sn="1.89417" a="18.5719" fwhm="0.0482069" res="15305.7" algo="Sum"/><pk mz="738.18385071" i="467.962" sn="1.54862" a="20.4998" fwhm="0.0538033" res="13720.1" algo="Sum"/><pk mz="738.24835740" i="498.775" sn="1.65155" a="40.3536" fwhm="0.0777476" res="9495.45" algo="Sum"/><pk mz="738.46599956" i="1453.93" sn="4.81468" a="47.6133" fwhm="0.0398198" res="18545.2" algo="Sum"/><pk mz="738.50020339" i="1724.16" sn="5.71022" a="72.9064" fwhm="0.055043" res="13416.8" algo="Sum"/><pk mz="738.53413540" i="1604.72" sn="5.31525" a="62.0522" fwhm="0.0565025" res="13070.8" algo="Sum"/><pk mz="738.61718860" i="773.504" sn="2.56303" a="15.6487" fwhm="0.0214365" res="34456" algo="Sum"/><pk mz="738.67249395" i="1552.5" sn="5.1447" a="86.2058" fwhm="0.0629488" res="11734.5" algo="Sum"/><pk mz="738.75984476" i="881.593" sn="2.92144" a="29.6807" fwhm="0.048237" res="15315.2" algo="Sum"/><pk mz="738.85013525" i="766.849" sn="2.5412" a="47.9065" fwhm="0.0721893" res="10234.9" algo="Sum"/><pk mz="738.92260083" i="467.428" sn="1.54907" a="11.3185" fwhm="0.0321611" res="22975.7" algo="Sum"/><pk mz="738.96168952" i="914.979" sn="3.03228" a="47.2392" fwhm="0.0533258" res="13857.5" algo="Sum"/><pk mz="739.05413328" i="1383.46" sn="4.58402" a="82.3783" fwhm="0.04756" res="15539.4" algo="Sum"/><pk mz="739.17845767" i="457.448" sn="1.51518" a="25.4783" fwhm="0.070575" res="10473.7" algo="Sum"/><pk mz="739.51021639" i="2268.18" sn="7.52528" a="101.525" fwhm="0.0546805" res="13524.2" algo="Sum"/><pk mz="739.56370411" i="2539.23" sn="8.42482" a="147.827" fwhm="0.0599288" res="12340.7" algo="Sum"/><pk mz="739.68105734" i="792.164" sn="2.62821" a="44.6144" fwhm="0.0732103" res="10103.5" algo="Sum"/><pk mz="739.72896239" i="750.225" sn="2.4902" a="29.7618" fwhm="0.0536315" res="13792.8" algo="Sum"/><pk mz="739.81646581" i="504.811" sn="1.67535" a="18.5713" fwhm="0.0414685" res="17840.5" algo="Sum"/><pk mz="739.84170482" i="498.73" sn="1.65513" a="20.7157" fwhm="0.049496" res="14947.5" algo="Sum"/><pk mz="740.04971192" i="698.86" sn="2.31942" a="48.4537" fwhm="0.0631478" res="11719.3" algo="Sum"/><pk mz="740.24468801" i="453.558" sn="1.50737" a="15.5605" fwhm="0.040749" res="18166" algo="Sum"/><pk mz="740.26284470" i="473.177" sn="1.57342" a="16.2134" fwhm="0.048286" res="15330.8" algo="Sum"/><pk mz="740.45228072" i="643.454" sn="2.14363" a="27.2191" fwhm="0.0590235" res="12545" algo="Sum"/><pk mz="740.54842273" i="3608.1" sn="12.0193" a="188.649" fwhm="0.0519911" res="14243.7" algo="Sum"/><pk mz="740.67093524" i="1311.99" sn="4.37157" a="86.3717" fwhm="0.0679399" res="10901.9" algo="Sum"/><pk mz="740.75614262" i="1393.75" sn="4.64396" a="95.8777" fwhm="0.0649098" res="11412.1" algo="Sum"/><pk mz="740.84789872" i="702.855" sn="2.34226" a="35.3245" fwhm="0.0626142" res="11831.9" algo="Sum"/><pk mz="741.05204080" i="508.73" sn="1.69537" a="28.659" fwhm="0.059566" res="12440.9" algo="Sum"/><pk mz="741.18376553" i="519.979" sn="1.73428" a="18.6855" fwhm="0.041712" res="17769.1" algo="Sum"/><pk mz="741.38440712" i="568.603" sn="1.89864" a="27.7198" fwhm="0.0491334" res="15089.2" algo="Sum"/><pk mz="741.45009024" i="617.548" sn="2.06332" a="21.3527" fwhm="0.0536934" res="13809" algo="Sum"/><pk mz="741.52580725" i="9078.5" sn="30.3271" a="504.751" fwhm="0.0425417" res="17430.5" algo="Sum"/><pk mz="741.66368655" i="750.637" sn="2.50765" a="22.246" fwhm="0.0429611" res="17263.6" algo="Sum"/><pk mz="741.69069124" i="828.887" sn="2.76906" a="31.9567" fwhm="0.0537027" res="13811.1" algo="Sum"/><pk mz="741.72715684" i="764.657" sn="2.55449" a="22.9573" fwhm="0.0375929" res="19730.5" algo="Sum"/><pk mz="741.77923342" i="612.878" sn="2.04744" a="18.6945" fwhm="0.0429648" res="17264.8" algo="Sum"/><pk mz="741.83868399" i="504.513" sn="1.68567" a="18.5733" fwhm="0.0490704" res="15117.9" algo="Sum"/><pk mz="741.99176970" i="517.524" sn="1.72956" a="22.0087" fwhm="0.0471127" res="15749.3" algo="Sum"/><pk mz="742.05468695" i="577.264" sn="1.92926" a="29.0689" fwhm="0.0503765" res="14730.2" algo="Sum"/><pk mz="742.19381879" i="484.149" sn="1.61839" a="11.709" fwhm="0.0322326" res="23026.2" algo="Sum"/><pk mz="742.21534625" i="462.531" sn="1.5462" a="13.3559" fwhm="0.0376054" res="19736.9" algo="Sum"/><pk mz="742.24999948" i="447.915" sn="1.49732" a="12.5012" fwhm="0.0341069" res="21762.5" algo="Sum"/><pk mz="742.53386832" i="6581.61" sn="22.0876" a="197.081" fwhm="0.0347042" res="21396.1" algo="Sum"/><pk mz="742.56527677" i="8021.78" sn="26.9206" a="398.944" fwhm="0.052231" res="14217" algo="Sum"/><pk mz="742.67317803" i="1011.61" sn="3.3949" a="41.0622" fwhm="0.0537381" res="13820.2" algo="Sum"/><pk mz="742.71791437" i="980.085" sn="3.2891" a="36.5195" fwhm="0.0483656" res="15356.3" algo="Sum"/><pk mz="742.75485676" i="1279.25" sn="4.29308" a="61.8351" fwhm="0.0689964" res="10765.1" algo="Sum"/><pk mz="742.83714989" i="610.384" sn="2.04832" a="18.051" fwhm="0.0429954" res="17277.1" algo="Sum"/><pk mz="742.93960948" i="558.039" sn="1.87315" a="32.7715" fwhm="0.0686275" res="10825.7" algo="Sum"/><pk mz="743.06171517" i="559.295" sn="1.87789" a="26.8055" fwhm="0.0502309" res="14792.9" algo="Sum"/><pk mz="743.18878700" i="518.032" sn="1.73941" a="18.28" fwhm="0.0340073" res="21853.8" algo="Sum"/><pk mz="743.39538745" i="593.867" sn="1.99536" a="24.5931" fwhm="0.0422444" res="17597.5" algo="Sum"/><pk mz="743.45363990" i="904.485" sn="3.03808" a="62.067" fwhm="0.0831465" res="8941.49" algo="Sum"/><pk mz="743.56644138" i="4329.83" sn="14.5486" a="243.632" fwhm="0.0524074" res="14188.2" algo="Sum"/><pk mz="743.69515256" i="781.7" sn="2.62622" a="39.0349" fwhm="0.06453" res="11524.8" algo="Sum"/><pk mz="743.73855988" i="761.27" sn="2.55751" a="30.745" fwhm="0.0537768" res="13830.1" algo="Sum"/><pk mz="743.82260542" i="552.302" sn="1.8559" a="12.8036" fwhm="0.0322679" res="23051.4" algo="Sum"/><pk mz="744.19090111" i="464.565" sn="1.56232" a="23.6969" fwhm="0.0478122" res="15564.9" algo="Sum"/><pk mz="744.48643968" i="1541.47" sn="5.18744" a="57.775" fwhm="0.0538036" res="13837.1" algo="Sum"/><pk mz="744.55432414" i="5633.24" sn="18.9572" a="210.186" fwhm="0.0405153" res="18377.1" algo="Sum"/><pk mz="744.57979972" i="6066.73" sn="20.4161" a="291.68" fwhm="0.0477496" res="15593.4" algo="Sum"/><pk mz="744.65854219" i="950.531" sn="3.19877" a="24.5724" fwhm="0.0545544" res="13649.8" algo="Sum"/><pk mz="744.73871828" i="1273.16" sn="4.28451" a="69.2596" fwhm="0.0624607" res="11923.3" algo="Sum"/><pk mz="744.94767735" i="606.488" sn="2.04084" a="25.6455" fwhm="0.0627563" res="11870.5" algo="Sum"/><pk mz="745.19711130" i="455.333" sn="1.53351" a="18.1271" fwhm="0.0538295" res="13843.7" algo="Sum"/><pk mz="745.47187847" i="1221.32" sn="4.11521" a="87.7904" fwhm="0.0913634" res="8159.41" algo="Sum"/><pk mz="745.58753256" i="2970.25" sn="10.0082" a="129.105" fwhm="0.0592281" res="12588.4" algo="Sum"/><pk mz="745.67578789" i="815.943" sn="2.74967" a="28.7494" fwhm="0.0484623" res="15386.7" algo="Sum"/><pk mz="745.72139451" i="760.266" sn="2.56263" a="19.7472" fwhm="0.0323089" res="23081" algo="Sum"/><pk mz="745.74135214" i="777.09" sn="2.61958" a="26.3073" fwhm="0.0484644" res="15387.4" algo="Sum"/><pk mz="746.18967028" i="448.268" sn="1.51174" a="21.5709" fwhm="0.0538814" res="13848.7" algo="Sum"/><pk mz="746.27566420" i="490.665" sn="1.65476" a="24.9336" fwhm="0.0447442" res="16678.7" algo="Sum"/><pk mz="746.46108767" i="1179.12" sn="3.97791" a="48.8909" fwhm="0.0556485" res="13413.9" algo="Sum"/><pk mz="746.50382964" i="2097.74" sn="7.07698" a="96.8945" fwhm="0.0616819" res="12102.5" algo="Sum"/><pk mz="746.56564564" i="5631.81" sn="18.9996" a="261.309" fwhm="0.0538745" res="13857.5" algo="Sum"/><pk mz="746.59469958" i="4615.68" sn="15.5716" a="181.814" fwhm="0.037602" res="19855.2" algo="Sum"/><pk mz="746.71102448" i="1419.48" sn="4.78878" a="64.9799" fwhm="0.0541611" res="13786.9" algo="Sum"/><pk mz="746.73267976" i="1504.32" sn="5.07501" a="53.9241" fwhm="0.0517524" res="14428.9" algo="Sum"/><pk mz="746.91500110" i="493.256" sn="1.66544" a="13.984" fwhm="0.0347945" res="21466.5" algo="Sum"/><pk mz="746.95202590" i="647.851" sn="2.18747" a="32.2448" fwhm="0.056068" res="13322.3" algo="Sum"/><pk mz="747.04694254" i="450.5" sn="1.52178" a="30.0495" fwhm="0.0538144" res="13881.9" algo="Sum"/><pk mz="747.21762603" i="446.966" sn="1.51002" a="19.0385" fwhm="0.0398558" res="18748" algo="Sum"/><pk mz="747.41089638" i="444.248" sn="1.50102" a="17.1438" fwhm="0.0811217" res="9213.46" algo="Sum"/><pk mz="747.51220484" i="1548.22" sn="5.23111" a="66.8663" fwhm="0.05543" res="13485.7" algo="Sum"/><pk mz="747.56835789" i="2881" sn="9.73457" a="124.138" fwhm="0.050708" res="14742.6" algo="Sum"/><pk mz="747.67121976" i="744.024" sn="2.51373" a="28.5655" fwhm="0.0370309" res="20190.4" algo="Sum"/><pk mz="747.69617940" i="800.227" sn="2.70325" a="28.0902" fwhm="0.0431359" res="17333.5" algo="Sum"/><pk mz="747.73621851" i="810.933" sn="2.73962" a="27.9504" fwhm="0.048529" res="15408" algo="Sum"/><pk mz="748.19546874" i="448.33" sn="1.51648" a="16.8336" fwhm="0.0495611" res="15096.4" algo="Sum"/><pk mz="748.44528284" i="524.469" sn="1.77341" a="15.0256" fwhm="0.0402731" res="18584.2" algo="Sum"/><pk mz="748.52372738" i="2302.82" sn="7.78823" a="128.959" fwhm="0.0536208" res="13959.6" algo="Sum"/><pk mz="748.57768817" i="2418.42" sn="8.18023" a="107.097" fwhm="0.0589461" res="12699.4" algo="Sum"/><pk mz="748.70288526" i="1486.24" sn="5.02868" a="74.6106" fwhm="0.0463782" res="16143.4" algo="Sum"/><pk mz="748.72876113" i="1476.34" sn="4.99534" a="62.1467" fwhm="0.0615048" res="12173.5" algo="Sum"/><pk mz="748.87989822" i="623.264" sn="2.11422" a="28.5952" fwhm="0.0527987" res="14183.7" algo="Sum"/><pk mz="749.01940380" i="639.734" sn="2.17086" a="45.1104" fwhm="0.054151" res="13832" algo="Sum"/><pk mz="749.21321753" i="479.756" sn="1.62794" a="22.5333" fwhm="0.0623557" res="12015.1" algo="Sum"/><pk mz="749.43498041" i="497.008" sn="1.68702" a="12.0646" fwhm="0.0323892" res="23138.4" algo="Sum"/><pk mz="749.51805501" i="4708.52" sn="15.9816" a="270.725" fwhm="0.054751" res="13689.6" algo="Sum"/><pk mz="749.68762624" i="766.996" sn="2.60424" a="23.1485" fwhm="0.043193" res="17356.7" algo="Sum"/><pk mz="749.72111019" i="807.358" sn="2.74175" a="28.5558" fwhm="0.0485932" res="15428.5" algo="Sum"/><pk mz="749.78782440" i="583.888" sn="1.98344" a="21.1249" fwhm="0.0485957" res="15429.1" algo="Sum"/><pk mz="749.98339039" i="480.045" sn="1.63123" a="20.4828" fwhm="0.0545697" res="13743.6" algo="Sum"/><pk mz="750.18957197" i="459.996" sn="1.56265" a="9.17458" fwhm="0.0216037" res="34725" algo="Sum"/><pk mz="750.20536657" i="443.878" sn="1.50792" a="11.293" fwhm="0.0322961" res="23229" algo="Sum"/><pk mz="750.53331289" i="3840.51" sn="13.0532" a="250.908" fwhm="0.0588605" res="12751.1" algo="Sum"/><pk mz="750.70151120" i="1134.44" sn="3.85822" a="61.5291" fwhm="0.0577263" res="13004.5" algo="Sum"/><pk mz="750.75225331" i="1388.22" sn="4.72254" a="66.6064" fwhm="0.0648352" res="11579.4" algo="Sum"/><pk mz="750.78259801" i="1337.44" sn="4.55006" a="77.6523" fwhm="0.0569884" res="13174.3" algo="Sum"/><pk mz="750.88108516" i="553.833" sn="1.88364" a="23.4329" fwhm="0.0594379" res="12633" algo="Sum"/><pk mz="750.92228117" i="465.545" sn="1.58317" a="21.184" fwhm="0.0358642" res="20937.9" algo="Sum"/><pk mz="751.16813352" i="488.392" sn="1.66623" a="17.4449" fwhm="0.0431324" res="17415.4" algo="Sum"/><pk mz="751.20907626" i="443.875" sn="1.51403" a="24.6181" fwhm="0.0609022" res="12334.7" algo="Sum"/><pk mz="751.25227504" i="445.467" sn="1.51932" a="17.3905" fwhm="0.0454902" res="16514.6" algo="Sum"/><pk mz="751.38591325" i="526.27" sn="1.79544" a="30.8362" fwhm="0.0725221" res="10360.8" algo="Sum"/><pk mz="751.43358316" i="514.937" sn="1.7566" a="20.3259" fwhm="0.0540542" res="13901.5" algo="Sum"/><pk mz="751.56530903" i="6841.87" sn="23.3542" a="414.932" fwhm="0.0443705" res="16938.4" algo="Sum"/><pk mz="751.65162304" i="825.724" sn="2.81982" a="24.797" fwhm="0.0378436" res="19862.1" algo="Sum"/><pk mz="751.67929343" i="741.435" sn="2.53235" a="26.9859" fwhm="0.0697892" res="10770.7" algo="Sum"/><pk mz="751.71894264" i="718.46" sn="2.45413" a="18.6043" fwhm="0.0324388" res="23173.4" algo="Sum"/><pk mz="751.75294530" i="688.993" sn="2.35363" a="25.4566" fwhm="0.0486592" res="15449.4" algo="Sum"/><pk mz="751.86685429" i="456.861" sn="1.56083" a="11.3052" fwhm="0.032442" res="23175.7" algo="Sum"/><pk mz="752.04210139" i="579.5" sn="1.98038" a="35.9541" fwhm="0.0518945" res="14491.8" algo="Sum"/><pk mz="752.15269476" i="446.305" sn="1.52588" a="15.9063" fwhm="0.048672" res="15453.5" algo="Sum"/><pk mz="752.18229330" i="472.758" sn="1.61655" a="13.8932" fwhm="0.0362437" res="20753.4" algo="Sum"/><pk mz="752.21851604" i="476.568" sn="1.62979" a="13.9677" fwhm="0.0432659" res="17385.9" algo="Sum"/><pk mz="752.23620673" i="486.987" sn="1.66551" a="8.96623" fwhm="0.0240735" res="31247.5" algo="Sum"/><pk mz="752.44374292" i="772.471" sn="2.64259" a="30.3915" fwhm="0.0486195" res="15476.2" algo="Sum"/><pk mz="752.51679527" i="5357.72" sn="18.3309" a="241.255" fwhm="0.0475504" res="15825.7" algo="Sum"/><pk mz="752.56179616" i="5372.63" sn="18.3863" a="284.439" fwhm="0.0554883" res="13562.5" algo="Sum"/><pk mz="752.66041856" i="988.253" sn="3.3833" a="56.7642" fwhm="0.0713497" res="10548.9" algo="Sum"/><pk mz="752.75027400" i="1733.33" sn="5.9336" a="100.998" fwhm="0.061063" res="12327.4" algo="Sum"/><pk mz="752.94191607" i="660.677" sn="2.26165" a="45.557" fwhm="0.0408291" res="18441.3" algo="Sum"/><pk mz="752.98355385" i="649.886" sn="2.22435" a="23.8474" fwhm="0.05411" res="13915.8" algo="Sum"/><pk mz="753.04894004" i="2439.7" sn="8.35058" a="108.341" fwhm="0.0361268" res="20844.6" algo="Sum"/><pk mz="753.17167329" i="520.761" sn="1.78698" a="39.0073" fwhm="0.071387" res="10550.5" algo="Sum"/><pk mz="753.23765561" i="456.737" sn="1.56909" a="15.426" fwhm="0.0432955" res="17397.6" algo="Sum"/><pk mz="753.42021394" i="799.186" sn="2.7448" a="50.357" fwhm="0.068949" res="10927.2" algo="Sum"/><pk mz="753.58087205" i="11646.7" sn="40.0209" a="543.501" fwhm="0.043992" res="17130" algo="Sum"/><pk mz="753.68603350" i="804.15" sn="2.76336" a="12.5635" fwhm="0.0162406" res="46407.7" algo="Sum"/><pk mz="753.70779209" i="787.693" sn="2.70681" a="24.403" fwhm="0.0433088" res="17403.1" algo="Sum"/><pk mz="753.74339591" i="851.809" sn="2.92732" a="25.4319" fwhm="0.0433098" res="17403.5" algo="Sum"/><pk mz="754.05474821" i="2695.08" sn="9.26615" a="115.41" fwhm="0.0342977" res="21985.6" algo="Sum"/><pk mz="754.14796144" i="487.014" sn="1.67481" a="15.305" fwhm="0.039585" res="19051.3" algo="Sum"/><pk mz="754.17191926" i="491.217" sn="1.68926" a="14.3218" fwhm="0.0433221" res="17408.5" algo="Sum"/><pk mz="754.20615386" i="492.227" sn="1.69261" a="16.5198" fwhm="0.0487385" res="15474.6" algo="Sum"/><pk mz="754.53125637" i="22258.7" sn="76.6132" a="928.903" fwhm="0.0389458" res="19373.9" algo="Sum"/><pk mz="754.64528418" i="1404.28" sn="4.83294" a="56.8325" fwhm="0.0563289" res="13397.1" algo="Sum"/><pk mz="754.68737073" i="988.614" sn="3.40248" a="30.2327" fwhm="0.0379201" res="19902.1" algo="Sum"/><pk mz="754.74551970" i="1469.57" sn="5.05776" a="88.5714" fwhm="0.0756212" res="9980.61" algo="Sum"/><pk mz="754.88556751" i="476.406" sn="1.63919" a="11.4075" fwhm="0.0325069" res="23222.3" algo="Sum"/><pk mz="755.03231261" i="1438.88" sn="4.95391" a="54.9458" fwhm="0.0392458" res="19238.6" algo="Sum"/><pk mz="755.05391995" i="1420.54" sn="4.8911" a="59.766" fwhm="0.0419813" res="17985.5" algo="Sum"/><pk mz="755.16931545" i="490.871" sn="1.68913" a="14.3575" fwhm="0.0433507" res="17420" algo="Sum"/><pk mz="755.20343835" i="478.734" sn="1.64723" a="16.7089" fwhm="0.0487707" res="15484.8" algo="Sum"/><pk mz="755.23094392" i="470.014" sn="1.61708" a="19.7595" fwhm="0.0413071" res="18283.3" algo="Sum"/><pk mz="755.48091873" i="994.14" sn="3.425" a="28.9543" fwhm="0.0393912" res="19178.9" algo="Sum"/><pk mz="755.53468839" i="10478.5" sn="36.0968" a="445.64" fwhm="0.0391338" res="19306.4" algo="Sum"/><pk mz="755.65770075" i="849.012" sn="2.92534" a="21.6666" fwhm="0.0325237" res="23234" algo="Sum"/><pk mz="755.69224903" i="806.45" sn="2.77869" a="20.6326" fwhm="0.0325243" res="23234.7" algo="Sum"/><pk mz="755.71370537" i="792.857" sn="2.73186" a="12.4623" fwhm="0.0162624" res="46470.1" algo="Sum"/><pk mz="755.74520442" i="824.56" sn="2.84109" a="37.3382" fwhm="0.0542333" res="13935.1" algo="Sum"/><pk mz="755.77152936" i="725.473" sn="2.49965" a="11.1576" fwhm="0.027953" res="27037.2" algo="Sum"/><pk mz="756.03846163" i="661.342" sn="2.28002" a="23.2631" fwhm="0.0430401" res="17565.9" algo="Sum"/><pk mz="756.06210788" i="660.166" sn="2.2759" a="37.905" fwhm="0.0604607" res="12505" algo="Sum"/><pk mz="756.14103439" i="451.783" sn="1.55768" a="13.0986" fwhm="0.0433785" res="17431.2" algo="Sum"/><pk mz="756.18018896" i="470.83" sn="1.62381" a="18.6841" fwhm="0.0542245" res="13945.4" algo="Sum"/><pk mz="756.24342549" i="482.128" sn="1.66247" a="18.504" fwhm="0.0526167" res="14372.7" algo="Sum"/><pk mz="756.42553000" i="517.282" sn="1.78521" a="17.8945" fwhm="0.04881" res="15497.3" algo="Sum"/><pk mz="756.54661892" i="24782.9" sn="85.5098" a="1042.28" fwhm="0.0367121" res="20607.5" algo="Sum"/><pk mz="756.73637957" i="1532.29" sn="5.2872" a="101.13" fwhm="0.0756341" res="10005.2" algo="Sum"/><pk mz="756.87345207" i="518.951" sn="1.79087" a="22.3912" fwhm="0.0427291" res="17713.3" algo="Sum"/><pk mz="756.94207763" i="706.423" sn="2.44039" a="39.0256" fwhm="0.05143" res="14717.9" algo="Sum"/><pk mz="757.06847455" i="571.179" sn="1.97269" a="60.0809" fwhm="0.0550631" res="13749.1" algo="Sum"/><pk mz="757.12366323" i="459.252" sn="1.58651" a="8.78937" fwhm="0.0217034" res="34885" algo="Sum"/><pk mz="757.14960485" i="449.632" sn="1.55334" a="9.15006" fwhm="0.0217037" res="34885.7" algo="Sum"/><pk mz="757.17753784" i="467.774" sn="1.61602" a="11.8436" fwhm="0.0325561" res="23257.7" algo="Sum"/><pk mz="757.19345843" i="474.402" sn="1.63893" a="14.1348" fwhm="0.0379829" res="19935.1" algo="Sum"/><pk mz="757.23208260" i="473.946" sn="1.6373" a="13.6032" fwhm="0.0379779" res="19938.7" algo="Sum"/><pk mz="757.35562758" i="498.354" sn="1.72171" a="20.8805" fwhm="0.0596933" res="12687.5" algo="Sum"/><pk mz="757.55018302" i="11241.3" sn="38.8971" a="495.012" fwhm="0.0392482" res="19301.5" algo="Sum"/><pk mz="757.61533310" i="4040.09" sn="13.9795" a="226.277" fwhm="0.0528569" res="14333.3" algo="Sum"/><pk mz="757.74172530" i="859.818" sn="2.97513" a="42.4151" fwhm="0.0429697" res="17634.3" algo="Sum"/><pk mz="757.76636648" i="712.313" sn="2.46463" a="20.9998" fwhm="0.0699996" res="10825.3" algo="Sum"/><pk mz="757.80690697" i="634.219" sn="2.1946" a="25.9953" fwhm="0.045847" res="16529.1" algo="Sum"/><pk mz="757.84807726" i="462.325" sn="1.60054" a="11.5254" fwhm="0.032571" res="23267.6" algo="Sum"/><pk mz="758.05596572" i="565.656" sn="1.95866" a="35.1216" fwhm="0.0799371" res="9483.16" algo="Sum"/><pk mz="758.14426883" i="477.573" sn="1.65458" a="16.6007" fwhm="0.0488653" res="15515" algo="Sum"/><pk mz="758.17978078" i="496.842" sn="1.72166" a="15.3207" fwhm="0.0380072" res="19948.3" algo="Sum"/><pk mz="758.19907567" i="492.004" sn="1.70507" a="10.1755" fwhm="0.0217188" res="34909.8" algo="Sum"/><pk mz="758.23191247" i="509.631" sn="1.76635" a="32.4223" fwhm="0.0785809" res="9649.06" algo="Sum"/><pk mz="758.30636639" i="458.075" sn="1.58771" a="17.9815" fwhm="0.046282" res="16384.5" algo="Sum"/><pk mz="758.35746821" i="526.609" sn="1.82498" a="13.085" fwhm="0.0325817" res="23275.6" algo="Sum"/><pk mz="758.56550404" i="307335" sn="1064.94" a="9283.53" fwhm="0.0253037" res="29978.4" algo="Sum"/><pk mz="758.72309325" i="1751.46" sn="6.06918" a="60.8649" fwhm="0.048884" res="15520.9" algo="Sum"/><pk mz="758.81615231" i="775.836" sn="2.68931" a="23.2543" fwhm="0.0434555" res="17461.9" algo="Sum"/><pk mz="758.88148586" i="556.414" sn="1.92871" a="5.89714" fwhm="0.0108643" res="69851.2" algo="Sum"/><pk mz="758.93056239" i="819.453" sn="2.84094" a="65.5454" fwhm="0.0786678" res="9647.28" algo="Sum"/><pk mz="759.06329403" i="555.568" sn="1.92751" a="41.8402" fwhm="0.0706169" res="10749" algo="Sum"/><pk mz="759.16069093" i="493.502" sn="1.71317" a="10.4088" fwhm="0.0217324" res="34932.2" algo="Sum"/><pk mz="759.16969147" i="501.172" sn="1.73992" a="5.40649" fwhm="0.0158589" res="47870.1" algo="Sum"/><pk mz="759.19613695" i="536.169" sn="1.86161" a="19.0244" fwhm="0.0488994" res="15525.7" algo="Sum"/><pk mz="759.22796423" i="540.917" sn="1.87828" a="15.6066" fwhm="0.0434672" res="17466.7" algo="Sum"/><pk mz="759.26990693" i="480.983" sn="1.6704" a="25.841" fwhm="0.073511" res="10328.7" algo="Sum"/><pk mz="759.36745349" i="549.697" sn="1.91007" a="13.5244" fwhm="0.031911" res="23796.4" algo="Sum"/><pk mz="759.38971041" i="518.816" sn="1.80279" a="5.50237" fwhm="0.0108679" res="69874.4" algo="Sum"/><pk mz="759.41324001" i="599.628" sn="2.0835" a="14.1923" fwhm="0.0278235" res="27293.9" algo="Sum"/><pk mz="759.56866389" i="136968" sn="475.869" a="4709.06" fwhm="0.0296647" res="25605.1" algo="Sum"/><pk mz="759.62671837" i="8167.05" sn="28.3748" a="275.141" fwhm="0.0360019" res="21099.6" algo="Sum"/><pk mz="759.82240782" i="629.768" sn="2.18852" a="36.3877" fwhm="0.0850144" res="8937.58" algo="Sum"/><pk mz="759.90845444" i="476.252" sn="1.6546" a="21.272" fwhm="0.0597942" res="12708.7" algo="Sum"/><pk mz="759.94498017" i="447.936" sn="1.5563" a="14.4657" fwhm="0.0489239" res="15533.2" algo="Sum"/><pk mz="760.05850431" i="607.58" sn="2.11278" a="34.8371" fwhm="0.0569239" res="13352.2" algo="Sum"/><pk mz="760.17467599" i="572.4" sn="1.99082" a="28.4731" fwhm="0.0591763" res="12845.9" algo="Sum"/><pk mz="760.21865155" i="523.928" sn="1.82216" a="16.5185" fwhm="0.0380586" res="19974.9" algo="Sum"/><pk mz="760.28096240" i="461.436" sn="1.60538" a="16.4921" fwhm="0.0489344" res="15536.7" algo="Sum"/><pk mz="760.30438229" i="445.549" sn="1.55021" a="4.54616" fwhm="0.0108745" res="69916.3" algo="Sum"/><pk mz="760.32984217" i="450.392" sn="1.56706" a="11.2437" fwhm="0.0309915" res="24533.5" algo="Sum"/><pk mz="760.36846321" i="454.276" sn="1.58057" a="18.854" fwhm="0.0543744" res="13983.9" algo="Sum"/><pk mz="760.47496069" i="1641.08" sn="5.70983" a="73.9188" fwhm="0.059476" res="12786.2" algo="Sum"/><pk mz="760.57992790" i="222896" sn="775.504" a="7330.67" fwhm="0.0275037" res="27653.8" algo="Sum"/><pk mz="760.71487860" i="1579.67" sn="5.49626" a="90.2824" fwhm="0.0870202" res="8741.82" algo="Sum"/><pk mz="760.77996109" i="1160.58" sn="4.03803" a="29.1905" fwhm="0.0326336" res="23312.8" algo="Sum"/><pk mz="760.81089908" i="1193.3" sn="4.1524" a="58.401" fwhm="0.0618258" res="12305.7" algo="Sum"/><pk mz="760.94000593" i="684.795" sn="2.38305" a="13.8338" fwhm="0.0217579" res="34973" algo="Sum"/><pk mz="760.97471674" i="864.584" sn="3.00893" a="41.5774" fwhm="0.0623021" res="12214.3" algo="Sum"/><pk mz="761.03993599" i="1232.06" sn="4.28905" a="73.0807" fwhm="0.0603407" res="12612.4" algo="Sum"/><pk mz="761.10376870" i="493.869" sn="1.71937" a="7.33077" fwhm="0.0163203" res="46635.5" algo="Sum"/><pk mz="761.12538219" i="492.213" sn="1.71364" a="9.41965" fwhm="0.0217606" res="34977.1" algo="Sum"/><pk mz="761.15189729" i="502.974" sn="1.751" a="12.5836" fwhm="0.0326416" res="23318.5" algo="Sum"/><pk mz="761.17774565" i="521.177" sn="1.81426" a="10.4744" fwhm="0.0312249" res="24377.2" algo="Sum"/><pk mz="761.19400591" i="506.19" sn="1.76208" a="5.42773" fwhm="0.0101492" res="75000.2" algo="Sum"/><pk mz="761.20401824" i="499.127" sn="1.73767" a="13.0742" fwhm="0.032643" res="23319.1" algo="Sum"/><pk mz="761.23621869" i="480.964" sn="1.67457" a="5.01396" fwhm="0.0175953" res="43263.7" algo="Sum"/><pk mz="761.25137082" i="500.178" sn="1.74143" a="25.6053" fwhm="0.0451366" res="16865.5" algo="Sum"/><pk mz="761.38895550" i="651.691" sn="2.26861" a="41.4108" fwhm="0.0815757" res="9333.53" algo="Sum"/><pk mz="761.48133928" i="1071.95" sn="3.73363" a="61.4684" fwhm="0.0597564" res="12743.1" algo="Sum"/><pk mz="761.58363279" i="89207" sn="310.704" a="3388.57" fwhm="0.0324482" res="23470.7" algo="Sum"/><pk mz="761.73442460" i="1014.06" sn="3.53334" a="55.883" fwhm="0.0309238" res="24632.6" algo="Sum"/><pk mz="761.79987579" i="694.473" sn="2.42197" a="20.7419" fwhm="0.0380985" res="19995.5" algo="Sum"/><pk mz="761.87264265" i="470.355" sn="1.64274" a="12.07" fwhm="0.0326573" res="23329.3" algo="Sum"/><pk mz="762.05079837" i="777.15" sn="2.71452" a="52.3089" fwhm="0.0636984" res="11963.4" algo="Sum"/><pk mz="762.17902556" i="570.181" sn="1.99181" a="14.1741" fwhm="0.0326637" res="23334.1" algo="Sum"/><pk mz="762.23186652" i="455.597" sn="1.59153" a="17.105" fwhm="0.0435532" res="17501.2" algo="Sum"/><pk mz="762.39692050" i="473.069" sn="1.6525" a="13.8361" fwhm="0.0435575" res="17503.2" algo="Sum"/><pk mz="762.41754757" i="448.941" sn="1.56822" a="9.59723" fwhm="0.0217792" res="35006.8" algo="Sum"/><pk mz="762.49888996" i="2072.51" sn="7.23993" a="121.605" fwhm="0.066812" res="11412.6" algo="Sum"/><pk mz="762.58735983" i="24476.7" sn="85.5096" a="1021.98" fwhm="0.0363885" res="20956.8" algo="Sum"/><pk mz="762.71279986" i="1320.24" sn="4.61293" a="66.9883" fwhm="0.0736897" res="10350.3" algo="Sum"/><pk mz="762.77214332" i="983.753" sn="3.43818" a="34.8043" fwhm="0.0490144" res="15562.2" algo="Sum"/><pk mz="763.04456145" i="524.07" sn="1.8341" a="23.8984" fwhm="0.0598822" res="12742.4" algo="Sum"/><pk mz="763.13150793" i="474.426" sn="1.65986" a="18.369" fwhm="0.0446053" res="17108.6" algo="Sum"/><pk mz="763.15916428" i="552.105" sn="1.93192" a="13.6541" fwhm="0.0292282" res="26110.4" algo="Sum"/><pk mz="763.17955248" i="597.017" sn="2.08908" a="27.3495" fwhm="0.0649826" res="11744.4" algo="Sum"/><pk mz="763.23531260" i="487.44" sn="1.70565" a="14.3342" fwhm="0.0378888" res="20144.1" algo="Sum"/><pk mz="763.39853041" i="459.566" sn="1.60786" a="18.546" fwhm="0.0544829" res="14011
[truncated: 114,829 more chars]
