# Supplementary material for: Diagnosing Impaired Glucose Tolerance Using Direct Infusion Mass Spectrometry of Blood Plasma
Source: PLoS One. 2014 Sep 9;9(9):e105343. doi: 10.1371/journal.pone.0105343 (PMC4159123; doi:10.1371/journal.pone.0105343)
Supplement: Supporting Information S1 — Mass spectra of blood plasma metabolites obtained by direct infusion mass spectrometry (DIMS) of blood plasma samples from control subjects (n = 30) and patients with impaired glucose tolerance (n = 20). (ZIP) [file pone.0105343.s002.zip › Mass spectra/Sample 26.xml]

<root><fileinfo appname="Bruker Compass DataAnalysis" appversion="4.1.335.0" date="2014-06-18T11:55:40" type="DataAnalysisResults" typeversion="1.1" subtype="MS Spectrum"/><generalinfo organisation="" user="111" hostname="TRIFONOVA-PC" os="Windows 7"/><analysis name="C:\Users\Trifonova\Desktop\Mass spectra\Diabetes\Plasma Sample 240 ST PM 11022013.d\analysis.baf"><info><DateTime>2013-02-11T16:40:17+04:00</DateTime><method>Tune_pos_Standard.m</method><sample><![CDATA[Plasma Sample 240 ST PM 11022013]]></sample><comment><![CDATA[Sample 240. Diabetes. Human blood plasma after protein precipitation 50 fold in MeOH with 0.1% FA
]]></comment><operator>BDAL@DE</operator><instrument>maXis impact</instrument><instrument_serial_number>282001.00069</instrument_serial_number></info><DataAnalysis version="DataAnalysis 4.1.335.0" DataAnalysisResults=""><DataAnalysis_processing_parameters><find_compounds_chromatogram detect_version="3" detect_areamode="1" detect_areathresholdabs="0" detect_areathresholdrel="0" detect_intensitymode="1" detect_intensitythresholdabs="3000" detect_intensitythresholdrel="3" detect_sensitivity="0.333333" detect_skimratio="0" detect_smoothingwidth="3" detect_averageno="5" detect_averagemode="0" add_uv_or_ms_spectra="0" spectrum_load_mode="0" background_subtraction_mode="2" MS_peaksensmode2="1" MS_pc12="0.4" MS_pc22="4" MS_peaksens12="99" MS_peaksens22="99" MS_areamode2="2" MS_areathresholdabs2="1000" MS_areathresholdrel2="10" MS_intensitymode2="0" MS_intensitythresholdabs2="1000" MS_intensitythresholdrel2="10" MS_basesmoothmode2="1" MS_basesmoothpts2="8" MS_basesmoothmin2="12" MS_basesmoothforce2="0.1" MS_startendslope2="10" MS_valleyfilterused2="1" MS_valleyfilter2="10" MS_noisecorr2="0" UV_peaksensmode2="1" UV_pc12="0.4" UV_pc22="4" UV_peaksens12="99.9" UV_peaksens22="100" UV_areamode2="0" UV_areathresholdabs2="5" UV_areathresholdrel2="1" UV_intensitymode2="1" UV_intensitythresholdabs2="1" UV_intensitythresholdrel2="0.01" UV_basesmoothmode2="1" UV_basesmoothpts2="8" UV_basesmoothmin2="12" UV_basesmoothforce2="1" UV_startendslope2="10" UV_valleyfilterused2="1" UV_valleyfilter2="10" UV_noisecorr2="0" detect_delcmpdsinrng="1"/><auto_ms_n use_retention_time_window="0" retention_time_window="1" rt_unit="min" minimum_intensity_positive="1000" minimum_intensity_negative="1000" create_max_number_compounds="100000" spectrum_load_mode="0" background_type="0" create_auto_ms_n_traces="0" create_detailed_traces="0" merge_positive_negative_compounds="0" detect_delcmpdsinrng="1" detect_keep_cmpds_detectedneutralloss="0" add_uv_spectra="0" create_individual_MSMS_cmpds="0" advanced_precursor_determination="0"/><dissect_params dissect_addsmoothing="0" dissect_allow_wider_peaks="0" dissect_resolving_power="1" dissect_deletepeaksinrange="1" dissect_fullrange="1" dissect_cutoff="0.1" dissect_sensitivity="0.333333" dissect_maxoverlap="5" dissect_smoothwidth="1" spectrum_load_mode="0" add_uv_spectra="0"/><find_all_compounds min_time_points="20" min_correlation="0.7" background_type="0" load_spec_type="2" additional_smoothing="1" proteomics="1" chrom_sn_threshold="3" chrom_smoothingwidth="10" detect_delcmpdsinrng="1" add_MSMS_spectra="1"/><ms_peak_finder ms_peak_finder_type="3" ms_manually_use_peak_finder="1"><ms_peak_finder_apex minimum_intensity="100" peak_width="0.05" relative_threshold_base_peak="0.1" signal_to_noise="10"/><ms_peak_finder_centroid peak_width="1" signal_to_noise="1" relative_threshold_base_peak="2" minimum_intensity="100" centroid_percentage="80"/><ms_peak_finder_snap minimum_intensity="0" relative_threshold_base_peak="0" signal_to_noise="2" maximum_charge="12" quality_factor_threshold="0.9" number_of_patterns="500000" building_block_1="C 4.9384 N 1.3577 O 1.4773 S 0.0417 H 7.7583" building_block_2="" use_snap_2="1" add_detailed_results="0"/><ms_peak_finder_sumpeak minimum_intensity="100" peak_width="5" use_datapoints="1" sum_width="2" relative_threshold_base_peak="0.1" signal_to_noise="1" baseline_type="1" baseline_flatness="1" same_sumwidth_as_acquisition="1" use_resolution="0" res="10000" instrument_sum_width="2" use_sum_of_intensities="0"/><ms_peak_finder_ftms signal_to_noise="4" relative_threshold_base_peak="0.01" minimum_intensity="100" centroid_percentage="80" use_centroid="0"/></ms_peak_finder><deconvolution clear_prev_results="1" create_neutral_spectrum="0" incl_shifted_spectra="0" ret_residuals="0" incl_comp_details="0" show_comp_details="0" substance_class="1" extend_evelope="0" extend_before="1" extend_after="1" auto_apply="0"><deconvolution_detailed perf_deconv="1" rel_isotop_deconv="0" resolve_isotop="1" exclude_itraq_ions="1" abund_cutoff="2" envelope_cutoff="75" high_mass="4000" low_mass="250" mw_agreement="0" maximum_charge="10" max_charge_isotop="5" min_charge="1" min_peaks="3" precursor_deconv="0" max_components="10" adduct_ion_name="+H" adduct_ion_mass="1.00728" apply_min_max_mass_boundaries="0"/><deconvolution_detailed perf_deconv="1" rel_isotop_deconv="0" resolve_isotop="1" exclude_itraq_ions="1" abund_cutoff="2" envelope_cutoff="75" high_mass="3000" low_mass="100" mw_agreement="5" maximum_charge="3" max_charge_isotop="0" min_charge="1" min_peaks="3" precursor_deconv="0" max_components="10" adduct_ion_name="+H" adduct_ion_mass="1.00728" apply_min_max_mass_boundaries="0"/><deconvolution_detailed perf_deconv="1" rel_isotop_deconv="0" resolve_isotop="1" exclude_itraq_ions="1" abund_cutoff="0.5" envelope_cutoff="75" high_mass="2000" low_mass="50" mw_agreement="5" maximum_charge="3" max_charge_isotop="4" min_charge="1" min_peaks="3" precursor_deconv="0" max_components="10" adduct_ion_name="+H" adduct_ion_mass="1.00728" apply_min_max_mass_boundaries="0"/><deconvolution_detailed perf_deconv="1" rel_isotop_deconv="1" resolve_isotop="0" exclude_itraq_ions="0" abund_cutoff="10" envelope_cutoff="75" high_mass="100000" low_mass="5000" mw_agreement="5" maximum_charge="100" max_charge_isotop="0" min_charge="1" min_peaks="3" precursor_deconv="0" max_components="10" adduct_ion_name="+H" adduct_ion_mass="1.00728" apply_min_max_mass_boundaries="1"/><max_entropy_deconvolution adduct_ion_name="-H" adduct_ion_mass="-1.00783" low_mass="5000" high_mass="100000" spacint_out="0" resolving_power="10000" peak_width="0.3" width="1" maxentx="0"/></deconvolution><mascot_export globalchargelimit_apply="1" globalchargelimit="1+, 2+ and 3+" prefer_fullscan_deconvolution_results="1" deconvolution_export_type="2" msmssignals="50" threshold="100" mssignals_deconv="2" mssignals_non_deconv="20" normalize_msms="0" single_charged="0"/><process_parameters baseline_flatness="0.8" baseline_addchild="1" baseline_disableoriginal="0" baseline_usesamecolor="1" smoothing_algorithm="1" smoothing_width="0.2" smoothing_cycles="1" smoothing_addchild="1" smoothing_disableoriginal="0" smoothing_usesamecolor="1"/><process_parameters baseline_flatness="0.8" baseline_addchild="1" baseline_disableoriginal="0" baseline_usesamecolor="1" smoothing_algorithm="1" smoothing_width="0.2" smoothing_cycles="1" smoothing_addchild="1" smoothing_disableoriginal="0" smoothing_usesamecolor="1"/><display_params mass_precision="4" time_precision="1" structure_size="30" chrom_peak_label="Index"/><calibration_params calibration_range="0.05" calibration_listname="Samples Recalibration Diabetes" calibration_listgroupname="ESI" calibration_fit_mode="2" calibration_intensitythreshold="1000"/><calibration_params calibration_range="0.05" calibration_listname="Lockmass 1222" calibration_listgroupname="ESI" calibration_intensitythreshold="1000" calibration_lockmassmode="0"/><library_search_params del_prev_res="1"><library_search_basic_params accept_score="50" allowmasses_above="0" allowmasses_below="0" desired_score="900" increasedepth="0" maxnr_spectra="10" match_all="0" sort_by="1" include_precursor_spectra="1" skip_low_frgamnet_spectra="1" min_effective_score="500" minmatch_score="250" min_score="400"/><library_search_basic_params add_int_range="5" extended="1" locnorm="0" root="0" hwfstp="50" hwscdp="7" intrangefac="1.9" locnormeqfac="1" locnormfac="2" locnormwin="25" masdisint="20" minsrcint="100" minspepresrc="15" threshfstp="40" maskadducts="0" maskprecursor="0"/><library_search_libraries_params add_unid="0" srcparallel="0" libraries="" librariey_unidentified=""/><library_search_match_params chrgdeconv="0" collenerg="0" fragampl="1" instrtp="2" ionmeth="1" isolwidth="0" msmsstg="2" ms_vs_msms="4" pkwidth="0" polarity="4" psd="0" precion="0" prodion="0" rgtgaspress="0" rgtion="0" refl="0" trgtgas="0" trgtgaspress="0" trapdrv="1"/><library_search_basic_params add_confirm_mode="0"/><library_search_basic_params accepted_deviation="1" apply_rt_match="0" match_columnname="1" max_deviation="5"/></library_search_params><masslist_layout layout_columntypes="1 2 6 5 3 11 4 " layout_columnwidth="30 60 45 54 45 36 48 "/><cmpdlist_layout layout_columntypes="14 20 1 23 12 26 31 6 52 " layout_columnwidth="23 55 49 60 50 37 272 61 0 "/><cmpdlist_layout layout_columntypes="24 1 2 3 5 18 18 40 7 9 8 " layout_columnwidth="-1 -1 -1 -1 -1 -1 -1 -1 -1 -1 -1 "/><cmpdlist_layout layout_columntypes="6 0 5 3 4 2 12 14 10 11 " layout_columnwidth="-1 -1 -1 -1 -1 -1 -1 -1 -1 -1 "/><cmpdlist_layout layout_columntypes="15 14 6 5 43 11 1 2 17 7 8 9 10 4 3 39 40 41 42 16 18 19 25 20 21 22 23 24 31 26 27 28 29 30 37 32 33 34 35 36 " layout_columnwidth="-1 -1 -1 -1 -1 -1 -1 -1 -1 -1 -1 -1 -1 -1 -1 -1 -1 -1 -1 -1 -1 -1 -1 -1 -1 -1 -1 -1 -1 -1 -1 -1 -1 -1 -1 -1 -1 -1 -1 -1 "/><exclusion_masses/><xml_export_parameters export_detailed_information="0" export_peptide_database_query_information="1"/><smf1D_params max_nr_formulae="500" z="1" rdb_min="0" rdb_max="80" tolerance_ppm="5" tolerance_abs="2" tolerance_ppm_MSn="5" tolerance_abs_MSn="2" use_rel_tolerance="1" use_rel_tolerance_MSn="0" lower_bound_formula="" upper_bound_formula="" electron_configuration="2" electron_configuration_MSn="0" sigma_limit="0.02" sigma_limit_MSn="0.05" HC_Ratio_min="0" HC_Ratio_max="3" filtering="1" patternsearch="0" validate_formulae="1" filter_by_elementratio="1" estimate_carbon_count="1" relative_threshold_base_peak="10" delete_previous_results="1" filter_criteriy="0" adducts_positive_mode="'M+H' " adducts_negative_mode="'M-H' " collect_adducts="0"/><smf3D_params tolerance_neutralloss="2" intensitythresholdabs2="100" intensity_threshold_abs_msms="100" auto_filter="0" nr_explained_peaks="5" highlight_unexplained_peaks="0"/><uv_parameters rt_offset="0"/><target_screening delta_rt="1.5" threshold_sigma="0.05" detection_tolerance="5" identification_tolerance="5" use_tolerance_ppm="0" compound_database="C:\BDALSystemData\BuildingBlocks\TargetScreeningDataBase.csv" use_sampleinfo_xml="0" rt_range_start="0" rt_range_end="0" additional_smoothing="0" create_chromatogram_time_slices="1" rt_window_halfwidth="45" enable_BPC="1" evaluate_qualifier_ions="1" qualifier_ion_intensity_threshold="0" group_id="':' " lc_method_id=":" ms_method_id=":" matrix_id=":" useDB="0" sortanalytes="4"/><automatic_calibration automatic_calibration="0/0" automatic_calibration_use_spectrum_type="0/0" automatic_calibration_retain_data="0/0" automatic_calibration_perform_lockmass="0/0"/><target_screening_scoring threshold1_qualityfactor="0.05" threshold1_massaccuracy="10" threshold1_retentiontime="20" threshold2_retentiontime="40" use_tolerance_ppm="0"/></DataAnalysis_processing_parameters><ms_spectrum info="+MS, 0.2-0.7min #12-41" msmsinfo="All MS" polarity="+" scanmode="fullscan" seq_nr_start="12" seq_nr_end="41" spec_index="0" spec_nrs="12/13/14/15/16/17/18/19/20/21/22/23/24/25/26/27/28/29/30/31/32/33/34/35/36/37/38/39/40/41" rt="0.447592" rt_unit="min"><ms_peaks><pk mz="80.94780122" i="2579.86" sn="635.747" a="15.6469" fwhm="0.00525517" res="15403.5" algo="Sum"/><pk mz="82.94484205" i="2284.65" sn="559.447" a="13.3866" fwhm="0.00511465" res="16217.1" algo="Sum"/><pk mz="84.04439166" i="1747.19" sn="425.663" a="10.928" fwhm="0.00541022" res="15534.4" algo="Sum"/><pk mz="84.08064894" i="1573.48" sn="383.257" a="9.58154" fwhm="0.00509692" res="16496.4" algo="Sum"/><pk mz="84.95958085" i="7781.48" sn="1883.47" a="45.7858" fwhm="0.00507525" res="16740" algo="Sum"/><pk mz="85.02821401" i="1097.29" sn="265.466" a="6.61082" fwhm="0.00543226" res="15652.4" algo="Sum"/><pk mz="86.09625716" i="6478.73" sn="1559.5" a="40.0619" fwhm="0.00530539" res="16228.1" algo="Sum"/><pk mz="90.05485566" i="1300.82" sn="306.392" a="8.16028" fwhm="0.00530828" res="16965" algo="Sum"/><pk mz="90.97649555" i="19735.7" sn="4628.78" a="112.37" fwhm="0.005254" res="17315.7" algo="Sum"/><pk mz="91.05442249" i="816.157" sn="191.375" a="5.35319" fwhm="0.00579852" res="15703" algo="Sum"/><pk mz="93.05721238" i="4405.27" sn="1023.41" a="26.2166" fwhm="0.00531957" res="17493.4" algo="Sum"/><pk mz="94.06499176" i="9644.38" sn="2224.78" a="57.8662" fwhm="0.00548091" res="17162.3" algo="Sum"/><pk mz="95.06842025" i="702.409" sn="161.329" a="4.92119" fwhm="0.00625016" res="15210.6" algo="Sum"/><pk mz="95.08554450" i="707.001" sn="162.366" a="4.43738" fwhm="0.00588873" res="16147" algo="Sum"/><pk mz="96.07887352" i="683.124" sn="155.917" a="4.16049" fwhm="0.00511567" res="18781.3" algo="Sum"/><pk mz="96.92166680" i="37888.3" sn="8592.96" a="235.974" fwhm="0.00543581" res="17830.2" algo="Sum"/><pk mz="97.10117235" i="916.289" sn="207.748" a="5.83113" fwhm="0.00569402" res="17053.2" algo="Sum"/><pk mz="98.91891816" i="16913.6" sn="3774.47" a="103.927" fwhm="0.00566314" res="17467.2" algo="Sum"/><pk mz="98.99537858" i="2483.84" sn="553.851" a="15.9818" fwhm="0.0058885" res="16811.6" algo="Sum"/><pk mz="99.97992476" i="1023.55" sn="226.223" a="6.55571" fwhm="0.00580007" res="17237.7" algo="Sum"/><pk mz="100.91681766" i="1056" sn="231.488" a="6.72935" fwhm="0.00572121" res="17639.1" algo="Sum"/><pk mz="101.07090475" i="781.762" sn="171.178" a="5.31625" fwhm="0.00591394" res="17090.3" algo="Sum"/><pk mz="102.05505823" i="3075.45" sn="668.667" a="20.1147" fwhm="0.0059813" res="17062.4" algo="Sum"/><pk mz="102.09133096" i="873.691" sn="189.898" a="5.86362" fwhm="0.00578455" res="17649" algo="Sum"/><pk mz="103.03897054" i="2099.68" sn="452.968" a="13.2298" fwhm="0.0060208" res="17113.8" algo="Sum"/><pk mz="103.05433622" i="1589.79" sn="342.921" a="11.8264" fwhm="0.00659585" res="15624.1" algo="Sum"/><pk mz="104.05342633" i="1022.19" sn="218.071" a="8.39716" fwhm="0.00687517" res="15134.7" algo="Sum"/><pk mz="104.10696226" i="10322.8" sn="2200.38" a="64.3851" fwhm="0.00582243" res="17880.3" algo="Sum"/><pk mz="104.99235961" i="5443.69" sn="1150.54" a="36.614" fwhm="0.00587416" res="17873.6" algo="Sum"/><pk mz="105.11054110" i="613.276" sn="129.593" a="4.10645" fwhm="0.00538496" res="19519.3" algo="Sum"/><pk mz="106.06493692" i="692.754" sn="145.369" a="4.71807" fwhm="0.00618985" res="17135.3" algo="Sum"/><pk mz="106.08625818" i="1963.09" sn="411.916" a="12.822" fwhm="0.00602864" res="17597" algo="Sum"/><pk mz="106.95045694" i="7547.36" sn="1571.36" a="49.701" fwhm="0.00607692" res="17599.5" algo="Sum"/><pk mz="107.04912105" i="2187.94" sn="455.546" a="14.3865" fwhm="0.00605498" res="17679.5" algo="Sum"/><pk mz="108.08069655" i="5657.6" sn="1168.3" a="38.6446" fwhm="0.00596413" res="18121.8" algo="Sum"/><pk mz="108.94869353" i="654.169" sn="133.601" a="4.74234" fwhm="0.00638424" res="17065.3" algo="Sum"/><pk mz="109.10096438" i="761.879" sn="155.01" a="5.08787" fwhm="0.00613063" res="17796.1" algo="Sum"/><pk mz="110.00861510" i="28471.6" sn="5701.79" a="198.315" fwhm="0.00621587" res="17698" algo="Sum"/><pk mz="110.07131137" i="3625.56" sn="725.597" a="23.7783" fwhm="0.00610403" res="18032.6" algo="Sum"/><pk mz="111.00987061" i="4397.95" sn="870.311" a="33.7383" fwhm="0.00690613" res="16074.1" algo="Sum"/><pk mz="111.11678031" i="1314.51" sn="259.529" a="9.28371" fwhm="0.00663229" res="16753.9" algo="Sum"/><pk mz="112.00614792" i="4686.73" sn="916.48" a="32.8436" fwhm="0.00625474" res="17907.4" algo="Sum"/><pk mz="112.89559388" i="57634.4" sn="11118.6" a="391.755" fwhm="0.00604733" res="18668.7" algo="Sum"/><pk mz="114.06616279" i="11620.5" sn="2212.28" a="88.692" fwhm="0.00662049" res="17229.3" algo="Sum"/><pk mz="114.09126452" i="5484.64" sn="1044.02" a="42.2702" fwhm="0.00671464" res="16991.4" algo="Sum"/><pk mz="114.89302789" i="26789.3" sn="5046.7" a="190.567" fwhm="0.00640744" res="17931.2" algo="Sum"/><pk mz="115.03692664" i="1681.17" sn="316.233" a="12.8523" fwhm="0.00669973" res="17170.4" algo="Sum"/><pk mz="116.05292713" i="989.548" sn="184.368" a="7.06067" fwhm="0.00606217" res="19143.8" algo="Sum"/><pk mz="116.07060295" i="15232.4" sn="2838.04" a="104.798" fwhm="0.00631441" res="18381.9" algo="Sum"/><pk mz="116.89109621" i="2955.31" sn="547.482" a="22.0249" fwhm="0.0065206" res="17926.4" algo="Sum"/><pk mz="116.99238088" i="892.227" sn="165.049" a="6.73288" fwhm="0.00645008" res="18138.1" algo="Sum"/><pk mz="117.07372628" i="1047.55" sn="193.725" a="8.35454" fwhm="0.00693276" res="16887" algo="Sum"/><pk mz="117.99068898" i="667.058" sn="121.952" a="5.01552" fwhm="0.00677801" res="17407.9" algo="Sum"/><pk mz="118.06513018" i="766.915" sn="140.181" a="6.06538" fwhm="0.00672826" res="17547.7" algo="Sum"/><pk mz="118.08633493" i="19100.1" sn="3490.63" a="139.636" fwhm="0.00652006" res="18111.2" algo="Sum"/><pk mz="119.01740443" i="736.67" sn="133.464" a="6.01086" fwhm="0.00721912" res="16486.4" algo="Sum"/><pk mz="119.04950890" i="637.346" sn="115.469" a="4.91401" fwhm="0.00651525" res="18272.4" algo="Sum"/><pk mz="119.08915250" i="1238.36" sn="224.273" a="10.5182" fwhm="0.007425" res="16038.9" algo="Sum"/><pk mz="120.00350624" i="2620.85" sn="468.781" a="21.5521" fwhm="0.00707301" res="16966.4" algo="Sum"/><pk mz="120.06584244" i="788.408" sn="140.908" a="5.50534" fwhm="0.00616631" res="19471.3" algo="Sum"/><pk mz="120.08094389" i="22748.8" sn="4065.77" a="170.307" fwhm="0.00677117" res="17734.1" algo="Sum"/><pk mz="120.96644633" i="892.446" sn="157.724" a="6.16259" fwhm="0.00597095" res="20259.2" algo="Sum"/><pk mz="120.99539180" i="850.922" sn="150.337" a="8.73736" fwhm="0.00699783" res="17290.4" algo="Sum"/><pk mz="121.02883305" i="989.442" sn="174.704" a="6.83186" fwhm="0.00648272" res="18669.5" algo="Sum"/><pk mz="121.03949757" i="698.23" sn="123.226" a="4.66189" fwhm="0.005777" res="20952" algo="Sum"/><pk mz="121.08434397" i="2193.97" sn="386.662" a="16.8464" fwhm="0.00679142" res="17829" algo="Sum"/><pk mz="122.92471174" i="5870.61" sn="1009.98" a="44.5417" fwhm="0.00678888" res="18106.8" algo="Sum"/><pk mz="123.04446881" i="1129.32" sn="194.054" a="9.11297" fwhm="0.00685389" res="17952.5" algo="Sum"/><pk mz="124.92282778" i="954.501" sn="159.719" a="7.21856" fwhm="0.0068518" res="18232.1" algo="Sum"/><pk mz="125.02137552" i="1748.78" sn="292.385" a="13.2078" fwhm="0.00648319" res="19283.9" algo="Sum"/><pk mz="125.13287149" i="684.044" sn="114.098" a="5.02968" fwhm="0.00664658" res="18826.7" algo="Sum"/><pk mz="125.98671577" i="3942" sn="646.564" a="30.8006" fwhm="0.00700234" res="17992.1" algo="Sum"/><pk mz="127.03809448" i="644.243" sn="103.99" a="5.80246" fwhm="0.00749772" res="16943.6" algo="Sum"/><pk mz="128.01968111" i="27422.8" sn="4397.11" a="209.028" fwhm="0.00692185" res="18495" algo="Sum"/><pk mz="128.06894444" i="2538.41" sn="406.891" a="19.8927" fwhm="0.00689719" res="18568.3" algo="Sum"/><pk mz="129.02082023" i="4354.11" sn="687.115" a="39.2991" fwhm="0.00800885" res="16109.8" algo="Sum"/><pk mz="129.05416670" i="759.612" sn="119.873" a="6.07246" fwhm="0.00793544" res="16263" algo="Sum"/><pk mz="129.06655293" i="1305.67" sn="206.046" a="11.072" fwhm="0.00737377" res="17503.5" algo="Sum"/><pk mz="129.10268610" i="698.35" sn="110.206" a="6.34874" fwhm="0.00713639" res="18090.8" algo="Sum"/><pk mz="130.01741595" i="4265.09" sn="664.153" a="35.9837" fwhm="0.007465" res="17416.9" algo="Sum"/><pk mz="130.05036093" i="17039.7" sn="2653.37" a="135.077" fwhm="0.00724113" res="17960" algo="Sum"/><pk mz="130.08672448" i="8598.26" sn="1338.72" a="72.6485" fwhm="0.00725149" res="17939.3" algo="Sum"/><pk mz="130.15950992" i="6402.46" sn="996.042" a="48.1504" fwhm="0.00695638" res="18710.8" algo="Sum"/><pk mz="131.05225966" i="1492.78" sn="227.689" a="18.2251" fwhm="0.0104278" res="12567.6" algo="Sum"/><pk mz="131.08921588" i="682.16" sn="103.902" a="7.42417" fwhm="0.00901529" res="14540.8" algo="Sum"/><pk mz="131.16281389" i="605.473" sn="92.0238" a="4.59741" fwhm="0.00688057" res="19062.8" algo="Sum"/><pk mz="132.06704994" i="1540.54" sn="228.597" a="8.19428" fwhm="0.00528945" res="24968" algo="Sum"/><pk mz="132.07759976" i="5778.16" sn="857.323" a="53.7544" fwhm="0.0080229" res="16462.6" algo="Sum"/><pk mz="132.10245935" i="8179.16" sn="1212.83" a="67.8245" fwhm="0.00763105" res="17311.2" algo="Sum"/><pk mz="132.98789067" i="1468.52" sn="213.405" a="12.8745" fwhm="0.00717662" res="18530.7" algo="Sum"/><pk mz="133.03267162" i="1388.94" sn="201.664" a="11.2129" fwhm="0.00713401" res="18647.7" algo="Sum"/><pk mz="133.10067242" i="959.695" sn="139.203" a="14.2747" fwhm="0.0141388" res="9413.87" algo="Sum"/><pk mz="134.01952579" i="2473.24" sn="352.348" a="21.1129" fwhm="0.00734275" res="18252" algo="Sum"/><pk mz="135.00352554" i="33628.2" sn="4703.84" a="281.244" fwhm="0.00732228" res="18437.4" algo="Sum"/><pk mz="135.11733447" i="947.99" sn="132.606" a="7.88929" fwhm="0.00729829" res="18513.6" algo="Sum"/><pk mz="135.97777606" i="1015.38" sn="140.507" a="8.0416" fwhm="0.00694515" res="19578.8" algo="Sum"/><pk mz="136.00630007" i="1376.08" sn="190.417" a="11.9933" fwhm="0.00805539" res="16883.9" algo="Sum"/><pk mz="136.02216606" i="2642" sn="365.591" a="21.3626" fwhm="0.00730471" res="18621.1" algo="Sum"/><pk mz="136.04866827" i="7821.6" sn="1082.35" a="64.7395" fwhm="0.0073356" res="18546.4" algo="Sum"/><pk mz="136.07531046" i="6964.4" sn="963.731" a="59.9984" fwhm="0.00778056" res="17489.1" algo="Sum"/><pk mz="137.06012214" i="2631.47" sn="358.25" a="25.1597" fwhm="0.00826127" res="16590.7" algo="Sum"/><pk mz="137.07436973" i="636.335" sn="86.5867" a="8.08589" fwhm="0.0170082" res="8059.3" algo="Sum"/><pk mz="138.05392325" i="945.046" sn="126.648" a="11.5364" fwhm="0.00872269" res="15827" algo="Sum"/><pk mz="138.90711539" i="4103.29" sn="542.358" a="34.9963" fwhm="0.00778607" res="17840.5" algo="Sum"/><pk mz="139.04121029" i="983.306" sn="129.683" a="9.3625" fwhm="0.0110035" res="12636.1" algo="Sum"/><pk mz="139.04976021" i="745.473" sn="98.3041" a="6.09952" fwhm="0.00753706" res="18448.8" algo="Sum"/><pk mz="139.91541005" i="805.049" sn="104.743" a="6.24879" fwhm="0.00711919" res="19653.3" algo="Sum"/><pk mz="140.06888622" i="9015.23" sn="1167.84" a="77.6473" fwhm="0.00780888" res="17937.1" algo="Sum"/><pk mz="140.90408951" i="2742.07" sn="350.179" a="22.9726" fwhm="0.00771677" res="18259.5" algo="Sum"/><pk mz="141.07089692" i="576.157" sn="73.5627" a="6.95356" fwhm="0.0117066" res="12050.5" algo="Sum"/><pk mz="143.01764552" i="1017.72" sn="126.292" a="13.4028" fwhm="0.0115482" res="12384.4" algo="Sum"/><pk mz="143.03143248" i="680.585" sn="84.4233" a="6.47326" fwhm="0.0103935" res="13761.6" algo="Sum"/><pk mz="143.08234893" i="1322.88" sn="163.911" a="11.0459" fwhm="0.00773418" res="18500" algo="Sum"/><pk mz="143.99764394" i="1711.95" sn="207.873" a="15.7751" fwhm="0.00813455" res="17702" algo="Sum"/><pk mz="144.04288780" i="605.547" sn="73.4725" a="5.7008" fwhm="0.0079482" res="18122.7" algo="Sum"/><pk mz="144.08154573" i="772.172" sn="93.6158" a="7.57818" fwhm="0.00870458" res="16552.4" algo="Sum"/><pk mz="144.10263457" i="1475.38" sn="178.798" a="13.8475" fwhm="0.00829569" res="17370.8" algo="Sum"/><pk mz="145.05004621" i="2454.63" sn="291.816" a="23.7045" fwhm="0.008293" res="17490.7" algo="Sum"/><pk mz="146.03044431" i="6362.2" sn="744.532" a="54.611" fwhm="0.0077879" res="18750.9" algo="Sum"/><pk mz="146.06050287" i="2202.45" sn="257.746" a="21.285" fwhm="0.00815422" res="17912.3" algo="Sum"/><pk mz="146.11857227" i="1282.52" sn="150.073" a="11.7738" fwhm="0.00814067" res="17949.2" algo="Sum"/><pk mz="147.03093441" i="1140.13" sn="131.328" a="13.4066" fwhm="0.0100848" res="14579.5" algo="Sum"/><pk mz="147.07712802" i="4526.39" sn="521.381" a="42.9526" fwhm="0.00808765" res="18185.4" algo="Sum"/><pk mz="147.11413647" i="4298.21" sn="495.098" a="42.3151" fwhm="0.00874171" res="16829" algo="Sum"/><pk mz="148.02806408" i="1369.3" sn="155.882" a="15.2369" fwhm="0.00916735" res="16147.3" algo="Sum"/><pk mz="148.06123737" i="1348.73" sn="153.527" a="12.3624" fwhm="0.00792089" res="18692.5" algo="Sum"/><pk mz="148.93625383" i="1943.28" sn="217.509" a="17.0737" fwhm="0.00778976" res="19119.5" algo="Sum"/><pk mz="149.02257523" i="15076.1" sn="1686.03" a="168.641" fwhm="0.0103185" res="14442.3" algo="Sum"/><pk mz="149.06095923" i="1618.07" sn="180.742" a="15.3521" fwhm="0.00818782" res="18205.2" algo="Sum"/><pk mz="149.13354680" i="765.283" sn="85.2896" a="7.16933" fwhm="0.00799684" res="18649.1" algo="Sum"/><pk mz="149.99344095" i="1017.06" sn="111.936" a="9.1285" fwhm="0.008209" res="18271.8" algo="Sum"/><pk mz="150.01475790" i="2507.58" sn="275.942" a="23.6062" fwhm="0.00898351" res="16698.9" algo="Sum"/><pk mz="150.02554981" i="1228.31" sn="135.134" a="11.6315" fwhm="0.00895229" res="16758.3" algo="Sum"/><pk mz="150.05948893" i="1014.37" sn="111.593" a="9.94033" fwhm="0.00847261" res="17711.1" algo="Sum"/><pk mz="150.93331755" i="729.132" sn="79.5041" a="6.23031" fwhm="0.00758537" res="19898" algo="Sum"/><pk mz="150.97760346" i="12202.1" sn="1330.2" a="109.751" fwhm="0.00816722" res="18485.8" algo="Sum"/><pk mz="151.04852204" i="1822.17" sn="198.55" a="17.3519" fwhm="0.00853135" res="17705.1" algo="Sum"/><pk mz="151.98238979" i="658.896" sn="71.4144" a="7.29539" fwhm="0.00960579" res="15822" algo="Sum"/><pk mz="152.02311522" i="10122.6" sn="1097.14" a="107.919" fwhm="0.00880837" res="17258.9" algo="Sum"/><pk mz="152.97614847" i="924.291" sn="99.4837" a="9.42021" fwhm="0.00823665" res="18572.6" algo="Sum"/><pk mz="153.02552173" i="590.736" sn="63.5769" a="9.8238" fwhm="0.0127894" res="11965" algo="Sum"/><pk mz="154.02240427" i="905.096" sn="96.8804" a="12.4003" fwhm="0.0117094" res="13153.7" algo="Sum"/><pk mz="154.05935022" i="742.803" sn="79.5078" a="9.56573" fwhm="0.00902807" res="17064.5" algo="Sum"/><pk mz="154.08498165" i="821.142" sn="87.8929" a="8.55717" fwhm="0.00908341" res="16963.4" algo="Sum"/><pk mz="154.88107266" i="1488.65" sn="158.01" a="13.8079" fwhm="0.00851591" res="18187.3" algo="Sum"/><pk mz="155.08006928" i="662.901" sn="70.3187" a="8.03508" fwhm="0.0109741" res="14131.4" algo="Sum"/><pk mz="156.04290622" i="4019.64" sn="417.31" a="39.5523" fwhm="0.00838547" res="18608.7" algo="Sum"/><pk mz="156.07753250" i="3432.75" sn="355.958" a="33.0611" fwhm="0.00855029" res="18254.1" algo="Sum"/><pk mz="156.87848334" i="1022.72" sn="104.317" a="9.85082" fwhm="0.00888745" res="17651.7" algo="Sum"/><pk mz="157.08373637" i="3556.72" sn="361.536" a="38.7785" fwhm="0.0091866" res="17099.2" algo="Sum"/><pk mz="158.03993130" i="577.434" sn="57.6173" a="6.53822" fwhm="0.00975154" res="16206.7" algo="Sum"/><pk mz="158.09267468" i="690.834" sn="68.9325" a="9.73955" fwhm="0.0121623" res="12998.6" algo="Sum"/><pk mz="158.96479688" i="17063.6" sn="1678.27" a="159.602" fwhm="0.00856179" res="18566.8" algo="Sum"/><pk mz="159.00953475" i="1130.33" sn="111.06" a="22.2641" fwhm="0.0189379" res="8396.35" algo="Sum"/><pk mz="159.04251807" i="4256.81" sn="418.064" a="49.8058" fwhm="0.00939038" res="16936.8" algo="Sum"/><pk mz="159.07728167" i="2212.31" sn="217.279" a="21.7275" fwhm="0.00854168" res="18623.7" algo="Sum"/><pk mz="159.09220820" i="787.398" sn="77.333" a="7.74034" fwhm="0.00923948" res="17218.7" algo="Sum"/><pk mz="160.03621477" i="874.57" sn="84.8843" a="11.3798" fwhm="0.0110781" res="14446.2" algo="Sum"/><pk mz="160.06120042" i="13817.9" sn="1341.14" a="136.33" fwhm="0.00859299" res="18627" algo="Sum"/><pk mz="160.13396050" i="1716.69" sn="166.615" a="16.4581" fwhm="0.00867876" res="18451.2" algo="Sum"/><pk mz="161.01995265" i="1004.79" sn="96.1943" a="12.6558" fwhm="0.0112339" res="14333.4" algo="Sum"/><pk mz="161.06439665" i="1058.41" sn="101.304" a="11.4651" fwhm="0.00872373" res="18462.8" algo="Sum"/><pk mz="161.09786764" i="667.26" sn="63.8628" a="7.58987" fwhm="0.0100762" res="15988" algo="Sum"/><pk mz="161.13280125" i="1249.57" sn="119.596" a="14.5854" fwhm="0.010215" res="15774.2" algo="Sum"/><pk mz="162.05121586" i="3215" sn="302.522" a="35.6478" fwhm="0.00943562" res="17174.4" algo="Sum"/><pk mz="162.11329470" i="58456" sn="5492.84" a="566.575" fwhm="0.00865856" res="18722.9" algo="Sum"/><pk mz="163.11737961" i="5008.1" sn="462.462" a="66.1654" fwhm="0.0120966" res="13484.5" algo="Sum"/><pk mz="164.03016437" i="2615.32" sn="239.288" a="26.0331" fwhm="0.0088349" res="18566.2" algo="Sum"/><pk mz="164.11909639" i="605.122" sn="55.3456" a="5.31113" fwhm="0.00822694" res="19949" algo="Sum"/><pk mz="164.12711624" i="602.957" sn="55.1475" a="6.26235" fwhm="0.0107998" res="15197.2" algo="Sum"/><pk mz="164.91031654" i="637.259" sn="58.0084" a="6.19967" fwhm="0.00897138" res="18381.8" algo="Sum"/><pk mz="164.93100348" i="1276.82" sn="116.226" a="13.7803" fwhm="0.00921459" res="17898.9" algo="Sum"/><pk mz="164.99353345" i="1975.3" sn="179.805" a="19.9195" fwhm="0.0097637" res="16898.7" algo="Sum"/><pk mz="165.01409744" i="6117.91" sn="556.9" a="63.1093" fwhm="0.0092318" res="17874.5" algo="Sum"/><pk mz="165.05556040" i="3354.48" sn="305.339" a="34.068" fwhm="0.00883989" res="18671.7" algo="Sum"/><pk mz="165.98911248" i="1432.26" sn="129.836" a="16.137" fwhm="0.0100847" res="16459.6" algo="Sum"/><pk mz="166.02702770" i="14683.8" sn="1331.13" a="129.442" fwhm="0.00801417" res="20716.7" algo="Sum"/><pk mz="166.08698662" i="10516.9" sn="953.383" a="106.442" fwhm="0.00893821" res="18581.7" algo="Sum"/><pk mz="166.52860918" i="1728.45" sn="156.272" a="15.7207" fwhm="0.00840802" res="19805.9" algo="Sum"/><pk mz="166.95159715" i="2632.43" sn="236.965" a="28.7336" fwhm="0.00899317" res="18564.3" algo="Sum"/><pk mz="167.03270886" i="941.928" sn="84.7901" a="14.6417" fwhm="0.0116252" res="14368.1" algo="Sum"/><pk mz="167.09023372" i="1227.64" sn="110.509" a="13.5091" fwhm="0.00786781" res="21237.2" algo="Sum"/><pk mz="169.03668751" i="1042.06" sn="91.9653" a="10.7414" fwhm="0.00973332" res="17366.8" algo="Sum"/><pk mz="169.05903533" i="3674.13" sn="324.149" a="41.3989" fwhm="0.00958633" res="17635.4" algo="Sum"/><pk mz="169.09539675" i="1665.02" sn="146.859" a="22.7943" fwhm="0.00958436" res="17642.8" algo="Sum"/><pk mz="169.98669776" i="1053.46" sn="91.2168" a="10.9185" fwhm="0.0092159" res="18444.9" algo="Sum"/><pk mz="170.03394546" i="1355.28" sn="117.193" a="18.9903" fwhm="0.0123702" res="13745.5" algo="Sum"/><pk mz="170.05987356" i="912.026" sn="78.8543" a="10.6329" fwhm="0.0104011" res="16350.2" algo="Sum"/><pk mz="170.09471043" i="1218.26" sn="105.301" a="13.9411" fwhm="0.0102438" res="16604.7" algo="Sum"/><pk mz="170.85522510" i="886.902" sn="75.7753" a="9.40438" fwhm="0.00960214" res="17793.4" algo="Sum"/><pk mz="171.10001818" i="1890.31" sn="160.954" a="21.9348" fwhm="0.00966664" res="17700.1" algo="Sum"/><pk mz="172.85221521" i="814.268" sn="67.7684" a="8.16156" fwhm="0.00899538" res="19215.7" algo="Sum"/><pk mz="172.98084389" i="1286.93" sn="106.947" a="13.0858" fwhm="0.0088893" res="19459.4" algo="Sum"/><pk mz="173.04253191" i="590.61" sn="49.07" a="7.88136" fwhm="0.0131514" res="13157.7" algo="Sum"/><pk mz="173.07931023" i="6785.27" sn="563.745" a="78.8785" fwhm="0.00951404" res="18192" algo="Sum"/><pk mz="174.93871649" i="4165.06" sn="339.107" a="39.9957" fwhm="0.00858893" res="20367.9" algo="Sum"/><pk mz="175.03247748" i="38777.4" sn="3157.14" a="349.208" fwhm="0.00820622" res="21329.2" algo="Sum"/><pk mz="175.05729952" i="740.105" sn="60.2366" a="10.6669" fwhm="0.0116158" res="15070.7" algo="Sum"/><pk mz="175.11965422" i="8820.02" sn="715.947" a="94.5464" fwhm="0.00958669" res="18267" algo="Sum"/><pk mz="175.14834248" i="747.952" sn="60.6426" a="9.80487" fwhm="0.0109881" res="15939.8" algo="Sum"/><pk mz="175.53378424" i="4051.29" sn="324.343" a="37.0219" fwhm="0.00849438" res="20664.7" algo="Sum"/><pk mz="176.03452379" i="1365.44" sn="108.245" a="18.2383" fwhm="0.0121812" res="14451.3" algo="Sum"/><pk mz="176.06662403" i="5262.08" sn="416.693" a="58.0289" fwhm="0.00960479" res="18331.1" algo="Sum"/><pk mz="176.12297782" i="800.989" sn="63.3259" a="11.0619" fwhm="0.0127587" res="13804.2" algo="Sum"/><pk mz="177.02640467" i="2197.55" sn="170.135" a="25.8536" fwhm="0.0103242" res="17146.8" algo="Sum"/><pk mz="177.06204377" i="1670.22" sn="129.237" a="25.6651" fwhm="0.0124778" res="14190.1" algo="Sum"/><pk mz="178.02526516" i="1143.34" sn="87.0273" a="12.3201" fwhm="0.010039" res="17733.3" algo="Sum"/><pk mz="178.05970099" i="1098.91" sn="83.6454" a="13.723" fwhm="0.0103033" res="17281.8" algo="Sum"/><pk mz="179.11835599" i="629.603" sn="47.1224" a="6.29309" fwhm="0.00940109" res="19052.9" algo="Sum"/><pk mz="180.00436184" i="1539.78" sn="114.073" a="15.3345" fwhm="0.00906919" res="19847.9" algo="Sum"/><pk mz="180.98792315" i="986.708" sn="71.7917" a="11.386" fwhm="0.010049" res="18010.5" algo="Sum"/><pk mz="181.08570684" i="1914.53" sn="139.297" a="26.4591" fwhm="0.010581" res="17114.2" algo="Sum"/><pk mz="182.08210303" i="1744.37" sn="124.674" a="21.3623" fwhm="0.0108494" res="16782.6" algo="Sum"/><pk mz="184.07411726" i="1857.15" sn="125.728" a="20.5455" fwhm="0.00992673" res="18543.3" algo="Sum"/><pk mz="184.09512446" i="3989.52" sn="269.928" a="44.0751" fwhm="0.00979845" res="18788.2" algo="Sum"/><pk mz="185.03319606" i="2380.41" sn="157.756" a="32.0843" fwhm="0.0110977" res="16673.1" algo="Sum"/><pk mz="185.07063491" i="693.43" sn="45.9501" a="11.2457" fwhm="0.0155229" res="11922.4" algo="Sum"/><pk mz="185.11549693" i="36387.6" sn="2410.77" a="399.525" fwhm="0.00981157" res="18867.1" algo="Sum"/><pk mz="186.11880884" i="3601.63" sn="236.398" a="41.8534" fwhm="0.0102218" res="18208" algo="Sum"/><pk mz="187.05836533" i="4149.67" sn="267.732" a="50.2603" fwhm="0.00987579" res="18941.1" algo="Sum"/><pk mz="188.07099438" i="12925.4" sn="822.795" a="143.609" fwhm="0.00998901" res="18827.8" algo="Sum"/><pk mz="189.02171178" i="1802.99" sn="112.705" a="27.6039" fwhm="0.0138044" res="13692.9" algo="Sum"/><pk mz="189.05143118" i="596.677" sn="37.2777" a="7.7758" fwhm="0.0149396" res="12654.4" algo="Sum"/><pk mz="189.07459406" i="3457.08" sn="215.977" a="37.4512" fwhm="0.011779" res="16051.8" algo="Sum"/><pk mz="189.08644222" i="2493.15" sn="155.698" a="25.7735" fwhm="0.0108173" res="17479.9" algo="Sum"/><pk mz="190.91251712" i="1038.64" sn="61.7261" a="10.4941" fwhm="0.00907418" res="21039.1" algo="Sum"/><pk mz="191.00908842" i="1162.76" sn="68.8279" a="16.8335" fwhm="0.0133986" res="14255.9" algo="Sum"/><pk mz="191.04079377" i="15811.7" sn="934.955" a="180.653" fwhm="0.010149" res="18823.5" algo="Sum"/><pk mz="191.07700490" i="4547.59" sn="268.535" a="58.5379" fwhm="0.0109272" res="17486.4" algo="Sum"/><pk mz="192.02562014" i="1083.54" sn="62.7399" a="10.9961" fwhm="0.0106169" res="18086.8" algo="Sum"/><pk mz="192.04129438" i="2244.37" sn="129.955" a="30.4365" fwhm="0.0125044" res="15357.8" algo="Sum"/><pk mz="192.96241333" i="1323.6" sn="75.3669" a="15.5525" fwhm="0.0104458" res="18472.7" algo="Sum"/><pk mz="193.00096090" i="880.862" sn="50.156" a="12.231" fwhm="0.0120647" res="15997.2" algo="Sum"/><pk mz="195.09938067" i="801.31" sn="44.4518" a="10.9334" fwhm="0.0160062" res="12189" algo="Sum"/><pk mz="196.86566080" i="6520.77" sn="349.799" a="72.9663" fwhm="0.0102638" res="19180.6" algo="Sum"/><pk mz="197.07949452" i="1090.91" sn="58.0663" a="13.2039" fwhm="0.0109502" res="17997.8" algo="Sum"/><pk mz="197.10168886" i="1137.48" sn="60.4972" a="14.5723" fwhm="0.0122977" res="16027.5" algo="Sum"/><pk mz="198.08552177" i="1041.81" sn="54.3125" a="16.006" fwhm="0.0123011" res="16103.1" algo="Sum"/><pk mz="198.86254701" i="6323.07" sn="326.086" a="70.2992" fwhm="0.0103302" res="19250.6" algo="Sum"/><pk mz="199.13103928" i="984.26" sn="50.4049" a="11.6747" fwhm="0.010549" res="18876.9" algo="Sum"/><pk mz="200.04140221" i="1916.27" sn="97.0646" a="22.6966" fwhm="0.0108076" res="18509.3" algo="Sum"/><pk mz="200.06891415" i="1944.18" sn="98.4785" a="26.4666" fwhm="0.0111757" res="17902.1" algo="Sum"/><pk mz="200.85982764" i="1831.11" sn="91.413" a="21.0584" fwhm="0.0107467" res="18690.4" algo="Sum"/><pk mz="201.08826607" i="2027.45" sn="101.049" a="24.1369" fwhm="0.0109862" res="18303.7" algo="Sum"/><pk mz="201.18532177" i="1223.37" sn="60.9645" a="15.26" fwhm="0.0108052" res="18619.4" algo="Sum"/><pk mz="202.03372045" i="1110.99" sn="54.8118" a="15.4321" fwhm="0.0103183" res="19580.1" algo="Sum"/><pk mz="202.99088451" i="923.033" sn="44.8396" a="12.4714" fwhm="0.0115101" res="17635.8" algo="Sum"/><pk mz="203.03261640" i="4043.75" sn="196.439" a="34.5037" fwhm="0.00842343" res="24103.3" algo="Sum"/><pk mz="203.05339122" i="263157" sn="12783.8" a="2664.26" fwhm="0.00878723" res="23107.8" algo="Sum"/><pk mz="203.10379078" i="1036.15" sn="50.3345" a="17.423" fwhm="0.014169" res="14334.4" algo="Sum"/><pk mz="203.15037185" i="848.892" sn="41.1736" a="13.4914" fwhm="0.0120505" res="16858.2" algo="Sum"/><pk mz="204.05668711" i="18224.6" sn="866.449" a="213.838" fwhm="0.0103048" res="19802.1" algo="Sum"/><pk mz="204.12338888" i="20536.1" sn="974.344" a="254.172" fwhm="0.0109318" res="18672.4" algo="Sum"/><pk mz="205.00208241" i="602.104" sn="27.9813" a="8.38937" fwhm="0.0119076" res="17216.1" algo="Sum"/><pk mz="205.05783255" i="3808.35" sn="176.622" a="56.9355" fwhm="0.0121649" res="16856.5" algo="Sum"/><pk mz="205.09501357" i="2552.81" sn="118.254" a="55.4204" fwhm="0.019195" res="10684.8" algo="Sum"/><pk mz="205.12614152" i="2524.53" sn="116.856" a="34.8115" fwhm="0.0123569" res="16600.1" algo="Sum"/><pk mz="206.89429916" i="13554.6" sn="605.758" a="154.952" fwhm="0.0104386" res="19820.2" algo="Sum"/><pk mz="206.98005717" i="634.528" sn="28.3365" a="9.27283" fwhm="0.0131847" res="15698.4" algo="Sum"/><pk mz="207.01483686" i="6284.73" sn="280.661" a="78.7905" fwhm="0.0105068" res="19703" algo="Sum"/><pk mz="207.05092367" i="1329.4" sn="59.3678" a="21.2583" fwhm="0.0123393" res="16779.8" algo="Sum"/><pk mz="207.11040080" i="780.849" sn="34.8708" a="13.6375" fwhm="0.0141508" res="14635.9" algo="Sum"/><pk mz="208.89132327" i="8877.11" sn="388.056" a="101.585" fwhm="0.0104395" res="20009.8" algo="Sum"/><pk mz="208.93614715" i="754.556" sn="32.9845" a="9.13886" fwhm="0.0101907" res="20502.6" algo="Sum"/><pk mz="209.11521891" i="890.689" sn="38.9277" a="12.4016" fwhm="0.0110549" res="18916.1" algo="Sum"/><pk mz="210.05069277" i="2243.26" sn="97.0382" a="27.1612" fwhm="0.0111185" res="18892" algo="Sum"/><pk mz="210.88841612" i="1423.02" sn="60.8626" a="16.1666" fwhm="0.0106842" res="19738.4" algo="Sum"/><pk mz="212.83947667" i="2901.12" sn="119.362" a="35.2372" fwhm="0.0111682" res="19057.6" algo="Sum"/><pk mz="212.99992079" i="2135.18" sn="87.2822" a="29.8175" fwhm="0.0117517" res="18125" algo="Sum"/><pk mz="213.07531667" i="631.203" sn="25.7686" a="10.2473" fwhm="0.0120313" res="17710" algo="Sum"/><pk mz="213.11013415" i="971.097" sn="39.5984" a="14.8161" fwhm="0.0119042" res="17902.1" algo="Sum"/><pk mz="213.14646574" i="2088.79" sn="85.0688" a="27.5896" fwhm="0.0112194" res="18998.1" algo="Sum"/><pk mz="214.00665315" i="1382.26" sn="55.3039" a="18.8803" fwhm="0.0115046" res="18601.9" algo="Sum"/><pk mz="214.83656912" i="3069.86" sn="120.772" a="37.5349" fwhm="0.0110806" res="19388.6" algo="Sum"/><pk mz="215.01658674" i="2410.89" sn="94.6947" a="32.6702" fwhm="0.0117585" res="18286.1" algo="Sum"/><pk mz="215.12592338" i="582.508" sn="22.8771" a="8.09105" fwhm="0.0115171" res="18678.9" algo="Sum"/><pk mz="216.01592780" i="811.335" sn="31.584" a="12.5343" fwhm="0.0128495" res="16811.3" algo="Sum"/><pk mz="216.11351843" i="938.431" sn="36.5243" a="13.0359" fwhm="0.0123434" res="17508.4" algo="Sum"/><pk mz="216.83363878" i="1117.61" sn="42.8832" a="13.7787" fwhm="0.010976" res="19755.2" algo="Sum"/><pk mz="216.92299923" i="37273.8" sn="1429.84" a="444.556" fwhm="0.010976" res="19763.4" algo="Sum"/><pk mz="217.08214356" i="1554.53" sn="59.6266" a="20.0588" fwhm="0.0123954" res="17513.1" algo="Sum"/><pk mz="217.10559093" i="4125.48" sn="158.229" a="52.151" fwhm="0.0119033" res="18239" algo="Sum"/><pk mz="217.92661888" i="895.285" sn="33.9424" a="11.6455" fwhm="0.0116395" res="18723.1" algo="Sum"/><pk mz="218.12955277" i="2320.94" sn="87.8817" a="38.2373" fwhm="0.0141012" res="15468.8" algo="Sum"/><pk mz="218.92007938" i="12227.9" sn="456.291" a="149.749" fwhm="0.0110598" res="19794.1" algo="Sum"/><pk mz="219.02725089" i="328148" sn="12196.2" a="3238.93" fwhm="0.00882885" res="24808.1" algo="Sum"/><pk mz="219.08334270" i="2657.01" sn="98.5286" a="47.1096" fwhm="0.0131443" res="16667.5" algo="Sum"/><pk mz="219.13448456" i="769.091" sn="28.4594" a="12.6122" fwhm="0.012767" res="17164.2" algo="Sum"/><pk mz="220.03039399" i="20271.6" sn="736.834" a="255.206" fwhm="0.0114817" res="19163.6" algo="Sum"/><pk mz="220.06706006" i="1414.3" sn="51.3331" a="19.9811" fwhm="0.0128375" res="17142.5" algo="Sum"/><pk mz="220.93466313" i="1558.73" sn="55.737" a="20.3366" fwhm="0.0113025" res="19547.3" algo="Sum"/><pk mz="221.02579170" i="23082.8" sn="824.062" a="320.405" fwhm="0.012394" res="17833.3" algo="Sum"/><pk mz="221.06352629" i="4001.67" sn="142.763" a="57.9137" fwhm="0.0116262" res="19014.3" algo="Sum"/><pk mz="221.11679529" i="728.87" sn="25.9858" a="11.4839" fwhm="0.0134381" res="16454.4" algo="Sum"/><pk mz="221.17575046" i="794.245" sn="28.3166" a="12.5432" fwhm="0.0126201" res="17525.7" algo="Sum"/><pk mz="222.02911852" i="1629.36" sn="57.5101" a="24.286" fwhm="0.013504" res="16441.7" algo="Sum"/><pk mz="222.86813018" i="9961.33" sn="348.313" a="126.821" fwhm="0.0113345" res="19662.9" algo="Sum"/><pk mz="222.97233120" i="777.632" sn="27.1854" a="10.436" fwhm="0.0121477" res="18355.1" algo="Sum"/><pk mz="223.09517656" i="1275.2" sn="44.5801" a="19.2843" fwhm="0.0124862" res="17867.3" algo="Sum"/><pk mz="224.86514833" i="7222.97" sn="247.291" a="90.7473" fwhm="0.0114839" res="19580.9" algo="Sum"/><pk mz="225.03480907" i="11361.8" sn="388.923" a="157.053" fwhm="0.0119851" res="18776.3" algo="Sum"/><pk mz="225.08531724" i="665.643" sn="22.7868" a="10.1918" fwhm="0.0147585" res="15251.2" algo="Sum"/><pk mz="225.11004115" i="973.581" sn="33.3248" a="14.5056" fwhm="0.0132488" res="16990.9" algo="Sum"/><pk mz="226.02587204" i="780.312" sn="26.3246" a="8.09355" fwhm="0.00969602" res="23311.2" algo="Sum"/><pk mz="226.04387608" i="2150.54" sn="72.5504" a="36.4664" fwhm="0.0147239" res="15352.1" algo="Sum"/><pk mz="226.09679024" i="1000.48" sn="33.6934" a="20.84" fwhm="0.0173449" res="13035.4" algo="Sum"/><pk mz="226.86246157" i="1512.86" sn="50.2538" a="19.6959" fwhm="0.0114602" res="19795.7" algo="Sum"/><pk mz="226.95167107" i="35583.6" sn="1178.87" a="426.231" fwhm="0.0108418" res="20933" algo="Sum"/><pk mz="226.98374915" i="686" sn="22.6993" a="10.7449" fwhm="0.0133832" res="16960.4" algo="Sum"/><pk mz="227.07976002" i="1457.95" sn="48.0883" a="25.2693" fwhm="0.0136802" res="16599.2" algo="Sum"/><pk mz="227.12601002" i="2374.97" sn="78.2087" a="35.5243" fwhm="0.012178" res="18650.5" algo="Sum"/><pk mz="227.95509069" i="1287.32" sn="41.6256" a="18.0195" fwhm="0.0115548" res="19728.2" algo="Sum"/><pk mz="228.11410151" i="735.94" sn="23.7155" a="11.8178" fwhm="0.0164231" res="13889.8" algo="Sum"/><pk mz="228.26873014" i="1600.71" sn="51.5688" a="21.8789" fwhm="0.0120662" res="18918" algo="Sum"/><pk mz="228.81338542" i="671.409" sn="21.4247" a="8.96774" fwhm="0.0122446" res="18686.9" algo="Sum"/><pk mz="229.05056575" i="639.242" sn="20.278" a="11.0807" fwhm="0.0122255" res="18735.5" algo="Sum"/><pk mz="229.11865640" i="586.438" sn="18.5773" a="9.35053" fwhm="0.0124293" res="18433.8" algo="Sum"/><pk mz="229.15463932" i="2141.02" sn="67.8237" a="37.7407" fwhm="0.0132529" res="17291" algo="Sum"/><pk mz="229.21662486" i="828.413" sn="26.2426" a="11.8679" fwhm="0.0128358" res="17857.7" algo="Sum"/><pk mz="230.24863720" i="878.9" sn="27.5445" a="12.5858" fwhm="0.013127" res="17540" algo="Sum"/><pk mz="230.81065445" i="752.238" sn="23.3849" a="10.2889" fwhm="0.0123683" res="18661.5" algo="Sum"/><pk mz="232.10793795" i="1004.69" sn="30.9179" a="15.7567" fwhm="0.012651" res="18347" algo="Sum"/><pk mz="232.89678224" i="31413.3" sn="957.393" a="391.676" fwhm="0.0113442" res="20530.1" algo="Sum"/><pk mz="233.00078800" i="2278.27" sn="69.4246" a="34.748" fwhm="0.0121864" res="19119.8" algo="Sum"/><pk mz="233.07859150" i="986.048" sn="30.0481" a="16.3592" fwhm="0.0133379" res="17475" algo="Sum"/><pk mz="233.11330591" i="1190.24" sn="36.2704" a="17.0674" fwhm="0.0117702" res="19805.3" algo="Sum"/><pk mz="233.15085334" i="985.09" sn="30.0189" a="14.5022" fwhm="0.0126909" res="18371.5" algo="Sum"/><pk mz="233.90036057" i="794.979" sn="23.9894" a="11.2586" fwhm="0.0115439" res="20261.9" algo="Sum"/><pk mz="234.12305525" i="588.623" sn="17.6983" a="9.62678" fwhm="0.0136207" res="17188.8" algo="Sum"/><pk mz="234.89401787" i="11875" sn="352.599" a="160.866" fwhm="0.0123227" res="19061.9" algo="Sum"/><pk mz="234.98190584" i="1490.39" sn="44.2074" a="20.9966" fwhm="0.0122988" res="19106.2" algo="Sum"/><pk mz="235.09279164" i="1853.74" sn="54.8601" a="36.1224" fwhm="0.0142622" res="16483.6" algo="Sum"/><pk mz="235.16911147" i="725.146" sn="21.4343" a="10.0473" fwhm="0.0122113" res="19258.3" algo="Sum"/><pk mz="236.89311369" i="815.71" sn="23.6217" a="14.6267" fwhm="0.0143847" res="16468.4" algo="Sum"/><pk mz="236.99853864" i="1361.75" sn="39.3806" a="20.2648" fwhm="0.0123281" res="19224.3" algo="Sum"/><pk mz="237.11007257" i="769.343" sn="22.2425" a="12.6269" fwhm="0.0116529" res="20347.8" algo="Sum"/><pk mz="237.14785728" i="1493.69" sn="43.1842" a="21.1829" fwhm="0.0120107" res="19744.7" algo="Sum"/><pk mz="238.84181066" i="3917.51" sn="112.206" a="52.8063" fwhm="0.0117071" res="20401.5" algo="Sum"/><pk mz="239.06382253" i="1723.05" sn="49.3108" a="22.9011" fwhm="0.0123607" res="19340.6" algo="Sum"/><pk mz="239.08935527" i="7163.06" sn="204.995" a="105.989" fwhm="0.0127788" res="18709.8" algo="Sum"/><pk mz="239.12662349" i="921.207" sn="26.3634" a="13.4174" fwhm="0.0185603" res="12883.8" algo="Sum"/><pk mz="239.14071377" i="925.608" sn="26.4893" a="12.0137" fwhm="0.0150487" res="15891.1" algo="Sum"/><pk mz="239.16195689" i="1852.21" sn="53.007" a="27.6635" fwhm="0.0128363" res="18631.7" algo="Sum"/><pk mz="240.09425844" i="990.274" sn="28.1523" a="13.0856" fwhm="0.0122201" res="19647.5" algo="Sum"/><pk mz="240.11060440" i="2140.44" sn="60.8503" a="31.7505" fwhm="0.0133305" res="18012.2" algo="Sum"/><pk mz="240.83930301" i="2971.74" sn="84.1188" a="40.0673" fwhm="0.0126834" res="18988.6" algo="Sum"/><pk mz="240.96716081" i="2308.2" sn="65.2925" a="31.9448" fwhm="0.0121065" res="19904" algo="Sum"/><pk mz="241.00870853" i="1892.3" sn="53.5255" a="25.4789" fwhm="0.0127667" res="18877.9" algo="Sum"/><pk mz="241.02991789" i="1287.9" sn="36.4293" a="18.4724" fwhm="0.0123842" res="19462.7" algo="Sum"/><pk mz="241.11090327" i="671.781" sn="19.0019" a="17.5756" fwhm="0.0249403" res="9667.53" algo="Sum"/><pk mz="241.15567435" i="1289.24" sn="36.4674" a="17.5121" fwhm="0.014492" res="16640.6" algo="Sum"/><pk mz="242.01837885" i="616.953" sn="17.2432" a="12.28" fwhm="0.0156537" res="15460.8" algo="Sum"/><pk mz="242.83665181" i="767.722" sn="21.1742" a="10.4589" fwhm="0.0122279" res="19859.3" algo="Sum"/><pk mz="242.92548555" i="16459.9" sn="453.218" a="219.786" fwhm="0.0121839" res="19938.2" algo="Sum"/><pk mz="243.01074846" i="626.228" sn="17.1974" a="14.4353" fwhm="0.0210483" res="11545.4" algo="Sum"/><pk mz="243.05470075" i="629.972" sn="17.2782" a="13.7807" fwhm="0.0208209" res="11673.6" algo="Sum"/><pk mz="243.09908328" i="3587.83" sn="98.2625" a="55.4106" fwhm="0.0127589" res="19053.4" algo="Sum"/><pk mz="243.21121074" i="609.905" sn="16.6534" a="8.86837" fwhm="0.0129903" res="18722.6" algo="Sum"/><pk mz="243.92945638" i="601.285" sn="16.191" a="10.9034" fwhm="0.0148274" res="16451.3" algo="Sum"/><pk mz="244.07905587" i="582.585" sn="15.6614" a="8.41006" fwhm="0.0132716" res="18391.1" algo="Sum"/><pk mz="244.10186429" i="649.918" sn="17.4686" a="11.4813" fwhm="0.0148064" res="16486.2" algo="Sum"/><pk mz="244.92480257" i="1224.56" sn="32.5226" a="19.6042" fwhm="0.0141672" res="17288.2" algo="Sum"/><pk mz="245.04563527" i="939.342" sn="24.8706" a="14.6789" fwhm="0.0143337" res="17095.7" algo="Sum"/><pk mz="245.07836004" i="2958.48" sn="78.2809" a="48.1727" fwhm="0.0130844" res="18730.5" algo="Sum"/><pk mz="246.12367140" i="1939.76" sn="50.7909" a="28.0412" fwhm="0.0126788" res="19412.3" algo="Sum"/><pk mz="247.09239535" i="2614.91" sn="67.6966" a="38.9728" fwhm="0.0126773" res="19491" algo="Sum"/><pk mz="247.12964026" i="1190.28" sn="30.8117" a="20.9771" fwhm="0.0144506" res="17101.6" algo="Sum"/><pk mz="248.87047491" i="10779.4" sn="274.367" a="145.264" fwhm="0.012191" res="20414.2" algo="Sum"/><pk mz="248.99888180" i="767.399" sn="19.5264" a="10.6807" fwhm="0.0120606" res="20645.7" algo="Sum"/><pk mz="249.04601183" i="1688.88" sn="42.9714" a="25.1112" fwhm="0.0158754" res="15687.6" algo="Sum"/><pk mz="249.06027230" i="1895.94" sn="48.2406" a="30.442" fwhm="0.0179918" res="13843" algo="Sum"/><pk mz="249.10725568" i="1358.58" sn="34.5681" a="22.5366" fwhm="0.0159066" res="15660.6" algo="Sum"/><pk mz="249.15668248" i="4155.08" sn="105.723" a="72.1607" fwhm="0.0146774" res="16975.6" algo="Sum"/><pk mz="249.18396870" i="1395.43" sn="35.5032" a="22.2931" fwhm="0.0149008" res="16722.8" algo="Sum"/><pk mz="250.16011997" i="682.825" sn="17.1448" a="11.8177" fwhm="0.0175111" res="14285.8" algo="Sum"/><pk mz="250.17806247" i="1245.68" sn="31.2684" a="21.3079" fwhm="0.0155566" res="16081.8" algo="Sum"/><pk mz="250.86799393" i="5023.26" sn="125.33" a="70.4059" fwhm="0.0125768" res="19946.9" algo="Sum"/><pk mz="250.92022872" i="1931.35" sn="48.1551" a="28.7795" fwhm="0.0127404" res="19694.9" algo="Sum"/><pk mz="251.12565709" i="677.169" sn="16.8003" a="13.4154" fwhm="0.0171647" res="14630.4" algo="Sum"/><pk mz="251.16199696" i="598.623" sn="14.8437" a="9.20531" fwhm="0.0143587" res="17492" algo="Sum"/><pk mz="251.19821863" i="1500.34" sn="37.1704" a="24.3663" fwhm="0.0134389" res="18691.8" algo="Sum"/><pk mz="252.91725107" i="1232.26" sn="29.9427" a="18.314" fwhm="0.0136702" res="18501.4" algo="Sum"/><pk mz="253.14133970" i="1640.51" sn="39.8231" a="29.8088" fwhm="0.0135685" res="18656.6" algo="Sum"/><pk mz="254.09023075" i="4413.47" sn="106.035" a="63.4912" fwhm="0.012514" res="20304.4" algo="Sum"/><pk mz="254.82304747" i="5861.54" sn="139.184" a="90.4278" fwhm="0.0137086" res="18588.6" algo="Sum"/><pk mz="255.06292983" i="656.695" sn="15.5832" a="10.7679" fwhm="0.0154483" res="16510.8" algo="Sum"/><pk mz="255.09393576" i="895.244" sn="21.2439" a="16.9148" fwhm="0.0170447" res="14966.1" algo="Sum"/><pk mz="255.12117062" i="735.546" sn="17.453" a="15.5657" fwhm="0.0237053" res="10762.2" algo="Sum"/><pk mz="255.15620346" i="2733" sn="64.8485" a="47.8984" fwhm="0.014097" res="18100" algo="Sum"/><pk mz="255.26863932" i="712.87" sn="16.9113" a="10.2262" fwhm="0.0126832" res="20126.5" algo="Sum"/><pk mz="255.97800944" i="842.898" sn="19.7895" a="13.4303" fwhm="0.013414" res="19082.8" algo="Sum"/><pk mz="256.15589510" i="1110.46" sn="26.0625" a="21.5464" fwhm="0.0156801" res="16336.4" algo="Sum"/><pk mz="256.26445143" i="819.977" sn="19.205" a="12.7346" fwhm="0.0142214" res="18019.7" algo="Sum"/><pk mz="256.29986715" i="12683.6" sn="296.655" a="182.368" fwhm="0.0130658" res="19616.1" algo="Sum"/><pk mz="256.82017126" i="7179.83" sn="166.647" a="109.35" fwhm="0.0137504" res="18677.3" algo="Sum"/><pk mz="256.94108446" i="703.759" sn="16.3272" a="11.6434" fwhm="0.0144733" res="17752.7" algo="Sum"/><pk mz="257.07516040" i="1110.46" sn="25.7559" a="24.5968" fwhm="0.0155063" res="16578.7" algo="Sum"/><pk mz="257.15144788" i="1132.15" sn="26.2591" a="23.6916" fwhm="0.0157808" res="16295.2" algo="Sum"/><pk mz="257.30315136" i="2415.65" sn="55.9064" a="36.2065" fwhm="0.0137384" res="18728.8" algo="Sum"/><pk mz="258.27893661" i="764.215" sn="17.3592" a="11.3166" fwhm="0.014099" res="18319" algo="Sum"/><pk mz="258.81757740" i="3356.06" sn="75.8293" a="52.557" fwhm="0.013071" res="19801" algo="Sum"/><pk mz="258.89927989" i="3401.34" sn="76.8523" a="49.5996" fwhm="0.0130187" res="19886.7" algo="Sum"/><pk mz="258.98112978" i="781.445" sn="17.6248" a="14.0755" fwhm="0.0140383" res="18448.2" algo="Sum"/><pk mz="259.09353015" i="679.387" sn="15.2676" a="11.1553" fwhm="0.0137153" res="18890.8" algo="Sum"/><pk mz="259.13063737" i="2612.55" sn="58.6348" a="42.6186" fwhm="0.013675" res="18949.2" algo="Sum"/><pk mz="259.16633428" i="712.97" sn="15.9843" a="13.5482" fwhm="0.0162153" res="15982.8" algo="Sum"/><pk mz="260.81532474" i="760.328" sn="16.7714" a="12.502" fwhm="0.0153074" res="17038.6" algo="Sum"/><pk mz="260.89757512" i="580.511" sn="12.7822" a="8.45812" fwhm="0.0128712" res="20269.9" algo="Sum"/><pk mz="260.94882605" i="3752.83" sn="82.5273" a="55.572" fwhm="0.0133319" res="19573.3" algo="Sum"/><pk mz="261.01195216" i="1865.54" sn="40.9687" a="35.9215" fwhm="0.0166763" res="15651.7" algo="Sum"/><pk mz="261.04431007" i="1490.68" sn="32.7136" a="28.6529" fwhm="0.0168196" res="15520.3" algo="Sum"/><pk mz="261.10948985" i="15491.8" sn="339.609" a="222.926" fwhm="0.0133098" res="19617.8" algo="Sum"/><pk mz="262.11343654" i="2283.32" sn="49.5848" a="34.6377" fwhm="0.0139039" res="18851.9" algo="Sum"/><pk mz="262.91537394" i="994.201" sn="21.4034" a="14.2598" fwhm="0.012772" res="20585.3" algo="Sum"/><pk mz="262.94609988" i="1260.69" sn="27.1443" a="19.7308" fwhm="0.0136757" res="19227.3" algo="Sum"/><pk mz="263.01019115" i="952.12" sn="20.5014" a="17.517" fwhm="0.0150512" res="17474.3" algo="Sum"/><pk mz="263.08654005" i="9689.14" sn="208.637" a="154.497" fwhm="0.0145832" res="18040.4" algo="Sum"/><pk mz="263.12313354" i="843.865" sn="18.1687" a="16.9037" fwhm="0.0220919" res="11910.4" algo="Sum"/><pk mz="263.19809485" i="6072.86" sn="130.73" a="88.2158" fwhm="0.0130556" res="20159.8" algo="Sum"/><pk mz="263.23615713" i="1134.62" sn="24.425" a="18.5301" fwhm="0.0144814" res="18177.6" algo="Sum"/><pk mz="264.09089605" i="1042.74" sn="22.2841" a="18.9889" fwhm="0.0153262" res="17231.4" algo="Sum"/><pk mz="264.20134523" i="1102.26" sn="23.5507" a="16.336" fwhm="0.014224" res="18574.4" algo="Sum"/><pk mz="264.85078763" i="5104.66" sn="108.315" a="91.9679" fwhm="0.0158282" res="16732.8" algo="Sum"/><pk mz="264.93620294" i="695.889" sn="14.7633" a="11.046" fwhm="0.0149195" res="17757.8" algo="Sum"/><pk mz="265.02476132" i="1116.65" sn="23.6898" a="28.8719" fwhm="0.0238178" res="11127.2" algo="Sum"/><pk mz="265.13595830" i="897.513" sn="19.0402" a="23.7119" fwhm="0.0219567" res="12075.4" algo="Sum"/><pk mz="265.17739791" i="667.412" sn="14.1576" a="13.2419" fwhm="0.0174885" res="15163" algo="Sum"/><pk mz="265.21308000" i="671.232" sn="14.2386" a="11.9929" fwhm="0.0159039" res="16676" algo="Sum"/><pk mz="265.25269974" i="623.335" sn="13.2226" a="9.92907" fwhm="0.0142513" res="18612.5" algo="Sum"/><pk mz="266.17264995" i="2876.44" sn="60.5563" a="47.7431" fwhm="0.0140711" res="18916.3" algo="Sum"/><pk mz="266.84857924" i="4951.38" sn="103.15" a="78.1459" fwhm="0.0143471" res="18599.4" algo="Sum"/><pk mz="266.89403657" i="1326.45" sn="27.6336" a="21.0466" fwhm="0.0132063" res="20209.6" algo="Sum"/><pk mz="267.05835886" i="735.288" sn="15.292" a="14.4856" fwhm="0.0156223" res="17094.7" algo="Sum"/><pk mz="267.15697909" i="1177.64" sn="24.4542" a="19.1498" fwhm="0.0159239" res="16777.1" algo="Sum"/><pk mz="267.17216020" i="787.644" sn="16.3525" a="11.3838" fwhm="0.014407" res="18544.6" algo="Sum"/><pk mz="268.10547497" i="8693.04" sn="178.227" a="136.398" fwhm="0.0138216" res="19397.6" algo="Sum"/><pk mz="268.84688279" i="1511.24" sn="30.6792" a="25.5382" fwhm="0.0169956" res="15818.6" algo="Sum"/><pk mz="268.89071136" i="925.608" sn="18.776" a="14.8985" fwhm="0.0135629" res="19825.4" algo="Sum"/><pk mz="269.07536579" i="613.216" sn="12.3852" a="10.5497" fwhm="0.0157735" res="17058.7" algo="Sum"/><pk mz="269.10851080" i="1419.75" sn="28.6768" a="27.0665" fwhm="0.0165484" res="16261.9" algo="Sum"/><pk mz="269.13621689" i="682.936" sn="13.7936" a="15.4836" fwhm="0.0238106" res="11303.2" algo="Sum"/><pk mz="270.06370332" i="845.22" sn="16.9102" a="15.7214" fwhm="0.0139175" res="19404.6" algo="Sum"/><pk mz="270.79745370" i="3777.08" sn="74.9454" a="55.4923" fwhm="0.0134865" res="20079.2" algo="Sum"/><pk mz="270.85962173" i="584.89" sn="11.5983" a="12.1241" fwhm="0.0168218" res="16101.7" algo="Sum"/><pk mz="270.97761962" i="8539.76" sn="169.291" a="135.389" fwhm="0.0139239" res="19461.3" algo="Sum"/><pk mz="271.03897304" i="968.13" sn="19.192" a="20.6508" fwhm="0.0158058" res="17148.1" algo="Sum"/><pk mz="271.14633610" i="724.899" sn="14.3703" a="15.6716" fwhm="0.0232337" res="11670.4" algo="Sum"/><pk mz="271.16627212" i="1595.92" sn="31.6371" a="24.4246" fwhm="0.0140358" res="19319.6" algo="Sum"/><pk mz="271.18810038" i="1279.63" sn="25.3671" a="24.1134" fwhm="0.0163784" res="16557.7" algo="Sum"/><pk mz="271.96423906" i="1039.33" sn="20.4467" a="20.5026" fwhm="0.0183373" res="14831.2" algo="Sum"/><pk mz="272.79451963" i="4914.83" sn="96.0069" a="74.6281" fwhm="0.0139289" res="19584.8" algo="Sum"/><pk mz="272.94514339" i="1065.05" sn="20.7889" a="21.2021" fwhm="0.0171698" res="15896.8" algo="Sum"/><pk mz="273.14599578" i="664.205" sn="12.9621" a="13.0164" fwhm="0.0159667" res="17107.2" algo="Sum"/><pk mz="273.18075521" i="1196.03" sn="23.3418" a="26.2587" fwhm="0.0194715" res="14029.8" algo="Sum"/><pk mz="274.14161970" i="609.137" sn="11.7961" a="12.9537" fwhm="0.0169919" res="16133.6" algo="Sum"/><pk mz="274.79195447" i="2537.75" sn="48.6582" a="40.4487" fwhm="0.0141084" res="19477.2" algo="Sum"/><pk mz="274.88060032" i="2741.55" sn="52.566" a="44.3386" fwhm="0.0146409" res="18774.9" algo="Sum"/><pk mz="274.96344196" i="985.165" sn="18.8893" a="23.4351" fwhm="0.0189717" res="14493.3" algo="Sum"/><pk mz="275.16041781" i="704.678" sn="13.4811" a="13.4451" fwhm="0.0182922" res="15042.5" algo="Sum"/><pk mz="276.78944681" i="599.402" sn="11.25" a="11.838" fwhm="0.0154953" res="17862.8" algo="Sum"/><pk mz="276.87823101" i="1765.83" sn="33.0473" a="27.0535" fwhm="0.0137302" res="20165.7" algo="Sum"/><pk mz="276.92245716" i="3267.8" sn="61.0643" a="51.9699" fwhm="0.0138712" res="19963.8" algo="Sum"/><pk mz="276.98537108" i="988.399" sn="18.439" a="17.8391" fwhm="0.0159528" res="17362.8" algo="Sum"/><pk mz="277.08303096" i="847.854" sn="15.7867" a="16.1941" fwhm="0.019476" res="14226.9" algo="Sum"/><pk mz="277.10415570" i="868.29" sn="16.1612" a="16.7752" fwhm="0.0193774" res="14300.4" algo="Sum"/><pk mz="277.17767549" i="736.39" sn="13.6835" a="13.0911" fwhm="0.0157272" res="17624.1" algo="Sum"/><pk mz="277.21422003" i="1017.71" sn="18.9043" a="17.7237" fwhm="0.0158918" res="17443.8" algo="Sum"/><pk mz="277.24996217" i="600.903" sn="11.1622" a="9.61801" fwhm="0.0133548" res="20760.3" algo="Sum"/><pk mz="278.24589197" i="1095.26" sn="20.1754" a="17.4646" fwhm="0.0137698" res="20206.9" algo="Sum"/><pk mz="278.89223018" i="2125.23" sn="38.6944" a="34.5381" fwhm="0.0152665" res="18268.3" algo="Sum"/><pk mz="278.91993074" i="1235.25" sn="22.4754" a="20.0114" fwhm="0.0151008" res="18470.6" algo="Sum"/><pk mz="279.05797729" i="1372.64" sn="24.9206" a="23.109" fwhm="0.0160255" res="17413.4" algo="Sum"/><pk mz="279.08370539" i="1402.18" sn="25.457" a="25.6547" fwhm="0.016474" res="16940.9" algo="Sum"/><pk mz="279.10015477" i="725.171" sn="13.1645" a="9.29141" fwhm="0.0186611" res="14956.2" algo="Sum"/><pk mz="279.15768279" i="3178.94" sn="57.6946" a="54.0572" fwhm="0.0145427" res="19195.7" algo="Sum"/><pk mz="279.22952739" i="1483.53" sn="26.9314" a="25.3642" fwhm="0.014263" res="19577.1" algo="Sum"/><pk mz="280.16072277" i="594.182" sn="10.6691" a="11.811" fwhm="0.0170799" res="16402.9" algo="Sum"/><pk mz="280.82636169" i="2784.82" sn="49.5445" a="44.9681" fwhm="0.0143231" res="19606.6" algo="Sum"/><pk mz="280.88924781" i="876.333" sn="15.583" a="14.7331" fwhm="0.0145479" res="19307.9" algo="Sum"/><pk mz="281.15084117" i="715.008" sn="12.7125" a="11.5711" fwhm="0.0212285" res="13244" algo="Sum"/><pk mz="281.17147695" i="802.149" sn="14.2619" a="18.2661" fwhm="0.0223054" res="12605.5" algo="Sum"/><pk mz="281.20863390" i="2167.29" sn="38.5335" a="33.4755" fwhm="0.0135611" res="20736.4" algo="Sum"/><pk mz="281.24556719" i="694.549" sn="12.3489" a="13.3271" fwhm="0.0161298" res="17436.4" algo="Sum"/><pk mz="282.20538612" i="1783.27" sn="31.4573" a="32.5821" fwhm="0.0201408" res="14011.6" algo="Sum"/><pk mz="282.27917215" i="2012.72" sn="35.4701" a="33.824" fwhm="0.015474" res="18242.1" algo="Sum"/><pk mz="282.82335125" i="2712.3" sn="47.3694" a="45.2213" fwhm="0.0146295" res="19332.4" algo="Sum"/><pk mz="283.03122882" i="921.752" sn="16.0935" a="17.3597" fwhm="0.0163403" res="17321" algo="Sum"/><pk mz="283.15259066" i="880.503" sn="15.3673" a="23.6126" fwhm="0.0247308" res="11449.4" algo="Sum"/><pk mz="283.20636943" i="642.07" sn="11.1983" a="12.1219" fwhm="0.0215802" res="13123.4" algo="Sum"/><pk mz="283.26377462" i="581.425" sn="10.1207" a="10.9943" fwhm="0.0189506" res="14947.4" algo="Sum"/><pk mz="283.29890454" i="755.934" sn="13.1431" a="13.5231" fwhm="0.0180028" res="15736.4" algo="Sum"/><pk mz="284.07973005" i="1189.33" sn="20.5736" a="21.5206" fwhm="0.0153398" res="18519.2" algo="Sum"/><pk mz="284.29545154" i="1044.79" sn="17.9671" a="17.7604" fwhm="0.0161184" res="17637.9" algo="Sum"/><pk mz="284.33119373" i="2664.2" sn="45.8075" a="43.0911" fwhm="0.0146365" res="19426.1" algo="Sum"/><pk mz="284.82042474" i="1031.84" sn="17.6691" a="17.9063" fwhm="0.0188913" res="15076.8" algo="Sum"/><pk mz="284.90976649" i="2026.22" sn="34.6828" a="33.6226" fwhm="0.0141743" res="20100.4" algo="Sum"/><pk mz="284.99356544" i="1517.01" sn="25.8959" a="26.7348" fwhm="0.0143611" res="19844.8" algo="Sum"/><pk mz="285.07107993" i="1445.36" sn="24.6091" a="29.3398" fwhm="0.0160132" res="17802.3" algo="Sum"/><pk mz="285.13079904" i="1245.89" sn="21.1752" a="22.6894" fwhm="0.0177485" res="16065.1" algo="Sum"/><pk mz="285.16374164" i="1865.62" sn="31.6897" a="39.6154" fwhm="0.021817" res="13070.7" algo="Sum"/><pk mz="285.22140239" i="598.186" sn="10.1597" a="11.2241" fwhm="0.0160151" res="17809.5" algo="Sum"/><pk mz="285.33456211" i="585.384" sn="9.9384" a="9.11162" fwhm="0.0140147" res="20359.7" algo="Sum"/><pk mz="286.14274129" i="617.709" sn="10.3653" a="13.2877" fwhm="0.0206787" res="13837.5" algo="Sum"/><pk mz="286.77130331" i="1455.82" sn="24.2856" a="23.7487" fwhm="0.0143106" res="20039.1" algo="Sum"/><pk mz="286.90778343" i="699.885" sn="11.6286" a="10.8798" fwhm="0.0150972" res="19004.1" algo="Sum"/><pk mz="286.95138666" i="3988.95" sn="66.2351" a="76.2549" fwhm="0.0147131" res="19503.1" algo="Sum"/><pk mz="287.01118385" i="730.876" sn="12.1311" a="17.07" fwhm="0.0204898" res="14007.5" algo="Sum"/><pk mz="287.05499916" i="2118.52" sn="35.16" a="39.1746" fwhm="0.0160656" res="17867.6" algo="Sum"/><pk mz="287.16062094" i="583.571" sn="9.6838" a="11.8649" fwhm="0.0219842" res="13062.1" algo="Sum"/><pk mz="287.19818609" i="755.931" sn="12.5449" a="14.5985" fwhm="0.0160159" res="17932.1" algo="Sum"/><pk mz="287.23689398" i="820.078" sn="13.6085" a="13.5851" fwhm="0.0141669" res="20275.2" algo="Sum"/><pk mz="288.21692112" i="1193.43" sn="19.6192" a="20.691" fwhm="0.0142096" res="20283.2" algo="Sum"/><pk mz="288.28948304" i="749.063" sn="12.3109" a="13.7458" fwhm="0.015527" res="18567" algo="Sum"/><pk mz="288.76842271" i="2070.6" sn="33.7316" a="33.8389" fwhm="0.0150864" res="19141" algo="Sum"/><pk mz="288.92153584" i="3600.94" sn="58.6218" a="62.8683" fwhm="0.0152956" res="18889.2" algo="Sum"/><pk mz="289.15880129" i="755.482" sn="12.2943" a="15.9709" fwhm="0.0202933" res="14249" algo="Sum"/><pk mz="289.17730446" i="884.036" sn="14.3863" a="17.7576" fwhm="0.0197954" res="14608.3" algo="Sum"/><pk mz="290.76566972" i="1190.58" sn="19.1113" a="19.6019" fwhm="0.014606" res="19907.2" algo="Sum"/><pk mz="290.85512949" i="1863.65" sn="29.9138" a="30.6158" fwhm="0.0144572" res="20118.3" algo="Sum"/><pk mz="290.94030401" i="810.872" sn="13.0154" a="17.475" fwhm="0.0273533" res="10636.4" algo="Sum"/><pk mz="291.12078632" i="757.782" sn="12.1558" a="15.634" fwhm="0.0167919" res="17337" algo="Sum"/><pk mz="291.19528490" i="2209.98" sn="35.4527" a="39.6242" fwhm="0.0158469" res="18375.6" algo="Sum"/><pk mz="291.22931446" i="923.758" sn="14.819" a="15.6175" fwhm="0.0158276" res="18400.1" algo="Sum"/><pk mz="291.26630199" i="1062.52" sn="17.0408" a="17.7553" fwhm="0.014777" res="19710.8" algo="Sum"/><pk mz="292.85215256" i="1303.65" sn="20.5359" a="21.3623" fwhm="0.0142011" res="20621.8" algo="Sum"/><pk mz="292.89727935" i="895.854" sn="14.112" a="18.0218" fwhm="0.0166488" res="17592.7" algo="Sum"/><pk mz="292.94017712" i="633.499" sn="9.9785" a="16.6965" fwhm="0.0225126" res="13012.3" algo="Sum"/><pk mz="293.09772828" i="33443.1" sn="524.824" a="524.389" fwhm="0.0142085" res="20628.3" algo="Sum"/><pk mz="293.17339231" i="945.591" sn="14.8105" a="21.3511" fwhm="0.0209936" res="13964.9" algo="Sum"/><pk mz="293.20877890" i="1155.43" sn="18.0826" a="21.1091" fwhm="0.0165872" res="17676.8" algo="Sum"/><pk mz="293.24518196" i="1154.87" sn="18.0609" a="20.4117" fwhm="0.015414" res="19024.6" algo="Sum"/><pk mz="294.10109657" i="3914.19" sn="60.6334" a="69.5716" fwhm="0.0153376" res="19175.2" algo="Sum"/><pk mz="294.86608532" i="1221.36" sn="18.771" a="20.3732" fwhm="0.015145" res="19469.6" algo="Sum"/><pk mz="294.93838105" i="2439.33" sn="37.3946" a="40.1347" fwhm="0.0148464" res="19866" algo="Sum"/><pk mz="295.10188091" i="1290.32" sn="19.7167" a="27.6821" fwhm="0.0172236" res="17133.6" algo="Sum"/><pk mz="295.18802213" i="2647.09" sn="40.4455" a="49.0558" fwhm="0.0165943" res="17788.5" algo="Sum"/><pk mz="295.22426557" i="3748.34" sn="57.2722" a="67.232" fwhm="0.0158412" res="18636.5" algo="Sum"/><pk mz="296.19134053" i="580.157" sn="8.79807" a="9.38993" fwhm="0.0185237" res="15989.9" algo="Sum"/><pk mz="296.22083822" i="2384.22" sn="36.1545" a="49.4136" fwhm="0.0181133" res="16353.7" algo="Sum"/><pk mz="296.80006867" i="847.927" sn="12.7456" a="14.987" fwhm="0.0131449" res="22579.1" algo="Sum"/><pk mz="297.16800812" i="905.9" sn="13.5791" a="25.2032" fwhm="0.0238532" res="12458.2" algo="Sum"/><pk mz="297.22368292" i="716.391" sn="10.7395" a="16.6404" fwhm="0.0244524" res="12155.2" algo="Sum"/><pk mz="297.23897786" i="667.813" sn="10.0113" a="11.2201" fwhm="0.0160609" res="18507" algo="Sum"/><pk mz="298.34673732" i="2058.45" sn="30.6001" a="35.7705" fwhm="0.0156577" res="19054.3" algo="Sum"/><pk mz="298.79757089" i="830.43" sn="12.2908" a="15.3581" fwhm="0.0158977" res="18795.1" algo="Sum"/><pk mz="299.11036384" i="890.733" sn="13.1656" a="18.6922" fwhm="0.0179065" res="16704" algo="Sum"/><pk mz="299.13939589" i="818.507" sn="12.0981" a="10.5016" fwhm="0.0180011" res="16617.9" algo="Sum"/><pk mz="299.16140818" i="2889.2" sn="42.7042" a="56.3385" fwhm="0.0167332" res="17878.3" algo="Sum"/><pk mz="299.19655117" i="2548.84" sn="37.6735" a="52.2287" fwhm="0.0182156" res="16425.3" algo="Sum"/><pk mz="300.16521715" i="592.701" sn="8.71604" a="12.1891" fwhm="0.0179384" res="16733.1" algo="Sum"/><pk mz="300.20049548" i="580.76" sn="8.53595" a="11.8192" fwhm="0.0170344" res="17623.2" algo="Sum"/><pk mz="300.88359757" i="1317.03" sn="19.2026" a="24.6375" fwhm="0.0157226" res="19137" algo="Sum"/><pk mz="300.97331653" i="725.451" sn="10.5773" a="12.8627" fwhm="0.0239486" res="12567.5" algo="Sum"/><pk mz="300.98508946" i="936.531" sn="13.6549" a="18.419" fwhm="0.0219453" res="13715.2" algo="Sum"/><pk mz="301.04066502" i="582.71" sn="8.49504" a="12.5648" fwhm="0.0205014" res="14683.9" algo="Sum"/><pk mz="301.14121327" i="222954" sn="3244.27" a="3130.76" fwhm="0.0122964" res="24490.2" algo="Sum"/><pk mz="301.21143027" i="5018.25" sn="72.8888" a="99.1355" fwhm="0.0173529" res="17358" algo="Sum"/><pk mz="302.14422097" i="37266.8" sn="534.785" a="610.773" fwhm="0.0145802" res="20722.9" algo="Sum"/><pk mz="302.21502707" i="1155.77" sn="16.571" a="22.0215" fwhm="0.0192766" res="15677.8" algo="Sum"/><pk mz="302.24538686" i="2232.32" sn="32.0061" a="42.5931" fwhm="0.0162505" res="18599.2" algo="Sum"/><pk mz="303.14683337" i="4948.83" sn="70.1307" a="93.2521" fwhm="0.0163186" res="18576.8" algo="Sum"/><pk mz="303.19294824" i="2471.49" sn="35.0209" a="45.7614" fwhm="0.0162823" res="18621" algo="Sum"/><pk mz="303.22904513" i="7997.36" sn="113.325" a="147.573" fwhm="0.0159053" res="19064.6" algo="Sum"/><pk mz="304.15067070" i="605.706" sn="8.51623" a="14.8176" fwhm="0.0209729" res="14502.1" algo="Sum"/><pk mz="304.23267151" i="1666.09" sn="23.4277" a="34.0676" fwhm="0.0173533" res="17531.6" algo="Sum"/><pk mz="304.26085771" i="6686.54" sn="94.0277" a="115.963" fwhm="0.0154117" res="19742.2" algo="Sum"/><pk mz="304.29936725" i="725.663" sn="10.2045" a="15.3216" fwhm="0.0203878" res="14925.6" algo="Sum"/><pk mz="304.89573525" i="1498.98" sn="20.9086" a="25.6009" fwhm="0.0159244" res="19146.4" algo="Sum"/><pk mz="305.06530403" i="1488.57" sn="20.7414" a="28.1199" fwhm="0.0160969" res="18951.8" algo="Sum"/><pk mz="305.15705053" i="1537.92" sn="21.4272" a="44.9864" fwhm="0.0211623" res="14419.9" algo="Sum"/><pk mz="305.21157189" i="731.79" sn="10.1957" a="13.7646" fwhm="0.0206841" res="14755.9" algo="Sum"/><pk mz="305.24516332" i="5814.04" sn="81.0092" a="118.539" fwhm="0.0167241" res="18251.8" algo="Sum"/><pk mz="306.24839724" i="1327.74" sn="18.3327" a="22.2253" fwhm="0.0155494" res="19695.2" algo="Sum"/><pk mz="306.27655742" i="1604.08" sn="22.1483" a="31.3998" fwhm="0.0175585" res="17443.2" algo="Sum"/><pk mz="306.95736472" i="839.301" sn="11.4998" a="21.2266" fwhm="0.0201074" res="15265.9" algo="Sum"/><pk mz="307.20185239" i="975.232" sn="13.358" a="24.5078" fwhm="0.0294828" res="10419.7" algo="Sum"/><pk mz="307.22371076" i="818.215" sn="11.2073" a="14.065" fwhm="0.0192075" res="15995" algo="Sum"/><pk mz="307.26077512" i="1976.34" sn="27.0705" a="39.2288" fwhm="0.0162878" res="18864.5" algo="Sum"/><pk mz="308.12719125" i="683.639" sn="9.32234" a="15.3819" fwhm="0.017768" res="17341.7" algo="Sum"/><pk mz="308.87833435" i="1607.97" sn="21.7508" a="30.0891" fwhm="0.0161583" res="19115.8" algo="Sum"/><pk mz="308.95366304" i="1025.75" sn="13.8752" a="20.0936" fwhm="0.0163351" res="18913.4" algo="Sum"/><pk mz="309.20354863" i="13985.8" sn="189.12" a="252.547" fwhm="0.0157138" res="19677.2" algo="Sum"/><pk mz="309.23798553" i="1298.21" sn="17.5549" a="24.2888" fwhm="0.0221662" res="13950.9" algo="Sum"/><pk mz="309.27613011" i="1026.22" sn="13.8744" a="19.92" fwhm="0.017238" res="17941.5" algo="Sum"/><pk mz="310.20677337" i="2756.49" sn="36.9068" a="50.8734" fwhm="0.0158221" res="19606" algo="Sum"/><pk mz="310.31054286" i="674.683" sn="9.02208" a="12.0072" fwhm="0.0156091" res="19880.1" algo="Sum"/><pk mz="310.87540820" i="1548.49" sn="20.6381" a="26.3516" fwhm="0.0151309" res="20545.7" algo="Sum"/><pk mz="310.91268909" i="1497.87" sn="19.9621" a="28.3216" fwhm="0.0160594" res="19360.2" algo="Sum"/><pk mz="311.21839305" i="1558.48" sn="20.725" a="37.8632" fwhm="0.0285462" res="10902.3" algo="Sum"/><pk mz="311.25331694" i="603.852" sn="8.02962" a="12.0894" fwhm="0.0213221" res="14597.7" algo="Sum"/><pk mz="311.33027811" i="635.967" sn="8.45296" a="13.7602" fwhm="0.017075" res="18233.1" algo="Sum"/><pk mz="312.19463131" i="609.347" sn="8.05434" a="13.4294" fwhm="0.0203755" res="15322" algo="Sum"/><pk mz="312.78163148" i="1157.21" sn="15.2321" a="21.679" fwhm="0.0164614" res="19000.9" algo="Sum"/><pk mz="313.16815795" i="858.673" sn="11.2226" a="29.2566" fwhm="0.0356893" res="8774.84" algo="Sum"/><pk mz="313.21316892" i="1251.52" sn="16.3567" a="30.9206" fwhm="0.0201353" res="15555.4" algo="Sum"/><pk mz="314.23201431" i="2367.6" sn="30.7412" a="49.3938" fwhm="0.0167927" res="18712.5" algo="Sum"/><pk mz="314.77869676" i="1818.63" sn="23.4164" a="33.0014" fwhm="0.0158514" res="19858.1" algo="Sum"/><pk mz="315.00415685" i="701.261" sn="9.00865" a="16.5793" fwhm="0.0174481" res="18053.7" algo="Sum"/><pk mz="315.07947859" i="41945" sn="538.868" a="700.444" fwhm="0.0148253" res="21252.8" algo="Sum"/><pk mz="315.13418789" i="1449.85" sn="18.6299" a="30.1921" fwhm="0.0207784" res="15166.4" algo="Sum"/><pk mz="315.15910120" i="982.558" sn="12.6261" a="15.3353" fwhm="0.0210058" res="15003.5" algo="Sum"/><pk mz="315.19287618" i="45347.5" sn="582.835" a="769.962" fwhm="0.0151643" res="20785.2" algo="Sum"/><pk mz="315.22768396" i="1597.59" sn="20.5321" a="29.3215" fwhm="0.017371" res="18146.8" algo="Sum"/><pk mz="316.08284501" i="4799.45" sn="61.1242" a="88.2018" fwhm="0.0166424" res="18992.6" algo="Sum"/><pk mz="316.11126284" i="3340.07" sn="42.5362" a="59.8059" fwhm="0.0170093" res="18584.6" algo="Sum"/><pk mz="316.13154340" i="673.611" sn="8.5785" a="13.7904" fwhm="0.0320167" res="9873.95" algo="Sum"/><pk mz="316.19620583" i="8811.28" sn="112.213" a="162.092" fwhm="0.0161783" res="19544.4" algo="Sum"/><pk mz="316.24780348" i="2455.36" sn="31.2692" a="49.869" fwhm="0.0175705" res="17998.8" algo="Sum"/><pk mz="316.77605678" i="1047.6" sn="13.2572" a="20.4359" fwhm="0.0186369" res="16997.2" algo="Sum"/><pk mz="316.98512868" i="891.984" sn="11.2846" a="18.3424" fwhm="0.0195499" res="16214.2" algo="Sum"/><pk mz="317.08486621" i="1047.9" sn="13.2553" a="18.4915" fwhm="0.019745" res="16059" algo="Sum"/><pk mz="317.11461955" i="26295.5" sn="332.62" a="461.215" fwhm="0.01549" res="20472.3" algo="Sum"/><pk mz="317.17411060" i="1387.74" sn="17.5542" a="28.3677" fwhm="0.0227947" res="13914.4" algo="Sum"/><pk mz="317.20124764" i="1766.9" sn="22.3484" a="48.3222" fwhm="0.0307876" res="10302.9" algo="Sum"/><pk mz="317.24602471" i="2272.28" sn="28.7426" a="46.6252" fwhm="0.0184293" res="17214.2" algo="Sum"/><pk mz="318.11805211" i="4996.88" sn="62.7984" a="88.9899" fwhm="0.015307" res="20782.5" algo="Sum"/><pk mz="318.16734525" i="642.56" sn="8.07582" a="15.8428" fwhm="0.0239649" res="13276.4" algo="Sum"/><pk mz="318.24716440" i="683.67" sn="8.58391" a="13.7576" fwhm="0.0193986" res="16405.7" algo="Sum"/><pk mz="318.90732344" i="764.327" sn="9.53433" a="15.7482" fwhm="0.0162445" res="19631.7" algo="Sum"/><pk mz="318.96984669" i="925.419" sn="11.5438" a="19.1723" fwhm="0.0244011" res="13071.9" algo="Sum"/><pk mz="319.11425253" i="2499.52" sn="31.1506" a="49.3261" fwhm="0.0177077" res="18021.2" algo="Sum"/><pk mz="319.15157539" i="2043.49" sn="25.4459" a="48.0537" fwhm="0.0185821" res="17175.2" algo="Sum"/><pk mz="319.19799496" i="923.428" sn="11.4912" a="22.5985" fwhm="0.0330648" res="9653.71" algo="Sum"/><pk mz="319.22405257" i="1671.47" sn="20.7856" a="30.823" fwhm="0.0178164" res="17917.4" algo="Sum"/><pk mz="319.26036112" i="1474.18" sn="18.3138" a="26.8843" fwhm="0.0163521" res="19524.2" algo="Sum"/><pk mz="319.29691155" i="1335.2" sn="16.5718" a="24.4466" fwhm="0.0162665" res="19629.2" algo="Sum"/><pk mz="320.12805947" i="639.043" sn="7.88974" a="17.9598" fwhm="0.02928" res="10933.3" algo="Sum"/><pk mz="320.23310181" i="913.634" sn="11.2694" a="20.3041" fwhm="0.0195594" res="16372.3" algo="Sum"/><pk mz="320.96464856" i="604.049" sn="7.42323" a="13.9411" fwhm="0.0225408" res="14239.3" algo="Sum"/><pk mz="321.13039832" i="940.108" sn="11.5134" a="23.6328" fwhm="0.0217884" res="14738.6" algo="Sum"/><pk mz="321.16913080" i="995.782" sn="12.1953" a="20.6037" fwhm="0.0253365" res="12676.1" algo="Sum"/><pk mz="321.23597005" i="2358.42" sn="28.8838" a="65.9913" fwhm="0.0336896" res="9535.18" algo="Sum"/><pk mz="321.27642037" i="737.753" sn="9.03531" a="14.3049" fwhm="0.0176207" res="18232.9" algo="Sum"/><pk mz="322.23924075" i="692.408" sn="8.40788" a="22.3453" fwhm="0.0348968" res="9234.07" algo="Sum"/><pk mz="322.81091850" i="1509.05" sn="18.2411" a="30.1527" fwhm="0.017105" res="18872.3" algo="Sum"/><pk mz="322.92939147" i="613.406" sn="7.3974" a="16.0481" fwhm="0.0240788" res="13411.4" algo="Sum"/><pk mz="323.19706483" i="2032.99" sn="24.5156" a="52.2401" fwhm="0.0212997" res="15173.8" algo="Sum"/><pk mz="323.22248098" i="1152.44" sn="13.8971" a="23.0421" fwhm="0.0319093" res="10129.4" algo="Sum"/><pk mz="323.25484348" i="1349.38" sn="16.2704" a="28.428" fwhm="0.0213475" res="15142.5" algo="Sum"/><pk mz="323.29159934" i="605.856" sn="7.30542" a="11.762" fwhm="0.0177204" res="18244" algo="Sum"/><pk mz="324.80741735" i="2073.45" sn="24.6631" a="37.2075" fwhm="0.0159078" res="20418.2" algo="Sum"/><pk mz="324.85225826" i="1048.31" sn="12.469" a="20.3228" fwhm="0.0167418" res="19403.7" algo="Sum"/><pk mz="325.17740374" i="1896.49" sn="22.5389" a="40.2968" fwhm="0.0216488" res="15020.6" algo="Sum"/><pk mz="325.21204010" i="11848" sn="140.808" a="257.229" fwhm="0.0170715" res="19050" algo="Sum"/><pk mz="325.26990298" i="632.27" sn="7.51425" a="14.9092" fwhm="0.0252397" res="12887.2" algo="Sum"/><pk mz="326.21553872" i="2445.43" sn="28.9439" a="49.9928" fwhm="0.0179134" res="18210.7" algo="Sum"/><pk mz="326.37792573" i="2560.36" sn="30.2586" a="47.3547" fwhm="0.0168151" res="19409.8" algo="Sum"/><pk mz="326.80586839" i="1049.39" sn="12.3875" a="18.2653" fwhm="0.0195228" res="16739.7" algo="Sum"/><pk mz="326.84964042" i="1138.74" sn="13.4422" a="21.2276" fwhm="0.016419" res="19906.8" algo="Sum"/><pk mz="327.01467700" i="1582.09" sn="18.668" a="31.6607" fwhm="0.0178204" res="18350.6" algo="Sum"/><pk mz="327.05122341" i="621.915" sn="7.33834" a="12.1914" fwhm="0.0171047" res="19120.5" algo="Sum"/><pk mz="327.19587422" i="7631.76" sn="90.0117" a="160.993" fwhm="0.0178191" res="18362.1" algo="Sum"/><pk mz="327.22810237" i="18634" sn="219.77" a="364.084" fwhm="0.0168825" res="19382.7" algo="Sum"/><pk mz="327.38076124" i="727.99" sn="8.57104" a="13.364" fwhm="0.0164096" res="19950.6" algo="Sum"/><pk mz="328.19960937" i="1582.15" sn="18.5456" a="32.5352" fwhm="0.0174961" res="18758.5" algo="Sum"/><pk mz="328.23164059" i="4035.23" sn="47.2732" a="89.2831" fwhm="0.018018" res="18216.8" algo="Sum"/><pk mz="328.75594709" i="851.01" sn="9.92147" a="16.2939" fwhm="0.0162302" res="20255.9" algo="Sum"/><pk mz="328.99997904" i="592.032" sn="6.9029" a="12.9654" fwhm="0.0243571" res="13507.4" algo="Sum"/><pk mz="329.17592010" i="1879.94" sn="21.8282" a="39.6011" fwhm="0.0235183" res="13996.6" algo="Sum"/><pk mz="329.21085366" i="6211.15" sn="72.0566" a="131.086" fwhm="0.0190307" res="17298.9" algo="Sum"/><pk mz="329.24316997" i="5361.58" sn="62.1469" a="109.125" fwhm="0.0190348" res="17296.9" algo="Sum"/><pk mz="330.21442722" i="1247.08" sn="14.3491" a="29.1966" fwhm="0.0221163" res="14930.8" algo="Sum"/><pk mz="330.24604131" i="1297.28" sn="14.9268" a="31.4444" fwhm="0.0218403" res="15121" algo="Sum"/><pk mz="330.75315521" i="1393.58" sn="15.9826" a="26.6206" fwhm="0.0167294" res="19770.8" algo="Sum"/><pk mz="331.04562501" i="32036.7" sn="365.049" a="646.45" fwhm="0.0177801" res="18618.8" algo="Sum"/><pk mz="331.18743818" i="37918.4" sn="431.621" a="691.01" fwhm="0.0169466" res="19543" algo="Sum"/><pk mz="331.26037788" i="1789.27" sn="20.3732" a="35.924" fwhm="0.0192433" res="17214.4" algo="Sum"/><pk mz="332.04891837" i="3747.95" sn="42.3836" a="77.1732" fwhm="0.0191494" res="17339.9" algo="Sum"/><pk mz="332.08546966" i="1141.63" sn="12.91" a="22.0645" fwhm="0.0187862" res="17677.1" algo="Sum"/><pk mz="332.19091691" i="7626.6" sn="86.2297" a="139.785" fwhm="0.0173804" res="19113" algo="Sum"/><pk mz="332.29232957" i="1643.71" sn="18.585" a="32.0392" fwhm="0.0163838" res="20281.7" algo="Sum"/><pk mz="332.75049340" i="932.713" sn="10.5049" a="20.8424" fwhm="0.0184292" res="18055.6" algo="Sum"/><pk mz="332.83964227" i="2246.24" sn="25.2304" a="42.3197" fwhm="0.0163496" res="20357.6" algo="Sum"/><pk mz="332.95135586" i="911.071" sn="10.2223" a="27.9197" fwhm="0.028222" res="11797.6" algo="Sum"/><pk mz="333.05016779" i="1317.03" sn="14.7773" a="30.2418" fwhm="0.0201689" res="16513" algo="Sum"/><pk mz="333.16651887" i="1877.54" sn="21.0567" a="51.343" fwhm="0.0270498" res="12316.8" algo="Sum"/><pk mz="333.19574755" i="1534.83" sn="17.2116" a="42.8172" fwhm="0.0318943" res="10446.9" algo="Sum"/><pk mz="333.23986584" i="1035.61" sn="11.615" a="20.7799" fwhm="0.0194661" res="17119" algo="Sum"/><pk mz="333.27685432" i="1382.03" sn="15.5038" a="27.6013" fwhm="0.0183912" res="18121.6" algo="Sum"/><pk mz="333.31274577" i="1184.56" sn="13.2879" a="26.483" fwhm="0.0206172" res="16166.7" algo="Sum"/><pk mz="334.83640413" i="2192.93" sn="24.3094" a="40.3178" fwhm="0.0163863" res="20433.9" algo="Sum"/><pk mz="335.03755425" i="714.467" sn="7.92017" a="14.9811" fwhm="0.0177389" res="18887.1" algo="Sum"/><pk mz="335.12579786" i="779.079" sn="8.63542" a="21.8522" fwhm="0.0237031" res="14138.5" algo="Sum"/><pk mz="335.21985968" i="1012.88" sn="11.2269" a="22.4989" fwhm="0.0236467" res="14176.2" algo="Sum"/><pk mz="335.25482663" i="1143.42" sn="12.6738" a="24.7096" fwhm="0.0198976" res="16849" algo="Sum"/><pk mz="335.29148985" i="1275.36" sn="14.136" a="26.531" fwhm="0.0178263" res="18808.8" algo="Sum"/><pk mz="336.83592118" i="741.04" sn="8.12359" a="22.816" fwhm="0.0311929" res="10798.5" algo="Sum"/><pk mz="337.06139336" i="23521.7" sn="257.754" a="449.884" fwhm="0.0167787" res="20088.6" algo="Sum"/><pk mz="337.10058422" i="615.411" sn="6.74433" a="16.0846" fwhm="0.0329111" res="10242.8" algo="Sum"/><pk mz="337.17595193" i="1107.15" sn="12.1333" a="26.012" fwhm="0.0200067" res="16853.1" algo="Sum"/><pk mz="337.20853737" i="1586.99" sn="17.3795" a="35.9227" fwhm="0.0259239" res="13007.7" algo="Sum"/><pk mz="337.23394366" i="1317.92" sn="14.4233" a="26.1638" fwhm="0.024286" res="13886" algo="Sum"/><pk mz="337.27066027" i="1877.7" sn="20.5319" a="36.5997" fwhm="0.0171358" res="19682.3" algo="Sum"/><pk mz="337.30736227" i="3177.16" sn="34.7116" a="60.1128" fwhm="0.0167923" res="20087" algo="Sum"/><pk mz="338.06401082" i="2746.56" sn="29.9123" a="58.8434" fwhm="0.0181457" res="18630.5" algo="Sum"/><pk mz="338.31081790" i="708.608" sn="7.67523" a="11.939" fwhm="0.0185616" res="18226.4" algo="Sum"/><pk mz="338.34142544" i="7211.51" sn="78.1104" a="136" fwhm="0.0173461" res="19505.4" algo="Sum"/><pk mz="338.78473461" i="1338.31" sn="14.4753" a="26.4252" fwhm="0.0171937" res="19704" algo="Sum"/><pk mz="339.03643287" i="1794.22" sn="19.3641" a="42.9394" fwhm="0.0215527" res="15730.6" algo="Sum"/><pk mz="339.06551124" i="677.57" sn="7.30807" a="13.4287" fwhm="0.0229872" res="14750.2" algo="Sum"/><pk mz="339.19251080" i="1715.14" sn="18.465" a="31.8202" fwhm="0.0218955" res="15491.4" algo="Sum"/><pk mz="339.22930182" i="1805.1" sn="19.4336" a="50.9619" fwhm="0.0350822" res="9669.55" algo="Sum"/><pk mz="339.34541709" i="1931.4" sn="20.7908" a="45.4293" fwhm="0.018731" res="18116.8" algo="Sum"/><pk mz="340.17858779" i="715.282" sn="7.65014" a="16.6897" fwhm="0.0230058" res="14786.6" algo="Sum"/><pk mz="340.25609110" i="972.935" sn="10.4077" a="20.8892" fwhm="0.0265499" res="12815.7" algo="Sum"/><pk mz="340.78183588" i="1744.86" sn="18.619" a="34.2953" fwhm="0.0168247" res="20254.9" algo="Sum"/><pk mz="341.18844177" i="2764.31" sn="29.3486" a="43.2644" fwhm="0.0191265" res="17838.6" algo="Sum"/><pk mz="341.20757358" i="4842.18" sn="51.4093" a="103.657" fwhm="0.0209814" res="16262.4" algo="Sum"/><pk mz="341.24468992" i="1897.78" sn="20.1486" a="53.2253" fwhm="0.0238783" res="14291" algo="Sum"/><pk mz="342.19043344" i="683.443" sn="7.19442" a="10.0912" fwhm="0.0218879" res="15633.8" algo="Sum"/><pk mz="342.21114148" i="1090.67" sn="11.4814" a="23.6734" fwhm="0.0217929" res="15702.9" algo="Sum"/><pk mz="342.26223773" i="1950.76" sn="20.5363" a="41.5088" fwhm="0.0243325" res="14066.1" algo="Sum"/><pk mz="342.78020047" i="971.058" sn="10.1658" a="23.2072" fwhm="0.020049" res="17097.1" algo="Sum"/><pk mz="342.86822134" i="3181.27" sn="33.2914" a="60.043" fwhm="0.0171725" res="19966.1" algo="Sum"/><pk mz="342.98792271" i="694.695" sn="7.26804" a="16.2375" fwhm="0.0194927" res="17595.7" algo="Sum"/><pk mz="343.19151525" i="50443.8" sn="527.554" a="948.435" fwhm="0.0171259" res="20039.3" algo="Sum"/><pk mz="343.26028577" i="1024.25" sn="10.7118" a="27.7461" fwhm="0.0314526" res="10913.6" algo="Sum"/><pk mz="344.19461969" i="9248.85" sn="96.0692" a="188.685" fwhm="0.0185278" res="18577.2" algo="Sum"/><pk mz="344.27820708" i="1222.09" sn="12.6929" a="32.5218" fwhm="0.020536" res="16764.6" algo="Sum"/><pk mz="344.86532150" i="2042.19" sn="21.1" a="42.2148" fwhm="0.0169853" res="20303.7" algo="Sum"/><pk mz="345.20056297" i="5498.52" sn="56.7703" a="191.529" fwhm="0.0347663" res="9929.17" algo="Sum"/><pk mz="345.23939368" i="3579.83" sn="36.9605" a="77.4627" fwhm="0.0195497" res="17659.6" algo="Sum"/><pk mz="346.20673308" i="1137.25" sn="11.6867" a="28.1044" fwhm="0.0294097" res="11771.9" algo="Sum"/><pk mz="346.24320833" i="895.755" sn="9.19972" a="20.3466" fwhm="0.0211787" res="16348.6" algo="Sum"/><pk mz="347.16199024" i="8203.03" sn="83.8089" a="169.195" fwhm="0.0210678" res="16478.3" algo="Sum"/><pk mz="347.22015861" i="1817.4" sn="18.542" a="44.3518" fwhm="0.0254867" res="13623.6" algo="Sum"/><pk mz="347.25483748" i="1377.58" sn="14.0426" a="28.928" fwhm="0.0218212" res="15913.6" algo="Sum"/><pk mz="347.32844247" i="1192.62" sn="12.1342" a="24.6119" fwhm="0.0179389" res="19361.8" algo="Sum"/><pk mz="348.16506685" i="1841.2" sn="18.6534" a="38.62" fwhm="0.0203903" res="17075" algo="Sum"/><pk mz="348.81374372" i="1922.96" sn="19.4334" a="36.9773" fwhm="0.0173916" res="20056.4" algo="Sum"/><pk mz="348.91898757" i="765.401" sn="7.73232" a="20.3629" fwhm="0.0209147" res="16683" algo="Sum"/><pk mz="349.05519293" i="5570.65" sn="56.0927" a="105.775" fwhm="0.0171175" res="20391.7" algo="Sum"/><pk mz="349.16351074" i="1167.73" sn="11.7289" a="24.619" fwhm="0.0225666" res="15472.6" algo="Sum"/><pk mz="349.18219020" i="1439.31" sn="14.457" a="38.5365" fwhm="0.0391726" res="8913.93" algo="Sum"/><pk mz="349.21079244" i="1093.55" sn="10.9836" a="22.6027" fwhm="0.0308045" res="11336.4" algo="Sum"/><pk mz="349.23436921" i="708.006" sn="7.11122" a="12.444" fwhm="0.0274154" res="12738.6" algo="Sum"/><pk mz="349.27054997" i="1448.9" sn="14.5512" a="32.0995" fwhm="0.0188733" res="18506.1" algo="Sum"/><pk mz="350.05818131" i="682.442" sn="6.82308" a="17.6211" fwhm="0.0182863" res="19143.2" algo="Sum"/><pk mz="350.81048867" i="1970.76" sn="19.6177" a="39.0717" fwhm="0.0171827" res="20416.4" algo="Sum"/><pk mz="351.15748743" i="684.549" sn="6.78402" a="19.6489" fwhm="0.0245807" res="14285.9" algo="Sum"/><pk mz="351.19376855" i="627.911" sn="6.22388" a="11.6503" fwhm="0.0285323" res="12308.6" algo="Sum"/><pk mz="351.22838521" i="2826.38" sn="28.0153" a="68.235" fwhm="0.0242469" res="14485.5" algo="Sum"/><pk mz="351.28610611" i="901.568" sn="8.93449" a="18.2064" fwhm="0.0227071" res="15470.3" algo="Sum"/><pk mz="352.23239248" i="753.87" sn="7.42999" a="18.9604" fwhm="0.0267557" res="13164.7" algo="Sum"/><pk mz="352.32285371" i="583.638" sn="5.75191" a="11.3493" fwhm="0.0180176" res="19554.4" algo="Sum"/><pk mz="352.80860208" i="740.558" sn="7.25534" a="18.035" fwhm="0.0223211" res="15806.1" algo="Sum"/><pk mz="352.89738829" i="5012.19" sn="49.0863" a="95.3198" fwhm="0.0169683" res="20797.4" algo="Sum"/><pk mz="353.02933448" i="17434.9" sn="170.843" a="398.268" fwhm="0.0206261" res="17115.7" algo="Sum"/><pk mz="353.20712015" i="763.183" sn="7.48044" a="22.678" fwhm="0.0320737" res="11012.3" algo="Sum"/><pk mz="353.24395884" i="1454.31" sn="14.2551" a="34.1668" fwhm="0.0276314" res="12784.1" algo="Sum"/><pk mz="353.26562773" i="1620.41" sn="15.8833" a="40.7963" fwhm="0.0240943" res="14661.8" algo="Sum"/><pk mz="354.03263641" i="2088.07" sn="20.3591" a="51.9275" fwhm="0.0221048" res="16016.1" algo="Sum"/><pk mz="354.89433064" i="1906.6" sn="18.5367" a="40.9052" fwhm="0.0173758" res="20424.6" algo="Sum"/><pk mz="355.03329175" i="1033.38" sn="10.0456" a="24.5379" fwhm="0.0245877" res="14439.5" algo="Sum"/><pk mz="355.12361309" i="581.491" sn="5.65074" a="17.8405" fwhm="0.029643" res="11980" algo="Sum"/><pk mz="355.16786483" i="646.964" sn="6.28726" a="13.3027" fwhm="0.0226896" res="15653.3" algo="Sum"/><pk mz="355.18875415" i="1087.58" sn="10.5701" a="27.4863" fwhm="0.033279" res="10673.1" algo="Sum"/><pk mz="355.22262734" i="1119.07" sn="10.8761" a="28.5126" fwhm="0.0282149" res="12589.9" algo="Sum"/><pk mz="355.25952330" i="719.148" sn="6.98852" a="16.9429" fwhm="0.0279271" res="12721" algo="Sum"/><pk mz="356.27861348" i="633.035" sn="6.12797" a="15.1699" fwhm="0.0283018" res="12588.6" algo="Sum"/><pk mz="356.75660752" i="689.377" sn="6.64044" a="14.7182" fwhm="0.0167241" res="21331.9" algo="Sum"/><pk mz="357.20572481" i="6791.35" sn="65.1997" a="148.477" fwhm="0.019389" res="18423.1" algo="Sum"/><pk mz="357.23655342" i="1227.09" sn="11.7727" a="28.6388" fwhm="0.0247788" res="14417" algo="Sum"/><pk mz="358.20955494" i="1413.01" sn="13.4789" a="32.6769" fwhm="0.0216409" res="16552.4" algo="Sum"/><pk mz="358.29837892" i="900.6" sn="8.58922" a="26.5629" fwhm="0.0260261" res="13766.9" algo="Sum"/><pk mz="358.84225698" i="2320.6" sn="22.0872" a="47.3597" fwhm="0.0192712" res="18620.6" algo="Sum"/><pk mz="358.97952605" i="12692.8" sn="120.583" a="251.295" fwhm="0.017776" res="20194.6" algo="Sum"/><pk mz="359.04322409" i="16860.8" sn="159.926" a="334.117" fwhm="0.0175912" res="20410.3" algo="Sum"/><pk mz="359.16538222" i="8696.44" sn="82.4594" a="191.731" fwhm="0.0190553" res="18848.6" algo="Sum"/><pk mz="359.21802608" i="3145.09" sn="29.8217" a="87.3343" fwhm="0.0237285" res="15138.7" algo="Sum"/><pk mz="359.25230689" i="581.499" sn="5.51376" a="14.4262" fwhm="0.0271318" res="13241" algo="Sum"/><pk mz="359.98217410" i="1860.6" sn="17.5701" a="42.4124" fwhm="0.0194955" res="18464.9" algo="Sum"/><pk mz="360.04628994" i="1993.51" sn="18.8085" a="44.6087" fwhm="0.0188911" res="19059.1" algo="Sum"/><pk mz="360.16873587" i="1594.22" sn="15.0396" a="40.1125" fwhm="0.022402" res="16077.6" algo="Sum"/><pk mz="360.22066848" i="768.721" sn="7.25308" a="20.9819" fwhm="0.0245685" res="14661.9" algo="Sum"/><pk mz="360.32344391" i="19625.2" sn="185.2" a="382.598" fwhm="0.017367" res="20747.6" algo="Sum"/><pk mz="360.83976497" i="1812.49" sn="17.0039" a="37.7631" fwhm="0.0186161" res="19383.2" algo="Sum"/><pk mz="360.97705477" i="7817" sn="73.2883" a="159.674" fwhm="0.0187088" res="19294.5" algo="Sum"/><pk mz="361.01230565" i="2583.33" sn="24.2201" a="69.6133" fwhm="0.029913" res="12068.8" algo="Sum"/><pk mz="361.04439954" i="594.294" sn="5.5718" a="11.4405" fwhm="0.0169454" res="21306.4" algo="Sum"/><pk mz="361.17609742" i="1922.33" sn="18.0217" a="57.9729" fwhm="0.0397226" res="9092.45" algo="Sum"/><pk mz="361.19210461" i="1640.1" sn="15.3757" a="28.4345" fwhm="0.0224877" res="16061.8" algo="Sum"/><pk mz="361.23763860" i="1912.55" sn="17.93" a="44.7044" fwhm="0.0248671" res="14526.7" algo="Sum"/><pk mz="361.27025466" i="804.235" sn="7.54069" a="16.724" fwhm="0.0221375" res="16319.4" algo="Sum"/><pk mz="361.32748976" i="4966.97" sn="46.5763" a="128.249" fwhm="0.0212526" res="17001.6" algo="Sum"/><pk mz="361.97981192" i="1309.59" sn="12.1768" a="30.0851" fwhm="0.0205179" res="17642.1" algo="Sum"/><pk mz="362.19130616" i="813.295" sn="7.55732" a="28.8072" fwhm="0.0298559" res="12131.3" algo="Sum"/><pk mz="362.24114638" i="6480.93" sn="60.2176" a="146.22" fwhm="0.0186617" res="19410.9" algo="Sum"/><pk mz="362.33469470" i="769.452" sn="7.15075" a="25.0649" fwhm="0.0319488" res="11341.1" algo="Sum"/><pk mz="362.92624889" i="4906.87" sn="45.3085" a="96.5828" fwhm="0.017739" res="20459.3" algo="Sum"/><pk mz="362.97353592" i="1435.41" sn="13.2515" a="33.6935" fwhm="0.0195989" res="18520.1" algo="Sum"/><pk mz="363.15711296" i="1718.8" sn="15.8568" a="39.8827" fwhm="0.0271184" res="13391.5" algo="Sum"/><pk mz="363.21450812" i="750.242" sn="6.9213" a="15.2942" fwhm="0.029158" res="12456.8" algo="Sum"/><pk mz="363.24546459" i="1933.8" sn="17.8401" a="56.3373" fwhm="0.0249451" res="14561.8" algo="Sum"/><pk mz="363.32318897" i="718.702" sn="6.63033" a="18.4538" fwhm="0.0232888" res="15600.7" algo="Sum"/><pk mz="364.15908450" i="701.832" sn="6.4368" a="14.7377" fwhm="0.0201644" res="18059.5" algo="Sum"/><pk mz="364.78718493" i="784.703" sn="7.15457" a="14.8114" fwhm="0.0178133" res="20478.4" algo="Sum"/><pk mz="365.10533539" i="1532.18" sn="13.9627" a="31.8728" fwhm="0.0201682" res="18103" algo="Sum"/><pk mz="365.13659746" i="2324.53" sn="21.1833" a="51.0207" fwhm="0.0225978" res="16158" algo="Sum"/><pk mz="365.20787137" i="678.947" sn="6.1883" a="13.7102" fwhm="0.029146" res="12530.3" algo="Sum"/><pk mz="365.24534575" i="1425.85" sn="12.9926" a="32.0648" fwhm="0.0251588" res="14517.6" algo="Sum"/><pk mz="365.26436821" i="1338.12" sn="12.1878" a="30.4137" fwhm="0.0268177" res="13620.3" algo="Sum"/><pk mz="365.30176661" i="781.532" sn="7.11529" a="15.5697" fwhm="0.0229852" res="15892.9" algo="Sum"/><pk mz="365.33815293" i="1265.11" sn="11.5168" a="24.4994" fwhm="0.0175417" res="20826.9" algo="Sum"/><pk mz="366.14050728" i="577.642" sn="5.23812" a="17.6178" fwhm="0.023137" res="15824.9" algo="Sum"/><pk mz="366.78489208" i="828.507" sn="7.47273" a="17.1879" fwhm="0.0177853" res="20622.9" algo="Sum"/><pk mz="366.91229237" i="587.533" sn="5.29876" a="14.1272" fwhm="0.0211946" res="17311.6" algo="Sum"/><pk mz="367.12102501" i="3398.24" sn="30.6301" a="75.2999" fwhm="0.0193735" res="18949.7" algo="Sum"/><pk mz="367.15027853" i="795.532" sn="7.16516" a="16.9756" fwhm="0.0267185" res="13741.4" algo="Sum"/><pk mz="367.20354375" i="630.997" sn="5.67525" a="8.92369" fwhm="0.0151159" res="24292.6" algo="Sum"/><pk mz="367.22188755" i="708.583" sn="6.3698" a="16.1555" fwhm="0.0279517" res="13137.7" algo="Sum"/><pk mz="367.24582552" i="642.244" sn="5.76987" a="9.13106" fwhm="0.0151167" res="24294" algo="Sum"/><pk mz="367.25718026" i="633.296" sn="5.68779" a="9.10763" fwhm="0.015117" res="24294.3" algo="Sum"/><pk mz="367.27831858" i="716.916" sn="6.43551" a="18.4056" fwhm="0.0284392" res="12914.5" algo="Sum"/><pk mz="367.33583265" i="1054.94" sn="9.46766" a="25.1435" fwhm="0.0185711" res="19779.9" algo="Sum"/><pk mz="368.27932244" i="1975.03" sn="17.6489" a="47.0552" fwhm="0.0195424" res="18845.1" algo="Sum"/><pk mz="368.87150592" i="3269.18" sn="29.1578" a="66.2024" fwhm="0.0179911" res="20503" algo="Sum"/><pk mz="369.00158608" i="2435.15" sn="21.6621" a="59.1984" fwhm="0.0194059" res="19014.9" algo="Sum"/><pk mz="369.22459614" i="3221.55" sn="28.5762" a="85.1933" fwhm="0.0228545" res="16155.5" algo="Sum"/><pk mz="369.28216423" i="707.152" sn="6.2728" a="24.3723" fwhm="0.0335725" res="10999.5" algo="Sum"/><pk mz="369.35123096" i="31564.9" sn="280.03" a="636.856" fwhm="0.0179662" res="20558.1" algo="Sum"/><pk mz="370.22773119" i="768.418" sn="6.78852" a="17.9315" fwhm="0.0270683" res="13677.6" algo="Sum"/><pk mz="370.29448373" i="2143.66" sn="18.938" a="48.5922" fwhm="0.0195551" res="18935.9" algo="Sum"/><pk mz="370.35473248" i="9135.08" sn="80.7031" a="194.343" fwhm="0.0187596" res="19742.1" algo="Sum"/><pk mz="370.74127623" i="730.064" sn="6.43711" a="19.5723" fwhm="0.0210725" res="17593.6" algo="Sum"/><pk mz="370.86842743" i="1479.24" sn="12.9966" a="30.6483" fwhm="0.0180083" res="20594.4" algo="Sum"/><pk mz="371.03708887" i="2446.07" sn="21.4518" a="52.5856" fwhm="0.019274" res="19250.6" algo="Sum"/><pk mz="371.16103078" i="587.568" sn="5.15296" a="10.2082" fwhm="0.0238078" res="15589.9" algo="Sum"/><pk mz="371.18711947" i="623.205" sn="5.46556" a="18.1717" fwhm="0.0454141" res="8173.38" algo="Sum"/><pk mz="371.22211343" i="947.298" sn="8.30836" a="31.1055" fwhm="0.0457107" res="8121.13" algo="Sum"/><pk mz="371.25932656" i="859.615" sn="7.5381" a="21.4699" fwhm="0.0306864" res="12098.5" algo="Sum"/><pk mz="371.30242100" i="689.66" sn="6.04695" a="15.8903" fwhm="0.0284844" res="13035.3" algo="Sum"/><pk mz="371.35798402" i="1388.34" sn="12.1747" a="31.7857" fwhm="0.0193184" res="19223" algo="Sum"/><pk mz="372.31105739" i="623.271" sn="5.43047" a="15.277" fwhm="0.0239185" res="15565.8" algo="Sum"/><pk mz="372.73749517" i="1332.79" sn="11.5577" a="30.1364" fwhm="0.0188048" res="19821.4" algo="Sum"/><pk mz="373.18066758" i="1823.3" sn="15.7705" a="43.8172" fwhm="0.028365" res="13156.4" algo="Sum"/><pk mz="373.23432012" i="943.397" sn="8.15983" a="21.8221" fwhm="0.0293719" res="12707.2" algo="Sum"/><pk mz="373.27149312" i="676.209" sn="5.84881" a="18.5958" fwhm="0.0323368" res="11543.2" algo="Sum"/><pk mz="374.30260770" i="2296.84" sn="19.7506" a="49.5742" fwhm="0.0187423" res="19971" algo="Sum"/><pk mz="374.73474110" i="1220.14" sn="10.4524" a="27.2314" fwhm="0.0180038" res="20814.1" algo="Sum"/><pk mz="374.81663262" i="798.906" sn="6.84617" a="17.9944" fwhm="0.0196747" res="19050.7" algo="Sum"/><pk mz="375.01277513" i="10979.9" sn="94.0233" a="266.803" fwhm="0.022115" res="16957.4" algo="Sum"/><pk mz="375.19236112" i="942.099" sn="8.06197" a="26.3276" fwhm="0.0302036" res="12422.1" algo="Sum"/><pk mz="375.21151812" i="784.319" sn="6.71063" a="19.3622" fwhm="0.0272835" res="13752.3" algo="Sum"/><pk mz="375.25138917" i="697.263" sn="5.96578" a="17.2957" fwhm="0.0289699" res="12953.1" algo="Sum"/><pk mz="375.28744506" i="1643.64" sn="14.063" a="41.9415" fwhm="0.024522" res="15304.1" algo="Sum"/><pk mz="375.35924095" i="1192.43" sn="10.2017" a="25.9187" fwhm="0.0185349" res="20251.5" algo="Sum"/><pk mz="376.01574485" i="1434.16" sn="12.2534" a="37.7282" fwhm="0.0234858" res="16010.4" algo="Sum"/><pk mz="376.29735051" i="3036.35" sn="25.8411" a="71.5894" fwhm="0.0241309" res="15594" algo="Sum"/><pk mz="376.81337129" i="747.951" sn="6.34063" a="17.1472" fwhm="0.016433" res="22930.2" algo="Sum"/><pk mz="376.93396976" i="677.422" sn="5.74425" a="20.4134" fwhm="0.0328842" res="11462.4" algo="Sum"/><pk mz="376.98607813" i="945.237" sn="8.01521" a="26.1258" fwhm="0.0325043" res="11598.1" algo="Sum"/><pk mz="377.01358771" i="809.585" sn="6.86494" a="20.1687" fwhm="0.028951" res="13022.5" algo="Sum"/><pk mz="377.09080470" i="628.255" sn="5.32106" a="15.8377" fwhm="0.0212911" res="17711.2" algo="Sum"/><pk mz="377.17564666" i="586.524" sn="4.95825" a="18.8544" fwhm="0.0338073" res="11156.6" algo="Sum"/><pk mz="377.19977334" i="588.347" sn="4.97186" a="12.3681" fwhm="0.0268105" res="14069.1" algo="Sum"/><pk mz="377.23553777" i="1354.8" sn="11.4429" a="37.1334" fwhm="0.0269525" res="13996.3" algo="Sum"/><pk mz="377.26534717" i="878.803" sn="7.42218" a="18.0092" fwhm="0.0302486" res="12472.2" algo="Sum"/><pk mz="377.30107217" i="1338.14" sn="11.3008" a="35.2707" fwhm="0.0275002" res="13720" algo="Sum"/><pk mz="378.21549962" i="1087.11" sn="9.12513" a="24.5068" fwhm="0.0214629" res="17621.8" algo="Sum"/><pk mz="378.90014446" i="2843.68" sn="23.7917" a="57.4933" fwhm="0.019134" res="19802.4" algo="Sum"/><pk mz="379.22125995" i="579.067" sn="4.82849" a="17.9772" fwhm="0.0427697" res="8866.58" algo="Sum"/><pk mz="379.28200338" i="1026.72" sn="8.56093" a="28.3905" fwhm="0.0275192" res="13782.5" algo="Sum"/><pk mz="379.31752978" i="896.489" sn="7.47513" a="20.8015" fwhm="0.023233" res="16326.7" algo="Sum"/><pk mz="380.76898868" i="1652.34" sn="13.6644" a="36.8074" fwhm="0.0189105" res="20135.3" algo="Sum"/><pk mz="381.02510645" i="9084.36" sn="74.9803" a="190.442" fwhm="0.0187659" res="20304.1" algo="Sum"/><pk mz="381.20578632" i="1105.34" sn="9.12382" a="39.8043" fwhm="0.0323758" res="11774.4" algo="Sum"/><pk mz="381.23882339" i="711.118" sn="5.86982" a="18.5692" fwhm="0.025151" res="15158" algo="Sum"/><pk mz="381.29546866" i="1140.72" sn="9.41583" a="32.9943" fwhm="0.0299538" res="12729.5" algo="Sum"/><pk mz="381.33270955" i="589.807" sn="4.86897" a="14.2282" fwhm="0.0256189" res="14884.8" algo="Sum"/><pk mz="382.02797858" i="1185.52" sn="9.72351" a="27.1156" fwhm="0.0188434" res="20273.8" algo="Sum"/><pk mz="382.76590598" i="2399.92" sn="19.5845" a="54.1187" fwhm="0.0190337" res="20109.9" algo="Sum"/><pk mz="383.11588023" i="75845.9" sn="618.453" a="1524.42" fwhm="0.0175928" res="21776.9" algo="Sum"/><pk mz="383.16272026" i="1443.07" sn="11.7651" a="33.7066" fwhm="0.0479157" res="7996.61" algo="Sum"/><pk mz="383.22236243" i="41839.9" sn="341.114" a="855.413" fwhm="0.018211" res="21043.5" algo="Sum"/><pk mz="384.11915986" i="10225.9" sn="82.9855" a="223.832" fwhm="0.0193191" res="19882.9" algo="Sum"/><pk mz="384.22545826" i="9249.23" sn="75.0579" a="203.459" fwhm="0.0190085" res="20213.4" algo="Sum"/><pk mz="384.76474136" i="1542.26" sn="12.4732" a="40.3664" fwhm="0.0215892" res="17822.1" algo="Sum"/><pk mz="384.84408199" i="1048.31" sn="8.4786" a="22.9051" fwhm="0.0187101" res="20568.7" algo="Sum"/><pk mz="385.12120874" i="2663.9" sn="21.5391" a="64.3989" fwhm="0.0209981" res="18340.7" algo="Sum"/><pk mz="385.22177792" i="3090.27" sn="24.984" a="102.341" fwhm="0.0335282" res="11489.5" algo="Sum"/><pk mz="385.29085736" i="600.625" sn="4.85577" a="21.9669" fwhm="0.0358067" res="10760.3" algo="Sum"/><pk mz="386.22485503" i="647.686" sn="5.22457" a="19.9457" fwhm="0.0354659" res="10890" algo="Sum"/><pk mz="386.71482988" i="755.227" sn="6.07531" a="17.0929" fwhm="0.0202428" res="19103.8" algo="Sum"/><pk mz="387.19143669" i="722.423" sn="5.79202" a="20.5992" fwhm="0.0363335" res="10656.6" algo="Sum"/><pk mz="387.25024222" i="686.522" sn="5.49525" a="27.18" fwhm="0.0506723" res="7642.25" algo="Sum"/><pk mz="388.71154338" i="1462.73" sn="11.6124" a="31.3115" fwhm="0.0193164" res="20123.4" algo="Sum"/><pk mz="389.24639461" i="776.597" sn="6.1291" a="28.1784" fwhm="0.0417393" res="9325.66" algo="Sum"/><pk mz="389.26442483" i="689.911" sn="5.44514" a="15.7215" fwhm="0.041484" res="9383.48" algo="Sum"/><pk mz="389.37494967" i="1225.6" sn="9.67313" a="27.6373" fwhm="0.0197237" res="19741.5" algo="Sum"/><pk mz="389.97313937" i="1015.34" sn="7.98557" a="24.5699" fwhm="0.0211528" res="18436" algo="Sum"/><pk mz="390.27640036" i="873.233" sn="6.86701" a="22.6041" fwhm="0.0277357" res="14071.3" algo="Sum"/><pk mz="390.70930154" i="1184.96" sn="9.30914" a="27.9983" fwhm="0.0202953" res="19251.3" algo="Sum"/><pk mz="390.77397323" i="967.852" sn="7.59084" a="14.5319" fwhm="0.0135845" res="28766.1" algo="Sum"/><pk mz="390.79755575" i="2670.08" sn="20.9279" a="64.4417" fwhm="0.0205792" res="18989.9" algo="Sum"/><pk mz="390.98401429" i="2312.59" sn="18.0639" a="67.4645" fwhm="0.0239609" res="16317.6" algo="Sum"/><pk mz="391.27941044" i="1894.74" sn="14.7917" a="52.0136" fwhm="0.0319674" res="12240" algo="Sum"/><pk mz="391.35398238" i="724.826" sn="5.65802" a="17.6421" fwhm="0.0223665" res="17497.3" algo="Sum"/><pk mz="391.77783841" i="591.534" sn="4.59319" a="18.5641" fwhm="0.0240698" res="16276.8" algo="Sum"/><pk mz="392.28475640" i="1185.39" sn="9.19767" a="32.3513" fwhm="0.0320801" res="12228.3" algo="Sum"/><pk mz="392.31171574" i="1221.63" sn="9.47885" a="30.7149" fwhm="0.0296857" res="13215.5" algo="Sum"/><pk mz="392.70677840" i="574.649" sn="4.44368" a="17.6808" fwhm="0.0250353" res="15686.1" algo="Sum"/><pk mz="392.79468160" i="3509.08" sn="27.1136" a="77.7795" fwhm="0.0192385" res="20417.2" algo="Sum"/><pk mz="393.20641416" i="1781.11" sn="13.7454" a="61.5387" fwhm="0.0281179" res="13984.2" algo="Sum"/><pk mz="393.29713462" i="28530.9" sn="220.131" a="658.116" fwhm="0.0195933" res="20073.1" algo="Sum"/><pk mz="393.36911252" i="797.153" sn="6.15092" a="20.2704" fwhm="0.0279079" res="14095.3" algo="Sum"/><pk mz="394.30033123" i="7536.99" sn="57.8708" a="169.292" fwhm="0.019679" res="20036.6" algo="Sum"/><pk mz="394.34564844" i="2679.63" sn="20.5732" a="69.2578" fwhm="0.0224159" res="17592.2" algo="Sum"/><pk mz="394.79289300" i="1664.36" sn="12.7517" a="45.5387" fwhm="0.0234116" res="16863.2" algo="Sum"/><pk mz="394.87420265" i="785.05" sn="6.01456" a="18.1211" fwhm="0.0226821" res="17409.1" algo="Sum"/><pk mz="395.21536184" i="1268.76" sn="9.7091" a="39.339" fwhm="0.0252199" res="15670.8" algo="Sum"/><pk mz="395.30192074" i="1505.08" sn="11.5177" a="52.8845" fwhm="0.0303773" res="13013.1" algo="Sum"/><pk mz="395.34926471" i="938.427" sn="7.1806" a="22.9448" fwhm="0.0228801" res="17279.2" algo="Sum"/><pk mz="396.30855361" i="578.073" sn="4.40458" a="17.447" fwhm="0.0259376" res="15279.3" algo="Sum"/><pk mz="396.74296899" i="1494.61" sn="11.3499" a="34.5229" fwhm="0.019326" res="20529" algo="Sum"/><pk mz="396.92277881" i="575.93" sn="4.37482" a="16.5792" fwhm="0.0233686" res="16985.3" algo="Sum"/><pk mz="396.99577126" i="6587.05" sn="50.0358" a="166.905" fwhm="0.0221515" res="17921.8" algo="Sum"/><pk mz="397.23541564" i="1569.39" sn="11.8938" a="43.9403" fwhm="0.0253901" res="15645.3" algo="Sum"/><pk mz="397.99848794" i="862.698" sn="6.52837" a="25.8249" fwhm="0.0237074" res="16787.9" algo="Sum"/><pk mz="398.32714927" i="736.823" sn="5.56888" a="19.7579" fwhm="0.0250181" res="15921.5" algo="Sum"/><pk mz="398.74190951" i="2535.79" sn="19.1202" a="38.5197" fwhm="0.0145498" res="27405.3" algo="Sum"/><pk mz="398.76078001" i="3603.75" sn="27.1727" a="81.5418" fwhm="0.022857" res="17445.9" algo="Sum"/><pk mz="399.08967551" i="10993.2" sn="82.7136" a="238.072" fwhm="0.0190365" res="20964.5" algo="Sum"/><pk mz="399.21553748" i="16475.8" sn="123.95" a="392.513" fwhm="0.0280507" res="14231.9" algo="Sum"/><pk mz="399.26249175" i="2108.45" sn="15.8622" a="51.8615" fwhm="0.0238786" res="16720.5" algo="Sum"/><pk mz="399.77386058" i="1592.25" sn="11.9601" a="46.2773" fwhm="0.0256674" res="15575.2" algo="Sum"/><pk mz="400.09335159" i="1506.68" sn="11.2884" a="38.0145" fwhm="0.0203851" res="19626.8" algo="Sum"/><pk mz="400.21911824" i="3801.85" sn="28.4796" a="86.1809" fwhm="0.0269187" res="14867.7" algo="Sum"/><pk mz="400.27712690" i="1042.09" sn="7.80907" a="30.4959" fwhm="0.025478" res="15710.7" algo="Sum"/><pk mz="400.34192522" i="1630.04" sn="12.2147" a="40.8073" fwhm="0.0207155" res="19325.7" algo="Sum"/><pk mz="400.73794958" i="1733.45" sn="12.97" a="42.3192" fwhm="0.0210034" res="19079.7" algo="Sum"/><pk mz="400.78389960" i="1023.2" sn="7.65068" a="24.8479" fwhm="0.0250029" res="16029.5" algo="Sum"/><pk mz="400.82675357" i="3177.24" sn="23.7303" a="75.5062" fwhm="0.0201668" res="19875.6" algo="Sum"/><pk mz="401.09001796" i="1120.54" sn="8.36143" a="29.2959" fwhm="0.0214665" res="18684.4" algo="Sum"/><pk mz="401.19796187" i="1785.28" sn="13.3233" a="89.1385" fwhm="0.0459857" res="8724.41" algo="Sum"/><pk mz="401.28315921" i="701.142" sn="5.23311" a="19.6055" fwhm="0.0293771" res="13659.7" algo="Sum"/><pk mz="401.34444575" i="605.332" sn="4.51773" a="15.2114" fwhm="0.0212857" res="18855.1" algo="Sum"/><pk mz="401.77064408" i="689.498" sn="5.12951" a="20.1493" fwhm="0.027093" res="14829.3" algo="Sum"/><pk mz="402.35727652" i="1426.84" sn="10.575" a="36.5257" fwhm="0.0202792" res="19840.9" algo="Sum"/><pk mz="402.73652224" i="695.863" sn="5.13626" a="18.3951" fwhm="0.0256429" res="15705.6" algo="Sum"/><pk mz="402.77391038" i="729.772" sn="5.38645" a="18.5622" fwhm="0.0306407" res="13145.1" algo="Sum"/><pk mz="402.82400010" i="2870.98" sn="21.1888" a="68.2619" fwhm="0.0207656" res="19398.6" algo="Sum"/><pk mz="403.00728233" i="2885.06" sn="21.2868" a="66.7217" fwhm="0.0191864" res="21004.9" algo="Sum"/><pk mz="403.39102419" i="990.606" sn="7.30838" a="23.4737" fwhm="0.0220232" res="18316.6" algo="Sum"/><pk mz="404.68528356" i="747.09" sn="5.45945" a="16.8648" fwhm="0.0196084" res="20638.4" algo="Sum"/><pk mz="404.78774008" i="664.115" sn="4.85243" a="15.4631" fwhm="0.0243004" res="16657.7" algo="Sum"/><pk mz="404.82296458" i="1252.94" sn="9.15464" a="38.73" fwhm="0.0318885" res="12695" algo="Sum"/><pk mz="405.26669009" i="874.385" sn="6.38469" a="24.9927" fwhm="0.0316849" res="12790.5" algo="Sum"/><pk mz="406.25781456" i="591.994" sn="4.30696" a="23.1074" fwhm="0.028726" res="14142.5" algo="Sum"/><pk mz="406.68335711" i="675.698" sn="4.90055" a="17.3184" fwhm="0.0223452" res="18200.1" algo="Sum"/><pk mz="406.77184642" i="2582.52" sn="18.7336" a="61.0196" fwhm="0.0198889" res="20452.2" algo="Sum"/><pk mz="406.95273173" i="769.676" sn="5.5852" a="20.4592" fwhm="0.0217195" res="18736.7" algo="Sum"/><pk mz="407.25744883" i="673.321" sn="4.87191" a="17.7991" fwhm="0.0385038" res="10577.1" algo="Sum"/><pk mz="407.28492327" i="646.601" sn="4.67661" a="23.1453" fwhm="0.041813" res="9740.64" algo="Sum"/><pk mz="407.76795453" i="811.871" sn="5.85497" a="20.1208" fwhm="0.0199778" res="20411" algo="Sum"/><pk mz="408.27600515" i="639.203" sn="4.60196" a="18.008" fwhm="0.0212991" res="19168.7" algo="Sum"/><pk mz="408.30697586" i="1588.64" sn="11.4374" a="49.5764" fwhm="0.0253046" res="16135.7" algo="Sum"/><pk mz="408.77030637" i="3664.72" sn="26.3648" a="92.5866" fwhm="0.0221143" res="18484.4" algo="Sum"/><pk mz="409.18122672" i="801.705" sn="5.74915" a="26.7056" fwhm="0.0279376" res="14646.3" algo="Sum"/><pk mz="409.27100949" i="7558.98" sn="54.2309" a="181.11" fwhm="0.0222662" res="18380.8" algo="Sum"/><pk mz="409.34381382" i="1668.31" sn="11.9714" a="52.4295" fwhm="0.0269688" res="15178.4" algo="Sum"/><pk mz="410.27503497" i="1953.85" sn="13.9705" a="51.3225" fwhm="0.023436" res="17506.2" algo="Sum"/><pk mz="410.76464325" i="3008.44" sn="21.4841" a="78.7707" fwhm="0.0203455" res="20189.5" algo="Sum"/><pk mz="410.85539712" i="3342.52" sn="23.8496" a="80.3736" fwhm="0.0200226" res="20519.5" algo="Sum"/><pk mz="411.26259171" i="2016.16" sn="14.3463" a="77.3124" fwhm="0.0338944" res="12133.7" algo="Sum"/><pk mz="411.77069761" i="1115.41" sn="7.91866" a="28.6023" fwhm="0.022776" res="18079.2" algo="Sum"/><pk mz="412.27266319" i="814.776" sn="5.77873" a="29.9749" fwhm="0.0366393" res="11252.2" algo="Sum"/><pk mz="412.71814255" i="687.494" sn="4.86391" a="16.5277" fwhm="0.0225535" res="18299.6" algo="Sum"/><pk mz="412.77734912" i="2210.71" sn="15.6185" a="66.8099" fwhm="0.0240982" res="17129" algo="Sum"/><pk mz="412.85294142" i="2302.32" sn="16.2608" a="52.2031" fwhm="0.0200806" res="20559.8" algo="Sum"/><pk mz="412.96804207" i="1710.08" sn="12.0784" a="49.5081" fwhm="0.0246" res="16787.3" algo="Sum"/><pk mz="413.18031270" i="1066.54" sn="7.52526" a="30.257" fwhm="0.0286573" res="14418" algo="Sum"/><pk mz="413.23273407" i="1047.35" sn="7.38921" a="30.9387" fwhm="0.0393854" res="10492" algo="Sum"/><pk mz="413.26624493" i="7466.54" sn="52.6777" a="192.283" fwhm="0.0230651" res="17917.4" algo="Sum"/><pk mz="413.78964938" i="938.427" sn="6.61107" a="35.8353" fwhm="0.035795" res="11560" algo="Sum"/><pk mz="414.27030106" i="2128.44" sn="14.9781" a="51.1981" fwhm="0.022762" res="18200.1" algo="Sum"/><pk mz="414.71401248" i="1166.3" sn="8.18021" a="28.4032" fwhm="0.0208413" res="19898.7" algo="Sum"/><pk mz="414.77652296" i="600.245" sn="4.21049" a="15.9099" fwhm="0.0253357" res="16371.2" algo="Sum"/><pk mz="414.86360356" i="864.485" sn="6.06489" a="25.5879" fwhm="0.0274008" res="15140.5" algo="Sum"/><pk mz="415.15147275" i="578.628" sn="4.05762" a="16.6638" fwhm="0.029273" res="14182.1" algo="Sum"/><pk mz="415.19277869" i="10513.4" sn="73.7218" a="284.671" fwhm="0.0223051" res="18614.2" algo="Sum"/><pk mz="415.27678409" i="1004.29" sn="7.04294" a="33.624" fwhm="0.0342214" res="12135" algo="Sum"/><pk mz="416.19619982" i="2389.93" sn="16.6829" a="65.0709" fwhm="0.0225685" res="18441.5" algo="Sum"/><pk mz="416.71243166" i="905.569" sn="6.29557" a="22.7847" fwhm="0.0212256" res="19632.6" algo="Sum"/><pk mz="416.80000527" i="2836.68" sn="19.7227" a="80.1619" fwhm="0.0222546" res="18728.7" algo="Sum"/><pk mz="417.00185972" i="2385.47" sn="16.5858" a="63.5617" fwhm="0.0206181" res="20225" algo="Sum"/><pk mz="417.19124956" i="1470.35" sn="10.2172" a="50.2787" fwhm="0.0263633" res="15824.7" algo="Sum"/><pk mz="417.40696894" i="1067.17" sn="7.40786" a="25.7479" fwhm="0.0206216" res="20241.2" algo="Sum"/><pk mz="418.79828418" i="2861.81" sn="19.7594" a="64.306" fwhm="0.0205264" res="20402.9" algo="Sum"/><pk mz="418.98244687" i="1715.35" sn="11.8445" a="60.9334" fwhm="0.0347558" res="12055" algo="Sum"/><pk mz="419.24137634" i="590.933" sn="4.07428" a="23.3958" fwhm="0.0301069" res="13925.1" algo="Sum"/><pk mz="419.31231766" i="640.158" sn="4.41338" a="20.9824" fwhm="0.0325978" res="12863.2" algo="Sum"/><pk mz="419.38558783" i="583.94" sn="4.02524" a="15.3041" fwhm="0.0245502" res="17082.8" algo="Sum"/><pk mz="420.79474098" i="1244.92" sn="8.53952" a="47.4339" fwhm="0.0286747" res="14674.8" algo="Sum"/><pk mz="420.88412757" i="3396.78" sn="23.2795" a="83.8073" fwhm="0.0209464" res="20093.4" algo="Sum"/><pk mz="422.75212399" i="1122.09" sn="7.62606" a="46.6365" fwhm="0.0405489" res="10425.7" algo="Sum"/><pk mz="422.79503875" i="683.689" sn="4.64675" a="21.6775" fwhm="0.0342238" res="12353.8" algo="Sum"/><pk mz="422.88073277" i="1383.97" sn="9.40418" a="34.7084" fwhm="0.0228113" res="18538.2" algo="Sum"/><pk mz="423.26536143" i="847.801" sn="5.75611" a="26.2047" fwhm="0.0268824" res="15745" algo="Sum"/><pk mz="423.32389741" i="595.415" sn="4.04273" a="22.2083" fwhm="0.0368485" res="11488.2" algo="Sum"/><pk mz="423.76922392" i="575.052" sn="3.89073" a="17.9779" fwhm="0.027191" res="15584.9" algo="Sum"/><pk mz="424.28024349" i="1318.66" sn="8.89973" a="45.0242" fwhm="0.0252672" res="16791.8" algo="Sum"/><pk mz="424.34141265" i="1882.33" sn="12.7023" a="51.0094" fwhm="0.0235096" res="18049.7" algo="Sum"/><pk mz="424.74325966" i="1501.19" sn="10.1063" a="33.7588" fwhm="0.0204915" res="20727.8" algo="Sum"/><pk mz="424.77869354" i="1195.88" sn="8.05085" a="38.0756" fwhm="0.0286353" res="14834.1" algo="Sum"/><pk mz="424.89619184" i="853.21" sn="5.74288" a="23.7468" fwhm="0.0311216" res="13652.8" algo="Sum"/><pk mz="425.28161135" i="1123.87" sn="7.55999" a="34.9403" fwhm="0.0322498" res="13187.1" algo="Sum"/><pk mz="425.31679702" i="1797.13" sn="12.0885" a="46.7508" fwhm="0.0281875" res="15088.9" algo="Sum"/><pk mz="425.77666102" i="729.177" sn="4.8945" a="26.4216" fwhm="0.0359393" res="11847.1" algo="Sum"/><pk mz="426.32124704" i="1039.69" sn="6.9608" a="23.3904" fwhm="0.0266762" res="15981.3" algo="Sum"/><pk mz="426.35718461" i="2354.22" sn="15.7576" a="61.5419" fwhm="0.0229213" res="18600.9" algo="Sum"/><pk mz="426.74117294" i="825.851" sn="5.51683" a="22.6762" fwhm="0.0245484" res="17383.7" algo="Sum"/><pk mz="426.79011594" i="721.841" sn="4.82225" a="21.676" fwhm="0.0276586" res="15430.7" algo="Sum"/><pk mz="426.82896124" i="2476.82" sn="16.5459" a="63.0955" fwhm="0.0217987" res="19580.5" algo="Sum"/><pk mz="427.24588655" i="679.73" sn="4.53952" a="27.8496" fwhm="0.0387538" res="11024.6" algo="Sum"/><pk mz="427.35670993" i="1408.68" sn="9.39338" a="37.2942" fwhm="0.0234859" res="18196.3" algo="Sum"/><pk mz="428.37055572" i="1091.81" sn="7.24367" a="33.6534" fwhm="0.025519" res="16786.4" algo="Sum"/><pk mz="428.78864098" i="580.596" sn="3.84927" a="14.2288" fwhm="0.0279757" res="15327.2" algo="Sum"/><pk mz="428.82653435" i="1824.08" sn="12.0917" a="44.509" fwhm="0.0218781" res="19600.7" algo="Sum"/><pk mz="429.00094166" i="618.005" sn="4.09529" a="21.4093" fwhm="0.0299605" res="14318.9" algo="Sum"/><pk mz="429.23847910" i="2721.61" sn="17.9721" a="87.4281" fwhm="0.026776" res="16030.7" algo="Sum"/><pk mz="429.31925170" i="700.72" sn="4.62804" a="22.6443" fwhm="0.0335818" res="12784.3" algo="Sum"/><pk mz="429.37207250" i="4655.61" sn="30.7546" a="112.007" fwhm="0.0225161" res="19069.6" algo="Sum"/><pk mz="430.24237071" i="731.086" sn="4.81478" a="24.0922" fwhm="0.030115" res="14286.6" algo="Sum"/><pk mz="430.37913994" i="3244.7" sn="21.3695" a="88.8988" fwhm="0.0237883" res="18092" algo="Sum"/><pk mz="430.69390128" i="1050.15" sn="6.91686" a="27.176" fwhm="0.0223262" res="19290.9" algo="Sum"/><pk mz="430.91301015" i="2936.39" sn="19.3317" a="73.3339" fwhm="0.0219946" res="19591.8" algo="Sum"/><pk mz="431.16979567" i="1813.04" sn="11.9113" a="61.0462" fwhm="0.0320668" res="13446" algo="Sum"/><pk mz="431.24004814" i="1516.77" sn="9.96515" a="51.1884" fwhm="0.0282314" res="15275.2" algo="Sum"/><pk mz="431.38398383" i="1119.28" sn="7.35329" a="28.9249" fwhm="0.0253837" res="16994.6" algo="Sum"/><pk mz="431.42138760" i="898.22" sn="5.89963" a="20.1739" fwhm="0.0215614" res="20009" algo="Sum"/><pk mz="432.69132581" i="972.292" sn="6.36499" a="25.3701" fwhm="0.0223311" res="19376.1" algo="Sum"/><pk mz="432.77544054" i="1207.71" sn="7.90121" a="38.3634" fwhm="0.0233622" res="18524.6" algo="Sum"/><pk mz="432.97122488" i="1716.58" sn="11.2114" a="47.304" fwhm="0.0253445" res="17083.5" algo="Sum"/><pk mz="434.77256967" i="1211.82" sn="7.87614" a="33.7458" fwhm="0.021369" res="20345.9" algo="Sum"/><pk mz="434.96495640" i="876.467" sn="5.69676" a="37.002" fwhm="0.0370254" res="11747.7" algo="Sum"/><pk mz="436.77268774" i="773.036" sn="4.99791" a="25.2395" fwhm="0.0296787" res="14716.7" algo="Sum"/><pk mz="436.82085723" i="631.779" sn="4.08464" a="16.0987" fwhm="0.0262693" res="16628.6" algo="Sum"/><pk mz="436.85817867" i="2276.84" sn="14.7205" a="68.0467" fwhm="0.022115" res="19753.9" algo="Sum"/><pk mz="437.18722829" i="635.607" sn="4.10442" a="18.7292" fwhm="0.0287155" res="15224.8" algo="Sum"/><pk mz="437.23436417" i="1328.62" sn="8.57964" a="40.8758" fwhm="0.0255408" res="17119.1" algo="Sum"/><pk mz="438.72577652" i="706.973" sn="4.54516" a="20.8542" fwhm="0.0270877" res="16196.5" algo="Sum"/><pk mz="438.85497531" i="1035.56" sn="6.64954" a="30.4615" fwhm="0.0265914" res="16503.6" algo="Sum"/><pk mz="438.98328303" i="4632.55" sn="29.7464" a="112.602" fwhm="0.0208962" res="21007.8" algo="Sum"/><pk mz="439.98564395" i="622.328" sn="3.98701" a="16.4039" fwhm="0.0219736" res="20023.4" algo="Sum"/><pk mz="440.72286901" i="1367.04" sn="8.71873" a="35.995" fwhm="0.0233796" res="18850.7" algo="Sum"/><pk mz="440.98054575" i="1555.52" sn="9.91061" a="45.4229" fwhm="0.0234339" res="18818.1" algo="Sum"/><pk mz="441.29714803" i="2771.23" sn="17.6284" a="77.465" fwhm="0.023875" res="18483.6" algo="Sum"/><pk mz="442.30088482" i="863.314" sn="5.46418" a="25.4307" fwhm="0.0270984" res="16322" algo="Sum"/><pk mz="442.72147807" i="1085.21" sn="6.8623" a="29.131" fwhm="0.0240545" res="18404.9" algo="Sum"/><pk mz="442.76532276" i="648.215" sn="4.09755" a="17.5658" fwhm="0.0294171" res="15051.3" algo="Sum"/><pk mz="442.80300345" i="1002.24" sn="6.33282" a="25.0497" fwhm="0.0235828" res="18776.5" algo="Sum"/><pk mz="443.13532773" i="647.512" sn="4.08419" a="25.2181" fwhm="0.0354318" res="12506.7" algo="Sum"/><pk mz="443.22839190" i="591.691" sn="3.73236" a="21.0557" fwhm="0.0371086" res="11944.1" algo="Sum"/><pk mz="444.80082221" i="783.564" sn="4.91348" a="21.2321" fwhm="0.0238176" res="18675.3" algo="Sum"/><pk mz="444.85172785" i="622.657" sn="3.90422" a="18.4239" fwhm="0.0284207" res="15652.4" algo="Sum"/><pk mz="445.36621801" i="1280.12" sn="8.02018" a="32.1421" fwhm="0.0225682" res="19734.2" algo="Sum"/><pk mz="445.43774374" i="952.616" sn="5.96813" a="24.0794" fwhm="0.0230388" res="19334.3" algo="Sum"/><pk mz="446.66943606" i="1029.65" sn="6.41001" a="24.9832" fwhm="0.0206025" res="21680.3" algo="Sum"/><pk mz="446.84915231" i="602.783" sn="3.75259" a="16.5304" fwhm="0.0276682" res="16150.3" algo="Sum"/><pk mz="446.88722225" i="1862.44" sn="11.5945" a="51.0838" fwhm="0.0238741" res="18718.5" algo="Sum"/><pk mz="448.66626603" i="980.053" sn="6.0705" a="24.1695" fwhm="0.0215525" res="20817.3" algo="Sum"/><pk mz="448.75558206" i="1140.8" sn="7.06611" a="30.3071" fwhm="0.0246243" res="18224.1" algo="Sum"/><pk mz="448.94122529" i="579.226" sn="3.58738" a="18.4277" fwhm="0.0279945" res="16036.8" algo="Sum"/><pk mz="449.28641671" i="655.618" sn="4.05608" a="25.6072" fwhm="0.0387443" res="11596.2" algo="Sum"/><pk mz="450.75253799" i="1541.12" sn="9.51436" a="42.1342" fwhm="0.0244686" res="18421.7" algo="Sum"/><pk mz="450.79469474" i="586.899" sn="3.62306" a="16.5677" fwhm="0.0303424" res="14856.9" algo="Sum"/><pk mz="451.15773517" i="605.519" sn="3.73635" a="16.5883" fwhm="0.0248152" res="18180.7" algo="Sum"/><pk mz="452.75159354" i="1056.56" sn="6.51425" a="30.3358" fwhm="0.0264286" res="17131.1" algo="Sum"/><pk mz="452.79394026" i="685.549" sn="4.22676" a="16.2615" fwhm="0.0266993" res="16959" algo="Sum"/><pk mz="452.83277890" i="806.288" sn="4.97118" a="25.1568" fwhm="0.0331671" res="13653.1" algo="Sum"/><pk mz="453.17046928" i="852.264" sn="5.24616" a="28.3836" fwhm="0.0376311" res="12042.4" algo="Sum"/><pk mz="453.20774533" i="793.15" sn="4.88184" a="24.5221" fwhm="0.0282079" res="16066.7" algo="Sum"/><pk mz="453.36855703" i="605.875" sn="3.72856" a="22.5895" fwhm="0.0377929" res="11996.1" algo="Sum"/><pk mz="454.70012568" i="690.261" sn="4.24248" a="17.4221" fwhm="0.0232204" res="19581.9" algo="Sum"/><pk mz="454.88040963" i="700.097" sn="4.30258" a="20.4258" fwhm="0.026051" res="17461.1" algo="Sum"/><pk mz="454.95367735" i="3609.33" sn="22.181" a="103.034" fwhm="0.0263273" res="17280.7" algo="Sum"/><pk mz="455.31123007" i="589.142" sn="3.61506" a="20.9574" fwhm="0.0469366" res="9700.57" algo="Sum"/><pk mz="456.69856507" i="1244.64" sn="7.61267" a="31.9273" fwhm="0.0228724" res="19967.2" algo="Sum"/><pk mz="456.95214021" i="1385.5" sn="8.47374" a="46.1844" fwhm="0.029082" res="15712.5" algo="Sum"/><pk mz="457.27054024" i="1293.95" sn="7.91013" a="48.3046" fwhm="0.0278155" res="16439.4" algo="Sum"/><pk mz="457.33395234" i="613.806" sn="3.75231" a="30.0725" fwhm="0.0540438" res="8462.29" algo="Sum"/><pk mz="457.95805085" i="593.63" sn="3.62598" a="18.1913" fwhm="0.0240573" res="19036.1" algo="Sum"/><pk mz="458.69568322" i="1090.52" sn="6.64358" a="28.8149" fwhm="0.0232629" res="19717.9" algo="Sum"/><pk mz="458.78368426" i="1436.12" sn="8.74856" a="47.4168" fwhm="0.0264752" res="17328.8" algo="Sum"/><pk mz="459.31609131" i="618.686" sn="3.76017" a="21.9724" fwhm="0.0476845" res="9632.39" algo="Sum"/><pk mz="459.34334508" i="588.926" sn="3.57919" a="19.3552" fwhm="0.0357902" res="12834.3" algo="Sum"/><pk mz="459.45274772" i="706.067" sn="4.28978" a="18.7908" fwhm="0.0233818" res="19650" algo="Sum"/><pk mz="460.78173901" i="1640.03" sn="9.89956" a="44.6136" fwhm="0.023203" res="19858.7" algo="Sum"/><pk mz="460.82478094" i="596.653" sn="3.60021" a="15.8209" fwhm="0.0298611" res="15432.3" algo="Sum"/><pk mz="460.96596327" i="1911.02" sn="11.5321" a="54.0104" fwhm="0.0223713" res="20605.3" algo="Sum"/><pk mz="461.18477905" i="739.048" sn="4.45943" a="21.5315" fwhm="0.0256614" res="17971.9" algo="Sum"/><pk mz="461.32554301" i="1200.33" sn="7.24032" a="42.7098" fwhm="0.032969" res="13992.7" algo="Sum"/><pk mz="462.77938654" i="902.698" sn="5.42131" a="29.2255" fwhm="0.0302501" res="15298.5" algo="Sum"/><pk mz="462.86038250" i="754.835" sn="4.53286" a="21.4658" fwhm="0.0263628" res="17557.3" algo="Sum"/><pk mz="462.96338380" i="721.904" sn="4.33463" a="19.9788" fwhm="0.0248694" res="18615.8" algo="Sum"/><pk mz="463.20100073" i="804.968" sn="4.83094" a="25.4232" fwhm="0.0252365" res="18354.4" algo="Sum"/><pk mz="463.34858582" i="737.091" sn="4.4241" a="27.6009" fwhm="0.0461618" res="10037.5" algo="Sum"/><pk mz="464.72992111" i="1018.24" sn="6.07843" a="26.5971" fwhm="0.0228853" res="20306.9" algo="Sum"/><pk mz="464.91019624" i="682.145" sn="4.06999" a="21.6103" fwhm="0.0280823" res="16555.3" algo="Sum"/><pk mz="464.97684345" i="1177.3" sn="7.02386" a="34.1014" fwhm="0.0244327" res="19030.9" algo="Sum"/><pk mz="466.72693488" i="1536.53" sn="9.14277" a="40.6434" fwhm="0.0225259" res="20719.5" algo="Sum"/><pk mz="468.30939814" i="578.137" sn="3.42561" a="18.0339" fwhm="0.0378011" res="12388.8" algo="Sum"/><pk mz="468.72562746" i="1064.23" sn="6.29513" a="30.7154" fwhm="0.0248969" res="18826.6" algo="Sum"/><pk mz="468.81341685" i="1452.75" sn="8.59329" a="47.3257" fwhm="0.0266089" res="17618.6" algo="Sum"/><pk mz="469.32598298" i="1098.9" sn="6.49895" a="39.2557" fwhm="0.0454123" res="10334.8" algo="Sum"/><pk mz="469.36439820" i="2536.87" sn="15.0053" a="73.1974" fwhm="0.0245269" res="19136.7" algo="Sum"/><pk mz="470.36747450" i="779.363" sn="4.59773" a="27.6356" fwhm="0.0278882" res="16866.2" algo="Sum"/><pk mz="470.81073996" i="1366.45" sn="8.05322" a="39.2855" fwhm="0.0242919" res="19381.3" algo="Sum"/><pk mz="470.92634627" i="1274.54" sn="7.50908" a="46.9168" fwhm="0.028462" res="16545.8" algo="Sum"/><pk mz="470.99325665" i="977.548" sn="5.75994" a="26.6276" fwhm="0.0223616" res="21062.6" algo="Sum"/><pk mz="471.34138368" i="746.206" sn="4.39024" a="24.1987" fwhm="0.039205" res="12022.5" algo="Sum"/><pk mz="472.67325108" i="585.375" sn="3.43656" a="16.2467" fwhm="0.0219648" res="21519.6" algo="Sum"/><pk mz="472.81035275" i="683.913" sn="4.00996" a="25.7014" fwhm="0.037425" res="12633.5" algo="Sum"/><pk mz="472.92425307" i="638.156" sn="3.74167" a="22.2133" fwhm="0.0312428" res="15137" algo="Sum"/><pk mz="473.34541007" i="1081.62" sn="6.32801" a="46.3393" fwhm="0.04011" res="11801.2" algo="Sum"/><pk mz="473.46775676" i="804.15" sn="4.70458" a="21.7861" fwhm="0.0240028" res="19725.5" algo="Sum"/><pk mz="474.75917227" i="1153.84" sn="6.72268" a="36.5024" fwhm="0.0257926" res="18406.8" algo="Sum"/><pk mz="474.94168682" i="605.458" sn="3.52559" a="20.8904" fwhm="0.0334463" res="14200.1" algo="Sum"/><pk mz="475.32400781" i="2879.48" sn="16.7104" a="82.9412" fwhm="0.026297" res="18075.2" algo="Sum"/><pk mz="475.41510415" i="586.418" sn="3.39762" a="18.4381" fwhm="0.037761" res="12590.1" algo="Sum"/><pk mz="476.32635353" i="943.353" sn="5.45037" a="33.181" fwhm="0.029571" res="16107.9" algo="Sum"/><pk mz="476.75610174" i="1449.24" sn="8.36629" a="41.7667" fwhm="0.0249977" res="19072" algo="Sum"/><pk mz="476.93894473" i="1544.66" sn="8.90269" a="55.0303" fwhm="0.0282595" res="16877.1" algo="Sum"/><pk mz="477.30970684" i="748.165" sn="4.30005" a="31.0182" fwhm="0.0683101" res="6987.4" algo="Sum"/><pk mz="477.32993127" i="938.91" sn="5.39635" a="36.16" fwhm="0.0350286" res="13626.9" algo="Sum"/><pk mz="478.32789074" i="3882.6" sn="22.2575" a="110.64" fwhm="0.0244417" res="19570.2" algo="Sum"/><pk mz="478.75323890" i="910.039" sn="5.1994" a="30.0917" fwhm="0.0268566" res="17826.3" algo="Sum"/><pk mz="478.84252081" i="1391.93" sn="7.95128" a="44.1179" fwhm="0.0253987" res="18853.1" algo="Sum"/><pk mz="478.93330203" i="800.74" sn="4.57389" a="34.1254" fwhm="0.0329732" res="14524.9" algo="Sum"/><pk mz="479.33184873" i="1435.29" sn="8.19371" a="58.6875" fwhm="0.0356737" res="13436.6" algo="Sum"/><pk mz="480.34091614" i="815.689" sn="4.64241" a="31.9966" fwhm="0.0297207" res="16161.8" algo="Sum"/><pk mz="480.83944631" i="1008.48" sn="5.73303" a="34.0462" fwhm="0.0301853" res="15929.6" algo="Sum"/><pk mz="481.20351297" i="1484.4" sn="8.41897" a="45.8695" fwhm="0.0253127" res="19010.3" algo="Sum"/><pk mz="481.26123063" i="1480.33" sn="8.3957" a="49.0761" fwhm="0.0283855" res="16954.5" algo="Sum"/><pk mz="481.35149660" i="678.253" sn="3.84716" a="25.6982" fwhm="0.0437242" res="11008.8" algo="Sum"/><pk mz="482.32170886" i="763.347" sn="4.31949" a="23.8721" fwhm="0.0339996" res="14186.1" algo="Sum"/><pk mz="482.35868868" i="672.7" sn="3.80491" a="20.6357" fwhm="0.0347288" res="13889.3" algo="Sum"/><pk mz="482.70129896" i="725.557" sn="4.10167" a="19.9823" fwhm="0.0234105" res="20619" algo="Sum"/><pk mz="483.37937497" i="6982.1" sn="39.3761" a="188.201" fwhm="0.024233" res="19947.2" algo="Sum"/><pk mz="484.38313110" i="2327.61" sn="13.1037" a="67.6877" fwhm="0.0245533" res="19727.8" algo="Sum"/><pk mz="484.78762373" i="1212.79" sn="6.80608" a="36.0883" fwhm="0.0278374" res="17414.9" algo="Sum"/><pk mz="485.35822128" i="3056.76" sn="17.143" a="116.283" fwhm="0.0321438" res="15099.6" algo="Sum"/><pk mz="486.36136451" i="1086.28" sn="6.06821" a="42.433" fwhm="0.0338428" res="14371.2" algo="Sum"/><pk mz="486.78427685" i="1301.25" sn="7.25224" a="37.9959" fwhm="0.0249894" res="19479.6" algo="Sum"/><pk mz="486.96448597" i="678.027" sn="3.77874" a="25.9083" fwhm="0.0346031" res="14072.9" algo="Sum"/><pk mz="487.34066480" i="1034.66" sn="5.76618" a="58.1425" fwhm="0.0573448" res="8498.42" algo="Sum"/><pk mz="487.48208755" i="611.848" sn="3.4086" a="17.4412" fwhm="0.0262802" res="18549.4" algo="Sum"/><pk mz="488.65211027" i="603.48" sn="3.3516" a="17.9785" fwhm="0.0248488" res="19665" algo="Sum"/><pk mz="488.78428228" i="624.222" sn="3.46681" a="24.9931" fwhm="0.0389176" res="12559.5" algo="Sum"/><pk mz="488.87081966" i="1645.59" sn="9.13918" a="52.1895" fwhm="0.0261804" res="18673.2" algo="Sum"/><pk mz="489.31669966" i="629.348" sn="3.49448" a="19.4727" fwhm="0.0436227" res="11217" algo="Sum"/><pk mz="489.35197328" i="973.498" sn="5.40539" a="35.5803" fwhm="0.0334118" res="14646.1" algo="Sum"/><pk mz="490.28992908" i="937.746" sn="5.16999" a="36.6133" fwhm="0.0323418" res="15159.7" algo="Sum"/><pk mz="490.64953438" i="648.841" sn="3.57209" a="19.7282" fwhm="0.0253251" res="19374.1" algo="Sum"/><pk mz="490.86654862" i="762.045" sn="4.19481" a="24.316" fwhm="0.0305601" res="16062.3" algo="Sum"/><pk mz="490.92634286" i="687.658" sn="3.78505" a="34.0257" fwhm="0.0414646" res="11839.7" algo="Sum"/><pk mz="491.29755257" i="896.323" sn="4.93004" a="41.2073" fwhm="0.0392368" res="12521.3" algo="Sum"/><pk mz="491.36849612" i="1155.05" sn="6.35303" a="44.0745" fwhm="0.0295588" res="16623.4" algo="Sum"/><pk mz="492.72912232" i="686.781" sn="3.74028" a="19.4884" fwhm="0.0236093" res="20870.1" algo="Sum"/><pk mz="492.91566808" i="808.903" sn="4.40045" a="33.1178" fwhm="0.0461704" res="10676" algo="Sum"/><pk mz="493.31678046" i="1100.22" sn="5.97775" a="49.2227" fwhm="0.0486773" res="10134.4" algo="Sum"/><pk mz="494.32224788" i="1375.64" sn="7.43045" a="56.7392" fwhm="0.0294225" res="16800.9" algo="Sum"/><pk mz="494.81782820" i="1209.23" sn="6.52565" a="36.4734" fwhm="0.0331478" res="14927.6" algo="Sum"/><pk mz="494.91161976" i="643.319" sn="3.47129" a="28.5646" fwhm="0.0385032" res="12853.8" algo="Sum"/><pk mz="495.32552980" i="826.4" sn="4.45198" a="39.2201" fwhm="0.0561713" res="8818.12" algo="Sum"/><pk mz="496.33802708" i="39244.8" sn="210.569" a="1055.65" fwhm="0.023789" res="20864.1" algo="Sum"/><pk mz="496.81314591" i="1021.43" sn="5.47786" a="38.4295" fwhm="0.0381089" res="13036.7" algo="Sum"/><pk mz="496.94037315" i="2146.22" sn="11.5086" a="65.6214" fwhm="0.0268448" res="18511.6" algo="Sum"/><pk mz="497.23439017" i="989.955" sn="5.30191" a="31.3022" fwhm="0.0284941" res="17450.4" algo="Sum"/><pk mz="497.34135433" i="11152.7" sn="59.7288" a="324.528" fwhm="0.0255716" res="19449" algo="Sum"/><pk mz="498.34451125" i="2214.32" sn="11.8113" a="71.4217" fwhm="0.0273274" res="18236.1" algo="Sum"/><pk mz="498.68119331" i="884.246" sn="4.71464" a="25.5625" fwhm="0.0246458" res="20233.9" algo="Sum"/><pk mz="498.89950456" i="1313.01" sn="6.99832" a="37.0956" fwhm="0.0278818" res="17893.4" algo="Sum"/><pk mz="498.93737150" i="1439.73" sn="7.67407" a="44.1045" fwhm="0.0316186" res="15779.9" algo="Sum"/><pk mz="499.37070135" i="3684.43" sn="19.5895" a="98.6214" fwhm="0.031256" res="15976.8" algo="Sum"/><pk mz="500.27435443" i="731.762" sn="3.88818" a="23.5065" fwhm="0.0307544" res="16266.7" algo="Sum"/><pk mz="500.37492182" i="1333.46" sn="7.0855" a="38.5543" fwhm="0.0334311" res="14967.4" algo="Sum"/><pk mz="500.67922759" i="748.741" sn="3.97739" a="23.6214" fwhm="0.0291912" res="17151.7" algo="Sum"/><pk mz="500.76106691" i="602.467" sn="3.19969" a="18.7764" fwhm="0.037319" res="13418.4" algo="Sum"/><pk mz="501.33388499" i="1127.9" sn="5.98566" a="46.9973" fwhm="0.0411041" res="12196.7" algo="Sum"/><pk mz="501.38822435" i="2561.85" sn="13.5948" a="87.3939" fwhm="0.0287996" res="17409.5" algo="Sum"/><pk mz="501.49815248" i="642.769" sn="3.40972" a="18.7046" fwhm="0.0244283" res="20529.4" algo="Sum"/><pk mz="502.28900239" i="702.649" sn="3.72109" a="22.7787" fwhm="0.034738" res="14459.3" algo="Sum"/><pk mz="502.32672521" i="1314.9" sn="6.9633" a="45.2634" fwhm="0.0306181" res="16406.2" algo="Sum"/><pk mz="502.39291559" i="809.342" sn="4.28541" a="29.453" fwhm="0.0307397" res="16343.4" algo="Sum"/><pk mz="503.33057387" i="1010.75" sn="5.33397" a="41.7326" fwhm="0.0408175" res="12331.2" algo="Sum"/><pk mz="504.30443881" i="1178.88" sn="6.19897" a="34.0676" fwhm="0.0338207" res="14911.1" algo="Sum"/><pk mz="504.33989460" i="1396.54" sn="7.33741" a="44.0747" fwhm="0.0306889" res="16434" algo="Sum"/><pk mz="504.62621132" i="608.233" sn="3.19082" a="16.7226" fwhm="0.0252319" res="19999.6" algo="Sum"/><pk mz="504.84351953" i="1141.66" sn="5.96981" a="46.2569" fwhm="0.0284651" res="17735.5" algo="Sum"/><pk mz="505.34283303" i="951.707" sn="4.97096" a="33.4253" fwhm="0.0368291" res="13721.3" algo="Sum"/><pk mz="506.35702413" i="1723.88" sn="8.97366" a="64.4587" fwhm="0.0279337" res="18127.1" algo="Sum"/><pk mz="506.62436004" i="716.398" sn="3.72416" a="20.7703" fwhm="0.0249343" res="20318.4" algo="Sum"/><pk mz="506.71411593" i="663.353" sn="3.44109" a="24.8541" fwhm="0.0294893" res="17183" algo="Sum"/><pk mz="506.84303890" i="628.188" sn="3.25829" a="25.1102" fwhm="0.0396326" res="12788.6" algo="Sum"/><pk mz="507.35979538" i="987.088" sn="5.11511" a="33.9765" fwhm="0.0374608" res="13543.7" algo="Sum"/><pk mz="508.37082752" i="645.761" sn="3.33729" a="23.5939" fwhm="0.0411902" res="12342" algo="Sum"/><pk mz="508.71066712" i="1157.44" sn="5.95804" a="34.3743" fwhm="0.0265851" res="19135.2" algo="Sum"/><pk mz="509.29629368" i="673.022" sn="3.45823" a="18.3118" fwhm="0.0339294" res="15010.5" algo="Sum"/><pk mz="509.31791652" i="723.395" sn="3.71717" a="20.3651" fwhm="0.0395318" res="12883.8" algo="Sum"/><pk mz="509.36136793" i="2269.44" sn="11.6633" a="87.8628" fwhm="0.0307638" res="16557.2" algo="Sum"/><pk mz="510.35898353" i="1245.35" sn="6.37802" a="47.1127" fwhm="0.0382836" res="13331" algo="Sum"/><pk mz="510.70800924" i="899.903" sn="4.60751" a="28.6881" fwhm="0.0305975" res="16691.2" algo="Sum"/><pk mz="510.78878972" i="608.536" sn="3.11604" a="16.3766" fwhm="0.0350251" res="14583.5" algo="Sum"/><pk mz="511.24902020" i="932.826" sn="4.77387" a="38.124" fwhm="0.0295408" res="17306.5" algo="Sum"/><pk mz="511.36022153" i="660.135" sn="3.37833" a="22.1083" fwhm="0.0447482" res="11427.5" algo="Sum"/><pk mz="512.79048021" i="607.304" sn="3.09946" a="26.4475" fwhm="0.0494375" res="10372.5" algo="Sum"/><pk mz="512.91134527" i="2385.63" sn="12.1744" a="75.8552" fwhm="0.0292449" res="17538.5" algo="Sum"/><pk mz="513.34972338" i="950.334" sn="4.84783" a="41.241" fwhm="0.0464164" res="11059.7" algo="Sum"/><pk mz="514.65473121" i="891.141" sn="4.527" a="25.3649" fwhm="0.0243786" res="21110.9" algo="Sum"/><pk mz="514.87410759" i="1001.34" sn="5.08502" a="25.538" fwhm="0.0308204" res="16705.6" algo="Sum"/><pk mz="514.90848352" i="1720.54" sn="8.7369" a="59.8085" fwhm="0.0338528" res="15210.2" algo="Sum"/><pk mz="515.35389856" i="1488.92" sn="7.54867" a="67.8467" fwhm="0.0477403" res="10795" algo="Sum"/><pk mz="515.41039808" i="13941.5" sn="70.6138" a="414.722" fwhm="0.0257366" res="20026.4" algo="Sum"/><pk mz="515.51318220" i="641.001" sn="3.24586" a="17.5476" fwhm="0.0247685" res="20813.3" algo="Sum"/><pk mz="516.30372764" i="1772.95" sn="8.93783" a="58.7046" fwhm="0.0283878" res="18187.5" algo="Sum"/><pk mz="516.35496918" i="588.199" sn="2.96567" a="24.022" fwhm="0.052447" res="9845.27" algo="Sum"/><pk mz="516.41375160" i="4700.71" sn="23.7005" a="146.667" fwhm="0.0263519" res="19596.9" algo="Sum"/><pk mz="516.65275573" i="932.433" sn="4.69782" a="26.5287" fwhm="0.0249131" res="20738.2" algo="Sum"/><pk mz="516.74208005" i="1040.03" sn="5.23966" a="39.3763" fwhm="0.0277603" res="18614.4" algo="Sum"/><pk mz="516.90685718" i="620.998" sn="3.12294" a="20.5175" fwhm="0.0371554" res="13912" algo="Sum"/><pk mz="517.30951740" i="910.602" sn="4.57208" a="30.0652" fwhm="0.0424326" res="12191.3" algo="Sum"/><pk mz="517.36519997" i="1685.29" sn="8.46189" a="68.9759" fwhm="0.0469055" res="11030" algo="Sum"/><pk mz="517.41179980" i="1575.65" sn="7.91148" a="59.414" fwhm="0.0417414" res="12395.6" algo="Sum"/><pk mz="518.31938813" i="66435.9" sn="332.318" a="1772.9" fwhm="0.0233823" res="22167.1" algo="Sum"/><pk mz="518.73911716" i="1442.22" sn="7.2004" a="46.8653" fwhm="0.0273747" res="18949.5" algo="Sum"/><pk mz="518.92205898" i="1597.95" sn="7.97645" a="61.1983" fwhm="0.0285609" res="18169" algo="Sum"/><pk mz="519.32256872" i="18293.8" sn="91.2247" a="539.895" fwhm="0.0254163" res="20432.7" algo="Sum"/><pk mz="519.39313125" i="720.424" sn="3.59347" a="26.6317" fwhm="0.025972" res="19998.2" algo="Sum"/><pk mz="520.33574981" i="16592.4" sn="82.3792" a="506.399" fwhm="0.0268721" res="19363.4" algo="Sum"/><pk mz="520.73733032" i="908.081" sn="4.50229" a="33.9113" fwhm="0.0326879" res="15930.6" algo="Sum"/><pk mz="520.91908775" i="1148.96" sn="5.69425" a="49.0783" fwhm="0.0325931" res="15982.5" algo="Sum"/><pk mz="521.33977697" i="4956.38" sn="24.5066" a="176.761" fwhm="0.0270086" res="19302.7" algo="Sum"/><pk mz="522.35222560" i="8421.58" sn="41.4534" a="266.363" fwhm="0.0269608" res="19374.5" algo="Sum"/><pk mz="522.59671752" i="717.45" sn="3.53111" a="23.1995" fwhm="0.0276162" res="18923.6" algo="Sum"/><pk mz="522.68759340" i="686.471" sn="3.37816" a="22.2647" fwhm="0.0272311" res="19194.5" algo="Sum"/><pk mz="522.93275067" i="705.591" sn="3.47276" a="31.9689" fwhm="0.040562" res="12892.2" algo="Sum"/><pk mz="523.29801103" i="637.705" sn="3.13343" a="22.8695" fwhm="0.0416156" res="12574.5" algo="Sum"/><pk mz="523.35682935" i="2907.83" sn="14.2879" a="114.231" fwhm="0.0329139" res="15900.8" algo="Sum"/><pk mz="524.27080043" i="818.54" sn="4.01685" a="34.5086" fwhm="0.034676" res="15119.1" algo="Sum"/><pk mz="524.36814995" i="15738" sn="77.2159" a="466.47" fwhm="0.0259406" res="20214.2" algo="Sum"/><pk mz="524.68469797" i="1246.99" sn="6.11528" a="38.9227" fwhm="0.0252134" res="20809.7" algo="Sum"/><pk mz="525.28535116" i="1806.75" sn="8.85585" a="62.2453" fwhm="0.0318797" res="16477.1" algo="Sum"/><pk mz="525.37144429" i="5106.16" sn="25.0322" a="155.999" fwhm="0.0288816" res="18190.5" algo="Sum"/><pk mz="526.29045674" i="988.55" sn="4.8357" a="38.1638" fwhm="0.0324089" res="16239.1" algo="Sum"/><pk mz="526.37372905" i="1085.85" sn="5.31168" a="41.9192" fwhm="0.0357687" res="14716.1" algo="Sum"/><pk mz="526.68215588" i="1009.26" sn="4.93464" a="32.7386" fwhm="0.0285831" res="18426.4" algo="Sum"/><pk mz="526.76984070" i="1174.27" sn="5.74123" a="45.6544" fwhm="0.0310551" res="16962.4" algo="Sum"/><pk mz="528.76834650" i="1498.75" sn="7.27202" a="49.4067" fwhm="0.0278046" res="19017.3" algo="Sum"/><pk mz="528.88325721" i="1168.78" sn="5.6622" a="42.9308" fwhm="0.0338507" res="15624" algo="Sum"/><pk mz="528.95183782" i="606.54" sn="2.93929" a="23.7374" fwhm="0.0331506" res="15956" algo="Sum"/><pk mz="529.34537229" i="576.603" sn="2.7928" a="18.8008" fwhm="0.039452" res="13417.4" algo="Sum"/><pk mz="530.35521970" i="719.941" sn="3.47568" a="27.8784" fwhm="0.0366765" res="14460.4" algo="Sum"/><pk mz="530.76657164" i="939.949" sn="4.52378" a="40.0023" fwhm="0.0383565" res="13837.7" algo="Sum"/><pk mz="530.87925701" i="980.107" sn="4.71788" a="33.6275" fwhm="0.0353818" res="15004.3" algo="Sum"/><pk mz="531.34752034" i="1432.21" sn="6.88967" a="56.7842" fwhm="0.04592" res="11571.2" algo="Sum"/><pk mz="531.40357969" i="3187.61" sn="15.3345" a="109.561" fwhm="0.0288224" res="18437.1" algo="Sum"/><pk mz="532.33685690" i="1341.62" sn="6.42679" a="58.0395" fwhm="0.0393454" res="13529.8" algo="Sum"/><pk mz="532.40934412" i="1221.12" sn="5.84258" a="41.2178" fwhm="0.0393986" res="13513.4" algo="Sum"/><pk mz="532.43451252" i="1174.12" sn="5.61384" a="31.25" fwhm="0.0305467" res="17430.2" algo="Sum"/><pk mz="532.71584050" i="1017.1" sn="4.85154" a="30.9537" fwhm="0.0264138" res="20168.1" algo="Sum"/><pk mz="532.89787880" i="601.975" sn="2.87083" a="39.5577" fwhm="0.0603502" res="8830.1" algo="Sum"/><pk mz="532.96253800" i="812.131" sn="3.87308" a="30.0978" fwhm="0.0320791" res="16614" algo="Sum"/><pk mz="533.34238387" i="1046.1" sn="4.98245" a="44.6705" fwhm="0.0441228" res="12087.7" algo="Sum"/><pk mz="533.44120747" i="606.42" sn="2.88405" a="19.329" fwhm="0.03562" res="14975.9" algo="Sum"/><pk mz="534.29253494" i="11369" sn="53.8724" a="377.066" fwhm="0.0268729" res="19882.2" algo="Sum"/><pk mz="534.71242672" i="1453.95" sn="6.88662" a="50.2406" fwhm="0.0286518" res="18662.5" algo="Sum"/><pk mz="534.89553263" i="1641.71" sn="7.77666" a="61.6003" fwhm="0.0317237" res="16861" algo="Sum"/><pk mz="535.29557283" i="3362.67" sn="15.9301" a="121.779" fwhm="0.0288214" res="18572.8" algo="Sum"/><pk mz="535.37674201" i="1999.18" sn="9.47081" a="73.8975" fwhm="0.0325" res="16473.1" algo="Sum"/><pk mz="536.29571187" i="1478.12" sn="6.99752" a="58.8985" fwhm="0.0328723" res="16314.5" algo="Sum"/><pk mz="536.37949521" i="838.689" sn="3.97018" a="36.7665" fwhm="0.0357113" res="15019.9" algo="Sum"/><pk mz="536.71054411" i="1003.82" sn="4.74738" a="36.8913" fwhm="0.0328212" res="16352.5" algo="Sum"/><pk mz="536.79966214" i="1359.36" sn="6.4286" a="51.0599" fwhm="0.0298591" res="17977.8" algo="Sum"/><pk mz="536.89138942" i="1255.96" sn="5.93836" a="54.5061" fwhm="0.0365132" res="14704" algo="Sum"/><pk mz="537.29685054" i="739.51" sn="3.49632" a="30.9119" fwhm="0.0443321" res="12119.8" algo="Sum"/><pk mz="537.39250432" i="323782" sn="1530.5" a="7243.45" fwhm="0.0191969" res="27993.8" algo="Sum"/><pk mz="538.39534330" i="100424" sn="474.425" a="2802.2" fwhm="0.023613" res="22800.8" algo="Sum"/><pk mz="538.79555984" i="1275.29" sn="6.0202" a="47.8515" fwhm="0.0319826" res="16846.5" algo="Sum"/><pk mz="538.89170467" i="605.217" sn="2.85521" a="24.8932" fwhm="0.0504957" res="10672" algo="Sum"/><pk mz="538.97902460" i="705.077" sn="3.32656" a="27.6601" fwhm="0.0315515" res="17082.5" algo="Sum"/><pk mz="539.39390283" i="29326" sn="138.351" a="990.021" fwhm="0.0295728" res="18239.5" algo="Sum"/><pk mz="540.39427755" i="6906.21" sn="32.4768" a="251.229" fwhm="0.0297487" res="18165.3" algo="Sum"/><pk mz="540.65828399" i="679.261" sn="3.19352" a="22.8738" fwhm="0.0284886" res="18978.1" algo="Sum"/><pk mz="540.79305314" i="735.214" sn="3.45291" a="31.1685" fwhm="0.0480134" res="11263.4" algo="Sum"/><pk mz="541.26003788" i="1103.53" sn="5.17953" a="41.0116" fwhm="0.0343134" res="15774" algo="Sum"/><pk mz="541.33367539" i="645.561" sn="3.03005" a="20.555" fwhm="0.045883" res="11798.1" algo="Sum"/><pk mz="541.39121669" i="2010.72" sn="9.43615" a="83.7306" fwhm="0.0386166" res="14019.6" algo="Sum"/><pk mz="542.31833730" i="23926.8" sn="111.877" a="688.737" fwhm="0.0261041" res="20775.2" algo="Sum"/><pk mz="542.65616813" i="581.449" sn="2.71851" a="20.651" fwhm="0.0326962" res="16596.9" algo="Sum"/><pk mz="542.74473863" i="1067.54" sn="4.99114" a="41.6039" fwhm="0.0329166" res="16488.5" algo="Sum"/><pk mz="543.32188464" i="7330.32" sn="34.2172" a="234.875" fwhm="0.0269943" res="20127.3" algo="Sum"/><pk mz="543.39711017" i="953.484" sn="4.45045" a="38.7793" fwhm="0.0413934" res="13127.6" algo="Sum"/><pk mz="544.33383423" i="16575.3" sn="77.0872" a="487.237" fwhm="0.0263954" res="20622.3" algo="Sum"/><pk mz="544.74045198" i="1494.46" sn="6.94329" a="50.4751" fwhm="0.0285112" res="19106.2" algo="Sum"/><pk mz="544.80652521" i="1085.99" sn="5.04553" a="44.7755" fwhm="0.0384933" res="14153.3" algo="Sum"/><pk mz="545.33780032" i="5014.42" sn="23.2351" a="181.435" fwhm="0.0290739" res="18757" algo="Sum"/><pk mz="545.40624977" i="806.896" sn="3.73362" a="37.385" fwhm="0.0497715" res="10958.2" algo="Sum"/><pk mz="546.34942829" i="24152.8" sn="111.608" a="735.61" fwhm="0.0270607" res="20189.8" algo="Sum"/><pk mz="546.73958824" i="914.676" sn="4.22295" a="30.8941" fwhm="0.0326226" res="16759.5" algo="Sum"/><pk mz="546.82661181" i="1469.43" sn="6.7835" a="65.6334" fwhm="0.034258" res="15962" algo="Sum"/><pk mz="547.35302325" i="7890.83" sn="36.3634" a="286.227" fwhm="0.0294819" res="18565.7" algo="Sum"/><pk mz="548.27270701" i="830.99" sn="3.82789" a="34.1667" fwhm="0.0382291" res="14341.8" algo="Sum"/><pk mz="548.35649346" i="1755" sn="8.08688" a="80.8872" fwhm="0.0351558" res="15597.9" algo="Sum"/><pk mz="548.82494606" i="1087.32" sn="5.00409" a="43.6038" fwhm="0.0375755" res="14605.9" algo="Sum"/><pk mz="549.36799864" i="721.664" sn="3.32294" a="38.4487" fwhm="0.0577242" res="9517.12" algo="Sum"/><pk mz="550.68610070" i="776.37" sn="3.56665" a="26.9309" fwhm="0.0314124" res="17530.9" algo="Sum"/><pk mz="550.87096951" i="898.596" sn="4.12433" a="47.3335" fwhm="0.0568667" res="9687.07" algo="Sum"/><pk mz="551.35049617" i="1703.8" sn="7.81802" a="73.5781" fwhm="0.0382779" res="14403.9" algo="Sum"/><pk mz="551.40570834" i="1029.46" sn="4.72351" a="37.3856" fwhm="0.04936" res="11171.1" algo="Sum"/><pk mz="552.35517775" i="693.984" sn="3.17647" a="31.492" fwhm="0.0432023" res="12785.3" algo="Sum"/><pk mz="552.42765582" i="781.441" sn="3.57678" a="33.2242" fwhm="0.0482547" res="11448.2" algo="Sum"/><pk mz="552.68331374" i="618.782" sn="2.83171" a="22.5568" fwhm="0.0373281" res="14806.1" algo="Sum"/><pk mz="552.77314802" i="1214.23" sn="5.54688" a="56.7616" fwhm="0.0395453" res="13978.2" algo="Sum"/><pk mz="552.86959660" i="679.245" sn="3.10186" a="39.7218" fwhm="0.0601113" res="9197.43" algo="Sum"/><pk mz="553.36692585" i="150273" sn="685.989" a="4761.52" fwhm="0.027081" res="20433.7" algo="Sum"/><pk mz="553.45376866" i="6577.75" sn="30.0226" a="253.12" fwhm="0.0403722" res="13708.8" algo="Sum"/><pk mz="554.36977500" i="51202.8" sn="233.146" a="1772.14" fwhm="0.0305893" res="18123" algo="Sum"/><pk mz="554.45760519" i="2799.82" sn="12.7517" a="111.088" fwhm="0.0403338" res="13746.7" algo="Sum"/><pk mz="554.77113344" i="1243.4" sn="5.65034" a="56.1691" fwhm="0.0366648" res="15130.9" algo="Sum"/><pk mz="554.89621080" i="1361.73" sn="6.18992" a="48.9886" fwhm="0.0374358" res="14822.6" algo="Sum"/><pk mz="554.94772066" i="598.395" sn="2.72008" a="28.5523" fwhm="0.0420188" res="13207.1" algo="Sum"/><pk mz="555.06919344" i="734.634" sn="3.33834" a="30.6592" fwhm="0.0310728" res="17863.5" algo="Sum"/><pk mz="555.36628352" i="25000.5" sn="113.587" a="944.271" fwhm="0.0325278" res="17073.6" algo="Sum"/><pk mz="555.45652445" i="834.532" sn="3.79145" a="25.0186" fwhm="0.0345658" res="16069.6" algo="Sum"/><pk mz="555.79470759" i="720.757" sn="3.27587" a="26.4599" fwhm="0.0340224" res="16336.1" algo="Sum"/><pk mz="556.36756424" i="6924.08" sn="31.4217" a="251.084" fwhm="0.0325666" res="17084" algo="Sum"/><pk mz="556.63693615" i="624.645" sn="2.83044" a="21.9791" fwhm="0.0302476" res="18402.7" algo="Sum"/><pk mz="556.76826200" i="757.87" sn="3.43403" a="26.6672" fwhm="0.0413096" res="13477.9" algo="Sum"/><pk mz="556.79991443" i="881.749" sn="3.99538" a="31.1433" fwhm="0.0434479" res="12815.4" algo="Sum"/><pk mz="556.85585379" i="1365.37" sn="6.1873" a="43.2439" fwhm="0.038894" res="14317.3" algo="Sum"/><pk mz="556.89455901" i="1373.89" sn="6.22657" a="48.0773" fwhm="0.0384257" res="14492.8" algo="Sum"/><pk mz="557.30496843" i="651.016" sn="2.94807" a="29.3596" fwhm="0.0390481" res="14272.3" algo="Sum"/><pk mz="557.36818867" i="2102.02" sn="9.51344" a="93.3759" fwhm="0.0388366" res="14351.6" algo="Sum"/><pk mz="557.43641141" i="586.559" sn="2.65423" a="29.7161" fwhm="0.0438313" res="12717.8" algo="Sum"/><pk mz="558.29158046" i="4286.75" sn="19.3344" a="146.038" fwhm="0.0286117" res="19512.7" algo="Sum"/><pk mz="558.36527645" i="657.733" sn="2.96655" a="31.4841" fwhm="0.0506986" res="11013.4" algo="Sum"/><pk mz="558.63531324" i="634.985" sn="2.86386" a="22.9367" fwhm="0.0375898" res="14861.4" algo="Sum"/><pk mz="558.71883948" i="682.572" sn="3.07799" a="26.3255" fwhm="0.0474911" res="11764.7" algo="Sum"/><pk mz="558.82048571" i="799.879" sn="3.60735" a="37.4551" fwhm="0.0586283" res="9531.59" algo="Sum"/><pk mz="558.85143390" i="742.7" sn="3.34948" a="20.9533" fwhm="0.0416088" res="13431.1" algo="Sum"/><pk mz="558.88985989" i="757.975" sn="3.41837" a="31.0735" fwhm="0.0470326" res="11883" algo="Sum"/><pk mz="559.29611686" i="1601.68" sn="7.22183" a="69.4265" fwhm="0.0366863" res="15245.3" algo="Sum"/><pk mz="559.38689313" i="835.63" sn="3.76778" a="37.9954" fwhm="0.0545932" res="10246.5" algo="Sum"/><pk mz="560.30562154" i="2789.13" sn="12.5643" a="101.359" fwhm="0.0316233" res="17718.1" algo="Sum"/><pk mz="560.71455038" i="760.091" sn="3.42256" a="28.0125" fwhm="0.0377072" res="14870.2" algo="Sum"/><pk mz="561.31084203" i="954.576" sn="4.3006" a="50.6976" fwhm="0.0487106" res="11523.4" algo="Sum"/><pk mz="561.40460476" i="1519.3" sn="6.84463" a="79.2765" fwhm="0.0418849" res="13403.5" algo="Sum"/><pk mz="562.32304693" i="4339.93" sn="19.5133" a="161.698" fwhm="0.0292183" res="19245.6" algo="Sum"/><pk mz="562.40879586" i="648.772" sn="2.91704" a="25.8758" fwhm="0.0408037" res="13783.3" algo="Sum"/><pk mz="562.80179372" i="1204.3" sn="5.41082" a="52.256" fwhm="0.0349149" res="16119.2" algo="Sum"/><pk mz="563.32551837" i="1498.07" sn="6.72993" a="81.6032" fwhm="0.0370501" res="15204.4" algo="Sum"/><pk mz="563.42273616" i="832.984" sn="3.74209" a="33.703" fwhm="0.0367112" res="15347.4" algo="Sum"/><pk mz="564.31686094" i="793.169" sn="3.55254" a="51.1655" fwhm="0.0570698" res="9888.19" algo="Sum"/><pk mz="564.66882806" i="591.016" sn="2.64621" a="23.1793" fwhm="0.0333156" res="16949.1" algo="Sum"/><pk mz="564.79816963" i="904.019" sn="4.04544" a="39.2931" fwhm="0.0393552" res="14351.3" algo="Sum"/><pk mz="565.42197615" i="4886.19" sn="21.8466" a="183.382" fwhm="0.0299912" res="18852.9" algo="Sum"/><pk mz="566.31754995" i="5209.85" sn="23.2457" a="179.723" fwhm="0.0280897" res="20161.1" algo="Sum"/><pk mz="566.42574859" i="1924.92" sn="8.58808" a="74.6529" fwhm="0.0316092" res="17919.6" algo="Sum"/><pk mz="566.66618868" i="1007.54" sn="4.49388" a="35.3496" fwhm="0.0309767" res="18293.3" algo="Sum"/><pk mz="566.78699528" i="790.087" sn="3.52434" a="42.0865" fwhm="0.0478801" res="11837.6" algo="Sum"/><pk mz="566.88394119" i="1237.61" sn="5.52189" a="52.4934" fwhm="0.0337534" res="16794.9" algo="Sum"/><pk mz="567.34240907" i="2624.44" sn="11.695" a="149.849" fwhm="0.0557891" res="10169.4" algo="Sum"/><pk mz="567.41762102" i="1068.62" sn="4.76214" a="59.0056" fwhm="0.0615175" res="9223.68" algo="Sum"/><pk mz="568.33551865" i="3422.67" sn="15.2056" a="141.095" fwhm="0.0343858" res="16528.2" algo="Sum"/><pk mz="568.42119050" i="696.165" sn="3.09263" a="30.0073" fwhm="0.0477187" res="11911.9" algo="Sum"/><pk mz="568.66466509" i="940.091" sn="4.17346" a="35.5967" fwhm="0.0355288" res="16005.7" algo="Sum"/><pk mz="568.74701532" i="675.066" sn="2.99697" a="29.9788" fwhm="0.045564" res="12482.4" algo="Sum"/><pk mz="568.80206494" i="648.808" sn="2.8804" a="35.0086" fwhm="0.0608044" res="9354.62" algo="Sum"/><pk mz="569.31260659" i="1813.63" sn="8.04381" a="61.9564" fwhm="0.0325138" res="17509.9" algo="Sum"/><pk mz="569.36081242" i="28473.2" sn="126.16" a="911.195" fwhm="0.028513" res="19968.5" algo="Sum"/><pk mz="569.42810697" i="6626.09" sn="29.3348" a="250.652" fwhm="0.0321174" res="17729.6" algo="Sum"/><pk mz="569.80843249" i="625.918" sn="2.76951" a="33.1397" fwhm="0.0496686" res="11472.2" algo="Sum"/><pk mz="570.31441429" i="755.27" sn="3.33996" a="30.5895" fwhm="0.0420195" res="13572.6" algo="Sum"/><pk mz="570.36310523" i="9961.94" sn="44.0538" a="335.424" fwhm="0.0303062" res="18820" algo="Sum"/><pk mz="570.43199620" i="2685.18" sn="11.8745" a="101.587" fwhm="0.0314457" res="18140.2" algo="Sum"/><pk mz="570.66386731" i="602.012" sn="2.66322" a="21.9751" fwhm="0.0367001" res="15549.4" algo="Sum"/><pk mz="570.74302742" i="789.619" sn="3.49344" a="31.5184" fwhm="0.0435626" res="13101.7" algo="Sum"/><pk mz="570.81314856" i="686.371" sn="3.03689" a="17.2235" fwhm="0.0376926" res="15143.9" algo="Sum"/><pk mz="570.86726647" i="1932.54" sn="8.55061" a="74.9082" fwhm="0.0331327" res="17229.7" algo="Sum"/><pk mz="571.36013762" i="4762.25" sn="21.0506" a="179.525" fwhm="0.0331906" res="17214.5" algo="Sum"/><pk mz="571.42832054" i="1273.28" sn="5.62839" a="50.9316" fwhm="0.0432301" res="13218.3" algo="Sum"/><pk mz="572.36250525" i="1782.4" sn="7.87745" a="74.5436" fwhm="0.0316254" res="18098.2" algo="Sum"/><pk mz="572.61116143" i="613.385" sn="2.70954" a="19.968" fwhm="0.0328284" res="17442.6" algo="Sum"/><pk mz="572.74354826" i="580.07" sn="2.56234" a="24.1444" fwhm="0.0440504" res="13002" algo="Sum"/><pk mz="572.79278367" i="576.018" sn="2.54426" a="17.0043" fwhm="0.0424773" res="13484.7" algo="Sum"/><pk mz="572.83355901" i="1130.82" sn="4.99457" a="31.9601" fwhm="0.0334889" res="17105.2" algo="Sum"/><pk mz="572.86413307" i="1973.19" sn="8.71636" a="77.5741" fwhm="0.0400898" res="14289.5" algo="Sum"/><pk mz="573.36645229" i="879.174" sn="3.88634" a="32.8458" fwhm="0.055339" res="10361" algo="Sum"/><pk mz="573.43055298" i="721.477" sn="3.18902" a="39.3888" fwhm="0.0540719" res="10605" algo="Sum"/><pk mz="574.61128568" i="687.675" sn="3.03441" a="24.9082" fwhm="0.0346831" res="16567.5" algo="Sum"/><pk mz="574.69682892" i="880.956" sn="3.88655" a="45.5018" fwhm="0.0364852" res="15751.5" algo="Sum"/><pk mz="574.82609269" i="676.864" sn="2.98582" a="18.489" fwhm="0.0363742" res="15803.1" algo="Sum"/><pk mz="574.86333178" i="980.681" sn="4.32604" a="38.8674" fwhm="0.0381862" res="15054.2" algo="Sum"/><pk mz="575.37536317" i="887.051" sn="3.91416" a="41.0033" fwhm="0.0517731" res="11113.4" algo="Sum"/><pk mz="575.49807637" i="669.547" sn="2.9541" a="27.801" fwhm="0.0424594" res="13554.1" algo="Sum"/><pk mz="576.27633446" i="2153.51" sn="9.48844" a="79.4876" fwhm="0.029283" res="19679.5" algo="Sum"/><pk mz="576.69454614" i="1325.48" sn="5.8386" a="48.8168" fwhm="0.0310066" res="18599.1" algo="Sum"/><pk mz="576.87687588" i="1459.69" sn="6.42148" a="64.7389" fwhm="0.0339041" res="17015" algo="Sum"/><pk mz="577.28042621" i="687.715" sn="3.02635" a="25.2572" fwhm="0.0401789" res="14367.8" algo="Sum"/><pk mz="577.37250336" i="760.301" sn="3.34607" a="55.4518" fwhm="0.0541075" res="10670.8" algo="Sum"/><pk mz="577.51365907" i="799.352" sn="3.51742" a="30.1121" fwhm="0.0370581" res="15584" algo="Sum"/><pk mz="578.27548499" i="957.863" sn="4.20987" a="40.0128" fwhm="0.0329342" res="17558.5" algo="Sum"/><pk mz="578.69352239" i="1056.46" sn="4.64342" a="43.7497" fwhm="0.0431549" res="13409.7" algo="Sum"/><pk mz="578.73448967" i="584.545" sn="2.56965" a="15.6001" fwhm="0.0475517" res="12170.6" algo="Sum"/><pk mz="578.77914173" i="832.929" sn="3.66233" a="41.2424" fwhm="0.0518109" res="11171" algo="Sum"/><pk mz="578.87489712" i="1391.15" sn="6.119" a="64.0562" fwhm="0.0327443" res="17678.7" algo="Sum"/><pk mz="579.28796626" i="2219.37" sn="9.75105" a="87.3712" fwhm="0.031739" res="18251.6" algo="Sum"/><pk mz="580.29156679" i="990.119" sn="4.34245" a="40.5421" fwhm="0.0361107" res="16069.8" algo="Sum"/><pk mz="580.69608606" i="635.287" sn="2.7816" a="26.0654" fwhm="0.0583255" res="9956.12" algo="Sum"/><pk mz="580.72715775" i="579.799" sn="2.53865" a="16.1848" fwhm="0.0410682" res="14140.6" algo="Sum"/><pk mz="580.78834441" i="691.475" sn="3.02759" a="22.8721" fwhm="0.0475261" res="12220.4" algo="Sum"/><pk mz="580.88227695" i="784.371" sn="3.43433" a="41.0517" fwhm="0.055661" res="10436.1" algo="Sum"/><pk mz="581.29664253" i="592.331" sn="2.59085" a="34.1124" fwhm="0.0535638" res="10852.4" algo="Sum"/><pk mz="581.39764204" i="2710.9" sn="11.8489" a="123.006" fwhm="0.0400026" res="14534" algo="Sum"/><pk mz="582.29424804" i="1138.45" sn="4.96333" a="50.738" fwhm="0.0360194" res="16166.1" algo="Sum"/><pk mz="582.40079858" i="1122.06" sn="4.88685" a="45.7391" fwhm="0.0395023" res="14743.5" algo="Sum"/><pk mz="582.64099425" i="1026.89" sn="4.47112" a="36.7676" fwhm="0.0303273" res="19211.8" algo="Sum"/><pk mz="582.81447832" i="698.355" sn="3.03968" a="38.6718" fwhm="0.0591088" res="9860.02" algo="Sum"/><pk mz="582.85833837" i="986.924" sn="4.29572" a="47.215" fwhm="0.0512558" res="11371.6" algo="Sum"/><pk mz="583.25052565" i="4239.33" sn="18.454" a="136.742" fwhm="0.0283409" res="20579.8" algo="Sum"/><pk mz="583.31988631" i="1512.17" sn="6.58253" a="65.4086" fwhm="0.0406319" res="14356.2" algo="Sum"/><pk mz="583.39104335" i="1008.17" sn="4.38862" a="52.1596" fwhm="0.056743" res="10281.3" algo="Sum"/><pk mz="583.46342539" i="690.302" sn="3.00452" a="27.3437" fwhm="0.039382" res="14815.5" algo="Sum"/><pk mz="584.25477787" i="2305.48" sn="10.0265" a="81.338" fwhm="0.0324585" res="18000.1" algo="Sum"/><pk mz="584.31738737" i="819.681" sn="3.5648" a="38.4004" fwhm="0.0571535" res="10223.7" algo="Sum"/><pk mz="584.63715634" i="1059.21" sn="4.60634" a="37.1488" fwhm="0.0306922" res="19048.4" algo="Sum"/><pk mz="584.72775414" i="1046.65" sn="4.55172" a="47.2661" fwhm="0.039692" res="14731.6" algo="Sum"/><pk mz="584.80507356" i="574.631" sn="2.49862" a="28.8827" fwhm="0.0597982" res="9779.64" algo="Sum"/><pk mz="585.26799960" i="3288.01" sn="14.2887" a="132.921" fwhm="0.0394817" res="14823.8" algo="Sum"/><pk mz="585.33605518" i="7080.48" sn="30.778" a="255.176" fwhm="0.0310365" res="18859.6" algo="Sum"/><pk mz="586.30442186" i="2515.1" sn="10.9275" a="85.1543" fwhm="0.0478965" res="12241.1" algo="Sum"/><pk mz="586.33770606" i="2701.98" sn="11.7395" a="104.814" fwhm="0.0398875" res="14699.8" algo="Sum"/><pk mz="586.63707410" i="719.807" sn="3.12544" a="31.2783" fwhm="0.0337133" res="17400.8" algo="Sum"/><pk mz="586.72402021" i="1407.79" sn="6.1121" a="57.5744" fwhm="0.036389" res="16123.6" algo="Sum"/><pk mz="586.76820883" i="650.095" sn="2.82247" a="17.1331" fwhm="0.0275748" res="21279.1" algo="Sum"/><pk mz="586.83905341" i="1167.41" sn="5.06846" a="62.5638" fwhm="0.0447683" res="13108.4" algo="Sum"/><pk mz="587.33591027" i="1821.83" sn="7.90208" a="75.8969" fwhm="0.0486429" res="12074.5" algo="Sum"/><pk mz="588.33864849" i="724.54" sn="3.13564" a="29.6415" fwhm="0.0480502" res="12244.3" algo="Sum"/><pk mz="588.40555207" i="656.989" sn="2.8434" a="35.6639" fwhm="0.0529041" res="11122.1" algo="Sum"/><pk mz="588.72213973" i="1073.2" sn="4.6418" a="44.2277" fwhm="0.0334698" res="17589.6" algo="Sum"/><pk mz="588.76499616" i="796.512" sn="3.44426" a="23.9614" fwhm="0.0417647" res="14097.2" algo="Sum"/><pk mz="588.83583738" i="1245.79" sn="5.38396" a="50.5014" fwhm="0.0439296" res="13404.1" algo="Sum"/><pk mz="589.40523600" i="863.046" sn="3.73029" a="52.8397" fwhm="0.0444029" res="13274" algo="Sum"/><pk mz="589.47447750" i="599.564" sn="2.59118" a="25.3043" fwhm="0.0402325" res="14651.7" algo="Sum"/><pk mz="590.31583760" i="2147.41" sn="9.26166" a="94.4038" fwhm="0.0325166" res="18154.3" algo="Sum"/><pk mz="590.58406344" i="643.387" sn="2.77776" a="26.3614" fwhm="0.0334505" res="17655.5" algo="Sum"/><pk mz="590.67141819" i="856.541" sn="3.69723" a="33.7931" fwhm="0.0377077" res="15664.5" algo="Sum"/><pk mz="590.72253837" i="643.446" sn="2.77718" a="17.5632" fwhm="0.043137" res="13694.1" algo="Sum"/><pk mz="590.75860755" i="644.748" sn="2.78261" a="25.2599" fwhm="0.0527247" res="11204.6" algo="Sum"/><pk mz="590.78713902" i="609.83" sn="2.63178" a="18.9287" fwhm="0.0332316" res="17777.9" algo="Sum"/><pk mz="590.84200557" i="798.298" sn="3.44596" a="41.8216" fwhm="0.05084" res="11621.6" algo="Sum"/><pk mz="590.91910403" i="646.619" sn="2.79149" a="30.5372" fwhm="0.03856" res="15324.7" algo="Sum"/><pk mz="591.32001383" i="1047.84" sn="4.51994" a="45.2538" fwhm="0.0461757" res="12805.9" algo="Sum"/><pk mz="591.37999869" i="654.799" sn="2.82509" a="23.3618" fwhm="0.027952" res="21157" algo="Sum"/><pk mz="591.49072565" i="597.697" sn="2.5792" a="22.7269" fwhm="0.0467449" res="12653.6" algo="Sum"/><pk mz="592.33165331" i="765.745" sn="3.30102" a="40.4266" fwhm="0.0476869" res="12421.3" algo="Sum"/><pk mz="592.66854157" i="1398.37" sn="6.03065" a="52.7416" fwhm="0.0332241" res="17838.5" algo="Sum"/><pk mz="592.85072797" i="1615.88" sn="6.96903" a="68.1749" fwhm="0.0341099" res="17380.6" algo="Sum"/><pk mz="593.33636474" i="761.513" sn="3.27847" a="35.4679" fwhm="0.0532884" res="11134.4" algo="Sum"/><pk mz="594.66677855" i="1270.91" sn="5.44983" a="46.3383" fwhm="0.0340819" res="17448.2" algo="Sum"/><pk mz="594.75491231" i="1256.34" sn="5.38733" a="51.4825" fwhm="0.0371592" res="16005.6" algo="Sum"/><pk mz="594.84792181" i="1643.49" sn="7.04725" a="74.2124" fwhm="0.0338203" res="17588.5" algo="Sum"/><pk mz="595.34747445" i="1028.46" sn="4.39749" a="57.1564" fwhm="0.0466196" res="12770.3" algo="Sum"/><pk mz="595.42798383" i="654.783" sn="2.79973" a="27.2852" fwhm="0.0517364" res="11508.9" algo="Sum"/><pk mz="596.66947225" i="699.085" sn="2.98463" a="36.6672" fwhm="0.0535712" res="11137.9" algo="Sum"/><pk mz="596.75202982" i="1415.52" sn="6.04333" a="59.5447" fwhm="0.0381672" res="15635.2" algo="Sum"/><pk mz="596.78900134" i="680.47" sn="2.90516" a="14.6176" fwhm="0.0273646" res="21808.8" algo="Sum"/><pk mz="596.84902851" i="899.121" sn="3.83828" a="50.71" fwhm="0.0521312" res="11449" algo="Sum"/><pk mz="597.34319752" i="816.473" sn="3.48657" a="30.8007" fwhm="0.0468004" res="12763.6" algo="Sum"/><pk mz="597.38726040" i="718.41" sn="3.06783" a="31.7454" fwhm="0.0641379" res="9314.11" algo="Sum"/><pk mz="597.44176384" i="826.889" sn="3.53131" a="31.961" fwhm="0.0479017" res="12472.2" algo="Sum"/><pk mz="598.61332796" i="647.238" sn="2.76201" a="23.8491" fwhm="0.0320821" res="18658.8" algo="Sum"/><pk mz="598.75153377" i="888.32" sn="3.78958" a="49.9465" fwhm="0.0574321" res="10425.4" algo="Sum"/><pk mz="599.36782484" i="595.599" sn="2.54249" a="36.9912" fwhm="0.0578827" res="10354.9" algo="Sum"/><pk mz="599.45182839" i="904.465" sn="3.86063" a="44.9106" fwhm="0.0508578" res="11786.8" algo="Sum"/><pk mz="600.27446179" i="973.103" sn="4.15046" a="41.3959" fwhm="0.0339641" res="17673.8" algo="Sum"/><pk mz="600.61174272" i="741.07" sn="3.1596" a="27.876" fwhm="0.031567" res="19026.6" algo="Sum"/><pk mz="600.69991293" i="1170.17" sn="4.98871" a="46.5243" fwhm="0.038523" res="15593.3" algo="Sum"/><pk mz="600.77212301" i="701.539" sn="2.99047" a="34.4963" fwhm="0.0437272" res="13739.1" algo="Sum"/><pk mz="600.94641462" i="649.322" sn="2.76407" a="27.0297" fwhm="0.033945" res="17703.5" algo="Sum"/><pk mz="601.34095671" i="1438.05" sn="6.12258" a="71.5447" fwhm="0.0489461" res="12285.8" algo="Sum"/><pk mz="601.46713064" i="721.047" sn="3.0698" a="33.9639" fwhm="0.0511716" res="11753.9" algo="Sum"/><pk mz="601.51329294" i="745.949" sn="3.17574" a="28.3538" fwhm="0.0438559" res="13715.7" algo="Sum"/><pk mz="602.27971201" i="937.581" sn="3.98622" a="45.2858" fwhm="0.0446583" res="13486.4" algo="Sum"/><pk mz="602.34232703" i="600.999" sn="2.55536" a="31.2066" fwhm="0.0592183" res="10171.6" algo="Sum"/><pk mz="602.69739919" i="1657.74" sn="7.03765" a="61.982" fwhm="0.0308761" res="19519.9" algo="Sum"/><pk mz="602.77923528" i="648.313" sn="2.75234" a="24.3296" fwhm="0.0481344" res="12522.8" algo="Sum"/><pk mz="602.80606534" i="590.959" sn="2.50885" a="28.2323" fwhm="0.0388601" res="15512.2" algo="Sum"/><pk mz="602.87629249" i="629.429" sn="2.67193" a="26.9066" fwhm="0.0490897" res="12281.1" algo="Sum"/><pk mz="603.52818571" i="771.68" sn="3.27668" a="37.6587" fwhm="0.0394669" res="15292" algo="Sum"/><pk mz="604.30449953" i="862.795" sn="3.65885" a="45.5281" fwhm="0.0452023" res="13368.9" algo="Sum"/><pk mz="604.69457236" i="1227.16" sn="5.20042" a="56.3929" fwhm="0.0379514" res="15933.4" algo="Sum"/><pk mz="604.78545227" i="1300.06" sn="5.5108" a="72.8859" fwhm="0.0491528" res="12304.2" algo="Sum"/><pk mz="605.37997394" i="1024.57" sn="4.33867" a="45.7694" fwhm="0.0485765" res="12462.4" algo="Sum"/><pk mz="605.41650513" i="720.609" sn="3.05098" a="19.9617" fwhm="0.0388182" res="15596.2" algo="Sum"/><pk mz="605.44399219" i="733.911" sn="3.10757" a="29.8217" fwhm="0.0480636" res="12596.7" algo="Sum"/><pk mz="606.29547092" i="679.388" sn="2.87516" a="36.8146" fwhm="0.0460934" res="13153.6" algo="Sum"/><pk mz="606.37956563" i="584.659" sn="2.47116" a="27.1007" fwhm="0.0486398" res="12466.7" algo="Sum"/><pk mz="606.69692445" i="702.168" sn="2.9669" a="29.9537" fwhm="0.0502945" res="12062.9" algo="Sum"/><pk mz="606.78214161" i="1198.13" sn="5.06281" a="52.57" fwhm="0.0497693" res="12191.9" algo="Sum"/><pk mz="607.24775241" i="1090.65" sn="4.60444" a="49.0083" fwhm="0.0390971" res="15531.8" algo="Sum"/><pk mz="608.64221753" i="866.049" sn="3.64248" a="38.9971" fwhm="0.039536" res="15394.6" algo="Sum"/><pk mz="608.77849039" i="808.518" sn="3.40046" a="29.8537" fwhm="0.041895" res="14531" algo="Sum"/><pk mz="608.82230158" i="1027.26" sn="4.32047" a="53.4554" fwhm="0.0467836" res="13013.6" algo="Sum"/><pk mz="609.33425041" i="685.454" sn="2.88305" a="32.3752" fwhm="0.0431036" res="14136.5" algo="Sum"/><pk mz="610.30401329" i="915.657" sn="3.84678" a="44.2162" fwhm="0.0390043" res="15647.1" algo="Sum"/><pk mz="610.64155029" i="760.413" sn="3.19368" a="32.2646" fwhm="0.0447357" res="13650" algo="Sum"/><pk mz="610.72949103" i="1186.87" sn="4.98412" a="54.6536" fwhm="0.0526477" res="11600.3" algo="Sum"/><pk mz="610.82087247" i="1008.47" sn="4.23498" a="57.1665" fwhm="0.0526487" res="11601.8" algo="Sum"/><pk mz="611.31558755" i="704.062" sn="2.95699" a="28.7593" fwhm="0.0461663" res="13241.6" algo="Sum"/><pk mz="612.31993785" i="705.871" sn="2.96079" a="35.0739" fwhm="0.0509911" res="12008.4" algo="Sum"/><pk mz="612.72760197" i="1529.54" sn="6.41069" a="65.454" fwhm="0.039317" res="15584.3" algo="Sum"/><pk mz="612.81586985" i="759.511" sn="3.18318" a="37.5657" fwhm="0.0464323" res="13198" algo="Sum"/><pk mz="613.33292234" i="1559.83" sn="6.53651" a="75.1384" fwhm="0.0360216" res="17026.8" algo="Sum"/><pk mz="613.42543996" i="618.602" sn="2.59227" a="31.0369" fwhm="0.0558456" res="10984.3" algo="Sum"/><pk mz="613.47182017" i="758.841" sn="3.17994" a="32.407" fwhm="0.0406207" res="15102.4" algo="Sum"/><pk mz="614.33605962" i="1166.94" sn="4.87369" a="50.0285" fwhm="0.0363338" res="16908.1" algo="Sum"/><pk mz="614.72411753" i="1051.05" sn="4.38634" a="58.175" fwhm="0.0529546" res="11608.5" algo="Sum"/><pk mz="614.81445814" i="1393.6" sn="5.81643" a="55.1372" fwhm="0.0470854" res="13057.4" algo="Sum"/><pk mz="615.34262799" i="634.723" sn="2.64868" a="36.1786" fwhm="0.0644256" res="9551.21" algo="Sum"/><pk mz="615.45343581" i="1058.31" sn="4.41581" a="28.9094" fwhm="0.0390902" res="15744.4" algo="Sum"/><pk mz="615.48893124" i="2515.56" sn="10.4978" a="98.4567" fwhm="0.033458" res="18395.9" algo="Sum"/><pk mz="616.17062040" i="6239.51" sn="25.9769" a="221.072" fwhm="0.0305928" res="20141" algo="Sum"/><pk mz="616.46009542" i="642.618" sn="2.6743" a="26.5015" fwhm="0.0412102" res="14958.9" algo="Sum"/><pk mz="616.49131529" i="1135.82" sn="4.72714" a="42.1815" fwhm="0.0354331" res="17398.7" algo="Sum"/><pk mz="616.58891403" i="685.127" sn="2.85153" a="34.6329" fwhm="0.0487368" res="12651.4" algo="Sum"/><pk mz="616.67329140" i="715.421" sn="2.97823" a="33.1331" fwhm="0.0584616" res="10548.3" algo="Sum"/><pk mz="616.72530006" i="683.183" sn="2.84434" a="25.6791" fwhm="0.0538712" res="11448.1" algo="Sum"/><pk mz="616.80896040" i="1046.29" sn="4.35753" a="42.6249" fwhm="0.0422748" res="14590.5" algo="Sum"/><pk mz="616.84288555" i="690.476" sn="2.87571" a="26.4702" fwhm="0.0434899" res="14183.6" algo="Sum"/><pk mz="617.17361875" i="2689.39" sn="11.1988" a="97.2787" fwhm="0.0314116" res="19647.9" algo="Sum"/><pk mz="617.31594616" i="922.297" sn="3.84073" a="48.3506" fwhm="0.0545209" res="11322.6" algo="Sum"/><pk mz="617.46811834" i="2108.57" sn="8.77173" a="72.0525" fwhm="0.0380021" res="16248.3" algo="Sum"/><pk mz="617.50387352" i="2458.18" sn="10.2201" a="90.1075" fwhm="0.0439805" res="14040.4" algo="Sum"/><pk mz="618.17628502" i="646.992" sn="2.68891" a="26.2278" fwhm="0.0346861" res="17822" algo="Sum"/><pk mz="618.46933463" i="973.908" sn="4.04409" a="40.048" fwhm="0.0338121" res="18291.3" algo="Sum"/><pk mz="618.50867714" i="1038.15" sn="4.31143" a="42.3806" fwhm="0.0387928" res="15943.9" algo="Sum"/><pk mz="618.67191852" i="1070.14" sn="4.4449" a="41.1963" fwhm="0.0377459" res="16390.4" algo="Sum"/><pk mz="618.72119890" i="602.807" sn="2.50381" a="20.9717" fwhm="0.049053" res="12613.3" algo="Sum"/><pk mz="618.80195344" i="634.22" sn="2.63428" a="24.7825" fwhm="0.0320706" res="19295" algo="Sum"/><pk mz="618.81734973" i="653.403" sn="2.71396" a="8.95055" fwhm="0.0147171" res="42047.6" algo="Sum"/><pk mz="618.83136821" i="649.225" sn="2.69661" a="14.0756" fwhm="0.0294346" res="21023.9" algo="Sum"/><pk mz="619.39380145" i="897.228" sn="3.71878" a="32.8802" fwhm="0.0519517" res="11922.5" algo="Sum"/><pk mz="619.42961608" i="627.103" sn="2.59931" a="17.237" fwhm="0.039265" res="15775.6" algo="Sum"/><pk mz="619.48297029" i="1246.76" sn="5.16823" a="53.9719" fwhm="0.0450124" res="13762.5" algo="Sum"/><pk mz="619.52310488" i="821.07" sn="3.40361" a="32.0876" fwhm="0.0441765" res="14023.8" algo="Sum"/><pk mz="620.66943860" i="787.178" sn="3.25776" a="31.7144" fwhm="0.0483608" res="12834.1" algo="Sum"/><pk mz="620.75870853" i="1215.93" sn="5.03216" a="67.1752" fwhm="0.0519848" res="11941.2" algo="Sum"/><pk mz="621.33770864" i="897.934" sn="3.70992" a="40.9899" fwhm="0.0477244" res="13019.3" algo="Sum"/><pk mz="621.39118411" i="727.714" sn="3.00663" a="38.5368" fwhm="0.0637219" res="9751.61" algo="Sum"/><pk mz="622.71295915" i="623.444" sn="2.57046" a="18.3267" fwhm="0.0442896" res="14060" algo="Sum"/><pk mz="622.75575058" i="1227.48" sn="5.06092" a="67.6046" fwhm="0.0465261" res="13385.1" algo="Sum"/><pk mz="624.62216634" i="883.799" sn="3.64012" a="35.9286" fwhm="0.038413" res="16260.7" algo="Sum"/><pk mz="624.75580826" i="796.826" sn="3.28164" a="34.6075" fwhm="0.05915" res="10562.2" algo="Sum"/><pk mz="624.83998449" i="1272.68" sn="5.24139" a="60.611" fwhm="0.0426887" res="14637.1" algo="Sum"/><pk mz="625.38663557" i="648.571" sn="2.67308" a="31.5373" fwhm="0.0599137" res="10438.1" algo="Sum"/><pk mz="626.61983269" i="856.639" sn="3.53038" a="32.7845" fwhm="0.0479265" res="13074.6" algo="Sum"/><pk mz="626.70485356" i="810.398" sn="3.33868" a="36.594" fwhm="0.0581931" res="10769.4" algo="Sum"/><pk mz="626.79209121" i="582.848" sn="2.4001" a="24.5758" fwhm="0.054309" res="11541.2" algo="Sum"/><pk mz="626.83824690" i="665.565" sn="2.741" a="29.1055" fwhm="0.0570552" res="10986.5" algo="Sum"/><pk mz="628.61952438" i="598.32" sn="2.45765" a="33.0837" fwhm="0.0592259" res="10613.9" algo="Sum"/><pk mz="628.70174403" i="963.422" sn="3.95726" a="42.2947" fwhm="0.057464" res="10940.8" algo="Sum"/><pk mz="628.73980448" i="776.403" sn="3.18967" a="30.6679" fwhm="0.0475826" res="13213.6" algo="Sum"/><pk mz="628.82047340" i="1103.31" sn="4.5338" a="50.0791" fwhm="0.0557538" res="11278.5" algo="Sum"/><pk mz="629.30860091" i="1015.08" sn="4.16785" a="49.7766" fwhm="0.0403456" res="15597.9" algo="Sum"/><pk mz="629.45137096" i="621.232" sn="2.55084" a="35.258" fwhm="0.0717172" res="8776.86" algo="Sum"/><pk mz="630.31363351" i="590.128" sn="2.42038" a="26.0073" fwhm="0.0494837" res="12737.8" algo="Sum"/><pk mz="630.61395189" i="602.655" sn="2.46799" a="30.774" fwhm="0.0628768" res="10029.4" algo="Sum"/><pk mz="630.69859480" i="797.91" sn="3.26815" a="48.0969" fwhm="0.0747793" res="8434.13" algo="Sum"/><pk mz="630.74629099" i="766.688" sn="3.14026" a="20.4186" fwhm="0.0396218" res="15919.2" algo="Sum"/><pk mz="630.78744958" i="1171.85" sn="4.79978" a="38.2265" fwhm="0.0470024" res="13420.3" algo="Sum"/><pk mz="630.81629591" i="1352.44" sn="5.53943" a="57.4947" fwhm="0.0452671" res="13935.4" algo="Sum"/><pk mz="631.46270384" i="1327.2" sn="5.4274" a="55.2258" fwhm="0.0465866" res="13554.6" algo="Sum"/><pk mz="632.48058343" i="932.242" sn="3.80284" a="45.9779" fwhm="0.0465994" res="13572.7" algo="Sum"/><pk mz="632.56598212" i="610.357" sn="2.4898" a="25.0889" fwhm="0.0417374" res="15155.9" algo="Sum"/><pk mz="632.64831294" i="840.61" sn="3.42905" a="56.028" fwhm="0.08143" res="7769.23" algo="Sum"/><pk mz="632.72093781" i="639.474" sn="2.60895" a="17.0354" fwhm="0.0396837" res="15944.1" algo="Sum"/><pk mz="632.78090185" i="1077.58" sn="4.39618" a="38.8227" fwhm="0.0544518" res="11620.9" algo="Sum"/><pk mz="632.81421954" i="1007.24" sn="4.1092" a="34.0698" fwhm="0.0428963" res="14752.2" algo="Sum"/><pk mz="633.24902842" i="618.012" sn="2.52169" a="33.6871" fwhm="0.046703" res="13559.1" algo="Sum"/><pk mz="633.47739960" i="1274.53" sn="5.19765" a="57.2707" fwhm="0.0444709" res="14244.8" algo="Sum"/><pk mz="634.23729079" i="588.598" sn="2.39524" a="32.6612" fwhm="0.054895" res="11553.6" algo="Sum"/><pk mz="634.47784546" i="635.827" sn="2.58594" a="31.2593" fwhm="0.0472488" res="13428.5" algo="Sum"/><pk mz="634.65105015" i="1227.98" sn="4.99204" a="56.2847" fwhm="0.0469589" res="13515" algo="Sum"/><pk mz="634.69867117" i="594.605" sn="2.41722" a="17.0406" fwhm="0.039746" res="15968.9" algo="Sum"/><pk mz="634.73551446" i="673.954" sn="2.73979" a="17.4381" fwhm="0.0384059" res="16527" algo="Sum"/><pk mz="634.76752035" i="677.214" sn="2.75305" a="34.049" fwhm="0.0695595" res="9125.53" algo="Sum"/><pk mz="634.83118743" i="1106.89" sn="4.4998" a="43.4177" fwhm="0.0489275" res="12974.9" algo="Sum"/><pk mz="634.86321096" i="920.399" sn="3.74165" a="39.7815" fwhm="0.0420161" res="15110" algo="Sum"/><pk mz="635.37327641" i="697.21" sn="2.83393" a="37.5707" fwhm="0.0655262" res="9696.48" algo="Sum"/><pk mz="635.45882312" i="629.868" sn="2.55989" a="18.658" fwhm="0.0447407" res="14203.1" algo="Sum"/><pk mz="635.48320936" i="622.631" sn="2.53059" a="13.0875" fwhm="0.0298279" res="21305" algo="Sum"/><pk mz="636.64781307" i="1121.03" sn="4.54625" a="55.5006" fwhm="0.0465639" res="13672.6" algo="Sum"/><pk mz="636.68948354" i="722.202" sn="2.92883" a="23.3773" fwhm="0.0447843" res="14216.8" algo="Sum"/><pk mz="636.72913372" i="824.318" sn="3.34295" a="35.1595" fwhm="0.0597144" res="10662.9" algo="Sum"/><pk mz="636.83107747" i="1318.8" sn="5.34712" a="70.672" fwhm="0.0398794" res="15968.9" algo="Sum"/><pk mz="638.64977777" i="768.068" sn="3.10766" a="27.942" fwhm="0.0500756" res="12753.7" algo="Sum"/><pk mz="638.68935996" i="729.642" sn="2.95219" a="23.3433" fwhm="0.0448543" res="14239.2" algo="Sum"/><pk mz="638.72864948" i="910.19" sn="3.6827" a="46.5535" fwhm="0.0725203" res="8807.58" algo="Sum"/><pk mz="638.78138850" i="621.721" sn="2.51451" a="19.6979" fwhm="0.0448578" res="14240.1" algo="Sum"/><pk mz="638.83423711" i="936.609" sn="3.78754" a="52.2512" fwhm="0.0595003" res="10736.7" algo="Sum"/><pk mz="639.48898295" i="2690.08" sn="10.8727" a="100.126" fwhm="0.0321971" res="19861.7" algo="Sum"/><pk mz="640.49580770" i="1256.71" sn="5.07021" a="59.8865" fwhm="0.0392026" res="16338.1" algo="Sum"/><pk mz="640.59028532" i="1029.46" sn="4.15412" a="45.6342" fwhm="0.0410256" res="15614.4" algo="Sum"/><pk mz="640.65135013" i="582.503" sn="2.35004" a="20.0781" fwhm="0.0437856" res="14631.6" algo="Sum"/><pk mz="640.68134983" i="647.066" sn="2.61034" a="19.2857" fwhm="0.0448663" res="14279.8" algo="Sum"/><pk mz="640.73196092" i="688.249" sn="2.77662" a="15.9187" fwhm="0.0299506" res="21392.9" algo="Sum"/><pk mz="640.74597135" i="708.676" sn="2.85923" a="16.234" fwhm="0.0299512" res="21393" algo="Sum"/><pk mz="640.77487443" i="696.918" sn="2.81217" a="13.1201" fwhm="0.0199678" res="32090.4" algo="Sum"/><pk mz="640.81522066" i="1163.57" sn="4.69554" a="45.6924" fwhm="0.0496019" res="12919.2" algo="Sum"/><pk mz="641.50454049" i="4836.85" sn="19.5278" a="180.023" fwhm="0.0320792" res="19997.5" algo="Sum"/><pk mz="642.50792951" i="2183.68" sn="8.80569" a="82.9206" fwhm="0.0325428" res="19743.5" algo="Sum"/><pk mz="642.59139220" i="969.938" sn="3.91199" a="46.1219" fwhm="0.0469856" res="13676.4" algo="Sum"/><pk mz="642.68280435" i="1084.23" sn="4.37435" a="65.8477" fwhm="0.0547375" res="11741.2" algo="Sum"/><pk mz="642.76746761" i="715.258" sn="2.88677" a="35.9796" fwhm="0.0586703" res="10955.6" algo="Sum"/><pk mz="642.81193380" i="703.622" sn="2.83982" a="29.8269" fwhm="0.0587573" res="10940.1" algo="Sum"/><pk mz="643.51992028" i="3165.21" sn="12.7601" a="117.598" fwhm="0.032735" res="19658.5" algo="Sum"/><pk mz="644.52432134" i="1369.94" sn="5.5205" a="53.145" fwhm="0.0339581" res="18980" algo="Sum"/><pk mz="644.59036111" i="1481.09" sn="5.96909" a="67.3851" fwhm="0.0370107" res="17416.3" algo="Sum"/><pk mz="644.67963744" i="1506.25" sn="6.0706" a="70.1981" fwhm="0.0448592" res="14371.2" algo="Sum"/><pk mz="644.72705600" i="684.712" sn="2.75958" a="19.1009" fwhm="0.0350515" res="18393.7" algo="Sum"/><pk mz="644.79223157" i="857.646" sn="3.45656" a="61.6659" fwhm="0.0662945" res="9726.18" algo="Sum"/><pk mz="645.48089925" i="674.121" sn="2.71271" a="23.7378" fwhm="0.0444296" res="14528.2" algo="Sum"/><pk mz="645.55043861" i="2295.4" sn="9.23689" a="94.5884" fwhm="0.03862" res="16715.4" algo="Sum"/><pk mz="646.49985465" i="977.76" sn="3.92898" a="39.9941" fwhm="0.0408468" res="15827.4" algo="Sum"/><pk mz="646.55238037" i="1348.3" sn="5.41752" a="57.6617" fwhm="0.0431629" res="14979.3" algo="Sum"/><pk mz="646.58780052" i="659.161" sn="2.64833" a="26.7143" fwhm="0.103078" res="6272.81" algo="Sum"/><pk mz="646.67828369" i="1187.12" sn="4.76989" a="58.0487" fwhm="0.0519301" res="12452.8" algo="Sum"/><pk mz="646.71634217" i="889.095" sn="3.57242" a="26.8898" fwhm="0.0401207" res="16119.3" algo="Sum"/><pk mz="646.78944827" i="1199.76" sn="4.82069" a="48.8264" fwhm="0.0446439" res="14487.7" algo="Sum"/><pk mz="647.45177438" i="2718.47" sn="10.9089" a="112.394" fwhm="0.0366261" res="17677.3" algo="Sum"/><pk mz="647.49966153" i="851.991" sn="3.41822" a="27.6562" fwhm="0.0428571" res="15108.3" algo="Sum"/><pk mz="647.56697257" i="2433.06" sn="9.76025" a="105.492" fwhm="0.0354289" res="18277.9" algo="Sum"/><pk mz="648.45599798" i="1252.23" sn="5.02022" a="68.1074" fwhm="0.044071" res="14713.9" algo="Sum"/><pk mz="648.57005567" i="1181.21" sn="4.73391" a="59.5205" fwhm="0.0425381" res="15246.8" algo="Sum"/><pk mz="648.62702197" i="910.831" sn="3.65033" a="38.8849" fwhm="0.0593896" res="10921.6" algo="Sum"/><pk mz="648.68112747" i="819.582" sn="3.28463" a="31.7807" fwhm="0.050531" res="12837.3" algo="Sum"/><pk mz="648.71854442" i="788.563" sn="3.16032" a="29.1071" fwhm="0.0471653" res="13754.1" algo="Sum"/><pk mz="648.75735540" i="779.226" sn="3.1229" a="17.7996" fwhm="0.0301375" res="21526.5" algo="Sum"/><pk mz="648.79230225" i="917.373" sn="3.67619" a="48.9606" fwhm="0.0617635" res="10504.5" algo="Sum"/><pk mz="649.43177511" i="1307.51" sn="5.23585" a="70.8343" fwhm="0.0526239" res="12341" algo="Sum"/><pk mz="649.93281884" i="621.957" sn="2.48837" a="25.4062" fwhm="0.0414811" res="15668.2" algo="Sum"/><pk mz="650.43978873" i="996.029" sn="3.98421" a="50.8742" fwhm="0.0483748" res="13445.8" algo="Sum"/><pk mz="650.62887246" i="1413.03" sn="5.65014" a="66.5711" fwhm="0.0491543" res="13236.5" algo="Sum"/><pk mz="650.67804110" i="705.584" sn="2.82135" a="16.7125" fwhm="0.0301825" res="21558.1" algo="Sum"/><pk mz="650.72033662" i="694.727" sn="2.77794" a="33.0221" fwhm="0.0603666" res="10779.5" algo="Sum"/><pk mz="650.80538342" i="1410.15" sn="5.63866" a="62.248" fwhm="0.0497083" res="13092.5" algo="Sum"/><pk mz="652.62389111" i="1205.98" sn="4.81931" a="59.7853" fwhm="0.0507134" res="12868.9" algo="Sum"/><pk mz="652.66577559" i="611.625" sn="2.44408" a="9.08579" fwhm="0.0251228" res="25979" algo="Sum"/><pk mz="652.71202500" i="1190.52" sn="4.75627" a="63.6905" fwhm="0.0535353" res="12192.2" algo="Sum"/><pk mz="652.80472181" i="1606.79" sn="6.41913" a="88.9099" fwhm="0.0401709" res="16250.7" algo="Sum"/><pk mz="654.62393217" i="846.141" sn="3.37748" a="37.5511" fwhm="0.0467914" res="13990.3" algo="Sum"/><pk mz="654.65298845" i="608.576" sn="2.42898" a="14.4548" fwhm="0.0302746" res="21623.8" algo="Sum"/><pk mz="654.71027487" i="1427.21" sn="5.69644" a="63.8026" fwhm="0.051835" res="12630.7" algo="Sum"/><pk mz="654.80464835" i="1090.82" sn="4.35131" a="65.4361" fwhm="0.0606435" res="10797.6" algo="Sum"/><pk mz="655.46409716" i="1534.79" sn="6.11466" a="74.5291" fwhm="0.0401062" res="16343.2" algo="Sum"/><pk mz="656.46932063" i="898.954" sn="3.57732" a="46.6485" fwhm="0.0438222" res="14980.3" algo="Sum"/><pk mz="656.57723319" i="638.927" sn="2.5408" a="23.4412" fwhm="0.0379679" res="17293" algo="Sum"/><pk mz="656.62976307" i="641.447" sn="2.54986" a="28.1322" fwhm="0.0556144" res="11806.8" algo="Sum"/><pk mz="656.70657944" i="1181.25" sn="4.69502" a="56.1893" fwhm="0.0563453" res="11655" algo="Sum"/><pk mz="656.74619083" i="782.174" sn="3.10907" a="22.7943" fwhm="0.0404304" res="16243.9" algo="Sum"/><pk mz="656.79095126" i="794.836" sn="3.1594" a="40.0954" fwhm="0.0641778" res="10233.9" algo="Sum"/><pk mz="657.35929156" i="985.728" sn="3.91334" a="47.8438" fwhm="0.0382945" res="17165.9" algo="Sum"/><pk mz="657.47796340" i="2325.62" sn="9.23057" a="105.049" fwhm="0.0385749" res="17044.2" algo="Sum"/><pk mz="658.48157123" i="1081.26" sn="4.28619" a="51.6058" fwhm="0.0400335" res="16448.3" algo="Sum"/><pk mz="658.60671687" i="1055.47" sn="4.18397" a="42.0486" fwhm="0.0578125" res="11392.1" algo="Sum"/><pk mz="658.65679642" i="1044.08" sn="4.13881" a="46.5888" fwhm="0.0596344" res="11044.9" algo="Sum"/><pk mz="658.71520922" i="934.55" sn="3.70512" a="31.9856" fwhm="0.0506133" res="13014.7" algo="Sum"/><pk mz="658.73385164" i="860.103" sn="3.40997" a="25.5905" fwhm="0.0455533" res="14460.7" algo="Sum"/><pk mz="658.78003266" i="651.15" sn="2.58155" a="28.3436" fwhm="0.0625974" res="10524.1" algo="Sum"/><pk mz="659.49241151" i="1496.26" sn="5.92608" a="76.9973" fwhm="0.0401125" res="16441.1" algo="Sum"/><pk mz="660.49693031" i="702.043" sn="2.78315" a="33.1685" fwhm="0.050699" res="13027.8" algo="Sum"/><pk mz="660.56495827" i="750.314" sn="2.97447" a="32.9498" fwhm="0.0509012" res="12977.4" algo="Sum"/><pk mz="660.65382305" i="1585.25" sn="6.28399" a="68.7943" fwhm="0.0451251" res="14640.5" algo="Sum"/><pk mz="660.70281464" i="733.916" sn="2.90927" a="14.0114" fwhm="0.020276" res="32585.5" algo="Sum"/><pk mz="660.74051985" i="794.897" sn="3.151" a="32.9299" fwhm="0.0406183" res="16267.1" algo="Sum"/><pk mz="660.76488451" i="740.017" sn="2.93346" a="26.6149" fwhm="0.0263189" res="25106.1" algo="Sum"/><pk mz="660.83319793" i="695.877" sn="2.75828" a="34.5571" fwhm="0.0577811" res="11436.8" algo="Sum"/><pk mz="661.43377671" i="800.81" sn="3.17371" a="28.6761" fwhm="0.0403703" res="16384.2" algo="Sum"/><pk mz="661.47309308" i="828.322" sn="3.28304" a="21.8029" fwhm="0.0355037" res="18631.1" algo="Sum"/><pk mz="661.52367964" i="1408.93" sn="5.58509" a="73.2601" fwhm="0.0423394" res="15624.3" algo="Sum"/><pk mz="661.92963839" i="581.375" sn="2.30402" a="25.0105" fwhm="0.0361566" res="18307.3" algo="Sum"/><pk mz="662.43741517" i="811.646" sn="3.21725" a="33.7484" fwhm="0.0449669" res="14731.7" algo="Sum"/><pk mz="662.52654073" i="796.618" sn="3.15708" a="39.3869" fwhm="0.0717435" res="9234.66" algo="Sum"/><pk mz="662.65194371" i="1381.03" sn="5.47651" a="65.6191" fwhm="0.0475245" res="13943.4" algo="Sum"/><pk mz="662.74171216" i="1252.25" sn="4.96585" a="81.2102" fwhm="0.0672894" res="9849.13" algo="Sum"/><pk mz="662.83020060" i="622.797" sn="2.46963" a="34.6814" fwhm="0.0738094" res="8980.3" algo="Sum"/><pk mz="663.44634064" i="8135.03" sn="32.258" a="334.19" fwhm="0.034815" res="19056.4" algo="Sum"/><pk mz="663.54134810" i="1296.13" sn="5.13959" a="72.3917" fwhm="0.0532576" res="12459.1" algo="Sum"/><pk mz="663.73567848" i="578.168" sn="2.29304" a="32.7685" fwhm="0.0863703" res="7684.77" algo="Sum"/><pk mz="663.94716578" i="702.173" sn="2.78411" a="28.2953" fwhm="0.0359653" res="18460.7" algo="Sum"/><pk mz="664.45001428" i="4212.12" sn="16.7188" a="161.902" fwhm="0.0326835" res="20329.8" algo="Sum"/><pk mz="664.54292466" i="761.423" sn="3.02226" a="50.3471" fwhm="0.0774781" res="8577.18" algo="Sum"/><pk mz="664.64796702" i="888.549" sn="3.52679" a="28.8445" fwhm="0.0477847" res="13909.2" algo="Sum"/><pk mz="664.73793229" i="1372.2" sn="5.44647" a="94.512" fwhm="0.0560557" res="11858.5" algo="Sum"/><pk mz="664.84079457" i="576.879" sn="2.28986" a="25.4271" fwhm="0.0439314" res="15133.6" algo="Sum"/><pk mz="665.45364984" i="1282.14" sn="5.08947" a="48.5057" fwhm="0.0413954" res="16075.6" algo="Sum"/><pk mz="665.50091318" i="663.546" sn="2.63396" a="23.9882" fwhm="0.0455975" res="14595.1" algo="Sum"/><pk mz="665.73961278" i="585.767" sn="2.32336" a="17.5154" fwhm="0.0457948" res="14537.5" algo="Sum"/><pk mz="666.51218121" i="585.75" sn="2.32198" a="27.955" fwhm="0.0455582" res="14629.9" algo="Sum"/><pk mz="666.60202413" i="1368.03" sn="5.42402" a="70.2494" fwhm="0.0464959" res="14336.8" algo="Sum"/><pk mz="666.68810088" i="659.807" sn="2.61667" a="12.5218" fwhm="0.0203675" res="32732.9" algo="Sum"/><pk mz="666.73568913" i="961.368" sn="3.81261" a="48.7983" fwhm="0.0587316" res="11352.2" algo="Sum"/><pk mz="666.77870112" i="1092.43" sn="4.33186" a="51.9219" fwhm="0.0568336" res="11732.1" algo="Sum"/><pk mz="668.59910517" i="1119.34" sn="4.43665" a="54.8937" fwhm="0.0604174" res="11066.3" algo="Sum"/><pk mz="668.68559529" i="1207.71" sn="4.78697" a="60.5277" fwhm="0.060564" res="11041" algo="Sum"/><pk mz="668.72646016" i="780.273" sn="3.09307" a="11.4276" fwhm="0.015299" res="43710.3" algo="Sum"/><pk mz="668.77877686" i="1123.14" sn="4.45338" a="78.1215" fwhm="0.0569497" res="11743.3" algo="Sum"/><pk mz="669.43408846" i="1230.36" sn="4.87795" a="62.6788" fwhm="0.0450882" res="14847.2" algo="Sum"/><pk mz="669.55097273" i="1889.38" sn="7.4882" a="78.4177" fwhm="0.0348791" res="19196.3" algo="Sum"/><pk mz="670.43812654" i="749.095" sn="2.96594" a="35.3866" fwhm="0.0506891" res="13226.5" algo="Sum"/><pk mz="670.55429910" i="1072.11" sn="4.24417" a="42.1451" fwhm="0.0444001" res="15102.6" algo="Sum"/><pk mz="670.60332858" i="1868.92" sn="7.39963" a="85.8867" fwhm="0.0433867" res="15456.4" algo="Sum"/><pk mz="670.68259698" i="1642.92" sn="6.50519" a="73.7595" fwhm="0.048131" res="13934.5" algo="Sum"/><pk mz="670.77752229" i="1034.48" sn="4.09608" a="59.1897" fwhm="0.067436" res="9946.88" algo="Sum"/><pk mz="670.86221303" i="614.767" sn="2.43441" a="35.2799" fwhm="0.0654637" res="10247.9" algo="Sum"/><pk mz="671.44158535" i="1288.88" sn="5.10438" a="57.704" fwhm="0.041134" res="16323.3" algo="Sum"/><pk mz="671.56689419" i="53875.5" sn="213.359" a="1897.1" fwhm="0.0305872" res="21955.8" algo="Sum"/><pk mz="671.72284534" i="705.326" sn="2.79359" a="16.6727" fwhm="0.0306667" res="21903.9" algo="Sum"/><pk mz="672.44352708" i="687.339" sn="2.72079" a="43.7632" fwhm="0.0534615" res="12578.1" algo="Sum"/><pk mz="672.57005964" i="26581.1" sn="105.221" a="929.141" fwhm="0.032316" res="20812.3" algo="Sum"/><pk mz="672.67979743" i="1567.27" sn="6.20543" a="88.3587" fwhm="0.0814335" res="8260.48" algo="Sum"/><pk mz="672.77161951" i="1351.73" sn="5.35197" a="66.0092" fwhm="0.0692156" res="9719.94" algo="Sum"/><pk mz="673.33442856" i="759.228" sn="3.00556" a="39.0597" fwhm="0.044106" res="15266.3" algo="Sum"/><pk mz="673.43222967" i="628.458" sn="2.48901" a="39.3869" fwhm="0.0537098" res="12538.4" algo="Sum"/><pk mz="673.52144646" i="1157.87" sn="4.58717" a="38.3347" fwhm="0.036407" res="18499.8" algo="Sum"/><pk mz="673.57762174" i="11909.4" sn="47.1867" a="448.75" fwhm="0.0350454" res="19220.1" algo="Sum"/><pk mz="673.67756985" i="690.543" sn="2.73597" a="16.473" fwhm="0.0307112" res="21935.9" algo="Sum"/><pk mz="673.70368372" i="642.508" sn="2.54565" a="20.577" fwhm="0.0460678" res="14624.2" algo="Sum"/><pk mz="673.76145938" i="607.155" sn="2.40558" a="23.0118" fwhm="0.0563074" res="11965.8" algo="Sum"/><pk mz="674.58300881" i="4214.66" sn="16.6946" a="176.637" fwhm="0.0390734" res="17264.5" algo="Sum"/><pk mz="674.68182769" i="929.738" sn="3.68276" a="39.0615" fwhm="0.0563457" res="11974" algo="Sum"/><pk mz="674.76793506" i="1137.9" sn="4.50732" a="54.6704" fwhm="0.0683962" res="9865.58" algo="Sum"/><pk mz="674.94616096" i="610.57" sn="2.41773" a="29.7942" fwhm="0.0492261" res="13711.2" algo="Sum"/><pk mz="675.44709192" i="751.935" sn="2.9746" a="41.3549" fwhm="0.054451" res="12404.7" algo="Sum"/><pk mz="675.53639135" i="6925.18" sn="27.3958" a="257.039" fwhm="0.0327023" res="20657.2" algo="Sum"/><pk mz="675.58438074" i="1467.8" sn="5.80658" a="58.1286" fwhm="0.0390439" res="17303.2" algo="Sum"/><pk mz="675.65101023" i="599.076" sn="2.36993" a="17.3929" fwhm="0.0480984" res="14047.3" algo="Sum"/><pk mz="675.74339956" i="599.326" sn="2.37084" a="15.7812" fwhm="0.0367947" res="18365.3" algo="Sum"/><pk mz="676.45245345" i="626.212" sn="2.47213" a="29.8184" fwhm="0.0498546" res="13568.5" algo="Sum"/><pk mz="676.53991298" i="3087.25" sn="12.1856" a="136.06" fwhm="0.0359395" res="18824.4" algo="Sum"/><pk mz="676.62813019" i="1156.68" sn="4.56552" a="58.0951" fwhm="0.0542838" res="12464.6" algo="Sum"/><pk mz="676.67425741" i="791.979" sn="3.12601" a="22.4123" fwhm="0.0359093" res="18844" algo="Sum"/><pk mz="676.69683547" i="718.788" sn="2.83712" a="17.602" fwhm="0.0487343" res="13885.4" algo="Sum"/><pk mz="676.72273946" i="709.607" sn="2.80088" a="6.92853" fwhm="0.0102601" res="65956.6" algo="Sum"/><pk mz="676.75241757" i="773.366" sn="3.05254" a="18.2203" fwhm="0.0307807" res="21986.2" algo="Sum"/><pk mz="676.76830437" i="836.256" sn="3.30078" a="30.9117" fwhm="0.0513026" res="13191.7" algo="Sum"/><pk mz="677.45982782" i="812.124" sn="3.2048" a="42.8611" fwhm="0.0577872" res="11723.4" algo="Sum"/><pk mz="677.54583957" i="971.579" sn="3.83358" a="47.7763" fwhm="0.0455555" res="14873" algo="Sum"/><pk mz="677.69631879" i="583.518" sn="2.30378" a="13.1274" fwhm="0.0281744" res="24053.6" algo="Sum"/><pk mz="678.62639186" i="1048.75" sn="4.13747" a="52.8913" fwhm="0.0509975" res="13307.1" algo="Sum"/><pk mz="678.67726618" i="768.898" sn="3.03342" a="14.4944" fwhm="0.0205498" res="33026" algo="Sum"/><pk mz="678.71484121" i="1151.36" sn="4.54252" a="74.3186" fwhm="0.0645936" res="10507.5" algo="Sum"/><pk mz="678.78842151" i="651.91" sn="2.57238" a="50.669" fwhm="0.074484" res="9113.21" algo="Sum"/><pk mz="679.41693399" i="765.966" sn="3.02378" a="21.4454" fwhm="0.0411223" res="16521.8" algo="Sum"/><pk mz="679.45088712" i="653.918" sn="2.58145" a="42.2939" fwhm="0.0582501" res="11664.4" algo="Sum"/><pk mz="679.71060199" i="578.34" sn="2.28222" a="21.883" fwhm="0.0514136" res="13220.4" algo="Sum"/><pk mz="680.48121112" i="871.266" sn="3.44091" a="53.9964" fwhm="0.0572073" res="11895" algo="Sum"/><pk mz="680.63373962" i="696.755" sn="2.75176" a="30.3808" fwhm="0.0636753" res="10689.1" algo="Sum"/><pk mz="680.67050608" i="719.848" sn="2.84296" a="17.4668" fwhm="0.0308699" res="22049.7" algo="Sum"/><pk mz="680.71131200" i="1402.6" sn="5.53944" a="84.2114" fwhm="0.0634828" res="10722.8" algo="Sum"/><pk mz="680.78410145" i="594.565" sn="2.34744" a="24.6386" fwhm="0.0514544" res="13230.8" algo="Sum"/><pk mz="681.48068912" i="714.871" sn="2.82056" a="36.8638" fwhm="0.0486292" res="14013.8" algo="Sum"/><pk mz="681.72437689" i="634.975" sn="2.50381" a="18.7397" fwhm="0.0341429" res="19966.8" algo="Sum"/><pk mz="682.57897006" i="650.48" sn="2.56805" a="35.3537" fwhm="0.0565081" res="12079.3" algo="Sum"/><pk mz="682.63678108" i="609.667" sn="2.40619" a="22.9367" fwhm="0.0320912" res="21271.8" algo="Sum"/><pk mz="682.71389294" i="1062.24" sn="4.19139" a="55.3107" fwhm="0.0702269" res="9721.55" algo="Sum"/><pk mz="682.79744978" i="1195.49" sn="4.7188" a="65.8431" fwhm="0.056073" res="12176.9" algo="Sum"/><pk mz="683.50830173" i="610.097" sn="2.40644" a="41.9628" fwhm="0.0547048" res="12494.5" algo="Sum"/><pk mz="683.69452372" i="592.121" sn="2.33469" a="16.5757" fwhm="0.0372207" res="18368.7" algo="Sum"/><pk mz="684.57353558" i="885.656" sn="3.49445" a="39.4372" fwhm="0.0534777" res="12801.1" algo="Sum"/><pk mz="684.66289747" i="944.019" sn="3.72462" a="42.5982" fwhm="0.0619208" res="11057.1" algo="Sum"/><pk mz="684.70880953" i="846.264" sn="3.33893" a="36.0286" fwhm="0.0567628" res="12062.6" algo="Sum"/><pk mz="684.74197044" i="763.483" sn="3.01232" a="26.5157" fwhm="0.0634516" res="10791.6" algo="Sum"/><pk mz="684.79562056" i="939.381" sn="3.70633" a="41.4396" fwhm="0.0614075" res="11151.7" algo="Sum"/><pk mz="685.42670205" i="29693.5" sn="117.065" a="1203.05" fwhm="0.0349298" res="19623" algo="Sum"/><pk mz="685.54433276" i="4494.97" sn="17.7212" a="227.616" fwhm="0.0411559" res="16657.2" algo="Sum"/><pk mz="685.63101492" i="631.855" sn="2.49106" a="17.5053" fwhm="0.0413096" res="16597.4" algo="Sum"/><pk mz="685.66422597" i="656.452" sn="2.58805" a="34.4513" fwhm="0.0654279" res="10479.7" algo="Sum"/><pk mz="685.73308150" i="592.715" sn="2.33721" a="30.9745" fwhm="0.0547536" res="12524" algo="Sum"/><pk mz="686.43006297" i="13904.2" sn="54.8611" a="592.687" fwhm="0.0365988" res="18755.5" algo="Sum"/><pk mz="686.54959181" i="2478.78" sn="9.78051" a="162.8" fwhm="0.0584409" res="11747.8" algo="Sum"/><pk mz="686.65583181" i="1257.21" sn="4.9615" a="76.2842" fwhm="0.0727306" res="9441.09" algo="Sum"/><pk mz="686.70412308" i="867.02" sn="3.42164" a="32.6582" fwhm="0.0516779" res="13288.2" algo="Sum"/><pk mz="686.78052464" i="936.161" sn="3.6945" a="43.3524" fwhm="0.0671844" res="10222.3" algo="Sum"/><pk mz="687.43348142" i="3583.58" sn="14.1403" a="184.427" fwhm="0.0442801" res="15524.7" algo="Sum"/><pk mz="687.54353007" i="30524.3" sn="120.475" a="1328.57" fwhm="0.0389035" res="17673.1" algo="Sum"/><pk mz="688.43969866" i="947.805" sn="3.74102" a="41.2353" fwhm="0.0441649" res="15587.9" algo="Sum"/><pk mz="688.54679110" i="15340.2" sn="60.5606" a="745.932" fwhm="0.041257" res="16689.2" algo="Sum"/><pk mz="688.65599913" i="1181.02" sn="4.66247" a="59.0906" fwhm="0.0633931" res="10863.3" algo="Sum"/><pk mz="688.69286494" i="921.112" sn="3.6364" a="18.5301" fwhm="0.0377008" res="18267.4" algo="Sum"/><pk mz="688.74537097" i="1239.82" sn="4.8946" a="49.631" fwhm="0.0569294" res="12098.2" algo="Sum"/><pk mz="688.76991961" i="1225.34" sn="4.83745" a="47.5593" fwhm="0.0501926" res="13722.5" algo="Sum"/><pk mz="688.82293658" i="599.825" sn="2.36771" a="27.5445" fwhm="0.0556521" res="12377.3" algo="Sum"/><pk mz="689.55087587" i="10985.1" sn="43.3656" a="500.687" fwhm="0.0394445" res="17481.6" algo="Sum"/><pk mz="689.67073332" i="632.321" sn="2.49621" a="34.7952" fwhm="0.0706972" res="9755.28" algo="Sum"/><pk mz="689.71301121" i="597.337" sn="2.3576" a="20.1565" fwhm="0.0315938" res="21830.7" algo="Sum"/><pk mz="690.55456010" i="4476.87" sn="17.6511" a="215.611" fwhm="0.0427191" res="16165" algo="Sum"/><pk mz="690.63902418" i="850.741" sn="3.35425" a="20.9312" fwhm="0.0310951" res="22210.5" algo="Sum"/><pk mz="690.65500567" i="847.213" sn="3.34035" a="20.1984" fwhm="0.0310958" res="22210.5" algo="Sum"/><pk mz="690.69893174" i="882.763" sn="3.48051" a="28.8694" fwhm="0.0461184" res="14976.6" algo="Sum"/><pk mz="690.74485449" i="1196.38" sn="4.71702" a="53.272" fwhm="0.067378" res="10251.8" algo="Sum"/><pk mz="691.55552576" i="1404.76" sn="5.5395" a="76.2911" fwhm="0.0488276" res="14163.2" algo="Sum"/><pk mz="691.67095543" i="582.578" sn="2.29679" a="16.2266" fwhm="0.0340107" res="20336.9" algo="Sum"/><pk mz="692.55588875" i="756.021" sn="2.98265" a="31.0932" fwhm="0.057087" res="12131.6" algo="Sum"/><pk mz="692.60948952" i="1153.82" sn="4.55203" a="54.7748" fwhm="0.058747" res="11789.7" algo="Sum"/><pk mz="692.65063636" i="860.115" sn="3.39398" a="19.2797" fwhm="0.0311406" res="22242.7" algo="Sum"/><pk mz="692.67430996" i="775.878" sn="3.06185" a="14.8778" fwhm="0.0207607" res="33364.6" algo="Sum"/><pk mz="692.73709368" i="850.14" sn="3.3557" a="33.8475" fwhm="0.0519042" res="13346.5" algo="Sum"/><pk mz="692.78852998" i="920.682" sn="3.63407" a="35.042" fwhm="0.0519057" res="13347" algo="Sum"/><pk mz="692.82382476" i="1131.12" sn="4.46472" a="50.1401" fwhm="0.046865" res="14783.4" algo="Sum"/><pk mz="693.55113075" i="1172.47" sn="4.62759" a="54.2399" fwhm="0.0409584" res="16933.1" algo="Sum"/><pk mz="693.68345069" i="587.953" sn="2.32107" a="22.4108" fwhm="0.0479937" res="14453.6" algo="Sum"/><pk mz="694.55631999" i="773.889" sn="3.05884" a="39.7572" fwhm="0.0571918" res="12144.3" algo="Sum"/><pk mz="694.60910535" i="1070.29" sn="4.23051" a="46.3698" fwhm="0.0550745" res="12612.2" algo="Sum"/><pk mz="694.69175913" i="1039.82" sn="4.11009" a="31.8806" fwhm="0.0467798" res="14850.2" algo="Sum"/><pk mz="694.79034720" i="1067.22" sn="4.21766" a="52.0738" fwhm="0.0583333" res="11910.7" algo="Sum"/><pk mz="695.50231128" i="1062.93" sn="4.21165" a="52.3904" fwhm="0.0444833" res="15635.1" algo="Sum"/><pk mz="695.56624563" i="6971.44" sn="27.6246" a="302.314" fwhm="0.0349141" res="19922.2" algo="Sum"/><pk mz="695.69286359" i="650.534" sn="2.57766" a="30.8016" fwhm="0.0306576" res="22692.3" algo="Sum"/><pk mz="695.70719428" i="599.131" sn="2.37395" a="14.5861" fwhm="0.0597496" res="11643.7" algo="Sum"/><pk mz="696.50550349" i="610.291" sn="2.41953" a="24.278" fwhm="0.051452" res="13537" algo="Sum"/><pk mz="696.57039749" i="3867.8" sn="15.3372" a="173.341" fwhm="0.0398282" res="17489.4" algo="Sum"/><pk mz="696.63525138" i="992.602" sn="3.9352" a="32.2792" fwhm="0.0442129" res="15756.4" algo="Sum"/><pk mz="696.68432035" i="1020.29" sn="4.04561" a="57.3561" fwhm="0.0787575" res="8845.95" algo="Sum"/><pk mz="696.78891409" i="876.352" sn="3.47583" a="49.1625" fwhm="0.0665846" res="10464.7" algo="Sum"/><pk mz="697.51856390" i="6767.78" sn="26.888" a="254.724" fwhm="0.0335053" res="20818.1" algo="Sum"/><pk mz="697.57440899" i="1630.4" sn="6.47666" a="80.7179" fwhm="0.0523386" res="13328.1" algo="Sum"/><pk mz="697.65004489" i="643.384" sn="2.55582" a="24.8609" fwhm="0.0520878" res="13393.7" algo="Sum"/><pk mz="697.70784559" i="667.345" sn="2.651" a="37.3265" fwhm="0.068893" res="10127.4" algo="Sum"/><pk mz="698.52153221" i="2821.37" sn="11.2015" a="134.418" fwhm="0.0403665" res="17304.5" algo="Sum"/><pk mz="698.58963228" i="951.273" sn="3.77677" a="38.3081" fwhm="0.0573356" res="12184.2" algo="Sum"/><pk mz="698.63389328" i="825.398" sn="3.27702" a="15.7067" fwhm="0.0208498" res="33507.9" algo="Sum"/><pk mz="698.65251910" i="754.119" sn="2.99402" a="11.7457" fwhm="0.0196664" res="35525.2" algo="Sum"/><pk mz="698.68054576" i="945.952" sn="3.75564" a="34.7485" fwhm="0.0488349" res="14307" algo="Sum"/><pk mz="698.71283018" i="852.756" sn="3.38563" a="12.7551" fwhm="0.0156382" res="44679.9" algo="Sum"/><pk mz="698.72862131" i="896.013" sn="3.55724" a="21.3975" fwhm="0.0312769" res="22340.1" algo="Sum"/><pk mz="698.77681120" i="1205.37" sn="4.78541" a="73.8864" fwhm="0.0758167" res="9216.66" algo="Sum"/><pk mz="699.52939917" i="1198.01" sn="4.76222" a="63.5081" fwhm="0.0457655" res="15285.1" algo="Sum"/><pk mz="699.66989740" i="593.257" sn="2.3581" a="11.7418" fwhm="0.0208652" res="33532.9" algo="Sum"/><pk mz="699.69934171" i="643.33" sn="2.55713" a="25.3217" fwhm="0.0521642" res="13413.4" algo="Sum"/><pk mz="700.53516904" i="1061.8" sn="4.22117" a="75.2794" fwhm="0.0766322" res="9141.52" algo="Sum"/><pk mz="700.64424258" i="1097.2" sn="4.36125" a="47.3624" fwhm="0.0606247" res="11557.1" algo="Sum"/><pk mz="700.69454277" i="782.264" sn="3.10943" a="19.7685" fwhm="0.0313208" res="22371.6" algo="Sum"/><pk mz="700.72474026" i="794.325" sn="3.15737" a="31.8988" fwhm="0.0522025" res="13423.2" algo="Sum"/><pk mz="700.76893950" i="958.844" sn="3.81132" a="64.0446" fwhm="0.063059" res="11112.9" algo="Sum"/><pk mz="701.40209327" i="13759.4" sn="54.6362" a="536.913" fwhm="0.0343808" res="20401" algo="Sum"/><pk mz="701.54999813" i="18024.1" sn="71.5504" a="810.996" fwhm="0.0369127" res="19005.6" algo="Sum"/><pk mz="701.65078306" i="824.736" sn="3.27397" a="18.1917" fwhm="0.0298947" res="23470.7" algo="Sum"/><pk mz="701.68054563" i="726.726" sn="2.8849" a="17.4789" fwhm="0.0310628" res="22589.1" algo="Sum"/><pk mz="701.70841761" i="698.781" sn="2.77396" a="37.008" fwhm="0.0588551" res="11922.6" algo="Sum"/><pk mz="702.40547663" i="6488.63" sn="25.7194" a="269.297" fwhm="0.0345973" res="20302.3" algo="Sum"/><pk mz="702.55266306" i="8741.65" sn="34.6495" a="398.611" fwhm="0.0384454" res="18274" algo="Sum"/><pk mz="702.63789923" i="1470.73" sn="5.82957" a="100.932" fwhm="0.0745025" res="9431.07" algo="Sum"/><pk mz="702.71083733" i="865.874" sn="3.43209" a="21.2541" fwhm="0.0313659" res="22403.6" algo="Sum"/><pk mz="702.75014492" i="886.404" sn="3.51347" a="39.427" fwhm="0.0575056" res="12220.6" algo="Sum"/><pk mz="702.85317004" i="731.901" sn="2.90106" a="44.6546" fwhm="0.051972" res="13523.7" algo="Sum"/><pk mz="703.40691037" i="2650.48" sn="10.5024" a="153.549" fwhm="0.0415695" res="16921.2" algo="Sum"/><pk mz="703.56734530" i="72742.6" sn="288.247" a="2673.59" fwhm="0.0318164" res="22113.4" algo="Sum"/><pk mz="703.69477053" i="953.687" sn="3.77904" a="30.225" fwhm="0.0316997" res="22198.8" algo="Sum"/><pk mz="703.73493752" i="717.442" sn="2.84291" a="23.0494" fwhm="0.0470835" res="14946.5" algo="Sum"/><pk mz="704.40848715" i="1016.59" sn="4.02819" a="60.412" fwhm="0.0474281" res="14852.1" algo="Sum"/><pk mz="704.57029800" i="31122.9" sn="123.323" a="1241.96" fwhm="0.0346676" res="20323.6" algo="Sum"/><pk mz="704.73817197" i="1149.9" sn="4.55641" a="59.4553" fwhm="0.0579614" res="12158.8" algo="Sum"/><pk mz="704.80820028" i="663.02" sn="2.62715" a="25.8045" fwhm="0.0555505" res="12687.7" algo="Sum"/><pk mz="705.49049322" i="752.324" sn="2.97952" a="36.1756" fwhm="0.056951" res="12387.7" algo="Sum"/><pk mz="705.57616317" i="9986.62" sn="39.5513" a="452.15" fwhm="0.0378646" res="18634.2" algo="Sum"/><pk mz="705.68057541" i="683.318" sn="2.70623" a="20.6243" fwhm="0.0366711" res="19243.5" algo="Sum"/><pk mz="705.73848704" i="599.322" sn="2.37363" a="14.5921" fwhm="0.0314335" res="22451.8" algo="Sum"/><pk mz="706.53190753" i="2013.29" sn="7.98464" a="83.741" fwhm="0.0448942" res="15737.7" algo="Sum"/><pk mz="706.58069254" i="3043.65" sn="12.0716" a="149.47" fwhm="0.048421" res="14592.4" algo="Sum"/><pk mz="706.63960801" i="1103.02" sn="4.37608" a="26.8931" fwhm="0.0314535" res="22466.1" algo="Sum"/><pk mz="706.67173722" i="1006.45" sn="3.99362" a="34.0968" fwhm="0.0471813" res="14977.8" algo="Sum"/><pk mz="706.71972077" i="952.975" sn="3.78122" a="38.3439" fwhm="0.0524251" res="13480.6" algo="Sum"/><pk mz="706.74289240" i="978.516" sn="3.88256" a="48.8612" fwhm="0.0504305" res="14014.2" algo="Sum"/><pk mz="706.82391621" i="603.215" sn="2.39326" a="19.6493" fwhm="0.0450101" res="15703.7" algo="Sum"/><pk mz="707.47762197" i="577.183" sn="2.29321" a="18.207" fwhm="0.0472082" res="14986.3" algo="Sum"/><pk mz="707.53482350" i="1095.34" sn="4.35158" a="47.5179" fwhm="0.0393341" res="17987.8" algo="Sum"/><pk mz="707.59020869" i="962.017" sn="3.82304" a="47.9319" fwhm="0.0598317" res="11826.3" algo="Sum"/><pk mz="707.65282402" i="600.299" sn="2.38587" a="13.7536" fwhm="0.0314757" res="22482.5" algo="Sum"/><pk mz="707.67415947" i="616.654" sn="2.45086" a="12.1651" fwhm="0.0209842" res="33724.1" algo="Sum"/><pk mz="707.69512554" i="689.161" sn="2.73904" a="16.1685" fwhm="0.0314769" res="22483" algo="Sum"/><pk mz="707.71465650" i="681.938" sn="2.71033" a="24.9562" fwhm="0.0524626" res="13489.9" algo="Sum"/><pk mz="708.58648102" i="1054.37" sn="4.19987" a="48.5129" fwhm="0.0509343" res="13911.8" algo="Sum"/><pk mz="708.64354017" i="850.116" sn="3.38626" a="32.4712" fwhm="0.0524963" res="13498.9" algo="Sum"/><pk mz="708.66891022" i="806.985" sn="3.21446" a="25.0385" fwhm="0.0367484" res="19284.3" algo="Sum"/><pk mz="708.70952641" i="909.539" sn="3.62271" a="29.5701" fwhm="0.047249" res="14999.5" algo="Sum"/><pk mz="708.76184950" i="1109.99" sn="4.42172" a="58.016" fwhm="0.0597914" res="11853.9" algo="Sum"/><pk mz="708.79342459" i="958.93" sn="3.82062" a="30.2919" fwhm="0.0437401" res="16204.7" algo="Sum"/><pk mz="709.54098186" i="2093.17" sn="8.35032" a="119.149" fwhm="0.0469632" res="15108.5" algo="Sum"/><pk mz="709.62449437" i="681.01" sn="2.71627" a="29.0348" fwhm="0.0578743" res="12261.5" algo="Sum"/><pk mz="709.67210121" i="630.905" sn="2.51613" a="21.1191" fwhm="0.047281" res="15009.7" algo="Sum"/><pk mz="709.70248414" i="649.258" sn="2.5895" a="15.3826" fwhm="0.0315213" res="22515" algo="Sum"/><pk mz="709.71945749" i="644.108" sn="2.5692" a="14.9325" fwhm="0.0281643" res="25199.2" algo="Sum"/><pk mz="709.73850814" i="581.789" sn="2.32085" a="8.54091" fwhm="0.0288848" res="24571.4" algo="Sum"/><pk mz="710.55166910" i="1237" sn="4.94198" a="72.131" fwhm="0.0564544" res="12586.3" algo="Sum"/><pk mz="710.67047315" i="1189.93" sn="4.75509" a="72.919" fwhm="0.0627567" res="11324.2" algo="Sum"/><pk mz="710.76168161" i="1310.99" sn="5.23925" a="75.8071" fwhm="0.0674924" res="10531" algo="Sum"/><pk mz="711.54601904" i="9881.3" sn="39.5278" a="527.195" fwhm="0.0503624" res="14128.5" algo="Sum"/><pk mz="711.68090023" i="705.324" sn="2.82148" a="33.3025" fwhm="0.0469742" res="15150.5" algo="Sum"/><pk mz="711.72462685" i="610.101" sn="2.44056" a="15.386" fwhm="0.0315665" res="22546.8" algo="Sum"/><pk mz="711.75613339" i="619.777" sn="2.47927" a="27.1464" fwhm="0.0575734" res="12362.6" algo="Sum"/><pk mz="712.55160959" i="4940.46" sn="19.7997" a="331.944" fwhm="0.057602" res="12370.3" algo="Sum"/><pk mz="712.66728349" i="1471.95" sn="5.89891" a="75.074" fwhm="0.067046" res="10629.5" algo="Sum"/><pk mz="712.75972821" i="1095.18" sn="4.38849" a="53.3788" fwhm="0.0581655" res="12254" algo="Sum"/><pk mz="713.49440526" i="1207.4" sn="4.84119" a="49.6438" fwhm="0.045598" res="15647.5" algo="Sum"/><pk mz="713.55091341" i="2062.21" sn="8.26877" a="139.181" fwhm="0.06508" res="10964.2" algo="Sum"/><pk mz="713.66457983" i="664.373" sn="2.66457" a="25.5423" fwhm="0.0732289" res="9745.66" algo="Sum"/><pk mz="713.68436382" i="722.065" sn="2.89595" a="20.7154" fwhm="0.0421464" res="16933.5" algo="Sum"/><pk mz="714.54113502" i="1184.77" sn="4.76207" a="56.9877" fwhm="0.0653023" res="10942.1" algo="Sum"/><pk mz="714.66633686" i="1256.52" sn="5.05032" a="72.9167" fwhm="0.0738836" res="9672.87" algo="Sum"/><pk mz="714.75529944" i="918.745" sn="3.6927" a="29.5945" fwhm="0.0421784" res="16946" algo="Sum"/><pk mz="715.56702392" i="908.397" sn="3.65389" a="45.0837" fwhm="0.0681316" res="10502.7" algo="Sum"/><pk mz="715.63670934" i="662.213" sn="2.66356" a="25.7922" fwhm="0.0527549" res="13565.3" algo="Sum"/><pk mz="715.69226830" i="710.771" sn="2.85886" a="33.5764" fwhm="0.0638888" res="11202.1" algo="Sum"/><pk mz="716.52094346" i="1121.42" sn="4.51234" a="37.8584" fwhm="0.0381961" res="18759" algo="Sum"/><pk mz="716.55443300" i="1163.62" sn="4.68216" a="63.0842" fwhm="0.0614018" res="11669.9" algo="Sum"/><pk mz="716.62188524" i="929.059" sn="3.73834" a="41.0429" fwhm="0.0580703" res="12340.6" algo="Sum"/><pk mz="716.67091237" i="979.03" sn="3.93941" a="34.0058" fwhm="0.0475134" res="15083.5" algo="Sum"/><pk mz="716.68787025" i="980.064" sn="3.94358" a="41.9703" fwhm="0.0580737" res="12341" algo="Sum"/><pk mz="716.73628874" i="782.982" sn="3.15056" a="34.4477" fwhm="0.0633553" res="11313" algo="Sum"/><pk mz="717.36081163" i="635.132" sn="2.55522" a="35.0736" fwhm="0.0433461" res="16549.6" algo="Sum"/><pk mz="717.51882527" i="1684.57" sn="6.77693" a="85.9384" fwhm="0.0636764" res="11268.2" algo="Sum"/><pk mz="717.58261429" i="1991.16" sn="8.0103" a="109.446" fwhm="0.0540269" res="13281.9" algo="Sum"/><pk mz="717.65754447" i="694.782" sn="2.79503" a="16.5149" fwhm="0.0316976" res="22640.7" algo="Sum"/><pk mz="717.67984065" i="725.22" sn="2.91739" a="17.382" fwhm="0.0316982" res="22641" algo="Sum"/><pk mz="718.56952496" i="3492.67" sn="14.05" a="152.434" fwhm="0.0525421" res="13676.1" algo="Sum"/><pk mz="718.65949892" i="934.765" sn="3.7603" a="31.5657" fwhm="0.0420976" res="17071.3" algo="Sum"/><pk mz="718.69755837" i="881.94" sn="3.5478" a="26.6023" fwhm="0.0422941" res="16992.8" algo="Sum"/><pk mz="718.71927322" i="858.579" sn="3.45382" a="20.8677" fwhm="0.0317213" res="22657.3" algo="Sum"/><pk mz="718.78500926" i="755.764" sn="3.0403" a="27.7071" fwhm="0.047032" res="15282.9" algo="Sum"/><pk mz="718.82574215" i="688.156" sn="2.76858" a="22.7577" fwhm="0.0475852" res="15106.1" algo="Sum"/><pk mz="719.56116393" i="3572.45" sn="14.3774" a="192.846" fwhm="0.0547596" res="13140.4" algo="Sum"/><pk mz="719.67495378" i="638.323" sn="2.56884" a="22.7013" fwhm="0.0423223" res="17004.6" algo="Sum"/><pk mz="719.68744780" i="683.648" sn="2.75118" a="22.4133" fwhm="0.0476139" res="15115.1" algo="Sum"/><pk mz="719.71945034" i="585.93" sn="2.35797" a="19.2481" fwhm="0.0423246" res="17004.7" algo="Sum"/><pk mz="720.57996711" i="3439.17" sn="13.8472" a="216.434" fwhm="0.0679528" res="10604.1" algo="Sum"/><pk mz="720.70358500" i="1256.59" sn="5.06207" a="76.1323" fwhm="0.0716335" res="10061" algo="Sum"/><pk mz="720.78162844" i="733.96" sn="2.95681" a="48.8312" fwhm="0.0879421" res="8196.09" algo="Sum"/><pk mz="721.48024764" i="610.683" sn="2.46502" a="33.8578" fwhm="0.0647463" res="11143.2" algo="Sum"/><pk mz="721.58470990" i="1711.94" sn="6.91315" a="93.2415" fwhm="0.0554525" res="13012.7" algo="Sum"/><pk mz="721.65315940" i="651.762" sn="2.63215" a="16.0672" fwhm="0.0317858" res="22703.6" algo="Sum"/><pk mz="721.68508828" i="653.86" sn="2.64062" a="19.1778" fwhm="0.0417125" res="17301.4" algo="Sum"/><pk mz="721.70536567" i="628.935" sn="2.53996" a="15.8555" fwhm="0.0317871" res="22704.3" algo="Sum"/><pk mz="722.50365058" i="1056.98" sn="4.27024" a="52.3956" fwhm="0.0653142" res="11062" algo="Sum"/><pk mz="722.54997181" i="972.377" sn="3.92912" a="32.6747" fwhm="0.0477082" res="15145.2" algo="Sum"/><pk mz="722.60065402" i="1148.36" sn="4.6402" a="80.2299" fwhm="0.0719303" res="10045.8" algo="Sum"/><pk mz="722.69833559" i="1373.35" sn="5.54819" a="103.232" fwhm="0.0761701" res="9487.96" algo="Sum"/><pk mz="722.77422123" i="636.044" sn="2.5704" a="16.3918" fwhm="0.0318105" res="22721.2" algo="Sum"/><pk mz="723.53440039" i="14671.6" sn="59.4486" a="633.192" fwhm="0.0351312" res="20595.2" algo="Sum"/><pk mz="723.62979665" i="726.816" sn="2.94454" a="27.4378" fwhm="0.0293033" res="24694.4" algo="Sum"/><pk mz="723.69332897" i="715.289" sn="2.89861" a="30.3512" fwhm="0.0583567" res="12401.2" algo="Sum"/><pk mz="724.53677306" i="7549.51" sn="30.6047" a="362.38" fwhm="0.0407779" res="17767.9" algo="Sum"/><pk mz="724.60926818" i="931.564" sn="3.7766" a="22.9464" fwhm="0.0318509" res="22750" algo="Sum"/><pk mz="724.69702464" i="1128.54" sn="4.57628" a="62.3755" fwhm="0.0762283" res="9506.93" algo="Sum"/><pk mz="724.72377225" i="1057.64" sn="4.28886" a="39.6054" fwhm="0.0530895" res="13651" algo="Sum"/><pk mz="725.55016198" i="67503.3" sn="274.351" a="2482.13" fwhm="0.0322245" res="22515.5" algo="Sum"/><pk mz="725.74226801" i="771.625" sn="3.13608" a="21.0327" fwhm="0.0349354" res="20773.8" algo="Sum"/><pk mz="726.55323635" i="30111.8" sn="122.551" a="1188.13" fwhm="0.0343026" res="21180.7" algo="Sum"/><pk mz="726.63589153" i="1372.84" sn="5.58726" a="51.573" fwhm="0.0531593" res="13669" algo="Sum"/><pk mz="726.73396546" i="1187.54" sn="4.83388" a="81.0286" fwhm="0.0657662" res="11050.3" algo="Sum"/><pk mz="727.55799047" i="12027.5" sn="49.1603" a="606.395" fwhm="0.0424782" res="17127.8" algo="Sum"/><pk mz="727.69346406" i="673.845" sn="2.75409" a="21.8461" fwhm="0.0372379" res="19541.8" algo="Sum"/><pk mz="727.71500262" i="745.127" sn="3.04543" a="25.0716" fwhm="0.0456654" res="15935.8" algo="Sum"/><pk mz="728.55820715" i="4926.72" sn="20.1806" a="264.114" fwhm="0.059875" res="12168" algo="Sum"/><pk mz="728.63894457" i="1375.92" sn="5.63551" a="97.5719" fwhm="0.0685156" res="10634.6" algo="Sum"/><pk mz="728.73114536" i="1120.95" sn="4.5912" a="46.0433" fwhm="0.052333" res="13924.9" algo="Sum"/><pk mz="728.81752091" i="642.888" sn="2.63294" a="30.3878" fwhm="0.0519524" res="14028.6" algo="Sum"/><pk mz="729.58324991" i="9125.82" sn="37.4879" a="419.505" fwhm="0.0389912" res="18711.5" algo="Sum"/><pk mz="729.68714825" i="721.856" sn="2.96531" a="21.7706" fwhm="0.0372893" res="19568.3" algo="Sum"/><pk mz="729.73547450" i="639.197" sn="2.62567" a="14.9816" fwhm="0.0314407" res="23209.9" algo="Sum"/><pk mz="730.53258586" i="3341.82" sn="13.711" a="139.109" fwhm="0.0500581" res="14593.7" algo="Sum"/><pk mz="730.58643366" i="4850.66" sn="19.9015" a="202.56" fwhm="0.0432208" res="16903.6" algo="Sum"/><pk mz="730.73058336" i="1276.07" sn="5.23539" a="46.8259" fwhm="0.0533085" res="13707.6" algo="Sum"/><pk mz="731.53545570" i="1789.07" sn="7.34188" a="86.0777" fwhm="0.0459249" res="15928.9" algo="Sum"/><pk mz="731.59901171" i="11733" sn="48.1491" a="494.943" fwhm="0.0369532" res="19798" algo="Sum"/><pk mz="731.75222451" i="578.303" sn="2.37306" a="23.9118" fwhm="0.0512813" res="14269.4" algo="Sum"/><pk mz="732.54769435" i="7790.35" sn="31.9478" a="337.305" fwhm="0.0386907" res="18933.4" algo="Sum"/><pk mz="732.60230895" i="5950.9" sn="24.4043" a="304.114" fwhm="0.0472379" res="15508.8" algo="Sum"/><pk mz="732.72976362" i="1248.44" sn="5.11977" a="55.0777" fwhm="0.0640572" res="11438.7" algo="Sum"/><pk mz="733.55009950" i="4162.57" sn="17.0675" a="183.805" fwhm="0.0408501" res="17957.1" algo="Sum"/><pk mz="733.60747582" i="2265.53" sn="9.28918" a="121.035" fwhm="0.0487127" res="15059.9" algo="Sum"/><pk mz="733.67389435" i="648.33" sn="2.65813" a="16.7747" fwhm="0.0621348" res="11807.8" algo="Sum"/><pk mz="733.70933851" i="640.294" sn="2.62519" a="26.5555" fwhm="0.0496975" res="14763.5" algo="Sum"/><pk mz="734.56282661" i="10658.8" sn="43.7035" a="460.523" fwhm="0.0384186" res="19120" algo="Sum"/><pk mz="734.71520532" i="912.707" sn="3.74095" a="18.1096" fwhm="0.0432943" res="16970.2" algo="Sum"/><pk mz="734.72671620" i="978.272" sn="4.00969" a="32.3549" fwhm="0.0481088" res="15272.2" algo="Sum"/><pk mz="734.75989137" i="779.902" sn="3.19646" a="29.6777" fwhm="0.081157" res="9053.57" algo="Sum"/><pk mz="735.56799328" i="6541.55" sn="26.8327" a="398.781" fwhm="0.0466539" res="15766.5" algo="Sum"/><pk mz="735.68894436" i="726.982" sn="2.98183" a="23.4723" fwhm="0.0481401" res="15282.2" algo="Sum"/><pk mz="735.71709620" i="619.186" sn="2.53969" a="15.4109" fwhm="0.0320942" res="22923.7" algo="Sum"/><pk mz="736.57568309" i="2936.33" sn="12.0626" a="208.332" fwhm="0.0623429" res="11814.9" algo="Sum"/><pk mz="736.67210153" i="1149.04" sn="4.71981" a="84.6077" fwhm="0.0834086" res="8832.09" algo="Sum"/><pk mz="736.74594152" i="819.802" sn="3.36873" a="38.1238" fwhm="0.0609986" res="12078.1" algo="Sum"/><pk mz="737.56618254" i="1272.82" sn="5.23315" a="88.9213" fwhm="0.0679709" res="10851.2" algo="Sum"/><pk mz="737.68248560" i="682.686" sn="2.80801" a="36.8634" fwhm="0.0749858" res="9837.64" algo="Sum"/><pk mz="737.71055768" i="626.631" sn="2.57768" a="12.5193" fwhm="0.021425" res="34432.2" algo="Sum"/><pk mz="738.53630808" i="1669.37" sn="6.8795" a="69.3461" fwhm="0.0589517" res="12527.8" algo="Sum"/><pk mz="738.63331731" i="890.64" sn="3.67194" a="26.5666" fwhm="0.0375168" res="19688.1" algo="Sum"/><pk mz="738.67306965" i="1384.61" sn="5.70878" a="85.775" fwhm="0.0791698" res="9330.24" algo="Sum"/><pk mz="738.73557295" i="726.588" sn="2.99583" a="14.6839" fwhm="0.0214398" res="34456.2" algo="Sum"/><pk mz="738.75758785" i="715.846" sn="2.95154" a="43.0423" fwhm="0.03961" res="18650.8" algo="Sum"/><pk mz="739.04590965" i="600.545" sn="2.47554" a="40.821" fwhm="0.0626382" res="11798.6" algo="Sum"/><pk mz="739.51255359" i="2642.62" sn="10.8943" a="116.72" fwhm="0.0460896" res="16045.1" algo="Sum"/><pk mz="739.55981283" i="2645.03" sn="10.9043" a="147.105" fwhm="0.0576339" res="12832" algo="Sum"/><pk mz="739.65405994" i="694.747" sn="2.86413" a="49.0303" fwhm="0.0761333" res="9715.25" algo="Sum"/><pk mz="740.55036176" i="5288.13" sn="21.8808" a="279.72" fwhm="0.0504731" res="14672.2" algo="Sum"/><pk mz="740.66618365" i="1139.47" sn="4.71553" a="77.7416" fwhm="0.0889426" res="8327.47" algo="Sum"/><pk mz="740.71716615" i="873.335" sn="3.61406" a="13.6517" fwhm="0.0161014" res="46003.2" algo="Sum"/><pk mz="740.75366105" i="1006.75" sn="4.16616" a="62.6402" fwhm="0.0730746" res="10137" algo="Sum"/><pk mz="741.52628639" i="9606.45" sn="39.7927" a="472.141" fwhm="0.0449658" res="16490.9" algo="Sum"/><pk mz="741.66221713" i="696.371" sn="2.88406" a="20.5619" fwhm="0.0429644" res="17262.2" algo="Sum"/><pk mz="741.69613066" i="725.034" sn="3.00277" a="30.6524" fwhm="0.0590777" res="12554.6" algo="Sum"/><pk mz="741.73133991" i="599.124" sn="2.48131" a="15.0803" fwhm="0.0322251" res="23017.2" algo="Sum"/><pk mz="742.05597283" i="777.342" sn="3.21953" a="38.3421" fwhm="0.0409375" res="18126.5" algo="Sum"/><pk mz="742.56624205" i="13526.2" sn="56.1808" a="570.986" fwhm="0.0448201" res="16567.7" algo="Sum"/><pk mz="742.70298906" i="894.042" sn="3.71338" a="28.1237" fwhm="0.0429948" res="17274.3" algo="Sum"/><pk mz="742.74932700" i="996.172" sn="4.13758" a="52.441" fwhm="0.0625017" res="11883.7" algo="Sum"/><pk mz="743.56911865" i="6881.23" sn="28.5922" a="308.678" fwhm="0.0491706" res="15122.2" algo="Sum"/><pk mz="743.72017520" i="630.935" sn="2.6216" a="15.9843" fwhm="0.0322681" res="23048.1" algo="Sum"/><pk mz="744.58167697" i="10898.2" sn="45.3746" a="493.964" fwhm="0.0492441" res="15120.2" algo="Sum"/><pk mz="744.70449435" i="905.902" sn="3.77173" a="14.1998" fwhm="0.0260185" res="28622.1" algo="Sum"/><pk mz="744.74207676" i="1038.49" sn="4.3235" a="60.7842" fwhm="0.0690424" res="10786.7" algo="Sum"/><pk mz="745.47124094" i="792.665" sn="3.29794" a="54.4607" fwhm="0.079778" res="9344.32" algo="Sum"/><pk mz="745.58697831" i="5155.66" sn="21.4505" a="248.086" fwhm="0.0501771" res="14859.1" algo="Sum"/><pk mz="746.50421789" i="2298.37" sn="9.56674" a="118.066" fwhm="0.0500044" res="14928.8" algo="Sum"/><pk mz="746.59940096" i="6024.29" sn="25.0755" a="326.025" fwhm="0.0530751" res="14066.8" algo="Sum"/><pk mz="746.72910967" i="1221.61" sn="5.08501" a="54.1681" fwhm="0.0624989" res="11947.9" algo="Sum"/><pk mz="747.50816091" i="1430.51" sn="5.94954" a="62.7371" fwhm="0.0468505" res="15955.2" algo="Sum"/><pk mz="747.60089210" i="2845.32" sn="11.8356" a="130.077" fwhm="0.0556773" res="13427.4" algo="Sum"/><pk mz="747.69359646" i="681.286" sn="2.83257" a="20.602" fwhm="0.0403249" res="18541.7" algo="Sum"/><pk mz="747.72251098" i="653.423" sn="2.71696" a="35.0253" fwhm="0.0419472" res="17825.3" algo="Sum"/><pk mz="748.52147797" i="2705.26" sn="11.259" a="138.606" fwhm="0.0445428" res="16804.6" algo="Sum"/><pk mz="748.60648183" i="1784.79" sn="7.42822" a="106.012" fwhm="0.0572557" res="13074.8" algo="Sum"/><pk mz="748.70467259" i="1224.43" sn="5.09741" a="57.1982" fwhm="0.0628916" res="11904.7" algo="Sum"/><pk mz="749.53725183" i="1995.12" sn="8.313" a="123.322" fwhm="0.0715765" res="10471.8" algo="Sum"/><pk mz="749.66766848" i="669.467" sn="2.78993" a="10.5542" fwhm="0.0161984" res="46280.4" algo="Sum"/><pk mz="749.68339095" i="699.857" sn="2.91669" a="17.7027" fwhm="0.0323973" res="23140.3" algo="Sum"/><pk mz="749.72836115" i="609.654" sn="2.54123" a="30.2008" fwhm="0.0562447" res="13329.8" algo="Sum"/><pk mz="750.53849788" i="3869" sn="16.1418" a="241.509" fwhm="0.0492831" res="15229.1" algo="Sum"/><pk mz="750.65650057" i="833.439" sn="3.47792" a="21.9902" fwhm="0.0324181" res="23155.4" algo="Sum"/><pk mz="750.69201021" i="1022.16" sn="4.26626" a="43.1022" fwhm="0.0564414" res="13300.4" algo="Sum"/><pk mz="750.74409388" i="1001.62" sn="4.18166" a="49.8869" fwhm="0.0702435" res="10687.7" algo="Sum"/><pk mz="750.77523684" i="881.275" sn="3.67956" a="50.001" fwhm="0.100464" res="7473.06" algo="Sum"/><pk mz="751.56518071" i="9231.47" sn="38.6039" a="461.291" fwhm="0.0431434" res="17420.2" algo="Sum"/><pk mz="751.68873905" i="639.774" sn="2.67684" a="16.765" fwhm="0.0324408" res="23171.1" algo="Sum"/><pk mz="751.73006712" i="611.317" sn="2.5579" a="18.837" fwhm="0.0432552" res="17379" algo="Sum"/><pk mz="752.04204774" i="885.107" sn="3.70379" a="42.6536" fwhm="0.0372753" res="20175.4" algo="Sum"/><pk mz="752.56143863" i="7079.92" sn="29.6494" a="371.729" fwhm="0.0572989" res="13134" algo="Sum"/><pk mz="752.64423924" i="1125.48" sn="4.71438" a="44.806" fwhm="0.0541018" res="13911.6" algo="Sum"/><pk mz="752.75132268" i="1196.31" sn="5.00916" a="63.5385" fwhm="0.0830924" res="9059.21" algo="Sum"/><pk mz="753.04851358" i="3508.94" sn="14.6878" a="144.718" fwhm="0.0344383" res="21866.6" algo="Sum"/><pk mz="753.57952236" i="11740.7" sn="49.242" a="640.174" fwhm="0.0496258" res="15185.2" algo="Sum"/><pk mz="753.69653665" i="700.73" sn="2.93858" a="23.4013" fwhm="0.0684632" res="11008.8" algo="Sum"/><pk mz="753.73597226" i="594.925" sn="2.49496" a="9.40589" fwhm="0.0162424" res="46405.6" algo="Sum"/><pk mz="753.76038370" i="609.576" sn="2.55638" a="29.9475" fwhm="0.072721" res="10365.1" algo="Sum"/><pk mz="754.05460434" i="2513.44" sn="10.5401" a="114.501" fwhm="0.0368548" res="20460.1" algo="Sum"/><pk mz="754.53229263" i="11406.7" sn="47.8636" a="533.614" fwhm="0.0487497" res="15477.7" algo="Sum"/><pk mz="754.57847109" i="6375.1" sn="26.747" a="249.108" fwhm="0.0427509" res="17650.6" algo="Sum"/><pk mz="754.68790219" i="952.975" sn="3.99778" a="31.5571" fwhm="0.0415117" res="18180.1" algo="Sum"/><pk mz="754.74511090" i="1150.98" sn="4.82828" a="67.4226" fwhm="0.0606281" res="12448.8" algo="Sum"/><pk mz="755.05889946" i="1181.87" sn="4.95914" a="57.5758" fwhm="0.0516607" res="14615.7" algo="Sum"/><pk mz="755.53565596" i="5242.66" sn="22.0107" a="250.074" fwhm="0.0458905" res="16463.9" algo="Sum"/><pk mz="755.58817771" i="2678.99" sn="11.2492" a="106.397" fwhm="0.0462909" res="16322.6" algo="Sum"/><pk mz="755.67673717" i="728.047" sn="3.05719" a="24.4096" fwhm="0.0401489" res="18821.8" algo="Sum"/><pk mz="755.71634338" i="603.028" sn="2.53222" a="3.26185" fwhm="0.0100761" res="75001" algo="Sum"/><pk mz="755.73647306" i="669.867" sn="2.81289" a="38.9258" fwhm="0.041159" res="18361.4" algo="Sum"/><pk mz="756.07241424" i="738.988" sn="3.10291" a="40.1826" fwhm="0.0589988" res="12815.1" algo="Sum"/><pk mz="756.54675338" i="23221.4" sn="97.563" a="1038.17" fwhm="0.0374843" res="20183" algo="Sum"/><pk mz="756.73521577" i="1167.12" sn="4.90353" a="81.5035" fwhm="0.0646164" res="11711.2" algo="Sum"/><pk mz="757.55068236" i="10783.5" sn="45.4252" a="473.91" fwhm="0.0394608" res="19197.5" algo="Sum"/><pk mz="757.61656124" i="4925.56" sn="20.7488" a="276.25" fwhm="0.052303" res="14485.2" algo="Sum"/><pk mz="757.72723482" i="654.032" sn="2.7551" a="17.1899" fwhm="0.0325707" res="23264" algo="Sum"/><pk mz="758.56549669" i="440230" sn="1854.81" a="12054.9" fwhm="0.0230481" res="32912.3" algo="Sum"/><pk mz="759.56844779" i="188376" sn="794.358" a="6136.89" fwhm="0.0281511" res="26981.8" algo="Sum"/><pk mz="759.62725213" i="10100.7" sn="42.5932" a="363.657" fwhm="0.0384732" res="19744.3" algo="Sum"/><pk mz="760.57810056" i="146834" sn="619.142" a="5181.6" fwhm="0.0309299" res="24590.4" algo="Sum"/><pk mz="760.81101538" i="906.125" sn="3.82098" a="56.9697" fwhm="0.079377" res="9584.78" algo="Sum"/><pk mz="761.04323549" i="721.687" sn="3.0442" a="53.552" fwhm="0.0585321" res="13002.2" algo="Sum"/><pk mz="761.58255356" i="56804.7" sn="239.642" a="2259.85" fwhm="0.034296" res="22206.1" algo="Sum"/><pk mz="762.04896113" i="647.787" sn="2.73685" a="43.9601" fwhm="0.074813" res="10186" algo="Sum"/><pk mz="762.50096409" i="1554.57" sn="6.56638" a="84.2207" fwhm="0.0606336" res="12575.5" algo="Sum"/><pk mz="762.58678244" i="16282.8" sn="68.7734" a="787.348" fwhm="0.038618" res="19746.9" algo="Sum"/><pk mz="762.67991046" i="1158.57" sn="4.89366" a="18.4089" fwhm="0.0163384" res="46680.1" algo="Sum"/><pk mz="762.70569874" i="1181.43" sn="4.99067" a="63.8863" fwhm="0.0855435" res="8915.99" algo="Sum"/><pk mz="762.77558307" i="687.077" sn="2.90317" a="17.8512" fwhm="0.0326789" res="23341.5" algo="Sum"/><pk mz="763.50822148" i="1027.41" sn="4.3426" a="53.2774" fwhm="0.0643103" res="11872.3" algo="Sum"/><pk mz="763.59140431" i="3950.31" sn="16.698" a="265.295" fwhm="0.0473801" res="16116.3" algo="Sum"/><pk mz="763.69838980" i="754.178" sn="3.18864" a="25.9602" fwhm="0.049048" res="15570.4" algo="Sum"/><pk mz="764.05367756" i="575.841" sn="2.44053" a="36.665" fwhm="0.0608038" res="12565.9" algo="Sum"/><pk mz="764.55162097" i="13434.3" sn="56.9061" a="726.789" fwhm="0.0399894" res="19118.9" algo="Sum"/><pk mz="764.68884133" i="1068.19" sn="4.52694" a="45.2458" fwhm="0.0545327" res="14022.6" algo="Sum"/><pk mz="764.71122939" i="1077.81" sn="4.56823" a="48.5812" fwhm="0.0488409" res="15657.2" algo="Sum"/><pk mz="764.76979864" i="652.534" sn="2.76619" a="16.7945" fwhm="0.0327217" res="23371.9" algo="Sum"/><pk mz="765.05122048" i="1292.2" sn="5.47745" a="54.6247" fwhm="0.0416695" res="18360" algo="Sum"/><pk mz="765.55442074" i="7516.6" sn="31.8557" a="399.586" fwhm="0.0417254" res="18347.4" algo="Sum"/><pk mz="765.68246466" i="764.86" sn="3.2434" a="22.4154" fwhm="0.038198" res="20045.1" algo="Sum"/><pk mz="766.05691697" i="2073.96" sn="8.79769" a="90.2498" fwhm="0.0346588" res="22102.8" algo="Sum"/><pk mz="766.56703457" i="23175.1" sn="98.4464" a="1205.86" fwhm="0.0412612" res="18578.4" algo="Sum"/><pk mz="766.65819743" i="1265.45" sn="5.37736" a="37.4237" fwhm="0.0382224" res="20057.8" algo="Sum"/><pk mz="766.72083072" i="1189.59" sn="5.05469" a="56.4273" fwhm="0.0609066" res="12588.5" algo="Sum"/><pk mz="767.06444196" i="2808.78" sn="11.9362" a="134.878" fwhm="0.037023" res="20718.6" algo="Sum"/><pk mz="767.57008436" i="12907.3" sn="54.9115" a="728.242" fwhm="0.0465219" res="16499.1" algo="Sum"/><pk mz="767.71415945" i="693.405" sn="2.94877" a="47.7642" fwhm="0.0784623" res="9784.5" algo="Sum"/><pk mz="768.06930506" i="1863.83" sn="7.928" a="98.1405" fwhm="0.0423591" res="18132.3" algo="Sum"/><pk mz="768.49243767" i="1188.6" sn="5.06958" a="58.9577" fwhm="0.062324" res="12330.6" algo="Sum"/><pk mz="768.58301280" i="21538.9" sn="91.8625" a="996.324" fwhm="0.0435957" res="17629.8" algo="Sum"/><pk mz="768.71967739" i="1370.83" sn="5.84693" a="66.8772" fwhm="0.0620065" res="12397.4" algo="Sum"/><pk mz="769.05266125" i="1087.28" sn="4.63784" a="41.5027" fwhm="0.0417003" res="18442.4" algo="Sum"/><pk mz="769.58439252" i="10568.6" sn="45.1141" a="434.677" fwhm="0.0457786" res="16811" algo="Sum"/><pk mz="769.69664468" i="685.173" sn="2.92511" a="7.18059" fwhm="0.0130853" res="58821.4" algo="Sum"/><pk mz="769.72110012" i="724.465" sn="3.09285" a="24.4095" fwhm="0.0460439" res="16717.1" algo="Sum"/><pk mz="770.05728697" i="2458.77" sn="10.4971" a="119.685" fwhm="0.0394108" res="19539.2" algo="Sum"/><pk mz="770.50708681" i="3638.48" sn="15.574" a="163.014" fwhm="0.0492394" res="15648.2" algo="Sum"/><pk mz="770.59737025" i="9209.06" sn="39.4252" a="434.701" fwhm="0.0476658" res="16166.7" algo="Sum"/><pk mz="770.72478506" i="1234.67" sn="5.28576" a="55.3683" fwhm="0.0569097" res="13542.9" algo="Sum"/><pk mz="770.78826054" i="576.619" sn="2.46858" a="25.6125" fwhm="0.0492771" res="15641.9" algo="Sum"/><pk mz="770.83946562" i="617.819" sn="2.64565" a="26.5049" fwhm="0.0514284" res="14988.6" algo="Sum"/><pk mz="771.06457666" i="1967.57" sn="8.42704" a="95.5104" fwhm="0.0399314" res="19309.7" algo="Sum"/><pk mz="771.51123729" i="1901.22" sn="8.14506" a="89.7231" fwhm="0.0545" res="14156.2" algo="Sum"/><pk mz="771.60249590" i="4285" sn="18.3571" a="245.508" fwhm="0.057115" res="13509.6" algo="Sum"/><pk mz="771.69886404" i="646.138" sn="2.76808" a="16.8132" fwhm="0.0602788" res="12802.2" algo="Sum"/><pk mz="771.73645768" i="598.427" sn="2.56361" a="18.4434" fwhm="0.043827" res="17608.7" algo="Sum"/><pk mz="772.07113965" i="913.691" sn="3.91244" a="45.3333" fwhm="0.0466743" res="16541.7" algo="Sum"/><pk mz="772.52309895" i="5525.02" sn="23.6727" a="243.933" fwhm="0.0493497" res="15654.1" algo="Sum"/><pk mz="772.58175910" i="7840.89" sn="33.5954" a="357.145" fwhm="0.0557565" res="13856.4" algo="Sum"/><pk mz="772.71770768" i="1066.73" sn="4.57057" a="55.3585" fwhm="0.0767457" res="10068.6" algo="Sum"/><pk mz="773.05262735" i="679.409" sn="2.91078" a="35.9532" fwhm="0.0524683" res="14733.7" algo="Sum"/><pk mz="773.52979885" i="2938.65" sn="12.5943" a="135.187" fwhm="0.0489198" res="15812.2" algo="Sum"/><pk mz="773.58365234" i="4098.41" sn="17.5647" a="211.954" fwhm="0.0796817" res="9708.42" algo="Sum"/><pk mz="773.64530030" i="3638.67" sn="15.5941" a="198.995" fwhm="0.0618471" res="12509" algo="Sum"/><pk mz="774.05767965" i="946.394" sn="4.05743" a="51.1833" fwhm="0.0551125" res="14045" algo="Sum"/><pk mz="774.55192183" i="6511.96" sn="27.9198" a="406.54" fwhm="0.0732065" res="10580.4" algo="Sum"/><pk mz="774.64444449" i="2693.48" sn="11.5488" a="149.669" fwhm="0.056489" res="13713.2" algo="Sum"/><pk mz="774.70829039" i="903.585" sn="3.8745" a="22.2523" fwhm="0.0630023" res="12296.5" algo="Sum"/><pk mz="775.05800284" i="980.548" sn="4.20554" a="69.183" fwhm="0.0581055" res="13338.8" algo="Sum"/><pk mz="775.55665293" i="3870.61" sn="16.6004" a="243.761" fwhm="0.0717598" res="10807.7" algo="Sum"/><pk mz="775.70701844" i="629.268" sn="2.69837" a="32.1187" fwhm="0.0659094" res="11769.3" algo="Sum"/><pk mz="776.05916694" i="744.833" sn="3.19706" a="55.7307" fwhm="0.0663945" res="11688.6" algo="Sum"/><pk mz="776.55964948" i="3624.54" sn="15.5644" a="220.906" fwhm="0.0693943" res="11190.5" algo="Sum"/><pk mz="776.69817679" i="866.383" sn="3.72153" a="45.9947" fwhm="0.060845" res="12765.2" algo="Sum"/><pk mz="776.74549800" i="716.414" sn="3.07774" a="14.722" fwhm="0.0424744" res="18287.4" algo="Sum"/><pk mz="776.78673497" i="714.602" sn="3.07048" a="40.235" fwhm="0.0796234" res="9755.75" algo="Sum"/><pk mz="777.05227498" i="921.487" sn="3.9616" a="49.2416" fwhm="0.0581622" res="13360.1" algo="Sum"/><pk mz="777.55755698" i="2433.52" sn="10.4603" a="204.616" fwhm="0.0757673" res="10262.4" algo="Sum"/><pk mz="777.65406669" i="782.752" sn="3.36563" a="43.8434" fwhm="0.0769909" res="10100.6" algo="Sum"/><pk mz="777.70034153" i="691.93" sn="2.97567" a="19.7659" fwhm="0.0379604" res="20487.1" algo="Sum"/><pk mz="777.72646600" i="586.536" sn="2.52266" a="14.5955" fwhm="0.0329977" res="23569.1" algo="Sum"/><pk mz="778.05489232" i="1234.04" sn="5.30972" a="78.6712" fwhm="0.0502288" res="15490.2" algo="Sum"/><pk mz="778.53362416" i="12419.5" sn="53.4497" a="672.808" fwhm="0.0426257" res="18264.4" algo="Sum"/><pk mz="778.65252691" i="1175.78" sn="5.06236" a="86.8425" fwhm="0.0883035" res="8817.92" algo="Sum"/><pk mz="778.73494120" i="782.71" sn="3.3713" a="28.4457" fwhm="0.0495284" res="15723" algo="Sum"/><pk mz="778.75893487" i="699.3" sn="3.01238" a="15.1828" fwhm="0.0417663" res="18645.6" algo="Sum"/><pk mz="779.06291349" i="1477.48" sn="6.37099" a="95.2087" fwhm="0.047253" res="16487.1" algo="Sum"/><pk mz="779.53727987" i="6777.96" sn="29.2016" a="324.021" fwhm="0.0493915" res="15782.8" algo="Sum"/><pk mz="779.59846883" i="4839.41" sn="20.8543" a="233.675" fwhm="0.0537963" res="14491.7" algo="Sum"/><pk mz="779.67250235" i="838.85" sn="3.61615" a="28.9655" fwhm="0.0403599" res="19318" algo="Sum"/><pk mz="780.07240444" i="1619.59" sn="6.9836" a="95.8471" fwhm="0.049831" res="15654.3" algo="Sum"/><pk mz="780.54913148" i="574409" sn="2477.04" a="14818.4" fwhm="0.0225291" res="34646.3" algo="Sum"/><pk mz="780.84062555" i="700.116" sn="3.01998" a="50.0444" fwhm="0.07914" res="9866.58" algo="Sum"/><pk mz="781.05089377" i="8941.09" sn="38.5571" a="430.206" fwhm="0.0365264" res="21383.2" algo="Sum"/><pk mz="781.13901548" i="691.056" sn="2.98007" a="20.7629" fwhm="0.0735841" res="10615.6" algo="Sum"/><pk mz="781.55234562" i="253899" sn="1095.14" a="7871.54" fwhm="0.0267511" res="29215.7" algo="Sum"/><pk mz="782.05687068" i="8114.73" sn="35.0154" a="340.079" fwhm="0.0355205" res="22017" algo="Sum"/><pk mz="782.44167275" i="925.974" sn="4.00202" a="38.9319" fwhm="0.0579336" res="13505.8" algo="Sum"/><pk mz="782.56281462" i="332661" sn="1438.22" a="10311.7" fwhm="0.0259836" res="30117.6" algo="Sum"/><pk mz="782.81917154" i="699.341" sn="3.02317" a="18.1185" fwhm="0.0331054" res="23646.2" algo="Sum"/><pk mz="782.84248317" i="669.152" sn="2.89267" a="23.0186" fwhm="0.0496591" res="15764.3" algo="Sum"/><pk mz="783.06263985" i="3945.11" sn="17.0598" a="193.075" fwhm="0.0377221" res="20758.7" algo="Sum"/><pk mz="783.56635884" i="134533" sn="583.212" a="4878.92" fwhm="0.0307936" res="25445.8" algo="Sum"/><pk mz="783.74177758" i="854.464" sn="3.7046" a="21.1836" fwhm="0.0331251" res="23660" algo="Sum"/><pk mz="784.07147255" i="3252.27" sn="14.1082" a="183.502" fwhm="0.0411893" res="19035.8" algo="Sum"/><pk mz="784.43456721" i="634.656" sn="2.7582" a="42.7928" fwhm="0.0727271" res="10786" algo="Sum"/><pk mz="784.57777451" i="119679" sn="520.005" a="4663.48" fwhm="0.0324995" res="24141.2" algo="Sum"/><pk mz="784.83009667" i="584.323" sn="2.53882" a="15.3862" fwhm="0.029134" res="26938.6" algo="Sum"/><pk mz="784.84622927" i="603.765" sn="2.62326" a="14.8021" fwhm="0.0331484" res="23676.8" algo="Sum"/><pk mz="785.07692614" i="1817.31" sn="7.89792" a="134.749" fwhm="0.054766" res="14335.1" algo="Sum"/><pk mz="785.58207865" i="48321.6" sn="210.714" a="1950.06" fwhm="0.036122" res="21748" algo="Sum"/><pk mz="785.64798541" i="16959.8" sn="73.956" a="704.066" fwhm="0.0418442" res="18775.6" algo="Sum"/><pk mz="786.06196483" i="1184.72" sn="5.17152" a="97.892" fwhm="0.0503531" res="15611" algo="Sum"/><pk mz="786.50580184" i="3020.38" sn="13.189" a="138.738" fwhm="0.0512811" res="15337.1" algo="Sum"/><pk mz="786.59594842" i="198839" sn="868.268" a="6457.44" fwhm="0.0281662" res="27927" algo="Sum"/><pk mz="787.06291116" i="1292.99" sn="5.64885" a="73.1348" fwhm="0.0553147" res="14228.8" algo="Sum"/><pk mz="787.51779100" i="1725.79" sn="7.54516" a="87.8436" fwhm="0.0727126" res="10830.6" algo="Sum"/><pk mz="787.59932298" i="87864.3" sn="384.143" a="3363.28" fwhm="0.032977" res="23883.3" algo="Sum"/><pk mz="787.66241910" i="17662.4" sn="77.2201" a="711.084" fwhm="0.0437917" res="17986.6" algo="Sum"/><pk mz="788.06736562" i="1214.11" sn="5.31127" a="96.2447" fwhm="0.0635177" res="12407" algo="Sum"/><pk mz="788.55265838" i="14280.1" sn="62.4944" a="654.982" fwhm="0.0467396" res="16871.2" algo="Sum"/><pk mz="788.60558803" i="37230.6" sn="162.934" a="1569.71" fwhm="0.0384797" res="20494.1" algo="Sum"/><pk mz="788.66619606" i="9168.1" sn="40.1282" a="379.878" fwhm="0.0441961" res="17844.7" algo="Sum"/><pk mz="789.04086708" i="1385.12" sn="6.06482" a="69.097" fwhm="0.0519641" res="15184.4" algo="Sum"/><pk mz="789.55320842" i="7691.54" sn="33.6838" a="385.856" fwhm="0.0538024" res="14675" algo="Sum"/><pk mz="789.61082215" i="12014.8" sn="52.6295" a="527.269" fwhm="0.0426684" res="18505.8" algo="Sum"/><pk mz="789.66784450" i="3339.9" sn="14.6329" a="146.467" fwhm="0.048048" res="16435" algo="Sum"/><pk mz="790.04456834" i="1368.85" sn="6.00205" a="69.7481" fwhm="0.0541265" res="14596.3" algo="Sum"/><pk mz="790.56573802" i="20805.8" sn="91.2362" a="974.996" fwhm="0.0418228" res="18902.7" algo="Sum"/><pk mz="790.67728875" i="1626.98" sn="7.1341" a="70.2798" fwhm="0.0532966" res="14835.4" algo="Sum"/><pk mz="791.05880730" i="1066.11" sn="4.682" a="66.2607" fwhm="0.0564242" res="14019.9" algo="Sum"/><pk mz="791.56803569" i="10435.7" sn="45.8583" a="474.149" fwhm="0.0462808" res="17103.6" algo="Sum"/><pk mz="791.67686821" i="897.638" sn="3.94595" a="40.9253" fwhm="0.0611609" res="12944.2" algo="Sum"/><pk mz="792.05294314" i="1258.17" sn="5.54697" a="79.9334" fwhm="0.0637521" res="12423.9" algo="Sum"/><pk mz="792.57964646" i="16226.8" sn="71.5451" a="740.07" fwhm="0.0491184" res="16136.1" algo="Sum"/><pk mz="792.67732963" i="1010.15" sn="4.4556" a="42.3772" fwhm="0.0555222" res="14276.8" algo="Sum"/><pk mz="792.77943832" i="579.161" sn="2.55574" a="27.2949" fwhm="0.0397768" res="19930.7" algo="Sum"/><pk mz="793.04915140" i="5821.11" sn="25.7113" a="267.827" fwhm="0.036356" res="21813.4" algo="Sum"/><pk mz="793.55452395" i="13593.7" sn="60.0484" a="596.002" fwhm="0.0529273" res="14993.3" algo="Sum"/><pk mz="794.05620098" i="7418.01" sn="32.8389" a="354.541" fwhm="0.0381094" res="20836.2" algo="Sum"/><pk mz="794.56274943" i="24271.3" sn="107.46" a="1010.85" fwhm="0.0490251" res="16207.3" algo="Sum"/><pk mz="795.06441232" i="11567.4" sn="51.2231" a="505.777" fwhm="0.0364747" res="21797.7" algo="Sum"/><pk mz="795.56971809" i="15928.6" sn="70.6063" a="659.5" fwhm="0.0492476" res="16154.5" algo="Sum"/><pk mz="795.74685009" i="578.532" sn="2.5643" a="16.6813" fwhm="0.0351453" res="22641.7" algo="Sum"/><pk mz="796.07131279" i="6866.7" sn="30.4324" a="343.455" fwhm="0.0391302" res="20344.2" algo="Sum"/><pk mz="796.41588381" i="718.129" sn="3.18401" a="41.4116" fwhm="0.057485" res="13854.3" algo="Sum"/><pk mz="796.52156779" i="91480.3" sn="405.793" a="3478.39" fwhm="0.0331977" res="23993.2" algo="Sum"/><pk mz="796.60798190" i="10315.8" sn="45.7627" a="415.243" fwhm="0.0432903" res="18401.5" algo="Sum"/><pk mz="797.07869181" i="2689.57" sn="11.9355" a="140.087" fwhm="0.0518289" res="15379" algo="Sum"/><pk mz="797.52480301" i="42907.6" sn="190.629" a="1709.86" fwhm="0.0364134" res="21902" algo="Sum"/><pk mz="798.08615092" i="1550.5" sn="6.89031" a="50.5221" fwhm="0.05014" res="15917.2" algo="Sum"/><pk mz="798.40959128" i="829.602" sn="3.69956" a="44.2026" fwhm="0.053373" res="14959" algo="Sum"/><pk mz="798.53293362" i="38941.5" sn="173.685" a="1892.29" fwhm="0.0423173" res="18870.1" algo="Sum"/><pk mz="799.06842172" i="1349.49" sn="6.02224" a="71.7271" fwhm="0.0481514" res="16594.9" algo="Sum"/><pk mz="799.53761684" i="16084.4" sn="71.9227" a="909.326" fwhm="0.0464619" res="17208.5" algo="Sum"/><pk mz="799.66362410" i="6815.5" sn="30.4763" a="335.896" fwhm="0.0430015" res="18596.2" algo="Sum"/><pk mz="800.07438111" i="1253.55" sn="5.60868" a="78.5171" fwhm="0.0560384" res="14277.2" algo="Sum"/><pk mz="800.40727762" i="650.584" sn="2.91576" a="33.4532" fwhm="0.0589254" res="13583.4" algo="Sum"/><pk mz="800.54164355" i="7517.76" sn="33.7342" a="440.134" fwhm="0.0664874" res="12040.5" algo="Sum"/><pk mz="800.66603427" i="4069.24" sn="18.2598" a="219.205" fwhm="0.0529799" res="15112.6" algo="Sum"/><pk mz="801.05058369" i="1017.52" sn="4.56905" a="37.7051" fwhm="0.0415964" res="19257.7" algo="Sum"/><pk mz="801.08115774" i="1242" sn="5.57765" a="72.129" fwhm="0.0648152" res="12359.5" algo="Sum"/><pk mz="801.54652177" i="3747.65" sn="16.8408" a="189.252" fwhm="0.0637658" res="12570.2" algo="Sum"/><pk mz="801.67892341" i="6839.82" sn="30.7361" a="324.908" fwhm="0.0411146" res="19498.7" algo="Sum"/><pk mz="802.04792589" i="1262.02" sn="5.67701" a="69.4653" fwhm="0.0553306" res="14495.6" algo="Sum"/><pk mz="802.09844826" i="1164.82" sn="5.24089" a="64.5695" fwhm="0.0572718" res="14005.1" algo="Sum"/><pk mz="802.53340606" i="11783.9" sn="53.043" a="585.41" fwhm="0.0473675" res="16942.7" algo="Sum"/><pk mz="802.68275769" i="3882.29" sn="17.4774" a="207.549" fwhm="0.0495804" res="16189.5" algo="Sum"/><pk mz="803.05252967" i="1737.24" sn="7.82504" a="90.5621" fwhm="0.0521372" res="15402.7" algo="Sum"/><pk mz="803.53809500" i="6538.62" sn="29.4605" a="334.705" fwhm="0.0507126" res="15844.9" algo="Sum"/><pk mz="803.68421799" i="1575.47" sn="7.1003" a="106.901" fwhm="0.0822619" res="9769.82" algo="Sum"/><pk mz="804.05894581" i="1420.17" sn="6.40164" a="84.8124" fwhm="0.0602741" res="13340" algo="Sum"/><pk mz="804.54708310" i="159027" sn="717.089" a="5653.19" fwhm="0.029725" res="27066.3" algo="Sum"/><pk mz="804.68109686" i="1502.58" sn="6.77766" a="118.848" fwhm="0.0879027" res="9154.23" algo="Sum"/><pk mz="805.05009152" i="4088.15" sn="18.4466" a="222.389" fwhm="0.0398091" res="20222.8" algo="Sum"/><pk mz="805.55027041" i="79207.6" sn="357.498" a="3097.78" fwhm="0.0333966" res="24120.7" algo="Sum"/><pk mz="806.05718789" i="4825.17" sn="21.815" a="254.438" fwhm="0.0385945" res="20885.3" algo="Sum"/><pk mz="806.45109434" i="805.076" sn="3.64021" a="38.1679" fwhm="0.0672021" res="12000.4" algo="Sum"/><pk mz="806.56267473" i="199417" sn="901.841" a="7030.1" fwhm="0.0292141" res="27608.7" algo="Sum"/><pk mz="807.06457113" i="7776.14" sn="35.2502" a="361.206" fwhm="0.0398088" res="20273.5" algo="Sum"/><pk mz="807.56640957" i="95886.9" sn="434.979" a="3667.86" fwhm="0.0332956" res="24254.5" algo="Sum"/><pk mz="807.62877076" i="14179.1" sn="64.3332" a="612.586" fwhm="0.0477198" res="16924.4" algo="Sum"/><pk mz="807.76793486" i="647.252" sn="2.93821" a="24.4891" fwhm="0.049336" res="16372.8" algo="Sum"/><pk mz="808.07376199" i="6571.84" sn="29.8572" a="268.367" fwhm="0.047832" res="16894" algo="Sum"/><pk mz="808.44046770" i="910.941" sn="4.13852" a="42.5826" fwhm="0.0504437" res="16026.6" algo="Sum"/><pk mz="808.57832916" i="294510" sn="1338.67" a="9093.06" fwhm="0.0264414" res="30580" algo="Sum"/><pk mz="809.08212029" i="4674.44" sn="21.2969" a="316.889" fwhm="0.0616286" res="13128.3" algo="Sum"/><pk mz="809.58190005" i="130574" sn="595.412" a="4751.84" fwhm="0.0310575" res="26067.2" algo="Sum"/><pk mz="809.64418491" i="16514.9" sn="75.3243" a="690.086" fwhm="0.0442048" res="18315.8" algo="Sum"/><pk mz="809.76244509" i="757.565" sn="3.45548" a="37.8222" fwhm="0.0463897" res="17455.7" algo="Sum"/><pk mz="810.09067338" i="2328.12" sn="10.6174" a="169.087" fwhm="0.0684949" res="11827" algo="Sum"/><pk mz="810.44648260" i="641.851" sn="2.92954" a="32.9199" fwhm="0.054584" res="14847.7" algo="Sum"/><pk mz="810.59288044" i="112894" sn="515.556" a="4216.13" fwhm="0.0337748" res="23999.9" algo="Sum"/><pk mz="811.09383961" i="1126.52" sn="5.14461" a="39.7226" fwhm="0.0505469" res="16046.4" algo="Sum"/><pk mz="811.59774709" i="48020.3" sn="219.845" a="2014.93" fwhm="0.0363166" res="22347.9" algo="Sum"/><pk mz="811.66286716" i="18668.3" sn="85.4694" a="785.309" fwhm="0.0445738" res="18209.4" algo="Sum"/><pk mz="812.07299442" i="1052.92" sn="4.82195" a="43.3696" fwhm="0.0594507" res="13659.6" algo="Sum"/><pk mz="812.39208998" i="631.388" sn="2.89521" a="38.1499" fwhm="0.0590391" res="13760.2" algo="Sum"/><pk mz="812.54949893" i="5674.4" sn="26.0233" a="285.637" fwhm="0.0540395" res="15036.2" algo="Sum"/><pk mz="812.60764350" i="31205" sn="143.1" a="1425.83" fwhm="0.0401223" res="20253.2" algo="Sum"/><pk mz="812.66625089" i="10198.2" sn="46.7717" a="430.726" fwhm="0.044198" res="18387" algo="Sum"/><pk mz="813.04839438" i="909.136" sn="4.17067" a="34.1138" fwhm="0.0473464" res="17172.4" algo="Sum"/><pk mz="813.07806559" i="991.351" sn="4.5475" a="56.155" fwhm="0.0687867" res="11820.3" algo="Sum"/><pk mz="813.54883008" i="3355.28" sn="15.4352" a="171.123" fwhm="0.0543446" res="14970.2" algo="Sum"/><pk mz="813.61345441" i="12753.8" sn="58.672" a="598.931" fwhm="0.0443866" res="18330.2" algo="Sum"/><pk mz="813.67911061" i="28367.2" sn="130.499" a="1164.95" fwhm="0.0370708" res="21949.3" algo="Sum"/><pk mz="814.04789277" i="1009.72" sn="4.64749" a="44.9068" fwhm="0.0461017" res="17657.7" algo="Sum"/><pk mz="814.07686849" i="939.192" sn="4.32339" a="10.1948" fwhm="0.0214717" res="37913.9" algo="Sum"/><pk mz="814.09633124" i="1042.66" sn="4.80012" a="55.7189" fwhm="0.0515889" res="15780.5" algo="Sum"/><pk mz="814.38505669" i="694.956" sn="3.20446" a="38.1301" fwhm="0.0465538" res="17493.4" algo="Sum"/><pk mz="814.56440224" i="9477.9" sn="43.7197" a="508.148" fwhm="0.0597787" res="13626.3" algo="Sum"/><pk mz="814.61910787" i="6444.53" sn="29.7274" a="272.428" fwhm="0.0592681" res="13744.6" algo="Sum"/><pk mz="814.68294333" i="14437.3" sn="66.5966" a="648.497" fwhm="0.0395611" res="20593" algo="Sum"/><pk mz="815.05311302" i="1344.09" sn="6.20344" a="76.5747" fwhm="0.0556234" res="14653.1" algo="Sum"/><pk mz="815.09613013" i="984.956" sn="4.54675" a="46.2444" fwhm="0.055782" res="14612.2" algo="Sum"/><pk mz="815.56579458" i="5607.09" sn="25.9609" a="352.159" fwhm="0.0612281" res="13320.1" algo="Sum"/><pk mz="815.62307623" i="2884.76" sn="13.3565" a="115.616" fwhm="0.0563198" res="14482" algo="Sum"/><pk mz="815.69306569" i="12812.4" sn="59.3214" a="569.791" fwhm="0.039977" res="20404" algo="Sum"/><pk mz="816.06218814" i="1186.21" sn="5.49772" a="72.2298" fwhm="0.0707179" res="11539.7" algo="Sum"/><pk mz="816.38093009" i="612.847" sn="2.84143" a="28.6857" fwhm="0.0472946" res="17261.6" algo="Sum"/><pk mz="816.58198355" i="17434.6" sn="80.8306" a="919.548" fwhm="0.0422946" res="19307" algo="Sum"/><pk mz="816.69687779" i="6053.35" sn="28.0646" a="287.409" fwhm="0.0422233" res="19342.3" algo="Sum"/><pk mz="817.05492944" i="1614.42" sn="7.49458" a="93.6143" fwhm="0.062413" res="13091.1" algo="Sum"/><pk mz="817.58445649" i="9435.63" sn="43.8253" a="542.371" fwhm="0.0486057" res="16820.8" algo="Sum"/><pk mz="817.70065042" i="1990.25" sn="9.24581" a="111.196" fwhm="0.0599832" res="13632.2" algo="Sum"/><pk mz="818.05867203" i="1892.76" sn="8.79902" a="96.1366" fwhm="0.0482866" res="16941.7" algo="Sum"/><pk mz="818.59461945" i="12584.5" sn="58.5178" a="572.934" fwhm="0.0491201" res="16665.2" algo="Sum"/><pk mz="818.67550287" i="1111.62" sn="5.17013" a="23.6301" fwhm="0.0282127" res="29018" algo="Sum"/><pk mz="818.69975009" i="1033.44" sn="4.80639" a="49.5237" fwhm="0.0877385" res="9331.13" algo="Sum"/><pk mz="818.76755179" i="608.036" sn="2.8282" a="18.6114" fwhm="0.0451427" res="18137.3" algo="Sum"/><pk mz="819.06532601" i="3991.38" sn="18.5748" a="191.081" fwhm="0.0402332" res="20357.9" algo="Sum"/><pk mz="819.57597325" i="7215.85" sn="33.6028" a="288.128" fwhm="0.0464607" res="17640.2" algo="Sum"/><pk mz="820.07310083" i="3430.52" sn="15.9974" a="183.358" fwhm="0.0502902" res="16306.8" algo="Sum"/><pk mz="820.52299222" i="30191.5" sn="140.814" a="1357.37" fwhm="0.0415094" res="19767.2" algo="Sum"/><pk mz="821.08262302" i="3067.81" sn="14.3305" a="130.105" fwhm="0.047574" res="17259" algo="Sum"/><pk mz="821.52607660" i="14750.2" sn="68.9106" a="730.136" fwhm="0.0434638" res="18901.4" algo="Sum"/><pk mz="821.58183666" i="5171.32" sn="24.1645" a="165.63" fwhm="0.0452203" res="18168.4" algo="Sum"/><pk mz="821.64002739" i="6225.44" sn="29.096" a="352.585" fwhm="0.0647313" res="12693.1" algo="Sum"/><pk mz="822.11060380" i="2007.64" sn="9.41613" a="156.566" fwhm="0.0719383" res="11428" algo="Sum"/><pk mz="822.53650517" i="25996.8" sn="121.991" a="1411.37" fwhm="0.0446008" res="18442.2" algo="Sum"/><pk mz="822.63545205" i="5837.37" sn="27.4015" a="354.005" fwhm="0.0627756" res="13104.4" algo="Sum"/><pk mz="822.74472698" i="626.511" sn="2.94219" a="21.9804" fwhm="0.050032" res="16444.4" algo="Sum"/><pk mz="823.11882261" i="1396.92" sn="6.56718" a="94.8737" fwhm="0.0554524" res="14843.7" algo="Sum"/><pk mz="823.54080933" i="12214.4" sn="57.4544" a="663.761" fwhm="0.0475695" res="17312.4" algo="Sum"/><pk mz="823.60954161" i="3889.2" sn="18.2977" a="109.155" fwhm="0.0357992" res="23006.4" algo="Sum"/><pk mz="823.65753026" i="6099.73" sn="28.7027" a="336.729" fwhm="0.0604177" res="13632.7" algo="Sum"/><pk mz="824.06996466" i="731.624" sn="3.45143" a="24.3355" fwhm="0.0505761" res="16293.7" algo="Sum"/><pk mz="824.09974834" i="617.768" sn="2.91431" a="10.0228" fwhm="0.0169835" res="48523.6" algo="Sum"/><pk mz="824.12938843" i="674.881" sn="3.18374" a="45.0615" fwhm="0.0661734" res="12454.1" algo="Sum"/><pk mz="824.55178340" i="43307.9" sn="204.491" a="2047.83" fwhm="0.0394618" res="20894.9" algo="Sum"/><pk mz="824.65760374" i="4105.17" sn="19.3887" a="224.05" fwhm="0.0651352" res="12660.7" algo="Sum"/><pk mz="825.05437052" i="669.183" sn="3.16228" a="32.4582" fwhm="0.0438874" res="18799.4" algo="Sum"/><pk mz="825.08362810" i="700.372" sn="3.30967" a="30.2412" fwhm="0.0590202" res="13979.7" algo="Sum"/><pk mz="825.55539192" i="21167.3" sn="100.152" a="948.197" fwhm="0.0410202" res="20125.6" algo="Sum"/><pk mz="826.05641192" i="575.272" sn="2.72267" a="19.6264" fwhm="0.0793299" res="10412.9" algo="Sum"/><pk mz="826.08497212" i="606.082" sn="2.86884" a="25.8644" fwhm="0.0566797" res="14574.6" algo="Sum"/><pk mz="826.55874379" i="12388.3" sn="58.8441" a="847.858" fwhm="0.0528669" res="15634.7" algo="Sum"/><pk mz="826.67502380" i="1739.81" sn="8.26625" a="89.0056" fwhm="0.0657309" res="12576.7" algo="Sum"/><pk mz="827.05739385" i="831.53" sn="3.95173" a="44.4343" fwhm="0.0647216" res="12778.7" algo="Sum"/><pk mz="827.56241723" i="5187.62" sn="24.7049" a="388.584" fwhm="0.0608202" res="13606.7" algo="Sum"/><pk mz="827.69685074" i="1795.05" sn="8.5497" a="99.6182" fwhm="0.0677578" res="12215.5" algo="Sum"/><pk mz="828.06091674" i="760.969" sn="3.62557" a="50.3533" fwhm="0.0699534" res="11837.3" algo="Sum"/><pk mz="828.10346578" i="631.582" sn="3.0094" a="22.6143" fwhm="0.0510743" res="16213.7" algo="Sum"/><pk mz="828.54712772" i="78263.4" sn="374.252" a="3244.4" fwhm="0.0343891" res="24093.3" algo="Sum"/><pk mz="828.68768241" i="1698.9" sn="8.1241" a="116.428" fwhm="0.0767975" res="10790.6" algo="Sum"/><pk mz="829.06144045" i="971.808" sn="4.6504" a="56.7251" fwhm="0.068288" res="12140.7" algo="Sum"/><pk mz="829.55012591" i="40174.4" sn="192.722" a="1737.33" fwhm="0.0364093" res="22784" algo="Sum"/><pk mz="829.68844270" i="1161.79" sn="5.57323" a="44.4966" fwhm="0.0454421" res="18258.1" algo="Sum"/><pk mz="829.70885988" i="1233.63" sn="5.91786" a="68.8176" fwhm="0.0527042" res="15742.8" algo="Sum"/><pk mz="830.06614918" i="926.292" sn="4.4461" a="57.4822" fwhm="0.0661416" res="12549.8" algo="Sum"/><pk mz="830.56017043" i="47283" sn="227.579" a="2040.67" fwhm="0.0366935" res="22635.1" algo="Sum"/><pk mz="830.66490529" i="1307.65" sn="6.29391" a="93.3828" fwhm="0.100183" res="8291.5" algo="Sum"/><pk mz="831.06651510" i="1368.75" sn="6.59725" a="77.7857" fwhm="0.0571427" res="14543.7" algo="Sum"/><pk mz="831.56492358" i="21257.4" sn="102.571" a="979.693" fwhm="0.0395464" res="21027.6" algo="Sum"/><pk mz="831.62608047" i="3146" sn="15.18" a="110.973" fwhm="0.0400694" res="20754.6" algo="Sum"/><pk mz="832.07419675" i="1325.11" sn="6.40079" a="64.6589" fwhm="0.0577858" res="14399.3" algo="Sum"/><pk mz="832.44739005" i="578.36" sn="2.79517" a="23.8631" fwhm="0.0397021" res="20967.3" algo="Sum"/><pk mz="832.57775318" i="91363.5" sn="441.545" a="3674.88" fwhm="0.0338099" res="24625.3" algo="Sum"/><pk mz="833.08090536" i="1489.9" sn="7.20862" a="67.9584" fwhm="0.050912" res="16363.2" algo="Sum"/><pk mz="833.58140469" i="45296.2" sn="219.226" a="1886.17" fwhm="0.0371013" res="22467.7" algo="Sum"/><pk mz="833.64552994" i="14259.5" sn="69.0268" a="602.137" fwhm="0.0456192" res="18274" algo="Sum"/><pk mz="834.09310864" i="1026.58" sn="4.97415" a="98.4316" fwhm="0.0852068" res="9789.04" algo="Sum"/><pk mz="834.45131394" i="592.309" sn="2.87043" a="29.7567" fwhm="0.0530637" res="15725.5" algo="Sum"/><pk mz="834.59267682" i="53143.1" sn="257.629" a="2331.69" fwhm="0.0376712" res="22154.7" algo="Sum"/><pk mz="835.12146774" i="779.581" sn="3.78342" a="52.334" fwhm="0.0803759" res="10390.2" algo="Sum"/><pk mz="835.59715894" i="24275.2" sn="117.859" a="1088.44" fwhm="0.0401805" res="20796.1" algo="Sum"/><pk mz="835.66084503" i="22024.3" sn="106.958" a="1011.52" fwhm="0.0406702" res="20547.3" algo="Sum"/><pk mz="836.53188566" i="2987.98" sn="14.5254" a="163.357" fwhm="0.0601976" res="13896.4" algo="Sum"/><pk mz="836.60660328" i="14121.2" sn="68.6677" a="671.881" fwhm="0.0455972" res="18347.8" algo="Sum"/><pk mz="836.66424231" i="11902.6" sn="57.8905" a="522.664" fwhm="0.0481101" res="17390.6" algo="Sum"/><pk mz="837.55574409" i="1821.3" sn="8.88489" a="124.198" fwhm="0.0653248" res="12821.4" algo="Sum"/><pk mz="837.61287953" i="6104.11" sn="29.7845" a="305.92" fwhm="0.0561239" res="14924.4" algo="Sum"/><pk mz="837.67457462" i="10271.9" sn="50.1329" a="456.416" fwhm="0.0415887" res="20141.9" algo="Sum"/><pk mz="838.50648963" i="10375.5" sn="50.7241" a="481.742" fwhm="0.042647" res="19661.5" algo="Sum"/><pk mz="838.62239664" i="4308.42" sn="21.0725" a="210.419" fwhm="0.0573975" res="14610.8" algo="Sum"/><pk mz="838.67829126" i="4802.78" sn="23.4943" a="233.54" fwhm="0.0520857" res="16101.9" algo="Sum"/><pk mz="839.50983446" i="5076.97" sn="24.9235" a="256.279" fwhm="0.0456602" res="18386" algo="Sum"/><pk mz="839.55575346" i="2158.08" sn="10.5961" a="74.0617" fwhm="0.0514266" res="16325.3" algo="Sum"/><pk mz="839.63047891" i="2694.47" sn="13.2325" a="141.085" fwhm="0.0701336" res="11971.9" algo="Sum"/><pk mz="839.68227142" i="1911.25" sn="9.38671" a="97.079" fwhm="0.0572413" res="14669.2" algo="Sum"/><pk mz="840.51258260" i="6719.78" sn="33.0662" a="360.889" fwhm="0.053653" res="15665.7" algo="Sum"/><pk mz="840.57845106" i="4372.43" sn="21.5198" a="232.25" fwhm="0.0731093" res="11497.6" algo="Sum"/><pk mz="841.51539773" i="3012.89" sn="14.8841" a="185.131" fwhm="0.0639001" res="13169.2" algo="Sum"/><pk mz="841.58348109" i="2675.53" sn="13.2183" a="154.289" fwhm="0.0709735" res="11857.7" algo="Sum"/><pk mz="841.64140633" i="1290.49" sn="6.37636" a="68.8719" fwhm="0.0980005" res="8588.13" algo="Sum"/><pk mz="842.52182528" i="2946.82" sn="14.5918" a="150.124" fwhm="0.0487912" res="17267.9" algo="Sum"/><pk mz="842.59463035" i="4335.88" sn="21.4727" a="275.717" fwhm="0.077129" res="10924.5" algo="Sum"/><pk mz="843.52794901" i="1403.37" sn="6.97579" a="61.2501" fwhm="0.0511299" res="16497.8" algo="Sum"/><pk mz="843.60066894" i="2222.9" sn="11.0495" a="148.47" fwhm="0.0758003" res="11129.3" algo="Sum"/><pk mz="843.66645725" i="913.802" sn="4.54228" a="39.9846" fwhm="0.0785695" res="10737.8" algo="Sum"/><pk mz="844.52437058" i="16619.2" sn="82.7601" a="885.163" fwhm="0.0454855" res="18566.9" algo="Sum"/><pk mz="844.60949057" i="3342.32" sn="16.644" a="170.408" fwhm="0.059083" res="14295.3" algo="Sum"/><pk mz="845.08005309" i="594.137" sn="2.9627" a="31.3312" fwhm="0.0535505" res="15781" algo="Sum"/><pk mz="845.52799609" i="8867.29" sn="44.3379" a="477.902" fwhm="0.0459682" res="18393.7" algo="Sum"/><pk mz="845.61300981" i="1925.05" sn="9.62557" a="97.5797" fwhm="0.056213" res="15043" algo="Sum"/><pk mz="846.53652682" i="10664.4" sn="53.4864" a="619.269" fwhm="0.0497335" res="17021.4" algo="Sum"/><pk mz="846.62846383" i="2647.38" sn="13.2777" a="181.757" fwhm="0.0668733" res="12660.2" algo="Sum"/><pk mz="847.54175060" i="5186.7" sn="26.0787" a="337.338" fwhm="0.0544171" res="15574.9" algo="Sum"/><pk mz="847.63209888" i="1709.61" sn="8.59615" a="109.23" fwhm="0.0730534" res="11602.9" algo="Sum"/><pk mz="848.54663418" i="24652" sn="124.304" a="1338.6" fwhm="0.0473195" res="17932.3" algo="Sum"/><pk mz="848.64569017" i="2357.7" sn="11.8913" a="153.476" fwhm="0.0659422" res="12869.5" algo="Sum"/><pk mz="849.55001401" i="11800" sn="59.6382" a="682.156" fwhm="0.0510403" res="16644.7" algo="Sum"/><pk mz="849.61499094" i="2978.21" sn="15.0548" a="145.963" fwhm="0.061804" res="13746.9" algo="Sum"/><pk mz="849.67701069" i="1847.82" sn="9.34277" a="69.2193" fwhm="0.0410211" res="20713.2" algo="Sum"/><pk mz="850.55862465" i="11130.2" sn="56.4098" a="761.975" fwhm="0.053654" res="15852.7" algo="Sum"/><pk mz="850.66155012" i="2446.7" sn="12.4047" a="136.686" fwhm="0.0616439" res="13799.6" algo="Sum"/><pk mz="851.56413615" i="4970.79" sn="25.2785" a="277.76" fwhm="0.0647101" res="13159.7" algo="Sum"/><pk mz="851.63558634" i="4056.92" sn="20.6372" a="227.606" fwhm="0.0696932" res="12219.8" algo="Sum"/><pk mz="851.70171882" i="2853.25" sn="14.5177" a="135.285" fwhm="0.0495331" res="17194.6" algo="Sum"/><pk mz="852.56083525" i="3126.85" sn="15.9723" a="261.186" fwhm="0.098521" res="8653.6" algo="Sum"/><pk mz="852.63994909" i="2514.58" sn="12.8489" a="136.001" fwhm="0.0760714" res="11208.4" algo="Sum"/><pk mz="852.69869347" i="2148.52" sn="10.981" a="119.475" fwhm="0.0612214" res="13928.1" algo="Sum"/><pk mz="853.55772386" i="1635.22" sn="8.37213" a="109.223" fwhm="0.0598167" res="14269.6" algo="Sum"/><pk mz="853.65106739" i="2258.68" sn="11.5683" a="133.457" fwhm="0.0808186" res="10562.6" algo="Sum"/><pk mz="853.71912461" i="3367.52" sn="17.2495" a="188.307" fwhm="0.0517665" res="16491.7" algo="Sum"/><pk mz="854.48421037" i="1991.44" sn="10.2341" a="101.402" fwhm="0.0518788" res="16470.8" algo="Sum"/><pk mz="854.56196270" i="6026.1" sn="30.9783" a="337.528" fwhm="0.0477249" res="17906" algo="Sum"/><pk mz="854.65632853" i="1438.31" sn="7.39598" a="75.1514" fwhm="0.0598212" res="14286.8" algo="Sum"/><pk mz="854.72388278" i="2113.98" sn="10.8721" a="130.39" fwhm="0.0621705" res="13748.1" algo="Sum"/><pk mz="855.48678269" i="953.013" sn="4.90973" a="52.9936" fwhm="0.054147" res="15799.4" algo="Sum"/><pk mz="855.56487991" i="3443.43" sn="17.7448" a="214.832" fwhm="0.0493526" res="17335.7" algo="Sum"/><pk mz="855.65241026" i="929.227" sn="4.78873" a="39.7064" fwhm="0.0576854" res="14833.1" algo="Sum"/><pk mz="855.73539220" i="2316.17" sn="11.9397" a="128.046" fwhm="0.0488816" res="17506.3" algo="Sum"/><pk mz="856.49094655" i="1547.52" sn="8.00262" a="77.1975" fwhm="0.0637265" res="13440.1" algo="Sum"/><pk mz="856.57786759" i="23837.3" sn="123.29" a="1129.78" fwhm="0.0388488" res="22049" algo="Sum"/><pk mz="856.73793259" i="1413.13" sn="7.31079" a="82.923" fwhm="0.0716621" res="11955.2" algo="Sum"/><pk mz="857.58178060" i="12930.9" sn="67.079" a="605.669" fwhm="0.0406812" res="21080.5" algo="Sum"/><pk mz="857.75111584" i="946.861" sn="4.91234" a="62.3893" fwhm="0.0570654" res="15031" algo="Sum"/><pk mz="858.58970597" i="10041.8" sn="52.3062" a="509.06" fwhm="0.0441655" res="19440.3" algo="Sum"/><pk mz="858.73597991" i="590.898" sn="3.0779" a="15.7296" fwhm="0.0346732" res="24766.6" algo="Sum"/><pk mz="858.75590115" i="647.25" sn="3.37143" a="35.2123" fwhm="0.0517678" res="16588.6" algo="Sum"/><pk mz="859.59477885" i="4456.89" sn="23.2775" a="241.832" fwhm="0.0464645" res="18500" algo="Sum"/><pk mz="860.53221907" i="2215.59" sn="11.6247" a="143.708" fwhm="0.0796924" res="10798.2" algo="Sum"/><pk mz="860.60355655" i="3799.75" sn="19.9364" a="203.181" fwhm="0.0553678" res="15543.4" algo="Sum"/><pk mz="861.53377248" i="1620.35" sn="8.52684" a="107.662" fwhm="0.0770466" res="11182" algo="Sum"/><pk mz="861.60921342" i="1923.71" sn="10.1233" a="119.737" fwhm="0.0734146" res="11736.2" algo="Sum"/><pk mz="861.67674160" i="682.454" sn="3.59135" a="38.9161" fwhm="0.0537094" res="16043.3" algo="Sum"/><pk mz="862.50878040" i="3673.19" sn="19.379" a="269.869" fwhm="0.0696356" res="12386" algo="Sum"/><pk mz="862.61545084" i="1658.58" sn="8.75112" a="111.666" fwhm="0.0740396" res="11650.7" algo="Sum"/><pk mz="863.51134079" i="1947.62" sn="10.304" a="109.942" fwhm="0.062207" res="13881.3" algo="Sum"/><pk mz="863.62211212" i="1169.62" sn="6.18983" a="74.5726" fwhm="0.0989402" res="8728.73" algo="Sum"/><pk mz="863.68717281" i="734.325" sn="3.88676" a="37.1621" fwhm="0.0640325" res="13488.3" algo="Sum"/><pk mz="864.51690616" i="4817.1" sn="25.566" a="261.826" fwhm="0.0557148" res="15516.8" algo="Sum"/><pk mz="864.63462783" i="1285.48" sn="6.82498" a="75.8931" fwhm="0.0787672" res="10977.1" algo="Sum"/><pk mz="865.51936677" i="2557.05" sn="13.6185" a="174.298" fwhm="0.0658387" res="13146.1" algo="Sum"/><pk mz="865.57008699" i="1306.62" sn="6.95993" a="58.3209" fwhm="0.0593272" res="14589.8" algo="Sum"/><pk mz="865.65752711" i="1210.37" sn="6.44932" a="79.9555" fwhm="0.071348" res="12132.9" algo="Sum"/><pk mz="866.53403000" i="5841.77" sn="31.1888" a="398.141" fwhm="0.0515474" res="16810.4" algo="Sum"/><pk mz="866.66109057" i="1196.97" sn="6.39371" a="64.2022" fwhm="0.0770715" res="11244.9" algo="Sum"/><pk mz="867.53914879" i="3248.65" sn="17.397" a="191.697" fwhm="0.0530414" res="16355.9" algo="Sum"/><pk mz="867.59762262" i="1394.93" sn="7.47177" a="62.1298" fwhm="0.0546716" res="15869.2" algo="Sum"/><pk mz="867.67966139" i="1862.71" sn="9.98047" a="110.298" fwhm="0.0616537" res="14073.5" algo="Sum"/><pk mz="868.53828305" i="3265.64" sn="17.5548" a="216.345" fwhm="0.0578832" res="15005" algo="Sum"/><pk mz="868.60793330" i="1439.72" sn="7.74148" a="65.09" fwhm="0.0639325" res="13586.3" algo="Sum"/><pk mz="868.67898999" i="1529.4" sn="8.22586" a="98.3205" fwhm="0.0728079" res="11931.1" algo="Sum"/><pk mz="869.54187192" i="1580.64" sn="8.53511" a="113.781" fwhm="0.0769528" res="11299.7" algo="Sum"/><pk mz="869.61238574" i="1048.58" sn="5.66365" a="51.3662" fwhm="0.0697848" res="12461.3" algo="Sum"/><pk mz="869.69386366" i="2402.78" sn="12.9806" a="136.114" fwhm="0.0506671" res="17164.8" algo="Sum"/><pk mz="870.54355517" i="2463.08" sn="13.3649" a="164.089" fwhm="0.073853" res="11787.5" algo="Sum"/><pk mz="870.63151874" i="1680.7" sn="9.12084" a="96.2846" fwhm="0.0804315" res="10824.5" algo="Sum"/><pk mz="870.69650125" i="1560.12" sn="8.46706" a="87.3929" fwhm="0.0635516" res="13700.6" algo="Sum"/><pk mz="871.54618712" i="1344.66" sn="7.33135" a="102.779" fwhm="0.0780351" res="11168.6" algo="Sum"/><pk mz="871.62674846" i="1314.75" sn="7.16991" a="81.2852" fwhm="0.0767908" res="11350.7" algo="Sum"/><pk mz="871.70652349" i="1379.93" sn="7.52597" a="82.6446" fwhm="0.0709713" res="12282.5" algo="Sum"/><pk mz="872.54710812" i="7266.17" sn="39.8225" a="449.709" fwhm="0.0537883" res="16221.9" algo="Sum"/><pk mz="872.64372884" i="2005.83" sn="10.9955" a="125.938" fwhm="0.0799607" res="10913.4" algo="Sum"/><pk mz="872.70912780" i="975.903" sn="5.34966" a="41.611" fwhm="0.0543325" res="16062.4" algo="Sum"/><pk mz="873.55195295" i="3973.79" sn="21.8585" a="276.702" fwhm="0.0563953" res="15489.8" algo="Sum"/><pk mz="873.64624498" i="1396.92" sn="7.68402" a="73.6833" fwhm="0.0817125" res="10691.7" algo="Sum"/><pk mz="874.55522379" i="4702.09" sn="25.9361" a="289.81" fwhm="0.0563049" res="15532.5" algo="Sum"/><pk mz="874.66042926" i="1805.65" sn="9.9597" a="109.421" fwhm="0.0723448" res="12090.2" algo="Sum"/><pk mz="874.71621120" i="865.154" sn="4.77207" a="36.3789" fwhm="0.0449535" res="19458.2" algo="Sum"/><pk mz="875.55819398" i="2343.73" sn="12.9673" a="141.078" fwhm="0.0662839" res="13209.2" algo="Sum"/><pk mz="875.70433438" i="1638.61" sn="9.06602" a="89.0449" fwhm="0.061595" res="14217.1" algo="Sum"/><pk mz="876.56483098" i="6046.46" sn="33.5548" a="368.815" fwhm="0.04936" res="17758.6" algo="Sum"/><pk mz="876.68167789" i="1831.03" sn="10.1618" a="155.754" fwhm="0.0900611" res="9734.29" algo="Sum"/><pk mz="877.56982181" i="3131.38" sn="17.4182" a="194.844" fwhm="0.0525695" res="16693.5" algo="Sum"/><pk mz="877.72122053" i="7382.04" sn="41.0787" a="393.147" fwhm="0.0424441" res="20679.4" algo="Sum"/><pk mz="878.57418176" i="1936.52" sn="10.8" a="125.713" fwhm="0.0915591" res="9595.7" algo="Sum"/><pk mz="878.72311135" i="4844.67" sn="27.0299" a="282.662" fwhm="0.0506762" res="17340" algo="Sum"/><pk mz="879.57687587" i="1160.33" sn="6.49217" a="47.6672" fwhm="0.0584861" res="15039.1" algo="Sum"/><pk mz="879.73579431" i="9772.39" sn="54.7062" a="500.172" fwhm="0.0424237" res="20736.9" algo="Sum"/><pk mz="880.49616884" i="1047.8" sn="5.87894" a="63.7975" fwhm="0.0658612" res="13369" algo="Sum"/><pk mz="880.56775210" i="1247.57" sn="7.00096" a="103.442" fwhm="0.083704" res="10520" algo="Sum"/><pk mz="880.73959745" i="5602.43" sn="31.4584" a="300.817" fwhm="0.0438268" res="20095.9" algo="Sum"/><pk mz="881.50637490" i="786.927" sn="4.42977" a="60.4166" fwhm="0.0721494" res="12217.8" algo="Sum"/><pk mz="881.59313415" i="934.666" sn="5.2629" a="71.0324" fwhm="0.108267" res="8142.78" algo="Sum"/><pk mz="881.74904164" i="4706.4" sn="26.5167" a="233.885" fwhm="0.0446958" res="19727.8" algo="Sum"/><pk mz="882.51107766" i="1429.73" sn="8.08127" a="96.5695" fwhm="0.0567456" res="15552.1" algo="Sum"/><pk mz="882.58530613" i="1210.8" sn="6.84574" a="84.9642" fwhm="0.102237" res="8632.72" algo="Sum"/><pk mz="882.75384099" i="2495.07" sn="14.1156" a="136.15" fwhm="0.0443853" res="19888.4" algo="Sum"/><pk mz="883.52552450" i="852.748" sn="4.83699" a="60.6187" fwhm="0.0779493" res="11334.6" algo="Sum"/><pk mz="883.58779438" i="878.801" sn="4.98595" a="70.7553" fwhm="0.0712226" res="12406" algo="Sum"/><pk mz="883.69123229" i="659.335" sn="3.74219" a="39.996" fwhm="0.0676145" res="13069.6" algo="Sum"/><pk mz="883.76185916" i="1129.34" sn="6.41074" a="59.6079" fwhm="0.0495169" res="17847.7" algo="Sum"/><pk mz="884.52385912" i="1034.02" sn="5.88889" a="60.352" fwhm="0.0700236" res="12631.8" algo="Sum"/><pk mz="884.60317941" i="1402.21" sn="7.9881" a="140.886" fwhm="0.106779" res="8284.46" algo="Sum"/><pk mz="885.54797547" i="902.757" sn="5.16199" a="76.1589" fwhm="0.0991817" res="8928.54" algo="Sum"/><pk mz="885.60824686" i="997.586" sn="5.70499" a="57.725" fwhm="0.0865122" res="10236.8" algo="Sum"/><pk mz="885.66734079" i="589.487" sn="3.37133" a="22.4442" fwhm="0.0528196" res="16767.8" algo="Sum"/><pk mz="886.50958496" i="1955.45" sn="11.2275" a="117.33" fwhm="0.0534558" res="16584" algo="Sum"/><pk mz="886.61990793" i="1086.24" sn="6.23839" a="95.1364" fwhm="0.0947405" res="9358.4" algo="Sum"/><pk mz="887.51366262" i="1152.37" sn="6.64166" a="62.2433" fwhm="0.0535578" res="16571.1" algo="Sum"/><pk mz="887.61715985" i="733.644" sn="4.22936" a="42.3189" fwhm="0.0822543" res="10791.1" algo="Sum"/><pk mz="888.51676913" i="1975.06" sn="11.4348" a="184.951" fwhm="0.0975225" res="9110.89" algo="Sum"/><pk mz="888.62396784" i="973.153" sn="5.6347" a="69.4363" fwhm="0.076202" res="11661.4" algo="Sum"/><pk mz="889.52333657" i="1155.5" sn="6.71109" a="53.1154" fwhm="0.0646976" res="13748.9" algo="Sum"/><pk mz="889.63041684" i="884.056" sn="5.13461" a="46.9218" fwhm="0.0671144" res="13255.4" algo="Sum"/><pk mz="890.53473414" i="2520.94" sn="14.6843" a="181.243" fwhm="0.0615162" res="14476.4" algo="Sum"/><pk mz="890.64017186" i="946.377" sn="5.51258" a="64.1617" fwhm="0.105719" res="8424.61" algo="Sum"/><pk mz="891.53852128" i="1452" sn="8.48055" a="89.0394" fwhm="0.0656285" res="13584.6" algo="Sum"/><pk mz="891.60534161" i="932.025" sn="5.4436" a="41.1225" fwhm="0.0588845" res="15141.6" algo="Sum"/><pk mz="891.68987866" i="1684.66" sn="9.84067" a="133.272" fwhm="0.0856824" res="10406.9" algo="Sum"/><pk mz="892.54488369" i="2525.71" sn="14.7954" a="170.175" fwhm="0.0632498" res="14111.4" algo="Sum"/><pk mz="892.68951448" i="1282.68" sn="7.51623" a="108.341" fwhm="0.0988852" res="9027.54" algo="Sum"/><pk mz="893.55204705" i="1351.05" sn="7.94232" a="94.2312" fwhm="0.0737439" res="12117" algo="Sum"/><pk mz="893.61828331" i="1234.54" sn="7.25858" a="56.1196" fwhm="0.0611769" res="14607.1" algo="Sum"/><pk mz="893.69789121" i="5948.72" sn="34.9833" a="318.958" fwhm="0.0456908" res="19559.7" algo="Sum"/><pk mz="894.55373712" i="1227.77" sn="7.24499" a="85.7436" fwhm="0.10211" res="8760.7" algo="Sum"/><pk mz="894.62464742" i="1058.52" sn="6.2476" a="56.1971" fwhm="0.0701462" res="12753.7" algo="Sum"/><pk mz="894.70051744" i="3693.42" sn="21.8048" a="201.783" fwhm="0.0513751" res="17415.1" algo="Sum"/><pk mz="895.55535294" i="822.603" sn="4.87346" a="30.0807" fwhm="0.0531134" res="16861.2" algo="Sum"/><pk mz="895.62900321" i="1096.15" sn="6.49556" a="65.7447" fwhm="0.0738983" res="12119.7" algo="Sum"/><pk mz="895.71076544" i="6968.81" sn="41.3074" a="367.07" fwhm="0.0462629" res="19361.3" algo="Sum"/><pk mz="896.46721252" i="1304.62" sn="7.76049" a="70.4597" fwhm="0.0600794" res="14921.4" algo="Sum"/><pk mz="896.53699671" i="2156.16" sn="12.8286" a="139.755" fwhm="0.0619455" res="14473" algo="Sum"/><pk mz="896.64383776" i="1065.35" sn="6.34097" a="54.9187" fwhm="0.0708604" res="12653.7" algo="Sum"/><pk mz="896.71432958" i="4011.34" sn="23.8809" a="221.649" fwhm="0.0452643" res="19810.6" algo="Sum"/><pk mz="897.47491210" i="739.936" sn="4.41856" a="42.1024" fwhm="0.0537587" res="16694.5" algo="Sum"/><pk mz="897.53720758" i="1253.07" sn="7.48389" a="78.0497" fwhm="0.0654565" res="13712" algo="Sum"/><pk mz="897.63373326" i="1182.96" sn="7.06758" a="83.8403" fwhm="0.0919591" res="9761.23" algo="Sum"/><pk mz="897.72148783" i="3385.54" sn="20.2329" a="189.42" fwhm="0.0484767" res="18518.6" algo="Sum"/><pk mz="898.47124569" i="1184.29" sn="7.1126" a="74.0365" fwhm="0.0678767" res="13236.8" algo="Sum"/><pk mz="898.55019127" i="1502.89" sn="9.02848" a="96.1963" fwhm="0.0817708" res="10988.6" algo="Sum"/><pk mz="898.66074705" i="1558.72" sn="9.36753" a="110.994" fwhm="0.0946665" res="9492.91" algo="Sum"/><pk mz="898.72637034" i="1777.64" sn="10.6856" a="108.59" fwhm="0.0566561" res="15862.8" algo="Sum"/><pk mz="899.47257414" i="659.008" sn="3.97944" a="44.6275" fwhm="0.0724057" res="12422.7" algo="Sum"/><pk mz="899.55323187" i="927.845" sn="5.60427" a="64.2875" fwhm="0.0696932" res="12907.3" algo="Sum"/><pk mz="899.66307618" i="1161.89" sn="7.02059" a="56.8868" fwhm="0.0607986" res="14797.4" algo="Sum"/><pk mz="899.72393829" i="993.608" sn="6.0046" a="59.4577" fwhm="0.0654436" res="13748.1" algo="Sum"/><pk mz="900.47815705" i="663.816" sn="4.0311" a="45.7712" fwhm="0.0727165" res="12383.4" algo="Sum"/><pk mz="900.56538566" i="2302.07" sn="13.9837" a="157.344" fwhm="0.0543871" res="16558.4" algo="Sum"/><pk mz="900.67466740" i="1689.59" sn="10.2653" a="95.8446" fwhm="0.0618695" res="14557.6" algo="Sum"/><pk mz="901.57098682" i="1289.12" sn="7.8647" a="68.8486" fwhm="0.0666096" res="13535.2" algo="Sum"/><pk mz="901.64124971" i="1013.95" sn="6.18701" a="41.7709" fwhm="0.0592147" res="15226.7" algo="Sum"/><pk mz="901.68698685" i="1158.83" sn="7.07154" a="36.8236" fwhm="0.0465733" res="19360.6" algo="Sum"/><pk mz="901.72051164" i="1304.8" sn="7.9623" a="78.3455" fwhm="0.0630129" res="14310.1" algo="Sum"/><pk mz="902.57671175" i="1290.81" sn="7.90493" a="98.0066" fwhm="0.073783" res="12232.9" algo="Sum"/><pk mz="902.63227215" i="874.583" sn="5.35683" a="27.8396" fwhm="0.0473983" res="19043.5" algo="Sum"/><pk mz="902.71797875" i="1073.02" sn="6.57317" a="61.0776" fwhm="0.0528437" res="17082.8" algo="Sum"/><pk mz="903.58469878" i="769.478" sn="4.73022" a="53.8519" fwhm="0.0742086" res="12176.3" algo="Sum"/><pk mz="903.64851954" i="1174.89" sn="7.22238" a="67.7945" fwhm="0.0717691" res="12591.1" algo="Sum"/><pk mz="903.73687296" i="2062.94" sn="12.6815" a="115.261" fwhm="0.0495723" res="18230.7" algo="Sum"/><pk mz="904.51346955" i="771.803" sn="4.75904" a="35.2559" fwhm="0.0910943" res="9929.42" algo="Sum"/><pk mz="904.53139670" i="788.252" sn="4.86067" a="30.3512" fwhm="0.0474481" res="19063.6" algo="Sum"/><pk mz="904.57985337" i="739.61" sn="4.56134" a="25.948" fwhm="0.0474491" res="19064.2" algo="Sum"/><pk mz="904.60953009" i="762.228" sn="4.7009" a="21.8369" fwhm="0.0355875" res="25419.3" algo="Sum"/><pk mz="904.65199190" i="885.321" sn="5.46014" a="50.5752" fwhm="0.0805426" res="11232" algo="Sum"/><pk mz="904.73825917" i="1338.07" sn="8.2528" a="92.8125" fwhm="0.0677451" res="13355" algo="Sum"/><pk mz="905.58819036" i="591.931" sn="3.66023" a="34.0155" fwhm="0.0771483" res="11738.3" algo="Sum"/><pk mz="905.66430216" i="946.027" sn="5.84991" a="55.9104" fwhm="0.0805083" res="11249.3" algo="Sum"/><pk mz="905.75114979" i="2015.68" sn="12.4648" a="109.457" fwhm="0.0480694" res="18842.6" algo="Sum"/><pk mz="906.49853929" i="1541.31" sn="9.55828" a="111.844" fwhm="0.0638169" res="14204.7" algo="Sum"/><pk mz="906.59347714" i="753.545" sn="4.67315" a="39.6959" fwhm="0.0700234" res="12947" algo="Sum"/><pk mz="906.67943005" i="710.685" sn="4.40763" a="47.8532" fwhm="0.0738188" res="12282.5" algo="Sum"/><pk mz="906.75651940" i="1335.31" sn="8.28308" a="75.5303" fwhm="0.0516192" res="17566.3" algo="Sum"/><pk mz="907.50750652" i="1031.6" sn="6.41436" a="78.1257" fwhm="0.0787547" res="11523.2" algo="Sum"/><pk mz="907.58373173" i="603.614" sn="3.75319" a="22.9067" fwhm="0.0531856" res="17064.5" algo="Sum"/><pk mz="907.69422263" i="1523.36" sn="9.47415" a="113.803" fwhm="0.0696478" res="13032.6" algo="Sum"/><pk mz="907.76527790" i="1222.93" sn="7.60691" a="62.6624" fwhm="0.0571668" res="15879.2" algo="Sum"/><pk mz="908.50998678" i="1259.89" sn="7.8606" a="78.0787" fwhm="0.088522" res="10263.1" algo="Sum"/><pk mz="908.59829354" i="697.621" sn="4.35272" a="14.8726" fwhm="0.0237773" res="38212.8" algo="Sum"/><pk mz="908.69519087" i="1024.86" sn="6.39616" a="70.546" fwhm="0.0796095" res="11414.4" algo="Sum"/><pk mz="908.77127625" i="809.324" sn="5.05204" a="42.2361" fwhm="0.0530645" res="17125.8" algo="Sum"/><pk mz="909.54119004" i="1492.31" sn="9.34058" a="118.913" fwhm="0.0697401" res="13041.9" algo="Sum"/><pk mz="909.70136460" i="1585.31" sn="9.92727" a="113.014" fwhm="0.0638051" res="14257.5" algo="Sum"/><pk mz="910.54469710" i="1053.44" sn="6.61534" a="65.7122" fwhm="0.0792624" res="11487.7" algo="Sum"/><pk mz="910.69970879" i="952.531" sn="5.98396" a="68.7017" fwhm="0.0766014" res="11888.8" algo="Sum"/><pk mz="911.55070024" i="709.912" sn="4.47012" a="40.918" fwhm="0.0833557" res="10935.7" algo="Sum"/><pk mz="911.60047299" i="595.35" sn="3.74925" a="30.7215" fwhm="0.0382474" res="23834.3" algo="Sum"/><pk mz="911.71419282" i="934.248" sn="5.88562" a="73.6619" fwhm="0.0755268" res="12071.4" algo="Sum"/><pk mz="912.52348727" i="775.536" sn="4.90071" a="46.9962" fwhm="0.0820286" res="11124.4" algo="Sum"/><pk mz="912.55164109" i="749.059" sn="4.73378" a="36.4197" fwhm="0.0583257" res="15645.8" algo="Sum"/><pk mz="912.60711765" i="652.691" sn="4.12549" a="18.5782" fwhm="0.0357445" res="25531.4" algo="Sum"/><pk mz="912.63487340" i="633.945" sn="4.00735" a="23.321" fwhm="0.0509481" res="17913" algo="Sum"/><pk mz="912.71228422" i="640.627" sn="4.05056" a="49.6204" fwhm="0.0866781" res="10529.9" algo="Sum"/><pk mz="913.53938717" i="595.05" sn="3.77069" a="15.5896" fwhm="0.0357627" res="25544.5" algo="Sum"/><pk mz="913.62010834" i="966.816" sn="6.12796" a="72.3557" fwhm="0.0735886" res="12415.2" algo="Sum"/><pk mz="914.54130915" i="1077.39" sn="6.85521" a="76.3874" fwhm="0.078687" res="11622.5" algo="Sum"/><pk mz="914.63069865" i="973.82" sn="6.19786" a="63.0311" fwhm="0.0786874" res="11623.6" algo="Sum"/><pk mz="915.54237691" i="676.993" sn="4.32357" a="36.362" fwhm="0.0618969" res="14791.4" algo="Sum"/><pk mz="915.63886032" i="642.038" sn="4.10145" a="21.8489" fwhm="0.0477382" res="19180.4" algo="Sum"/><pk mz="915.68905689" i="803.448" sn="5.13294" a="55.725" fwhm="0.086729" res="10558" algo="Sum"/><pk mz="916.52822059" i="1802.93" sn="11.5481" a="133.728" fwhm="0.0655195" res="13988.6" algo="Sum"/><pk mz="916.65091205" i="718.16" sn="4.60164" a="41.387" fwhm="0.0835879" res="10966.3" algo="Sum"/><pk mz="916.68926868" i="710.281" sn="4.5517" a="22.568" fwhm="0.0472246" res="19411.3" algo="Sum"/><pk mz="917.53388897" i="993.373" sn="6.38313" a="63.8804" fwhm="0.0758967" res="12089.2" algo="Sum"/><pk mz="917.70506987" i="1604.22" sn="10.3129" a="123.231" fwhm="0.0649026" res="14139.7" algo="Sum"/><pk mz="918.54376892" i="1057.15" sn="6.81563" a="92.9143" fwhm="0.0808651" res="11359" algo="Sum"/><pk mz="918.61670377" i="586.842" sn="3.78403" a="12.5809" fwhm="0.0290313" res="31642.3" algo="Sum"/><pk mz="918.70893119" i="1217.15" sn="7.84861" a="74.4705" fwhm="0.0643957" res="14266.6" algo="Sum"/><pk mz="919.54092103" i="677.438" sn="4.38155" a="39.8324" fwhm="0.0637297" res="14428.8" algo="Sum"/><pk mz="919.71972062" i="2114.49" sn="13.6797" a="145.273" fwhm="0.0588025" res="15640.8" algo="Sum"/><pk mz="920.47593522" i="642.031" sn="4.1667" a="45.4805" fwhm="0.065786" res="13992" algo="Sum"/><pk mz="920.57710902" i="742.821" sn="4.82098" a="70.586" fwhm="0.0763322" res="12060.1" algo="Sum"/><pk mz="920.62866909" i="612.422" sn="3.97474" a="16.782" fwhm="0.0359013" res="25643.3" algo="Sum"/><pk mz="920.72033053" i="1451.64" sn="9.42185" a="100.693" fwhm="0.0599236" res="15364.9" algo="Sum"/><pk mz="921.72988893" i="1894.12" sn="12.3338" a="125.776" fwhm="0.0569087" res="16196.6" algo="Sum"/><pk mz="922.47750135" i="784.742" sn="5.12448" a="55.6911" fwhm="0.0699266" res="13192.1" algo="Sum"/><pk mz="922.57411901" i="684.82" sn="4.47219" a="55.3541" fwhm="0.082886" res="11130.6" algo="Sum"/><pk mz="922.66660587" i="631.721" sn="4.12571" a="28.0339" fwhm="0.0599013" res="15403.1" algo="Sum"/><pk mz="922.73128297" i="1216.14" sn="7.94401" a="77.2514" fwhm="0.0684211" res="13486.1" algo="Sum"/><pk mz="923.67586927" i="761.364" sn="4.99469" a="38.6323" fwhm="0.0692354" res="13341.1" algo="Sum"/><pk mz="923.73674330" i="1035.52" sn="6.7941" a="71.3814" fwhm="0.0813248" res="11358.6" algo="Sum"/><pk mz="924.49167059" i="991.297" sn="6.52854" a="64.315" fwhm="0.0714165" res="12945.1" algo="Sum"/><pk mz="924.56973621" i="1034.46" sn="6.81336" a="54.3394" fwhm="0.0650848" res="14205.6" algo="Sum"/><pk mz="924.67326719" i="854.974" sn="5.63284" a="59.0039" fwhm="0.0717321" res="12890.7" algo="Sum"/><pk mz="924.73947399" i="672.091" sn="4.4287" a="38.461" fwhm="0.0499181" res="18525.1" algo="Sum"/><pk mz="925.50642076" i="713.771" sn="4.71536" a="52.0289" fwhm="0.0825224" res="11215.2" algo="Sum"/><pk mz="925.56638584" i="705.681" sn="4.66266" a="32.3895" fwhm="0.0642639" res="14402.6" algo="Sum"/><pk mz="925.69831011" i="946.537" sn="6.2563" a="112.507" fwhm="0.107553" res="8606.87" algo="Sum"/><pk mz="926.49506822" i="761.636" sn="5.04756" a="38.002" fwhm="0.058364" res="15874.4" algo="Sum"/><pk mz="926.51729540" i="678.105" sn="4.49426" a="22.7229" fwhm="0.0772463" res="11994.3" algo="Sum"/><pk mz="926.57571197" i="703.073" sn="4.66035" a="26.8638" fwhm="0.0540253" res="17150.8" algo="Sum"/><pk mz="926.62898248" i="576.89" sn="3.82452" a="16.3754" fwhm="0.0360181" res="25726.8" algo="Sum"/><pk mz="926.69445246" i="824.34" sn="5.46598" a="49.1968" fwhm="0.0647463" res="14312.7" algo="Sum"/><pk mz="927.66869710" i="645.261" sn="4.29324" a="28.9637" fwhm="0.052504" res="17668.5" algo="Sum"/><pk mz="927.73138064" i="895.492" sn="5.9593" a="54.3837" fwhm="0.0669215" res="13863" algo="Sum"/><pk mz="928.52463573" i="580.439" sn="3.87271" a="16.1218" fwhm="0.0360548" res="25753.1" algo="Sum"/><pk mz="928.61845451" i="587.619" sn="3.9217" a="24.8816" fwhm="0.0586036" res="15845.7" algo="Sum"/><pk mz="928.71173111" i="663.657" sn="4.43038" a="14.3514" fwhm="0.0240389" res="38633.7" algo="Sum"/><pk mz="928.73867595" i="664.792" sn="4.43834" a="32.5967" fwhm="0.0525062" res="17688.2" algo="Sum"/><pk mz="929.60263708" i="657.887" sn="4.40664" a="53.7417" fwhm="0.0849616" res="10941.4" algo="Sum"/><pk mz="929.74935233" i="595.43" sn="3.99004" a="42.3859" fwhm="0.0648998" res="14325.9" algo="Sum"/><pk mz="930.50968571" i="765.969" sn="5.14771" a="66.8006" fwhm="0.070975" res="13110.4" algo="Sum"/><pk mz="930.61603997" i="643.41" sn="4.32538" a="49.1779" fwhm="0.0928118" res="10026.9" algo="Sum"/><pk mz="931.52236410" i="949.791" sn="6.40657" a="61.9115" fwhm="0.0692696" res="13447.8" algo="Sum"/><pk mz="931.68250699" i="615.722" sn="4.1547" a="55.8996" fwhm="0.0862022" res="10808.1" algo="Sum"/><pk mz="932.51094545" i="977.048" sn="6.61427" a="81.9062" fwhm="0.0841995" res="11075" algo="Sum"/><pk mz="933.52700138" i="582.305" sn="3.95533" a="53.3514" fwhm="0.115801" res="8061.46" algo="Sum"/><pk mz="933.69700707" i="1117.3" sn="7.59208" a="78.5995" fwhm="0.0602089" res="15507.6" algo="Sum"/><pk mz="934.52382493" i="949.929" sn="6.47165" a="78.0758" fwhm="0.0735886" res="12699.3" algo="Sum"/><pk mz="934.70072363" i="775.491" sn="5.28492" a="59.838" fwhm="0.0826409" res="11310.4" algo="Sum"/><pk mz="935.52822916" i="575.879" sn="3.93973" a="31.8118" fwhm="0.0804144" res="11633.8" algo="Sum"/><pk mz="935.71157561" i="1028.06" sn="7.03392" a="76.2567" fwhm="0.0700703" res="13353.9" algo="Sum"/><pk mz="936.53275252" i="606.518" sn="4.16297" a="42.5683" fwhm="0.0559525" res="16738" algo="Sum"/><pk mz="936.71282517" i="748.463" sn="5.1398" a="46.83" fwhm="0.0715312" res="13095.2" algo="Sum"/><pk mz="937.72100637" i="691.869" sn="4.77004" a="48.4283" fwhm="0.079832" res="11746.2" algo="Sum"/><pk mz="939.69409576" i="587.421" sn="4.07934" a="33.3108" fwhm="0.0686179" res="13694.6" algo="Sum"/><pk mz="940.53339203" i="701.522" sn="4.88744" a="52.5162" fwhm="0.0763818" res="12313.6" algo="Sum"/><pk mz="941.70782427" i="1036.01" sn="7.25184" a="85.494" fwhm="0.070723" res="13315.4" algo="Sum"/><pk mz="942.54173097" i="684.662" sn="4.80908" a="36.1607" fwhm="0.0674793" res="13967.9" algo="Sum"/><pk mz="942.70320415" i="722.303" sn="5.07532" a="46.4353" fwhm="0.0799309" res="11794" algo="Sum"/><pk mz="943.72093081" i="1096.22" sn="7.7284" a="94.013" fwhm="0.0792285" res="11911.4" algo="Sum"/><pk mz="944.55277930" i="894.998" sn="6.33264" a="64.3763" fwhm="0.0726331" res="13004.4" algo="Sum"/><pk mz="944.72351103" i="780.327" sn="5.52352" a="59.4028" fwhm="0.0842253" res="11216.6" algo="Sum"/><pk mz="945.73227150" i="821.681" sn="5.83176" a="73.9623" fwhm="0.0864775" res="10936.2" algo="Sum"/><pk mz="948.49670037" i="618.304" sn="4.43352" a="45.1686" fwhm="0.085152" res="11138.9" algo="Sum"/><pk mz="949.71420981" i="777.097" sn="5.5978" a="38.382" fwhm="0.0527559" res="18002" algo="Sum"/><pk mz="950.49730510" i="599.316" sn="4.33058" a="34.8469" fwhm="0.0512003" res="18564.3" algo="Sum"/><pk mz="951.70982607" i="593.47" sn="4.30541" a="53.0046" fwhm="0.106805" res="8910.74" algo="Sum"/><pk mz="955.57443617" i="577.414" sn="4.24568" a="34.3523" fwhm="0.0552305" res="17301.6" algo="Sum"/><pk mz="955.68019371" i="575.34" sn="4.23131" a="45.3984" fwhm="0.0654933" res="14592" algo="Sum"/><pk mz="957.69842604" i="732.149" sn="5.42978" a="57.6427" fwhm="0.0734426" res="13040.1" algo="Sum"/><pk mz="959.70795677" i="731.742" sn="5.47406" a="56.8232" fwhm="0.0787678" res="12184" algo="Sum"/><pk mz="963.58435273" i="861.144" sn="6.58776" a="67.0522" fwhm="0.0668333" res="14417.7" algo="Sum"/><pk mz="964.58322281" i="770.119" sn="5.91586" a="36.5682" fwhm="0.0592321" res="16284.8" algo="Sum"/><pk mz="1051.79418053" i="2586.56" sn="34.3741" a="141.809" fwhm="0.0473388" res="22218.4" algo="Sum"/><pk mz="1052.79777948" i="1710.7" sn="22.85" a="95.172" fwhm="0.0489756" res="21496.4" algo="Sum"/><pk mz="1053.79821813" i="858.943" sn="11.5273" a="48.8241" fwhm="0.0474085" res="22228" algo="Sum"/><pk mz="1067.77830630" i="944.072" sn="13.8435" a="73.5516" fwhm="0.0590959" res="18068.6" algo="Sum"/><pk mz="1068.78167057" i="745.23" sn="10.9647" a="46.4617" fwhm="0.0567139" res="18845.1" algo="Sum"/></ms_peaks><deconvolution_results/><annotation_list/><GMF_results/></ms_spectrum></DataAnalysis></analysis><checksums><DataAnalysis_checksum>b45f3258697707c473ca90d1da39dbd7</DataAnalysis_checksum></checksums></root>
