# Supplementary material for: Diagnosing Impaired Glucose Tolerance Using Direct Infusion Mass Spectrometry of Blood Plasma
Source: PLoS One. 2014 Sep 9;9(9):e105343. doi: 10.1371/journal.pone.0105343 (PMC4159123; doi:10.1371/journal.pone.0105343)
Supplement: Supporting Information S1 — Mass spectra of blood plasma metabolites obtained by direct infusion mass spectrometry (DIMS) of blood plasma samples from control subjects (n = 30) and patients with impaired glucose tolerance (n = 20). (ZIP) [file pone.0105343.s002.zip › Mass spectra/Sample 27.xml]

<root><fileinfo appname="Bruker Compass DataAnalysis" appversion="4.1.335.0" date="2014-06-18T11:57:25" type="DataAnalysisResults" typeversion="1.1" subtype="MS Spectrum"/><generalinfo organisation="" user="111" hostname="TRIFONOVA-PC" os="Windows 7"/><analysis name="C:\Users\Trifonova\Desktop\Mass spectra\Diabetes\Plasma Sample 246 ST PM 08022013.d\analysis.baf"><info><DateTime>2013-02-08T12:33:32+04:00</DateTime><method>Tune_pos_Standard.m</method><sample><![CDATA[Plasma Sample 246 ST PM 08022013]]></sample><comment><![CDATA[Sample 246. Diabetes. Human blood plasma after protein precipitation 50 fold in MeOH with 0.1% FA
]]></comment><operator>BDAL@DE</operator><instrument>maXis impact</instrument><instrument_serial_number>282001.00069</instrument_serial_number></info><DataAnalysis version="DataAnalysis 4.1.335.0" DataAnalysisResults=""><DataAnalysis_processing_parameters><find_compounds_chromatogram detect_version="3" detect_areamode="1" detect_areathresholdabs="0" detect_areathresholdrel="0" detect_intensitymode="1" detect_intensitythresholdabs="3000" detect_intensitythresholdrel="3" detect_sensitivity="0.333333" detect_skimratio="0" detect_smoothingwidth="3" detect_averageno="5" detect_averagemode="0" add_uv_or_ms_spectra="0" spectrum_load_mode="0" background_subtraction_mode="2" MS_peaksensmode2="1" MS_pc12="0.4" MS_pc22="4" MS_peaksens12="99" MS_peaksens22="99" MS_areamode2="2" MS_areathresholdabs2="1000" MS_areathresholdrel2="10" MS_intensitymode2="0" MS_intensitythresholdabs2="1000" MS_intensitythresholdrel2="10" MS_basesmoothmode2="1" MS_basesmoothpts2="8" MS_basesmoothmin2="12" MS_basesmoothforce2="0.1" MS_startendslope2="10" MS_valleyfilterused2="1" MS_valleyfilter2="10" MS_noisecorr2="0" UV_peaksensmode2="1" UV_pc12="0.4" UV_pc22="4" UV_peaksens12="99.9" UV_peaksens22="100" UV_areamode2="0" UV_areathresholdabs2="5" UV_areathresholdrel2="1" UV_intensitymode2="1" UV_intensitythresholdabs2="1" UV_intensitythresholdrel2="0.01" UV_basesmoothmode2="1" UV_basesmoothpts2="8" UV_basesmoothmin2="12" UV_basesmoothforce2="1" UV_startendslope2="10" UV_valleyfilterused2="1" UV_valleyfilter2="10" UV_noisecorr2="0" detect_delcmpdsinrng="1"/><auto_ms_n use_retention_time_window="0" retention_time_window="1" rt_unit="min" minimum_intensity_positive="1000" minimum_intensity_negative="1000" create_max_number_compounds="100000" spectrum_load_mode="0" background_type="0" create_auto_ms_n_traces="0" create_detailed_traces="0" merge_positive_negative_compounds="0" detect_delcmpdsinrng="1" detect_keep_cmpds_detectedneutralloss="0" add_uv_spectra="0" create_individual_MSMS_cmpds="0" advanced_precursor_determination="0"/><dissect_params dissect_addsmoothing="0" dissect_allow_wider_peaks="0" dissect_resolving_power="1" dissect_deletepeaksinrange="1" dissect_fullrange="1" dissect_cutoff="0.1" dissect_sensitivity="0.333333" dissect_maxoverlap="5" dissect_smoothwidth="1" spectrum_load_mode="0" add_uv_spectra="0"/><find_all_compounds min_time_points="20" min_correlation="0.7" background_type="0" load_spec_type="2" additional_smoothing="1" proteomics="1" chrom_sn_threshold="3" chrom_smoothingwidth="10" detect_delcmpdsinrng="1" add_MSMS_spectra="1"/><ms_peak_finder ms_peak_finder_type="3" ms_manually_use_peak_finder="1"><ms_peak_finder_apex minimum_intensity="100" peak_width="0.05" relative_threshold_base_peak="0.1" signal_to_noise="10"/><ms_peak_finder_centroid peak_width="1" signal_to_noise="1" relative_threshold_base_peak="2" minimum_intensity="100" centroid_percentage="80"/><ms_peak_finder_snap minimum_intensity="0" relative_threshold_base_peak="0" signal_to_noise="2" maximum_charge="12" quality_factor_threshold="0.9" number_of_patterns="500000" building_block_1="C 4.9384 N 1.3577 O 1.4773 S 0.0417 H 7.7583" building_block_2="" use_snap_2="1" add_detailed_results="0"/><ms_peak_finder_sumpeak minimum_intensity="100" peak_width="5" use_datapoints="1" sum_width="2" relative_threshold_base_peak="0.1" signal_to_noise="1" baseline_type="1" baseline_flatness="1" same_sumwidth_as_acquisition="1" use_resolution="0" res="10000" instrument_sum_width="2" use_sum_of_intensities="0"/><ms_peak_finder_ftms signal_to_noise="4" relative_threshold_base_peak="0.01" minimum_intensity="100" centroid_percentage="80" use_centroid="0"/></ms_peak_finder><deconvolution clear_prev_results="1" create_neutral_spectrum="0" incl_shifted_spectra="0" ret_residuals="0" incl_comp_details="0" show_comp_details="0" substance_class="1" extend_evelope="0" extend_before="1" extend_after="1" auto_apply="0"><deconvolution_detailed perf_deconv="1" rel_isotop_deconv="0" resolve_isotop="1" exclude_itraq_ions="1" abund_cutoff="2" envelope_cutoff="75" high_mass="4000" low_mass="250" mw_agreement="0" maximum_charge="10" max_charge_isotop="5" min_charge="1" min_peaks="3" precursor_deconv="0" max_components="10" adduct_ion_name="+H" adduct_ion_mass="1.00728" apply_min_max_mass_boundaries="0"/><deconvolution_detailed perf_deconv="1" rel_isotop_deconv="0" resolve_isotop="1" exclude_itraq_ions="1" abund_cutoff="2" envelope_cutoff="75" high_mass="3000" low_mass="100" mw_agreement="5" maximum_charge="3" max_charge_isotop="0" min_charge="1" min_peaks="3" precursor_deconv="0" max_components="10" adduct_ion_name="+H" adduct_ion_mass="1.00728" apply_min_max_mass_boundaries="0"/><deconvolution_detailed perf_deconv="1" rel_isotop_deconv="0" resolve_isotop="1" exclude_itraq_ions="1" abund_cutoff="0.5" envelope_cutoff="75" high_mass="2000" low_mass="50" mw_agreement="5" maximum_charge="3" max_charge_isotop="4" min_charge="1" min_peaks="3" precursor_deconv="0" max_components="10" adduct_ion_name="+H" adduct_ion_mass="1.00728" apply_min_max_mass_boundaries="0"/><deconvolution_detailed perf_deconv="1" rel_isotop_deconv="1" resolve_isotop="0" exclude_itraq_ions="0" abund_cutoff="10" envelope_cutoff="75" high_mass="100000" low_mass="5000" mw_agreement="5" maximum_charge="100" max_charge_isotop="0" min_charge="1" min_peaks="3" precursor_deconv="0" max_components="10" adduct_ion_name="+H" adduct_ion_mass="1.00728" apply_min_max_mass_boundaries="1"/><max_entropy_deconvolution adduct_ion_name="-H" adduct_ion_mass="-1.00783" low_mass="5000" high_mass="100000" spacint_out="0" resolving_power="10000" peak_width="0.3" width="1" maxentx="0"/></deconvolution><mascot_export globalchargelimit_apply="1" globalchargelimit="1+, 2+ and 3+" prefer_fullscan_deconvolution_results="1" deconvolution_export_type="2" msmssignals="50" threshold="100" mssignals_deconv="2" mssignals_non_deconv="20" normalize_msms="0" single_charged="0"/><process_parameters baseline_flatness="0.8" baseline_addchild="1" baseline_disableoriginal="0" baseline_usesamecolor="1" smoothing_algorithm="1" smoothing_width="0.2" smoothing_cycles="1" smoothing_addchild="1" smoothing_disableoriginal="0" smoothing_usesamecolor="1"/><process_parameters baseline_flatness="0.8" baseline_addchild="1" baseline_disableoriginal="0" baseline_usesamecolor="1" smoothing_algorithm="1" smoothing_width="0.2" smoothing_cycles="1" smoothing_addchild="1" smoothing_disableoriginal="0" smoothing_usesamecolor="1"/><display_params mass_precision="4" time_precision="1" structure_size="30" chrom_peak_label="Index"/><calibration_params calibration_range="0.05" calibration_listname="Samples Recalibration Diabetes" calibration_listgroupname="ESI" calibration_fit_mode="2" calibration_intensitythreshold="1000"/><calibration_params calibration_range="0.05" calibration_listname="Lockmass 1222" calibration_listgroupname="ESI" calibration_intensitythreshold="1000" calibration_lockmassmode="0"/><library_search_params del_prev_res="1"><library_search_basic_params accept_score="50" allowmasses_above="0" allowmasses_below="0" desired_score="900" increasedepth="0" maxnr_spectra="10" match_all="0" sort_by="1" include_precursor_spectra="1" skip_low_frgamnet_spectra="1" min_effective_score="500" minmatch_score="250" min_score="400"/><library_search_basic_params add_int_range="5" extended="1" locnorm="0" root="0" hwfstp="50" hwscdp="7" intrangefac="1.9" locnormeqfac="1" locnormfac="2" locnormwin="25" masdisint="20" minsrcint="100" minspepresrc="15" threshfstp="40" maskadducts="0" maskprecursor="0"/><library_search_libraries_params add_unid="0" srcparallel="0" libraries="" librariey_unidentified=""/><library_search_match_params chrgdeconv="0" collenerg="0" fragampl="1" instrtp="2" ionmeth="1" isolwidth="0" msmsstg="2" ms_vs_msms="4" pkwidth="0" polarity="4" psd="0" precion="0" prodion="0" rgtgaspress="0" rgtion="0" refl="0" trgtgas="0" trgtgaspress="0" trapdrv="1"/><library_search_basic_params add_confirm_mode="0"/><library_search_basic_params accepted_deviation="1" apply_rt_match="0" match_columnname="1" max_deviation="5"/></library_search_params><masslist_layout layout_columntypes="1 2 6 5 3 11 4 " layout_columnwidth="30 60 45 54 45 30 48 "/><cmpdlist_layout layout_columntypes="14 20 1 23 12 26 31 6 52 " layout_columnwidth="23 55 49 60 50 37 272 61 0 "/><cmpdlist_layout layout_columntypes="24 1 2 3 5 18 18 40 7 9 8 " layout_columnwidth="-1 -1 -1 -1 -1 -1 -1 -1 -1 -1 -1 "/><cmpdlist_layout layout_columntypes="6 0 5 3 4 2 12 14 10 11 " layout_columnwidth="-1 -1 -1 -1 -1 -1 -1 -1 -1 -1 "/><cmpdlist_layout layout_columntypes="15 14 6 5 43 11 1 2 17 7 8 9 10 4 3 39 40 41 42 16 18 19 25 20 21 22 23 24 31 26 27 28 29 30 37 32 33 34 35 36 " layout_columnwidth="-1 -1 -1 -1 -1 -1 -1 -1 -1 -1 -1 -1 -1 -1 -1 -1 -1 -1 -1 -1 -1 -1 -1 -1 -1 -1 -1 -1 -1 -1 -1 -1 -1 -1 -1 -1 -1 -1 -1 -1 "/><exclusion_masses/><xml_export_parameters export_detailed_information="0" export_peptide_database_query_information="1"/><smf1D_params max_nr_formulae="500" z="1" rdb_min="0" rdb_max="80" tolerance_ppm="5" tolerance_abs="2" tolerance_ppm_MSn="5" tolerance_abs_MSn="2" use_rel_tolerance="1" use_rel_tolerance_MSn="0" lower_bound_formula="" upper_bound_formula="" electron_configuration="2" electron_configuration_MSn="0" sigma_limit="0.02" sigma_limit_MSn="0.05" HC_Ratio_min="0" HC_Ratio_max="3" filtering="1" patternsearch="0" validate_formulae="1" filter_by_elementratio="1" estimate_carbon_count="1" relative_threshold_base_peak="10" delete_previous_results="1" filter_criteriy="0" adducts_positive_mode="'M+H' " adducts_negative_mode="'M-H' " collect_adducts="0"/><smf3D_params tolerance_neutralloss="2" intensitythresholdabs2="100" intensity_threshold_abs_msms="100" auto_filter="0" nr_explained_peaks="5" highlight_unexplained_peaks="0"/><uv_parameters rt_offset="0"/><target_screening delta_rt="1.5" threshold_sigma="0.05" detection_tolerance="5" identification_tolerance="5" use_tolerance_ppm="0" compound_database="C:\BDALSystemData\BuildingBlocks\TargetScreeningDataBase.csv" use_sampleinfo_xml="0" rt_range_start="0" rt_range_end="0" additional_smoothing="0" create_chromatogram_time_slices="1" rt_window_halfwidth="45" enable_BPC="1" evaluate_qualifier_ions="1" qualifier_ion_intensity_threshold="0" group_id="':' " lc_method_id=":" ms_method_id=":" matrix_id=":" useDB="0" sortanalytes="4"/><automatic_calibration automatic_calibration="0/0" automatic_calibration_use_spectrum_type="0/0" automatic_calibration_retain_data="0/0" automatic_calibration_perform_lockmass="0/0"/><target_screening_scoring threshold1_qualityfactor="0.05" threshold1_massaccuracy="10" threshold1_retentiontime="20" threshold2_retentiontime="40" use_tolerance_ppm="0"/></DataAnalysis_processing_parameters><ms_spectrum info="+MS, 0.2-0.7min #12-41" msmsinfo="All MS" polarity="+" scanmode="fullscan" seq_nr_start="12" seq_nr_end="41" spec_index="0" spec_nrs="12/13/14/15/16/17/18/19/20/21/22/23/24/25/26/27/28/29/30/31/32/33/34/35/36/37/38/39/40/41" rt="0.447192" rt_unit="min"><ms_peaks><pk mz="80.94776094" i="2134.78" sn="544.386" a="13.1999" fwhm="0.00548193" res="14766.3" algo="Sum"/><pk mz="82.94470560" i="1976.16" sn="501.277" a="11.7239" fwhm="0.00535062" res="15501.9" algo="Sum"/><pk mz="84.04421797" i="2414.22" sn="608.742" a="14.0376" fwhm="0.00526108" res="15974.7" algo="Sum"/><pk mz="84.08079153" i="2205.34" sn="555.926" a="14.1362" fwhm="0.00570061" res="14749.4" algo="Sum"/><pk mz="84.95948421" i="2699.87" sn="676.412" a="16.71" fwhm="0.00565338" res="15028.1" algo="Sum"/><pk mz="85.02829579" i="1291.33" sn="323.343" a="7.86674" fwhm="0.00553496" res="15362" algo="Sum"/><pk mz="86.09626806" i="9414.28" sn="2344.92" a="55.5345" fwhm="0.00526004" res="16368" algo="Sum"/><pk mz="90.05495619" i="1295.94" sn="314.958" a="8.07018" fwhm="0.00533245" res="16888.1" algo="Sum"/><pk mz="90.97648299" i="16817.5" sn="4065.81" a="104.55" fwhm="0.00544129" res="16719.6" algo="Sum"/><pk mz="91.05413805" i="1126.83" sn="272.438" a="7.23296" fwhm="0.00587803" res="15490.6" algo="Sum"/><pk mz="93.05720126" i="3498.87" sn="836.168" a="23.1557" fwhm="0.0060985" res="15259" algo="Sum"/><pk mz="94.06487404" i="7960.48" sn="1889.74" a="51.2546" fwhm="0.00574477" res="16374" algo="Sum"/><pk mz="96.92166791" i="38720.9" sn="9028.87" a="238.321" fwhm="0.0055952" res="17322.3" algo="Sum"/><pk mz="97.10113443" i="1844.9" sn="429.984" a="11.7625" fwhm="0.00553783" res="17534.2" algo="Sum"/><pk mz="98.91888826" i="16756.3" sn="3838.71" a="107.445" fwhm="0.00586749" res="16858.8" algo="Sum"/><pk mz="98.99541405" i="1985.74" sn="454.474" a="13.5848" fwhm="0.00589888" res="16782.1" algo="Sum"/><pk mz="100.91688998" i="944.091" sn="212.403" a="6.57011" fwhm="0.00641897" res="15721.7" algo="Sum"/><pk mz="102.05490914" i="4498.37" sn="1003.53" a="28.3327" fwhm="0.00575124" res="17744.9" algo="Sum"/><pk mz="103.03892412" i="2189.42" sn="482.734" a="14.2369" fwhm="0.00609089" res="16916.9" algo="Sum"/><pk mz="103.05423714" i="1990.65" sn="438.855" a="14.9306" fwhm="0.00659428" res="15627.8" algo="Sum"/><pk mz="104.05300103" i="1735.07" sn="378.759" a="13.2073" fwhm="0.00642292" res="16200.3" algo="Sum"/><pk mz="104.10694838" i="12067.5" sn="2632.78" a="78.3143" fwhm="0.00599989" res="17351.5" algo="Sum"/><pk mz="104.99227568" i="5287.59" sn="1143.61" a="36.0485" fwhm="0.00585412" res="17934.8" algo="Sum"/><pk mz="106.08631429" i="2014.98" sn="433.23" a="14.0205" fwhm="0.0064757" res="16382.2" algo="Sum"/><pk mz="106.95053854" i="7799.94" sn="1663.27" a="54.2716" fwhm="0.00640957" res="16686.1" algo="Sum"/><pk mz="107.04925541" i="2343.1" sn="499.579" a="15.6819" fwhm="0.00619517" res="17279.5" algo="Sum"/><pk mz="108.08072425" i="4648.15" sn="982.199" a="33.3105" fwhm="0.00632045" res="17100.2" algo="Sum"/><pk mz="109.10115599" i="1137.32" sn="237.013" a="7.74629" fwhm="0.00631443" res="17278.1" algo="Sum"/><pk mz="110.00860502" i="9058.74" sn="1854.11" a="62.827" fwhm="0.00620165" res="17738.6" algo="Sum"/><pk mz="110.07124582" i="4790.83" sn="979.857" a="33.2467" fwhm="0.00623508" res="17653.5" algo="Sum"/><pk mz="111.00987199" i="1611.35" sn="325.616" a="12.1692" fwhm="0.00687463" res="16147.8" algo="Sum"/><pk mz="111.11672636" i="2385.3" sn="480.694" a="15.8998" fwhm="0.00618148" res="17975.8" algo="Sum"/><pk mz="112.00606544" i="1356.75" sn="270.744" a="10.5273" fwhm="0.00694367" res="16130.7" algo="Sum"/><pk mz="112.89559203" i="72631" sn="14266.6" a="504.188" fwhm="0.00611506" res="18461.9" algo="Sum"/><pk mz="113.02089515" i="1259.54" sn="247.346" a="8.94524" fwhm="0.00637887" res="17718" algo="Sum"/><pk mz="114.06614568" i="16167.4" sn="3135.69" a="122.024" fwhm="0.0066436" res="17169.3" algo="Sum"/><pk mz="114.09129543" i="5273.85" sn="1022.66" a="41.0201" fwhm="0.00672004" res="16977.8" algo="Sum"/><pk mz="114.89304988" i="33318.8" sn="6392.79" a="249.448" fwhm="0.00667757" res="17205.8" algo="Sum"/><pk mz="115.03682003" i="1637.91" sn="313.686" a="13.3515" fwhm="0.00709283" res="16218.7" algo="Sum"/><pk mz="116.05286339" i="2116.77" sn="401.566" a="15.9058" fwhm="0.00711496" res="16311.1" algo="Sum"/><pk mz="116.07067024" i="21649.4" sn="4107.05" a="153.961" fwhm="0.00649412" res="17873.2" algo="Sum"/><pk mz="116.89108328" i="3844.36" sn="724.034" a="29.2853" fwhm="0.00704985" res="16580.6" algo="Sum"/><pk mz="117.07379516" i="1323.78" sn="248.896" a="11.1782" fwhm="0.0072884" res="16063" algo="Sum"/><pk mz="118.06500959" i="962.916" sn="178.674" a="7.89201" fwhm="0.00747251" res="15799.9" algo="Sum"/><pk mz="118.08634992" i="22390.8" sn="4154.59" a="163.643" fwhm="0.00662852" res="17814.9" algo="Sum"/><pk mz="119.01797560" i="987.238" sn="181.279" a="8.82119" fwhm="0.00839426" res="14178.5" algo="Sum"/><pk mz="119.08914815" i="1517.73" sn="278.61" a="13.5013" fwhm="0.00781424" res="15240" algo="Sum"/><pk mz="120.00352332" i="2089.26" sn="377.31" a="16.9825" fwhm="0.00716202" res="16755.5" algo="Sum"/><pk mz="120.06577247" i="948.014" sn="171.046" a="6.61921" fwhm="0.00683587" res="17564.1" algo="Sum"/><pk mz="120.08102738" i="28628.8" sn="5165.35" a="211.664" fwhm="0.00663768" res="18090.8" algo="Sum"/><pk mz="120.96668229" i="1006.76" sn="178.915" a="7.5179" fwhm="0.00675563" res="17906.1" algo="Sum"/><pk mz="120.99537512" i="1106.54" sn="196.499" a="10.6703" fwhm="0.00748231" res="16170.9" algo="Sum"/><pk mz="121.08438790" i="2479.78" sn="439.105" a="19.5092" fwhm="0.00707851" res="17105.9" algo="Sum"/><pk mz="122.92475227" i="7137.41" sn="1227.92" a="53.1657" fwhm="0.00686379" res="17909.2" algo="Sum"/><pk mz="123.04437379" i="1494.27" sn="256.844" a="13.2036" fwhm="0.00725035" res="16970.8" algo="Sum"/><pk mz="124.92323403" i="1010.24" sn="168.006" a="7.72617" fwhm="0.00696728" res="17930" algo="Sum"/><pk mz="125.02163606" i="1710.65" sn="284.105" a="15.167" fwhm="0.00776798" res="16094.5" algo="Sum"/><pk mz="125.13300691" i="1428.22" sn="236.423" a="9.91777" fwhm="0.00634267" res="19728.8" algo="Sum"/><pk mz="127.03755710" i="1466.62" sn="232.394" a="14.0124" fwhm="0.00824254" res="15412.4" algo="Sum"/><pk mz="128.01979117" i="8112.37" sn="1275.06" a="69.9964" fwhm="0.0072427" res="17675.7" algo="Sum"/><pk mz="128.06894584" i="2330" sn="365.874" a="19.5757" fwhm="0.00746116" res="17164.8" algo="Sum"/><pk mz="129.02092512" i="1360.79" sn="209.899" a="13.9882" fwhm="0.00905198" res="14253.3" algo="Sum"/><pk mz="129.05537137" i="964.671" sn="148.798" a="5.56407" fwhm="0.00547131" res="23587.6" algo="Sum"/><pk mz="129.06649079" i="3551.34" sn="547.784" a="33.0834" fwhm="0.00794657" res="16241.8" algo="Sum"/><pk mz="129.10277720" i="1234.93" sn="190.485" a="10.1425" fwhm="0.00698982" res="18470.1" algo="Sum"/><pk mz="130.01754582" i="1303.16" sn="197.743" a="11.7073" fwhm="0.00752229" res="17284.3" algo="Sum"/><pk mz="130.05042239" i="21174.5" sn="3213.05" a="163.999" fwhm="0.00717514" res="18125.1" algo="Sum"/><pk mz="130.08687564" i="12330.2" sn="1870.21" a="101.793" fwhm="0.00728015" res="17868.7" algo="Sum"/><pk mz="130.15971690" i="5350.59" sn="810.402" a="45.1231" fwhm="0.00772872" res="16841" algo="Sum"/><pk mz="131.05204410" i="1706.36" sn="252.339" a="21.4145" fwhm="0.0108926" res="12031.3" algo="Sum"/><pk mz="132.06633282" i="2554.37" sn="365.57" a="20.2373" fwhm="0.00843791" res="15651.5" algo="Sum"/><pk mz="132.07763059" i="4034.9" sn="577.19" a="35.8439" fwhm="0.00813171" res="16242.3" algo="Sum"/><pk mz="132.10253939" i="13861.6" sn="1980.69" a="110.8" fwhm="0.00729333" res="18112.8" algo="Sum"/><pk mz="132.98799761" i="1802.41" sn="251.336" a="15.588" fwhm="0.00763374" res="17421.1" algo="Sum"/><pk mz="133.03293453" i="1887.03" sn="262.87" a="18.115" fwhm="0.00892955" res="14898.1" algo="Sum"/><pk mz="133.10136375" i="1499.29" sn="208.549" a="21.4935" fwhm="0.0136797" res="9729.83" algo="Sum"/><pk mz="134.01965323" i="2952.9" sn="402.729" a="26.5937" fwhm="0.00782271" res="17132.1" algo="Sum"/><pk mz="135.00361366" i="59607.8" sn="7972.85" a="486.511" fwhm="0.00729918" res="18495.7" algo="Sum"/><pk mz="135.11756787" i="1324.18" sn="177.115" a="12.0369" fwhm="0.0082191" res="16439.5" algo="Sum"/><pk mz="136.00710729" i="2124.95" sn="280.164" a="17.1838" fwhm="0.00766624" res="17741" algo="Sum"/><pk mz="136.02217490" i="2126.32" sn="280.344" a="18.5265" fwhm="0.00764991" res="17780.9" algo="Sum"/><pk mz="136.04884293" i="12922.5" sn="1703.61" a="103.866" fwhm="0.0073505" res="18508.8" algo="Sum"/><pk mz="136.07559302" i="7931.23" sn="1045.36" a="72.5629" fwhm="0.00819671" res="16601.2" algo="Sum"/><pk mz="137.06028775" i="2622.99" sn="339.599" a="32.2454" fwhm="0.00843449" res="16250" algo="Sum"/><pk mz="138.05367505" i="1400.52" sn="177.836" a="15.1467" fwhm="0.0083134" res="16606.2" algo="Sum"/><pk mz="138.90731294" i="3630.79" sn="454.695" a="30.2373" fwhm="0.00772132" res="17990.1" algo="Sum"/><pk mz="139.04248214" i="969.681" sn="121.096" a="14.685" fwhm="0.0141515" res="9825.31" algo="Sum"/><pk mz="140.06900698" i="12067" sn="1483.76" a="103.742" fwhm="0.00783206" res="17884.1" algo="Sum"/><pk mz="140.90436738" i="2212.37" sn="267.737" a="20.2605" fwhm="0.00848347" res="16609.3" algo="Sum"/><pk mz="143.01657314" i="2457.09" sn="287.85" a="26.8145" fwhm="0.00906143" res="15783" algo="Sum"/><pk mz="143.08238645" i="2033.14" sn="237.903" a="17.8344" fwhm="0.00812525" res="17609.6" algo="Sum"/><pk mz="144.08182737" i="1091.07" sn="124.518" a="9.99183" fwhm="0.00823835" res="17489.2" algo="Sum"/><pk mz="144.10280085" i="4450.35" sn="507.563" a="39.105" fwhm="0.00790711" res="18224.4" algo="Sum"/><pk mz="145.04994576" i="2956.05" sn="329.88" a="29.7291" fwhm="0.00871868" res="16636.7" algo="Sum"/><pk mz="146.03021576" i="2138.99" sn="233.998" a="20.6389" fwhm="0.00849871" res="17182.6" algo="Sum"/><pk mz="146.06083696" i="2947.3" sn="322.437" a="28.4677" fwhm="0.00816872" res="17880.5" algo="Sum"/><pk mz="146.11854945" i="1648.27" sn="180.265" a="14.9718" fwhm="0.00816721" res="17890.9" algo="Sum"/><pk mz="147.07741198" i="5780.28" sn="620.488" a="54.3633" fwhm="0.00858885" res="17124.2" algo="Sum"/><pk mz="147.11424321" i="6005.99" sn="644.714" a="60.7915" fwhm="0.00914402" res="16088.6" algo="Sum"/><pk mz="148.02709686" i="1059.89" sn="112.096" a="13.2961" fwhm="0.0118714" res="12469.2" algo="Sum"/><pk mz="148.06124066" i="2065.55" sn="218.461" a="18.5092" fwhm="0.0077968" res="18990" algo="Sum"/><pk mz="148.93617294" i="2159.5" sn="224.093" a="18.1279" fwhm="0.00782152" res="19041.8" algo="Sum"/><pk mz="149.02228492" i="17012.5" sn="1764.36" a="196.769" fwhm="0.0106839" res="13948.2" algo="Sum"/><pk mz="149.06065492" i="1804.14" sn="186.839" a="18.2448" fwhm="0.00867872" res="17175.4" algo="Sum"/><pk mz="149.13339739" i="1034.51" sn="106.856" a="9.75583" fwhm="0.00827432" res="18023.6" algo="Sum"/><pk mz="149.99371652" i="1522.63" sn="154.648" a="13.4615" fwhm="0.00836324" res="17934.9" algo="Sum"/><pk mz="150.01518293" i="2117.91" sn="215.066" a="22.0705" fwhm="0.0103573" res="14484.1" algo="Sum"/><pk mz="150.02509762" i="1415.33" sn="143.704" a="12.5747" fwhm="0.00746068" res="20108.8" algo="Sum"/><pk mz="150.05947002" i="1625.48" sn="164.961" a="16.2904" fwhm="0.00887935" res="16899.8" algo="Sum"/><pk mz="150.97769434" i="24956.6" sn="2512.59" a="226.987" fwhm="0.0082413" res="18319.6" algo="Sum"/><pk mz="151.04851749" i="2253.09" sn="226.849" a="24.2245" fwhm="0.00896374" res="16851.1" algo="Sum"/><pk mz="151.98221576" i="1234.26" sn="123.563" a="13.5024" fwhm="0.00946078" res="16064.5" algo="Sum"/><pk mz="152.02314619" i="15454.1" sn="1547.12" a="155.751" fwhm="0.00843063" res="18032.2" algo="Sum"/><pk mz="152.97616393" i="1742.53" sn="173.349" a="18.0672" fwhm="0.00931443" res="16423.6" algo="Sum"/><pk mz="154.02355004" i="1437.67" sn="142.196" a="19.493" fwhm="0.0134049" res="11490.1" algo="Sum"/><pk mz="154.08510850" i="1384.92" sn="136.98" a="13.7683" fwhm="0.00877985" res="17549.9" algo="Sum"/><pk mz="154.88142087" i="1584.06" sn="155.37" a="14.1629" fwhm="0.00827982" res="18705.9" algo="Sum"/><pk mz="156.04308946" i="5235.91" sn="501.11" a="51.0871" fwhm="0.0088163" res="17699.4" algo="Sum"/><pk mz="156.07768497" i="4555.31" sn="435.275" a="46.2343" fwhm="0.00911315" res="17126.6" algo="Sum"/><pk mz="156.87864796" i="1092.42" sn="102.409" a="10.3195" fwhm="0.00854654" res="18355.8" algo="Sum"/><pk mz="157.08381121" i="3534.99" sn="329.822" a="41.006" fwhm="0.00957076" res="16412.9" algo="Sum"/><pk mz="158.96501072" i="14658.1" sn="1315.59" a="137.444" fwhm="0.0086562" res="18364.3" algo="Sum"/><pk mz="159.01121368" i="1242.67" sn="111.389" a="22.1081" fwhm="0.0152481" res="10428.3" algo="Sum"/><pk mz="159.04272679" i="7233.3" sn="648.166" a="78.007" fwhm="0.00933496" res="17037.3" algo="Sum"/><pk mz="159.07762679" i="1678.51" sn="150.407" a="20.3185" fwhm="0.00901448" res="17646.9" algo="Sum"/><pk mz="160.03580390" i="1358.9" sn="120.124" a="15.62" fwhm="0.0121106" res="13214.5" algo="Sum"/><pk mz="160.06138786" i="30060.1" sn="2657.27" a="296.34" fwhm="0.00884867" res="18088.7" algo="Sum"/><pk mz="160.13431639" i="1385.01" sn="122.432" a="14.7323" fwhm="0.00983607" res="16280.3" algo="Sum"/><pk mz="161.02170756" i="1147.9" sn="100.21" a="20.3291" fwhm="0.013776" res="11688.6" algo="Sum"/><pk mz="161.06456484" i="2082.1" sn="181.727" a="22.684" fwhm="0.00917298" res="17558.6" algo="Sum"/><pk mz="161.13114936" i="2851.3" sn="248.787" a="33.1162" fwhm="0.010659" res="15116.9" algo="Sum"/><pk mz="162.05144860" i="3767.2" sn="322.689" a="46.7244" fwhm="0.00996597" res="16260.5" algo="Sum"/><pk mz="162.11349139" i="63246.7" sn="5405.71" a="607.314" fwhm="0.00863707" res="18769.5" algo="Sum"/><pk mz="163.11703013" i="5188.6" sn="433.07" a="60.7549" fwhm="0.0102646" res="15891.2" algo="Sum"/><pk mz="164.03043793" i="2827.74" sn="233.037" a="29.3841" fwhm="0.00909049" res="18044.2" algo="Sum"/><pk mz="164.93111541" i="3178.87" sn="260.698" a="34.337" fwhm="0.00975267" res="16911.4" algo="Sum"/><pk mz="164.99353849" i="3029.74" sn="248.464" a="29.6449" fwhm="0.00944442" res="17469.9" algo="Sum"/><pk mz="165.01424357" i="6377.22" sn="522.989" a="64.4245" fwhm="0.00917838" res="17978.6" algo="Sum"/><pk mz="165.05546834" i="4693.34" sn="384.895" a="49.7868" fwhm="0.00914101" res="18056.6" algo="Sum"/><pk mz="165.98884256" i="1267.22" sn="103.517" a="14.8755" fwhm="0.0104104" res="15944.5" algo="Sum"/><pk mz="166.02713673" i="7978.04" sn="651.709" a="75.3174" fwhm="0.00837334" res="19828.1" algo="Sum"/><pk mz="166.08701722" i="13050.1" sn="1066.03" a="136.092" fwhm="0.00939565" res="17677" algo="Sum"/><pk mz="166.52866362" i="1075.51" sn="87.6648" a="8.73899" fwhm="0.00743166" res="22408" algo="Sum"/><pk mz="166.95162560" i="6930.67" sn="563.418" a="68.0217" fwhm="0.00870463" res="19179.6" algo="Sum"/><pk mz="167.03291517" i="966.33" sn="78.5563" a="15.243" fwhm="0.0127039" res="13148.2" algo="Sum"/><pk mz="167.09035807" i="1336.4" sn="108.641" a="16.0451" fwhm="0.0101863" res="16403.4" algo="Sum"/><pk mz="169.03671342" i="1615.77" sn="128.707" a="18.531" fwhm="0.00986557" res="17134" algo="Sum"/><pk mz="169.05927477" i="5208.42" sn="414.65" a="55.6635" fwhm="0.00961141" res="17589.4" algo="Sum"/><pk mz="169.09577309" i="2172.03" sn="172.787" a="28.0921" fwhm="0.0101515" res="16657.1" algo="Sum"/><pk mz="169.98693182" i="1207.54" sn="94.1274" a="12.1438" fwhm="0.00905872" res="18765" algo="Sum"/><pk mz="170.03460425" i="1178.78" sn="91.6904" a="19.9622" fwhm="0.0204219" res="8326.08" algo="Sum"/><pk mz="170.05970972" i="1775.05" sn="138.067" a="19.4083" fwhm="0.00988614" res="17201.8" algo="Sum"/><pk mz="170.09495967" i="1532.96" sn="119.131" a="20.9778" fwhm="0.0115781" res="14691" algo="Sum"/><pk mz="170.85527040" i="1017.03" sn="78.0465" a="10.9139" fwhm="0.0099684" res="17139.7" algo="Sum"/><pk mz="171.10007647" i="1473.39" sn="112.471" a="16.1119" fwhm="0.00964442" res="17740.8" algo="Sum"/><pk mz="172.98080706" i="1112.06" sn="82.378" a="12.7286" fwhm="0.00991104" res="17453.4" algo="Sum"/><pk mz="173.04254219" i="1008.25" sn="74.6827" a="11.5669" fwhm="0.010024" res="17262.8" algo="Sum"/><pk mz="173.07993798" i="2397.47" sn="177.584" a="28.4369" fwhm="0.0104773" res="16519.5" algo="Sum"/><pk mz="173.09291836" i="1278.96" sn="94.7346" a="12.7802" fwhm="0.00948593" res="18247.3" algo="Sum"/><pk mz="174.93877156" i="3709.98" sn="269.021" a="38.7209" fwhm="0.00966302" res="18104" algo="Sum"/><pk mz="175.03292000" i="22563.5" sn="1636.01" a="235.559" fwhm="0.00909012" res="19255.3" algo="Sum"/><pk mz="175.11973779" i="11732.5" sn="848.667" a="129.055" fwhm="0.00988027" res="17724.2" algo="Sum"/><pk mz="175.14797558" i="1136.44" sn="82.0901" a="14.578" fwhm="0.0117681" res="14883.3" algo="Sum"/><pk mz="175.53420176" i="2215.96" sn="157.908" a="21.2786" fwhm="0.00885224" res="19829.4" algo="Sum"/><pk mz="176.06671284" i="7190.11" sn="506.279" a="77.8587" fwhm="0.00976229" res="18035.4" algo="Sum"/><pk mz="176.12332571" i="983.867" sn="69.143" a="13.4862" fwhm="0.0117583" res="14978.6" algo="Sum"/><pk mz="177.02607696" i="2628.13" sn="180.33" a="33.2043" fwhm="0.0104487" res="16942.3" algo="Sum"/><pk mz="177.06223403" i="1630.05" sn="111.733" a="26.8837" fwhm="0.0131324" res="13482.9" algo="Sum"/><pk mz="178.02537771" i="1418.23" sn="95.4915" a="17.1907" fwhm="0.010524" res="16916.2" algo="Sum"/><pk mz="178.05987630" i="1450.7" sn="97.6776" a="17.7639" fwhm="0.0105279" res="16913.1" algo="Sum"/><pk mz="180.00416812" i="1687.95" sn="110.342" a="19.0462" fwhm="0.0101168" res="17792.6" algo="Sum"/><pk mz="180.90470739" i="1662.63" sn="106.58" a="16.9969" fwhm="0.00904958" res="19990.4" algo="Sum"/><pk mz="180.98830994" i="1187.48" sn="76.1059" a="13.6422" fwhm="0.0103396" res="17504.4" algo="Sum"/><pk mz="181.08587088" i="1551.99" sn="99.463" a="20.9807" fwhm="0.0102568" res="17655.3" algo="Sum"/><pk mz="182.08194813" i="2608.01" sn="163.849" a="29.7043" fwhm="0.00998429" res="18236.8" algo="Sum"/><pk mz="184.07396599" i="2123.92" sn="125.338" a="23.5807" fwhm="0.00993162" res="18534.1" algo="Sum"/><pk mz="184.09539426" i="4007.95" sn="236.496" a="47.7831" fwhm="0.0102423" res="17974" algo="Sum"/><pk mz="185.03308098" i="4748.65" sn="274.121" a="54.2867" fwhm="0.00992498" res="18643.2" algo="Sum"/><pk mz="185.07002620" i="1095.12" sn="63.2043" a="17.6465" fwhm="0.0154206" res="12001.4" algo="Sum"/><pk mz="185.11555926" i="30035.7" sn="1732.92" a="334.161" fwhm="0.0100127" res="18488" algo="Sum"/><pk mz="186.11886771" i="3020.03" sn="172.267" a="37.1726" fwhm="0.0102448" res="18167.2" algo="Sum"/><pk mz="187.05853618" i="4811.87" sn="269.714" a="60.8912" fwhm="0.0102501" res="18249.5" algo="Sum"/><pk mz="188.07113330" i="18260.5" sn="1008.49" a="204.529" fwhm="0.0100939" res="18632.1" algo="Sum"/><pk mz="189.02087153" i="1692.52" sn="91.503" a="28.9235" fwhm="0.0150504" res="12559.2" algo="Sum"/><pk mz="189.07468344" i="3726.87" sn="201.417" a="41.2015" fwhm="0.0132001" res="14323.8" algo="Sum"/><pk mz="189.08662179" i="3059.59" sn="165.331" a="32.3343" fwhm="0.0116531" res="16226.3" algo="Sum"/><pk mz="189.10229494" i="2174.87" sn="117.417" a="25.6007" fwhm="0.0126455" res="14954.1" algo="Sum"/><pk mz="190.91266670" i="1064" sn="54.4302" a="11.896" fwhm="0.010105" res="18892.8" algo="Sum"/><pk mz="191.01034407" i="1535.36" sn="78.1897" a="22.7326" fwhm="0.0142053" res="13446.4" algo="Sum"/><pk mz="191.04093128" i="16692.2" sn="849.236" a="195.263" fwhm="0.0104095" res="18352.6" algo="Sum"/><pk mz="191.07691654" i="5367.25" sn="272.572" a="72.836" fwhm="0.0113668" res="16810.1" algo="Sum"/><pk mz="192.02607689" i="1458.98" sn="72.5075" a="14.638" fwhm="0.00991744" res="19362.5" algo="Sum"/><pk mz="192.04122346" i="2896.73" sn="143.959" a="40.6929" fwhm="0.0127522" res="15059.4" algo="Sum"/><pk mz="192.96232670" i="2529.83" sn="123.638" a="28.4739" fwhm="0.0100811" res="19141" algo="Sum"/><pk mz="193.00036888" i="1189.54" sn="58.135" a="16.9346" fwhm="0.0128193" res="15055.5" algo="Sum"/><pk mz="196.86578482" i="4933.83" sn="226.244" a="62.1527" fwhm="0.0109861" res="17919.6" algo="Sum"/><pk mz="197.07954802" i="1095.56" sn="49.9184" a="12.7008" fwhm="0.0102141" res="19294.9" algo="Sum"/><pk mz="197.10193982" i="1305.47" sn="59.4434" a="17.4094" fwhm="0.0126466" res="15585.4" algo="Sum"/><pk mz="198.08550293" i="945.181" sn="42.2642" a="13.7954" fwhm="0.0114838" res="17249.1" algo="Sum"/><pk mz="198.86276350" i="4601.71" sn="203.602" a="56.0438" fwhm="0.0110727" res="17959.7" algo="Sum"/><pk mz="200.04114534" i="2108.32" sn="91.4252" a="25.1584" fwhm="0.0104642" res="19116.8" algo="Sum"/><pk mz="200.06899612" i="2012.11" sn="87.2532" a="24.2286" fwhm="0.0107974" res="18529.3" algo="Sum"/><pk mz="200.85987687" i="1543.1" sn="65.9007" a="17.8567" fwhm="0.0106044" res="18941.1" algo="Sum"/><pk mz="201.08824974" i="2577.27" sn="109.868" a="32.1586" fwhm="0.0114313" res="17591" algo="Sum"/><pk mz="201.18567686" i="2909.5" sn="124.014" a="36.4892" fwhm="0.0111678" res="18014.8" algo="Sum"/><pk mz="202.03373640" i="2284.45" sn="96.1066" a="29.2931" fwhm="0.0114027" res="17718.1" algo="Sum"/><pk mz="202.99099748" i="1406.21" sn="58.167" a="20.287" fwhm="0.0117754" res="17238.6" algo="Sum"/><pk mz="203.03284806" i="5054.08" sn="209.061" a="52.5247" fwhm="0.010579" res="19192.1" algo="Sum"/><pk mz="203.05343544" i="293341" sn="12134" a="2894.45" fwhm="0.00877724" res="23134.1" algo="Sum"/><pk mz="203.10246757" i="1088.61" sn="45.03" a="16.5289" fwhm="0.0165687" res="12258.2" algo="Sum"/><pk mz="203.15018706" i="990.754" sn="40.9366" a="17.2628" fwhm="0.0141265" res="14380.8" algo="Sum"/><pk mz="204.05676934" i="18765.2" sn="761.476" a="238.785" fwhm="0.0113878" res="17918.9" algo="Sum"/><pk mz="204.12363052" i="24671.7" sn="1000.15" a="285.93" fwhm="0.0105505" res="19347.3" algo="Sum"/><pk mz="205.05781589" i="4183.09" sn="166.252" a="63.0569" fwhm="0.0125026" res="16401.2" algo="Sum"/><pk mz="205.09654386" i="4500.34" sn="178.653" a="59.7379" fwhm="0.0158542" res="12936.4" algo="Sum"/><pk mz="205.12629978" i="2671.98" sn="105.977" a="38.8955" fwhm="0.0128151" res="16006.6" algo="Sum"/><pk mz="206.89437072" i="10768.6" sn="413.169" a="127.496" fwhm="0.0109026" res="18976.7" algo="Sum"/><pk mz="206.98030073" i="952.481" sn="36.4961" a="15.0091" fwhm="0.014036" res="14746.4" algo="Sum"/><pk mz="207.01486944" i="7439.55" sn="285.06" a="98.9927" fwhm="0.0115464" res="17928.9" algo="Sum"/><pk mz="207.05126918" i="1590.72" sn="60.9515" a="26.726" fwhm="0.0135246" res="15309.2" algo="Sum"/><pk mz="207.11059402" i="1294.79" sn="49.6123" a="20.6521" fwhm="0.0130981" res="15812.3" algo="Sum"/><pk mz="208.89143764" i="6753.27" sn="252.883" a="82.7906" fwhm="0.0112691" res="18536.6" algo="Sum"/><pk mz="208.93611235" i="1358.29" sn="50.8594" a="17.5039" fwhm="0.0113549" res="18400.6" algo="Sum"/><pk mz="210.05090464" i="2686.92" sn="99.5341" a="32.7225" fwhm="0.0109335" res="19211.6" algo="Sum"/><pk mz="210.88839828" i="1087.76" sn="39.8021" a="14.5753" fwhm="0.0117099" res="18009.4" algo="Sum"/><pk mz="212.83944611" i="2647.89" sn="93.1468" a="33.5478" fwhm="0.0116604" res="18253.1" algo="Sum"/><pk mz="212.99993715" i="3287.2" sn="114.845" a="43.3485" fwhm="0.0120711" res="17645.5" algo="Sum"/><pk mz="213.14659168" i="1656.54" sn="57.6281" a="22.113" fwhm="0.0115788" res="18408.3" algo="Sum"/><pk mz="214.00667633" i="1690.74" sn="57.7763" a="22.8226" fwhm="0.0122688" res="17443.2" algo="Sum"/><pk mz="214.83639577" i="2836.89" sn="95.27" a="35.1691" fwhm="0.0114238" res="18806" algo="Sum"/><pk mz="215.01647277" i="2263.92" sn="75.8597" a="30.0319" fwhm="0.0112809" res="19060.2" algo="Sum"/><pk mz="216.01575022" i="1012.87" sn="33.6186" a="15.2903" fwhm="0.013226" res="16332.6" algo="Sum"/><pk mz="216.83354460" i="1049.85" sn="34.3708" a="13.8477" fwhm="0.0117774" res="18411" algo="Sum"/><pk mz="216.92304282" i="31157.3" sn="1019.69" a="368.191" fwhm="0.010866" res="19963.4" algo="Sum"/><pk mz="217.08238368" i="1590.25" sn="52.0329" a="24.9602" fwhm="0.0130756" res="16602.1" algo="Sum"/><pk mz="217.10568154" i="2282.33" sn="74.6775" a="35.6337" fwhm="0.0122017" res="17793" algo="Sum"/><pk mz="218.02829505" i="1368.37" sn="44.2484" a="19.973" fwhm="0.0116015" res="18793.1" algo="Sum"/><pk mz="218.13888952" i="1002.44" sn="32.4005" a="13.2457" fwhm="0.0107761" res="20242.9" algo="Sum"/><pk mz="218.92010764" i="10224.3" sn="325.826" a="126.013" fwhm="0.0109891" res="19921.5" algo="Sum"/><pk mz="219.02727021" i="427847" sn="13586.4" a="4201.69" fwhm="0.00872582" res="25101" algo="Sum"/><pk mz="219.08273634" i="2564.88" sn="81.2619" a="51.668" fwhm="0.0152197" res="14394.7" algo="Sum"/><pk mz="220.03028572" i="26535.1" sn="823.707" a="345.097" fwhm="0.0115051" res="19124.5" algo="Sum"/><pk mz="220.06715622" i="1118.19" sn="34.6629" a="15.9563" fwhm="0.0124894" res="17620.3" algo="Sum"/><pk mz="221.02575945" i="30193.2" sn="919.243" a="422.416" fwhm="0.0126416" res="17483.9" algo="Sum"/><pk mz="221.06332978" i="3580.08" sn="108.927" a="59.5455" fwhm="0.0126657" res="17453.8" algo="Sum"/><pk mz="222.02895511" i="2090.4" sn="62.8852" a="32.7748" fwhm="0.0134776" res="16473.9" algo="Sum"/><pk mz="222.86795408" i="9124.14" sn="271.735" a="111.776" fwhm="0.0112078" res="19885" algo="Sum"/><pk mz="223.09564769" i="1101.43" sn="32.7889" a="18.5014" fwhm="0.0139599" res="15981.2" algo="Sum"/><pk mz="224.86515130" i="6209.47" sn="180.939" a="83.9887" fwhm="0.0122168" res="18406.2" algo="Sum"/><pk mz="225.03494022" i="11316.8" sn="329.673" a="154.332" fwhm="0.0120285" res="18708.5" algo="Sum"/><pk mz="226.02575759" i="1066.94" sn="30.6239" a="11.6916" fwhm="0.0108593" res="20814.1" algo="Sum"/><pk mz="226.04429066" i="2766.39" sn="79.4025" a="45.9991" fwhm="0.014151" res="15973.7" algo="Sum"/><pk mz="226.86225111" i="1369.68" sn="38.7045" a="17.907" fwhm="0.011895" res="19072.1" algo="Sum"/><pk mz="226.95163185" i="25627.1" sn="722.099" a="320.617" fwhm="0.0114788" res="19771.4" algo="Sum"/><pk mz="227.07976779" i="2086.94" sn="58.5261" a="32.7519" fwhm="0.0133116" res="17058.8" algo="Sum"/><pk mz="227.12593250" i="1987.82" sn="55.6541" a="32.5602" fwhm="0.0129713" res="17509.9" algo="Sum"/><pk mz="228.26876664" i="3585.17" sn="98.0482" a="48.0346" fwhm="0.0121852" res="18733.3" algo="Sum"/><pk mz="229.15464689" i="3344.24" sn="90.1635" a="53.8067" fwhm="0.012627" res="18148" algo="Sum"/><pk mz="229.21667977" i="1912.37" sn="51.5592" a="27.8845" fwhm="0.0135455" res="16921.9" algo="Sum"/><pk mz="232.89670756" i="29122.8" sn="756.544" a="371.43" fwhm="0.0115653" res="20137.6" algo="Sum"/><pk mz="233.00063789" i="1964.28" sn="51.0183" a="29.1746" fwhm="0.0139043" res="16757.5" algo="Sum"/><pk mz="233.11380559" i="1621.13" sn="42.1056" a="22.9415" fwhm="0.0115011" res="20268.8" algo="Sum"/><pk mz="233.15071595" i="949.265" sn="24.6552" a="14.3947" fwhm="0.0129306" res="18030.9" algo="Sum"/><pk mz="234.89406901" i="11369.5" sn="288.518" a="151.996" fwhm="0.0120329" res="19521" algo="Sum"/><pk mz="234.98174904" i="2249.26" sn="57.0856" a="30.2325" fwhm="0.0117366" res="20021.3" algo="Sum"/><pk mz="235.09252594" i="3026.98" sn="76.7677" a="52.0814" fwhm="0.0127861" res="18386.6" algo="Sum"/><pk mz="236.99836024" i="1381.05" sn="34.264" a="19.381" fwhm="0.0114252" res="20743.5" algo="Sum"/><pk mz="237.14695261" i="1000.04" sn="24.8043" a="16.468" fwhm="0.0147505" res="16077.2" algo="Sum"/><pk mz="238.84177139" i="3957.16" sn="97.1848" a="53.0488" fwhm="0.0122078" res="19564.6" algo="Sum"/><pk mz="239.06464326" i="1752.57" sn="42.9998" a="22.5467" fwhm="0.0120291" res="19873.8" algo="Sum"/><pk mz="239.08907176" i="5726.32" sn="140.497" a="82.5813" fwhm="0.0127568" res="18742.1" algo="Sum"/><pk mz="239.14020420" i="1300.75" sn="31.9144" a="19.435" fwhm="0.015776" res="15158.5" algo="Sum"/><pk mz="239.16147498" i="1758.39" sn="43.1426" a="26.975" fwhm="0.0137699" res="17368.4" algo="Sum"/><pk mz="240.83902265" i="3094.4" sn="75.2512" a="41.1926" fwhm="0.0123149" res="19556.7" algo="Sum"/><pk mz="240.96736010" i="1942.88" sn="47.2175" a="26.6246" fwhm="0.0125669" res="19174.7" algo="Sum"/><pk mz="241.00867114" i="2079.48" sn="50.5346" a="29.4954" fwhm="0.013395" res="17992.4" algo="Sum"/><pk mz="241.03053391" i="1846.61" sn="44.8756" a="27.5349" fwhm="0.0129573" res="18602" algo="Sum"/><pk mz="241.15585457" i="1882.76" sn="45.754" a="27.5131" fwhm="0.0134306" res="17955.8" algo="Sum"/><pk mz="242.01847391" i="992.532" sn="23.8889" a="18.4945" fwhm="0.0144572" res="16740.4" algo="Sum"/><pk mz="242.92540334" i="14420.9" sn="342.088" a="193.614" fwhm="0.0122941" res="19759.6" algo="Sum"/><pk mz="243.05369234" i="1176.86" sn="27.8192" a="21.6244" fwhm="0.0156301" res="15550.3" algo="Sum"/><pk mz="243.09912878" i="3042.5" sn="71.8222" a="51.3222" fwhm="0.0136245" res="17842.7" algo="Sum"/><pk mz="244.92448185" i="1196.6" sn="27.4107" a="18.073" fwhm="0.0128788" res="19017.6" algo="Sum"/><pk mz="245.04601961" i="1015.72" sn="23.1945" a="15.7396" fwhm="0.0149383" res="16403.8" algo="Sum"/><pk mz="245.07833250" i="2663.46" sn="60.7744" a="42.6158" fwhm="0.0133034" res="18422.3" algo="Sum"/><pk mz="247.09236058" i="4064.01" sn="90.7515" a="59.7836" fwhm="0.0132525" res="18645" algo="Sum"/><pk mz="247.13035110" i="1006.64" sn="22.4769" a="16.6363" fwhm="0.0133997" res="18443" algo="Sum"/><pk mz="248.87037943" i="11223.5" sn="245.946" a="160.301" fwhm="0.0132079" res="18842.6" algo="Sum"/><pk mz="249.06037738" i="2644.08" sn="57.9154" a="38.7871" fwhm="0.015138" res="16452.7" algo="Sum"/><pk mz="249.10778596" i="1493.96" sn="32.7223" a="23.9273" fwhm="0.0182347" res="13661.2" algo="Sum"/><pk mz="249.15623477" i="3563.64" sn="78.0547" a="65.5167" fwhm="0.0167085" res="14912" algo="Sum"/><pk mz="249.18408967" i="1408.58" sn="30.8523" a="20.1586" fwhm="0.0135549" res="18383.3" algo="Sum"/><pk mz="250.86813620" i="5190.14" sn="111.676" a="77.4417" fwhm="0.0136711" res="18350.2" algo="Sum"/><pk mz="250.91992558" i="2998.48" sn="64.4926" a="44.9322" fwhm="0.0132803" res="18894.2" algo="Sum"/><pk mz="251.19835302" i="5915.19" sn="126.466" a="84.227" fwhm="0.0128996" res="19473.3" algo="Sum"/><pk mz="252.20138317" i="983.018" sn="20.7439" a="14.0925" fwhm="0.0127081" res="19845.8" algo="Sum"/><pk mz="252.91691496" i="1970.65" sn="41.2666" a="29.1685" fwhm="0.0132741" res="19053.4" algo="Sum"/><pk mz="253.14215449" i="1374.75" sn="28.7523" a="24.7026" fwhm="0.0169655" res="14921" algo="Sum"/><pk mz="254.82216999" i="4109.31" sn="84.0507" a="72.992" fwhm="0.0161812" res="15748" algo="Sum"/><pk mz="255.15558141" i="2327.76" sn="47.5636" a="53.3983" fwhm="0.0176681" res="14441.6" algo="Sum"/><pk mz="255.26845120" i="1051.34" sn="21.4797" a="16.7208" fwhm="0.0137005" res="18632.1" algo="Sum"/><pk mz="256.15522202" i="1068.97" sn="21.5694" a="20.2231" fwhm="0.0152201" res="16830" algo="Sum"/><pk mz="256.26461520" i="1227.59" sn="24.7389" a="18.7583" fwhm="0.0150154" res="17066.8" algo="Sum"/><pk mz="256.29989928" i="27447.3" sn="552.344" a="398.361" fwhm="0.0132567" res="19333.7" algo="Sum"/><pk mz="256.81960558" i="5344.13" sn="106.584" a="85.6225" fwhm="0.0141002" res="18213.9" algo="Sum"/><pk mz="257.07490618" i="1619.27" sn="32.2613" a="24.8698" fwhm="0.0140365" res="18314.8" algo="Sum"/><pk mz="257.15158928" i="1815.24" sn="36.1638" a="35.1301" fwhm="0.0149089" res="17248.2" algo="Sum"/><pk mz="257.24751248" i="2117.23" sn="42.1749" a="32.0736" fwhm="0.0137296" res="18736.7" algo="Sum"/><pk mz="257.30318185" i="5426.23" sn="107.856" a="79.1605" fwhm="0.0133818" res="19227.8" algo="Sum"/><pk mz="258.81708133" i="2478.13" sn="47.9999" a="39.8505" fwhm="0.0139241" res="18587.7" algo="Sum"/><pk mz="258.89925838" i="3324.1" sn="64.386" a="49.6875" fwhm="0.0134264" res="19282.9" algo="Sum"/><pk mz="259.13031043" i="2636.86" sn="50.7266" a="43.3255" fwhm="0.0141648" res="18294" algo="Sum"/><pk mz="260.94881225" i="5974.3" sn="111.892" a="89.6901" fwhm="0.013433" res="19425.9" algo="Sum"/><pk mz="261.01263507" i="1865.64" sn="34.8924" a="35.6772" fwhm="0.0169167" res="15429.3" algo="Sum"/><pk mz="261.04377002" i="1412.44" sn="26.3959" a="29.8908" fwhm="0.0184979" res="14112.1" algo="Sum"/><pk mz="261.10955020" i="11377.7" sn="212.391" a="163.992" fwhm="0.0133413" res="19571.5" algo="Sum"/><pk mz="262.11293879" i="1775.68" sn="32.8374" a="29.6232" fwhm="0.0130094" res="20148" algo="Sum"/><pk mz="262.94598545" i="2124.84" sn="38.8917" a="31.1266" fwhm="0.0135143" res="19456.8" algo="Sum"/><pk mz="263.01075397" i="1158.63" sn="21.2029" a="22.8188" fwhm="0.0156103" res="16848.5" algo="Sum"/><pk mz="263.08617355" i="5081.93" sn="92.9931" a="87.9715" fwhm="0.0149707" res="17573.4" algo="Sum"/><pk mz="263.19797208" i="31148.4" sn="569.858" a="450.206" fwhm="0.0132483" res="19866.5" algo="Sum"/><pk mz="263.23493812" i="3879.41" sn="70.9736" a="63.0114" fwhm="0.01458" res="18054.5" algo="Sum"/><pk mz="264.20154653" i="5259.87" sn="95.3814" a="78.0698" fwhm="0.0137213" res="19254.9" algo="Sum"/><pk mz="264.84940340" i="4706.6" sn="84.7009" a="83.7267" fwhm="0.0170362" res="15546.3" algo="Sum"/><pk mz="265.03352907" i="1114.03" sn="20.046" a="28.1506" fwhm="0.0200386" res="13226.1" algo="Sum"/><pk mz="265.21253304" i="2324.36" sn="41.8101" a="40.0841" fwhm="0.0154253" res="17193.3" algo="Sum"/><pk mz="265.25238677" i="1259.99" sn="22.6644" a="20.1976" fwhm="0.0142016" res="18677.7" algo="Sum"/><pk mz="266.17238558" i="1469.08" sn="26.2402" a="24.754" fwhm="0.0144631" res="18403.6" algo="Sum"/><pk mz="266.84779165" i="3896.02" sn="68.8237" a="68.1019" fwhm="0.0159155" res="16766.6" algo="Sum"/><pk mz="266.89388036" i="2099.24" sn="37.0833" a="37.1148" fwhm="0.0154148" res="17314.2" algo="Sum"/><pk mz="267.15705976" i="1074.4" sn="18.9225" a="17.5963" fwhm="0.01837" res="14543.1" algo="Sum"/><pk mz="268.84622488" i="1163.2" sn="19.9922" a="20.0184" fwhm="0.0169253" res="15884.3" algo="Sum"/><pk mz="268.89125644" i="1734.64" sn="29.7873" a="26.3181" fwhm="0.0137147" res="19606" algo="Sum"/><pk mz="270.79729072" i="3034.21" sn="51.0837" a="44.6359" fwhm="0.0135414" res="19997.7" algo="Sum"/><pk mz="270.97745667" i="13169.2" sn="221.454" a="206.864" fwhm="0.0138675" res="19540.5" algo="Sum"/><pk mz="271.16646826" i="2011.21" sn="33.8207" a="32.2564" fwhm="0.0145102" res="18688" algo="Sum"/><pk mz="271.18743857" i="1140.23" sn="19.173" a="21.6108" fwhm="0.0158008" res="17162.9" algo="Sum"/><pk mz="271.96470026" i="1123.1" sn="18.7602" a="21.7394" fwhm="0.0192587" res="14121.7" algo="Sum"/><pk mz="272.79455174" i="3851.43" sn="63.8644" a="62.1998" fwhm="0.0145847" res="18704.1" algo="Sum"/><pk mz="273.18119241" i="1608.58" sn="26.6369" a="32.4081" fwhm="0.016485" res="16571.5" algo="Sum"/><pk mz="274.79152747" i="2068.27" sn="33.6402" a="32.9581" fwhm="0.0139895" res="19642.7" algo="Sum"/><pk mz="274.88052308" i="2198.76" sn="35.7627" a="39.2721" fwhm="0.0159896" res="17191.2" algo="Sum"/><pk mz="274.96347763" i="1171.64" sn="19.0567" a="25.7392" fwhm="0.0183646" res="14972.5" algo="Sum"/><pk mz="276.87800410" i="1494.12" sn="23.6858" a="24.0242" fwhm="0.0147324" res="18793.9" algo="Sum"/><pk mz="276.92250521" i="5734.77" sn="90.7679" a="91.4985" fwhm="0.0139942" res="19788.3" algo="Sum"/><pk mz="276.98482157" i="1050.32" sn="16.5921" a="18.5663" fwhm="0.0159658" res="17348.6" algo="Sum"/><pk mz="277.21416968" i="1916.27" sn="30.0978" a="32.882" fwhm="0.0157393" res="17612.9" algo="Sum"/><pk mz="277.25018643" i="2479.68" sn="38.9451" a="39.0137" fwhm="0.0140995" res="19663.9" algo="Sum"/><pk mz="278.24711152" i="1658.24" sn="25.8279" a="31.2886" fwhm="0.0174388" res="15955.6" algo="Sum"/><pk mz="278.91958633" i="2231.98" sn="34.3541" a="36.2603" fwhm="0.0147099" res="18961.4" algo="Sum"/><pk mz="279.05711287" i="1386.21" sn="21.2783" a="25.8891" fwhm="0.0163148" res="17104.5" algo="Sum"/><pk mz="279.15771014" i="3169.84" sn="48.6529" a="57.5163" fwhm="0.0158096" res="17657.4" algo="Sum"/><pk mz="279.22938565" i="4572.38" sn="70.1808" a="80.3629" fwhm="0.0151862" res="18387" algo="Sum"/><pk mz="280.82641374" i="2302.75" sn="34.6113" a="40.1717" fwhm="0.0149001" res="18847.3" algo="Sum"/><pk mz="281.20857234" i="2706.77" sn="40.6744" a="45.0723" fwhm="0.0148025" res="18997.4" algo="Sum"/><pk mz="281.24509057" i="1466.22" sn="22.0362" a="26.2442" fwhm="0.0156715" res="17946.3" algo="Sum"/><pk mz="282.20612213" i="1505.43" sn="22.4729" a="29.5315" fwhm="0.0198925" res="14186.5" algo="Sum"/><pk mz="282.27902938" i="2842.03" sn="42.3762" a="45.7227" fwhm="0.0145946" res="19341.3" algo="Sum"/><pk mz="282.82348393" i="2410.43" sn="35.625" a="42.8101" fwhm="0.0154078" res="18355.9" algo="Sum"/><pk mz="283.26333732" i="1400.71" sn="20.633" a="25.5185" fwhm="0.0161434" res="17546.7" algo="Sum"/><pk mz="283.29884064" i="1129.05" sn="16.6092" a="25.3942" fwhm="0.0228546" res="12395.7" algo="Sum"/><pk mz="284.29506689" i="2024.8" sn="29.4039" a="35.4888" fwhm="0.0159547" res="17818.9" algo="Sum"/><pk mz="284.33105869" i="5962.86" sn="86.5237" a="98.8693" fwhm="0.0150611" res="18878.5" algo="Sum"/><pk mz="284.82086405" i="1043.75" sn="15.0857" a="18.2875" fwhm="0.0144899" res="19656.5" algo="Sum"/><pk mz="284.90939302" i="1645.67" sn="23.7775" a="27.8107" fwhm="0.0151754" res="18774.5" algo="Sum"/><pk mz="284.99342368" i="1740.81" sn="25.0753" a="32.5109" fwhm="0.0164141" res="17362.7" algo="Sum"/><pk mz="285.13058844" i="1031.57" sn="14.7893" a="20.7377" fwhm="0.0201211" res="14170.7" algo="Sum"/><pk mz="285.16306288" i="1877.42" sn="26.8955" a="39.3639" fwhm="0.022869" res="12469.4" algo="Sum"/><pk mz="285.27889859" i="1567.07" sn="22.4352" a="30.2289" fwhm="0.0171135" res="16669.8" algo="Sum"/><pk mz="285.33463412" i="1316.63" sn="18.8477" a="22.0671" fwhm="0.0153364" res="18605.1" algo="Sum"/><pk mz="286.77153020" i="1323.56" sn="18.5921" a="22.3371" fwhm="0.0158901" res="18047.2" algo="Sum"/><pk mz="286.95118971" i="7283.82" sn="101.799" a="134.843" fwhm="0.0148673" res="19300.8" algo="Sum"/><pk mz="287.05611651" i="1259.32" sn="17.5925" a="29.3201" fwhm="0.0209255" res="13718" algo="Sum"/><pk mz="287.19752598" i="1025.71" sn="14.329" a="19.9232" fwhm="0.0170721" res="16822.6" algo="Sum"/><pk mz="288.21663945" i="1333.84" sn="18.4479" a="25.2317" fwhm="0.0158222" res="18215.9" algo="Sum"/><pk mz="288.76839876" i="1990.24" sn="27.2888" a="32.8366" fwhm="0.0149905" res="19263.4" algo="Sum"/><pk mz="288.92225264" i="1290.94" sn="17.6811" a="25.784" fwhm="0.0182402" res="15839.8" algo="Sum"/><pk mz="290.76559190" i="1145.5" sn="15.5353" a="19.0037" fwhm="0.0152327" res="19088.2" algo="Sum"/><pk mz="290.85532054" i="1666.88" sn="22.6049" a="29.2743" fwhm="0.0149865" res="19407.9" algo="Sum"/><pk mz="290.93967689" i="1062.15" sn="14.4021" a="23.7632" fwhm="0.0246882" res="11784.6" algo="Sum"/><pk mz="291.19507782" i="2488.7" sn="33.7213" a="44.718" fwhm="0.0167271" res="17408.6" algo="Sum"/><pk mz="291.22926263" i="2966.42" sn="40.1942" a="47.8759" fwhm="0.0150231" res="19385.4" algo="Sum"/><pk mz="291.26562183" i="5293" sn="71.7154" a="88.9473" fwhm="0.0149684" res="19458.7" algo="Sum"/><pk mz="292.26891428" i="1162.2" sn="15.6142" a="19.7416" fwhm="0.015211" res="19214.3" algo="Sum"/><pk mz="292.85243243" i="1302.01" sn="17.406" a="21.0769" fwhm="0.0143118" res="20462.4" algo="Sum"/><pk mz="292.89656212" i="1886.19" sn="25.2158" a="33.3315" fwhm="0.015489" res="18910" algo="Sum"/><pk mz="292.93874122" i="995.65" sn="13.3098" a="23.7585" fwhm="0.0188823" res="15513.9" algo="Sum"/><pk mz="293.09785202" i="75764.3" sn="1010.63" a="1194.1" fwhm="0.0138532" res="21157.4" algo="Sum"/><pk mz="293.17323688" i="1095.83" sn="14.5972" a="25.2437" fwhm="0.0240769" res="12176.5" algo="Sum"/><pk mz="293.20858083" i="1277.89" sn="17.011" a="24.8202" fwhm="0.0175477" res="16709.2" algo="Sum"/><pk mz="293.24489511" i="3406.19" sn="45.3271" a="60.1413" fwhm="0.0158204" res="18535.9" algo="Sum"/><pk mz="294.10072405" i="8865.72" sn="117.038" a="152.41" fwhm="0.0152463" res="19289.9" algo="Sum"/><pk mz="294.93885689" i="1784.68" sn="23.3378" a="33.274" fwhm="0.0160342" res="18394.3" algo="Sum"/><pk mz="295.10184554" i="1984.43" sn="25.821" a="42.5993" fwhm="0.017477" res="16885.1" algo="Sum"/><pk mz="295.18816744" i="2462.09" sn="32.0265" a="47.2827" fwhm="0.01744" res="16925.9" algo="Sum"/><pk mz="295.22396428" i="4756.29" sn="61.8729" a="85.4099" fwhm="0.0159387" res="18522.5" algo="Sum"/><pk mz="295.25975842" i="1008.02" sn="13.1135" a="19.4174" fwhm="0.0168887" res="17482.7" algo="Sum"/><pk mz="296.22299972" i="1652.08" sn="21.3096" a="36.3074" fwhm="0.0198067" res="14955.7" algo="Sum"/><pk mz="297.31494358" i="1002.08" sn="12.7685" a="18.3368" fwhm="0.0151579" res="19614.5" algo="Sum"/><pk mz="298.34658424" i="34102.2" sn="431.089" a="564.616" fwhm="0.0151225" res="19728.7" algo="Sum"/><pk mz="299.11063444" i="1030.94" sn="12.9445" a="19.908" fwhm="0.018363" res="16288.8" algo="Sum"/><pk mz="299.13993258" i="1208.38" sn="15.1724" a="16.7943" fwhm="0.017354" res="17237.5" algo="Sum"/><pk mz="299.16216815" i="3527.68" sn="44.2936" a="69.3189" fwhm="0.0180124" res="16608.7" algo="Sum"/><pk mz="299.19695385" i="3580.88" sn="44.9615" a="76.3487" fwhm="0.0181179" res="16513.9" algo="Sum"/><pk mz="299.35005904" i="7397.51" sn="92.7905" a="128.88" fwhm="0.0159179" res="18805.9" algo="Sum"/><pk mz="300.88379554" i="1339.33" sn="16.5876" a="26.0648" fwhm="0.0154097" res="19525.6" algo="Sum"/><pk mz="300.96988378" i="1003.79" sn="12.4319" a="18.6953" fwhm="0.0215474" res="13967.8" algo="Sum"/><pk mz="301.14116001" i="196717" sn="2431.88" a="2922.27" fwhm="0.0133675" res="22527.9" algo="Sum"/><pk mz="301.21170177" i="10839.3" sn="133.776" a="202.016" fwhm="0.0167096" res="18026.2" algo="Sum"/><pk mz="302.14416551" i="34032.5" sn="414.567" a="584.565" fwhm="0.0152748" res="19780.6" algo="Sum"/><pk mz="302.21505853" i="2437.94" sn="29.6606" a="44.2743" fwhm="0.0176191" res="17152.7" algo="Sum"/><pk mz="302.24482913" i="3089.84" sn="37.5919" a="61.2709" fwhm="0.0170432" res="17734" algo="Sum"/><pk mz="302.92580495" i="1108.68" sn="13.3986" a="22.0735" fwhm="0.0181182" res="16719.4" algo="Sum"/><pk mz="303.14705307" i="4706.79" sn="56.5634" a="86.3508" fwhm="0.0161794" res="18736.6" algo="Sum"/><pk mz="303.19288771" i="1667.56" sn="20.0398" a="32.4793" fwhm="0.0184981" res="16390.5" algo="Sum"/><pk mz="303.22916233" i="25678" sn="308.596" a="442.401" fwhm="0.015632" res="19398" algo="Sum"/><pk mz="304.23235143" i="5133.02" sn="61.1245" a="91.7813" fwhm="0.0171784" res="17710.2" algo="Sum"/><pk mz="304.26071555" i="7377.96" sn="87.8666" a="137.714" fwhm="0.0167515" res="18163.2" algo="Sum"/><pk mz="304.97478696" i="1124.6" sn="13.2877" a="25.0256" fwhm="0.0177592" res="17172.7" algo="Sum"/><pk mz="305.15713399" i="1075.49" sn="12.7033" a="29.2908" fwhm="0.0245121" res="12449.3" algo="Sum"/><pk mz="305.24482549" i="20273" sn="239.418" a="375.15" fwhm="0.0161267" res="18927.9" algo="Sum"/><pk mz="305.28037608" i="3769.42" sn="44.5155" a="72.1302" fwhm="0.0215689" res="14153.7" algo="Sum"/><pk mz="306.24819503" i="4023.32" sn="47.0603" a="72.2956" fwhm="0.0167908" res="18239.1" algo="Sum"/><pk mz="306.27746366" i="3484.6" sn="40.759" a="69.6508" fwhm="0.0184414" res="16608.1" algo="Sum"/><pk mz="307.20207814" i="1181.05" sn="13.7097" a="27.4193" fwhm="0.0239872" res="12806.9" algo="Sum"/><pk mz="307.22380185" i="1001.98" sn="11.631" a="18.2912" fwhm="0.0237162" res="12954.2" algo="Sum"/><pk mz="307.26040450" i="7703.99" sn="89.428" a="159.747" fwhm="0.0163735" res="18765.7" algo="Sum"/><pk mz="308.26333564" i="1660.09" sn="19.1572" a="30.6868" fwhm="0.0169462" res="18190.7" algo="Sum"/><pk mz="308.87800493" i="2491.63" sn="28.5359" a="46.5488" fwhm="0.0164801" res="18742.5" algo="Sum"/><pk mz="309.20358504" i="12495.4" sn="143.014" a="240.744" fwhm="0.0169764" res="18213.7" algo="Sum"/><pk mz="309.23908188" i="1962.85" sn="22.4655" a="35.2101" fwhm="0.0220835" res="14003.2" algo="Sum"/><pk mz="309.27588717" i="2303.44" sn="26.3636" a="45.9851" fwhm="0.0173984" res="17776.1" algo="Sum"/><pk mz="310.20705376" i="2488.51" sn="28.2379" a="50.597" fwhm="0.0177857" res="17441.4" algo="Sum"/><pk mz="310.31011613" i="1963.55" sn="22.2583" a="35.596" fwhm="0.0158248" res="19609" algo="Sum"/><pk mz="310.87522478" i="2353.76" sn="26.5939" a="41.7229" fwhm="0.0161214" res="19283.4" algo="Sum"/><pk mz="310.91221832" i="1417.47" sn="16.0153" a="26.2831" fwhm="0.0160812" res="19333.8" algo="Sum"/><pk mz="311.21936018" i="1693.71" sn="19.1104" a="43.8725" fwhm="0.0287557" res="10822.9" algo="Sum"/><pk mz="311.33049489" i="1020.73" sn="11.5168" a="24.5127" fwhm="0.0236666" res="13154.8" algo="Sum"/><pk mz="312.32751674" i="1218.57" sn="13.6649" a="24.7378" fwhm="0.0189156" res="16511.6" algo="Sum"/><pk mz="313.21287635" i="1155.22" sn="12.814" a="28.6673" fwhm="0.0227348" res="13776.8" algo="Sum"/><pk mz="314.23256271" i="2531.2" sn="27.928" a="53.3811" fwhm="0.0173207" res="18142" algo="Sum"/><pk mz="314.77885225" i="1281.54" sn="14.0331" a="26.9325" fwhm="0.0187509" res="16787.4" algo="Sum"/><pk mz="315.00334356" i="2049.81" sn="22.377" a="41.0566" fwhm="0.0163484" res="19268.2" algo="Sum"/><pk mz="315.07968366" i="87216.4" sn="952.293" a="1507.61" fwhm="0.0152194" res="20702.5" algo="Sum"/><pk mz="315.13377298" i="1464.63" sn="15.9976" a="27.2436" fwhm="0.0270782" res="11637.9" algo="Sum"/><pk mz="315.15869824" i="1035.74" sn="11.3134" a="15.4914" fwhm="0.0210053" res="15003.8" algo="Sum"/><pk mz="315.19286353" i="43359.4" sn="473.595" a="755.407" fwhm="0.0157034" res="20071.6" algo="Sum"/><pk mz="315.22895548" i="1970.28" sn="21.5209" a="38.74" fwhm="0.0224297" res="14054.1" algo="Sum"/><pk mz="316.08255082" i="10552.7" sn="114.224" a="193.848" fwhm="0.0162915" res="19401.7" algo="Sum"/><pk mz="316.11082379" i="4232.58" sn="45.8171" a="72.1133" fwhm="0.0177955" res="17763.6" algo="Sum"/><pk mz="316.19636599" i="8936.11" sn="96.7322" a="159.977" fwhm="0.0160816" res="19662" algo="Sum"/><pk mz="316.24768017" i="2975.42" sn="32.2085" a="61.8843" fwhm="0.0179201" res="17647.6" algo="Sum"/><pk mz="317.08405484" i="2120.53" sn="22.7904" a="44.7972" fwhm="0.0184875" res="17151.3" algo="Sum"/><pk mz="317.11470989" i="24720.2" sn="265.681" a="450.848" fwhm="0.016239" res="19528" algo="Sum"/><pk mz="317.20093286" i="1827.51" sn="19.6412" a="39.2494" fwhm="0.0246968" res="12843.8" algo="Sum"/><pk mz="317.24534713" i="4714.02" sn="50.6638" a="86.7843" fwhm="0.0167829" res="18902.9" algo="Sum"/><pk mz="317.28058959" i="1230.93" sn="13.2285" a="24.8803" fwhm="0.0196637" res="16135.4" algo="Sum"/><pk mz="318.11831477" i="4590.64" sn="49.0422" a="87.3729" fwhm="0.0166782" res="19073.9" algo="Sum"/><pk mz="318.24753260" i="1221.8" sn="13.0482" a="24.4601" fwhm="0.0175431" res="18140.9" algo="Sum"/><pk mz="318.90715553" i="1073.3" sn="11.376" a="21.3304" fwhm="0.0162534" res="19621" algo="Sum"/><pk mz="319.04018985" i="1250.47" sn="13.2539" a="25.9754" fwhm="0.0167509" res="19046.1" algo="Sum"/><pk mz="319.11453870" i="2237.24" sn="23.6933" a="49.6285" fwhm="0.0196249" res="16260.7" algo="Sum"/><pk mz="319.15127851" i="1690.29" sn="17.8958" a="40.5224" fwhm="0.0200099" res="15949.6" algo="Sum"/><pk mz="319.22474910" i="1914.41" sn="20.2421" a="36.7013" fwhm="0.0187293" res="17044.1" algo="Sum"/><pk mz="319.26048018" i="6091.38" sn="64.3405" a="112.948" fwhm="0.0171585" res="18606.5" algo="Sum"/><pk mz="319.29694142" i="6811" sn="71.8743" a="124.994" fwhm="0.0165624" res="19278.4" algo="Sum"/><pk mz="320.23303858" i="1030.99" sn="10.795" a="26.6543" fwhm="0.0191509" res="16721.5" algo="Sum"/><pk mz="320.26287303" i="1490.51" sn="15.601" a="29.0915" fwhm="0.0189941" res="16861.2" algo="Sum"/><pk mz="320.30047835" i="1640.01" sn="17.1619" a="28.5021" fwhm="0.0160007" res="20018" algo="Sum"/><pk mz="321.21246737" i="1693.99" sn="17.616" a="33.2336" fwhm="0.0233284" res="13769.1" algo="Sum"/><pk mz="321.23892519" i="2858.89" sn="29.7299" a="66.2482" fwhm="0.0289661" res="11090.2" algo="Sum"/><pk mz="321.27622834" i="2004.54" sn="20.8454" a="40.4857" fwhm="0.019017" res="16894.2" algo="Sum"/><pk mz="321.31487649" i="2836.04" sn="29.4922" a="53.8295" fwhm="0.0173924" res="18474.4" algo="Sum"/><pk mz="322.81068116" i="1240.55" sn="12.737" a="23.1062" fwhm="0.0170898" res="18889" algo="Sum"/><pk mz="323.19727957" i="2257.48" sn="23.1162" a="52.6113" fwhm="0.0209768" res="15407.4" algo="Sum"/><pk mz="323.22709369" i="1043.33" sn="10.6836" a="21.2598" fwhm="0.0283633" res="11396" algo="Sum"/><pk mz="323.25554633" i="2076.29" sn="21.2595" a="46.673" fwhm="0.0204479" res="15808.7" algo="Sum"/><pk mz="323.29189747" i="1298.35" sn="13.2947" a="25.6739" fwhm="0.0182495" res="17715.1" algo="Sum"/><pk mz="324.80782440" i="1506.52" sn="15.1872" a="28.415" fwhm="0.0170589" res="19040.4" algo="Sum"/><pk mz="324.85215850" i="1853.91" sn="18.6882" a="36.0503" fwhm="0.0174951" res="18568.2" algo="Sum"/><pk mz="325.17766283" i="1867.93" sn="18.8124" a="40.1791" fwhm="0.0232977" res="13957.5" algo="Sum"/><pk mz="325.21218872" i="10329.4" sn="104.03" a="201.014" fwhm="0.0176876" res="18386.4" algo="Sum"/><pk mz="326.21560489" i="2164.01" sn="21.6956" a="44.4646" fwhm="0.018705" res="17440.1" algo="Sum"/><pk mz="326.84988344" i="1860.88" sn="18.5683" a="36.8787" fwhm="0.0177717" res="18391.6" algo="Sum"/><pk mz="327.01450250" i="1455.1" sn="14.5125" a="28.8029" fwhm="0.0173422" res="18856.6" algo="Sum"/><pk mz="327.19627818" i="9531.88" sn="95.0378" a="189.981" fwhm="0.0179367" res="18241.7" algo="Sum"/><pk mz="327.22795680" i="17740.2" sn="176.81" a="346.531" fwhm="0.017532" res="18664.7" algo="Sum"/><pk mz="328.19951469" i="1776.29" sn="17.587" a="37.9079" fwhm="0.0189441" res="17324.7" algo="Sum"/><pk mz="328.23202366" i="3686.38" sn="36.4718" a="83.5356" fwhm="0.0196547" res="16699.9" algo="Sum"/><pk mz="329.17671969" i="1983.23" sn="19.4614" a="42.3237" fwhm="0.0242548" res="13571.6" algo="Sum"/><pk mz="329.21232556" i="9982" sn="97.8535" a="206.218" fwhm="0.0190273" res="17302.1" algo="Sum"/><pk mz="329.24292343" i="8787.09" sn="86.0628" a="177.852" fwhm="0.0192698" res="17086" algo="Sum"/><pk mz="330.21605294" i="2121.18" sn="20.6211" a="45.6425" fwhm="0.0201502" res="16387.7" algo="Sum"/><pk mz="330.24583744" i="2265.94" sn="22.0282" a="58.0385" fwhm="0.021461" res="15388.2" algo="Sum"/><pk mz="330.75306152" i="1174.34" sn="11.3827" a="24.0109" fwhm="0.0176761" res="18711.9" algo="Sum"/><pk mz="330.97849453" i="1016.72" sn="9.80283" a="24.6944" fwhm="0.0201814" res="16400.2" algo="Sum"/><pk mz="331.04873409" i="26101.1" sn="251.165" a="586.674" fwhm="0.0205783" res="16087.2" algo="Sum"/><pk mz="331.18729757" i="36309.7" sn="349.001" a="683.339" fwhm="0.0176483" res="18765.9" algo="Sum"/><pk mz="331.22090523" i="3653.11" sn="35.112" a="70.4103" fwhm="0.0231092" res="14332.9" algo="Sum"/><pk mz="331.26019213" i="4266.97" sn="41.023" a="84.4561" fwhm="0.0182556" res="18145.6" algo="Sum"/><pk mz="331.29679897" i="960.87" sn="9.23748" a="21.4937" fwhm="0.0206258" res="16062.2" algo="Sum"/><pk mz="332.05141585" i="3203.76" sn="30.6005" a="69.4959" fwhm="0.0210396" res="15782.2" algo="Sum"/><pk mz="332.08476108" i="1667.93" sn="15.9311" a="32.9423" fwhm="0.0176194" res="18847.7" algo="Sum"/><pk mz="332.19089595" i="7356.02" sn="70.2491" a="147.648" fwhm="0.0183325" res="18120.3" algo="Sum"/><pk mz="332.26187742" i="1081.33" sn="10.3273" a="20.1249" fwhm="0.0248475" res="13372" algo="Sum"/><pk mz="332.29246641" i="4537.81" sn="43.3427" a="91.3162" fwhm="0.0176026" res="18877.5" algo="Sum"/><pk mz="332.83948309" i="1760.63" sn="16.691" a="34.1343" fwhm="0.0181015" res="18387.4" algo="Sum"/><pk mz="333.05223195" i="1682.1" sn="15.9216" a="37.6163" fwhm="0.0194772" res="17099.6" algo="Sum"/><pk mz="333.16685709" i="1824.22" sn="17.2695" a="51.0745" fwhm="0.0240577" res="13848.7" algo="Sum"/><pk mz="333.19546755" i="1456.12" sn="13.7814" a="40.0431" fwhm="0.0335375" res="9935.01" algo="Sum"/><pk mz="333.24097702" i="1154.84" sn="10.9272" a="25.7078" fwhm="0.0234787" res="14193.3" algo="Sum"/><pk mz="333.27610679" i="4143.89" sn="39.2159" a="88.0443" fwhm="0.0196938" res="16922.9" algo="Sum"/><pk mz="333.31178938" i="4438.6" sn="42.009" a="95.7345" fwhm="0.0189784" res="17562.7" algo="Sum"/><pk mz="334.27789457" i="1324.45" sn="12.4412" a="27.0059" fwhm="0.0192507" res="17364.4" algo="Sum"/><pk mz="334.31255515" i="1526.65" sn="14.3405" a="35.9861" fwhm="0.0226696" res="14747.2" algo="Sum"/><pk mz="334.83639061" i="1825.53" sn="17.057" a="34.1266" fwhm="0.0165649" res="20213.6" algo="Sum"/><pk mz="335.22092158" i="1080.12" sn="10.0917" a="26.5794" fwhm="0.0301825" res="11106.5" algo="Sum"/><pk mz="335.25558480" i="1461.89" sn="13.6586" a="30.2119" fwhm="0.020186" res="16608.3" algo="Sum"/><pk mz="335.29126214" i="2290.9" sn="21.4047" a="49.9631" fwhm="0.0187709" res="17862.3" algo="Sum"/><pk mz="337.06157535" i="48028.1" sn="443.687" a="900.275" fwhm="0.0167119" res="20168.9" algo="Sum"/><pk mz="337.17617287" i="972.484" sn="8.98511" a="28.4826" fwhm="0.0256093" res="13166.1" algo="Sum"/><pk mz="337.21194701" i="1148.15" sn="10.6028" a="25.6439" fwhm="0.0258133" res="13063.5" algo="Sum"/><pk mz="337.23449355" i="1281.46" sn="11.8268" a="27.2294" fwhm="0.0267316" res="12615.6" algo="Sum"/><pk mz="337.27136830" i="2478.61" sn="22.8521" a="49.3582" fwhm="0.0181308" res="18602.1" algo="Sum"/><pk mz="337.30741994" i="4463.05" sn="41.1057" a="97.2574" fwhm="0.0185651" res="18168.9" algo="Sum"/><pk mz="338.06441794" i="5906.09" sn="54.1917" a="121.605" fwhm="0.0181681" res="18607.6" algo="Sum"/><pk mz="338.31253333" i="1112.35" sn="10.1391" a="15.2615" fwhm="0.0224675" res="15057.9" algo="Sum"/><pk mz="338.34156535" i="41229" sn="375.748" a="796.54" fwhm="0.0171726" res="19702.4" algo="Sum"/><pk mz="338.78481575" i="1111.33" sn="10.1171" a="25.9773" fwhm="0.0186531" res="18162.4" algo="Sum"/><pk mz="339.06588776" i="1167.72" sn="10.6024" a="28.6303" fwhm="0.0216185" res="15684" algo="Sum"/><pk mz="339.19205713" i="1566.17" sn="14.185" a="36.8337" fwhm="0.0277198" res="12236.4" algo="Sum"/><pk mz="339.22873731" i="1513.53" sn="13.7082" a="37.5457" fwhm="0.0349137" res="9716.21" algo="Sum"/><pk mz="339.34506163" i="10405.7" sn="94.2244" a="219.12" fwhm="0.0183597" res="18483.2" algo="Sum"/><pk mz="340.25509098" i="993.113" sn="8.93231" a="35.7139" fwhm="0.02892" res="11765.4" algo="Sum"/><pk mz="340.35018239" i="1470.05" sn="13.2279" a="38.5119" fwhm="0.0224565" res="15156" algo="Sum"/><pk mz="340.78222442" i="1594.87" sn="14.3185" a="32.1166" fwhm="0.0171388" res="19883.6" algo="Sum"/><pk mz="341.18952962" i="2488.33" sn="22.2195" a="51.0487" fwhm="0.0204632" res="16673.3" algo="Sum"/><pk mz="341.20803085" i="4388.41" sn="39.1816" a="95.3188" fwhm="0.0213627" res="15972.2" algo="Sum"/><pk mz="341.24486428" i="2470.75" sn="22.0563" a="66.1387" fwhm="0.0220141" res="15501.2" algo="Sum"/><pk mz="342.21145914" i="976.021" sn="8.63386" a="19.7763" fwhm="0.0232986" res="14688" algo="Sum"/><pk mz="342.26242369" i="2746.63" sn="24.2966" a="57.3207" fwhm="0.0238342" res="14360.2" algo="Sum"/><pk mz="342.86830877" i="2518.25" sn="22.1617" a="56.0711" fwhm="0.0190056" res="18040.3" algo="Sum"/><pk mz="343.19144065" i="59624.9" sn="524.299" a="1143.5" fwhm="0.0174221" res="19698.7" algo="Sum"/><pk mz="343.26251776" i="1399.86" sn="12.3069" a="37.8186" fwhm="0.0254861" res="13468.6" algo="Sum"/><pk mz="344.19464302" i="11381.1" sn="99.3058" a="226.426" fwhm="0.018694" res="18412" algo="Sum"/><pk mz="344.27866958" i="1706.62" sn="14.8872" a="43.2782" fwhm="0.0190152" res="18105.5" algo="Sum"/><pk mz="344.86556101" i="1664.19" sn="14.4378" a="35.8526" fwhm="0.017551" res="19649.3" algo="Sum"/><pk mz="345.19932603" i="5794.04" sn="50.2308" a="210.917" fwhm="0.0369242" res="9348.87" algo="Sum"/><pk mz="345.23899470" i="4553.98" sn="39.4803" a="103.187" fwhm="0.0210354" res="16412.3" algo="Sum"/><pk mz="345.31292438" i="1080.31" sn="9.36512" a="23.869" fwhm="0.0199507" res="17308.3" algo="Sum"/><pk mz="346.20659514" i="1319.78" sn="11.3931" a="31.4464" fwhm="0.0312385" res="11082.7" algo="Sum"/><pk mz="346.24242980" i="1175.34" sn="10.1399" a="26.5686" fwhm="0.021368" res="16203.8" algo="Sum"/><pk mz="347.16209222" i="8654.76" sn="74.2411" a="186.708" fwhm="0.0220018" res="15778.8" algo="Sum"/><pk mz="347.22162327" i="2884.34" sn="24.6964" a="66.7993" fwhm="0.0227069" res="15291.5" algo="Sum"/><pk mz="347.25445928" i="1815.55" sn="15.5286" a="37.2339" fwhm="0.0225159" res="15422.7" algo="Sum"/><pk mz="347.29184949" i="1050.75" sn="8.9761" a="21.5072" fwhm="0.0200639" res="17309.3" algo="Sum"/><pk mz="347.32826645" i="6075.6" sn="51.8395" a="119.961" fwhm="0.017586" res="19750.2" algo="Sum"/><pk mz="348.16531651" i="1850.36" sn="15.6846" a="40.1668" fwhm="0.0216207" res="16103.4" algo="Sum"/><pk mz="348.33152505" i="1436.13" sn="12.1622" a="30.0791" fwhm="0.018552" res="18775.9" algo="Sum"/><pk mz="348.81355209" i="1771.58" sn="14.9747" a="35.4939" fwhm="0.0179026" res="19483.9" algo="Sum"/><pk mz="349.05537072" i="2934.67" sn="24.713" a="58.9928" fwhm="0.0183342" res="19038.5" algo="Sum"/><pk mz="349.16364127" i="1197.9" sn="10.0571" a="28.3906" fwhm="0.0270794" res="12894.1" algo="Sum"/><pk mz="349.18116568" i="1153.8" sn="9.68518" a="25.0386" fwhm="0.0331653" res="10528.5" algo="Sum"/><pk mz="349.21287919" i="1079.48" sn="9.06196" a="25.4441" fwhm="0.0313352" res="11144.4" algo="Sum"/><pk mz="349.27090072" i="1889.57" sn="15.8641" a="43.8839" fwhm="0.0200181" res="17447.7" algo="Sum"/><pk mz="350.81063823" i="1753.49" sn="14.579" a="35.9626" fwhm="0.018205" res="19270" algo="Sum"/><pk mz="351.22894299" i="2440.1" sn="20.1864" a="60.9542" fwhm="0.0240899" res="14579.9" algo="Sum"/><pk mz="351.28614225" i="1454.6" sn="12.0298" a="33.0065" fwhm="0.0216943" res="16192.5" algo="Sum"/><pk mz="351.32260216" i="1255.91" sn="10.3848" a="27.7329" fwhm="0.020229" res="17367.3" algo="Sum"/><pk mz="352.89717604" i="3691.47" sn="30.1327" a="80.9247" fwhm="0.0186814" res="18890.3" algo="Sum"/><pk mz="353.03325250" i="20394.4" sn="166.549" a="461.784" fwhm="0.0203654" res="17334.9" algo="Sum"/><pk mz="353.24400484" i="1600.14" sn="13.0661" a="36.361" fwhm="0.0270177" res="13074.5" algo="Sum"/><pk mz="353.26516379" i="1958.61" sn="15.9933" a="49.4947" fwhm="0.0270073" res="13080.4" algo="Sum"/><pk mz="354.03594731" i="2398.85" sn="19.4806" a="58.8927" fwhm="0.0221785" res="15963" algo="Sum"/><pk mz="354.89455802" i="1504.95" sn="12.1882" a="32.3616" fwhm="0.0183962" res="19291.7" algo="Sum"/><pk mz="355.03409344" i="1795.2" sn="14.5313" a="43.6913" fwhm="0.0206632" res="17181.9" algo="Sum"/><pk mz="355.18852315" i="1169.17" sn="9.46229" a="29.2657" fwhm="0.0264519" res="13427.7" algo="Sum"/><pk mz="355.22302489" i="958.252" sn="7.75466" a="21.2767" fwhm="0.0282881" res="12557.3" algo="Sum"/><pk mz="355.25949859" i="951.562" sn="7.70086" a="24.1891" fwhm="0.0305264" res="11637.8" algo="Sum"/><pk mz="357.20618766" i="7995.32" sn="64.0267" a="180.534" fwhm="0.0205182" res="17409.2" algo="Sum"/><pk mz="357.23776517" i="1192.23" sn="9.53988" a="23.0365" fwhm="0.0180837" res="19754.7" algo="Sum"/><pk mz="358.20925073" i="1634.12" sn="12.9878" a="40.6589" fwhm="0.0216066" res="16578.7" algo="Sum"/><pk mz="358.30671904" i="1828.27" sn="14.5283" a="48.2812" fwhm="0.0220397" res="16257.3" algo="Sum"/><pk mz="358.84234618" i="2361.37" sn="18.7093" a="52.1328" fwhm="0.0186684" res="19222" algo="Sum"/><pk mz="358.97956650" i="34107.7" sn="269.817" a="665.956" fwhm="0.0178184" res="20146.5" algo="Sum"/><pk mz="359.04327795" i="33321" sn="263.126" a="662.389" fwhm="0.0177823" res="20191.1" algo="Sum"/><pk mz="359.16544284" i="11094.8" sn="87.5929" a="244.594" fwhm="0.0195001" res="18418.6" algo="Sum"/><pk mz="359.21797443" i="3085.27" sn="24.3582" a="91.5184" fwhm="0.0257086" res="13972.7" algo="Sum"/><pk mz="359.32695548" i="996.688" sn="7.86851" a="27.8078" fwhm="0.0294112" res="12217.4" algo="Sum"/><pk mz="359.98199762" i="5192.11" sn="40.7923" a="112.374" fwhm="0.0196009" res="18365.6" algo="Sum"/><pk mz="360.04645789" i="3945.24" sn="30.962" a="92.786" fwhm="0.0200571" res="17951.1" algo="Sum"/><pk mz="360.16928423" i="2253.03" sn="17.6768" a="51.1205" fwhm="0.0197693" res="18218.6" algo="Sum"/><pk mz="360.32373934" i="102447" sn="804.133" a="1941.82" fwhm="0.0167252" res="21543.7" algo="Sum"/><pk mz="360.83945233" i="1726.78" sn="13.4723" a="38.7809" fwhm="0.0184103" res="19599.9" algo="Sum"/><pk mz="360.97719424" i="21537.3" sn="167.83" a="431.887" fwhm="0.0182981" res="19727.6" algo="Sum"/><pk mz="361.04729308" i="1069.6" sn="8.33435" a="23.369" fwhm="0.0263255" res="13714.7" algo="Sum"/><pk mz="361.18287629" i="2398.61" sn="18.6894" a="68.1422" fwhm="0.0382452" res="9443.86" algo="Sum"/><pk mz="361.23852510" i="2807.06" sn="21.8719" a="73.14" fwhm="0.0252983" res="14279.1" algo="Sum"/><pk mz="361.27032616" i="1044.85" sn="8.14229" a="21.974" fwhm="0.0249565" res="14476" algo="Sum"/><pk mz="361.32719332" i="24970.1" sn="194.643" a="597.147" fwhm="0.0206577" res="17491.2" algo="Sum"/><pk mz="361.97975225" i="3230.21" sn="24.9468" a="72.7862" fwhm="0.0196627" res="18409.5" algo="Sum"/><pk mz="362.24109023" i="6378.4" sn="49.1905" a="145.906" fwhm="0.0188695" res="19197.2" algo="Sum"/><pk mz="362.33259728" i="3385.35" sn="26.1136" a="107.21" fwhm="0.0281333" res="12879.1" algo="Sum"/><pk mz="362.92691771" i="3467.09" sn="26.5496" a="73.3047" fwhm="0.0193705" res="18736.1" algo="Sum"/><pk mz="362.97344698" i="3364.62" sn="25.7606" a="72.7977" fwhm="0.0199921" res="18155.9" algo="Sum"/><pk mz="363.15734209" i="1684.86" sn="12.8935" a="42.2127" fwhm="0.028029" res="12956.5" algo="Sum"/><pk mz="363.24547644" i="1986.35" sn="15.1995" a="58.0253" fwhm="0.0271882" res="13360.4" algo="Sum"/><pk mz="363.32430301" i="1459.32" sn="11.1667" a="37.7957" fwhm="0.0240464" res="15109.3" algo="Sum"/><pk mz="365.10566805" i="1757.2" sn="13.2584" a="36.7563" fwhm="0.0191979" res="19018" algo="Sum"/><pk mz="365.13920824" i="1009.72" sn="7.61855" a="21.2545" fwhm="0.0285034" res="12810.4" algo="Sum"/><pk mz="365.24553108" i="1748.88" sn="13.1952" a="41.9871" fwhm="0.0283274" res="12893.7" algo="Sum"/><pk mz="365.26563754" i="1480.99" sn="11.1706" a="29.4112" fwhm="0.0246108" res="14841.7" algo="Sum"/><pk mz="365.30185395" i="1186.5" sn="8.94342" a="26.4127" fwhm="0.0228546" res="15983.7" algo="Sum"/><pk mz="365.33870200" i="2492.76" sn="18.7895" a="54.5849" fwhm="0.0191191" res="19108.5" algo="Sum"/><pk mz="366.37289333" i="983.972" sn="7.35731" a="20.8653" fwhm="0.0194726" res="18814.8" algo="Sum"/><pk mz="367.12118959" i="3974.92" sn="29.671" a="85.63" fwhm="0.0198776" res="18469.1" algo="Sum"/><pk mz="368.27967807" i="1934.54" sn="14.3141" a="46.4761" fwhm="0.0194878" res="18897.9" algo="Sum"/><pk mz="368.42439848" i="956.36" sn="7.07253" a="21.4872" fwhm="0.0182632" res="20173.1" algo="Sum"/><pk mz="368.87131925" i="2956.85" sn="21.826" a="62.2328" fwhm="0.0191261" res="19286.3" algo="Sum"/><pk mz="369.00498701" i="2226.43" sn="16.3975" a="58.3561" fwhm="0.0228071" res="16179.4" algo="Sum"/><pk mz="369.20081447" i="1738.34" sn="12.7584" a="39.5635" fwhm="0.0233737" res="15795.6" algo="Sum"/><pk mz="369.22469677" i="3220.3" sn="23.6321" a="90.6986" fwhm="0.0256585" res="14389.9" algo="Sum"/><pk mz="369.35136984" i="40140.7" sn="294.61" a="804.461" fwhm="0.0180529" res="20459.4" algo="Sum"/><pk mz="370.29526921" i="2671.78" sn="19.5027" a="62.8081" fwhm="0.0208809" res="17733.7" algo="Sum"/><pk mz="370.35482151" i="11395.9" sn="83.1843" a="241.355" fwhm="0.0194259" res="19065" algo="Sum"/><pk mz="370.86847422" i="1223.16" sn="8.88736" a="27.6021" fwhm="0.0193343" res="19181.9" algo="Sum"/><pk mz="371.03825877" i="1514.81" sn="10.9832" a="33.3701" fwhm="0.0206041" res="18008" algo="Sum"/><pk mz="371.22282697" i="1111.95" sn="8.06079" a="36.3436" fwhm="0.036074" res="10290.6" algo="Sum"/><pk mz="371.31178964" i="1010.5" sn="7.31962" a="40.6703" fwhm="0.0431583" res="8603.48" algo="Sum"/><pk mz="371.35871244" i="1958.26" sn="14.1857" a="46.3784" fwhm="0.0199711" res="18594.8" algo="Sum"/><pk mz="372.73727453" i="949.192" sn="6.79842" a="23.4767" fwhm="0.0217517" res="17136" algo="Sum"/><pk mz="373.18131910" i="2343.32" sn="16.7329" a="82.2208" fwhm="0.0245812" res="15181.6" algo="Sum"/><pk mz="373.34413035" i="1067.4" sn="7.62082" a="25.4148" fwhm="0.0217552" res="17161.1" algo="Sum"/><pk mz="374.30228107" i="1212.67" sn="8.61053" a="27.7306" fwhm="0.0230051" res="16270.4" algo="Sum"/><pk mz="375.01584140" i="15744.4" sn="111.288" a="362.875" fwhm="0.0208048" res="18025.5" algo="Sum"/><pk mz="375.19216787" i="1013.54" sn="7.16089" a="33.3255" fwhm="0.0368599" res="10178.9" algo="Sum"/><pk mz="375.28673740" i="2248.07" sn="15.8793" a="58.1806" fwhm="0.0218482" res="17177" algo="Sum"/><pk mz="375.35942807" i="5199.73" sn="36.7284" a="112.06" fwhm="0.0197298" res="19025" algo="Sum"/><pk mz="376.01920071" i="2010.79" sn="14.1765" a="49.3692" fwhm="0.0211858" res="17748.7" algo="Sum"/><pk mz="376.29726318" i="14926.4" sn="104.749" a="344.181" fwhm="0.0196525" res="19147.5" algo="Sum"/><pk mz="376.36294378" i="1489.33" sn="10.4312" a="34.6251" fwhm="0.0212943" res="17674.3" algo="Sum"/><pk mz="377.01665947" i="1496.43" sn="10.4511" a="36.3426" fwhm="0.0239857" res="15718.4" algo="Sum"/><pk mz="377.23570444" i="1729.54" sn="12.03" a="49.1628" fwhm="0.0260396" res="14487" algo="Sum"/><pk mz="377.26713111" i="1092.15" sn="7.59509" a="21.3315" fwhm="0.0306426" res="12311.8" algo="Sum"/><pk mz="377.30093470" i="4405.66" sn="30.638" a="109.87" fwhm="0.0207258" res="18204.4" algo="Sum"/><pk mz="378.21606111" i="1130.08" sn="7.80394" a="26.8243" fwhm="0.0214127" res="17663.2" algo="Sum"/><pk mz="378.29846512" i="1538.72" sn="10.6268" a="45.406" fwhm="0.0248271" res="15237.3" algo="Sum"/><pk mz="378.90075837" i="2239.57" sn="15.414" a="51.3255" fwhm="0.0206348" res="18362.2" algo="Sum"/><pk mz="379.28268030" i="1453.7" sn="9.95776" a="42.7223" fwhm="0.0351381" res="10794" algo="Sum"/><pk mz="379.31615474" i="1443.41" sn="9.88639" a="34.5443" fwhm="0.0291956" res="12992.3" algo="Sum"/><pk mz="379.35361199" i="1156.26" sn="7.91984" a="26.7951" fwhm="0.0218151" res="17389.5" algo="Sum"/><pk mz="380.76872388" i="1120.82" sn="7.61483" a="28.9108" fwhm="0.0211617" res="17993.3" algo="Sum"/><pk mz="381.02529602" i="18412.1" sn="124.781" a="387.541" fwhm="0.0186937" res="20382.6" algo="Sum"/><pk mz="381.20648524" i="1650.39" sn="11.186" a="48.1896" fwhm="0.0256104" res="14884.8" algo="Sum"/><pk mz="381.29650646" i="1304.44" sn="8.84183" a="43.4097" fwhm="0.0286266" res="13319.7" algo="Sum"/><pk mz="382.02834704" i="2190.17" sn="14.7428" a="51.7575" fwhm="0.0205064" res="18629.7" algo="Sum"/><pk mz="382.76569239" i="1726.44" sn="11.5607" a="39.0036" fwhm="0.020052" res="19088.7" algo="Sum"/><pk mz="383.11594272" i="84761.6" sn="567.085" a="1733.48" fwhm="0.0180638" res="21209.1" algo="Sum"/><pk mz="383.22268914" i="80020.6" sn="535.336" a="1660.33" fwhm="0.0178931" res="21417.3" algo="Sum"/><pk mz="384.11947080" i="11974.9" sn="79.7118" a="262.926" fwhm="0.0191294" res="20080" algo="Sum"/><pk mz="384.22552897" i="17159" sn="114.248" a="381.336" fwhm="0.0198759" res="19331.3" algo="Sum"/><pk mz="384.76341528" i="1097.95" sn="7.28062" a="27.2427" fwhm="0.0225878" res="17034.1" algo="Sum"/><pk mz="384.84448440" i="1044.14" sn="6.92411" a="24.5262" fwhm="0.0211917" res="18160.2" algo="Sum"/><pk mz="385.12105888" i="3087.56" sn="20.4706" a="75.4552" fwhm="0.0207116" res="18594.4" algo="Sum"/><pk mz="385.22290530" i="5601.76" sn="37.1397" a="170.908" fwhm="0.0271096" res="14209.8" algo="Sum"/><pk mz="386.22363917" i="1116.24" sn="7.38006" a="36.3821" fwhm="0.029078" res="13282.3" algo="Sum"/><pk mz="387.19990288" i="978.311" sn="6.43432" a="34.7411" fwhm="0.035458" res="10920" algo="Sum"/><pk mz="387.35941579" i="955.261" sn="6.26315" a="24.022" fwhm="0.0217846" res="17781.3" algo="Sum"/><pk mz="388.35560953" i="1622.97" sn="10.5664" a="42.9058" fwhm="0.0231168" res="16799.7" algo="Sum"/><pk mz="388.71132061" i="1111.04" sn="7.21847" a="24.9228" fwhm="0.0198957" res="19537.4" algo="Sum"/><pk mz="389.37462249" i="4370.75" sn="28.2333" a="109.192" fwhm="0.020957" res="18579.7" algo="Sum"/><pk mz="389.97397125" i="1212.33" sn="7.79429" a="28.4685" fwhm="0.0204343" res="19084.3" algo="Sum"/><pk mz="390.37817493" i="1384.26" sn="8.8957" a="30.556" fwhm="0.0196956" res="19820.6" algo="Sum"/><pk mz="390.70921544" i="994.608" sn="6.38661" a="22.7263" fwhm="0.0201932" res="19348.6" algo="Sum"/><pk mz="390.79772648" i="2009.93" sn="12.8764" a="48.8868" fwhm="0.020544" res="19022.4" algo="Sum"/><pk mz="390.98847307" i="2820.8" sn="17.9909" a="73.0951" fwhm="0.0235152" res="16627" algo="Sum"/><pk mz="391.28059348" i="2467.32" sn="15.7275" a="72.8297" fwhm="0.0311193" res="12573.6" algo="Sum"/><pk mz="391.35361800" i="1608.74" sn="10.2524" a="40.1127" fwhm="0.0220772" res="17726.6" algo="Sum"/><pk mz="391.38939866" i="1154.87" sn="7.35967" a="24.0224" fwhm="0.0208912" res="18734.7" algo="Sum"/><pk mz="392.28674606" i="1246.21" sn="7.88581" a="43.005" fwhm="0.0349076" res="11237.9" algo="Sum"/><pk mz="392.79463526" i="2416.69" sn="15.2174" a="58.5874" fwhm="0.0218762" res="17955.3" algo="Sum"/><pk mz="393.20611695" i="1309.76" sn="8.22986" a="47.4485" fwhm="0.033664" res="11680.3" algo="Sum"/><pk mz="393.29731115" i="42761" sn="268.7" a="928.761" fwhm="0.0194792" res="20190.7" algo="Sum"/><pk mz="393.36965645" i="1880.42" sn="11.8172" a="49.0405" fwhm="0.0244022" res="16120.3" algo="Sum"/><pk mz="394.30080982" i="10378.3" sn="64.8847" a="243.734" fwhm="0.0203836" res="19344" algo="Sum"/><pk mz="394.34534832" i="4415.79" sn="27.6074" a="118.336" fwhm="0.0226778" res="17389" algo="Sum"/><pk mz="394.79257336" i="1242.49" sn="7.74973" a="33.3754" fwhm="0.0226297" res="17445.8" algo="Sum"/><pk mz="395.21467802" i="1206.15" sn="7.51197" a="35.3909" fwhm="0.0255951" res="15441" algo="Sum"/><pk mz="395.30320416" i="2093.06" sn="13.035" a="67.9391" fwhm="0.0276704" res="14286.1" algo="Sum"/><pk mz="395.34957174" i="1576.6" sn="9.81611" a="39.7911" fwhm="0.0231601" res="17070.3" algo="Sum"/><pk mz="396.74359090" i="1132.12" sn="6.99504" a="29.7734" fwhm="0.0216124" res="18357.2" algo="Sum"/><pk mz="396.99815937" i="10127.6" sn="62.5781" a="243.195" fwhm="0.021607" res="18373.6" algo="Sum"/><pk mz="397.23619507" i="2855.64" sn="17.606" a="75.4965" fwhm="0.0243652" res="16303.4" algo="Sum"/><pk mz="398.00165248" i="1331.49" sn="8.18863" a="33.6237" fwhm="0.0216129" res="18415" algo="Sum"/><pk mz="398.74137803" i="1946.22" sn="11.9128" a="44.5868" fwhm="0.0243766" res="16357.5" algo="Sum"/><pk mz="398.99847814" i="943.73" sn="5.76978" a="30.4276" fwhm="0.0241549" res="16518.3" algo="Sum"/><pk mz="399.08966656" i="15083.9" sn="92.1276" a="340.205" fwhm="0.0199983" res="19956.2" algo="Sum"/><pk mz="399.19879252" i="22093.2" sn="134.901" a="493.683" fwhm="0.0260667" res="15314.5" algo="Sum"/><pk mz="399.21142609" i="20364.8" sn="124.347" a="394.034" fwhm="0.0181132" res="22039.8" algo="Sum"/><pk mz="400.09386944" i="2159.62" sn="13.1235" a="56.0117" fwhm="0.0218784" res="18287.2" algo="Sum"/><pk mz="400.20223030" i="4810.53" sn="29.2338" a="105.23" fwhm="0.0251353" res="15921.9" algo="Sum"/><pk mz="400.21655163" i="4952.84" sn="30.101" a="104.301" fwhm="0.0193283" res="20706.3" algo="Sum"/><pk mz="400.34139968" i="1793.62" sn="10.9022" a="51.3136" fwhm="0.022197" res="18035.8" algo="Sum"/><pk mz="400.73780220" i="1307.36" sn="7.93537" a="31.4663" fwhm="0.0216923" res="18473.7" algo="Sum"/><pk mz="400.82671154" i="2591.55" sn="15.7051" a="65.0783" fwhm="0.0215588" res="18592.2" algo="Sum"/><pk mz="401.08979158" i="1545.84" sn="9.34991" a="41.4349" fwhm="0.0248997" res="16108.2" algo="Sum"/><pk mz="401.19633565" i="3413.09" sn="20.6491" a="102.618" fwhm="0.0354024" res="11332.5" algo="Sum"/><pk mz="401.37454056" i="968.821" sn="5.86346" a="25.1388" fwhm="0.0220278" res="18221.3" algo="Sum"/><pk mz="402.35756848" i="2976.22" sn="17.8556" a="74.2592" fwhm="0.0211654" res="19010.2" algo="Sum"/><pk mz="402.82395874" i="2548.4" sn="15.2081" a="61.283" fwhm="0.0219166" res="18379.8" algo="Sum"/><pk mz="403.00728482" i="5377.33" sn="32.0731" a="133.524" fwhm="0.0213259" res="18897.6" algo="Sum"/><pk mz="403.35941566" i="1056.1" sn="6.2973" a="24.4753" fwhm="0.0255291" res="15800" algo="Sum"/><pk mz="403.39077158" i="4230.77" sn="25.227" a="104.783" fwhm="0.0216111" res="18665.9" algo="Sum"/><pk mz="404.39399980" i="1334.19" sn="7.88237" a="31.9773" fwhm="0.021427" res="18873.1" algo="Sum"/><pk mz="406.25358459" i="1078.77" sn="6.32385" a="36.7338" fwhm="0.0266219" res="15260.1" algo="Sum"/><pk mz="406.77269616" i="2074.18" sn="12.1086" a="52.3585" fwhm="0.0218052" res="18654.9" algo="Sum"/><pk mz="406.95335178" i="957.575" sn="5.59209" a="25.419" fwhm="0.0223435" res="18213.5" algo="Sum"/><pk mz="407.25649964" i="998.206" sn="5.8137" a="29.8267" fwhm="0.0311215" res="13086" algo="Sum"/><pk mz="407.34941662" i="942.393" sn="5.47765" a="27.2632" fwhm="0.0321602" res="12666.2" algo="Sum"/><pk mz="407.38519192" i="980.626" sn="5.69889" a="24.7001" fwhm="0.0238122" res="17108.3" algo="Sum"/><pk mz="408.76975694" i="3047.47" sn="17.6185" a="74.4323" fwhm="0.0212239" res="19259.9" algo="Sum"/><pk mz="409.27113080" i="11093.7" sn="63.9466" a="287.862" fwhm="0.0221379" res="18487.3" algo="Sum"/><pk mz="409.34344572" i="4811.06" sn="27.7421" a="143.126" fwhm="0.0235114" res="17410.4" algo="Sum"/><pk mz="410.27477474" i="2819.59" sn="16.1912" a="80.3297" fwhm="0.0235553" res="17417.5" algo="Sum"/><pk mz="410.34742482" i="1480.57" sn="8.50175" a="40.617" fwhm="0.0238341" res="17216.8" algo="Sum"/><pk mz="410.76494279" i="2119.91" sn="12.1596" a="52.6599" fwhm="0.0214618" res="19139.4" algo="Sum"/><pk mz="410.85584565" i="2651.19" sn="15.1985" a="68.4328" fwhm="0.0221497" res="18549" algo="Sum"/><pk mz="411.25904564" i="2710.19" sn="15.4788" a="111.029" fwhm="0.0362144" res="11356.2" algo="Sum"/><pk mz="412.85327424" i="1797.8" sn="10.1752" a="43.6458" fwhm="0.0217403" res="18990.2" algo="Sum"/><pk mz="412.97148290" i="2424.8" sn="13.7219" a="71.743" fwhm="0.0245866" res="16796.6" algo="Sum"/><pk mz="413.17877607" i="2007.56" sn="11.3433" a="56.4074" fwhm="0.0245105" res="16857.2" algo="Sum"/><pk mz="413.23064291" i="1376.96" sn="7.77916" a="25.069" fwhm="0.0240525" res="17180.4" algo="Sum"/><pk mz="413.26576894" i="9887.77" sn="55.8612" a="249.21" fwhm="0.0219136" res="18858.9" algo="Sum"/><pk mz="414.26976809" i="3157.97" sn="17.7945" a="81.0237" fwhm="0.0218816" res="18932.4" algo="Sum"/><pk mz="414.71460119" i="1096.19" sn="6.15687" a="30.0597" fwhm="0.0226362" res="18320.8" algo="Sum"/><pk mz="415.19324991" i="18405.6" sn="103.322" a="481.187" fwhm="0.0219429" res="18921.6" algo="Sum"/><pk mz="415.27960880" i="1382.15" sn="7.75939" a="48.319" fwhm="0.0333392" res="12456.2" algo="Sum"/><pk mz="416.19662948" i="3945.39" sn="22.0499" a="114.002" fwhm="0.0239268" res="17394.6" algo="Sum"/><pk mz="416.80012867" i="2756.2" sn="15.3375" a="74.4993" fwhm="0.0225203" res="18507.7" algo="Sum"/><pk mz="417.00196970" i="4273.93" sn="23.7711" a="104.689" fwhm="0.0215063" res="19389.8" algo="Sum"/><pk mz="417.19159766" i="2413.93" sn="13.4201" a="70.9729" fwhm="0.0261781" res="15936.7" algo="Sum"/><pk mz="417.40626011" i="3877.11" sn="21.5314" a="96.6228" fwhm="0.0221313" res="18860.4" algo="Sum"/><pk mz="418.40945478" i="1198.72" sn="6.62394" a="31.0175" fwhm="0.0219258" res="19083" algo="Sum"/><pk mz="418.79785562" i="2611.12" sn="14.4006" a="66.678" fwhm="0.0223594" res="18730.3" algo="Sum"/><pk mz="418.98301917" i="3107.8" sn="17.1409" a="114.057" fwhm="0.0350684" res="11947.6" algo="Sum"/><pk mz="419.38493738" i="1280.13" sn="7.05001" a="32.9339" fwhm="0.0284926" res="14719.1" algo="Sum"/><pk mz="419.42036379" i="1296.72" sn="7.14113" a="29.7686" fwhm="0.022814" res="18384.4" algo="Sum"/><pk mz="420.79478379" i="1104.69" sn="6.05518" a="35.655" fwhm="0.02687" res="15660.4" algo="Sum"/><pk mz="420.88479044" i="2525.27" sn="13.8337" a="63.3119" fwhm="0.0224169" res="18775.4" algo="Sum"/><pk mz="421.36329982" i="943.284" sn="5.16559" a="24.5378" fwhm="0.0277804" res="15167.6" algo="Sum"/><pk mz="421.40096486" i="1354.59" sn="7.41765" a="31.752" fwhm="0.0217261" res="19396.1" algo="Sum"/><pk mz="422.74798807" i="1122.46" sn="6.09445" a="35.1018" fwhm="0.0289274" res="14614.1" algo="Sum"/><pk mz="422.88228484" i="1109.34" sn="6.02125" a="31.5677" fwhm="0.0258821" res="16338.8" algo="Sum"/><pk mz="424.34153645" i="1963.01" sn="10.5645" a="57.5673" fwhm="0.0233172" res="18198.6" algo="Sum"/><pk mz="424.74367617" i="1452.22" sn="7.79757" a="34.8006" fwhm="0.0206121" res="20606.5" algo="Sum"/><pk mz="425.31682389" i="2252.02" sn="12.0764" a="64.0441" fwhm="0.0328847" res="12933.6" algo="Sum"/><pk mz="425.77067512" i="963.365" sn="5.15783" a="26.2459" fwhm="0.0235338" res="18091.9" algo="Sum"/><pk mz="426.35716732" i="3069.91" sn="16.3852" a="77.5141" fwhm="0.0225972" res="18867.7" algo="Sum"/><pk mz="426.82924151" i="2361.58" sn="12.582" a="59.5181" fwhm="0.0231512" res="18436.6" algo="Sum"/><pk mz="427.35614842" i="2423.2" sn="12.8922" a="68.6603" fwhm="0.0256999" res="16628.7" algo="Sum"/><pk mz="428.37126778" i="2131.72" sn="11.302" a="65.3355" fwhm="0.0255831" res="16744.3" algo="Sum"/><pk mz="428.82679956" i="1758.73" sn="9.31775" a="43.9348" fwhm="0.0226851" res="18903.5" algo="Sum"/><pk mz="429.21270940" i="1420.19" sn="7.49225" a="31.1923" fwhm="0.0248363" res="17281.6" algo="Sum"/><pk mz="429.23938688" i="4014.62" sn="21.1671" a="121.843" fwhm="0.0249022" res="17237" algo="Sum"/><pk mz="429.37255239" i="3187.37" sn="16.8087" a="83.5806" fwhm="0.0236696" res="18140.3" algo="Sum"/><pk mz="429.40373626" i="988.404" sn="5.21319" a="19.6772" fwhm="0.0195636" res="21949.2" algo="Sum"/><pk mz="430.24281726" i="1072.32" sn="5.6315" a="32.1127" fwhm="0.0254632" res="16896.6" algo="Sum"/><pk mz="430.38085882" i="3599.25" sn="18.9021" a="111.016" fwhm="0.0256967" res="16748.5" algo="Sum"/><pk mz="430.91327490" i="2222.95" sn="11.6658" a="53.4749" fwhm="0.0214384" res="20100.1" algo="Sum"/><pk mz="431.16912901" i="3682.43" sn="19.295" a="122.45" fwhm="0.0284883" res="15135" algo="Sum"/><pk mz="431.38519633" i="1795.45" sn="9.41091" a="44.1473" fwhm="0.0237561" res="18158.9" algo="Sum"/><pk mz="431.42163063" i="3624.55" sn="18.9949" a="88.5601" fwhm="0.022418" res="19244.4" algo="Sum"/><pk mz="432.42480303" i="1074.79" sn="5.61778" a="28.0516" fwhm="0.022715" res="19036.9" algo="Sum"/><pk mz="432.77608091" i="1175.85" sn="6.13963" a="35.8156" fwhm="0.0238037" res="18181" algo="Sum"/><pk mz="432.97474603" i="2354.85" sn="12.2651" a="68.5632" fwhm="0.0259526" res="16683.3" algo="Sum"/><pk mz="434.77208788" i="1327.78" sn="6.88177" a="35.8899" fwhm="0.0217975" res="19945.9" algo="Sum"/><pk mz="434.96836456" i="1291.55" sn="6.69528" a="53.2572" fwhm="0.0378199" res="11501" algo="Sum"/><pk mz="436.85920401" i="1896.33" sn="9.77142" a="51.4313" fwhm="0.0243661" res="17929" algo="Sum"/><pk mz="437.18606300" i="1014.8" sn="5.22048" a="27.8564" fwhm="0.0255841" res="17088.2" algo="Sum"/><pk mz="437.23432257" i="970.32" sn="4.99201" a="33.9209" fwhm="0.0338348" res="12922.6" algo="Sum"/><pk mz="438.85530534" i="1019.44" sn="5.20626" a="29.726" fwhm="0.0271195" res="16182.3" algo="Sum"/><pk mz="438.98319221" i="8593.51" sn="43.8811" a="212.536" fwhm="0.0222039" res="19770.5" algo="Sum"/><pk mz="439.98497259" i="1244.26" sn="6.33385" a="36.8176" fwhm="0.0260745" res="16874.1" algo="Sum"/><pk mz="440.72246498" i="1014.9" sn="5.14135" a="28.5222" fwhm="0.0263846" res="16703.8" algo="Sum"/><pk mz="440.97999043" i="3002.36" sn="15.1968" a="83.0032" fwhm="0.0246003" res="17925.8" algo="Sum"/><pk mz="441.29702475" i="2071.62" sn="10.4651" a="58.2149" fwhm="0.0257507" res="17137.3" algo="Sum"/><pk mz="442.80379225" i="1061.04" sn="5.32419" a="28.2638" fwhm="0.0248692" res="17805.3" algo="Sum"/><pk mz="444.85187012" i="993.372" sn="4.94837" a="30.6093" fwhm="0.0239236" res="18594.7" algo="Sum"/><pk mz="445.36667197" i="993.287" sn="4.94397" a="29.0696" fwhm="0.0286875" res="15524.8" algo="Sum"/><pk mz="445.43731725" i="3444.23" sn="17.1433" a="85.3696" fwhm="0.0228022" res="19534.8" algo="Sum"/><pk mz="446.44037063" i="1089" sn="5.39612" a="30.327" fwhm="0.0236185" res="18902.2" algo="Sum"/><pk mz="446.88729407" i="1577.21" sn="7.81067" a="41.0641" fwhm="0.0228454" res="19561.4" algo="Sum"/><pk mz="447.41458828" i="966.112" sn="4.78163" a="26.5672" fwhm="0.0329171" res="13592.2" algo="Sum"/><pk mz="447.45188391" i="1193.45" sn="5.90395" a="32.9813" fwhm="0.0265858" res="16830.5" algo="Sum"/><pk mz="448.75454351" i="992.61" sn="4.88744" a="28.9192" fwhm="0.0235834" res="19028.4" algo="Sum"/><pk mz="449.28645501" i="1040.31" sn="5.11994" a="43.4678" fwhm="0.0346273" res="12974.9" algo="Sum"/><pk mz="449.43154138" i="1066.29" sn="5.24325" a="27.0156" fwhm="0.0225013" res="19973.5" algo="Sum"/><pk mz="450.75172917" i="1320.88" sn="6.48767" a="35.6837" fwhm="0.0243628" res="18501.6" algo="Sum"/><pk mz="452.79357973" i="1083.58" sn="5.29989" a="28.3736" fwhm="0.0238119" res="19015.4" algo="Sum"/><pk mz="454.88073478" i="947.598" sn="4.62371" a="32.5621" fwhm="0.0269563" res="16874.7" algo="Sum"/><pk mz="454.95664855" i="6141.03" sn="29.9568" a="167.081" fwhm="0.0237291" res="19173" algo="Sum"/><pk mz="456.69930349" i="1010.71" sn="4.90184" a="27.2602" fwhm="0.0237723" res="19211.4" algo="Sum"/><pk mz="456.95354698" i="2490.88" sn="12.0846" a="78.1836" fwhm="0.0260318" res="17553.7" algo="Sum"/><pk mz="458.78408243" i="1226.66" sn="5.91928" a="42.2423" fwhm="0.0262636" res="17468.5" algo="Sum"/><pk mz="459.45241439" i="2899.69" sn="13.9524" a="77.0767" fwhm="0.023896" res="19227.2" algo="Sum"/><pk mz="460.45675115" i="994.235" sn="4.76296" a="28.1135" fwhm="0.025617" res="17974.7" algo="Sum"/><pk mz="460.78234635" i="1222.78" sn="5.84206" a="38.7832" fwhm="0.0281049" res="16395.1" algo="Sum"/><pk mz="460.82566500" i="959.779" sn="4.58299" a="26.9103" fwhm="0.0278399" res="16552.7" algo="Sum"/><pk mz="460.96530415" i="3998.26" sn="19.0937" a="113.358" fwhm="0.0239087" res="19280.2" algo="Sum"/><pk mz="461.32573972" i="1223.72" sn="5.83887" a="55.7204" fwhm="0.0394829" res="11684.2" algo="Sum"/><pk mz="462.96327692" i="1422.85" sn="6.75067" a="47.0399" fwhm="0.02596" res="17833.7" algo="Sum"/><pk mz="463.35193596" i="1052.11" sn="4.99029" a="31.3626" fwhm="0.0365312" res="12683.7" algo="Sum"/><pk mz="464.90952109" i="1006.08" sn="4.74502" a="32.0585" fwhm="0.0252608" res="18404.4" algo="Sum"/><pk mz="466.72702432" i="1276.49" sn="6.00328" a="35.4315" fwhm="0.0237528" res="19649.3" algo="Sum"/><pk mz="468.81322351" i="1394.83" sn="6.52513" a="44.6128" fwhm="0.0254924" res="18390.3" algo="Sum"/><pk mz="469.32700295" i="1713.63" sn="8.01215" a="66.0039" fwhm="0.0369341" res="12707.2" algo="Sum"/><pk mz="469.36377604" i="2466.91" sn="11.5327" a="85.4089" fwhm="0.0305444" res="15366.6" algo="Sum"/><pk mz="470.81056043" i="1255.64" sn="5.84718" a="34.7543" fwhm="0.024851" res="18945.4" algo="Sum"/><pk mz="470.92896635" i="1835.33" sn="8.539" a="59.9515" fwhm="0.026771" res="17591" algo="Sum"/><pk mz="470.99357308" i="1597.11" sn="7.43135" a="45.9945" fwhm="0.0248322" res="18967.1" algo="Sum"/><pk mz="472.92737567" i="961.505" sn="4.44596" a="35.1898" fwhm="0.0304183" res="15547.5" algo="Sum"/><pk mz="473.34476747" i="1024.36" sn="4.72619" a="53.5789" fwhm="0.0597193" res="7926.16" algo="Sum"/><pk mz="473.46751034" i="2568.81" sn="11.8522" a="72.6015" fwhm="0.0253886" res="18648.8" algo="Sum"/><pk mz="474.75889540" i="1103.34" sn="5.06544" a="32.2582" fwhm="0.0245912" res="19306.1" algo="Sum"/><pk mz="475.32436059" i="3055.8" sn="13.9737" a="126.743" fwhm="0.0287483" res="16534" algo="Sum"/><pk mz="475.41512549" i="1174.76" sn="5.36215" a="35.8145" fwhm="0.0381243" res="12470.1" algo="Sum"/><pk mz="475.48246761" i="1135.95" sn="5.17707" a="34.4508" fwhm="0.0297144" res="16001.8" algo="Sum"/><pk mz="476.32672509" i="1040.82" sn="4.73374" a="36.1407" fwhm="0.0292388" res="16290.9" algo="Sum"/><pk mz="476.75564234" i="1355.5" sn="6.15965" a="38.9557" fwhm="0.0253898" res="18777.5" algo="Sum"/><pk mz="476.93891988" i="3267.58" sn="14.8195" a="103.496" fwhm="0.0275812" res="17292.2" algo="Sum"/><pk mz="477.32673189" i="987.058" sn="4.4634" a="43.6073" fwhm="0.0648141" res="7364.55" algo="Sum"/><pk mz="478.32695188" i="2671.93" sn="12.0445" a="79.7392" fwhm="0.0267464" res="17883.8" algo="Sum"/><pk mz="478.84208370" i="1352.18" sn="6.0728" a="40.5366" fwhm="0.0274407" res="17450.1" algo="Sum"/><pk mz="478.93592157" i="1471.18" sn="6.60705" a="53.562" fwhm="0.0311127" res="15393.6" algo="Sum"/><pk mz="479.33146023" i="1392.05" sn="6.24811" a="64.73" fwhm="0.0408005" res="11748.2" algo="Sum"/><pk mz="480.84054428" i="1080.18" sn="4.82627" a="32.991" fwhm="0.0287498" res="16725" algo="Sum"/><pk mz="481.20373802" i="1410.12" sn="6.28615" a="47.7264" fwhm="0.0291937" res="16483.1" algo="Sum"/><pk mz="481.26202795" i="1210.51" sn="5.39626" a="42.7297" fwhm="0.0328726" res="14640.2" algo="Sum"/><pk mz="482.32238123" i="964.361" sn="4.28818" a="32.5248" fwhm="0.0309363" res="15590.8" algo="Sum"/><pk mz="483.34070879" i="1053.31" sn="4.66541" a="34.0487" fwhm="0.0459689" res="10514.5" algo="Sum"/><pk mz="483.37873033" i="3786.39" sn="16.7711" a="115.647" fwhm="0.02681" res="18029.8" algo="Sum"/><pk mz="484.38267031" i="1282.33" sn="5.66417" a="40.9954" fwhm="0.0281433" res="17211.3" algo="Sum"/><pk mz="484.78688447" i="1229.05" sn="5.41326" a="39.2956" fwhm="0.0281734" res="17207.3" algo="Sum"/><pk mz="485.35722262" i="2434.43" sn="10.7137" a="84.0479" fwhm="0.0355482" res="13653.5" algo="Sum"/><pk mz="486.78486181" i="1210.67" sn="5.28152" a="35.7257" fwhm="0.0267355" res="18207.4" algo="Sum"/><pk mz="487.33995992" i="1329.04" sn="5.79315" a="48.2507" fwhm="0.0403281" res="12084.4" algo="Sum"/><pk mz="487.48308727" i="2356.9" sn="10.2664" a="63.1809" fwhm="0.0245434" res="19862.1" algo="Sum"/><pk mz="488.87187804" i="1210.26" sn="5.24471" a="38.5997" fwhm="0.0310181" res="15760.9" algo="Sum"/><pk mz="489.35267443" i="1476.08" sn="6.39407" a="56.9849" fwhm="0.033769" res="14491.2" algo="Sum"/><pk mz="490.92865302" i="1014.07" sn="4.35161" a="43.66" fwhm="0.0410628" res="11955.6" algo="Sum"/><pk mz="491.29807683" i="1159.11" sn="4.96922" a="50.9736" fwhm="0.0467803" res="10502.3" algo="Sum"/><pk mz="491.36882629" i="1648.84" sn="7.06831" a="64.3833" fwhm="0.0291518" res="16855.5" algo="Sum"/><pk mz="492.91580471" i="1294.69" sn="5.4985" a="58.5492" fwhm="0.038154" res="12919.1" algo="Sum"/><pk mz="493.31831746" i="1418.89" sn="6.02059" a="69.9591" fwhm="0.048726" res="10124.3" algo="Sum"/><pk mz="494.32275052" i="1775.62" sn="7.48762" a="64.5855" fwhm="0.0285255" res="17329.1" algo="Sum"/><pk mz="494.81635869" i="1187.9" sn="5.00166" a="40.174" fwhm="0.0335815" res="14734.8" algo="Sum"/><pk mz="495.33141044" i="1028.3" sn="4.32265" a="50.398" fwhm="0.0573061" res="8643.61" algo="Sum"/><pk mz="496.33797858" i="55011.4" sn="230.294" a="1501.45" fwhm="0.0238226" res="20834.7" algo="Sum"/><pk mz="496.81467538" i="1104.68" sn="4.6184" a="40.4482" fwhm="0.0364114" res="13644.5" algo="Sum"/><pk mz="496.94058116" i="4172.2" sn="17.4409" a="120.059" fwhm="0.0264604" res="18780.5" algo="Sum"/><pk mz="497.34141599" i="15430.8" sn="64.4417" a="457.096" fwhm="0.0258996" res="19202.7" algo="Sum"/><pk mz="498.34459231" i="3131.45" sn="13.0303" a="97.791" fwhm="0.0273218" res="18239.8" algo="Sum"/><pk mz="498.90009315" i="1163.24" sn="4.8345" a="31.5754" fwhm="0.0326133" res="15297.4" algo="Sum"/><pk mz="498.93701288" i="2750.58" sn="11.4307" a="92.3056" fwhm="0.0288492" res="17294.6" algo="Sum"/><pk mz="499.37137201" i="2897.61" sn="12.0078" a="95.7364" fwhm="0.032491" res="15369.6" algo="Sum"/><pk mz="500.37512335" i="1018.67" sn="4.21713" a="47.1086" fwhm="0.03782" res="13230.4" algo="Sum"/><pk mz="501.33286802" i="1123.31" sn="4.64357" a="43.1264" fwhm="0.0445167" res="11261.7" algo="Sum"/><pk mz="501.38815186" i="4301.23" sn="17.7789" a="143.895" fwhm="0.0274758" res="18248.3" algo="Sum"/><pk mz="501.49893659" i="1894.3" sn="7.83019" a="58.1846" fwhm="0.0275747" res="18186.9" algo="Sum"/><pk mz="502.32718797" i="1036.72" sn="4.27302" a="40.2003" fwhm="0.0371128" res="13535.1" algo="Sum"/><pk mz="502.39208003" i="1565.35" sn="6.45086" a="51.8912" fwhm="0.0278242" res="18056" algo="Sum"/><pk mz="503.32900830" i="1066.27" sn="4.38008" a="39.914" fwhm="0.0520803" res="9664.47" algo="Sum"/><pk mz="503.40374069" i="943.367" sn="3.87479" a="38.518" fwhm="0.0487856" res="10318.7" algo="Sum"/><pk mz="503.51220136" i="1068.93" sn="4.39042" a="32.5509" fwhm="0.0342367" res="14706.8" algo="Sum"/><pk mz="504.30409414" i="1470.51" sn="6.02006" a="44.1126" fwhm="0.0349654" res="14422.9" algo="Sum"/><pk mz="504.33818702" i="1253.92" sn="5.13042" a="40.7962" fwhm="0.0337506" res="14943.1" algo="Sum"/><pk mz="504.84538974" i="1082.33" sn="4.40707" a="34.0596" fwhm="0.0354114" res="14256.6" algo="Sum"/><pk mz="505.33996344" i="1103.54" sn="4.48488" a="45.2901" fwhm="0.0411988" res="12265.9" algo="Sum"/><pk mz="506.35685368" i="1314.37" sn="5.32057" a="50.1796" fwhm="0.0306304" res="16531.2" algo="Sum"/><pk mz="507.35841441" i="1256.19" sn="5.05507" a="33.243" fwhm="0.0399528" res="12698.9" algo="Sum"/><pk mz="509.36157647" i="5416.51" sn="21.5764" a="188.44" fwhm="0.0290229" res="17550.3" algo="Sum"/><pk mz="510.36028223" i="2345.45" sn="9.30122" a="106.201" fwhm="0.0352494" res="14478.5" algo="Sum"/><pk mz="511.35860987" i="1131.61" sn="4.47838" a="62.1454" fwhm="0.0583881" res="8757.92" algo="Sum"/><pk mz="512.91299608" i="3860.3" sn="15.2397" a="128.756" fwhm="0.0287938" res="17813.3" algo="Sum"/><pk mz="513.35055371" i="1133.82" sn="4.47411" a="59.1049" fwhm="0.0475227" res="10802.2" algo="Sum"/><pk mz="514.91047201" i="2889.33" sn="11.336" a="94.3597" fwhm="0.0295125" res="17447.2" algo="Sum"/><pk mz="515.36808178" i="1877.45" sn="7.35475" a="52.1719" fwhm="0.0402912" res="12791.1" algo="Sum"/><pk mz="515.41031130" i="40371.8" sn="158.046" a="1172.27" fwhm="0.0253142" res="20360.5" algo="Sum"/><pk mz="515.51299993" i="1821.58" sn="7.12581" a="60.8446" fwhm="0.0293423" res="17569" algo="Sum"/><pk mz="516.30401171" i="2249.07" sn="8.75698" a="69.3064" fwhm="0.0272498" res="18947" algo="Sum"/><pk mz="516.41345592" i="13751.3" sn="53.542" a="403.035" fwhm="0.0260828" res="19799" algo="Sum"/><pk mz="517.30898766" i="1054.95" sn="4.09117" a="37.2847" fwhm="0.0373076" res="13866" algo="Sum"/><pk mz="517.36429825" i="2438.08" sn="9.45708" a="99.3143" fwhm="0.0465193" res="11121.5" algo="Sum"/><pk mz="517.41233218" i="4171.61" sn="16.1812" a="158.538" fwhm="0.0356723" res="14504.6" algo="Sum"/><pk mz="518.31916062" i="84080.8" sn="324.933" a="2323.26" fwhm="0.0239823" res="21612.6" algo="Sum"/><pk mz="518.40370844" i="1564.66" sn="6.04651" a="83.7727" fwhm="0.0596696" res="8687.91" algo="Sum"/><pk mz="518.73788540" i="1246.23" sn="4.8014" a="39.7139" fwhm="0.0303749" res="17077.8" algo="Sum"/><pk mz="518.92159382" i="3420.15" sn="13.1733" a="111.165" fwhm="0.0278381" res="18640.7" algo="Sum"/><pk mz="519.32229352" i="23540.9" sn="90.5462" a="707.428" fwhm="0.0257143" res="20195.9" algo="Sum"/><pk mz="519.39538797" i="1171.8" sn="4.50872" a="39.5658" fwhm="0.0431191" res="12045.6" algo="Sum"/><pk mz="520.33455540" i="14317.3" sn="54.804" a="486.148" fwhm="0.0293869" res="17706.3" algo="Sum"/><pk mz="520.91961309" i="2283.12" sn="8.72132" a="79.5735" fwhm="0.0292963" res="17781.1" algo="Sum"/><pk mz="521.33945672" i="4134.62" sn="15.7563" a="170.765" fwhm="0.032786" res="15901.3" algo="Sum"/><pk mz="522.35188773" i="8476.82" sn="32.149" a="264.874" fwhm="0.0274791" res="19009.1" algo="Sum"/><pk mz="522.59493513" i="986.427" sn="3.74034" a="33.764" fwhm="0.0278206" res="18784.4" algo="Sum"/><pk mz="523.36050288" i="3093.43" sn="11.7053" a="161.214" fwhm="0.0451621" res="11588.5" algo="Sum"/><pk mz="524.36812183" i="17747.8" sn="67.0751" a="528.309" fwhm="0.0265206" res="19772.1" algo="Sum"/><pk mz="524.68450884" i="1001.69" sn="3.78348" a="31.947" fwhm="0.0290965" res="18032.6" algo="Sum"/><pk mz="525.28645717" i="1550.11" sn="5.85384" a="57.5476" fwhm="0.0386491" res="13591.2" algo="Sum"/><pk mz="525.33832545" i="2750.09" sn="10.3855" a="68.2312" fwhm="0.0285858" res="18377.6" algo="Sum"/><pk mz="525.37005407" i="6031.29" sn="22.7803" a="231.715" fwhm="0.0328987" res="15969.3" algo="Sum"/><pk mz="526.34076683" i="1019.36" sn="3.84086" a="32.3008" fwhm="0.038356" res="13722.5" algo="Sum"/><pk mz="526.37188808" i="1362.92" sn="5.13539" a="54.1904" fwhm="0.0407605" res="12913.8" algo="Sum"/><pk mz="526.76997347" i="1088.1" sn="4.09796" a="46.1228" fwhm="0.0368935" res="14278.1" algo="Sum"/><pk mz="528.76692824" i="1380.54" sn="5.15542" a="48.5271" fwhm="0.0304509" res="17364.6" algo="Sum"/><pk mz="528.88565390" i="1771.12" sn="6.59912" a="66.7806" fwhm="0.0330799" res="15988.1" algo="Sum"/><pk mz="528.95001968" i="1152.21" sn="4.29431" a="39.0026" fwhm="0.0294464" res="17963.2" algo="Sum"/><pk mz="529.52918451" i="1535.26" sn="5.71876" a="51.1413" fwhm="0.0284655" res="18602.5" algo="Sum"/><pk mz="530.88297884" i="1500.28" sn="5.54463" a="59.2305" fwhm="0.0319124" res="16635.6" algo="Sum"/><pk mz="531.34642143" i="2289.16" sn="8.4536" a="99.7299" fwhm="0.0374639" res="14182.9" algo="Sum"/><pk mz="531.40435408" i="7691.63" sn="28.4027" a="255.982" fwhm="0.0282159" res="18833.5" algo="Sum"/><pk mz="531.50695379" i="1672.63" sn="6.174" a="74.7635" fwhm="0.0401831" res="13227.1" algo="Sum"/><pk mz="531.54156501" i="971.115" sn="3.58218" a="33.0243" fwhm="0.0317272" res="16753.5" algo="Sum"/><pk mz="532.33730127" i="2006.79" sn="7.37847" a="86.8162" fwhm="0.0392755" res="13553.9" algo="Sum"/><pk mz="532.40957232" i="2970.41" sn="10.9123" a="97.9431" fwhm="0.0382416" res="13922.3" algo="Sum"/><pk mz="532.43296962" i="2571.43" sn="9.44011" a="72.2984" fwhm="0.0225097" res="23653.5" algo="Sum"/><pk mz="532.89547736" i="981.547" sn="3.59202" a="56.2196" fwhm="0.0592902" res="8987.92" algo="Sum"/><pk mz="533.34680331" i="1368.1" sn="4.99879" a="74.9202" fwhm="0.0608628" res="8763.09" algo="Sum"/><pk mz="533.37024165" i="1076.86" sn="3.9327" a="14.3699" fwhm="0.0136631" res="39037.3" algo="Sum"/><pk mz="533.40348899" i="1238.66" sn="4.52117" a="46.1424" fwhm="0.0500993" res="10646.9" algo="Sum"/><pk mz="533.43530493" i="1182.62" sn="4.31414" a="40.4572" fwhm="0.0415886" res="12826.5" algo="Sum"/><pk mz="534.29249993" i="16322" sn="59.3582" a="546.019" fwhm="0.0272206" res="19628.2" algo="Sum"/><pk mz="534.71234733" i="1317.13" sn="4.78689" a="44.2446" fwhm="0.0284804" res="18774.7" algo="Sum"/><pk mz="534.89533561" i="3394.97" sn="12.3388" a="123.208" fwhm="0.0302632" res="17674.8" algo="Sum"/><pk mz="535.29600490" i="4871.9" sn="17.7059" a="167.283" fwhm="0.0281392" res="19023.2" algo="Sum"/><pk mz="535.37641202" i="5012.79" sn="18.218" a="203.838" fwhm="0.0313593" res="17072.3" algo="Sum"/><pk mz="536.29365858" i="2101.69" sn="7.63573" a="88.3651" fwhm="0.0330054" res="16248.7" algo="Sum"/><pk mz="536.37992630" i="1912.09" sn="6.94601" a="78.0032" fwhm="0.0360386" res="14883.5" algo="Sum"/><pk mz="536.79914352" i="1316.83" sn="4.77868" a="54.5129" fwhm="0.0356019" res="15077.8" algo="Sum"/><pk mz="536.89266197" i="2454.7" sn="8.90571" a="118.415" fwhm="0.0351119" res="15290.9" algo="Sum"/><pk mz="537.30137880" i="1253.97" sn="4.54725" a="37.8349" fwhm="0.0410685" res="13083" algo="Sum"/><pk mz="537.39251934" i="939776" sn="3407.53" a="15990.9" fwhm="0.0151933" res="35370.3" algo="Sum"/><pk mz="538.39540774" i="269618" sn="976.801" a="6546.02" fwhm="0.0204711" res="26300.3" algo="Sum"/><pk mz="538.79649249" i="1310.49" sn="4.74485" a="52.5991" fwhm="0.0393903" res="13678.4" algo="Sum"/><pk mz="538.89018271" i="950.871" sn="3.44101" a="43.0137" fwhm="0.0609977" res="8834.6" algo="Sum"/><pk mz="538.97838660" i="1208.82" sn="4.37437" a="49.6674" fwhm="0.0316514" res="17028.6" algo="Sum"/><pk mz="539.39385012" i="74136.3" sn="268.177" a="2316.09" fwhm="0.0277036" res="19470.2" algo="Sum"/><pk mz="540.39396855" i="16584.8" sn="59.8286" a="586.204" fwhm="0.0309813" res="17442.6" algo="Sum"/><pk mz="541.25950915" i="1083.19" sn="3.89536" a="39.9525" fwhm="0.0390033" res="13877.3" algo="Sum"/><pk mz="541.33305420" i="1245.42" sn="4.4795" a="55.1952" fwhm="0.0510576" res="10602.4" algo="Sum"/><pk mz="541.39285422" i="3924.57" sn="14.1157" a="177.566" fwhm="0.0351562" res="15399.6" algo="Sum"/><pk mz="542.31802501" i="17138.8" sn="61.4033" a="536.94" fwhm="0.0273241" res="19847.6" algo="Sum"/><pk mz="542.39046433" i="1105.28" sn="3.95989" a="60.6181" fwhm="0.0519218" res="10446.3" algo="Sum"/><pk mz="542.74432990" i="1178.55" sn="4.21954" a="46.1118" fwhm="0.033969" res="15977.6" algo="Sum"/><pk mz="543.32170248" i="5504.21" sn="19.6772" a="188.967" fwhm="0.0295912" res="18360.9" algo="Sum"/><pk mz="543.39570483" i="1089.34" sn="3.89502" a="42.6488" fwhm="0.0480994" res="11297.3" algo="Sum"/><pk mz="543.44186410" i="955.852" sn="3.41756" a="43.0569" fwhm="0.0467568" res="11622.7" algo="Sum"/><pk mz="543.54356255" i="1228.69" sn="4.38478" a="40.171" fwhm="0.0286542" res="18969.1" algo="Sum"/><pk mz="544.33387133" i="16362.1" sn="58.2854" a="515.451" fwhm="0.0283256" res="19217" algo="Sum"/><pk mz="544.74027571" i="1412.29" sn="5.02297" a="50.8943" fwhm="0.0319777" res="17035" algo="Sum"/><pk mz="545.33812479" i="5190" sn="18.4189" a="201.409" fwhm="0.0307352" res="17743.1" algo="Sum"/><pk mz="545.41341081" i="1125.81" sn="3.98797" a="53.0422" fwhm="0.0492811" res="11067.4" algo="Sum"/><pk mz="546.34886045" i="25085.8" sn="88.7258" a="785.952" fwhm="0.0274434" res="19908.2" algo="Sum"/><pk mz="546.82731314" i="1267.1" sn="4.47757" a="62.7415" fwhm="0.0447728" res="12213.4" algo="Sum"/><pk mz="547.35299634" i="7889.07" sn="27.8306" a="280.305" fwhm="0.0357455" res="15312.5" algo="Sum"/><pk mz="548.35826838" i="1870.81" sn="6.59431" a="68.4165" fwhm="0.0400761" res="13682.9" algo="Sum"/><pk mz="548.82510946" i="999.293" sn="3.51683" a="49.8317" fwhm="0.0498231" res="11015.5" algo="Sum"/><pk mz="549.37456391" i="1107" sn="3.8967" a="60.1449" fwhm="0.0659874" res="8325.44" algo="Sum"/><pk mz="550.62426694" i="1764.18" sn="6.19348" a="63.5704" fwhm="0.0298029" res="18475.5" algo="Sum"/><pk mz="550.86982242" i="1727.97" sn="6.06112" a="73.8727" fwhm="0.039132" res="14077.2" algo="Sum"/><pk mz="551.34925750" i="3740.01" sn="13.109" a="132.428" fwhm="0.0319753" res="17243" algo="Sum"/><pk mz="551.40560143" i="2253.58" sn="7.8979" a="83.1219" fwhm="0.0432542" res="12748" algo="Sum"/><pk mz="552.35349421" i="1379.89" sn="4.823" a="54.4488" fwhm="0.0388937" res="14201.6" algo="Sum"/><pk mz="552.41677024" i="1033.04" sn="3.61068" a="42.5932" fwhm="0.0577802" res="9560.66" algo="Sum"/><pk mz="552.77325032" i="1289.88" sn="4.49937" a="50.3374" fwhm="0.0386401" res="14305.7" algo="Sum"/><pk mz="552.86841636" i="1403.79" sn="4.89329" a="66.6488" fwhm="0.0475684" res="11622.6" algo="Sum"/><pk mz="553.36718798" i="393431" sn="1370.82" a="10649.1" fwhm="0.0228712" res="24195" algo="Sum"/><pk mz="553.45173065" i="11936.1" sn="41.5887" a="457.365" fwhm="0.0420521" res="13161.1" algo="Sum"/><pk mz="554.36976918" i="126644" sn="439.878" a="4171.13" fwhm="0.0282747" res="19606.5" algo="Sum"/><pk mz="554.45631530" i="5629.39" sn="19.556" a="233.683" fwhm="0.0414553" res="13374.8" algo="Sum"/><pk mz="554.77011764" i="1406.69" sn="4.87641" a="59.2765" fwhm="0.039317" res="14110.2" algo="Sum"/><pk mz="554.89680119" i="2360.6" sn="8.18676" a="117.691" fwhm="0.0365254" res="15192.1" algo="Sum"/><pk mz="555.36612168" i="62306.1" sn="215.973" a="2259.23" fwhm="0.0308944" res="17976.2" algo="Sum"/><pk mz="555.45758742" i="1727.07" sn="5.98515" a="62.0019" fwhm="0.0393623" res="14111.4" algo="Sum"/><pk mz="556.36686289" i="17322.1" sn="59.9674" a="629.803" fwhm="0.0320301" res="17370.1" algo="Sum"/><pk mz="556.76747212" i="957.479" sn="3.31024" a="34.7325" fwhm="0.0445533" res="12496.7" algo="Sum"/><pk mz="556.85904725" i="1170.55" sn="4.04735" a="31.1824" fwhm="0.0310776" res="17918.3" algo="Sum"/><pk mz="556.89238068" i="2459.94" sn="8.50606" a="95.6808" fwhm="0.0357131" res="15593.5" algo="Sum"/><pk mz="557.36715044" i="4751.35" sn="16.4108" a="200.426" fwhm="0.0363511" res="15332.9" algo="Sum"/><pk mz="557.55902897" i="1162.12" sn="4.01225" a="42.733" fwhm="0.0350839" res="15892.2" algo="Sum"/><pk mz="558.29147976" i="3432.91" sn="11.817" a="120.107" fwhm="0.03162" res="17656.3" algo="Sum"/><pk mz="558.36633088" i="1250.69" sn="4.3045" a="63.5304" fwhm="0.0453089" res="12323.5" algo="Sum"/><pk mz="558.89070139" i="1236.85" sn="4.25594" a="46.8805" fwhm="0.0439835" res="12706.8" algo="Sum"/><pk mz="559.29773460" i="1420.41" sn="4.88742" a="66.1781" fwhm="0.0402294" res="13902.7" algo="Sum"/><pk mz="559.38880989" i="1020.72" sn="3.51216" a="35.1893" fwhm="0.0503054" res="11119.8" algo="Sum"/><pk mz="559.53427957" i="1195.37" sn="4.11172" a="43.7488" fwhm="0.0502256" res="11140.4" algo="Sum"/><pk mz="560.30581641" i="2724.66" sn="9.36633" a="108.298" fwhm="0.03338" res="16785.7" algo="Sum"/><pk mz="561.30974578" i="1042.53" sn="3.58204" a="51.2815" fwhm="0.0368872" res="15216.9" algo="Sum"/><pk mz="561.40623363" i="1957.84" sn="6.72659" a="95.453" fwhm="0.0392952" res="14286.9" algo="Sum"/><pk mz="562.32211071" i="4780.89" sn="16.3906" a="188.297" fwhm="0.0316828" res="17748.5" algo="Sum"/><pk mz="562.56317012" i="1946.84" sn="6.67181" a="75.2967" fwhm="0.0330794" res="17006.5" algo="Sum"/><pk mz="562.80013813" i="1164.44" sn="3.98985" a="52.0112" fwhm="0.0450933" res="12480.8" algo="Sum"/><pk mz="563.32533386" i="1690.14" sn="5.788" a="80.2294" fwhm="0.0374098" res="15058.2" algo="Sum"/><pk mz="563.42304606" i="1610.39" sn="5.51428" a="70.3384" fwhm="0.0421908" res="13354.2" algo="Sum"/><pk mz="564.31859782" i="971.584" sn="3.3168" a="55.9683" fwhm="0.045113" res="12509" algo="Sum"/><pk mz="564.79905272" i="1012.43" sn="3.45142" a="44.6296" fwhm="0.0425388" res="13277.3" algo="Sum"/><pk mz="565.42157507" i="13097.3" sn="44.6292" a="452.522" fwhm="0.0290062" res="19493.1" algo="Sum"/><pk mz="566.31715250" i="7025.1" sn="23.8779" a="248.895" fwhm="0.0296112" res="19125.1" algo="Sum"/><pk mz="566.42429777" i="4741.23" sn="16.1125" a="171.967" fwhm="0.0304906" res="18577" algo="Sum"/><pk mz="566.88317504" i="1041.53" sn="3.5375" a="63.0635" fwhm="0.0446675" res="12691.2" algo="Sum"/><pk mz="567.34490186" i="6349.41" sn="21.532" a="240.373" fwhm="0.03884" res="14607.2" algo="Sum"/><pk mz="567.41751649" i="2338.34" sn="7.93056" a="121.842" fwhm="0.045826" res="12382" algo="Sum"/><pk mz="568.33848597" i="4686.14" sn="15.8416" a="205.905" fwhm="0.0390488" res="14554.6" algo="Sum"/><pk mz="568.41775453" i="954.858" sn="3.22807" a="49.4623" fwhm="0.0619162" res="9180.43" algo="Sum"/><pk mz="569.36054340" i="70938.2" sn="239.274" a="2177.3" fwhm="0.0273848" res="20791.1" algo="Sum"/><pk mz="569.42717063" i="12690.1" sn="42.7498" a="451.203" fwhm="0.032711" res="17407.8" algo="Sum"/><pk mz="570.36343273" i="24662.9" sn="82.9452" a="804.891" fwhm="0.0292353" res="19509.4" algo="Sum"/><pk mz="570.43145832" i="5183.81" sn="17.4339" a="181.575" fwhm="0.0335119" res="17021.7" algo="Sum"/><pk mz="570.86903751" i="2870.45" sn="9.65024" a="110.675" fwhm="0.0348468" res="16382.2" algo="Sum"/><pk mz="571.36065130" i="11523.9" sn="38.7051" a="422.579" fwhm="0.0332345" res="17191.8" algo="Sum"/><pk mz="571.42870891" i="2477.34" sn="8.32057" a="95.5939" fwhm="0.0401346" res="14237.8" algo="Sum"/><pk mz="572.36265244" i="3882.57" sn="13.0338" a="135.81" fwhm="0.0312708" res="18303.4" algo="Sum"/><pk mz="572.86526071" i="3117.48" sn="10.4554" a="110.338" fwhm="0.0332366" res="17236" algo="Sum"/><pk mz="573.36342739" i="1582.05" sn="5.30991" a="75.5872" fwhm="0.0466922" res="12279.6" algo="Sum"/><pk mz="574.86416714" i="1429.42" sn="4.78703" a="59.0619" fwhm="0.0466048" res="12334.9" algo="Sum"/><pk mz="575.50023894" i="1299.36" sn="4.34969" a="58.0116" fwhm="0.0526057" res="10939.9" algo="Sum"/><pk mz="576.27578243" i="2444.98" sn="8.17414" a="96.6259" fwhm="0.0314984" res="18295.4" algo="Sum"/><pk mz="576.46158947" i="958.753" sn="3.20418" a="43.138" fwhm="0.0408702" res="14104.7" algo="Sum"/><pk mz="576.69446261" i="1114.36" sn="3.72459" a="40.6244" fwhm="0.0356562" res="16173.7" algo="Sum"/><pk mz="576.87778739" i="2948.8" sn="9.84324" a="110.762" fwhm="0.0320329" res="18008.9" algo="Sum"/><pk mz="577.38241645" i="954.101" sn="3.18699" a="45.4878" fwhm="0.059415" res="9717.78" algo="Sum"/><pk mz="577.51376337" i="1474.35" sn="4.92324" a="57.6377" fwhm="0.0355278" res="16255.3" algo="Sum"/><pk mz="578.27472995" i="1060.76" sn="3.53834" a="49.5658" fwhm="0.0330724" res="17485.1" algo="Sum"/><pk mz="578.87401401" i="2753.19" sn="9.18828" a="105.537" fwhm="0.0322655" res="17941" algo="Sum"/><pk mz="579.28683954" i="1993.29" sn="6.64605" a="82.2645" fwhm="0.0324694" res="17841" algo="Sum"/><pk mz="580.29048939" i="976.608" sn="3.25098" a="35.9324" fwhm="0.0333373" res="17406.6" algo="Sum"/><pk mz="580.57248365" i="7021.78" sn="23.3203" a="233.425" fwhm="0.0287205" res="20214.6" algo="Sum"/><pk mz="580.87385147" i="1219.38" sn="4.0513" a="56.6414" fwhm="0.0503706" res="11532" algo="Sum"/><pk mz="581.39651285" i="6663.15" sn="22.1004" a="295.079" fwhm="0.0384125" res="15135.6" algo="Sum"/><pk mz="581.57547364" i="2788.18" sn="9.24177" a="99.4253" fwhm="0.0308257" res="18866.6" algo="Sum"/><pk mz="582.29171226" i="1763.09" sn="5.83207" a="73.3061" fwhm="0.0343561" res="16948.7" algo="Sum"/><pk mz="582.39964778" i="2634.01" sn="8.69804" a="114.049" fwhm="0.0377609" res="15423.4" algo="Sum"/><pk mz="582.64037401" i="948.489" sn="3.1314" a="32.7458" fwhm="0.0310338" res="18774.4" algo="Sum"/><pk mz="582.81804373" i="947.662" sn="3.127" a="30.2107" fwhm="0.0422429" res="13796.8" algo="Sum"/><pk mz="582.85686108" i="1007.1" sn="3.32311" a="54.7113" fwhm="0.0507278" res="11489.9" algo="Sum"/><pk mz="583.24977849" i="5866.25" sn="19.3523" a="193.477" fwhm="0.0303754" res="19201.4" algo="Sum"/><pk mz="583.31926177" i="3521.38" sn="11.6168" a="142.794" fwhm="0.0355907" res="16389.7" algo="Sum"/><pk mz="583.39053160" i="1965.86" sn="6.48523" a="105.125" fwhm="0.0565885" res="10309.3" algo="Sum"/><pk mz="584.25414179" i="3378.93" sn="11.1368" a="118.178" fwhm="0.0321106" res="18195.1" algo="Sum"/><pk mz="584.32006173" i="1516.36" sn="4.99785" a="73.4804" fwhm="0.0535153" res="10918.7" algo="Sum"/><pk mz="584.72597659" i="1040.47" sn="3.4288" a="53.9935" fwhm="0.0477415" res="12247.8" algo="Sum"/><pk mz="585.26612895" i="5368.36" sn="17.6709" a="208.619" fwhm="0.0360202" res="16248.3" algo="Sum"/><pk mz="585.33544825" i="17551.4" sn="57.7935" a="676.62" fwhm="0.0319437" res="18324" algo="Sum"/><pk mz="586.27204183" i="2091.54" sn="6.88673" a="56.5192" fwhm="0.0296319" res="19785.1" algo="Sum"/><pk mz="586.30586521" i="2916.69" sn="9.60399" a="67.4135" fwhm="0.0369711" res="15858.5" algo="Sum"/><pk mz="586.33810327" i="6579.26" sn="21.6654" a="276.119" fwhm="0.0341395" res="17174.8" algo="Sum"/><pk mz="586.72344176" i="1349.3" sn="4.43947" a="55.0264" fwhm="0.0374618" res="15661.9" algo="Sum"/><pk mz="586.84154271" i="1637.39" sn="5.38695" a="77.6448" fwhm="0.0420262" res="13963.7" algo="Sum"/><pk mz="586.90540933" i="1020.31" sn="3.35677" a="37.9374" fwhm="0.0428455" res="13698.2" algo="Sum"/><pk mz="587.33491561" i="4426.51" sn="14.5491" a="174.256" fwhm="0.0363458" res="16159.6" algo="Sum"/><pk mz="588.33811056" i="1488.76" sn="4.8827" a="63.7512" fwhm="0.0389046" res="15122.6" algo="Sum"/><pk mz="588.72029169" i="1061.12" sn="3.47745" a="42.8204" fwhm="0.0442297" res="13310.5" algo="Sum"/><pk mz="588.83908110" i="1749.71" sn="5.72843" a="72.7798" fwhm="0.0399206" res="14750.3" algo="Sum"/><pk mz="589.40917155" i="968.912" sn="3.17256" a="39.1413" fwhm="0.0542018" res="10874.3" algo="Sum"/><pk mz="589.47423978" i="1289.75" sn="4.22279" a="65.2827" fwhm="0.0461504" res="12772.9" algo="Sum"/><pk mz="590.31646176" i="2476.93" sn="8.09689" a="106.131" fwhm="0.0349165" res="16906.5" algo="Sum"/><pk mz="590.59195129" i="3243.23" sn="10.6102" a="122.15" fwhm="0.0315798" res="18701.6" algo="Sum"/><pk mz="590.83855727" i="1182.12" sn="3.86835" a="57.7879" fwhm="0.0518375" res="11397.9" algo="Sum"/><pk mz="591.31739162" i="1535.19" sn="5.02264" a="78.8587" fwhm="0.0408013" res="14492.6" algo="Sum"/><pk mz="591.48840792" i="1411.36" sn="4.6186" a="52.5766" fwhm="0.0409234" res="14453.6" algo="Sum"/><pk mz="591.59514460" i="1356.23" sn="4.43882" a="51.0695" fwhm="0.0319532" res="18514.4" algo="Sum"/><pk mz="592.66878044" i="1182.63" sn="3.86964" a="46.3874" fwhm="0.0352476" res="16814.4" algo="Sum"/><pk mz="592.85021353" i="3258.49" sn="10.662" a="122.821" fwhm="0.0323764" res="18311.2" algo="Sum"/><pk mz="593.32980972" i="1181.5" sn="3.86071" a="59.565" fwhm="0.0474293" res="12509.8" algo="Sum"/><pk mz="593.85369637" i="1017.17" sn="3.31688" a="41.8772" fwhm="0.0349699" res="16981.9" algo="Sum"/><pk mz="594.66761298" i="959.361" sn="3.1212" a="40.8105" fwhm="0.0492625" res="12071.4" algo="Sum"/><pk mz="594.75672207" i="1204.39" sn="3.91886" a="51.3624" fwhm="0.0447866" res="13279.8" algo="Sum"/><pk mz="594.84843493" i="3146.09" sn="10.236" a="134.053" fwhm="0.0340929" res="17447.9" algo="Sum"/><pk mz="595.34810421" i="1961.98" sn="6.36262" a="102.392" fwhm="0.0408716" res="14566.3" algo="Sum"/><pk mz="596.75168983" i="1468.45" sn="4.75393" a="58.2431" fwhm="0.0414085" res="14411.3" algo="Sum"/><pk mz="596.84659927" i="1470.49" sn="4.76055" a="76.3622" fwhm="0.0472347" res="12635.8" algo="Sum"/><pk mz="597.34283228" i="1300.66" sn="4.21257" a="57.6404" fwhm="0.0492687" res="12124.2" algo="Sum"/><pk mz="597.39039647" i="1428.21" sn="4.62643" a="58.3353" fwhm="0.0530606" res="11258.6" algo="Sum"/><pk mz="597.44215769" i="1169.88" sn="3.78922" a="49.0823" fwhm="0.0498204" res="11991.9" algo="Sum"/><pk mz="598.75336682" i="1110.02" sn="3.58846" a="49.1086" fwhm="0.0433187" res="13822.1" algo="Sum"/><pk mz="599.37234365" i="1141.03" sn="3.69176" a="54.4569" fwhm="0.0585718" res="10233.1" algo="Sum"/><pk mz="599.45463428" i="1386.07" sn="4.48457" a="47.9051" fwhm="0.0464654" res="12901.1" algo="Sum"/><pk mz="600.70002920" i="1075.31" sn="3.47492" a="48.0052" fwhm="0.0522604" res="11494.4" algo="Sum"/><pk mz="601.34488343" i="4572.32" sn="14.7666" a="222.151" fwhm="0.0417594" res="14400.2" algo="Sum"/><pk mz="601.46812845" i="1017.9" sn="3.28739" a="44.9554" fwhm="0.0650065" res="9252.43" algo="Sum"/><pk mz="601.51276988" i="1289.52" sn="4.1646" a="49.8057" fwhm="0.0405661" res="14828" algo="Sum"/><pk mz="602.34711290" i="1718.31" sn="5.54155" a="89.1613" fwhm="0.0461069" res="13064.1" algo="Sum"/><pk mz="602.69635571" i="1452.12" sn="4.67816" a="55.6773" fwhm="0.0374024" res="16113.8" algo="Sum"/><pk mz="603.34183438" i="1306.31" sn="4.20576" a="74.6861" fwhm="0.0566102" res="10657.8" algo="Sum"/><pk mz="603.53047442" i="1417.96" sn="4.56662" a="67.0924" fwhm="0.0509694" res="11841" algo="Sum"/><pk mz="604.45364803" i="1362.66" sn="4.38186" a="55.1032" fwhm="0.0387576" res="15595.7" algo="Sum"/><pk mz="604.69439385" i="1056.56" sn="3.39495" a="55.2591" fwhm="0.0455955" res="13262.2" algo="Sum"/><pk mz="604.78448010" i="1374.07" sn="4.41675" a="84.1125" fwhm="0.0597038" res="10129.8" algo="Sum"/><pk mz="605.37724347" i="1246.8" sn="4.00329" a="60.7023" fwhm="0.0493765" res="12260.4" algo="Sum"/><pk mz="605.44923258" i="1299.3" sn="4.1722" a="71.0437" fwhm="0.0678307" res="8925.89" algo="Sum"/><pk mz="606.78377647" i="1254.68" sn="4.0243" a="58.7907" fwhm="0.0588644" res="10308.2" algo="Sum"/><pk mz="607.24676211" i="1748.52" sn="5.60556" a="67.2405" fwhm="0.033005" res="18398.6" algo="Sum"/><pk mz="608.60257578" i="8332.06" sn="26.6022" a="309.557" fwhm="0.0309246" res="19680.2" algo="Sum"/><pk mz="608.82380551" i="1871" sn="5.97192" a="90.1269" fwhm="0.0410799" res="14820.5" algo="Sum"/><pk mz="609.60546975" i="3601.94" sn="11.4891" a="138.196" fwhm="0.0322031" res="18930" algo="Sum"/><pk mz="610.60865955" i="965.658" sn="3.0804" a="31.5445" fwhm="0.0384208" res="15892.7" algo="Sum"/><pk mz="610.72887373" i="1232.61" sn="3.93107" a="53.1034" fwhm="0.0510383" res="11966.1" algo="Sum"/><pk mz="610.82214937" i="2034.89" sn="6.48947" a="93.779" fwhm="0.0357958" res="17064.1" algo="Sum"/><pk mz="611.32945504" i="1037.32" sn="3.30922" a="71.8503" fwhm="0.0637283" res="9592.75" algo="Sum"/><pk mz="612.72581044" i="1569.41" sn="4.99876" a="63.86" fwhm="0.0490916" res="12481.3" algo="Sum"/><pk mz="612.82276433" i="1178.8" sn="3.75462" a="48.2399" fwhm="0.0563131" res="10882.4" algo="Sum"/><pk mz="613.33413574" i="1552.68" sn="4.94427" a="73.8633" fwhm="0.0506554" res="12108" algo="Sum"/><pk mz="613.47406004" i="1366.26" sn="4.34952" a="63.5926" fwhm="0.0413504" res="14836" algo="Sum"/><pk mz="614.33499506" i="1184.87" sn="3.76088" a="53.4313" fwhm="0.0415954" res="14769.3" algo="Sum"/><pk mz="614.72417872" i="1051.14" sn="3.33399" a="49.6748" fwhm="0.0562348" res="10931.4" algo="Sum"/><pk mz="614.81161619" i="1387.34" sn="4.39904" a="49.1147" fwhm="0.0377228" res="16298.1" algo="Sum"/><pk mz="614.84473394" i="1324.96" sn="4.20122" a="56.7782" fwhm="0.044621" res="13779.3" algo="Sum"/><pk mz="615.34233146" i="942.982" sn="2.98953" a="53.5243" fwhm="0.0596497" res="10315.9" algo="Sum"/><pk mz="615.48854685" i="4924.92" sn="15.6105" a="185.28" fwhm="0.033452" res="18399.2" algo="Sum"/><pk mz="616.16979307" i="9188.07" sn="29.0798" a="323.254" fwhm="0.0312253" res="19733" algo="Sum"/><pk mz="616.49284829" i="2248.96" sn="7.11547" a="83.0106" fwhm="0.0334444" res="18433.4" algo="Sum"/><pk mz="616.81341776" i="1046.93" sn="3.3152" a="39.674" fwhm="0.0473924" res="13015" algo="Sum"/><pk mz="616.84273156" i="1051.1" sn="3.32835" a="46.3207" fwhm="0.0565102" res="10915.6" algo="Sum"/><pk mz="617.17297791" i="3821.41" sn="12.1022" a="144.914" fwhm="0.0329132" res="18751.6" algo="Sum"/><pk mz="617.32050478" i="3049.59" sn="9.65722" a="163.234" fwhm="0.0431632" res="14302" algo="Sum"/><pk mz="617.50406786" i="5613.89" sn="17.7604" a="213.918" fwhm="0.0387958" res="15916.8" algo="Sum"/><pk mz="618.17508569" i="1007.65" sn="3.18834" a="38.7898" fwhm="0.0332736" res="18578.5" algo="Sum"/><pk mz="618.32261792" i="1332.81" sn="4.21594" a="68.1662" fwhm="0.0449367" res="13759.9" algo="Sum"/><pk mz="618.47361256" i="1321.72" sn="4.1804" a="48.0844" fwhm="0.0346607" res="17843.6" algo="Sum"/><pk mz="618.50844754" i="2356.23" sn="7.45247" a="102.226" fwhm="0.0425729" res="14528.2" algo="Sum"/><pk mz="618.62319650" i="1899.26" sn="6.01011" a="75.3394" fwhm="0.040343" res="15334.1" algo="Sum"/><pk mz="618.67123918" i="1204.45" sn="3.81151" a="41.9074" fwhm="0.0464055" res="13331.8" algo="Sum"/><pk mz="619.31499126" i="1103.75" sn="3.49047" a="70.3586" fwhm="0.0593408" res="10436.6" algo="Sum"/><pk mz="619.48356744" i="2847" sn="8.99185" a="109.505" fwhm="0.0435712" res="14217.7" algo="Sum"/><pk mz="619.62482404" i="988.657" sn="3.1217" a="41.6255" fwhm="0.0350013" res="17702.9" algo="Sum"/><pk mz="620.48811938" i="1170.73" sn="3.69057" a="62.1103" fwhm="0.0605379" res="10249.6" algo="Sum"/><pk mz="620.75687504" i="1323.65" sn="4.1728" a="79.8442" fwhm="0.0512207" res="12119.2" algo="Sum"/><pk mz="621.33923571" i="1050.1" sn="3.30487" a="57.1268" fwhm="0.0441425" res="14075.8" algo="Sum"/><pk mz="622.75465835" i="1393.81" sn="4.37871" a="76.0641" fwhm="0.0667582" res="9328.51" algo="Sum"/><pk mz="624.75503236" i="956.73" sn="3.00269" a="38.0097" fwhm="0.0510195" res="12245.4" algo="Sum"/><pk mz="624.83631126" i="1204.33" sn="3.77979" a="58.8425" fwhm="0.0466936" res="13381.6" algo="Sum"/><pk mz="625.38512981" i="977.811" sn="3.07095" a="48.7116" fwhm="0.0542008" res="11538.3" algo="Sum"/><pk mz="626.79123641" i="949.448" sn="2.98023" a="45.3812" fwhm="0.0595428" res="10526.7" algo="Sum"/><pk mz="628.70080095" i="1162.73" sn="3.6422" a="52.4662" fwhm="0.0597433" res="10523.4" algo="Sum"/><pk mz="628.74739019" i="951.23" sn="2.98029" a="37.1492" fwhm="0.0543929" res="11559.4" algo="Sum"/><pk mz="628.82261629" i="1390.21" sn="4.35703" a="85.4683" fwhm="0.0563009" res="11169" algo="Sum"/><pk mz="629.30812451" i="1187.8" sn="3.72078" a="53.6174" fwhm="0.0401049" res="15691.6" algo="Sum"/><pk mz="629.45396903" i="999.332" sn="3.13058" a="58.3804" fwhm="0.0594226" res="10592.8" algo="Sum"/><pk mz="630.58493591" i="1063" sn="3.31934" a="26.2081" fwhm="0.0298429" res="21130.1" algo="Sum"/><pk mz="630.74819795" i="1009.01" sn="3.15179" a="43.3442" fwhm="0.0643844" res="9796.6" algo="Sum"/><pk mz="630.81838291" i="1787.64" sn="5.58392" a="75.0393" fwhm="0.0484369" res="13023.5" algo="Sum"/><pk mz="631.46252385" i="2648.37" sn="8.26265" a="103.982" fwhm="0.0381134" res="16568" algo="Sum"/><pk mz="632.48025807" i="2126.86" sn="6.63216" a="121.256" fwhm="0.0456795" res="13846" algo="Sum"/><pk mz="632.78284433" i="1154" sn="3.59933" a="49.6512" fwhm="0.051223" res="12353.5" algo="Sum"/><pk mz="632.81538516" i="1273.64" sn="3.97248" a="71.6379" fwhm="0.0524605" res="12062.7" algo="Sum"/><pk mz="633.47866995" i="3042.51" sn="9.48572" a="139.045" fwhm="0.0419099" res="15115.3" algo="Sum"/><pk mz="634.48015558" i="1382.52" sn="4.30364" a="60.0685" fwhm="0.0427855" res="14829.3" algo="Sum"/><pk mz="634.64883259" i="1130.15" sn="3.51737" a="49.6724" fwhm="0.054982" res="11542.8" algo="Sum"/><pk mz="634.83329946" i="2239.94" sn="6.97139" a="110.917" fwhm="0.0412372" res="15394.7" algo="Sum"/><pk mz="635.46477689" i="1026.15" sn="3.19315" a="50.08" fwhm="0.0587834" res="10810.3" algo="Sum"/><pk mz="636.63529223" i="3816.99" sn="11.8655" a="163.413" fwhm="0.0380003" res="16753.4" algo="Sum"/><pk mz="636.68696661" i="1026.68" sn="3.19155" a="31.337" fwhm="0.0348443" res="18272.4" algo="Sum"/><pk mz="636.73149124" i="1085.34" sn="3.37391" a="48.2276" fwhm="0.0573011" res="11112" algo="Sum"/><pk mz="636.83176243" i="2539.6" sn="7.89341" a="115.038" fwhm="0.0399984" res="15921.4" algo="Sum"/><pk mz="637.63611441" i="1756.31" sn="5.4585" a="79.4646" fwhm="0.0388734" res="16402.9" algo="Sum"/><pk mz="638.72765529" i="1036.47" sn="3.21911" a="46.2261" fwhm="0.0575325" res="11102" algo="Sum"/><pk mz="638.77937654" i="955.334" sn="2.96665" a="33.283" fwhm="0.0495132" res="12901.2" algo="Sum"/><pk mz="638.82945599" i="1488.61" sn="4.62261" a="95.0323" fwhm="0.0624381" res="10231.4" algo="Sum"/><pk mz="639.48843036" i="3757.18" sn="11.6665" a="161.217" fwhm="0.034137" res="18733" algo="Sum"/><pk mz="640.49285907" i="1707.51" sn="5.30137" a="78.4963" fwhm="0.0374009" res="17125.1" algo="Sum"/><pk mz="640.58161458" i="2344.65" sn="7.28026" a="98.9281" fwhm="0.0376896" res="16996.3" algo="Sum"/><pk mz="640.76975840" i="1071.85" sn="3.32818" a="41.122" fwhm="0.0548945" res="11672.7" algo="Sum"/><pk mz="640.81610009" i="1259.26" sn="3.91095" a="71.1837" fwhm="0.0635183" res="10088.7" algo="Sum"/><pk mz="641.50390323" i="8621.27" sn="26.7996" a="316.713" fwhm="0.0313795" res="20443.4" algo="Sum"/><pk mz="641.58432360" i="1146.84" sn="3.56314" a="50.4835" fwhm="0.0426143" res="15055.6" algo="Sum"/><pk mz="642.50773193" i="3694.54" sn="11.479" a="147.498" fwhm="0.033743" res="19041.2" algo="Sum"/><pk mz="642.67816835" i="988.065" sn="3.06964" a="50.9173" fwhm="0.0624704" res="10287.7" algo="Sum"/><pk mz="642.81379854" i="970.038" sn="3.01509" a="42.8404" fwhm="0.0541693" res="11866.8" algo="Sum"/><pk mz="643.51876865" i="6899.04" sn="21.4373" a="263.137" fwhm="0.0334604" res="19232.3" algo="Sum"/><pk mz="644.52324482" i="2926.6" sn="9.0911" a="120.55" fwhm="0.0350642" res="18381.2" algo="Sum"/><pk mz="644.58637111" i="1119" sn="3.47697" a="54.089" fwhm="0.0625363" res="10307.4" algo="Sum"/><pk mz="644.67615429" i="1481.91" sn="4.60416" a="79.0766" fwhm="0.0466183" res="13828.8" algo="Sum"/><pk mz="644.79600874" i="1126.47" sn="3.49984" a="57.2305" fwhm="0.0687481" res="9379.11" algo="Sum"/><pk mz="645.54378156" i="2088.05" sn="6.48154" a="127.811" fwhm="0.0500982" res="12885.6" algo="Sum"/><pk mz="646.49943755" i="2724.88" sn="8.44831" a="110.124" fwhm="0.0372077" res="17375.4" algo="Sum"/><pk mz="646.55054104" i="1332.33" sn="4.1309" a="57.1477" fwhm="0.0517795" res="12486.6" algo="Sum"/><pk mz="646.67450524" i="1188.26" sn="3.68478" a="56.4492" fwhm="0.0480376" res="13461.8" algo="Sum"/><pk mz="646.72172063" i="1089" sn="3.37697" a="44.7903" fwhm="0.0551648" res="11723.4" algo="Sum"/><pk mz="646.79260136" i="1417.28" sn="4.39496" a="87.6689" fwhm="0.0501241" res="12903.8" algo="Sum"/><pk mz="647.45116155" i="2694.65" sn="8.34841" a="101.997" fwhm="0.0371164" res="17443.8" algo="Sum"/><pk mz="647.50317478" i="1846.5" sn="5.72024" a="67.4744" fwhm="0.0442551" res="14631.2" algo="Sum"/><pk mz="647.56251027" i="1390.27" sn="4.30676" a="73.6769" fwhm="0.0486316" res="13315.7" algo="Sum"/><pk mz="648.45606140" i="1463.69" sn="4.5338" a="70.8266" fwhm="0.0440699" res="14714.3" algo="Sum"/><pk mz="648.72062696" i="982.333" sn="3.04284" a="48.5486" fwhm="0.070318" res="9225.53" algo="Sum"/><pk mz="648.75475098" i="943.056" sn="2.92117" a="22.93" fwhm="0.0301372" res="21526.7" algo="Sum"/><pk mz="648.79659992" i="1238.45" sn="3.83619" a="63.2961" fwhm="0.0545325" res="11897.4" algo="Sum"/><pk mz="649.43178569" i="1339.21" sn="4.14974" a="115.655" fwhm="0.0616179" res="10539.7" algo="Sum"/><pk mz="650.44030273" i="1308.64" sn="4.05395" a="66.5017" fwhm="0.0454042" res="14325.6" algo="Sum"/><pk mz="650.62840413" i="1289.47" sn="3.99304" a="72.7554" fwhm="0.0469693" res="13852.2" algo="Sum"/><pk mz="650.80650980" i="2642.97" sn="8.18412" a="163.195" fwhm="0.0416571" res="15622.9" algo="Sum"/><pk mz="651.12584082" i="1521.59" sn="4.71505" a="66.1541" fwhm="0.0362041" res="17984.9" algo="Sum"/><pk mz="652.71107611" i="1172.03" sn="3.63155" a="70.4145" fwhm="0.0635915" res="10264.1" algo="Sum"/><pk mz="652.80508017" i="3068.3" sn="9.50687" a="139.683" fwhm="0.0383542" res="17020.4" algo="Sum"/><pk mz="654.71054111" i="1423.27" sn="4.41433" a="62.6364" fwhm="0.0517429" res="12653.1" algo="Sum"/><pk mz="654.75154639" i="1025" sn="3.17942" a="33.8321" fwhm="0.0454141" res="14417.4" algo="Sum"/><pk mz="654.80269086" i="1902.76" sn="5.90184" a="103.825" fwhm="0.0495564" res="13213.3" algo="Sum"/><pk mz="654.89159387" i="945.953" sn="2.93395" a="41.9258" fwhm="0.04963" res="13195.5" algo="Sum"/><pk mz="655.46396888" i="2131.24" sn="6.6077" a="112.559" fwhm="0.0431384" res="15194.4" algo="Sum"/><pk mz="656.46815243" i="1099.88" sn="3.411" a="59.732" fwhm="0.0466127" res="14083.5" algo="Sum"/><pk mz="656.70938312" i="1171.83" sn="3.63368" a="56.0355" fwhm="0.0693049" res="9475.66" algo="Sum"/><pk mz="656.74403466" i="1057.07" sn="3.27824" a="33.655" fwhm="0.0404298" res="16244.1" algo="Sum"/><pk mz="656.79706177" i="1107.79" sn="3.43553" a="49.5099" fwhm="0.0419935" res="15640.4" algo="Sum"/><pk mz="657.35998169" i="1032.35" sn="3.19847" a="46.1286" fwhm="0.0475299" res="13830.4" algo="Sum"/><pk mz="657.47777137" i="4181.51" sn="12.9559" a="197.205" fwhm="0.0367578" res="17886.7" algo="Sum"/><pk mz="658.48131291" i="1890.76" sn="5.86166" a="88.1734" fwhm="0.037846" res="17399" algo="Sum"/><pk mz="658.61125313" i="1203.24" sn="3.73024" a="55.7615" fwhm="0.0639269" res="10302.6" algo="Sum"/><pk mz="658.65346395" i="1030.93" sn="3.19606" a="43.9822" fwhm="0.0597191" res="11029.2" algo="Sum"/><pk mz="658.72939817" i="984.378" sn="3.05206" a="56.1526" fwhm="0.0851557" res="7735.58" algo="Sum"/><pk mz="659.49182387" i="3281.47" sn="10.1744" a="145.635" fwhm="0.0397237" res="16602" algo="Sum"/><pk mz="659.60360361" i="1102.35" sn="3.41802" a="56.4505" fwhm="0.0578671" res="11398.6" algo="Sum"/><pk mz="660.49673941" i="1490.92" sn="4.63033" a="76.1181" fwhm="0.0444909" res="14845.7" algo="Sum"/><pk mz="660.65322258" i="1409.64" sn="4.37819" a="60.4612" fwhm="0.0544818" res="12126.1" algo="Sum"/><pk mz="660.83308085" i="1037.36" sn="3.22194" a="49.0596" fwhm="0.0597558" res="11058.9" algo="Sum"/><pk mz="661.43115602" i="968.912" sn="3.00967" a="47.0117" fwhm="0.0487543" res="13566.6" algo="Sum"/><pk mz="661.51900036" i="1518.08" sn="4.71674" a="88.8531" fwhm="0.0602899" res="10972.3" algo="Sum"/><pk mz="662.52476073" i="961.98" sn="2.99054" a="41.4007" fwhm="0.0484016" res="13688.1" algo="Sum"/><pk mz="662.64866389" i="1218.38" sn="3.79037" a="70.0311" fwhm="0.0480787" res="13782.6" algo="Sum"/><pk mz="662.73883458" i="1331.36" sn="4.14186" a="96.2535" fwhm="0.0818152" res="8100.44" algo="Sum"/><pk mz="663.44634111" i="9843.73" sn="30.6488" a="415.352" fwhm="0.0338293" res="19611.6" algo="Sum"/><pk mz="663.53367878" i="952.99" sn="2.96717" a="39.8631" fwhm="0.0457686" res="14497.6" algo="Sum"/><pk mz="664.44986119" i="4540.88" sn="14.1681" a="220.626" fwhm="0.037075" res="17921.8" algo="Sum"/><pk mz="664.73484827" i="1349.7" sn="4.20961" a="66.9582" fwhm="0.0735235" res="9041.12" algo="Sum"/><pk mz="665.45229469" i="1456.27" sn="4.54696" a="58.9173" fwhm="0.0498877" res="13339" algo="Sum"/><pk mz="665.50264013" i="1178.99" sn="3.68121" a="50.2082" fwhm="0.0494923" res="13446.6" algo="Sum"/><pk mz="666.59740750" i="2220.04" sn="6.93278" a="96.0268" fwhm="0.038469" res="17328.2" algo="Sum"/><pk mz="666.73438340" i="1051.42" sn="3.28346" a="41.4656" fwhm="0.0560113" res="11903.6" algo="Sum"/><pk mz="666.77958057" i="1814.5" sn="5.66688" a="94.3693" fwhm="0.0515306" res="12939.5" algo="Sum"/><pk mz="668.60605692" i="2058.23" sn="6.43802" a="106.994" fwhm="0.0464156" res="14404.8" algo="Sum"/><pk mz="668.68635441" i="1222.35" sn="3.82498" a="58.988" fwhm="0.0614823" res="10876.1" algo="Sum"/><pk mz="668.77844416" i="2111.65" sn="6.61063" a="135.134" fwhm="0.0480542" res="13917.2" algo="Sum"/><pk mz="669.43246613" i="2384.9" sn="7.47206" a="100.521" fwhm="0.0408352" res="16393.5" algo="Sum"/><pk mz="669.61331830" i="942.895" sn="2.95441" a="49.4788" fwhm="0.051642" res="12966.4" algo="Sum"/><pk mz="670.43545385" i="1109.74" sn="3.47636" a="59.7163" fwhm="0.0509585" res="13156.5" algo="Sum"/><pk mz="670.60453055" i="1647.55" sn="5.16417" a="88.4917" fwhm="0.0529553" res="12663.6" algo="Sum"/><pk mz="670.68427537" i="1712.36" sn="5.36794" a="101.486" fwhm="0.0717356" res="9349.39" algo="Sum"/><pk mz="670.77710725" i="1523.92" sn="4.77721" a="73.2259" fwhm="0.0636135" res="10544.6" algo="Sum"/><pk mz="671.44189722" i="1508.97" sn="4.73435" a="93.1213" fwhm="0.0476064" res="14104" algo="Sum"/><pk mz="671.56622013" i="20835.2" sn="65.3812" a="809.531" fwhm="0.0329852" res="20359.6" algo="Sum"/><pk mz="671.69279725" i="1028.63" sn="3.22792" a="44.8465" fwhm="0.0604185" res="11117.3" algo="Sum"/><pk mz="672.56946849" i="10350.5" sn="32.5012" a="392.336" fwhm="0.0353994" res="18999.5" algo="Sum"/><pk mz="672.68310630" i="1564.17" sn="4.91282" a="66.7758" fwhm="0.05333" res="12613.6" algo="Sum"/><pk mz="672.77152297" i="1477.29" sn="4.64015" a="67.1711" fwhm="0.0605254" res="11115.5" algo="Sum"/><pk mz="673.10784181" i="1652.04" sn="5.18955" a="72.9228" fwhm="0.0379173" res="17752" algo="Sum"/><pk mz="673.33237205" i="1006.75" sn="3.16259" a="60.9238" fwhm="0.0433104" res="15546.7" algo="Sum"/><pk mz="673.52104998" i="1126.99" sn="3.54543" a="39.8198" fwhm="0.0398096" res="16918.5" algo="Sum"/><pk mz="673.57872215" i="5531" sn="17.404" a="229.074" fwhm="0.0383788" res="17550.8" algo="Sum"/><pk mz="674.58421705" i="2551.26" sn="8.03298" a="124.742" fwhm="0.0424104" res="15906.1" algo="Sum"/><pk mz="674.62834456" i="1183.94" sn="3.72778" a="36.6388" fwhm="0.0426668" res="15811.6" algo="Sum"/><pk mz="674.68513358" i="945.868" sn="2.97819" a="44.2354" fwhm="0.0614669" res="10976.4" algo="Sum"/><pk mz="674.76808645" i="1262.86" sn="3.97629" a="58.0731" fwhm="0.0618181" res="10915.4" algo="Sum"/><pk mz="674.79758527" i="1061.87" sn="3.34344" a="38.9778" fwhm="0.0433365" res="15571.1" algo="Sum"/><pk mz="675.53576388" i="8944.45" sn="28.1642" a="336.061" fwhm="0.0345116" res="19574.2" algo="Sum"/><pk mz="675.66743692" i="1340.93" sn="4.223" a="85.0953" fwhm="0.0564209" res="11975.5" algo="Sum"/><pk mz="676.53927650" i="4033.95" sn="12.684" a="181.247" fwhm="0.0364323" res="18569.7" algo="Sum"/><pk mz="676.62756690" i="1088.32" sn="3.42193" a="41.6409" fwhm="0.0542606" res="12470" algo="Sum"/><pk mz="676.67314491" i="1166.68" sn="3.66832" a="72.216" fwhm="0.0567143" res="11931.3" algo="Sum"/><pk mz="676.75777849" i="1002.49" sn="3.15206" a="54.4436" fwhm="0.0716344" res="9447.39" algo="Sum"/><pk mz="676.80499736" i="1023.32" sn="3.21757" a="62.1696" fwhm="0.0732065" res="9245.15" algo="Sum"/><pk mz="677.54641629" i="1375.52" sn="4.32758" a="69.2611" fwhm="0.0404577" res="16747" algo="Sum"/><pk mz="678.62654236" i="940.08" sn="2.95912" a="45.2354" fwhm="0.0668734" res="10147.9" algo="Sum"/><pk mz="678.67924797" i="947.835" sn="2.98353" a="34.3549" fwhm="0.0513735" res="13210.7" algo="Sum"/><pk mz="678.71437733" i="1322.28" sn="4.16224" a="76.5888" fwhm="0.0539977" res="12569.3" algo="Sum"/><pk mz="678.79913712" i="988.989" sn="3.11375" a="64.4639" fwhm="0.0616124" res="11017.2" algo="Sum"/><pk mz="679.46010205" i="973.767" sn="3.06496" a="61.8012" fwhm="0.0621841" res="10926.6" algo="Sum"/><pk mz="680.48159122" i="1498.4" sn="4.72427" a="71.358" fwhm="0.0508759" res="13375.3" algo="Sum"/><pk mz="680.71244702" i="1564.76" sn="4.93535" a="97.3129" fwhm="0.0691718" res="9840.89" algo="Sum"/><pk mz="681.48097559" i="1147.55" sn="3.61976" a="57.4508" fwhm="0.0581913" res="11711.1" algo="Sum"/><pk mz="682.70931990" i="1165.28" sn="3.68218" a="50.6224" fwhm="0.0570172" res="11973.7" algo="Sum"/><pk mz="682.75228994" i="1142.34" sn="3.61018" a="31.5659" fwhm="0.0400886" res="17031.1" algo="Sum"/><pk mz="682.79471192" i="1218.32" sn="3.85113" a="74.4735" fwhm="0.0612689" res="11144.2" algo="Sum"/><pk mz="684.65921270" i="976.141" sn="3.09088" a="34.6806" fwhm="0.0507787" res="13483.2" algo="Sum"/><pk mz="684.70086056" i="955.747" sn="3.02631" a="36.4716" fwhm="0.0516012" res="13269.1" algo="Sum"/><pk mz="684.74751209" i="1168.04" sn="3.69851" a="57.688" fwhm="0.0687453" res="9960.65" algo="Sum"/><pk mz="684.78975062" i="991.823" sn="3.14054" a="47.3354" fwhm="0.0542148" res="12631.1" algo="Sum"/><pk mz="685.42672262" i="30895.6" sn="97.8665" a="1308.08" fwhm="0.0361892" res="18940.1" algo="Sum"/><pk mz="685.54319036" i="2149.58" sn="6.80911" a="114.078" fwhm="0.0486411" res="14093.9" algo="Sum"/><pk mz="686.42963396" i="14550.6" sn="46.1427" a="634.607" fwhm="0.0371003" res="18502" algo="Sum"/><pk mz="686.55931896" i="1286.87" sn="4.08059" a="88.9281" fwhm="0.0892154" res="7695.52" algo="Sum"/><pk mz="686.65616179" i="1348.72" sn="4.27743" a="92.9035" fwhm="0.0823555" res="8337.71" algo="Sum"/><pk mz="686.70073455" i="1041.54" sn="3.30322" a="38.3608" fwhm="0.0516768" res="13288.4" algo="Sum"/><pk mz="686.76699200" i="1162.08" sn="3.68552" a="57.8351" fwhm="0.0501153" res="13703.7" algo="Sum"/><pk mz="687.43345674" i="4001.01" sn="12.6887" a="201.194" fwhm="0.0428483" res="16043.4" algo="Sum"/><pk mz="687.54313744" i="14176.3" sn="44.9691" a="668" fwhm="0.0403314" res="17047.3" algo="Sum"/><pk mz="688.43910545" i="1010.73" sn="3.20859" a="42.516" fwhm="0.0498903" res="13799.1" algo="Sum"/><pk mz="688.54669546" i="7142.98" sn="22.6919" a="364.735" fwhm="0.0433573" res="15880.7" algo="Sum"/><pk mz="688.65373967" i="1231.8" sn="3.9132" a="54.451" fwhm="0.0620999" res="11089.4" algo="Sum"/><pk mz="688.70446800" i="1097.74" sn="3.48732" a="43.1156" fwhm="0.0517517" res="13307.9" algo="Sum"/><pk mz="688.74653256" i="1477.88" sn="4.69494" a="45.8053" fwhm="0.0377791" res="18230.9" algo="Sum"/><pk mz="688.76885563" i="1462.32" sn="4.64549" a="61.6165" fwhm="0.0553005" res="12455" algo="Sum"/><pk mz="689.07620361" i="1066.28" sn="3.38657" a="47.0321" fwhm="0.03534" res="19498.5" algo="Sum"/><pk mz="689.55143520" i="9594.47" sn="30.4954" a="432.243" fwhm="0.0385064" res="17907.5" algo="Sum"/><pk mz="690.55401232" i="4060.92" sn="12.9058" a="199.579" fwhm="0.0418319" res="16507.8" algo="Sum"/><pk mz="690.74481486" i="1361.31" sn="4.3263" a="62.1112" fwhm="0.0574455" res="12024.3" algo="Sum"/><pk mz="691.55729488" i="1329.37" sn="4.22679" a="73.6435" fwhm="0.0519832" res="13303.5" algo="Sum"/><pk mz="692.60932054" i="1377.48" sn="4.38517" a="71.505" fwhm="0.0544501" res="12720.1" algo="Sum"/><pk mz="692.72781729" i="1092.73" sn="3.47986" a="40.4909" fwhm="0.0445831" res="15537.9" algo="Sum"/><pk mz="692.75280442" i="960.998" sn="3.06032" a="4.83341" fwhm="0.00923677" res="74999.5" algo="Sum"/><pk mz="692.79068822" i="1575.68" sn="5.01778" a="79.2123" fwhm="0.0766598" res="9037.22" algo="Sum"/><pk mz="693.55064065" i="960.483" sn="3.06091" a="51.565" fwhm="0.0454589" res="15256.7" algo="Sum"/><pk mz="694.62490158" i="1182.9" sn="3.78054" a="75.5602" fwhm="0.0819632" res="8474.83" algo="Sum"/><pk mz="694.68571244" i="1020.34" sn="3.26099" a="66.1104" fwhm="0.0912489" res="7613.08" algo="Sum"/><pk mz="694.78921952" i="1874.17" sn="5.99016" a="120.661" fwhm="0.0537265" res="12932" algo="Sum"/><pk mz="695.08944202" i="1430.59" sn="4.58854" a="64.8828" fwhm="0.0381068" res="18240.5" algo="Sum"/><pk mz="695.50117964" i="955.348" sn="3.06373" a="42.8525" fwhm="0.0560369" res="12411.5" algo="Sum"/><pk mz="695.56678497" i="6247.88" sn="20.0374" a="251.546" fwhm="0.0349016" res="19929.4" algo="Sum"/><pk mz="696.57005533" i="3387.51" sn="10.8806" a="155.115" fwhm="0.0393535" res="17700.3" algo="Sum"/><pk mz="696.64157195" i="1195.82" sn="3.8412" a="48.353" fwhm="0.0556137" res="12526.4" algo="Sum"/><pk mz="696.68768531" i="1223.21" sn="3.92966" a="48.7657" fwhm="0.0572561" res="12167.9" algo="Sum"/><pk mz="696.73375067" i="1008.89" sn="3.2419" a="38.9164" fwhm="0.0520527" res="13385.2" algo="Sum"/><pk mz="696.78617731" i="1456.29" sn="4.68019" a="76.3" fwhm="0.0629973" res="11060.6" algo="Sum"/><pk mz="697.51814519" i="8034.21" sn="25.8975" a="314.034" fwhm="0.0347748" res="20058.2" algo="Sum"/><pk mz="697.57449334" i="1539.96" sn="4.96369" a="57.8357" fwhm="0.04158" res="16776.7" algo="Sum"/><pk mz="697.65168694" i="1281.74" sn="4.13178" a="74.9048" fwhm="0.058489" res="11927.9" algo="Sum"/><pk mz="698.52243977" i="3341.7" sn="10.7746" a="161.44" fwhm="0.0395118" res="17678.8" algo="Sum"/><pk mz="698.65628019" i="1106.9" sn="3.56896" a="78.2069" fwhm="0.0889992" res="7850.14" algo="Sum"/><pk mz="698.72691968" i="1219.25" sn="3.93122" a="50.3388" fwhm="0.047199" res="14803.9" algo="Sum"/><pk mz="698.77681880" i="1395.65" sn="4.49999" a="89.3879" fwhm="0.0560293" res="12471.6" algo="Sum"/><pk mz="699.52804897" i="1262.31" sn="4.08189" a="83.0039" fwhm="0.052168" res="13409.1" algo="Sum"/><pk mz="699.72265261" i="973.6" sn="3.14838" a="48.1047" fwhm="0.0604501" res="11575.2" algo="Sum"/><pk mz="700.63832191" i="1247.86" sn="4.03975" a="83.2307" fwhm="0.075567" res="9271.76" algo="Sum"/><pk mz="700.72659188" i="1158.83" sn="3.75153" a="76.7388" fwhm="0.0641866" res="10917" algo="Sum"/><pk mz="700.76979763" i="1137.02" sn="3.68092" a="55.0056" fwhm="0.0615693" res="11381.8" algo="Sum"/><pk mz="701.40180670" i="15064.5" sn="48.7695" a="620.514" fwhm="0.0351857" res="19934.3" algo="Sum"/><pk mz="701.55027124" i="14872.5" sn="48.163" a="640.744" fwhm="0.0369713" res="18975.6" algo="Sum"/><pk mz="702.40592317" i="7347.85" sn="23.7968" a="315.959" fwhm="0.0359196" res="19554.9" algo="Sum"/><pk mz="702.55270725" i="7186.76" sn="23.279" a="319.06" fwhm="0.0372995" res="18835.4" algo="Sum"/><pk mz="702.63454176" i="1472.38" sn="4.76926" a="66.5735" fwhm="0.0596838" res="11772.6" algo="Sum"/><pk mz="702.68069490" i="996.865" sn="3.229" a="44.1659" fwhm="0.0593333" res="11842.9" algo="Sum"/><pk mz="702.75906792" i="1111.25" sn="3.5995" a="83.7766" fwhm="0.085384" res="8230.57" algo="Sum"/><pk mz="703.40658370" i="2957.77" sn="9.57775" a="155.627" fwhm="0.0445696" res="15782.2" algo="Sum"/><pk mz="703.56764751" i="85786" sn="277.807" a="3091.15" fwhm="0.0313529" res="22440.3" algo="Sum"/><pk mz="704.40714154" i="1178.21" sn="3.81737" a="72.7859" fwhm="0.0475831" res="14803.7" algo="Sum"/><pk mz="704.57064677" i="36937.6" sn="119.674" a="1505.04" fwhm="0.0341208" res="20649.3" algo="Sum"/><pk mz="704.67432055" i="1263.01" sn="4.09202" a="31.8283" fwhm="0.0314092" res="22435.3" algo="Sum"/><pk mz="704.72828013" i="1248.99" sn="4.04661" a="43.3293" fwhm="0.0471154" res="14957.5" algo="Sum"/><pk mz="705.49004603" i="963.997" sn="3.12462" a="61.9754" fwhm="0.0785967" res="8976.08" algo="Sum"/><pk mz="705.57635193" i="12727.2" sn="41.2528" a="537.019" fwhm="0.0369169" res="19112.6" algo="Sum"/><pk mz="706.53298577" i="1794.4" sn="5.83057" a="60.9811" fwhm="0.0442929" res="15951.4" algo="Sum"/><pk mz="706.58230794" i="3861.04" sn="12.546" a="202.562" fwhm="0.0430318" res="16420" algo="Sum"/><pk mz="706.67206352" i="1039.91" sn="3.38073" a="30.6032" fwhm="0.041938" res="16850.4" algo="Sum"/><pk mz="706.71059047" i="1111.57" sn="3.61421" a="43.8019" fwhm="0.0524238" res="13480.7" algo="Sum"/><pk mz="706.74853625" i="1108.29" sn="3.60355" a="70.1749" fwhm="0.0664892" res="10629.5" algo="Sum"/><pk mz="707.58648648" i="995.429" sn="3.24446" a="56.0514" fwhm="0.0542939" res="13032.5" algo="Sum"/><pk mz="708.67358747" i="953.884" sn="3.12096" a="38.0477" fwhm="0.0577459" res="12272.3" algo="Sum"/><pk mz="708.70253336" i="945.154" sn="3.09231" a="32.8459" fwhm="0.047248" res="14999.6" algo="Sum"/><pk mz="708.76644316" i="1788.07" sn="5.85072" a="122.967" fwhm="0.0623005" res="11376.6" algo="Sum"/><pk mz="709.53843984" i="1614.23" sn="5.29366" a="106.457" fwhm="0.0541201" res="13110.4" algo="Sum"/><pk mz="710.54654548" i="1008.47" sn="3.31417" a="57.228" fwhm="0.0565831" res="12557.6" algo="Sum"/><pk mz="710.66928772" i="1120.21" sn="3.68287" a="90.1386" fwhm="0.0621174" res="11440.7" algo="Sum"/><pk mz="710.76196817" i="2269.35" sn="7.46224" a="148.508" fwhm="0.0488245" res="14557.5" algo="Sum"/><pk mz="711.06257302" i="1014.23" sn="3.33563" a="47.4098" fwhm="0.0408758" res="17395.7" algo="Sum"/><pk mz="711.54124752" i="11112.3" sn="36.6356" a="575.633" fwhm="0.0459794" res="15475.2" algo="Sum"/><pk mz="712.54579518" i="5541.45" sn="18.339" a="325.112" fwhm="0.0506053" res="14080.5" algo="Sum"/><pk mz="712.66736439" i="1368.66" sn="4.52974" a="72.745" fwhm="0.0701595" res="10157.8" algo="Sum"/><pk mz="712.75958949" i="1814.79" sn="6.00673" a="119.628" fwhm="0.0602005" res="11839.8" algo="Sum"/><pk mz="713.49285709" i="1629.64" sn="5.40332" a="66.2331" fwhm="0.04754" res="15008.3" algo="Sum"/><pk mz="713.54895949" i="2206.38" sn="7.31563" a="143.26" fwhm="0.0653887" res="10912.4" algo="Sum"/><pk mz="714.54963614" i="1123.73" sn="3.74001" a="86.7684" fwhm="0.0902572" res="7916.82" algo="Sum"/><pk mz="714.67936152" i="1181.52" sn="3.93231" a="62.5917" fwhm="0.0381736" res="18721.8" algo="Sum"/><pk mz="714.70737448" i="1164.72" sn="3.8764" a="41.163" fwhm="0.0474479" res="15063" algo="Sum"/><pk mz="714.75316005" i="1200.56" sn="3.99566" a="85.0616" fwhm="0.0894011" res="7994.9" algo="Sum"/><pk mz="715.56640062" i="1012.67" sn="3.37587" a="43.7759" fwhm="0.0593684" res="12053" algo="Sum"/><pk mz="716.61723176" i="995.157" sn="3.32406" a="36.4181" fwhm="0.0527902" res="13574.8" algo="Sum"/><pk mz="716.66574291" i="1066.16" sn="3.56122" a="40.1018" fwhm="0.0527917" res="13575.3" algo="Sum"/><pk mz="716.69979144" i="1091.15" sn="3.64471" a="52.7146" fwhm="0.0686316" res="10442.7" algo="Sum"/><pk mz="716.74730920" i="961.602" sn="3.21198" a="37.3312" fwhm="0.0527952" res="13576" algo="Sum"/><pk mz="717.07267691" i="1328.22" sn="4.43553" a="65.5839" fwhm="0.0402938" res="17796.1" algo="Sum"/><pk mz="717.51831043" i="1278.02" sn="4.27188" a="57.6608" fwhm="0.0513354" res="13977.1" algo="Sum"/><pk mz="717.58365920" i="3639.7" sn="12.166" a="184.968" fwhm="0.042232" res="16991.5" algo="Sum"/><pk mz="718.57534395" i="3275.02" sn="10.9561" a="213.7" fwhm="0.0616766" res="11650.7" algo="Sum"/><pk mz="718.66169067" i="980.659" sn="3.28066" a="29.1701" fwhm="0.0422923" res="16992.7" algo="Sum"/><pk mz="718.69350914" i="971.938" sn="3.25148" a="29.6047" fwhm="0.0422933" res="16993.1" algo="Sum"/><pk mz="718.78859478" i="1022.55" sn="3.42081" a="75.3145" fwhm="0.0651559" res="11031.8" algo="Sum"/><pk mz="719.50003748" i="1061.55" sn="3.55402" a="35.1204" fwhm="0.041965" res="17145.3" algo="Sum"/><pk mz="719.56849392" i="2462.65" sn="8.24482" a="187.659" fwhm="0.0663143" res="10850.9" algo="Sum"/><pk mz="720.58080496" i="3318.25" sn="11.1235" a="224.518" fwhm="0.0614975" res="11717.2" algo="Sum"/><pk mz="720.69771119" i="1228.62" sn="4.12092" a="66.9147" fwhm="0.0727946" res="9900.43" algo="Sum"/><pk mz="720.78803628" i="1014.54" sn="3.40284" a="50.5481" fwhm="0.0710471" res="10145.2" algo="Sum"/><pk mz="721.58331351" i="1628.92" sn="5.48525" a="84.2202" fwhm="0.062315" res="11579.6" algo="Sum"/><pk mz="722.60210639" i="1041.86" sn="3.51759" a="49.6555" fwhm="0.0630008" res="11469.7" algo="Sum"/><pk mz="722.69544379" i="1346.75" sn="4.54707" a="66.6577" fwhm="0.0742193" res="9737.3" algo="Sum"/><pk mz="723.53465751" i="11133.6" sn="37.7448" a="448" fwhm="0.0360912" res="20047.4" algo="Sum"/><pk mz="724.53695835" i="5891.12" sn="20.0297" a="271.576" fwhm="0.0412079" res="17582.5" algo="Sum"/><pk mz="724.70210331" i="1224.56" sn="4.16554" a="50.2145" fwhm="0.0554755" res="13063.5" algo="Sum"/><pk mz="724.73999302" i="1515.54" sn="5.15619" a="73.3056" fwhm="0.0678711" res="10678.2" algo="Sum"/><pk mz="725.55035898" i="71790.6" sn="245.248" a="2716.3" fwhm="0.0326022" res="22254.6" algo="Sum"/><pk mz="725.66655404" i="965.167" sn="3.29755" a="34.5794" fwhm="0.0392123" res="18506.1" algo="Sum"/><pk mz="725.70490630" i="952.769" sn="3.25538" a="13.8112" fwhm="0.0159372" res="45535.4" algo="Sum"/><pk mz="725.74246836" i="975.277" sn="3.33228" a="46.3878" fwhm="0.0637502" res="11384.2" algo="Sum"/><pk mz="726.55320107" i="31672.7" sn="108.559" a="1254.33" fwhm="0.0349825" res="20769.1" algo="Sum"/><pk mz="726.64077854" i="1359.85" sn="4.66093" a="65.7829" fwhm="0.0364283" res="19947.2" algo="Sum"/><pk mz="726.73929967" i="1832.58" sn="6.28364" a="114.813" fwhm="0.0677116" res="10732.9" algo="Sum"/><pk mz="727.55842100" i="12638.5" sn="43.5644" a="622.939" fwhm="0.0408357" res="17816.7" algo="Sum"/><pk mz="728.56049872" i="4349.33" sn="15.0502" a="221.149" fwhm="0.055569" res="13110.9" algo="Sum"/><pk mz="728.64282053" i="1320.02" sn="4.5679" a="74.7779" fwhm="0.0627838" res="11605.6" algo="Sum"/><pk mz="728.69254169" i="1031.46" sn="3.56935" a="15.8097" fwhm="0.0159699" res="45629.1" algo="Sum"/><pk mz="728.73358727" i="1556.13" sn="5.38496" a="67.0398" fwhm="0.0539088" res="13517.9" algo="Sum"/><pk mz="729.52554044" i="1346.26" sn="4.67691" a="54.256" fwhm="0.0372582" res="19580.3" algo="Sum"/><pk mz="729.58303752" i="10465.6" sn="36.3574" a="456.11" fwhm="0.0380535" res="19172.6" algo="Sum"/><pk mz="730.53297280" i="2204.15" sn="7.66182" a="89.8419" fwhm="0.0457695" res="15961.1" algo="Sum"/><pk mz="730.58714812" i="5160.83" sn="17.9395" a="223.464" fwhm="0.0418913" res="17440.1" algo="Sum"/><pk mz="730.73268094" i="1460.04" sn="5.07522" a="80.3306" fwhm="0.0791555" res="9231.61" algo="Sum"/><pk mz="731.53444667" i="1281.17" sn="4.45644" a="46.805" fwhm="0.0447785" res="16336.7" algo="Sum"/><pk mz="731.59942614" i="20764.4" sn="72.2273" a="840.977" fwhm="0.0360121" res="20315.4" algo="Sum"/><pk mz="732.54721600" i="8398.57" sn="29.243" a="345.486" fwhm="0.0412764" res="17747.3" algo="Sum"/><pk mz="732.60277175" i="9978.4" sn="34.7438" a="437.182" fwhm="0.0407102" res="17995.5" algo="Sum"/><pk mz="732.72663193" i="1399.82" sn="4.87413" a="56.5018" fwhm="0.0581052" res="12610.3" algo="Sum"/><pk mz="732.75871908" i="1286.74" sn="4.4804" a="58.4089" fwhm="0.0536806" res="13650.3" algo="Sum"/><pk mz="733.04476844" i="1029.01" sn="3.58746" a="57.7951" fwhm="0.0438291" res="16725.1" algo="Sum"/><pk mz="733.55036654" i="4376.76" sn="15.273" a="183.882" fwhm="0.041096" res="17849.7" algo="Sum"/><pk mz="733.61125541" i="4891.61" sn="17.0695" a="259.883" fwhm="0.0427431" res="17163.3" algo="Sum"/><pk mz="734.56277226" i="12385.6" sn="43.2676" a="516.522" fwhm="0.0382604" res="19199" algo="Sum"/><pk mz="734.73303228" i="1057.36" sn="3.69392" a="42.9437" fwhm="0.053453" res="13745.4" algo="Sum"/><pk mz="734.76358180" i="1081.78" sn="3.77944" a="45.031" fwhm="0.0461136" res="15933.8" algo="Sum"/><pk mz="735.56643480" i="6875.84" sn="24.0685" a="368.91" fwhm="0.0414009" res="17766.9" algo="Sum"/><pk mz="736.54501857" i="3267.2" sn="11.4745" a="158.238" fwhm="0.0508221" res="14492.6" algo="Sum"/><pk mz="736.67801934" i="1183.98" sn="4.1591" a="77.6073" fwhm="0.0741233" res="9938.55" algo="Sum"/><pk mz="736.75443035" i="956.239" sn="3.36041" a="43.084" fwhm="0.0588794" res="12512.9" algo="Sum"/><pk mz="737.54549515" i="2104.28" sn="7.41597" a="141.752" fwhm="0.0557116" res="13238.6" algo="Sum"/><pk mz="738.54014597" i="1666.4" sn="5.90179" a="106.792" fwhm="0.0766042" res="9640.99" algo="Sum"/><pk mz="738.67146539" i="1277.98" sn="4.529" a="92.3597" fwhm="0.0756807" res="9760.37" algo="Sum"/><pk mz="739.05352791" i="1530.41" sn="5.42412" a="81.8761" fwhm="0.0431667" res="17120.9" algo="Sum"/><pk mz="739.51269946" i="2097.46" sn="7.45126" a="94.8959" fwhm="0.0508335" res="14547.7" algo="Sum"/><pk mz="739.56524650" i="3461.3" sn="12.2998" a="179.011" fwhm="0.0549769" res="13452.3" algo="Sum"/><pk mz="740.55368770" i="3947.84" sn="14.1053" a="217.593" fwhm="0.0603987" res="12261.1" algo="Sum"/><pk mz="740.66851726" i="1216.84" sn="4.34834" a="59.7668" fwhm="0.0600207" res="12340.2" algo="Sum"/><pk mz="740.71122090" i="1055.37" sn="3.77149" a="32.9848" fwhm="0.0429363" res="17251.4" algo="Sum"/><pk mz="740.74777640" i="1108.72" sn="3.96211" a="73.8158" fwhm="0.0701011" res="10566.9" algo="Sum"/><pk mz="741.52595570" i="10663.6" sn="38.2438" a="561.307" fwhm="0.0419528" res="17675.2" algo="Sum"/><pk mz="742.53422867" i="6004.97" sn="21.6522" a="193.304" fwhm="0.0348769" res="21290.1" algo="Sum"/><pk mz="742.56342714" i="7311.64" sn="26.3648" a="352.011" fwhm="0.0528653" res="14046.3" algo="Sum"/><pk mz="742.63805054" i="950.755" sn="3.42829" a="34.46" fwhm="0.0483661" res="15354.5" algo="Sum"/><pk mz="742.70856098" i="1200.85" sn="4.33011" a="76.5638" fwhm="0.0851062" res="8726.84" algo="Sum"/><pk mz="743.56721868" i="4053.99" sn="14.6485" a="203.653" fwhm="0.0479354" res="15511.9" algo="Sum"/><pk mz="744.57685603" i="4999.98" sn="18.1255" a="248.154" fwhm="0.0488539" res="15240.9" algo="Sum"/><pk mz="744.65669008" i="952.278" sn="3.45211" a="15.159" fwhm="0.0147389" res="50523.1" algo="Sum"/><pk mz="744.67287027" i="959.057" sn="3.47668" a="20.1221" fwhm="0.0215255" res="34595" algo="Sum"/><pk mz="744.74414773" i="1181.35" sn="4.28252" a="61.4849" fwhm="0.0677624" res="10990.5" algo="Sum"/><pk mz="745.60650758" i="2772.13" sn="10.065" a="199.039" fwhm="0.080404" res="9273.25" algo="Sum"/><pk mz="746.50485061" i="1317.12" sn="4.79436" a="72.3854" fwhm="0.0524372" res="14236.2" algo="Sum"/><pk mz="746.60098941" i="5594.8" sn="20.3652" a="294.725" fwhm="0.055138" res="13540.6" algo="Sum"/><pk mz="746.73458757" i="1412.85" sn="5.14476" a="120.867" fwhm="0.075257" res="9922.47" algo="Sum"/><pk mz="747.60260264" i="2694.06" sn="9.8187" a="143.155" fwhm="0.054249" res="13780.9" algo="Sum"/><pk mz="748.52586555" i="1480.28" sn="5.41" a="73.747" fwhm="0.0565354" res="13240" algo="Sum"/><pk mz="748.58144931" i="1709.97" sn="6.25039" a="60.813" fwhm="0.0523355" res="14303.5" algo="Sum"/><pk mz="748.60462397" i="1659.57" sn="6.06641" a="85.0403" fwhm="0.0629324" res="11895.4" algo="Sum"/><pk mz="748.70716080" i="1314.18" sn="4.80565" a="71.1111" fwhm="0.0548211" res="13657.3" algo="Sum"/><pk mz="748.73373229" i="1282.84" sn="4.69165" a="55.1601" fwhm="0.0544057" res="13762" algo="Sum"/><pk mz="749.54025699" i="1492.71" sn="5.47785" a="99.4563" fwhm="0.0662942" res="11306.3" algo="Sum"/><pk mz="750.54110714" i="2021.67" sn="7.44619" a="156.516" fwhm="0.0669364" res="11212.7" algo="Sum"/><pk mz="750.69475289" i="1038.78" sn="3.82889" a="48.5317" fwhm="0.0608328" res="12340.3" algo="Sum"/><pk mz="750.75016606" i="1411.93" sn="5.20584" a="88.5956" fwhm="0.0957532" res="7840.47" algo="Sum"/><pk mz="751.56629036" i="8535.63" sn="31.6138" a="439.278" fwhm="0.0416596" res="18040.7" algo="Sum"/><pk mz="752.56431902" i="5902.91" sn="21.9486" a="312.593" fwhm="0.0550292" res="13675.7" algo="Sum"/><pk mz="752.63891381" i="1011.4" sn="3.76191" a="10.1445" fwhm="0.0209276" res="35963.9" algo="Sum"/><pk mz="752.65645022" i="1072.09" sn="3.98791" a="39.6837" fwhm="0.0467895" res="16086" algo="Sum"/><pk mz="752.74845091" i="1758.45" sn="6.54016" a="134.783" fwhm="0.065834" res="11434" algo="Sum"/><pk mz="753.04954295" i="3025.33" sn="11.2524" a="125.121" fwhm="0.0334486" res="22513.6" algo="Sum"/><pk mz="753.58179652" i="17328.8" sn="64.698" a="922.24" fwhm="0.041421" res="18193.2" algo="Sum"/><pk mz="754.05506453" i="2585.15" sn="9.65187" a="112.907" fwhm="0.0354667" res="21260.9" algo="Sum"/><pk mz="754.53209928" i="10766.4" sn="40.2776" a="463.205" fwhm="0.0514005" res="14679.5" algo="Sum"/><pk mz="754.58329714" i="9004.51" sn="33.6855" a="378.085" fwhm="0.0491062" res="15366.3" algo="Sum"/><pk mz="754.74689499" i="1529.69" sn="5.72234" a="109.21" fwhm="0.0915916" res="8240.35" algo="Sum"/><pk mz="755.04921099" i="1259.79" sn="4.7161" a="98.116" fwhm="0.0701573" res="10762.2" algo="Sum"/><pk mz="755.53561517" i="5228.08" sn="19.6148" a="222.823" fwhm="0.0479068" res="15771" algo="Sum"/><pk mz="755.59285331" i="4527.2" sn="16.9864" a="232.267" fwhm="0.0561034" res="13467.9" algo="Sum"/><pk mz="756.54685771" i="19982.9" sn="75.1545" a="1016.79" fwhm="0.0384404" res="19681.1" algo="Sum"/><pk mz="756.69228040" i="1136.47" sn="4.27459" a="39.7777" fwhm="0.0488214" res="15499.2" algo="Sum"/><pk mz="756.73858681" i="1424.55" sn="5.35816" a="80.3357" fwhm="0.0637411" res="11872.1" algo="Sum"/><pk mz="757.55083865" i="9446.34" sn="35.7069" a="409.155" fwhm="0.0389927" res="19428" algo="Sum"/><pk mz="757.61527503" i="4779.03" sn="18.0646" a="255.464" fwhm="0.0508782" res="14890.7" algo="Sum"/><pk mz="758.56546139" i="375909" sn="1422.87" a="11078.7" fwhm="0.0244956" res="30967.4" algo="Sum"/><pk mz="758.72805697" i="1812.92" sn="6.86202" a="64.6042" fwhm="0.0543196" res="13967.9" algo="Sum"/><pk mz="759.56843387" i="168403" sn="638.87" a="5636.02" fwhm="0.0289491" res="26238.1" algo="Sum"/><pk mz="759.62911907" i="10207.5" sn="38.724" a="407.563" fwhm="0.0405842" res="18717.3" algo="Sum"/><pk mz="760.57863936" i="155125" sn="589.328" a="5377.35" fwhm="0.0306978" res="24776.4" algo="Sum"/><pk mz="760.81045795" i="958.616" sn="3.64268" a="25.6845" fwhm="0.0396044" res="19210.2" algo="Sum"/><pk mz="761.04152136" i="1275.27" sn="4.84816" a="66.9836" fwhm="0.0487934" res="15597.2" algo="Sum"/><pk mz="761.58290827" i="61189.7" sn="232.99" a="2453.55" fwhm="0.0342642" res="22226.8" algo="Sum"/><pk mz="762.50158605" i="1281.54" sn="4.89482" a="69.6771" fwhm="0.0543436" res="14031.1" algo="Sum"/><pk mz="762.58707587" i="16784.3" sn="64.1225" a="739.752" fwhm="0.0385376" res="19788.2" algo="Sum"/><pk mz="762.70470413" i="1278.39" sn="4.88457" a="68.5528" fwhm="0.0691852" res="11024.1" algo="Sum"/><pk mz="763.59181421" i="4103.22" sn="15.7215" a="234.366" fwhm="0.0453681" res="16831" algo="Sum"/><pk mz="764.55087766" i="4923.18" sn="18.9572" a="382.489" fwhm="0.0533458" res="14332" algo="Sum"/><pk mz="764.67201467" i="1047.01" sn="4.03406" a="32.9064" fwhm="0.0436249" res="17528.3" algo="Sum"/><pk mz="764.71290750" i="1216.15" sn="4.68669" a="69.0127" fwhm="0.0696551" res="10978.6" algo="Sum"/><pk mz="765.04994516" i="1755.55" sn="6.77575" a="75.1108" fwhm="0.0361838" res="21143.4" algo="Sum"/><pk mz="765.55286405" i="3780.18" sn="14.6046" a="207.271" fwhm="0.0492085" res="15557.3" algo="Sum"/><pk mz="766.05643876" i="1767.53" sn="6.8411" a="82.1974" fwhm="0.0408269" res="18763.5" algo="Sum"/><pk mz="766.56708590" i="13172.2" sn="51.1169" a="629.317" fwhm="0.0484642" res="15817.2" algo="Sum"/><pk mz="766.65414640" i="1014.89" sn="3.94003" a="31.4502" fwhm="0.0436818" res="17550.9" algo="Sum"/><pk mz="766.72470554" i="1510.92" sn="5.86649" a="95.7595" fwhm="0.0649817" res="11799.1" algo="Sum"/><pk mz="767.06567214" i="2719.33" sn="10.5619" a="125.31" fwhm="0.0358513" res="21395.7" algo="Sum"/><pk mz="767.56999224" i="8314.24" sn="32.3939" a="441.341" fwhm="0.0541189" res="14183" algo="Sum"/><pk mz="768.07083024" i="1647.83" sn="6.42813" a="100.757" fwhm="0.0477455" res="16086.8" algo="Sum"/><pk mz="768.58358235" i="17846.7" sn="69.9736" a="811.439" fwhm="0.0472444" res="16268.2" algo="Sum"/><pk mz="768.72500931" i="1902.76" sn="7.46132" a="123.594" fwhm="0.0659751" res="11651.8" algo="Sum"/><pk mz="769.58298062" i="9217.24" sn="36.2668" a="439.346" fwhm="0.0479968" res="16034.1" algo="Sum"/><pk mz="770.05800819" i="1739.06" sn="6.84629" a="87.4905" fwhm="0.0382472" res="20133.7" algo="Sum"/><pk mz="770.50772852" i="3133.41" sn="12.3935" a="140.759" fwhm="0.0482674" res="15963.3" algo="Sum"/><pk mz="770.57063456" i="6057.46" sn="23.9649" a="256.588" fwhm="0.0487244" res="15814.9" algo="Sum"/><pk mz="770.72301312" i="1619.63" sn="6.40769" a="121.515" fwhm="0.072862" res="10577.8" algo="Sum"/><pk mz="771.06451888" i="1544.24" sn="6.11156" a="77.9931" fwhm="0.0384716" res="20042.4" algo="Sum"/><pk mz="771.51053499" i="1814.33" sn="7.19641" a="74.9223" fwhm="0.0470667" res="16391.9" algo="Sum"/><pk mz="771.57107263" i="2991.32" sn="11.8653" a="137.53" fwhm="0.0532127" res="14499.7" algo="Sum"/><pk mz="771.59669134" i="2785.77" sn="11.05" a="166.056" fwhm="0.095747" res="8058.7" algo="Sum"/><pk mz="772.52136473" i="4378.01" sn="17.4171" a="181.146" fwhm="0.0484994" res="15928.5" algo="Sum"/><pk mz="772.58146146" i="8190.74" sn="32.5854" a="518.952" fwhm="0.0500126" res="15447.7" algo="Sum"/><pk mz="772.71619846" i="1263.84" sn="5.02797" a="73.5771" fwhm="0.0676615" res="11420.3" algo="Sum"/><pk mz="773.52959699" i="2271.7" sn="9.05578" a="107.191" fwhm="0.048937" res="15806.6" algo="Sum"/><pk mz="773.58427898" i="4315.61" sn="17.2035" a="198.494" fwhm="0.055781" res="13868.2" algo="Sum"/><pk mz="773.64787736" i="4190.77" sn="16.7059" a="214.558" fwhm="0.0532595" res="14526" algo="Sum"/><pk mz="774.55364358" i="3852.21" sn="15.3891" a="229.972" fwhm="0.0663432" res="11674.9" algo="Sum"/><pk mz="774.59155322" i="3964.09" sn="15.8361" a="181.444" fwhm="0.0534896" res="14481.2" algo="Sum"/><pk mz="774.64998143" i="2818.15" sn="11.2589" a="136.091" fwhm="0.0550413" res="14074" algo="Sum"/><pk mz="775.55484649" i="2491.4" sn="9.96729" a="156.872" fwhm="0.070735" res="10964.2" algo="Sum"/><pk mz="775.65111517" i="1283.65" sn="5.1368" a="68.7068" fwhm="0.0667676" res="11617.2" algo="Sum"/><pk mz="776.56037483" i="2529.65" sn="10.1488" a="141.672" fwhm="0.0679288" res="11432" algo="Sum"/><pk mz="776.65645987" i="1020.14" sn="4.09377" a="57.1786" fwhm="0.0414046" res="18757.7" algo="Sum"/><pk mz="777.05139298" i="941.261" sn="3.79057" a="58.4871" fwhm="0.0569174" res="13652.3" algo="Sum"/><pk mz="777.56230510" i="1994.02" sn="8.03106" a="178.105" fwhm="0.0817312" res="9513.65" algo="Sum"/><pk mz="778.05707505" i="1108.37" sn="4.47205" a="53.2976" fwhm="0.0444964" res="17485.8" algo="Sum"/><pk mz="778.53336770" i="7406.99" sn="29.9126" a="458.372" fwhm="0.046989" res="16568.4" algo="Sum"/><pk mz="778.67045228" i="1058.68" sn="4.27786" a="27.9955" fwhm="0.0330171" res="23583.9" algo="Sum"/><pk mz="779.06758460" i="1585.39" sn="6.42351" a="90.8147" fwhm="0.0432086" res="18030.4" algo="Sum"/><pk mz="779.53963080" i="4351.68" sn="17.6271" a="216.755" fwhm="0.0542246" res="14376.1" algo="Sum"/><pk mz="779.59740105" i="3921.14" sn="15.8873" a="218.402" fwhm="0.056836" res="13716.6" algo="Sum"/><pk mz="780.07258771" i="1487.74" sn="6.03967" a="77.631" fwhm="0.0498544" res="15647" algo="Sum"/><pk mz="780.54915298" i="452205" sn="1836.49" a="12627.5" fwhm="0.0236315" res="33030" algo="Sum"/><pk mz="781.05113005" i="6031.54" sn="24.5075" a="286.86" fwhm="0.0391911" res="19929.3" algo="Sum"/><pk mz="781.55225608" i="200261" sn="814.484" a="6581.85" fwhm="0.0283791" res="27539.8" algo="Sum"/><pk mz="781.73248758" i="1079.61" sn="4.39289" a="37.1636" fwhm="0.0496228" res="15753.5" algo="Sum"/><pk mz="782.05765627" i="6492.69" sn="26.4293" a="278.109" fwhm="0.0373175" res="20956.9" algo="Sum"/><pk mz="782.56377544" i="368631" sn="1505.59" a="11553.1" fwhm="0.0256181" res="30547.3" algo="Sum"/><pk mz="782.69747368" i="1923.13" sn="7.85541" a="76.8822" fwhm="0.055171" res="14186.8" algo="Sum"/><pk mz="783.06333750" i="3412.28" sn="13.9497" a="164.588" fwhm="0.041314" res="18954" algo="Sum"/><pk mz="783.56696220" i="156033" sn="641.079" a="5516.51" fwhm="0.0304797" res="25707.8" algo="Sum"/><pk mz="784.07240411" i="2101.96" sn="8.64023" a="119.953" fwhm="0.0466481" res="16808.3" algo="Sum"/><pk mz="784.57697810" i="110050" sn="454.25" a="4436.16" fwhm="0.0330013" res="23774.1" algo="Sum"/><pk mz="784.69737685" i="1881.7" sn="7.76704" a="84.3325" fwhm="0.0550263" res="14260.4" algo="Sum"/><pk mz="785.07789133" i="1237.61" sn="5.11184" a="111.988" fwhm="0.0688871" res="11396.6" algo="Sum"/><pk mz="785.58199643" i="42388.1" sn="176.251" a="1700.48" fwhm="0.0371871" res="21125.1" algo="Sum"/><pk mz="785.64758559" i="13589.3" sn="56.5047" a="572.746" fwhm="0.0448453" res="17519" algo="Sum"/><pk mz="786.50633749" i="2269.88" sn="9.46957" a="106.346" fwhm="0.0503966" res="15606.3" algo="Sum"/><pk mz="786.59583586" i="145949" sn="608.876" a="5166.84" fwhm="0.0309467" res="25417.8" algo="Sum"/><pk mz="786.78360220" i="1088.86" sn="4.54285" a="37.9215" fwhm="0.0497828" res="15804.3" algo="Sum"/><pk mz="787.51531804" i="1372.44" sn="5.74247" a="51.7057" fwhm="0.0440743" res="17867.9" algo="Sum"/><pk mz="787.59901155" i="67941.1" sn="284.276" a="2654.83" fwhm="0.0342273" res="23010.8" algo="Sum"/><pk mz="787.66274791" i="15911.8" sn="66.5773" a="665.577" fwhm="0.0464654" res="16951.6" algo="Sum"/><pk mz="788.55297952" i="9764.98" sn="40.9817" a="425.405" fwhm="0.0447875" res="17606.5" algo="Sum"/><pk mz="788.60566538" i="29085.1" sn="122.065" a="1290.14" fwhm="0.0402802" res="19578" algo="Sum"/><pk mz="788.66607950" i="8339.56" sn="35.0033" a="400.468" fwhm="0.0471673" res="16720.6" algo="Sum"/><pk mz="789.55429538" i="5455.59" sn="22.9446" a="265.178" fwhm="0.0520193" res="15178.1" algo="Sum"/><pk mz="789.61155936" i="9763.4" sn="41.0667" a="441.997" fwhm="0.0443214" res="17815.6" algo="Sum"/><pk mz="789.67062244" i="3237.78" sn="13.6216" a="148.303" fwhm="0.0509446" res="15500.6" algo="Sum"/><pk mz="790.04494213" i="976.872" sn="4.11441" a="59.9135" fwhm="0.0540944" res="14604.9" algo="Sum"/><pk mz="790.56560469" i="14708.1" sn="62.0182" a="771.571" fwhm="0.0464554" res="17017.7" algo="Sum"/><pk mz="790.67733302" i="1740.94" sn="7.34144" a="77.8127" fwhm="0.0638077" res="12391.6" algo="Sum"/><pk mz="791.06105042" i="961.7" sn="4.06684" a="52.9533" fwhm="0.0551218" res="14351.1" algo="Sum"/><pk mz="791.56881679" i="7343.1" sn="31.0861" a="403.171" fwhm="0.0519964" res="15223.5" algo="Sum"/><pk mz="792.55455692" i="10251.5" sn="43.6342" a="409.998" fwhm="0.043522" res="18210.5" algo="Sum"/><pk mz="792.57358120" i="10036.7" sn="42.7226" a="414.646" fwhm="0.041758" res="18980.2" algo="Sum"/><pk mz="792.67950428" i="980.495" sn="4.17543" a="31.1665" fwhm="0.0444168" res="17846.4" algo="Sum"/><pk mz="793.04961008" i="6008.7" sn="25.6709" a="262.968" fwhm="0.0349638" res="22682" algo="Sum"/><pk mz="793.55262797" i="11701.9" sn="50.0107" a="559.854" fwhm="0.0519433" res="15277.3" algo="Sum"/><pk mz="794.05651840" i="6366.84" sn="27.2986" a="305.517" fwhm="0.0377311" res="21045.1" algo="Sum"/><pk mz="794.56344953" i="19455.7" sn="83.465" a="776.335" fwhm="0.0477425" res="16642.7" algo="Sum"/><pk mz="794.59486507" i="16443.9" sn="70.5543" a="620.114" fwhm="0.0409798" res="19389.9" algo="Sum"/><pk mz="794.71661670" i="987.989" sn="4.24098" a="50.5626" fwhm="0.0676119" res="11754.1" algo="Sum"/><pk mz="795.06479023" i="7267.56" sn="31.2151" a="349.162" fwhm="0.0388343" res="20473.3" algo="Sum"/><pk mz="795.57099702" i="12386.1" sn="53.2287" a="566.435" fwhm="0.0534753" res="14877.3" algo="Sum"/><pk mz="795.68813848" i="1245.04" sn="5.35237" a="58.7972" fwhm="0.0599788" res="13266.2" algo="Sum"/><pk mz="796.07203966" i="5132.05" sn="22.0641" a="252.04" fwhm="0.0390967" res="20361.6" algo="Sum"/><pk mz="796.52100671" i="77356.4" sn="332.992" a="3096.28" fwhm="0.034474" res="23105" algo="Sum"/><pk mz="796.57624990" i="11863.4" sn="51.0776" a="312.433" fwhm="0.0333946" res="23853.4" algo="Sum"/><pk mz="796.60920720" i="10807" sn="46.5317" a="464.586" fwhm="0.0457346" res="17418.1" algo="Sum"/><pk mz="796.68804228" i="1378.37" sn="5.93503" a="83.8103" fwhm="0.0836561" res="9523.37" algo="Sum"/><pk mz="797.08031325" i="1994.04" sn="8.58957" a="124.399" fwhm="0.0556844" res="14314.2" algo="Sum"/><pk mz="797.52433122" i="36097.8" sn="155.828" a="1535.02" fwhm="0.0370639" res="21517.6" algo="Sum"/><pk mz="797.58448359" i="6513.76" sn="28.1207" a="205.716" fwhm="0.0445541" res="17901.5" algo="Sum"/><pk mz="798.08639285" i="981.056" sn="4.24294" a="72.9693" fwhm="0.0813767" res="9807.3" algo="Sum"/><pk mz="798.53305137" i="37913.7" sn="164.805" a="1814.63" fwhm="0.0413257" res="19322.9" algo="Sum"/><pk mz="799.06769484" i="943.703" sn="4.10529" a="43.3874" fwhm="0.0531128" res="15044.7" algo="Sum"/><pk mz="799.53745762" i="15862.1" sn="69.3316" a="873.086" fwhm="0.0447636" res="17861.3" algo="Sum"/><pk mz="799.66385055" i="6933.94" sn="30.3127" a="372.717" fwhm="0.0439796" res="18182.6" algo="Sum"/><pk mz="800.07207210" i="1052.63" sn="4.60938" a="75.4768" fwhm="0.06545" res="12224.2" algo="Sum"/><pk mz="800.54054510" i="7362.12" sn="32.4087" a="521.158" fwhm="0.0565057" res="14167.4" algo="Sum"/><pk mz="800.66769919" i="4178.24" sn="18.393" a="222.436" fwhm="0.0482326" res="16600.1" algo="Sum"/><pk mz="801.04976901" i="947.71" sn="4.17527" a="31.8244" fwhm="0.040772" res="19647.1" algo="Sum"/><pk mz="801.05821265" i="958.957" sn="4.22499" a="10.6262" fwhm="0.0185849" res="43102.6" algo="Sum"/><pk mz="801.07458791" i="970.286" sn="4.27523" a="57.8195" fwhm="0.0595439" res="13453.5" algo="Sum"/><pk mz="801.54408715" i="3233.25" sn="14.2781" a="176.886" fwhm="0.0657297" res="12194.5" algo="Sum"/><pk mz="801.67859818" i="7849.09" sn="34.6619" a="375.122" fwhm="0.041431" res="19349.7" algo="Sum"/><pk mz="802.04803718" i="951.807" sn="4.20905" a="45.9852" fwhm="0.0505499" res="15866.5" algo="Sum"/><pk mz="802.09333039" i="946.617" sn="4.18693" a="60.0204" fwhm="0.0562075" res="14270.2" algo="Sum"/><pk mz="802.53331270" i="11486.9" sn="50.8481" a="714.099" fwhm="0.044978" res="17842.8" algo="Sum"/><pk mz="802.68252544" i="4340.3" sn="19.2142" a="242.058" fwhm="0.0477168" res="16821.8" algo="Sum"/><pk mz="803.05474058" i="1050.53" sn="4.65806" a="65.9234" fwhm="0.0530999" res="15123.5" algo="Sum"/><pk mz="803.53726015" i="6239.51" sn="27.7" a="332.72" fwhm="0.0470082" res="17093.6" algo="Sum"/><pk mz="803.68627546" i="1770.74" sn="7.86363" a="126.463" fwhm="0.0775585" res="10362.3" algo="Sum"/><pk mz="804.05773057" i="1005.51" sn="4.46908" a="61.0428" fwhm="0.0546187" res="14721.3" algo="Sum"/><pk mz="804.54708909" i="210214" sn="934.966" a="7118.63" fwhm="0.0284074" res="28321.7" algo="Sum"/><pk mz="804.68382089" i="1528.93" sn="6.80288" a="59.4637" fwhm="0.0559406" res="14384.6" algo="Sum"/><pk mz="805.04937034" i="4358.34" sn="19.4091" a="194.734" fwhm="0.0362688" res="22196.7" algo="Sum"/><pk mz="805.55041844" i="102692" sn="457.596" a="3758.92" fwhm="0.0319812" res="25188.2" algo="Sum"/><pk mz="805.68025155" i="1124.6" sn="5.01214" a="28.6125" fwhm="0.0335849" res="23989.4" algo="Sum"/><pk mz="806.05720673" i="4357.04" sn="19.4648" a="226.574" fwhm="0.0386574" res="20851.3" algo="Sum"/><pk mz="806.56264630" i="193315" sn="864.724" a="6836.67" fwhm="0.0297816" res="27082.6" algo="Sum"/><pk mz="807.06498658" i="7197.13" sn="32.3251" a="371.817" fwhm="0.0392275" res="20573.9" algo="Sum"/><pk mz="807.56680595" i="90351" sn="405.948" a="3508.85" fwhm="0.0332752" res="24269.3" algo="Sum"/><pk mz="807.62697761" i="10230.1" sn="45.9757" a="400.445" fwhm="0.0401594" res="20110.5" algo="Sum"/><pk mz="808.07354094" i="5603.21" sn="25.2546" a="246.414" fwhm="0.0498919" res="16196.5" algo="Sum"/><pk mz="808.57796424" i="202164" sn="911.7" a="7131.27" fwhm="0.0290746" res="27810.4" algo="Sum"/><pk mz="809.08283203" i="3415.7" sn="15.4554" a="159.269" fwhm="0.0474411" res="17054.5" algo="Sum"/><pk mz="809.58152879" i="88998.6" sn="403.334" a="3466.34" fwhm="0.0338041" res="23949.2" algo="Sum"/><pk mz="809.64375895" i="13451.4" sn="60.9744" a="591.181" fwhm="0.0479381" res="16889.3" algo="Sum"/><pk mz="810.09778036" i="1628.39" sn="7.38776" a="129.593" fwhm="0.0739341" res="10957" algo="Sum"/><pk mz="810.59435399" i="126046" sn="573.154" a="4798.8" fwhm="0.0322685" res="25120.3" algo="Sum"/><pk mz="811.59844556" i="55463.3" sn="253.335" a="2417.13" fwhm="0.036662" res="22137.3" algo="Sum"/><pk mz="811.66303103" i="18219.5" sn="83.2183" a="742.907" fwhm="0.0443094" res="18318.1" algo="Sum"/><pk mz="812.60762035" i="33916.7" sn="155.294" a="1478.78" fwhm="0.0403838" res="20122.1" algo="Sum"/><pk mz="812.66610132" i="9918.1" sn="45.4204" a="476.963" fwhm="0.0484342" res="16778.8" algo="Sum"/><pk mz="813.61259957" i="13447.8" sn="61.8774" a="583.87" fwhm="0.0441671" res="18421.2" algo="Sum"/><pk mz="813.67922154" i="31919.3" sn="146.87" a="1372.82" fwhm="0.0380386" res="21390.9" algo="Sum"/><pk mz="814.09763980" i="980.113" sn="4.5127" a="55.0469" fwhm="0.0596703" res="13643.3" algo="Sum"/><pk mz="814.56409960" i="6245.58" sn="28.8424" a="409.318" fwhm="0.0688809" res="11825.7" algo="Sum"/><pk mz="814.61877291" i="5633.23" sn="26.0145" a="238.551" fwhm="0.0592271" res="13754.2" algo="Sum"/><pk mz="814.68296356" i="16818.6" sn="77.6693" a="748.488" fwhm="0.0392166" res="20773.9" algo="Sum"/><pk mz="815.05421230" i="1134.1" sn="5.24436" a="68.9259" fwhm="0.054566" res="14937" algo="Sum"/><pk mz="815.55993877" i="4339.36" sn="20.1772" a="304.316" fwhm="0.0680681" res="11981.5" algo="Sum"/><pk mz="815.62068121" i="2366.24" sn="11.0025" a="100.288" fwhm="0.0563187" res="14482.2" algo="Sum"/><pk mz="815.69216876" i="13088.4" sn="60.8583" a="601.878" fwhm="0.0405071" res="20137" algo="Sum"/><pk mz="816.06067127" i="971.498" sn="4.52596" a="66.1643" fwhm="0.0597676" res="13653.9" algo="Sum"/><pk mz="816.58182764" i="14353.3" sn="66.9768" a="797.37" fwhm="0.0461354" res="17699.7" algo="Sum"/><pk mz="816.69764215" i="6049" sn="28.2265" a="310.011" fwhm="0.0439597" res="18578.3" algo="Sum"/><pk mz="817.05246865" i="1702.37" sn="7.94902" a="95.8233" fwhm="0.0458547" res="17818.3" algo="Sum"/><pk mz="817.58490902" i="7740.28" sn="36.2076" a="465.441" fwhm="0.0532465" res="15354.7" algo="Sum"/><pk mz="817.70191276" i="1974.86" sn="9.2394" a="121.053" fwhm="0.0640363" res="12769.4" algo="Sum"/><pk mz="818.05818186" i="1813.77" sn="8.48936" a="91.0301" fwhm="0.0454249" res="18009" algo="Sum"/><pk mz="818.51406759" i="2803.04" sn="13.1252" a="169.965" fwhm="0.0637731" res="12834.8" algo="Sum"/><pk mz="818.58980524" i="11560.5" sn="54.1337" a="542.566" fwhm="0.0470163" res="17410.8" algo="Sum"/><pk mz="818.69536811" i="1132" sn="5.30278" a="29.3647" fwhm="0.0338549" res="24182.4" algo="Sum"/><pk mz="819.06532861" i="4428.79" sn="20.7549" a="216.618" fwhm="0.0377434" res="21700.9" algo="Sum"/><pk mz="819.57324373" i="7637.66" sn="35.8129" a="324.712" fwhm="0.0490365" res="16713.5" algo="Sum"/><pk mz="820.07414583" i="3280.91" sn="15.4218" a="195.952" fwhm="0.0511393" res="16036.1" algo="Sum"/><pk mz="820.52176852" i="39927.3" sn="187.779" a="1688.15" fwhm="0.03855" res="21284.6" algo="Sum"/><pk mz="821.08250922" i="2634" sn="12.4242" a="111.307" fwhm="0.0448027" res="18326.6" algo="Sum"/><pk mz="821.52530630" i="19588.9" sn="92.4999" a="888.292" fwhm="0.0407286" res="20170.7" algo="Sum"/><pk mz="821.58044943" i="5168.84" sn="24.4109" a="189.903" fwhm="0.0508719" res="16150" algo="Sum"/><pk mz="821.64013797" i="5517.06" sn="26.0616" a="313.828" fwhm="0.0648105" res="12677.6" algo="Sum"/><pk mz="822.09448382" i="1558.23" sn="7.41044" a="53.3996" fwhm="0.0388908" res="21138.5" algo="Sum"/><pk mz="822.11336084" i="1638.24" sn="7.79096" a="73.9539" fwhm="0.0436223" res="18846.2" algo="Sum"/><pk mz="822.53384409" i="22446.3" sn="106.828" a="1198.09" fwhm="0.0448554" res="18337.4" algo="Sum"/><pk mz="822.63487426" i="5385.69" sn="25.642" a="346.695" fwhm="0.0735138" res="11190.2" algo="Sum"/><pk mz="823.12129167" i="1012.66" sn="4.84043" a="74.6197" fwhm="0.0752841" res="10933.5" algo="Sum"/><pk mz="823.53930463" i="9946.79" sn="47.6069" a="535.174" fwhm="0.047596" res="17302.7" algo="Sum"/><pk mz="823.65845134" i="6257.23" sn="29.9624" a="328.72" fwhm="0.061041" res="13493.5" algo="Sum"/><pk mz="824.55118935" i="31988" sn="154.288" a="1531.21" fwhm="0.0402118" res="20505.2" algo="Sum"/><pk mz="824.65897716" i="4125.04" sn="19.9041" a="257.604" fwhm="0.0730822" res="11284" algo="Sum"/><pk mz="825.55490434" i="15886.8" sn="76.9235" a="717.087" fwhm="0.0408885" res="20190.4" algo="Sum"/><pk mz="825.67478248" i="2587.56" sn="12.532" a="138.028" fwhm="0.0580648" res="14219.9" algo="Sum"/><pk mz="826.55842826" i="9490.5" sn="46.2193" a="642.551" fwhm="0.0524732" res="15752" algo="Sum"/><pk mz="826.67958868" i="2075.66" sn="10.1112" a="133.109" fwhm="0.0761088" res="10861.8" algo="Sum"/><pk mz="827.56406752" i="4157.44" sn="20.3102" a="320.236" fwhm="0.0636449" res="13002.8" algo="Sum"/><pk mz="827.69634738" i="3083.94" sn="15.0705" a="202.776" fwhm="0.0510452" res="16215" algo="Sum"/><pk mz="828.54714666" i="86876.5" sn="427.599" a="3431.3" fwhm="0.0330642" res="25058.8" algo="Sum"/><pk mz="828.69701477" i="2322.36" sn="11.4308" a="151.39" fwhm="0.074009" res="11197.2" algo="Sum"/><pk mz="829.55015987" i="42831.6" sn="212.009" a="1859.64" fwhm="0.0368454" res="22514.4" algo="Sum"/><pk mz="829.70879562" i="1789.21" sn="8.85644" a="109.788" fwhm="0.0723551" res="11467.2" algo="Sum"/><pk mz="830.55971237" i="39476.1" sn="196.596" a="1778.54" fwhm="0.038272" res="21701.5" algo="Sum"/><pk mz="830.67507597" i="1353.53" sn="6.74073" a="50.7888" fwhm="0.0511524" res="16239.2" algo="Sum"/><pk mz="831.06650885" i="1643.54" sn="8.19852" a="92.5131" fwhm="0.0428001" res="19417.4" algo="Sum"/><pk mz="831.56444512" i="17841.2" sn="89.1007" a="817.552" fwhm="0.0401232" res="20725.3" algo="Sum"/><pk mz="831.62636661" i="2689.45" sn="13.4314" a="106.864" fwhm="0.0475108" res="17503.9" algo="Sum"/><pk mz="832.07412155" i="1295.47" sn="6.47505" a="73.443" fwhm="0.0519827" res="16006.7" algo="Sum"/><pk mz="832.57783291" i="106848" sn="534.713" a="4227.16" fwhm="0.0332567" res="25034.9" algo="Sum"/><pk mz="833.08344399" i="1627.81" sn="8.15508" a="97.838" fwhm="0.0593856" res="14028.4" algo="Sum"/><pk mz="833.58133928" i="52944.8" sn="265.567" a="2189.8" fwhm="0.0364188" res="22888.7" algo="Sum"/><pk mz="833.64501783" i="12087.2" sn="60.6396" a="510.843" fwhm="0.0480045" res="17366" algo="Sum"/><pk mz="834.09577637" i="1095.83" sn="5.5005" a="55.3108" fwhm="0.0532799" res="15655" algo="Sum"/><pk mz="834.59291008" i="59869.6" sn="300.746" a="2629.67" fwhm="0.0380871" res="21912.7" algo="Sum"/><pk mz="835.59738206" i="27604.3" sn="139.014" a="1263.17" fwhm="0.0402808" res="20744.3" algo="Sum"/><pk mz="835.66122566" i="21819.5" sn="109.906" a="976.774" fwhm="0.0407323" res="20515.9" algo="Sum"/><pk mz="836.54260968" i="2176.85" sn="10.9877" a="109.132" fwhm="0.0538282" res="15541" algo="Sum"/><pk mz="836.60559562" i="13578.8" sn="68.5557" a="660.091" fwhm="0.046044" res="18169.7" algo="Sum"/><pk mz="836.66435383" i="11398.3" sn="57.5599" a="509.015" fwhm="0.0473415" res="17672.9" algo="Sum"/><pk mz="837.61200045" i="5795.35" sn="29.4394" a="267.403" fwhm="0.052712" res="15890.3" algo="Sum"/><pk mz="837.67395113" i="8875.78" sn="45.0976" a="434.979" fwhm="0.0451088" res="18570.1" algo="Sum"/><pk mz="838.50611156" i="6910.63" sn="35.2523" a="320.511" fwhm="0.0434484" res="19298.9" algo="Sum"/><pk mz="838.62213167" i="3935.73" sn="20.0855" a="194.833" fwhm="0.058128" res="14427.2" algo="Sum"/><pk mz="838.67824777" i="4087.27" sn="20.8628" a="210.487" fwhm="0.059921" res="13996.4" algo="Sum"/><pk mz="839.50998643" i="3245.22" sn="16.6711" a="187.227" fwhm="0.049295" res="17030.3" algo="Sum"/><pk mz="839.57068258" i="1393.49" sn="7.16028" a="44.2868" fwhm="0.0457117" res="18366.6" algo="Sum"/><pk mz="839.62994286" i="2709.02" sn="13.9227" a="149.895" fwhm="0.0706791" res="11879.5" algo="Sum"/><pk mz="839.68448028" i="1865.99" sn="9.59103" a="110.478" fwhm="0.0573657" res="14637.4" algo="Sum"/><pk mz="840.51328821" i="4910.84" sn="25.3472" a="276.505" fwhm="0.0514245" res="16344.6" algo="Sum"/><pk mz="840.58278359" i="2913.7" sn="15.0427" a="148.131" fwhm="0.064278" res="13077.3" algo="Sum"/><pk mz="840.63040094" i="1865.74" sn="9.63323" a="84.8169" fwhm="0.0654219" res="12849.4" algo="Sum"/><pk mz="841.51795977" i="2209.78" sn="11.499" a="128.443" fwhm="0.0632853" res="13297.2" algo="Sum"/><pk mz="841.58497435" i="1898.02" sn="9.8784" a="101.65" fwhm="0.0819351" res="10271.4" algo="Sum"/><pk mz="841.63567314" i="1348.31" sn="7.01823" a="29.6814" fwhm="0.0228839" res="36778.6" algo="Sum"/><pk mz="841.65738895" i="1363.12" sn="7.0954" a="60.2057" fwhm="0.0534471" res="15747.5" algo="Sum"/><pk mz="842.52356224" i="1986.29" sn="10.3815" a="103.937" fwhm="0.0497518" res="16934.5" algo="Sum"/><pk mz="842.59518898" i="3532.16" sn="18.4616" a="174.318" fwhm="0.053886" res="15636.6" algo="Sum"/><pk mz="842.65259949" i="1421.46" sn="7.43128" a="59.3015" fwhm="0.0558589" res="15085.4" algo="Sum"/><pk mz="843.59731233" i="2027.45" sn="10.6612" a="160.811" fwhm="0.0797598" res="10576.7" algo="Sum"/><pk mz="843.67188259" i="1115.98" sn="5.86828" a="62.2538" fwhm="0.076274" res="11061.1" algo="Sum"/><pk mz="844.52249993" i="17928.5" sn="94.6263" a="903.443" fwhm="0.0418718" res="20169.2" algo="Sum"/><pk mz="844.61043522" i="3297.16" sn="17.4038" a="168.962" fwhm="0.0616912" res="13690.9" algo="Sum"/><pk mz="845.52572062" i="9601.84" sn="50.9311" a="474.876" fwhm="0.0422489" res="20013" algo="Sum"/><pk mz="845.61573813" i="1969.56" sn="10.4472" a="108.218" fwhm="0.0642198" res="13167.5" algo="Sum"/><pk mz="846.53299167" i="9255.15" sn="49.2753" a="514.345" fwhm="0.0477844" res="17715.7" algo="Sum"/><pk mz="846.62724805" i="2591.33" sn="13.7965" a="147.196" fwhm="0.070135" res="12071.4" algo="Sum"/><pk mz="847.53815749" i="4152.14" sn="22.1739" a="246.218" fwhm="0.0528854" res="16025.9" algo="Sum"/><pk mz="847.63455112" i="1762.72" sn="9.41426" a="133.428" fwhm="0.0908458" res="9330.48" algo="Sum"/><pk mz="848.54900661" i="24772.5" sn="132.751" a="1293.26" fwhm="0.0452679" res="18745.1" algo="Sum"/><pk mz="848.64533609" i="2487.99" sn="13.3363" a="166.179" fwhm="0.0554424" res="15306.8" algo="Sum"/><pk mz="849.55231624" i="12509.1" sn="67.1988" a="680.729" fwhm="0.0465281" res="18258.9" algo="Sum"/><pk mz="849.61960651" i="2742.87" sn="14.7373" a="99.3545" fwhm="0.0517327" res="16423.3" algo="Sum"/><pk mz="849.67828182" i="2461.99" sn="13.23" a="145.622" fwhm="0.0699114" res="12153.6" algo="Sum"/><pk mz="850.55894153" i="10831.7" sn="58.4338" a="640.096" fwhm="0.0502659" res="16921.2" algo="Sum"/><pk mz="850.66710295" i="2798.17" sn="15.1008" a="199.502" fwhm="0.0719486" res="11823.3" algo="Sum"/><pk mz="851.56341403" i="4642.45" sn="25.1598" a="256.958" fwhm="0.0577209" res="14753.1" algo="Sum"/><pk mz="851.63664641" i="4044.88" sn="21.9275" a="215.2" fwhm="0.0750387" res="11349.3" algo="Sum"/><pk mz="851.70011185" i="3398.02" sn="18.4253" a="177.967" fwhm="0.0585853" res="14537.8" algo="Sum"/><pk mz="852.56545413" i="2418.43" sn="13.1858" a="178.905" fwhm="0.090264" res="9445.24" algo="Sum"/><pk mz="852.64100180" i="2527.3" sn="13.7834" a="128.256" fwhm="0.0783209" res="10886.5" algo="Sum"/><pk mz="852.70194248" i="2395.12" sn="13.0657" a="134.546" fwhm="0.0796038" res="10711.8" algo="Sum"/><pk mz="853.56704411" i="1286.59" sn="7.04272" a="87.7741" fwhm="0.0766715" res="11132.8" algo="Sum"/><pk mz="853.64759012" i="2155.05" sn="11.8" a="122.236" fwhm="0.0770022" res="11086" algo="Sum"/><pk mz="853.72044060" i="4261.37" sn="23.3381" a="233.536" fwhm="0.0489731" res="17432.4" algo="Sum"/><pk mz="854.48399131" i="1331.65" sn="7.34257" a="69.7887" fwhm="0.0611425" res="13975.3" algo="Sum"/><pk mz="854.56204495" i="4083.55" sn="22.5231" a="240.14" fwhm="0.0500024" res="17090.4" algo="Sum"/><pk mz="854.65028252" i="1352.25" sn="7.4607" a="55.8843" fwhm="0.0576502" res="14824.8" algo="Sum"/><pk mz="854.72418034" i="2509.48" sn="13.8475" a="177.223" fwhm="0.0638691" res="13382.4" algo="Sum"/><pk mz="855.56635552" i="2378.88" sn="13.195" a="150.474" fwhm="0.0528824" res="16178.7" algo="Sum"/><pk mz="855.65814736" i="948.032" sn="5.25943" a="24.9344" fwhm="0.0346107" res="24722.4" algo="Sum"/><pk mz="855.73475066" i="2629.57" sn="14.5912" a="157.586" fwhm="0.0480356" res="17814.6" algo="Sum"/><pk mz="856.49257517" i="1121.96" sn="6.26395" a="61.7226" fwhm="0.0553697" res="15468.6" algo="Sum"/><pk mz="856.57765118" i="28252.4" sn="157.774" a="1309.01" fwhm="0.039016" res="21954.5" algo="Sum"/><pk mz="856.73629162" i="1617" sn="9.03143" a="97.8461" fwhm="0.0623479" res="13741.2" algo="Sum"/><pk mz="857.58267918" i="15962.8" sn="89.4844" a="773.482" fwhm="0.0410159" res="20908.5" algo="Sum"/><pk mz="857.74871199" i="1094.92" sn="6.13953" a="65.9107" fwhm="0.0683929" res="12541.5" algo="Sum"/><pk mz="858.58917979" i="9866.09" sn="55.6862" a="507.416" fwhm="0.044521" res="19285" algo="Sum"/><pk mz="859.59441097" i="4035.49" sn="22.8629" a="220.049" fwhm="0.0494761" res="17373.9" algo="Sum"/><pk mz="860.52789193" i="1285.42" sn="7.32549" a="81.3086" fwhm="0.0755626" res="11388.3" algo="Sum"/><pk mz="860.60441673" i="3438.55" sn="19.596" a="220.618" fwhm="0.0541051" res="15906.2" algo="Sum"/><pk mz="861.52928952" i="946.671" sn="5.42092" a="64.4242" fwhm="0.0769997" res="11188.7" algo="Sum"/><pk mz="861.61044719" i="1723.04" sn="9.86662" a="111.73" fwhm="0.0673147" res="12799.7" algo="Sum"/><pk mz="862.50786508" i="3474.45" sn="19.9444" a="215.862" fwhm="0.0500798" res="17222.7" algo="Sum"/><pk mz="862.62088503" i="1467.54" sn="8.42499" a="100.587" fwhm="0.0821182" res="10504.6" algo="Sum"/><pk mz="863.51071076" i="1765.15" sn="10.1605" a="114.525" fwhm="0.0538242" res="16043.2" algo="Sum"/><pk mz="863.61850954" i="1110.98" sn="6.39675" a="62.5391" fwhm="0.0579136" res="14912.2" algo="Sum"/><pk mz="864.51368843" i="3654.72" sn="21.0912" a="259.361" fwhm="0.0543627" res="15902.7" algo="Sum"/><pk mz="864.62779416" i="1085.56" sn="6.26718" a="46.7582" fwhm="0.0579858" res="14911" algo="Sum"/><pk mz="865.51608238" i="2026.89" sn="11.7358" a="144.179" fwhm="0.0602682" res="14361.1" algo="Sum"/><pk mz="865.65923382" i="1272.97" sn="7.37373" a="91.348" fwhm="0.0962067" res="8997.91" algo="Sum"/><pk mz="866.53349221" i="3648.79" sn="21.1824" a="205.175" fwhm="0.0549334" res="15774.3" algo="Sum"/><pk mz="866.66147448" i="1221.63" sn="7.09482" a="57.0351" fwhm="0.05805" res="14929.6" algo="Sum"/><pk mz="867.53757115" i="2031.92" sn="11.8415" a="119.252" fwhm="0.0583568" res="14866.1" algo="Sum"/><pk mz="867.59471009" i="1020.9" sn="5.95078" a="42.573" fwhm="0.0580857" res="14936.4" algo="Sum"/><pk mz="867.67931390" i="2228.38" sn="12.9931" a="128.363" fwhm="0.0566653" res="15312.3" algo="Sum"/><pk mz="868.53874773" i="2017.01" sn="11.8205" a="127.702" fwhm="0.0633891" res="13701.7" algo="Sum"/><pk mz="868.60927421" i="1092.46" sn="6.40386" a="51.9055" fwhm="0.0639312" res="13586.6" algo="Sum"/><pk mz="868.67872496" i="1782.89" sn="10.4537" a="113.399" fwhm="0.068768" res="12632" algo="Sum"/><pk mz="869.54406353" i="1104.49" sn="6.51014" a="70.5493" fwhm="0.0846477" res="10272.5" algo="Sum"/><pk mz="869.69425656" i="2879.98" sn="16.9831" a="170.085" fwhm="0.0486842" res="17864" algo="Sum"/><pk mz="870.54226603" i="1511.58" sn="8.9609" a="108.261" fwhm="0.0801051" res="10867.5" algo="Sum"/><pk mz="870.63221813" i="1546.08" sn="9.16718" a="87.4087" fwhm="0.0670858" res="12977.9" algo="Sum"/><pk mz="870.69397253" i="1902.8" sn="11.2835" a="111.589" fwhm="0.066109" res="13170.6" algo="Sum"/><pk mz="871.54765468" i="964.262" sn="5.74716" a="58.873" fwhm="0.0808516" res="10779.6" algo="Sum"/><pk mz="871.62664596" i="1294.58" sn="7.7169" a="80.3525" fwhm="0.0827112" res="10538.2" algo="Sum"/><pk mz="871.70845141" i="1675.91" sn="9.99171" a="104.862" fwhm="0.0619538" res="14070.3" algo="Sum"/><pk mz="872.54750835" i="8055.1" sn="48.2801" a="454.954" fwhm="0.0511043" res="17073.8" algo="Sum"/><pk mz="872.64441161" i="2164.81" sn="12.9786" a="120.588" fwhm="0.0651567" res="13393" algo="Sum"/><pk mz="872.70780317" i="1201.06" sn="7.20158" a="60.763" fwhm="0.0633976" res="13765.6" algo="Sum"/><pk mz="873.55205620" i="4488.92" sn="27.0119" a="260.523" fwhm="0.0532263" res="16412" algo="Sum"/><pk mz="873.64898562" i="1391.44" sn="8.37353" a="81.6704" fwhm="0.0784238" res="11140.1" algo="Sum"/><pk mz="874.55503022" i="3973.08" sn="23.9712" a="240.851" fwhm="0.0525984" res="16627" algo="Sum"/><pk mz="874.66031979" i="1917.75" sn="11.5715" a="89.1448" fwhm="0.0616251" res="14193.3" algo="Sum"/><pk mz="874.72398685" i="2927.03" sn="17.6614" a="153.109" fwhm="0.0482344" res="18134.9" algo="Sum"/><pk mz="875.55991301" i="1779.32" sn="10.7753" a="143.748" fwhm="0.0669449" res="13078.8" algo="Sum"/><pk mz="875.71977924" i="2418.15" sn="14.6439" a="141.984" fwhm="0.0667615" res="13117.1" algo="Sum"/><pk mz="876.56514253" i="3691.57" sn="22.4309" a="225.244" fwhm="0.0492592" res="17795" algo="Sum"/><pk mz="876.68264740" i="1933.8" sn="11.7509" a="101.935" fwhm="0.0665175" res="13179.7" algo="Sum"/><pk mz="877.57071496" i="1902.36" sn="11.5937" a="129.052" fwhm="0.0574464" res="15276.3" algo="Sum"/><pk mz="877.72069926" i="5573.98" sn="33.9844" a="316.071" fwhm="0.0456845" res="19212.7" algo="Sum"/><pk mz="878.57346836" i="1351.1" sn="8.2616" a="104.564" fwhm="0.0899544" res="9766.88" algo="Sum"/><pk mz="878.72007460" i="3765.02" sn="23.0309" a="187.485" fwhm="0.055163" res="15929.5" algo="Sum"/><pk mz="879.73557030" i="8602.71" sn="52.7575" a="461.296" fwhm="0.041609" res="21142.9" algo="Sum"/><pk mz="880.73906142" i="5107.02" sn="31.4144" a="282.211" fwhm="0.0434589" res="20266" algo="Sum"/><pk mz="881.74907822" i="4766.85" sn="29.3985" a="279.254" fwhm="0.0454439" res="19403" algo="Sum"/><pk mz="882.75434685" i="2654.53" sn="16.4448" a="150.568" fwhm="0.0462184" res="19099.6" algo="Sum"/><pk mz="883.76101428" i="1138.74" sn="7.08549" a="60.4458" fwhm="0.0687698" res="12851" algo="Sum"/><pk mz="884.60436470" i="1251.11" sn="7.82025" a="98.739" fwhm="0.0632185" res="13992.8" algo="Sum"/><pk mz="886.50836911" i="1737.2" sn="10.9565" a="99.2589" fwhm="0.0616889" res="14370.6" algo="Sum"/><pk mz="886.63084086" i="1008.6" sn="6.36299" a="75.0159" fwhm="0.0931334" res="9520.01" algo="Sum"/><pk mz="888.51381708" i="1602.76" sn="10.197" a="101.375" fwhm="0.0686486" res="12942.9" algo="Sum"/><pk mz="888.62874450" i="981.966" sn="6.24861" a="80.1822" fwhm="0.0811616" res="10948.9" algo="Sum"/><pk mz="890.53520479" i="2247.76" sn="14.3999" a="162.879" fwhm="0.0558664" res="15940.4" algo="Sum"/><pk mz="891.53814979" i="1189.27" sn="7.64133" a="86.9539" fwhm="0.066748" res="13356.8" algo="Sum"/><pk mz="891.68738391" i="1492.73" sn="9.59163" a="123.057" fwhm="0.0837692" res="10644.6" algo="Sum"/><pk mz="892.54407760" i="1999.45" sn="12.8857" a="160.237" fwhm="0.0629347" res="14182.1" algo="Sum"/><pk mz="892.68809124" i="1270.16" sn="8.18806" a="92.3308" fwhm="0.0779224" res="11456.1" algo="Sum"/><pk mz="893.55122487" i="1108.22" sn="7.16516" a="65.5963" fwhm="0.0749311" res="11925" algo="Sum"/><pk mz="893.61790172" i="1135.3" sn="7.34191" a="49.3813" fwhm="0.0599106" res="14915.9" algo="Sum"/><pk mz="893.69681978" i="4449.06" sn="28.777" a="252.769" fwhm="0.0491309" res="18190.1" algo="Sum"/><pk mz="894.70038048" i="2841.48" sn="18.465" a="169.061" fwhm="0.0517478" res="17289.6" algo="Sum"/><pk mz="895.62686462" i="978.202" sn="6.37538" a="51.2925" fwhm="0.0614422" res="14576.7" algo="Sum"/><pk mz="895.70986232" i="5987.04" sn="39.0298" a="326.973" fwhm="0.046989" res="19062.1" algo="Sum"/><pk mz="896.53566186" i="1744.76" sn="11.435" a="101.903" fwhm="0.0534971" res="16758.6" algo="Sum"/><pk mz="896.64496661" i="1040.44" sn="6.82063" a="59.4031" fwhm="0.0650402" res="13786" algo="Sum"/><pk mz="896.71269729" i="3714.31" sn="24.3542" a="203.382" fwhm="0.0453008" res="19794.6" algo="Sum"/><pk mz="897.53823757" i="1016.8" sn="6.70346" a="53.8098" fwhm="0.0632725" res="14185.3" algo="Sum"/><pk mz="897.62716917" i="2019.72" sn="13.3192" a="123.674" fwhm="0.0609011" res="14739.1" algo="Sum"/><pk mz="897.72161477" i="3477.85" sn="22.9413" a="195.337" fwhm="0.0486819" res="18440.6" algo="Sum"/><pk mz="898.55483513" i="1016.88" sn="6.7452" a="63.3565" fwhm="0.0672509" res="13361.2" algo="Sum"/><pk mz="898.64851796" i="1656.67" sn="10.9923" a="137.197" fwhm="0.0910937" res="9865.1" algo="Sum"/><pk mz="898.72716087" i="1955.17" sn="12.9762" a="118.313" fwhm="0.0578001" res="15548.9" algo="Sum"/><pk mz="899.66031683" i="1114.91" sn="7.44668" a="63.1279" fwhm="0.0828087" res="10864.3" algo="Sum"/><pk mz="899.72533982" i="1038.5" sn="6.93738" a="71.6748" fwhm="0.0705968" res="12744.6" algo="Sum"/><pk mz="900.56583118" i="1997.04" sn="13.4168" a="116.422" fwhm="0.0543485" res="16570.2" algo="Sum"/><pk mz="900.67731532" i="1903.23" sn="12.7895" a="122.627" fwhm="0.0596719" res="15093.8" algo="Sum"/><pk mz="901.57105974" i="1119.12" sn="7.55869" a="63.316" fwhm="0.0653376" res="13798.7" algo="Sum"/><pk mz="901.68812888" i="1190.83" sn="8.04538" a="46.1266" fwhm="0.0818264" res="11019.5" algo="Sum"/><pk mz="901.71323970" i="1301.6" sn="8.79446" a="63.4146" fwhm="0.0559089" res="16128.2" algo="Sum"/><pk mz="902.57756767" i="1005.13" sn="6.81584" a="89.5534" fwhm="0.0984634" res="9166.63" algo="Sum"/><pk mz="902.71038518" i="1135.36" sn="7.70179" a="102.391" fwhm="0.0999438" res="9032.18" algo="Sum"/><pk mz="903.65331746" i="1038.66" sn="7.07799" a="60.7012" fwhm="0.077642" res="11638.7" algo="Sum"/><pk mz="903.73463351" i="1656.03" sn="11.2859" a="107.936" fwhm="0.0591522" res="15278.1" algo="Sum"/><pk mz="904.73324664" i="1231.89" sn="8.42959" a="77.6604" fwhm="0.0649576" res="13928" algo="Sum"/><pk mz="905.75017007" i="1800.03" sn="12.3676" a="100.96" fwhm="0.0490467" res="18467.1" algo="Sum"/><pk mz="906.50223562" i="1012.39" sn="6.98112" a="64.9886" fwhm="0.0669649" res="13537" algo="Sum"/><pk mz="906.75341329" i="1221.49" sn="8.4265" a="77.7911" fwhm="0.0565115" res="16045.5" algo="Sum"/><pk mz="907.69755606" i="1898.86" sn="13.1533" a="122.544" fwhm="0.0567606" res="15991.7" algo="Sum"/><pk mz="907.76581028" i="1274.18" sn="8.82764" a="61.4671" fwhm="0.0552296" res="16436.2" algo="Sum"/><pk mz="908.69780835" i="1291.81" sn="8.97743" a="95.6529" fwhm="0.0693033" res="13111.9" algo="Sum"/><pk mz="909.54300676" i="1310.41" sn="9.13201" a="91.4167" fwhm="0.0613552" res="14824.2" algo="Sum"/><pk mz="909.70347566" i="1358.08" sn="9.46831" a="85.2058" fwhm="0.066605" res="13658.2" algo="Sum"/><pk mz="913.61879899" i="1116.35" sn="7.90432" a="81.5537" fwhm="0.0690881" res="13224" algo="Sum"/><pk mz="914.62595150" i="1012.9" sn="7.20677" a="83.1868" fwhm="0.0723975" res="12633.4" algo="Sum"/><pk mz="916.53169162" i="1250.69" sn="8.97732" a="92.3093" fwhm="0.0637976" res="14366.2" algo="Sum"/><pk mz="917.70219428" i="1377.77" sn="9.93176" a="117.697" fwhm="0.0703758" res="13040" algo="Sum"/><pk mz="918.70414129" i="1036.16" sn="7.50469" a="75.352" fwhm="0.0798226" res="11509.3" algo="Sum"/><pk mz="919.71474577" i="1823.28" sn="13.2683" a="119.323" fwhm="0.0589586" res="15599.3" algo="Sum"/><pk mz="920.71862210" i="1151.74" sn="8.40974" a="93.457" fwhm="0.0714423" res="12887.6" algo="Sum"/><pk mz="921.72547936" i="1584.87" sn="11.6137" a="103.015" fwhm="0.0599928" res="15363.9" algo="Sum"/><pk mz="922.72989200" i="1065.07" sn="7.83417" a="75.0542" fwhm="0.07212" res="12794.4" algo="Sum"/><pk mz="923.73575646" i="999.261" sn="7.38287" a="72.9262" fwhm="0.0623947" res="14804.7" algo="Sum"/><pk mz="1051.79323970" i="5349.62" sn="80.0964" a="284.204" fwhm="0.0478209" res="21994.4" algo="Sum"/><pk mz="1052.79619324" i="3420.1" sn="51.5114" a="191.544" fwhm="0.0488222" res="21563.9" algo="Sum"/><pk mz="1053.79476145" i="1631.76" sn="24.6848" a="94.7457" fwhm="0.0510038" res="20661.1" algo="Sum"/><pk mz="1067.77645699" i="1710.84" sn="28.0884" a="112.93" fwhm="0.0584467" res="18269.2" algo="Sum"/><pk mz="1068.77851257" i="1221.76" sn="20.1211" a="75.6815" fwhm="0.0562567" res="18998.2" algo="Sum"/></ms_peaks><deconvolution_results/><annotation_list/><GMF_results/></ms_spectrum></DataAnalysis></analysis><checksums><DataAnalysis_checksum>0e7f14b6953c39f5775477707bc19f29</DataAnalysis_checksum></checksums></root>
