# Supplementary material for: Diagnosing Impaired Glucose Tolerance Using Direct Infusion Mass Spectrometry of Blood Plasma
Source: PLoS One. 2014 Sep 9;9(9):e105343. doi: 10.1371/journal.pone.0105343 (PMC4159123; doi:10.1371/journal.pone.0105343)
Supplement: Supporting Information S1 — Mass spectra of blood plasma metabolites obtained by direct infusion mass spectrometry (DIMS) of blood plasma samples from control subjects (n = 30) and patients with impaired glucose tolerance (n = 20). (ZIP) [file pone.0105343.s002.zip › Mass spectra/Sample 28.xml]

<root><fileinfo appname="Bruker Compass DataAnalysis" appversion="4.1.335.0" date="2014-06-18T12:05:24" type="DataAnalysisResults" typeversion="1.1" subtype="MS Spectrum"/><generalinfo organisation="" user="111" hostname="TRIFONOVA-PC" os="Windows 7"/><analysis name="C:\Users\Trifonova\Desktop\Mass spectra\Diabetes\Plasma Sample 255 ST PM 12022013.d\analysis.baf"><info><DateTime>2013-02-12T16:15:46+04:00</DateTime><method>Tune_pos_Standard.m</method><sample><![CDATA[Plasma Sample 255 ST PM 12022013]]></sample><comment><![CDATA[Sample 255. Diabetes. Human blood plasma after protein precipitation 50 fold in MeOH with 0.1% FA
]]></comment><operator>BDAL@DE</operator><instrument>maXis impact</instrument><instrument_serial_number>282001.00069</instrument_serial_number></info><DataAnalysis version="DataAnalysis 4.1.335.0" DataAnalysisResults=""><DataAnalysis_processing_parameters><find_compounds_chromatogram detect_version="3" detect_areamode="1" detect_areathresholdabs="0" detect_areathresholdrel="0" detect_intensitymode="1" detect_intensitythresholdabs="3000" detect_intensitythresholdrel="3" detect_sensitivity="0.333333" detect_skimratio="0" detect_smoothingwidth="3" detect_averageno="5" detect_averagemode="0" add_uv_or_ms_spectra="0" spectrum_load_mode="0" background_subtraction_mode="2" MS_peaksensmode2="1" MS_pc12="0.4" MS_pc22="4" MS_peaksens12="99" MS_peaksens22="99" MS_areamode2="2" MS_areathresholdabs2="1000" MS_areathresholdrel2="10" MS_intensitymode2="0" MS_intensitythresholdabs2="1000" MS_intensitythresholdrel2="10" MS_basesmoothmode2="1" MS_basesmoothpts2="8" MS_basesmoothmin2="12" MS_basesmoothforce2="0.1" MS_startendslope2="10" MS_valleyfilterused2="1" MS_valleyfilter2="10" MS_noisecorr2="0" UV_peaksensmode2="1" UV_pc12="0.4" UV_pc22="4" UV_peaksens12="99.9" UV_peaksens22="100" UV_areamode2="0" UV_areathresholdabs2="5" UV_areathresholdrel2="1" UV_intensitymode2="1" UV_intensitythresholdabs2="1" UV_intensitythresholdrel2="0.01" UV_basesmoothmode2="1" UV_basesmoothpts2="8" UV_basesmoothmin2="12" UV_basesmoothforce2="1" UV_startendslope2="10" UV_valleyfilterused2="1" UV_valleyfilter2="10" UV_noisecorr2="0" detect_delcmpdsinrng="1"/><auto_ms_n use_retention_time_window="0" retention_time_window="1" rt_unit="min" minimum_intensity_positive="1000" minimum_intensity_negative="1000" create_max_number_compounds="100000" spectrum_load_mode="0" background_type="0" create_auto_ms_n_traces="0" create_detailed_traces="0" merge_positive_negative_compounds="0" detect_delcmpdsinrng="1" detect_keep_cmpds_detectedneutralloss="0" add_uv_spectra="0" create_individual_MSMS_cmpds="0" advanced_precursor_determination="0"/><dissect_params dissect_addsmoothing="0" dissect_allow_wider_peaks="0" dissect_resolving_power="1" dissect_deletepeaksinrange="1" dissect_fullrange="1" dissect_cutoff="0.1" dissect_sensitivity="0.333333" dissect_maxoverlap="5" dissect_smoothwidth="1" spectrum_load_mode="0" add_uv_spectra="0"/><find_all_compounds min_time_points="20" min_correlation="0.7" background_type="0" load_spec_type="2" additional_smoothing="1" proteomics="1" chrom_sn_threshold="3" chrom_smoothingwidth="10" detect_delcmpdsinrng="1" add_MSMS_spectra="1"/><ms_peak_finder ms_peak_finder_type="3" ms_manually_use_peak_finder="1"><ms_peak_finder_apex minimum_intensity="100" peak_width="0.05" relative_threshold_base_peak="0.1" signal_to_noise="10"/><ms_peak_finder_centroid peak_width="1" signal_to_noise="1" relative_threshold_base_peak="2" minimum_intensity="100" centroid_percentage="80"/><ms_peak_finder_snap minimum_intensity="0" relative_threshold_base_peak="0" signal_to_noise="2" maximum_charge="12" quality_factor_threshold="0.9" number_of_patterns="500000" building_block_1="C 4.9384 N 1.3577 O 1.4773 S 0.0417 H 7.7583" building_block_2="" use_snap_2="1" add_detailed_results="0"/><ms_peak_finder_sumpeak minimum_intensity="100" peak_width="5" use_datapoints="1" sum_width="2" relative_threshold_base_peak="0.1" signal_to_noise="1" baseline_type="1" baseline_flatness="1" same_sumwidth_as_acquisition="1" use_resolution="0" res="10000" instrument_sum_width="2" use_sum_of_intensities="0"/><ms_peak_finder_ftms signal_to_noise="4" relative_threshold_base_peak="0.01" minimum_intensity="100" centroid_percentage="80" use_centroid="0"/></ms_peak_finder><deconvolution clear_prev_results="1" create_neutral_spectrum="0" incl_shifted_spectra="0" ret_residuals="0" incl_comp_details="0" show_comp_details="0" substance_class="1" extend_evelope="0" extend_before="1" extend_after="1" auto_apply="0"><deconvolution_detailed perf_deconv="1" rel_isotop_deconv="0" resolve_isotop="1" exclude_itraq_ions="1" abund_cutoff="2" envelope_cutoff="75" high_mass="4000" low_mass="250" mw_agreement="0" maximum_charge="10" max_charge_isotop="5" min_charge="1" min_peaks="3" precursor_deconv="0" max_components="10" adduct_ion_name="+H" adduct_ion_mass="1.00728" apply_min_max_mass_boundaries="0"/><deconvolution_detailed perf_deconv="1" rel_isotop_deconv="0" resolve_isotop="1" exclude_itraq_ions="1" abund_cutoff="2" envelope_cutoff="75" high_mass="3000" low_mass="100" mw_agreement="5" maximum_charge="3" max_charge_isotop="0" min_charge="1" min_peaks="3" precursor_deconv="0" max_components="10" adduct_ion_name="+H" adduct_ion_mass="1.00728" apply_min_max_mass_boundaries="0"/><deconvolution_detailed perf_deconv="1" rel_isotop_deconv="0" resolve_isotop="1" exclude_itraq_ions="1" abund_cutoff="0.5" envelope_cutoff="75" high_mass="2000" low_mass="50" mw_agreement="5" maximum_charge="3" max_charge_isotop="4" min_charge="1" min_peaks="3" precursor_deconv="0" max_components="10" adduct_ion_name="+H" adduct_ion_mass="1.00728" apply_min_max_mass_boundaries="0"/><deconvolution_detailed perf_deconv="1" rel_isotop_deconv="1" resolve_isotop="0" exclude_itraq_ions="0" abund_cutoff="10" envelope_cutoff="75" high_mass="100000" low_mass="5000" mw_agreement="5" maximum_charge="100" max_charge_isotop="0" min_charge="1" min_peaks="3" precursor_deconv="0" max_components="10" adduct_ion_name="+H" adduct_ion_mass="1.00728" apply_min_max_mass_boundaries="1"/><max_entropy_deconvolution adduct_ion_name="-H" adduct_ion_mass="-1.00783" low_mass="5000" high_mass="100000" spacint_out="0" resolving_power="10000" peak_width="0.3" width="1" maxentx="0"/></deconvolution><mascot_export globalchargelimit_apply="1" globalchargelimit="1+, 2+ and 3+" prefer_fullscan_deconvolution_results="1" deconvolution_export_type="2" msmssignals="50" threshold="100" mssignals_deconv="2" mssignals_non_deconv="20" normalize_msms="0" single_charged="0"/><process_parameters baseline_flatness="0.8" baseline_addchild="1" baseline_disableoriginal="0" baseline_usesamecolor="1" smoothing_algorithm="1" smoothing_width="0.2" smoothing_cycles="1" smoothing_addchild="1" smoothing_disableoriginal="0" smoothing_usesamecolor="1"/><process_parameters baseline_flatness="0.8" baseline_addchild="1" baseline_disableoriginal="0" baseline_usesamecolor="1" smoothing_algorithm="1" smoothing_width="0.2" smoothing_cycles="1" smoothing_addchild="1" smoothing_disableoriginal="0" smoothing_usesamecolor="1"/><display_params mass_precision="4" time_precision="1" structure_size="30" chrom_peak_label="Index"/><calibration_params calibration_range="0.05" calibration_listname="Samples Recalibration Diabetes" calibration_listgroupname="ESI" calibration_fit_mode="2" calibration_intensitythreshold="1000"/><calibration_params calibration_range="0.05" calibration_listname="Lockmass 1222" calibration_listgroupname="ESI" calibration_intensitythreshold="1000" calibration_lockmassmode="0"/><library_search_params del_prev_res="1"><library_search_basic_params accept_score="50" allowmasses_above="0" allowmasses_below="0" desired_score="900" increasedepth="0" maxnr_spectra="10" match_all="0" sort_by="1" include_precursor_spectra="1" skip_low_frgamnet_spectra="1" min_effective_score="500" minmatch_score="250" min_score="400"/><library_search_basic_params add_int_range="5" extended="1" locnorm="0" root="0" hwfstp="50" hwscdp="7" intrangefac="1.9" locnormeqfac="1" locnormfac="2" locnormwin="25" masdisint="20" minsrcint="100" minspepresrc="15" threshfstp="40" maskadducts="0" maskprecursor="0"/><library_search_libraries_params add_unid="0" srcparallel="0" libraries="" librariey_unidentified=""/><library_search_match_params chrgdeconv="0" collenerg="0" fragampl="1" instrtp="2" ionmeth="1" isolwidth="0" msmsstg="2" ms_vs_msms="4" pkwidth="0" polarity="4" psd="0" precion="0" prodion="0" rgtgaspress="0" rgtion="0" refl="0" trgtgas="0" trgtgaspress="0" trapdrv="1"/><library_search_basic_params add_confirm_mode="0"/><library_search_basic_params accepted_deviation="1" apply_rt_match="0" match_columnname="1" max_deviation="5"/></library_search_params><masslist_layout layout_columntypes="1 2 6 5 3 11 4 " layout_columnwidth="30 60 45 54 45 30 48 "/><cmpdlist_layout layout_columntypes="14 20 1 23 12 26 31 6 52 " layout_columnwidth="23 55 49 60 50 37 272 61 0 "/><cmpdlist_layout layout_columntypes="24 1 2 3 5 18 18 40 7 9 8 " layout_columnwidth="-1 -1 -1 -1 -1 -1 -1 -1 -1 -1 -1 "/><cmpdlist_layout layout_columntypes="6 0 5 3 4 2 12 14 10 11 " layout_columnwidth="-1 -1 -1 -1 -1 -1 -1 -1 -1 -1 "/><cmpdlist_layout layout_columntypes="15 14 6 5 43 11 1 2 17 7 8 9 10 4 3 39 40 41 42 16 18 19 25 20 21 22 23 24 31 26 27 28 29 30 37 32 33 34 35 36 " layout_columnwidth="-1 -1 -1 -1 -1 -1 -1 -1 -1 -1 -1 -1 -1 -1 -1 -1 -1 -1 -1 -1 -1 -1 -1 -1 -1 -1 -1 -1 -1 -1 -1 -1 -1 -1 -1 -1 -1 -1 -1 -1 "/><exclusion_masses/><xml_export_parameters export_detailed_information="0" export_peptide_database_query_information="1"/><smf1D_params max_nr_formulae="500" z="1" rdb_min="0" rdb_max="80" tolerance_ppm="5" tolerance_abs="2" tolerance_ppm_MSn="5" tolerance_abs_MSn="2" use_rel_tolerance="1" use_rel_tolerance_MSn="0" lower_bound_formula="" upper_bound_formula="" electron_configuration="2" electron_configuration_MSn="0" sigma_limit="0.02" sigma_limit_MSn="0.05" HC_Ratio_min="0" HC_Ratio_max="3" filtering="1" patternsearch="0" validate_formulae="1" filter_by_elementratio="1" estimate_carbon_count="1" relative_threshold_base_peak="10" delete_previous_results="1" filter_criteriy="0" adducts_positive_mode="'M+H' " adducts_negative_mode="'M-H' " collect_adducts="0"/><smf3D_params tolerance_neutralloss="2" intensitythresholdabs2="100" intensity_threshold_abs_msms="100" auto_filter="0" nr_explained_peaks="5" highlight_unexplained_peaks="0"/><uv_parameters rt_offset="0"/><target_screening delta_rt="1.5" threshold_sigma="0.05" detection_tolerance="5" identification_tolerance="5" use_tolerance_ppm="0" compound_database="C:\BDALSystemData\BuildingBlocks\TargetScreeningDataBase.csv" use_sampleinfo_xml="0" rt_range_start="0" rt_range_end="0" additional_smoothing="0" create_chromatogram_time_slices="1" rt_window_halfwidth="45" enable_BPC="1" evaluate_qualifier_ions="1" qualifier_ion_intensity_threshold="0" group_id="':' " lc_method_id=":" ms_method_id=":" matrix_id=":" useDB="0" sortanalytes="4"/><automatic_calibration automatic_calibration="0/0" automatic_calibration_use_spectrum_type="0/0" automatic_calibration_retain_data="0/0" automatic_calibration_perform_lockmass="0/0"/><target_screening_scoring threshold1_qualityfactor="0.05" threshold1_massaccuracy="10" threshold1_retentiontime="20" threshold2_retentiontime="40" use_tolerance_ppm="0"/></DataAnalysis_processing_parameters><ms_spectrum info="+MS, 0.2-0.7min #12-41" msmsinfo="All MS" polarity="+" scanmode="fullscan" seq_nr_start="12" seq_nr_end="41" spec_index="0" spec_nrs="12/13/14/15/16/17/18/19/20/21/22/23/24/25/26/27/28/29/30/31/32/33/34/35/36/37/38/39/40/41" rt="0.447658" rt_unit="min"><ms_peaks><pk mz="80.94780465" i="2342.25" sn="640.383" a="13.7157" fwhm="0.00497294" res="16277.7" algo="Sum"/><pk mz="82.94489911" i="2091.6" sn="567.573" a="12.2931" fwhm="0.00502511" res="16506.1" algo="Sum"/><pk mz="84.04430717" i="1920.47" sn="518.361" a="12.316" fwhm="0.00553697" res="15178.8" algo="Sum"/><pk mz="84.08071048" i="1552.81" sn="419.018" a="9.05713" fwhm="0.00498113" res="16879.9" algo="Sum"/><pk mz="84.95956306" i="6808.3" sn="1826.48" a="40.8726" fwhm="0.0052116" res="16302" algo="Sum"/><pk mz="85.02838341" i="888.17" sn="238.109" a="4.87976" fwhm="0.00474757" res="17909.9" algo="Sum"/><pk mz="86.09633276" i="5597.92" sn="1491.58" a="34.3839" fwhm="0.00537554" res="16016.3" algo="Sum"/><pk mz="90.05486131" i="1990.13" sn="518.838" a="12.2733" fwhm="0.00554757" res="16233.2" algo="Sum"/><pk mz="90.97653482" i="18372" sn="4770.96" a="103.364" fwhm="0.00521519" res="17444.5" algo="Sum"/><pk mz="91.05429464" i="1080.28" sn="280.491" a="7.03039" fwhm="0.00588169" res="15481" algo="Sum"/><pk mz="93.05721593" i="4272.57" sn="1097.34" a="24.8946" fwhm="0.00519927" res="17898.1" algo="Sum"/><pk mz="94.06503647" i="9464.08" sn="2418.71" a="55.7329" fwhm="0.00526387" res="17869.9" algo="Sum"/><pk mz="95.08560713" i="681.604" sn="173.541" a="4.4416" fwhm="0.00616409" res="15425.7" algo="Sum"/><pk mz="96.07870278" i="760.984" sn="192.465" a="5.85356" fwhm="0.00632315" res="15194.7" algo="Sum"/><pk mz="96.92169119" i="32289" sn="8119.33" a="200.992" fwhm="0.00547104" res="17715.4" algo="Sum"/><pk mz="97.10113315" i="815.968" sn="205.033" a="5.69135" fwhm="0.00627137" res="15483.2" algo="Sum"/><pk mz="98.91891071" i="14904.6" sn="3683.7" a="89.837" fwhm="0.00552645" res="17899.2" algo="Sum"/><pk mz="98.99547317" i="1758.2" sn="434.234" a="10.5428" fwhm="0.00560183" res="17672" algo="Sum"/><pk mz="100.91676621" i="949.565" sn="231.083" a="5.88369" fwhm="0.00554915" res="18186" algo="Sum"/><pk mz="101.07086261" i="894.159" sn="217.363" a="6.02318" fwhm="0.00580234" res="17419" algo="Sum"/><pk mz="102.05513593" i="2869.89" sn="692.247" a="19.0457" fwhm="0.00590652" res="17278.4" algo="Sum"/><pk mz="102.09140519" i="681.516" sn="164.29" a="4.7567" fwhm="0.00568378" res="17961.9" algo="Sum"/><pk mz="103.03910044" i="1534.36" sn="366.594" a="9.16498" fwhm="0.00558998" res="18432.8" algo="Sum"/><pk mz="103.05420606" i="1627.09" sn="388.712" a="11.9476" fwhm="0.00630499" res="16344.9" algo="Sum"/><pk mz="104.05311798" i="1095.95" sn="258.794" a="7.98603" fwhm="0.0060701" res="17141.9" algo="Sum"/><pk mz="104.10699281" i="10677.9" sn="2520.36" a="65.798" fwhm="0.00560095" res="18587.4" algo="Sum"/><pk mz="104.99231867" i="6347.32" sn="1486.9" a="41.6934" fwhm="0.0057994" res="18104" algo="Sum"/><pk mz="106.08627413" i="1950.85" sn="453.266" a="12.7985" fwhm="0.00607624" res="17459.2" algo="Sum"/><pk mz="106.95046601" i="6998.39" sn="1611.53" a="46.6482" fwhm="0.00607123" res="17615.9" algo="Sum"/><pk mz="107.04925963" i="2226.34" sn="512.695" a="14.5802" fwhm="0.00594878" res="17995.2" algo="Sum"/><pk mz="108.08077068" i="5230.65" sn="1195.29" a="36.5289" fwhm="0.00600424" res="18000.7" algo="Sum"/><pk mz="109.10120635" i="749.741" sn="169.329" a="5.0651" fwhm="0.00613934" res="17770.8" algo="Sum"/><pk mz="110.00866414" i="17811.8" sn="3958.81" a="123.824" fwhm="0.00618561" res="17784.6" algo="Sum"/><pk mz="110.07126117" i="3621.22" sn="804.29" a="24.7237" fwhm="0.00606884" res="18137.1" algo="Sum"/><pk mz="111.00977953" i="2796.04" sn="614.216" a="22.0252" fwhm="0.00729149" res="15224.6" algo="Sum"/><pk mz="111.11696760" i="1508.06" sn="330.42" a="9.82142" fwhm="0.00590711" res="18810.7" algo="Sum"/><pk mz="112.00628134" i="2825.55" sn="612.455" a="20.0202" fwhm="0.00628302" res="17826.8" algo="Sum"/><pk mz="112.89559432" i="48026.2" sn="10260.8" a="327.954" fwhm="0.00612546" res="18430.6" algo="Sum"/><pk mz="114.06614344" i="9384.47" sn="1978.21" a="71.0773" fwhm="0.00643663" res="17721.4" algo="Sum"/><pk mz="114.09123866" i="5767.21" sn="1215.15" a="42.0577" fwhm="0.00635069" res="17965.2" algo="Sum"/><pk mz="114.89307799" i="22366.9" sn="4651.36" a="160.98" fwhm="0.0064173" res="17903.6" algo="Sum"/><pk mz="115.03512545" i="1605.07" sn="332.92" a="17.0572" fwhm="0.00945644" res="12164.7" algo="Sum"/><pk mz="116.05283317" i="1493.62" sn="306.235" a="11.6336" fwhm="0.00699352" res="16594.3" algo="Sum"/><pk mz="116.07061075" i="25917.1" sn="5313.76" a="178.923" fwhm="0.00632749" res="18343.9" algo="Sum"/><pk mz="116.89110232" i="2447.97" sn="497.599" a="18.4489" fwhm="0.00645553" res="18107.1" algo="Sum"/><pk mz="116.99233631" i="960.958" sn="194.966" a="7.76073" fwhm="0.0070331" res="16634.5" algo="Sum"/><pk mz="117.07393048" i="1513.32" sn="306.972" a="12.7196" fwhm="0.00742059" res="15776.9" algo="Sum"/><pk mz="118.06531986" i="850.254" sn="170.232" a="6.81747" fwhm="0.00666531" res="17713.4" algo="Sum"/><pk mz="118.08635244" i="18291" sn="3661.82" a="137.227" fwhm="0.00670011" res="17624.5" algo="Sum"/><pk mz="119.01684968" i="1248.66" sn="247.673" a="9.67729" fwhm="0.00723854" res="16442.1" algo="Sum"/><pk mz="119.04938738" i="952.969" sn="189" a="6.9956" fwhm="0.00646593" res="18411.8" algo="Sum"/><pk mz="119.08921274" i="1152.74" sn="228.487" a="10.5235" fwhm="0.00775722" res="15352.1" algo="Sum"/><pk mz="120.00350339" i="1908.39" sn="372.813" a="14.9794" fwhm="0.00666247" res="18011.9" algo="Sum"/><pk mz="120.06586321" i="810.188" sn="158.225" a="5.35265" fwhm="0.00635249" res="18900.6" algo="Sum"/><pk mz="120.08099929" i="22638.2" sn="4421.11" a="168.558" fwhm="0.00648093" res="18528.4" algo="Sum"/><pk mz="120.96674771" i="890.008" sn="171.385" a="6.92901" fwhm="0.0069015" res="17527.6" algo="Sum"/><pk mz="120.99535806" i="882.164" sn="169.778" a="8.86414" fwhm="0.00752276" res="16083.9" algo="Sum"/><pk mz="121.02925415" i="879.335" sn="169.043" a="6.78837" fwhm="0.00679577" res="17809.5" algo="Sum"/><pk mz="121.08442303" i="2077.13" sn="398.696" a="15.5489" fwhm="0.00671361" res="18035.7" algo="Sum"/><pk mz="122.92485278" i="5312.5" sn="993.342" a="39.9632" fwhm="0.0067871" res="18111.5" algo="Sum"/><pk mz="123.04444976" i="1713.98" sn="320.171" a="14.0747" fwhm="0.00678546" res="18133.6" algo="Sum"/><pk mz="124.92316387" i="731.686" sn="132.726" a="5.90985" fwhm="0.007408" res="16863.3" algo="Sum"/><pk mz="125.02141687" i="1670.43" sn="302.575" a="13.7748" fwhm="0.00730671" res="17110.5" algo="Sum"/><pk mz="125.13312521" i="759.826" sn="137.205" a="5.13567" fwhm="0.00589613" res="21222.9" algo="Sum"/><pk mz="125.98669273" i="3545.85" sn="629.546" a="25.956" fwhm="0.00661324" res="19050.7" algo="Sum"/><pk mz="128.01978415" i="16878.1" sn="2918.98" a="128.629" fwhm="0.00695916" res="18395.9" algo="Sum"/><pk mz="128.06893068" i="3205.78" sn="553.932" a="24.7627" fwhm="0.00701032" res="18268.6" algo="Sum"/><pk mz="128.98680869" i="878.103" sn="149.052" a="10.3753" fwhm="0.00775929" res="16623.5" algo="Sum"/><pk mz="129.02075659" i="2689.4" sn="456.508" a="25.0278" fwhm="0.00815175" res="15827.4" algo="Sum"/><pk mz="129.05451618" i="818.764" sn="138.98" a="5.41484" fwhm="0.00676897" res="19065.6" algo="Sum"/><pk mz="129.06653273" i="3087.53" sn="524.088" a="26.5775" fwhm="0.00733775" res="17589.4" algo="Sum"/><pk mz="130.01753540" i="2609.76" sn="436.713" a="22.5125" fwhm="0.0075376" res="17249.2" algo="Sum"/><pk mz="130.05039304" i="19452.5" sn="3255.15" a="155.993" fwhm="0.00725532" res="17924.8" algo="Sum"/><pk mz="130.08683110" i="8108.82" sn="1356.66" a="68.1209" fwhm="0.00717491" res="18130.8" algo="Sum"/><pk mz="130.15964504" i="6163.46" sn="1029.7" a="46.3473" fwhm="0.00683083" res="19054.7" algo="Sum"/><pk mz="131.05261219" i="1716" sn="280.87" a="19.8955" fwhm="0.00975756" res="13430.9" algo="Sum"/><pk mz="132.07751186" i="9192.69" sn="1461.9" a="76.579" fwhm="0.00756258" res="17464.6" algo="Sum"/><pk mz="132.10248232" i="6947.55" sn="1104.23" a="58.3302" fwhm="0.00722432" res="18285.8" algo="Sum"/><pk mz="132.98790178" i="2623.23" sn="408.411" a="21.3894" fwhm="0.00718976" res="18496.9" algo="Sum"/><pk mz="133.03273553" i="1177.3" sn="183.179" a="10.5526" fwhm="0.00822672" res="16170.8" algo="Sum"/><pk mz="133.10012859" i="967.126" sn="150.317" a="12.7404" fwhm="0.0131088" res="10153.5" algo="Sum"/><pk mz="134.01956188" i="2760.09" sn="421.604" a="23.4529" fwhm="0.00720251" res="18607.3" algo="Sum"/><pk mz="135.00356942" i="67309.4" sn="10099.8" a="541.516" fwhm="0.00710256" res="19007.7" algo="Sum"/><pk mz="135.11772383" i="937.563" sn="140.675" a="6.97455" fwhm="0.00634725" res="21287.6" algo="Sum"/><pk mz="136.00696572" i="2351.92" sn="348.94" a="20.482" fwhm="0.00808708" res="16817.8" algo="Sum"/><pk mz="136.02225952" i="2337.95" sn="346.867" a="18.3871" fwhm="0.00729726" res="18640.2" algo="Sum"/><pk mz="136.04879251" i="7667.03" sn="1137.52" a="64.9895" fwhm="0.00755453" res="18008.9" algo="Sum"/><pk mz="136.07564640" i="8679.55" sn="1287.76" a="76.8165" fwhm="0.00798098" res="17050" algo="Sum"/><pk mz="137.06026696" i="2366.22" sn="345.405" a="23.1246" fwhm="0.0086237" res="15893.4" algo="Sum"/><pk mz="137.07835949" i="803.098" sn="117.179" a="8.99971" fwhm="0.0130176" res="10530.3" algo="Sum"/><pk mz="138.05383749" i="1895.36" sn="272.467" a="18.7853" fwhm="0.00803339" res="17185" algo="Sum"/><pk mz="138.90713461" i="3409.34" sn="483.368" a="28.9706" fwhm="0.00766414" res="18124.3" algo="Sum"/><pk mz="139.05089403" i="701.693" sn="99.2803" a="7.34924" fwhm="0.0109744" res="12670.5" algo="Sum"/><pk mz="140.06889250" i="12636.3" sn="1755.77" a="108.926" fwhm="0.00770409" res="18181.1" algo="Sum"/><pk mz="140.90421791" i="2310.43" sn="316.17" a="18.9977" fwhm="0.00751832" res="18741.5" algo="Sum"/><pk mz="141.07173916" i="774.494" sn="105.969" a="8.29256" fwhm="0.00949575" res="14856.3" algo="Sum"/><pk mz="143.01722044" i="1038.34" sn="137.81" a="11.3989" fwhm="0.00918709" res="15567.2" algo="Sum"/><pk mz="143.08236294" i="1030.1" sn="136.56" a="8.91638" fwhm="0.0080389" res="17798.8" algo="Sum"/><pk mz="143.99777551" i="1463.96" sn="190.43" a="12.3975" fwhm="0.00734069" res="19616.4" algo="Sum"/><pk mz="144.08164247" i="855.535" sn="111.123" a="8.09739" fwhm="0.00876755" res="16433.5" algo="Sum"/><pk mz="144.10272570" i="7955.57" sn="1033.29" a="72.5543" fwhm="0.00803694" res="17930" algo="Sum"/><pk mz="145.04997584" i="1857.58" sn="236.701" a="17.3101" fwhm="0.00830233" res="17471" algo="Sum"/><pk mz="145.10517849" i="779.417" sn="99.1783" a="9.5775" fwhm="0.0119277" res="12165.4" algo="Sum"/><pk mz="146.03057775" i="3758.65" sn="470.696" a="33.1129" fwhm="0.00782596" res="18659.8" algo="Sum"/><pk mz="146.06075563" i="2435.64" sn="305" a="22.6796" fwhm="0.00809285" res="18048.1" algo="Sum"/><pk mz="146.11852788" i="937.005" sn="117.319" a="9.3975" fwhm="0.00881391" res="16578.2" algo="Sum"/><pk mz="147.03024068" i="699.465" sn="86.0468" a="8.42959" fwhm="0.0124227" res="11835.6" algo="Sum"/><pk mz="147.04484670" i="899.15" sn="110.612" a="8.58936" fwhm="0.00858552" res="17127.1" algo="Sum"/><pk mz="147.07736474" i="5240.86" sn="644.72" a="49.2835" fwhm="0.00853426" res="17233.8" algo="Sum"/><pk mz="147.11432424" i="3090.22" sn="380.152" a="31.1765" fwhm="0.00887217" res="16581.6" algo="Sum"/><pk mz="148.02784798" i="953.692" sn="115.979" a="12.2097" fwhm="0.0114683" res="12907.6" algo="Sum"/><pk mz="148.06140096" i="1158.31" sn="140.861" a="10.8122" fwhm="0.00828441" res="17872.3" algo="Sum"/><pk mz="148.93623951" i="1911.32" sn="228.67" a="16.8732" fwhm="0.00803946" res="18525.6" algo="Sum"/><pk mz="148.96207580" i="931.831" sn="111.481" a="9.04665" fwhm="0.00866875" res="17183.8" algo="Sum"/><pk mz="149.02363016" i="14564.3" sn="1740.85" a="145.095" fwhm="0.0090053" res="16548.4" algo="Sum"/><pk mz="149.06072852" i="1592.27" sn="190.2" a="14.7304" fwhm="0.00785259" res="18982.4" algo="Sum"/><pk mz="149.99387096" i="1165.65" sn="136.946" a="9.74171" fwhm="0.00758492" res="19775.3" algo="Sum"/><pk mz="150.01480834" i="2192.58" sn="257.545" a="20.303" fwhm="0.00840649" res="17845.1" algo="Sum"/><pk mz="150.02702096" i="1361.21" sn="159.824" a="12.8749" fwhm="0.00924005" res="16236.6" algo="Sum"/><pk mz="150.05976894" i="898.937" sn="105.513" a="9.50372" fwhm="0.00936248" res="16027.8" algo="Sum"/><pk mz="150.93324903" i="679.4" sn="78.9624" a="6.03494" fwhm="0.00749057" res="20149.8" algo="Sum"/><pk mz="150.97758857" i="24875.6" sn="2890.7" a="213.397" fwhm="0.00789329" res="19127.3" algo="Sum"/><pk mz="151.04849854" i="2279.64" sn="264.82" a="21.83" fwhm="0.00787915" res="19170.7" algo="Sum"/><pk mz="151.98207127" i="1025.71" sn="118.469" a="10.7617" fwhm="0.0091922" res="16533.8" algo="Sum"/><pk mz="152.02322637" i="7116.43" sn="821.946" a="81.4668" fwhm="0.00914119" res="16630.6" algo="Sum"/><pk mz="152.97618689" i="1763.52" sn="202.14" a="18.3091" fwhm="0.00907994" res="16847.7" algo="Sum"/><pk mz="154.02510507" i="745.151" sn="84.9637" a="12.6218" fwhm="0.0153566" res="10029.9" algo="Sum"/><pk mz="154.05958992" i="1034.41" sn="117.94" a="11.9411" fwhm="0.0083651" res="18416.9" algo="Sum"/><pk mz="154.88132100" i="1286.97" sn="145.5" a="11.7054" fwhm="0.00848382" res="18256.1" algo="Sum"/><pk mz="155.08022519" i="707.445" sn="79.9286" a="8.31163" fwhm="0.0131762" res="11769.8" algo="Sum"/><pk mz="156.04302171" i="5237.59" sn="578.951" a="48.0776" fwhm="0.00830157" res="18796.8" algo="Sum"/><pk mz="156.07760772" i="3432.58" sn="378.894" a="32.8649" fwhm="0.00819051" res="19055.9" algo="Sum"/><pk mz="156.87858055" i="963.61" sn="104.615" a="8.95273" fwhm="0.00825799" res="18997.2" algo="Sum"/><pk mz="157.08385878" i="3644.3" sn="394.257" a="41.0942" fwhm="0.00938405" res="16739.5" algo="Sum"/><pk mz="158.09318089" i="813.178" sn="86.0114" a="11.2697" fwhm="0.0113487" res="13930.5" algo="Sum"/><pk mz="158.96495738" i="15595.2" sn="1624.22" a="145.941" fwhm="0.00859253" res="18500.4" algo="Sum"/><pk mz="159.01052588" i="1363.84" sn="141.911" a="20.8618" fwhm="0.015153" res="10493.7" algo="Sum"/><pk mz="159.04284454" i="3413.21" sn="355.105" a="37.0859" fwhm="0.0090448" res="17583.9" algo="Sum"/><pk mz="159.07731180" i="2544.73" sn="264.739" a="29.1584" fwhm="0.00944457" res="16843.3" algo="Sum"/><pk mz="159.09220910" i="682.912" sn="71.0461" a="7.15305" fwhm="0.00944517" res="16843.8" algo="Sum"/><pk mz="160.03602383" i="1751.07" sn="179.697" a="18.9272" fwhm="0.00969395" res="16508.9" algo="Sum"/><pk mz="160.06128007" i="10209.7" sn="1047.73" a="103.636" fwhm="0.00864867" res="18507" algo="Sum"/><pk mz="160.13412605" i="1466.44" sn="150.484" a="14.9301" fwhm="0.00890075" res="17991.1" algo="Sum"/><pk mz="161.02063742" i="741.848" sn="74.9229" a="10.5372" fwhm="0.0153962" res="10458.5" algo="Sum"/><pk mz="161.06465461" i="770.309" sn="77.7854" a="8.17454" fwhm="0.0087715" res="18362.3" algo="Sum"/><pk mz="161.09687649" i="808.123" sn="81.6008" a="9.27855" fwhm="0.0093907" res="17154.9" algo="Sum"/><pk mz="161.13275689" i="1073.63" sn="108.408" a="12.7448" fwhm="0.0105789" res="15231.6" algo="Sum"/><pk mz="162.05129981" i="2512.1" sn="249.02" a="29.1822" fwhm="0.00998443" res="16230.4" algo="Sum"/><pk mz="162.11334160" i="40079.8" sn="3964.13" a="387.125" fwhm="0.00865424" res="18732.2" algo="Sum"/><pk mz="163.11724920" i="3454.46" sn="335.157" a="44.9363" fwhm="0.0112552" res="14492.6" algo="Sum"/><pk mz="164.03037204" i="2584.5" sn="248.065" a="27.1939" fwhm="0.00906299" res="18098.9" algo="Sum"/><pk mz="164.93165463" i="1281.87" sn="122.241" a="16.0679" fwhm="0.0100376" res="16431.3" algo="Sum"/><pk mz="164.99392537" i="847.769" sn="80.8455" a="8.28539" fwhm="0.0107821" res="15302.6" algo="Sum"/><pk mz="165.01410633" i="7000.83" sn="667.656" a="71.6377" fwhm="0.00903873" res="18256.3" algo="Sum"/><pk mz="165.05551219" i="5314.29" sn="506.809" a="53.9807" fwhm="0.00876459" res="18832.1" algo="Sum"/><pk mz="165.98905404" i="1094.23" sn="103.921" a="12.7257" fwhm="0.0100998" res="16434.8" algo="Sum"/><pk mz="166.02706062" i="8239.95" sn="782.562" a="75.6753" fwhm="0.00806045" res="20597.7" algo="Sum"/><pk mz="166.08644844" i="13701.7" sn="1301.27" a="137.749" fwhm="0.00919347" res="18065.7" algo="Sum"/><pk mz="166.52871179" i="1001.31" sn="94.7408" a="8.56687" fwhm="0.00794271" res="20966.2" algo="Sum"/><pk mz="166.95167782" i="5300.01" sn="499.02" a="54.7467" fwhm="0.00884864" res="18867.5" algo="Sum"/><pk mz="167.03363007" i="1032.85" sn="97.2456" a="14.3026" fwhm="0.0110018" res="15182.4" algo="Sum"/><pk mz="167.08994802" i="1293.38" sn="121.775" a="15.7306" fwhm="0.010118" res="16514.2" algo="Sum"/><pk mz="168.94998625" i="802.355" sn="74.1105" a="7.89505" fwhm="0.00877196" res="19260.2" algo="Sum"/><pk mz="169.03679702" i="788.057" sn="72.5335" a="9.27188" fwhm="0.0105577" res="16010.8" algo="Sum"/><pk mz="169.05916940" i="4235.15" sn="389.526" a="45.6519" fwhm="0.00913914" res="18498.4" algo="Sum"/><pk mz="169.09541483" i="1399.07" sn="128.628" a="14.3883" fwhm="0.00939629" res="17996" algo="Sum"/><pk mz="169.98683056" i="1294.84" sn="116.589" a="13.1464" fwhm="0.00925528" res="18366.5" algo="Sum"/><pk mz="170.03419141" i="1515.73" sn="136.191" a="21.1797" fwhm="0.0119297" res="14253.1" algo="Sum"/><pk mz="170.06058887" i="794.378" sn="71.3598" a="8.86239" fwhm="0.0103053" res="16502.2" algo="Sum"/><pk mz="170.09490430" i="1387.44" sn="124.55" a="16.407" fwhm="0.0110179" res="15438.1" algo="Sum"/><pk mz="170.85546210" i="739.215" sn="65.461" a="7.79869" fwhm="0.0097711" res="17485.8" algo="Sum"/><pk mz="171.10005122" i="1945.45" sn="171.51" a="19.3397" fwhm="0.00870261" res="19660.8" algo="Sum"/><pk mz="172.09568343" i="1409.08" sn="122.679" a="17.6753" fwhm="0.0100295" res="17159" algo="Sum"/><pk mz="172.85276656" i="730.802" sn="62.9221" a="6.86293" fwhm="0.00835806" res="20681" algo="Sum"/><pk mz="172.98050034" i="1551.36" sn="133.338" a="15.2724" fwhm="0.00916865" res="18866.5" algo="Sum"/><pk mz="173.04264774" i="905.758" sn="77.8427" a="9.57939" fwhm="0.0100418" res="17232.3" algo="Sum"/><pk mz="173.07963516" i="3865.4" sn="332.201" a="42.6461" fwhm="0.00963669" res="17960.5" algo="Sum"/><pk mz="174.93893528" i="3653.62" sn="307.111" a="36.3535" fwhm="0.00912926" res="19162.4" algo="Sum"/><pk mz="174.99436078" i="773.065" sn="64.9803" a="14.0702" fwhm="0.0189821" res="9218.91" algo="Sum"/><pk mz="175.03254095" i="22323.3" sn="1876.4" a="210.35" fwhm="0.00845305" res="20706.4" algo="Sum"/><pk mz="175.05827924" i="726.458" sn="61.041" a="8.61202" fwhm="0.0105118" res="16653.5" algo="Sum"/><pk mz="175.11972229" i="10469.8" sn="877.351" a="110.838" fwhm="0.00941155" res="18606.9" algo="Sum"/><pk mz="175.53392096" i="2306.13" sn="190.238" a="21.3818" fwhm="0.00862166" res="20359.6" algo="Sum"/><pk mz="176.03434269" i="1061.25" sn="86.6093" a="15.4928" fwhm="0.0136504" res="12895.9" algo="Sum"/><pk mz="176.06664534" i="4520.84" sn="368.589" a="48.6846" fwhm="0.00941488" res="18700.9" algo="Sum"/><pk mz="176.10417310" i="686.71" sn="55.9084" a="7.0252" fwhm="0.0103436" res="17025.4" algo="Sum"/><pk mz="176.12280204" i="804.621" sn="65.447" a="11.2523" fwhm="0.0120075" res="14667.7" algo="Sum"/><pk mz="177.02591384" i="2297.43" sn="182.4" a="26.9988" fwhm="0.0102228" res="17316.8" algo="Sum"/><pk mz="177.06168163" i="1695.39" sn="134.47" a="25.3472" fwhm="0.0119299" res="14841.9" algo="Sum"/><pk mz="178.02577616" i="957.259" sn="74.683" a="11.8821" fwhm="0.0111689" res="15939.5" algo="Sum"/><pk mz="178.05946840" i="1144.98" sn="89.3289" a="14.0366" fwhm="0.0104061" res="17111.1" algo="Sum"/><pk mz="180.00460332" i="1521.9" sn="115.105" a="18.0867" fwhm="0.00977346" res="18417.7" algo="Sum"/><pk mz="180.98818710" i="1149.81" sn="85.2344" a="13.107" fwhm="0.00976595" res="18532.6" algo="Sum"/><pk mz="181.08580050" i="1582.86" sn="117.332" a="20.1056" fwhm="0.0101448" res="17850.1" algo="Sum"/><pk mz="182.05876391" i="1572.9" sn="114.598" a="17.6413" fwhm="0.00999947" res="18206.8" algo="Sum"/><pk mz="182.08204419" i="2730.28" sn="198.712" a="31.7953" fwhm="0.01012" res="17992.2" algo="Sum"/><pk mz="184.07404927" i="2389.54" sn="163.869" a="26.9048" fwhm="0.0101203" res="18188.5" algo="Sum"/><pk mz="184.09500829" i="3898.45" sn="267.346" a="43.6155" fwhm="0.0100632" res="18294" algo="Sum"/><pk mz="185.03316064" i="2018.11" sn="135.608" a="25.8694" fwhm="0.0107844" res="17157.5" algo="Sum"/><pk mz="185.11557420" i="34601.3" sn="2323.54" a="375.182" fwhm="0.00978392" res="18920.4" algo="Sum"/><pk mz="186.11882376" i="3338.12" sn="221.899" a="37.7148" fwhm="0.00991333" res="18774.6" algo="Sum"/><pk mz="186.22250171" i="954.634" sn="63.4349" a="10.5983" fwhm="0.0103617" res="17972.1" algo="Sum"/><pk mz="187.05852127" i="3484.73" sn="227.37" a="42.5926" fwhm="0.00979269" res="19101.8" algo="Sum"/><pk mz="188.07111676" i="14540.1" sn="935.852" a="161.438" fwhm="0.00993568" res="18928.9" algo="Sum"/><pk mz="189.02144968" i="1734.56" sn="109.465" a="28.9749" fwhm="0.0148599" res="12720.2" algo="Sum"/><pk mz="189.07472582" i="3493" sn="220.306" a="38.8226" fwhm="0.0114592" res="16499.8" algo="Sum"/><pk mz="189.08657786" i="2526.31" sn="159.297" a="27.3059" fwhm="0.0103846" res="18208.4" algo="Sum"/><pk mz="190.91279275" i="859.526" sn="51.3714" a="9.23143" fwhm="0.00954335" res="20004.8" algo="Sum"/><pk mz="191.00948296" i="727.352" sn="43.2773" a="9.89802" fwhm="0.0117444" res="16263.9" algo="Sum"/><pk mz="191.04088719" i="19265.5" sn="1145.22" a="221.736" fwhm="0.010233" res="18669.1" algo="Sum"/><pk mz="191.07713480" i="3765.67" sn="223.544" a="47.7803" fwhm="0.0108113" res="17673.8" algo="Sum"/><pk mz="192.02549300" i="1005.58" sn="58.5831" a="9.98805" fwhm="0.0105144" res="18263" algo="Sum"/><pk mz="192.04216442" i="2118.61" sn="123.426" a="29.0533" fwhm="0.0120764" res="15902.2" algo="Sum"/><pk mz="192.96239558" i="2853.49" sn="163.434" a="33.5287" fwhm="0.0104233" res="18512.6" algo="Sum"/><pk mz="193.00135774" i="1136.03" sn="65.0664" a="15.1301" fwhm="0.0116817" res="16521.7" algo="Sum"/><pk mz="194.95940833" i="1070.53" sn="59.6299" a="12.5069" fwhm="0.00965937" res="20183.4" algo="Sum"/><pk mz="195.10037332" i="717.666" sn="39.9705" a="9.40022" fwhm="0.0104989" res="18582.9" algo="Sum"/><pk mz="196.86578235" i="5313.45" sn="285.741" a="61.2923" fwhm="0.0104499" res="18839.1" algo="Sum"/><pk mz="197.07946591" i="1072.63" sn="57.2549" a="12.5635" fwhm="0.0110043" res="17909.3" algo="Sum"/><pk mz="197.10153552" i="1453.05" sn="77.5113" a="17.9146" fwhm="0.0111303" res="17708.6" algo="Sum"/><pk mz="198.08577388" i="1238.69" sn="64.8065" a="16.5463" fwhm="0.0117459" res="16864.3" algo="Sum"/><pk mz="198.86264006" i="5160.03" sn="267.097" a="57.8996" fwhm="0.0103667" res="19182.8" algo="Sum"/><pk mz="199.13092286" i="949.626" sn="48.8066" a="12.0355" fwhm="0.011341" res="17558.5" algo="Sum"/><pk mz="200.04142046" i="1930.62" sn="98.1933" a="23.4802" fwhm="0.0107181" res="18663.9" algo="Sum"/><pk mz="200.06900066" i="1420.95" sn="72.2708" a="17.7073" fwhm="0.0108115" res="18505.2" algo="Sum"/><pk mz="200.85976099" i="1660.29" sn="83.1857" a="19.9478" fwhm="0.0105165" res="19099.5" algo="Sum"/><pk mz="201.08852122" i="1589.1" sn="79.4754" a="19.9695" fwhm="0.0114751" res="17523.9" algo="Sum"/><pk mz="201.18569027" i="1332.74" sn="66.6495" a="15.7598" fwhm="0.0101857" res="19751.7" algo="Sum"/><pk mz="202.03373346" i="1185.46" sn="58.5834" a="16.3612" fwhm="0.012826" res="15751.9" algo="Sum"/><pk mz="202.99083289" i="2181.81" sn="106.032" a="26.9628" fwhm="0.0104336" res="19455.5" algo="Sum"/><pk mz="203.03515587" i="2912.06" sn="141.524" a="25.4817" fwhm="0.00829311" res="24482.4" algo="Sum"/><pk mz="203.05343178" i="274554" sn="13343.1" a="2746.9" fwhm="0.00866204" res="23441.8" algo="Sum"/><pk mz="203.10192939" i="788.694" sn="38.3299" a="11.7265" fwhm="0.0130847" res="15522.1" algo="Sum"/><pk mz="203.14971625" i="683.579" sn="33.1715" a="13.3458" fwhm="0.0165761" res="12255.5" algo="Sum"/><pk mz="204.05663432" i="18545.2" sn="881.564" a="222.97" fwhm="0.0106597" res="19142.9" algo="Sum"/><pk mz="204.12355627" i="12974.1" sn="615.314" a="152.85" fwhm="0.010528" res="19388.6" algo="Sum"/><pk mz="205.05810998" i="3785.9" sn="175.521" a="66.3736" fwhm="0.0164664" res="12453.1" algo="Sum"/><pk mz="205.09545349" i="2823.68" sn="130.75" a="58.9858" fwhm="0.018725" res="10953" algo="Sum"/><pk mz="205.12622392" i="1495.18" sn="69.1691" a="22.1929" fwhm="0.0129034" res="15897" algo="Sum"/><pk mz="206.89435316" i="11173.3" sn="498.97" a="130.045" fwhm="0.0104968" res="19710.2" algo="Sum"/><pk mz="207.01481661" i="7437.28" sn="331.819" a="93.1989" fwhm="0.0106062" res="19518.4" algo="Sum"/><pk mz="207.05138672" i="1065.6" sn="47.5423" a="17.946" fwhm="0.0136448" res="15174.4" algo="Sum"/><pk mz="207.11080435" i="1592.98" sn="71.0716" a="23.1562" fwhm="0.0112828" res="18356.4" algo="Sum"/><pk mz="208.89134818" i="7679.81" sn="335.126" a="85.0436" fwhm="0.0100919" res="20699" algo="Sum"/><pk mz="208.93574009" i="1381.1" sn="60.2628" a="17.6543" fwhm="0.0112246" res="18614.1" algo="Sum"/><pk mz="209.11582493" i="707.881" sn="30.8863" a="11.4584" fwhm="0.013459" res="15537.3" algo="Sum"/><pk mz="210.05067053" i="2388.15" sn="103.11" a="27.9836" fwhm="0.0105863" res="19841.7" algo="Sum"/><pk mz="210.88846722" i="1188.46" sn="50.7661" a="13.2554" fwhm="0.0100998" res="20880.4" algo="Sum"/><pk mz="212.83936472" i="2465.68" sn="101.605" a="30.449" fwhm="0.0113188" res="18804.1" algo="Sum"/><pk mz="213.00008930" i="1890.33" sn="77.3608" a="25.7855" fwhm="0.0113017" res="18846.7" algo="Sum"/><pk mz="213.11001414" i="1117.59" sn="45.6144" a="16.193" fwhm="0.0117961" res="18066.2" algo="Sum"/><pk mz="213.14655372" i="2333.57" sn="95.1258" a="30.6133" fwhm="0.0110483" res="19292.2" algo="Sum"/><pk mz="214.00637528" i="1122.79" sn="45.0074" a="15.988" fwhm="0.0120085" res="17821.3" algo="Sum"/><pk mz="214.83650842" i="2728.85" sn="107.648" a="32.5408" fwhm="0.0108417" res="19815.7" algo="Sum"/><pk mz="215.01638083" i="2017.8" sn="79.4732" a="26.9436" fwhm="0.0115118" res="18677.9" algo="Sum"/><pk mz="216.01573207" i="790.976" sn="30.8768" a="11.2267" fwhm="0.0128281" res="16839.2" algo="Sum"/><pk mz="216.83345175" i="1041.9" sn="40.1394" a="13.0754" fwhm="0.0112743" res="19232.6" algo="Sum"/><pk mz="216.92302249" i="34002.7" sn="1309.36" a="401.232" fwhm="0.0108676" res="19960.6" algo="Sum"/><pk mz="217.08203913" i="1420.88" sn="54.7078" a="18.9412" fwhm="0.0129637" res="16745.4" algo="Sum"/><pk mz="217.10573021" i="3178.23" sn="122.373" a="46.827" fwhm="0.0119873" res="18111.4" algo="Sum"/><pk mz="217.92673514" i="839.536" sn="31.9497" a="10.8156" fwhm="0.0116518" res="18703.2" algo="Sum"/><pk mz="218.13934608" i="686.479" sn="26.0981" a="8.7489" fwhm="0.0111616" res="19543.8" algo="Sum"/><pk mz="218.92012588" i="10874.3" sn="407.753" a="138.059" fwhm="0.0115719" res="18918.3" algo="Sum"/><pk mz="218.96532788" i="746.986" sn="27.9615" a="12.6339" fwhm="0.0138598" res="15798.5" algo="Sum"/><pk mz="219.02724506" i="304590" sn="11370.9" a="3039.77" fwhm="0.00890046" res="24608.5" algo="Sum"/><pk mz="219.08327429" i="2891.39" sn="107.688" a="48.3701" fwhm="0.0130854" res="16742.6" algo="Sum"/><pk mz="220.03039767" i="18894" sn="689.746" a="239.08" fwhm="0.0115744" res="19010.2" algo="Sum"/><pk mz="220.06702502" i="1976.15" sn="72.0483" a="27.3694" fwhm="0.011688" res="18828.5" algo="Sum"/><pk mz="220.93457506" i="1340.01" sn="48.1092" a="17.1774" fwhm="0.0117863" res="18745.1" algo="Sum"/><pk mz="221.02581884" i="21242.2" sn="761.986" a="304.631" fwhm="0.0125897" res="17556.2" algo="Sum"/><pk mz="221.06362002" i="3629.35" sn="130.149" a="55.0512" fwhm="0.0121514" res="18192.4" algo="Sum"/><pk mz="221.11718532" i="876.922" sn="31.4467" a="12.4186" fwhm="0.0126447" res="17487" algo="Sum"/><pk mz="222.02881167" i="1576.54" sn="55.9903" a="24.0923" fwhm="0.0124734" res="17800.1" algo="Sum"/><pk mz="222.86799489" i="8217.18" sn="289.124" a="106.335" fwhm="0.0115807" res="19244.7" algo="Sum"/><pk mz="222.97215862" i="851.081" sn="29.9336" a="12.1464" fwhm="0.0134999" res="16516.6" algo="Sum"/><pk mz="223.09558477" i="1160.4" sn="40.8129" a="19.6246" fwhm="0.0137973" res="16169.5" algo="Sum"/><pk mz="224.86523254" i="6224.69" sn="214.366" a="76.3138" fwhm="0.0106438" res="21126.5" algo="Sum"/><pk mz="225.03479642" i="12876.4" sn="443.336" a="174.092" fwhm="0.0118943" res="18919.5" algo="Sum"/><pk mz="225.11002831" i="969.516" sn="33.3727" a="13.0903" fwhm="0.0114275" res="19698.9" algo="Sum"/><pk mz="226.04431806" i="3213.73" sn="109.175" a="50.2049" fwhm="0.0138407" res="16331.8" algo="Sum"/><pk mz="226.86260408" i="1277.24" sn="42.735" a="16.8812" fwhm="0.0117438" res="19317.7" algo="Sum"/><pk mz="226.95172984" i="30518.5" sn="1018.25" a="365.153" fwhm="0.0107996" res="21014.9" algo="Sum"/><pk mz="226.98297515" i="702.144" sn="23.3999" a="12.9946" fwhm="0.0177512" res="12786.9" algo="Sum"/><pk mz="227.07957675" i="1603.99" sn="53.246" a="26.7756" fwhm="0.0136243" res="16667.2" algo="Sum"/><pk mz="227.12549078" i="2374.8" sn="78.7029" a="36.174" fwhm="0.012587" res="18044.5" algo="Sum"/><pk mz="227.95519318" i="1067.77" sn="34.7239" a="15.5106" fwhm="0.0126606" res="18005.1" algo="Sum"/><pk mz="228.26887342" i="2657.46" sn="86.1191" a="33.3399" fwhm="0.0110692" res="20622" algo="Sum"/><pk mz="229.15499738" i="1979.19" sn="63.1127" a="26.8393" fwhm="0.0128887" res="17779.5" algo="Sum"/><pk mz="229.21644545" i="893.732" sn="28.4994" a="12.5596" fwhm="0.0123992" res="18486.3" algo="Sum"/><pk mz="230.24788804" i="855.775" sn="27.0147" a="10.513" fwhm="0.0106988" res="21520.9" algo="Sum"/><pk mz="230.81049043" i="676.704" sn="21.1603" a="8.75913" fwhm="0.0116612" res="19793" algo="Sum"/><pk mz="231.08440233" i="749.737" sn="23.3784" a="11.2083" fwhm="0.0129376" res="17861.5" algo="Sum"/><pk mz="232.89683654" i="28197.6" sn="861.327" a="352.33" fwhm="0.0114217" res="20390.7" algo="Sum"/><pk mz="232.98732500" i="2347.44" sn="71.6976" a="28.38" fwhm="0.0139289" res="16726.9" algo="Sum"/><pk mz="233.00032130" i="2623.66" sn="80.1341" a="36.2295" fwhm="0.012676" res="18381.2" algo="Sum"/><pk mz="233.07830771" i="842.576" sn="25.7362" a="13.4003" fwhm="0.0127378" res="18298.1" algo="Sum"/><pk mz="233.11368575" i="858.918" sn="26.2353" a="12.3652" fwhm="0.0116907" res="19940" algo="Sum"/><pk mz="233.15093038" i="1010.27" sn="30.8584" a="15.6658" fwhm="0.0134571" res="17325.5" algo="Sum"/><pk mz="233.90042613" i="701.925" sn="21.1984" a="10.4752" fwhm="0.0123471" res="18943.7" algo="Sum"/><pk mz="234.89402717" i="10698.2" sn="317.997" a="144.343" fwhm="0.0122378" res="19194.1" algo="Sum"/><pk mz="234.98174900" i="1422.7" sn="42.241" a="21.3506" fwhm="0.0118542" res="19822.6" algo="Sum"/><pk mz="235.09265014" i="1881.22" sn="55.7273" a="36.3098" fwhm="0.0140181" res="16770.7" algo="Sum"/><pk mz="235.16862418" i="806.187" sn="23.8514" a="10.9063" fwhm="0.0124283" res="18922.1" algo="Sum"/><pk mz="236.04077295" i="730.225" sn="21.3647" a="11.1315" fwhm="0.013014" res="18137.4" algo="Sum"/><pk mz="236.89253153" i="755.219" sn="21.8456" a="13.7214" fwhm="0.013297" res="17815.5" algo="Sum"/><pk mz="236.99836977" i="1079.34" sn="31.186" a="17.3636" fwhm="0.013161" res="18007.6" algo="Sum"/><pk mz="237.14779751" i="1081.36" sn="31.2354" a="17.1286" fwhm="0.0141278" res="16785.9" algo="Sum"/><pk mz="238.84200154" i="3263.08" sn="93.3806" a="45.4252" fwhm="0.012157" res="19646.5" algo="Sum"/><pk mz="239.06409738" i="1678.79" sn="47.9981" a="21.0158" fwhm="0.0118162" res="20232" algo="Sum"/><pk mz="239.08918187" i="8098.48" sn="231.543" a="114.234" fwhm="0.0125584" res="19038.1" algo="Sum"/><pk mz="239.12599670" i="933.68" sn="26.6948" a="12.9793" fwhm="0.0175096" res="13656.9" algo="Sum"/><pk mz="239.14015070" i="905.121" sn="25.8782" a="10.5788" fwhm="0.014479" res="16516.3" algo="Sum"/><pk mz="239.16175100" i="2054.46" sn="58.7388" a="28.7501" fwhm="0.0121715" res="19649.3" algo="Sum"/><pk mz="240.09316969" i="972.76" sn="27.631" a="15.3683" fwhm="0.0131442" res="18266.1" algo="Sum"/><pk mz="240.83909762" i="2520.28" sn="71.2768" a="35.635" fwhm="0.0127011" res="18962" algo="Sum"/><pk mz="240.96725392" i="2486.33" sn="70.2706" a="34.6141" fwhm="0.011844" res="20345" algo="Sum"/><pk mz="241.00836615" i="2241.48" sn="63.3486" a="31.5997" fwhm="0.0125825" res="19154.3" algo="Sum"/><pk mz="241.03007733" i="1236.21" sn="34.9376" a="18.544" fwhm="0.0145517" res="16563.7" algo="Sum"/><pk mz="241.14438635" i="701.078" sn="19.8133" a="7.67989" fwhm="0.0101651" res="23722.7" algo="Sum"/><pk mz="241.15551325" i="1013.82" sn="28.6517" a="17.1299" fwhm="0.0161528" res="14929.6" algo="Sum"/><pk mz="242.01867998" i="940.163" sn="26.229" a="17.3627" fwhm="0.0145466" res="16637.4" algo="Sum"/><pk mz="242.83643578" i="703.129" sn="19.329" a="9.04463" fwhm="0.0114425" res="21222.3" algo="Sum"/><pk mz="242.92545374" i="13856" sn="380.147" a="187.915" fwhm="0.0120818" res="20106.7" algo="Sum"/><pk mz="243.00986468" i="682.946" sn="18.6901" a="15.3785" fwhm="0.0165903" res="14647.7" algo="Sum"/><pk mz="243.09954850" i="3713.74" sn="101.336" a="59.7113" fwhm="0.0125867" res="19314.1" algo="Sum"/><pk mz="244.07916351" i="697.502" sn="18.6662" a="11.4376" fwhm="0.0141168" res="17290" algo="Sum"/><pk mz="244.92379257" i="1186.94" sn="31.375" a="17.5475" fwhm="0.0136275" res="17972.7" algo="Sum"/><pk mz="245.04576809" i="1152.7" sn="30.3788" a="17.0966" fwhm="0.0136914" res="17897.8" algo="Sum"/><pk mz="245.07847223" i="3037.54" sn="80.0031" a="42.663" fwhm="0.013107" res="18698.3" algo="Sum"/><pk mz="247.01657486" i="687.247" sn="17.7285" a="10.9213" fwhm="0.013033" res="18953.1" algo="Sum"/><pk mz="247.09255245" i="2007.17" sn="51.7752" a="30.9359" fwhm="0.0133859" res="18459.2" algo="Sum"/><pk mz="247.13064770" i="907.441" sn="23.4056" a="15.0551" fwhm="0.0134608" res="18359.2" algo="Sum"/><pk mz="248.87046707" i="9778.17" sn="247.413" a="133.396" fwhm="0.0123905" res="20085.5" algo="Sum"/><pk mz="248.96023557" i="796.926" sn="20.1561" a="12.752" fwhm="0.0154527" res="16111.2" algo="Sum"/><pk mz="248.99854385" i="951.786" sn="24.0728" a="14.1313" fwhm="0.0125136" res="19898.2" algo="Sum"/><pk mz="249.04648607" i="1658.43" sn="41.9387" a="21.5154" fwhm="0.0105692" res="23563.5" algo="Sum"/><pk mz="249.05991408" i="2178.31" sn="55.0855" a="38.9238" fwhm="0.0176129" res="14140.8" algo="Sum"/><pk mz="249.10752723" i="1227.58" sn="31.0434" a="17.876" fwhm="0.0140561" res="17722.4" algo="Sum"/><pk mz="249.15644929" i="4428.69" sn="111.994" a="75.1213" fwhm="0.014671" res="16982.9" algo="Sum"/><pk mz="249.18354625" i="1383.02" sn="34.9727" a="20.6181" fwhm="0.0137532" res="18118.3" algo="Sum"/><pk mz="250.86803992" i="4453.14" sn="110.197" a="63.2429" fwhm="0.0129524" res="19368.4" algo="Sum"/><pk mz="250.92001641" i="3763.8" sn="93.0746" a="54.2228" fwhm="0.0125621" res="19974.4" algo="Sum"/><pk mz="251.19841338" i="1331.41" sn="32.7023" a="20.9545" fwhm="0.0131946" res="19038" algo="Sum"/><pk mz="252.91738091" i="2366.72" sn="56.9527" a="33.8689" fwhm="0.0127628" res="19816.7" algo="Sum"/><pk mz="253.14161996" i="1522.65" sn="36.5923" a="29.0659" fwhm="0.0149996" res="16876.6" algo="Sum"/><pk mz="254.82267629" i="4065.36" sn="95.4812" a="66.8687" fwhm="0.0147696" res="17253.2" algo="Sum"/><pk mz="255.06241313" i="686.234" sn="16.1037" a="12.3022" fwhm="0.0148657" res="17157.8" algo="Sum"/><pk mz="255.12077629" i="804.606" sn="18.8815" a="15.2089" fwhm="0.0187153" res="13631.7" algo="Sum"/><pk mz="255.15665939" i="2660.05" sn="62.4229" a="45.7514" fwhm="0.0142287" res="17932.5" algo="Sum"/><pk mz="255.26858622" i="678.723" sn="15.9242" a="9.86096" fwhm="0.0126841" res="20125.1" algo="Sum"/><pk mz="256.15592659" i="1096.32" sn="25.4205" a="20.0623" fwhm="0.0145167" res="17645.6" algo="Sum"/><pk mz="256.26384439" i="938.918" sn="21.7252" a="14.8046" fwhm="0.0150876" res="16985" algo="Sum"/><pk mz="256.29988897" i="18035.1" sn="416.833" a="263.744" fwhm="0.0133529" res="19194.4" algo="Sum"/><pk mz="256.82013607" i="5440.48" sn="124.626" a="82.5983" fwhm="0.0138628" res="18525.9" algo="Sum"/><pk mz="256.94120614" i="843.226" sn="19.3064" a="14.3942" fwhm="0.0139822" res="18376.3" algo="Sum"/><pk mz="257.07512560" i="1085.7" sn="24.8537" a="19.6556" fwhm="0.0138765" res="18525.9" algo="Sum"/><pk mz="257.15127051" i="1239.32" sn="28.3709" a="23.9783" fwhm="0.0149223" res="17232.7" algo="Sum"/><pk mz="257.30320362" i="3504.78" sn="80.0347" a="52.5003" fwhm="0.0132695" res="19390.5" algo="Sum"/><pk mz="258.27927889" i="776.274" sn="17.3851" a="11.9492" fwhm="0.0134953" res="19138.5" algo="Sum"/><pk mz="258.81743771" i="2357.61" sn="52.5189" a="38.171" fwhm="0.0130548" res="19825.4" algo="Sum"/><pk mz="258.89910559" i="2803.57" sn="62.4533" a="41.4634" fwhm="0.0134924" res="19188.5" algo="Sum"/><pk mz="259.13022885" i="2513.02" sn="55.5941" a="41.1994" fwhm="0.0141517" res="18310.8" algo="Sum"/><pk mz="260.94878753" i="7763.16" sn="167.308" a="113.403" fwhm="0.0128605" res="20290.7" algo="Sum"/><pk mz="261.01171065" i="2257.62" sn="48.598" a="40.6089" fwhm="0.0158171" res="16501.9" algo="Sum"/><pk mz="261.04361224" i="1616.09" sn="34.761" a="30.9784" fwhm="0.0170515" res="15309.1" algo="Sum"/><pk mz="261.10955042" i="14821.9" sn="318.528" a="209.631" fwhm="0.0130889" res="19949" algo="Sum"/><pk mz="262.11301785" i="2143.66" sn="45.6594" a="32.5298" fwhm="0.014327" res="18295.1" algo="Sum"/><pk mz="262.91519740" i="965.2" sn="20.3438" a="13.2636" fwhm="0.0127038" res="20695.8" algo="Sum"/><pk mz="262.94609410" i="2446.84" sn="51.5779" a="36.5994" fwhm="0.0134891" res="19493.2" algo="Sum"/><pk mz="263.00976758" i="1005.31" sn="21.1914" a="17.698" fwhm="0.0162706" res="16164.8" algo="Sum"/><pk mz="263.08653011" i="6370.12" sn="134.266" a="103.77" fwhm="0.0141728" res="18562.8" algo="Sum"/><pk mz="263.12308487" i="703.441" sn="14.8261" a="17.2478" fwhm="0.0271613" res="9687.44" algo="Sum"/><pk mz="263.19796784" i="5485.23" sn="115.581" a="79.0408" fwhm="0.0132232" res="19904.2" algo="Sum"/><pk mz="263.23557062" i="977.532" sn="20.598" a="15.3471" fwhm="0.0142402" res="18485.4" algo="Sum"/><pk mz="264.09045870" i="685.495" sn="14.333" a="11.4858" fwhm="0.0145874" res="18104" algo="Sum"/><pk mz="264.20105827" i="1018.82" sn="21.2958" a="14.0996" fwhm="0.0120247" res="21971.5" algo="Sum"/><pk mz="264.85042708" i="4256.27" sn="88.3309" a="74.8427" fwhm="0.0166983" res="15860.9" algo="Sum"/><pk mz="265.02480441" i="1253.27" sn="26.0055" a="32.651" fwhm="0.0241048" res="10994.7" algo="Sum"/><pk mz="265.13592031" i="817.477" sn="16.9627" a="22.2861" fwhm="0.0248227" res="10681.2" algo="Sum"/><pk mz="265.17724226" i="761.301" sn="15.7933" a="13.749" fwhm="0.0144661" res="18331" algo="Sum"/><pk mz="265.21338957" i="680.083" sn="14.106" a="11.3218" fwhm="0.0149729" res="17712.9" algo="Sum"/><pk mz="265.25229379" i="709.029" sn="14.7064" a="10.7937" fwhm="0.0131837" res="20119.7" algo="Sum"/><pk mz="266.17262299" i="1472.94" sn="30.3444" a="26.2392" fwhm="0.0154238" res="17257.2" algo="Sum"/><pk mz="266.84819051" i="4034.82" sn="82.0743" a="65.1021" fwhm="0.0146459" res="18220" algo="Sum"/><pk mz="266.89359415" i="2326.99" sn="47.3345" a="37.6548" fwhm="0.0140334" res="19018.4" algo="Sum"/><pk mz="267.15701177" i="1088.29" sn="22.0622" a="19.3015" fwhm="0.0166513" res="16044.2" algo="Sum"/><pk mz="268.84610593" i="1223.93" sn="24.1994" a="18.823" fwhm="0.0181759" res="14791.4" algo="Sum"/><pk mz="268.89106296" i="1705.11" sn="33.6873" a="26.0552" fwhm="0.0140273" res="19169.1" algo="Sum"/><pk mz="270.79747734" i="2737.87" sn="52.8244" a="40.3128" fwhm="0.0129898" res="20846.9" algo="Sum"/><pk mz="270.97748173" i="17755.5" sn="342.166" a="276.886" fwhm="0.013479" res="20103.8" algo="Sum"/><pk mz="271.03913535" i="962.421" sn="18.5468" a="20.3929" fwhm="0.0173153" res="15653.2" algo="Sum"/><pk mz="271.16666132" i="1421.82" sn="27.3985" a="23.858" fwhm="0.0170805" res="15875.8" algo="Sum"/><pk mz="271.18777368" i="1363.82" sn="26.2808" a="26.0835" fwhm="0.0154265" res="17579.3" algo="Sum"/><pk mz="271.96575011" i="845.217" sn="16.1485" a="12.8648" fwhm="0.0160436" res="16951.7" algo="Sum"/><pk mz="271.98076938" i="1228.38" sn="23.4703" a="19.8348" fwhm="0.0182207" res="14927" algo="Sum"/><pk mz="272.79466885" i="3706.7" sn="70.3521" a="55.5876" fwhm="0.0139155" res="19603.6" algo="Sum"/><pk mz="272.94481389" i="928.211" sn="17.6015" a="18.8575" fwhm="0.0169795" res="16074.9" algo="Sum"/><pk mz="273.18083244" i="1179.84" sn="22.3707" a="18.9178" fwhm="0.0178245" res="15326.2" algo="Sum"/><pk mz="274.79180547" i="1985.41" sn="36.9369" a="30.5859" fwhm="0.0137759" res="19947.3" algo="Sum"/><pk mz="274.88073679" i="2491.48" sn="46.352" a="40.926" fwhm="0.0147891" res="18586.7" algo="Sum"/><pk mz="276.87799113" i="1587.63" sn="28.7692" a="24.8298" fwhm="0.0143707" res="19266.9" algo="Sum"/><pk mz="276.92249762" i="6510.07" sn="117.793" a="101.248" fwhm="0.013772" res="20107.7" algo="Sum"/><pk mz="276.98430676" i="1047.43" sn="18.9197" a="19.2754" fwhm="0.0160048" res="17306.3" algo="Sum"/><pk mz="277.08358004" i="924.17" sn="16.6605" a="18.2845" fwhm="0.0216482" res="12799.4" algo="Sum"/><pk mz="277.10460321" i="990.818" sn="17.8536" a="17.6396" fwhm="0.0160565" res="17258.1" algo="Sum"/><pk mz="277.17857241" i="860.739" sn="15.4806" a="15.301" fwhm="0.0157018" res="17652.7" algo="Sum"/><pk mz="277.21468341" i="1081.56" sn="19.4467" a="16.8001" fwhm="0.0137666" res="20136.8" algo="Sum"/><pk mz="278.24547312" i="1254.88" sn="22.3668" a="20.6718" fwhm="0.0153625" res="18112" algo="Sum"/><pk mz="278.89225749" i="1889.64" sn="33.2621" a="30.0124" fwhm="0.0155072" res="17984.7" algo="Sum"/><pk mz="278.91973462" i="2532.97" sn="44.5519" a="40.6209" fwhm="0.0147484" res="18911.9" algo="Sum"/><pk mz="279.05735988" i="1187.1" sn="20.8326" a="22.1945" fwhm="0.0145406" res="19191.6" algo="Sum"/><pk mz="279.15788125" i="3202.44" sn="56.1899" a="55.8552" fwhm="0.0148999" res="18735.5" algo="Sum"/><pk mz="279.22970431" i="1317.81" sn="23.1169" a="24.3192" fwhm="0.0153338" res="18210.1" algo="Sum"/><pk mz="280.82623652" i="2421.5" sn="41.5812" a="37.3912" fwhm="0.0135788" res="20681.2" algo="Sum"/><pk mz="280.88965433" i="745.317" sn="12.7933" a="12.3478" fwhm="0.0143853" res="19526.1" algo="Sum"/><pk mz="281.15083163" i="849.526" sn="14.5816" a="14.5938" fwhm="0.0211579" res="13288.2" algo="Sum"/><pk mz="281.17173518" i="803.106" sn="13.7848" a="16.5601" fwhm="0.0253207" res="11104.4" algo="Sum"/><pk mz="281.20837211" i="1976.16" sn="33.9195" a="32.5016" fwhm="0.0135348" res="20776.7" algo="Sum"/><pk mz="282.20686136" i="1131.58" sn="19.2728" a="31.0265" fwhm="0.0268458" res="10512.2" algo="Sum"/><pk mz="282.27911426" i="2781.31" sn="47.2739" a="45.5498" fwhm="0.0145368" res="19418.2" algo="Sum"/><pk mz="282.82328008" i="2332.93" sn="39.3166" a="37.4934" fwhm="0.0141478" res="19990.7" algo="Sum"/><pk mz="283.03069644" i="950.912" sn="16.0202" a="20.1638" fwhm="0.0170874" res="16563.7" algo="Sum"/><pk mz="283.15235341" i="895.481" sn="15.0747" a="16.5534" fwhm="0.0226531" res="12499.5" algo="Sum"/><pk mz="283.26385920" i="715.787" sn="12.0166" a="10.6341" fwhm="0.0163643" res="17309.9" algo="Sum"/><pk mz="283.29784386" i="698.638" sn="11.7153" a="11.6841" fwhm="0.0205116" res="13811.6" algo="Sum"/><pk mz="284.29504536" i="1374.14" sn="22.7647" a="23.7029" fwhm="0.0156765" res="18135.1" algo="Sum"/><pk mz="284.33119177" i="4001.83" sn="66.2964" a="64.8762" fwhm="0.0147988" res="19213.2" algo="Sum"/><pk mz="284.82094490" i="856.664" sn="14.1395" a="14.8761" fwhm="0.0170932" res="16662.8" algo="Sum"/><pk mz="284.90989210" i="2011.74" sn="33.1727" a="33.093" fwhm="0.0148229" res="19221" algo="Sum"/><pk mz="284.99334985" i="943.967" sn="15.5188" a="17.3193" fwhm="0.0145809" res="19545.7" algo="Sum"/><pk mz="285.06986609" i="762.837" sn="12.5082" a="13.9837" fwhm="0.0157322" res="18120.2" algo="Sum"/><pk mz="285.13104380" i="1213.45" sn="19.8607" a="21.4632" fwhm="0.0162044" res="17595.9" algo="Sum"/><pk mz="285.16406715" i="1774.29" sn="29.0215" a="37.0449" fwhm="0.022232" res="12826.7" algo="Sum"/><pk mz="285.22080207" i="733.308" sn="11.9914" a="13.2814" fwhm="0.0145357" res="19622" algo="Sum"/><pk mz="285.33424237" i="882.237" sn="14.4206" a="14.9596" fwhm="0.0155414" res="18359.6" algo="Sum"/><pk mz="286.77134318" i="1132.28" sn="18.1912" a="17.5972" fwhm="0.0137546" res="20849.1" algo="Sum"/><pk mz="286.90699782" i="699.407" sn="11.1909" a="11.5308" fwhm="0.0147809" res="19410.6" algo="Sum"/><pk mz="286.95131585" i="8403.78" sn="134.327" a="140.028" fwhm="0.0141627" res="20261" algo="Sum"/><pk mz="287.01117676" i="873.243" sn="13.9515" a="18.264" fwhm="0.0187645" res="15295.4" algo="Sum"/><pk mz="287.05541085" i="1283.21" sn="20.5006" a="26.5226" fwhm="0.0176115" res="16299.4" algo="Sum"/><pk mz="287.10011903" i="1518.36" sn="24.2558" a="28.2763" fwhm="0.0158617" res="18100.2" algo="Sum"/><pk mz="287.23711569" i="988.997" sn="15.7978" a="16.1107" fwhm="0.0139636" res="20570.4" algo="Sum"/><pk mz="288.21641944" i="1241.3" sn="19.6477" a="21.7515" fwhm="0.0143782" res="20045.4" algo="Sum"/><pk mz="288.28944661" i="905.329" sn="14.3286" a="15.7765" fwhm="0.0149704" res="19257.3" algo="Sum"/><pk mz="288.76846625" i="1488.03" sn="23.3476" a="23.9015" fwhm="0.0150244" res="19220" algo="Sum"/><pk mz="288.92153888" i="3114.41" sn="48.8286" a="52.6746" fwhm="0.015376" res="18790.4" algo="Sum"/><pk mz="288.95018386" i="922.346" sn="14.4608" a="14.8714" fwhm="0.0162136" res="17821.4" algo="Sum"/><pk mz="289.17790000" i="901.435" sn="14.1287" a="16.9272" fwhm="0.0172981" res="16717.3" algo="Sum"/><pk mz="290.76582987" i="902.214" sn="13.9512" a="13.842" fwhm="0.0146295" res="19875.4" algo="Sum"/><pk mz="290.85514098" i="1657.46" sn="25.626" a="27.8319" fwhm="0.0152876" res="19025.6" algo="Sum"/><pk mz="291.11982369" i="693.308" sn="10.7134" a="14.4771" fwhm="0.0170545" res="17070" algo="Sum"/><pk mz="291.19532321" i="2459.46" sn="38.0102" a="43.4201" fwhm="0.0155088" res="18776.2" algo="Sum"/><pk mz="291.22924861" i="983.315" sn="15.196" a="15.8376" fwhm="0.0143574" res="20284.3" algo="Sum"/><pk mz="291.26536745" i="894.133" sn="13.8098" a="14.8048" fwhm="0.0147683" res="19722.4" algo="Sum"/><pk mz="292.85268833" i="1167.75" sn="17.727" a="20.3896" fwhm="0.0153937" res="19024.2" algo="Sum"/><pk mz="292.89694649" i="1729.36" sn="26.2524" a="31.3541" fwhm="0.0151102" res="19384.1" algo="Sum"/><pk mz="293.09755111" i="24239.6" sn="366.666" a="385.806" fwhm="0.0142343" res="20590.9" algo="Sum"/><pk mz="293.17330877" i="1005.78" sn="15.1852" a="21.8031" fwhm="0.0198924" res="14737.9" algo="Sum"/><pk mz="293.20828818" i="1159.6" sn="17.4935" a="20.5917" fwhm="0.0159104" res="18428.7" algo="Sum"/><pk mz="293.24518627" i="977.404" sn="14.7395" a="18.5477" fwhm="0.0165092" res="17762.6" algo="Sum"/><pk mz="294.10104575" i="2805.92" sn="41.9548" a="48.3691" fwhm="0.015082" res="19500.1" algo="Sum"/><pk mz="294.86594419" i="973.047" sn="14.4405" a="16.7938" fwhm="0.0172421" res="17101.5" algo="Sum"/><pk mz="294.89416689" i="824.917" sn="12.2318" a="14.3461" fwhm="0.016126" res="18286.8" algo="Sum"/><pk mz="294.93846380" i="2239.69" sn="33.166" a="37.5299" fwhm="0.0144028" res="20477.8" algo="Sum"/><pk mz="295.10190368" i="868.724" sn="12.8085" a="18.0519" fwhm="0.017661" res="16709.3" algo="Sum"/><pk mz="295.18787543" i="2695.75" sn="39.7464" a="50.3805" fwhm="0.0166986" res="17677.4" algo="Sum"/><pk mz="295.22413769" i="3568.82" sn="52.6164" a="63.067" fwhm="0.0155271" res="19013.5" algo="Sum"/><pk mz="296.22042775" i="2673.28" sn="39.1088" a="52.8244" fwhm="0.01769" res="16745.1" algo="Sum"/><pk mz="297.16828061" i="973.215" sn="14.052" a="18.0652" fwhm="0.020251" res="14674.3" algo="Sum"/><pk mz="297.22342052" i="727.552" sn="10.5049" a="14.7295" fwhm="0.0273582" res="10864.1" algo="Sum"/><pk mz="298.34662095" i="2729.54" sn="39.0755" a="47.759" fwhm="0.0153053" res="19493.1" algo="Sum"/><pk mz="298.79738742" i="726.598" sn="10.339" a="12.7844" fwhm="0.01429" res="20909.6" algo="Sum"/><pk mz="299.11024276" i="1179.94" sn="16.772" a="24.5848" fwhm="0.0171825" res="17407.8" algo="Sum"/><pk mz="299.16146831" i="3001.38" sn="42.6625" a="62.8263" fwhm="0.0157178" res="19033.3" algo="Sum"/><pk mz="299.19678242" i="2485.3" sn="35.3268" a="48.338" fwhm="0.0167144" res="17900.6" algo="Sum"/><pk mz="300.88382017" i="1325.17" sn="18.5417" a="23.7202" fwhm="0.0148864" res="20212" algo="Sum"/><pk mz="300.98608618" i="970.613" sn="13.5808" a="19.4276" fwhm="0.0227333" res="13239.9" algo="Sum"/><pk mz="301.14123439" i="229112" sn="3199.09" a="3183.55" fwhm="0.0121585" res="24768" algo="Sum"/><pk mz="301.21142450" i="5415.86" sn="75.4867" a="107.39" fwhm="0.0173323" res="17378.6" algo="Sum"/><pk mz="302.14417163" i="37575.2" sn="516.781" a="620.194" fwhm="0.0146828" res="20578.2" algo="Sum"/><pk mz="302.21553838" i="1366.08" sn="18.7688" a="23.2241" fwhm="0.0166448" res="18156.7" algo="Sum"/><pk mz="302.24491641" i="2494.18" sn="34.2681" a="45.8476" fwhm="0.0154286" res="19590" algo="Sum"/><pk mz="302.92631798" i="1095.46" sn="14.9527" a="25.5146" fwhm="0.0196625" res="15406.3" algo="Sum"/><pk mz="303.14705929" i="4891.78" sn="66.4148" a="92.0887" fwhm="0.0164407" res="18438.8" algo="Sum"/><pk mz="303.19250253" i="2109.79" sn="28.6404" a="38.1196" fwhm="0.0161948" res="18721.6" algo="Sum"/><pk mz="303.22934054" i="4186.5" sn="56.8295" a="84.9803" fwhm="0.0170392" res="17796" algo="Sum"/><pk mz="304.23216516" i="946.089" sn="12.7357" a="18.7754" fwhm="0.0204497" res="14877.1" algo="Sum"/><pk mz="304.26094988" i="7567.15" sn="101.871" a="134.101" fwhm="0.0156686" res="19418.6" algo="Sum"/><pk mz="304.29883374" i="813.723" sn="10.9546" a="15.1712" fwhm="0.017638" res="17252.4" algo="Sum"/><pk mz="304.89548556" i="1191.99" sn="15.9051" a="21.5083" fwhm="0.0159657" res="19097" algo="Sum"/><pk mz="304.97462244" i="1573.46" sn="20.9869" a="31.7417" fwhm="0.0157162" res="19405.1" algo="Sum"/><pk mz="305.06532525" i="960.554" sn="12.8078" a="18.8495" fwhm="0.0164311" res="18566.3" algo="Sum"/><pk mz="305.15791755" i="1255.05" sn="16.7346" a="24.9573" fwhm="0.024889" res="12260.7" algo="Sum"/><pk mz="305.20950525" i="694.492" sn="9.26021" a="13.4367" fwhm="0.0220225" res="13859" algo="Sum"/><pk mz="305.24555797" i="5052.52" sn="67.3633" a="91.2596" fwhm="0.0161003" res="18959" algo="Sum"/><pk mz="306.24849117" i="1104.69" sn="14.5893" a="16.8178" fwhm="0.0156109" res="19617.7" algo="Sum"/><pk mz="306.27660522" i="2082.58" sn="27.504" a="38.0914" fwhm="0.0159313" res="19224.9" algo="Sum"/><pk mz="306.95967812" i="917.927" sn="12.0236" a="18.1066" fwhm="0.0259649" res="11822.1" algo="Sum"/><pk mz="307.20183703" i="1000.03" sn="13.0959" a="22.1699" fwhm="0.023098" res="13300" algo="Sum"/><pk mz="307.22357445" i="973.828" sn="12.7528" a="18.1801" fwhm="0.0167384" res="18354.4" algo="Sum"/><pk mz="307.26042725" i="2045.51" sn="26.7871" a="36.5353" fwhm="0.0159874" res="19218.9" algo="Sum"/><pk mz="308.87814076" i="2854.66" sn="36.8499" a="52.9897" fwhm="0.015883" res="19447.1" algo="Sum"/><pk mz="308.95401405" i="1149.84" sn="14.8429" a="23.8413" fwhm="0.0162493" res="19013.3" algo="Sum"/><pk mz="309.20357250" i="14212.3" sn="183.41" a="270.255" fwhm="0.0161078" res="19195.9" algo="Sum"/><pk mz="309.23859688" i="1386.36" sn="17.8874" a="20.9082" fwhm="0.0146307" res="21136.2" algo="Sum"/><pk mz="309.27601953" i="1091.55" sn="14.0783" a="19.8504" fwhm="0.015114" res="20462.9" algo="Sum"/><pk mz="310.20707814" i="2666.88" sn="34.0817" a="54.4984" fwhm="0.017027" res="18218.5" algo="Sum"/><pk mz="310.31018519" i="954.38" sn="12.1833" a="15.9888" fwhm="0.0146164" res="21230.2" algo="Sum"/><pk mz="310.87540837" i="2738.89" sn="34.8497" a="47.8233" fwhm="0.0158801" res="19576.4" algo="Sum"/><pk mz="310.91216503" i="1396.32" sn="17.7656" a="26.0059" fwhm="0.0159382" res="19507.3" algo="Sum"/><pk mz="311.19959345" i="942.619" sn="11.9703" a="19.6662" fwhm="0.0152223" res="20443.7" algo="Sum"/><pk mz="311.21885280" i="1372.67" sn="17.4305" a="40.3034" fwhm="0.032033" res="9715.58" algo="Sum"/><pk mz="312.19433430" i="735.378" sn="9.27834" a="16.5787" fwhm="0.0210101" res="14859.2" algo="Sum"/><pk mz="312.78179782" i="833.683" sn="10.4735" a="16.8781" fwhm="0.017658" res="17713.3" algo="Sum"/><pk mz="312.87261799" i="982.192" sn="12.3049" a="20.6546" fwhm="0.017105" res="18291.3" algo="Sum"/><pk mz="313.17530686" i="942.23" sn="11.7527" a="17.2855" fwhm="0.0225231" res="13904.6" algo="Sum"/><pk mz="313.21254612" i="1293.81" sn="16.1386" a="31.5789" fwhm="0.0206502" res="15167.5" algo="Sum"/><pk mz="314.23186691" i="1621.2" sn="20.0915" a="35.0425" fwhm="0.0159846" res="19658.4" algo="Sum"/><pk mz="314.77898615" i="1412.41" sn="17.3648" a="25.4529" fwhm="0.0165839" res="18980.9" algo="Sum"/><pk mz="315.00365688" i="3248.93" sn="39.8246" a="59.0953" fwhm="0.0158154" res="19917.5" algo="Sum"/><pk mz="315.07949342" i="28930.1" sn="354.641" a="508.518" fwhm="0.0153945" res="20467" algo="Sum"/><pk mz="315.13470514" i="900.345" sn="11.0402" a="18.2971" fwhm="0.0250928" res="12558.8" algo="Sum"/><pk mz="315.15957706" i="951.336" sn="11.6652" a="16.4706" fwhm="0.0252321" res="12490.4" algo="Sum"/><pk mz="315.19287133" i="46602.1" sn="571.518" a="783.098" fwhm="0.0150037" res="21007.7" algo="Sum"/><pk mz="315.22754869" i="1655.83" sn="20.3026" a="30.2173" fwhm="0.0167274" res="18844.9" algo="Sum"/><pk mz="316.08305513" i="3456.91" sn="42.0211" a="65.3073" fwhm="0.0171148" res="18468.4" algo="Sum"/><pk mz="316.11133322" i="2527.82" sn="30.7268" a="45.7364" fwhm="0.0173842" res="18183.8" algo="Sum"/><pk mz="316.19614919" i="9160.27" sn="111.347" a="162.206" fwhm="0.0156841" res="20160.3" algo="Sum"/><pk mz="316.24804078" i="2509" sn="30.4981" a="55.1392" fwhm="0.0173887" res="18187" algo="Sum"/><pk mz="316.77595067" i="916.484" sn="11.0545" a="19.6789" fwhm="0.0159578" res="19850.9" algo="Sum"/><pk mz="316.98445880" i="1028.69" sn="12.4007" a="21.0265" fwhm="0.0240101" res="13202.1" algo="Sum"/><pk mz="317.08420294" i="816.592" sn="9.84374" a="11.6451" fwhm="0.0173702" res="18254.5" algo="Sum"/><pk mz="317.11474056" i="27619.5" sn="332.943" a="486.117" fwhm="0.0154315" res="20549.8" algo="Sum"/><pk mz="317.17403737" i="1323.79" sn="15.9575" a="27.6059" fwhm="0.0237285" res="13366.8" algo="Sum"/><pk mz="317.20175031" i="1780.93" sn="21.4666" a="48.0146" fwhm="0.0329085" res="9638.9" algo="Sum"/><pk mz="317.24600094" i="2244.93" sn="27.0596" a="44.4521" fwhm="0.017892" res="17731.1" algo="Sum"/><pk mz="318.11807788" i="5017.33" sn="60.0436" a="91.9906" fwhm="0.0159159" res="19987.4" algo="Sum"/><pk mz="318.90746054" i="1460.89" sn="17.3543" a="27.8592" fwhm="0.016218" res="19663.8" algo="Sum"/><pk mz="318.97093496" i="1031.16" sn="12.2493" a="33.0962" fwhm="0.0238452" res="13376.8" algo="Sum"/><pk mz="319.03953226" i="1084.06" sn="12.8776" a="26.9858" fwhm="0.0178321" res="17891.3" algo="Sum"/><pk mz="319.11470757" i="2427" sn="28.7948" a="52.331" fwhm="0.0191457" res="16667.7" algo="Sum"/><pk mz="319.15174545" i="1992.93" sn="23.6228" a="42.7029" fwhm="0.0177811" res="17948.9" algo="Sum"/><pk mz="319.19498405" i="776.599" sn="9.19911" a="17.0823" fwhm="0.0278037" res="11480.3" algo="Sum"/><pk mz="319.22438542" i="1632.45" sn="19.3227" a="34.2341" fwhm="0.018136" res="17601.7" algo="Sum"/><pk mz="319.26057292" i="1316.59" sn="15.5707" a="24.2354" fwhm="0.0172744" res="18481.7" algo="Sum"/><pk mz="319.29712441" i="1206.3" sn="14.2536" a="21.8504" fwhm="0.0160383" res="19908.4" algo="Sum"/><pk mz="320.23326336" i="934.02" sn="10.9483" a="19.7952" fwhm="0.0196069" res="16332.7" algo="Sum"/><pk mz="320.90465242" i="901.801" sn="10.5456" a="16.7299" fwhm="0.0174689" res="18370.1" algo="Sum"/><pk mz="320.95244215" i="825.946" sn="9.6501" a="19.7658" fwhm="0.0262719" res="12216.6" algo="Sum"/><pk mz="321.13081512" i="797.42" sn="9.28405" a="20.3121" fwhm="0.0226585" res="14172.7" algo="Sum"/><pk mz="321.16870798" i="908.612" sn="10.579" a="13.6524" fwhm="0.0182385" res="17609.3" algo="Sum"/><pk mz="321.17987622" i="938.189" sn="10.9231" a="16.2035" fwhm="0.0220665" res="14555.1" algo="Sum"/><pk mz="321.23761291" i="2506.83" sn="29.1848" a="57.5551" fwhm="0.0271448" res="11834.2" algo="Sum"/><pk mz="321.27554742" i="759.744" sn="8.84504" a="13.9189" fwhm="0.0166576" res="19287" algo="Sum"/><pk mz="321.31474596" i="781.497" sn="9.098" a="15.8625" fwhm="0.0177925" res="18059" algo="Sum"/><pk mz="322.81063645" i="1285.77" sn="14.7867" a="23.5542" fwhm="0.0164718" res="19597.7" algo="Sum"/><pk mz="322.92760456" i="730.67" sn="8.38226" a="21.5911" fwhm="0.0302953" res="10659.3" algo="Sum"/><pk mz="323.19729411" i="2231.89" sn="25.5998" a="50.8945" fwhm="0.0188405" res="17154.4" algo="Sum"/><pk mz="323.22251069" i="1105.26" sn="12.6774" a="22.9942" fwhm="0.0318625" res="10144.3" algo="Sum"/><pk mz="323.25491575" i="1340.2" sn="15.3703" a="27.853" fwhm="0.020341" res="15891.8" algo="Sum"/><pk mz="324.80796127" i="1575.86" sn="17.8085" a="29.7039" fwhm="0.0170269" res="19076.2" algo="Sum"/><pk mz="324.85266250" i="1991.53" sn="22.5042" a="37.7029" fwhm="0.0165996" res="19569.9" algo="Sum"/><pk mz="325.17717715" i="1713.26" sn="19.3419" a="35.845" fwhm="0.0231268" res="14060.6" algo="Sum"/><pk mz="325.21244535" i="9543.22" sn="107.739" a="181.361" fwhm="0.0170849" res="19035.1" algo="Sum"/><pk mz="325.26907889" i="689.8" sn="7.78754" a="14.896" fwhm="0.0231323" res="14061.3" algo="Sum"/><pk mz="326.21586768" i="2041.13" sn="22.9322" a="40.2364" fwhm="0.0183085" res="17817.7" algo="Sum"/><pk mz="326.80563025" i="870.533" sn="9.74467" a="14.1373" fwhm="0.0193841" res="16859.4" algo="Sum"/><pk mz="326.84948178" i="1994.71" sn="22.3273" a="37.2437" fwhm="0.0166159" res="19670.8" algo="Sum"/><pk mz="327.01465146" i="1848.28" sn="20.6751" a="35.6712" fwhm="0.0165769" res="19727.1" algo="Sum"/><pk mz="327.19587692" i="7304.3" sn="81.6694" a="158.528" fwhm="0.017567" res="18625.6" algo="Sum"/><pk mz="327.22827539" i="18140.9" sn="202.806" a="360.98" fwhm="0.0170131" res="19233.9" algo="Sum"/><pk mz="328.19946200" i="1460.72" sn="16.2268" a="31.5452" fwhm="0.0187734" res="17482.2" algo="Sum"/><pk mz="328.23196767" i="4170.71" sn="46.2942" a="86.278" fwhm="0.0176302" res="18617.6" algo="Sum"/><pk mz="328.75606447" i="719.335" sn="7.94768" a="12.5688" fwhm="0.0153659" res="21395.2" algo="Sum"/><pk mz="328.84651346" i="771.568" sn="8.52456" a="15.6264" fwhm="0.0185734" res="17705.2" algo="Sum"/><pk mz="328.93549733" i="935.22" sn="10.3327" a="23.0907" fwhm="0.0187711" res="17523.5" algo="Sum"/><pk mz="328.99870740" i="757.695" sn="8.37117" a="17.2159" fwhm="0.0209456" res="15707.3" algo="Sum"/><pk mz="329.17629469" i="1763.95" sn="19.4127" a="40.7253" fwhm="0.0243616" res="13512.1" algo="Sum"/><pk mz="329.21055138" i="6354.66" sn="69.8745" a="132.571" fwhm="0.0185609" res="17736.8" algo="Sum"/><pk mz="329.24310664" i="6238.11" sn="68.5327" a="127.365" fwhm="0.0174596" res="18857.4" algo="Sum"/><pk mz="330.12683812" i="1431.48" sn="15.5965" a="29.1047" fwhm="0.0180713" res="18268" algo="Sum"/><pk mz="330.21341503" i="1371.6" sn="14.9449" a="30.0445" fwhm="0.0203702" res="16210.6" algo="Sum"/><pk mz="330.24595601" i="1573.85" sn="17.1486" a="35.5363" fwhm="0.0190355" res="17348.9" algo="Sum"/><pk mz="330.75290731" i="1188.52" sn="12.9057" a="21.4795" fwhm="0.0164225" res="20140.2" algo="Sum"/><pk mz="330.97793017" i="1237.4" sn="13.3718" a="29.7608" fwhm="0.0196745" res="16822.7" algo="Sum"/><pk mz="331.04584190" i="19814.5" sn="213.773" a="411.414" fwhm="0.0184111" res="17980.8" algo="Sum"/><pk mz="331.18740256" i="39733" sn="428.354" a="720.032" fwhm="0.0167688" res="19750.3" algo="Sum"/><pk mz="331.25945351" i="1487.99" sn="16.0453" a="34.6761" fwhm="0.0203145" res="16306.6" algo="Sum"/><pk mz="332.04873292" i="2439.8" sn="26.1516" a="49.9602" fwhm="0.0189021" res="17566.7" algo="Sum"/><pk mz="332.08475639" i="818.641" sn="8.77479" a="18.4211" fwhm="0.022296" res="14894.4" algo="Sum"/><pk mz="332.19087996" i="8178.9" sn="87.6465" a="145.63" fwhm="0.017051" res="19482.2" algo="Sum"/><pk mz="332.29234638" i="2037.04" sn="21.8326" a="39.8964" fwhm="0.0171071" res="19424.2" algo="Sum"/><pk mz="332.75082302" i="760.491" sn="8.1196" a="15.7814" fwhm="0.0176403" res="18863.1" algo="Sum"/><pk mz="332.83932855" i="2053.58" sn="21.8651" a="37.6491" fwhm="0.0167855" res="19829" algo="Sum"/><pk mz="332.95021782" i="1420.58" sn="15.1054" a="41.9825" fwhm="0.0261469" res="12733.8" algo="Sum"/><pk mz="333.04996308" i="918.164" sn="9.76202" a="20.8105" fwhm="0.0190025" res="17526.7" algo="Sum"/><pk mz="333.16760325" i="1953.1" sn="20.7669" a="49.4056" fwhm="0.0253575" res="13138.8" algo="Sum"/><pk mz="333.19535792" i="1480.21" sn="15.7379" a="40.6082" fwhm="0.0324718" res="10261.1" algo="Sum"/><pk mz="333.23982398" i="924.296" sn="9.82891" a="20.7939" fwhm="0.0203324" res="16389.6" algo="Sum"/><pk mz="333.27675585" i="1186.14" sn="12.6164" a="27.8941" fwhm="0.0226777" res="14696.2" algo="Sum"/><pk mz="333.31167066" i="980.493" sn="10.4303" a="22.6236" fwhm="0.0218805" res="15233.3" algo="Sum"/><pk mz="334.83661338" i="1976.93" sn="20.7651" a="36.7175" fwhm="0.0160104" res="20913.6" algo="Sum"/><pk mz="334.88128696" i="914.964" sn="9.60751" a="20.0585" fwhm="0.01826" res="18339.6" algo="Sum"/><pk mz="335.12555630" i="757.761" sn="7.9606" a="19.9412" fwhm="0.0199134" res="16829.1" algo="Sum"/><pk mz="335.22064339" i="916.115" sn="9.62416" a="19.6767" fwhm="0.0220761" res="15184.8" algo="Sum"/><pk mz="335.25509375" i="1195.15" sn="12.5555" a="24.8417" fwhm="0.0186088" res="18015.9" algo="Sum"/><pk mz="335.29173879" i="1268.9" sn="13.3307" a="26.4326" fwhm="0.0184985" res="18125.3" algo="Sum"/><pk mz="336.83437315" i="731.972" sn="7.61189" a="14.1153" fwhm="0.0229991" res="14645.6" algo="Sum"/><pk mz="336.87846993" i="723.508" sn="7.52411" a="14.2612" fwhm="0.0168811" res="19955.9" algo="Sum"/><pk mz="337.06143755" i="18832.9" sn="195.76" a="358.562" fwhm="0.0166567" res="20235.7" algo="Sum"/><pk mz="337.17606032" i="1157.32" sn="12.0302" a="23.4794" fwhm="0.0205461" res="16410.7" algo="Sum"/><pk mz="337.20907344" i="1497.87" sn="15.5609" a="33.0997" fwhm="0.0241891" res="13940.5" algo="Sum"/><pk mz="337.23327355" i="1179.88" sn="12.2505" a="24.113" fwhm="0.024899" res="13544.1" algo="Sum"/><pk mz="337.27122735" i="1749.7" sn="18.1505" a="35.6212" fwhm="0.0185174" res="18213.7" algo="Sum"/><pk mz="337.30741558" i="4412.96" sn="45.7403" a="87.5378" fwhm="0.0170069" res="19833.5" algo="Sum"/><pk mz="338.06457396" i="2306.63" sn="23.8249" a="48.4284" fwhm="0.0176394" res="19165.3" algo="Sum"/><pk mz="338.31075728" i="1043.09" sn="10.7253" a="15.9421" fwhm="0.0170963" res="19788.5" algo="Sum"/><pk mz="338.34147823" i="12039.8" sn="123.792" a="227.976" fwhm="0.0170354" res="19861.1" algo="Sum"/><pk mz="338.78512763" i="1110.49" sn="11.4046" a="22.3213" fwhm="0.0169846" res="19946.6" algo="Sum"/><pk mz="339.03663706" i="2344.96" sn="24.0426" a="55.1922" fwhm="0.0199127" res="17026.1" algo="Sum"/><pk mz="339.19224024" i="2129.43" sn="21.7728" a="42.9975" fwhm="0.019796" res="17134.4" algo="Sum"/><pk mz="339.22816157" i="1841.92" sn="18.8309" a="41.967" fwhm="0.0296487" res="11441.6" algo="Sum"/><pk mz="339.34530579" i="2999.06" sn="30.6569" a="66.2895" fwhm="0.0187015" res="18145.4" algo="Sum"/><pk mz="340.17938988" i="681.798" sn="6.92252" a="14.0821" fwhm="0.0198885" res="17104.3" algo="Sum"/><pk mz="340.25785812" i="960.398" sn="9.75297" a="21.4049" fwhm="0.0205584" res="16550.8" algo="Sum"/><pk mz="340.78161623" i="1473.76" sn="14.9304" a="29.0519" fwhm="0.0176278" res="19332.1" algo="Sum"/><pk mz="341.20778803" i="5568.25" sn="56.1397" a="105.652" fwhm="0.0194413" res="17550.6" algo="Sum"/><pk mz="341.24465545" i="2248.12" sn="22.6624" a="60.5954" fwhm="0.021916" res="15570.5" algo="Sum"/><pk mz="342.16821904" i="784.234" sn="7.84056" a="16.1824" fwhm="0.0222633" res="15369.2" algo="Sum"/><pk mz="342.21148450" i="1234.76" sn="12.345" a="24.4474" fwhm="0.0199097" res="17188.2" algo="Sum"/><pk mz="342.26258608" i="1780.58" sn="17.8039" a="32.9451" fwhm="0.0209042" res="16372.9" algo="Sum"/><pk mz="342.77918281" i="801.868" sn="7.97316" a="18.5259" fwhm="0.0189905" res="18050" algo="Sum"/><pk mz="342.86862661" i="3099.63" sn="30.8171" a="64.8905" fwhm="0.017352" res="19759.7" algo="Sum"/><pk mz="342.98756162" i="782.838" sn="7.78103" a="17.1594" fwhm="0.0197812" res="17339.1" algo="Sum"/><pk mz="343.19149598" i="51104.6" sn="507.746" a="962.874" fwhm="0.0171161" res="20050.8" algo="Sum"/><pk mz="343.26080034" i="1123.09" sn="11.1576" a="23.8876" fwhm="0.0222413" res="15433.5" algo="Sum"/><pk mz="344.19477925" i="9342.73" sn="92.1391" a="188.395" fwhm="0.0185495" res="18555.5" algo="Sum"/><pk mz="344.27847876" i="977.937" sn="9.64319" a="21.9222" fwhm="0.0230258" res="14951.9" algo="Sum"/><pk mz="344.86597990" i="2068.92" sn="20.2975" a="40.5126" fwhm="0.0168866" res="20422.5" algo="Sum"/><pk mz="345.20093821" i="5753.5" sn="56.4132" a="209.641" fwhm="0.035015" res="9858.65" algo="Sum"/><pk mz="345.23900672" i="3722.23" sn="36.4947" a="84.687" fwhm="0.0204636" res="16870.9" algo="Sum"/><pk mz="346.20586955" i="1118.3" sn="10.9103" a="28.1672" fwhm="0.0296932" res="11659.4" algo="Sum"/><pk mz="346.24187950" i="916.999" sn="8.94124" a="20.0075" fwhm="0.0198355" res="17455.7" algo="Sum"/><pk mz="347.16188421" i="8415.28" sn="81.5883" a="173.714" fwhm="0.0211975" res="16377.5" algo="Sum"/><pk mz="347.21986673" i="2027.09" sn="19.6247" a="46.325" fwhm="0.0245906" res="14120" algo="Sum"/><pk mz="347.25438964" i="1318.77" sn="12.7555" a="28.9704" fwhm="0.0232915" res="14909.1" algo="Sum"/><pk mz="347.32853984" i="1021.87" sn="9.86407" a="21.4826" fwhm="0.0197458" res="17590" algo="Sum"/><pk mz="348.16573812" i="1802.98" sn="17.3166" a="38.5247" fwhm="0.0218333" res="15946.5" algo="Sum"/><pk mz="348.81381946" i="1797.46" sn="17.2053" a="34.0608" fwhm="0.0173253" res="20133.2" algo="Sum"/><pk mz="348.91912674" i="991.068" sn="9.48113" a="26.469" fwhm="0.0231124" res="15096.6" algo="Sum"/><pk mz="349.05541948" i="3232.16" sn="30.818" a="65.2157" fwhm="0.017775" res="19637.4" algo="Sum"/><pk mz="349.16294744" i="1094.59" sn="10.4102" a="25.8157" fwhm="0.0270975" res="12885.4" algo="Sum"/><pk mz="349.18281666" i="1195.28" sn="11.3674" a="29.5178" fwhm="0.0368509" res="9475.55" algo="Sum"/><pk mz="349.27097313" i="1595.23" sn="15.1722" a="34.4052" fwhm="0.0184835" res="18896.3" algo="Sum"/><pk mz="350.81073558" i="1947.24" sn="18.3672" a="35.4683" fwhm="0.0162215" res="21626.3" algo="Sum"/><pk mz="350.97710489" i="774.932" sn="7.2786" a="23.0446" fwhm="0.0261637" res="13414.7" algo="Sum"/><pk mz="351.15803071" i="679.014" sn="6.37838" a="20.9156" fwhm="0.0302079" res="11624.7" algo="Sum"/><pk mz="351.22840118" i="1680.52" sn="15.7899" a="41.8026" fwhm="0.0279546" res="12564.3" algo="Sum"/><pk mz="351.24832282" i="1446.86" sn="13.5944" a="33.2701" fwhm="0.0265601" res="13224.7" algo="Sum"/><pk mz="351.28564455" i="876.182" sn="8.23207" a="18.2757" fwhm="0.023037" res="15248.7" algo="Sum"/><pk mz="352.04171880" i="7374.73" sn="68.9616" a="143.784" fwhm="0.0172105" res="20455.1" algo="Sum"/><pk mz="352.80867148" i="755.931" sn="7.02345" a="17.0475" fwhm="0.0186993" res="18867.5" algo="Sum"/><pk mz="352.89702676" i="4617.66" sn="42.8934" a="90.7182" fwhm="0.0178612" res="19757.8" algo="Sum"/><pk mz="353.03074003" i="11697.5" sn="108.732" a="297.666" fwhm="0.0230982" res="15283.9" algo="Sum"/><pk mz="353.20877836" i="792.684" sn="7.37102" a="24.3444" fwhm="0.033001" res="10703" algo="Sum"/><pk mz="353.24365346" i="1119.55" sn="10.4104" a="22.3291" fwhm="0.023788" res="14849.6" algo="Sum"/><pk mz="353.26641178" i="1722.53" sn="16.0174" a="47.8423" fwhm="0.0275213" res="12836.1" algo="Sum"/><pk mz="354.03487133" i="2033.93" sn="18.826" a="50.1457" fwhm="0.0231605" res="15286.1" algo="Sum"/><pk mz="354.89442425" i="1622.91" sn="14.9907" a="36.6402" fwhm="0.0200395" res="17709.7" algo="Sum"/><pk mz="355.03393999" i="894.326" sn="8.25938" a="24.0165" fwhm="0.0326495" res="10874.1" algo="Sum"/><pk mz="355.17187227" i="729.653" sn="6.73759" a="17.7635" fwhm="0.0247752" res="14335.8" algo="Sum"/><pk mz="355.18878239" i="1264.67" sn="11.6784" a="30.6551" fwhm="0.0278622" res="12748" algo="Sum"/><pk mz="355.22260827" i="1069.04" sn="9.8715" a="27.0467" fwhm="0.0293306" res="12111" algo="Sum"/><pk mz="357.20575847" i="7097.22" sn="64.7448" a="158.545" fwhm="0.0194429" res="18372" algo="Sum"/><pk mz="357.23832180" i="1129.3" sn="10.2936" a="19.1747" fwhm="0.0167484" res="21329.7" algo="Sum"/><pk mz="357.27824301" i="716.86" sn="6.53105" a="19.5656" fwhm="0.0227014" res="15738.1" algo="Sum"/><pk mz="358.20933144" i="1545.86" sn="13.999" a="35.9908" fwhm="0.0203216" res="17627" algo="Sum"/><pk mz="358.84248577" i="2438.24" sn="22.029" a="47.5499" fwhm="0.0180547" res="19875.2" algo="Sum"/><pk mz="358.97954291" i="28134.5" sn="253.668" a="540.09" fwhm="0.0171541" res="20926.8" algo="Sum"/><pk mz="359.04304634" i="13859.8" sn="124.777" a="278.638" fwhm="0.0174178" res="20613.6" algo="Sum"/><pk mz="359.16529385" i="9246.36" sn="83.224" a="216.22" fwhm="0.0186801" res="19227.1" algo="Sum"/><pk mz="359.21805461" i="3625.97" sn="32.6364" a="100.415" fwhm="0.0228029" res="15753.2" algo="Sum"/><pk mz="359.98197703" i="4106.41" sn="36.8454" a="89.2842" fwhm="0.0186861" res="19264.7" algo="Sum"/><pk mz="360.04638146" i="1712.54" sn="15.3554" a="38.7899" fwhm="0.0184211" res="19545.4" algo="Sum"/><pk mz="360.16882828" i="1774.59" sn="15.9088" a="45.149" fwhm="0.0205649" res="17513.8" algo="Sum"/><pk mz="360.22278273" i="794.995" sn="7.12823" a="23.739" fwhm="0.021839" res="16494.5" algo="Sum"/><pk mz="360.32344627" i="28630" sn="256.736" a="561.618" fwhm="0.0175489" res="20532.6" algo="Sum"/><pk mz="360.83906044" i="1748.98" sn="15.595" a="38.0689" fwhm="0.0181851" res="19842.6" algo="Sum"/><pk mz="360.97731768" i="17311.4" sn="154.209" a="349.832" fwhm="0.0179295" res="20133.1" algo="Sum"/><pk mz="361.01095788" i="3285.89" sn="29.2692" a="81.672" fwhm="0.0286955" res="12580.8" algo="Sum"/><pk mz="361.17443810" i="1866.09" sn="16.6223" a="72.1258" fwhm="0.0423552" res="8527.27" algo="Sum"/><pk mz="361.23628760" i="2102.54" sn="18.7285" a="55.685" fwhm="0.0291042" res="12411.8" algo="Sum"/><pk mz="361.27109047" i="926.983" sn="8.25827" a="18.7255" fwhm="0.0227072" res="15910" algo="Sum"/><pk mz="361.32727340" i="7131.81" sn="63.529" a="169.112" fwhm="0.0195329" res="18498.4" algo="Sum"/><pk mz="361.98006836" i="2646.51" sn="23.3754" a="61.6397" fwhm="0.019527" res="18537.4" algo="Sum"/><pk mz="362.01754821" i="721.181" sn="6.36986" a="15.4335" fwhm="0.0270529" res="13381.9" algo="Sum"/><pk mz="362.11629735" i="792.918" sn="7.00064" a="21.1209" fwhm="0.0203683" res="17778.4" algo="Sum"/><pk mz="362.19143303" i="758.804" sn="6.69854" a="19.8712" fwhm="0.0322268" res="11238.8" algo="Sum"/><pk mz="362.24099792" i="6995.38" sn="61.761" a="154.003" fwhm="0.0183398" res="19751.6" algo="Sum"/><pk mz="362.33262458" i="1088.98" sn="9.61717" a="33.5408" fwhm="0.0269168" res="13461.2" algo="Sum"/><pk mz="362.92683591" i="4443.67" sn="38.9528" a="90.7141" fwhm="0.0187177" res="19389.5" algo="Sum"/><pk mz="362.97363267" i="2858.56" sn="25.056" a="65.7882" fwhm="0.0197479" res="18380.4" algo="Sum"/><pk mz="363.15731660" i="1895.94" sn="16.6118" a="41.9219" fwhm="0.0258615" res="14042.4" algo="Sum"/><pk mz="363.21597495" i="785.805" sn="6.88498" a="14.8824" fwhm="0.0300669" res="12080.3" algo="Sum"/><pk mz="363.24555385" i="2212.48" sn="19.385" a="62.6357" fwhm="0.0220997" res="16436.7" algo="Sum"/><pk mz="363.32354227" i="755.666" sn="6.62091" a="17.2359" fwhm="0.0210572" res="17254.1" algo="Sum"/><pk mz="364.92609559" i="789.282" sn="6.83493" a="26.865" fwhm="0.0327878" res="11129.9" algo="Sum"/><pk mz="365.10544173" i="2333.88" sn="20.2009" a="48.159" fwhm="0.0182779" res="19975.2" algo="Sum"/><pk mz="365.13684997" i="1124.81" sn="9.73578" a="23.7702" fwhm="0.0266774" res="13687.1" algo="Sum"/><pk mz="365.24498979" i="2238.01" sn="19.3691" a="55.5604" fwhm="0.0244068" res="14964.9" algo="Sum"/><pk mz="365.26374755" i="1376.15" sn="11.9053" a="24.5383" fwhm="0.0186007" res="19637.1" algo="Sum"/><pk mz="365.30154069" i="769.112" sn="6.6512" a="15.6572" fwhm="0.0252224" res="14483.2" algo="Sum"/><pk mz="365.33924173" i="1210.79" sn="10.4695" a="26.2673" fwhm="0.0196991" res="18545.9" algo="Sum"/><pk mz="366.78495745" i="743.302" sn="6.37333" a="16.3307" fwhm="0.0188375" res="19471" algo="Sum"/><pk mz="366.83703088" i="710.803" sn="6.09451" a="14.9276" fwhm="0.0181925" res="20164.2" algo="Sum"/><pk mz="366.91362047" i="760.531" sn="6.52087" a="17.2159" fwhm="0.0199525" res="18389.4" algo="Sum"/><pk mz="367.12108796" i="2709.73" sn="23.2109" a="58.9139" fwhm="0.0199993" res="18356.7" algo="Sum"/><pk mz="367.14893473" i="727.441" sn="6.22629" a="16.6113" fwhm="0.0261305" res="14050.6" algo="Sum"/><pk mz="367.25708715" i="708.391" sn="6.04606" a="22.8542" fwhm="0.0419787" res="8748.65" algo="Sum"/><pk mz="368.27959539" i="942.566" sn="8.00166" a="23.0508" fwhm="0.0232666" res="15828.7" algo="Sum"/><pk mz="368.42505661" i="1207.04" sn="10.2399" a="23.3897" fwhm="0.017402" res="21171.4" algo="Sum"/><pk mz="368.83438167" i="779.795" sn="6.60609" a="16.5255" fwhm="0.0209153" res="17634.7" algo="Sum"/><pk mz="368.87128728" i="3130.54" sn="26.5201" a="63.4953" fwhm="0.0178653" res="20647.4" algo="Sum"/><pk mz="369.00204314" i="1595.5" sn="13.4835" a="42.0911" fwhm="0.0213438" res="17288.4" algo="Sum"/><pk mz="369.22502491" i="3465.59" sn="29.2031" a="91.1509" fwhm="0.0232035" res="15912.5" algo="Sum"/><pk mz="369.35128379" i="21696" sn="182.791" a="445.34" fwhm="0.0184164" res="20055.6" algo="Sum"/><pk mz="370.22910268" i="824.516" sn="6.92277" a="18.7158" fwhm="0.0231415" res="15998.5" algo="Sum"/><pk mz="370.29516265" i="1723.58" sn="14.4715" a="38.6025" fwhm="0.0197343" res="18764" algo="Sum"/><pk mz="370.35471716" i="6298.87" sn="52.8863" a="135.971" fwhm="0.019149" res="19340.7" algo="Sum"/><pk mz="370.86827183" i="1304.82" sn="10.8995" a="30.0992" fwhm="0.0191844" res="19331.7" algo="Sum"/><pk mz="371.03839142" i="2022.14" sn="16.8598" a="43.5023" fwhm="0.0182933" res="20282.7" algo="Sum"/><pk mz="371.10060843" i="718.645" sn="5.99259" a="20.9499" fwhm="0.022033" res="16842.9" algo="Sum"/><pk mz="371.22384354" i="997.421" sn="8.31716" a="34.8349" fwhm="0.0415863" res="8926.59" algo="Sum"/><pk mz="371.25967889" i="879.37" sn="7.33237" a="21.7097" fwhm="0.0292715" res="12683.3" algo="Sum"/><pk mz="371.31812828" i="728.296" sn="6.06962" a="20.2902" fwhm="0.0336638" res="11030.2" algo="Sum"/><pk mz="371.35903810" i="1128.7" sn="9.40769" a="23.761" fwhm="0.0189594" res="19587.1" algo="Sum"/><pk mz="372.31069103" i="687.367" sn="5.69481" a="16.4" fwhm="0.0220543" res="16881.6" algo="Sum"/><pk mz="372.73727930" i="991.986" sn="8.17671" a="21.3343" fwhm="0.0195235" res="19091.7" algo="Sum"/><pk mz="373.18039237" i="2010.95" sn="16.5451" a="47.1926" fwhm="0.0306544" res="12173.8" algo="Sum"/><pk mz="373.23384087" i="814.151" sn="6.69842" a="21.8269" fwhm="0.0336726" res="11084.2" algo="Sum"/><pk mz="373.27132400" i="809.685" sn="6.66168" a="20.5638" fwhm="0.0228916" res="16306" algo="Sum"/><pk mz="374.02345754" i="3504.06" sn="28.6964" a="73.4731" fwhm="0.0187807" res="19915.3" algo="Sum"/><pk mz="374.30266725" i="1107.09" sn="9.05668" a="29.2313" fwhm="0.0218998" res="17091.6" algo="Sum"/><pk mz="374.73415694" i="745.705" sn="6.07984" a="17.6962" fwhm="0.0204633" res="18312.5" algo="Sum"/><pk mz="374.81683855" i="813.543" sn="6.63473" a="17.5869" fwhm="0.0205917" res="18202.3" algo="Sum"/><pk mz="375.01375143" i="8099.64" sn="66.04" a="210.889" fwhm="0.0238746" res="15707.6" algo="Sum"/><pk mz="375.19279163" i="1009.56" sn="8.22697" a="30.6779" fwhm="0.0351988" res="10659.2" algo="Sum"/><pk mz="375.24971320" i="694.589" sn="5.6587" a="16.8941" fwhm="0.0323111" res="11613.7" algo="Sum"/><pk mz="375.28695250" i="1619.61" sn="13.1947" a="40.5303" fwhm="0.0214363" res="17507.1" algo="Sum"/><pk mz="375.35946123" i="932.396" sn="7.59566" a="21.5803" fwhm="0.0203791" res="18418.8" algo="Sum"/><pk mz="376.01772882" i="1323.04" sn="10.7617" a="37.5218" fwhm="0.0235998" res="15933.1" algo="Sum"/><pk mz="376.29735742" i="3846.45" sn="31.1673" a="85.228" fwhm="0.021736" res="17312.2" algo="Sum"/><pk mz="376.86589762" i="722.739" sn="5.83504" a="17.774" fwhm="0.0204694" res="18411.2" algo="Sum"/><pk mz="376.93364656" i="682.377" sn="5.50799" a="22.436" fwhm="0.0353121" res="10674.4" algo="Sum"/><pk mz="376.98704368" i="1199.45" sn="9.68168" a="37.545" fwhm="0.0364664" res="10337.9" algo="Sum"/><pk mz="377.01421518" i="771.902" sn="6.23062" a="19.2205" fwhm="0.0249788" res="15093.4" algo="Sum"/><pk mz="377.23443514" i="1496.26" sn="12.0223" a="38.6826" fwhm="0.0262487" res="14371.6" algo="Sum"/><pk mz="377.26474968" i="771.989" sn="6.20237" a="17.0055" fwhm="0.0336526" res="11210.6" algo="Sum"/><pk mz="377.30160845" i="1518.34" sn="12.198" a="38.3502" fwhm="0.0234212" res="16109.4" algo="Sum"/><pk mz="378.21533333" i="1112.12" sn="8.88138" a="26.4679" fwhm="0.0263294" res="14364.8" algo="Sum"/><pk mz="378.86309078" i="724.774" sn="5.77193" a="14.9502" fwhm="0.0187139" res="20245" algo="Sum"/><pk mz="378.90068262" i="2546.58" sn="20.2658" a="52.4732" fwhm="0.020073" res="18876.2" algo="Sum"/><pk mz="379.28153164" i="997.737" sn="7.91169" a="30.1187" fwhm="0.0296352" res="12798.3" algo="Sum"/><pk mz="379.31748506" i="968.174" sn="7.67548" a="21.8456" fwhm="0.0215713" res="17584.3" algo="Sum"/><pk mz="380.76882922" i="1238.44" sn="9.75399" a="30.2857" fwhm="0.0205919" res="18491.2" algo="Sum"/><pk mz="381.02523565" i="7501.07" sn="58.9577" a="156.176" fwhm="0.0185788" res="20508.6" algo="Sum"/><pk mz="381.07958381" i="842.192" sn="6.61956" a="19.4661" fwhm="0.02043" res="18652.9" algo="Sum"/><pk mz="381.20731964" i="1036.66" sn="8.14909" a="37.4549" fwhm="0.0406419" res="9379.67" algo="Sum"/><pk mz="381.29676230" i="1273.28" sn="10.0088" a="40.2762" fwhm="0.0284749" res="13390.6" algo="Sum"/><pk mz="382.02759976" i="922.466" sn="7.19984" a="23.3249" fwhm="0.0196069" res="19484.4" algo="Sum"/><pk mz="382.76595664" i="1728.72" sn="13.4385" a="40.9202" fwhm="0.0205307" res="18643.6" algo="Sum"/><pk mz="383.11584401" i="82603.6" sn="641.599" a="1614.4" fwhm="0.017321" res="22118.6" algo="Sum"/><pk mz="383.22235518" i="40646" sn="315.686" a="838.549" fwhm="0.0183884" res="20840.4" algo="Sum"/><pk mz="384.11923671" i="11623.7" sn="89.9076" a="248.836" fwhm="0.0188473" res="20380.6" algo="Sum"/><pk mz="384.22570641" i="8982.84" sn="69.4803" a="198.137" fwhm="0.0195087" res="19695.1" algo="Sum"/><pk mz="384.76389195" i="1180.51" sn="9.09733" a="29.8811" fwhm="0.0219355" res="17540.7" algo="Sum"/><pk mz="384.80867450" i="787.405" sn="6.06773" a="15.8978" fwhm="0.018169" res="21179.4" algo="Sum"/><pk mz="384.84528693" i="891.8" sn="6.8722" a="20.4125" fwhm="0.020585" res="18695.4" algo="Sum"/><pk mz="385.12166120" i="3078.96" sn="23.7238" a="73.6822" fwhm="0.019874" res="19378.2" algo="Sum"/><pk mz="385.22270597" i="3052.34" sn="23.5138" a="95.7767" fwhm="0.0328484" res="11727.3" algo="Sum"/><pk mz="386.89431519" i="975.883" sn="7.47991" a="24.7241" fwhm="0.0223852" res="17283.5" algo="Sum"/><pk mz="387.20084800" i="773.283" sn="5.90909" a="40.19" fwhm="0.0515013" res="7518.27" algo="Sum"/><pk mz="388.71184998" i="1013.51" sn="7.67565" a="21.8481" fwhm="0.0187662" res="20713.4" algo="Sum"/><pk mz="389.37428870" i="939.918" sn="7.07605" a="25.1041" fwhm="0.0223112" res="17451.9" algo="Sum"/><pk mz="389.97333273" i="1246.86" sn="9.35558" a="29.0647" fwhm="0.0245812" res="15864.7" algo="Sum"/><pk mz="390.70917942" i="877.551" sn="6.57525" a="20.9035" fwhm="0.020151" res="19389.1" algo="Sum"/><pk mz="390.77603806" i="788.162" sn="5.89537" a="13.5457" fwhm="0.0197067" res="19829.6" algo="Sum"/><pk mz="390.79792902" i="2204.86" sn="16.4821" a="51.6413" fwhm="0.0197253" res="19812" algo="Sum"/><pk mz="390.98497163" i="1728.38" sn="12.8751" a="51.5612" fwhm="0.0249016" res="15701.2" algo="Sum"/><pk mz="391.28001635" i="2070.97" sn="15.4126" a="54.2844" fwhm="0.0305792" res="12795.6" algo="Sum"/><pk mz="391.35377899" i="704.287" sn="5.24007" a="17.3367" fwhm="0.0216699" res="18059.8" algo="Sum"/><pk mz="392.28594625" i="1129.67" sn="8.352" a="39.9652" fwhm="0.0371532" res="10558.6" algo="Sum"/><pk mz="392.31198735" i="814.792" sn="6.02424" a="15.8856" fwhm="0.0183137" res="21421.8" algo="Sum"/><pk mz="392.79499731" i="2773.78" sn="20.4105" a="62.0251" fwhm="0.0201009" res="19541.1" algo="Sum"/><pk mz="393.20726173" i="1358.5" sn="9.98414" a="47.9714" fwhm="0.0294784" res="13338.8" algo="Sum"/><pk mz="393.29712893" i="30388.6" sn="223.338" a="691.373" fwhm="0.0190568" res="20638.1" algo="Sum"/><pk mz="393.36831288" i="787.466" sn="5.78689" a="19.3367" fwhm="0.0265923" res="14792.6" algo="Sum"/><pk mz="394.30052563" i="7887.47" sn="57.7139" a="174.018" fwhm="0.0195295" res="20190" algo="Sum"/><pk mz="394.34616966" i="3202.06" sn="23.4292" a="78.5964" fwhm="0.0217711" res="18113.3" algo="Sum"/><pk mz="394.79270699" i="1423.33" sn="10.3866" a="36.0195" fwhm="0.0239067" res="16513.9" algo="Sum"/><pk mz="395.21597543" i="1159.66" sn="8.45393" a="31.6122" fwhm="0.0250551" res="15773.9" algo="Sum"/><pk mz="395.30288139" i="1550.53" sn="11.3049" a="53.8717" fwhm="0.0299001" res="13220.8" algo="Sum"/><pk mz="395.34947439" i="1061.22" sn="7.73333" a="25.6524" fwhm="0.0218557" res="18089.1" algo="Sum"/><pk mz="396.74286985" i="1068.45" sn="7.73232" a="25.5423" fwhm="0.0203512" res="19494.8" algo="Sum"/><pk mz="396.92341722" i="1250.74" sn="9.05123" a="33.6829" fwhm="0.020225" res="19625.4" algo="Sum"/><pk mz="396.99624556" i="4759.84" sn="34.4455" a="120.517" fwhm="0.0226021" res="17564.6" algo="Sum"/><pk mz="397.23540011" i="1669.32" sn="12.0536" a="51.3489" fwhm="0.02461" res="16141.2" algo="Sum"/><pk mz="398.32689555" i="929.912" sn="6.69497" a="26.6721" fwhm="0.0235724" res="16898" algo="Sum"/><pk mz="398.76141039" i="3428.23" sn="24.6315" a="70.6254" fwhm="0.0215912" res="18468.7" algo="Sum"/><pk mz="399.08968606" i="11275.6" sn="80.8143" a="255.026" fwhm="0.0195748" res="20387.9" algo="Sum"/><pk mz="399.21573616" i="16996.7" sn="121.803" a="412.408" fwhm="0.0286257" res="13946" algo="Sum"/><pk mz="399.26266566" i="2018.05" sn="14.462" a="56.2237" fwhm="0.0267706" res="14914.2" algo="Sum"/><pk mz="399.77235631" i="1739.32" sn="12.4484" a="46.7778" fwhm="0.0243502" res="16417.6" algo="Sum"/><pk mz="400.09317456" i="1646.05" sn="11.7573" a="41.5801" fwhm="0.0204302" res="19583.4" algo="Sum"/><pk mz="400.21899118" i="3998.09" sn="28.5545" a="90.4661" fwhm="0.0264866" res="15110.3" algo="Sum"/><pk mz="400.27652616" i="1000.32" sn="7.14689" a="29.2702" fwhm="0.0253675" res="15779.1" algo="Sum"/><pk mz="400.34197655" i="2028.9" sn="14.4964" a="46.1249" fwhm="0.0202772" res="19743.5" algo="Sum"/><pk mz="400.73800407" i="1257.15" sn="8.96834" a="29.8336" fwhm="0.0213528" res="18767.5" algo="Sum"/><pk mz="400.78284858" i="1199.06" sn="8.54712" a="27.2099" fwhm="0.0209364" res="19142.8" algo="Sum"/><pk mz="400.82701530" i="2972.26" sn="21.1676" a="73.7942" fwhm="0.0206058" res="19452.1" algo="Sum"/><pk mz="401.08959440" i="1232.07" sn="8.76226" a="31.1324" fwhm="0.0228807" res="17529.6" algo="Sum"/><pk mz="401.15298578" i="3186.4" sn="22.6603" a="73.6878" fwhm="0.0199179" res="20140.4" algo="Sum"/><pk mz="401.19769981" i="1975.49" sn="14.0502" a="53.1146" fwhm="0.0320055" res="12535.3" algo="Sum"/><pk mz="402.15647053" i="783.064" sn="5.53174" a="19.6072" fwhm="0.0229812" res="17499.3" algo="Sum"/><pk mz="402.35743848" i="2650.3" sn="18.7193" a="61.5765" fwhm="0.0205825" res="19548.5" algo="Sum"/><pk mz="402.77421646" i="734.168" sn="5.16138" a="20.3096" fwhm="0.0274319" res="14682.7" algo="Sum"/><pk mz="402.82384774" i="2844.04" sn="19.994" a="66.4115" fwhm="0.0206813" res="19477.7" algo="Sum"/><pk mz="402.86864224" i="877.648" sn="6.17" a="21.2037" fwhm="0.0223101" res="18057.7" algo="Sum"/><pk mz="403.00693353" i="2213.81" sn="15.5613" a="55.5267" fwhm="0.0210627" res="19133.6" algo="Sum"/><pk mz="403.36031449" i="817.385" sn="5.74675" a="18.6546" fwhm="0.0240148" res="16796.3" algo="Sum"/><pk mz="403.39053451" i="891.294" sn="6.26638" a="19.5892" fwhm="0.0204929" res="19684.4" algo="Sum"/><pk mz="404.82337669" i="1044.24" sn="7.26989" a="35.3976" fwhm="0.0350897" res="11536.8" algo="Sum"/><pk mz="405.26596261" i="880.75" sn="6.12662" a="26.2689" fwhm="0.0371948" res="10895.8" algo="Sum"/><pk mz="406.77215130" i="2129.4" sn="14.6903" a="49.4286" fwhm="0.0200609" res="20276.9" algo="Sum"/><pk mz="406.95277719" i="1218.92" sn="8.41146" a="31.7544" fwhm="0.021803" res="18665" algo="Sum"/><pk mz="407.25558927" i="694.409" sn="4.77882" a="19.3695" fwhm="0.0397972" res="10233.3" algo="Sum"/><pk mz="407.76684211" i="744.155" sn="5.10014" a="18.9265" fwhm="0.0203895" res="19998.9" algo="Sum"/><pk mz="408.30420241" i="712.521" sn="4.87035" a="22.2837" fwhm="0.0347411" res="11752.8" algo="Sum"/><pk mz="408.77031581" i="3076.49" sn="21.0113" a="78.4219" fwhm="0.0225742" res="18107.9" algo="Sum"/><pk mz="409.27139663" i="8436.45" sn="57.4394" a="218.52" fwhm="0.0220719" res="18542.7" algo="Sum"/><pk mz="409.34379517" i="1683.2" sn="11.4591" a="53.2283" fwhm="0.0259113" res="15797.9" algo="Sum"/><pk mz="410.27448709" i="2186.59" sn="14.8352" a="62.9653" fwhm="0.0225319" res="18208.6" algo="Sum"/><pk mz="410.76446610" i="2822.01" sn="19.1273" a="64.7924" fwhm="0.0208085" res="19740.2" algo="Sum"/><pk mz="410.85573803" i="3215.19" sn="21.7774" a="77.8259" fwhm="0.0207616" res="19789.2" algo="Sum"/><pk mz="411.26264708" i="2093.8" sn="14.1403" a="88.8133" fwhm="0.033626" res="12230.5" algo="Sum"/><pk mz="411.76991403" i="1138.9" sn="7.67919" a="26.1451" fwhm="0.0202431" res="20341.3" algo="Sum"/><pk mz="412.27246170" i="831.446" sn="5.6001" a="31.5439" fwhm="0.0337289" res="12223.1" algo="Sum"/><pk mz="412.77730214" i="2158.56" sn="14.4899" a="55.0079" fwhm="0.0216402" res="19074.6" algo="Sum"/><pk mz="412.85286249" i="2203" sn="14.7825" a="50.0147" fwhm="0.0199903" res="20652.7" algo="Sum"/><pk mz="412.89644528" i="819.887" sn="5.50158" a="23.2656" fwhm="0.0254039" res="16253.3" algo="Sum"/><pk mz="412.96954884" i="1236" sn="8.29349" a="45.3248" fwhm="0.0288865" res="14296.3" algo="Sum"/><pk mz="413.17956097" i="925.572" sn="6.20634" a="25.7694" fwhm="0.0309474" res="13351" algo="Sum"/><pk mz="413.23268739" i="1139.26" sn="7.63876" a="31.5036" fwhm="0.026695" res="15479.8" algo="Sum"/><pk mz="413.26612786" i="17883.9" sn="119.911" a="425.181" fwhm="0.0207604" res="19906.4" algo="Sum"/><pk mz="413.78919922" i="782.166" sn="5.24128" a="17.9993" fwhm="0.0187547" res="22063.2" algo="Sum"/><pk mz="414.26965867" i="4938.73" sn="33.0598" a="123.588" fwhm="0.0208655" res="19854.3" algo="Sum"/><pk mz="414.71447455" i="900.09" sn="6.01163" a="21.9188" fwhm="0.0206447" res="20088.2" algo="Sum"/><pk mz="414.86332361" i="767.117" sn="5.12502" a="32.1126" fwhm="0.0420022" res="9877.17" algo="Sum"/><pk mz="415.16974796" i="8994.98" sn="60.0396" a="162.12" fwhm="0.021553" res="19262.8" algo="Sum"/><pk mz="415.19138323" i="12132.2" sn="80.9733" a="341.872" fwhm="0.0312574" res="13283" algo="Sum"/><pk mz="415.27811258" i="2136.62" sn="14.2613" a="75.254" fwhm="0.0276216" res="15034.5" algo="Sum"/><pk mz="416.17264130" i="2346.03" sn="15.5985" a="47.2528" fwhm="0.0232287" res="17916.3" algo="Sum"/><pk mz="416.19481501" i="2716.39" sn="18.0624" a="78.2816" fwhm="0.0316184" res="13163.1" algo="Sum"/><pk mz="416.28519464" i="752.226" sn="5.00088" a="25.7923" fwhm="0.0265865" res="15657.8" algo="Sum"/><pk mz="416.80010062" i="2695.56" sn="17.855" a="75.015" fwhm="0.0217304" res="19180.5" algo="Sum"/><pk mz="417.00147564" i="2034.58" sn="13.4746" a="48.4438" fwhm="0.0210074" res="19850.2" algo="Sum"/><pk mz="417.18947633" i="1742.38" sn="11.5329" a="61.6746" fwhm="0.0303962" res="13725.1" algo="Sum"/><pk mz="417.40627072" i="917.497" sn="6.06278" a="22.2897" fwhm="0.0197669" res="21116.4" algo="Sum"/><pk mz="418.79793712" i="2680.18" sn="17.6028" a="66.1472" fwhm="0.0208673" res="20069.6" algo="Sum"/><pk mz="418.98035074" i="1584.61" sn="10.4087" a="48.7743" fwhm="0.0352916" res="11872" algo="Sum"/><pk mz="420.79410468" i="1210.22" sn="7.90884" a="41.5767" fwhm="0.0293879" res="14318.6" algo="Sum"/><pk mz="420.88465923" i="3118.03" sn="20.3595" a="75.101" fwhm="0.0216581" res="19433.1" algo="Sum"/><pk mz="422.75871966" i="1496.2" sn="9.6878" a="47.9596" fwhm="0.0304707" res="13874.2" algo="Sum"/><pk mz="422.88183435" i="1302.47" sn="8.43236" a="37.8444" fwhm="0.0247681" res="17073.6" algo="Sum"/><pk mz="422.92638310" i="736.646" sn="4.76832" a="19.5809" fwhm="0.0253841" res="16661.1" algo="Sum"/><pk mz="423.26351310" i="966.171" sn="6.25142" a="28.1095" fwhm="0.0259913" res="16284.8" algo="Sum"/><pk mz="423.77037009" i="760.706" sn="4.90518" a="19.0457" fwhm="0.0222966" res="19006.1" algo="Sum"/><pk mz="424.27697133" i="743.687" sn="4.78391" a="26.2342" fwhm="0.0289735" res="14643.6" algo="Sum"/><pk mz="424.34161894" i="1714.77" sn="11.0293" a="47.5063" fwhm="0.0229853" res="18461.5" algo="Sum"/><pk mz="424.74309352" i="1171.24" sn="7.5216" a="27.4278" fwhm="0.0217539" res="19524.9" algo="Sum"/><pk mz="424.77943209" i="1289.22" sn="8.27923" a="41.3409" fwhm="0.0328219" res="12941.9" algo="Sum"/><pk mz="424.89541319" i="870.277" sn="5.58785" a="21.6225" fwhm="0.0301823" res="14077.6" algo="Sum"/><pk mz="425.28228242" i="916.987" sn="5.88424" a="28.4549" fwhm="0.0323737" res="13136.7" algo="Sum"/><pk mz="425.31687049" i="1523.33" sn="9.77433" a="42.7425" fwhm="0.0314793" res="13511" algo="Sum"/><pk mz="425.34016053" i="895.582" sn="5.74712" a="21.8156" fwhm="0.0467047" res="9107" algo="Sum"/><pk mz="425.77388684" i="820.072" sn="5.24989" a="26.1895" fwhm="0.0330377" res="12887.5" algo="Sum"/><pk mz="426.31972431" i="803.051" sn="5.12966" a="18.9354" fwhm="0.02609" res="16340.3" algo="Sum"/><pk mz="426.35732269" i="3229.11" sn="20.6212" a="81.7086" fwhm="0.0219746" res="19402.3" algo="Sum"/><pk mz="426.74108749" i="696.239" sn="4.43974" a="17.84" fwhm="0.0247918" res="17213" algo="Sum"/><pk mz="426.79051744" i="1155.6" sn="7.36899" a="32.6467" fwhm="0.0275617" res="15484.9" algo="Sum"/><pk mz="426.82863231" i="2405.06" sn="15.3366" a="63.1061" fwhm="0.0231635" res="18426.8" algo="Sum"/><pk mz="427.35711347" i="1473.41" sn="9.36985" a="41.5775" fwhm="0.0252955" res="16894.6" algo="Sum"/><pk mz="428.37199973" i="2005.46" sn="12.6876" a="58.6313" fwhm="0.0242056" res="17697.3" algo="Sum"/><pk mz="428.78934941" i="837.789" sn="5.29859" a="20.3615" fwhm="0.0244325" res="17550" algo="Sum"/><pk mz="428.82653601" i="1699.14" sn="10.7465" a="44.0602" fwhm="0.022211" res="19306.9" algo="Sum"/><pk mz="429.00127668" i="697.539" sn="4.41121" a="24.2335" fwhm="0.0298318" res="14380.7" algo="Sum"/><pk mz="429.23963773" i="6853.59" sn="43.2007" a="179.017" fwhm="0.0219168" res="19584.9" algo="Sum"/><pk mz="429.37253849" i="2886.26" sn="18.1958" a="70.0509" fwhm="0.0224859" res="19095.2" algo="Sum"/><pk mz="430.24307271" i="1863.43" sn="11.7103" a="48.8021" fwhm="0.0222509" res="19336" algo="Sum"/><pk mz="430.38013346" i="6674.82" sn="41.9424" a="174.463" fwhm="0.0230238" res="18692.9" algo="Sum"/><pk mz="430.69424789" i="696.769" sn="4.37673" a="20.3009" fwhm="0.0244006" res="17651" algo="Sum"/><pk mz="430.91372478" i="2609.8" sn="16.3861" a="72.8521" fwhm="0.0224327" res="19209.2" algo="Sum"/><pk mz="431.17007083" i="1746.12" sn="10.939" a="62.3391" fwhm="0.0375386" res="11486" algo="Sum"/><pk mz="431.24118330" i="1325.95" sn="8.30513" a="43.6923" fwhm="0.032796" res="13149.2" algo="Sum"/><pk mz="431.27518866" i="914.483" sn="5.72813" a="26.6352" fwhm="0.0345175" res="12494.4" algo="Sum"/><pk mz="431.38478198" i="2421.09" sn="15.1704" a="62.6505" fwhm="0.0225137" res="19161" algo="Sum"/><pk mz="431.42146416" i="814.522" sn="5.10199" a="19.492" fwhm="0.0257912" res="16727.5" algo="Sum"/><pk mz="432.69211150" i="703.271" sn="4.3901" a="17.6714" fwhm="0.0237284" res="18235.2" algo="Sum"/><pk mz="432.77653806" i="1073.55" sn="6.6983" a="30.2216" fwhm="0.0250855" res="17252" algo="Sum"/><pk mz="432.97262956" i="1360.77" sn="8.47548" a="38.1152" fwhm="0.0242711" res="17839" algo="Sum"/><pk mz="434.77231170" i="1148.3" sn="7.12584" a="29.5611" fwhm="0.0223163" res="19482.3" algo="Sum"/><pk mz="434.82358429" i="968.224" sn="6.00799" a="27.5839" fwhm="0.0232965" res="18664.8" algo="Sum"/><pk mz="434.96493523" i="719.006" sn="4.45998" a="33.2726" fwhm="0.044173" res="9846.85" algo="Sum"/><pk mz="436.77543024" i="841.135" sn="5.19475" a="25.7834" fwhm="0.0269636" res="16198.7" algo="Sum"/><pk mz="436.82113135" i="1127.66" sn="6.96428" a="26.1781" fwhm="0.0242439" res="18017.7" algo="Sum"/><pk mz="436.85902837" i="2245.83" sn="13.87" a="55.7379" fwhm="0.0236361" res="18482.7" algo="Sum"/><pk mz="437.23446189" i="1016.51" sn="6.27232" a="33.9644" fwhm="0.0302105" res="14472.9" algo="Sum"/><pk mz="438.85674112" i="1154.4" sn="7.09083" a="35.7461" fwhm="0.0267452" res="16408.8" algo="Sum"/><pk mz="438.98357342" i="3447.72" sn="21.1774" a="87.3046" fwhm="0.0225627" res="19456.2" algo="Sum"/><pk mz="440.72352857" i="966.464" sn="5.89851" a="26.5159" fwhm="0.0255927" res="17220.7" algo="Sum"/><pk mz="440.98040216" i="1345.04" sn="8.20283" a="37.6519" fwhm="0.0221439" res="19914.3" algo="Sum"/><pk mz="441.29675751" i="1251.84" sn="7.62377" a="35.0897" fwhm="0.029002" res="15216.1" algo="Sum"/><pk mz="442.72101785" i="800.11" sn="4.84697" a="20.6264" fwhm="0.0249801" res="17723" algo="Sum"/><pk mz="442.76594158" i="979.915" sn="5.93424" a="24.0133" fwhm="0.0232656" res="19030.9" algo="Sum"/><pk mz="442.80302684" i="842.293" sn="5.09874" a="25.5092" fwhm="0.0265793" res="16659.7" algo="Sum"/><pk mz="444.76323454" i="694.14" sn="4.17296" a="19.0638" fwhm="0.0269084" res="16528.8" algo="Sum"/><pk mz="444.80012391" i="726.828" sn="4.36977" a="19.7876" fwhm="0.0274417" res="16208.9" algo="Sum"/><pk mz="444.85236467" i="1254.8" sn="7.54305" a="37.923" fwhm="0.0234611" res="18961.3" algo="Sum"/><pk mz="445.43706172" i="770.116" sn="4.6257" a="19.8031" fwhm="0.0229671" res="19394.6" algo="Sum"/><pk mz="446.67012085" i="675.837" sn="4.0352" a="16.9118" fwhm="0.0223596" res="19976.7" algo="Sum"/><pk mz="446.84919785" i="1223.84" sn="7.30711" a="31.3251" fwhm="0.0233563" res="19131.8" algo="Sum"/><pk mz="446.88710753" i="1631.35" sn="9.74016" a="44.7291" fwhm="0.0229512" res="19471.2" algo="Sum"/><pk mz="448.75557842" i="988.922" sn="5.87072" a="30.3858" fwhm="0.0237287" res="18912" algo="Sum"/><pk mz="449.28701963" i="817.43" sn="4.84628" a="31.3216" fwhm="0.0321588" res="13970.9" algo="Sum"/><pk mz="450.75251976" i="1292.88" sn="7.6524" a="35.0312" fwhm="0.0242147" res="18614.8" algo="Sum"/><pk mz="450.79682663" i="833.735" sn="4.93401" a="25.6327" fwhm="0.0279836" res="16109.3" algo="Sum"/><pk mz="452.36155352" i="1074.85" sn="6.35824" a="30.5542" fwhm="0.0252633" res="17905.9" algo="Sum"/><pk mz="452.75041176" i="799.391" sn="4.72892" a="23.3493" fwhm="0.0272059" res="16641.6" algo="Sum"/><pk mz="452.79457136" i="1085.9" sn="6.42378" a="29.2582" fwhm="0.0251942" res="17972.1" algo="Sum"/><pk mz="452.83344792" i="761.388" sn="4.50411" a="22.7006" fwhm="0.0373458" res="12125.4" algo="Sum"/><pk mz="453.36586107" i="753.897" sn="4.44798" a="26.6213" fwhm="0.0309765" res="14635.8" algo="Sum"/><pk mz="454.79310878" i="735.377" sn="4.32876" a="23.0169" fwhm="0.0326177" res="13943.1" algo="Sum"/><pk mz="454.88114994" i="1426.28" sn="8.39695" a="39.0946" fwhm="0.0219415" res="20731.6" algo="Sum"/><pk mz="454.95420602" i="2759.69" sn="16.2481" a="84.3745" fwhm="0.0263291" res="17279.5" algo="Sum"/><pk mz="456.69825613" i="884.439" sn="5.18498" a="22.9419" fwhm="0.0241614" res="18902" algo="Sum"/><pk mz="456.87809101" i="939.146" sn="5.50433" a="30.9035" fwhm="0.0274724" res="16630.4" algo="Sum"/><pk mz="456.95170269" i="1135.99" sn="6.65914" a="41.7115" fwhm="0.030614" res="14926.2" algo="Sum"/><pk mz="458.69580373" i="788.829" sn="4.60276" a="21.4565" fwhm="0.0249663" res="18372.6" algo="Sum"/><pk mz="458.78425405" i="1297.2" sn="7.5686" a="36.3765" fwhm="0.0255106" res="17984" algo="Sum"/><pk mz="460.78236067" i="1492.07" sn="8.63028" a="38.4385" fwhm="0.0230884" res="19957.4" algo="Sum"/><pk mz="460.82650215" i="1126.99" sn="6.51578" a="31.7555" fwhm="0.0266701" res="17278.8" algo="Sum"/><pk mz="460.96518820" i="1551.31" sn="8.96954" a="44.6635" fwhm="0.0242078" res="19042" algo="Sum"/><pk mz="462.77963369" i="747.747" sn="4.30036" a="23.3742" fwhm="0.0368864" res="12546.1" algo="Sum"/><pk mz="462.82352292" i="1114.83" sn="6.41148" a="31.7749" fwhm="0.0257276" res="17989.4" algo="Sum"/><pk mz="463.35259615" i="858.189" sn="4.93239" a="33.8708" fwhm="0.0312801" res="14813" algo="Sum"/><pk mz="464.73014355" i="828.609" sn="4.74119" a="23.2329" fwhm="0.0251968" res="18444" algo="Sum"/><pk mz="464.90970076" i="1355.19" sn="7.74794" a="39.0821" fwhm="0.0233249" res="19931.9" algo="Sum"/><pk mz="464.97689447" i="888.306" sn="5.07804" a="26.9029" fwhm="0.025825" res="18004.9" algo="Sum"/><pk mz="466.72655952" i="1201.8" sn="6.85568" a="32.6715" fwhm="0.0243313" res="19182.1" algo="Sum"/><pk mz="468.30764004" i="907.794" sn="5.156" a="27.3349" fwhm="0.0296678" res="15785.1" algo="Sum"/><pk mz="468.72467942" i="889.919" sn="5.04491" a="24.1179" fwhm="0.023913" res="19601.3" algo="Sum"/><pk mz="468.81390660" i="1451.16" sn="8.22653" a="46.4065" fwhm="0.0271369" res="17275.9" algo="Sum"/><pk mz="469.31194730" i="689.455" sn="3.9075" a="24.4095" fwhm="0.0475366" res="9872.64" algo="Sum"/><pk mz="469.36425568" i="1113.36" sn="6.31106" a="50.1433" fwhm="0.0393015" res="11942.7" algo="Sum"/><pk mz="470.81005362" i="1395.15" sn="7.87859" a="38.6536" fwhm="0.0258191" res="18235" algo="Sum"/><pk mz="470.85419576" i="1070.07" sn="6.04337" a="30.967" fwhm="0.0266731" res="17652.8" algo="Sum"/><pk mz="470.92563035" i="970.918" sn="5.4816" a="38.8926" fwhm="0.0309468" res="15217.3" algo="Sum"/><pk mz="470.99421858" i="734.641" sn="4.14795" a="21.8496" fwhm="0.0256181" res="18385.2" algo="Sum"/><pk mz="472.30225523" i="750.59" sn="4.22138" a="21.7298" fwhm="0.0290861" res="16238" algo="Sum"/><pk mz="472.85150140" i="798.679" sn="4.48683" a="26.0503" fwhm="0.0288383" res="16396.6" algo="Sum"/><pk mz="473.34090570" i="756.89" sn="4.24221" a="28.8507" fwhm="0.0397675" res="11902.7" algo="Sum"/><pk mz="474.75904646" i="995.757" sn="5.56198" a="30.7715" fwhm="0.027885" res="17025.6" algo="Sum"/><pk mz="474.93926230" i="1089.7" sn="6.08503" a="42.0802" fwhm="0.0332929" res="14265.5" algo="Sum"/><pk mz="475.32399409" i="3239.71" sn="18.0387" a="112.009" fwhm="0.0253905" res="18720.6" algo="Sum"/><pk mz="476.27400190" i="782.974" sn="4.34586" a="26.4482" fwhm="0.0278498" res="17101.5" algo="Sum"/><pk mz="476.32675422" i="1054.66" sn="5.85386" a="33.7815" fwhm="0.0299658" res="15895.7" algo="Sum"/><pk mz="476.75591414" i="1364.66" sn="7.57374" a="38.5847" fwhm="0.0252162" res="18906.7" algo="Sum"/><pk mz="476.93839445" i="1528.79" sn="8.46688" a="55.9315" fwhm="0.0301583" res="15814.5" algo="Sum"/><pk mz="477.32953502" i="864.371" sn="4.77014" a="28.0352" fwhm="0.0371255" res="12857.2" algo="Sum"/><pk mz="478.29243723" i="878.833" sn="4.83402" a="21.631" fwhm="0.0257434" res="18579.2" algo="Sum"/><pk mz="478.32818156" i="4031.11" sn="22.1737" a="111.096" fwhm="0.0249432" res="19176.7" algo="Sum"/><pk mz="478.75462447" i="776.895" sn="4.25886" a="26.415" fwhm="0.0290736" res="16467" algo="Sum"/><pk mz="478.84343529" i="1630.63" sn="8.93736" a="47.1761" fwhm="0.0271482" res="17638.2" algo="Sum"/><pk mz="478.93325479" i="863.621" sn="4.73416" a="36.4968" fwhm="0.036262" res="13207.6" algo="Sum"/><pk mz="479.33098102" i="1514.57" sn="8.29846" a="62.3525" fwhm="0.0330041" res="14523.4" algo="Sum"/><pk mz="480.34260960" i="1095.97" sn="5.98321" a="37.3886" fwhm="0.0292495" res="16422.2" algo="Sum"/><pk mz="480.84034166" i="1304.78" sn="7.11253" a="37.1057" fwhm="0.0263594" res="18241.7" algo="Sum"/><pk mz="480.88260878" i="863.594" sn="4.70758" a="27.7395" fwhm="0.0284509" res="16902.2" algo="Sum"/><pk mz="481.20372523" i="1731.01" sn="9.41141" a="50.2918" fwhm="0.0264136" res="18218" algo="Sum"/><pk mz="481.26096260" i="1195.36" sn="6.49914" a="42.3958" fwhm="0.0314255" res="15314.4" algo="Sum"/><pk mz="481.34940964" i="699.805" sn="3.80472" a="35.2834" fwhm="0.0455731" res="10562.1" algo="Sum"/><pk mz="482.32220978" i="1251.72" sn="6.79123" a="35.9921" fwhm="0.0284858" res="16932" algo="Sum"/><pk mz="482.35747709" i="872.435" sn="4.73096" a="25.7397" fwhm="0.0306051" res="15760.7" algo="Sum"/><pk mz="483.32619193" i="717.266" sn="3.88058" a="29.023" fwhm="0.0442202" res="10930" algo="Sum"/><pk mz="483.37882223" i="2714.2" sn="14.6845" a="78.048" fwhm="0.0253997" res="19030.9" algo="Sum"/><pk mz="484.38247269" i="907.126" sn="4.89867" a="27.6405" fwhm="0.0273781" res="17692.3" algo="Sum"/><pk mz="484.74880147" i="678.95" sn="3.65734" a="18.6876" fwhm="0.0320718" res="15114.5" algo="Sum"/><pk mz="484.78728241" i="1177.31" sn="6.34268" a="34.8372" fwhm="0.0278249" res="17422.8" algo="Sum"/><pk mz="485.35492358" i="1070.49" sn="5.76277" a="26.3007" fwhm="0.0379262" res="12797.4" algo="Sum"/><pk mz="486.78424699" i="1221.43" sn="6.53547" a="35.6015" fwhm="0.0261896" res="18586.9" algo="Sum"/><pk mz="488.78498143" i="680.413" sn="3.62718" a="24.0194" fwhm="0.0339204" res="14409.8" algo="Sum"/><pk mz="488.87206587" i="1658.81" sn="8.84293" a="55.8088" fwhm="0.02677" res="18262" algo="Sum"/><pk mz="490.28900225" i="1328.61" sn="7.03692" a="44.6502" fwhm="0.027753" res="17666.2" algo="Sum"/><pk mz="490.87106534" i="845.222" sn="4.46902" a="29.4075" fwhm="0.0339608" res="14454.1" algo="Sum"/><pk mz="490.91940951" i="784.73" sn="4.14889" a="35.7489" fwhm="0.0469174" res="10463.5" algo="Sum"/><pk mz="491.29625089" i="1044.7" sn="5.51865" a="50.2784" fwhm="0.0396856" res="12379.7" algo="Sum"/><pk mz="492.91287820" i="776.451" sn="4.05878" a="37.9983" fwhm="0.0474448" res="10389.2" algo="Sum"/><pk mz="493.31774218" i="1149.71" sn="5.9988" a="59.9902" fwhm="0.0502319" res="9820.81" algo="Sum"/><pk mz="494.32254385" i="3299.55" sn="17.1078" a="105.134" fwhm="0.0261936" res="18871.9" algo="Sum"/><pk mz="494.77767924" i="720.61" sn="3.73215" a="21.022" fwhm="0.0339296" res="14582.5" algo="Sum"/><pk mz="494.81719034" i="1327.99" sn="6.87769" a="42.7233" fwhm="0.0311519" res="15884" algo="Sum"/><pk mz="495.32642342" i="1262.7" sn="6.52702" a="55.7132" fwhm="0.039747" res="12462" algo="Sum"/><pk mz="496.33810339" i="79903.1" sn="411.631" a="2051.1" fwhm="0.0224567" res="22102" algo="Sum"/><pk mz="496.81502155" i="1306.03" sn="6.72332" a="45.9291" fwhm="0.0348042" res="14274.6" algo="Sum"/><pk mz="496.94004144" i="1832.93" sn="9.43451" a="54.8589" fwhm="0.0263117" res="18886.6" algo="Sum"/><pk mz="497.23527275" i="827.112" sn="4.25063" a="29.7419" fwhm="0.0307946" res="16146.8" algo="Sum"/><pk mz="497.34128287" i="22021.4" sn="113.174" a="607.661" fwhm="0.0246528" res="20173.8" algo="Sum"/><pk mz="498.34403911" i="4215.95" sn="21.6094" a="124.783" fwhm="0.0257238" res="19372.9" algo="Sum"/><pk mz="498.80703758" i="705.322" sn="3.6124" a="30.6317" fwhm="0.0612366" res="8145.57" algo="Sum"/><pk mz="498.90029097" i="1357.71" sn="6.94821" a="38.4767" fwhm="0.0318335" res="15672.2" algo="Sum"/><pk mz="498.93750110" i="1257.49" sn="6.43557" a="37.0875" fwhm="0.0331556" res="15048.4" algo="Sum"/><pk mz="499.35122615" i="1393.55" sn="7.114" a="60.0693" fwhm="0.0342369" res="14585.2" algo="Sum"/><pk mz="500.27286687" i="1238.13" sn="6.31692" a="47.7567" fwhm="0.0273837" res="18269" algo="Sum"/><pk mz="500.72475499" i="679.979" sn="3.46641" a="18.8491" fwhm="0.0271425" res="18448" algo="Sum"/><pk mz="501.38668996" i="1189.85" sn="6.06115" a="50.9561" fwhm="0.0321255" res="15607.1" algo="Sum"/><pk mz="502.28887910" i="1156.43" sn="5.88116" a="31.8972" fwhm="0.0337479" res="14883.5" algo="Sum"/><pk mz="502.32484124" i="1409.86" sn="7.16868" a="46.5872" fwhm="0.0292765" res="17157.9" algo="Sum"/><pk mz="502.80805013" i="749.246" sn="3.79998" a="27.6745" fwhm="0.034131" res="14731.7" algo="Sum"/><pk mz="503.32858327" i="724.841" sn="3.67406" a="35.4484" fwhm="0.0463508" res="10859.1" algo="Sum"/><pk mz="504.30450357" i="1912.08" sn="9.66034" a="54.2501" fwhm="0.0285485" res="17664.8" algo="Sum"/><pk mz="504.34010823" i="1448.79" sn="7.31364" a="46.0646" fwhm="0.03282" res="15366.8" algo="Sum"/><pk mz="504.80623544" i="778.321" sn="3.91524" a="25.4976" fwhm="0.03463" res="14577.1" algo="Sum"/><pk mz="504.84485229" i="1211.55" sn="6.08896" a="52.6739" fwhm="0.0348398" res="14490.5" algo="Sum"/><pk mz="505.30785118" i="824.757" sn="4.13697" a="29.0018" fwhm="0.0524215" res="9639.33" algo="Sum"/><pk mz="505.34234012" i="707.974" sn="3.55131" a="26.173" fwhm="0.0375032" res="13474.7" algo="Sum"/><pk mz="506.35761434" i="1685.86" sn="8.4183" a="55.1728" fwhm="0.0264536" res="19141.4" algo="Sum"/><pk mz="506.84310045" i="776.169" sn="3.8609" a="31.3262" fwhm="0.0484256" res="10466.4" algo="Sum"/><pk mz="507.35933914" i="731.631" sn="3.63596" a="34.9516" fwhm="0.0462669" res="10965.9" algo="Sum"/><pk mz="508.37163171" i="848.169" sn="4.20391" a="27.89" fwhm="0.0298184" res="17048.9" algo="Sum"/><pk mz="508.71007337" i="887.346" sn="4.38129" a="26.9893" fwhm="0.0278744" res="18250.1" algo="Sum"/><pk mz="509.30210576" i="733.8" sn="3.61877" a="35.2283" fwhm="0.0562503" res="9054.21" algo="Sum"/><pk mz="509.36098821" i="2399.12" sn="11.8338" a="79.3229" fwhm="0.0282062" res="18058.5" algo="Sum"/><pk mz="510.35659375" i="1946.76" sn="9.5637" a="83.1261" fwhm="0.0320322" res="15932.6" algo="Sum"/><pk mz="510.70757652" i="734.281" sn="3.60587" a="22.562" fwhm="0.0306811" res="16645.7" algo="Sum"/><pk mz="510.75085090" i="756.515" sn="3.71572" a="19.3405" fwhm="0.0288429" res="17708" algo="Sum"/><pk mz="511.25053814" i="878.396" sn="4.31303" a="30.088" fwhm="0.0323814" res="15788.4" algo="Sum"/><pk mz="511.35570630" i="798.859" sn="3.92229" a="36.754" fwhm="0.0598735" res="8540.6" algo="Sum"/><pk mz="512.33270496" i="684.164" sn="3.34926" a="33.2247" fwhm="0.037505" res="13660.4" algo="Sum"/><pk mz="512.78888548" i="678.827" sn="3.31981" a="25.6574" fwhm="0.0374896" res="13678.2" algo="Sum"/><pk mz="512.83819892" i="803.842" sn="3.9312" a="26.8831" fwhm="0.0334872" res="15314.4" algo="Sum"/><pk mz="512.91158166" i="1883.09" sn="9.20926" a="68.6072" fwhm="0.0296348" res="17307.7" algo="Sum"/><pk mz="514.83341210" i="755.806" sn="3.67625" a="29.873" fwhm="0.0457624" res="11250.1" algo="Sum"/><pk mz="514.87365997" i="1007.74" sn="4.90166" a="24.8998" fwhm="0.0326543" res="15767.4" algo="Sum"/><pk mz="514.90852664" i="1434.37" sn="6.97681" a="54.6983" fwhm="0.0352319" res="14614.9" algo="Sum"/><pk mz="515.36759857" i="1092.68" sn="5.30812" a="26.0606" fwhm="0.0302933" res="17012.6" algo="Sum"/><pk mz="515.41049679" i="14073.2" sn="68.305" a="397.974" fwhm="0.025435" res="20263.9" algo="Sum"/><pk mz="516.30332190" i="4605.67" sn="22.2477" a="134.698" fwhm="0.0247994" res="20819.2" algo="Sum"/><pk mz="516.41357513" i="4747.56" sn="22.9289" a="140.136" fwhm="0.0269865" res="19136" algo="Sum"/><pk mz="516.74116934" i="975.084" sn="4.70532" a="35.0313" fwhm="0.0302794" res="17065.8" algo="Sum"/><pk mz="517.30740413" i="1501.33" sn="7.22076" a="54.7693" fwhm="0.0316951" res="16321.4" algo="Sum"/><pk mz="517.36415725" i="1211.66" sn="5.82857" a="42.5717" fwhm="0.0396849" res="13036.8" algo="Sum"/><pk mz="517.41197269" i="1428.2" sn="6.86998" a="57.8204" fwhm="0.0360829" res="14339.5" algo="Sum"/><pk mz="518.31955117" i="114936" sn="550.791" a="2966.13" fwhm="0.0222494" res="23295.9" algo="Sum"/><pk mz="518.73862030" i="1279.52" sn="6.11887" a="40.2325" fwhm="0.0289045" res="17946.7" algo="Sum"/><pk mz="518.92207809" i="1393.12" sn="6.66256" a="47.9177" fwhm="0.0287054" res="18077.5" algo="Sum"/><pk mz="519.32249013" i="31379" sn="149.82" a="874.127" fwhm="0.0248" res="20940.4" algo="Sum"/><pk mz="520.33576943" i="30516" sn="145.088" a="923.873" fwhm="0.0258982" res="20091.6" algo="Sum"/><pk mz="520.73754459" i="828.117" sn="3.93132" a="27.7019" fwhm="0.0381278" res="13657.7" algo="Sum"/><pk mz="520.77986367" i="806.779" sn="3.82938" a="26.0425" fwhm="0.042501" res="12253.4" algo="Sum"/><pk mz="520.92038159" i="938.652" sn="4.45354" a="36.4542" fwhm="0.0404741" res="12870.5" algo="Sum"/><pk mz="521.33993930" i="8640.99" sn="40.9178" a="290.392" fwhm="0.0270722" res="19257.4" algo="Sum"/><pk mz="522.35210547" i="17339.9" sn="81.7936" a="508.942" fwhm="0.0257451" res="20289.4" algo="Sum"/><pk mz="522.86810939" i="909.785" sn="4.29298" a="34.7481" fwhm="0.0324291" res="16123.4" algo="Sum"/><pk mz="523.35612700" i="5271.59" sn="24.8286" a="191.856" fwhm="0.0290007" res="18046.3" algo="Sum"/><pk mz="524.27206719" i="1074.93" sn="5.05667" a="42.2781" fwhm="0.030883" res="16976.1" algo="Sum"/><pk mz="524.36801529" i="26331.4" sn="123.85" a="765.067" fwhm="0.0254062" res="20639.4" algo="Sum"/><pk mz="524.68399974" i="953.598" sn="4.48461" a="29.302" fwhm="0.0267795" res="19592.7" algo="Sum"/><pk mz="524.86311939" i="677.644" sn="3.18469" a="36.1784" fwhm="0.0372249" res="14099.8" algo="Sum"/><pk mz="525.28457615" i="1672.32" sn="7.86003" a="58.8009" fwhm="0.0336941" res="15589.8" algo="Sum"/><pk mz="525.37112589" i="8221.73" sn="38.649" a="244.748" fwhm="0.0268405" res="19573.8" algo="Sum"/><pk mz="526.28892113" i="1467.29" sn="6.87959" a="51.1134" fwhm="0.0289747" res="18163.7" algo="Sum"/><pk mz="526.37408342" i="1624.03" sn="7.61387" a="57.2463" fwhm="0.0306106" res="17195.8" algo="Sum"/><pk mz="526.68113786" i="767.384" sn="3.59581" a="25.615" fwhm="0.0294367" res="17892" algo="Sum"/><pk mz="526.77007302" i="1155.77" sn="5.41537" a="46.9322" fwhm="0.0331537" res="15888.7" algo="Sum"/><pk mz="527.29415210" i="693.602" sn="3.24355" a="28.3479" fwhm="0.0483832" res="10898.3" algo="Sum"/><pk mz="528.76734684" i="1429.48" sn="6.65036" a="46.8117" fwhm="0.028517" res="18542.2" algo="Sum"/><pk mz="528.81123169" i="705.051" sn="3.27661" a="28.7187" fwhm="0.0526277" res="10048.1" algo="Sum"/><pk mz="528.88242692" i="1031.28" sn="4.78918" a="44.3409" fwhm="0.0365371" res="14475.2" algo="Sum"/><pk mz="530.35559168" i="963.285" sn="4.46135" a="32.358" fwhm="0.0311987" res="16999.3" algo="Sum"/><pk mz="530.76597909" i="789.454" sn="3.64396" a="31.1555" fwhm="0.041806" res="12695.9" algo="Sum"/><pk mz="530.80738374" i="747.626" sn="3.45106" a="25.9639" fwhm="0.0372073" res="14266.2" algo="Sum"/><pk mz="530.87706445" i="817.924" sn="3.77625" a="39.9273" fwhm="0.0491068" res="10810.7" algo="Sum"/><pk mz="531.34632359" i="1228.58" sn="5.66841" a="52.9136" fwhm="0.0499246" res="10643" algo="Sum"/><pk mz="531.40474753" i="3259.79" sn="15.041" a="105.869" fwhm="0.0272023" res="19535.3" algo="Sum"/><pk mz="532.27840682" i="915.549" sn="4.20774" a="33.2958" fwhm="0.0344275" res="15460.8" algo="Sum"/><pk mz="532.33575649" i="2177.41" sn="10.0071" a="81.8044" fwhm="0.0310401" res="17150" algo="Sum"/><pk mz="532.40803284" i="1203.6" sn="5.52584" a="39.5964" fwhm="0.0382921" res="13903.9" algo="Sum"/><pk mz="532.43250769" i="1072.04" sn="4.91856" a="29.9411" fwhm="0.0303051" res="17569.1" algo="Sum"/><pk mz="532.71633248" i="784.721" sn="3.59072" a="27.9035" fwhm="0.0325396" res="16371.3" algo="Sum"/><pk mz="532.89693227" i="934.878" sn="4.27723" a="47.3007" fwhm="0.0446654" res="11930.9" algo="Sum"/><pk mz="533.34165651" i="1139.41" sn="5.20828" a="52.3721" fwhm="0.0408105" res="13068.7" algo="Sum"/><pk mz="534.29268309" i="21032.2" sn="95.6332" a="618.105" fwhm="0.0260521" res="20508.6" algo="Sum"/><pk mz="534.71247586" i="1254.69" sn="5.69887" a="42.5321" fwhm="0.0279164" res="19154.1" algo="Sum"/><pk mz="534.89485468" i="1571.95" sn="7.13995" a="71.522" fwhm="0.0342963" res="15596.3" algo="Sum"/><pk mz="535.29601003" i="5883.98" sn="26.7304" a="190.949" fwhm="0.0276561" res="19355.4" algo="Sum"/><pk mz="535.37660902" i="1884.92" sn="8.56303" a="75.4742" fwhm="0.030186" res="17735.9" algo="Sum"/><pk mz="536.29407497" i="2746.27" sn="12.4598" a="97.2019" fwhm="0.0291526" res="18396.1" algo="Sum"/><pk mz="536.37954585" i="780.703" sn="3.54176" a="35.7948" fwhm="0.038578" res="13903.8" algo="Sum"/><pk mz="536.71045912" i="979.182" sn="4.43697" a="31.2535" fwhm="0.0301983" res="17772.9" algo="Sum"/><pk mz="536.79996329" i="1377.8" sn="6.24322" a="55.1387" fwhm="0.0323988" res="16568.5" algo="Sum"/><pk mz="536.89214105" i="1213.44" sn="5.49746" a="60.8446" fwhm="0.0431914" res="12430.5" algo="Sum"/><pk mz="537.29745822" i="1019.88" sn="4.62138" a="37.0853" fwhm="0.0465331" res="11546.6" algo="Sum"/><pk mz="537.39243995" i="298797" sn="1353.83" a="6843.61" fwhm="0.0193986" res="27702.6" algo="Sum"/><pk mz="538.39514930" i="93210" sn="422.336" a="2522.83" fwhm="0.0236925" res="22724.3" algo="Sum"/><pk mz="538.79685370" i="1468.66" sn="6.64819" a="52.612" fwhm="0.0357761" res="15060.3" algo="Sum"/><pk mz="538.83868763" i="866.344" sn="3.92167" a="32.2776" fwhm="0.0432927" res="12446.4" algo="Sum"/><pk mz="539.39355362" i="26992.5" sn="122.121" a="886.661" fwhm="0.0291541" res="18501.4" algo="Sum"/><pk mz="540.39384862" i="6283.46" sn="28.3709" a="217.674" fwhm="0.030673" res="17617.9" algo="Sum"/><pk mz="540.79432713" i="839.77" sn="3.78483" a="33.5123" fwhm="0.0472688" res="11440.8" algo="Sum"/><pk mz="540.83390276" i="770.85" sn="3.4741" a="28.5608" fwhm="0.0445308" res="12145.2" algo="Sum"/><pk mz="541.25946708" i="1026.97" sn="4.62077" a="40.6337" fwhm="0.0332991" res="16254.5" algo="Sum"/><pk mz="541.39462743" i="1526.73" sn="6.86966" a="59.4172" fwhm="0.0362709" res="14926.4" algo="Sum"/><pk mz="542.31826635" i="37826.7" sn="169.558" a="1086.36" fwhm="0.0254967" res="21270.2" algo="Sum"/><pk mz="542.74427766" i="1105" sn="4.95068" a="40.6005" fwhm="0.0332149" res="16340.4" algo="Sum"/><pk mz="543.32162488" i="11162.5" sn="49.956" a="337.469" fwhm="0.0268766" res="20215.4" algo="Sum"/><pk mz="544.33369833" i="29136" sn="129.913" a="866.54" fwhm="0.0262769" res="20715.3" algo="Sum"/><pk mz="544.74149908" i="1384.62" sn="6.16446" a="45.1999" fwhm="0.031068" res="17533.8" algo="Sum"/><pk mz="544.80414293" i="945.273" sn="4.20843" a="52.3303" fwhm="0.0378899" res="14378.6" algo="Sum"/><pk mz="544.91421918" i="706.045" sn="3.14187" a="33.0193" fwhm="0.0463214" res="11763.8" algo="Sum"/><pk mz="545.33745149" i="8474.88" sn="37.617" a="294.591" fwhm="0.0285313" res="19113.7" algo="Sum"/><pk mz="545.41129821" i="676.316" sn="2.99683" a="28.7885" fwhm="0.0414092" res="13171.2" algo="Sum"/><pk mz="546.34930091" i="36541.5" sn="161.701" a="1114.11" fwhm="0.0263454" res="20737.9" algo="Sum"/><pk mz="546.73737427" i="835.136" sn="3.69395" a="34.0502" fwhm="0.0316335" res="17283.5" algo="Sum"/><pk mz="546.82684955" i="1498.73" sn="6.62914" a="63.2912" fwhm="0.0353092" res="15486.8" algo="Sum"/><pk mz="547.35251614" i="10925.9" sn="48.2392" a="361.347" fwhm="0.0285144" res="19195.7" algo="Sum"/><pk mz="548.27134574" i="1339.89" sn="5.91085" a="47.7505" fwhm="0.0317317" res="17278.4" algo="Sum"/><pk mz="548.35658560" i="2465.51" sn="10.8793" a="99.8134" fwhm="0.0339766" res="16139.2" algo="Sum"/><pk mz="548.82521602" i="1173.74" sn="5.17505" a="45.3867" fwhm="0.0387783" res="14152.9" algo="Sum"/><pk mz="548.87299825" i="751.763" sn="3.31442" a="41.1094" fwhm="0.0450673" res="12179" algo="Sum"/><pk mz="549.36297122" i="723.035" sn="3.18989" a="33.0127" fwhm="0.0499527" res="10997.7" algo="Sum"/><pk mz="550.68640959" i="713.049" sn="3.13887" a="23.8026" fwhm="0.0320328" res="17191.3" algo="Sum"/><pk mz="550.86807018" i="992.752" sn="4.36833" a="55.486" fwhm="0.0611107" res="9014.27" algo="Sum"/><pk mz="551.34992479" i="1716.5" sn="7.54095" a="66.2443" fwhm="0.0369689" res="14913.9" algo="Sum"/><pk mz="551.40331609" i="841.701" sn="3.69704" a="30.6144" fwhm="0.0459927" res="11988.9" algo="Sum"/><pk mz="552.77395245" i="1241.2" sn="5.42907" a="48.4814" fwhm="0.0398601" res="13867.8" algo="Sum"/><pk mz="552.86603955" i="865.807" sn="3.78535" a="52.213" fwhm="0.0627777" res="8806.73" algo="Sum"/><pk mz="553.36663165" i="156810" sn="685.313" a="4849.37" fwhm="0.0262627" res="21070.4" algo="Sum"/><pk mz="553.45323312" i="6088.99" sn="26.611" a="225.566" fwhm="0.0420346" res="13166.6" algo="Sum"/><pk mz="554.36935456" i="52129" sn="227.242" a="1813.05" fwhm="0.0303954" res="18238.6" algo="Sum"/><pk mz="554.45741921" i="2493.15" sn="10.8691" a="105.311" fwhm="0.0428658" res="12934.7" algo="Sum"/><pk mz="554.77004687" i="1442.58" sn="6.27376" a="52.2301" fwhm="0.0362213" res="15316.1" algo="Sum"/><pk mz="554.89724344" i="1113.89" sn="4.84573" a="40.676" fwhm="0.0389203" res="14257.3" algo="Sum"/><pk mz="555.06871923" i="725.843" sn="3.15657" a="28.7808" fwhm="0.0313042" res="17731.4" algo="Sum"/><pk mz="555.36599885" i="25913.4" sn="112.67" a="967.921" fwhm="0.03131" res="17737.7" algo="Sum"/><pk mz="555.45674807" i="763.302" sn="3.31874" a="24.9725" fwhm="0.0355087" res="15642.8" algo="Sum"/><pk mz="556.36716920" i="7201.8" sn="31.2697" a="262.619" fwhm="0.0320965" res="17334.2" algo="Sum"/><pk mz="556.76744017" i="902.601" sn="3.91223" a="36.581" fwhm="0.0438261" res="12704" algo="Sum"/><pk mz="556.80033635" i="897.188" sn="3.88877" a="25.7674" fwhm="0.0368335" res="15116.7" algo="Sum"/><pk mz="556.85614812" i="1406.14" sn="6.09524" a="47.6041" fwhm="0.038866" res="14327.6" algo="Sum"/><pk mz="556.89178511" i="1164.58" sn="5.04832" a="40.3944" fwhm="0.0408808" res="13622.3" algo="Sum"/><pk mz="557.36756597" i="1876.42" sn="8.12262" a="84.2036" fwhm="0.0374709" res="14874.7" algo="Sum"/><pk mz="558.29155894" i="6988.58" sn="30.1328" a="221.622" fwhm="0.0279074" res="20005.2" algo="Sum"/><pk mz="558.81594105" i="711.76" sn="3.06743" a="26.2148" fwhm="0.0394558" res="14163.1" algo="Sum"/><pk mz="558.85175476" i="802.104" sn="3.45677" a="28.0027" fwhm="0.0461335" res="12113.8" algo="Sum"/><pk mz="558.89090472" i="758.339" sn="3.26816" a="30.2481" fwhm="0.0518075" res="10787.8" algo="Sum"/><pk mz="559.29602995" i="2314.82" sn="9.9735" a="93.5338" fwhm="0.0332902" res="16800.6" algo="Sum"/><pk mz="560.30548316" i="4718.73" sn="20.3006" a="170.308" fwhm="0.0308534" res="18160.2" algo="Sum"/><pk mz="560.71339039" i="724.971" sn="3.11688" a="24.9457" fwhm="0.0434321" res="12910.1" algo="Sum"/><pk mz="560.76644355" i="679.76" sn="2.9225" a="28.5029" fwhm="0.0475642" res="11789.7" algo="Sum"/><pk mz="561.30983910" i="1589.76" sn="6.83787" a="70.9814" fwhm="0.0360737" res="15560.1" algo="Sum"/><pk mz="562.32245502" i="6762.74" sn="29.0298" a="231.113" fwhm="0.0294378" res="19102" algo="Sum"/><pk mz="562.56426956" i="999.974" sn="4.28988" a="36.1882" fwhm="0.0327936" res="17154.7" algo="Sum"/><pk mz="562.76375167" i="821.728" sn="3.52436" a="25.5445" fwhm="0.0382985" res="14694.2" algo="Sum"/><pk mz="562.80080697" i="1295.53" sn="5.55649" a="55.1849" fwhm="0.0385664" res="14593" algo="Sum"/><pk mz="563.16483194" i="995.897" sn="4.26877" a="37.5329" fwhm="0.032601" res="17274.5" algo="Sum"/><pk mz="563.32625810" i="2172.26" sn="9.3113" a="87.7403" fwhm="0.0322012" res="17494" algo="Sum"/><pk mz="564.31827152" i="1150.74" sn="4.91486" a="65.4024" fwhm="0.0520384" res="10844.3" algo="Sum"/><pk mz="564.79767707" i="1126.04" sn="4.80337" a="46.9001" fwhm="0.0471915" res="11968.2" algo="Sum"/><pk mz="565.42137923" i="4718.03" sn="20.1182" a="160.827" fwhm="0.028237" res="20024.1" algo="Sum"/><pk mz="566.31747347" i="7804.89" sn="33.2081" a="262.102" fwhm="0.0291434" res="19432.1" algo="Sum"/><pk mz="566.42536677" i="1853.63" sn="7.88551" a="71.2" fwhm="0.0312018" res="18153.6" algo="Sum"/><pk mz="566.66622351" i="775.161" sn="3.29595" a="27.6662" fwhm="0.0319599" res="17730.6" algo="Sum"/><pk mz="566.79103997" i="759.295" sn="3.22901" a="31.4347" fwhm="0.0545611" res="10388.2" algo="Sum"/><pk mz="566.88406355" i="1269.67" sn="5.39871" a="54.2447" fwhm="0.0341577" res="16596.1" algo="Sum"/><pk mz="567.32455449" i="3084.99" sn="13.0995" a="106.163" fwhm="0.0365338" res="15528.8" algo="Sum"/><pk mz="567.41782780" i="1036.72" sn="4.40228" a="47.7291" fwhm="0.0544586" res="10419.3" algo="Sum"/><pk mz="568.33435799" i="6264.46" sn="26.5223" a="241.031" fwhm="0.0321402" res="17683" algo="Sum"/><pk mz="568.42126310" i="696.14" sn="2.94646" a="32.745" fwhm="0.0514957" res="11038.2" algo="Sum"/><pk mz="568.66343474" i="706.423" sn="2.98768" a="24.5423" fwhm="0.0392967" res="14471" algo="Sum"/><pk mz="568.75093536" i="677.823" sn="2.86675" a="33.4285" fwhm="0.0630387" res="9022.25" algo="Sum"/><pk mz="569.36012478" i="30400.7" sn="128.306" a="968.852" fwhm="0.0279281" res="20386.6" algo="Sum"/><pk mz="569.42792481" i="5714.24" sn="24.0893" a="218.368" fwhm="0.0319681" res="17812.4" algo="Sum"/><pk mz="570.36274358" i="10750.6" sn="45.2509" a="369.479" fwhm="0.0306103" res="18633" algo="Sum"/><pk mz="570.43152538" i="2267.57" sn="9.54459" a="81.7102" fwhm="0.0329391" res="17317.7" algo="Sum"/><pk mz="570.74426273" i="799.178" sn="3.36559" a="29.7685" fwhm="0.0530563" res="10757.3" algo="Sum"/><pk mz="570.79733650" i="883.817" sn="3.72189" a="33.4609" fwhm="0.0460458" res="12396.3" algo="Sum"/><pk mz="570.86730693" i="1582.66" sn="6.66424" a="59.3298" fwhm="0.0358318" res="15931.9" algo="Sum"/><pk mz="571.36006905" i="5197.23" sn="21.8509" a="193.598" fwhm="0.0330773" res="17273.5" algo="Sum"/><pk mz="571.42867292" i="1142.5" sn="4.80345" a="47.404" fwhm="0.0457754" res="12483.3" algo="Sum"/><pk mz="572.36226239" i="2008.87" sn="8.44343" a="84.5605" fwhm="0.0326294" res="17541.3" algo="Sum"/><pk mz="572.79161441" i="984.076" sn="4.13357" a="35.2291" fwhm="0.0461285" res="12417.3" algo="Sum"/><pk mz="572.83109554" i="1134.98" sn="4.76706" a="33.1527" fwhm="0.0424787" res="13485.1" algo="Sum"/><pk mz="572.86325524" i="1672.16" sn="7.02224" a="59.2016" fwhm="0.0418487" res="13688.9" algo="Sum"/><pk mz="573.36168295" i="1033.07" sn="4.34102" a="55.1218" fwhm="0.0558279" res="10270.2" algo="Sum"/><pk mz="574.69924242" i="736.015" sn="3.08885" a="30.2555" fwhm="0.0438421" res="13108.4" algo="Sum"/><pk mz="574.82790906" i="807.762" sn="3.38943" a="26.0836" fwhm="0.0469335" res="12247.7" algo="Sum"/><pk mz="574.86323492" i="873.431" sn="3.66499" a="36.0149" fwhm="0.0491614" res="11693.4" algo="Sum"/><pk mz="576.27553298" i="2882.61" sn="12.0677" a="106.155" fwhm="0.0294078" res="19596" algo="Sum"/><pk mz="576.69640566" i="1074.7" sn="4.49695" a="38.9727" fwhm="0.0355768" res="16209.9" algo="Sum"/><pk mz="576.73933297" i="734.634" sn="3.07172" a="25.8493" fwhm="0.0512309" res="11257.6" algo="Sum"/><pk mz="576.87823131" i="1235.73" sn="5.16369" a="46.3972" fwhm="0.0393299" res="14667.7" algo="Sum"/><pk mz="577.18040717" i="2083.92" sn="8.71203" a="75.4259" fwhm="0.0294185" res="19619.6" algo="Sum"/><pk mz="577.28001178" i="1024.87" sn="4.28404" a="44.1337" fwhm="0.0361776" res="15956.8" algo="Sum"/><pk mz="578.18430777" i="720.003" sn="3.00529" a="25.2394" fwhm="0.0281716" res="20523.6" algo="Sum"/><pk mz="578.27333713" i="1102.93" sn="4.60293" a="53.6814" fwhm="0.0347836" res="16624.9" algo="Sum"/><pk mz="578.69324510" i="899.309" sn="3.75267" a="33.4065" fwhm="0.043684" res="13247.3" algo="Sum"/><pk mz="578.73435879" i="873.937" sn="3.64697" a="30.6214" fwhm="0.0435737" res="13281.7" algo="Sum"/><pk mz="578.77652854" i="853.279" sn="3.5614" a="34.1553" fwhm="0.057313" res="10098.5" algo="Sum"/><pk mz="578.87589053" i="1268.19" sn="5.29478" a="63.6923" fwhm="0.0342664" res="16893.4" algo="Sum"/><pk mz="579.28669767" i="2152.86" sn="8.9797" a="85.931" fwhm="0.0330287" res="17538.9" algo="Sum"/><pk mz="580.29033779" i="1104.62" sn="4.60015" a="51.2481" fwhm="0.0345208" res="16809.9" algo="Sum"/><pk mz="580.73205815" i="705.39" sn="2.93252" a="27.1962" fwhm="0.0394548" res="14718.9" algo="Sum"/><pk mz="580.77688990" i="724.459" sn="3.0118" a="27.3067" fwhm="0.0522774" res="11109.5" algo="Sum"/><pk mz="580.82138856" i="888.946" sn="3.69562" a="38.3402" fwhm="0.0615916" res="9430.2" algo="Sum"/><pk mz="580.87863395" i="707.441" sn="2.94105" a="38.2709" fwhm="0.0680288" res="8538.72" algo="Sum"/><pk mz="581.39547850" i="2701.56" sn="11.214" a="99.3718" fwhm="0.0366752" res="15852.6" algo="Sum"/><pk mz="582.29132523" i="1732.07" sn="7.16746" a="67.7366" fwhm="0.0330507" res="17618.1" algo="Sum"/><pk mz="582.39914840" i="1138.07" sn="4.70168" a="63.8785" fwhm="0.0402308" res="14476.4" algo="Sum"/><pk mz="582.64026834" i="789.237" sn="3.25936" a="28.7253" fwhm="0.0319526" res="18234.5" algo="Sum"/><pk mz="582.81833387" i="1072.48" sn="4.42801" a="38.7305" fwhm="0.0444128" res="13122.7" algo="Sum"/><pk mz="582.85722731" i="949.035" sn="3.91834" a="38.4279" fwhm="0.0526605" res="11068.2" algo="Sum"/><pk mz="583.25079788" i="2184.22" sn="9.01356" a="81.0891" fwhm="0.0309809" res="18826.2" algo="Sum"/><pk mz="583.31896637" i="1543.23" sn="6.36839" a="69.7295" fwhm="0.0491793" res="11861.1" algo="Sum"/><pk mz="583.38866489" i="878.242" sn="3.62421" a="49.3231" fwhm="0.0532404" res="10957.6" algo="Sum"/><pk mz="584.25497371" i="1133.91" sn="4.67253" a="43.4687" fwhm="0.0433567" res="13475.5" algo="Sum"/><pk mz="584.31014949" i="921.192" sn="3.79596" a="49.2564" fwhm="0.0552983" res="10566.5" algo="Sum"/><pk mz="584.63921546" i="748.888" sn="3.0853" a="25.2883" fwhm="0.0332643" res="17575.6" algo="Sum"/><pk mz="584.72742302" i="1041.48" sn="4.29046" a="48.071" fwhm="0.0375981" res="15552.1" algo="Sum"/><pk mz="585.27311348" i="1747.18" sn="7.1926" a="78.5389" fwhm="0.0480575" res="12178.6" algo="Sum"/><pk mz="585.33559408" i="6703.13" sn="27.6027" a="269.575" fwhm="0.0312169" res="18750.6" algo="Sum"/><pk mz="586.30399844" i="3724.05" sn="15.3226" a="122.934" fwhm="0.0357784" res="16387.1" algo="Sum"/><pk mz="586.33574930" i="2668.47" sn="10.9796" a="93.4992" fwhm="0.0347965" res="16850.4" algo="Sum"/><pk mz="586.72455060" i="1418.82" sn="5.83316" a="50.6576" fwhm="0.0367047" res="15985" algo="Sum"/><pk mz="586.76931761" i="793.801" sn="3.26353" a="35.8196" fwhm="0.0511482" res="11472" algo="Sum"/><pk mz="586.83726755" i="994.046" sn="4.0868" a="52.468" fwhm="0.0505525" res="11608.5" algo="Sum"/><pk mz="587.33293976" i="1834.96" sn="7.53853" a="80.8825" fwhm="0.0454505" res="12922.5" algo="Sum"/><pk mz="588.33638417" i="741.376" sn="3.03775" a="32.9874" fwhm="0.0450872" res="13048.8" algo="Sum"/><pk mz="588.40335482" i="740.405" sn="3.03382" a="32.3295" fwhm="0.0407822" res="14428" algo="Sum"/><pk mz="588.72207327" i="1001.95" sn="4.10225" a="37.748" fwhm="0.0438162" res="13436.2" algo="Sum"/><pk mz="588.76379389" i="1083.99" sn="4.43723" a="39.233" fwhm="0.0502952" res="11706.2" algo="Sum"/><pk mz="588.83673903" i="1045.22" sn="4.27421" a="44.8655" fwhm="0.0454254" res="12962.7" algo="Sum"/><pk mz="589.40766881" i="762.304" sn="3.11827" a="32.761" fwhm="0.0492245" res="11973.9" algo="Sum"/><pk mz="589.47568008" i="754.136" sn="3.08486" a="32.5262" fwhm="0.0391468" res="15058.1" algo="Sum"/><pk mz="590.31638128" i="4919.53" sn="20.0892" a="182.985" fwhm="0.0298644" res="19766.5" algo="Sum"/><pk mz="590.59065432" i="1404.18" sn="5.73759" a="52.6172" fwhm="0.0301195" res="19608.2" algo="Sum"/><pk mz="590.76272912" i="739.124" sn="3.01991" a="37.4949" fwhm="0.0603744" res="9784.99" algo="Sum"/><pk mz="590.84855564" i="997.399" sn="4.07675" a="48.6477" fwhm="0.0544204" res="10857.1" algo="Sum"/><pk mz="591.32018679" i="1864.98" sn="7.62002" a="85.0372" fwhm="0.0342561" res="17261.7" algo="Sum"/><pk mz="592.33050991" i="1165.36" sn="4.75853" a="64.7617" fwhm="0.0422038" res="14035" algo="Sum"/><pk mz="592.67070917" i="1121.75" sn="4.5802" a="42.6136" fwhm="0.0338505" res="17508.5" algo="Sum"/><pk mz="592.85055128" i="1719.35" sn="7.02063" a="83.5889" fwhm="0.0359233" res="16503.2" algo="Sum"/><pk mz="593.33299761" i="861.931" sn="3.51354" a="45.1349" fwhm="0.0566256" res="10478.2" algo="Sum"/><pk mz="594.66680230" i="1018.5" sn="4.12918" a="40.3277" fwhm="0.0327588" res="18152.9" algo="Sum"/><pk mz="594.75630859" i="1258.67" sn="5.10388" a="59.992" fwhm="0.0435759" res="13648.7" algo="Sum"/><pk mz="594.84725990" i="1499.58" sn="6.08209" a="79.0777" fwhm="0.0413729" res="14377.7" algo="Sum"/><pk mz="595.34894663" i="1101.88" sn="4.45349" a="53.7509" fwhm="0.0504381" res="11803.6" algo="Sum"/><pk mz="596.75322514" i="1530.83" sn="6.17891" a="62.2842" fwhm="0.0361276" res="16517.9" algo="Sum"/><pk mz="596.79473722" i="913.688" sn="3.68794" a="28.7228" fwhm="0.0449857" res="13266.3" algo="Sum"/><pk mz="596.84729313" i="841.333" sn="3.39589" a="51.294" fwhm="0.0656332" res="9093.67" algo="Sum"/><pk mz="597.33899383" i="705.628" sn="2.84918" a="35.3307" fwhm="0.0491027" res="12165.1" algo="Sum"/><pk mz="597.39051974" i="735.313" sn="2.96931" a="33.4886" fwhm="0.050907" res="11734.9" algo="Sum"/><pk mz="598.75199735" i="1084.56" sn="4.3744" a="39.703" fwhm="0.0439053" res="13637.4" algo="Sum"/><pk mz="598.78987335" i="969.925" sn="3.91203" a="34.2703" fwhm="0.0502905" res="11906.6" algo="Sum"/><pk mz="598.83002871" i="680.644" sn="2.74526" a="17.3381" fwhm="0.0386064" res="15511.2" algo="Sum"/><pk mz="600.27356253" i="1124.28" sn="4.53042" a="48.082" fwhm="0.0348557" res="17221.7" algo="Sum"/><pk mz="600.70063328" i="987.199" sn="3.97813" a="38.2469" fwhm="0.0491411" res="12224" algo="Sum"/><pk mz="600.77161025" i="778.735" sn="3.13808" a="55.5474" fwhm="0.0524357" res="11457.3" algo="Sum"/><pk mz="600.87799808" i="798.546" sn="3.2127" a="36.2708" fwhm="0.0462553" res="12990.5" algo="Sum"/><pk mz="601.34208121" i="1344.84" sn="5.41475" a="70.5591" fwhm="0.0532888" res="11284.6" algo="Sum"/><pk mz="602.28193180" i="1333.15" sn="5.35535" a="60.299" fwhm="0.0410538" res="14670.6" algo="Sum"/><pk mz="602.69728441" i="1504.66" sn="6.03628" a="54.4101" fwhm="0.0350528" res="17194" algo="Sum"/><pk mz="602.74414115" i="676.973" sn="2.71584" a="17.904" fwhm="0.0387324" res="15561.7" algo="Sum"/><pk mz="602.77481473" i="690.365" sn="2.76956" a="14.4735" fwhm="0.02905" res="20749.6" algo="Sum"/><pk mz="602.87568886" i="743.624" sn="2.98342" a="33.1669" fwhm="0.0535728" res="11253.4" algo="Sum"/><pk mz="604.30217293" i="988.474" sn="3.96373" a="54.1387" fwhm="0.0446147" res="13544.9" algo="Sum"/><pk mz="604.69518021" i="1120.95" sn="4.48914" a="44.1994" fwhm="0.0401146" res="15074.2" algo="Sum"/><pk mz="604.73622746" i="713.398" sn="2.85754" a="18.3388" fwhm="0.0387964" res="15587.4" algo="Sum"/><pk mz="604.78506599" i="1391.16" sn="5.57335" a="77.0354" fwhm="0.0458802" res="13181.8" algo="Sum"/><pk mz="605.37625683" i="1049.22" sn="4.19819" a="43.7925" fwhm="0.0389914" res="15525.9" algo="Sum"/><pk mz="606.29087439" i="1200.68" sn="4.80254" a="56.349" fwhm="0.0353181" res="17166.6" algo="Sum"/><pk mz="606.38186546" i="684.714" sn="2.73482" a="32.7763" fwhm="0.0444869" res="13630.6" algo="Sum"/><pk mz="606.78227532" i="1362.63" sn="5.44093" a="54.3217" fwhm="0.0446018" res="13604.4" algo="Sum"/><pk mz="606.82005215" i="908.998" sn="3.6296" a="40.3872" fwhm="0.0561468" res="10807.7" algo="Sum"/><pk mz="608.64115179" i="700.003" sn="2.78252" a="28.9725" fwhm="0.0451107" res="13492.2" algo="Sum"/><pk mz="608.78283731" i="893.953" sn="3.55265" a="45.2928" fwhm="0.0489627" res="12433.6" algo="Sum"/><pk mz="608.82152095" i="1208.6" sn="4.80307" a="60.9968" fwhm="0.0468559" res="12993.5" algo="Sum"/><pk mz="609.32945849" i="748.82" sn="2.9754" a="29.1643" fwhm="0.0525088" res="11604.3" algo="Sum"/><pk mz="610.30437766" i="1348.62" sn="5.35512" a="71.6336" fwhm="0.0394576" res="15467.4" algo="Sum"/><pk mz="610.72915639" i="1282.19" sn="5.08713" a="51.8468" fwhm="0.047688" res="12806.8" algo="Sum"/><pk mz="610.81965598" i="1095.13" sn="4.34499" a="60.8492" fwhm="0.0511488" res="11942" algo="Sum"/><pk mz="611.31541985" i="790.893" sn="3.13842" a="31.1356" fwhm="0.0461461" res="13247.4" algo="Sum"/><pk mz="611.33981835" i="740.297" sn="2.93765" a="33.7033" fwhm="0.0380517" res="16066" algo="Sum"/><pk mz="612.31732166" i="952.553" sn="3.77263" a="54.2313" fwhm="0.0377852" res="16205.2" algo="Sum"/><pk mz="612.72716766" i="1611.55" sn="6.37887" a="57.7634" fwhm="0.0419169" res="14617.7" algo="Sum"/><pk mz="612.81840752" i="763.086" sn="3.02047" a="35.6533" fwhm="0.0539492" res="11359.2" algo="Sum"/><pk mz="613.33198865" i="1431.65" sn="5.66434" a="78.8317" fwhm="0.04" res="15333.3" algo="Sum"/><pk mz="613.47355665" i="1004.45" sn="3.97398" a="45.0227" fwhm="0.0383873" res="15981.2" algo="Sum"/><pk mz="614.17520444" i="1017.3" sn="4.01147" a="39.4163" fwhm="0.0309373" res="19852.2" algo="Sum"/><pk mz="614.33614632" i="1447.98" sn="5.70762" a="70.551" fwhm="0.0351259" res="17489.5" algo="Sum"/><pk mz="614.72442896" i="1173.59" sn="4.62074" a="51.5382" fwhm="0.0430616" res="14275.5" algo="Sum"/><pk mz="614.81349466" i="1447.55" sn="5.69792" a="59.3209" fwhm="0.0419853" res="14643.6" algo="Sum"/><pk mz="615.34152088" i="759.175" sn="2.98803" a="37.5609" fwhm="0.0394909" res="15581.9" algo="Sum"/><pk mz="615.48926885" i="2823.17" sn="11.1082" a="98.2618" fwhm="0.0299292" res="20564.9" algo="Sum"/><pk mz="616.17018947" i="13995.9" sn="54.9705" a="476.501" fwhm="0.0302289" res="20383.5" algo="Sum"/><pk mz="616.49159703" i="1142.5" sn="4.48674" a="44.7874" fwhm="0.0362836" res="16990.9" algo="Sum"/><pk mz="616.67548607" i="689.207" sn="2.70749" a="24.6067" fwhm="0.0455196" res="13547.5" algo="Sum"/><pk mz="616.72519813" i="723.349" sn="2.84222" a="35.8511" fwhm="0.0635922" res="9698.13" algo="Sum"/><pk mz="616.80942997" i="1140.57" sn="4.48326" a="45.81" fwhm="0.0514877" res="11979.7" algo="Sum"/><pk mz="616.84881120" i="819.192" sn="3.22032" a="37.3851" fwhm="0.0423681" res="14559.3" algo="Sum"/><pk mz="617.17301211" i="6197.14" sn="24.3547" a="202.619" fwhm="0.0291827" res="21148.6" algo="Sum"/><pk mz="617.31609053" i="999.956" sn="3.92974" a="54.7693" fwhm="0.0533083" res="11580.1" algo="Sum"/><pk mz="617.44464819" i="692.208" sn="2.71927" a="34.0414" fwhm="0.0862178" res="7161.45" algo="Sum"/><pk mz="617.46239082" i="760.245" sn="2.98546" a="16.8366" fwhm="0.0294017" res="21000.9" algo="Sum"/><pk mz="617.50416069" i="2315.81" sn="9.08719" a="86.8179" fwhm="0.0325287" res="18983.4" algo="Sum"/><pk mz="618.17593492" i="1439.93" sn="5.64619" a="50.8545" fwhm="0.031189" res="19820.3" algo="Sum"/><pk mz="618.50949543" i="1017.79" sn="3.98716" a="41.744" fwhm="0.0336067" res="18404.4" algo="Sum"/><pk mz="618.62901041" i="836.772" sn="3.27921" a="29.0563" fwhm="0.0490795" res="12604.6" algo="Sum"/><pk mz="618.67103460" i="885.299" sn="3.46938" a="33.7102" fwhm="0.0502702" res="12306.9" algo="Sum"/><pk mz="618.71986624" i="736.875" sn="2.88772" a="28.5622" fwhm="0.0539581" res="11466.7" algo="Sum"/><pk mz="618.81308388" i="741.477" sn="2.90576" a="16.836" fwhm="0.029434" res="21023.8" algo="Sum"/><pk mz="618.83824264" i="705.249" sn="2.76373" a="32.9366" fwhm="0.0558193" res="11086.5" algo="Sum"/><pk mz="620.66923433" i="761.973" sn="2.97257" a="27.8932" fwhm="0.0488467" res="12706.5" algo="Sum"/><pk mz="620.71904725" i="924.11" sn="3.60405" a="32.5834" fwhm="0.0441317" res="14065.1" algo="Sum"/><pk mz="620.75705083" i="1379.45" sn="5.3799" a="66.4297" fwhm="0.052481" res="11828.2" algo="Sum"/><pk mz="621.33805697" i="893.226" sn="3.47725" a="58.4801" fwhm="0.0548819" res="11321.4" algo="Sum"/><pk mz="622.72016571" i="815.249" sn="3.16807" a="30.578" fwhm="0.0456502" res="13641.1" algo="Sum"/><pk mz="622.75438383" i="1420.24" sn="5.51909" a="56.9465" fwhm="0.0502462" res="12394.1" algo="Sum"/><pk mz="624.75736550" i="914.959" sn="3.55188" a="38.9172" fwhm="0.0591498" res="10562.3" algo="Sum"/><pk mz="624.79296450" i="743.619" sn="2.88674" a="19.8667" fwhm="0.0394344" res="15843.8" algo="Sum"/><pk mz="624.83950767" i="1230.94" sn="4.77851" a="61.1204" fwhm="0.0430349" res="14519.4" algo="Sum"/><pk mz="625.38592226" i="741.425" sn="2.87938" a="33.1791" fwhm="0.0552357" res="11322.1" algo="Sum"/><pk mz="626.71163461" i="863.895" sn="3.35363" a="51.5415" fwhm="0.0610413" res="10267" algo="Sum"/><pk mz="626.78734529" i="689.66" sn="2.67543" a="28.3117" fwhm="0.0530568" res="11813.5" algo="Sum"/><pk mz="626.83807250" i="807.102" sn="3.13049" a="34.9956" fwhm="0.0564388" res="11106.5" algo="Sum"/><pk mz="628.70289950" i="1029.94" sn="3.98209" a="40.1171" fwhm="0.0520779" res="12072.4" algo="Sum"/><pk mz="628.74649019" i="951.61" sn="3.68001" a="34.8609" fwhm="0.0543936" res="11559.2" algo="Sum"/><pk mz="628.82129735" i="1067.16" sn="4.12679" a="48.9892" fwhm="0.0440164" res="14286.1" algo="Sum"/><pk mz="629.30938960" i="1059.1" sn="4.09399" a="49.9617" fwhm="0.0396623" res="15866.7" algo="Sum"/><pk mz="629.44848931" i="707.517" sn="2.73456" a="35.086" fwhm="0.0556911" res="11302.5" algo="Sum"/><pk mz="630.32047619" i="775.227" sn="2.99309" a="44.8913" fwhm="0.0544963" res="11566.3" algo="Sum"/><pk mz="630.69889513" i="889.245" sn="3.42597" a="31.2228" fwhm="0.0439336" res="14355.7" algo="Sum"/><pk mz="630.74706641" i="1110.93" sn="4.28016" a="40.4011" fwhm="0.0520455" res="12119.1" algo="Sum"/><pk mz="630.78654796" i="1244.56" sn="4.79501" a="44.2514" fwhm="0.0495287" res="12735.8" algo="Sum"/><pk mz="630.81344532" i="1265.59" sn="4.87603" a="48.5455" fwhm="0.0424372" res="14864.6" algo="Sum"/><pk mz="631.46197870" i="1385.99" sn="5.33149" a="55.2328" fwhm="0.0380498" res="16595.7" algo="Sum"/><pk mz="632.47355990" i="869.619" sn="3.33471" a="42.9053" fwhm="0.0491309" res="12873.2" algo="Sum"/><pk mz="632.64934465" i="677.654" sn="2.59859" a="26.4766" fwhm="0.0502235" res="12596.7" algo="Sum"/><pk mz="632.78459761" i="1152.59" sn="4.42039" a="45.4013" fwhm="0.0545679" res="11596.3" algo="Sum"/><pk mz="632.81153212" i="992.344" sn="3.80581" a="33.6557" fwhm="0.0271165" res="23336.8" algo="Sum"/><pk mz="633.47772282" i="1223.85" sn="4.68991" a="62.3493" fwhm="0.0453587" res="13966" algo="Sum"/><pk mz="634.65049056" i="954.799" sn="3.65321" a="39.1687" fwhm="0.0470973" res="13475.3" algo="Sum"/><pk mz="634.69753505" i="752.09" sn="2.87762" a="28.5111" fwhm="0.0460369" res="13786.7" algo="Sum"/><pk mz="634.76865669" i="860.827" sn="3.29366" a="32.3026" fwhm="0.054653" res="11614.5" algo="Sum"/><pk mz="634.83178806" i="1026.72" sn="3.92839" a="46.424" fwhm="0.0620194" res="10236" algo="Sum"/><pk mz="634.86909256" i="889.292" sn="3.40257" a="40.9776" fwhm="0.0396024" res="16031.1" algo="Sum"/><pk mz="636.64630707" i="980.229" sn="3.74253" a="39.8352" fwhm="0.0438504" res="14518.6" algo="Sum"/><pk mz="636.69394009" i="869.442" sn="3.31954" a="30.8985" fwhm="0.0497601" res="12795.3" algo="Sum"/><pk mz="636.72978293" i="988.854" sn="3.77546" a="29.5956" fwhm="0.0447854" res="14217.3" algo="Sum"/><pk mz="636.77631675" i="681.806" sn="2.60287" a="15.2885" fwhm="0.0298584" res="21326.5" algo="Sum"/><pk mz="636.83121846" i="1180.9" sn="4.50821" a="47.8518" fwhm="0.0519442" res="12259.9" algo="Sum"/><pk mz="638.68924804" i="874.683" sn="3.33223" a="28.8114" fwhm="0.0479319" res="13324.9" algo="Sum"/><pk mz="638.72964920" i="918.703" sn="3.49993" a="40.8906" fwhm="0.0598076" res="10679.7" algo="Sum"/><pk mz="638.77635480" i="897.515" sn="3.4183" a="39.2132" fwhm="0.057918" res="11029" algo="Sum"/><pk mz="638.83172137" i="839.491" sn="3.19661" a="58.2313" fwhm="0.0786213" res="8125.43" algo="Sum"/><pk mz="639.48898747" i="1905.89" sn="7.25454" a="73.9911" fwhm="0.0337699" res="18936.6" algo="Sum"/><pk mz="640.49409269" i="980.065" sn="3.72714" a="43.8198" fwhm="0.0394065" res="16253.5" algo="Sum"/><pk mz="640.58304282" i="1511.74" sn="5.74864" a="64.7713" fwhm="0.037616" res="17029.5" algo="Sum"/><pk mz="640.73676404" i="745.176" sn="2.83324" a="14.3047" fwhm="0.0199672" res="32089.5" algo="Sum"/><pk mz="640.77679132" i="1110.45" sn="4.22281" a="40.6321" fwhm="0.0503909" res="12716.1" algo="Sum"/><pk mz="640.81511970" i="1154.44" sn="4.39077" a="45.3726" fwhm="0.0549131" res="11669.6" algo="Sum"/><pk mz="641.50372822" i="4362.12" sn="16.5992" a="162.633" fwhm="0.0327805" res="19569.7" algo="Sum"/><pk mz="642.50697987" i="2022.62" sn="7.68782" a="78.4748" fwhm="0.0329539" res="19497.1" algo="Sum"/><pk mz="642.59055373" i="865.125" sn="3.28791" a="35.7837" fwhm="0.0357728" res="17963.1" algo="Sum"/><pk mz="642.68421065" i="988.687" sn="3.75821" a="50.2765" fwhm="0.064432" res="9974.62" algo="Sum"/><pk mz="642.76956362" i="859.878" sn="3.26979" a="49.8546" fwhm="0.0609938" res="10538.3" algo="Sum"/><pk mz="642.80806117" i="894.648" sn="3.4024" a="27.3435" fwhm="0.0448324" res="14338" algo="Sum"/><pk mz="643.51911269" i="3432.44" sn="13.0337" a="131.806" fwhm="0.0335989" res="19153" algo="Sum"/><pk mz="644.26119789" i="676.276" sn="2.56594" a="35.7222" fwhm="0.0439557" res="14657" algo="Sum"/><pk mz="644.52306136" i="1525.59" sn="5.79149" a="56.5799" fwhm="0.032858" res="19615.4" algo="Sum"/><pk mz="644.59033983" i="842.275" sn="3.19781" a="38.2076" fwhm="0.0493176" res="13070.2" algo="Sum"/><pk mz="644.67874088" i="1281.05" sn="4.86383" a="56.0776" fwhm="0.0520374" res="12388.8" algo="Sum"/><pk mz="644.72463119" i="1015.54" sn="3.85575" a="36.4136" fwhm="0.0459483" res="14031.5" algo="Sum"/><pk mz="644.75688550" i="722.583" sn="2.74347" a="10.8225" fwhm="0.0203441" res="31692.6" algo="Sum"/><pk mz="644.79140214" i="984.325" sn="3.73724" a="55.1859" fwhm="0.0454788" res="14177.9" algo="Sum"/><pk mz="645.53721278" i="713.027" sn="2.70228" a="31.4957" fwhm="0.0538018" res="11998.4" algo="Sum"/><pk mz="646.49762359" i="843.007" sn="3.1904" a="41.5078" fwhm="0.0474518" res="13624.3" algo="Sum"/><pk mz="646.67918530" i="1033.92" sn="3.91304" a="43.1387" fwhm="0.0575505" res="11236.7" algo="Sum"/><pk mz="646.72324049" i="1157.56" sn="4.38099" a="39.5542" fwhm="0.0501506" res="12895.6" algo="Sum"/><pk mz="646.75376129" i="992.785" sn="3.75737" a="17.7102" fwhm="0.0200607" res="32239.9" algo="Sum"/><pk mz="646.78303649" i="1020.24" sn="3.8613" a="60.156" fwhm="0.0645046" res="10026.9" algo="Sum"/><pk mz="647.45132750" i="3219.74" sn="12.1705" a="136.584" fwhm="0.0344186" res="18811.1" algo="Sum"/><pk mz="647.49997197" i="814.028" sn="3.07669" a="30.0419" fwhm="0.0452038" res="14324" algo="Sum"/><pk mz="648.45483519" i="1558.18" sn="5.88385" a="75.3309" fwhm="0.038246" res="16954.8" algo="Sum"/><pk mz="648.62608304" i="690.454" sn="2.60624" a="33.305" fwhm="0.0551648" res="11758" algo="Sum"/><pk mz="648.71762544" i="1038.85" sn="3.92132" a="44.0378" fwhm="0.0591666" res="10964.2" algo="Sum"/><pk mz="648.76508137" i="887.679" sn="3.3507" a="25.448" fwhm="0.0401836" res="16145" algo="Sum"/><pk mz="648.79834719" i="988.667" sn="3.73189" a="56.9366" fwhm="0.0610063" res="10634.9" algo="Sum"/><pk mz="649.43160958" i="1618.15" sn="6.10772" a="71.0596" fwhm="0.040435" res="16061.1" algo="Sum"/><pk mz="649.93089680" i="960.699" sn="3.62278" a="50.3748" fwhm="0.032706" res="19871.9" algo="Sum"/><pk mz="650.43803425" i="1166.71" sn="4.40123" a="69.157" fwhm="0.0440073" res="14780.2" algo="Sum"/><pk mz="650.62929731" i="974.038" sn="3.67305" a="45.5549" fwhm="0.0540149" res="12045.4" algo="Sum"/><pk mz="650.67394875" i="720.772" sn="2.718" a="22.9629" fwhm="0.0396754" res="16399.9" algo="Sum"/><pk mz="650.73459342" i="769.432" sn="2.90149" a="42.8606" fwhm="0.0754582" res="8623.78" algo="Sum"/><pk mz="650.80577758" i="1482.9" sn="5.59196" a="80.8038" fwhm="0.0585337" res="11118.5" algo="Sum"/><pk mz="650.93725450" i="729.25" sn="2.74993" a="33.4127" fwhm="0.0489206" res="13306" algo="Sum"/><pk mz="652.62186615" i="867.436" sn="3.27362" a="38.1031" fwhm="0.0442231" res="14757.5" algo="Sum"/><pk mz="652.66805758" i="766.362" sn="2.89263" a="17.4079" fwhm="0.0302284" res="21591.3" algo="Sum"/><pk mz="652.71177602" i="1195.14" sn="4.51072" a="71.7549" fwhm="0.0648229" res="10069.2" algo="Sum"/><pk mz="652.80472738" i="1555.73" sn="5.87125" a="81.5257" fwhm="0.0486766" res="13411.1" algo="Sum"/><pk mz="654.28924707" i="762.609" sn="2.87404" a="35.4311" fwhm="0.0483583" res="13530" algo="Sum"/><pk mz="654.70986821" i="1525.02" sn="5.74786" a="64.2209" fwhm="0.0520728" res="12573" algo="Sum"/><pk mz="654.75009015" i="1026.31" sn="3.86652" a="37.2008" fwhm="0.0442319" res="14802.7" algo="Sum"/><pk mz="654.80561142" i="1084.38" sn="4.08472" a="68.2245" fwhm="0.0721005" res="9081.85" algo="Sum"/><pk mz="655.46311804" i="1078.39" sn="4.05388" a="55.497" fwhm="0.0425109" res="15418.7" algo="Sum"/><pk mz="656.46653904" i="710.545" sn="2.66623" a="39.7727" fwhm="0.0451719" res="14532.6" algo="Sum"/><pk mz="656.70819429" i="1214.47" sn="4.55104" a="50.3915" fwhm="0.0530845" res="12371" algo="Sum"/><pk mz="656.74789079" i="1115.71" sn="4.18096" a="44.3646" fwhm="0.0526535" res="12473" algo="Sum"/><pk mz="656.79643075" i="924.699" sn="3.46518" a="33.3628" fwhm="0.0505396" res="12995.7" algo="Sum"/><pk mz="657.36058113" i="996.79" sn="3.73115" a="58.7806" fwhm="0.0429489" res="15305.7" algo="Sum"/><pk mz="657.47740151" i="2141.59" sn="8.01542" a="99.7585" fwhm="0.0352887" res="18631.4" algo="Sum"/><pk mz="658.48093184" i="968.747" sn="3.6203" a="46.7426" fwhm="0.0401957" res="16381.9" algo="Sum"/><pk mz="658.61363912" i="705.531" sn="2.63624" a="29.9492" fwhm="0.0645041" res="10210.4" algo="Sum"/><pk mz="658.65920377" i="862.491" sn="3.22273" a="38.1237" fwhm="0.0586818" res="11224.3" algo="Sum"/><pk mz="658.71399537" i="872.754" sn="3.26153" a="27.8432" fwhm="0.0455516" res="14460.8" algo="Sum"/><pk mz="658.74101260" i="1032.56" sn="3.85853" a="50.9325" fwhm="0.0580183" res="11354" algo="Sum"/><pk mz="658.78923627" i="763.648" sn="2.85364" a="20.1895" fwhm="0.0331519" res="19871.9" algo="Sum"/><pk mz="658.83554364" i="835.449" sn="3.12195" a="40.7146" fwhm="0.0567452" res="11610.4" algo="Sum"/><pk mz="659.49180916" i="1560.14" sn="5.8245" a="73.5359" fwhm="0.0410265" res="16074.8" algo="Sum"/><pk mz="660.49602980" i="775.385" sn="2.89575" a="36.1958" fwhm="0.0425973" res="15505.6" algo="Sum"/><pk mz="660.65487960" i="1258.85" sn="4.70221" a="52.6141" fwhm="0.0478781" res="13798.7" algo="Sum"/><pk mz="660.69393257" i="815.366" sn="3.04566" a="19.3425" fwhm="0.0304137" res="21723.5" algo="Sum"/><pk mz="660.73350980" i="830.763" sn="3.10317" a="36.1409" fwhm="0.0557599" res="11849.6" algo="Sum"/><pk mz="660.76140581" i="826.821" sn="3.08845" a="28.5005" fwhm="0.0418096" res="15804.1" algo="Sum"/><pk mz="660.82852929" i="859.675" sn="3.21117" a="47.6687" fwhm="0.0581765" res="11359" algo="Sum"/><pk mz="661.43288167" i="1133.1" sn="4.23338" a="47.644" fwhm="0.0472579" res="13996.2" algo="Sum"/><pk mz="661.93111803" i="791.626" sn="2.95663" a="36.699" fwhm="0.0397519" res="16651.6" algo="Sum"/><pk mz="662.43718982" i="1057.75" sn="3.95327" a="64.4582" fwhm="0.0376207" res="17608.3" algo="Sum"/><pk mz="662.65291799" i="1142.05" sn="4.27143" a="48.4026" fwhm="0.04746" res="13962.3" algo="Sum"/><pk mz="662.69304477" i="870.908" sn="3.25733" a="24.5268" fwhm="0.0406128" res="16317.4" algo="Sum"/><pk mz="662.74107069" i="1328.61" sn="4.96919" a="79.8907" fwhm="0.0598256" res="11077.9" algo="Sum"/><pk mz="662.82259946" i="736.958" sn="2.75621" a="45.1238" fwhm="0.083337" res="7953.52" algo="Sum"/><pk mz="662.93659704" i="786.719" sn="2.94232" a="34.0963" fwhm="0.0409853" res="16175" algo="Sum"/><pk mz="663.44576085" i="9682.19" sn="36.2497" a="363.783" fwhm="0.0325558" res="20378.7" algo="Sum"/><pk mz="663.94535320" i="1031.3" sn="3.86028" a="39.363" fwhm="0.0333376" res="19915.8" algo="Sum"/><pk mz="664.44933647" i="4765.08" sn="17.8658" a="176.101" fwhm="0.0338563" res="19625.6" algo="Sum"/><pk mz="664.64963056" i="840.223" sn="3.14878" a="35.9691" fwhm="0.038507" res="17260.5" algo="Sum"/><pk mz="664.69534741" i="792.023" sn="2.96815" a="22.0853" fwhm="0.0355896" res="18676.7" algo="Sum"/><pk mz="664.73955529" i="1479.97" sn="5.54629" a="72.8967" fwhm="0.053386" res="12451.6" algo="Sum"/><pk mz="664.78091745" i="975.67" sn="3.65638" a="43.0245" fwhm="0.0411441" res="16157.4" algo="Sum"/><pk mz="665.45259873" i="1341.08" sn="5.02948" a="63.8931" fwhm="0.0416041" res="15994.9" algo="Sum"/><pk mz="666.59711014" i="1420.66" sn="5.32667" a="59.6798" fwhm="0.0395292" res="16863.4" algo="Sum"/><pk mz="666.64709840" i="687.905" sn="2.57959" a="16.2882" fwhm="0.0304743" res="21875.7" algo="Sum"/><pk mz="666.66592560" i="702.186" sn="2.6334" a="16.5018" fwhm="0.0237992" res="28012.1" algo="Sum"/><pk mz="666.73824346" i="1081.7" sn="4.05702" a="33.429" fwhm="0.0441954" res="15086.2" algo="Sum"/><pk mz="666.77914114" i="1365.15" sn="5.12033" a="67.0317" fwhm="0.0606511" res="10993.7" algo="Sum"/><pk mz="668.60528615" i="1461.17" sn="5.48224" a="81.4335" fwhm="0.0524932" res="12737" algo="Sum"/><pk mz="668.68670385" i="1134.72" sn="4.25872" a="57.5188" fwhm="0.0686952" res="9734.11" algo="Sum"/><pk mz="668.73080055" i="905.595" sn="3.39904" a="21.274" fwhm="0.0305508" res="21889.1" algo="Sum"/><pk mz="668.77439199" i="1232.55" sn="4.62707" a="80.3536" fwhm="0.0644712" res="10373.2" algo="Sum"/><pk mz="668.86644021" i="736.356" sn="2.76498" a="34.0211" fwhm="0.0558546" res="11975.1" algo="Sum"/><pk mz="669.43148749" i="1214.91" sn="4.56107" a="58.0007" fwhm="0.0437911" res="15286.9" algo="Sum"/><pk mz="670.60311192" i="1288.81" sn="4.83232" a="67.9905" fwhm="0.0440093" res="15237.7" algo="Sum"/><pk mz="670.68232061" i="1590.59" sn="5.9642" a="80.0785" fwhm="0.0540889" res="12399.6" algo="Sum"/><pk mz="670.71892546" i="984.358" sn="3.69103" a="26.6051" fwhm="0.0668094" res="10039.3" algo="Sum"/><pk mz="670.77329687" i="1049.86" sn="3.93665" a="64.6478" fwhm="0.067397" res="9952.57" algo="Sum"/><pk mz="670.85687707" i="767.78" sn="2.87924" a="39.419" fwhm="0.0641142" res="10463.5" algo="Sum"/><pk mz="671.44174025" i="1332.42" sn="4.99611" a="72.6667" fwhm="0.0395149" res="16992.1" algo="Sum"/><pk mz="671.56622772" i="2063.22" sn="7.7354" a="80.958" fwhm="0.0368911" res="18204" algo="Sum"/><pk mz="672.44221261" i="693.407" sn="2.59935" a="38.336" fwhm="0.0597167" res="11260.5" algo="Sum"/><pk mz="672.57028147" i="1212.58" sn="4.54618" a="54.7163" fwhm="0.0484255" res="13888.8" algo="Sum"/><pk mz="672.61887542" i="1302.1" sn="4.88245" a="58.07" fwhm="0.0654774" res="10272.5" algo="Sum"/><pk mz="672.67885018" i="1373.06" sn="5.14967" a="66.3488" fwhm="0.0606596" res="11089.4" algo="Sum"/><pk mz="672.77010977" i="1475.19" sn="5.53266" a="90.1987" fwhm="0.0705642" res="9534.16" algo="Sum"/><pk mz="673.33264628" i="815.391" sn="3.0564" a="40.3169" fwhm="0.0422539" res="15935.4" algo="Sum"/><pk mz="673.43095480" i="704.288" sn="2.64109" a="40.9483" fwhm="0.0546619" res="12319.9" algo="Sum"/><pk mz="673.52138145" i="1154.3" sn="4.33098" a="43.4984" fwhm="0.0342852" res="19644.7" algo="Sum"/><pk mz="673.57934771" i="680.229" sn="2.55275" a="28.367" fwhm="0.0509094" res="13230.9" algo="Sum"/><pk mz="673.62303400" i="694.693" sn="2.60686" a="32.4209" fwhm="0.0593972" res="11341" algo="Sum"/><pk mz="674.58886215" i="717.366" sn="2.69024" a="29.4375" fwhm="0.0439526" res="15348.1" algo="Sum"/><pk mz="674.63184400" i="870.178" sn="3.26331" a="29.5598" fwhm="0.0480745" res="14033.1" algo="Sum"/><pk mz="674.68091963" i="948.394" sn="3.55663" a="58.8065" fwhm="0.0856303" res="7879" algo="Sum"/><pk mz="674.76486437" i="1283.54" sn="4.8135" a="70.1348" fwhm="0.0582621" res="11581.5" algo="Sum"/><pk mz="674.80350689" i="933.049" sn="3.49908" a="44.1908" fwhm="0.0422033" res="15989.4" algo="Sum"/><pk mz="675.44514612" i="907.808" sn="3.4032" a="47.155" fwhm="0.0409401" res="16498.4" algo="Sum"/><pk mz="675.53569906" i="7403.14" sn="27.7526" a="288.317" fwhm="0.033341" res="20261.4" algo="Sum"/><pk mz="676.45086086" i="720.946" sn="2.69761" a="32.2575" fwhm="0.0416597" res="16237.5" algo="Sum"/><pk mz="676.53982267" i="3403.62" sn="12.7328" a="143.58" fwhm="0.033554" res="20162.7" algo="Sum"/><pk mz="676.62916221" i="921.534" sn="3.44741" a="39.8261" fwhm="0.054507" res="12413.6" algo="Sum"/><pk mz="676.67743679" i="871.983" sn="3.26205" a="50.8138" fwhm="0.0652173" res="10375.7" algo="Sum"/><pk mz="676.76325273" i="946.704" sn="3.54157" a="50.8315" fwhm="0.0716697" res="9442.81" algo="Sum"/><pk mz="676.79996824" i="917.016" sn="3.43051" a="52.3174" fwhm="0.0687848" res="9839.38" algo="Sum"/><pk mz="677.45910630" i="883.696" sn="3.30742" a="49.1329" fwhm="0.0509976" res="13284.1" algo="Sum"/><pk mz="677.54443803" i="1068.96" sn="4.00011" a="51.2562" fwhm="0.0412021" res="16444.4" algo="Sum"/><pk mz="678.62598543" i="792.381" sn="2.96166" a="42.6054" fwhm="0.0674799" res="10056.7" algo="Sum"/><pk mz="678.67137517" i="923.961" sn="3.45346" a="28.5036" fwhm="0.0462367" res="14678.2" algo="Sum"/><pk mz="678.71704976" i="1285.24" sn="4.80426" a="82.4097" fwhm="0.0564029" res="12033.4" algo="Sum"/><pk mz="678.79156047" i="810.704" sn="3.0303" a="30.657" fwhm="0.0480064" res="14139.6" algo="Sum"/><pk mz="680.48062509" i="878.096" sn="3.28058" a="53.1166" fwhm="0.0522929" res="13012.9" algo="Sum"/><pk mz="680.71219131" i="1571.66" sn="5.87035" a="68.7464" fwhm="0.0609712" res="11164.5" algo="Sum"/><pk mz="680.80252660" i="771.678" sn="2.88211" a="19.9795" fwhm="0.0411642" res="16538.7" algo="Sum"/><pk mz="681.71907289" i="710.813" sn="2.6525" a="15.739" fwhm="0.0308938" res="22066.5" algo="Sum"/><pk mz="682.71415943" i="1196.29" sn="4.46406" a="56.7851" fwhm="0.0676662" res="10089.4" algo="Sum"/><pk mz="682.74659322" i="954.417" sn="3.56133" a="22.9001" fwhm="0.0309173" res="22083" algo="Sum"/><pk mz="682.79675330" i="1280.07" sn="4.77719" a="66.1293" fwhm="0.0575603" res="11862.3" algo="Sum"/><pk mz="684.15577398" i="880.329" sn="3.28008" a="42.1472" fwhm="0.0396914" res="17236.9" algo="Sum"/><pk mz="684.66263387" i="901.711" sn="3.36173" a="39.2413" fwhm="0.0619209" res="11057.1" algo="Sum"/><pk mz="684.71169043" i="894.199" sn="3.33373" a="35.0051" fwhm="0.0516023" res="13269" algo="Sum"/><pk mz="684.74399856" i="913.685" sn="3.40637" a="35.1928" fwhm="0.0516038" res="13269.2" algo="Sum"/><pk mz="684.79198628" i="1018.75" sn="3.79807" a="51.1364" fwhm="0.0634039" res="10800.5" algo="Sum"/><pk mz="684.84260815" i="733.884" sn="2.73604" a="23.519" fwhm="0.0464469" res="14744.6" algo="Sum"/><pk mz="685.42671918" i="31074.1" sn="115.764" a="1219.17" fwhm="0.0346106" res="19803.9" algo="Sum"/><pk mz="686.43020207" i="14783.9" sn="55.1222" a="585.696" fwhm="0.0354395" res="19369.1" algo="Sum"/><pk mz="686.57675883" i="778.138" sn="2.90127" a="37.5597" fwhm="0.0513473" res="13371.2" algo="Sum"/><pk mz="686.65885422" i="1228.42" sn="4.58062" a="57.7721" fwhm="0.0656683" res="10456.5" algo="Sum"/><pk mz="686.70539595" i="1022.19" sn="3.81162" a="45.6709" fwhm="0.0488516" res="14057" algo="Sum"/><pk mz="686.77906782" i="972.62" sn="3.62678" a="43.7834" fwhm="0.067185" res="10222.2" algo="Sum"/><pk mz="687.43361642" i="4023.45" sn="14.9975" a="203.021" fwhm="0.0396895" res="17320.3" algo="Sum"/><pk mz="687.53888421" i="1491.32" sn="5.56137" a="81.0958" fwhm="0.0402632" res="17076.1" algo="Sum"/><pk mz="688.43807643" i="907.234" sn="3.38392" a="64.5443" fwhm="0.0572764" res="12019.6" algo="Sum"/><pk mz="688.54322824" i="948.965" sn="3.54117" a="46.5622" fwhm="0.0568581" res="12109.9" algo="Sum"/><pk mz="688.59344283" i="728.795" sn="2.71958" a="30.7983" fwhm="0.0569235" res="12096.8" algo="Sum"/><pk mz="688.65525606" i="1060.07" sn="3.95577" a="53.8798" fwhm="0.069576" res="9897.89" algo="Sum"/><pk mz="688.70486853" i="1137" sn="4.24284" a="43.336" fwhm="0.0517526" res="13307.6" algo="Sum"/><pk mz="688.74505670" i="1341.51" sn="5.00601" a="49.7226" fwhm="0.0517541" res="13308" algo="Sum"/><pk mz="689.55157960" i="5360.49" sn="19.9951" a="228.415" fwhm="0.0344847" res="19995.8" algo="Sum"/><pk mz="690.55562815" i="2644.84" sn="9.85425" a="111.349" fwhm="0.0387593" res="17816.5" algo="Sum"/><pk mz="690.59961824" i="785.7" sn="2.92738" a="15.202" fwhm="0.0259121" res="26651.6" algo="Sum"/><pk mz="690.64801981" i="775.58" sn="2.88968" a="22.733" fwhm="0.0508129" res="13592" algo="Sum"/><pk mz="690.70985068" i="963.615" sn="3.59027" a="43.7672" fwhm="0.112648" res="6131.58" algo="Sum"/><pk mz="690.74146900" i="1380.67" sn="5.14414" a="65.722" fwhm="0.0661444" res="10442.9" algo="Sum"/><pk mz="691.41109221" i="840.091" sn="3.12922" a="44.3127" fwhm="0.0435981" res="15858.7" algo="Sum"/><pk mz="691.55675273" i="786.239" sn="2.92865" a="42.1507" fwhm="0.0544407" res="12702.9" algo="Sum"/><pk mz="692.61170197" i="1060.67" sn="3.95014" a="50.9188" fwhm="0.0582248" res="11895.5" algo="Sum"/><pk mz="692.67097457" i="793.873" sn="2.95736" a="23.2317" fwhm="0.0724602" res="9559.33" algo="Sum"/><pk mz="692.69252819" i="911.543" sn="3.39608" a="25.1125" fwhm="0.0415217" res="16682.7" algo="Sum"/><pk mz="692.73620394" i="1039.93" sn="3.87501" a="57.8037" fwhm="0.077588" res="8928.39" algo="Sum"/><pk mz="692.78590297" i="941.158" sn="3.50663" a="32.5468" fwhm="0.0467151" res="14830" algo="Sum"/><pk mz="692.82398954" i="1121.17" sn="4.17733" a="57.0651" fwhm="0.055666" res="12446.1" algo="Sum"/><pk mz="694.62783071" i="969.202" sn="3.61445" a="52.5016" fwhm="0.0520475" res="13346" algo="Sum"/><pk mz="694.68869174" i="1073.96" sn="4.00504" a="42.5261" fwhm="0.0446839" res="15546.7" algo="Sum"/><pk mz="694.72731415" i="838.413" sn="3.12599" a="20.7882" fwhm="0.0311872" res="22276" algo="Sum"/><pk mz="694.75361872" i="840.659" sn="3.1343" a="8.20173" fwhm="0.0103959" res="66829.8" algo="Sum"/><pk mz="694.78806963" i="1047.7" sn="3.90572" a="51.2247" fwhm="0.0651017" res="10672.3" algo="Sum"/><pk mz="695.50242843" i="949.016" sn="3.54763" a="46.4199" fwhm="0.0434056" res="16023.3" algo="Sum"/><pk mz="696.60513559" i="679.7" sn="2.5416" a="21.7315" fwhm="0.0468434" res="14870.9" algo="Sum"/><pk mz="696.64188527" i="1022.29" sn="3.82228" a="40.7235" fwhm="0.0526583" res="13229.5" algo="Sum"/><pk mz="696.68495519" i="1167.65" sn="4.36575" a="56.1075" fwhm="0.0728726" res="9560.32" algo="Sum"/><pk mz="696.73434746" i="979.186" sn="3.66192" a="37.7348" fwhm="0.0520536" res="13384.9" algo="Sum"/><pk mz="696.78189221" i="944.271" sn="3.53159" a="40.5008" fwhm="0.0572608" res="12168.6" algo="Sum"/><pk mz="697.51811938" i="6171.12" sn="23.1171" a="250.213" fwhm="0.0349177" res="19976.1" algo="Sum"/><pk mz="697.64856695" i="682.847" sn="2.55753" a="28.3625" fwhm="0.0470119" res="14839.8" algo="Sum"/><pk mz="697.67054626" i="681.529" sn="2.55252" a="16.5099" fwhm="0.0284008" res="24565.2" algo="Sum"/><pk mz="697.71719671" i="743.604" sn="2.78501" a="17.6856" fwhm="0.031254" res="22324.1" algo="Sum"/><pk mz="697.73248704" i="704.161" sn="2.63728" a="17.0417" fwhm="0.0312547" res="22324.1" algo="Sum"/><pk mz="698.52195309" i="2678.6" sn="10.023" a="125.452" fwhm="0.0387079" res="18046" algo="Sum"/><pk mz="698.68526091" i="955.028" sn="3.5733" a="37.3008" fwhm="0.0521261" res="13403.7" algo="Sum"/><pk mz="698.73430216" i="1112.65" sn="4.16268" a="32.5471" fwhm="0.0360993" res="19355.9" algo="Sum"/><pk mz="698.77130676" i="1211.25" sn="4.53157" a="67.6331" fwhm="0.0616635" res="11332" algo="Sum"/><pk mz="698.85539585" i="862.272" sn="3.22591" a="44.7768" fwhm="0.0618785" res="11294" algo="Sum"/><pk mz="699.52791425" i="1018.79" sn="3.81818" a="52.3854" fwhm="0.0441304" res="15851.4" algo="Sum"/><pk mz="699.70534521" i="705.762" sn="2.64421" a="30.3576" fwhm="0.0494259" res="14156.6" algo="Sum"/><pk mz="699.73531151" i="706.114" sn="2.64553" a="29.1401" fwhm="0.0573825" res="12194.2" algo="Sum"/><pk mz="700.52930071" i="813.549" sn="3.04666" a="31.5944" fwhm="0.044853" res="15618.3" algo="Sum"/><pk mz="700.64121263" i="869.994" sn="3.25736" a="51.8235" fwhm="0.0782993" res="8948.25" algo="Sum"/><pk mz="700.69208160" i="861.748" sn="3.22649" a="17.1535" fwhm="0.0208804" res="33557.4" algo="Sum"/><pk mz="700.73895463" i="1093.06" sn="4.09256" a="55.1437" fwhm="0.0730833" res="9588.23" algo="Sum"/><pk mz="700.76887642" i="1109.58" sn="4.15441" a="59.4399" fwhm="0.0519509" res="13489.1" algo="Sum"/><pk mz="701.40166099" i="14885.6" sn="55.6969" a="594.655" fwhm="0.0341306" res="20550.5" algo="Sum"/><pk mz="701.55174758" i="16061" sn="60.0906" a="620.624" fwhm="0.0339885" res="20640.8" algo="Sum"/><pk mz="701.68897447" i="740.229" sn="2.76949" a="14.0975" fwhm="0.0208952" res="33581.4" algo="Sum"/><pk mz="701.70685777" i="727.712" sn="2.72266" a="25.2321" fwhm="0.0470151" res="14925.1" algo="Sum"/><pk mz="702.40531084" i="7094.46" sn="26.4902" a="274.009" fwhm="0.0346814" res="20253.1" algo="Sum"/><pk mz="702.55491412" i="7556" sn="28.2105" a="306.14" fwhm="0.0355403" res="19767.8" algo="Sum"/><pk mz="702.63451781" i="1270.55" sn="4.74364" a="61.8587" fwhm="0.0623913" res="11261.7" algo="Sum"/><pk mz="702.67663635" i="1019.91" sn="3.80785" a="43.5593" fwhm="0.0551118" res="12750" algo="Sum"/><pk mz="702.74419529" i="1063.78" sn="3.97167" a="43.5455" fwhm="0.0483401" res="14537.5" algo="Sum"/><pk mz="702.85520725" i="823.116" sn="3.07313" a="43.8804" fwhm="0.0577561" res="12169.4" algo="Sum"/><pk mz="703.40625998" i="2840.73" sn="10.6037" a="135.777" fwhm="0.0419673" res="16760.8" algo="Sum"/><pk mz="703.56767583" i="88405.1" sn="330.05" a="3039.74" fwhm="0.0298555" res="23565.8" algo="Sum"/><pk mz="704.40682542" i="1013.69" sn="3.78231" a="49.9909" fwhm="0.0434671" res="16205.5" algo="Sum"/><pk mz="704.57080305" i="37785.6" sn="140.982" a="1418.24" fwhm="0.0326965" res="21548.8" algo="Sum"/><pk mz="704.67238984" i="1342.27" sn="5.00814" a="79.7905" fwhm="0.0785239" res="8973.99" algo="Sum"/><pk mz="704.72458742" i="1173.51" sn="4.37849" a="41.1113" fwhm="0.0471161" res="14957.2" algo="Sum"/><pk mz="704.81293802" i="722.88" sn="2.69726" a="30.9766" fwhm="0.0575902" res="12238.4" algo="Sum"/><pk mz="705.48588212" i="807.153" sn="3.00985" a="53.5962" fwhm="0.0648957" res="10871.1" algo="Sum"/><pk mz="705.57659953" i="12927.5" sn="48.2065" a="518.947" fwhm="0.0357753" res="19722.5" algo="Sum"/><pk mz="705.69433571" i="719.378" sn="2.68279" a="29.565" fwhm="0.0523871" res="13470.8" algo="Sum"/><pk mz="705.72647436" i="768.383" sn="2.86586" a="17.864" fwhm="0.0314331" res="22451.7" algo="Sum"/><pk mz="706.53145040" i="2227.56" sn="8.31601" a="80.5718" fwhm="0.0464823" res="15200" algo="Sum"/><pk mz="706.58224851" i="3869.99" sn="14.4447" a="158.683" fwhm="0.0406736" res="17372" algo="Sum"/><pk mz="706.67132060" i="1079.3" sn="4.02994" a="36.7869" fwhm="0.0471808" res="14977.9" algo="Sum"/><pk mz="706.68627788" i="1061.16" sn="3.96239" a="16.3052" fwhm="0.0157272" res="44933.9" algo="Sum"/><pk mz="706.71399474" i="1079.55" sn="4.03098" a="42.9698" fwhm="0.0524252" res="13480.4" algo="Sum"/><pk mz="706.75662697" i="1049.63" sn="3.91925" a="55.1894" fwhm="0.0630859" res="11203.1" algo="Sum"/><pk mz="706.83192561" i="738.253" sn="2.75635" a="27.2134" fwhm="0.0422455" res="16731.5" algo="Sum"/><pk mz="707.53431457" i="1087.5" sn="4.06443" a="46.6071" fwhm="0.0509192" res="13895.2" algo="Sum"/><pk mz="707.58732106" i="911.589" sn="3.4079" a="44.2326" fwhm="0.0612461" res="11553.2" algo="Sum"/><pk mz="707.71631184" i="724.852" sn="2.71031" a="19.8298" fwhm="0.033544" res="21098.1" algo="Sum"/><pk mz="707.73661218" i="694.884" sn="2.59826" a="25.5773" fwhm="0.051464" res="13752.1" algo="Sum"/><pk mz="708.58704372" i="801.442" sn="3.00318" a="37.2321" fwhm="0.0554113" res="12787.8" algo="Sum"/><pk mz="708.63796812" i="765.166" sn="2.86724" a="25.389" fwhm="0.0472464" res="14998.8" algo="Sum"/><pk mz="708.68111776" i="927.16" sn="3.47427" a="30.4698" fwhm="0.0732463" res="9675.31" algo="Sum"/><pk mz="708.70148208" i="922.743" sn="3.4573" a="27.8131" fwhm="0.0419989" res="16874.3" algo="Sum"/><pk mz="708.75966507" i="1307.64" sn="4.89936" a="80.1113" fwhm="0.0868162" res="8163.91" algo="Sum"/><pk mz="709.70363925" i="719.03" sn="2.6973" a="22.7957" fwhm="0.0454705" res="15608" algo="Sum"/><pk mz="710.58144912" i="776.771" sn="2.91837" a="29.2131" fwhm="0.0426531" res="16659.5" algo="Sum"/><pk mz="710.63311215" i="742.995" sn="2.79168" a="24.5041" fwhm="0.0420556" res="16897.5" algo="Sum"/><pk mz="710.67303704" i="1168.79" sn="4.39252" a="76.4199" fwhm="0.0607386" res="11700.5" algo="Sum"/><pk mz="710.76148162" i="1372.18" sn="5.15741" a="111.807" fwhm="0.0837703" res="8484.65" algo="Sum"/><pk mz="711.53396658" i="4811.4" sn="18.0963" a="195.472" fwhm="0.0350918" res="20276.4" algo="Sum"/><pk mz="712.53672627" i="2321.56" sn="8.7532" a="117.097" fwhm="0.0418241" res="17036.5" algo="Sum"/><pk mz="712.62889702" i="731.868" sn="2.76002" a="24.4898" fwhm="0.0353529" res="20157.6" algo="Sum"/><pk mz="712.66736649" i="1417.7" sn="5.34757" a="68.06" fwhm="0.061631" res="11563.5" algo="Sum"/><pk mz="712.71068781" i="984.404" sn="3.71338" a="34.9362" fwhm="0.0473824" res="15041.7" algo="Sum"/><pk mz="712.76157616" i="1131.31" sn="4.26754" a="51.5097" fwhm="0.0631785" res="11281.7" algo="Sum"/><pk mz="713.49254686" i="1197.2" sn="4.51922" a="51.8611" fwhm="0.0522583" res="13653.2" algo="Sum"/><pk mz="713.53831910" i="859.482" sn="3.24463" a="43.3189" fwhm="0.052479" res="13596.7" algo="Sum"/><pk mz="713.67656870" i="705.172" sn="2.66326" a="17.3774" fwhm="0.0316096" res="22577.9" algo="Sum"/><pk mz="713.69723079" i="688.584" sn="2.60061" a="13.652" fwhm="0.0210734" res="33867.3" algo="Sum"/><pk mz="714.53762085" i="789.971" sn="2.99033" a="34.6416" fwhm="0.0542346" res="13174.9" algo="Sum"/><pk mz="714.66695038" i="1282.49" sn="4.85361" a="84.6408" fwhm="0.0576432" res="12398.1" algo="Sum"/><pk mz="714.70706495" i="1215.14" sn="4.59869" a="46.2555" fwhm="0.0527207" res="13556.5" algo="Sum"/><pk mz="714.75090148" i="1063.61" sn="4.02524" a="44.5394" fwhm="0.0579946" res="12324.4" algo="Sum"/><pk mz="715.56692791" i="757.891" sn="2.87159" a="51.5823" fwhm="0.0668481" res="10704.4" algo="Sum"/><pk mz="715.70326271" i="717.51" sn="2.71792" a="31.4192" fwhm="0.0458181" res="15620.5" algo="Sum"/><pk mz="715.73967403" i="685.183" sn="2.59547" a="16.9296" fwhm="0.0316553" res="22610.4" algo="Sum"/><pk mz="716.52060839" i="1064.57" sn="4.03515" a="36.9151" fwhm="0.0387399" res="18495.7" algo="Sum"/><pk mz="716.55388689" i="1125.32" sn="4.26541" a="57.6389" fwhm="0.0724062" res="9896.31" algo="Sum"/><pk mz="716.62406507" i="814.293" sn="3.08649" a="31.448" fwhm="0.0527909" res="13574.8" algo="Sum"/><pk mz="716.66813155" i="1071.36" sn="4.06088" a="38.6909" fwhm="0.0523526" res="13689.2" algo="Sum"/><pk mz="716.70392840" i="1091.47" sn="4.13709" a="63.0493" fwhm="0.0770835" res="9297.76" algo="Sum"/><pk mz="716.74932459" i="907.405" sn="3.43942" a="23.03" fwhm="0.0482789" res="14846" algo="Sum"/><pk mz="716.78895916" i="867.256" sn="3.28676" a="47.608" fwhm="0.0589888" res="12151.3" algo="Sum"/><pk mz="717.58278522" i="2657.02" sn="10.074" a="138.93" fwhm="0.041495" res="17293.3" algo="Sum"/><pk mz="717.69997007" i="700.544" sn="2.65563" a="38.4388" fwhm="0.0739636" res="9703.42" algo="Sum"/><pk mz="718.57203776" i="3666.62" sn="13.9125" a="213.737" fwhm="0.0498884" res="14403.6" algo="Sum"/><pk mz="718.66814790" i="998.79" sn="3.78977" a="48.3" fwhm="0.0590583" res="12168.8" algo="Sum"/><pk mz="718.71451429" i="951.551" sn="3.61053" a="49.0759" fwhm="0.0625607" res="11488.3" algo="Sum"/><pk mz="718.79463121" i="962.811" sn="3.65427" a="52.5252" fwhm="0.0726733" res="9890.77" algo="Sum"/><pk mz="719.57089231" i="1964.48" sn="7.46156" a="127.447" fwhm="0.0497388" res="14467" algo="Sum"/><pk mz="720.58280304" i="3260.83" sn="12.3961" a="177.015" fwhm="0.0532599" res="13529.6" algo="Sum"/><pk mz="720.65575314" i="997.524" sn="3.79363" a="19.7524" fwhm="0.0211758" res="34032.1" algo="Sum"/><pk mz="720.69799475" i="1192.33" sn="4.53482" a="80.107" fwhm="0.0875118" res="8235.44" algo="Sum"/><pk mz="720.74679858" i="802.312" sn="3.05145" a="12.0996" fwhm="0.0158829" res="45378.7" algo="Sum"/><pk mz="720.78027029" i="850.154" sn="3.23341" a="40.5806" fwhm="0.0653441" res="11030.5" algo="Sum"/><pk mz="721.58446588" i="1577.4" sn="6.00901" a="66.9627" fwhm="0.0526482" res="13705.8" algo="Sum"/><pk mz="721.69666174" i="735.825" sn="2.80324" a="34.6695" fwhm="0.0635733" res="11352.2" algo="Sum"/><pk mz="722.50283914" i="866.627" sn="3.30348" a="38.1203" fwhm="0.0637968" res="11325.1" algo="Sum"/><pk mz="722.55468614" i="814.046" sn="3.10359" a="27.7021" fwhm="0.0477081" res="15145.3" algo="Sum"/><pk mz="722.60128858" i="958.662" sn="3.65494" a="54.2988" fwhm="0.0848173" res="8519.5" algo="Sum"/><pk mz="722.65363998" i="937.95" sn="3.57598" a="27.5256" fwhm="0.0371087" res="19473.9" algo="Sum"/><pk mz="722.69912236" i="1367.41" sn="5.21255" a="82.8293" fwhm="0.073439" res="9840.81" algo="Sum"/><pk mz="722.73951372" i="1028.43" sn="3.92061" a="28.8253" fwhm="0.0371116" res="19474.8" algo="Sum"/><pk mz="723.53415612" i="13278.1" sn="50.7459" a="534.201" fwhm="0.0347566" res="20817.1" algo="Sum"/><pk mz="723.69528769" i="731.889" sn="2.79715" a="27.1381" fwhm="0.0530509" res="13641.5" algo="Sum"/><pk mz="724.53507087" i="7154.05" sn="27.3487" a="343.682" fwhm="0.0412239" res="17575.6" algo="Sum"/><pk mz="724.69841135" i="1312" sn="5.0174" a="57.1792" fwhm="0.0584448" res="12399.7" algo="Sum"/><pk mz="724.73435955" i="1316.19" sn="5.03417" a="59.989" fwhm="0.0569928" res="12716.3" algo="Sum"/><pk mz="725.55001060" i="72785.5" sn="279.125" a="2680.87" fwhm="0.03143" res="23084.7" algo="Sum"/><pk mz="725.68076050" i="930.645" sn="3.56892" a="37.1301" fwhm="0.0531242" res="13660.1" algo="Sum"/><pk mz="725.72976114" i="869.583" sn="3.3349" a="25.6096" fwhm="0.0425005" res="17075.8" algo="Sum"/><pk mz="726.55300414" i="31746" sn="121.962" a="1209.05" fwhm="0.0338317" res="21475.5" algo="Sum"/><pk mz="726.69122066" i="1107.97" sn="4.25885" a="22.0079" fwhm="0.0212642" res="34174.4" algo="Sum"/><pk mz="726.73463877" i="1361.58" sn="5.23349" a="68.0127" fwhm="0.0718113" res="10120.1" algo="Sum"/><pk mz="726.82212351" i="747.476" sn="2.87306" a="25.5966" fwhm="0.047849" res="15189.9" algo="Sum"/><pk mz="727.55953918" i="11687.7" sn="45.1231" a="531.758" fwhm="0.037991" res="19150.9" algo="Sum"/><pk mz="727.66211981" i="759.871" sn="2.93428" a="22.9262" fwhm="0.0372374" res="19541.2" algo="Sum"/><pk mz="727.69073257" i="803.196" sn="3.10158" a="23.2886" fwhm="0.0425579" res="17098.9" algo="Sum"/><pk mz="727.72283175" i="783.846" sn="3.02686" a="29.9128" fwhm="0.0531987" res="13679.3" algo="Sum"/><pk mz="728.51463336" i="2922.64" sn="11.3115" a="118.567" fwhm="0.0380811" res="19130.6" algo="Sum"/><pk mz="728.56277598" i="4137.05" sn="16.014" a="211.563" fwhm="0.0501359" res="14531.8" algo="Sum"/><pk mz="728.64136177" i="1358.73" sn="5.25928" a="66.4657" fwhm="0.0599405" res="12156.1" algo="Sum"/><pk mz="728.68668691" i="1018.49" sn="3.94231" a="31.0079" fwhm="0.0372638" res="19554.8" algo="Sum"/><pk mz="728.73096163" i="1155.91" sn="4.4742" a="38.101" fwhm="0.0479116" res="15209.9" algo="Sum"/><pk mz="728.80590897" i="717.647" sn="2.77782" a="18.5389" fwhm="0.0319428" res="22816" algo="Sum"/><pk mz="728.82048198" i="758.824" sn="2.9372" a="17.2525" fwhm="0.0319434" res="22816" algo="Sum"/><pk mz="729.51981382" i="1320.99" sn="5.12989" a="57.7082" fwhm="0.0419713" res="17381.4" algo="Sum"/><pk mz="729.58305154" i="10659.5" sn="41.3948" a="477.473" fwhm="0.036582" res="19943.8" algo="Sum"/><pk mz="729.67485492" i="790.102" sn="3.06826" a="27.6598" fwhm="0.0479431" res="15219.6" algo="Sum"/><pk mz="729.70794615" i="731.447" sn="2.84048" a="18.421" fwhm="0.0554922" res="13149.8" algo="Sum"/><pk mz="730.53146664" i="3876.05" sn="15.0452" a="159.344" fwhm="0.0481096" res="15184.7" algo="Sum"/><pk mz="730.58663413" i="5391.73" sn="20.9284" a="221.817" fwhm="0.0414558" res="17623.3" algo="Sum"/><pk mz="730.67509144" i="1095.99" sn="4.25417" a="33.5995" fwhm="0.0610501" res="11968.4" algo="Sum"/><pk mz="730.73165747" i="1254.82" sn="4.8702" a="97.9972" fwhm="0.0889097" res="8218.81" algo="Sum"/><pk mz="730.81598550" i="713.196" sn="2.76835" a="29.4093" fwhm="0.0586429" res="12462.1" algo="Sum"/><pk mz="731.53507249" i="1859.54" sn="7.22318" a="72.2684" fwhm="0.0459989" res="15903.3" algo="Sum"/><pk mz="731.59894660" i="17394.9" sn="67.5687" a="747.422" fwhm="0.0357164" res="20483.6" algo="Sum"/><pk mz="731.70726796" i="793.323" sn="3.08134" a="20.2345" fwhm="0.0320065" res="22861.2" algo="Sum"/><pk mz="732.54718444" i="18997.8" sn="73.8111" a="720.149" fwhm="0.0350715" res="20887.3" algo="Sum"/><pk mz="732.60143804" i="8684.71" sn="33.7422" a="376.896" fwhm="0.0478238" res="15318.8" algo="Sum"/><pk mz="732.72347562" i="1408.97" sn="5.47381" a="74.1097" fwhm="0.0580374" res="12625" algo="Sum"/><pk mz="732.76071622" i="1021.55" sn="3.96837" a="28.4563" fwhm="0.0427063" res="17158.2" algo="Sum"/><pk mz="733.55095901" i="8473.58" sn="32.9006" a="347.505" fwhm="0.0371257" res="19758.6" algo="Sum"/><pk mz="733.60813247" i="3687.1" sn="14.3195" a="155.392" fwhm="0.046683" res="15714.7" algo="Sum"/><pk mz="733.70864546" i="680.095" sn="2.64142" a="17.7782" fwhm="0.0320501" res="22892.6" algo="Sum"/><pk mz="734.56174930" i="15638.9" sn="60.7599" a="647.511" fwhm="0.036914" res="19899.3" algo="Sum"/><pk mz="734.68941189" i="946.151" sn="3.67509" a="24.8015" fwhm="0.0320715" res="22907.9" algo="Sum"/><pk mz="734.72368574" i="1078.13" sn="4.18779" a="31.5771" fwhm="0.0427627" res="17181.4" algo="Sum"/><pk mz="734.73442323" i="1059.25" sn="4.11444" a="21.8527" fwhm="0.0267272" res="27490.1" algo="Sum"/><pk mz="734.75955241" i="1102.46" sn="4.28238" a="41.2263" fwhm="0.0519997" res="14130.1" algo="Sum"/><pk mz="735.56591752" i="6729.39" sn="26.1546" a="283.913" fwhm="0.0375795" res="19573.6" algo="Sum"/><pk mz="735.71635860" i="726.757" sn="2.82465" a="24.4003" fwhm="0.0481409" res="15282.6" algo="Sum"/><pk mz="736.56749600" i="2338.92" sn="9.10218" a="115.172" fwhm="0.0569691" res="12929.2" algo="Sum"/><pk mz="736.63192557" i="1010.82" sn="3.93385" a="28.8312" fwhm="0.0428184" res="17203.6" algo="Sum"/><pk mz="736.67532026" i="1160.23" sn="4.51549" a="65.1446" fwhm="0.0684887" res="10756.2" algo="Sum"/><pk mz="736.72136895" i="930.383" sn="3.62174" a="24.0149" fwhm="0.0321159" res="22939.5" algo="Sum"/><pk mz="736.74562769" i="892.823" sn="3.47594" a="9.37397" fwhm="0.0107054" res="68819.9" algo="Sum"/><pk mz="736.75563604" i="860.958" sn="3.35206" a="48.6773" fwhm="0.105058" res="7012.83" algo="Sum"/><pk mz="737.54758351" i="1099.58" sn="4.29039" a="48.0044" fwhm="0.0542395" res="13598" algo="Sum"/><pk mz="737.69192180" i="678.693" sn="2.64895" a="20.9401" fwhm="0.0428492" res="17216" algo="Sum"/><pk mz="737.72864620" i="778.337" sn="3.03812" a="35.3649" fwhm="0.0596812" res="12361.1" algo="Sum"/><pk mz="738.53571185" i="1738.3" sn="6.80378" a="100.441" fwhm="0.0610997" res="12087.4" algo="Sum"/><pk mz="738.62778653" i="886.084" sn="3.46981" a="24.6231" fwhm="0.0425984" res="17339.3" algo="Sum"/><pk mz="738.67324541" i="1383.67" sn="5.41943" a="91.0361" fwhm="0.0847695" res="8713.9" algo="Sum"/><pk mz="738.72162338" i="938.844" sn="3.67723" a="36.2293" fwhm="0.0599158" res="12329.3" algo="Sum"/><pk mz="739.51135082" i="2526.63" sn="9.90459" a="112.4" fwhm="0.0515472" res="14346.3" algo="Sum"/><pk mz="739.56415774" i="2512.63" sn="9.85065" a="125.852" fwhm="0.0494533" res="14954.8" algo="Sum"/><pk mz="739.68670755" i="714.486" sn="2.80106" a="46.1623" fwhm="0.091177" res="8112.64" algo="Sum"/><pk mz="740.55038580" i="4307.19" sn="16.9512" a="221.879" fwhm="0.0558466" res="13260.4" algo="Sum"/><pk mz="740.66962379" i="1308.48" sn="5.15096" a="85.8468" fwhm="0.0646055" res="11464.5" algo="Sum"/><pk mz="740.70987179" i="1057.25" sn="4.16188" a="20.7729" fwhm="0.0214685" res="34502.2" algo="Sum"/><pk mz="740.75162907" i="1131.46" sn="4.45401" a="69.6394" fwhm="0.0806255" res="9187.55" algo="Sum"/><pk mz="741.52555531" i="10662" sn="42.0542" a="528.853" fwhm="0.040445" res="18334.2" algo="Sum"/><pk mz="741.67711280" i="680.093" sn="2.68195" a="17.991" fwhm="0.0469253" res="15805.5" algo="Sum"/><pk mz="741.69369651" i="732.075" sn="2.88694" a="17.9622" fwhm="0.0322242" res="23016.7" algo="Sum"/><pk mz="742.05541502" i="817.804" sn="3.22576" a="35.7658" fwhm="0.0340359" res="21802.1" algo="Sum"/><pk mz="742.56596552" i="11514.1" sn="45.5981" a="510.587" fwhm="0.0476394" res="15587.2" algo="Sum"/><pk mz="742.65263839" i="1025.71" sn="4.06202" a="15.9033" fwhm="0.0161224" res="46063.5" algo="Sum"/><pk mz="742.66491205" i="1025.04" sn="4.05935" a="21.0153" fwhm="0.0214968" res="34547.7" algo="Sum"/><pk mz="742.70776267" i="1110.52" sn="4.39787" a="42.9432" fwhm="0.0509519" res="14576.6" algo="Sum"/><pk mz="742.75197821" i="1141.8" sn="4.52175" a="57.6646" fwhm="0.0747196" res="9940.52" algo="Sum"/><pk mz="743.56980426" i="5288.6" sn="20.9638" a="237.461" fwhm="0.0514445" res="14453.8" algo="Sum"/><pk mz="743.66797525" i="699.999" sn="2.77477" a="14.3204" fwhm="0.0215112" res="34571.2" algo="Sum"/><pk mz="743.68919946" i="720.804" sn="2.85725" a="25.8592" fwhm="0.0484011" res="15365.1" algo="Sum"/><pk mz="743.72326737" i="702.947" sn="2.78646" a="14.3819" fwhm="0.021512" res="34572.4" algo="Sum"/><pk mz="743.74647426" i="691.982" sn="2.74299" a="19.9849" fwhm="0.034213" res="21738.7" algo="Sum"/><pk mz="744.58099395" i="8599.05" sn="34.1346" a="383.171" fwhm="0.0458303" res="16246.5" algo="Sum"/><pk mz="744.66085997" i="1114.68" sn="4.4248" a="22.212" fwhm="0.0215256" res="34594.1" algo="Sum"/><pk mz="744.70546226" i="1055.82" sn="4.19114" a="29.7109" fwhm="0.037671" res="19768.7" algo="Sum"/><pk mz="744.74774272" i="1051.1" sn="4.17229" a="54.2826" fwhm="0.0669328" res="11126.8" algo="Sum"/><pk mz="744.78760031" i="785.161" sn="3.11673" a="20.0818" fwhm="0.0322914" res="23064.6" algo="Sum"/><pk mz="745.47322728" i="737.48" sn="2.92926" a="42.7454" fwhm="0.0551446" res="13518.5" algo="Sum"/><pk mz="745.58705839" i="4023.15" sn="15.9779" a="225.507" fwhm="0.0635254" res="11736.8" algo="Sum"/><pk mz="745.70157309" i="750.904" sn="2.98289" a="18.0777" fwhm="0.0323111" res="23078.8" algo="Sum"/><pk mz="745.73327985" i="706.197" sn="2.80573" a="29.9882" fwhm="0.0619335" res="12040.9" algo="Sum"/><pk mz="746.50445686" i="2374.44" sn="9.43692" a="107.9" fwhm="0.045619" res="16363.9" algo="Sum"/><pk mz="746.59809019" i="6605.19" sn="26.2515" a="297.252" fwhm="0.0517154" res="14436.7" algo="Sum"/><pk mz="746.70200580" i="1305.12" sn="5.18803" a="44.1356" fwhm="0.0484987" res="15396.3" algo="Sum"/><pk mz="746.77723220" i="839.016" sn="3.33599" a="41.4229" fwhm="0.050117" res="14900.7" algo="Sum"/><pk mz="747.50711969" i="1257.71" sn="4.99726" a="69.0706" fwhm="0.0519492" res="14389.2" algo="Sum"/><pk mz="747.60259464" i="3069.03" sn="12.1977" a="142.561" fwhm="0.0486619" res="15363.2" algo="Sum"/><pk mz="747.66647283" i="702.731" sn="2.79273" a="14.7393" fwhm="0.0510706" res="14639.9" algo="Sum"/><pk mz="747.69551156" i="703.32" sn="2.79481" a="14.4754" fwhm="0.0269618" res="27731.6" algo="Sum"/><pk mz="747.72152302" i="679.419" sn="2.69992" a="21.5032" fwhm="0.0431396" res="17332.6" algo="Sum"/><pk mz="748.52240785" i="2532.09" sn="10.0728" a="128.515" fwhm="0.0480727" res="15570.6" algo="Sum"/><pk mz="748.57965619" i="1857.77" sn="7.39144" a="73.3676" fwhm="0.0539553" res="13874.1" algo="Sum"/><pk mz="748.60148161" i="1828.23" sn="7.27374" a="68.8088" fwhm="0.0471293" res="15884" algo="Sum"/><pk mz="748.66356391" i="1032.2" sn="4.10681" a="21.6554" fwhm="0.0215833" res="34687.2" algo="Sum"/><pk mz="748.70463931" i="1266.35" sn="5.03924" a="75.1855" fwhm="0.0863356" res="8672.03" algo="Sum"/><pk mz="748.77699514" i="756.892" sn="3.01279" a="18.0558" fwhm="0.0323777" res="23126.3" algo="Sum"/><pk mz="749.53185370" i="1948.73" sn="7.7741" a="121.822" fwhm="0.0693558" res="10807.1" algo="Sum"/><pk mz="749.65411561" i="690.576" sn="2.75539" a="7.30372" fwhm="0.0107988" res="69420.2" algo="Sum"/><pk mz="749.67672211" i="744.365" sn="2.97033" a="25.7597" fwhm="0.0485953" res="15426.9" algo="Sum"/><pk mz="749.71256837" i="768.914" sn="3.06886" a="32.4162" fwhm="0.0562615" res="13325.5" algo="Sum"/><pk mz="750.53848680" i="3800.44" sn="15.1766" a="227.381" fwhm="0.0455633" res="16472.4" algo="Sum"/><pk mz="750.64222943" i="953.965" sn="3.8115" a="27.1946" fwhm="0.0378209" res="19847.3" algo="Sum"/><pk mz="750.70326123" i="1141.85" sn="4.56355" a="33.6259" fwhm="0.0378224" res="19848.1" algo="Sum"/><pk mz="750.72240312" i="1048.81" sn="4.19214" a="11.0704" fwhm="0.0108065" res="69469.3" algo="Sum"/><pk mz="750.74346923" i="1079.65" sn="4.31587" a="32.0054" fwhm="0.0432267" res="17367.6" algo="Sum"/><pk mz="750.78196898" i="1000.82" sn="4.00115" a="58.6332" fwhm="0.0626374" res="11986.2" algo="Sum"/><pk mz="751.56610412" i="8469.55" sn="33.9301" a="394.569" fwhm="0.0406966" res="18467.5" algo="Sum"/><pk mz="751.68138675" i="705.182" sn="2.82664" a="18.1839" fwhm="0.0324402" res="23171.3" algo="Sum"/><pk mz="751.70174979" i="737.913" sn="2.95813" a="24.8586" fwhm="0.0344648" res="21810.7" algo="Sum"/><pk mz="752.04212937" i="838.638" sn="3.36226" a="40.5511" fwhm="0.0397177" res="18934.7" algo="Sum"/><pk mz="752.56060937" i="6938.19" sn="27.8443" a="366.225" fwhm="0.0597291" res="12599.6" algo="Sum"/><pk mz="752.64956531" i="1015.54" sn="4.07718" a="37.0763" fwhm="0.0486916" res="15457.5" algo="Sum"/><pk mz="752.67466814" i="1017.18" sn="4.08392" a="26.0293" fwhm="0.0324618" res="23186.5" algo="Sum"/><pk mz="752.70706547" i="963.98" sn="3.87004" a="20.3603" fwhm="0.0216415" res="34780.7" algo="Sum"/><pk mz="752.74206820" i="1107.37" sn="4.44479" a="65.8849" fwhm="0.0647455" res="11626.2" algo="Sum"/><pk mz="753.04893676" i="3681.27" sn="14.7716" a="147.33" fwhm="0.0332845" res="22624.6" algo="Sum"/><pk mz="753.58043871" i="14541.1" sn="58.5232" a="743.63" fwhm="0.045786" res="16458.8" algo="Sum"/><pk mz="753.67989781" i="850.744" sn="3.42339" a="25.4577" fwhm="0.0433112" res="17401.5" algo="Sum"/><pk mz="753.74652813" i="724.776" sn="2.91657" a="32.2282" fwhm="0.0595554" res="12656.2" algo="Sum"/><pk mz="754.05494174" i="3005.23" sn="12.0934" a="129.246" fwhm="0.034189" res="22055.5" algo="Sum"/><pk mz="754.53087531" i="21513.9" sn="86.6638" a="954.194" fwhm="0.0391984" res="19249" algo="Sum"/><pk mz="754.57982232" i="7977.93" sn="32.13" a="268.721" fwhm="0.037273" res="20244.7" algo="Sum"/><pk mz="754.69234678" i="1126.13" sn="4.53344" a="37.9773" fwhm="0.0433404" res="17413.1" algo="Sum"/><pk mz="754.74254831" i="1150.02" sn="4.62962" a="49.3906" fwhm="0.0595947" res="12664.6" algo="Sum"/><pk mz="755.05955649" i="1274.65" sn="5.13309" a="52.3746" fwhm="0.0437056" res="17276" algo="Sum"/><pk mz="755.53460197" i="9861.45" sn="39.7587" a="407.052" fwhm="0.0387922" res="19476.5" algo="Sum"/><pk mz="755.59077544" i="3731.86" sn="15.0453" a="187.344" fwhm="0.05159" res="14646.1" algo="Sum"/><pk mz="755.67067486" i="767.068" sn="3.09264" a="24.1243" fwhm="0.0433683" res="17424.5" algo="Sum"/><pk mz="755.69978652" i="765.211" sn="3.08515" a="23.2031" fwhm="0.0433692" res="17424.8" algo="Sum"/><pk mz="755.73078371" i="743.817" sn="2.9989" a="18.4239" fwhm="0.0325276" res="23233.5" algo="Sum"/><pk mz="755.76280223" i="684.128" sn="2.75824" a="24.1618" fwhm="0.0487924" res="15489.4" algo="Sum"/><pk mz="756.06852452" i="801.903" sn="3.23328" a="53.0866" fwhm="0.0488891" res="15465" algo="Sum"/><pk mz="756.54684433" i="31059.8" sn="125.396" a="1427.19" fwhm="0.036333" res="20822.6" algo="Sum"/><pk mz="756.69297392" i="1253.15" sn="5.05955" a="38.0299" fwhm="0.0433975" res="17436.3" algo="Sum"/><pk mz="756.73122079" i="1210.79" sn="4.88856" a="74.0967" fwhm="0.0816732" res="9265.36" algo="Sum"/><pk mz="757.55056226" i="14124.3" sn="57.21" a="593.709" fwhm="0.0376664" res="20112.1" algo="Sum"/><pk mz="757.61553161" i="5063.63" sn="20.51" a="232.217" fwhm="0.0467438" res="16207.8" algo="Sum"/><pk mz="757.69719037" i="899.921" sn="3.64509" a="27.0177" fwhm="0.0379982" res="19940.3" algo="Sum"/><pk mz="757.76330378" i="678.741" sn="2.7492" a="23.3717" fwhm="0.048857" res="15509.8" algo="Sum"/><pk mz="758.56547810" i="639081" sn="2590.18" a="15640.4" fwhm="0.0209131" res="36272.2" algo="Sum"/><pk mz="758.92271155" i="693.997" sn="2.81344" a="22.845" fwhm="0.0488941" res="15521.8" algo="Sum"/><pk mz="759.56846090" i="271493" sn="1102.41" a="7922.43" fwhm="0.0253875" res="29919" algo="Sum"/><pk mz="760.05828891" i="684.259" sn="2.77978" a="45.4369" fwhm="0.0521976" res="14561.2" algo="Sum"/><pk mz="760.57856834" i="238413" sn="968.985" a="7974.89" fwhm="0.0271905" res="27972.3" algo="Sum"/><pk mz="760.71607771" i="1766.87" sn="7.18162" a="51.6723" fwhm="0.0686746" res="11077.1" algo="Sum"/><pk mz="761.04565057" i="800.865" sn="3.25724" a="64.7212" fwhm="0.0801068" res="9500.39" algo="Sum"/><pk mz="761.58273291" i="91411.6" sn="371.966" a="3415.48" fwhm="0.0320571" res="23757.1" algo="Sum"/><pk mz="761.78050641" i="676.41" sn="2.75412" a="17.0495" fwhm="0.0620225" res="12282.3" algo="Sum"/><pk mz="762.04706031" i="681.374" sn="2.77807" a="38.3021" fwhm="0.0652067" res="11686.6" algo="Sum"/><pk mz="762.49975184" i="1542.58" sn="6.28979" a="79.851" fwhm="0.0538828" res="14151.1" algo="Sum"/><pk mz="762.58681329" i="24915.7" sn="101.594" a="1077.87" fwhm="0.0362367" res="21044.6" algo="Sum"/><pk mz="762.81050406" i="793.134" sn="3.23587" a="44.914" fwhm="0.0807663" res="9444.66" algo="Sum"/><pk mz="763.50364749" i="932.166" sn="3.80785" a="52.3411" fwhm="0.057948" res="13175.7" algo="Sum"/><pk mz="763.59130206" i="5584.36" sn="22.8114" a="294.44" fwhm="0.0423065" res="18049" algo="Sum"/><pk mz="763.71582668" i="814.291" sn="3.32822" a="32.8686" fwhm="0.0544983" res="14013.6" algo="Sum"/><pk mz="763.75814011" i="738.198" sn="3.01785" a="22.6637" fwhm="0.0435998" res="17517.5" algo="Sum"/><pk mz="764.55115578" i="9306.33" sn="38.1468" a="435.801" fwhm="0.0454659" res="16815.9" algo="Sum"/><pk mz="764.67469184" i="1137.7" sn="4.66634" a="29.7244" fwhm="0.0327193" res="23370.8" algo="Sum"/><pk mz="764.70678174" i="1171.19" sn="4.8045" a="73.2748" fwhm="0.0750512" res="10189.1" algo="Sum"/><pk mz="764.79742440" i="743.233" sn="3.05006" a="19.3382" fwhm="0.0327221" res="23372.5" algo="Sum"/><pk mz="764.82036669" i="696.901" sn="2.85986" a="23.6153" fwhm="0.0326814" res="23402.3" algo="Sum"/><pk mz="765.04996666" i="1523.49" sn="6.25497" a="67.4358" fwhm="0.038984" res="19624.7" algo="Sum"/><pk mz="765.55370672" i="5602.99" sn="23.017" a="278.841" fwhm="0.0452809" res="16906.8" algo="Sum"/><pk mz="765.64043711" i="751.825" sn="3.08969" a="24.097" fwhm="0.0381968" res="20044.6" algo="Sum"/><pk mz="765.66134998" i="766.611" sn="3.15074" a="11.8357" fwhm="0.0289376" res="26459.1" algo="Sum"/><pk mz="765.68338006" i="787.199" sn="3.23572" a="11.8622" fwhm="0.0163705" res="46772.2" algo="Sum"/><pk mz="765.70908580" i="778.506" sn="3.20029" a="34.6114" fwhm="0.0600263" res="12756.2" algo="Sum"/><pk mz="766.05660882" i="2090.96" sn="8.5991" a="90.7898" fwhm="0.0348939" res="21953.9" algo="Sum"/><pk mz="766.56711882" i="20673" sn="85.1218" a="899.617" fwhm="0.0425133" res="18031.2" algo="Sum"/><pk mz="766.71900545" i="1308.49" sn="5.39007" a="73.6244" fwhm="0.0852074" res="8998.26" algo="Sum"/><pk mz="767.06453828" i="3108.34" sn="12.8057" a="143.718" fwhm="0.037058" res="20699" algo="Sum"/><pk mz="767.57007359" i="12169.2" sn="50.2287" a="566.308" fwhm="0.0493145" res="15564.8" algo="Sum"/><pk mz="767.71410301" i="734.635" sn="3.03105" a="35.7965" fwhm="0.0710338" res="10807.7" algo="Sum"/><pk mz="768.06850533" i="2025.62" sn="8.36038" a="93.116" fwhm="0.0450605" res="17045.3" algo="Sum"/><pk mz="768.58239805" i="20275.8" sn="83.9503" a="905.916" fwhm="0.0457583" res="16796.6" algo="Sum"/><pk mz="768.72134016" i="1302.24" sn="5.39156" a="75.6891" fwhm="0.0679914" res="11306.2" algo="Sum"/><pk mz="769.05211481" i="1280.39" sn="5.30193" a="63.1717" fwhm="0.0538828" res="14272.7" algo="Sum"/><pk mz="769.49477311" i="778.134" sn="3.22874" a="32.7014" fwhm="0.0419202" res="18356.2" algo="Sum"/><pk mz="769.58306343" i="10224.9" sn="42.4104" a="436.293" fwhm="0.0461616" res="16671.5" algo="Sum"/><pk mz="769.71938153" i="732.994" sn="3.04029" a="29.5875" fwhm="0.054712" res="14068.6" algo="Sum"/><pk mz="770.05688828" i="2803.01" sn="11.6299" a="131.112" fwhm="0.0373638" res="20609.7" algo="Sum"/><pk mz="770.50606744" i="5844.09" sn="24.3288" a="234.779" fwhm="0.0450119" res="17117.8" algo="Sum"/><pk mz="770.56666774" i="7836.66" sn="32.6301" a="300.084" fwhm="0.0451527" res="17065.8" algo="Sum"/><pk mz="770.59429419" i="8063.27" sn="33.5737" a="349.451" fwhm="0.0471497" res="16343.6" algo="Sum"/><pk mz="770.72009791" i="1208.92" sn="5.03366" a="63.1187" fwhm="0.0586249" res="13146.6" algo="Sum"/><pk mz="771.06415188" i="2418.36" sn="10.0731" a="105.713" fwhm="0.0373076" res="20667.8" algo="Sum"/><pk mz="771.50958536" i="2796.33" sn="11.6587" a="131.804" fwhm="0.0503518" res="15322.4" algo="Sum"/><pk mz="771.57124806" i="3783.36" sn="15.7742" a="146.636" fwhm="0.0467562" res="16502" algo="Sum"/><pk mz="771.60129461" i="3765.09" sn="15.698" a="201.438" fwhm="0.0542188" res="14231.2" algo="Sum"/><pk mz="771.68127360" i="759.818" sn="3.16796" a="15.9412" fwhm="0.027391" res="28172.8" algo="Sum"/><pk mz="771.70868442" i="723.333" sn="3.01584" a="15.1971" fwhm="0.021913" res="35216.9" algo="Sum"/><pk mz="771.73011234" i="719.166" sn="2.99846" a="17.7463" fwhm="0.0328702" res="23478.1" algo="Sum"/><pk mz="772.07118006" i="1049.38" sn="4.37427" a="51.5146" fwhm="0.0455621" res="16945.5" algo="Sum"/><pk mz="772.52080618" i="6156.22" sn="25.7038" a="264.018" fwhm="0.0473624" res="16310.8" algo="Sum"/><pk mz="772.58103587" i="11123.1" sn="46.442" a="521.412" fwhm="0.0489097" res="15796.1" algo="Sum"/><pk mz="772.70643113" i="1140.06" sn="4.76006" a="29.5054" fwhm="0.0328908" res="23493.1" algo="Sum"/><pk mz="773.52808014" i="3039.94" sn="12.7063" a="135.013" fwhm="0.0451179" res="17144.6" algo="Sum"/><pk mz="773.58380133" i="5450.98" sn="22.7839" a="267.175" fwhm="0.052476" res="14741.7" algo="Sum"/><pk mz="773.64532347" i="3407.48" sn="14.2421" a="170.8" fwhm="0.0562606" res="13751.1" algo="Sum"/><pk mz="774.05361175" i="834.056" sn="3.48922" a="57.6822" fwhm="0.058952" res="13130.2" algo="Sum"/><pk mz="774.53902372" i="5511.05" sn="23.0652" a="281.384" fwhm="0.0581199" res="13326.6" algo="Sum"/><pk mz="774.59286498" i="5355.82" sn="22.4154" a="254.22" fwhm="0.0591613" res="13092.9" algo="Sum"/><pk mz="774.64206277" i="2611.56" sn="10.9309" a="111.238" fwhm="0.0498798" res="15530.2" algo="Sum"/><pk mz="774.74590221" i="859.627" sn="3.59843" a="22.2997" fwhm="0.0329342" res="23524.1" algo="Sum"/><pk mz="775.05709303" i="927.358" sn="3.88382" a="61.5934" fwhm="0.0587843" res="13184.8" algo="Sum"/><pk mz="775.54694252" i="2934.74" sn="12.2861" a="154.232" fwhm="0.0588121" res="13186.9" algo="Sum"/><pk mz="775.59610921" i="2478.85" sn="10.3791" a="118.009" fwhm="0.059485" res="13038.5" algo="Sum"/><pk mz="775.70488168" i="739.773" sn="3.09695" a="15.0191" fwhm="0.0219697" res="35307.9" algo="Sum"/><pk mz="776.06294976" i="830.158" sn="3.47959" a="56.4108" fwhm="0.0639894" res="12128" algo="Sum"/><pk mz="776.55492653" i="3657.97" sn="15.3348" a="241.26" fwhm="0.0707526" res="10975.6" algo="Sum"/><pk mz="776.65413901" i="1108.11" sn="4.64553" a="45.5743" fwhm="0.054958" res="14131.8" algo="Sum"/><pk mz="776.74965054" i="910.017" sn="3.81674" a="36.7214" fwhm="0.0549609" res="14132.8" algo="Sum"/><pk mz="776.77691673" i="831.857" sn="3.48939" a="60.5988" fwhm="0.0613783" res="12655.6" algo="Sum"/><pk mz="777.05130986" i="1194.62" sn="5.01864" a="88.8401" fwhm="0.0544488" res="14271.2" algo="Sum"/><pk mz="777.55500992" i="2797.22" sn="11.7515" a="212.826" fwhm="0.0652912" res="11909" algo="Sum"/><pk mz="777.68092685" i="752.304" sn="3.16155" a="27.6034" fwhm="0.0494947" res="15712.4" algo="Sum"/><pk mz="777.70828897" i="713.442" sn="2.99862" a="30.7758" fwhm="0.0353626" res="21992.4" algo="Sum"/><pk mz="778.05272660" i="1407.19" sn="5.92223" a="88.0291" fwhm="0.0505002" res="15406.9" algo="Sum"/><pk mz="778.53330144" i="15862.2" sn="66.745" a="830.704" fwhm="0.0409622" res="19006.2" algo="Sum"/><pk mz="778.65732645" i="1238.17" sn="5.21307" a="68.6867" fwhm="0.0509443" res="15284.5" algo="Sum"/><pk mz="778.71337412" i="957.181" sn="4.03108" a="14.4432" fwhm="0.0165091" res="47168.7" algo="Sum"/><pk mz="778.74054729" i="949.691" sn="4.00007" a="42.9357" fwhm="0.0605348" res="12864.4" algo="Sum"/><pk mz="779.06283698" i="1579.62" sn="6.66603" a="90.6332" fwhm="0.0539552" res="14439.1" algo="Sum"/><pk mz="779.53761455" i="8516.79" sn="35.9248" a="434.055" fwhm="0.0450987" res="17285.2" algo="Sum"/><pk mz="779.59612401" i="4084.82" sn="17.2353" a="184.554" fwhm="0.0496544" res="15700.4" algo="Sum"/><pk mz="779.71505906" i="748.889" sn="3.16154" a="27.7799" fwhm="0.0440532" res="17699.4" algo="Sum"/><pk mz="779.75576899" i="710.089" sn="2.99802" a="20.3204" fwhm="0.0352367" res="22129.1" algo="Sum"/><pk mz="780.07105821" i="1699.96" sn="7.18071" a="129.12" fwhm="0.0638303" res="12221" algo="Sum"/><pk mz="780.54914146" i="675832" sn="2856.52" a="16597.8" fwhm="0.0215499" res="36220.5" algo="Sum"/><pk mz="780.84702020" i="729.587" sn="3.08425" a="15.0238" fwhm="0.0220425" res="35424.7" algo="Sum"/><pk mz="781.05035864" i="10731.2" sn="45.3622" a="455.29" fwhm="0.0340961" res="22907.3" algo="Sum"/><pk mz="781.15117158" i="692.129" sn="2.9259" a="24.9583" fwhm="0.0496051" res="15747.4" algo="Sum"/><pk mz="781.55233257" i="296669" sn="1254.85" a="8826.33" fwhm="0.0257828" res="30312.9" algo="Sum"/><pk mz="781.81650075" i="772.426" sn="3.26843" a="25.785" fwhm="0.0399254" res="19581.9" algo="Sum"/><pk mz="782.05680365" i="9939.05" sn="42.0675" a="453.033" fwhm="0.0359076" res="21779.7" algo="Sum"/><pk mz="782.39141518" i="686.725" sn="2.91001" a="28.6778" fwhm="0.0363654" res="21514.7" algo="Sum"/><pk mz="782.56308425" i="477097" sn="2023.07" a="13171.7" fwhm="0.0231023" res="33873.8" algo="Sum"/><pk mz="783.06284448" i="4733.46" sn="20.0842" a="242.152" fwhm="0.0378929" res="20665.2" algo="Sum"/><pk mz="783.56638154" i="191924" sn="816.694" a="6382.3" fwhm="0.0284617" res="27530.6" algo="Sum"/><pk mz="784.07102918" i="3683.54" sn="15.6809" a="192.438" fwhm="0.038216" res="20516.8" algo="Sum"/><pk mz="784.57746669" i="160219" sn="683.54" a="5790.56" fwhm="0.0301817" res="25995.2" algo="Sum"/><pk mz="784.85146839" i="685.915" sn="2.9263" a="16.9832" fwhm="0.0320534" res="24485.7" algo="Sum"/><pk mz="785.07849841" i="2018.01" sn="8.61328" a="148.707" fwhm="0.0538208" res="14586.9" algo="Sum"/><pk mz="785.58197112" i="62162.9" sn="266.513" a="2408.2" fwhm="0.0348118" res="22566.5" algo="Sum"/><pk mz="785.64713401" i="12285.9" sn="52.674" a="544.863" fwhm="0.0495694" res="15849.4" algo="Sum"/><pk mz="786.06614244" i="1039.99" sn="4.46317" a="67.8127" fwhm="0.0726614" res="10818.2" algo="Sum"/><pk mz="786.50487467" i="3231.02" sn="13.8842" a="149.753" fwhm="0.0523501" res="15023.9" algo="Sum"/><pk mz="786.59588371" i="265154" sn="1139.41" a="8094.93" fwhm="0.0263162" res="29890.2" algo="Sum"/><pk mz="786.77128254" i="1220.45" sn="5.24523" a="50.8407" fwhm="0.0553148" res="14223.5" algo="Sum"/><pk mz="787.06427445" i="1119.63" sn="4.81622" a="79.8721" fwhm="0.0678372" res="11602.3" algo="Sum"/><pk mz="787.59919725" i="116234" sn="500.451" a="4159.71" fwhm="0.0312546" res="25199.5" algo="Sum"/><pk mz="787.66095377" i="13124.3" sn="56.5072" a="548.29" fwhm="0.0473622" res="16630.6" algo="Sum"/><pk mz="788.06442910" i="1199.69" sn="5.16934" a="98.1066" fwhm="0.0669376" res="11773.1" algo="Sum"/><pk mz="788.55230548" i="13937.2" sn="60.0931" a="552.444" fwhm="0.0412967" res="19094.8" algo="Sum"/><pk mz="788.60592768" i="50227.5" sn="216.567" a="2136.38" fwhm="0.036648" res="21518.4" algo="Sum"/><pk mz="788.66348916" i="7275.9" sn="31.378" a="281.41" fwhm="0.0403636" res="19539" algo="Sum"/><pk mz="789.04031630" i="1398.31" sn="6.03355" a="67.6036" fwhm="0.0485242" res="16260.8" algo="Sum"/><pk mz="789.55335106" i="7475.28" sn="32.2814" a="344.725" fwhm="0.049093" res="16082.8" algo="Sum"/><pk mz="789.61109292" i="16228" sn="70.0934" a="720.346" fwhm="0.0409782" res="19269.1" algo="Sum"/><pk mz="790.04538909" i="1637.46" sn="7.07892" a="83.9969" fwhm="0.0469609" res="16823.5" algo="Sum"/><pk mz="790.56511157" i="17305" sn="74.8171" a="887.821" fwhm="0.0459693" res="17197.7" algo="Sum"/><pk mz="790.67566028" i="1623.29" sn="7.01738" a="81.1005" fwhm="0.0727739" res="10864.8" algo="Sum"/><pk mz="791.05451236" i="1274.33" sn="5.51522" a="78.9685" fwhm="0.0598796" res="13210.8" algo="Sum"/><pk mz="791.56798440" i="9067.44" sn="39.2793" a="383.753" fwhm="0.0493842" res="16028.8" algo="Sum"/><pk mz="791.74637538" i="682.777" sn="2.95963" a="19.9454" fwhm="0.0420417" res="18832.4" algo="Sum"/><pk mz="792.05057564" i="1482.41" sn="6.44366" a="92.5131" fwhm="0.0597937" res="13246.4" algo="Sum"/><pk mz="792.58020294" i="15357.6" sn="66.7765" a="645.234" fwhm="0.0440598" res="17988.7" algo="Sum"/><pk mz="792.67536334" i="1131.59" sn="4.92239" a="52.6466" fwhm="0.0610742" res="12978.9" algo="Sum"/><pk mz="792.72054138" i="1022.77" sn="4.44991" a="31.4122" fwhm="0.0388665" res="20396" algo="Sum"/><pk mz="793.04892750" i="6834.57" sn="29.796" a="317.093" fwhm="0.0360571" res="21994.2" algo="Sum"/><pk mz="793.55351519" i="15248.9" sn="66.4764" a="684.323" fwhm="0.0512982" res="15469.4" algo="Sum"/><pk mz="793.72331773" i="751.37" sn="3.2779" a="25.3369" fwhm="0.0401154" res="19786" algo="Sum"/><pk mz="794.05634881" i="8914.87" sn="38.9544" a="395.778" fwhm="0.0355871" res="22313" algo="Sum"/><pk mz="794.56256507" i="28171.8" sn="123.102" a="1133.7" fwhm="0.0486667" res="16326.6" algo="Sum"/><pk mz="794.70484442" i="1079.65" sn="4.72023" a="26.6609" fwhm="0.0333558" res="23825.1" algo="Sum"/><pk mz="794.76309752" i="722.542" sn="3.15885" a="25.1994" fwhm="0.0500358" res="15883.9" algo="Sum"/><pk mz="795.06373295" i="12728.3" sn="55.654" a="540.889" fwhm="0.0356698" res="22289.6" algo="Sum"/><pk mz="795.56889707" i="18062.4" sn="78.9998" a="739.194" fwhm="0.0493855" res="16109.4" algo="Sum"/><pk mz="795.68901072" i="1030.08" sn="4.50599" a="67.0782" fwhm="0.0566937" res="14034.9" algo="Sum"/><pk mz="796.07162867" i="7705.51" sn="33.6967" a="356.864" fwhm="0.0384288" res="20715.5" algo="Sum"/><pk mz="796.52070420" i="112234" sn="491.291" a="4070.78" fwhm="0.031052" res="25651.2" algo="Sum"/><pk mz="796.57261573" i="13845.7" sn="60.6177" a="412.459" fwhm="0.0445267" res="17889.8" algo="Sum"/><pk mz="796.77332611" i="680.863" sn="2.98115" a="14.2265" fwhm="0.0426571" res="18678.6" algo="Sum"/><pk mz="797.07720216" i="3009.1" sn="13.1779" a="179.738" fwhm="0.0447945" res="17794.1" algo="Sum"/><pk mz="797.52375660" i="51752.8" sn="227.035" a="2027.43" fwhm="0.0341445" res="23357.3" algo="Sum"/><pk mz="797.57743897" i="7237.97" sn="31.7512" a="218.438" fwhm="0.0445549" res="17901" algo="Sum"/><pk mz="798.08612761" i="1543.06" sn="6.7758" a="57.5552" fwhm="0.0522111" res="15285.8" algo="Sum"/><pk mz="798.53226180" i="52621.8" sn="232.029" a="2205.01" fwhm="0.0382561" res="20873.3" algo="Sum"/><pk mz="799.06741583" i="1222.27" sn="5.3925" a="81.8347" fwhm="0.0593108" res="13472.6" algo="Sum"/><pk mz="799.53678236" i="21495.7" sn="95.1543" a="1077.55" fwhm="0.0410791" res="19463.4" algo="Sum"/><pk mz="799.66305131" i="6384.44" sn="28.2651" a="335.054" fwhm="0.0441519" res="18111.6" algo="Sum"/><pk mz="800.07021153" i="1255.38" sn="5.55934" a="84.3529" fwhm="0.0543068" res="14732.4" algo="Sum"/><pk mz="800.53907391" i="9572.85" sn="42.5473" a="529.454" fwhm="0.0488245" res="16396.3" algo="Sum"/><pk mz="800.66615485" i="3863.29" sn="17.1707" a="229.942" fwhm="0.0599415" res="13357.5" algo="Sum"/><pk mz="801.07727857" i="1066.45" sn="4.7422" a="56.7896" fwhm="0.079004" res="10139.7" algo="Sum"/><pk mz="801.54273417" i="4334.76" sn="19.2996" a="259.194" fwhm="0.0551673" res="14529.3" algo="Sum"/><pk mz="801.67804046" i="6236.95" sn="27.7685" a="296.924" fwhm="0.0420918" res="19045.9" algo="Sum"/><pk mz="802.04547191" i="1377.41" sn="6.13658" a="82.4018" fwhm="0.0509257" res="15749.3" algo="Sum"/><pk mz="802.09535954" i="1058.18" sn="4.71534" a="45.317" fwhm="0.0439367" res="18255.7" algo="Sum"/><pk mz="802.53266499" i="15265.6" sn="68.059" a="772.52" fwhm="0.0430087" res="18659.8" algo="Sum"/><pk mz="802.68124087" i="3431.79" sn="15.3019" a="189.909" fwhm="0.0518226" res="15489" algo="Sum"/><pk mz="803.05223532" i="1760.92" sn="7.85717" a="90.8116" fwhm="0.0531455" res="15110.4" algo="Sum"/><pk mz="803.53705098" i="8055.82" sn="35.96" a="492.854" fwhm="0.0452256" res="17767.3" algo="Sum"/><pk mz="803.68633169" i="1471.92" sn="6.57289" a="105.83" fwhm="0.0703716" res="11420.6" algo="Sum"/><pk mz="804.05494068" i="1667.04" sn="7.4457" a="100.086" fwhm="0.0516073" res="15580.3" algo="Sum"/><pk mz="804.54700682" i="194037" sn="867.034" a="6570.08" fwhm="0.0284989" res="28230.8" algo="Sum"/><pk mz="805.04940379" i="6075.04" sn="27.1638" a="254.44" fwhm="0.0378502" res="21269.4" algo="Sum"/><pk mz="805.55014526" i="96236.6" sn="430.362" a="3565.53" fwhm="0.0323242" res="24921" algo="Sum"/><pk mz="806.05580538" i="6207.64" sn="27.8037" a="297.006" fwhm="0.0367223" res="21950" algo="Sum"/><pk mz="806.44184672" i="766.037" sn="3.43166" a="26.2991" fwhm="0.0504013" res="16000.4" algo="Sum"/><pk mz="806.56310038" i="294306" sn="1318.7" a="9348.22" fwhm="0.026336" res="30625.9" algo="Sum"/><pk mz="806.79212545" i="822.774" sn="3.68988" a="38.8743" fwhm="0.0586607" res="13753.5" algo="Sum"/><pk mz="807.06446848" i="8691.32" sn="39.0544" a="402.183" fwhm="0.0377972" res="21352.5" algo="Sum"/><pk mz="807.56682496" i="138852" sn="624.076" a="5008.66" fwhm="0.0304471" res="26523.6" algo="Sum"/><pk mz="807.62219434" i="9717.65" sn="43.6872" a="331.816" fwhm="0.03739" res="21599.9" algo="Sum"/><pk mz="807.77342413" i="806.488" sn="3.6279" a="26.264" fwhm="0.0504435" res="16013.4" algo="Sum"/><pk mz="808.07261864" i="7309.42" sn="32.9428" a="320.358" fwhm="0.0486538" res="16608.6" algo="Sum"/><pk mz="808.44788331" i="781.087" sn="3.52021" a="59.2605" fwhm="0.091524" res="8833.17" algo="Sum"/><pk mz="808.57800439" i="344848" sn="1555" a="10495.8" fwhm="0.025463" res="31755" algo="Sum"/><pk mz="809.08100390" i="5029.95" sn="22.7336" a="219.37" fwhm="0.0455099" res="17778.1" algo="Sum"/><pk mz="809.58163359" i="150929" sn="682.64" a="5317.72" fwhm="0.0296956" res="27262.7" algo="Sum"/><pk mz="809.64290703" i="12273.9" sn="55.5265" a="459.602" fwhm="0.039245" res="20630.5" algo="Sum"/><pk mz="810.08954897" i="2346.16" sn="10.6174" a="161.605" fwhm="0.064169" res="12624.3" algo="Sum"/><pk mz="810.59310648" i="141556" sn="641.234" a="5259.39" fwhm="0.0316408" res="25618.6" algo="Sum"/><pk mz="811.08954671" i="1127.62" sn="5.10999" a="82.2826" fwhm="0.0956097" res="8483.34" algo="Sum"/><pk mz="811.59767149" i="59899.3" sn="272.267" a="2328.59" fwhm="0.0350331" res="23166.6" algo="Sum"/><pk mz="811.66287190" i="20577.6" sn="93.5389" a="864.73" fwhm="0.0420514" res="19301.7" algo="Sum"/><pk mz="812.06923046" i="1048.64" sn="4.76851" a="79.4977" fwhm="0.0643587" res="12617.9" algo="Sum"/><pk mz="812.60739469" i="37597.5" sn="171.236" a="1603.29" fwhm="0.0385869" res="21059.2" algo="Sum"/><pk mz="812.66628317" i="10940.5" sn="49.8375" a="463.652" fwhm="0.0444973" res="18263.3" algo="Sum"/><pk mz="813.04247205" i="982.001" sn="4.47511" a="40.9574" fwhm="0.0524048" res="15514.7" algo="Sum"/><pk mz="813.07964450" i="1014.09" sn="4.62122" a="51.0853" fwhm="0.0537486" res="15127.5" algo="Sum"/><pk mz="813.55394167" i="3574.21" sn="16.3379" a="169.231" fwhm="0.0451232" res="18029.6" algo="Sum"/><pk mz="813.61320841" i="15041.3" sn="68.7632" a="690.324" fwhm="0.04322" res="18824.9" algo="Sum"/><pk mz="813.67924180" i="32681.7" sn="149.409" a="1355.35" fwhm="0.0370934" res="21936" algo="Sum"/><pk mz="814.04636477" i="988.128" sn="4.51958" a="54.7174" fwhm="0.0537947" res="15132.5" algo="Sum"/><pk mz="814.08160835" i="942.973" sn="4.31339" a="23.8855" fwhm="0.0337598" res="24113.9" algo="Sum"/><pk mz="814.56477794" i="9271.54" sn="42.5138" a="576.562" fwhm="0.06232" res="13070.7" algo="Sum"/><pk mz="814.61957673" i="7313.18" sn="33.5339" a="304.704" fwhm="0.0619135" res="13157.4" algo="Sum"/><pk mz="814.68250149" i="16739.8" sn="76.7589" a="770.051" fwhm="0.0394283" res="20662.4" algo="Sum"/><pk mz="814.77868805" i="712.144" sn="3.26547" a="26.7411" fwhm="0.0313063" res="26026" algo="Sum"/><pk mz="815.05412211" i="1255.82" sn="5.76442" a="75.6964" fwhm="0.0640049" res="12734.2" algo="Sum"/><pk mz="815.56368935" i="5688.65" sn="26.2072" a="373.035" fwhm="0.0626282" res="13022.3" algo="Sum"/><pk mz="815.62502695" i="3234.59" sn="14.9015" a="122.596" fwhm="0.0504064" res="16181" algo="Sum"/><pk mz="815.69191671" i="10909.2" sn="50.258" a="501.69" fwhm="0.0410603" res="19865.7" algo="Sum"/><pk mz="816.05665243" i="1238.78" sn="5.71364" a="68.9167" fwhm="0.050117" res="16283" algo="Sum"/><pk mz="816.58121371" i="16418.8" sn="75.7747" a="909.8" fwhm="0.0439947" res="18560.9" algo="Sum"/><pk mz="816.69596665" i="5067.81" sn="23.3911" a="254.057" fwhm="0.0444778" res="18361.9" algo="Sum"/><pk mz="817.05334813" i="2227.65" sn="10.2844" a="109.942" fwhm="0.046052" res="17742" algo="Sum"/><pk mz="817.58354110" i="8608.91" sn="39.7871" a="428.245" fwhm="0.0522221" res="15655.9" algo="Sum"/><pk mz="817.70037151" i="1775.02" sn="8.20552" a="102.912" fwhm="0.0696452" res="11740.9" algo="Sum"/><pk mz="818.05812322" i="2741.13" sn="12.6822" a="126.688" fwhm="0.0398839" res="20511" algo="Sum"/><pk mz="818.50640569" i="3221.32" sn="14.906" a="139.179" fwhm="0.044733" res="18297.6" algo="Sum"/><pk mz="818.59269455" i="12509.7" sn="57.9005" a="572.638" fwhm="0.0495891" res="16507.5" algo="Sum"/><pk mz="819.06435787" i="5694.6" sn="26.3708" a="250.319" fwhm="0.0381693" res="21458.7" algo="Sum"/><pk mz="819.51462014" i="1788.97" sn="8.2888" a="62.6919" fwhm="0.0393128" res="20846" algo="Sum"/><pk mz="819.57215934" i="8780.76" sn="40.6924" a="363.939" fwhm="0.0459736" res="17827" algo="Sum"/><pk mz="820.07210448" i="4343.25" sn="20.1727" a="218.635" fwhm="0.0424338" res="19325.9" algo="Sum"/><pk mz="820.52043550" i="35537.3" sn="165.144" a="1465.64" fwhm="0.0362546" res="22632.2" algo="Sum"/><pk mz="820.57809092" i="9456.1" sn="43.943" a="341.239" fwhm="0.0508415" res="16139.9" algo="Sum"/><pk mz="821.08197883" i="3341.87" sn="15.5648" a="149.318" fwhm="0.0478004" res="17177.3" algo="Sum"/><pk mz="821.52395034" i="17024.3" sn="79.3071" a="724.992" fwhm="0.0390415" res="21042.4" algo="Sum"/><pk mz="821.58491984" i="5718.29" sn="26.6432" a="263.173" fwhm="0.0621776" res="13213.5" algo="Sum"/><pk mz="821.63420808" i="5409.98" sn="25.212" a="296.77" fwhm="0.0587051" res="13996" algo="Sum"/><pk mz="822.09353100" i="1808.86" sn="8.47014" a="63.5997" fwhm="0.0366344" res="22440.5" algo="Sum"/><pk mz="822.11173708" i="1871.96" sn="8.76564" a="77.9385" fwhm="0.0465123" res="17675.1" algo="Sum"/><pk mz="822.53366664" i="27811.8" sn="130.315" a="1349.5" fwhm="0.0395228" res="20811.6" algo="Sum"/><pk mz="822.63213462" i="5879.69" sn="27.5609" a="339.737" fwhm="0.0656843" res="12524" algo="Sum"/><pk mz="823.12002442" i="1265.76" sn="5.94847" a="64.0395" fwhm="0.0549632" res="14975.8" algo="Sum"/><pk mz="823.53768052" i="12725.4" sn="59.8385" a="598.73" fwhm="0.0412413" res="19968.8" algo="Sum"/><pk mz="823.60557126" i="3356.24" sn="15.7853" a="108.202" fwhm="0.0396162" res="20789.6" algo="Sum"/><pk mz="823.65585209" i="4895.63" sn="23.0303" a="282.894" fwhm="0.0664552" res="12394.1" algo="Sum"/><pk mz="824.55089422" i="49542.9" sn="233.875" a="2122.31" fwhm="0.0363875" res="22660.3" algo="Sum"/><pk mz="824.65478213" i="3566.12" sn="16.8405" a="227.45" fwhm="0.0777659" res="10604.3" algo="Sum"/><pk mz="825.55458862" i="23559.4" sn="111.395" a="1020.53" fwhm="0.0384617" res="21464.3" algo="Sum"/><pk mz="826.55751779" i="14373.6" sn="68.3092" a="862.961" fwhm="0.0481442" res="17168.4" algo="Sum"/><pk mz="826.67048646" i="1778.25" sn="8.4525" a="133.955" fwhm="0.0826755" res="9998.97" algo="Sum"/><pk mz="827.05179207" i="864.355" sn="4.11001" a="55.7039" fwhm="0.0523317" res="15804" algo="Sum"/><pk mz="827.56099787" i="5728.58" sn="27.3097" a="391.485" fwhm="0.054885" res="15078.1" algo="Sum"/><pk mz="827.69514733" i="2241.6" sn="10.6883" a="163.299" fwhm="0.0554694" res="14921.6" algo="Sum"/><pk mz="828.06208888" i="782.142" sn="3.7313" a="56.6041" fwhm="0.0646045" res="12817.4" algo="Sum"/><pk mz="828.54696173" i="135449" sn="649.014" a="5035.32" fwhm="0.0308876" res="26824.6" algo="Sum"/><pk mz="828.69358936" i="1936.43" sn="9.27871" a="121.72" fwhm="0.0785592" res="10548.7" algo="Sum"/><pk mz="829.05408128" i="1149.82" sn="5.5133" a="68.3925" fwhm="0.0636963" res="13015.7" algo="Sum"/><pk mz="829.55028428" i="69466.2" sn="334.172" a="2774.26" fwhm="0.0335368" res="24735.6" algo="Sum"/><pk mz="829.68955648" i="1479.67" sn="7.11804" a="119.026" fwhm="0.094966" res="8736.7" algo="Sum"/><pk mz="830.06208782" i="1111.93" sn="5.35516" a="70.1355" fwhm="0.0676812" res="12264.3" algo="Sum"/><pk mz="830.55931428" i="59438.5" sn="287.109" a="2513.45" fwhm="0.0362572" res="22907.4" algo="Sum"/><pk mz="831.06518553" i="1933.18" sn="9.34938" a="97.5426" fwhm="0.0430924" res="19285.6" algo="Sum"/><pk mz="831.56436264" i="26236.6" sn="127.001" a="1123.23" fwhm="0.0381471" res="21798.9" algo="Sum"/><pk mz="832.07479605" i="1693.69" sn="8.20409" a="74.3678" fwhm="0.0503021" res="16541.6" algo="Sum"/><pk mz="832.57744514" i="98320.3" sn="476.728" a="3920.24" fwhm="0.03354" res="24823.4" algo="Sum"/><pk mz="833.08242337" i="1854.54" sn="9.00091" a="112.04" fwhm="0.0541712" res="15378.7" algo="Sum"/><pk mz="833.58107944" i="48946.1" sn="237.704" a="2001.38" fwhm="0.0358998" res="23219.7" algo="Sum"/><pk mz="833.64493722" i="13927.1" sn="67.6432" a="591.912" fwhm="0.046488" res="17932.5" algo="Sum"/><pk mz="834.09198658" i="1127.14" sn="5.47687" a="93.0262" fwhm="0.0770395" res="10826.8" algo="Sum"/><pk mz="834.59359787" i="75194.6" sn="365.662" a="3051.84" fwhm="0.0356886" res="23385.5" algo="Sum"/><pk mz="835.11974426" i="763.743" sn="3.71816" a="35.8444" fwhm="0.065359" res="12777.4" algo="Sum"/><pk mz="835.59758155" i="36138" sn="176.04" a="1546.21" fwhm="0.03772" res="22152.6" algo="Sum"/><pk mz="835.66077207" i="22200.5" sn="108.171" a="941.712" fwhm="0.0415342" res="20119.8" algo="Sum"/><pk mz="836.60577915" i="19338" sn="94.4047" a="871.935" fwhm="0.042598" res="19639.6" algo="Sum"/><pk mz="836.66350851" i="11720.2" sn="57.2285" a="479.671" fwhm="0.045497" res="18389.4" algo="Sum"/><pk mz="837.61216368" i="7732.59" sn="37.9436" a="351.255" fwhm="0.0473542" res="17688.2" algo="Sum"/><pk mz="837.67311489" i="7447.98" sn="36.5545" a="363.476" fwhm="0.0470722" res="17795.5" algo="Sum"/><pk mz="838.50566812" i="7813.44" sn="38.4294" a="372.449" fwhm="0.0405285" res="20689.3" algo="Sum"/><pk mz="838.56560206" i="2447.02" sn="12.038" a="79.376" fwhm="0.045685" res="18355.4" algo="Sum"/><pk mz="838.62192802" i="4732.79" sn="23.2877" a="236.341" fwhm="0.0581895" res="14411.9" algo="Sum"/><pk mz="838.67723048" i="3610.16" sn="17.7674" a="213.418" fwhm="0.0513035" res="16347.4" algo="Sum"/><pk mz="839.50936255" i="3795.71" sn="18.7701" a="179.991" fwhm="0.0435559" res="19274.3" algo="Sum"/><pk mz="839.56824623" i="1547.73" sn="7.65504" a="59.5466" fwhm="0.0514263" res="16325.7" algo="Sum"/><pk mz="839.62888280" i="2492.75" sn="12.3316" a="140.277" fwhm="0.0658374" res="12753.1" algo="Sum"/><pk mz="839.68474691" i="1567.72" sn="7.75645" a="80.4613" fwhm="0.0593545" res="14146.9" algo="Sum"/><pk mz="840.51326674" i="5464.81" sn="27.0997" a="292.882" fwhm="0.0523178" res="16065.5" algo="Sum"/><pk mz="840.58192360" i="5132.01" sn="25.4539" a="239.389" fwhm="0.0496099" res="16943.8" algo="Sum"/><pk mz="840.68531212" i="1049.3" sn="5.20503" a="56.084" fwhm="0.0384439" res="21867.8" algo="Sum"/><pk mz="841.51676131" i="2476.54" sn="12.3437" a="146.013" fwhm="0.0622985" res="13507.8" algo="Sum"/><pk mz="841.58533245" i="2797.03" sn="13.9432" a="149.298" fwhm="0.0598397" res="14064" algo="Sum"/><pk mz="841.70376981" i="788.56" sn="3.93157" a="46.6941" fwhm="0.0802819" res="10484.4" algo="Sum"/><pk mz="842.52248743" i="2416.03" sn="12.0787" a="121.304" fwhm="0.0485267" res="17362" algo="Sum"/><pk mz="842.59324293" i="4503.21" sn="22.515" a="205.972" fwhm="0.0526827" res="15993.7" algo="Sum"/><pk mz="843.06552517" i="712.116" sn="3.56252" a="41.6503" fwhm="0.0585387" res="14401.9" algo="Sum"/><pk mz="843.53011588" i="1217.73" sn="6.11803" a="48.3147" fwhm="0.0494074" res="17073" algo="Sum"/><pk mz="843.59736375" i="2531.02" sn="12.7167" a="111.75" fwhm="0.0496463" res="16992.2" algo="Sum"/><pk mz="844.52092501" i="26636.8" sn="134.197" a="1167.96" fwhm="0.0373867" res="22588.8" algo="Sum"/><pk mz="844.60809059" i="3300.63" sn="16.6292" a="178.046" fwhm="0.0595244" res="14189.3" algo="Sum"/><pk mz="845.52408607" i="13491" sn="68.197" a="610.328" fwhm="0.0390713" res="21640.5" algo="Sum"/><pk mz="845.61277266" i="2018.03" sn="10.2011" a="118.715" fwhm="0.0731132" res="11565.8" algo="Sum"/><pk mz="846.53173426" i="13028" sn="66.0324" a="662.369" fwhm="0.043608" res="19412.3" algo="Sum"/><pk mz="846.62853596" i="2711.19" sn="13.7422" a="158.369" fwhm="0.0634237" res="13348.8" algo="Sum"/><pk mz="847.53647076" i="5608.79" sn="28.5054" a="302.607" fwhm="0.0470997" res="17994.5" algo="Sum"/><pk mz="847.63177471" i="1726.96" sn="8.77836" a="101.714" fwhm="0.0729129" res="11625.3" algo="Sum"/><pk mz="848.54576146" i="24570.3" sn="125.242" a="1224.49" fwhm="0.0442289" res="19185.3" algo="Sum"/><pk mz="848.64587346" i="2872.31" sn="14.6445" a="169.996" fwhm="0.0683432" res="12417.4" algo="Sum"/><pk mz="849.54941658" i="11935.5" sn="60.9641" a="614.038" fwhm="0.0460028" res="18467.3" algo="Sum"/><pk mz="849.62324652" i="2866.35" sn="14.6428" a="133.128" fwhm="0.0632297" res="13437.1" algo="Sum"/><pk mz="850.55715803" i="11382.8" sn="58.3335" a="625.255" fwhm="0.0476868" res="17836.3" algo="Sum"/><pk mz="850.66238425" i="2913.73" sn="14.9369" a="193.335" fwhm="0.0714208" res="11910.6" algo="Sum"/><pk mz="851.56217967" i="4948.41" sn="25.4472" a="263.111" fwhm="0.0521736" res="16321.7" algo="Sum"/><pk mz="851.63661361" i="3975.37" sn="20.4491" a="225.602" fwhm="0.0665677" res="12793.5" algo="Sum"/><pk mz="852.56288303" i="3072.09" sn="15.8651" a="223.803" fwhm="0.0777346" res="10967.6" algo="Sum"/><pk mz="852.64083255" i="2391.16" sn="12.3523" a="127.348" fwhm="0.080617" res="10576.4" algo="Sum"/><pk mz="853.56181135" i="1504.65" sn="7.79212" a="121.462" fwhm="0.0886908" res="9624.01" algo="Sum"/><pk mz="853.64867852" i="1873.19" sn="9.70398" a="126.21" fwhm="0.0876727" res="9736.77" algo="Sum"/><pk mz="854.48156775" i="1458.14" sn="7.58506" a="77.0045" fwhm="0.0577739" res="14790.1" algo="Sum"/><pk mz="854.56194234" i="7428.21" sn="38.6529" a="388.285" fwhm="0.0441245" res="19367.1" algo="Sum"/><pk mz="854.65334995" i="1222.86" sn="6.36508" a="59.9533" fwhm="0.0634165" res="13476.8" algo="Sum"/><pk mz="854.68481625" i="1119.66" sn="5.82796" a="29.965" fwhm="0.0345917" res="24707.8" algo="Sum"/><pk mz="855.48525360" i="785.832" sn="4.10125" a="39.404" fwhm="0.0442387" res="19337.9" algo="Sum"/><pk mz="855.56611624" i="4010.96" sn="20.9385" a="211.818" fwhm="0.0446832" res="19147.4" algo="Sum"/><pk mz="855.67041749" i="815.004" sn="4.25515" a="21.2737" fwhm="0.0346115" res="24722.1" algo="Sum"/><pk mz="855.68985859" i="759.82" sn="3.9672" a="22.9215" fwhm="0.0443752" res="19283.1" algo="Sum"/><pk mz="856.49396513" i="1281.63" sn="6.72114" a="60.9105" fwhm="0.0487587" res="17566" algo="Sum"/><pk mz="856.57754529" i="41834.6" sn="219.416" a="1776.82" fwhm="0.0366755" res="23355.6" algo="Sum"/><pk mz="856.70442675" i="794.585" sn="4.16854" a="29.3428" fwhm="0.0515569" res="16616.7" algo="Sum"/><pk mz="857.58154854" i="22134.7" sn="116.384" a="982.398" fwhm="0.0392317" res="21859.4" algo="Sum"/><pk mz="858.58901935" i="13167.7" sn="69.5925" a="652.784" fwhm="0.0432653" res="19844.8" algo="Sum"/><pk mz="859.59365403" i="5535.67" sn="29.343" a="298.421" fwhm="0.0443939" res="19362.9" algo="Sum"/><pk mz="860.60463053" i="3831.96" sn="20.3996" a="216.081" fwhm="0.0535226" res="16079.3" algo="Sum"/><pk mz="861.53489432" i="831.118" sn="4.44006" a="56.4107" fwhm="0.0741651" res="11616.4" algo="Sum"/><pk mz="861.61032978" i="1855.93" sn="9.91497" a="119.648" fwhm="0.0622694" res="13836.8" algo="Sum"/><pk mz="861.66603612" i="692.959" sn="3.70258" a="38.2642" fwhm="0.0855333" res="10074" algo="Sum"/><pk mz="862.50679016" i="2723.73" sn="14.5732" a="166.453" fwhm="0.0536951" res="16063" algo="Sum"/><pk mz="862.61780588" i="1618.89" sn="8.66287" a="117.323" fwhm="0.0760607" res="11341.2" algo="Sum"/><pk mz="863.51018891" i="1554.9" sn="8.33626" a="83.098" fwhm="0.047939" res="18012.7" algo="Sum"/><pk mz="863.55852815" i="755.379" sn="4.05048" a="16.2991" fwhm="0.0259695" res="33252.8" algo="Sum"/><pk mz="863.62379020" i="1004.56" sn="5.38763" a="54.9282" fwhm="0.0526971" res="16388.5" algo="Sum"/><pk mz="863.69165246" i="683.101" sn="3.66397" a="27.8992" fwhm="0.0495867" res="17417.8" algo="Sum"/><pk mz="864.51358328" i="3826.15" sn="20.5544" a="190.195" fwhm="0.0475333" res="18187.5" algo="Sum"/><pk mz="864.62590978" i="1200.07" sn="6.44854" a="86.373" fwhm="0.0863177" res="10016.8" algo="Sum"/><pk mz="864.68922651" i="685.09" sn="3.68193" a="32.1473" fwhm="0.0637882" res="13555.6" algo="Sum"/><pk mz="865.51541519" i="2075.52" sn="11.1777" a="130.117" fwhm="0.0545752" res="15859.1" algo="Sum"/><pk mz="865.63773328" i="926.937" sn="4.99382" a="57.9816" fwhm="0.0827893" res="10455.9" algo="Sum"/><pk mz="866.53261112" i="4422.28" sn="23.8674" a="256.528" fwhm="0.0496138" res="17465.6" algo="Sum"/><pk mz="866.59980487" i="1157.07" sn="6.24627" a="43.3935" fwhm="0.0522479" res="16586.3" algo="Sum"/><pk mz="866.63869755" i="1024.95" sn="5.53388" a="54.7215" fwhm="0.0712652" res="12160.8" algo="Sum"/><pk mz="867.53680706" i="2324.12" sn="12.5792" a="142.289" fwhm="0.0550078" res="15771.2" algo="Sum"/><pk mz="867.60433546" i="899.873" sn="4.87174" a="36.8779" fwhm="0.0580868" res="14936.3" algo="Sum"/><pk mz="867.66263197" i="790.322" sn="4.27952" a="34.1509" fwhm="0.0580883" res="14937" algo="Sum"/><pk mz="868.53807600" i="2424.6" sn="13.1921" a="151.489" fwhm="0.0562727" res="15434.4" algo="Sum"/><pk mz="868.61418005" i="1323.18" sn="7.20136" a="74.7313" fwhm="0.0634044" res="13699.6" algo="Sum"/><pk mz="868.67087258" i="838.889" sn="4.5666" a="33.5798" fwhm="0.05231" res="16606.2" algo="Sum"/><pk mz="869.54031813" i="1254.35" sn="6.86518" a="93.2805" fwhm="0.0579214" res="15012.4" algo="Sum"/><pk mz="869.61283405" i="883.619" sn="4.83731" a="54.8395" fwhm="0.0785347" res="11073" algo="Sum"/><pk mz="869.68999932" i="692.221" sn="3.7903" a="37.4775" fwhm="0.0699596" res="12431.3" algo="Sum"/><pk mz="870.53777997" i="2378.83" sn="13.0922" a="148.213" fwhm="0.0589028" res="14779.2" algo="Sum"/><pk mz="870.63042975" i="1747.19" sn="9.61751" a="104.977" fwhm="0.0781574" res="11139.5" algo="Sum"/><pk mz="871.54015327" i="1244.63" sn="6.88453" a="76.0811" fwhm="0.0681589" res="12786.9" algo="Sum"/><pk mz="871.62863242" i="1352.14" sn="7.48062" a="94.1118" fwhm="0.0620073" res="14056.9" algo="Sum"/><pk mz="872.54829810" i="10250.4" sn="56.9982" a="514.544" fwhm="0.0447318" res="19506.2" algo="Sum"/><pk mz="872.64415051" i="2326" sn="12.9368" a="144.823" fwhm="0.0701492" res="12439.8" algo="Sum"/><pk mz="873.55263327" i="5653.98" sn="31.565" a="288.086" fwhm="0.0452943" res="19286.2" algo="Sum"/><pk mz="873.64684389" i="1548.72" sn="8.64617" a="86.7452" fwhm="0.0680468" res="12838.9" algo="Sum"/><pk mz="874.55529678" i="5076.43" sn="28.4179" a="289.259" fwhm="0.0497214" res="17589.1" algo="Sum"/><pk mz="874.66034600" i="2074.81" sn="11.6148" a="118.314" fwhm="0.0569224" res="15365.8" algo="Sum"/><pk mz="874.72197390" i="1049" sn="5.87229" a="52.056" fwhm="0.0563654" res="15518.8" algo="Sum"/><pk mz="875.55967379" i="2360.27" sn="13.2448" a="150.713" fwhm="0.0554359" res="15794.1" algo="Sum"/><pk mz="875.66570088" i="1202.84" sn="6.74981" a="74.6757" fwhm="0.0698115" res="12543.3" algo="Sum"/><pk mz="876.56581209" i="5311.35" sn="29.859" a="288.052" fwhm="0.0434968" res="20152.4" algo="Sum"/><pk mz="876.67701800" i="1932.85" sn="10.8668" a="116.972" fwhm="0.0679873" res="12894.7" algo="Sum"/><pk mz="877.56934521" i="2694.83" sn="15.185" a="146.01" fwhm="0.0487399" res="18005.1" algo="Sum"/><pk mz="877.63714227" i="803.076" sn="4.52591" a="18.6516" fwhm="0.0233685" res="37556.4" algo="Sum"/><pk mz="877.68038348" i="1284.61" sn="7.24056" a="65.5814" fwhm="0.0631672" res="13894.6" algo="Sum"/><pk mz="878.48177016" i="695.271" sn="3.92778" a="34.9518" fwhm="0.0539999" res="16268.2" algo="Sum"/><pk mz="878.57585809" i="1637.8" sn="9.25404" a="147.814" fwhm="0.0726736" res="12089.3" algo="Sum"/><pk mz="878.69534548" i="1798.07" sn="10.1624" a="136.357" fwhm="0.0646619" res="13589.1" algo="Sum"/><pk mz="879.58274880" i="969.645" sn="5.48917" a="72.0158" fwhm="0.0915891" res="9603.57" algo="Sum"/><pk mz="879.70024331" i="1230.45" sn="6.96768" a="72.5413" fwhm="0.0687601" res="12793.8" algo="Sum"/><pk mz="880.49322308" i="821.059" sn="4.65709" a="50.1267" fwhm="0.067905" res="12966.5" algo="Sum"/><pk mz="880.58724690" i="935.661" sn="5.30804" a="94.4832" fwhm="0.123053" res="7156.19" algo="Sum"/><pk mz="880.70700191" i="883.729" sn="5.01534" a="47.2359" fwhm="0.0579791" res="15190.1" algo="Sum"/><pk mz="881.59083349" i="756.528" sn="4.30125" a="62.9641" fwhm="0.103209" res="8541.78" algo="Sum"/><pk mz="882.51010292" i="1057.13" sn="6.03204" a="72.8799" fwhm="0.0698906" res="12627" algo="Sum"/><pk mz="882.59078415" i="1067.74" sn="6.09424" a="62.309" fwhm="0.073502" res="12007.7" algo="Sum"/><pk mz="883.60142629" i="689.281" sn="3.94663" a="61.5882" fwhm="0.0964969" res="9156.78" algo="Sum"/><pk mz="884.51384143" i="778.586" sn="4.47409" a="40.7999" fwhm="0.0632004" res="13995.4" algo="Sum"/><pk mz="884.60131400" i="1404.35" sn="8.07251" a="87.739" fwhm="0.0765818" res="11551.1" algo="Sum"/><pk mz="885.55340097" i="709.208" sn="4.08866" a="49.799" fwhm="0.0566192" res="15640.5" algo="Sum"/><pk mz="885.60315896" i="850.803" sn="4.90557" a="57.8644" fwhm="0.0868491" res="10197" algo="Sum"/><pk mz="886.50731724" i="1996.6" sn="11.5543" a="132.647" fwhm="0.0549753" res="16125.6" algo="Sum"/><pk mz="886.61449995" i="1027.98" sn="5.9501" a="80.2956" fwhm="0.101361" res="8747.06" algo="Sum"/><pk mz="887.50990541" i="1144.59" sn="6.64829" a="63.8467" fwhm="0.0586433" res="15134" algo="Sum"/><pk mz="887.55291981" i="734.466" sn="4.26629" a="32.6785" fwhm="0.0587508" res="15107.1" algo="Sum"/><pk mz="887.61649166" i="689.315" sn="4.00462" a="45.619" fwhm="0.0896795" res="9897.65" algo="Sum"/><pk mz="888.51194802" i="1862.35" sn="10.8646" a="126.96" fwhm="0.0547432" res="16230.6" algo="Sum"/><pk mz="888.62740429" i="996.365" sn="5.81344" a="67.5356" fwhm="0.0805782" res="11028.1" algo="Sum"/><pk mz="889.51783705" i="959.374" sn="5.61057" a="57.342" fwhm="0.0724457" res="12278.4" algo="Sum"/><pk mz="889.63379393" i="807.599" sn="4.72337" a="63.8212" fwhm="0.0842454" res="10560" algo="Sum"/><pk mz="890.53317517" i="1869.19" sn="10.964" a="133.007" fwhm="0.0578053" res="15405.7" algo="Sum"/><pk mz="890.63475030" i="869.901" sn="5.10252" a="65.8584" fwhm="0.0737533" res="12075.9" algo="Sum"/><pk mz="891.53755941" i="1105.95" sn="6.5002" a="66.4254" fwhm="0.0737595" res="12087.1" algo="Sum"/><pk mz="891.61495352" i="730.362" sn="4.29268" a="16.3603" fwhm="0.0235539" res="37854.2" algo="Sum"/><pk mz="891.64642511" i="743.097" sn="4.36761" a="31.4771" fwhm="0.0588859" res="15141.9" algo="Sum"/><pk mz="892.54603536" i="2176.33" sn="12.8441" a="139.17" fwhm="0.0627898" res="14214.8" algo="Sum"/><pk mz="892.65842069" i="795.761" sn="4.69732" a="33.2073" fwhm="0.0589194" res="15150.5" algo="Sum"/><pk mz="893.55453029" i="1220.89" sn="7.22019" a="79.3475" fwhm="0.0755245" res="11831.3" algo="Sum"/><pk mz="893.61776704" i="939.522" sn="5.55725" a="54.4784" fwhm="0.0851327" res="10496.8" algo="Sum"/><pk mz="893.69040604" i="731.122" sn="4.32505" a="51.0502" fwhm="0.0669624" res="13346.2" algo="Sum"/><pk mz="894.56567589" i="1072.77" sn="6.35953" a="87.1831" fwhm="0.0953185" res="9385.02" algo="Sum"/><pk mz="894.62620612" i="1135.24" sn="6.73083" a="67.752" fwhm="0.0641601" res="13943.6" algo="Sum"/><pk mz="894.67931396" i="698.716" sn="4.14321" a="34.5215" fwhm="0.0626823" res="14273.2" algo="Sum"/><pk mz="895.62763213" i="966.459" sn="5.74181" a="52.0304" fwhm="0.0814777" res="10992.3" algo="Sum"/><pk mz="895.70776389" i="717.718" sn="4.26512" a="45.8461" fwhm="0.0654863" res="13677.8" algo="Sum"/><pk mz="896.46694842" i="928.706" sn="5.54115" a="50.5164" fwhm="0.05572" res="16088.8" algo="Sum"/><pk mz="896.53437898" i="2435.51" sn="14.5338" a="139.368" fwhm="0.0479555" res="18695.1" algo="Sum"/><pk mz="896.64259984" i="1260.88" sn="7.52649" a="82.3209" fwhm="0.0797793" res="11239" algo="Sum"/><pk mz="897.54075360" i="1278.74" sn="7.66795" a="75.8978" fwhm="0.0629285" res="14262.9" algo="Sum"/><pk mz="897.63512057" i="1127.36" sn="6.76227" a="92.8858" fwhm="0.0966192" res="9290.44" algo="Sum"/><pk mz="898.47055504" i="862.347" sn="5.19806" a="50.4633" fwhm="0.0636864" res="14107.7" algo="Sum"/><pk mz="898.54999958" i="1340.08" sn="8.07972" a="88.6668" fwhm="0.0675931" res="13293.5" algo="Sum"/><pk mz="898.65872785" i="1657.48" sn="9.99698" a="115.666" fwhm="0.07416" res="12117.8" algo="Sum"/><pk mz="899.55513285" i="735.754" sn="4.46165" a="50.2378" fwhm="0.0698539" res="12877.7" algo="Sum"/><pk mz="899.66167877" i="1034.32" sn="6.27408" a="78.6315" fwhm="0.063674" res="14129.2" algo="Sum"/><pk mz="900.56708724" i="1811.66" sn="11.0403" a="126.489" fwhm="0.0576698" res="15615.9" algo="Sum"/><pk mz="900.67583146" i="1838.51" sn="11.2063" a="112.737" fwhm="0.0556877" res="16173.7" algo="Sum"/><pk mz="901.57108774" i="1140.45" sn="6.98332" a="71.2608" fwhm="0.0595641" res="15136.1" algo="Sum"/><pk mz="901.67709859" i="1140.34" sn="6.9845" a="59.4925" fwhm="0.062376" res="14455.5" algo="Sum"/><pk mz="902.57794285" i="1049.26" sn="6.4525" a="69.9026" fwhm="0.0702279" res="12852.1" algo="Sum"/><pk mz="902.63425284" i="742.887" sn="4.56915" a="25.5579" fwhm="0.0414734" res="21764.2" algo="Sum"/><pk mz="902.69122880" i="1193.15" sn="7.33985" a="67.3005" fwhm="0.0705049" res="12803.2" algo="Sum"/><pk mz="903.65072751" i="1025.05" sn="6.32886" a="56.1725" fwhm="0.0725271" res="12459.5" algo="Sum"/><pk mz="903.69294857" i="776.955" sn="4.79706" a="31.8905" fwhm="0.0516739" res="17488.4" algo="Sum"/><pk mz="904.64981958" i="789.896" sn="4.89345" a="42.2083" fwhm="0.0726772" res="12447.5" algo="Sum"/><pk mz="904.70610631" i="774.764" sn="4.79978" a="41.8144" fwhm="0.0713496" res="12679.9" algo="Sum"/><pk mz="906.50010697" i="1244.36" sn="7.74935" a="84.7444" fwhm="0.0585378" res="15485.7" algo="Sum"/><pk mz="907.51274694" i="822.657" sn="5.13494" a="62.6099" fwhm="0.0660246" res="13745.1" algo="Sum"/><pk mz="907.69664862" i="840.083" sn="5.24452" a="55.142" fwhm="0.0693792" res="13083.1" algo="Sum"/><pk mz="908.50657521" i="982.789" sn="6.15283" a="76.2682" fwhm="0.0808386" res="11238.5" algo="Sum"/><pk mz="909.53948646" i="1385.32" sn="8.70044" a="78.1027" fwhm="0.0571128" res="15925.3" algo="Sum"/><pk mz="910.54444322" i="1018.64" sn="6.41825" a="58.3332" fwhm="0.0748278" res="12168.5" algo="Sum"/><pk mz="912.51246486" i="693.183" sn="4.39869" a="33.6508" fwhm="0.0563316" res="16199" algo="Sum"/><pk mz="912.53689189" i="684.606" sn="4.34448" a="31.1301" fwhm="0.0401966" res="22701.9" algo="Sum"/><pk mz="913.61754562" i="992.044" sn="6.31826" a="74.0736" fwhm="0.0715877" res="12762.2" algo="Sum"/><pk mz="914.53662096" i="1035.38" sn="6.62149" a="75.2673" fwhm="0.0722789" res="12652.9" algo="Sum"/><pk mz="914.62568675" i="940.479" sn="6.01614" a="77.2432" fwhm="0.090176" res="10142.7" algo="Sum"/><pk mz="916.52786767" i="1507.05" sn="9.71526" a="113.234" fwhm="0.0649856" res="14103.6" algo="Sum"/><pk mz="916.63844657" i="714.421" sn="4.60698" a="25.2086" fwhm="0.0477636" res="19191.1" algo="Sum"/><pk mz="916.64535609" i="697.819" sn="4.49996" a="29.0806" fwhm="0.0555095" res="16513.3" algo="Sum"/><pk mz="917.53081964" i="926.815" sn="5.99991" a="44.2355" fwhm="0.0564334" res="16258.6" algo="Sum"/><pk mz="918.54117503" i="924.262" sn="6.00573" a="48.7497" fwhm="0.0667445" res="13762" algo="Sum"/><pk mz="920.59198408" i="844.76" sn="5.52147" a="58.6878" fwhm="0.0644559" res="14282.5" algo="Sum"/><pk mz="922.65891189" i="709.713" sn="4.67308" a="41.9714" fwhm="0.0761572" res="12115.2" algo="Sum"/><pk mz="924.49202699" i="724.187" sn="4.80591" a="49.2001" fwhm="0.0642294" res="14393.6" algo="Sum"/><pk mz="924.56820959" i="1059.82" sn="7.03349" a="72.9168" fwhm="0.075231" res="12289.7" algo="Sum"/><pk mz="924.67179899" i="809.861" sn="5.37593" a="52.4241" fwhm="0.0850736" res="10869.1" algo="Sum"/><pk mz="927.66779128" i="839.507" sn="5.64243" a="63.2887" fwhm="0.0756683" res="12259.7" algo="Sum"/><pk mz="928.66805027" i="776.324" sn="5.23838" a="33.7219" fwhm="0.0661054" res="14048.3" algo="Sum"/><pk mz="931.52570496" i="883.322" sn="6.02646" a="56.6548" fwhm="0.0598296" res="15569.7" algo="Sum"/><pk mz="932.51955032" i="861.541" sn="5.89417" a="68.3668" fwhm="0.0978862" res="9526.57" algo="Sum"/><pk mz="934.52148317" i="738.164" sn="5.08403" a="58.6012" fwhm="0.0741263" res="12607.2" algo="Sum"/><pk mz="963.58231692" i="874.383" sn="6.68993" a="56.5865" fwhm="0.0607336" res="15865.7" algo="Sum"/><pk mz="964.58243644" i="709.202" sn="5.44773" a="45.6226" fwhm="0.0730673" res="13201.3" algo="Sum"/><pk mz="1051.79415527" i="2496.56" sn="32.0391" a="149.22" fwhm="0.0477363" res="22033.4" algo="Sum"/><pk mz="1052.79737375" i="1693.47" sn="21.8549" a="99.2084" fwhm="0.049094" res="21444.5" algo="Sum"/><pk mz="1053.79671529" i="825.656" sn="10.7048" a="45.8327" fwhm="0.0545932" res="19302.7" algo="Sum"/><pk mz="1067.77559008" i="1128.4" sn="15.896" a="80.5406" fwhm="0.0630185" res="16943.8" algo="Sum"/><pk mz="1068.77903975" i="822.961" sn="11.6291" a="53.3646" fwhm="0.0604698" res="17674.6" algo="Sum"/></ms_peaks><deconvolution_results/><annotation_list/><GMF_results/></ms_spectrum></DataAnalysis></analysis><checksums><DataAnalysis_checksum>06ad13cb71507b272687b5227d98e6d7</DataAnalysis_checksum></checksums></root>
