# Supplementary material for: Diagnosing Impaired Glucose Tolerance Using Direct Infusion Mass Spectrometry of Blood Plasma
Source: PLoS One. 2014 Sep 9;9(9):e105343. doi: 10.1371/journal.pone.0105343 (PMC4159123; doi:10.1371/journal.pone.0105343)
Supplement: Supporting Information S1 — Mass spectra of blood plasma metabolites obtained by direct infusion mass spectrometry (DIMS) of blood plasma samples from control subjects (n = 30) and patients with impaired glucose tolerance (n = 20). (ZIP) [file pone.0105343.s002.zip › Mass spectra/Sample 29.xml]

<root><fileinfo appname="Bruker Compass DataAnalysis" appversion="4.1.335.0" date="2014-06-18T12:11:20" type="DataAnalysisResults" typeversion="1.1" subtype="MS Spectrum"/><generalinfo organisation="" user="111" hostname="TRIFONOVA-PC" os="Windows 7"/><analysis name="C:\Users\Trifonova\Desktop\Mass spectra\Diabetes\Plasma Sample 279 ST PM 08022013.d\analysis.baf"><info><DateTime>2013-02-08T13:16:49+04:00</DateTime><method>Tune_pos_Standard.m</method><sample><![CDATA[Plasma Sample 279 ST PM 08022013]]></sample><comment><![CDATA[Sample 279. Diabetes. Human blood plasma after protein precipitation 50 fold in MeOH with 0.1% FA
]]></comment><operator>BDAL@DE</operator><instrument>maXis impact</instrument><instrument_serial_number>282001.00069</instrument_serial_number></info><DataAnalysis version="DataAnalysis 4.1.335.0" DataAnalysisResults=""><DataAnalysis_processing_parameters><find_compounds_chromatogram detect_version="3" detect_areamode="1" detect_areathresholdabs="0" detect_areathresholdrel="0" detect_intensitymode="1" detect_intensitythresholdabs="3000" detect_intensitythresholdrel="3" detect_sensitivity="0.333333" detect_skimratio="0" detect_smoothingwidth="3" detect_averageno="5" detect_averagemode="0" add_uv_or_ms_spectra="0" spectrum_load_mode="0" background_subtraction_mode="2" MS_peaksensmode2="1" MS_pc12="0.4" MS_pc22="4" MS_peaksens12="99" MS_peaksens22="99" MS_areamode2="2" MS_areathresholdabs2="1000" MS_areathresholdrel2="10" MS_intensitymode2="0" MS_intensitythresholdabs2="1000" MS_intensitythresholdrel2="10" MS_basesmoothmode2="1" MS_basesmoothpts2="8" MS_basesmoothmin2="12" MS_basesmoothforce2="0.1" MS_startendslope2="10" MS_valleyfilterused2="1" MS_valleyfilter2="10" MS_noisecorr2="0" UV_peaksensmode2="1" UV_pc12="0.4" UV_pc22="4" UV_peaksens12="99.9" UV_peaksens22="100" UV_areamode2="0" UV_areathresholdabs2="5" UV_areathresholdrel2="1" UV_intensitymode2="1" UV_intensitythresholdabs2="1" UV_intensitythresholdrel2="0.01" UV_basesmoothmode2="1" UV_basesmoothpts2="8" UV_basesmoothmin2="12" UV_basesmoothforce2="1" UV_startendslope2="10" UV_valleyfilterused2="1" UV_valleyfilter2="10" UV_noisecorr2="0" detect_delcmpdsinrng="1"/><auto_ms_n use_retention_time_window="0" retention_time_window="1" rt_unit="min" minimum_intensity_positive="1000" minimum_intensity_negative="1000" create_max_number_compounds="100000" spectrum_load_mode="0" background_type="0" create_auto_ms_n_traces="0" create_detailed_traces="0" merge_positive_negative_compounds="0" detect_delcmpdsinrng="1" detect_keep_cmpds_detectedneutralloss="0" add_uv_spectra="0" create_individual_MSMS_cmpds="0" advanced_precursor_determination="0"/><dissect_params dissect_addsmoothing="0" dissect_allow_wider_peaks="0" dissect_resolving_power="1" dissect_deletepeaksinrange="1" dissect_fullrange="1" dissect_cutoff="0.1" dissect_sensitivity="0.333333" dissect_maxoverlap="5" dissect_smoothwidth="1" spectrum_load_mode="0" add_uv_spectra="0"/><find_all_compounds min_time_points="20" min_correlation="0.7" background_type="0" load_spec_type="2" additional_smoothing="1" proteomics="1" chrom_sn_threshold="3" chrom_smoothingwidth="10" detect_delcmpdsinrng="1" add_MSMS_spectra="1"/><ms_peak_finder ms_peak_finder_type="3" ms_manually_use_peak_finder="1"><ms_peak_finder_apex minimum_intensity="100" peak_width="0.05" relative_threshold_base_peak="0.1" signal_to_noise="10"/><ms_peak_finder_centroid peak_width="1" signal_to_noise="1" relative_threshold_base_peak="2" minimum_intensity="100" centroid_percentage="80"/><ms_peak_finder_snap minimum_intensity="0" relative_threshold_base_peak="0" signal_to_noise="2" maximum_charge="12" quality_factor_threshold="0.9" number_of_patterns="500000" building_block_1="C 4.9384 N 1.3577 O 1.4773 S 0.0417 H 7.7583" building_block_2="" use_snap_2="1" add_detailed_results="0"/><ms_peak_finder_sumpeak minimum_intensity="100" peak_width="5" use_datapoints="1" sum_width="2" relative_threshold_base_peak="0.1" signal_to_noise="1" baseline_type="1" baseline_flatness="1" same_sumwidth_as_acquisition="1" use_resolution="0" res="10000" instrument_sum_width="2" use_sum_of_intensities="0"/><ms_peak_finder_ftms signal_to_noise="4" relative_threshold_base_peak="0.01" minimum_intensity="100" centroid_percentage="80" use_centroid="0"/></ms_peak_finder><deconvolution clear_prev_results="1" create_neutral_spectrum="0" incl_shifted_spectra="0" ret_residuals="0" incl_comp_details="0" show_comp_details="0" substance_class="1" extend_evelope="0" extend_before="1" extend_after="1" auto_apply="0"><deconvolution_detailed perf_deconv="1" rel_isotop_deconv="0" resolve_isotop="1" exclude_itraq_ions="1" abund_cutoff="2" envelope_cutoff="75" high_mass="4000" low_mass="250" mw_agreement="0" maximum_charge="10" max_charge_isotop="5" min_charge="1" min_peaks="3" precursor_deconv="0" max_components="10" adduct_ion_name="+H" adduct_ion_mass="1.00728" apply_min_max_mass_boundaries="0"/><deconvolution_detailed perf_deconv="1" rel_isotop_deconv="0" resolve_isotop="1" exclude_itraq_ions="1" abund_cutoff="2" envelope_cutoff="75" high_mass="3000" low_mass="100" mw_agreement="5" maximum_charge="3" max_charge_isotop="0" min_charge="1" min_peaks="3" precursor_deconv="0" max_components="10" adduct_ion_name="+H" adduct_ion_mass="1.00728" apply_min_max_mass_boundaries="0"/><deconvolution_detailed perf_deconv="1" rel_isotop_deconv="0" resolve_isotop="1" exclude_itraq_ions="1" abund_cutoff="0.5" envelope_cutoff="75" high_mass="2000" low_mass="50" mw_agreement="5" maximum_charge="3" max_charge_isotop="4" min_charge="1" min_peaks="3" precursor_deconv="0" max_components="10" adduct_ion_name="+H" adduct_ion_mass="1.00728" apply_min_max_mass_boundaries="0"/><deconvolution_detailed perf_deconv="1" rel_isotop_deconv="1" resolve_isotop="0" exclude_itraq_ions="0" abund_cutoff="10" envelope_cutoff="75" high_mass="100000" low_mass="5000" mw_agreement="5" maximum_charge="100" max_charge_isotop="0" min_charge="1" min_peaks="3" precursor_deconv="0" max_components="10" adduct_ion_name="+H" adduct_ion_mass="1.00728" apply_min_max_mass_boundaries="1"/><max_entropy_deconvolution adduct_ion_name="-H" adduct_ion_mass="-1.00783" low_mass="5000" high_mass="100000" spacint_out="0" resolving_power="10000" peak_width="0.3" width="1" maxentx="0"/></deconvolution><mascot_export globalchargelimit_apply="1" globalchargelimit="1+, 2+ and 3+" prefer_fullscan_deconvolution_results="1" deconvolution_export_type="2" msmssignals="50" threshold="100" mssignals_deconv="2" mssignals_non_deconv="20" normalize_msms="0" single_charged="0"/><process_parameters baseline_flatness="0.8" baseline_addchild="1" baseline_disableoriginal="0" baseline_usesamecolor="1" smoothing_algorithm="1" smoothing_width="0.2" smoothing_cycles="1" smoothing_addchild="1" smoothing_disableoriginal="0" smoothing_usesamecolor="1"/><process_parameters baseline_flatness="0.8" baseline_addchild="1" baseline_disableoriginal="0" baseline_usesamecolor="1" smoothing_algorithm="1" smoothing_width="0.2" smoothing_cycles="1" smoothing_addchild="1" smoothing_disableoriginal="0" smoothing_usesamecolor="1"/><display_params mass_precision="4" time_precision="1" structure_size="30" chrom_peak_label="Index"/><calibration_params calibration_range="0.05" calibration_listname="Samples Recalibration Diabetes" calibration_listgroupname="ESI" calibration_fit_mode="2" calibration_intensitythreshold="1000"/><calibration_params calibration_range="0.05" calibration_listname="Lockmass 1222" calibration_listgroupname="ESI" calibration_intensitythreshold="1000" calibration_lockmassmode="0"/><library_search_params del_prev_res="1"><library_search_basic_params accept_score="50" allowmasses_above="0" allowmasses_below="0" desired_score="900" increasedepth="0" maxnr_spectra="10" match_all="0" sort_by="1" include_precursor_spectra="1" skip_low_frgamnet_spectra="1" min_effective_score="500" minmatch_score="250" min_score="400"/><library_search_basic_params add_int_range="5" extended="1" locnorm="0" root="0" hwfstp="50" hwscdp="7" intrangefac="1.9" locnormeqfac="1" locnormfac="2" locnormwin="25" masdisint="20" minsrcint="100" minspepresrc="15" threshfstp="40" maskadducts="0" maskprecursor="0"/><library_search_libraries_params add_unid="0" srcparallel="0" libraries="" librariey_unidentified=""/><library_search_match_params chrgdeconv="0" collenerg="0" fragampl="1" instrtp="2" ionmeth="1" isolwidth="0" msmsstg="2" ms_vs_msms="4" pkwidth="0" polarity="4" psd="0" precion="0" prodion="0" rgtgaspress="0" rgtion="0" refl="0" trgtgas="0" trgtgaspress="0" trapdrv="1"/><library_search_basic_params add_confirm_mode="0"/><library_search_basic_params accepted_deviation="1" apply_rt_match="0" match_columnname="1" max_deviation="5"/></library_search_params><masslist_layout layout_columntypes="1 2 6 5 3 11 4 " layout_columnwidth="30 60 45 54 45 30 48 "/><cmpdlist_layout layout_columntypes="14 20 1 23 12 26 31 6 52 " layout_columnwidth="23 55 49 60 50 37 272 61 0 "/><cmpdlist_layout layout_columntypes="24 1 2 3 5 18 18 40 7 9 8 " layout_columnwidth="-1 -1 -1 -1 -1 -1 -1 -1 -1 -1 -1 "/><cmpdlist_layout layout_columntypes="6 0 5 3 4 2 12 14 10 11 " layout_columnwidth="-1 -1 -1 -1 -1 -1 -1 -1 -1 -1 "/><cmpdlist_layout layout_columntypes="15 14 6 5 43 11 1 2 17 7 8 9 10 4 3 39 40 41 42 16 18 19 25 20 21 22 23 24 31 26 27 28 29 30 37 32 33 34 35 36 " layout_columnwidth="-1 -1 -1 -1 -1 -1 -1 -1 -1 -1 -1 -1 -1 -1 -1 -1 -1 -1 -1 -1 -1 -1 -1 -1 -1 -1 -1 -1 -1 -1 -1 -1 -1 -1 -1 -1 -1 -1 -1 -1 "/><exclusion_masses/><xml_export_parameters export_detailed_information="0" export_peptide_database_query_information="1"/><smf1D_params max_nr_formulae="500" z="1" rdb_min="0" rdb_max="80" tolerance_ppm="5" tolerance_abs="2" tolerance_ppm_MSn="5" tolerance_abs_MSn="2" use_rel_tolerance="1" use_rel_tolerance_MSn="0" lower_bound_formula="" upper_bound_formula="" electron_configuration="2" electron_configuration_MSn="0" sigma_limit="0.02" sigma_limit_MSn="0.05" HC_Ratio_min="0" HC_Ratio_max="3" filtering="1" patternsearch="0" validate_formulae="1" filter_by_elementratio="1" estimate_carbon_count="1" relative_threshold_base_peak="10" delete_previous_results="1" filter_criteriy="0" adducts_positive_mode="'M+H' " adducts_negative_mode="'M-H' " collect_adducts="0"/><smf3D_params tolerance_neutralloss="2" intensitythresholdabs2="100" intensity_threshold_abs_msms="100" auto_filter="0" nr_explained_peaks="5" highlight_unexplained_peaks="0"/><uv_parameters rt_offset="0"/><target_screening delta_rt="1.5" threshold_sigma="0.05" detection_tolerance="5" identification_tolerance="5" use_tolerance_ppm="0" compound_database="C:\BDALSystemData\BuildingBlocks\TargetScreeningDataBase.csv" use_sampleinfo_xml="0" rt_range_start="0" rt_range_end="0" additional_smoothing="0" create_chromatogram_time_slices="1" rt_window_halfwidth="45" enable_BPC="1" evaluate_qualifier_ions="1" qualifier_ion_intensity_threshold="0" group_id="':' " lc_method_id=":" ms_method_id=":" matrix_id=":" useDB="0" sortanalytes="4"/><automatic_calibration automatic_calibration="0/0" automatic_calibration_use_spectrum_type="0/0" automatic_calibration_retain_data="0/0" automatic_calibration_perform_lockmass="0/0"/><target_screening_scoring threshold1_qualityfactor="0.05" threshold1_massaccuracy="10" threshold1_retentiontime="20" threshold2_retentiontime="40" use_tolerance_ppm="0"/></DataAnalysis_processing_parameters><ms_spectrum info="+MS, 0.2-0.7min #12-41" msmsinfo="All MS" polarity="+" scanmode="fullscan" seq_nr_start="12" seq_nr_end="41" spec_index="0" spec_nrs="12/13/14/15/16/17/18/19/20/21/22/23/24/25/26/27/28/29/30/31/32/33/34/35/36/37/38/39/40/41" rt="0.447183" rt_unit="min"><ms_peaks><pk mz="80.94782995" i="1627.51" sn="423.907" a="9.34298" fwhm="0.00498267" res="16245.9" algo="Sum"/><pk mz="82.94472172" i="1256.37" sn="325.461" a="7.92882" fwhm="0.00543378" res="15264.6" algo="Sum"/><pk mz="84.04417870" i="2016.72" sn="519.228" a="12.4801" fwhm="0.00531011" res="15827.2" algo="Sum"/><pk mz="84.08055127" i="2157.45" sn="555.325" a="13.7019" fwhm="0.00557328" res="15086.4" algo="Sum"/><pk mz="84.95945897" i="3498.37" sn="894.38" a="21.7892" fwhm="0.00563044" res="15089.3" algo="Sum"/><pk mz="85.02816037" i="981.59" sn="250.795" a="5.59277" fwhm="0.00507637" res="16749.8" algo="Sum"/><pk mz="86.09614030" i="7197.38" sn="1828.67" a="44.266" fwhm="0.00542004" res="15884.8" algo="Sum"/><pk mz="90.05472471" i="2504.04" sn="620.773" a="14.4048" fwhm="0.00514769" res="17494.2" algo="Sum"/><pk mz="90.97650128" i="14773" sn="3641.89" a="88.1658" fwhm="0.00549769" res="16548.1" algo="Sum"/><pk mz="91.05431151" i="1174.87" sn="289.596" a="7.25632" fwhm="0.00519975" res="17511.3" algo="Sum"/><pk mz="93.05709684" i="3833.75" sn="933.861" a="23.2556" fwhm="0.00558916" res="16649.6" algo="Sum"/><pk mz="94.06489794" i="8077.04" sn="1951.55" a="52.3557" fwhm="0.00564467" res="16664.4" algo="Sum"/><pk mz="95.08540314" i="1154.23" sn="276.954" a="7.60849" fwhm="0.00625348" res="15205.2" algo="Sum"/><pk mz="96.92157517" i="31455.1" sn="7441.92" a="189.998" fwhm="0.00550817" res="17596" algo="Sum"/><pk mz="97.10105739" i="1913.94" sn="452.521" a="12.1653" fwhm="0.00581557" res="16696.7" algo="Sum"/><pk mz="98.91888918" i="12972" sn="3001.8" a="85.0222" fwhm="0.0059469" res="16633.7" algo="Sum"/><pk mz="98.99541628" i="2078.72" sn="480.391" a="13.1694" fwhm="0.00550775" res="17973.8" algo="Sum"/><pk mz="102.05483045" i="4218.84" sn="947.26" a="28.7172" fwhm="0.00615727" res="16574.7" algo="Sum"/><pk mz="103.03894681" i="1700.73" sn="377.277" a="10.9613" fwhm="0.00595394" res="17306" algo="Sum"/><pk mz="103.05430125" i="1900.06" sn="421.433" a="13.3912" fwhm="0.00614171" res="16779.4" algo="Sum"/><pk mz="104.05290812" i="1451.4" sn="317.731" a="11.1188" fwhm="0.00656728" res="15844.1" algo="Sum"/><pk mz="104.10688381" i="9040.61" sn="1977.28" a="62.6293" fwhm="0.00603296" res="17256.4" algo="Sum"/><pk mz="104.99219579" i="4144.59" sn="897.705" a="30.6367" fwhm="0.00629139" res="16688.2" algo="Sum"/><pk mz="106.08606980" i="1806.47" sn="387.663" a="13.0561" fwhm="0.00631999" res="16785.8" algo="Sum"/><pk mz="106.95044311" i="8957.56" sn="1901.13" a="57.5024" fwhm="0.00589268" res="18149.7" algo="Sum"/><pk mz="107.04906416" i="2207.35" sn="468.485" a="16.0055" fwhm="0.00657662" res="16277.2" algo="Sum"/><pk mz="108.08065432" i="5178.73" sn="1088.3" a="33.7353" fwhm="0.0059381" res="18201.2" algo="Sum"/><pk mz="109.10121391" i="1313.33" sn="271.367" a="9.48284" fwhm="0.0063153" res="17275.7" algo="Sum"/><pk mz="110.00867383" i="10068.4" sn="2046.12" a="69.0189" fwhm="0.0062098" res="17715.3" algo="Sum"/><pk mz="110.07112010" i="4629.1" sn="940.013" a="32.6095" fwhm="0.00603822" res="18229.1" algo="Sum"/><pk mz="111.00987822" i="1791.97" sn="359.498" a="13.7071" fwhm="0.00679049" res="16347.9" algo="Sum"/><pk mz="111.11675582" i="2302.17" sn="460.719" a="17.1554" fwhm="0.00665542" res="16695.7" algo="Sum"/><pk mz="112.00622754" i="1542.09" sn="305.313" a="11.6688" fwhm="0.00662317" res="16911.3" algo="Sum"/><pk mz="112.89559746" i="78098.3" sn="15238.5" a="501.935" fwhm="0.00593733" res="19014.5" algo="Sum"/><pk mz="114.06617919" i="13110.8" sn="2523.72" a="95.3981" fwhm="0.00630112" res="18102.5" algo="Sum"/><pk mz="114.09121850" i="5793.13" sn="1115.03" a="41.6946" fwhm="0.00651567" res="17510.3" algo="Sum"/><pk mz="114.89304975" i="35671.3" sn="6807.23" a="244.361" fwhm="0.00634776" res="18099.8" algo="Sum"/><pk mz="115.03685675" i="1690.89" sn="322.397" a="12.2099" fwhm="0.00660653" res="17412.6" algo="Sum"/><pk mz="116.05296472" i="4967.03" sn="937.31" a="36.108" fwhm="0.00675601" res="17177.7" algo="Sum"/><pk mz="116.07055891" i="20630.4" sn="3893.08" a="150.8" fwhm="0.00654603" res="17731.4" algo="Sum"/><pk mz="116.89105847" i="4105.42" sn="769.672" a="28.129" fwhm="0.00631233" res="18517.9" algo="Sum"/><pk mz="117.07376014" i="1355.02" sn="253.623" a="11.1218" fwhm="0.00739825" res="15824.5" algo="Sum"/><pk mz="118.08632083" i="18955.7" sn="3506.11" a="139.105" fwhm="0.00661285" res="17857.1" algo="Sum"/><pk mz="119.08892397" i="1255.19" sn="229.699" a="11.7669" fwhm="0.00800722" res="14872.7" algo="Sum"/><pk mz="120.00347871" i="1372.84" sn="248.426" a="11.0973" fwhm="0.00694784" res="17272.1" algo="Sum"/><pk mz="120.06560742" i="1091.24" sn="197.442" a="7.10237" fwhm="0.00673004" res="17840.2" algo="Sum"/><pk mz="120.08089081" i="25801.6" sn="4668.4" a="183.399" fwhm="0.00653306" res="18380.5" algo="Sum"/><pk mz="120.96644867" i="1205.3" sn="215.569" a="8.55308" fwhm="0.0063383" res="19085" algo="Sum"/><pk mz="120.99535438" i="1028.02" sn="183.772" a="9.52483" fwhm="0.00679289" res="17812.1" algo="Sum"/><pk mz="121.02904860" i="1161.95" sn="207.543" a="9.49784" fwhm="0.00687729" res="17598.4" algo="Sum"/><pk mz="121.08435505" i="2222.65" sn="396.372" a="17.5018" fwhm="0.0069108" res="17521" algo="Sum"/><pk mz="122.92474249" i="8511.92" sn="1481.64" a="65.1064" fwhm="0.00696482" res="17649.4" algo="Sum"/><pk mz="123.04445288" i="1631.07" sn="283.532" a="13.3718" fwhm="0.00690384" res="17822.6" algo="Sum"/><pk mz="123.11714587" i="1051.12" sn="182.713" a="8.04489" fwhm="0.00703764" res="17494.1" algo="Sum"/><pk mz="124.92276486" i="1223.45" sn="206.472" a="10.3559" fwhm="0.00759596" res="16445.9" algo="Sum"/><pk mz="125.02148848" i="1794.13" sn="302.423" a="14.4149" fwhm="0.00723996" res="17268.3" algo="Sum"/><pk mz="125.13292523" i="1317.26" sn="221.49" a="10.9894" fwhm="0.00754439" res="16586.2" algo="Sum"/><pk mz="125.98665073" i="1340.26" sn="221.383" a="10.2701" fwhm="0.00695207" res="18122.2" algo="Sum"/><pk mz="128.01952353" i="9105.57" sn="1465.11" a="74.8821" fwhm="0.0070702" res="18106.9" algo="Sum"/><pk mz="128.06876377" i="2695.22" sn="433.328" a="22.0697" fwhm="0.00735633" res="17409.3" algo="Sum"/><pk mz="129.02062321" i="1462.38" sn="230.612" a="14.7205" fwhm="0.00898275" res="14363.2" algo="Sum"/><pk mz="129.05460869" i="1053.97" sn="166.208" a="7.49059" fwhm="0.00707599" res="18238.4" algo="Sum"/><pk mz="129.06638250" i="1693.21" sn="267.013" a="14.9333" fwhm="0.00781272" res="16520" algo="Sum"/><pk mz="129.10266159" i="1369.99" sn="216.043" a="11.0331" fwhm="0.00725438" res="17796.5" algo="Sum"/><pk mz="130.01736349" i="1455.77" sn="226.432" a="12.3531" fwhm="0.0072852" res="17846.8" algo="Sum"/><pk mz="130.05025591" i="16788.2" sn="2611.16" a="143.164" fwhm="0.00735114" res="17691.2" algo="Sum"/><pk mz="130.08658340" i="11734" sn="1824.37" a="103.171" fwhm="0.00745881" res="17440.7" algo="Sum"/><pk mz="130.15945929" i="5227.28" sn="811.801" a="41.1518" fwhm="0.0072405" res="17976.6" algo="Sum"/><pk mz="131.05191568" i="1556.68" sn="236.628" a="18.4348" fwhm="0.0100857" res="12993.8" algo="Sum"/><pk mz="131.08920058" i="956.407" sn="145.207" a="10.5208" fwhm="0.0096605" res="13569.6" algo="Sum"/><pk mz="132.06647072" i="4188.94" sn="615.433" a="32.3646" fwhm="0.00761534" res="17342.2" algo="Sum"/><pk mz="132.07725156" i="9464.98" sn="1390.5" a="81.5833" fwhm="0.00765935" res="17243.9" algo="Sum"/><pk mz="132.10230888" i="11329.3" sn="1663.09" a="94.4874" fwhm="0.007474" res="17674.9" algo="Sum"/><pk mz="132.98797932" i="1183.41" sn="169.35" a="11.8849" fwhm="0.00779307" res="17064.9" algo="Sum"/><pk mz="133.03272166" i="1787.53" sn="255.321" a="15.733" fwhm="0.00766916" res="17346.5" algo="Sum"/><pk mz="133.10006967" i="1564.02" sn="222.987" a="21.9527" fwhm="0.0137831" res="9656.79" algo="Sum"/><pk mz="134.01935566" i="1859.27" sn="259.885" a="15.9067" fwhm="0.00753852" res="17777.9" algo="Sum"/><pk mz="135.00338691" i="29921.3" sn="4091.53" a="252.631" fwhm="0.00746252" res="18090.8" algo="Sum"/><pk mz="135.11724760" i="1602.86" sn="219.18" a="12.8859" fwhm="0.00713979" res="18924.5" algo="Sum"/><pk mz="136.00675842" i="1087.89" sn="146.934" a="9.51682" fwhm="0.00860423" res="15807" algo="Sum"/><pk mz="136.02194185" i="2725.96" sn="368.179" a="23.3332" fwhm="0.00776782" res="17511" algo="Sum"/><pk mz="136.04852686" i="9451.34" sn="1276.38" a="82.0099" fwhm="0.00779618" res="17450.7" algo="Sum"/><pk mz="136.07541489" i="8159.39" sn="1101.56" a="71.5544" fwhm="0.00805139" res="16900.9" algo="Sum"/><pk mz="137.06000791" i="2800.13" sn="371.198" a="30.3631" fwhm="0.00823734" res="16638.9" algo="Sum"/><pk mz="138.05340163" i="1303.3" sn="169.423" a="14.2635" fwhm="0.00810754" res="17027.8" algo="Sum"/><pk mz="138.90682084" i="1974.11" sn="252.405" a="16.7527" fwhm="0.00797634" res="17414.9" algo="Sum"/><pk mz="139.04134379" i="1498.62" sn="191.106" a="14.5084" fwhm="0.0122753" res="11326.9" algo="Sum"/><pk mz="139.04945318" i="1236.07" sn="157.625" a="10.9097" fwhm="0.0080608" res="17250.1" algo="Sum"/><pk mz="139.91511328" i="945.701" sn="119.039" a="8.52827" fwhm="0.00840013" res="16656.3" algo="Sum"/><pk mz="140.06870616" i="10705.6" sn="1341.16" a="93.9997" fwhm="0.00789842" res="17733.8" algo="Sum"/><pk mz="140.90390687" i="1377" sn="169.605" a="11.2213" fwhm="0.00754313" res="18679.8" algo="Sum"/><pk mz="143.01703133" i="1774.48" sn="210.806" a="19.883" fwhm="0.0098549" res="14512.3" algo="Sum"/><pk mz="143.08208144" i="2567.32" sn="304.562" a="25.361" fwhm="0.007952" res="17993.2" algo="Sum"/><pk mz="144.08166394" i="1014.37" sn="117.158" a="9.11254" fwhm="0.00868355" res="16592.5" algo="Sum"/><pk mz="144.10244591" i="8038.17" sn="928.071" a="76.9447" fwhm="0.00860237" res="16751.5" algo="Sum"/><pk mz="145.04979881" i="1958.87" sn="220.623" a="18.134" fwhm="0.00774189" res="18735.7" algo="Sum"/><pk mz="146.03019517" i="2257.58" sn="249.068" a="21.1503" fwhm="0.00804763" res="18145.7" algo="Sum"/><pk mz="146.06067432" i="2350.52" sn="259.283" a="23.5612" fwhm="0.008472" res="17240.4" algo="Sum"/><pk mz="147.07698595" i="5315.4" sn="575.766" a="48.9704" fwhm="0.00790591" res="18603.4" algo="Sum"/><pk mz="147.11394930" i="6416.68" sn="695.058" a="61.9127" fwhm="0.00881807" res="16683.2" algo="Sum"/><pk mz="148.02606841" i="1624.85" sn="173.485" a="17.2911" fwhm="0.00931026" res="15899.2" algo="Sum"/><pk mz="148.06117102" i="1812.24" sn="193.497" a="17.2781" fwhm="0.00824712" res="17953.1" algo="Sum"/><pk mz="148.93597278" i="1320.75" sn="138.096" a="12.5545" fwhm="0.0088473" res="16834.1" algo="Sum"/><pk mz="149.02345687" i="14233.5" sn="1487.04" a="138.652" fwhm="0.0085981" res="17332.1" algo="Sum"/><pk mz="149.06051379" i="1777.15" sn="185.46" a="17.2689" fwhm="0.00813643" res="18320.1" algo="Sum"/><pk mz="149.13328205" i="1245.04" sn="129.567" a="12.6851" fwhm="0.00863726" res="17266.3" algo="Sum"/><pk mz="149.99336540" i="1058.77" sn="108.186" a="9.65584" fwhm="0.00853375" res="17576.5" algo="Sum"/><pk mz="150.01488275" i="1697.91" sn="173.459" a="16.4063" fwhm="0.0103254" res="14528.7" algo="Sum"/><pk mz="150.02635322" i="1289.6" sn="131.712" a="12.2796" fwhm="0.00926789" res="16187.8" algo="Sum"/><pk mz="150.05932315" i="1370.98" sn="139.972" a="14.1117" fwhm="0.0091672" res="16369.2" algo="Sum"/><pk mz="150.97732455" i="14941.6" sn="1507.07" a="135.812" fwhm="0.0082728" res="18249.8" algo="Sum"/><pk mz="151.04810395" i="1691.97" sn="170.6" a="17.8654" fwhm="0.00844241" res="17891.6" algo="Sum"/><pk mz="152.02286277" i="12174.1" sn="1220.14" a="134.219" fwhm="0.00931314" res="16323.5" algo="Sum"/><pk mz="152.97574425" i="1139.58" sn="113.14" a="11.2404" fwhm="0.00855827" res="17874.6" algo="Sum"/><pk mz="154.02441948" i="1310.02" sn="129.308" a="18.7843" fwhm="0.0133911" res="11502" algo="Sum"/><pk mz="154.05906269" i="951.317" sn="93.8957" a="11.394" fwhm="0.00943538" res="16327.8" algo="Sum"/><pk mz="154.08482214" i="1024.81" sn="101.152" a="10.4183" fwhm="0.00919183" res="16763.2" algo="Sum"/><pk mz="154.88114237" i="1194.88" sn="116.493" a="11.0739" fwhm="0.00858083" res="18049.7" algo="Sum"/><pk mz="156.04274950" i="5019.15" sn="476.018" a="49.3051" fwhm="0.00859833" res="18148" algo="Sum"/><pk mz="156.07743972" i="4824.83" sn="456.815" a="47.3501" fwhm="0.00867214" res="17997.6" algo="Sum"/><pk mz="157.08362677" i="3326.62" sn="305.646" a="35.4789" fwhm="0.00913914" res="17188" algo="Sum"/><pk mz="158.96452735" i="11542" sn="1014.24" a="111.572" fwhm="0.00880535" res="18053.2" algo="Sum"/><pk mz="159.00954568" i="1027.13" sn="90.1468" a="17.8754" fwhm="0.0153438" res="10363.1" algo="Sum"/><pk mz="159.04226857" i="7423.6" sn="651.235" a="76.0045" fwhm="0.0087067" res="18266.7" algo="Sum"/><pk mz="159.07694781" i="1678.02" sn="147.207" a="17.8198" fwhm="0.0091529" res="17379.9" algo="Sum"/><pk mz="160.03633214" i="899.329" sn="77.737" a="11.5197" fwhm="0.0132782" res="12052.5" algo="Sum"/><pk mz="160.06101112" i="53869" sn="4656.38" a="498.584" fwhm="0.00829714" res="19291.1" algo="Sum"/><pk mz="160.13385724" i="1191.66" sn="103.006" a="12.7438" fwhm="0.0089871" res="17818.2" algo="Sum"/><pk mz="161.06429708" i="3497.62" sn="296.717" a="37.6885" fwhm="0.00940122" res="17132.3" algo="Sum"/><pk mz="161.13047691" i="3512.58" sn="297.91" a="39.6399" fwhm="0.0102652" res="15696.7" algo="Sum"/><pk mz="162.05105944" i="2617.78" sn="217.459" a="26.658" fwhm="0.00915298" res="17704.7" algo="Sum"/><pk mz="162.11300229" i="50439" sn="4178.55" a="485.205" fwhm="0.00862067" res="18805.1" algo="Sum"/><pk mz="163.11679100" i="4235.54" sn="342.746" a="54.5013" fwhm="0.0113133" res="14418.2" algo="Sum"/><pk mz="164.02977407" i="2003.97" sn="159.714" a="20.6855" fwhm="0.00911999" res="17985.7" algo="Sum"/><pk mz="164.12846318" i="2238.62" sn="178.331" a="27.735" fwhm="0.00944973" res="17368.6" algo="Sum"/><pk mz="164.93095887" i="2660.8" sn="210.799" a="29.6248" fwhm="0.00923662" res="17856.2" algo="Sum"/><pk mz="165.01388269" i="5320.65" sn="421.445" a="53.8125" fwhm="0.00913305" res="18067.8" algo="Sum"/><pk mz="165.05549717" i="5004.19" sn="396.379" a="51.9355" fwhm="0.00904127" res="18255.8" algo="Sum"/><pk mz="165.98853290" i="1285.36" sn="101.343" a="13.1753" fwhm="0.00873436" res="19004.1" algo="Sum"/><pk mz="166.02680642" i="17424.1" sn="1373.83" a="157" fwhm="0.00823224" res="20167.9" algo="Sum"/><pk mz="166.08628931" i="14284.5" sn="1126.29" a="152.434" fwhm="0.00946069" res="17555.4" algo="Sum"/><pk mz="166.52855184" i="1997.13" sn="156.903" a="18.988" fwhm="0.00885158" res="18813.4" algo="Sum"/><pk mz="166.95124967" i="5063.97" sn="396.468" a="52.9923" fwhm="0.00912236" res="18301.3" algo="Sum"/><pk mz="167.03179506" i="1031.64" sn="80.7688" a="16.5797" fwhm="0.0136469" res="12239.5" algo="Sum"/><pk mz="167.08963928" i="1311.76" sn="102.7" a="16.8788" fwhm="0.0106778" res="15648.3" algo="Sum"/><pk mz="169.03664287" i="1389.91" sn="106.809" a="15.9345" fwhm="0.010318" res="16382.7" algo="Sum"/><pk mz="169.05877627" i="4309.8" sn="330.886" a="45.6122" fwhm="0.00934981" res="18081.5" algo="Sum"/><pk mz="169.09520369" i="1926.6" sn="147.813" a="25.141" fwhm="0.00998625" res="16932.8" algo="Sum"/><pk mz="170.03361440" i="2589.32" sn="193.716" a="36.6073" fwhm="0.0120102" res="14157.4" algo="Sum"/><pk mz="170.05909223" i="1526.03" sn="114.135" a="17.0168" fwhm="0.0104072" res="16340.5" algo="Sum"/><pk mz="170.09342309" i="4082.26" sn="305.042" a="46.7318" fwhm="0.00983214" res="17299.7" algo="Sum"/><pk mz="170.85471168" i="1038" sn="76.4717" a="10.306" fwhm="0.00931304" res="18345.7" algo="Sum"/><pk mz="171.01587991" i="1459.84" sn="106.992" a="16.0624" fwhm="0.00966875" res="17687.5" algo="Sum"/><pk mz="171.09948522" i="1527.57" sn="111.667" a="18.249" fwhm="0.0108182" res="15815.8" algo="Sum"/><pk mz="172.09540401" i="1505.29" sn="108.244" a="18.3034" fwhm="0.0101273" res="16993.3" algo="Sum"/><pk mz="172.98054183" i="964.559" sn="68.2249" a="10.5842" fwhm="0.00989077" res="17489.1" algo="Sum"/><pk mz="173.07919592" i="2966.53" sn="209.809" a="36.59" fwhm="0.0103611" res="16704.7" algo="Sum"/><pk mz="173.09252461" i="1520.92" sn="107.568" a="14.2267" fwhm="0.00850798" res="20344.7" algo="Sum"/><pk mz="174.93865703" i="3890.89" sn="269.213" a="40.573" fwhm="0.00965257" res="18123.5" algo="Sum"/><pk mz="175.03224438" i="43376.3" sn="3001.18" a="420.621" fwhm="0.00871929" res="20074.1" algo="Sum"/><pk mz="175.11941391" i="15342.9" sn="1059.63" a="163.086" fwhm="0.00951647" res="18401.7" algo="Sum"/><pk mz="175.14755391" i="1096.15" sn="75.5902" a="13.5339" fwhm="0.0115641" res="15145.8" algo="Sum"/><pk mz="175.53364664" i="4567.58" sn="310.299" a="45.1108" fwhm="0.00915201" res="19179.8" algo="Sum"/><pk mz="176.03489690" i="1440.52" sn="96.9059" a="20.1142" fwhm="0.0124933" res="14090.3" algo="Sum"/><pk mz="176.06654569" i="3880.4" sn="260.64" a="43.8701" fwhm="0.00987385" res="17831.6" algo="Sum"/><pk mz="176.12312646" i="1267.21" sn="84.9036" a="17.2902" fwhm="0.0129242" res="13627.3" algo="Sum"/><pk mz="177.02637645" i="2097.57" sn="136.861" a="25.1094" fwhm="0.0101022" res="17523.5" algo="Sum"/><pk mz="177.06154678" i="1332.35" sn="86.8586" a="20.33" fwhm="0.0130512" res="13566.7" algo="Sum"/><pk mz="177.10314223" i="1184.02" sn="77.1073" a="18.7557" fwhm="0.0126751" res="13972.5" algo="Sum"/><pk mz="178.02500050" i="1138.48" sn="72.7237" a="13.2313" fwhm="0.0104486" res="17038.2" algo="Sum"/><pk mz="178.05941223" i="1454.7" sn="92.9232" a="16.1069" fwhm="0.00965619" res="18439.9" algo="Sum"/><pk mz="180.00364099" i="1432.44" sn="88.6149" a="16.6271" fwhm="0.0104843" res="17168.9" algo="Sum"/><pk mz="180.90437464" i="1529.25" sn="92.6711" a="16.9914" fwhm="0.0101513" res="17820.8" algo="Sum"/><pk mz="180.98815074" i="1224.49" sn="74.1867" a="13.7275" fwhm="0.00996114" res="18169.4" algo="Sum"/><pk mz="181.08601368" i="2261.38" sn="137.004" a="27.8964" fwhm="0.0105454" res="17172.1" algo="Sum"/><pk mz="182.05819682" i="1240.19" sn="74.006" a="13.6748" fwhm="0.00990887" res="18373.3" algo="Sum"/><pk mz="182.08182690" i="2963.69" sn="176.666" a="35.5168" fwhm="0.0107051" res="17008.9" algo="Sum"/><pk mz="184.07380068" i="2293.3" sn="129.035" a="21.9768" fwhm="0.00864993" res="21280.4" algo="Sum"/><pk mz="184.09490582" i="4124.85" sn="231.955" a="47.0934" fwhm="0.0100671" res="18286.7" algo="Sum"/><pk mz="185.03288164" i="6249.16" sn="343.374" a="70.7244" fwhm="0.0101395" res="18248.7" algo="Sum"/><pk mz="185.06918010" i="1524.8" sn="83.75" a="22.2104" fwhm="0.0117131" res="15800.1" algo="Sum"/><pk mz="185.11533958" i="27402.1" sn="1505.06" a="290.221" fwhm="0.00951604" res="19453" algo="Sum"/><pk mz="186.11848324" i="2559.22" sn="138.928" a="31.9581" fwhm="0.0108141" res="17210.7" algo="Sum"/><pk mz="187.05836951" i="2812.21" sn="150.003" a="34.1592" fwhm="0.0105565" res="17719.7" algo="Sum"/><pk mz="188.07098257" i="14705.8" sn="774.392" a="167.827" fwhm="0.0102524" res="18344.1" algo="Sum"/><pk mz="189.02099864" i="1571.16" sn="81.1809" a="25.4071" fwhm="0.0153582" res="12307.5" algo="Sum"/><pk mz="189.07451308" i="3099.57" sn="160.136" a="35.3092" fwhm="0.0126394" res="14959.1" algo="Sum"/><pk mz="189.08674477" i="3363.95" sn="173.784" a="40.5296" fwhm="0.0124049" res="15242.9" algo="Sum"/><pk mz="190.91241449" i="1527.91" sn="74.7495" a="16.0801" fwhm="0.00914001" res="20887.5" algo="Sum"/><pk mz="191.00951596" i="1677.04" sn="81.6815" a="25.8692" fwhm="0.0146451" res="13042.6" algo="Sum"/><pk mz="191.04071679" i="10782.5" sn="524.653" a="122.084" fwhm="0.0101728" res="18779.5" algo="Sum"/><pk mz="191.07626162" i="4187.72" sn="203.546" a="58.0126" fwhm="0.011789" res="16208" algo="Sum"/><pk mz="192.02540151" i="1096.29" sn="52.1583" a="12.8815" fwhm="0.0141861" res="13536.2" algo="Sum"/><pk mz="192.04072477" i="1976.7" sn="94.0456" a="26.73" fwhm="0.0127005" res="15120.8" algo="Sum"/><pk mz="192.96214039" i="1317.64" sn="61.5767" a="15.4117" fwhm="0.0102601" res="18807.1" algo="Sum"/><pk mz="193.00083209" i="931.841" sn="43.5465" a="13.3512" fwhm="0.0128384" res="15033.1" algo="Sum"/><pk mz="194.03271771" i="954.662" sn="44.1409" a="12.1296" fwhm="0.0129782" res="14950.6" algo="Sum"/><pk mz="196.86547917" i="2704.46" sn="119.128" a="35.8874" fwhm="0.0106244" res="18529.5" algo="Sum"/><pk mz="197.07930753" i="935.662" sn="41.0562" a="11.9696" fwhm="0.0120773" res="16318.2" algo="Sum"/><pk mz="197.10175703" i="1260.86" sn="55.3073" a="16.7171" fwhm="0.0126128" res="15627.1" algo="Sum"/><pk mz="198.08499834" i="905.416" sn="39.3257" a="13.4415" fwhm="0.0112398" res="17623.6" algo="Sum"/><pk mz="198.86255775" i="2596.16" sn="111.927" a="30.7438" fwhm="0.0103202" res="19269.2" algo="Sum"/><pk mz="200.04116736" i="1686.11" sn="71.4902" a="19.0447" fwhm="0.0101562" res="19696.5" algo="Sum"/><pk mz="200.06889798" i="1743.21" sn="73.911" a="21.6348" fwhm="0.0112909" res="17719.5" algo="Sum"/><pk mz="201.08777441" i="3284" sn="137.278" a="44.4012" fwhm="0.0110691" res="18166.5" algo="Sum"/><pk mz="201.18539190" i="2789.72" sn="116.614" a="33.8581" fwhm="0.0106866" res="18826" algo="Sum"/><pk mz="202.03355360" i="3886.4" sn="160.473" a="50.6204" fwhm="0.011017" res="18338.4" algo="Sum"/><pk mz="203.03316192" i="3646.57" sn="147.903" a="33.6363" fwhm="0.00910191" res="22306.6" algo="Sum"/><pk mz="203.05325930" i="231956" sn="9408.03" a="2332.54" fwhm="0.00894172" res="22708.5" algo="Sum"/><pk mz="203.10233565" i="1069.64" sn="43.3841" a="17.7563" fwhm="0.0178696" res="11365.8" algo="Sum"/><pk mz="204.05659804" i="15075.1" sn="599.166" a="191.986" fwhm="0.0113589" res="17964.5" algo="Sum"/><pk mz="204.12340990" i="13635.8" sn="541.195" a="166.132" fwhm="0.0109298" res="18675.9" algo="Sum"/><pk mz="205.05777815" i="3192.57" sn="123.787" a="52.488" fwhm="0.0128691" res="15934.2" algo="Sum"/><pk mz="205.09596949" i="3992.05" sn="154.567" a="48.2753" fwhm="0.0129658" res="15818.2" algo="Sum"/><pk mz="205.12328309" i="1987.32" sn="76.8828" a="34.8918" fwhm="0.016538" res="12403.1" algo="Sum"/><pk mz="206.89408049" i="5935" sn="221.235" a="71.0975" fwhm="0.0111314" res="18586.5" algo="Sum"/><pk mz="206.98248797" i="922.604" sn="34.3601" a="13.0261" fwhm="0.0121506" res="17034.8" algo="Sum"/><pk mz="207.01461174" i="6093.69" sn="226.945" a="76.5413" fwhm="0.0107367" res="19280.9" algo="Sum"/><pk mz="207.05116787" i="1545.51" sn="57.5587" a="26.0404" fwhm="0.0133705" res="15485.7" algo="Sum"/><pk mz="207.11054628" i="900.355" sn="33.5307" a="11.2317" fwhm="0.0136574" res="15164.8" algo="Sum"/><pk mz="208.89121994" i="3998.38" sn="145.285" a="47.6782" fwhm="0.0109519" res="19073.5" algo="Sum"/><pk mz="209.11549785" i="919.436" sn="33.4049" a="14.1086" fwhm="0.0123772" res="16895.3" algo="Sum"/><pk mz="210.05063554" i="1769.63" sn="63.6192" a="22.468" fwhm="0.011206" res="18744.5" algo="Sum"/><pk mz="212.83943807" i="1836.32" sn="62.7763" a="24.132" fwhm="0.0116894" res="18207.8" algo="Sum"/><pk mz="212.99995434" i="2425.42" sn="82.3013" a="31.8985" fwhm="0.0118491" res="17976.1" algo="Sum"/><pk mz="213.07528986" i="925.572" sn="31.343" a="15.3837" fwhm="0.012973" res="16424.5" algo="Sum"/><pk mz="213.14661548" i="1535.54" sn="51.8295" a="20.0222" fwhm="0.0108688" res="19610.9" algo="Sum"/><pk mz="214.00636845" i="1131.57" sn="37.3781" a="16.4992" fwhm="0.0126432" res="16926.6" algo="Sum"/><pk mz="214.05801467" i="919.204" sn="30.3587" a="13.1562" fwhm="0.012134" res="17641.1" algo="Sum"/><pk mz="214.83642650" i="2044.44" sn="66.3821" a="24.7869" fwhm="0.011297" res="19017.1" algo="Sum"/><pk mz="215.01634137" i="1864.34" sn="60.4523" a="25.2974" fwhm="0.0114294" res="18812.6" algo="Sum"/><pk mz="216.01556479" i="918.857" sn="29.4849" a="13.8733" fwhm="0.013028" res="16580.8" algo="Sum"/><pk mz="216.92286143" i="18652.7" sn="589.546" a="222.716" fwhm="0.0110378" res="19652.7" algo="Sum"/><pk mz="217.08221102" i="1839.62" sn="58.1313" a="26.1054" fwhm="0.0115381" res="18814.4" algo="Sum"/><pk mz="217.10527900" i="2553.77" sn="80.6982" a="42.0214" fwhm="0.0130325" res="16658.8" algo="Sum"/><pk mz="218.02855422" i="1132.17" sn="35.3714" a="19.2589" fwhm="0.0128383" res="16982.6" algo="Sum"/><pk mz="218.92006407" i="6000.26" sn="184.955" a="76.0661" fwhm="0.0114764" res="19075.7" algo="Sum"/><pk mz="219.02721844" i="376488" sn="11566" a="3703.08" fwhm="0.00882566" res="24817.1" algo="Sum"/><pk mz="219.08274984" i="2352.86" sn="72.1422" a="44.2306" fwhm="0.0153619" res="14261.4" algo="Sum"/><pk mz="219.21073558" i="952.872" sn="29.0861" a="12.9987" fwhm="0.0131573" res="16660.8" algo="Sum"/><pk mz="220.03038358" i="23349.4" sn="701.587" a="307.497" fwhm="0.0118721" res="18533.4" algo="Sum"/><pk mz="220.06690318" i="903.263" sn="27.1082" a="13.271" fwhm="0.0132963" res="16550.9" algo="Sum"/><pk mz="221.02568214" i="26329.6" sn="775.694" a="368.11" fwhm="0.0124707" res="17723.6" algo="Sum"/><pk mz="221.06350319" i="2937.42" sn="86.4831" a="47.9046" fwhm="0.0124863" res="17704.4" algo="Sum"/><pk mz="221.17530206" i="1186.89" sn="34.9098" a="18.9905" fwhm="0.0124224" res="17804.5" algo="Sum"/><pk mz="222.02919683" i="1842.11" sn="53.628" a="30.1087" fwhm="0.0136356" res="16283" algo="Sum"/><pk mz="222.86790455" i="6741.07" sn="195.108" a="82.9375" fwhm="0.0113513" res="19633.7" algo="Sum"/><pk mz="223.09577046" i="1330.19" sn="38.4851" a="21.4687" fwhm="0.013511" res="16512.2" algo="Sum"/><pk mz="224.86526670" i="4955.02" sn="140.592" a="62.6976" fwhm="0.0110876" res="20280.8" algo="Sum"/><pk mz="225.03473260" i="10225.9" sn="290.02" a="142.473" fwhm="0.012287" res="18314.8" algo="Sum"/><pk mz="225.08511027" i="947.442" sn="26.87" a="14.9165" fwhm="0.0128615" res="17500.7" algo="Sum"/><pk mz="226.04419624" i="2359.05" sn="65.9854" a="38.7095" fwhm="0.014364" res="15736.9" algo="Sum"/><pk mz="226.86267926" i="1031.07" sn="28.403" a="13.2944" fwhm="0.0116728" res="19435.1" algo="Sum"/><pk mz="226.95164135" i="18127.7" sn="498.012" a="227.688" fwhm="0.0113888" res="19927.6" algo="Sum"/><pk mz="227.07974847" i="1599.16" sn="43.7063" a="26.5836" fwhm="0.0137495" res="16515.5" algo="Sum"/><pk mz="227.12572408" i="1797.25" sn="49.0345" a="29.5424" fwhm="0.0131548" res="17265.7" algo="Sum"/><pk mz="228.26877927" i="12000.2" sn="319.657" a="161.411" fwhm="0.0121434" res="18797.7" algo="Sum"/><pk mz="229.15472866" i="1884.19" sn="49.4046" a="28.7028" fwhm="0.0136553" res="16781.3" algo="Sum"/><pk mz="229.21663582" i="1866.11" sn="48.9305" a="24.7184" fwhm="0.0121477" res="18869.2" algo="Sum"/><pk mz="229.27234962" i="2153.71" sn="56.4715" a="28.5361" fwhm="0.0121324" res="18897.6" algo="Sum"/><pk mz="230.24805604" i="1566.86" sn="40.7255" a="21.5697" fwhm="0.012632" res="18227.4" algo="Sum"/><pk mz="232.89674392" i="21823.3" sn="554.994" a="286.295" fwhm="0.012068" res="19298.8" algo="Sum"/><pk mz="233.00029438" i="1692.9" sn="43.0435" a="32.1045" fwhm="0.013801" res="16882.8" algo="Sum"/><pk mz="233.11351204" i="1859.13" sn="47.27" a="28.1757" fwhm="0.0132457" res="17599.2" algo="Sum"/><pk mz="233.15082791" i="1014.33" sn="25.7902" a="15.3981" fwhm="0.0137758" res="16924.7" algo="Sum"/><pk mz="234.89407182" i="8545.73" sn="211.725" a="116.931" fwhm="0.0124454" res="18874" algo="Sum"/><pk mz="234.98203614" i="1382.26" sn="34.2181" a="21.2587" fwhm="0.0131964" res="17806.5" algo="Sum"/><pk mz="235.09263468" i="3715.99" sn="91.6977" a="58.6745" fwhm="0.0126395" res="18599.9" algo="Sum"/><pk mz="235.16900890" i="891.899" sn="21.9798" a="12.7227" fwhm="0.0125787" res="18695.8" algo="Sum"/><pk mz="236.99849149" i="907.143" sn="21.7509" a="14.5736" fwhm="0.0135292" res="17517.5" algo="Sum"/><pk mz="237.14829335" i="1678.41" sn="40.2224" a="26.1481" fwhm="0.013774" res="17217" algo="Sum"/><pk mz="238.84181497" i="3865.32" sn="91.8233" a="51.6447" fwhm="0.0125933" res="18965.8" algo="Sum"/><pk mz="239.06427903" i="1452.16" sn="34.4664" a="20.2605" fwhm="0.0141035" res="16950.7" algo="Sum"/><pk mz="239.08917330" i="5507.75" sn="130.724" a="78.9402" fwhm="0.0126993" res="18827" algo="Sum"/><pk mz="239.14045916" i="1262.97" sn="29.9761" a="19.8787" fwhm="0.0183523" res="13030.5" algo="Sum"/><pk mz="239.16160065" i="1530.75" sn="36.3316" a="25.5922" fwhm="0.0148151" res="16143.1" algo="Sum"/><pk mz="240.23287217" i="1018.45" sn="24.0418" a="15.9029" fwhm="0.0134186" res="17903" algo="Sum"/><pk mz="240.83916897" i="2955.25" sn="69.5443" a="43.0117" fwhm="0.0125711" res="19158.2" algo="Sum"/><pk mz="240.96736078" i="1647.79" sn="38.7489" a="21.8824" fwhm="0.0121302" res="19865.1" algo="Sum"/><pk mz="241.00856406" i="2482.52" sn="58.3736" a="34.9393" fwhm="0.0130203" res="18510.3" algo="Sum"/><pk mz="241.03029098" i="973.44" sn="22.8894" a="15.0841" fwhm="0.0158333" res="15223" algo="Sum"/><pk mz="241.15568755" i="1568.86" sn="36.8899" a="24.6371" fwhm="0.0147991" res="16295.3" algo="Sum"/><pk mz="242.01855504" i="1005.48" sn="23.4123" a="18.7246" fwhm="0.0144268" res="16775.6" algo="Sum"/><pk mz="242.92544031" i="12945.8" sn="297.499" a="181.333" fwhm="0.0128853" res="18852.9" algo="Sum"/><pk mz="243.05387357" i="1434.02" sn="32.8587" a="26.5056" fwhm="0.0145509" res="16703.7" algo="Sum"/><pk mz="243.09934045" i="2930.86" sn="67.0814" a="49.6641" fwhm="0.0138333" res="17573.5" algo="Sum"/><pk mz="244.92417305" i="1070.03" sn="23.7466" a="16.4118" fwhm="0.0135517" res="18073.4" algo="Sum"/><pk mz="245.04589312" i="1021.71" sn="22.5986" a="15.2199" fwhm="0.0136059" res="18010.3" algo="Sum"/><pk mz="245.07860017" i="2421.25" sn="53.5075" a="40.0351" fwhm="0.0132906" res="18440" algo="Sum"/><pk mz="245.14918039" i="1045.33" sn="23.1021" a="19.0522" fwhm="0.013891" res="17648" algo="Sum"/><pk mz="247.09254707" i="5861.04" sn="126.743" a="86.8467" fwhm="0.0131921" res="18730.3" algo="Sum"/><pk mz="247.12987820" i="1082.06" sn="23.3959" a="17.2854" fwhm="0.0143577" res="17212.4" algo="Sum"/><pk mz="247.24194106" i="1066.47" sn="23.0529" a="17.6803" fwhm="0.0133579" res="18509.1" algo="Sum"/><pk mz="248.87057372" i="12308.7" sn="261.679" a="168.903" fwhm="0.0125192" res="19879.1" algo="Sum"/><pk mz="249.04533289" i="1409.97" sn="29.9613" a="21.4461" fwhm="0.0157655" res="15796.9" algo="Sum"/><pk mz="249.06039794" i="1653.32" sn="35.1269" a="28.6213" fwhm="0.0185091" res="13456.1" algo="Sum"/><pk mz="249.10798626" i="2130.69" sn="45.2694" a="45.033" fwhm="0.0158956" res="15671.5" algo="Sum"/><pk mz="249.15630983" i="3298.97" sn="70.091" a="62.1375" fwhm="0.0172713" res="14426" algo="Sum"/><pk mz="249.18433570" i="1417.57" sn="30.1182" a="23.0465" fwhm="0.0145764" res="17095" algo="Sum"/><pk mz="250.17829668" i="1734.08" sn="36.4605" a="30.0618" fwhm="0.0151537" res="16509.4" algo="Sum"/><pk mz="250.86809778" i="5660.71" sn="118.487" a="80.3616" fwhm="0.0126992" res="19754.6" algo="Sum"/><pk mz="250.91982166" i="1235.18" sn="25.8373" a="18.4019" fwhm="0.0135282" res="18547.9" algo="Sum"/><pk mz="251.19831956" i="4538.82" sn="94.4275" a="71.9302" fwhm="0.013421" res="18716.8" algo="Sum"/><pk mz="253.14187199" i="1325.6" sn="27.0302" a="21.9596" fwhm="0.0165088" res="15333.8" algo="Sum"/><pk mz="254.81954374" i="2478.07" sn="49.4455" a="49.5651" fwhm="0.0182752" res="13943.5" algo="Sum"/><pk mz="255.15643259" i="2044.75" sn="40.7523" a="42.6037" fwhm="0.0153441" res="16629" algo="Sum"/><pk mz="255.26800798" i="999.457" sn="19.9193" a="16.1696" fwhm="0.0137739" res="18532.7" algo="Sum"/><pk mz="256.26396542" i="3314.19" sn="65.2286" a="51.2597" fwhm="0.0144925" res="17682.5" algo="Sum"/><pk mz="256.30002551" i="94789.7" sn="1863.47" a="1311.74" fwhm="0.0125114" res="20485.3" algo="Sum"/><pk mz="256.81795304" i="2910.26" sn="56.7935" a="53.0259" fwhm="0.0166625" res="15412.9" algo="Sum"/><pk mz="257.07451676" i="1870.49" sn="36.469" a="33.9233" fwhm="0.014461" res="17777.1" algo="Sum"/><pk mz="257.15161566" i="1568.73" sn="30.587" a="29.3399" fwhm="0.014121" res="18210.5" algo="Sum"/><pk mz="257.24779058" i="2347.41" sn="45.7649" a="38.1821" fwhm="0.0142671" res="18030.9" algo="Sum"/><pk mz="257.30338120" i="18067.8" sn="351.924" a="263.549" fwhm="0.0132243" res="19456.9" algo="Sum"/><pk mz="258.27941634" i="1405.32" sn="26.8422" a="21.2124" fwhm="0.0140135" res="18430.8" algo="Sum"/><pk mz="258.30645370" i="1648.46" sn="31.4621" a="25.8498" fwhm="0.0144564" res="17867.9" algo="Sum"/><pk mz="258.81602289" i="1261.14" sn="23.9533" a="23.4655" fwhm="0.0155623" res="16630.9" algo="Sum"/><pk mz="258.89947373" i="4417.2" sn="83.898" a="64.6977" fwhm="0.0130279" res="19872.6" algo="Sum"/><pk mz="259.13037572" i="2328.74" sn="43.9002" a="38.9081" fwhm="0.0139516" res="18573.5" algo="Sum"/><pk mz="260.94872788" i="2596.95" sn="47.5692" a="39.0266" fwhm="0.0129502" res="20150.1" algo="Sum"/><pk mz="261.01210148" i="1647.94" sn="30.1425" a="31.476" fwhm="0.0159145" res="16400.8" algo="Sum"/><pk mz="261.04434456" i="1267.52" sn="23.1602" a="24.1673" fwhm="0.0183693" res="14210.9" algo="Sum"/><pk mz="261.10971564" i="11392.2" sn="207.891" a="170.869" fwhm="0.0137573" res="18979.7" algo="Sum"/><pk mz="262.11332821" i="1616.14" sn="29.1854" a="29.1566" fwhm="0.0153467" res="17079.5" algo="Sum"/><pk mz="263.08787197" i="8666.82" sn="155.01" a="143.003" fwhm="0.0143726" res="18304.8" algo="Sum"/><pk mz="263.12447229" i="948.437" sn="16.9624" a="20.0769" fwhm="0.0199898" res="13162.9" algo="Sum"/><pk mz="263.19822562" i="23746.8" sn="424.656" a="343.032" fwhm="0.0131895" res="19955.2" algo="Sum"/><pk mz="263.23581161" i="3733.75" sn="66.7695" a="61.3947" fwhm="0.0146932" res="17915.4" algo="Sum"/><pk mz="264.09193584" i="1122.54" sn="19.9126" a="18.9251" fwhm="0.0141469" res="18667.8" algo="Sum"/><pk mz="264.20147542" i="4072.86" sn="72.229" a="60.8389" fwhm="0.0136715" res="19325" algo="Sum"/><pk mz="264.84648029" i="4151.7" sn="73.2042" a="78.338" fwhm="0.0169306" res="15643.1" algo="Sum"/><pk mz="265.02985584" i="890.732" sn="15.7016" a="28.6439" fwhm="0.0263543" res="10056.4" algo="Sum"/><pk mz="265.13801256" i="992.313" sn="17.4923" a="26.1641" fwhm="0.0237204" res="11177.6" algo="Sum"/><pk mz="265.21316011" i="1943.81" sn="34.268" a="35.0135" fwhm="0.0158969" res="16683.3" algo="Sum"/><pk mz="265.25258984" i="1589.5" sn="28.0216" a="25.5475" fwhm="0.0139746" res="18981.1" algo="Sum"/><pk mz="266.17255505" i="2352.05" sn="41.2174" a="38.2893" fwhm="0.0142793" res="18640.5" algo="Sum"/><pk mz="266.84564476" i="2955.08" sn="51.2389" a="52.6676" fwhm="0.0167275" res="15952.5" algo="Sum"/><pk mz="266.89437414" i="1187.64" sn="20.5927" a="19.2617" fwhm="0.0139719" res="19102.2" algo="Sum"/><pk mz="267.15751811" i="1099.41" sn="19.0334" a="20.6918" fwhm="0.0181923" res="14685.2" algo="Sum"/><pk mz="270.79764259" i="1749.97" sn="29.2407" a="26.9338" fwhm="0.0136614" res="19822.1" algo="Sum"/><pk mz="270.97762182" i="5768.41" sn="96.3399" a="94.9148" fwhm="0.0141224" res="19187.8" algo="Sum"/><pk mz="271.09043798" i="1130.43" sn="18.8796" a="19.7355" fwhm="0.0154676" res="17526.3" algo="Sum"/><pk mz="271.16627560" i="1626.92" sn="27.1717" a="27.7641" fwhm="0.0169004" res="16045" algo="Sum"/><pk mz="271.18819838" i="1101.62" sn="18.3984" a="17.1991" fwhm="0.0180703" res="15007.4" algo="Sum"/><pk mz="272.79472204" i="2399.63" sn="39.7188" a="37.1275" fwhm="0.0137741" res="19804.9" algo="Sum"/><pk mz="273.18160782" i="1432.37" sn="23.6702" a="29.9811" fwhm="0.0180109" res="15167.6" algo="Sum"/><pk mz="274.79178286" i="1156.69" sn="18.87" a="20.0005" fwhm="0.0148802" res="18467" algo="Sum"/><pk mz="274.87903733" i="1766.96" sn="28.8257" a="31.877" fwhm="0.0155726" res="17651.4" algo="Sum"/><pk mz="276.87766860" i="892.411" sn="14.1717" a="15.7176" fwhm="0.0155787" res="17772.9" algo="Sum"/><pk mz="276.92271536" i="3000.44" sn="47.5619" a="51.9999" fwhm="0.0152069" res="18210.3" algo="Sum"/><pk mz="277.08285955" i="904.965" sn="14.2681" a="17.0097" fwhm="0.0195121" res="14200.6" algo="Sum"/><pk mz="277.10407616" i="1160.68" sn="18.291" a="21.4633" fwhm="0.0161007" res="17210.7" algo="Sum"/><pk mz="277.21443159" i="2127.34" sn="33.4355" a="35.346" fwhm="0.0149787" res="18507.2" algo="Sum"/><pk mz="277.25055741" i="1629.96" sn="25.6186" a="29.3975" fwhm="0.0163264" res="16981.7" algo="Sum"/><pk mz="278.24587622" i="4526.56" sn="70.4444" a="74.1955" fwhm="0.015048" res="18490.5" algo="Sum"/><pk mz="278.92010337" i="1301.28" sn="19.9836" a="20.1217" fwhm="0.0138791" res="20096.4" algo="Sum"/><pk mz="279.05828362" i="1725.96" sn="26.4261" a="31.6579" fwhm="0.0160615" res="17374.4" algo="Sum"/><pk mz="279.08735155" i="995.594" sn="15.2435" a="25.1381" fwhm="0.0281589" res="9911.15" algo="Sum"/><pk mz="279.15839741" i="3227.9" sn="49.4332" a="59.3555" fwhm="0.0157094" res="17770.2" algo="Sum"/><pk mz="279.22999426" i="5640.37" sn="86.4132" a="109.843" fwhm="0.0149255" res="18708.3" algo="Sum"/><pk mz="280.23358368" i="967.926" sn="14.6359" a="16.9868" fwhm="0.0165697" res="16912.4" algo="Sum"/><pk mz="280.26335923" i="1978.57" sn="29.9177" a="32.6933" fwhm="0.0146635" res="19113" algo="Sum"/><pk mz="280.82641386" i="1726.44" sn="25.849" a="27.8034" fwhm="0.0145309" res="19326.2" algo="Sum"/><pk mz="281.20879440" i="2360.38" sn="35.3452" a="41.4976" fwhm="0.0155454" res="18089.5" algo="Sum"/><pk mz="281.24578697" i="1533.63" sn="22.9654" a="28.2931" fwhm="0.0163298" res="17222.8" algo="Sum"/><pk mz="282.20522932" i="2098.93" sn="31.2035" a="38.8789" fwhm="0.0215783" res="13078.2" algo="Sum"/><pk mz="282.27883309" i="6544.63" sn="97.27" a="113.365" fwhm="0.0148004" res="19072.3" algo="Sum"/><pk mz="282.82396372" i="1525.32" sn="22.5279" a="27.7112" fwhm="0.0159087" res="17777.9" algo="Sum"/><pk mz="283.03260436" i="901.464" sn="13.3078" a="19.2421" fwhm="0.0171625" res="16491.3" algo="Sum"/><pk mz="283.26360487" i="1767.66" sn="26.023" a="29.0246" fwhm="0.0192078" res="14747.3" algo="Sum"/><pk mz="283.28224637" i="1397.73" sn="20.5638" a="20.2081" fwhm="0.0199148" res="14224.7" algo="Sum"/><pk mz="283.29706593" i="1250.34" sn="18.3858" a="20.2504" fwhm="0.0158993" res="17818.2" algo="Sum"/><pk mz="284.29501312" i="5591.65" sn="81.3311" a="88.8392" fwhm="0.01477" res="19248.2" algo="Sum"/><pk mz="284.33116252" i="19507.9" sn="283.493" a="313.826" fwhm="0.0145167" res="19586.5" algo="Sum"/><pk mz="284.91001629" i="1138.59" sn="16.4861" a="19.4422" fwhm="0.0147964" res="19255.4" algo="Sum"/><pk mz="285.07131646" i="1565.3" sn="22.5385" a="29.1835" fwhm="0.0160952" res="17711.5" algo="Sum"/><pk mz="285.13083660" i="1089.32" sn="15.6589" a="19.5412" fwhm="0.0180618" res="15786.4" algo="Sum"/><pk mz="285.16459893" i="1462.23" sn="21.0066" a="31.418" fwhm="0.0266869" res="10685.6" algo="Sum"/><pk mz="285.27901914" i="1814.27" sn="26.0493" a="36.3128" fwhm="0.0242488" res="11764.7" algo="Sum"/><pk mz="285.29379048" i="1246.13" sn="17.8919" a="16.584" fwhm="0.0130596" res="21845.5" algo="Sum"/><pk mz="285.33456123" i="4026.53" sn="57.8125" a="68.7916" fwhm="0.0155683" res="18327.9" algo="Sum"/><pk mz="286.77162758" i="1008.45" sn="14.2508" a="17.0274" fwhm="0.015548" res="18444.3" algo="Sum"/><pk mz="286.95144678" i="4588.37" sn="64.6415" a="76.1892" fwhm="0.0145759" res="19686.8" algo="Sum"/><pk mz="287.05620754" i="2300.56" sn="32.394" a="55.5311" fwhm="0.0221574" res="12955.3" algo="Sum"/><pk mz="287.19790254" i="918.007" sn="12.9278" a="18.2784" fwhm="0.0169018" res="16992.2" algo="Sum"/><pk mz="288.21647790" i="1099.09" sn="15.3264" a="21.355" fwhm="0.0161257" res="17873.1" algo="Sum"/><pk mz="288.28959832" i="908.735" sn="12.6702" a="17.6086" fwhm="0.0158316" res="18209.7" algo="Sum"/><pk mz="288.76864312" i="1562.96" sn="21.7235" a="26.1096" fwhm="0.0150741" res="19156.6" algo="Sum"/><pk mz="288.92222211" i="1391.43" sn="19.3262" a="25.517" fwhm="0.0165851" res="17420.6" algo="Sum"/><pk mz="290.85507122" i="1409.29" sn="19.4625" a="25.4375" fwhm="0.0151713" res="19171.4" algo="Sum"/><pk mz="291.12039475" i="977.252" sn="13.4856" a="19.3761" fwhm="0.0158227" res="18398.9" algo="Sum"/><pk mz="291.19529493" i="2762.66" sn="38.1233" a="47.3012" fwhm="0.0157405" res="18499.7" algo="Sum"/><pk mz="291.22952576" i="2678.2" sn="36.9579" a="42.3569" fwhm="0.0144456" res="20160.5" algo="Sum"/><pk mz="291.26582866" i="4041.12" sn="55.7656" a="66.766" fwhm="0.0152585" res="19088.7" algo="Sum"/><pk mz="292.26841642" i="894.724" sn="12.3365" a="17.0849" fwhm="0.0157175" res="18595.1" algo="Sum"/><pk mz="292.85225267" i="1034.78" sn="14.216" a="17.8479" fwhm="0.0154988" res="18895.1" algo="Sum"/><pk mz="292.89659870" i="1351.99" sn="18.5738" a="26.4204" fwhm="0.0169487" res="17281.3" algo="Sum"/><pk mz="293.09808145" i="131651" sn="1808.32" a="2018.88" fwhm="0.0134986" res="21713.3" algo="Sum"/><pk mz="293.17266919" i="1141.96" sn="15.6899" a="27.76" fwhm="0.0241317" res="12148.8" algo="Sum"/><pk mz="293.20893717" i="1575.74" sn="21.6533" a="31.8402" fwhm="0.0181209" res="16180.7" algo="Sum"/><pk mz="293.24518460" i="2786.25" sn="38.2982" a="50.1084" fwhm="0.0161772" res="18127" algo="Sum"/><pk mz="294.10103240" i="15381.6" sn="210.368" a="257.37" fwhm="0.0151298" res="19438.5" algo="Sum"/><pk mz="294.93855842" i="1406.27" sn="19.0569" a="25.3085" fwhm="0.0153521" res="19211.6" algo="Sum"/><pk mz="295.10253088" i="3230.26" sn="43.5765" a="59.8852" fwhm="0.0166411" res="17733.4" algo="Sum"/><pk mz="295.18895780" i="2309.33" sn="31.1416" a="49.9842" fwhm="0.0191028" res="15452.7" algo="Sum"/><pk mz="295.22446090" i="4395.7" sn="59.2815" a="79.0282" fwhm="0.016018" res="18430.8" algo="Sum"/><pk mz="295.26090738" i="892.504" sn="12.0378" a="16.4876" fwhm="0.0185913" res="15881.7" algo="Sum"/><pk mz="296.22223201" i="1630.76" sn="21.7853" a="37.8387" fwhm="0.0202505" res="14627.9" algo="Sum"/><pk mz="297.23845927" i="923.723" sn="12.1839" a="20.5571" fwhm="0.0259299" res="11463.2" algo="Sum"/><pk mz="297.31496664" i="982.487" sn="12.9586" a="17.6469" fwhm="0.0149984" res="19823.1" algo="Sum"/><pk mz="298.34680710" i="4461.6" sn="58.4126" a="76.9471" fwhm="0.0157775" res="18909.7" algo="Sum"/><pk mz="299.11045110" i="1275.96" sn="16.5988" a="25.4071" fwhm="0.0184606" res="16202.6" algo="Sum"/><pk mz="299.16210983" i="3030.46" sn="39.4228" a="70.8785" fwhm="0.0191492" res="15622.7" algo="Sum"/><pk mz="299.19681574" i="3606.95" sn="46.9222" a="70.2559" fwhm="0.016851" res="17755.4" algo="Sum"/><pk mz="299.35000953" i="1019.97" sn="13.2529" a="18.9116" fwhm="0.017171" res="17433.5" algo="Sum"/><pk mz="300.22937612" i="987.468" sn="12.7741" a="18.7117" fwhm="0.0172226" res="17432.3" algo="Sum"/><pk mz="300.88425989" i="1177.06" sn="15.0782" a="21.4191" fwhm="0.0161806" res="18595.3" algo="Sum"/><pk mz="301.04156481" i="914.598" sn="11.7154" a="19.6442" fwhm="0.0196325" res="15333.9" algo="Sum"/><pk mz="301.14128223" i="186606" sn="2386.33" a="2755.52" fwhm="0.012897" res="23349.6" algo="Sum"/><pk mz="301.21190013" i="15472.3" sn="197.492" a="286.406" fwhm="0.016417" res="18347.6" algo="Sum"/><pk mz="302.14435010" i="30563" sn="385.217" a="534.824" fwhm="0.0153372" res="19700" algo="Sum"/><pk mz="302.21548385" i="3305.02" sn="41.6067" a="58.7968" fwhm="0.0165887" res="18218.1" algo="Sum"/><pk mz="302.24527416" i="10673.8" sn="134.359" a="190.289" fwhm="0.0159984" res="18892.3" algo="Sum"/><pk mz="302.92587675" i="1013.95" sn="12.6975" a="19.2603" fwhm="0.0174293" res="17380.3" algo="Sum"/><pk mz="303.14704218" i="4148.72" sn="51.6728" a="82.8964" fwhm="0.017583" res="17240.9" algo="Sum"/><pk mz="303.19265508" i="1941.86" sn="24.1887" a="35.0715" fwhm="0.0169155" res="17923.9" algo="Sum"/><pk mz="303.22921737" i="31386.6" sn="390.971" a="589.954" fwhm="0.0156912" res="19324.8" algo="Sum"/><pk mz="303.30421747" i="1425.43" sn="17.7588" a="29.3698" fwhm="0.0183366" res="16540.9" algo="Sum"/><pk mz="304.23252330" i="6691.96" sn="82.539" a="110.283" fwhm="0.0160409" res="18966" algo="Sum"/><pk mz="304.26084377" i="17190.6" sn="212.042" a="296.83" fwhm="0.015741" res="19329.3" algo="Sum"/><pk mz="304.30066416" i="1532.03" sn="18.8972" a="35.7013" fwhm="0.026531" res="11469.6" algo="Sum"/><pk mz="305.06544386" i="1563.17" sn="19.1728" a="31.0429" fwhm="0.0166536" res="18318.3" algo="Sum"/><pk mz="305.15725059" i="1840.31" sn="22.5707" a="53.3018" fwhm="0.0211562" res="14424" algo="Sum"/><pk mz="305.24498672" i="17071.6" sn="209.376" a="334.143" fwhm="0.0169381" res="18021.2" algo="Sum"/><pk mz="306.24826821" i="3561.45" sn="43.3068" a="60.5591" fwhm="0.0173308" res="17670.7" algo="Sum"/><pk mz="306.27692218" i="8064.93" sn="98.0686" a="155.068" fwhm="0.0169375" res="18082.8" algo="Sum"/><pk mz="307.20216794" i="1264.38" sn="15.2722" a="19.434" fwhm="0.0216999" res="14156.8" algo="Sum"/><pk mz="307.22455192" i="1242.77" sn="15.0112" a="21.4533" fwhm="0.0207237" res="14824.8" algo="Sum"/><pk mz="307.26045697" i="7638.27" sn="92.2612" a="139.314" fwhm="0.0173392" res="17720.5" algo="Sum"/><pk mz="308.26299425" i="1858.3" sn="22.3455" a="40.1684" fwhm="0.0186693" res="16511.7" algo="Sum"/><pk mz="308.87729682" i="941.74" sn="11.2516" a="20.1477" fwhm="0.0197988" res="15600.8" algo="Sum"/><pk mz="309.20369434" i="11271.7" sn="134.585" a="219.252" fwhm="0.0172547" res="17920" algo="Sum"/><pk mz="309.24063604" i="2643.93" sn="31.5687" a="51.6917" fwhm="0.0203952" res="15162.4" algo="Sum"/><pk mz="309.27627706" i="2416.95" sn="28.8586" a="47.786" fwhm="0.0174001" res="17774.3" algo="Sum"/><pk mz="310.20708165" i="2168.67" sn="25.6657" a="49.8382" fwhm="0.0177869" res="17440.2" algo="Sum"/><pk mz="310.31013837" i="5112.76" sn="60.4213" a="95.3777" fwhm="0.0167889" res="18483.1" algo="Sum"/><pk mz="310.91253212" i="1350.7" sn="15.9005" a="25.3088" fwhm="0.0165748" res="18758.2" algo="Sum"/><pk mz="311.20038112" i="1090.75" sn="12.7965" a="14.7939" fwhm="0.0202558" res="15363.5" algo="Sum"/><pk mz="311.22038657" i="1622.19" sn="19.0277" a="44.7245" fwhm="0.0297257" res="10469.7" algo="Sum"/><pk mz="311.31415353" i="1352.67" sn="15.8673" a="24.85" fwhm="0.0235406" res="13224.6" algo="Sum"/><pk mz="311.32681483" i="1176.86" sn="13.8058" a="19.6955" fwhm="0.0161136" res="19320.7" algo="Sum"/><pk mz="312.32656576" i="1438.48" sn="16.7466" a="27.9434" fwhm="0.0176036" res="17742.2" algo="Sum"/><pk mz="313.21366655" i="1289.12" sn="14.8047" a="36.1635" fwhm="0.0252884" res="12385.7" algo="Sum"/><pk mz="314.23183811" i="1551.88" sn="17.6676" a="36.0583" fwhm="0.0181731" res="17291" algo="Sum"/><pk mz="315.07997630" i="147903" sn="1664.05" a="2348.5" fwhm="0.013875" res="22708.5" algo="Sum"/><pk mz="315.13295805" i="1655.58" sn="18.6319" a="36.3327" fwhm="0.0309884" res="10169.4" algo="Sum"/><pk mz="315.16315416" i="1044.56" sn="11.7571" a="13.7496" fwhm="0.0244715" res="12878.8" algo="Sum"/><pk mz="315.19289784" i="37607" sn="423.287" a="652.017" fwhm="0.0156822" res="20098.7" algo="Sum"/><pk mz="315.22788061" i="1767.73" sn="19.8993" a="39.3871" fwhm="0.0254028" res="12409.2" algo="Sum"/><pk mz="316.08274698" i="16781.3" sn="187.245" a="306.684" fwhm="0.0162579" res="19441.8" algo="Sum"/><pk mz="316.10921192" i="2602.64" sn="29.0406" a="43.3926" fwhm="0.0157391" res="20084.4" algo="Sum"/><pk mz="316.19640817" i="7599.11" sn="84.7918" a="141.768" fwhm="0.0164125" res="19265.6" algo="Sum"/><pk mz="316.24797640" i="2615.71" sn="29.1864" a="53.9678" fwhm="0.0174004" res="18174.7" algo="Sum"/><pk mz="317.08459032" i="3211.89" sn="35.5606" a="55.2972" fwhm="0.0181118" res="17507.1" algo="Sum"/><pk mz="317.11487553" i="27632.6" sn="305.936" a="496.159" fwhm="0.0156387" res="20277.5" algo="Sum"/><pk mz="317.18533142" i="2540.52" sn="28.1275" a="63.1309" fwhm="0.0294102" res="10784.9" algo="Sum"/><pk mz="317.20436370" i="2249.4" sn="24.9043" a="47.2732" fwhm="0.0232967" res="13615.9" algo="Sum"/><pk mz="317.24570549" i="3434.22" sn="38.0209" a="69.4605" fwhm="0.0179538" res="17670.1" algo="Sum"/><pk mz="317.28133802" i="972.421" sn="10.766" a="19.081" fwhm="0.0198688" res="15968.9" algo="Sum"/><pk mz="318.11832651" i="4785.68" sn="52.659" a="94.7152" fwhm="0.0172096" res="18484.9" algo="Sum"/><pk mz="318.21832197" i="1901.48" sn="20.9082" a="38.2699" fwhm="0.0198672" res="16017.2" algo="Sum"/><pk mz="318.24341362" i="1316.19" sn="14.4694" a="30.232" fwhm="0.0248404" res="12811.5" algo="Sum"/><pk mz="319.03997160" i="3944.19" sn="43.0173" a="76.6036" fwhm="0.0165969" res="19222.9" algo="Sum"/><pk mz="319.11439176" i="2553.2" sn="27.8337" a="56.7639" fwhm="0.019282" res="16549.9" algo="Sum"/><pk mz="319.15239718" i="1658" sn="18.0681" a="41.5394" fwhm="0.0236221" res="13510.8" algo="Sum"/><pk mz="319.20130126" i="1218.43" sn="13.2692" a="25.8737" fwhm="0.0250722" res="12731.3" algo="Sum"/><pk mz="319.22407518" i="3322.65" sn="36.1562" a="66.1192" fwhm="0.0182757" res="17467.2" algo="Sum"/><pk mz="319.26078099" i="4695.57" sn="51.0331" a="83.4533" fwhm="0.0165568" res="19282.7" algo="Sum"/><pk mz="319.29741911" i="5141.18" sn="55.8143" a="100.838" fwhm="0.0171604" res="18606.6" algo="Sum"/><pk mz="320.23378283" i="2376.17" sn="25.558" a="51.0774" fwhm="0.0198536" res="16129.7" algo="Sum"/><pk mz="320.26116305" i="1339.2" sn="14.4006" a="26.4732" fwhm="0.0231013" res="13863.3" algo="Sum"/><pk mz="320.30090417" i="1212.91" sn="13.0407" a="24.8449" fwhm="0.0179421" res="17851.9" algo="Sum"/><pk mz="321.13105265" i="1151.76" sn="12.2848" a="27.7348" fwhm="0.0209271" res="15345.2" algo="Sum"/><pk mz="321.21004940" i="2274.48" sn="24.2645" a="49.4496" fwhm="0.0264702" res="12134.8" algo="Sum"/><pk mz="321.23869143" i="3602.74" sn="38.4346" a="80.0084" fwhm="0.0231882" res="13853.5" algo="Sum"/><pk mz="321.27586065" i="1697.12" sn="18.1052" a="32.997" fwhm="0.0192654" res="16676.3" algo="Sum"/><pk mz="321.31527045" i="7114.93" sn="75.9032" a="133.984" fwhm="0.0164281" res="19558.9" algo="Sum"/><pk mz="322.24629938" i="1376.48" sn="14.5441" a="41.1039" fwhm="0.0264615" res="12177.9" algo="Sum"/><pk mz="322.31859326" i="1687.87" sn="17.8349" a="33.6481" fwhm="0.0176682" res="18242.8" algo="Sum"/><pk mz="323.19716230" i="2411.07" sn="25.2799" a="55.5585" fwhm="0.0201202" res="16063.3" algo="Sum"/><pk mz="323.22155673" i="1270.26" sn="13.3186" a="27.8836" fwhm="0.0319085" res="10129.6" algo="Sum"/><pk mz="323.25535475" i="2041.68" sn="21.4069" a="45.7663" fwhm="0.0214517" res="15069" algo="Sum"/><pk mz="323.29215938" i="1278.58" sn="13.405" a="24.6936" fwhm="0.0170808" res="18927.2" algo="Sum"/><pk mz="325.17766665" i="1934.51" sn="19.9199" a="39.3288" fwhm="0.0221361" res="14689.9" algo="Sum"/><pk mz="325.21215786" i="12326.7" sn="126.93" a="240.355" fwhm="0.0177092" res="18364" algo="Sum"/><pk mz="326.21571313" i="2610.86" sn="26.7496" a="62.5073" fwhm="0.0181754" res="17948.2" algo="Sum"/><pk mz="326.84946043" i="944.481" sn="9.63966" a="16.4169" fwhm="0.0157739" res="20720.8" algo="Sum"/><pk mz="327.01428900" i="939.583" sn="9.58464" a="19.6217" fwhm="0.0180802" res="18086.8" algo="Sum"/><pk mz="327.19622878" i="7855.55" sn="80.107" a="155.624" fwhm="0.0187126" res="17485.3" algo="Sum"/><pk mz="327.22818191" i="16583.7" sn="169.085" a="335.867" fwhm="0.0175832" res="18610.3" algo="Sum"/><pk mz="328.19958773" i="1642.54" sn="16.6478" a="32.0137" fwhm="0.0196737" res="16682.2" algo="Sum"/><pk mz="328.23217538" i="3690.67" sn="37.3796" a="85.8451" fwhm="0.0199107" res="16485.2" algo="Sum"/><pk mz="329.17657589" i="2048.72" sn="20.5698" a="40.2428" fwhm="0.0231572" res="14214.9" algo="Sum"/><pk mz="329.21246274" i="8748.36" sn="87.7365" a="180.14" fwhm="0.0192055" res="17141.6" algo="Sum"/><pk mz="329.24307644" i="11814.1" sn="118.363" a="225.984" fwhm="0.0178482" res="18446.8" algo="Sum"/><pk mz="330.21611354" i="1792.88" sn="17.8219" a="38.5904" fwhm="0.0233807" res="14123.5" algo="Sum"/><pk mz="330.24410204" i="3840.81" sn="38.179" a="84.0424" fwhm="0.0201864" res="16359.7" algo="Sum"/><pk mz="331.04911178" i="53601.5" sn="527.072" a="1161.46" fwhm="0.0198766" res="16655.2" algo="Sum"/><pk mz="331.18746332" i="31900.2" sn="313.443" a="602.677" fwhm="0.0178708" res="18532.3" algo="Sum"/><pk mz="331.22317010" i="6494.95" sn="63.8286" a="139.871" fwhm="0.0241641" res="13707.2" algo="Sum"/><pk mz="331.26023127" i="3695.63" sn="36.3195" a="80.6475" fwhm="0.0210429" res="15742.1" algo="Sum"/><pk mz="331.29578728" i="962.938" sn="9.4631" a="18.7526" fwhm="0.0224163" res="14779.2" algo="Sum"/><pk mz="332.05185317" i="6395.27" sn="62.4007" a="147.829" fwhm="0.021502" res="15442.8" algo="Sum"/><pk mz="332.08472141" i="1341.1" sn="13.0831" a="30.8288" fwhm="0.021286" res="15601.1" algo="Sum"/><pk mz="332.19078377" i="6557.31" sn="63.9734" a="123.834" fwhm="0.0191062" res="17386.5" algo="Sum"/><pk mz="332.22668297" i="1387.41" sn="13.5357" a="32.3383" fwhm="0.0255676" res="12994.1" algo="Sum"/><pk mz="332.26266060" i="1054.41" sn="10.287" a="16.8867" fwhm="0.0228516" res="14540" algo="Sum"/><pk mz="332.29231379" i="13508.8" sn="131.802" a="256.254" fwhm="0.0167977" res="19782" algo="Sum"/><pk mz="332.83925134" i="1095.35" sn="10.6016" a="21.7011" fwhm="0.0185808" res="17913.1" algo="Sum"/><pk mz="333.05186402" i="3503.25" sn="33.837" a="77.2054" fwhm="0.0189389" res="17585.6" algo="Sum"/><pk mz="333.16648081" i="2090.65" sn="20.1884" a="47.4218" fwhm="0.0253992" res="13117.2" algo="Sum"/><pk mz="333.19763774" i="1582.06" sn="15.2712" a="45.842" fwhm="0.0344502" res="9671.87" algo="Sum"/><pk mz="333.24114717" i="1216.35" sn="11.7378" a="27.5038" fwhm="0.0248" res="13437.1" algo="Sum"/><pk mz="333.27734708" i="3601.97" sn="34.7681" a="68.7538" fwhm="0.0232825" res="14314.5" algo="Sum"/><pk mz="333.30899875" i="3720.17" sn="35.9115" a="79.5269" fwhm="0.0235327" res="14163.7" algo="Sum"/><pk mz="334.27841323" i="1186.95" sn="11.3652" a="22.315" fwhm="0.0202207" res="16531.5" algo="Sum"/><pk mz="334.30971313" i="2475.79" sn="23.7061" a="58.261" fwhm="0.0210223" res="15902.7" algo="Sum"/><pk mz="334.83640572" i="1091.72" sn="10.3884" a="20.0801" fwhm="0.0164748" res="20324.1" algo="Sum"/><pk mz="335.01387093" i="1631.18" sn="15.5207" a="31.8483" fwhm="0.0184642" res="18143.9" algo="Sum"/><pk mz="335.03630005" i="1014.68" sn="9.65435" a="20.5684" fwhm="0.0206229" res="16245.9" algo="Sum"/><pk mz="335.22048888" i="1966.52" sn="18.7009" a="45.0348" fwhm="0.0228027" res="14700.9" algo="Sum"/><pk mz="335.25574853" i="1456.98" sn="13.8553" a="30.3253" fwhm="0.0204701" res="16377.8" algo="Sum"/><pk mz="335.29215250" i="2302.44" sn="21.896" a="52.2955" fwhm="0.0197993" res="16934.5" algo="Sum"/><pk mz="336.32595968" i="2039.55" sn="19.3082" a="42.5501" fwhm="0.0184756" res="18203.8" algo="Sum"/><pk mz="337.06176992" i="70140.3" sn="660.021" a="1277.23" fwhm="0.0162087" res="20795.1" algo="Sum"/><pk mz="337.17588468" i="1058.8" sn="9.96312" a="31.73" fwhm="0.0263644" res="12789.1" algo="Sum"/><pk mz="337.21133583" i="1370.55" sn="12.8956" a="33.9041" fwhm="0.0309074" res="10910.4" algo="Sum"/><pk mz="337.23393690" i="1721.85" sn="16.1908" a="33.9736" fwhm="0.0226388" res="14896.3" algo="Sum"/><pk mz="337.27142212" i="2045.82" sn="19.2114" a="44.2787" fwhm="0.0198112" res="17024.3" algo="Sum"/><pk mz="337.30750665" i="4904.85" sn="46.0058" a="113.509" fwhm="0.0184623" res="18270.1" algo="Sum"/><pk mz="338.06478139" i="8247.34" sn="77.0328" a="167.638" fwhm="0.0176288" res="19176.8" algo="Sum"/><pk mz="338.34188530" i="125444" sn="1164.08" a="2172.9" fwhm="0.0153272" res="22074.6" algo="Sum"/><pk mz="339.03685550" i="1026.82" sn="9.49722" a="27.6055" fwhm="0.0295955" res="11455.7" algo="Sum"/><pk mz="339.06626743" i="1645.11" sn="15.2007" a="39.5141" fwhm="0.0205185" res="16524.9" algo="Sum"/><pk mz="339.19215317" i="1771.07" sn="16.3151" a="36.3148" fwhm="0.0238447" res="14225" algo="Sum"/><pk mz="339.22809548" i="1686.95" sn="15.539" a="41.073" fwhm="0.0359781" res="9428.74" algo="Sum"/><pk mz="339.34504171" i="30300.6" sn="279.041" a="590.992" fwhm="0.0173236" res="19588.6" algo="Sum"/><pk mz="340.25564519" i="935.697" sn="8.53896" a="23.334" fwhm="0.0250403" res="13588.3" algo="Sum"/><pk mz="340.34985117" i="4235.84" sn="38.6564" a="99.2349" fwhm="0.0210014" res="16206" algo="Sum"/><pk mz="340.78174093" i="1003.11" sn="9.13204" a="21.1446" fwhm="0.0178893" res="19049.5" algo="Sum"/><pk mz="341.18806832" i="3314.69" sn="29.9797" a="62.7752" fwhm="0.019737" res="17286.8" algo="Sum"/><pk mz="341.20759878" i="4503.41" sn="40.7269" a="103.127" fwhm="0.0234321" res="14561.6" algo="Sum"/><pk mz="341.24443250" i="1710.83" sn="15.4709" a="38.4401" fwhm="0.0280946" res="12146.2" algo="Sum"/><pk mz="342.21099415" i="1069.61" sn="9.58621" a="19.5949" fwhm="0.0205196" res="16677.2" algo="Sum"/><pk mz="342.24563017" i="1565.7" sn="14.0323" a="29.2879" fwhm="0.0230267" res="14863" algo="Sum"/><pk mz="342.26277273" i="1851.08" sn="16.59" a="35.9004" fwhm="0.0228992" res="14946.5" algo="Sum"/><pk mz="342.86875959" i="1710.19" sn="15.2526" a="33.2467" fwhm="0.0177435" res="19323.6" algo="Sum"/><pk mz="343.19165042" i="57971.6" sn="516.582" a="1115.23" fwhm="0.0176406" res="19454.6" algo="Sum"/><pk mz="343.25862615" i="1131.29" sn="10.0801" a="27.5224" fwhm="0.0269404" res="12741.4" algo="Sum"/><pk mz="344.19477056" i="10778.7" sn="95.1996" a="225.444" fwhm="0.0188823" res="18228.5" algo="Sum"/><pk mz="344.27825971" i="1177.8" sn="10.4025" a="25.7964" fwhm="0.0239014" res="14404.1" algo="Sum"/><pk mz="344.86580507" i="1017.73" sn="8.93618" a="22.698" fwhm="0.0189212" res="18226.5" algo="Sum"/><pk mz="345.19995843" i="5593.75" sn="49.0969" a="221.968" fwhm="0.0425051" res="8121.38" algo="Sum"/><pk mz="345.23927271" i="4395.55" sn="38.5802" a="90.786" fwhm="0.0228288" res="15123" algo="Sum"/><pk mz="345.31199878" i="953.285" sn="8.36653" a="21.4039" fwhm="0.0197846" res="17453.6" algo="Sum"/><pk mz="346.21104740" i="1522.58" sn="13.3179" a="37.3462" fwhm="0.0305837" res="11320.1" algo="Sum"/><pk mz="346.24307506" i="1110.59" sn="9.71014" a="24.0971" fwhm="0.0255864" res="13532.3" algo="Sum"/><pk mz="347.16201252" i="8921.93" sn="77.5779" a="182.009" fwhm="0.0205482" res="16895" algo="Sum"/><pk mz="347.22066686" i="2886.92" sn="25.0546" a="72.4284" fwhm="0.0259402" res="13385.4" algo="Sum"/><pk mz="347.25429951" i="1710.91" sn="14.8311" a="38.0558" fwhm="0.0233742" res="14856.3" algo="Sum"/><pk mz="347.29153210" i="920.325" sn="7.96723" a="19.7912" fwhm="0.0241733" res="14366.8" algo="Sum"/><pk mz="347.32832248" i="4461.03" sn="38.5717" a="92.7003" fwhm="0.0187131" res="18560.7" algo="Sum"/><pk mz="348.16584394" i="2027.91" sn="17.3983" a="42.3477" fwhm="0.0200563" res="17359.4" algo="Sum"/><pk mz="348.26566979" i="2015.23" sn="17.2704" a="46.7579" fwhm="0.0241002" res="14450.7" algo="Sum"/><pk mz="348.33120219" i="1200.49" sn="10.2877" a="24.845" fwhm="0.0180741" res="19272.4" algo="Sum"/><pk mz="348.81368002" i="1318.83" sn="11.276" a="29.2194" fwhm="0.0178534" res="19537.7" algo="Sum"/><pk mz="349.05533917" i="6078.72" sn="51.7493" a="118.095" fwhm="0.0171295" res="20377.4" algo="Sum"/><pk mz="349.16407051" i="1267.54" sn="10.7543" a="21.3191" fwhm="0.0143454" res="24339.8" algo="Sum"/><pk mz="349.18266927" i="1821.35" sn="15.4521" a="48.4643" fwhm="0.0323464" res="10795.1" algo="Sum"/><pk mz="349.21205579" i="1655.92" sn="14.0489" a="38.8362" fwhm="0.032328" res="10802.1" algo="Sum"/><pk mz="349.27076316" i="2138.26" sn="18.142" a="53.521" fwhm="0.0202286" res="17266.2" algo="Sum"/><pk mz="350.81087615" i="1362.59" sn="11.416" a="27.7643" fwhm="0.018483" res="18980.2" algo="Sum"/><pk mz="351.22889580" i="5270.67" sn="43.9209" a="116.124" fwhm="0.0214743" res="16355.8" algo="Sum"/><pk mz="351.28637316" i="1400.96" sn="11.67" a="29.6885" fwhm="0.0244785" res="14350.8" algo="Sum"/><pk mz="351.32313782" i="1180.17" sn="9.82813" a="26.652" fwhm="0.0202239" res="17371.7" algo="Sum"/><pk mz="352.23331389" i="1397.14" sn="11.5689" a="46.2403" fwhm="0.0264676" res="13308.1" algo="Sum"/><pk mz="352.32300719" i="1175.21" sn="9.73046" a="27.1424" fwhm="0.0203378" res="17323.5" algo="Sum"/><pk mz="352.89764474" i="2464.2" sn="20.2708" a="56.5283" fwhm="0.0188159" res="18755.3" algo="Sum"/><pk mz="353.03344459" i="38979.3" sn="320.67" a="868.121" fwhm="0.0198792" res="17759" algo="Sum"/><pk mz="353.20721446" i="1243.33" sn="10.2303" a="34.4736" fwhm="0.032064" res="11015.7" algo="Sum"/><pk mz="353.26586751" i="5182.25" sn="42.6375" a="122.508" fwhm="0.0227463" res="15530.7" algo="Sum"/><pk mz="353.98494983" i="953.892" sn="7.80975" a="21.4248" fwhm="0.0203979" res="17354" algo="Sum"/><pk mz="354.03663943" i="4519.92" sn="37.0003" a="112.241" fwhm="0.0220206" res="16077.5" algo="Sum"/><pk mz="354.26937477" i="1293.22" sn="10.5781" a="31.6392" fwhm="0.0213772" res="16572.3" algo="Sum"/><pk mz="354.89447042" i="1015.36" sn="8.28593" a="23.021" fwhm="0.0185715" res="19109.6" algo="Sum"/><pk mz="355.03484739" i="3072.64" sn="25.0583" a="75.155" fwhm="0.0211523" res="16784.7" algo="Sum"/><pk mz="355.18889053" i="1259.51" sn="10.2683" a="30.8453" fwhm="0.0357622" res="9931.98" algo="Sum"/><pk mz="355.22385619" i="1133.5" sn="9.24083" a="26.9475" fwhm="0.0313445" res="11332.9" algo="Sum"/><pk mz="355.25972049" i="928.129" sn="7.56683" a="20.0093" fwhm="0.0313631" res="11327.3" algo="Sum"/><pk mz="355.27962207" i="962.399" sn="7.84525" a="24.4868" fwhm="0.0257049" res="13821.4" algo="Sum"/><pk mz="356.28656935" i="1364.18" sn="11.085" a="48.6281" fwhm="0.0298454" res="11937.7" algo="Sum"/><pk mz="357.20622284" i="8144.7" sn="65.6979" a="181.84" fwhm="0.0198572" res="17988.7" algo="Sum"/><pk mz="357.23775391" i="1570.67" sn="12.6592" a="28.8693" fwhm="0.0176073" res="20289.2" algo="Sum"/><pk mz="358.20962034" i="1637.23" sn="13.0902" a="40.4132" fwhm="0.0230483" res="15541.7" algo="Sum"/><pk mz="358.30630662" i="5691.38" sn="45.4777" a="150.448" fwhm="0.0216655" res="16538.1" algo="Sum"/><pk mz="358.84281068" i="1937.65" sn="15.4367" a="44.5428" fwhm="0.0189023" res="18984.1" algo="Sum"/><pk mz="358.98010266" i="134562" sn="1069.45" a="2389.34" fwhm="0.0156633" res="22918.5" algo="Sum"/><pk mz="359.04343657" i="43691" sn="346.58" a="862.871" fwhm="0.0174994" res="20517.4" algo="Sum"/><pk mz="359.16556299" i="12686.1" sn="100.596" a="288.112" fwhm="0.0192748" res="18634" algo="Sum"/><pk mz="359.21746388" i="3072.49" sn="24.3617" a="91.9195" fwhm="0.0360877" res="9954.02" algo="Sum"/><pk mz="359.31168663" i="1630.38" sn="12.9274" a="35.1213" fwhm="0.0313462" res="11462.7" algo="Sum"/><pk mz="359.98226050" i="18997" sn="149.676" a="395.349" fwhm="0.0187166" res="19233.3" algo="Sum"/><pk mz="360.04665548" i="5203.21" sn="40.9595" a="122.388" fwhm="0.0197654" res="18216" algo="Sum"/><pk mz="360.16946419" i="2676.89" sn="21.067" a="63.1006" fwhm="0.0199446" res="18058.5" algo="Sum"/><pk mz="360.32416689" i="322583" sn="2538.92" a="5208.6" fwhm="0.0140282" res="25685.7" algo="Sum"/><pk mz="360.84009686" i="1477.72" sn="11.5716" a="34.5999" fwhm="0.0185282" res="19475.2" algo="Sum"/><pk mz="360.97751384" i="82722.8" sn="646.958" a="1611.61" fwhm="0.0169179" res="21337.1" algo="Sum"/><pk mz="361.04614443" i="1366.53" sn="10.6854" a="37.8069" fwhm="0.0285364" res="12652.1" algo="Sum"/><pk mz="361.18034844" i="2477.11" sn="19.369" a="141.99" fwhm="0.0729542" res="4950.78" algo="Sum"/><pk mz="361.23819934" i="3682.44" sn="28.7936" a="94.3659" fwhm="0.0226398" res="15955.9" algo="Sum"/><pk mz="361.27097833" i="1012.47" sn="7.91788" a="20.6328" fwhm="0.027256" res="13254.7" algo="Sum"/><pk mz="361.32719741" i="75055.4" sn="586.984" a="1519.08" fwhm="0.0174223" res="20739.3" algo="Sum"/><pk mz="361.97974500" i="11861.3" sn="91.8795" a="248.236" fwhm="0.0189236" res="19128.5" algo="Sum"/><pk mz="362.19056468" i="1033.09" sn="7.99461" a="25.8756" fwhm="0.0274584" res="13190.5" algo="Sum"/><pk mz="362.24118491" i="5996.48" sn="46.3922" a="143.292" fwhm="0.0190963" res="18969.2" algo="Sum"/><pk mz="362.33150555" i="10689.3" sn="82.7248" a="256.524" fwhm="0.0207024" res="17501.9" algo="Sum"/><pk mz="362.92638430" i="2509.24" sn="19.2729" a="51.5918" fwhm="0.0193876" res="18719.5" algo="Sum"/><pk mz="362.97380988" i="12478.1" sn="95.8456" a="263.12" fwhm="0.0190015" res="19102.4" algo="Sum"/><pk mz="363.15725480" i="1805.92" sn="13.8658" a="45.1241" fwhm="0.0234938" res="15457.6" algo="Sum"/><pk mz="363.17801084" i="1126.67" sn="8.65055" a="26.9324" fwhm="0.0202875" res="17901.6" algo="Sum"/><pk mz="363.21669867" i="1050.83" sn="8.06823" a="21.9192" fwhm="0.0300665" res="12080.4" algo="Sum"/><pk mz="363.24670284" i="2156.33" sn="16.5562" a="67.5776" fwhm="0.0288209" res="12603.6" algo="Sum"/><pk mz="363.32831224" i="1756.55" sn="13.4867" a="55.5862" fwhm="0.0352486" res="10307.6" algo="Sum"/><pk mz="363.97613262" i="1782.76" sn="13.6064" a="45.341" fwhm="0.0199305" res="18262.3" algo="Sum"/><pk mz="364.96986638" i="994.172" sn="7.53064" a="25.8154" fwhm="0.0224984" res="16222" algo="Sum"/><pk mz="365.10559465" i="2425.91" sn="18.368" a="54.7689" fwhm="0.0197184" res="18516" algo="Sum"/><pk mz="365.15561212" i="1371.13" sn="10.3816" a="33.8802" fwhm="0.0295748" res="12346.9" algo="Sum"/><pk mz="365.20712461" i="1262.49" sn="9.55799" a="29.539" fwhm="0.02889" res="12641.3" algo="Sum"/><pk mz="365.24481202" i="1798.31" sn="13.6144" a="36.4288" fwhm="0.0238667" res="15303.5" algo="Sum"/><pk mz="365.26688128" i="1646.28" sn="12.4583" a="41.886" fwhm="0.0327792" res="11143.3" algo="Sum"/><pk mz="365.30149410" i="1073.11" sn="8.11836" a="23.8487" fwhm="0.0267885" res="13636.5" algo="Sum"/><pk mz="365.33862053" i="2488.07" sn="18.8229" a="52.9886" fwhm="0.019172" res="19055.8" algo="Sum"/><pk mz="366.37285863" i="2003.45" sn="15.0578" a="43.4058" fwhm="0.019764" res="18537.4" algo="Sum"/><pk mz="366.78501131" i="895.2" sn="6.71427" a="19.9069" fwhm="0.0186628" res="19653.2" algo="Sum"/><pk mz="367.12111841" i="2149.54" sn="16.1198" a="50.3735" fwhm="0.0198218" res="18521.1" algo="Sum"/><pk mz="367.22358025" i="996.412" sn="7.45697" a="16.5606" fwhm="0.022674" res="16195.8" algo="Sum"/><pk mz="367.24589435" i="1109.95" sn="8.30059" a="30.3591" fwhm="0.0370968" res="9899.67" algo="Sum"/><pk mz="367.27984571" i="906.084" sn="6.7689" a="26.9222" fwhm="0.0348734" res="10531.8" algo="Sum"/><pk mz="367.33512705" i="906.205" sn="6.76623" a="23.6405" fwhm="0.0221013" res="16620.5" algo="Sum"/><pk mz="368.28047170" i="982.683" sn="7.29706" a="27.8679" fwhm="0.0236388" res="15579.5" algo="Sum"/><pk mz="368.42494535" i="2891.94" sn="21.4685" a="61.7041" fwhm="0.0185303" res="19882.3" algo="Sum"/><pk mz="368.87150439" i="2570.98" sn="19.0452" a="55.3709" fwhm="0.0184942" res="19945.3" algo="Sum"/><pk mz="369.00523519" i="5356.96" sn="39.5848" a="133.604" fwhm="0.0230246" res="16026.5" algo="Sum"/><pk mz="369.19974364" i="2312.61" sn="17.0297" a="58.5996" fwhm="0.0259186" res="14244.6" algo="Sum"/><pk mz="369.22663308" i="3145.41" sn="23.1651" a="101.071" fwhm="0.034591" res="10674.1" algo="Sum"/><pk mz="369.35149236" i="37273.2" sn="274.547" a="767.932" fwhm="0.0183328" res="20147" algo="Sum"/><pk mz="370.29551781" i="1745.13" sn="12.7753" a="42.0118" fwhm="0.0205705" res="18001.3" algo="Sum"/><pk mz="370.35475186" i="10990.3" sn="80.4546" a="237.717" fwhm="0.0191411" res="19348.7" algo="Sum"/><pk mz="370.86873613" i="1016.72" sn="7.40563" a="24.2513" fwhm="0.0214301" res="17306" algo="Sum"/><pk mz="371.00563660" i="912.328" sn="6.63327" a="19.7742" fwhm="0.0226514" res="16378.9" algo="Sum"/><pk mz="371.03732708" i="2352.95" sn="17.1109" a="54.4567" fwhm="0.019603" res="18927.6" algo="Sum"/><pk mz="371.22385174" i="1296.46" sn="9.4244" a="42.7577" fwhm="0.0429926" res="8634.6" algo="Sum"/><pk mz="371.25448661" i="897.514" sn="6.52294" a="23.7584" fwhm="0.0317701" res="11685.7" algo="Sum"/><pk mz="371.31689758" i="1428.13" sn="10.3746" a="35.6349" fwhm="0.0286667" res="12952.9" algo="Sum"/><pk mz="371.35834336" i="1864.05" sn="13.5437" a="42.5683" fwhm="0.0200047" res="18563.6" algo="Sum"/><pk mz="373.18046543" i="2655.41" sn="18.9878" a="73.5273" fwhm="0.0279787" res="13338" algo="Sum"/><pk mz="373.23423607" i="939.555" sn="6.71857" a="21.6016" fwhm="0.0271062" res="13769.3" algo="Sum"/><pk mz="373.34402036" i="1010.6" sn="7.22581" a="23.0338" fwhm="0.0204039" res="18297.7" algo="Sum"/><pk mz="374.30237227" i="4255.21" sn="30.2429" a="100.925" fwhm="0.0216554" res="17284.5" algo="Sum"/><pk mz="374.81646062" i="1019.73" sn="7.22913" a="25.9396" fwhm="0.0199528" res="18785.1" algo="Sum"/><pk mz="375.01605026" i="28554.4" sn="202.201" a="643.046" fwhm="0.0200424" res="18711.1" algo="Sum"/><pk mz="375.19217768" i="1284.47" sn="9.09047" a="37.341" fwhm="0.035105" res="10687.7" algo="Sum"/><pk mz="375.21328250" i="970.897" sn="6.8695" a="21.5069" fwhm="0.0289494" res="12961" algo="Sum"/><pk mz="375.25170738" i="1005.99" sn="7.11761" a="26.7357" fwhm="0.0340315" res="11026.6" algo="Sum"/><pk mz="375.28683518" i="2201.79" sn="15.5782" a="59.8086" fwhm="0.0341623" res="10985.4" algo="Sum"/><pk mz="375.35963555" i="3944.73" sn="27.9099" a="88.7933" fwhm="0.0199157" res="18847.5" algo="Sum"/><pk mz="376.01916966" i="3355.68" sn="23.6997" a="84.3354" fwhm="0.0220366" res="17063.4" algo="Sum"/><pk mz="376.29762536" i="54033" sn="380.001" a="1223.8" fwhm="0.018784" res="20032.9" algo="Sum"/><pk mz="376.36075295" i="1484.06" sn="10.4147" a="35.231" fwhm="0.0251755" res="14949.5" algo="Sum"/><pk mz="376.98564108" i="1005.8" sn="7.03776" a="26.4357" fwhm="0.03178" res="11862.4" algo="Sum"/><pk mz="377.01583405" i="2479.72" sn="17.351" a="60.2373" fwhm="0.0222683" res="16930.6" algo="Sum"/><pk mz="377.23548072" i="1807.57" sn="12.5963" a="46.8668" fwhm="0.0261771" res="14410.9" algo="Sum"/><pk mz="377.26639412" i="1216.46" sn="8.47447" a="23.8829" fwhm="0.0300738" res="12544.7" algo="Sum"/><pk mz="377.30072762" i="14129.3" sn="98.4371" a="353.093" fwhm="0.0194642" res="19384.3" algo="Sum"/><pk mz="378.21508733" i="1197.86" sn="8.27146" a="28.7505" fwhm="0.0273955" res="13805.7" algo="Sum"/><pk mz="378.29840896" i="5378.57" sn="37.1402" a="141.849" fwhm="0.0231605" res="16333.8" algo="Sum"/><pk mz="378.90031793" i="2274.66" sn="15.6506" a="58.4529" fwhm="0.020049" res="18898.7" algo="Sum"/><pk mz="379.28682341" i="1895.15" sn="12.9782" a="63.8652" fwhm="0.0339608" res="11168.4" algo="Sum"/><pk mz="379.31397844" i="1895.99" sn="12.9837" a="38.9164" fwhm="0.0254813" res="14886" algo="Sum"/><pk mz="379.35335680" i="1033.17" sn="7.07576" a="25.7906" fwhm="0.0240106" res="15799.4" algo="Sum"/><pk mz="381.02523137" i="22297.3" sn="150.974" a="477.978" fwhm="0.019026" res="20026.5" algo="Sum"/><pk mz="381.07855647" i="1019.47" sn="6.90271" a="28.7141" fwhm="0.0299823" res="12710.1" algo="Sum"/><pk mz="381.20581549" i="1792" sn="12.134" a="50.5909" fwhm="0.029592" res="12882.1" algo="Sum"/><pk mz="381.25197424" i="946.703" sn="6.40984" a="35.9736" fwhm="0.0539067" res="7072.44" algo="Sum"/><pk mz="381.29680123" i="5006.78" sn="33.9" a="128.294" fwhm="0.0215336" res="17707" algo="Sum"/><pk mz="381.96991133" i="1282.71" sn="8.629" a="28.7505" fwhm="0.019548" res="19540.1" algo="Sum"/><pk mz="382.02813901" i="2663.51" sn="17.916" a="61.3931" fwhm="0.0196722" res="19419.7" algo="Sum"/><pk mz="382.29930680" i="1296.79" sn="8.7105" a="33.1147" fwhm="0.022518" res="16977.5" algo="Sum"/><pk mz="383.11584578" i="55018.5" sn="367.501" a="1147.63" fwhm="0.0185089" res="20699" algo="Sum"/><pk mz="383.16703438" i="1324.2" sn="8.84445" a="33.4633" fwhm="0.033042" res="11596.4" algo="Sum"/><pk mz="383.22263799" i="68810.8" sn="459.592" a="1437.64" fwhm="0.0181941" res="21063.1" algo="Sum"/><pk mz="384.11940125" i="7704.76" sn="51.2031" a="174.264" fwhm="0.0197446" res="19454.4" algo="Sum"/><pk mz="384.22560191" i="15362.5" sn="102.087" a="340.659" fwhm="0.01984" res="19366.2" algo="Sum"/><pk mz="384.84541439" i="1233.52" sn="8.15878" a="28.3242" fwhm="0.0191894" res="20055.1" algo="Sum"/><pk mz="385.12134860" i="1953.06" sn="12.9112" a="52.5845" fwhm="0.02229" res="17277.8" algo="Sum"/><pk mz="385.22287351" i="4830.05" sn="31.9296" a="165.277" fwhm="0.0300116" res="12835.8" algo="Sum"/><pk mz="385.29216368" i="1524.71" sn="10.0801" a="48.8725" fwhm="0.0261319" res="14744.1" algo="Sum"/><pk mz="386.22309339" i="972.745" sn="6.41629" a="34.8547" fwhm="0.0343635" res="11239.3" algo="Sum"/><pk mz="387.20111097" i="1206.62" sn="7.90769" a="44.135" fwhm="0.0360423" res="10743" algo="Sum"/><pk mz="388.35473052" i="4332.77" sn="28.0971" a="102.039" fwhm="0.0206207" res="18833.2" algo="Sum"/><pk mz="389.37367754" i="3810.71" sn="24.4983" a="94.6762" fwhm="0.0227875" res="17087.2" algo="Sum"/><pk mz="389.97325021" i="1007.69" sn="6.44359" a="22.4045" fwhm="0.0214436" res="18186" algo="Sum"/><pk mz="390.27790542" i="2004.75" sn="12.8128" a="48.5548" fwhm="0.0257002" res="15185.8" algo="Sum"/><pk mz="390.37838758" i="1153.32" sn="7.37114" a="29.8024" fwhm="0.0220417" res="17710.9" algo="Sum"/><pk mz="390.79628639" i="1190.44" sn="7.58085" a="28.2712" fwhm="0.0234122" res="16692" algo="Sum"/><pk mz="390.98853128" i="6170.73" sn="39.0992" a="163.587" fwhm="0.0234074" res="16703.6" algo="Sum"/><pk mz="391.28137268" i="2699.28" sn="17.0987" a="75.5919" fwhm="0.0315315" res="12409.2" algo="Sum"/><pk mz="391.35432177" i="1795.84" sn="11.3782" a="43.7308" fwhm="0.0210463" res="18594.9" algo="Sum"/><pk mz="392.29182794" i="3113.04" sn="19.5906" a="81.3202" fwhm="0.0266675" res="14710.5" algo="Sum"/><pk mz="392.31117062" i="3172.98" sn="19.9679" a="76.3604" fwhm="0.0276635" res="14181.5" algo="Sum"/><pk mz="392.79403784" i="1347.32" sn="8.43649" a="34.1734" fwhm="0.0214481" res="18313.7" algo="Sum"/><pk mz="392.98791524" i="1052.95" sn="6.59103" a="28.2421" fwhm="0.0233567" res="16825.5" algo="Sum"/><pk mz="393.20759533" i="2150.05" sn="13.4257" a="72.1172" fwhm="0.0277492" res="14170.1" algo="Sum"/><pk mz="393.26543982" i="1509.43" sn="9.42547" a="28.4236" fwhm="0.0195833" res="20081.7" algo="Sum"/><pk mz="393.29740480" i="38682.4" sn="241.548" a="890.602" fwhm="0.0197246" res="19939.4" algo="Sum"/><pk mz="393.36968189" i="1858.11" sn="11.6032" a="44.6072" fwhm="0.0240116" res="16382.5" algo="Sum"/><pk mz="394.30067370" i="9444.6" sn="58.7078" a="219.267" fwhm="0.0211141" res="18674.8" algo="Sum"/><pk mz="394.34531890" i="4390.72" sn="27.2928" a="119.229" fwhm="0.0229055" res="17216.2" algo="Sum"/><pk mz="394.87402797" i="906.745" sn="5.62297" a="23.3903" fwhm="0.0241518" res="16349.7" algo="Sum"/><pk mz="395.21568143" i="1272.08" sn="7.88022" a="39.3192" fwhm="0.0319928" res="12353.3" algo="Sum"/><pk mz="395.30308432" i="2051.78" sn="12.7103" a="60.8067" fwhm="0.032595" res="12127.7" algo="Sum"/><pk mz="395.34946110" i="1579.69" sn="9.7858" a="46.1236" fwhm="0.0243477" res="16237.6" algo="Sum"/><pk mz="396.99825978" i="17199.3" sn="105.715" a="398.43" fwhm="0.0205754" res="19294.8" algo="Sum"/><pk mz="397.18225574" i="943.112" sn="5.78677" a="31.7276" fwhm="0.0368247" res="10785.7" algo="Sum"/><pk mz="397.23492251" i="2946.1" sn="18.0708" a="82.9465" fwhm="0.0265408" res="14966.9" algo="Sum"/><pk mz="397.26970872" i="1591.73" sn="9.76166" a="44.4963" fwhm="0.0323434" res="12282.9" algo="Sum"/><pk mz="398.00116835" i="2104.63" sn="12.8736" a="53.9903" fwhm="0.0212584" res="18722.1" algo="Sum"/><pk mz="398.74327467" i="1150.79" sn="6.9969" a="20.8897" fwhm="0.0214039" res="18629.5" algo="Sum"/><pk mz="398.76101603" i="1539.88" sn="9.3626" a="35.5707" fwhm="0.0273987" res="14554" algo="Sum"/><pk mz="398.99836789" i="1680.17" sn="10.1999" a="46.5897" fwhm="0.0200655" res="19884.8" algo="Sum"/><pk mz="399.08949368" i="12330.1" sn="74.7843" a="286.707" fwhm="0.0205468" res="19423.4" algo="Sum"/><pk mz="399.19845994" i="22383.7" sn="135.73" a="488.864" fwhm="0.024717" res="16150.7" algo="Sum"/><pk mz="399.21134483" i="19989.3" sn="121.205" a="415.006" fwhm="0.0188285" res="21202.5" algo="Sum"/><pk mz="399.26119978" i="1639.3" sn="9.93867" a="41.0909" fwhm="0.0303669" res="13147.9" algo="Sum"/><pk mz="399.31231614" i="1283.41" sn="7.78112" a="51.3" fwhm="0.0400197" res="9977.89" algo="Sum"/><pk mz="400.09290190" i="1855.07" sn="11.1947" a="47.5379" fwhm="0.0213138" res="18771.5" algo="Sum"/><pk mz="400.20185067" i="5004.62" sn="30.2082" a="106.201" fwhm="0.0242515" res="16502.1" algo="Sum"/><pk mz="400.21549019" i="4728.86" sn="28.5459" a="105.372" fwhm="0.0246047" res="16265.8" algo="Sum"/><pk mz="400.34116037" i="1957.91" sn="11.8206" a="59.5178" fwhm="0.0222167" res="18019.8" algo="Sum"/><pk mz="400.82647595" i="1556.95" sn="9.37331" a="41.6859" fwhm="0.0229201" res="17488" algo="Sum"/><pk mz="401.09009530" i="1291.52" sn="7.75785" a="34.7136" fwhm="0.0234619" res="17095.4" algo="Sum"/><pk mz="401.19663389" i="3543.99" sn="21.2887" a="100.869" fwhm="0.0292862" res="13699.2" algo="Sum"/><pk mz="401.26783373" i="920.403" sn="5.52882" a="23.9828" fwhm="0.0360705" res="11124.5" algo="Sum"/><pk mz="401.34443912" i="936.376" sn="5.62398" a="23.3235" fwhm="0.0248489" res="16151.4" algo="Sum"/><pk mz="401.37509038" i="900.251" sn="5.40586" a="21.6458" fwhm="0.0241447" res="16623.7" algo="Sum"/><pk mz="402.35740247" i="16926.4" sn="100.847" a="397.97" fwhm="0.0207381" res="19401.8" algo="Sum"/><pk mz="402.82354284" i="1476.65" sn="8.74981" a="36.0642" fwhm="0.0214096" res="18815.1" algo="Sum"/><pk mz="403.00724063" i="7069.09" sn="41.8637" a="162.172" fwhm="0.0202837" res="19868.5" algo="Sum"/><pk mz="403.36037827" i="4711.89" sn="27.8997" a="109.893" fwhm="0.0231596" res="17416.6" algo="Sum"/><pk mz="403.39050328" i="3496.64" sn="20.704" a="81.3981" fwhm="0.0260424" res="15489.7" algo="Sum"/><pk mz="404.32834673" i="1115.11" sn="6.551" a="31.6698" fwhm="0.0296441" res="13639.4" algo="Sum"/><pk mz="404.39413333" i="1060.17" sn="6.22917" a="24.0899" fwhm="0.0244117" res="16565.6" algo="Sum"/><pk mz="405.26159581" i="2023.83" sn="11.841" a="73.1292" fwhm="0.0277039" res="14628.3" algo="Sum"/><pk mz="405.33398263" i="946.7" sn="5.53892" a="30.6026" fwhm="0.039969" res="10141.2" algo="Sum"/><pk mz="406.26154452" i="1343.82" sn="7.84192" a="46.7327" fwhm="0.0382904" res="10610" algo="Sum"/><pk mz="406.28748312" i="1057.2" sn="6.16754" a="27.8006" fwhm="0.0305327" res="13306.7" algo="Sum"/><pk mz="406.77228466" i="1529.72" sn="8.89804" a="37.7116" fwhm="0.0201772" res="20160" algo="Sum"/><pk mz="407.25738792" i="1069.42" sn="6.20645" a="31.6" fwhm="0.0415918" res="9791.77" algo="Sum"/><pk mz="407.28829415" i="1010.91" sn="5.86261" a="24.0579" fwhm="0.0358183" res="11371" algo="Sum"/><pk mz="407.31208228" i="909.706" sn="5.27183" a="19.5041" fwhm="0.0278596" res="14620.1" algo="Sum"/><pk mz="407.34670844" i="988.78" sn="5.72591" a="30.0536" fwhm="0.0390197" res="10439.5" algo="Sum"/><pk mz="407.38595641" i="910.411" sn="5.27056" a="22.3582" fwhm="0.0228891" res="17798.3" algo="Sum"/><pk mz="408.30665774" i="4154.14" sn="23.9064" a="142.398" fwhm="0.0241775" res="16887.9" algo="Sum"/><pk mz="408.76976668" i="2084.44" sn="11.9833" a="52.2967" fwhm="0.0228561" res="17884.5" algo="Sum"/><pk mz="409.18273663" i="1305.9" sn="7.48336" a="42.5206" fwhm="0.0266484" res="15354.9" algo="Sum"/><pk mz="409.27110303" i="12726.1" sn="72.9398" a="309.836" fwhm="0.0212263" res="19281.4" algo="Sum"/><pk mz="409.30825853" i="1920.37" sn="11.0089" a="28.6759" fwhm="0.0159587" res="25647.9" algo="Sum"/><pk mz="409.34262520" i="4113.95" sn="23.5886" a="123.529" fwhm="0.0254949" res="16055.9" algo="Sum"/><pk mz="410.27498565" i="3221.88" sn="18.3747" a="85.9405" fwhm="0.0236539" res="17344.9" algo="Sum"/><pk mz="410.31695130" i="981.545" sn="5.59783" a="24.3243" fwhm="0.0359511" res="11413.2" algo="Sum"/><pk mz="410.34594167" i="1246.91" sn="7.11123" a="37.6194" fwhm="0.0295044" res="13908" algo="Sum"/><pk mz="410.76479451" i="1535.75" sn="8.74727" a="41.1766" fwhm="0.0235603" res="17434.6" algo="Sum"/><pk mz="410.85555147" i="1663.98" sn="9.47124" a="44.1276" fwhm="0.0218185" res="18830.6" algo="Sum"/><pk mz="411.25947014" i="2580.35" sn="14.6259" a="114.386" fwhm="0.0398045" res="10332" algo="Sum"/><pk mz="412.77619864" i="1074.91" sn="6.04545" a="33.0938" fwhm="0.0295619" res="13963.1" algo="Sum"/><pk mz="412.85303606" i="1133.12" sn="6.36572" a="29.0068" fwhm="0.0223878" res="18441" algo="Sum"/><pk mz="412.97155834" i="5359.19" sn="30.0992" a="134.308" fwhm="0.0229727" res="17976.6" algo="Sum"/><pk mz="413.17904938" i="1909.98" sn="10.7078" a="54.1283" fwhm="0.0284121" res="14542.3" algo="Sum"/><pk mz="413.21000560" i="1393.06" sn="7.80926" a="24.959" fwhm="0.0240518" res="17180" algo="Sum"/><pk mz="413.23046183" i="1420.6" sn="7.96381" a="26.56" fwhm="0.0240524" res="17180.4" algo="Sum"/><pk mz="413.26587230" i="10230.2" sn="57.3555" a="265.462" fwhm="0.0219825" res="18799.8" algo="Sum"/><pk mz="413.31831681" i="908.366" sn="5.09275" a="30.8845" fwhm="0.0366105" res="11289.6" algo="Sum"/><pk mz="414.26934829" i="2914.3" sn="16.2943" a="84.7915" fwhm="0.0235652" res="17579.7" algo="Sum"/><pk mz="415.19303414" i="17184.8" sn="95.7098" a="475.71" fwhm="0.0228992" res="18131.3" algo="Sum"/><pk mz="415.27676974" i="1333.74" sn="7.42792" a="60.9825" fwhm="0.0410575" res="10114.5" algo="Sum"/><pk mz="416.19630708" i="4054.45" sn="22.4839" a="110.054" fwhm="0.0228377" res="18224.1" algo="Sum"/><pk mz="416.80033286" i="1943.17" sn="10.7503" a="56.5623" fwhm="0.0229442" res="18165.9" algo="Sum"/><pk mz="417.00172366" i="5491.07" sn="30.3792" a="127.466" fwhm="0.0207796" res="20067.8" algo="Sum"/><pk mz="417.19182916" i="2336.96" sn="12.9276" a="70.3175" fwhm="0.0267858" res="15575.1" algo="Sum"/><pk mz="417.40655842" i="3125.99" sn="17.2774" a="75.9893" fwhm="0.0222343" res="18773.1" algo="Sum"/><pk mz="418.40976798" i="921.493" sn="5.06258" a="23.7725" fwhm="0.0235608" res="17758.7" algo="Sum"/><pk mz="418.79830489" i="1803.22" sn="9.89934" a="49.7694" fwhm="0.0233052" res="17970.2" algo="Sum"/><pk mz="418.98283886" i="4703.62" sn="25.8238" a="156.721" fwhm="0.0318681" res="13147.4" algo="Sum"/><pk mz="419.28019928" i="962.628" sn="5.27685" a="36.5134" fwhm="0.0551538" res="7602.02" algo="Sum"/><pk mz="419.35206907" i="919.052" sn="5.03734" a="27.071" fwhm="0.0416808" res="10061" algo="Sum"/><pk mz="419.38463687" i="1441.23" sn="7.89846" a="37.956" fwhm="0.028237" res="14852.3" algo="Sum"/><pk mz="420.88455775" i="1679.78" sn="9.15271" a="44.6655" fwhm="0.02217" res="18984.4" algo="Sum"/><pk mz="421.23496770" i="1031.65" sn="5.61626" a="50.9974" fwhm="0.0458481" res="9187.63" algo="Sum"/><pk mz="421.36402815" i="947.477" sn="5.15853" a="22.7076" fwhm="0.0327141" res="12880.2" algo="Sum"/><pk mz="421.40015467" i="1290.41" sn="7.02563" a="30.208" fwhm="0.0212255" res="19853.5" algo="Sum"/><pk mz="422.75051431" i="983.26" sn="5.30838" a="40.166" fwhm="0.0393668" res="10738.7" algo="Sum"/><pk mz="423.26601338" i="920.398" sn="4.96069" a="32.8571" fwhm="0.0465263" res="9097.35" algo="Sum"/><pk mz="423.32284831" i="1044.93" sn="5.63209" a="38.3275" fwhm="0.0377934" res="11201" algo="Sum"/><pk mz="424.28141397" i="2956.47" sn="15.8281" a="83.7802" fwhm="0.0240079" res="17672.5" algo="Sum"/><pk mz="424.33997533" i="1428.22" sn="7.64527" a="45.3495" fwhm="0.0295838" res="14343.7" algo="Sum"/><pk mz="424.74329005" i="1231.55" sn="6.5751" a="31.4381" fwhm="0.02244" res="18928" algo="Sum"/><pk mz="425.21573182" i="897.04" sn="4.78422" a="32.9697" fwhm="0.0333102" res="12765.3" algo="Sum"/><pk mz="425.28536167" i="1394.55" sn="7.4376" a="42.9836" fwhm="0.0305019" res="13942.9" algo="Sum"/><pk mz="425.31791445" i="2881.77" sn="15.3694" a="86.0373" fwhm="0.0311074" res="13672.6" algo="Sum"/><pk mz="425.77027511" i="948.589" sn="5.05355" a="25.6969" fwhm="0.023273" res="18294.6" algo="Sum"/><pk mz="426.32054173" i="1181.55" sn="6.28281" a="28.1719" fwhm="0.0252483" res="16885.1" algo="Sum"/><pk mz="426.35732774" i="2809.05" sn="14.9338" a="75.8754" fwhm="0.023642" res="18033.9" algo="Sum"/><pk mz="426.82920265" i="2164.4" sn="11.4804" a="48.8311" fwhm="0.0206237" res="20696.1" algo="Sum"/><pk mz="427.15696374" i="1101.7" sn="5.8432" a="34.5022" fwhm="0.0252029" res="16948.7" algo="Sum"/><pk mz="427.23188887" i="982.941" sn="5.2134" a="49.2762" fwhm="0.0497436" res="8588.69" algo="Sum"/><pk mz="427.35550638" i="2300.72" sn="12.2028" a="62.684" fwhm="0.0245684" res="17394.5" algo="Sum"/><pk mz="428.37246342" i="9623.96" sn="50.8883" a="242.488" fwhm="0.0222334" res="19267.1" algo="Sum"/><pk mz="428.82643806" i="1399" sn="7.38949" a="36.5392" fwhm="0.0235607" res="18200.9" algo="Sum"/><pk mz="429.15478078" i="939.562" sn="4.94945" a="30.5278" fwhm="0.0288649" res="14867.7" algo="Sum"/><pk mz="429.23931453" i="4827.57" sn="25.3749" a="137.813" fwhm="0.0248243" res="17291.1" algo="Sum"/><pk mz="429.31801434" i="2424.16" sn="12.74" a="78.6581" fwhm="0.0269408" res="15935.6" algo="Sum"/><pk mz="429.37387371" i="6436.16" sn="33.8314" a="154.732" fwhm="0.0225644" res="19028.8" algo="Sum"/><pk mz="430.24247216" i="1390.54" sn="7.27524" a="46.5172" fwhm="0.025822" res="16661.9" algo="Sum"/><pk mz="430.38640013" i="6479.42" sn="33.8936" a="181.846" fwhm="0.0240046" res="17929.3" algo="Sum"/><pk mz="430.91344503" i="1670.16" sn="8.72842" a="41.1976" fwhm="0.0209427" res="20575.8" algo="Sum"/><pk mz="431.16974856" i="3866.01" sn="20.1632" a="133.353" fwhm="0.0296607" res="14536.7" algo="Sum"/><pk mz="431.23993488" i="1051.73" sn="5.48718" a="37.5798" fwhm="0.0461511" res="9344.08" algo="Sum"/><pk mz="431.39040303" i="1939.13" sn="10.1208" a="52.4748" fwhm="0.0311973" res="13827.8" algo="Sum"/><pk mz="431.42119579" i="2800.61" sn="14.6148" a="69.6265" fwhm="0.0244871" res="17618.3" algo="Sum"/><pk mz="432.17213495" i="901.847" sn="4.69115" a="33.661" fwhm="0.0313533" res="13784" algo="Sum"/><pk mz="432.77511554" i="1280.46" sn="6.65558" a="36.3541" fwhm="0.0233153" res="18561.9" algo="Sum"/><pk mz="432.97428534" i="4270.71" sn="22.1395" a="111.631" fwhm="0.0233409" res="18550" algo="Sum"/><pk mz="433.30592192" i="1123.94" sn="5.82065" a="48.3739" fwhm="0.0393733" res="11005.1" algo="Sum"/><pk mz="433.36923136" i="939.906" sn="4.86855" a="34.3771" fwhm="0.0434719" res="9968.95" algo="Sum"/><pk mz="434.77197573" i="1345.23" sn="6.94157" a="38.4354" fwhm="0.0239037" res="18188.5" algo="Sum"/><pk mz="434.96517623" i="2105.61" sn="10.8641" a="86.1494" fwhm="0.037304" res="11660" algo="Sum"/><pk mz="436.85834375" i="1775.5" sn="9.12134" a="46.1226" fwhm="0.0233904" res="18676.8" algo="Sum"/><pk mz="437.18650468" i="1287.1" sn="6.6009" a="39.0671" fwhm="0.0259765" res="16830.1" algo="Sum"/><pk mz="437.23444082" i="1697.14" sn="8.70334" a="54.8157" fwhm="0.0274188" res="15946.5" algo="Sum"/><pk mz="438.98347196" i="9725.94" sn="49.7142" a="236.605" fwhm="0.0223599" res="19632.6" algo="Sum"/><pk mz="439.98450398" i="1341.3" sn="6.83533" a="40.4029" fwhm="0.0288268" res="15263.1" algo="Sum"/><pk mz="440.98037192" i="3402.09" sn="17.1776" a="92.9318" fwhm="0.0241896" res="18230.2" algo="Sum"/><pk mz="441.29698045" i="2153.93" sn="10.8519" a="68.1164" fwhm="0.0321207" res="13738.7" algo="Sum"/><pk mz="442.80348142" i="1095.22" sn="5.47815" a="30.4496" fwhm="0.0247353" res="17901.7" algo="Sum"/><pk mz="443.13216094" i="1087.38" sn="5.4271" a="38.6523" fwhm="0.0302886" res="14630.3" algo="Sum"/><pk mz="443.33363678" i="1606.02" sn="8.01771" a="56.2372" fwhm="0.0296632" res="14945.6" algo="Sum"/><pk mz="444.80063539" i="929.059" sn="4.60874" a="24.3726" fwhm="0.0234467" res="18970.8" algo="Sum"/><pk mz="445.29329677" i="1096.97" sn="5.43848" a="41.2359" fwhm="0.037049" res="12019" algo="Sum"/><pk mz="445.36714933" i="1856.57" sn="9.20435" a="48.061" fwhm="0.0240541" res="18515.2" algo="Sum"/><pk mz="445.43727881" i="2700.97" sn="13.3904" a="71.2653" fwhm="0.0230641" res="19313" algo="Sum"/><pk mz="446.88756458" i="1510.54" sn="7.44363" a="44.6869" fwhm="0.0237437" res="18821.3" algo="Sum"/><pk mz="447.34450766" i="1832.76" sn="9.0312" a="75.0733" fwhm="0.0341237" res="13109.5" algo="Sum"/><pk mz="447.41334091" i="944.191" sn="4.65271" a="28.6786" fwhm="0.0392081" res="11411.3" algo="Sum"/><pk mz="448.94656579" i="1262.49" sn="6.20023" a="41.4657" fwhm="0.0295915" res="15171.5" algo="Sum"/><pk mz="449.28616558" i="2875.44" sn="14.1136" a="101.444" fwhm="0.0273455" res="16430" algo="Sum"/><pk mz="449.36532587" i="1100.73" sn="5.3966" a="40.1683" fwhm="0.0501639" res="8957.94" algo="Sum"/><pk mz="449.43170969" i="953.331" sn="4.67426" a="25.3788" fwhm="0.0245791" res="18285.1" algo="Sum"/><pk mz="450.28857206" i="981.374" sn="4.81356" a="35.1022" fwhm="0.0299327" res="15043.4" algo="Sum"/><pk mz="450.74943137" i="892.763" sn="4.37275" a="27.9477" fwhm="0.0268537" res="16785.4" algo="Sum"/><pk mz="453.16417516" i="990.865" sn="4.82022" a="33.9649" fwhm="0.0360483" res="12571" algo="Sum"/><pk mz="453.20903168" i="1318.63" sn="6.41426" a="39.6053" fwhm="0.0271709" res="16679.9" algo="Sum"/><pk mz="454.95615980" i="8876.15" sn="43.1187" a="245.131" fwhm="0.0245443" res="18536.1" algo="Sum"/><pk mz="455.95691523" i="1293.27" sn="6.26341" a="39.6376" fwhm="0.0269842" res="16897.2" algo="Sum"/><pk mz="456.95368859" i="3662.74" sn="17.6884" a="108.343" fwhm="0.0254327" res="17967.2" algo="Sum"/><pk mz="457.27170960" i="1307.11" sn="6.308" a="44.4093" fwhm="0.0391809" res="11670.8" algo="Sum"/><pk mz="457.34360462" i="1223.99" sn="5.90686" a="43.1171" fwhm="0.0335351" res="13637.7" algo="Sum"/><pk mz="457.95819425" i="1011.77" sn="4.87933" a="28.3304" fwhm="0.0226081" res="20256.4" algo="Sum"/><pk mz="459.31346419" i="1235.5" sn="5.9192" a="48.7953" fwhm="0.0510614" res="8995.32" algo="Sum"/><pk mz="459.34145487" i="1032.96" sn="4.94884" a="24.6575" fwhm="0.0312323" res="14707.2" algo="Sum"/><pk mz="459.45298079" i="2201.45" sn="10.5465" a="64.9478" fwhm="0.0246064" res="18672.1" algo="Sum"/><pk mz="460.96524490" i="4355.33" sn="20.7301" a="123.18" fwhm="0.024287" res="18979.9" algo="Sum"/><pk mz="461.32400062" i="1501.76" sn="7.1437" a="56.7881" fwhm="0.0464171" res="9938.66" algo="Sum"/><pk mz="462.96235333" i="1511.53" sn="7.1503" a="50.1159" fwhm="0.0267504" res="17306.7" algo="Sum"/><pk mz="463.31479999" i="1932.51" sn="9.13878" a="82.7846" fwhm="0.0454553" res="10192.7" algo="Sum"/><pk mz="464.97769062" i="1199.07" sn="5.63958" a="37.3416" fwhm="0.0281873" res="16496" algo="Sum"/><pk mz="465.21702881" i="981.765" sn="4.61385" a="31.1259" fwhm="0.0277012" res="16794.1" algo="Sum"/><pk mz="465.26188258" i="1355.89" sn="6.37287" a="59.3329" fwhm="0.0433428" res="10734.5" algo="Sum"/><pk mz="465.36654359" i="965.278" sn="4.5372" a="43.5927" fwhm="0.049943" res="9317.94" algo="Sum"/><pk mz="468.30717892" i="1080.86" sn="5.05636" a="39.6347" fwhm="0.029019" res="16138" algo="Sum"/><pk mz="469.31843139" i="1171" sn="5.46708" a="54.5783" fwhm="0.0525005" res="8939.31" algo="Sum"/><pk mz="469.36476788" i="3518.9" sn="16.4288" a="128.874" fwhm="0.0315153" res="14893.2" algo="Sum"/><pk mz="470.36799943" i="1169.35" sn="5.44881" a="43.8747" fwhm="0.0340662" res="13807.5" algo="Sum"/><pk mz="470.92867703" i="3639.99" sn="16.918" a="108.468" fwhm="0.02623" res="17953.8" algo="Sum"/><pk mz="470.99366610" i="2362.09" sn="10.9792" a="61.3896" fwhm="0.0234377" res="20095.5" algo="Sum"/><pk mz="471.33159117" i="927.308" sn="4.30716" a="48.8885" fwhm="0.0555853" res="8479.42" algo="Sum"/><pk mz="472.92628949" i="1732.23" sn="7.99982" a="55.8623" fwhm="0.0275386" res="17173.2" algo="Sum"/><pk mz="473.34312046" i="2561.26" sn="11.7976" a="105.274" fwhm="0.0329559" res="14362.9" algo="Sum"/><pk mz="473.46808985" i="2120.18" sn="9.76691" a="57.7534" fwhm="0.0249487" res="18977.7" algo="Sum"/><pk mz="475.32360422" i="2870.29" sn="13.1186" a="107.502" fwhm="0.0315711" res="15055.7" algo="Sum"/><pk mz="475.41463891" i="1133.31" sn="5.17199" a="38.2008" fwhm="0.0342104" res="13896.8" algo="Sum"/><pk mz="475.48271506" i="904.473" sn="4.12142" a="24.8072" fwhm="0.0263099" res="18072.4" algo="Sum"/><pk mz="476.32624339" i="966.469" sn="4.3958" a="35.1979" fwhm="0.0375375" res="12689.3" algo="Sum"/><pk mz="476.75529234" i="969.683" sn="4.40709" a="29.2405" fwhm="0.0258459" res="18446.1" algo="Sum"/><pk mz="476.93898474" i="4635.38" sn="21.0188" a="140.576" fwhm="0.0254063" res="18772.5" algo="Sum"/><pk mz="477.30066512" i="1219.31" sn="5.51619" a="35.9498" fwhm="0.0290727" res="16417.5" algo="Sum"/><pk mz="477.32450738" i="1414.17" sn="6.39439" a="73.6497" fwhm="0.056919" res="8386.03" algo="Sum"/><pk mz="478.32696952" i="2756.76" sn="12.4261" a="92.4237" fwhm="0.029732" res="16088" algo="Sum"/><pk mz="478.84180664" i="961.563" sn="4.31861" a="29.0801" fwhm="0.0258784" res="18503.6" algo="Sum"/><pk mz="478.93681450" i="1894.14" sn="8.5071" a="63.2542" fwhm="0.0280088" res="17099.5" algo="Sum"/><pk mz="479.33121401" i="1602.3" sn="7.18275" a="66.9327" fwhm="0.0498892" res="9607.92" algo="Sum"/><pk mz="480.34164961" i="1114.25" sn="4.97884" a="34.3253" fwhm="0.0368236" res="13044.4" algo="Sum"/><pk mz="481.20279607" i="1384.53" sn="6.16433" a="49.5187" fwhm="0.0313624" res="15343.3" algo="Sum"/><pk mz="481.26118380" i="2072.09" sn="9.22553" a="75.3321" fwhm="0.0291109" res="16532" algo="Sum"/><pk mz="481.34995307" i="981.119" sn="4.36811" a="53.4878" fwhm="0.0631523" res="7622.05" algo="Sum"/><pk mz="482.32181744" i="1218.92" sn="5.41281" a="44.3075" fwhm="0.038366" res="12571.6" algo="Sum"/><pk mz="483.34194955" i="2471.8" sn="10.9388" a="98.6704" fwhm="0.041088" res="11763.6" algo="Sum"/><pk mz="483.37865764" i="4940.27" sn="21.8583" a="156.354" fwhm="0.0264653" res="18264.6" algo="Sum"/><pk mz="484.34289779" i="893.075" sn="3.93922" a="23.0987" fwhm="0.0350799" res="13806.8" algo="Sum"/><pk mz="484.38156018" i="1629.34" sn="7.18679" a="50.9535" fwhm="0.028265" res="17137.2" algo="Sum"/><pk mz="484.78774334" i="945.842" sn="4.1606" a="28.9179" fwhm="0.0288988" res="16775.3" algo="Sum"/><pk mz="485.35641260" i="4463.26" sn="19.6179" a="163.31" fwhm="0.0415288" res="11687.2" algo="Sum"/><pk mz="486.36056706" i="1504.2" sn="6.57878" a="54.2417" fwhm="0.0397946" res="12221.8" algo="Sum"/><pk mz="486.78392909" i="954.709" sn="4.16671" a="30.0335" fwhm="0.0274192" res="17753.4" algo="Sum"/><pk mz="486.96651636" i="1558.79" sn="6.80378" a="49.3571" fwhm="0.0269591" res="18063.2" algo="Sum"/><pk mz="487.35607948" i="2052.96" sn="8.95451" a="106.003" fwhm="0.0415019" res="11743" algo="Sum"/><pk mz="487.48315580" i="1744.29" sn="7.5994" a="51.0359" fwhm="0.0257773" res="18911.3" algo="Sum"/><pk mz="489.31737381" i="1768.84" sn="7.65498" a="63.8962" fwhm="0.0373613" res="13096.9" algo="Sum"/><pk mz="489.35002506" i="1207.5" sn="5.22567" a="42.5811" fwhm="0.0377832" res="12951.5" algo="Sum"/><pk mz="490.28967422" i="1445.5" sn="6.20879" a="46.0209" fwhm="0.0336224" res="14582.2" algo="Sum"/><pk mz="490.92971881" i="1240.89" sn="5.31948" a="54.6724" fwhm="0.0343209" res="14304.1" algo="Sum"/><pk mz="491.29909135" i="1290.32" sn="5.52493" a="52.378" fwhm="0.0397876" res="12348" algo="Sum"/><pk mz="491.36844910" i="896.026" sn="3.83664" a="35.6776" fwhm="0.044868" res="10951.4" algo="Sum"/><pk mz="492.91445104" i="2482.77" sn="10.509" a="96.142" fwhm="0.0320625" res="15373.6" algo="Sum"/><pk mz="493.31267119" i="3072.67" sn="12.9934" a="110.613" fwhm="0.0344164" res="14333.6" algo="Sum"/><pk mz="493.34328219" i="1913.32" sn="8.09088" a="56.5799" fwhm="0.0332989" res="14815.6" algo="Sum"/><pk mz="494.32091056" i="2798.91" sn="11.7677" a="87.6372" fwhm="0.0296568" res="16668" algo="Sum"/><pk mz="494.81695699" i="998.791" sn="4.19619" a="31.486" fwhm="0.0303269" res="16316.1" algo="Sum"/><pk mz="494.91249553" i="1177.14" sn="4.94467" a="48.2175" fwhm="0.0369228" res="13404" algo="Sum"/><pk mz="495.32833455" i="1367.65" sn="5.73494" a="74.4974" fwhm="0.0514022" res="9636.33" algo="Sum"/><pk mz="496.33785820" i="60170" sn="251.474" a="1648.02" fwhm="0.0237277" res="20918.1" algo="Sum"/><pk mz="496.81463646" i="977.825" sn="4.08116" a="32.4619" fwhm="0.0324826" res="15294.8" algo="Sum"/><pk mz="496.93995719" i="4075.67" sn="17.0051" a="129.698" fwhm="0.026521" res="18737.6" algo="Sum"/><pk mz="497.23520449" i="1545.7" sn="6.44362" a="54.5581" fwhm="0.0310181" res="16030.5" algo="Sum"/><pk mz="497.34143053" i="16924.7" sn="70.5556" a="527.049" fwhm="0.0264399" res="18810.2" algo="Sum"/><pk mz="498.34402339" i="3347.02" sn="13.9041" a="109.339" fwhm="0.0277429" res="17962.9" algo="Sum"/><pk mz="498.93729429" i="3000.45" sn="12.4432" a="95.0026" fwhm="0.026196" res="19046.3" algo="Sum"/><pk mz="499.30156280" i="1822.22" sn="7.54408" a="90.974" fwhm="0.0594364" res="8400.61" algo="Sum"/><pk mz="499.37149882" i="4573.6" sn="18.9285" a="146.482" fwhm="0.0362276" res="13784.3" algo="Sum"/><pk mz="500.30016828" i="961.852" sn="3.9773" a="41.7356" fwhm="0.0604725" res="8273.18" algo="Sum"/><pk mz="500.37508732" i="1590.95" sn="6.57575" a="75.8412" fwhm="0.0396906" res="12606.9" algo="Sum"/><pk mz="501.33336798" i="2212.12" sn="9.10647" a="81.3552" fwhm="0.0492638" res="10176.5" algo="Sum"/><pk mz="501.38812444" i="5037.66" sn="20.7382" a="170.772" fwhm="0.028942" res="17323.9" algo="Sum"/><pk mz="501.49844666" i="1583.1" sn="6.51678" a="49.996" fwhm="0.0262304" res="19119" algo="Sum"/><pk mz="502.00897458" i="3741.19" sn="15.3929" a="116.706" fwhm="0.0258291" res="19435.8" algo="Sum"/><pk mz="502.32778018" i="1563.6" sn="6.42209" a="61.7799" fwhm="0.039387" res="12753.7" algo="Sum"/><pk mz="502.39193633" i="1642.72" sn="6.74707" a="62.3387" fwhm="0.0327281" res="15350.5" algo="Sum"/><pk mz="503.01095542" i="1069.14" sn="4.38373" a="38.5767" fwhm="0.0278609" res="18054.4" algo="Sum"/><pk mz="503.33134236" i="2073.1" sn="8.48196" a="78.926" fwhm="0.036281" res="13873.1" algo="Sum"/><pk mz="503.40301709" i="1095.04" sn="4.47912" a="44.7674" fwhm="0.0408068" res="12336.2" algo="Sum"/><pk mz="504.00435706" i="2645.1" sn="10.7873" a="78.6319" fwhm="0.0250884" res="20089.1" algo="Sum"/><pk mz="504.30406824" i="1919.01" sn="7.82502" a="65.7818" fwhm="0.0367346" res="13728.3" algo="Sum"/><pk mz="504.33736823" i="1538.69" sn="6.26914" a="53.0061" fwhm="0.034751" res="14512.9" algo="Sum"/><pk mz="504.84433991" i="981.127" sn="3.98119" a="29.3689" fwhm="0.0307378" res="16424.2" algo="Sum"/><pk mz="505.34294392" i="1394.58" sn="5.64599" a="57.0028" fwhm="0.0415439" res="12164.1" algo="Sum"/><pk mz="506.35748398" i="1284.84" sn="5.18574" a="49.79" fwhm="0.0338642" res="14952.6" algo="Sum"/><pk mz="507.33131701" i="1494.97" sn="6.00213" a="56.6734" fwhm="0.0546226" res="9287.94" algo="Sum"/><pk mz="509.28747208" i="1985.84" sn="7.91432" a="62.0118" fwhm="0.0382365" res="13319.4" algo="Sum"/><pk mz="509.32119412" i="1707.35" sn="6.8051" a="41.235" fwhm="0.0347418" res="14660.2" algo="Sum"/><pk mz="509.36105667" i="5226.15" sn="20.8336" a="191.647" fwhm="0.0293217" res="17371.5" algo="Sum"/><pk mz="510.35821015" i="2740.47" sn="10.8867" a="128.064" fwhm="0.0362734" res="14069.8" algo="Sum"/><pk mz="511.35628321" i="1291.39" sn="5.12498" a="70.6528" fwhm="0.055295" res="9247.78" algo="Sum"/><pk mz="512.91275134" i="4742.88" sn="18.7623" a="173.826" fwhm="0.0290667" res="17646.1" algo="Sum"/><pk mz="513.34990888" i="1694.63" sn="6.70199" a="77.8516" fwhm="0.0421667" res="12174.3" algo="Sum"/><pk mz="513.40979120" i="1855.97" sn="7.34007" a="66.1417" fwhm="0.0321259" res="15981.2" algo="Sum"/><pk mz="513.91438793" i="922.609" sn="3.64419" a="37.7333" fwhm="0.0318399" res="16140.6" algo="Sum"/><pk mz="514.87837809" i="904.733" sn="3.54764" a="20.632" fwhm="0.0217687" res="23652.2" algo="Sum"/><pk mz="514.90993946" i="3923.01" sn="15.3841" a="130.964" fwhm="0.027157" res="18960.5" algo="Sum"/><pk mz="515.35051850" i="2423.38" sn="9.49262" a="99.847" fwhm="0.0455753" res="11307.7" algo="Sum"/><pk mz="515.41032078" i="38792.6" sn="151.799" a="1093.74" fwhm="0.0250799" res="20550.7" algo="Sum"/><pk mz="515.51287153" i="1457.47" sn="5.69533" a="47.7379" fwhm="0.0319027" res="16158.9" algo="Sum"/><pk mz="516.30356031" i="3168.55" sn="12.322" a="98.2981" fwhm="0.0278466" res="18541" algo="Sum"/><pk mz="516.35186706" i="995.491" sn="3.87153" a="33.1597" fwhm="0.045165" res="11432.6" algo="Sum"/><pk mz="516.41364789" i="12980.8" sn="50.4826" a="394.938" fwhm="0.0267109" res="19333.5" algo="Sum"/><pk mz="516.90813851" i="1066.07" sn="4.13011" a="41.0301" fwhm="0.0346805" res="14904.9" algo="Sum"/><pk mz="517.30872459" i="1559.01" sn="6.0342" a="54.574" fwhm="0.0377665" res="13697.6" algo="Sum"/><pk mz="517.36338625" i="4537.57" sn="17.5577" a="170.794" fwhm="0.0363264" res="14242.1" algo="Sum"/><pk mz="517.41213980" i="4294.78" sn="16.618" a="158.439" fwhm="0.0338555" res="15283" algo="Sum"/><pk mz="518.31931281" i="90966.6" sn="350.067" a="2515.67" fwhm="0.0235988" res="21963.8" algo="Sum"/><pk mz="518.40796347" i="1642.51" sn="6.32081" a="61.1552" fwhm="0.0409569" res="12657.4" algo="Sum"/><pk mz="518.92183681" i="3475.73" sn="13.3262" a="111.91" fwhm="0.0266074" res="19502.9" algo="Sum"/><pk mz="519.32241310" i="25023.9" sn="95.764" a="751.836" fwhm="0.0261092" res="19890.4" algo="Sum"/><pk mz="519.39499607" i="1152.77" sn="4.41311" a="66.9103" fwhm="0.0616094" res="8430.45" algo="Sum"/><pk mz="520.33539505" i="21953.4" sn="83.5677" a="690.721" fwhm="0.0276174" res="18840.9" algo="Sum"/><pk mz="520.91859244" i="2288.39" sn="8.69508" a="83.1564" fwhm="0.0295112" res="17651.6" algo="Sum"/><pk mz="521.33980909" i="6392.67" sn="24.256" a="227.642" fwhm="0.0312203" res="16698.7" algo="Sum"/><pk mz="521.37532200" i="2599.61" sn="9.85719" a="69.2778" fwhm="0.0302936" res="17210.8" algo="Sum"/><pk mz="522.35200037" i="11187.3" sn="42.3027" a="368.482" fwhm="0.0277356" res="18833.3" algo="Sum"/><pk mz="523.30090339" i="1156.93" sn="4.36937" a="38.4042" fwhm="0.0429828" res="12174.7" algo="Sum"/><pk mz="523.35907174" i="3956.62" sn="14.9436" a="201.421" fwhm="0.0419611" res="12472.5" algo="Sum"/><pk mz="524.36827070" i="20449.3" sn="77.08" a="622.002" fwhm="0.0267769" res="19582.8" algo="Sum"/><pk mz="525.28623328" i="2267.18" sn="8.52422" a="77.812" fwhm="0.0347741" res="15105.7" algo="Sum"/><pk mz="525.33854138" i="2920.77" sn="10.9805" a="76.3918" fwhm="0.029595" res="17750.9" algo="Sum"/><pk mz="525.37120966" i="6988.02" sn="26.2691" a="255.401" fwhm="0.0330441" res="15899.1" algo="Sum"/><pk mz="526.29073720" i="1261.54" sn="4.72811" a="41.6847" fwhm="0.0402558" res="13073.7" algo="Sum"/><pk mz="526.33934468" i="1268.58" sn="4.75449" a="41.7577" fwhm="0.0491771" res="10702.9" algo="Sum"/><pk mz="526.37307790" i="1620.84" sn="6.0747" a="60.8176" fwhm="0.0434847" res="12104.8" algo="Sum"/><pk mz="527.09122313" i="966.69" sn="3.60758" a="35.0275" fwhm="0.0365583" res="14417.8" algo="Sum"/><pk mz="527.32821811" i="1156.87" sn="4.31685" a="48.9511" fwhm="0.050377" res="10467.6" algo="Sum"/><pk mz="528.88616335" i="2744.11" sn="10.1559" a="104.32" fwhm="0.0312617" res="16918" algo="Sum"/><pk mz="528.94940422" i="1392.88" sn="5.15645" a="49.313" fwhm="0.0312318" res="16936.2" algo="Sum"/><pk mz="529.34611197" i="1248.42" sn="4.62099" a="41.1278" fwhm="0.0453712" res="11667" algo="Sum"/><pk mz="529.39740955" i="1444.48" sn="5.34667" a="80.3859" fwhm="0.0652044" res="8119.04" algo="Sum"/><pk mz="529.52795431" i="1287.61" sn="4.76579" a="37.8776" fwhm="0.0281545" res="18807.9" algo="Sum"/><pk mz="530.35551105" i="1124.39" sn="4.14287" a="42.2661" fwhm="0.0484024" res="10957.2" algo="Sum"/><pk mz="530.88280236" i="2356.58" sn="8.64803" a="80.591" fwhm="0.0300866" res="17645.1" algo="Sum"/><pk mz="531.34809201" i="2324.92" sn="8.52899" a="105.658" fwhm="0.0449266" res="11827" algo="Sum"/><pk mz="531.40403956" i="7934.04" sn="29.1012" a="295.509" fwhm="0.0305295" res="17406.3" algo="Sum"/><pk mz="531.50463345" i="1216.24" sn="4.46028" a="36.6942" fwhm="0.0412057" res="12898.8" algo="Sum"/><pk mz="532.27788416" i="906.115" sn="3.30564" a="40.2881" fwhm="0.0400432" res="13292.6" algo="Sum"/><pk mz="532.33688794" i="2472.39" sn="9.02052" a="107.524" fwhm="0.0380629" res="13985.7" algo="Sum"/><pk mz="532.40839552" i="2987.42" sn="10.893" a="96.5239" fwhm="0.0348321" res="15285" algo="Sum"/><pk mz="532.43008776" i="2553.99" sn="9.30719" a="86.0526" fwhm="0.0322848" res="16491.7" algo="Sum"/><pk mz="532.88608836" i="1072.52" sn="3.89434" a="46.7517" fwhm="0.0444886" res="11978" algo="Sum"/><pk mz="533.34065015" i="2984.08" sn="10.8235" a="152.032" fwhm="0.0436376" res="12222" algo="Sum"/><pk mz="533.39999030" i="1446.94" sn="5.24348" a="47.7991" fwhm="0.0455448" res="11711.5" algo="Sum"/><pk mz="533.43627002" i="1221.24" sn="4.42225" a="40.7017" fwhm="0.0388614" res="13726.6" algo="Sum"/><pk mz="534.29254236" i="22121.5" sn="79.9708" a="667.861" fwhm="0.0275098" res="19421.9" algo="Sum"/><pk mz="534.71248036" i="928.766" sn="3.35732" a="30.6868" fwhm="0.028205" res="18958.1" algo="Sum"/><pk mz="534.89579913" i="4181.71" sn="15.1218" a="147.32" fwhm="0.0294488" res="18163.6" algo="Sum"/><pk mz="535.29580110" i="6271.71" sn="22.6678" a="226.11" fwhm="0.0300611" res="17806.9" algo="Sum"/><pk mz="535.37596394" i="4757.81" sn="17.1961" a="169.361" fwhm="0.0309429" res="17302.1" algo="Sum"/><pk mz="535.89725765" i="940.215" sn="3.39695" a="42.9234" fwhm="0.0312509" res="17148.2" algo="Sum"/><pk mz="536.29474631" i="2832.46" sn="10.2303" a="110.55" fwhm="0.0309766" res="17312.9" algo="Sum"/><pk mz="536.37903156" i="1865.26" sn="6.73687" a="74.7009" fwhm="0.0370598" res="14473.3" algo="Sum"/><pk mz="536.89293501" i="3153.84" sn="11.3795" a="106.457" fwhm="0.0291809" res="18398.8" algo="Sum"/><pk mz="537.30059944" i="1750.05" sn="6.31439" a="71.1082" fwhm="0.039831" res="13489.5" algo="Sum"/><pk mz="537.39272193" i="890043" sn="3211.32" a="15196.5" fwhm="0.0153286" res="35058.2" algo="Sum"/><pk mz="538.39557423" i="256528" sn="923.122" a="6138.94" fwhm="0.0204834" res="26284.5" algo="Sum"/><pk mz="538.79678458" i="944.1" sn="3.39484" a="39.3756" fwhm="0.044825" res="12020" algo="Sum"/><pk mz="538.89524292" i="1029.57" sn="3.70061" a="59.8033" fwhm="0.0609855" res="8836.45" algo="Sum"/><pk mz="538.97899639" i="1584" sn="5.69348" a="64.6357" fwhm="0.0303946" res="17732.7" algo="Sum"/><pk mz="539.10188644" i="1147.25" sn="4.12156" a="52.659" fwhm="0.0316589" res="17028.4" algo="Sum"/><pk mz="539.39429694" i="69634.4" sn="250.158" a="2222.61" fwhm="0.0284129" res="18984.1" algo="Sum"/><pk mz="540.39403848" i="16814.2" sn="60.1691" a="592.235" fwhm="0.0306063" res="17656.3" algo="Sum"/><pk mz="541.25867708" i="1849.18" sn="6.59204" a="75.6002" fwhm="0.0336739" res="16073.5" algo="Sum"/><pk mz="541.33515686" i="1327.37" sn="4.73244" a="58.9614" fwhm="0.0661629" res="8181.85" algo="Sum"/><pk mz="541.39130885" i="4584.03" sn="16.3404" a="183.398" fwhm="0.0363606" res="14889.5" algo="Sum"/><pk mz="542.31832020" i="27667.1" sn="98.2859" a="854.86" fwhm="0.0275365" res="19694.5" algo="Sum"/><pk mz="542.38569249" i="1556.19" sn="5.52827" a="65.6904" fwhm="0.0490755" res="11052.1" algo="Sum"/><pk mz="542.74394367" i="955.116" sn="3.39027" a="36.2541" fwhm="0.031429" res="17268.9" algo="Sum"/><pk mz="543.32182220" i="8615.08" sn="30.5246" a="293.053" fwhm="0.0286424" res="18969.1" algo="Sum"/><pk mz="543.39458478" i="1374.93" sn="4.87246" a="61.6034" fwhm="0.0582567" res="9327.59" algo="Sum"/><pk mz="543.43989097" i="1078.87" sn="3.82356" a="33.5125" fwhm="0.0371585" res="14624.9" algo="Sum"/><pk mz="543.54339432" i="959.4" sn="3.39463" a="37.1372" fwhm="0.0320197" res="16975.3" algo="Sum"/><pk mz="544.33376018" i="18396.6" sn="64.9187" a="568.841" fwhm="0.0280923" res="19376.6" algo="Sum"/><pk mz="544.74110068" i="974.03" sn="3.43181" a="33.8494" fwhm="0.0313434" res="17379.8" algo="Sum"/><pk mz="544.80447236" i="1140.73" sn="4.01931" a="42.2084" fwhm="0.0354889" res="15351.4" algo="Sum"/><pk mz="544.85982669" i="960.739" sn="3.38482" a="45.8333" fwhm="0.0438399" res="12428.4" algo="Sum"/><pk mz="544.92268582" i="1171.82" sn="4.12887" a="48.8755" fwhm="0.0358715" res="15191" algo="Sum"/><pk mz="545.33711162" i="5984.04" sn="21.0271" a="210.883" fwhm="0.0315527" res="17283.4" algo="Sum"/><pk mz="546.34931661" i="29733.6" sn="104.032" a="916.339" fwhm="0.0271048" res="20156.9" algo="Sum"/><pk mz="546.82889254" i="971.199" sn="3.39806" a="31.8393" fwhm="0.0363886" res="15027.5" algo="Sum"/><pk mz="546.85035215" i="917.752" sn="3.21135" a="35.26" fwhm="0.0500803" res="10919.5" algo="Sum"/><pk mz="547.35386863" i="10067" sn="35.1756" a="412.325" fwhm="0.0349926" res="15642" algo="Sum"/><pk mz="548.35733735" i="2553.65" sn="8.89748" a="83.8097" fwhm="0.0414289" res="13236.1" algo="Sum"/><pk mz="548.89142771" i="926.907" sn="3.2274" a="31.1245" fwhm="0.0392149" res="13997" algo="Sum"/><pk mz="549.37128183" i="1477.97" sn="5.14279" a="59.8614" fwhm="0.0600878" res="9142.81" algo="Sum"/><pk mz="549.40632138" i="1416.63" sn="4.92941" a="48.1916" fwhm="0.0458341" res="11986.8" algo="Sum"/><pk mz="550.28815145" i="908.531" sn="3.1556" a="34.3423" fwhm="0.0400787" res="13730.2" algo="Sum"/><pk mz="550.87058683" i="2412.9" sn="8.37701" a="101.639" fwhm="0.0360994" res="15259.8" algo="Sum"/><pk mz="551.35050068" i="4662.27" sn="16.1669" a="185.501" fwhm="0.0351749" res="15674.5" algo="Sum"/><pk mz="551.40491606" i="2237.8" sn="7.76027" a="77.5673" fwhm="0.0444305" res="12410.5" algo="Sum"/><pk mz="552.35429525" i="1671.4" sn="5.78698" a="76.4145" fwhm="0.0394108" res="14015.3" algo="Sum"/><pk mz="552.40830205" i="978.301" sn="3.38723" a="56.3544" fwhm="0.0466509" res="11841.3" algo="Sum"/><pk mz="552.77394452" i="1025.29" sn="3.54074" a="42.9596" fwhm="0.0396196" res="13952" algo="Sum"/><pk mz="552.86731651" i="2095.26" sn="7.22726" a="88.7899" fwhm="0.0359436" res="15381.5" algo="Sum"/><pk mz="553.31229787" i="3216.49" sn="11.0861" a="83.1435" fwhm="0.0295246" res="18740.7" algo="Sum"/><pk mz="553.36741493" i="432609" sn="1490.98" a="11358.8" fwhm="0.0218601" res="25314" algo="Sum"/><pk mz="553.45157703" i="11043.7" sn="38.0619" a="436.667" fwhm="0.042598" res="12992.4" algo="Sum"/><pk mz="554.31858083" i="1252.7" sn="4.30212" a="39.182" fwhm="0.0309037" res="17937" algo="Sum"/><pk mz="554.37000025" i="136656" sn="469.319" a="4456.32" fwhm="0.027769" res="19963.6" algo="Sum"/><pk mz="554.45612705" i="5349.84" sn="18.3743" a="211.919" fwhm="0.0428474" res="12940.3" algo="Sum"/><pk mz="554.77070511" i="1048.17" sn="3.58937" a="42.3213" fwhm="0.0431126" res="12867.9" algo="Sum"/><pk mz="554.89653436" i="2502.04" sn="8.57002" a="89.9785" fwhm="0.0391776" res="14163.6" algo="Sum"/><pk mz="554.95038762" i="1301.43" sn="4.45769" a="51.0225" fwhm="0.0403328" res="13759.3" algo="Sum"/><pk mz="555.06913443" i="1159.14" sn="3.96991" a="46.5412" fwhm="0.0357523" res="15525.4" algo="Sum"/><pk mz="555.36635586" i="68430" sn="234.287" a="2379.74" fwhm="0.0306214" res="18136.6" algo="Sum"/><pk mz="556.36739637" i="19473.5" sn="66.6379" a="701.6" fwhm="0.0317741" res="17510.1" algo="Sum"/><pk mz="556.80269876" i="963.481" sn="3.2923" a="35.2862" fwhm="0.0464114" res="11997.1" algo="Sum"/><pk mz="556.89253834" i="2370.17" sn="8.09966" a="90.2243" fwhm="0.0351606" res="15838.5" algo="Sum"/><pk mz="557.30618332" i="924.498" sn="3.1559" a="48.6161" fwhm="0.0495653" res="11243.9" algo="Sum"/><pk mz="557.36705760" i="5427.95" sn="18.5252" a="226.411" fwhm="0.0383399" res="14537.5" algo="Sum"/><pk mz="557.43726218" i="2446.76" sn="8.35066" a="111.267" fwhm="0.0417158" res="13362.7" algo="Sum"/><pk mz="557.55792876" i="1058.13" sn="3.61134" a="41.1904" fwhm="0.0377188" res="14782" algo="Sum"/><pk mz="558.29149952" i="6781.3" sn="23.0935" a="230.247" fwhm="0.0300398" res="18585.1" algo="Sum"/><pk mz="558.36861206" i="1574.92" sn="5.36333" a="76.9404" fwhm="0.0517817" res="10783.1" algo="Sum"/><pk mz="558.43878545" i="1118.83" sn="3.81008" a="57.4461" fwhm="0.0463411" res="12050.6" algo="Sum"/><pk mz="558.89092417" i="1153.16" sn="3.92569" a="49.1871" fwhm="0.0306714" res="18221.9" algo="Sum"/><pk mz="559.29758726" i="2592.09" sn="8.82124" a="118.03" fwhm="0.0427361" res="13087.2" algo="Sum"/><pk mz="559.39056451" i="2072.12" sn="7.05168" a="85.6264" fwhm="0.0461515" res="12120.7" algo="Sum"/><pk mz="559.46599287" i="1202.48" sn="4.09219" a="46.1768" fwhm="0.0516861" res="10824.3" algo="Sum"/><pk mz="559.51395457" i="3352.39" sn="11.4086" a="132.479" fwhm="0.0356385" res="15699.7" algo="Sum"/><pk mz="560.30600598" i="4481.21" sn="15.2374" a="168.997" fwhm="0.0328379" res="17062.8" algo="Sum"/><pk mz="560.39373141" i="897.352" sn="3.05188" a="49.0234" fwhm="0.0559564" res="10014.8" algo="Sum"/><pk mz="560.51599603" i="1388.8" sn="4.72149" a="66.8716" fwhm="0.0466195" res="12023.2" algo="Sum"/><pk mz="561.31000335" i="1631.44" sn="5.54653" a="80.6244" fwhm="0.0553346" res="10143.9" algo="Sum"/><pk mz="561.39626382" i="2625.26" sn="8.92529" a="144.388" fwhm="0.052538" res="10685.5" algo="Sum"/><pk mz="562.32273138" i="7218.05" sn="24.4824" a="279.961" fwhm="0.0304131" res="18489.5" algo="Sum"/><pk mz="562.39944431" i="1134.98" sn="3.84982" a="44.3695" fwhm="0.0484971" res="11596.5" algo="Sum"/><pk mz="562.80238194" i="1008.33" sn="3.41537" a="42.4773" fwhm="0.0479659" res="11733.4" algo="Sum"/><pk mz="563.32629272" i="2443.32" sn="8.26805" a="118.828" fwhm="0.0360889" res="15609.4" algo="Sum"/><pk mz="564.30482334" i="2462.86" sn="8.30191" a="123.171" fwhm="0.044413" res="12705.9" algo="Sum"/><pk mz="564.87141328" i="1041.24" sn="3.50426" a="44.6013" fwhm="0.0472372" res="11958.2" algo="Sum"/><pk mz="565.30636731" i="1119.76" sn="3.76818" a="53.7853" fwhm="0.043851" res="12891.5" algo="Sum"/><pk mz="565.42179681" i="12155.3" sn="40.9019" a="422.017" fwhm="0.0295586" res="19128.8" algo="Sum"/><pk mz="565.56200861" i="1375.04" sn="4.62466" a="48.3404" fwhm="0.0307902" res="18368.2" algo="Sum"/><pk mz="566.31787011" i="5352.81" sn="17.9544" a="181.788" fwhm="0.0298361" res="18980.9" algo="Sum"/><pk mz="566.42568339" i="4539.9" sn="15.2265" a="175.517" fwhm="0.0318664" res="17775" algo="Sum"/><pk mz="566.84609611" i="938.516" sn="3.14312" a="36.3482" fwhm="0.0454746" res="12465.1" algo="Sum"/><pk mz="566.87700545" i="1068.94" sn="3.57972" a="40.0605" fwhm="0.0423861" res="13374.1" algo="Sum"/><pk mz="567.34494761" i="6005.29" sn="20.0864" a="241.556" fwhm="0.0393327" res="14424.3" algo="Sum"/><pk mz="567.41747232" i="2319.74" sn="7.75943" a="121.249" fwhm="0.059398" res="9552.8" algo="Sum"/><pk mz="568.33657946" i="5953.72" sn="19.8274" a="257.468" fwhm="0.0368588" res="15419.3" algo="Sum"/><pk mz="568.41259916" i="968.213" sn="3.22478" a="45.3215" fwhm="0.0629979" res="9022.73" algo="Sum"/><pk mz="568.84259698" i="930.166" sn="3.09525" a="28.5191" fwhm="0.0466826" res="12185.3" algo="Sum"/><pk mz="569.36083259" i="71742.7" sn="238.317" a="2199.4" fwhm="0.0270084" res="21080.9" algo="Sum"/><pk mz="569.42778000" i="14214.9" sn="47.1529" a="505.329" fwhm="0.03254" res="17499.3" algo="Sum"/><pk mz="569.80267490" i="960.272" sn="3.18279" a="39.1712" fwhm="0.0406945" res="14002" algo="Sum"/><pk mz="570.36377506" i="25033.3" sn="82.9012" a="819.053" fwhm="0.0292262" res="19515.5" algo="Sum"/><pk mz="570.43154616" i="5960.57" sn="19.7393" a="212.332" fwhm="0.0328586" res="17360.2" algo="Sum"/><pk mz="570.86827192" i="3422.11" sn="11.3325" a="158.075" fwhm="0.0341614" res="16710.9" algo="Sum"/><pk mz="571.36032860" i="11840.4" sn="39.169" a="440.818" fwhm="0.0326097" res="17521.2" algo="Sum"/><pk mz="571.42813987" i="3076.71" sn="10.1784" a="114.662" fwhm="0.0410779" res="13910.8" algo="Sum"/><pk mz="571.86615708" i="979.348" sn="3.23997" a="45.1348" fwhm="0.0439183" res="13021.1" algo="Sum"/><pk mz="572.36201009" i="3930.22" sn="12.995" a="161.05" fwhm="0.0331949" res="17242.5" algo="Sum"/><pk mz="572.44258246" i="1700.52" sn="5.62317" a="81.4137" fwhm="0.0458058" res="12497.2" algo="Sum"/><pk mz="572.86533782" i="3963.84" sn="13.0982" a="136.427" fwhm="0.0323993" res="17681.4" algo="Sum"/><pk mz="573.36705852" i="2020.24" sn="6.67695" a="102.354" fwhm="0.0555493" res="10321.8" algo="Sum"/><pk mz="573.43239971" i="2227.45" sn="7.36184" a="97.8874" fwhm="0.0436645" res="13132.7" algo="Sum"/><pk mz="573.86224570" i="1217.71" sn="4.02054" a="54.6997" fwhm="0.0485815" res="11812.4" algo="Sum"/><pk mz="574.42653775" i="921.678" sn="3.03803" a="63.7381" fwhm="0.0477004" res="12042.4" algo="Sum"/><pk mz="574.86321927" i="1774.41" sn="5.83913" a="68.4363" fwhm="0.0380507" res="15107.8" algo="Sum"/><pk mz="575.37728714" i="1393.99" sn="4.57961" a="48.8679" fwhm="0.0369634" res="15566.1" algo="Sum"/><pk mz="575.40172946" i="1881.08" sn="6.17982" a="77.4371" fwhm="0.0568362" res="10123.9" algo="Sum"/><pk mz="575.47017411" i="2144.15" sn="7.04406" a="72.87" fwhm="0.0395604" res="14546.6" algo="Sum"/><pk mz="575.48539282" i="2087.04" sn="6.85645" a="73.4753" fwhm="0.0532093" res="10815.5" algo="Sum"/><pk mz="576.27676388" i="2503.53" sn="8.21304" a="98.4601" fwhm="0.0326042" res="17674.9" algo="Sum"/><pk mz="576.46574030" i="1470.71" sn="4.82364" a="53.7577" fwhm="0.0423228" res="13620.7" algo="Sum"/><pk mz="576.87790141" i="2793.07" sn="9.14741" a="125.26" fwhm="0.0321009" res="17970.8" algo="Sum"/><pk mz="577.28009421" i="913.683" sn="2.99297" a="38.4429" fwhm="0.0506993" res="11386.4" algo="Sum"/><pk mz="577.36844658" i="2306.8" sn="7.55647" a="107.428" fwhm="0.0426111" res="13549.7" algo="Sum"/><pk mz="577.47676995" i="1934.75" sn="6.33735" a="82.4829" fwhm="0.0482916" res="11958.1" algo="Sum"/><pk mz="578.27555897" i="1100.16" sn="3.59566" a="46.9215" fwhm="0.0351235" res="16464" algo="Sum"/><pk mz="578.37256062" i="926.57" sn="3.02794" a="51.4537" fwhm="0.0556991" res="10383.9" algo="Sum"/><pk mz="578.78072827" i="893.164" sn="2.91572" a="45.1312" fwhm="0.0458572" res="12621.4" algo="Sum"/><pk mz="578.87551936" i="2625.31" sn="8.57379" a="99.5512" fwhm="0.0316746" res="18275.7" algo="Sum"/><pk mz="579.28700153" i="1768.15" sn="5.76917" a="80.0696" fwhm="0.0363747" res="15925.6" algo="Sum"/><pk mz="579.36851848" i="1030.9" sn="3.36308" a="57.2352" fwhm="0.0602199" res="9620.88" algo="Sum"/><pk mz="579.42741513" i="1214.25" sn="3.96129" a="58.142" fwhm="0.0459169" res="12619" algo="Sum"/><pk mz="580.28617976" i="1158.99" sn="3.77143" a="58.4385" fwhm="0.0467529" res="12411.8" algo="Sum"/><pk mz="580.78270462" i="927.953" sn="3.01139" a="47.2738" fwhm="0.0585069" res="9926.74" algo="Sum"/><pk mz="580.87473421" i="1169.65" sn="3.79565" a="100.108" fwhm="0.067992" res="8543.28" algo="Sum"/><pk mz="581.39676187" i="7597.05" sn="24.6153" a="301.102" fwhm="0.0393843" res="14762.1" algo="Sum"/><pk mz="581.44561283" i="2935.69" sn="9.50268" a="99.3465" fwhm="0.0376692" res="15435.6" algo="Sum"/><pk mz="582.29255531" i="1711.46" sn="5.5312" a="78.6092" fwhm="0.0411633" res="14145.9" algo="Sum"/><pk mz="582.40136169" i="2840.09" sn="9.16356" a="119.452" fwhm="0.0426065" res="13669.3" algo="Sum"/><pk mz="582.45102431" i="1394.17" sn="4.49828" a="42.6807" fwhm="0.0366996" res="15870.8" algo="Sum"/><pk mz="582.81896021" i="912.082" sn="2.94133" a="36.8556" fwhm="0.0512929" res="11362.6" algo="Sum"/><pk mz="582.85796308" i="1102.28" sn="3.55464" a="45.754" fwhm="0.0518078" res="11250.4" algo="Sum"/><pk mz="583.21208691" i="1264.95" sn="4.07832" a="33.9031" fwhm="0.0307102" res="18990.8" algo="Sum"/><pk mz="583.24993490" i="2930.26" sn="9.44744" a="103.703" fwhm="0.0332859" res="17522.4" algo="Sum"/><pk mz="583.32042817" i="3815.07" sn="12.3001" a="162.877" fwhm="0.0373924" res="15600" algo="Sum"/><pk mz="583.39137212" i="2188.11" sn="7.05468" a="118.242" fwhm="0.0581376" res="10034.7" algo="Sum"/><pk mz="583.46089685" i="1137.37" sn="3.66699" a="52.6516" fwhm="0.0418606" res="13938.2" algo="Sum"/><pk mz="584.25490870" i="1427.67" sn="4.5997" a="49.8961" fwhm="0.0363428" res="16076.2" algo="Sum"/><pk mz="584.31943597" i="1830.58" sn="5.89782" a="89.7583" fwhm="0.0501999" res="11639.9" algo="Sum"/><pk mz="584.37234289" i="1101.73" sn="3.54958" a="51.5075" fwhm="0.0525599" res="11118.2" algo="Sum"/><pk mz="584.86355389" i="918.077" sn="2.95544" a="45.9933" fwhm="0.0509978" res="11468.4" algo="Sum"/><pk mz="585.27024937" i="4595.56" sn="14.7837" a="189.334" fwhm="0.0408595" res="14324" algo="Sum"/><pk mz="585.33627381" i="19706.5" sn="63.4155" a="764.314" fwhm="0.0317457" res="18438.3" algo="Sum"/><pk mz="585.43944869" i="1032.54" sn="3.32289" a="60.7637" fwhm="0.0589008" res="9939.42" algo="Sum"/><pk mz="586.30595103" i="3037.02" sn="9.77014" a="63.4397" fwhm="0.0286497" res="20464.6" algo="Sum"/><pk mz="586.33871216" i="7225.74" sn="23.242" a="315.92" fwhm="0.0357454" res="16403.2" algo="Sum"/><pk mz="586.84242295" i="2344.79" sn="7.53187" a="106.469" fwhm="0.0385098" res="15238.8" algo="Sum"/><pk mz="586.90606558" i="1160.66" sn="3.72826" a="48.0046" fwhm="0.0374509" res="15671.3" algo="Sum"/><pk mz="587.33529902" i="4682.95" sn="15.0334" a="203.743" fwhm="0.0378763" res="15506.7" algo="Sum"/><pk mz="587.40673958" i="1151.31" sn="3.69599" a="52.6143" fwhm="0.0610171" res="9626.91" algo="Sum"/><pk mz="587.45649528" i="1033.16" sn="3.31625" a="49.0215" fwhm="0.0580374" res="10122" algo="Sum"/><pk mz="587.54386347" i="5236.21" sn="16.7996" a="196.727" fwhm="0.0311147" res="18883.2" algo="Sum"/><pk mz="588.33848876" i="1662.73" sn="5.31942" a="71.1226" fwhm="0.0413591" res="14225.1" algo="Sum"/><pk mz="588.40535296" i="902.808" sn="2.88775" a="48.5027" fwhm="0.0557056" res="10562.8" algo="Sum"/><pk mz="588.49817445" i="1149.24" sn="3.67527" a="42.2091" fwhm="0.0514965" res="11427.9" algo="Sum"/><pk mz="588.54697848" i="2218.69" sn="7.09538" a="79.6029" fwhm="0.0332382" res="17706.9" algo="Sum"/><pk mz="588.83866571" i="2619.88" sn="8.3712" a="121.859" fwhm="0.0365595" res="16106.3" algo="Sum"/><pk mz="589.40989147" i="2028.88" sn="6.48471" a="116.197" fwhm="0.0618903" res="9523.46" algo="Sum"/><pk mz="589.47674469" i="1533.45" sn="4.90104" a="61.6771" fwhm="0.0574546" res="10259.9" algo="Sum"/><pk mz="590.31707413" i="3906.77" sn="12.4661" a="163.884" fwhm="0.0333988" res="17674.8" algo="Sum"/><pk mz="590.41683528" i="949.122" sn="3.02891" a="42.061" fwhm="0.0523739" res="11273.1" algo="Sum"/><pk mz="590.59081137" i="909.391" sn="2.90233" a="43.5462" fwhm="0.0357423" res="16523.6" algo="Sum"/><pk mz="590.83821984" i="1487.64" sn="4.74771" a="80.3369" fwhm="0.0468106" res="12621.9" algo="Sum"/><pk mz="591.31930132" i="1686.27" sn="5.37606" a="79.2984" fwhm="0.0542331" res="10903.3" algo="Sum"/><pk mz="591.38256842" i="1730.9" sn="5.51934" a="79.7689" fwhm="0.0575428" res="10277.3" algo="Sum"/><pk mz="591.42701124" i="1090.47" sn="3.47776" a="20.0738" fwhm="0.0191831" res="30830.6" algo="Sum"/><pk mz="591.45068753" i="1172.97" sn="3.74134" a="35.9826" fwhm="0.043163" res="13702.7" algo="Sum"/><pk mz="591.48843865" i="1338.23" sn="4.2687" a="52.0429" fwhm="0.0451701" res="13094.7" algo="Sum"/><pk mz="592.33725607" i="1079" sn="3.43515" a="64.99" fwhm="0.0747775" res="7921.33" algo="Sum"/><pk mz="592.85146272" i="3714.33" sn="11.8293" a="145.402" fwhm="0.0319226" res="18571.5" algo="Sum"/><pk mz="593.33583843" i="1133.57" sn="3.60485" a="50.041" fwhm="0.0424515" res="13976.8" algo="Sum"/><pk mz="593.46722768" i="1196.1" sn="3.7989" a="77.1745" fwhm="0.0582209" res="10193.4" algo="Sum"/><pk mz="593.59325371" i="991.388" sn="3.14758" a="35.4382" fwhm="0.0287451" res="20650.2" algo="Sum"/><pk mz="593.85277040" i="1073.21" sn="3.40624" a="47.6933" fwhm="0.0372838" res="15927.9" algo="Sum"/><pk mz="594.84915282" i="3712.8" sn="11.7439" a="146.274" fwhm="0.0312389" res="19042" algo="Sum"/><pk mz="595.34679247" i="3406.31" sn="10.7433" a="168.595" fwhm="0.0476621" res="12491" algo="Sum"/><pk mz="595.42846674" i="1876.74" sn="5.91912" a="77.7971" fwhm="0.046872" res="12703.3" algo="Sum"/><pk mz="595.47516705" i="1042.07" sn="3.28663" a="47.6732" fwhm="0.0509435" res="11688.9" algo="Sum"/><pk mz="595.85069577" i="1117.43" sn="3.52275" a="42.0283" fwhm="0.0408814" res="14575.1" algo="Sum"/><pk mz="596.34901774" i="1394.71" sn="4.39145" a="55.0199" fwhm="0.0472763" res="12614.1" algo="Sum"/><pk mz="596.75410553" i="911.049" sn="2.86777" a="39.4096" fwhm="0.0514417" res="11600.6" algo="Sum"/><pk mz="596.84729045" i="1710.4" sn="5.38096" a="85.4981" fwhm="0.0433701" res="13761.7" algo="Sum"/><pk mz="596.93487421" i="1088.39" sn="3.42432" a="47.3829" fwhm="0.0407577" res="14645.9" algo="Sum"/><pk mz="597.33723688" i="3199.07" sn="10.0661" a="132.41" fwhm="0.0394669" res="15135.2" algo="Sum"/><pk mz="597.39164959" i="1848.8" sn="5.81838" a="55.8079" fwhm="0.0433791" res="13771.4" algo="Sum"/><pk mz="597.44274400" i="8271.14" sn="26.031" a="321.748" fwhm="0.0330949" res="18052.4" algo="Sum"/><pk mz="598.34168516" i="1262.09" sn="3.96752" a="56.7912" fwhm="0.0415985" res="14383.7" algo="Sum"/><pk mz="598.39538124" i="1116.63" sn="3.51038" a="39.167" fwhm="0.0479393" res="12482.3" algo="Sum"/><pk mz="598.44662090" i="3538.94" sn="11.1247" a="132.77" fwhm="0.0334001" res="17917.5" algo="Sum"/><pk mz="599.33738898" i="1114.81" sn="3.50032" a="24.5462" fwhm="0.0289666" res="20690.6" algo="Sum"/><pk mz="599.37045075" i="1196.32" sn="3.75618" a="47.8389" fwhm="0.0531068" res="11286.1" algo="Sum"/><pk mz="599.45727363" i="5741.88" sn="18.0276" a="283.499" fwhm="0.0365999" res="16378.6" algo="Sum"/><pk mz="600.27327732" i="1041.72" sn="3.26349" a="46.7794" fwhm="0.0419589" res="14306.2" algo="Sum"/><pk mz="600.46406653" i="2639.57" sn="8.26724" a="119.37" fwhm="0.0409761" res="14654" algo="Sum"/><pk mz="601.34505432" i="4268.33" sn="13.3378" a="206.053" fwhm="0.043433" res="13845.4" algo="Sum"/><pk mz="601.42134398" i="906.957" sn="2.83408" a="29.0323" fwhm="0.0435251" res="13817.8" algo="Sum"/><pk mz="601.46745236" i="3308.23" sn="10.3376" a="144.205" fwhm="0.0429046" res="14018.7" algo="Sum"/><pk mz="602.28090825" i="1303.21" sn="4.06371" a="58.1501" fwhm="0.0433425" res="13895.9" algo="Sum"/><pk mz="602.34759405" i="1718.33" sn="5.35833" a="91.4067" fwhm="0.0461188" res="13060.8" algo="Sum"/><pk mz="602.47115107" i="1281.23" sn="3.99499" a="58.8483" fwhm="0.0489555" res="12306.5" algo="Sum"/><pk mz="602.69847718" i="1051.01" sn="3.27419" a="45.546" fwhm="0.039758" res="15159.2" algo="Sum"/><pk mz="602.81779125" i="1190.14" sn="3.70761" a="54.7154" fwhm="0.0570937" res="10558.4" algo="Sum"/><pk mz="602.87807602" i="1089.61" sn="3.39531" a="44.2845" fwhm="0.0487427" res="12368.6" algo="Sum"/><pk mz="603.34229614" i="1649.09" sn="5.13622" a="84.0155" fwhm="0.0558402" res="10804.8" algo="Sum"/><pk mz="603.42885958" i="1268.3" sn="3.95007" a="57.4622" fwhm="0.05886" res="10251.9" algo="Sum"/><pk mz="603.51906019" i="2831.07" sn="8.81578" a="114.039" fwhm="0.0423461" res="14252.1" algo="Sum"/><pk mz="604.30560112" i="993.631" sn="3.08973" a="50.2041" fwhm="0.0464241" res="13017.1" algo="Sum"/><pk mz="604.45306056" i="1330.2" sn="4.13599" a="67.5866" fwhm="0.0498888" res="12116" algo="Sum"/><pk mz="604.51985681" i="1306.93" sn="4.06316" a="68.086" fwhm="0.0518284" res="11663.9" algo="Sum"/><pk mz="604.80908231" i="1359.47" sn="4.22232" a="91.136" fwhm="0.0758214" res="7976.75" algo="Sum"/><pk mz="604.87697686" i="978.993" sn="3.04062" a="40.422" fwhm="0.0544032" res="11118.4" algo="Sum"/><pk mz="605.41643301" i="2024.04" sn="6.28007" a="79.2175" fwhm="0.053374" res="11342.9" algo="Sum"/><pk mz="605.44649209" i="1807.6" sn="5.60811" a="76.0317" fwhm="0.0540502" res="11201.6" algo="Sum"/><pk mz="605.50099152" i="1159.36" sn="3.59678" a="49.5579" fwhm="0.0543868" res="11133.2" algo="Sum"/><pk mz="606.29364120" i="1366.42" sn="4.23759" a="69.5634" fwhm="0.0406498" res="14915" algo="Sum"/><pk mz="606.38193247" i="1195.55" sn="3.70748" a="56.0398" fwhm="0.0536105" res="11310.9" algo="Sum"/><pk mz="606.41644127" i="952.156" sn="2.9518" a="21.9462" fwhm="0.0291373" res="20812.4" algo="Sum"/><pk mz="606.44198510" i="922.059" sn="2.85834" a="36.786" fwhm="0.0372909" res="16262.5" algo="Sum"/><pk mz="606.81120524" i="971.037" sn="3.01045" a="43.233" fwhm="0.0498013" res="12184.7" algo="Sum"/><pk mz="606.88133793" i="984.133" sn="3.0509" a="55.0296" fwhm="0.0598122" res="10146.4" algo="Sum"/><pk mz="606.96363646" i="1030.8" sn="3.1955" a="50.4866" fwhm="0.0430664" res="14093.7" algo="Sum"/><pk mz="607.38689043" i="931.7" sn="2.8862" a="52.5435" fwhm="0.0725085" res="8376.77" algo="Sum"/><pk mz="607.45944334" i="1118.02" sn="3.46338" a="71.4542" fwhm="0.0564543" res="10760.2" algo="Sum"/><pk mz="608.46312406" i="914.157" sn="2.8258" a="41.0926" fwhm="0.0510362" res="11922.2" algo="Sum"/><pk mz="608.82374429" i="2276.99" sn="7.03827" a="100.524" fwhm="0.0371293" res="16397.4" algo="Sum"/><pk mz="609.41282797" i="983.388" sn="3.03803" a="57.5254" fwhm="0.0602919" res="10107.7" algo="Sum"/><pk mz="610.30391750" i="1194.33" sn="3.68826" a="45.7276" fwhm="0.0466482" res="13083.1" algo="Sum"/><pk mz="610.82279733" i="2598.63" sn="8.01513" a="117.995" fwhm="0.0337836" res="18080.5" algo="Sum"/><pk mz="611.34194139" i="1554.39" sn="4.79356" a="71.7984" fwhm="0.0551789" res="11079.3" algo="Sum"/><pk mz="611.41508196" i="1192.52" sn="3.6776" a="60.4485" fwhm="0.058024" res="10537.3" algo="Sum"/><pk mz="611.82384134" i="916.331" sn="2.82086" a="48.031" fwhm="0.0495484" res="12348" algo="Sum"/><pk mz="612.32205173" i="1093.14" sn="3.36333" a="38.8916" fwhm="0.0399519" res="15326.5" algo="Sum"/><pk mz="612.72657352" i="1183.16" sn="3.6361" a="46.7035" fwhm="0.0386505" res="15853" algo="Sum"/><pk mz="612.82395034" i="1467.26" sn="4.50917" a="86.5825" fwhm="0.0497353" res="12321.7" algo="Sum"/><pk mz="612.90817858" i="1064.83" sn="3.27246" a="49.7081" fwhm="0.0433758" res="14130.2" algo="Sum"/><pk mz="613.33507213" i="2030.78" sn="6.23721" a="102.875" fwhm="0.0544124" res="11272" algo="Sum"/><pk mz="613.42382851" i="3239.31" sn="9.94632" a="182.938" fwhm="0.0556642" res="11020.1" algo="Sum"/><pk mz="613.47047356" i="1592.59" sn="4.89008" a="55.1702" fwhm="0.0336605" res="18225.2" algo="Sum"/><pk mz="614.33837921" i="1554.8" sn="4.75913" a="61.8316" fwhm="0.0431391" res="14240.9" algo="Sum"/><pk mz="614.43245509" i="1468.96" sn="4.49637" a="77.8452" fwhm="0.0640946" res="9586.33" algo="Sum"/><pk mz="614.81681224" i="1179.6" sn="3.60434" a="40.9395" fwhm="0.0405268" res="15170.6" algo="Sum"/><pk mz="614.84908485" i="1319.56" sn="4.032" a="62.7727" fwhm="0.061761" res="9955.3" algo="Sum"/><pk mz="615.34927218" i="1121.26" sn="3.42635" a="51.8774" fwhm="0.0561378" res="10961.4" algo="Sum"/><pk mz="615.45236820" i="9472.58" sn="28.9422" a="370.027" fwhm="0.0390608" res="15756.3" algo="Sum"/><pk mz="615.57436983" i="2741.75" sn="8.3791" a="106.027" fwhm="0.0334707" res="18391.4" algo="Sum"/><pk mz="616.17065293" i="5751.83" sn="17.5352" a="207.432" fwhm="0.0307469" res="20040.1" algo="Sum"/><pk mz="616.45666156" i="3962.42" sn="12.0749" a="155.742" fwhm="0.0453217" res="13601.8" algo="Sum"/><pk mz="616.57911897" i="1414.39" sn="4.3112" a="63.9981" fwhm="0.0377193" res="16346.5" algo="Sum"/><pk mz="616.84565869" i="899.311" sn="2.7412" a="42.9274" fwhm="0.0544647" res="11325.6" algo="Sum"/><pk mz="617.17392897" i="2291.99" sn="6.98037" a="91.7037" fwhm="0.0341162" res="18090.3" algo="Sum"/><pk mz="617.32108097" i="3323.67" sn="10.1218" a="150.374" fwhm="0.0428449" res="14408.3" algo="Sum"/><pk mz="617.46790743" i="10722" sn="32.6522" a="483.495" fwhm="0.0403734" res="15293.9" algo="Sum"/><pk mz="618.32333419" i="1369.45" sn="4.16474" a="73.5933" fwhm="0.0487238" res="12690.4" algo="Sum"/><pk mz="618.47096044" i="4330.53" sn="13.1749" a="201.405" fwhm="0.0426983" res="14484.7" algo="Sum"/><pk mz="619.03917196" i="1073.57" sn="3.26573" a="53.619" fwhm="0.0387768" res="15964.2" algo="Sum"/><pk mz="619.31596736" i="1250.29" sn="3.80591" a="77.8988" fwhm="0.0661859" res="9357.22" algo="Sum"/><pk mz="619.43223446" i="1892.09" sn="5.7511" a="98.9948" fwhm="0.0509086" res="12167.5" algo="Sum"/><pk mz="619.48298243" i="3604.48" sn="10.9545" a="161.851" fwhm="0.0502103" res="12337.8" algo="Sum"/><pk mz="620.43154628" i="950.155" sn="2.88359" a="33.0533" fwhm="0.04912" res="12630.9" algo="Sum"/><pk mz="620.48751897" i="1544.97" sn="4.68879" a="69.3587" fwhm="0.0580333" res="10691.9" algo="Sum"/><pk mz="620.75826877" i="1147.69" sn="3.48253" a="64.6411" fwhm="0.0502823" res="12345.5" algo="Sum"/><pk mz="621.33815306" i="1104.86" sn="3.34652" a="49.947" fwhm="0.0435881" res="14254.8" algo="Sum"/><pk mz="621.39278719" i="1959.3" sn="5.93454" a="90.7941" fwhm="0.0513906" res="12091.6" algo="Sum"/><pk mz="621.43891170" i="1317.01" sn="3.98911" a="50.8528" fwhm="0.0540759" res="11492" algo="Sum"/><pk mz="621.48157200" i="1051.93" sn="3.18627" a="45.3022" fwhm="0.0551233" res="11274.4" algo="Sum"/><pk mz="622.39699960" i="979.611" sn="2.96619" a="48.1268" fwhm="0.04992" res="12467.9" algo="Sum"/><pk mz="622.75927827" i="1098.82" sn="3.32501" a="71.5536" fwhm="0.0631672" res="9858.9" algo="Sum"/><pk mz="622.93664901" i="894.308" sn="2.70632" a="46.7293" fwhm="0.0503073" res="12382.6" algo="Sum"/><pk mz="624.79977202" i="1246.44" sn="3.76631" a="58.3346" fwhm="0.0543552" res="11494.8" algo="Sum"/><pk mz="624.83562983" i="909.849" sn="2.74925" a="42.8122" fwhm="0.0531291" res="11760.7" algo="Sum"/><pk mz="625.38724575" i="2243.06" sn="6.77974" a="96.2818" fwhm="0.0416851" res="15002.7" algo="Sum"/><pk mz="626.39305971" i="1025.31" sn="3.09713" a="35.6367" fwhm="0.0513732" res="12193" algo="Sum"/><pk mz="626.79638589" i="1326.16" sn="4.00508" a="72.2049" fwhm="0.0522444" res="11997.4" algo="Sum"/><pk mz="628.39108919" i="1026.41" sn="3.09289" a="58.826" fwhm="0.0521259" res="12055.3" algo="Sum"/><pk mz="628.70024862" i="939.93" sn="2.82806" a="38.8242" fwhm="0.0466359" res="13481" algo="Sum"/><pk mz="628.82091227" i="1499.58" sn="4.51319" a="90.2577" fwhm="0.0606977" res="10359.9" algo="Sum"/><pk mz="628.88552780" i="933.542" sn="2.81003" a="52.7889" fwhm="0.0571256" res="11008.8" algo="Sum"/><pk mz="629.14580143" i="2026.86" sn="6.09636" a="81.1868" fwhm="0.0319907" res="19666.5" algo="Sum"/><pk mz="629.30782188" i="1792.74" sn="5.39218" a="77.5749" fwhm="0.0371935" res="16919.8" algo="Sum"/><pk mz="629.45930668" i="1547.26" sn="4.65469" a="95.9994" fwhm="0.0711854" res="8842.53" algo="Sum"/><pk mz="630.31380688" i="931.255" sn="2.7959" a="50.1431" fwhm="0.0515029" res="12238.4" algo="Sum"/><pk mz="630.46821230" i="1071.89" sn="3.21777" a="62.1669" fwhm="0.0575787" res="10949.7" algo="Sum"/><pk mz="630.81871919" i="2037.05" sn="6.1017" a="85.4004" fwhm="0.0446134" res="14139.7" algo="Sum"/><pk mz="631.43518162" i="3078.45" sn="9.21538" a="94.111" fwhm="0.0494879" res="12759.4" algo="Sum"/><pk mz="631.45431947" i="3246.71" sn="9.71964" a="161.948" fwhm="0.0520367" res="12134.8" algo="Sum"/><pk mz="631.54858172" i="1236.16" sn="3.70048" a="71.14" fwhm="0.0573005" res="11021.7" algo="Sum"/><pk mz="632.43764028" i="1371.12" sn="4.09898" a="56.0979" fwhm="0.0419116" res="15089.8" algo="Sum"/><pk mz="632.47976968" i="2106.76" sn="6.29806" a="108.503" fwhm="0.0640433" res="9875.82" algo="Sum"/><pk mz="632.55528123" i="904.461" sn="2.70385" a="43.3251" fwhm="0.0546174" res="11581.6" algo="Sum"/><pk mz="632.81743891" i="1447.82" sn="4.32983" a="70.6861" fwhm="0.0506934" res="12483.2" algo="Sum"/><pk mz="633.44288601" i="3909.64" sn="11.6941" a="189.509" fwhm="0.0559165" res="11328.4" algo="Sum"/><pk mz="633.47104032" i="3462.13" sn="10.3556" a="132.781" fwhm="0.0406563" res="15581.1" algo="Sum"/><pk mz="634.44796385" i="1712.24" sn="5.11391" a="93.9294" fwhm="0.0580613" res="10927.2" algo="Sum"/><pk mz="634.83415760" i="1936" sn="5.78373" a="93.9358" fwhm="0.0459618" res="13812.2" algo="Sum"/><pk mz="635.40666880" i="1719.31" sn="5.13498" a="62.8572" fwhm="0.0510474" res="12447.4" algo="Sum"/><pk mz="635.46084342" i="2010.08" sn="6.0049" a="133.538" fwhm="0.0736745" res="8625.25" algo="Sum"/><pk mz="636.38137572" i="954.878" sn="2.8491" a="34.4186" fwhm="0.0670348" res="9493.3" algo="Sum"/><pk mz="636.39106632" i="955.929" sn="2.85234" a="27.8421" fwhm="0.0348235" res="18274.7" algo="Sum"/><pk mz="636.46505252" i="983.492" sn="2.93467" a="41.0098" fwhm="0.0597004" res="10661" algo="Sum"/><pk mz="636.83149141" i="2104.8" sn="6.27594" a="97.3279" fwhm="0.0418531" res="15215.9" algo="Sum"/><pk mz="637.43156727" i="1084.85" sn="3.23507" a="39.5154" fwhm="0.0497882" res="12802.9" algo="Sum"/><pk mz="637.46831959" i="1082.31" sn="3.22751" a="45.5785" fwhm="0.0599819" res="10627.7" algo="Sum"/><pk mz="638.46996308" i="1872.25" sn="5.57721" a="88.6534" fwhm="0.0420243" res="15192.9" algo="Sum"/><pk mz="638.73359853" i="1008.53" sn="3.00171" a="48.1854" fwhm="0.0515212" res="12397.5" algo="Sum"/><pk mz="638.82962787" i="1338.84" sn="3.98537" a="69.9708" fwhm="0.0541964" res="11787.3" algo="Sum"/><pk mz="639.40308209" i="1299.21" sn="3.86689" a="58.4094" fwhm="0.056878" res="11241.7" algo="Sum"/><pk mz="639.48540120" i="2649.8" sn="7.88667" a="149.013" fwhm="0.0454232" res="14078.4" algo="Sum"/><pk mz="640.49180007" i="1234.69" sn="3.67449" a="65.6865" fwhm="0.0496264" res="12906.3" algo="Sum"/><pk mz="640.58173517" i="5899.71" sn="17.5577" a="225.441" fwhm="0.0335153" res="19113.1" algo="Sum"/><pk mz="640.81238631" i="1143.2" sn="3.40291" a="68.3701" fwhm="0.077208" res="8299.82" algo="Sum"/><pk mz="641.35993413" i="2333.32" sn="6.94926" a="93.0758" fwhm="0.0376784" res="17021.9" algo="Sum"/><pk mz="641.50499839" i="5424.77" sn="16.162" a="200.502" fwhm="0.0333785" res="19219.1" algo="Sum"/><pk mz="641.58610899" i="2930.02" sn="8.72792" a="119.872" fwhm="0.0365589" res="17549.4" algo="Sum"/><pk mz="642.36555778" i="1069.87" sn="3.18326" a="52.9149" fwhm="0.0486399" res="13206.5" algo="Sum"/><pk mz="642.50848837" i="2489.65" sn="7.41045" a="97.6936" fwhm="0.0345578" res="18592.3" algo="Sum"/><pk mz="642.58909502" i="1327.04" sn="3.94854" a="56.5545" fwhm="0.0383187" res="16769.6" algo="Sum"/><pk mz="643.51961196" i="4983.8" sn="14.8239" a="199.481" fwhm="0.0341493" res="18844.3" algo="Sum"/><pk mz="644.52329173" i="2161.02" sn="6.41886" a="96.0235" fwhm="0.0372128" res="17320" algo="Sum"/><pk mz="644.67629403" i="953.2" sn="2.83138" a="46.5485" fwhm="0.0424416" res="15189.7" algo="Sum"/><pk mz="644.79628111" i="1224.15" sn="3.63657" a="61.9609" fwhm="0.0646952" res="9966.68" algo="Sum"/><pk mz="644.86275291" i="1057.85" sn="3.14253" a="42.9457" fwhm="0.054301" res="11875.7" algo="Sum"/><pk mz="645.11354557" i="1385.93" sn="4.11429" a="66.7146" fwhm="0.0363345" res="17754.8" algo="Sum"/><pk mz="645.48439407" i="2043.61" sn="6.06246" a="87.9735" fwhm="0.0513525" res="12569.7" algo="Sum"/><pk mz="645.53758247" i="1384.44" sn="4.10702" a="74.9213" fwhm="0.0615152" res="10494" algo="Sum"/><pk mz="646.49829318" i="2396.69" sn="7.09857" a="116.266" fwhm="0.0410188" res="15761" algo="Sum"/><pk mz="646.79249811" i="1648.69" sn="4.88556" a="74.3668" fwhm="0.053116" res="12177" algo="Sum"/><pk mz="646.86021243" i="946.003" sn="2.80332" a="42.5891" fwhm="0.0642413" res="10069.2" algo="Sum"/><pk mz="647.45138671" i="3384.29" sn="10.0226" a="136.111" fwhm="0.0409899" res="15795.4" algo="Sum"/><pk mz="647.50132299" i="1648.94" sn="4.88372" a="65.6645" fwhm="0.0478971" res="13518.6" algo="Sum"/><pk mz="647.56199497" i="999.454" sn="2.96057" a="49.0304" fwhm="0.0541936" res="11949" algo="Sum"/><pk mz="648.45535275" i="1727.12" sn="5.11562" a="99.8848" fwhm="0.0485184" res="13365.1" algo="Sum"/><pk mz="648.79070886" i="1276.96" sn="3.7811" a="64.3678" fwhm="0.0628976" res="10315" algo="Sum"/><pk mz="649.43745636" i="2473.54" sn="7.32644" a="158.309" fwhm="0.0613627" res="10583.6" algo="Sum"/><pk mz="650.43987830" i="1648" sn="4.877" a="87.0658" fwhm="0.0529272" res="12289.3" algo="Sum"/><pk mz="650.80844623" i="2471.72" sn="7.30956" a="144.678" fwhm="0.0441271" res="14748.5" algo="Sum"/><pk mz="651.12714246" i="3891.84" sn="11.5169" a="145.77" fwhm="0.0316179" res="20593.6" algo="Sum"/><pk mz="651.44352760" i="1193.55" sn="3.53211" a="62.1637" fwhm="0.0711724" res="9153.03" algo="Sum"/><pk mz="652.13105843" i="1077.15" sn="3.18808" a="42.3546" fwhm="0.0343742" res="18971.5" algo="Sum"/><pk mz="652.80627753" i="3192.57" sn="9.44507" a="143.357" fwhm="0.0346154" res="18858.8" algo="Sum"/><pk mz="653.44547066" i="950.326" sn="2.81241" a="63.1845" fwhm="0.0750727" res="8704.16" algo="Sum"/><pk mz="654.70881302" i="944.355" sn="2.79697" a="45.0523" fwhm="0.061145" res="10707.5" algo="Sum"/><pk mz="654.80355900" i="1871.32" sn="5.54482" a="101.269" fwhm="0.0455288" res="14382.2" algo="Sum"/><pk mz="654.89284343" i="1073.99" sn="3.18298" a="54.1083" fwhm="0.0495237" res="13223.8" algo="Sum"/><pk mz="655.37482716" i="1299.37" sn="3.84934" a="79.8051" fwhm="0.0648756" res="10102" algo="Sum"/><pk mz="655.46486632" i="1716.61" sn="5.08506" a="97.2446" fwhm="0.0507343" res="12919.5" algo="Sum"/><pk mz="656.46853948" i="975.197" sn="2.89229" a="56.9895" fwhm="0.0582676" res="11266.4" algo="Sum"/><pk mz="656.79548123" i="1114.72" sn="3.30781" a="58.6738" fwhm="0.0678104" res="9685.76" algo="Sum"/><pk mz="657.36243671" i="1403.67" sn="4.16195" a="78.4851" fwhm="0.0477563" res="13764.9" algo="Sum"/><pk mz="657.47877609" i="3360.46" sn="9.96532" a="180.575" fwhm="0.0400456" res="16418.2" algo="Sum"/><pk mz="658.48292451" i="1604.82" sn="4.76364" a="77.5118" fwhm="0.0404608" res="16274.6" algo="Sum"/><pk mz="659.49355754" i="3247.52" sn="9.6336" a="151.737" fwhm="0.0379985" res="17355.8" algo="Sum"/><pk mz="660.49689822" i="1373.91" sn="4.07959" a="75.0223" fwhm="0.0441609" res="14956.6" algo="Sum"/><pk mz="660.65575426" i="941.931" sn="2.79752" a="47.3307" fwhm="0.0487623" res="13548.5" algo="Sum"/><pk mz="660.77298933" i="926.182" sn="2.75075" a="21.7701" fwhm="0.0304151" res="21725.2" algo="Sum"/><pk mz="660.83798724" i="1084.86" sn="3.22193" a="45.6431" fwhm="0.058291" res="11336.9" algo="Sum"/><pk mz="661.46292891" i="2687.19" sn="7.97989" a="184.599" fwhm="0.0800154" res="8266.7" algo="Sum"/><pk mz="661.92904971" i="890.684" sn="2.64616" a="38.2819" fwhm="0.0440288" res="15034" algo="Sum"/><pk mz="662.46392644" i="1398" sn="4.15605" a="60.461" fwhm="0.0465655" res="14226.5" algo="Sum"/><pk mz="662.75153487" i="1135.64" sn="3.37782" a="35.4601" fwhm="0.0739822" res="8958.25" algo="Sum"/><pk mz="662.75909595" i="1056.26" sn="3.14172" a="40.1611" fwhm="0.0506067" res="13096.3" algo="Sum"/><pk mz="662.83474161" i="1117.59" sn="3.32394" a="53.0818" fwhm="0.0528361" res="12545.1" algo="Sum"/><pk mz="663.44749685" i="9298" sn="27.6709" a="414.593" fwhm="0.035619" res="18626.2" algo="Sum"/><pk mz="663.54824589" i="932.779" sn="2.77596" a="58.0302" fwhm="0.0677845" res="9789.08" algo="Sum"/><pk mz="664.45111712" i="4526.89" sn="13.4922" a="214.594" fwhm="0.0375967" res="17673.1" algo="Sum"/><pk mz="664.57239167" i="900.62" sn="2.6839" a="61.2613" fwhm="0.0839093" res="7920.12" algo="Sum"/><pk mz="664.75631058" i="972.002" sn="2.89727" a="94.6229" fwhm="0.111911" res="5940.06" algo="Sum"/><pk mz="664.92363886" i="1020.9" sn="3.04335" a="44.5665" fwhm="0.050761" res="13099.1" algo="Sum"/><pk mz="665.42014315" i="1808.48" sn="5.395" a="77.7246" fwhm="0.0437443" res="15211.6" algo="Sum"/><pk mz="665.45084657" i="1608.96" sn="4.7998" a="65.6621" fwhm="0.0545534" res="12198.1" algo="Sum"/><pk mz="665.50368040" i="938.295" sn="2.7991" a="47.8529" fwhm="0.0515471" res="12910.6" algo="Sum"/><pk mz="666.59638446" i="5565.06" sn="16.6136" a="249.144" fwhm="0.0350371" res="19025.5" algo="Sum"/><pk mz="666.78224958" i="2063.99" sn="6.16106" a="110.6" fwhm="0.0447775" res="14891" algo="Sum"/><pk mz="667.09750111" i="2550.57" sn="7.62229" a="103.811" fwhm="0.0361748" res="18440.9" algo="Sum"/><pk mz="667.59912134" i="2610.75" sn="7.80099" a="113.053" fwhm="0.0351381" res="18999.3" algo="Sum"/><pk mz="668.61023585" i="3960.01" sn="11.8436" a="171.491" fwhm="0.0373684" res="17892.4" algo="Sum"/><pk mz="668.77987811" i="2611.8" sn="7.81452" a="126.639" fwhm="0.0381064" res="17550.3" algo="Sum"/><pk mz="669.42994657" i="2749.91" sn="8.23361" a="144.819" fwhm="0.0515858" res="12977" algo="Sum"/><pk mz="669.61654026" i="2080.18" sn="6.22855" a="92.2466" fwhm="0.0383215" res="17473.6" algo="Sum"/><pk mz="670.43569425" i="1348.55" sn="4.03794" a="78.4763" fwhm="0.059396" res="11287.6" algo="Sum"/><pk mz="670.61035750" i="1556.02" sn="4.6623" a="81.5859" fwhm="0.0503813" res="13310.7" algo="Sum"/><pk mz="670.68379567" i="1209.07" sn="3.62349" a="51.6302" fwhm="0.0454719" res="14749.4" algo="Sum"/><pk mz="670.77919765" i="1726.86" sn="5.17529" a="98.2254" fwhm="0.0534456" res="12550.7" algo="Sum"/><pk mz="670.86667738" i="1045.99" sn="3.13459" a="55.7518" fwhm="0.064214" res="10447.4" algo="Sum"/><pk mz="671.44402811" i="1555.8" sn="4.66448" a="81.1421" fwhm="0.0564283" res="11899.1" algo="Sum"/><pk mz="671.56722812" i="7296.17" sn="21.879" a="328.667" fwhm="0.0344864" res="19473.4" algo="Sum"/><pk mz="672.42728079" i="1138.25" sn="3.41327" a="56.383" fwhm="0.0639776" res="10510.4" algo="Sum"/><pk mz="672.56999931" i="3795.49" sn="11.3815" a="155.446" fwhm="0.0376614" res="17858.3" algo="Sum"/><pk mz="672.61624642" i="1647.54" sn="4.94119" a="68.4235" fwhm="0.0485112" res="13865.2" algo="Sum"/><pk mz="672.68670444" i="970.219" sn="2.91066" a="50.6495" fwhm="0.0723132" res="9302.4" algo="Sum"/><pk mz="672.77675674" i="1235.52" sn="3.70658" a="62.072" fwhm="0.0587982" res="11442.1" algo="Sum"/><pk mz="673.10892305" i="3854.3" sn="11.5631" a="156.326" fwhm="0.0340572" res="19764.1" algo="Sum"/><pk mz="673.33471481" i="1338.16" sn="4.01418" a="70.7546" fwhm="0.0470988" res="14296.2" algo="Sum"/><pk mz="673.43185515" i="975.069" sn="2.92626" a="53.9963" fwhm="0.0621226" res="10840.4" algo="Sum"/><pk mz="673.52037830" i="1038.78" sn="3.11786" a="38.6458" fwhm="0.0532501" res="12648.3" algo="Sum"/><pk mz="673.57880423" i="1947.22" sn="5.84577" a="95.0146" fwhm="0.0446032" res="15101.6" algo="Sum"/><pk mz="673.62532906" i="931.158" sn="2.79559" a="40.6156" fwhm="0.0475545" res="14165.3" algo="Sum"/><pk mz="674.11351493" i="1016.64" sn="3.05148" a="48.7614" fwhm="0.0389391" res="17312" algo="Sum"/><pk mz="674.58428143" i="1079.84" sn="3.24175" a="47.3053" fwhm="0.0587702" res="11478.3" algo="Sum"/><pk mz="674.77338106" i="932.554" sn="2.79955" a="56.3851" fwhm="0.0611367" res="11037.1" algo="Sum"/><pk mz="674.94761851" i="1031.16" sn="3.09605" a="68.5622" fwhm="0.0576883" res="11699.9" algo="Sum"/><pk mz="675.44698365" i="1136.91" sn="3.41347" a="53.8865" fwhm="0.0598043" res="11294.3" algo="Sum"/><pk mz="675.53674454" i="7596.4" sn="22.8062" a="321.957" fwhm="0.0344218" res="19625.2" algo="Sum"/><pk mz="675.66978517" i="6258.31" sn="18.7961" a="269.996" fwhm="0.0358667" res="18838.3" algo="Sum"/><pk mz="676.54040826" i="3391.12" sn="10.1756" a="147.203" fwhm="0.0358021" res="18896.7" algo="Sum"/><pk mz="676.67346912" i="3404.15" sn="10.2126" a="157.596" fwhm="0.0404074" res="16746.3" algo="Sum"/><pk mz="676.80476694" i="982.175" sn="2.94656" a="58.4252" fwhm="0.0704711" res="9604.01" algo="Sum"/><pk mz="677.45707550" i="1837.01" sn="5.5154" a="104.785" fwhm="0.0545232" res="12425.1" algo="Sum"/><pk mz="677.54517183" i="1379.64" sn="4.1419" a="75.8493" fwhm="0.0479682" res="14124.9" algo="Sum"/><pk mz="677.67917080" i="1170.33" sn="3.51377" a="76.8609" fwhm="0.0581176" res="11660.5" algo="Sum"/><pk mz="678.46447272" i="994.824" sn="2.98861" a="43.0172" fwhm="0.0616388" res="11007.1" algo="Sum"/><pk mz="678.71758438" i="996.295" sn="2.99233" a="60.3028" fwhm="0.0827226" res="8204.74" algo="Sum"/><pk mz="678.81059297" i="940.434" sn="2.82493" a="36.7688" fwhm="0.0536313" res="12657" algo="Sum"/><pk mz="679.43402912" i="1471.49" sn="4.42927" a="70.1611" fwhm="0.0563529" res="12056.8" algo="Sum"/><pk mz="680.41076260" i="1018.05" sn="3.07013" a="51.4368" fwhm="0.0484957" res="14030.3" algo="Sum"/><pk mz="680.48622143" i="1608.65" sn="4.85121" a="68.111" fwhm="0.0484651" res="14040.7" algo="Sum"/><pk mz="680.51765402" i="1648.31" sn="4.97057" a="68.5046" fwhm="0.0447309" res="15213.6" algo="Sum"/><pk mz="680.71403331" i="1151.44" sn="3.47326" a="82.4615" fwhm="0.0576705" res="11803.5" algo="Sum"/><pk mz="680.89782198" i="1004.37" sn="3.03066" a="66.329" fwhm="0.0712802" res="9552.41" algo="Sum"/><pk mz="681.48344768" i="1111.06" sn="3.35352" a="58.5693" fwhm="0.0794344" res="8579.2" algo="Sum"/><pk mz="681.51780588" i="928.963" sn="2.80397" a="36.0019" fwhm="0.0405832" res="16793.1" algo="Sum"/><pk mz="682.75709524" i="1169.31" sn="3.5382" a="51.0166" fwhm="0.0555421" res="12292.6" algo="Sum"/><pk mz="682.78906983" i="982.132" sn="2.9723" a="57.439" fwhm="0.0537602" res="12700.6" algo="Sum"/><pk mz="683.42752657" i="1134.39" sn="3.43143" a="59.9523" fwhm="0.0584468" res="11693.2" algo="Sum"/><pk mz="684.75394095" i="1538.78" sn="4.66337" a="64.6033" fwhm="0.0504608" res="13570" algo="Sum"/><pk mz="685.42657275" i="26244.1" sn="79.5865" a="1178.96" fwhm="0.0382711" res="17909.8" algo="Sum"/><pk mz="685.54565012" i="3373.08" sn="10.229" a="160.833" fwhm="0.039584" res="17318.8" algo="Sum"/><pk mz="686.43066536" i="12507.9" sn="37.954" a="611.694" fwhm="0.0399729" res="17172.4" algo="Sum"/><pk mz="686.55016705" i="1770.83" sn="5.37318" a="110.38" fwhm="0.0559049" res="12280.7" algo="Sum"/><pk mz="686.65569395" i="998.195" sn="3.02966" a="61.4955" fwhm="0.0913007" res="7520.81" algo="Sum"/><pk mz="686.75489561" i="1194.6" sn="3.62579" a="50.5607" fwhm="0.0642253" res="10692.9" algo="Sum"/><pk mz="687.43360105" i="3686.49" sn="11.1861" a="200.419" fwhm="0.0492784" res="13950" algo="Sum"/><pk mz="687.55138787" i="8444.04" sn="25.6324" a="473.702" fwhm="0.0486235" res="14140.3" algo="Sum"/><pk mz="688.43887834" i="1104.21" sn="3.35449" a="52.0216" fwhm="0.0523505" res="13150.6" algo="Sum"/><pk mz="688.55497806" i="4312.38" sn="13.1106" a="273.392" fwhm="0.0539722" res="12757.6" algo="Sum"/><pk mz="688.65435880" i="925.015" sn="2.81218" a="46.6672" fwhm="0.0740789" res="9296.23" algo="Sum"/><pk mz="688.76893172" i="1361.05" sn="4.13779" a="69.2319" fwhm="0.0602442" res="11433" algo="Sum"/><pk mz="689.07975672" i="2895.83" sn="8.80202" a="122.242" fwhm="0.0372398" res="18503.8" algo="Sum"/><pk mz="689.55313550" i="6301.68" sn="19.1671" a="293.751" fwhm="0.0408486" res="16880.7" algo="Sum"/><pk mz="690.55488937" i="2970.05" sn="9.04058" a="118.201" fwhm="0.0462175" res="14941.4" algo="Sum"/><pk mz="690.74670924" i="1152.84" sn="3.5134" a="44.77" fwhm="0.0421768" res="16377.4" algo="Sum"/><pk mz="690.76991969" i="1233.41" sn="3.75895" a="60.4879" fwhm="0.0614497" res="11241.2" algo="Sum"/><pk mz="690.91966801" i="952.734" sn="2.90353" a="38.0034" fwhm="0.05012" res="13785.3" algo="Sum"/><pk mz="691.55657674" i="998.18" sn="3.0436" a="49.7828" fwhm="0.0718559" res="9624.22" algo="Sum"/><pk mz="692.61227432" i="2377.79" sn="7.25755" a="124.911" fwhm="0.04108" res="16860.1" algo="Sum"/><pk mz="692.78682397" i="1294.58" sn="3.95199" a="72.9138" fwhm="0.0800118" res="8658.56" algo="Sum"/><pk mz="693.46124604" i="1285.43" sn="3.93092" a="89.7368" fwhm="0.0623608" res="11120.1" algo="Sum"/><pk mz="693.55060020" i="1504.43" sn="4.60167" a="69.9904" fwhm="0.0426859" res="16247.8" algo="Sum"/><pk mz="693.61622470" i="1177.58" sn="3.60301" a="58.461" fwhm="0.045046" res="15398" algo="Sum"/><pk mz="694.55509042" i="955.785" sn="2.93165" a="51.1391" fwhm="0.0569832" res="12188.8" algo="Sum"/><pk mz="694.62672196" i="1893.89" sn="5.80927" a="99.3918" fwhm="0.0478014" res="14531.5" algo="Sum"/><pk mz="694.78853315" i="1542.54" sn="4.7338" a="107.036" fwhm="0.0567161" res="12250.3" algo="Sum"/><pk mz="695.09007744" i="3165.58" sn="9.74523" a="133.017" fwhm="0.0352927" res="19695" algo="Sum"/><pk mz="695.49847841" i="1074.66" sn="3.30959" a="60.0768" fwhm="0.0832105" res="8358.3" algo="Sum"/><pk mz="695.56642896" i="1638.82" sn="5.04751" a="72.1967" fwhm="0.0433321" res="16052" algo="Sum"/><pk mz="695.63371218" i="1083.72" sn="3.33751" a="53.1132" fwhm="0.0489198" res="14219.9" algo="Sum"/><pk mz="696.57056773" i="962.04" sn="2.96568" a="58.2982" fwhm="0.0783965" res="8885.22" algo="Sum"/><pk mz="696.64246309" i="1241.77" sn="3.83056" a="52.8596" fwhm="0.0563856" res="12355" algo="Sum"/><pk mz="696.68539574" i="971.126" sn="2.9963" a="47.5608" fwhm="0.0580822" res="11994.8" algo="Sum"/><pk mz="696.78562629" i="1226.36" sn="3.78515" a="68.9434" fwhm="0.0616626" res="11300" algo="Sum"/><pk mz="697.51893010" i="6730.51" sn="20.8243" a="263.934" fwhm="0.0357694" res="19500.4" algo="Sum"/><pk mz="697.65130548" i="6754.31" sn="20.9074" a="299.681" fwhm="0.0354375" res="19686.8" algo="Sum"/><pk mz="698.52296717" i="2971.49" sn="9.19599" a="126.812" fwhm="0.0396746" res="17606.3" algo="Sum"/><pk mz="698.65503842" i="3556.26" sn="11.0057" a="175.48" fwhm="0.0417057" res="16752" algo="Sum"/><pk mz="698.73483749" i="932.828" sn="2.88686" a="27.7953" fwhm="0.0417017" res="16755.6" algo="Sum"/><pk mz="698.77004368" i="1175.24" sn="3.63706" a="73.1819" fwhm="0.0748611" res="9334.22" algo="Sum"/><pk mz="699.39854505" i="1026.47" sn="3.18213" a="52.426" fwhm="0.0558356" res="12526" algo="Sum"/><pk mz="699.52679257" i="1531.37" sn="4.74743" a="86.8286" fwhm="0.0561834" res="12450.8" algo="Sum"/><pk mz="699.66048020" i="1301.5" sn="4.03476" a="78.4287" fwhm="0.0549471" res="12733.3" algo="Sum"/><pk mz="700.53478284" i="943.046" sn="2.92389" a="54.9866" fwhm="0.06515" res="10752.6" algo="Sum"/><pk mz="700.73127441" i="946.791" sn="2.93566" a="55.3304" fwhm="0.0766538" res="9141.5" algo="Sum"/><pk mz="701.40289093" i="16062.4" sn="49.7906" a="647.845" fwhm="0.0349506" res="20068.4" algo="Sum"/><pk mz="701.54892997" i="14297.3" sn="44.3241" a="662.981" fwhm="0.0389689" res="18002.8" algo="Sum"/><pk mz="702.40671401" i="7830.13" sn="24.268" a="349.59" fwhm="0.0370235" res="18971.9" algo="Sum"/><pk mz="702.55226898" i="6815.92" sn="21.1259" a="340.576" fwhm="0.0414136" res="16964.3" algo="Sum"/><pk mz="702.63184691" i="935.48" sn="2.89952" a="50.4771" fwhm="0.0718027" res="9785.59" algo="Sum"/><pk mz="702.75177111" i="1044.45" sn="3.23712" a="76.6196" fwhm="0.0826442" res="8503.34" algo="Sum"/><pk mz="703.40733131" i="3484.75" sn="10.8073" a="152.16" fwhm="0.0395361" res="17791.5" algo="Sum"/><pk mz="703.47122478" i="1130.48" sn="3.50596" a="37.5236" fwhm="0.0470734" res="14944.1" algo="Sum"/><pk mz="703.56814580" i="75142.5" sn="233.04" a="2863.76" fwhm="0.0318256" res="22107" algo="Sum"/><pk mz="703.70761620" i="936.011" sn="2.90285" a="40.9792" fwhm="0.0558589" res="12598" algo="Sum"/><pk mz="704.41085383" i="1323.4" sn="4.10727" a="76.8419" fwhm="0.0524598" res="13427.6" algo="Sum"/><pk mz="704.57132405" i="32244.2" sn="100.072" a="1392.19" fwhm="0.0348389" res="20223.7" algo="Sum"/><pk mz="704.72617820" i="1144.65" sn="3.55252" a="22.5036" fwhm="0.02094" res="33654.5" algo="Sum"/><pk mz="704.74579599" i="1260.32" sn="3.9115" a="60.6646" fwhm="0.055614" res="12672.1" algo="Sum"/><pk mz="704.81928452" i="914.094" sn="2.83697" a="36.4732" fwhm="0.0538783" res="13081.7" algo="Sum"/><pk mz="705.05058234" i="1082.78" sn="3.36151" a="53.8609" fwhm="0.0427781" res="16481.6" algo="Sum"/><pk mz="705.48744776" i="2674.17" sn="8.30993" a="156.864" fwhm="0.0651065" res="10835.9" algo="Sum"/><pk mz="705.57693399" i="11346.8" sn="35.2599" a="521.323" fwhm="0.0378987" res="18617.4" algo="Sum"/><pk mz="706.53098285" i="2232.93" sn="6.96508" a="78.0962" fwhm="0.0510163" res="13849.1" algo="Sum"/><pk mz="706.58102992" i="3668.54" sn="11.4431" a="187.797" fwhm="0.0428766" res="16479.4" algo="Sum"/><pk mz="706.74763998" i="1081.67" sn="3.37507" a="56.2316" fwhm="0.0593528" res="11907.6" algo="Sum"/><pk mz="707.48782784" i="1284.9" sn="4.02147" a="48.2117" fwhm="0.0505515" res="13995.4" algo="Sum"/><pk mz="707.53329987" i="1675.13" sn="5.24276" a="75.9717" fwhm="0.0523439" res="13517" algo="Sum"/><pk mz="707.58476114" i="986.73" sn="3.08851" a="48.8409" fwhm="0.0519994" res="13607.6" algo="Sum"/><pk mz="708.76641816" i="1530.95" sn="4.81085" a="99.1998" fwhm="0.078049" res="9081.04" algo="Sum"/><pk mz="709.44251812" i="1209.65" sn="3.80957" a="71.3163" fwhm="0.0575561" res="12326.1" algo="Sum"/><pk mz="709.54359026" i="4356.58" sn="13.7259" a="233.997" fwhm="0.0425326" res="16682.3" algo="Sum"/><pk mz="710.54952175" i="2429.75" sn="7.68548" a="146.568" fwhm="0.0476274" res="14918.9" algo="Sum"/><pk mz="710.76374638" i="2128.74" sn="6.73921" a="105.123" fwhm="0.0471663" res="15069.3" algo="Sum"/><pk mz="711.06292842" i="2914.47" sn="9.22841" a="136.778" fwhm="0.0380847" res="18670.6" algo="Sum"/><pk mz="711.54294484" i="6150.57" sn="19.5213" a="389.789" fwhm="0.0554629" res="12829.2" algo="Sum"/><pk mz="712.54800416" i="3070.38" sn="9.78786" a="218.477" fwhm="0.06066" res="11746.6" algo="Sum"/><pk mz="712.66691572" i="929.079" sn="2.96193" a="44.2442" fwhm="0.0689884" res="10330.2" algo="Sum"/><pk mz="712.76272272" i="1561.71" sn="4.97933" a="105.252" fwhm="0.0533448" res="13361.4" algo="Sum"/><pk mz="713.43891889" i="1170.03" sn="3.73545" a="49.1434" fwhm="0.0584746" res="12200.8" algo="Sum"/><pk mz="713.49465162" i="1745.88" sn="5.57403" a="77.6012" fwhm="0.052739" res="13528.8" algo="Sum"/><pk mz="713.55546619" i="1330.06" sn="4.24651" a="90.0919" fwhm="0.0782484" res="9119.11" algo="Sum"/><pk mz="714.50151692" i="1028.35" sn="3.293" a="55.9655" fwhm="0.0739063" res="9667.67" algo="Sum"/><pk mz="714.53382422" i="900.545" sn="2.88416" a="56.8718" fwhm="0.121595" res="5876.33" algo="Sum"/><pk mz="714.75639321" i="1079.87" sn="3.45862" a="58.2215" fwhm="0.0720175" res="9924.76" algo="Sum"/><pk mz="715.52305591" i="1078.49" sn="3.45603" a="56.0429" fwhm="0.0576889" res="12403.1" algo="Sum"/><pk mz="716.54813941" i="1146.05" sn="3.67673" a="98.6176" fwhm="0.0969846" res="7388.26" algo="Sum"/><pk mz="716.75090085" i="891.709" sn="2.8605" a="43.7754" fwhm="0.0504249" res="14214.2" algo="Sum"/><pk mz="717.07293381" i="2759.03" sn="8.85219" a="124.781" fwhm="0.0369176" res="19423.6" algo="Sum"/><pk mz="717.36283115" i="1054.11" sn="3.38755" a="70.3481" fwhm="0.0596859" res="12019" algo="Sum"/><pk mz="717.51863294" i="2929.52" sn="9.41465" a="141.707" fwhm="0.0511775" res="14020.2" algo="Sum"/><pk mz="717.58335413" i="2611.68" sn="8.39322" a="128.746" fwhm="0.0530197" res="13534.3" algo="Sum"/><pk mz="718.52739840" i="1851.32" sn="5.95732" a="76.5263" fwhm="0.0443645" res="16196" algo="Sum"/><pk mz="718.57171636" i="3311.02" sn="10.6545" a="199.22" fwhm="0.0602609" res="11924.3" algo="Sum"/><pk mz="718.79130396" i="950.35" sn="3.06137" a="38.9336" fwhm="0.0605512" res="11870.8" algo="Sum"/><pk mz="719.53446235" i="2462.68" sn="7.94768" a="95.9281" fwhm="0.0469499" res="15325.6" algo="Sum"/><pk mz="719.56242908" i="2383.22" sn="7.69126" a="97.5163" fwhm="0.0500273" res="14383.4" algo="Sum"/><pk mz="720.57881131" i="2638.96" sn="8.5341" a="148.504" fwhm="0.0575258" res="12526.2" algo="Sum"/><pk mz="720.70353424" i="924.437" sn="2.98963" a="57.1773" fwhm="0.0747028" res="9647.61" algo="Sum"/><pk mz="720.79112434" i="920.294" sn="2.97635" a="49.4317" fwhm="0.0753052" res="9571.59" algo="Sum"/><pk mz="721.48195382" i="1495.97" sn="4.85798" a="95.8355" fwhm="0.0562958" res="12815.9" algo="Sum"/><pk mz="721.58387969" i="1436.92" sn="4.66858" a="72.9853" fwhm="0.0574816" res="12553.3" algo="Sum"/><pk mz="722.50128286" i="1401.29" sn="4.56238" a="82.7963" fwhm="0.0595051" res="12141.8" algo="Sum"/><pk mz="722.55133327" i="1014.03" sn="3.30236" a="47.1522" fwhm="0.0636102" res="11359.1" algo="Sum"/><pk mz="722.69986522" i="1065.58" sn="3.47092" a="52.495" fwhm="0.0537776" res="13438.7" algo="Sum"/><pk mz="723.53447534" i="9165.33" sn="29.9938" a="425.781" fwhm="0.0391645" res="18474.2" algo="Sum"/><pk mz="724.53506508" i="4989.45" sn="16.3607" a="250.51" fwhm="0.04448" res="16289" algo="Sum"/><pk mz="724.74074259" i="1388.72" sn="4.56446" a="65.0642" fwhm="0.0709139" res="10220" algo="Sum"/><pk mz="725.55050941" i="63098.3" sn="208.249" a="2453.67" fwhm="0.0333194" res="21775.6" algo="Sum"/><pk mz="725.67595957" i="951.033" sn="3.1395" a="45.2202" fwhm="0.0637476" res="11383.6" algo="Sum"/><pk mz="726.55357584" i="27964.7" sn="92.5732" a="1140.61" fwhm="0.0357608" res="20317.1" algo="Sum"/><pk mz="726.73843064" i="1827.79" sn="6.05212" a="91.1304" fwhm="0.0553294" res="13134.7" algo="Sum"/><pk mz="727.03500204" i="1241.07" sn="4.11228" a="59.8397" fwhm="0.0471463" res="15420.8" algo="Sum"/><pk mz="727.46278443" i="1122.55" sn="3.73837" a="30.0563" fwhm="0.0417219" res="17436" algo="Sum"/><pk mz="727.55831908" i="11849.3" sn="39.4681" a="611.082" fwhm="0.042739" res="17023.3" algo="Sum"/><pk mz="728.56084349" i="4488.16" sn="14.9969" a="223.066" fwhm="0.055863" res="13041.9" algo="Sum"/><pk mz="728.63814529" i="937.696" sn="3.1334" a="46.37" fwhm="0.0657681" res="11078.9" algo="Sum"/><pk mz="728.73873028" i="1544.19" sn="5.16011" a="100.297" fwhm="0.0738672" res="9865.53" algo="Sum"/><pk mz="729.41333939" i="1227.15" sn="4.10274" a="78.6023" fwhm="0.0480718" res="15173.4" algo="Sum"/><pk mz="729.52345474" i="1572.59" sn="5.26447" a="73.802" fwhm="0.0456361" res="15985.7" algo="Sum"/><pk mz="729.58297397" i="6102.44" sn="20.4287" a="286.907" fwhm="0.0411834" res="17715.5" algo="Sum"/><pk mz="730.53320163" i="3258.77" sn="10.9117" a="135.07" fwhm="0.0486377" res="15019.9" algo="Sum"/><pk mz="730.58667454" i="3298.65" sn="11.0453" a="140.548" fwhm="0.0555626" res="13148.9" algo="Sum"/><pk mz="730.73561489" i="1279.39" sn="4.28391" a="61.7168" fwhm="0.0716012" res="10205.6" algo="Sum"/><pk mz="731.53709544" i="1871.29" sn="6.27246" a="105.09" fwhm="0.052183" res="14018.7" algo="Sum"/><pk mz="731.60003598" i="13348.5" sn="44.7434" a="551.56" fwhm="0.0366093" res="19984" algo="Sum"/><pk mz="732.54760650" i="10795.8" sn="36.225" a="455.707" fwhm="0.0374965" res="19536.4" algo="Sum"/><pk mz="732.60233388" i="6541.92" sn="21.951" a="301.97" fwhm="0.0464668" res="15766.2" algo="Sum"/><pk mz="732.72415320" i="971.495" sn="3.25977" a="32.9254" fwhm="0.0480418" res="15251.8" algo="Sum"/><pk mz="732.75905822" i="1056.48" sn="3.54492" a="59.2469" fwhm="0.0772416" res="9486.59" algo="Sum"/><pk mz="733.04426112" i="2757.65" sn="9.26212" a="136.571" fwhm="0.0396795" res="18474.1" algo="Sum"/><pk mz="733.54992717" i="6035.61" sn="20.285" a="277.36" fwhm="0.0412845" res="17768.2" algo="Sum"/><pk mz="733.61079119" i="3252.15" sn="10.9301" a="168.142" fwhm="0.0514826" res="14249.7" algo="Sum"/><pk mz="734.56217809" i="10290.2" sn="34.7114" a="433.869" fwhm="0.0385814" res="19039.3" algo="Sum"/><pk mz="734.76238631" i="932.738" sn="3.14802" a="41.3721" fwhm="0.0587996" res="12496" algo="Sum"/><pk mz="735.56851024" i="6304.85" sn="21.3298" a="350.16" fwhm="0.0444997" res="16529.7" algo="Sum"/><pk mz="736.53932094" i="4773.56" sn="16.2278" a="219.735" fwhm="0.0536952" res="13717" algo="Sum"/><pk mz="736.76905572" i="924.727" sn="3.14661" a="30.1777" fwhm="0.0481746" res="15293.7" algo="Sum"/><pk mz="737.49383497" i="992.262" sn="3.38818" a="41.7536" fwhm="0.0459189" res="16060.8" algo="Sum"/><pk mz="737.54265263" i="2736.73" sn="9.3472" a="180.379" fwhm="0.0522342" res="14119.9" algo="Sum"/><pk mz="738.53960011" i="1843.23" sn="6.32406" a="117.274" fwhm="0.0599009" res="12329.4" algo="Sum"/><pk mz="738.67500047" i="980.927" sn="3.36699" a="62.0055" fwhm="0.0841254" res="8780.64" algo="Sum"/><pk mz="739.05412753" i="2926.3" sn="10.0488" a="133.668" fwhm="0.0383935" res="19249.5" algo="Sum"/><pk mz="739.51353552" i="2510.81" sn="8.64253" a="131.781" fwhm="0.0588812" res="12559.4" algo="Sum"/><pk mz="739.56216630" i="2553.75" sn="8.79243" a="128.984" fwhm="0.0520002" res="14222.3" algo="Sum"/><pk mz="740.05577621" i="944.55" sn="3.25472" a="55.3202" fwhm="0.0479854" res="15422.5" algo="Sum"/><pk mz="740.55104698" i="4144.87" sn="14.3544" a="210.715" fwhm="0.0532738" res="13900.8" algo="Sum"/><pk mz="740.71508218" i="989.341" sn="3.42698" a="42.485" fwhm="0.0551642" res="13427.5" algo="Sum"/><pk mz="740.74135515" i="964.114" sn="3.33959" a="63.1449" fwhm="0.0296593" res="24975" algo="Sum"/><pk mz="741.52591334" i="13106.3" sn="45.5746" a="642.32" fwhm="0.0402049" res="18443.7" algo="Sum"/><pk mz="742.53402978" i="7318.34" sn="25.6293" a="227.547" fwhm="0.0364021" res="20398.1" algo="Sum"/><pk mz="742.56489403" i="8535.08" sn="29.8938" a="404.267" fwhm="0.0502232" res="14785.3" algo="Sum"/><pk mz="742.71091364" i="1186" sn="4.15391" a="60.2871" fwhm="0.0522636" res="14210.9" algo="Sum"/><pk mz="743.43289126" i="922.468" sn="3.23584" a="63.6508" fwhm="0.05407" res="13749.5" algo="Sum"/><pk mz="743.53980386" i="4283.37" sn="15.0356" a="159.903" fwhm="0.0389817" res="19074.1" algo="Sum"/><pk mz="743.56498178" i="4762.2" sn="16.7164" a="240.116" fwhm="0.0481218" res="15451.7" algo="Sum"/><pk mz="744.49062783" i="1300.17" sn="4.5728" a="53.7573" fwhm="0.0470118" res="15836.2" algo="Sum"/><pk mz="744.57979797" i="6002.81" sn="21.1123" a="279.916" fwhm="0.0462716" res="16091.5" algo="Sum"/><pk mz="744.71644686" i="1088.16" sn="3.82714" a="49.4498" fwhm="0.0687591" res="10830.8" algo="Sum"/><pk mz="744.73450675" i="1064.47" sn="3.74381" a="42.9577" fwhm="0.0905938" res="8220.59" algo="Sum"/><pk mz="745.48796260" i="976.698" sn="3.44482" a="56.976" fwhm="0.0728953" res="10226.8" algo="Sum"/><pk mz="745.55901519" i="2487.82" sn="8.77456" a="93.8011" fwhm="0.0416824" res="17886.7" algo="Sum"/><pk mz="745.58587702" i="2942.78" sn="10.3792" a="195.096" fwhm="0.0755522" res="9868.48" algo="Sum"/><pk mz="746.50521323" i="1510.46" sn="5.3475" a="75.2584" fwhm="0.0534386" res="13969.4" algo="Sum"/><pk mz="746.59956196" i="4240.88" sn="15.014" a="202.889" fwhm="0.0477569" res="15633.3" algo="Sum"/><pk mz="746.71049798" i="1121.14" sn="3.96974" a="39.3256" fwhm="0.0323179" res="23105.1" algo="Sum"/><pk mz="746.73320985" i="1294.19" sn="4.58249" a="67.1287" fwhm="0.0616252" res="12117.3" algo="Sum"/><pk mz="747.51035962" i="1251.2" sn="4.44484" a="60.9056" fwhm="0.0592278" res="12620.9" algo="Sum"/><pk mz="747.57298314" i="1876.96" sn="6.6686" a="75.5328" fwhm="0.0525344" res="14230.2" algo="Sum"/><pk mz="747.60256032" i="2039.21" sn="7.24505" a="114.45" fwhm="0.050595" res="14776.2" algo="Sum"/><pk mz="748.52131581" i="2621.13" sn="9.32443" a="112.477" fwhm="0.0455721" res="16425" algo="Sum"/><pk mz="748.57826888" i="1717.48" sn="6.1113" a="90.2273" fwhm="0.0755364" res="9910.16" algo="Sum"/><pk mz="748.73218497" i="1154.84" sn="4.11194" a="63.5816" fwhm="0.0624488" res="11989.5" algo="Sum"/><pk mz="749.01892335" i="1364.01" sn="4.87069" a="79.9393" fwhm="0.046466" res="16119.7" algo="Sum"/><pk mz="749.52277196" i="3148.92" sn="11.253" a="185.704" fwhm="0.0584896" res="12814.6" algo="Sum"/><pk mz="750.53626039" i="3438.2" sn="12.3186" a="177.801" fwhm="0.0489075" res="15346" algo="Sum"/><pk mz="750.74775231" i="1192.18" sn="4.27712" a="53.1847" fwhm="0.0648388" res="11578.7" algo="Sum"/><pk mz="751.56214820" i="6104.97" sn="22.0247" a="359.009" fwhm="0.0510711" res="14716" algo="Sum"/><pk mz="752.51995936" i="3921.18" sn="14.2182" a="154.927" fwhm="0.0425213" res="17697.5" algo="Sum"/><pk mz="752.55840730" i="4600.91" sn="16.6858" a="249.826" fwhm="0.058867" res="12784" algo="Sum"/><pk mz="752.75112853" i="1358.67" sn="4.92932" a="79.0953" fwhm="0.074844" res="10057.6" algo="Sum"/><pk mz="753.04868913" i="2368.05" sn="8.59431" a="100.636" fwhm="0.0366934" res="20522.7" algo="Sum"/><pk mz="753.47441825" i="1005.28" sn="3.66494" a="52.9448" fwhm="0.0609187" res="12368.5" algo="Sum"/><pk mz="753.58080610" i="11206.5" sn="40.8717" a="582.353" fwhm="0.0453551" res="16615.1" algo="Sum"/><pk mz="754.05538805" i="1881.7" sn="6.86513" a="84.2872" fwhm="0.0366071" res="20598.6" algo="Sum"/><pk mz="754.53178768" i="13492.3" sn="49.2983" a="594.41" fwhm="0.0416353" res="18122.4" algo="Sum"/><pk mz="754.58026775" i="5788.73" sn="21.1517" a="221.951" fwhm="0.0428146" res="17624.4" algo="Sum"/><pk mz="754.74774455" i="1282.99" sn="4.68849" a="76.3473" fwhm="0.0708572" res="10651.7" algo="Sum"/><pk mz="755.02870916" i="2857.38" sn="10.4468" a="170.533" fwhm="0.0472168" res="15990.7" algo="Sum"/><pk mz="755.53492472" i="6447.71" sn="23.6258" a="297.959" fwhm="0.0436243" res="17319.1" algo="Sum"/><pk mz="755.59245216" i="3365.01" sn="12.3308" a="146.133" fwhm="0.0507258" res="14895.6" algo="Sum"/><pk mz="756.03133789" i="905.558" sn="3.32189" a="46.2223" fwhm="0.0542683" res="13931.4" algo="Sum"/><pk mz="756.54636194" i="19634" sn="72.1404" a="907.949" fwhm="0.0383492" res="19727.8" algo="Sum"/><pk mz="756.73306360" i="1158.63" sn="4.25751" a="93.5363" fwhm="0.0745911" res="10145.1" algo="Sum"/><pk mz="757.46948769" i="1009.55" sn="3.72246" a="36.3505" fwhm="0.0520941" res="14540.4" algo="Sum"/><pk mz="757.55015691" i="9280.57" sn="34.2244" a="465.136" fwhm="0.0422578" res="17926.9" algo="Sum"/><pk mz="757.61481972" i="3503.55" sn="12.9202" a="173.296" fwhm="0.0479065" res="15814.5" algo="Sum"/><pk mz="758.56567460" i="365646" sn="1350.82" a="10481.7" fwhm="0.02423" res="31306.8" algo="Sum"/><pk mz="759.56864980" i="158353" sn="586.482" a="5356.94" fwhm="0.0293068" res="25917.8" algo="Sum"/><pk mz="759.62733856" i="9370.42" sn="34.7045" a="344.074" fwhm="0.0387366" res="19610.1" algo="Sum"/><pk mz="760.48286541" i="1007.13" sn="3.73584" a="49.8685" fwhm="0.0526678" res="14439.2" algo="Sum"/><pk mz="760.57865447" i="137038" sn="508.322" a="4848.12" fwhm="0.0312948" res="24303.6" algo="Sum"/><pk mz="760.76156944" i="1023.38" sn="3.7978" a="31.8813" fwhm="0.0380742" res="19981" algo="Sum"/><pk mz="760.78602085" i="1003.08" sn="3.72253" a="29.5998" fwhm="0.0380751" res="19981.2" algo="Sum"/><pk mz="761.03898201" i="2137.6" sn="7.93857" a="98.5487" fwhm="0.0424381" res="17932.9" algo="Sum"/><pk mz="761.58292197" i="53410.9" sn="198.486" a="2076.09" fwhm="0.0350096" res="21753.5" algo="Sum"/><pk mz="762.50003159" i="915.609" sn="3.42245" a="44.086" fwhm="0.0653447" res="11668.9" algo="Sum"/><pk mz="762.58739399" i="14895.7" sn="55.6941" a="730.288" fwhm="0.0391315" res="19487.8" algo="Sum"/><pk mz="762.70997325" i="1195.58" sn="4.47116" a="62.6881" fwhm="0.0596064" res="12795.8" algo="Sum"/><pk mz="763.50344070" i="933.823" sn="3.50389" a="50.5216" fwhm="0.0662474" res="11525" algo="Sum"/><pk mz="763.59270725" i="3732.25" sn="14.0092" a="228.326" fwhm="0.0445673" res="17133.5" algo="Sum"/><pk mz="764.55262937" i="7869.45" sn="29.7313" a="440.11" fwhm="0.0420713" res="18172.8" algo="Sum"/><pk mz="764.71064932" i="1213.72" sn="4.58863" a="60.8518" fwhm="0.054766" res="13963.2" algo="Sum"/><pk mz="765.04894253" i="1009.26" sn="3.81916" a="50.4327" fwhm="0.0446055" res="17151.5" algo="Sum"/><pk mz="765.55432548" i="4696.52" sn="17.7981" a="238.849" fwhm="0.0484464" res="15802.1" algo="Sum"/><pk mz="766.05758687" i="1178.84" sn="4.47762" a="58.441" fwhm="0.041355" res="18523.9" algo="Sum"/><pk mz="766.56721171" i="15139.3" sn="57.7196" a="671.223" fwhm="0.0440729" res="17393.2" algo="Sum"/><pk mz="766.72328437" i="1294.7" sn="4.93824" a="77.8474" fwhm="0.0773557" res="9911.66" algo="Sum"/><pk mz="767.06639659" i="1894.57" sn="7.22975" a="92.5761" fwhm="0.0401282" res="19115.4" algo="Sum"/><pk mz="767.56972210" i="8475.59" sn="32.4725" a="439.125" fwhm="0.0541283" res="14180.6" algo="Sum"/><pk mz="768.06878886" i="1209.59" sn="4.63878" a="83.3116" fwhm="0.0566371" res="13561.2" algo="Sum"/><pk mz="768.49239761" i="1440.42" sn="5.55759" a="76.0428" fwhm="0.0492404" res="15606.9" algo="Sum"/><pk mz="768.58307568" i="14118.3" sn="54.4842" a="590.141" fwhm="0.0471297" res="16307.8" algo="Sum"/><pk mz="768.72665604" i="1584.46" sn="6.11533" a="110.057" fwhm="0.0679954" res="11305.6" algo="Sum"/><pk mz="769.58003481" i="7121.86" sn="27.6045" a="526.895" fwhm="0.0696083" res="11055.9" algo="Sum"/><pk mz="770.05800168" i="1315.9" sn="5.10843" a="73.3747" fwhm="0.0405182" res="19005.2" algo="Sum"/><pk mz="770.50660448" i="5036.98" sn="19.6393" a="219.955" fwhm="0.0495042" res="15564.5" algo="Sum"/><pk mz="770.56715607" i="5603.95" sn="21.8536" a="202.27" fwhm="0.0467859" res="16470.1" algo="Sum"/><pk mz="770.59083654" i="5651.5" sn="22.0393" a="266.811" fwhm="0.0461575" res="16694.8" algo="Sum"/><pk mz="770.72225974" i="1427.03" sn="5.56504" a="93.0149" fwhm="0.070425" res="10943.9" algo="Sum"/><pk mz="771.00062515" i="1425.23" sn="5.56103" a="77.3686" fwhm="0.0492254" res="15662.7" algo="Sum"/><pk mz="771.06471428" i="1164.62" sn="4.54514" a="51.285" fwhm="0.0435792" res="17693.4" algo="Sum"/><pk mz="771.50874953" i="2726.67" sn="10.654" a="152.379" fwhm="0.0572555" res="13474.8" algo="Sum"/><pk mz="771.56878710" i="2942.77" sn="11.499" a="135.847" fwhm="0.0679599" res="11353.3" algo="Sum"/><pk mz="772.52233143" i="5254.3" sn="20.5791" a="250.454" fwhm="0.0507495" res="15222.3" algo="Sum"/><pk mz="772.58045734" i="9329.24" sn="36.5391" a="528.562" fwhm="0.0468723" res="16482.7" algo="Sum"/><pk mz="772.71402960" i="1092.52" sn="4.27898" a="67.8708" fwhm="0.0755472" res="10228.2" algo="Sum"/><pk mz="773.52869709" i="3014.69" sn="11.8348" a="144.215" fwhm="0.0514982" res="15020.5" algo="Sum"/><pk mz="773.58346910" i="4751.97" sn="18.6549" a="238.749" fwhm="0.0563916" res="13718.1" algo="Sum"/><pk mz="773.64822653" i="3558.96" sn="13.9715" a="178.227" fwhm="0.0536682" res="14415.4" algo="Sum"/><pk mz="774.55620163" i="5357.64" sn="21.0934" a="326.091" fwhm="0.0687495" res="11266.4" algo="Sum"/><pk mz="774.64759042" i="2314.76" sn="9.11427" a="116.294" fwhm="0.0531241" res="14581.9" algo="Sum"/><pk mz="774.70720035" i="929.721" sn="3.66145" a="52.1545" fwhm="0.0389127" res="19908.9" algo="Sum"/><pk mz="775.56120472" i="3055.59" sn="12.0606" a="201.363" fwhm="0.0738127" res="10507.2" algo="Sum"/><pk mz="775.64700399" i="1087.73" sn="4.29414" a="58.499" fwhm="0.0803034" res="9658.95" algo="Sum"/><pk mz="776.55755215" i="2917.15" sn="11.583" a="151.142" fwhm="0.0687825" res="11290" algo="Sum"/><pk mz="777.01098408" i="1499.67" sn="5.98835" a="73.489" fwhm="0.0497559" res="15616.5" algo="Sum"/><pk mz="777.56036799" i="2608.51" sn="10.4243" a="205.95" fwhm="0.0657808" res="11820.5" algo="Sum"/><pk mz="778.05383957" i="928.667" sn="3.71965" a="52.648" fwhm="0.0574448" res="13544.4" algo="Sum"/><pk mz="778.53269673" i="9725.64" sn="38.9834" a="552.604" fwhm="0.0441807" res="17621.6" algo="Sum"/><pk mz="778.66215197" i="899.051" sn="3.60553" a="23.7331" fwhm="0.0330166" res="23584" algo="Sum"/><pk mz="778.68665008" i="973.464" sn="3.90442" a="45.5347" fwhm="0.0608679" res="12793.1" algo="Sum"/><pk mz="779.06372429" i="958.311" sn="3.85345" a="54.1534" fwhm="0.0551788" res="14118.9" algo="Sum"/><pk mz="779.53718150" i="5284.42" sn="21.2667" a="282.587" fwhm="0.0526896" res="14794.9" algo="Sum"/><pk mz="779.59578701" i="2982.82" sn="12.0068" a="141.306" fwhm="0.048948" res="15927" algo="Sum"/><pk mz="780.07152949" i="1037.93" sn="4.1854" a="81.3515" fwhm="0.0761557" res="10243.1" algo="Sum"/><pk mz="780.54902854" i="448115" sn="1810.41" a="12605.4" fwhm="0.0237876" res="32813.3" algo="Sum"/><pk mz="780.74482095" i="1294.26" sn="5.23228" a="60.8743" fwhm="0.0606114" res="12881.2" algo="Sum"/><pk mz="780.80209985" i="946.606" sn="3.8268" a="22.7909" fwhm="0.0330622" res="23616.1" algo="Sum"/><pk mz="780.83738962" i="898.517" sn="3.6327" a="30.0028" fwhm="0.0495943" res="15744.5" algo="Sum"/><pk mz="781.05141172" i="5085.39" sn="20.5588" a="264.877" fwhm="0.0385152" res="20279" algo="Sum"/><pk mz="781.55213984" i="199054" sn="806.908" a="6569.06" fwhm="0.0285919" res="27334.7" algo="Sum"/><pk mz="782.05806210" i="4696" sn="19.0541" a="223.225" fwhm="0.0380416" res="20558" algo="Sum"/><pk mz="782.56280832" i="265085" sn="1080.72" a="8738.12" fwhm="0.0274462" res="28512.6" algo="Sum"/><pk mz="782.69357214" i="1611.6" sn="6.57082" a="72.0393" fwhm="0.115584" res="6771.65" algo="Sum"/><pk mz="783.02644949" i="1620.98" sn="6.6151" a="63.6488" fwhm="0.0428518" res="18272.9" algo="Sum"/><pk mz="783.06228417" i="2387.39" sn="9.74427" a="132.583" fwhm="0.0505088" res="15503.5" algo="Sum"/><pk mz="783.56631189" i="107697" sn="442.514" a="4018.82" fwhm="0.0322615" res="24288" algo="Sum"/><pk mz="784.07178758" i="1780.86" sn="7.32331" a="77.4861" fwhm="0.0450263" res="17413.7" algo="Sum"/><pk mz="784.57807466" i="96247" sn="398.035" a="3794.69" fwhm="0.0338707" res="23163.9" algo="Sum"/><pk mz="784.69329152" i="1669.83" sn="6.90566" a="106.296" fwhm="0.0837942" res="9364.53" algo="Sum"/><pk mz="785.07592713" i="1253.66" sn="5.18755" a="52.8872" fwhm="0.0531651" res="14766.7" algo="Sum"/><pk mz="785.58232661" i="38977.5" sn="162.189" a="1601.32" fwhm="0.0373155" res="21052.4" algo="Sum"/><pk mz="785.64844759" i="12151.7" sn="50.5645" a="590.925" fwhm="0.0469493" res="16734" algo="Sum"/><pk mz="786.59622173" i="154921" sn="646.517" a="5299.83" fwhm="0.0298326" res="26367" algo="Sum"/><pk mz="786.77049780" i="1042.13" sn="4.34907" a="36.5936" fwhm="0.0818423" res="9613.25" algo="Sum"/><pk mz="787.59961283" i="70700.3" sn="295.971" a="2850.84" fwhm="0.0337203" res="23356.8" algo="Sum"/><pk mz="787.66386630" i="17346.1" sn="72.6155" a="690.439" fwhm="0.0434444" res="18130.4" algo="Sum"/><pk mz="788.55204710" i="10874.9" sn="45.6778" a="491.09" fwhm="0.0422837" res="18649.1" algo="Sum"/><pk mz="788.60650554" i="31727.5" sn="133.265" a="1435.19" fwhm="0.0400158" res="19707.4" algo="Sum"/><pk mz="788.66633699" i="9050.11" sn="38.0195" a="410.099" fwhm="0.04583" res="17208.5" algo="Sum"/><pk mz="789.03955402" i="1037.08" sn="4.35967" a="40.3867" fwhm="0.0460639" res="17129.2" algo="Sum"/><pk mz="789.55348837" i="6185.32" sn="26.0428" a="321.382" fwhm="0.0549508" res="14368.4" algo="Sum"/><pk mz="789.61193973" i="11033.2" sn="46.4592" a="486.936" fwhm="0.042392" res="18626.4" algo="Sum"/><pk mz="789.67085547" i="3401.32" sn="14.3262" a="172.394" fwhm="0.0494433" res="15971.2" algo="Sum"/><pk mz="790.04688609" i="985.299" sn="4.15609" a="61.3439" fwhm="0.0556295" res="14201.9" algo="Sum"/><pk mz="790.56629907" i="13499.2" sn="57.0885" a="665.706" fwhm="0.0447763" res="17655.9" algo="Sum"/><pk mz="790.67969944" i="1604.02" sn="6.78423" a="74.4851" fwhm="0.0627441" res="12601.7" algo="Sum"/><pk mz="791.56864841" i="7409.98" sn="31.4785" a="321.06" fwhm="0.0486601" res="16267.3" algo="Sum"/><pk mz="792.04413688" i="1429.23" sn="6.11332" a="92.5757" fwhm="0.0521635" res="15183.9" algo="Sum"/><pk mz="792.58067162" i="11981.4" sn="51.2964" a="570.254" fwhm="0.0515491" res="15375.3" algo="Sum"/><pk mz="793.04943936" i="3437.85" sn="14.7654" a="168.14" fwhm="0.0384191" res="20642.1" algo="Sum"/><pk mz="793.55239653" i="9733.85" sn="41.8088" a="460.849" fwhm="0.0555461" res="14286.4" algo="Sum"/><pk mz="794.05696493" i="4373.04" sn="18.8539" a="211.132" fwhm="0.0371117" res="21396.4" algo="Sum"/><pk mz="794.56249873" i="19460.8" sn="84.0182" a="823.131" fwhm="0.0498916" res="15925.8" algo="Sum"/><pk mz="795.06440782" i="6186.83" sn="26.7568" a="300.385" fwhm="0.0383594" res="20726.7" algo="Sum"/><pk mz="795.56896884" i="11903.3" sn="51.5072" a="499.182" fwhm="0.0510577" res="15581.8" algo="Sum"/><pk mz="795.68606575" i="1136.28" sn="4.91854" a="52.1441" fwhm="0.0594229" res="13390.2" algo="Sum"/><pk mz="796.07227841" i="3891.15" sn="16.8621" a="202.58" fwhm="0.0406641" res="19576.8" algo="Sum"/><pk mz="796.52162997" i="95131.8" sn="413.093" a="3593.19" fwhm="0.033461" res="23804.5" algo="Sum"/><pk mz="797.07860973" i="1592.44" sn="6.92844" a="82.0049" fwhm="0.0561984" res="14183.3" algo="Sum"/><pk mz="797.52458273" i="43738.1" sn="190.784" a="1833.05" fwhm="0.0368694" res="21631.1" algo="Sum"/><pk mz="798.53324460" i="43440.3" sn="190.91" a="2160.4" fwhm="0.040343" res="19793.6" algo="Sum"/><pk mz="798.99555791" i="970.631" sn="4.27175" a="54.3552" fwhm="0.0572892" res="13946.7" algo="Sum"/><pk mz="799.53784912" i="17767.7" sn="78.6974" a="978.011" fwhm="0.0441517" res="18108.9" algo="Sum"/><pk mz="799.66461500" i="6225.93" sn="27.5812" a="327.864" fwhm="0.0418354" res="19114.6" algo="Sum"/><pk mz="800.54054476" i="8494.89" sn="37.9293" a="610.796" fwhm="0.0589499" res="13580" algo="Sum"/><pk mz="800.66780927" i="3790.73" sn="16.9254" a="231.149" fwhm="0.0491384" res="16294.1" algo="Sum"/><pk mz="801.54339250" i="3460.25" sn="15.5167" a="200.224" fwhm="0.0732264" res="10946.1" algo="Sum"/><pk mz="801.67920180" i="8201.05" sn="36.7757" a="410.876" fwhm="0.0411197" res="19496.3" algo="Sum"/><pk mz="802.04856879" i="996.662" sn="4.47569" a="50.16" fwhm="0.0553674" res="14485.9" algo="Sum"/><pk mz="802.53162414" i="37526.9" sn="168.98" a="1749.82" fwhm="0.0370572" res="21656.6" algo="Sum"/><pk mz="802.68290837" i="4741.63" sn="21.3517" a="230.572" fwhm="0.0436016" res="18409.5" algo="Sum"/><pk mz="803.05372929" i="1294.43" sn="5.83683" a="79.7319" fwhm="0.0638871" res="12569.9" algo="Sum"/><pk mz="803.53530312" i="18656.2" sn="84.2387" a="936.521" fwhm="0.039854" res="20162" algo="Sum"/><pk mz="803.68345674" i="1828.57" sn="8.25958" a="124.935" fwhm="0.0590994" res="13598.8" algo="Sum"/><pk mz="804.05424674" i="1097.45" sn="4.96775" a="66.1144" fwhm="0.0660009" res="12182.5" algo="Sum"/><pk mz="804.54678255" i="110553" sn="501.308" a="4324.98" fwhm="0.0328298" res="24506.6" algo="Sum"/><pk mz="804.68157489" i="1395.7" sn="6.33162" a="94.2404" fwhm="0.0928013" res="8671.02" algo="Sum"/><pk mz="805.04911198" i="3347.64" sn="15.2235" a="169.761" fwhm="0.0386018" res="20855.2" algo="Sum"/><pk mz="805.55030897" i="55351.2" sn="251.971" a="2230.9" fwhm="0.0353655" res="22777.9" algo="Sum"/><pk mz="806.05715687" i="3728.39" sn="17.0428" a="166.795" fwhm="0.0380081" res="21207.5" algo="Sum"/><pk mz="806.56330164" i="186496" sn="853.928" a="6506.26" fwhm="0.0292641" res="27561.5" algo="Sum"/><pk mz="807.06510933" i="4214.38" sn="19.3849" a="229.983" fwhm="0.0439537" res="18361.7" algo="Sum"/><pk mz="807.56716174" i="88836.5" sn="409.723" a="3470.57" fwhm="0.0328467" res="24585.9" algo="Sum"/><pk mz="807.62675323" i="9090.72" sn="41.9361" a="320.306" fwhm="0.0395294" res="20431" algo="Sum"/><pk mz="808.07609883" i="3828.49" sn="17.727" a="256.054" fwhm="0.0617535" res="13085.5" algo="Sum"/><pk mz="808.57841669" i="212455" sn="984.763" a="7472.75" fwhm="0.0290213" res="27861.5" algo="Sum"/><pk mz="809.08609480" i="2823.69" sn="13.1334" a="132.705" fwhm="0.0440375" res="18372.7" algo="Sum"/><pk mz="809.58197014" i="96250.5" sn="448.257" a="3692.48" fwhm="0.0331617" res="24413.1" algo="Sum"/><pk mz="809.64418407" i="13180.6" sn="61.3991" a="541.631" fwhm="0.0461637" res="17538.6" algo="Sum"/><pk mz="810.10539427" i="1434.41" sn="6.69054" a="123.325" fwhm="0.0817703" res="9907.09" algo="Sum"/><pk mz="810.59304060" i="82842.4" sn="387.553" a="3309.95" fwhm="0.0355816" res="22781.2" algo="Sum"/><pk mz="811.59775285" i="35439.3" sn="166.866" a="1484.13" fwhm="0.0382759" res="21203.9" algo="Sum"/><pk mz="811.66309604" i="16200.5" sn="76.2838" a="681.456" fwhm="0.0433567" res="18720.6" algo="Sum"/><pk mz="812.54890752" i="5937.22" sn="28.0356" a="326.499" fwhm="0.0551015" res="14746.4" algo="Sum"/><pk mz="812.60865283" i="28303" sn="133.649" a="1244.88" fwhm="0.0393948" res="20627.3" algo="Sum"/><pk mz="812.66588217" i="8728.86" sn="41.2268" a="404.885" fwhm="0.0467633" res="17378.3" algo="Sum"/><pk mz="813.54951323" i="3560.41" sn="16.8997" a="168.596" fwhm="0.0557657" res="14588.7" algo="Sum"/><pk mz="813.61404012" i="12313" sn="58.4552" a="509.76" fwhm="0.0443147" res="18359.9" algo="Sum"/><pk mz="813.67990673" i="38367.2" sn="182.146" a="1599.64" fwhm="0.0367544" res="22138.3" algo="Sum"/><pk mz="814.56538596" i="8543.01" sn="40.6817" a="505.714" fwhm="0.0565937" res="14393.2" algo="Sum"/><pk mz="814.62014490" i="6009.61" sn="28.6177" a="229.667" fwhm="0.0562841" res="14473.4" algo="Sum"/><pk mz="814.68323440" i="20093" sn="95.6827" a="886.896" fwhm="0.0382976" res="21272.4" algo="Sum"/><pk mz="815.05445724" i="1016.98" sn="4.84632" a="57.8237" fwhm="0.0643278" res="12670.3" algo="Sum"/><pk mz="815.56449111" i="5496.82" sn="26.3128" a="362.535" fwhm="0.0635031" res="12842.9" algo="Sum"/><pk mz="815.62349874" i="2711.28" sn="12.9787" a="99.1862" fwhm="0.0506869" res="16091.4" algo="Sum"/><pk mz="815.69298422" i="16025.4" sn="76.7126" a="729.01" fwhm="0.0401718" res="20305.1" algo="Sum"/><pk mz="816.05920282" i="949.073" sn="4.54856" a="75.2865" fwhm="0.0612832" res="13316.2" algo="Sum"/><pk mz="816.58065999" i="11000.1" sn="52.8134" a="770.428" fwhm="0.053278" res="15326.8" algo="Sum"/><pk mz="816.69760859" i="7163.98" sn="34.3964" a="372.212" fwhm="0.0420105" res="19440.3" algo="Sum"/><pk mz="817.05525859" i="1335.55" sn="6.4168" a="73.2183" fwhm="0.0607752" res="13443.9" algo="Sum"/><pk mz="817.58366890" i="5958.75" sn="28.6913" a="405.898" fwhm="0.0624386" res="13094.2" algo="Sum"/><pk mz="817.70089852" i="2350.33" sn="11.3176" a="134.753" fwhm="0.0537069" res="15225.2" algo="Sum"/><pk mz="818.06041613" i="1589.88" sn="7.66582" a="75.6156" fwhm="0.0506483" res="16151.8" algo="Sum"/><pk mz="818.50834588" i="10297.4" sn="49.7281" a="505.326" fwhm="0.0540232" res="15151" algo="Sum"/><pk mz="818.56920190" i="7916.09" sn="38.2286" a="280.324" fwhm="0.0507779" res="16120.6" algo="Sum"/><pk mz="818.59124044" i="8153.42" sn="39.3761" a="397.726" fwhm="0.0463667" res="17654.7" algo="Sum"/><pk mz="818.70262182" i="1082.49" sn="5.23004" a="38.0229" fwhm="0.0507826" res="16121.7" algo="Sum"/><pk mz="819.06518280" i="3248.7" sn="15.7096" a="179.755" fwhm="0.0413266" res="19819.3" algo="Sum"/><pk mz="819.51216254" i="5383.05" sn="26.0933" a="255.326" fwhm="0.0512039" res="16004.9" algo="Sum"/><pk mz="819.57090105" i="5618.57" sn="27.2389" a="269.15" fwhm="0.0654425" res="12523.5" algo="Sum"/><pk mz="820.07322305" i="2372.83" sn="11.5593" a="151.364" fwhm="0.0547092" res="14989.7" algo="Sum"/><pk mz="820.52201072" i="28976.5" sn="141.439" a="1313.11" fwhm="0.0417805" res="19638.9" algo="Sum"/><pk mz="820.69579661" i="912.508" sn="4.45598" a="57.265" fwhm="0.0590435" res="13899.8" algo="Sum"/><pk mz="821.08477500" i="1803.11" sn="8.83654" a="81.3684" fwhm="0.0465971" res="17621" algo="Sum"/><pk mz="821.52534550" i="14133" sn="69.3684" a="698.06" fwhm="0.0437272" res="18787.5" algo="Sum"/><pk mz="821.58395342" i="5016.53" sn="24.6254" a="179.799" fwhm="0.0508719" res="16150.1" algo="Sum"/><pk mz="821.63990584" i="4970.91" sn="24.4066" a="280.777" fwhm="0.0618865" res="13276.6" algo="Sum"/><pk mz="822.11510423" i="1553.18" sn="7.68382" a="75.3299" fwhm="0.0482019" res="17055.7" algo="Sum"/><pk mz="822.53696672" i="25540.3" sn="126.503" a="1421.19" fwhm="0.0466421" res="17635.1" algo="Sum"/><pk mz="822.63210195" i="4330.57" sn="21.4558" a="247.822" fwhm="0.0627582" res="13108" algo="Sum"/><pk mz="823.12423189" i="1047.65" sn="5.21671" a="58.0268" fwhm="0.0580995" res="14167.5" algo="Sum"/><pk mz="823.54165716" i="11776.2" sn="58.7028" a="605.807" fwhm="0.0496984" res="16570.8" algo="Sum"/><pk mz="823.65957498" i="6107.05" sn="30.4568" a="315.746" fwhm="0.0590503" res="13948.4" algo="Sum"/><pk mz="824.55200566" i="42424.7" sn="213.619" a="1932.38" fwhm="0.038554" res="21386.9" algo="Sum"/><pk mz="824.66144803" i="3694.08" sn="18.6069" a="225.423" fwhm="0.0667233" res="12359.4" algo="Sum"/><pk mz="825.55548094" i="20288.4" sn="102.603" a="945.196" fwhm="0.0405936" res="20337.1" algo="Sum"/><pk mz="825.61177539" i="3630.37" sn="18.3627" a="166.712" fwhm="0.0586424" res="14078.7" algo="Sum"/><pk mz="825.66970167" i="2226.02" sn="11.2608" a="98.4736" fwhm="0.0527174" res="15662.2" algo="Sum"/><pk mz="826.55920681" i="12806.3" sn="65.2816" a="729.743" fwhm="0.0504223" res="16392.7" algo="Sum"/><pk mz="826.67895188" i="1682.68" sn="8.57905" a="94.9085" fwhm="0.0615801" res="13424.4" algo="Sum"/><pk mz="827.56364455" i="5097.2" sn="26.0735" a="392.576" fwhm="0.0613047" res="13499.2" algo="Sum"/><pk mz="827.69537348" i="2959.02" sn="15.1407" a="172.716" fwhm="0.0504843" res="16395.1" algo="Sum"/><pk mz="828.54717462" i="93737.6" sn="484.162" a="3673.78" fwhm="0.0332316" res="24932.5" algo="Sum"/><pk mz="828.69553433" i="2186" sn="11.2916" a="143.965" fwhm="0.0676295" res="12253.5" algo="Sum"/><pk mz="829.55036408" i="46104.9" sn="239.463" a="1994.57" fwhm="0.0367515" res="22571.9" algo="Sum"/><pk mz="829.70301287" i="1741.67" sn="9.04645" a="133.8" fwhm="0.0678834" res="12222.5" algo="Sum"/><pk mz="830.56010239" i="47059.1" sn="246.428" a="2085.26" fwhm="0.0381662" res="21761.7" algo="Sum"/><pk mz="830.67224321" i="1311.64" sn="6.86848" a="56.0093" fwhm="0.0568359" res="14615.3" algo="Sum"/><pk mz="831.06399159" i="1146.69" sn="6.00955" a="57.8837" fwhm="0.0488089" res="17026.9" algo="Sum"/><pk mz="831.56444963" i="21155.9" sn="110.998" a="921.725" fwhm="0.0398446" res="20870.2" algo="Sum"/><pk mz="831.69286425" i="1059.7" sn="5.55992" a="36.8741" fwhm="0.0511837" res="16249.2" algo="Sum"/><pk mz="832.07532609" i="1095.53" sn="5.75155" a="54.1424" fwhm="0.0494939" res="16811.7" algo="Sum"/><pk mz="832.57732860" i="59999.3" sn="316.118" a="2534.86" fwhm="0.0359997" res="23127.3" algo="Sum"/><pk mz="833.08499056" i="1240.1" sn="6.54515" a="61.3644" fwhm="0.0495785" res="16803.4" algo="Sum"/><pk mz="833.58136955" i="28984.1" sn="153.223" a="1252.42" fwhm="0.038551" res="21622.8" algo="Sum"/><pk mz="833.64573325" i="10313.9" sn="54.5368" a="462.793" fwhm="0.0483445" res="17243.8" algo="Sum"/><pk mz="834.59396499" i="55119.2" sn="292.031" a="2241.75" fwhm="0.036452" res="22895.7" algo="Sum"/><pk mz="835.59849006" i="26346.4" sn="140.263" a="1128.44" fwhm="0.04013" res="20822.3" algo="Sum"/><pk mz="835.66160079" i="25298.3" sn="134.708" a="1072.38" fwhm="0.0401394" res="20819" algo="Sum"/><pk mz="836.53071224" i="2539.81" sn="13.5763" a="134.443" fwhm="0.0572678" res="14607.4" algo="Sum"/><pk mz="836.60620062" i="13733" sn="73.427" a="646.296" fwhm="0.0455989" res="18347.1" algo="Sum"/><pk mz="836.66503064" i="13495.5" sn="72.1739" a="607.406" fwhm="0.0436357" res="19173.9" algo="Sum"/><pk mz="837.61231801" i="5982.44" sn="32.1975" a="278.293" fwhm="0.0574745" res="14573.6" algo="Sum"/><pk mz="837.67478720" i="10697" sn="57.583" a="499.097" fwhm="0.043328" res="19333.4" algo="Sum"/><pk mz="838.50720924" i="7048.81" sn="38.1571" a="311.948" fwhm="0.046447" res="18053" algo="Sum"/><pk mz="838.55318373" i="3161.68" sn="17.1177" a="128.598" fwhm="0.0571052" res="14684.4" algo="Sum"/><pk mz="838.62227111" i="3408.97" sn="18.4617" a="172.942" fwhm="0.0760452" res="11028" algo="Sum"/><pk mz="838.67963526" i="5147.15" sn="27.8809" a="273.113" fwhm="0.0468386" res="17905.7" algo="Sum"/><pk mz="839.51060109" i="3348.83" sn="18.2908" a="164.941" fwhm="0.053666" res="15643.2" algo="Sum"/><pk mz="839.56079312" i="2057.65" sn="11.2409" a="83.3573" fwhm="0.0571394" res="14693.2" algo="Sum"/><pk mz="839.63217348" i="2573.85" sn="14.0647" a="136.278" fwhm="0.0647259" res="12972.1" algo="Sum"/><pk mz="839.68405380" i="2051.17" sn="11.2098" a="135.332" fwhm="0.0601248" res="13965.7" algo="Sum"/><pk mz="840.51424933" i="4543.48" sn="24.9909" a="251.415" fwhm="0.0608203" res="13819.6" algo="Sum"/><pk mz="840.57933654" i="3988.04" sn="21.9404" a="221.797" fwhm="0.0704587" res="11930.1" algo="Sum"/><pk mz="840.63890502" i="1745.47" sn="9.60421" a="77.7261" fwhm="0.0548566" res="15324.3" algo="Sum"/><pk mz="840.69112670" i="1058.49" sn="5.82465" a="40.5217" fwhm="0.0571781" res="14703" algo="Sum"/><pk mz="841.51791840" i="2292.71" sn="12.7658" a="135.521" fwhm="0.0625624" res="13450.9" algo="Sum"/><pk mz="841.58308467" i="2295.24" sn="12.7812" a="113.917" fwhm="0.0716822" res="11740.5" algo="Sum"/><pk mz="841.71429065" i="972.223" sn="5.41554" a="66.1321" fwhm="0.0670872" res="12546.6" algo="Sum"/><pk mz="842.57301276" i="3387.85" sn="18.9484" a="120.143" fwhm="0.0515169" res="16355.3" algo="Sum"/><pk mz="842.59145879" i="3544.55" sn="19.8255" a="158.72" fwhm="0.0487577" res="17281.2" algo="Sum"/><pk mz="842.65249974" i="1218.99" sn="6.81961" a="62.4199" fwhm="0.0579906" res="14530.9" algo="Sum"/><pk mz="843.58839599" i="2078.15" sn="11.7266" a="175.448" fwhm="0.0905078" res="9320.62" algo="Sum"/><pk mz="844.52347645" i="25523.8" sn="144.495" a="1246.42" fwhm="0.0431948" res="19551.5" algo="Sum"/><pk mz="845.52663292" i="13144" sn="74.9036" a="681.128" fwhm="0.0449715" res="18801.4" algo="Sum"/><pk mz="846.53494720" i="14140.3" sn="80.865" a="785.321" fwhm="0.0476585" res="17762.5" algo="Sum"/><pk mz="846.62807024" i="1927.04" sn="11.0202" a="106.877" fwhm="0.0674508" res="12551.8" algo="Sum"/><pk mz="847.53992853" i="6311.17" sn="36.2845" a="380.398" fwhm="0.0517468" res="16378.6" algo="Sum"/><pk mz="847.62704417" i="1315.91" sn="7.5656" a="59.7035" fwhm="0.0631546" res="13421.5" algo="Sum"/><pk mz="848.54768168" i="19122.8" sn="110.496" a="1073.88" fwhm="0.0486498" res="17442" algo="Sum"/><pk mz="848.64350132" i="1892.15" sn="10.9366" a="114.627" fwhm="0.0607331" res="13973.3" algo="Sum"/><pk mz="849.55171839" i="9363.24" sn="54.3582" a="521.431" fwhm="0.0503996" res="16856.3" algo="Sum"/><pk mz="849.61595118" i="2812.31" sn="16.3304" a="127.853" fwhm="0.0632286" res="13437.2" algo="Sum"/><pk mz="849.67320513" i="2226.3" sn="12.9298" a="112.175" fwhm="0.0581417" res="14613.8" algo="Sum"/><pk mz="850.56243004" i="10044.5" sn="58.7503" a="696.26" fwhm="0.0559274" res="15208.3" algo="Sum"/><pk mz="850.66921593" i="2200.92" sn="12.8771" a="117.827" fwhm="0.0626757" res="13572.6" algo="Sum"/><pk mz="851.56786261" i="4721.58" sn="27.7715" a="275.756" fwhm="0.0594773" res="14317.5" algo="Sum"/><pk mz="851.63634474" i="5488.23" sn="32.288" a="283.585" fwhm="0.0563132" res="15123.2" algo="Sum"/><pk mz="852.56768993" i="2767.07" sn="16.3971" a="229.527" fwhm="0.086561" res="9849.32" algo="Sum"/><pk mz="852.64055480" i="3201.05" sn="18.974" a="200.289" fwhm="0.0728837" res="11698.6" algo="Sum"/><pk mz="852.74170011" i="2596.68" sn="15.3971" a="161.149" fwhm="0.0684885" res="12450.9" algo="Sum"/><pk mz="853.56533662" i="1667.67" sn="9.93261" a="122.836" fwhm="0.0791491" res="10784.3" algo="Sum"/><pk mz="853.64800239" i="2777.2" sn="16.5459" a="172.478" fwhm="0.0653211" res="13068.5" algo="Sum"/><pk mz="853.73734790" i="1975.25" sn="11.7711" a="132.122" fwhm="0.075535" res="11302.5" algo="Sum"/><pk mz="854.48311906" i="1568.69" sn="9.43314" a="81.4513" fwhm="0.0569425" res="15006.1" algo="Sum"/><pk mz="854.56151035" i="5137.26" sn="30.9014" a="281.775" fwhm="0.0476696" res="17926.7" algo="Sum"/><pk mz="854.65219046" i="1569.01" sn="9.44059" a="110.356" fwhm="0.0934142" res="9149.06" algo="Sum"/><pk mz="854.73508268" i="1193.25" sn="7.18059" a="66.2111" fwhm="0.051402" res="16628.5" algo="Sum"/><pk mz="855.56369025" i="2786.72" sn="16.885" a="161.564" fwhm="0.0543477" res="15742.4" algo="Sum"/><pk mz="855.66064466" i="1020.88" sn="6.18667" a="45.9187" fwhm="0.0634527" res="13485" algo="Sum"/><pk mz="855.73486603" i="945.271" sn="5.72913" a="53.6094" fwhm="0.0732653" res="11680" algo="Sum"/><pk mz="856.49185807" i="1365.17" sn="8.35345" a="73.4799" fwhm="0.0554334" res="15450.8" algo="Sum"/><pk mz="856.57763126" i="28969.3" sn="177.297" a="1299.1" fwhm="0.0383111" res="22358.5" algo="Sum"/><pk mz="857.58203144" i="16708.1" sn="102.878" a="754.034" fwhm="0.0396273" res="21641.2" algo="Sum"/><pk mz="858.58858674" i="9874.58" sn="61.4261" a="537.315" fwhm="0.0438506" res="19579.9" algo="Sum"/><pk mz="859.59485193" i="4097.26" sn="25.6023" a="238.408" fwhm="0.0486914" res="17653.9" algo="Sum"/><pk mz="860.52557351" i="2688.83" sn="16.8974" a="177.597" fwhm="0.0763107" res="11276.6" algo="Sum"/><pk mz="860.60236915" i="2733.48" sn="17.1779" a="185.326" fwhm="0.0651554" res="13208.5" algo="Sum"/><pk mz="861.52737525" i="1706.96" sn="10.7804" a="123.401" fwhm="0.0837438" res="10287.7" algo="Sum"/><pk mz="861.60804802" i="1327.32" sn="8.3828" a="83.0975" fwhm="0.073864" res="11664.8" algo="Sum"/><pk mz="862.51166001" i="2600.09" sn="16.4993" a="146.562" fwhm="0.0616572" res="13988.8" algo="Sum"/><pk mz="862.61990664" i="1324.27" sn="8.40368" a="78.1049" fwhm="0.0739493" res="11665" algo="Sum"/><pk mz="863.51428714" i="1376.92" sn="8.76777" a="91.8659" fwhm="0.0678773" res="12721.7" algo="Sum"/><pk mz="863.62744526" i="974.468" sn="6.20687" a="63.5674" fwhm="0.0582237" res="14832.9" algo="Sum"/><pk mz="864.51388427" i="3395.95" sn="21.7061" a="190.944" fwhm="0.0606648" res="14250.7" algo="Sum"/><pk mz="864.63260180" i="1050.16" sn="6.71532" a="74.3029" fwhm="0.0959024" res="9015.76" algo="Sum"/><pk mz="865.51827997" i="1763.79" sn="11.3177" a="124.395" fwhm="0.0677407" res="12776.9" algo="Sum"/><pk mz="865.58020963" i="963.272" sn="6.18211" a="11.0862" fwhm="0.0116036" res="74596" algo="Sum"/><pk mz="865.61162203" i="1086.06" sn="6.97067" a="28.4681" fwhm="0.0348111" res="24866" algo="Sum"/><pk mz="865.65011591" i="1199.2" sn="7.69748" a="60.7227" fwhm="0.0658705" res="13141.7" algo="Sum"/><pk mz="866.53417542" i="3774.76" sn="24.3004" a="277.948" fwhm="0.0561863" res="15422.5" algo="Sum"/><pk mz="866.65194072" i="1041.41" sn="6.70662" a="60.5405" fwhm="0.0742474" res="11672.5" algo="Sum"/><pk mz="867.53931008" i="2053.38" sn="13.2677" a="133.322" fwhm="0.0632627" res="13713.3" algo="Sum"/><pk mz="867.59876598" i="1102.21" sn="7.12322" a="44.1856" fwhm="0.0580857" res="14936.5" algo="Sum"/><pk mz="867.67795463" i="1297.62" sn="8.38829" a="69.297" fwhm="0.070992" res="12222.2" algo="Sum"/><pk mz="868.53917729" i="2134.21" sn="13.8507" a="151.926" fwhm="0.065074" res="13347" algo="Sum"/><pk mz="868.60912255" i="1170.16" sn="7.59607" a="56.1032" fwhm="0.0656732" res="13226.2" algo="Sum"/><pk mz="868.67771722" i="1110.49" sn="7.2105" a="93.8183" fwhm="0.09022" res="9628.44" algo="Sum"/><pk mz="869.54429833" i="1205.19" sn="7.85639" a="91.7912" fwhm="0.0622849" res="13960.7" algo="Sum"/><pk mz="869.60285366" i="895.214" sn="5.83699" a="27.784" fwhm="0.0465219" res="18692.3" algo="Sum"/><pk mz="869.69187610" i="1170.13" sn="7.63093" a="76.644" fwhm="0.0784485" res="11086.1" algo="Sum"/><pk mz="870.54098688" i="2213.77" sn="14.483" a="165.531" fwhm="0.0722679" res="12046" algo="Sum"/><pk mz="870.62773890" i="1278.82" sn="8.36812" a="75.4584" fwhm="0.0861912" res="10101.1" algo="Sum"/><pk mz="870.69227269" i="1007.95" sn="6.59631" a="51.7295" fwhm="0.0765399" res="11375.7" algo="Sum"/><pk mz="871.54451955" i="1348.6" sn="8.85571" a="62.6608" fwhm="0.0531393" res="16401.1" algo="Sum"/><pk mz="871.62528670" i="1108.54" sn="7.28074" a="76.2475" fwhm="0.0896531" res="9722.2" algo="Sum"/><pk mz="872.55215983" i="9440.82" sn="62.2702" a="528.764" fwhm="0.0481112" res="18136.2" algo="Sum"/><pk mz="872.64435494" i="1538.94" sn="10.153" a="81.4384" fwhm="0.0632438" res="13798.1" algo="Sum"/><pk mz="873.55629947" i="5081.54" sn="33.6397" a="298.385" fwhm="0.0514284" res="16985.9" algo="Sum"/><pk mz="873.64725290" i="1066.55" sn="7.06131" a="56.6152" fwhm="0.072052" res="12125.2" algo="Sum"/><pk mz="874.55814927" i="4320.1" sn="28.6952" a="269.428" fwhm="0.0545805" res="16023.3" algo="Sum"/><pk mz="874.66673525" i="1287.76" sn="8.55442" a="65.1867" fwhm="0.0604646" res="14465.8" algo="Sum"/><pk mz="874.72500358" i="6776.24" sn="45.0137" a="328.485" fwhm="0.0406828" res="21501.1" algo="Sum"/><pk mz="875.56200888" i="2095.23" sn="13.9629" a="147.123" fwhm="0.0616795" res="14195.3" algo="Sum"/><pk mz="875.72740833" i="3995.62" sn="26.6273" a="216.779" fwhm="0.0452466" res="19354.5" algo="Sum"/><pk mz="876.56580129" i="3644.68" sn="24.3604" a="243.59" fwhm="0.0526305" res="16655.1" algo="Sum"/><pk mz="876.68496128" i="1378.07" sn="9.21092" a="64.2657" fwhm="0.0597407" res="14674.8" algo="Sum"/><pk mz="876.72783276" i="1958.3" sn="13.0911" a="103.424" fwhm="0.0614764" res="14261.2" algo="Sum"/><pk mz="877.56739508" i="1997.35" sn="13.3955" a="113.086" fwhm="0.0563446" res="15575" algo="Sum"/><pk mz="877.72251124" i="1631.91" sn="10.9489" a="124.112" fwhm="0.0868603" res="10105" algo="Sum"/><pk mz="878.57275338" i="1275.6" sn="8.58537" a="71.7162" fwhm="0.0666543" res="13181" algo="Sum"/><pk mz="878.69717352" i="1500.91" sn="10.1051" a="120.858" fwhm="0.0766983" res="11456.5" algo="Sum"/><pk mz="879.57984547" i="899.611" sn="6.07042" a="62.3113" fwhm="0.0952703" res="9232.46" algo="Sum"/><pk mz="879.73490514" i="1784.38" sn="12.0457" a="154.544" fwhm="0.0754313" res="11662.7" algo="Sum"/><pk mz="880.73728197" i="1171.43" sn="7.94087" a="61.0478" fwhm="0.06736" res="13075.1" algo="Sum"/><pk mz="881.59441767" i="1187.73" sn="8.07131" a="81.8535" fwhm="0.0838867" res="10509.4" algo="Sum"/><pk mz="881.75012314" i="1233.7" sn="8.38772" a="80.7012" fwhm="0.0760961" res="11587.3" algo="Sum"/><pk mz="882.51095148" i="1065.37" sn="7.27087" a="73.2995" fwhm="0.0791532" res="11149.4" algo="Sum"/><pk mz="882.59336681" i="1137.84" sn="7.76715" a="98.2114" fwhm="0.0883532" res="9989.37" algo="Sum"/><pk mz="884.60361376" i="1183.35" sn="8.16067" a="86.3398" fwhm="0.0815051" res="10853.4" algo="Sum"/><pk mz="885.54639866" i="922.679" sn="6.39786" a="62.4102" fwhm="0.0688338" res="12865" algo="Sum"/><pk mz="886.50757090" i="1856.69" sn="12.9344" a="136.103" fwhm="0.0672485" res="13182.6" algo="Sum"/><pk mz="886.62590536" i="929.769" sn="6.47842" a="88.8456" fwhm="0.0875258" res="10129.9" algo="Sum"/><pk mz="887.51166213" i="984.258" sn="6.8803" a="59.6174" fwhm="0.0625669" res="14185" algo="Sum"/><pk mz="888.51866562" i="1654.53" sn="11.6347" a="93.8701" fwhm="0.0657431" res="13515" algo="Sum"/><pk mz="889.52091172" i="974.375" sn="6.87654" a="54.487" fwhm="0.0682156" res="13039.8" algo="Sum"/><pk mz="890.53174928" i="1623.76" sn="11.5078" a="123.674" fwhm="0.0693087" res="12848.8" algo="Sum"/><pk mz="890.71681063" i="1109.96" sn="7.86679" a="73.2781" fwhm="0.0816501" res="10909" algo="Sum"/><pk mz="891.54212452" i="948.004" sn="6.74386" a="61.698" fwhm="0.0693005" res="12864.9" algo="Sum"/><pk mz="891.70475831" i="1190.25" sn="8.46745" a="114.103" fwhm="0.0863084" res="10331.6" algo="Sum"/><pk mz="892.54605086" i="1746.22" sn="12.4618" a="133.218" fwhm="0.0711532" res="12544" algo="Sum"/><pk mz="892.69434905" i="916.696" sn="6.54349" a="90.5657" fwhm="0.10099" res="8839.47" algo="Sum"/><pk mz="893.55251759" i="1012.58" sn="7.25626" a="66.8049" fwhm="0.076368" res="11700.6" algo="Sum"/><pk mz="893.62094474" i="1167.19" sn="8.36565" a="65.6377" fwhm="0.0783692" res="11402.7" algo="Sum"/><pk mz="893.70521348" i="1640.25" sn="11.759" a="106.709" fwhm="0.0648321" res="13784.9" algo="Sum"/><pk mz="894.55945663" i="894.75" sn="6.44745" a="63.6139" fwhm="0.078305" res="11424" algo="Sum"/><pk mz="894.70674122" i="1163.17" sn="8.38534" a="95.1673" fwhm="0.0898838" res="9954.04" algo="Sum"/><pk mz="895.62736442" i="944.624" sn="6.85129" a="58.8511" fwhm="0.0800784" res="11184.4" algo="Sum"/><pk mz="895.71327898" i="1903.13" sn="13.8058" a="119.334" fwhm="0.0568781" res="15747.9" algo="Sum"/><pk mz="896.53690280" i="1723.72" sn="12.5728" a="108.204" fwhm="0.0545024" res="16449.5" algo="Sum"/><pk mz="896.64288878" i="964.551" sn="7.03703" a="61.3311" fwhm="0.0931032" res="9630.63" algo="Sum"/><pk mz="896.71471954" i="1238.21" sn="9.03545" a="90.9953" fwhm="0.0631435" res="14201.2" algo="Sum"/><pk mz="897.53944341" i="1098.58" sn="8.04762" a="58.4053" fwhm="0.0610653" res="14698" algo="Sum"/><pk mz="897.62542334" i="1602.84" sn="11.7439" a="113.984" fwhm="0.0738835" res="12149.2" algo="Sum"/><pk mz="897.72590679" i="1124.4" sn="8.24077" a="77.5324" fwhm="0.0671591" res="13367.1" algo="Sum"/><pk mz="898.54894812" i="1127.08" sn="8.31493" a="68.4177" fwhm="0.0566897" res="15850.3" algo="Sum"/><pk mz="898.63477953" i="1222.25" sn="9.01938" a="51.9756" fwhm="0.0352244" res="25511.7" algo="Sum"/><pk mz="898.65435738" i="1274.49" sn="9.40547" a="63.5205" fwhm="0.0583332" res="15405.5" algo="Sum"/><pk mz="899.65913507" i="891.789" sn="6.62451" a="54.5401" fwhm="0.0729516" res="12332.3" algo="Sum"/><pk mz="900.56846358" i="1359.54" sn="10.139" a="94.3001" fwhm="0.0679488" res="13253.6" algo="Sum"/><pk mz="900.67607011" i="1333.67" sn="9.94821" a="77.8545" fwhm="0.0593628" res="15172.4" algo="Sum"/><pk mz="903.64970102" i="1161.59" sn="8.74216" a="72.233" fwhm="0.0743209" res="12158.8" algo="Sum"/><pk mz="905.67418943" i="1044.18" sn="7.91198" a="71.8864" fwhm="0.0732542" res="12363.4" algo="Sum"/><pk mz="906.50091664" i="948.772" sn="7.21007" a="71.6272" fwhm="0.058721" res="15437.4" algo="Sum"/><pk mz="906.69648594" i="1181.2" sn="8.97816" a="78.5386" fwhm="0.0771847" res="11747.1" algo="Sum"/><pk mz="907.69517932" i="2067.3" sn="15.7734" a="127.197" fwhm="0.0518905" res="17492.5" algo="Sum"/><pk mz="908.51559193" i="892.989" sn="6.83691" a="78.9166" fwhm="0.0733947" res="12378.5" algo="Sum"/><pk mz="908.69869321" i="1213.13" sn="9.28993" a="93.1063" fwhm="0.0661142" res="13744.4" algo="Sum"/><pk mz="909.70170322" i="1425.24" sn="10.946" a="92.2011" fwhm="0.060868" res="14945.5" algo="Sum"/><pk mz="910.70669233" i="912.817" sn="7.03251" a="63.4758" fwhm="0.0736672" res="12362.4" algo="Sum"/><pk mz="913.61839533" i="955.208" sn="7.43065" a="83.493" fwhm="0.079887" res="11436.4" algo="Sum"/><pk mz="916.53160540" i="1076.22" sn="8.43844" a="63.631" fwhm="0.062569" res="14648.3" algo="Sum"/><pk mz="918.72978387" i="910.936" sn="7.19662" a="74.2051" fwhm="0.0853165" res="10768.5" algo="Sum"/><pk mz="919.73077680" i="1059.74" sn="8.41174" a="89.2747" fwhm="0.085495" res="10757.7" algo="Sum"/><pk mz="1051.79358716" i="3582.08" sn="53.8353" a="206.445" fwhm="0.0482882" res="21781.6" algo="Sum"/><pk mz="1052.79638632" i="2582.32" sn="39.0129" a="134.44" fwhm="0.0472953" res="22260" algo="Sum"/><pk mz="1053.79782784" i="1197.41" sn="18.1753" a="70.1316" fwhm="0.051879" res="20312.6" algo="Sum"/><pk mz="1067.77589153" i="1394.07" sn="22.8674" a="88.8606" fwhm="0.0565584" res="18879.2" algo="Sum"/><pk mz="1068.77984261" i="984.304" sn="16.1945" a="61.9308" fwhm="0.055093" res="19399.6" algo="Sum"/></ms_peaks><deconvolution_results/><annotation_list/><GMF_results/></ms_spectrum></DataAnalysis></analysis><checksums><DataAnalysis_checksum>a8b67c911fdc914603bc202ec536c980</DataAnalysis_checksum></checksums></root>
