# Supplementary material for: Diagnosing Impaired Glucose Tolerance Using Direct Infusion Mass Spectrometry of Blood Plasma
Source: PLoS One. 2014 Sep 9;9(9):e105343. doi: 10.1371/journal.pone.0105343 (PMC4159123; doi:10.1371/journal.pone.0105343)
Supplement: Supporting Information S1 — Mass spectra of blood plasma metabolites obtained by direct infusion mass spectrometry (DIMS) of blood plasma samples from control subjects (n = 30) and patients with impaired glucose tolerance (n = 20). (ZIP) [file pone.0105343.s002.zip › Mass spectra/Sample 3.xml]

<root><fileinfo appname="Bruker Compass DataAnalysis" appversion="4.1.335.0" date="2014-06-18T11:48:01" type="DataAnalysisResults" typeversion="1.1" subtype="MS Spectrum"/><generalinfo organisation="" user="111" hostname="TRIFONOVA-PC" os="Windows 7"/><analysis name="C:\Users\Trifonova\Desktop\Mass spectra\Diabetes\Plasma Sample 153 ST PM 15022013.d\analysis.baf"><info><DateTime>2013-02-15T15:24:49+04:00</DateTime><method>Tune_pos_Standard.m</method><sample><![CDATA[Plasma Sample 153 ST PM 15022013]]></sample><comment><![CDATA[Sample 153*. Diabetes. Human blood plasma after protein precipitation 50 fold in MeOH with 0.1% FA
]]></comment><operator>BDAL@DE</operator><instrument>maXis impact</instrument><instrument_serial_number>282001.00069</instrument_serial_number></info><DataAnalysis version="DataAnalysis 4.1.335.0" DataAnalysisResults=""><DataAnalysis_processing_parameters><find_compounds_chromatogram detect_version="3" detect_areamode="1" detect_areathresholdabs="0" detect_areathresholdrel="0" detect_intensitymode="1" detect_intensitythresholdabs="3000" detect_intensitythresholdrel="3" detect_sensitivity="0.333333" detect_skimratio="0" detect_smoothingwidth="3" detect_averageno="5" detect_averagemode="0" add_uv_or_ms_spectra="0" spectrum_load_mode="0" background_subtraction_mode="2" MS_peaksensmode2="1" MS_pc12="0.4" MS_pc22="4" MS_peaksens12="99" MS_peaksens22="99" MS_areamode2="2" MS_areathresholdabs2="1000" MS_areathresholdrel2="10" MS_intensitymode2="0" MS_intensitythresholdabs2="1000" MS_intensitythresholdrel2="10" MS_basesmoothmode2="1" MS_basesmoothpts2="8" MS_basesmoothmin2="12" MS_basesmoothforce2="0.1" MS_startendslope2="10" MS_valleyfilterused2="1" MS_valleyfilter2="10" MS_noisecorr2="0" UV_peaksensmode2="1" UV_pc12="0.4" UV_pc22="4" UV_peaksens12="99.9" UV_peaksens22="100" UV_areamode2="0" UV_areathresholdabs2="5" UV_areathresholdrel2="1" UV_intensitymode2="1" UV_intensitythresholdabs2="1" UV_intensitythresholdrel2="0.01" UV_basesmoothmode2="1" UV_basesmoothpts2="8" UV_basesmoothmin2="12" UV_basesmoothforce2="1" UV_startendslope2="10" UV_valleyfilterused2="1" UV_valleyfilter2="10" UV_noisecorr2="0" detect_delcmpdsinrng="1"/><auto_ms_n use_retention_time_window="0" retention_time_window="1" rt_unit="min" minimum_intensity_positive="1000" minimum_intensity_negative="1000" create_max_number_compounds="100000" spectrum_load_mode="0" background_type="0" create_auto_ms_n_traces="0" create_detailed_traces="0" merge_positive_negative_compounds="0" detect_delcmpdsinrng="1" detect_keep_cmpds_detectedneutralloss="0" add_uv_spectra="0" create_individual_MSMS_cmpds="0" advanced_precursor_determination="0"/><dissect_params dissect_addsmoothing="0" dissect_allow_wider_peaks="0" dissect_resolving_power="1" dissect_deletepeaksinrange="1" dissect_fullrange="1" dissect_cutoff="0.1" dissect_sensitivity="0.333333" dissect_maxoverlap="5" dissect_smoothwidth="1" spectrum_load_mode="0" add_uv_spectra="0"/><find_all_compounds min_time_points="20" min_correlation="0.7" background_type="0" load_spec_type="2" additional_smoothing="1" proteomics="1" chrom_sn_threshold="3" chrom_smoothingwidth="10" detect_delcmpdsinrng="1" add_MSMS_spectra="1"/><ms_peak_finder ms_peak_finder_type="3" ms_manually_use_peak_finder="1"><ms_peak_finder_apex minimum_intensity="100" peak_width="0.05" relative_threshold_base_peak="0.1" signal_to_noise="10"/><ms_peak_finder_centroid peak_width="1" signal_to_noise="1" relative_threshold_base_peak="2" minimum_intensity="100" centroid_percentage="80"/><ms_peak_finder_snap minimum_intensity="0" relative_threshold_base_peak="0" signal_to_noise="2" maximum_charge="12" quality_factor_threshold="0.9" number_of_patterns="500000" building_block_1="C 4.9384 N 1.3577 O 1.4773 S 0.0417 H 7.7583" building_block_2="" use_snap_2="1" add_detailed_results="0"/><ms_peak_finder_sumpeak minimum_intensity="100" peak_width="5" use_datapoints="1" sum_width="2" relative_threshold_base_peak="0.1" signal_to_noise="1" baseline_type="1" baseline_flatness="1" same_sumwidth_as_acquisition="1" use_resolution="0" res="10000" instrument_sum_width="2" use_sum_of_intensities="0"/><ms_peak_finder_ftms signal_to_noise="4" relative_threshold_base_peak="0.01" minimum_intensity="100" centroid_percentage="80" use_centroid="0"/></ms_peak_finder><deconvolution clear_prev_results="1" create_neutral_spectrum="0" incl_shifted_spectra="0" ret_residuals="0" incl_comp_details="0" show_comp_details="0" substance_class="1" extend_evelope="0" extend_before="1" extend_after="1" auto_apply="0"><deconvolution_detailed perf_deconv="1" rel_isotop_deconv="0" resolve_isotop="1" exclude_itraq_ions="1" abund_cutoff="2" envelope_cutoff="75" high_mass="4000" low_mass="250" mw_agreement="0" maximum_charge="10" max_charge_isotop="5" min_charge="1" min_peaks="3" precursor_deconv="0" max_components="10" adduct_ion_name="+H" adduct_ion_mass="1.00728" apply_min_max_mass_boundaries="0"/><deconvolution_detailed perf_deconv="1" rel_isotop_deconv="0" resolve_isotop="1" exclude_itraq_ions="1" abund_cutoff="2" envelope_cutoff="75" high_mass="3000" low_mass="100" mw_agreement="5" maximum_charge="3" max_charge_isotop="0" min_charge="1" min_peaks="3" precursor_deconv="0" max_components="10" adduct_ion_name="+H" adduct_ion_mass="1.00728" apply_min_max_mass_boundaries="0"/><deconvolution_detailed perf_deconv="1" rel_isotop_deconv="0" resolve_isotop="1" exclude_itraq_ions="1" abund_cutoff="0.5" envelope_cutoff="75" high_mass="2000" low_mass="50" mw_agreement="5" maximum_charge="3" max_charge_isotop="4" min_charge="1" min_peaks="3" precursor_deconv="0" max_components="10" adduct_ion_name="+H" adduct_ion_mass="1.00728" apply_min_max_mass_boundaries="0"/><deconvolution_detailed perf_deconv="1" rel_isotop_deconv="1" resolve_isotop="0" exclude_itraq_ions="0" abund_cutoff="10" envelope_cutoff="75" high_mass="100000" low_mass="5000" mw_agreement="5" maximum_charge="100" max_charge_isotop="0" min_charge="1" min_peaks="3" precursor_deconv="0" max_components="10" adduct_ion_name="+H" adduct_ion_mass="1.00728" apply_min_max_mass_boundaries="1"/><max_entropy_deconvolution adduct_ion_name="-H" adduct_ion_mass="-1.00783" low_mass="5000" high_mass="100000" spacint_out="0" resolving_power="10000" peak_width="0.3" width="1" maxentx="0"/></deconvolution><mascot_export globalchargelimit_apply="1" globalchargelimit="1+, 2+ and 3+" prefer_fullscan_deconvolution_results="1" deconvolution_export_type="2" msmssignals="50" threshold="100" mssignals_deconv="2" mssignals_non_deconv="20" normalize_msms="0" single_charged="0"/><process_parameters baseline_flatness="0.8" baseline_addchild="1" baseline_disableoriginal="0" baseline_usesamecolor="1" smoothing_algorithm="1" smoothing_width="0.2" smoothing_cycles="1" smoothing_addchild="1" smoothing_disableoriginal="0" smoothing_usesamecolor="1"/><process_parameters baseline_flatness="0.8" baseline_addchild="1" baseline_disableoriginal="0" baseline_usesamecolor="1" smoothing_algorithm="1" smoothing_width="0.2" smoothing_cycles="1" smoothing_addchild="1" smoothing_disableoriginal="0" smoothing_usesamecolor="1"/><display_params mass_precision="4" time_precision="1" structure_size="30" chrom_peak_label="Index"/><calibration_params calibration_range="0.05" calibration_listname="Samples Recalibration Diabetes" calibration_listgroupname="ESI" calibration_fit_mode="2" calibration_intensitythreshold="1000"/><calibration_params calibration_range="0.05" calibration_listname="Lockmass 1222" calibration_listgroupname="ESI" calibration_intensitythreshold="1000" calibration_lockmassmode="0"/><library_search_params del_prev_res="1"><library_search_basic_params accept_score="50" allowmasses_above="0" allowmasses_below="0" desired_score="900" increasedepth="0" maxnr_spectra="10" match_all="0" sort_by="1" include_precursor_spectra="1" skip_low_frgamnet_spectra="1" min_effective_score="500" minmatch_score="250" min_score="400"/><library_search_basic_params add_int_range="5" extended="1" locnorm="0" root="0" hwfstp="50" hwscdp="7" intrangefac="1.9" locnormeqfac="1" locnormfac="2" locnormwin="25" masdisint="20" minsrcint="100" minspepresrc="15" threshfstp="40" maskadducts="0" maskprecursor="0"/><library_search_libraries_params add_unid="0" srcparallel="0" libraries="" librariey_unidentified=""/><library_search_match_params chrgdeconv="0" collenerg="0" fragampl="1" instrtp="2" ionmeth="1" isolwidth="0" msmsstg="2" ms_vs_msms="4" pkwidth="0" polarity="4" psd="0" precion="0" prodion="0" rgtgaspress="0" rgtion="0" refl="0" trgtgas="0" trgtgaspress="0" trapdrv="1"/><library_search_basic_params add_confirm_mode="0"/><library_search_basic_params accepted_deviation="1" apply_rt_match="0" match_columnname="1" max_deviation="5"/></library_search_params><masslist_layout layout_columntypes="1 2 6 5 3 11 4 " layout_columnwidth="30 60 45 54 45 30 48 "/><cmpdlist_layout layout_columntypes="14 20 1 23 12 26 31 6 52 " layout_columnwidth="23 55 49 60 50 37 272 61 0 "/><cmpdlist_layout layout_columntypes="24 1 2 3 5 18 18 40 7 9 8 " layout_columnwidth="-1 -1 -1 -1 -1 -1 -1 -1 -1 -1 -1 "/><cmpdlist_layout layout_columntypes="6 0 5 3 4 2 12 14 10 11 " layout_columnwidth="-1 -1 -1 -1 -1 -1 -1 -1 -1 -1 "/><cmpdlist_layout layout_columntypes="15 14 6 5 43 11 1 2 17 7 8 9 10 4 3 39 40 41 42 16 18 19 25 20 21 22 23 24 31 26 27 28 29 30 37 32 33 34 35 36 " layout_columnwidth="-1 -1 -1 -1 -1 -1 -1 -1 -1 -1 -1 -1 -1 -1 -1 -1 -1 -1 -1 -1 -1 -1 -1 -1 -1 -1 -1 -1 -1 -1 -1 -1 -1 -1 -1 -1 -1 -1 -1 -1 "/><exclusion_masses/><xml_export_parameters export_detailed_information="0" export_peptide_database_query_information="1"/><smf1D_params max_nr_formulae="500" z="1" rdb_min="0" rdb_max="80" tolerance_ppm="5" tolerance_abs="2" tolerance_ppm_MSn="5" tolerance_abs_MSn="2" use_rel_tolerance="1" use_rel_tolerance_MSn="0" lower_bound_formula="" upper_bound_formula="" electron_configuration="2" electron_configuration_MSn="0" sigma_limit="0.02" sigma_limit_MSn="0.05" HC_Ratio_min="0" HC_Ratio_max="3" filtering="1" patternsearch="0" validate_formulae="1" filter_by_elementratio="1" estimate_carbon_count="1" relative_threshold_base_peak="10" delete_previous_results="1" filter_criteriy="0" adducts_positive_mode="'M+H' " adducts_negative_mode="'M-H' " collect_adducts="0"/><smf3D_params tolerance_neutralloss="2" intensitythresholdabs2="100" intensity_threshold_abs_msms="100" auto_filter="0" nr_explained_peaks="5" highlight_unexplained_peaks="0"/><uv_parameters rt_offset="0"/><target_screening delta_rt="1.5" threshold_sigma="0.05" detection_tolerance="5" identification_tolerance="5" use_tolerance_ppm="0" compound_database="C:\BDALSystemData\BuildingBlocks\TargetScreeningDataBase.csv" use_sampleinfo_xml="0" rt_range_start="0" rt_range_end="0" additional_smoothing="0" create_chromatogram_time_slices="1" rt_window_halfwidth="45" enable_BPC="1" evaluate_qualifier_ions="1" qualifier_ion_intensity_threshold="0" group_id="':' " lc_method_id=":" ms_method_id=":" matrix_id=":" useDB="0" sortanalytes="4"/><automatic_calibration automatic_calibration="0/0" automatic_calibration_use_spectrum_type="0/0" automatic_calibration_retain_data="0/0" automatic_calibration_perform_lockmass="0/0"/><target_screening_scoring threshold1_qualityfactor="0.05" threshold1_massaccuracy="10" threshold1_retentiontime="20" threshold2_retentiontime="40" use_tolerance_ppm="0"/></DataAnalysis_processing_parameters><ms_spectrum info="+MS, 0.2-0.7min #12-41" msmsinfo="All MS" polarity="+" scanmode="fullscan" seq_nr_start="12" seq_nr_end="41" spec_index="0" spec_nrs="12/13/14/15/16/17/18/19/20/21/22/23/24/25/26/27/28/29/30/31/32/33/34/35/36/37/38/39/40/41" rt="0.447692" rt_unit="min"><ms_peaks><pk mz="80.94790269" i="2581.11" sn="690.003" a="15.25" fwhm="0.0053214" res="15211.8" algo="Sum"/><pk mz="82.94477543" i="2240.57" sn="596.473" a="13.373" fwhm="0.00503658" res="16468.5" algo="Sum"/><pk mz="84.04437751" i="2102.02" sn="556.386" a="12.3603" fwhm="0.00521612" res="16112.4" algo="Sum"/><pk mz="84.08075247" i="1869.45" sn="494.75" a="11.3491" fwhm="0.00549898" res="15290.2" algo="Sum"/><pk mz="84.95959591" i="3634.39" sn="956.183" a="21.1783" fwhm="0.00516283" res="16456" algo="Sum"/><pk mz="85.02836534" i="721.604" sn="189.79" a="4.45995" fwhm="0.00528313" res="16094.3" algo="Sum"/><pk mz="86.09626283" i="10171.7" sn="2660.89" a="57.0276" fwhm="0.00507002" res="16981.4" algo="Sum"/><pk mz="87.09952093" i="741.349" sn="192.743" a="4.90979" fwhm="0.00547778" res="15900.5" algo="Sum"/><pk mz="90.05492856" i="1668.73" sn="427.508" a="9.94648" fwhm="0.00557174" res="16162.8" algo="Sum"/><pk mz="90.97656245" i="17966.9" sn="4581.43" a="101.308" fwhm="0.0051063" res="17816.5" algo="Sum"/><pk mz="91.05437645" i="1050.51" sn="267.783" a="7.28415" fwhm="0.00635796" res="14321.3" algo="Sum"/><pk mz="93.05728460" i="4265.22" sn="1075.34" a="25.3108" fwhm="0.00546929" res="17014.5" algo="Sum"/><pk mz="94.06500134" i="7670.12" sn="1919.98" a="51.8213" fwhm="0.00590073" res="15941.3" algo="Sum"/><pk mz="95.08545693" i="635.296" sn="158.019" a="4.29656" fwhm="0.00585952" res="16227.5" algo="Sum"/><pk mz="96.92168618" i="36562.2" sn="9002.58" a="213.959" fwhm="0.00543742" res="17824.9" algo="Sum"/><pk mz="97.10137903" i="782.054" sn="192.489" a="5.12123" fwhm="0.00591579" res="16413.9" algo="Sum"/><pk mz="98.91893253" i="14794.7" sn="3577.17" a="95.6677" fwhm="0.00576061" res="17171.6" algo="Sum"/><pk mz="98.99548484" i="1971.34" sn="476.154" a="12.9142" fwhm="0.00540859" res="18303.4" algo="Sum"/><pk mz="99.97993447" i="909.959" sn="217.849" a="5.33896" fwhm="0.00526784" res="18979.3" algo="Sum"/><pk mz="100.07579196" i="737.616" sn="176.53" a="4.71053" fwhm="0.00540494" res="18515.6" algo="Sum"/><pk mz="100.91678198" i="968.691" sn="230.339" a="6.18704" fwhm="0.00587227" res="17185.3" algo="Sum"/><pk mz="101.07091041" i="775.888" sn="184.286" a="5.31275" fwhm="0.00606609" res="16661.6" algo="Sum"/><pk mz="102.05489708" i="3954.93" sn="932.85" a="24.647" fwhm="0.00553643" res="18433.3" algo="Sum"/><pk mz="102.09127743" i="937.405" sn="221.016" a="6.27208" fwhm="0.00603073" res="16928.5" algo="Sum"/><pk mz="103.03904955" i="2175.7" sn="508.779" a="14.2281" fwhm="0.00590291" res="17455.6" algo="Sum"/><pk mz="103.05440933" i="2151.47" sn="503.02" a="14.367" fwhm="0.00589439" res="17483.5" algo="Sum"/><pk mz="104.05312771" i="1331.13" sn="307.86" a="10.232" fwhm="0.00645172" res="16128" algo="Sum"/><pk mz="104.10689505" i="11094.7" sn="2564.59" a="73.0469" fwhm="0.00591618" res="17597" algo="Sum"/><pk mz="104.99219746" i="6561.91" sn="1503.17" a="45.2461" fwhm="0.00598409" res="17545.2" algo="Sum"/><pk mz="105.11027762" i="649.54" sn="148.714" a="4.61775" fwhm="0.00616417" res="17051.8" algo="Sum"/><pk mz="106.06520879" i="663.144" sn="150.615" a="4.71263" fwhm="0.00604226" res="17553.9" algo="Sum"/><pk mz="106.08627063" i="2154.09" sn="489.253" a="14.5704" fwhm="0.00619895" res="17113.6" algo="Sum"/><pk mz="106.95058044" i="7171.17" sn="1613.66" a="47.6805" fwhm="0.00589408" res="18145.4" algo="Sum"/><pk mz="107.04911549" i="1968.21" sn="442.829" a="13.4602" fwhm="0.00618757" res="17300.7" algo="Sum"/><pk mz="108.08086137" i="5463.53" sn="1217.63" a="36.9166" fwhm="0.00625671" res="17274.4" algo="Sum"/><pk mz="109.10117672" i="758.167" sn="166.509" a="5.35387" fwhm="0.00617782" res="17660.2" algo="Sum"/><pk mz="110.00871609" i="22669.4" sn="4892.73" a="152.461" fwhm="0.00607224" res="18116.7" algo="Sum"/><pk mz="110.07128377" i="4642.3" sn="1001.27" a="33.9042" fwhm="0.0062276" res="17674.8" algo="Sum"/><pk mz="111.00997736" i="3474.5" sn="740.824" a="26.4143" fwhm="0.00689108" res="16109.2" algo="Sum"/><pk mz="111.11683722" i="1326.04" sn="281.806" a="8.99834" fwhm="0.00598383" res="18569.5" algo="Sum"/><pk mz="112.00612269" i="3510.01" sn="738.579" a="24.6471" fwhm="0.00607613" res="18433.8" algo="Sum"/><pk mz="112.89559231" i="53741.6" sn="11133.8" a="349.446" fwhm="0.00603936" res="18693.3" algo="Sum"/><pk mz="114.06614154" i="12762.9" sn="2614.27" a="90.7408" fwhm="0.00619421" res="18415" algo="Sum"/><pk mz="114.09130609" i="5981.48" sn="1224.75" a="41.74" fwhm="0.00638639" res="17864.8" algo="Sum"/><pk mz="114.89301090" i="25128.9" sn="5097.12" a="170.65" fwhm="0.00624995" res="18383" algo="Sum"/><pk mz="115.03695542" i="1231.29" sn="249.175" a="9.18435" fwhm="0.00680832" res="16896.5" algo="Sum"/><pk mz="116.05293950" i="1876.16" sn="376.014" a="14.1476" fwhm="0.00685843" res="16921.2" algo="Sum"/><pk mz="116.07056948" i="21888.7" sn="4386.88" a="153.603" fwhm="0.00635592" res="18261.8" algo="Sum"/><pk mz="116.89093944" i="2826.51" sn="562.459" a="19.8599" fwhm="0.00651139" res="17951.8" algo="Sum"/><pk mz="116.99226415" i="1093.31" sn="217.242" a="8.24573" fwhm="0.00677028" res="17280.3" algo="Sum"/><pk mz="117.07381890" i="1336.91" sn="265.576" a="10.5104" fwhm="0.00690253" res="16961" algo="Sum"/><pk mz="118.06500530" i="1005.49" sn="197.636" a="8.70994" fwhm="0.00754618" res="15645.7" algo="Sum"/><pk mz="118.08636546" i="16518.9" sn="3247.02" a="119.84" fwhm="0.00646153" res="18275.3" algo="Sum"/><pk mz="119.01695568" i="676.453" sn="131.748" a="5.25951" fwhm="0.00691294" res="17216.5" algo="Sum"/><pk mz="119.04930852" i="796.489" sn="155.115" a="6.11979" fwhm="0.00675017" res="17636.5" algo="Sum"/><pk mz="119.08897845" i="1087.56" sn="211.803" a="10.2378" fwhm="0.00831987" res="14313.8" algo="Sum"/><pk mz="120.00344050" i="1781.1" sn="342.264" a="14.5095" fwhm="0.00697612" res="17202" algo="Sum"/><pk mz="120.06595141" i="753.013" sn="144.621" a="4.71184" fwhm="0.00636187" res="18872.7" algo="Sum"/><pk mz="120.08096422" i="28807" sn="5532.6" a="202.442" fwhm="0.00648545" res="18515.5" algo="Sum"/><pk mz="120.96656536" i="1114.29" sn="211.106" a="8.08279" fwhm="0.00660351" res="18318.5" algo="Sum"/><pk mz="120.99541409" i="805.066" sn="152.469" a="8.12987" fwhm="0.00782995" res="15452.9" algo="Sum"/><pk mz="121.02885916" i="875.822" sn="165.707" a="6.75187" fwhm="0.00647009" res="18705.9" algo="Sum"/><pk mz="121.08447783" i="2442.89" sn="461.126" a="19.571" fwhm="0.00696025" res="17396.6" algo="Sum"/><pk mz="122.09687568" i="654.828" sn="122.13" a="5.43151" fwhm="0.00655348" res="18630.8" algo="Sum"/><pk mz="122.92472101" i="5265.78" sn="965.871" a="38.6672" fwhm="0.00672682" res="18273.8" algo="Sum"/><pk mz="123.04431312" i="1312.6" sn="240.441" a="11.0919" fwhm="0.0072606" res="16946.9" algo="Sum"/><pk mz="124.92304987" i="785.028" sn="139.475" a="5.96257" fwhm="0.00684914" res="18239.2" algo="Sum"/><pk mz="125.02138500" i="1772.63" sn="314.508" a="14.1939" fwhm="0.00733086" res="17054.1" algo="Sum"/><pk mz="125.98672311" i="1784.44" sn="309.64" a="13.7074" fwhm="0.00717702" res="17554.2" algo="Sum"/><pk mz="128.01965562" i="19059.9" sn="3220.48" a="145.767" fwhm="0.00686451" res="18649.5" algo="Sum"/><pk mz="128.06878538" i="2616.41" sn="441.981" a="19.7249" fwhm="0.00681823" res="18783.3" algo="Sum"/><pk mz="129.02063347" i="2900" sn="481.538" a="27.7688" fwhm="0.00853865" res="15110.2" algo="Sum"/><pk mz="129.05426974" i="808.851" sn="134.308" a="5.53852" fwhm="0.00704393" res="18321.4" algo="Sum"/><pk mz="129.06661334" i="2991.2" sn="496.682" a="24.8861" fwhm="0.00733447" res="17597.3" algo="Sum"/><pk mz="129.10269470" i="692.928" sn="115.059" a="5.85028" fwhm="0.00759242" res="17004.2" algo="Sum"/><pk mz="130.01746983" i="3006.7" sn="493.115" a="25.0485" fwhm="0.00707531" res="18376.2" algo="Sum"/><pk mz="130.05037894" i="17878.1" sn="2932.06" a="138.831" fwhm="0.00700153" res="18574.6" algo="Sum"/><pk mz="130.08675478" i="9687.92" sn="1588.54" a="85.7906" fwhm="0.00734651" res="17707.3" algo="Sum"/><pk mz="130.15952025" i="6264.79" sn="1026.18" a="49.3189" fwhm="0.00717003" res="18153.3" algo="Sum"/><pk mz="131.05210935" i="1540.27" sn="246.857" a="19.3353" fwhm="0.0107342" res="12208.8" algo="Sum"/><pk mz="131.08926173" i="804.333" sn="128.78" a="8.53788" fwhm="0.00929038" res="14110.2" algo="Sum"/><pk mz="132.06644414" i="3043.84" sn="474.43" a="23.2799" fwhm="0.00738302" res="17887.9" algo="Sum"/><pk mz="132.07752393" i="6554.88" sn="1021.47" a="58.3395" fwhm="0.008223" res="16062" algo="Sum"/><pk mz="132.10249406" i="11433.6" sn="1780.57" a="92.3984" fwhm="0.00727966" res="18146.8" algo="Sum"/><pk mz="132.98790008" i="2373.83" sn="361.442" a="18.6787" fwhm="0.00697151" res="19075.9" algo="Sum"/><pk mz="133.03255596" i="1529.77" sn="232.679" a="12.1265" fwhm="0.00703399" res="18912.8" algo="Sum"/><pk mz="133.10135225" i="1079.75" sn="164.004" a="16.9915" fwhm="0.0144555" res="9207.64" algo="Sum"/><pk mz="134.01948013" i="3468.6" sn="516.805" a="28.7752" fwhm="0.00730225" res="18353.2" algo="Sum"/><pk mz="135.00352154" i="40648.3" sn="5948.73" a="317.499" fwhm="0.00705922" res="19124.4" algo="Sum"/><pk mz="135.11742725" i="742.016" sn="108.582" a="6.09823" fwhm="0.00730403" res="18499" algo="Sum"/><pk mz="135.97782365" i="621.145" sn="89.812" a="4.67801" fwhm="0.00625018" res="21755.8" algo="Sum"/><pk mz="136.00660563" i="1436.55" sn="207.697" a="13.1401" fwhm="0.00824092" res="16503.8" algo="Sum"/><pk mz="136.02217172" i="1806.88" sn="261.239" a="14.5244" fwhm="0.00738397" res="18421.3" algo="Sum"/><pk mz="136.04875031" i="8242.48" sn="1191.47" a="69.033" fwhm="0.00753943" res="18045" algo="Sum"/><pk mz="136.07548335" i="7943.19" sn="1148.14" a="68.9567" fwhm="0.00789165" res="17243" algo="Sum"/><pk mz="137.06035329" i="2379.55" sn="338.395" a="24.7721" fwhm="0.00862632" res="15888.6" algo="Sum"/><pk mz="137.07781803" i="774.68" sn="110.103" a="7.30905" fwhm="0.00973074" res="14087.1" algo="Sum"/><pk mz="138.05348041" i="1468.07" sn="205.549" a="14.9783" fwhm="0.00776132" res="17787.4" algo="Sum"/><pk mz="138.90712705" i="3688.75" sn="510.004" a="32.642" fwhm="0.00812789" res="17090.2" algo="Sum"/><pk mz="139.04066996" i="806.224" sn="111.208" a="6.26825" fwhm="0.00845831" res="16438.4" algo="Sum"/><pk mz="139.05071697" i="901.673" sn="124.371" a="8.59946" fwhm="0.00965669" res="14399.4" algo="Sum"/><pk mz="139.91546909" i="616.533" sn="84.1205" a="4.82351" fwhm="0.00722272" res="19371.6" algo="Sum"/><pk mz="140.06891705" i="7650.73" sn="1039.73" a="67.0379" fwhm="0.00784041" res="17865" algo="Sum"/><pk mz="140.90419283" i="2655.28" sn="355.122" a="21.6876" fwhm="0.00754016" res="18687.2" algo="Sum"/><pk mz="142.94893988" i="1299.35" sn="169.042" a="11.4589" fwhm="0.00731395" res="19544.7" algo="Sum"/><pk mz="143.01770804" i="965.004" sn="125.338" a="11.9538" fwhm="0.0100919" res="14171.5" algo="Sum"/><pk mz="143.08228101" i="1418.01" sn="183.85" a="13.2611" fwhm="0.00811094" res="17640.7" algo="Sum"/><pk mz="143.99773009" i="721.941" sn="91.6942" a="7.37661" fwhm="0.0081984" res="17564.1" algo="Sum"/><pk mz="144.08154989" i="1225.58" sn="155.404" a="11.1037" fwhm="0.00830966" res="17339" algo="Sum"/><pk mz="144.10260614" i="9492.27" sn="1203.55" a="84.8519" fwhm="0.00795704" res="18110.1" algo="Sum"/><pk mz="145.05003310" i="1343.97" sn="166.691" a="12.5103" fwhm="0.00836992" res="17329.9" algo="Sum"/><pk mz="145.10389108" i="1001.18" sn="123.991" a="13.387" fwhm="0.0124981" res="11610.1" algo="Sum"/><pk mz="146.03058619" i="3750.39" sn="456.518" a="33.7421" fwhm="0.00789035" res="18507.5" algo="Sum"/><pk mz="146.06069248" i="3458.65" sn="421.011" a="30.7987" fwhm="0.00783287" res="18647.1" algo="Sum"/><pk mz="146.11855127" i="1346.95" sn="163.954" a="12.4665" fwhm="0.00815901" res="17908.9" algo="Sum"/><pk mz="147.03021540" i="718.494" sn="85.9052" a="8.87584" fwhm="0.0123883" res="11868.4" algo="Sum"/><pk mz="147.04466628" i="753.479" sn="90.0881" a="7.28216" fwhm="0.0086608" res="16978.2" algo="Sum"/><pk mz="147.07718053" i="4570.64" sn="546.479" a="43.8368" fwhm="0.00825706" res="17812.3" algo="Sum"/><pk mz="147.11388185" i="5390.28" sn="644.477" a="48.9949" fwhm="0.00801536" res="18354" algo="Sum"/><pk mz="148.02764489" i="1049.75" sn="123.894" a="12.3335" fwhm="0.0106888" res="13848.9" algo="Sum"/><pk mz="148.06142354" i="1488.42" sn="175.667" a="13.9424" fwhm="0.00843023" res="17563.2" algo="Sum"/><pk mz="148.93599129" i="2016.27" sn="234.08" a="17.3096" fwhm="0.00784608" res="18982.2" algo="Sum"/><pk mz="148.96232115" i="985.34" sn="114.394" a="9.17042" fwhm="0.00835221" res="17835.1" algo="Sum"/><pk mz="149.02374711" i="13132.3" sn="1522.98" a="125.039" fwhm="0.00844328" res="17650" algo="Sum"/><pk mz="149.06047884" i="1743.3" sn="201.99" a="15.4819" fwhm="0.0079622" res="18721" algo="Sum"/><pk mz="149.99375060" i="1402.17" sn="159.665" a="11.9261" fwhm="0.00817349" res="18351.3" algo="Sum"/><pk mz="150.01489690" i="1696.6" sn="193.154" a="15.4955" fwhm="0.00851808" res="17611.4" algo="Sum"/><pk mz="150.02671095" i="1256.16" sn="142.991" a="10.991" fwhm="0.00873517" res="17175" algo="Sum"/><pk mz="150.05974802" i="1149.81" sn="130.851" a="11.3666" fwhm="0.00871095" res="17226.6" algo="Sum"/><pk mz="150.93319729" i="629.052" sn="70.9976" a="5.95416" fwhm="0.00870719" res="17334.3" algo="Sum"/><pk mz="150.97753522" i="13573.4" sn="1532.11" a="120.218" fwhm="0.0081675" res="18485.2" algo="Sum"/><pk mz="151.04871192" i="1984.52" sn="224.003" a="20.4413" fwhm="0.00814146" res="18553" algo="Sum"/><pk mz="151.98264341" i="648.879" sn="72.8392" a="7.77016" fwhm="0.0102402" res="14841.7" algo="Sum"/><pk mz="152.02319097" i="7699.94" sn="864.336" a="88.8259" fwhm="0.00949594" res="16009.3" algo="Sum"/><pk mz="152.97581837" i="1029.09" sn="114.635" a="10.4412" fwhm="0.00904589" res="16911.1" algo="Sum"/><pk mz="154.02461091" i="767.041" sn="85.0422" a="12.8038" fwhm="0.0151366" res="10175.7" algo="Sum"/><pk mz="154.05920323" i="637.141" sn="70.632" a="6.5073" fwhm="0.00885633" res="17395.4" algo="Sum"/><pk mz="154.08526477" i="1102.55" sn="122.226" a="11.475" fwhm="0.00908889" res="16953.2" algo="Sum"/><pk mz="154.88111249" i="1456.23" sn="159.797" a="13.2045" fwhm="0.00836051" res="18525.3" algo="Sum"/><pk mz="155.07962539" i="617.622" sn="67.7189" a="8.04897" fwhm="0.0123381" res="12569.2" algo="Sum"/><pk mz="156.04302687" i="3318.94" sn="355.879" a="32.5365" fwhm="0.0084643" res="18435.4" algo="Sum"/><pk mz="156.07766443" i="4960.52" sn="531.176" a="44.2365" fwhm="0.00794295" res="19649.8" algo="Sum"/><pk mz="156.87845270" i="1053.05" sn="110.729" a="9.7196" fwhm="0.00824908" res="19017.7" algo="Sum"/><pk mz="157.08390412" i="4164.86" sn="436.322" a="43.6887" fwhm="0.00881504" res="17820" algo="Sum"/><pk mz="158.03912108" i="840.707" sn="86.2339" a="8.66358" fwhm="0.00942082" res="16775.5" algo="Sum"/><pk mz="158.09318063" i="983.99" sn="100.931" a="13.5528" fwhm="0.0111331" res="14200.3" algo="Sum"/><pk mz="158.96487661" i="15591" sn="1574.4" a="146.168" fwhm="0.00861153" res="18459.5" algo="Sum"/><pk mz="159.00961622" i="1212.07" sn="122.275" a="20.174" fwhm="0.0148679" res="10694.8" algo="Sum"/><pk mz="159.04261649" i="2552.76" sn="257.497" a="31.13" fwhm="0.00913215" res="17415.7" algo="Sum"/><pk mz="159.07717302" i="1981.64" sn="199.877" a="21.2611" fwhm="0.00866551" res="18357.5" algo="Sum"/><pk mz="159.09264098" i="994.517" sn="100.311" a="10.5568" fwhm="0.00974625" res="16323.5" algo="Sum"/><pk mz="160.03582764" i="1221.97" sn="121.826" a="13.4026" fwhm="0.00930305" res="17202.5" algo="Sum"/><pk mz="160.06122702" i="31151.2" sn="3105.68" a="289.962" fwhm="0.00831719" res="19244.6" algo="Sum"/><pk mz="160.13409072" i="1227.71" sn="122.395" a="12.4755" fwhm="0.00898391" res="17824.6" algo="Sum"/><pk mz="161.02013537" i="1006.05" sn="98.856" a="13.6741" fwhm="0.0121544" res="13247.9" algo="Sum"/><pk mz="161.06447517" i="2056.44" sn="202.046" a="22.7302" fwhm="0.00944077" res="17060.5" algo="Sum"/><pk mz="161.09708212" i="769.557" sn="75.5905" a="8.71732" fwhm="0.00901899" res="17862" algo="Sum"/><pk mz="161.13090232" i="1142.8" sn="112.253" a="13.8265" fwhm="0.0109935" res="14656.9" algo="Sum"/><pk mz="162.05112600" i="4178.72" sn="402.541" a="48.0152" fwhm="0.0091721" res="17667.8" algo="Sum"/><pk mz="162.11330258" i="63998.5" sn="6151.33" a="586.812" fwhm="0.0082213" res="19718.7" algo="Sum"/><pk mz="163.11683220" i="5326.15" sn="501.214" a="60.5298" fwhm="0.00978735" res="16666.1" algo="Sum"/><pk mz="164.03022697" i="2643.81" sn="246.219" a="26.2448" fwhm="0.00897014" res="18286.3" algo="Sum"/><pk mz="164.12732102" i="624.552" sn="58.1494" a="8.39888" fwhm="0.0133392" res="12304.1" algo="Sum"/><pk mz="164.91036785" i="699.338" sn="64.7593" a="6.63661" fwhm="0.00889695" res="18535.6" algo="Sum"/><pk mz="164.93107262" i="4552.48" sn="421.494" a="46.4204" fwhm="0.00881875" res="18702.3" algo="Sum"/><pk mz="165.01422202" i="7964.03" sn="737.283" a="76.6424" fwhm="0.00856357" res="19269.3" algo="Sum"/><pk mz="165.05554385" i="4283.66" sn="396.559" a="42.317" fwhm="0.00862833" res="19129.5" algo="Sum"/><pk mz="165.98978366" i="1065.28" sn="98.1925" a="12.2594" fwhm="0.0100048" res="16591" algo="Sum"/><pk mz="166.02713527" i="11082.1" sn="1021.48" a="100.62" fwhm="0.00822162" res="20194" algo="Sum"/><pk mz="166.08639226" i="14969.6" sn="1379.81" a="155.192" fwhm="0.00940856" res="17652.7" algo="Sum"/><pk mz="166.52883401" i="1269.76" sn="116.636" a="11.5455" fwhm="0.00840287" res="19818.1" algo="Sum"/><pk mz="166.95162564" i="2846.16" sn="260.363" a="31.1666" fwhm="0.00943841" res="17688.5" algo="Sum"/><pk mz="167.03224029" i="757.511" sn="69.2962" a="12.9469" fwhm="0.0127824" res="13067.4" algo="Sum"/><pk mz="167.08975453" i="1488.55" sn="136.171" a="19.1374" fwhm="0.01036" res="16128.3" algo="Sum"/><pk mz="169.03651438" i="1286.54" sn="115.339" a="12.8108" fwhm="0.00853578" res="19803.3" algo="Sum"/><pk mz="169.05914789" i="4768.14" sn="427.295" a="48.7124" fwhm="0.00909641" res="18585.3" algo="Sum"/><pk mz="169.09556882" i="2361.6" sn="211.455" a="28.0659" fwhm="0.00938841" res="18011.1" algo="Sum"/><pk mz="169.98682934" i="1554.13" sn="136.341" a="14.8816" fwhm="0.00873052" res="19470.4" algo="Sum"/><pk mz="170.03441648" i="1105.6" sn="96.7787" a="19.5688" fwhm="0.0132605" res="12822.6" algo="Sum"/><pk mz="170.05975141" i="1290.83" sn="112.972" a="15.0603" fwhm="0.0109443" res="15538.6" algo="Sum"/><pk mz="170.09525108" i="1096.81" sn="95.9262" a="14.6699" fwhm="0.0115458" res="14732.2" algo="Sum"/><pk mz="170.85518952" i="883.683" sn="76.2777" a="8.35995" fwhm="0.00850114" res="20097.9" algo="Sum"/><pk mz="171.10019450" i="2002.34" sn="171.884" a="19.904" fwhm="0.00905434" res="18897" algo="Sum"/><pk mz="172.09526833" i="1149.27" sn="97.3744" a="15.1754" fwhm="0.0102864" res="16730.4" algo="Sum"/><pk mz="172.85274212" i="715.353" sn="59.9297" a="7.22112" fwhm="0.00961534" res="17976.8" algo="Sum"/><pk mz="172.98050812" i="1559.02" sn="130.461" a="16.0784" fwhm="0.00905278" res="19108" algo="Sum"/><pk mz="173.04287905" i="782.351" sn="65.4619" a="10.1425" fwhm="0.011559" res="14970.4" algo="Sum"/><pk mz="173.07945680" i="5030.96" sn="420.956" a="54.7123" fwhm="0.00977274" res="17710.4" algo="Sum"/><pk mz="174.93884413" i="3675.31" sn="300.312" a="38.0767" fwhm="0.00947085" res="18471.3" algo="Sum"/><pk mz="175.03277014" i="27980.7" sn="2286.12" a="284.899" fwhm="0.0090842" res="19267.8" algo="Sum"/><pk mz="175.05543599" i="671.204" sn="54.8252" a="7.27735" fwhm="0.00797609" res="21947.5" algo="Sum"/><pk mz="175.11967986" i="17441.9" sn="1420.61" a="177.862" fwhm="0.00913014" res="19180.4" algo="Sum"/><pk mz="175.53390216" i="2726.96" sn="218.731" a="26.4668" fwhm="0.00885895" res="19814.3" algo="Sum"/><pk mz="176.03528744" i="1088.63" sn="86.4271" a="16.935" fwhm="0.0141221" res="12465.3" algo="Sum"/><pk mz="176.06674361" i="6915.63" sn="548.557" a="73.9992" fwhm="0.00942011" res="18690.5" algo="Sum"/><pk mz="176.12266483" i="1364.96" sn="108.037" a="16.8144" fwhm="0.0107762" res="16343.7" algo="Sum"/><pk mz="177.02625321" i="2274.92" sn="175.742" a="26.1882" fwhm="0.010185" res="17381" algo="Sum"/><pk mz="177.06232200" i="1496.32" sn="115.489" a="23.4617" fwhm="0.0128204" res="13810.9" algo="Sum"/><pk mz="178.02505516" i="1262.03" sn="95.7435" a="14.1272" fwhm="0.00984785" res="18077.6" algo="Sum"/><pk mz="178.05959108" i="1650.24" sn="125.195" a="19.1584" fwhm="0.00979041" res="18187.1" algo="Sum"/><pk mz="179.09119298" i="662.15" sn="49.3098" a="7.40486" fwhm="0.00946183" res="18927.8" algo="Sum"/><pk mz="180.00423595" i="1272.69" sn="93.6822" a="15.033" fwhm="0.0102249" res="17604.6" algo="Sum"/><pk mz="180.90467977" i="1802.11" sn="130.111" a="19.2254" fwhm="0.00974377" res="18566.2" algo="Sum"/><pk mz="180.98829233" i="1273.94" sn="91.957" a="13.6153" fwhm="0.00931158" res="19436.9" algo="Sum"/><pk mz="181.08573647" i="2616.41" sn="188.809" a="29.9379" fwhm="0.00981608" res="18447.9" algo="Sum"/><pk mz="182.05838538" i="1573.13" sn="111.484" a="16.0954" fwhm="0.00932925" res="19514.8" algo="Sum"/><pk mz="182.08215565" i="2211.05" sn="156.529" a="27.6585" fwhm="0.010976" res="16589.1" algo="Sum"/><pk mz="184.07415652" i="2775.43" sn="185.33" a="28.2085" fwhm="0.00957949" res="19215.5" algo="Sum"/><pk mz="184.09509294" i="4261.81" sn="284.394" a="47.5099" fwhm="0.00985823" res="18674.2" algo="Sum"/><pk mz="185.03311498" i="3631.9" sn="237.091" a="41.7756" fwhm="0.00998357" res="18533.8" algo="Sum"/><pk mz="185.07010044" i="1067.42" sn="69.6657" a="15.6311" fwhm="0.0134498" res="13760.1" algo="Sum"/><pk mz="185.11560025" i="39326.7" sn="2565.88" a="408.418" fwhm="0.0093031" res="19898.3" algo="Sum"/><pk mz="186.11896875" i="3594.46" sn="232.276" a="41.571" fwhm="0.00991602" res="18769.5" algo="Sum"/><pk mz="187.05859824" i="4731.08" sn="300.376" a="59.2546" fwhm="0.0101341" res="18458.3" algo="Sum"/><pk mz="188.07126634" i="21185.6" sn="1326.15" a="226.884" fwhm="0.00958522" res="19621" algo="Sum"/><pk mz="189.02165620" i="1977.59" sn="121.587" a="30.3297" fwhm="0.0141595" res="13349.5" algo="Sum"/><pk mz="189.07456809" i="3991.55" sn="245.318" a="48.4495" fwhm="0.011343" res="16668.9" algo="Sum"/><pk mz="189.08659582" i="2760.81" sn="169.614" a="27.2803" fwhm="0.0088623" res="21336.1" algo="Sum"/><pk mz="189.13491323" i="1173.97" sn="71.9526" a="15.3196" fwhm="0.0103465" res="18280.1" algo="Sum"/><pk mz="190.91259859" i="890.791" sn="51.8748" a="9.6389" fwhm="0.00940912" res="20290.2" algo="Sum"/><pk mz="191.00923702" i="1676.92" sn="97.2819" a="22.5079" fwhm="0.0121442" res="15728.4" algo="Sum"/><pk mz="191.04089972" i="16895.8" sn="979.103" a="182.918" fwhm="0.00958287" res="19935.7" algo="Sum"/><pk mz="191.07720888" i="5698.47" sn="329.779" a="68.1379" fwhm="0.0102085" res="18717.4" algo="Sum"/><pk mz="192.02549910" i="1391.33" sn="78.8609" a="15.6605" fwhm="0.012406" res="15478.4" algo="Sum"/><pk mz="192.04148240" i="2469.71" sn="139.984" a="32.1914" fwhm="0.012269" res="15652.6" algo="Sum"/><pk mz="192.96221327" i="1751.58" sn="97.5769" a="19.7213" fwhm="0.0102343" res="18854.4" algo="Sum"/><pk mz="193.00047314" i="824.466" sn="45.9283" a="12.3697" fwhm="0.0128501" res="15019.3" algo="Sum"/><pk mz="194.02629916" i="634.881" sn="35.0161" a="16.0381" fwhm="0.0139191" res="13939.5" algo="Sum"/><pk mz="195.10031252" i="759.717" sn="41.1975" a="11.4359" fwhm="0.0111919" res="17432.3" algo="Sum"/><pk mz="196.86563151" i="5848.02" sn="306.194" a="69.2968" fwhm="0.0103101" res="19094.5" algo="Sum"/><pk mz="197.07935891" i="1135.15" sn="59.0192" a="13.8316" fwhm="0.0112763" res="17477.3" algo="Sum"/><pk mz="197.10149375" i="2089.95" sn="108.584" a="30.279" fwhm="0.0114067" res="17279.4" algo="Sum"/><pk mz="198.08558133" i="1084.68" sn="55.1955" a="14.1076" fwhm="0.0114333" res="17325.3" algo="Sum"/><pk mz="198.86260381" i="5597.33" sn="281.546" a="63.9313" fwhm="0.0102367" res="19426.4" algo="Sum"/><pk mz="199.13103165" i="889.226" sn="44.4019" a="11.1795" fwhm="0.010845" res="18361.6" algo="Sum"/><pk mz="200.04122883" i="2767.57" sn="136.509" a="30.4611" fwhm="0.00995942" res="20085.6" algo="Sum"/><pk mz="200.06904622" i="1520.68" sn="75.0066" a="19.4318" fwhm="0.0110897" res="18041" algo="Sum"/><pk mz="200.85980878" i="1792.58" sn="87.277" a="20.9537" fwhm="0.0100851" res="19916.4" algo="Sum"/><pk mz="201.08834123" i="2181.19" sn="106.119" a="25.8791" fwhm="0.0107328" res="18735.9" algo="Sum"/><pk mz="201.18550771" i="907.01" sn="44.1221" a="10.9987" fwhm="0.0110431" res="18218.2" algo="Sum"/><pk mz="202.03365037" i="1224.97" sn="59.0555" a="16.4731" fwhm="0.0105313" res="19184.1" algo="Sum"/><pk mz="202.99086072" i="1136.61" sn="53.9313" a="16.5347" fwhm="0.0115543" res="17568.4" algo="Sum"/><pk mz="203.03315336" i="4009.52" sn="190.251" a="47.0621" fwhm="0.0138085" res="14703.5" algo="Sum"/><pk mz="203.05349075" i="321657" sn="15262.5" a="2940.53" fwhm="0.00827305" res="24544" algo="Sum"/><pk mz="203.10233041" i="828.881" sn="39.3302" a="13.1797" fwhm="0.0139524" res="14556.8" algo="Sum"/><pk mz="203.15011044" i="732.043" sn="34.691" a="12.9549" fwhm="0.0141134" res="14394.1" algo="Sum"/><pk mz="204.05668951" i="19494.8" sn="903.884" a="249.692" fwhm="0.0110493" res="18467.9" algo="Sum"/><pk mz="204.12363298" i="8573.95" sn="396.522" a="100.331" fwhm="0.0106071" res="19244.1" algo="Sum"/><pk mz="205.05778380" i="4332.1" sn="195.557" a="62.3009" fwhm="0.0118445" res="17312.5" algo="Sum"/><pk mz="205.09673372" i="3701.19" sn="166.904" a="44.3875" fwhm="0.012734" res="16106.2" algo="Sum"/><pk mz="205.12346776" i="1318.13" sn="59.3994" a="21.753" fwhm="0.0165025" res="12429.9" algo="Sum"/><pk mz="206.89437020" i="11669.2" sn="506.315" a="132.521" fwhm="0.0105114" res="19682.8" algo="Sum"/><pk mz="207.01482352" i="5747.54" sn="249.135" a="75.1573" fwhm="0.0112779" res="18355.7" algo="Sum"/><pk mz="207.05140251" i="1422.46" sn="61.6583" a="24.436" fwhm="0.013107" res="15797.1" algo="Sum"/><pk mz="207.11041695" i="1998.47" sn="86.6262" a="27.5906" fwhm="0.0112289" res="18444.3" algo="Sum"/><pk mz="208.89132337" i="7586.83" sn="321.392" a="88.9814" fwhm="0.0107996" res="19342.5" algo="Sum"/><pk mz="208.93616999" i="864.803" sn="36.6345" a="11.501" fwhm="0.0109077" res="19154.9" algo="Sum"/><pk mz="209.11565714" i="942.501" sn="39.9182" a="13.3659" fwhm="0.0115847" res="18051" algo="Sum"/><pk mz="210.05074351" i="2637.16" sn="110.505" a="32.7984" fwhm="0.0109811" res="19128.4" algo="Sum"/><pk mz="210.88848978" i="1171.33" sn="48.5322" a="15.7553" fwhm="0.0112699" res="18712.6" algo="Sum"/><pk mz="211.09446131" i="628.29" sn="25.9675" a="9.51045" fwhm="0.0118339" res="17838.1" algo="Sum"/><pk mz="212.83939528" i="2861.69" sn="114.077" a="33.5531" fwhm="0.0106461" res="19992.3" algo="Sum"/><pk mz="213.00015806" i="2505.87" sn="99.168" a="32.0868" fwhm="0.011311" res="18831.3" algo="Sum"/><pk mz="213.07533294" i="881.371" sn="34.8254" a="13.3066" fwhm="0.0121913" res="17477.7" algo="Sum"/><pk mz="213.11020789" i="983.779" sn="38.8315" a="14.7209" fwhm="0.0124565" res="17108.4" algo="Sum"/><pk mz="213.14677147" i="2727.92" sn="107.526" a="35.5341" fwhm="0.0108397" res="19663.5" algo="Sum"/><pk mz="214.00639323" i="1662.6" sn="64.3056" a="22.2062" fwhm="0.0118537" res="18054" algo="Sum"/><pk mz="214.83632006" i="2968.65" sn="112.909" a="34.1203" fwhm="0.0104648" res="20529.5" algo="Sum"/><pk mz="215.01673413" i="1821.45" sn="69.125" a="24.9931" fwhm="0.0114374" res="18799.4" algo="Sum"/><pk mz="215.12600568" i="626.502" sn="23.7726" a="8.81163" fwhm="0.0113965" res="18876.4" algo="Sum"/><pk mz="216.01544202" i="1069.22" sn="40.1808" a="14.9125" fwhm="0.0120905" res="17866.5" algo="Sum"/><pk mz="216.83377191" i="1004.51" sn="37.1618" a="12.908" fwhm="0.0113231" res="19149.6" algo="Sum"/><pk mz="216.92310206" i="34698.1" sn="1283.25" a="394.035" fwhm="0.010339" res="20981.1" algo="Sum"/><pk mz="217.08248582" i="1261.46" sn="46.6464" a="18.1846" fwhm="0.012427" res="17468.6" algo="Sum"/><pk mz="217.10551416" i="5028.08" sn="185.934" a="69.5607" fwhm="0.0117203" res="18523.9" algo="Sum"/><pk mz="217.92660813" i="881.93" sn="32.2126" a="10.5784" fwhm="0.0111017" res="19630" algo="Sum"/><pk mz="218.13927346" i="1262.43" sn="46.0623" a="16.7014" fwhm="0.0116723" res="18688.6" algo="Sum"/><pk mz="218.92012590" i="11114.5" sn="399.807" a="135.612" fwhm="0.0109083" res="20069.1" algo="Sum"/><pk mz="219.02726193" i="346448" sn="12406.2" a="3342.67" fwhm="0.00870964" res="25147.7" algo="Sum"/><pk mz="219.08329734" i="3464.9" sn="123.778" a="51.8852" fwhm="0.0120857" res="18127.5" algo="Sum"/><pk mz="220.03048846" i="21728.7" sn="760.264" a="263.989" fwhm="0.011007" res="19990" algo="Sum"/><pk mz="220.06680449" i="1299.33" sn="45.4061" a="18.8016" fwhm="0.012773" res="17229" algo="Sum"/><pk mz="220.93430740" i="657.527" sn="22.6145" a="10.2489" fwhm="0.0128726" res="17163.2" algo="Sum"/><pk mz="221.02566426" i="23881.1" sn="820.304" a="326.614" fwhm="0.012137" res="18210.9" algo="Sum"/><pk mz="221.06355561" i="3200.86" sn="109.845" a="50.3212" fwhm="0.0117555" res="18805" algo="Sum"/><pk mz="221.11721486" i="890.995" sn="30.5371" a="11.6738" fwhm="0.0118567" res="18649.1" algo="Sum"/><pk mz="222.02919367" i="1747.27" sn="59.2738" a="25.3545" fwhm="0.012303" res="18046.7" algo="Sum"/><pk mz="222.86803935" i="8818.79" sn="296.425" a="105.01" fwhm="0.011037" res="20192.9" algo="Sum"/><pk mz="222.97256171" i="930.384" sn="31.2644" a="14.9955" fwhm="0.012996" res="17157" algo="Sum"/><pk mz="223.09618937" i="1485.81" sn="49.9289" a="24.6658" fwhm="0.0133701" res="16686.3" algo="Sum"/><pk mz="224.86523742" i="6174.66" sn="203.253" a="75.5571" fwhm="0.0112678" res="19956.5" algo="Sum"/><pk mz="225.03481391" i="14317.2" sn="471.129" a="185.8" fwhm="0.0114868" res="19590.7" algo="Sum"/><pk mz="225.08502396" i="734.565" sn="24.1703" a="11.1738" fwhm="0.0143303" res="15706.9" algo="Sum"/><pk mz="225.10989246" i="965.525" sn="31.7734" a="13.3176" fwhm="0.0112019" res="20095.7" algo="Sum"/><pk mz="226.02591906" i="942.321" sn="30.5744" a="12.7626" fwhm="0.0123731" res="18267.6" algo="Sum"/><pk mz="226.04377234" i="2661.27" sn="86.3473" a="41.8423" fwhm="0.0142819" res="15827.3" algo="Sum"/><pk mz="226.86254708" i="1271.11" sn="40.6123" a="16.3732" fwhm="0.0114453" res="19821.5" algo="Sum"/><pk mz="226.95176307" i="28588.7" sn="910.847" a="346.341" fwhm="0.0108595" res="20898.9" algo="Sum"/><pk mz="227.07967185" i="2255.53" sn="71.5258" a="37.5815" fwhm="0.0133455" res="17015.4" algo="Sum"/><pk mz="227.12571780" i="3292.25" sn="104.206" a="45.3406" fwhm="0.0116517" res="19492.9" algo="Sum"/><pk mz="227.95487902" i="1132.71" sn="35.182" a="14.8185" fwhm="0.0106742" res="21355.7" algo="Sum"/><pk mz="228.26898925" i="2027.08" sn="62.7236" a="26.63" fwhm="0.0118616" res="19244.4" algo="Sum"/><pk mz="229.15498134" i="1696.6" sn="51.6276" a="23.2106" fwhm="0.0141351" res="16211.8" algo="Sum"/><pk mz="229.97791650" i="619.611" sn="18.6816" a="10.9272" fwhm="0.0159349" res="14432.3" algo="Sum"/><pk mz="230.24811231" i="988.299" sn="29.784" a="13.0625" fwhm="0.0121601" res="18934.8" algo="Sum"/><pk mz="230.81058596" i="690.923" sn="20.6933" a="9.0553" fwhm="0.0121026" res="19071.2" algo="Sum"/><pk mz="230.93822537" i="640.845" sn="19.148" a="8.56564" fwhm="0.012585" res="18350.3" algo="Sum"/><pk mz="232.89679525" i="27087.7" sn="795.353" a="337.178" fwhm="0.0112828" res="20641.8" algo="Sum"/><pk mz="233.00082950" i="2562.04" sn="75.2129" a="40.3382" fwhm="0.0133856" res="17406.8" algo="Sum"/><pk mz="233.07860255" i="910.858" sn="26.7402" a="15.804" fwhm="0.0132044" res="17651.6" algo="Sum"/><pk mz="233.11398069" i="1145.39" sn="33.6254" a="16.7597" fwhm="0.0127238" res="18321.1" algo="Sum"/><pk mz="233.15151554" i="1447.16" sn="42.4847" a="20.9811" fwhm="0.0127094" res="18344.8" algo="Sum"/><pk mz="233.90000295" i="695.105" sn="20.2184" a="9.94535" fwhm="0.0121961" res="19178.3" algo="Sum"/><pk mz="234.89409942" i="10344.2" sn="296.138" a="138.735" fwhm="0.0122074" res="19242" algo="Sum"/><pk mz="234.98176469" i="1706.79" sn="48.8463" a="23.9829" fwhm="0.012161" res="19322.6" algo="Sum"/><pk mz="235.05720557" i="881.438" sn="25.1761" a="13.1361" fwhm="0.0128925" res="18232.1" algo="Sum"/><pk mz="235.09268060" i="2888.26" sn="82.4254" a="46.5113" fwhm="0.0121099" res="19413.3" algo="Sum"/><pk mz="235.16866706" i="798.507" sn="22.7583" a="11.2854" fwhm="0.0117712" res="19978.3" algo="Sum"/><pk mz="236.89223064" i="693.891" sn="19.3276" a="12.4766" fwhm="0.0143407" res="16518.9" algo="Sum"/><pk mz="236.99841313" i="1072.2" sn="29.8194" a="16.3668" fwhm="0.0134207" res="17659.1" algo="Sum"/><pk mz="237.10997696" i="764.333" sn="21.2525" a="13.1416" fwhm="0.0132705" res="17867.4" algo="Sum"/><pk mz="237.14763494" i="1053.3" sn="29.2873" a="16.7394" fwhm="0.0141167" res="16799" algo="Sum"/><pk mz="238.84186129" i="3244.31" sn="89.3924" a="42.7584" fwhm="0.0117391" res="20345.9" algo="Sum"/><pk mz="239.06459571" i="1060.61" sn="29.1959" a="14.6552" fwhm="0.0140662" res="16995.7" algo="Sum"/><pk mz="239.08912403" i="10629.2" sn="292.594" a="141.737" fwhm="0.0119474" res="20011.9" algo="Sum"/><pk mz="239.12578048" i="931.056" sn="25.6296" a="13.3678" fwhm="0.0139018" res="17201" algo="Sum"/><pk mz="239.14036916" i="794.419" sn="21.8683" a="10.0736" fwhm="0.0150542" res="15885.3" algo="Sum"/><pk mz="239.16188272" i="2245.51" sn="61.813" a="31.2085" fwhm="0.0119707" res="19979" algo="Sum"/><pk mz="240.09263650" i="1220.31" sn="33.3676" a="19.3275" fwhm="0.0140408" res="17099.6" algo="Sum"/><pk mz="240.83922176" i="2416.68" sn="65.7554" a="31.6154" fwhm="0.0122169" res="19713.6" algo="Sum"/><pk mz="240.96712094" i="2696.61" sn="73.3255" a="36.3529" fwhm="0.0119752" res="20122.2" algo="Sum"/><pk mz="241.00880074" i="2308.74" sn="62.7771" a="33.1842" fwhm="0.0129354" res="18631.8" algo="Sum"/><pk mz="241.03051080" i="1350.28" sn="36.7155" a="19.0468" fwhm="0.0135932" res="17731.7" algo="Sum"/><pk mz="241.15561335" i="1042.57" sn="28.3486" a="16.721" fwhm="0.0153543" res="15706.1" algo="Sum"/><pk mz="242.01842029" i="756.503" sn="20.3255" a="15.0377" fwhm="0.0163193" res="14830.2" algo="Sum"/><pk mz="242.28465895" i="1060.93" sn="28.2424" a="14.711" fwhm="0.0124158" res="19514.2" algo="Sum"/><pk mz="242.83667880" i="671.612" sn="17.7783" a="9.127" fwhm="0.0119374" res="20342.6" algo="Sum"/><pk mz="242.92553257" i="13481.5" sn="356.323" a="176.471" fwhm="0.0120366" res="20182.3" algo="Sum"/><pk mz="243.00980036" i="641.244" sn="16.8973" a="10.4774" fwhm="0.020664" res="11760.1" algo="Sum"/><pk mz="243.05389644" i="1212.93" sn="31.9089" a="21.036" fwhm="0.0134737" res="18039.1" algo="Sum"/><pk mz="243.09947627" i="3181.29" sn="83.5557" a="44.0299" fwhm="0.0126241" res="19256.7" algo="Sum"/><pk mz="244.07912722" i="902.876" sn="23.2682" a="13.6529" fwhm="0.0132428" res="18431" algo="Sum"/><pk mz="244.92472087" i="1066.01" sn="27.1644" a="16.4985" fwhm="0.0138622" res="17668.5" algo="Sum"/><pk mz="245.04580596" i="1049.87" sn="26.6867" a="16.1749" fwhm="0.0137361" res="17839.5" algo="Sum"/><pk mz="245.07845471" i="3045.84" sn="77.3663" a="43.0171" fwhm="0.0129729" res="18891.5" algo="Sum"/><pk mz="247.09276176" i="4032.9" sn="100.325" a="59.8107" fwhm="0.0130159" res="18984" algo="Sum"/><pk mz="247.13009955" i="812.244" sn="20.2029" a="16.2566" fwhm="0.0161479" res="15304.1" algo="Sum"/><pk mz="248.87048123" i="9173.57" sn="224.447" a="124.18" fwhm="0.0120407" res="20669" algo="Sum"/><pk mz="248.99889979" i="834.754" sn="20.4147" a="11.9629" fwhm="0.0122409" res="20341.6" algo="Sum"/><pk mz="249.04749832" i="1764.53" sn="43.1521" a="23.8496" fwhm="0.0111073" res="22422" algo="Sum"/><pk mz="249.06048079" i="3063.02" sn="74.907" a="50.093" fwhm="0.0151094" res="16483.8" algo="Sum"/><pk mz="249.09776639" i="1136.86" sn="27.8024" a="13.039" fwhm="0.0113407" res="21965" algo="Sum"/><pk mz="249.10701724" i="1359.52" sn="33.2474" a="21.5346" fwhm="0.0192051" res="12970.9" algo="Sum"/><pk mz="249.15651215" i="3899.1" sn="95.3536" a="66.043" fwhm="0.0143193" res="17400" algo="Sum"/><pk mz="249.18393686" i="1250.35" sn="30.5756" a="19.303" fwhm="0.0141713" res="17583.7" algo="Sum"/><pk mz="250.17850346" i="650.705" sn="15.7474" a="12.1476" fwhm="0.0184641" res="13549.4" algo="Sum"/><pk mz="250.86803388" i="4310.97" sn="103.767" a="58.3854" fwhm="0.0124374" res="20170.5" algo="Sum"/><pk mz="250.92003682" i="2215.52" sn="53.3055" a="31.9508" fwhm="0.0124882" res="20092.5" algo="Sum"/><pk mz="251.12603203" i="733.747" sn="17.578" a="13.8815" fwhm="0.0151104" res="16619.4" algo="Sum"/><pk mz="251.19818843" i="1079.94" sn="25.8451" a="15.9914" fwhm="0.0131882" res="19047.1" algo="Sum"/><pk mz="252.91731935" i="1355.66" sn="31.8555" a="19.1958" fwhm="0.012222" res="20693.5" algo="Sum"/><pk mz="253.14168690" i="1542.8" sn="36.214" a="28.3049" fwhm="0.0149749" res="16904.4" algo="Sum"/><pk mz="254.82305036" i="4351.28" sn="99.8143" a="69.9889" fwhm="0.0144275" res="17662.3" algo="Sum"/><pk mz="255.06268317" i="860.179" sn="19.712" a="14.1735" fwhm="0.0143693" res="17750.6" algo="Sum"/><pk mz="255.12044833" i="752.989" sn="17.2546" a="12.2" fwhm="0.0196918" res="12955.6" algo="Sum"/><pk mz="255.15502605" i="3779.13" sn="86.5981" a="74.3416" fwhm="0.0164708" res="15491.4" algo="Sum"/><pk mz="255.26829414" i="665.871" sn="15.2549" a="9.77394" fwhm="0.0130893" res="19502.1" algo="Sum"/><pk mz="256.15607881" i="1289.59" sn="29.1896" a="23.8655" fwhm="0.0156603" res="16357" algo="Sum"/><pk mz="256.26477574" i="757.669" sn="17.1187" a="12.6773" fwhm="0.0155962" res="16431.2" algo="Sum"/><pk mz="256.29986683" i="14011.3" sn="316.196" a="202.895" fwhm="0.0130777" res="19598.2" algo="Sum"/><pk mz="256.82034860" i="5578.93" sn="124.828" a="83.9424" fwhm="0.0134285" res="19125" algo="Sum"/><pk mz="256.94126331" i="805.166" sn="18.0072" a="14.188" fwhm="0.0137679" res="18662.3" algo="Sum"/><pk mz="257.07430265" i="1591.21" sn="35.5755" a="28.0118" fwhm="0.014632" res="17569.3" algo="Sum"/><pk mz="257.15148428" i="1042.43" sn="23.307" a="24.0812" fwhm="0.0169168" res="15201" algo="Sum"/><pk mz="257.30319687" i="2712.17" sn="60.5185" a="39.0832" fwhm="0.0128364" res="20044.9" algo="Sum"/><pk mz="258.27921417" i="1173.87" sn="25.7424" a="16.9553" fwhm="0.0132601" res="19477.9" algo="Sum"/><pk mz="258.81718694" i="2519.91" sn="54.9913" a="40.4753" fwhm="0.0137427" res="18833.1" algo="Sum"/><pk mz="258.89960658" i="2605.52" sn="56.8596" a="38.5584" fwhm="0.013468" res="19223.3" algo="Sum"/><pk mz="258.98072636" i="686.31" sn="14.9625" a="12.7003" fwhm="0.0150433" res="17215.7" algo="Sum"/><pk mz="259.13037601" i="2288.65" sn="49.7179" a="37.6715" fwhm="0.0134764" res="19228.5" algo="Sum"/><pk mz="259.16749731" i="758.47" sn="16.4654" a="13.4507" fwhm="0.0153124" res="16925.3" algo="Sum"/><pk mz="260.94890808" i="4186.87" sn="89.6854" a="62.2044" fwhm="0.0131553" res="19836" algo="Sum"/><pk mz="261.01177338" i="2658.95" sn="56.9342" a="48.4572" fwhm="0.0153469" res="17007.5" algo="Sum"/><pk mz="261.04381829" i="1245.17" sn="26.6515" a="23.1529" fwhm="0.0167947" res="15543.2" algo="Sum"/><pk mz="261.10964857" i="15518.1" sn="332.035" a="225.417" fwhm="0.0134712" res="19382.8" algo="Sum"/><pk mz="262.11317521" i="2314.84" sn="49.1577" a="35.056" fwhm="0.0140163" res="18700.6" algo="Sum"/><pk mz="262.91563745" i="926.327" sn="19.588" a="14.0329" fwhm="0.0135118" res="19458.2" algo="Sum"/><pk mz="262.94595650" i="1431.04" sn="30.2648" a="20.5172" fwhm="0.0131861" res="19941.2" algo="Sum"/><pk mz="263.00976760" i="1135.74" sn="24.0153" a="21.4417" fwhm="0.0156036" res="16855.8" algo="Sum"/><pk mz="263.08757945" i="12444.2" sn="263.148" a="194.234" fwhm="0.0139468" res="18863.6" algo="Sum"/><pk mz="263.12167662" i="650.922" sn="13.7649" a="16.03" fwhm="0.0276056" res="9531.46" algo="Sum"/><pk mz="263.16126313" i="621.972" sn="13.1516" a="10.676" fwhm="0.0147826" res="17802.1" algo="Sum"/><pk mz="263.19803578" i="4188.83" sn="88.5703" a="60.67" fwhm="0.0129855" res="20268.5" algo="Sum"/><pk mz="263.23564307" i="762.041" sn="16.1129" a="13.0148" fwhm="0.0154229" res="17067.9" algo="Sum"/><pk mz="264.09116426" i="1450.58" sn="30.4827" a="24.4552" fwhm="0.0144205" res="18313.6" algo="Sum"/><pk mz="264.20114783" i="721.489" sn="15.1563" a="11.1557" fwhm="0.014202" res="18603" algo="Sum"/><pk mz="264.85087704" i="4488.44" sn="93.6236" a="75.4881" fwhm="0.0153311" res="17275.4" algo="Sum"/><pk mz="265.03334358" i="1182.05" sn="24.6512" a="28.8321" fwhm="0.0221393" res="11971.2" algo="Sum"/><pk mz="265.13882805" i="815.894" sn="17.0151" a="18.3617" fwhm="0.0222498" res="11916.5" algo="Sum"/><pk mz="265.17767683" i="792.764" sn="16.5316" a="20.1449" fwhm="0.0171447" res="15467" algo="Sum"/><pk mz="266.17284167" i="2173.59" sn="44.9471" a="35.9348" fwhm="0.0142578" res="18668.5" algo="Sum"/><pk mz="266.84835221" i="3887.82" sn="79.4995" a="63.5648" fwhm="0.0148217" res="18003.9" algo="Sum"/><pk mz="266.89402015" i="1396.06" sn="28.5471" a="22.6148" fwhm="0.0135795" res="19654.1" algo="Sum"/><pk mz="267.05861498" i="756.444" sn="15.4451" a="12.1212" fwhm="0.0141835" res="18828.8" algo="Sum"/><pk mz="267.15702988" i="1122.06" sn="22.8702" a="19.1071" fwhm="0.016265" res="16425.3" algo="Sum"/><pk mz="267.17181380" i="879.517" sn="17.9212" a="11.9863" fwhm="0.0138146" res="19339.8" algo="Sum"/><pk mz="268.27441806" i="2102.42" sn="42.1554" a="34.8966" fwhm="0.0146205" res="18349.2" algo="Sum"/><pk mz="268.84690297" i="1285.32" sn="25.5666" a="20.3095" fwhm="0.0160566" res="16743.7" algo="Sum"/><pk mz="268.89077275" i="967.701" sn="19.2316" a="15.4578" fwhm="0.0145905" res="18429.2" algo="Sum"/><pk mz="269.07529611" i="677.932" sn="13.4187" a="12.2742" fwhm="0.0153496" res="17529.7" algo="Sum"/><pk mz="269.13561052" i="657.176" sn="13.0074" a="15.9661" fwhm="0.0182789" res="14723.9" algo="Sum"/><pk mz="269.22650354" i="945.153" sn="18.706" a="16.0241" fwhm="0.0147997" res="18191.4" algo="Sum"/><pk mz="269.28063254" i="624.987" sn="12.3694" a="11.7882" fwhm="0.0161442" res="16679.7" algo="Sum"/><pk mz="269.99337695" i="658.768" sn="12.9206" a="10.5544" fwhm="0.0134227" res="20114.7" algo="Sum"/><pk mz="270.79760042" i="2940.1" sn="57.227" a="42.2926" fwhm="0.0130095" res="20815.4" algo="Sum"/><pk mz="270.97743983" i="8965.58" sn="174.351" a="141.603" fwhm="0.0138461" res="19570.7" algo="Sum"/><pk mz="271.03906490" i="1010.41" sn="19.6491" a="22.0155" fwhm="0.0162151" res="16715.3" algo="Sum"/><pk mz="271.16662400" i="1463.47" sn="28.4598" a="23.7803" fwhm="0.0159858" res="16963" algo="Sum"/><pk mz="271.18789889" i="1795.3" sn="34.9127" a="34.1183" fwhm="0.015249" res="17784" algo="Sum"/><pk mz="271.96454504" i="1161.51" sn="22.4332" a="19.8702" fwhm="0.0160339" res="16961.9" algo="Sum"/><pk mz="272.79460004" i="3884.55" sn="74.59" a="57.9038" fwhm="0.0133331" res="20460" algo="Sum"/><pk mz="272.94565731" i="1021.03" sn="19.5879" a="21.6181" fwhm="0.0179998" res="15163.8" algo="Sum"/><pk mz="273.14535456" i="668.644" sn="12.8241" a="10.55" fwhm="0.0163889" res="16666.5" algo="Sum"/><pk mz="273.18137850" i="1093.66" sn="20.9756" a="25.4139" fwhm="0.020869" res="13090.3" algo="Sum"/><pk mz="274.79170177" i="2020.66" sn="38.0759" a="30.9096" fwhm="0.0135751" res="20242.4" algo="Sum"/><pk mz="274.88067336" i="2688.41" sn="50.6584" a="41.8136" fwhm="0.0142329" res="19313" algo="Sum"/><pk mz="275.16184468" i="663.72" sn="12.4731" a="12.0525" fwhm="0.0163825" res="16796.1" algo="Sum"/><pk mz="276.87807128" i="1694.48" sn="31.1772" a="26.0052" fwhm="0.0139945" res="19784.7" algo="Sum"/><pk mz="276.92281895" i="3247.1" sn="59.6511" a="54.2" fwhm="0.0138103" res="20051.9" algo="Sum"/><pk mz="276.98548386" i="969.978" sn="17.7825" a="18.0141" fwhm="0.0165067" res="16780.2" algo="Sum"/><pk mz="277.08348371" i="967.75" sn="17.7051" a="17.6442" fwhm="0.0183822" res="15073.5" algo="Sum"/><pk mz="277.10417077" i="1060.76" sn="19.3992" a="18.0579" fwhm="0.0148713" res="18633.5" algo="Sum"/><pk mz="277.17825633" i="922.035" sn="16.8356" a="14.0988" fwhm="0.0137487" res="20160.3" algo="Sum"/><pk mz="277.21424742" i="951.05" sn="17.3566" a="15.506" fwhm="0.013714" res="20213.9" algo="Sum"/><pk mz="278.24601805" i="879.081" sn="15.9161" a="14.7313" fwhm="0.0156806" res="17744.6" algo="Sum"/><pk mz="278.89188321" i="1349.27" sn="24.1315" a="20.2772" fwhm="0.014397" res="19371.6" algo="Sum"/><pk mz="278.92004538" i="1214.42" sn="21.7014" a="21.7339" fwhm="0.0164048" res="17002.4" algo="Sum"/><pk mz="279.05799864" i="1602.24" sn="28.5589" a="29.1806" fwhm="0.0161892" res="17237.3" algo="Sum"/><pk mz="279.08427869" i="1549.75" sn="27.6233" a="27.4588" fwhm="0.0169176" res="16496.6" algo="Sum"/><pk mz="279.15795581" i="3217.58" sn="57.3431" a="53.2108" fwhm="0.0145035" res="19247.6" algo="Sum"/><pk mz="279.22997135" i="1343.73" sn="23.9495" a="24.3359" fwhm="0.0147248" res="18963.3" algo="Sum"/><pk mz="280.09092160" i="698.431" sn="12.3069" a="14.749" fwhm="0.0166632" res="16809" algo="Sum"/><pk mz="280.16046669" i="617.409" sn="10.8771" a="11.812" fwhm="0.0163946" res="17088.6" algo="Sum"/><pk mz="280.82606641" i="2408.08" sn="41.9772" a="35.4153" fwhm="0.0139485" res="20133.1" algo="Sum"/><pk mz="281.15102009" i="1809.27" sn="31.5351" a="35.6804" fwhm="0.0162774" res="17272.5" algo="Sum"/><pk mz="281.17101442" i="810.89" sn="14.1336" a="13.0316" fwhm="0.0173347" res="16220.1" algo="Sum"/><pk mz="281.20839444" i="1690.42" sn="29.4634" a="30.4291" fwhm="0.015322" res="18353.2" algo="Sum"/><pk mz="282.20570605" i="1397.07" sn="24.149" a="26.5943" fwhm="0.0221934" res="12715.7" algo="Sum"/><pk mz="282.27916518" i="1911.53" sn="32.9786" a="31.578" fwhm="0.0144253" res="19568.3" algo="Sum"/><pk mz="282.82328744" i="2355.61" sn="40.2746" a="40.2655" fwhm="0.0145004" res="19504.5" algo="Sum"/><pk mz="283.03171109" i="675.608" sn="11.5468" a="13.0694" fwhm="0.0175009" res="16172.4" algo="Sum"/><pk mz="283.16560223" i="1241.05" sn="21.1972" a="23.1314" fwhm="0.0220211" res="12858.8" algo="Sum"/><pk mz="283.20530033" i="935.514" sn="15.9664" a="18.9296" fwhm="0.0169732" res="16685.4" algo="Sum"/><pk mz="283.26664738" i="721.19" sn="12.2806" a="13.9109" fwhm="0.0235646" res="12020.9" algo="Sum"/><pk mz="283.29831953" i="682.414" sn="11.6083" a="11.4744" fwhm="0.0198041" res="14305" algo="Sum"/><pk mz="284.29519760" i="1177.54" sn="19.8099" a="21.4971" fwhm="0.0170265" res="16697.2" algo="Sum"/><pk mz="284.33092023" i="3345.79" sn="56.2557" a="55.846" fwhm="0.0151281" res="18794.9" algo="Sum"/><pk mz="284.82065723" i="844.758" sn="14.1516" a="17.0784" fwhm="0.0160165" res="17783" algo="Sum"/><pk mz="284.90991899" i="2029" sn="33.9845" a="33.6967" fwhm="0.0149901" res="19006.6" algo="Sum"/><pk mz="284.99412423" i="841.947" sn="14.0616" a="15.5933" fwhm="0.0159132" res="17909.3" algo="Sum"/><pk mz="285.07083293" i="2207.95" sn="36.774" a="37.692" fwhm="0.0141119" res="20200.7" algo="Sum"/><pk mz="285.13097114" i="1203.26" sn="20.0013" a="20.5062" fwhm="0.0179387" res="15894.7" algo="Sum"/><pk mz="285.16420514" i="1860.76" sn="30.9098" a="40.5659" fwhm="0.0213092" res="13382.2" algo="Sum"/><pk mz="285.22105414" i="1625.09" sn="26.9854" a="29.2587" fwhm="0.0146675" res="19445.8" algo="Sum"/><pk mz="285.33462892" i="767.216" sn="12.7374" a="11.7424" fwhm="0.0135198" res="21104.9" algo="Sum"/><pk mz="286.77105063" i="1141.31" sn="18.6185" a="17.8331" fwhm="0.0141575" res="20255.7" algo="Sum"/><pk mz="286.90738195" i="705.383" sn="11.4669" a="11.5266" fwhm="0.0146288" res="19612.5" algo="Sum"/><pk mz="286.95150717" i="4237.72" sn="68.8255" a="68.893" fwhm="0.0143664" res="19973.8" algo="Sum"/><pk mz="287.01124768" i="647.568" sn="10.5136" a="14.5267" fwhm="0.0188641" res="15214.7" algo="Sum"/><pk mz="287.05506599" i="1653.73" sn="26.8496" a="33.2706" fwhm="0.0167015" res="17187.4" algo="Sum"/><pk mz="287.16183117" i="789.923" sn="12.8248" a="18.6985" fwhm="0.0178598" res="16078.6" algo="Sum"/><pk mz="287.19881205" i="796.465" sn="12.932" a="15.7729" fwhm="0.0169011" res="16992.9" algo="Sum"/><pk mz="287.23657213" i="2421.92" sn="39.3208" a="39.7999" fwhm="0.0144106" res="19932.3" algo="Sum"/><pk mz="288.23971136" i="615.789" sn="9.91185" a="11.3593" fwhm="0.0168785" res="17077.4" algo="Sum"/><pk mz="288.28928141" i="671.475" sn="10.8072" a="12.1731" fwhm="0.0154862" res="18615.9" algo="Sum"/><pk mz="288.76816102" i="1663.47" sn="26.6108" a="25.8143" fwhm="0.0137951" res="20932.6" algo="Sum"/><pk mz="288.92157880" i="1739.24" sn="27.8048" a="32.5549" fwhm="0.0164149" res="17601.2" algo="Sum"/><pk mz="289.17721230" i="958.051" sn="15.3073" a="17.388" fwhm="0.0172803" res="16734.5" algo="Sum"/><pk mz="289.21473308" i="746.889" sn="11.9328" a="12.7812" fwhm="0.0156677" res="18459.3" algo="Sum"/><pk mz="289.25192249" i="807.071" sn="12.8943" a="14.3244" fwhm="0.0161033" res="17962.2" algo="Sum"/><pk mz="290.76534357" i="978.518" sn="15.4858" a="15.6738" fwhm="0.0135559" res="21449.3" algo="Sum"/><pk mz="290.85511780" i="1794.91" sn="28.4042" a="30.4876" fwhm="0.0139613" res="20832.9" algo="Sum"/><pk mz="290.95552859" i="643.932" sn="10.1901" a="18.0293" fwhm="0.024154" res="12045.9" algo="Sum"/><pk mz="291.12032431" i="1037.1" sn="16.4028" a="20.3803" fwhm="0.0163417" res="17814.6" algo="Sum"/><pk mz="291.19488446" i="2438.78" sn="38.5726" a="41.6077" fwhm="0.0150273" res="19377.7" algo="Sum"/><pk mz="291.22965293" i="921.409" sn="14.5734" a="16.0095" fwhm="0.0160835" res="18107.3" algo="Sum"/><pk mz="291.26568356" i="680.382" sn="10.7579" a="11.9435" fwhm="0.0156887" res="18565.3" algo="Sum"/><pk mz="292.85249506" i="1295.82" sn="20.2524" a="20.5881" fwhm="0.0139498" res="20993.3" algo="Sum"/><pk mz="292.89695550" i="897.849" sn="14.0321" a="18.4893" fwhm="0.0168025" res="17431.7" algo="Sum"/><pk mz="293.09784198" i="74367.3" sn="1158.02" a="1132.63" fwhm="0.0133734" res="21916.4" algo="Sum"/><pk mz="293.17331131" i="1063.27" sn="16.5288" a="23.0415" fwhm="0.0262972" res="11148.5" algo="Sum"/><pk mz="293.20817619" i="1277.51" sn="19.844" a="24.3568" fwhm="0.0162704" res="18020.9" algo="Sum"/><pk mz="293.24506510" i="975.845" sn="15.1543" a="16.4106" fwhm="0.0148359" res="19765.9" algo="Sum"/><pk mz="294.10082456" i="8690.94" sn="133.824" a="144.706" fwhm="0.0145582" res="20201.8" algo="Sum"/><pk mz="294.93864610" i="2173.48" sn="33.1331" a="36.8241" fwhm="0.014658" res="20121.4" algo="Sum"/><pk mz="295.10201149" i="1922.91" sn="29.1857" a="38.8123" fwhm="0.0171695" res="17187.6" algo="Sum"/><pk mz="295.18813335" i="2472.16" sn="37.519" a="50.6085" fwhm="0.0174849" res="16882.5" algo="Sum"/><pk mz="295.22410705" i="3380.34" sn="51.3074" a="57.6206" fwhm="0.0154449" res="19114.7" algo="Sum"/><pk mz="296.22128616" i="1811.59" sn="27.2637" a="38.3382" fwhm="0.0183919" res="16106.1" algo="Sum"/><pk mz="296.30570387" i="758.045" sn="11.4107" a="13.2707" fwhm="0.0162051" res="18284.7" algo="Sum"/><pk mz="297.16962212" i="822.632" sn="12.2145" a="15.8183" fwhm="0.0273866" res="10850.9" algo="Sum"/><pk mz="297.17809428" i="827.881" sn="12.2933" a="15.5344" fwhm="0.0169741" res="17507.8" algo="Sum"/><pk mz="297.22113860" i="708.996" sn="10.5281" a="14.1439" fwhm="0.0213078" res="13949" algo="Sum"/><pk mz="297.23822723" i="661.194" sn="9.81832" a="11.3012" fwhm="0.0163788" res="18147.8" algo="Sum"/><pk mz="298.34653870" i="5764.19" sn="84.9267" a="95.2192" fwhm="0.0147093" res="20282.8" algo="Sum"/><pk mz="298.79710350" i="761.146" sn="11.1282" a="12.043" fwhm="0.0151521" res="19719.8" algo="Sum"/><pk mz="299.10981410" i="1014.71" sn="14.8154" a="19.9526" fwhm="0.0184544" res="16208" algo="Sum"/><pk mz="299.14115324" i="783.313" sn="11.4368" a="11.9574" fwhm="0.019489" res="15349.3" algo="Sum"/><pk mz="299.16152143" i="3076.44" sn="44.9179" a="57.0896" fwhm="0.0164435" res="18193.3" algo="Sum"/><pk mz="299.19721765" i="2324.35" sn="33.9352" a="49.6895" fwhm="0.0178187" res="16791.2" algo="Sum"/><pk mz="299.34988423" i="1270.67" sn="18.518" a="20.9332" fwhm="0.0148981" res="20093.2" algo="Sum"/><pk mz="300.16600558" i="688.349" sn="9.98953" a="13.0826" fwhm="0.0172517" res="17399.2" algo="Sum"/><pk mz="300.88399313" i="1350.66" sn="19.3887" a="26.5761" fwhm="0.01615" res="18630.6" algo="Sum"/><pk mz="300.98478854" i="1017.9" sn="14.612" a="21.9073" fwhm="0.0217724" res="13824.1" algo="Sum"/><pk mz="301.04101209" i="848.344" sn="12.1764" a="19.8716" fwhm="0.0202611" res="14858.1" algo="Sum"/><pk mz="301.14120498" i="194387" sn="2784.13" a="2798.59" fwhm="0.0129728" res="23213.3" algo="Sum"/><pk mz="301.21219981" i="5995.3" sn="85.6925" a="119.621" fwhm="0.017083" res="17632.3" algo="Sum"/><pk mz="302.14420649" i="33235.6" sn="468.099" a="538.725" fwhm="0.0146644" res="20604" algo="Sum"/><pk mz="302.21553526" i="1404.72" sn="19.7572" a="26.1205" fwhm="0.0175998" res="17171.5" algo="Sum"/><pk mz="302.24509155" i="1756.06" sn="24.6987" a="33.034" fwhm="0.0160904" res="18784.2" algo="Sum"/><pk mz="303.14699909" i="4345.67" sn="60.3887" a="82.8602" fwhm="0.0171674" res="17658.3" algo="Sum"/><pk mz="303.19270101" i="2014.93" sn="27.9983" a="37.7424" fwhm="0.0171035" res="17726.9" algo="Sum"/><pk mz="303.22959112" i="4821.94" sn="67.0053" a="102.529" fwhm="0.0164309" res="18454.8" algo="Sum"/><pk mz="304.23265011" i="1123.15" sn="15.4641" a="20.5157" fwhm="0.0182912" res="16632.8" algo="Sum"/><pk mz="304.26105212" i="4857.04" sn="66.8809" a="83.9586" fwhm="0.0156675" res="19419.9" algo="Sum"/><pk mz="304.29930546" i="886.839" sn="12.2117" a="20.276" fwhm="0.0192862" res="15778.1" algo="Sum"/><pk mz="304.89523823" i="647.051" sn="8.82951" a="13.4832" fwhm="0.0180771" res="16866.4" algo="Sum"/><pk mz="305.06534185" i="1086.53" sn="14.8081" a="19.5659" fwhm="0.0150303" res="20296.7" algo="Sum"/><pk mz="305.15663030" i="1926.91" sn="26.2613" a="41.174" fwhm="0.0210712" res="14482.2" algo="Sum"/><pk mz="305.20940252" i="919.534" sn="12.5321" a="17.2536" fwhm="0.0191334" res="15951.6" algo="Sum"/><pk mz="305.24596820" i="5330.35" sn="72.6401" a="104.5" fwhm="0.0171099" res="17840.3" algo="Sum"/><pk mz="306.24899315" i="1242.61" sn="16.7651" a="19.7517" fwhm="0.0159072" res="19252.2" algo="Sum"/><pk mz="306.27647376" i="1472.86" sn="19.8717" a="28.7373" fwhm="0.0174395" res="17562.2" algo="Sum"/><pk mz="306.95745469" i="742.378" sn="9.93723" a="20.3489" fwhm="0.022427" res="13686.9" algo="Sum"/><pk mz="307.05234651" i="892.473" sn="11.9461" a="16.6089" fwhm="0.0161172" res="19051.2" algo="Sum"/><pk mz="307.20215617" i="1037.36" sn="13.8823" a="26.1779" fwhm="0.0288251" res="10657.5" algo="Sum"/><pk mz="307.22388329" i="1087.01" sn="14.5468" a="19.2869" fwhm="0.0199966" res="15363.8" algo="Sum"/><pk mz="307.26087242" i="1888.77" sn="25.2763" a="39.7324" fwhm="0.0171038" res="17964.5" algo="Sum"/><pk mz="308.87821942" i="1681.64" sn="22.1827" a="30.8761" fwhm="0.0154308" res="20017" algo="Sum"/><pk mz="308.95370536" i="1007.5" sn="13.2893" a="20.7638" fwhm="0.0166938" res="18507.1" algo="Sum"/><pk mz="309.20371031" i="13783.3" sn="181.748" a="291.581" fwhm="0.0173427" res="17829" algo="Sum"/><pk mz="309.27625223" i="917.824" sn="12.0997" a="17.1917" fwhm="0.0166636" res="18560" algo="Sum"/><pk mz="310.20741042" i="2526.49" sn="33.0203" a="59.7498" fwhm="0.0191172" res="16226.6" algo="Sum"/><pk mz="310.31050452" i="859.143" sn="11.2113" a="16.715" fwhm="0.0170112" res="18241.6" algo="Sum"/><pk mz="310.87523560" i="1524.64" sn="19.8276" a="26.5553" fwhm="0.0164303" res="18920.9" algo="Sum"/><pk mz="310.91259593" i="1355.73" sn="17.628" a="25.0538" fwhm="0.0154894" res="20072.6" algo="Sum"/><pk mz="311.00803884" i="718.796" sn="9.34618" a="14.0468" fwhm="0.0162825" res="19100.7" algo="Sum"/><pk mz="311.16144904" i="657.818" sn="8.5368" a="15.2089" fwhm="0.0227932" res="13651.5" algo="Sum"/><pk mz="311.19897381" i="1542.91" sn="20.0185" a="33.049" fwhm="0.0238277" res="13060.4" algo="Sum"/><pk mz="311.22003710" i="1485.55" sn="19.2732" a="26.3982" fwhm="0.0278314" res="11182.3" algo="Sum"/><pk mz="311.25393437" i="802.616" sn="10.4107" a="12.9952" fwhm="0.0161576" res="19263.6" algo="Sum"/><pk mz="312.78166144" i="933.801" sn="11.9895" a="18.4524" fwhm="0.01609" res="19439.5" algo="Sum"/><pk mz="313.17613710" i="1031.12" sn="13.1371" a="22.0796" fwhm="0.0248371" res="12609.2" algo="Sum"/><pk mz="313.21319347" i="2758.62" sn="35.146" a="54.434" fwhm="0.0169493" res="18479.4" algo="Sum"/><pk mz="314.23044558" i="973.514" sn="12.3308" a="19.7964" fwhm="0.0211423" res="14862.6" algo="Sum"/><pk mz="314.77911102" i="1458.06" sn="18.3314" a="27.9787" fwhm="0.0166088" res="18952.5" algo="Sum"/><pk mz="315.00347107" i="945.905" sn="11.8608" a="20.3362" fwhm="0.0175044" res="17995.7" algo="Sum"/><pk mz="315.07971346" i="89013.3" sn="1116.18" a="1457.75" fwhm="0.0144353" res="21827.1" algo="Sum"/><pk mz="315.13328302" i="1158.53" sn="14.5319" a="22.8506" fwhm="0.0258027" res="12213.2" algo="Sum"/><pk mz="315.15777963" i="1185.98" sn="14.8788" a="19.5691" fwhm="0.0253083" res="12452.7" algo="Sum"/><pk mz="315.19275682" i="40497.2" sn="508.094" a="697.111" fwhm="0.0153401" res="20547" algo="Sum"/><pk mz="315.22858728" i="2748.4" sn="34.4863" a="51.3612" fwhm="0.0215282" res="14642.6" algo="Sum"/><pk mz="316.08256332" i="10029" sn="124.573" a="184.963" fwhm="0.0162845" res="19410" algo="Sum"/><pk mz="316.11077431" i="2589.61" sn="32.1668" a="44.7944" fwhm="0.0175063" res="18057" algo="Sum"/><pk mz="316.19609168" i="8203.46" sn="101.899" a="145.921" fwhm="0.0162545" res="19452.8" algo="Sum"/><pk mz="316.23391379" i="856.727" sn="10.6419" a="10.4105" fwhm="0.0140272" res="22544.3" algo="Sum"/><pk mz="316.24619093" i="996.97" sn="12.3839" a="21.3622" fwhm="0.0249445" res="12678" algo="Sum"/><pk mz="316.77626720" i="1035.41" sn="12.7576" a="20.1096" fwhm="0.0162627" res="19478.6" algo="Sum"/><pk mz="316.98530125" i="972.356" sn="11.9779" a="18.9094" fwhm="0.0181946" res="17422" algo="Sum"/><pk mz="317.08393787" i="2051.75" sn="25.2743" a="45.0852" fwhm="0.0183291" res="17299.5" algo="Sum"/><pk mz="317.11455269" i="23746" sn="292.513" a="422.189" fwhm="0.0157716" res="20106.7" algo="Sum"/><pk mz="317.17436566" i="1393.63" sn="17.1674" a="29.5124" fwhm="0.0269986" res="11747.8" algo="Sum"/><pk mz="317.20460095" i="2006.22" sn="24.7124" a="51.9542" fwhm="0.0292337" res="10850.7" algo="Sum"/><pk mz="317.24502708" i="1430.86" sn="17.6247" a="28.1508" fwhm="0.0179288" res="17694.8" algo="Sum"/><pk mz="318.11804119" i="4436.58" sn="54.2783" a="79.8685" fwhm="0.015836" res="20088.2" algo="Sum"/><pk mz="318.16606528" i="811.287" sn="9.92451" a="22.1248" fwhm="0.0204456" res="15561.6" algo="Sum"/><pk mz="318.24484960" i="625.518" sn="7.64221" a="13.4698" fwhm="0.0208683" res="15250.2" algo="Sum"/><pk mz="318.90690355" i="796.95" sn="9.66254" a="16.3621" fwhm="0.0158722" res="20092.1" algo="Sum"/><pk mz="318.96995243" i="1272.83" sn="15.4323" a="32.2824" fwhm="0.0210131" res="15179.6" algo="Sum"/><pk mz="319.03959971" i="1257.54" sn="15.2469" a="28.7529" fwhm="0.0165365" res="19293.1" algo="Sum"/><pk mz="319.11475168" i="2135.27" sn="25.8584" a="45.858" fwhm="0.0193405" res="16499.8" algo="Sum"/><pk mz="319.15118048" i="1587.18" sn="19.2046" a="40.9526" fwhm="0.0179518" res="17778.2" algo="Sum"/><pk mz="319.19615878" i="670.086" sn="8.10068" a="15.1262" fwhm="0.0289716" res="11017.6" algo="Sum"/><pk mz="319.22526505" i="3033.65" sn="36.6414" a="58.7124" fwhm="0.0168918" res="18898.3" algo="Sum"/><pk mz="319.26010923" i="1010.88" sn="12.1958" a="19.2763" fwhm="0.0184657" res="17289.3" algo="Sum"/><pk mz="319.29720260" i="907.366" sn="10.938" a="16.0744" fwhm="0.01636" res="19517" algo="Sum"/><pk mz="320.12830021" i="634.949" sn="7.60606" a="17.5862" fwhm="0.0283603" res="11287.9" algo="Sum"/><pk mz="320.23222509" i="1112.1" sn="13.3016" a="23.9689" fwhm="0.0180313" res="17759.7" algo="Sum"/><pk mz="320.96596116" i="778.805" sn="9.27474" a="14.8302" fwhm="0.0207877" res="15440.2" algo="Sum"/><pk mz="321.13088709" i="955.918" sn="11.34" a="23.0538" fwhm="0.0216127" res="14858.5" algo="Sum"/><pk mz="321.18086176" i="1706.56" sn="20.2478" a="47.306" fwhm="0.0276008" res="11636.6" algo="Sum"/><pk mz="321.23826788" i="2797.34" sn="33.1893" a="60.7204" fwhm="0.0225862" res="14222.8" algo="Sum"/><pk mz="321.27572578" i="638.443" sn="7.57422" a="11.293" fwhm="0.0164196" res="19566.6" algo="Sum"/><pk mz="321.31490671" i="932.454" sn="11.0622" a="18.0363" fwhm="0.0165504" res="19414.3" algo="Sum"/><pk mz="322.24156492" i="719.939" sn="8.47091" a="19.7379" fwhm="0.0299797" res="10748.7" algo="Sum"/><pk mz="322.81101619" i="1447.15" sn="16.9491" a="27.7566" fwhm="0.0158565" res="20358.3" algo="Sum"/><pk mz="323.16268216" i="774.927" sn="9.05235" a="17.7323" fwhm="0.0223554" res="14455.7" algo="Sum"/><pk mz="323.19725142" i="4136.6" sn="48.322" a="88.1963" fwhm="0.0186117" res="17365.3" algo="Sum"/><pk mz="323.25530203" i="2578.61" sn="30.1222" a="50.7178" fwhm="0.0177092" res="18253.5" algo="Sum"/><pk mz="324.20163805" i="1143.01" sn="13.2425" a="31.6149" fwhm="0.0186444" res="17388.7" algo="Sum"/><pk mz="324.80780443" i="1723.78" sn="19.8447" a="30.8057" fwhm="0.0159909" res="20312.1" algo="Sum"/><pk mz="324.85238891" i="1065.59" sn="12.266" a="21.174" fwhm="0.0171417" res="18951" algo="Sum"/><pk mz="325.17726762" i="1988.12" sn="22.8624" a="50.398" fwhm="0.0222165" res="14636.8" algo="Sum"/><pk mz="325.21291977" i="20728.3" sn="238.365" a="419.99" fwhm="0.0167747" res="19387.1" algo="Sum"/><pk mz="325.27001110" i="718.853" sn="8.26646" a="15.2692" fwhm="0.0244321" res="13313.2" algo="Sum"/><pk mz="326.21622214" i="4691.06" sn="53.6891" a="95.8534" fwhm="0.0167418" res="19485.2" algo="Sum"/><pk mz="326.27923761" i="755.556" sn="8.64686" a="17.424" fwhm="0.017027" res="19162.4" algo="Sum"/><pk mz="326.37787068" i="40107.1" sn="458.419" a="716.393" fwhm="0.0160161" res="20378.1" algo="Sum"/><pk mz="326.80547718" i="864.375" sn="9.86325" a="19.4511" fwhm="0.0204942" res="15946.2" algo="Sum"/><pk mz="326.84858457" i="1056.39" sn="12.0535" a="20.6829" fwhm="0.0178789" res="18281.2" algo="Sum"/><pk mz="327.01402404" i="1483.19" sn="16.915" a="28.1906" fwhm="0.0170999" res="19123.8" algo="Sum"/><pk mz="327.19531175" i="6784.9" sn="77.3611" a="135.504" fwhm="0.0187858" res="17417.1" algo="Sum"/><pk mz="327.22886999" i="46414.6" sn="529.145" a="822.263" fwhm="0.0157586" res="20765.1" algo="Sum"/><pk mz="327.38104323" i="9901.72" sn="112.68" a="180.4" fwhm="0.0166115" res="19708.1" algo="Sum"/><pk mz="328.19898437" i="1434.3" sn="16.2449" a="27.8877" fwhm="0.0194037" res="16914.3" algo="Sum"/><pk mz="328.23237598" i="10213.7" sn="115.591" a="197.235" fwhm="0.0166383" res="19727.5" algo="Sum"/><pk mz="328.38416215" i="1205.53" sn="13.6097" a="23.4911" fwhm="0.0165446" res="19848.4" algo="Sum"/><pk mz="328.75633718" i="761.746" sn="8.58059" a="13.7722" fwhm="0.016198" res="20296.1" algo="Sum"/><pk mz="328.99828889" i="916.18" sn="10.3207" a="18.7308" fwhm="0.0194218" res="16939.6" algo="Sum"/><pk mz="329.17671077" i="1921.18" sn="21.5572" a="40.813" fwhm="0.0237235" res="13875.5" algo="Sum"/><pk mz="329.20984825" i="7134.86" sn="79.9816" a="144.927" fwhm="0.0188784" res="17438.5" algo="Sum"/><pk mz="329.24337114" i="10612.5" sn="118.869" a="213.419" fwhm="0.018309" res="17982.6" algo="Sum"/><pk mz="330.21335275" i="1637.71" sn="18.1928" a="35.0563" fwhm="0.0194293" res="16995.6" algo="Sum"/><pk mz="330.24712869" i="2481.61" sn="27.5675" a="54.1852" fwhm="0.0181178" res="18227.8" algo="Sum"/><pk mz="330.75324531" i="1136.58" sn="12.5894" a="22.3038" fwhm="0.017643" res="18747" algo="Sum"/><pk mz="331.04760436" i="29196.4" sn="321.091" a="645.877" fwhm="0.0200745" res="16491" algo="Sum"/><pk mz="331.18728956" i="33595" sn="369.191" a="627.745" fwhm="0.0173344" res="19105.8" algo="Sum"/><pk mz="331.22190731" i="2782.13" sn="30.5761" a="53.395" fwhm="0.0227408" res="14565.1" algo="Sum"/><pk mz="331.25885070" i="1553.73" sn="17.0792" a="35.1984" fwhm="0.0213977" res="15481" algo="Sum"/><pk mz="332.05047974" i="3638.78" sn="39.7146" a="79.7298" fwhm="0.0207949" res="15967.9" algo="Sum"/><pk mz="332.08435520" i="902.252" sn="9.84743" a="21.3943" fwhm="0.0221739" res="14976.4" algo="Sum"/><pk mz="332.19086230" i="7087.43" sn="77.3384" a="136.795" fwhm="0.0175443" res="18934.4" algo="Sum"/><pk mz="332.22456065" i="658.113" sn="7.18137" a="13.0596" fwhm="0.0224952" res="14768.7" algo="Sum"/><pk mz="332.29243081" i="1945.25" sn="21.229" a="36.1405" fwhm="0.0164072" res="20252.9" algo="Sum"/><pk mz="332.75078540" i="780.608" sn="8.48448" a="16.2642" fwhm="0.0182762" res="18206.8" algo="Sum"/><pk mz="332.83963781" i="2051.92" sn="22.2359" a="38.4011" fwhm="0.0168842" res="19713" algo="Sum"/><pk mz="332.95254704" i="760.083" sn="8.22273" a="24.9736" fwhm="0.029458" res="11302.6" algo="Sum"/><pk mz="333.05205555" i="1724.75" sn="18.6577" a="37.2632" fwhm="0.0189151" res="17607.8" algo="Sum"/><pk mz="333.16678194" i="2060.88" sn="22.2944" a="45.9835" fwhm="0.023093" res="14427.2" algo="Sum"/><pk mz="333.19656604" i="1478.56" sn="15.9916" a="40.6679" fwhm="0.0322492" res="10331.9" algo="Sum"/><pk mz="333.24065972" i="1018.69" sn="11.017" a="22.4823" fwhm="0.0212502" res="15681.8" algo="Sum"/><pk mz="333.27661302" i="1008.07" sn="10.9039" a="22.4496" fwhm="0.020945" res="15912" algo="Sum"/><pk mz="333.31109699" i="784.19" sn="8.48258" a="20.0149" fwhm="0.0267145" res="12476.8" algo="Sum"/><pk mz="334.14772063" i="639.299" sn="6.86215" a="13.6703" fwhm="0.0228133" res="14647.1" algo="Sum"/><pk mz="334.83646144" i="1952.78" sn="20.8435" a="37.1809" fwhm="0.0167391" res="20003.2" algo="Sum"/><pk mz="335.03763183" i="667.441" sn="7.11997" a="14.3761" fwhm="0.0192512" res="17403.5" algo="Sum"/><pk mz="335.12546472" i="675.605" sn="7.20651" a="17.0079" fwhm="0.030355" res="11040.2" algo="Sum"/><pk mz="335.16077518" i="819.036" sn="8.73667" a="20.4131" fwhm="0.034096" res="9829.92" algo="Sum"/><pk mz="335.22061603" i="1118.63" sn="11.9325" a="25.444" fwhm="0.0210561" res="15920.4" algo="Sum"/><pk mz="335.25527943" i="1007.14" sn="10.7432" a="22.6047" fwhm="0.0202325" res="16570.1" algo="Sum"/><pk mz="335.29205908" i="1131.69" sn="12.0721" a="22.4628" fwhm="0.0175631" res="19090.7" algo="Sum"/><pk mz="336.83363421" i="814.861" sn="8.60931" a="17.7383" fwhm="0.0181817" res="18525.9" algo="Sum"/><pk mz="337.06151986" i="57904.2" sn="611.605" a="1015.09" fwhm="0.0157421" res="21411.5" algo="Sum"/><pk mz="337.17693638" i="2721.97" sn="28.7509" a="59.4596" fwhm="0.019065" res="17685.6" algo="Sum"/><pk mz="337.21061981" i="1218.66" sn="12.8634" a="28.0272" fwhm="0.0301181" res="11196.3" algo="Sum"/><pk mz="337.23418074" i="1295.11" sn="13.662" a="25.1124" fwhm="0.0230092" res="14656.5" algo="Sum"/><pk mz="337.27121381" i="1601.64" sn="16.8778" a="31.0243" fwhm="0.0177175" res="19036" algo="Sum"/><pk mz="337.30753454" i="3179.8" sn="33.4741" a="64.3474" fwhm="0.0171654" res="19650.4" algo="Sum"/><pk mz="338.06431105" i="7027.34" sn="73.7043" a="135.882" fwhm="0.017109" res="19759.4" algo="Sum"/><pk mz="338.18039709" i="750.1" sn="7.84559" a="14.4569" fwhm="0.0164203" res="20595.3" algo="Sum"/><pk mz="338.31142691" i="711.71" sn="7.42457" a="11.9323" fwhm="0.0202005" res="16747.6" algo="Sum"/><pk mz="338.34137921" i="13868.4" sn="144.665" a="255.644" fwhm="0.0168036" res="20135.1" algo="Sum"/><pk mz="338.78468236" i="1179.18" sn="12.2842" a="25.1214" fwhm="0.0171799" res="19719.8" algo="Sum"/><pk mz="339.03638548" i="1301.17" sn="13.5249" a="36.1282" fwhm="0.0293619" res="11546.8" algo="Sum"/><pk mz="339.06569165" i="1501.31" sn="15.594" a="29.3525" fwhm="0.0189858" res="17858.9" algo="Sum"/><pk mz="339.19224778" i="5163.41" sn="53.4879" a="105.903" fwhm="0.0194887" res="17404.5" algo="Sum"/><pk mz="339.22863090" i="2132.18" sn="22.0874" a="45.4035" fwhm="0.0249351" res="13604.5" algo="Sum"/><pk mz="339.34477951" i="3325.35" sn="34.4424" a="73.3298" fwhm="0.0192928" res="17589.2" algo="Sum"/><pk mz="340.18128446" i="1064.45" sn="10.9414" a="17.2812" fwhm="0.0129351" res="26299.2" algo="Sum"/><pk mz="340.19481648" i="1292.74" sn="13.2881" a="29.8438" fwhm="0.0242118" res="14050.8" algo="Sum"/><pk mz="340.23283467" i="624.354" sn="6.4186" a="10.2948" fwhm="0.0219987" res="15466.1" algo="Sum"/><pk mz="340.25661562" i="871.582" sn="8.95956" a="20.861" fwhm="0.0271882" res="12514.9" algo="Sum"/><pk mz="340.35541625" i="1026.68" sn="10.5564" a="24.2819" fwhm="0.022059" res="15429.3" algo="Sum"/><pk mz="340.78213895" i="1573.68" sn="16.1424" a="33.0381" fwhm="0.0176233" res="19337" algo="Sum"/><pk mz="341.20782943" i="17413.4" sn="177.621" a="336.575" fwhm="0.0179044" res="19057.2" algo="Sum"/><pk mz="341.24363757" i="2177.06" sn="22.2038" a="55.6554" fwhm="0.0244188" res="13974.6" algo="Sum"/><pk mz="342.16831048" i="980.318" sn="9.91217" a="17.684" fwhm="0.0231885" res="14756" algo="Sum"/><pk mz="342.21132072" i="4005.97" sn="40.5054" a="78.0189" fwhm="0.0181449" res="18859.9" algo="Sum"/><pk mz="342.24495582" i="1114.04" sn="11.2651" a="23.9094" fwhm="0.0305589" res="11199.5" algo="Sum"/><pk mz="342.37262682" i="909.149" sn="9.19395" a="17.6149" fwhm="0.0175357" res="19524.3" algo="Sum"/><pk mz="342.77951223" i="900.051" sn="9.04901" a="19.215" fwhm="0.016748" res="20466.9" algo="Sum"/><pk mz="342.86820269" i="3287.01" sn="33.0407" a="63.7647" fwhm="0.0165125" res="20764.2" algo="Sum"/><pk mz="343.19233511" i="45029.6" sn="452.324" a="1033.77" fwhm="0.0197743" res="17355.4" algo="Sum"/><pk mz="343.22109986" i="11422.6" sn="114.74" a="168.214" fwhm="0.0137245" res="25007.9" algo="Sum"/><pk mz="343.25811203" i="1071.44" sn="10.7627" a="28.2824" fwhm="0.0285225" res="12034.7" algo="Sum"/><pk mz="344.19583306" i="8674.94" sn="86.4896" a="206.938" fwhm="0.0217043" res="15858.4" algo="Sum"/><pk mz="344.22522369" i="2717.38" sn="27.0924" a="45.0972" fwhm="0.0152575" res="22561" algo="Sum"/><pk mz="344.86553630" i="2075.77" sn="20.5748" a="40.7065" fwhm="0.0167594" res="20577.4" algo="Sum"/><pk mz="345.20222784" i="7459.93" sn="73.8963" a="173.318" fwhm="0.0276857" res="12468.6" algo="Sum"/><pk mz="345.23887599" i="5604.93" sn="55.5211" a="119.863" fwhm="0.0205064" res="16835.7" algo="Sum"/><pk mz="346.20620214" i="1469.73" sn="14.4814" a="50.4315" fwhm="0.0342232" res="10116.1" algo="Sum"/><pk mz="346.24195796" i="1250.85" sn="12.3243" a="27.1879" fwhm="0.0225911" res="15326.5" algo="Sum"/><pk mz="347.16195135" i="7027.3" sn="68.8278" a="138.157" fwhm="0.0235511" res="14740.8" algo="Sum"/><pk mz="347.18032788" i="4196.71" sn="41.0841" a="81.792" fwhm="0.022104" res="15706.7" algo="Sum"/><pk mz="347.21895917" i="3032.5" sn="29.6551" a="67.5983" fwhm="0.0211683" res="16402.8" algo="Sum"/><pk mz="347.25391137" i="1370.25" sn="13.3856" a="29.7936" fwhm="0.0240573" res="14434.5" algo="Sum"/><pk mz="347.32863891" i="762.401" sn="7.43122" a="15.1542" fwhm="0.0169567" res="20483.3" algo="Sum"/><pk mz="348.16559663" i="1626.83" sn="15.7647" a="32.3244" fwhm="0.0194648" res="17886.9" algo="Sum"/><pk mz="348.22302486" i="676.765" sn="6.55569" a="16.333" fwhm="0.022768" res="15294.4" algo="Sum"/><pk mz="348.81358578" i="1865.83" sn="18.0286" a="33.3637" fwhm="0.0164695" res="21179.4" algo="Sum"/><pk mz="348.91704344" i="727.386" sn="7.02565" a="21.4704" fwhm="0.0240388" res="14514.7" algo="Sum"/><pk mz="349.05514877" i="3456.04" sn="33.2669" a="67.0867" fwhm="0.0167279" res="20866.7" algo="Sum"/><pk mz="349.12139583" i="745.534" sn="7.16192" a="18.3264" fwhm="0.0212205" res="16452.1" algo="Sum"/><pk mz="349.16440295" i="1081.66" sn="10.3799" a="22.446" fwhm="0.0228259" res="15296.9" algo="Sum"/><pk mz="349.18323897" i="1616.58" sn="15.5103" a="41.7368" fwhm="0.0305705" res="11422.2" algo="Sum"/><pk mz="349.23226924" i="640.272" sn="6.14282" a="13.8612" fwhm="0.0326185" res="10706.6" algo="Sum"/><pk mz="349.27111215" i="1484.24" sn="14.241" a="33.1272" fwhm="0.0188806" res="18499" algo="Sum"/><pk mz="350.81042971" i="1848.47" sn="17.5551" a="35.2148" fwhm="0.0164982" res="21263.6" algo="Sum"/><pk mz="350.91131456" i="633.807" sn="6.0003" a="21.0257" fwhm="0.0334361" res="10495" algo="Sum"/><pk mz="350.97837624" i="778.824" sn="7.36181" a="23.1003" fwhm="0.0270591" res="12970.8" algo="Sum"/><pk mz="351.15689487" i="868.919" sn="8.21336" a="18.4386" fwhm="0.0259721" res="13520.6" algo="Sum"/><pk mz="351.19487734" i="880.142" sn="8.32122" a="16.7952" fwhm="0.0239562" res="14659.9" algo="Sum"/><pk mz="351.22855338" i="3040.78" sn="28.7488" a="76.8068" fwhm="0.0230103" res="15264" algo="Sum"/><pk mz="351.28573939" i="732.639" sn="6.9257" a="15.7234" fwhm="0.0258237" res="13603.2" algo="Sum"/><pk mz="352.23136019" i="832.299" sn="7.81769" a="22.8117" fwhm="0.0231377" res="15223.3" algo="Sum"/><pk mz="352.80793331" i="733.128" sn="6.83636" a="16.9129" fwhm="0.0183097" res="19268.9" algo="Sum"/><pk mz="352.89718143" i="4648.62" sn="43.3399" a="94.0755" fwhm="0.0170765" res="20665.7" algo="Sum"/><pk mz="353.03222328" i="22910" sn="213.719" a="519.284" fwhm="0.020445" res="17267.4" algo="Sum"/><pk mz="353.15303450" i="977.009" sn="9.11468" a="21.5731" fwhm="0.0209855" res="16828.4" algo="Sum"/><pk mz="353.17213283" i="1320.25" sn="12.3173" a="29.1343" fwhm="0.0281148" res="12561.8" algo="Sum"/><pk mz="353.20807925" i="1074.71" sn="10.0288" a="24.127" fwhm="0.0301729" res="11706.1" algo="Sum"/><pk mz="353.24253348" i="1224.86" sn="11.43" a="30.0406" fwhm="0.0342153" res="10324.1" algo="Sum"/><pk mz="353.26571252" i="1632.79" sn="15.2367" a="45.9195" fwhm="0.0283647" res="12454.4" algo="Sum"/><pk mz="354.03543788" i="2833.59" sn="26.3001" a="68.0873" fwhm="0.0214932" res="16472" algo="Sum"/><pk mz="354.89467472" i="1681.08" sn="15.5546" a="35.5307" fwhm="0.0180344" res="19678.7" algo="Sum"/><pk mz="355.03362508" i="1887.19" sn="17.4548" a="44.0799" fwhm="0.0207074" res="17145.2" algo="Sum"/><pk mz="355.06955866" i="627.848" sn="5.80681" a="14.2621" fwhm="0.0246498" res="14404.6" algo="Sum"/><pk mz="355.16868840" i="1783.62" sn="16.4968" a="32.5516" fwhm="0.0201211" res="17651.6" algo="Sum"/><pk mz="355.18714580" i="3102.12" sn="28.6943" a="71.8673" fwhm="0.0247099" res="14374.3" algo="Sum"/><pk mz="355.22348059" i="1713.64" sn="15.852" a="38.374" fwhm="0.0243135" res="14610.1" algo="Sum"/><pk mz="355.28021239" i="694.708" sn="6.42157" a="15.1744" fwhm="0.0265925" res="13360.1" algo="Sum"/><pk mz="356.19077982" i="748.576" sn="6.9016" a="17.3926" fwhm="0.0269887" res="13197.8" algo="Sum"/><pk mz="356.28017591" i="626.263" sn="5.77359" a="17.8427" fwhm="0.030898" res="11530.9" algo="Sum"/><pk mz="357.18371850" i="5981.96" sn="54.6929" a="102.209" fwhm="0.0207517" res="17212.3" algo="Sum"/><pk mz="357.20438092" i="9738.18" sn="88.9875" a="217.124" fwhm="0.0234327" res="15243.8" algo="Sum"/><pk mz="357.23704304" i="1509.9" sn="13.7864" a="31.2147" fwhm="0.0227861" res="15677.9" algo="Sum"/><pk mz="358.18709589" i="1405.14" sn="12.7422" a="27.5684" fwhm="0.0205431" res="17435.9" algo="Sum"/><pk mz="358.20794179" i="2125.1" sn="19.2692" a="48.1265" fwhm="0.0261318" res="13707.7" algo="Sum"/><pk mz="358.29999531" i="932.573" sn="8.45326" a="30.7459" fwhm="0.0277648" res="12904.8" algo="Sum"/><pk mz="358.84245197" i="2463.36" sn="22.2733" a="49.6483" fwhm="0.0169723" res="21142.8" algo="Sum"/><pk mz="358.97967394" i="75463.8" sn="680.82" a="1378.97" fwhm="0.0162635" res="22072.8" algo="Sum"/><pk mz="359.04314290" i="38434.6" sn="346.132" a="754.081" fwhm="0.0171129" res="20980.9" algo="Sum"/><pk mz="359.16541641" i="7973.96" sn="71.7853" a="176.992" fwhm="0.0196495" res="18278.6" algo="Sum"/><pk mz="359.21838205" i="10891.9" sn="98.0485" a="288.768" fwhm="0.0200006" res="17960.3" algo="Sum"/><pk mz="359.98185304" i="11009.4" sn="98.5927" a="229.385" fwhm="0.0185398" res="19416.7" algo="Sum"/><pk mz="360.04639329" i="4692.39" sn="41.9907" a="103.675" fwhm="0.0185309" res="19429.6" algo="Sum"/><pk mz="360.16969831" i="1650.95" sn="14.7713" a="41.8326" fwhm="0.0218652" res="16472.3" algo="Sum"/><pk mz="360.22176636" i="2590.35" sn="23.1786" a="53.5616" fwhm="0.0196561" res="18326.2" algo="Sum"/><pk mz="360.32320281" i="29106.1" sn="260.494" a="565.364" fwhm="0.0176166" res="20453.6" algo="Sum"/><pk mz="360.83946847" i="1698.47" sn="15.1154" a="38.0822" fwhm="0.0189816" res="19009.9" algo="Sum"/><pk mz="360.97720210" i="46482.1" sn="413.159" a="887.195" fwhm="0.0172896" res="20878.3" algo="Sum"/><pk mz="361.04776355" i="1245.22" sn="11.0682" a="29.3706" fwhm="0.0262643" res="13746.7" algo="Sum"/><pk mz="361.17598266" i="1993.7" sn="17.7212" a="54.0727" fwhm="0.0324935" res="11115.3" algo="Sum"/><pk mz="361.19668824" i="1960.97" sn="17.4302" a="53.9917" fwhm="0.0374788" res="9637.37" algo="Sum"/><pk mz="361.23467880" i="4361.96" sn="38.7715" a="102.948" fwhm="0.0208331" res="17339.5" algo="Sum"/><pk mz="361.27033988" i="1053.19" sn="9.36182" a="20.9331" fwhm="0.021447" res="16844.8" algo="Sum"/><pk mz="361.32701003" i="7255.29" sn="64.4818" a="164.321" fwhm="0.0191114" res="18906.4" algo="Sum"/><pk mz="361.97954508" i="6828.79" sn="60.1636" a="142.58" fwhm="0.0189789" res="19072.8" algo="Sum"/><pk mz="362.19190962" i="998.554" sn="8.79049" a="28.6658" fwhm="0.0320621" res="11296.6" algo="Sum"/><pk mz="362.24062244" i="6560.42" sn="57.7544" a="134.442" fwhm="0.018453" res="19630.4" algo="Sum"/><pk mz="362.33220446" i="1053.34" sn="9.2743" a="31.3654" fwhm="0.0244476" res="14820.7" algo="Sum"/><pk mz="362.92611485" i="3759.88" sn="32.8633" a="73.6134" fwhm="0.0182297" res="19908.5" algo="Sum"/><pk mz="362.97340806" i="7310.17" sn="63.8902" a="161.169" fwhm="0.0184902" res="19630.5" algo="Sum"/><pk mz="363.15735392" i="1442.86" sn="12.605" a="37.7959" fwhm="0.0258119" res="14069.4" algo="Sum"/><pk mz="363.18580820" i="1077.57" sn="9.41349" a="29.0574" fwhm="0.0375818" res="9663.87" algo="Sum"/><pk mz="363.21378683" i="965.948" sn="8.43841" a="15.9695" fwhm="0.0225499" res="16107.1" algo="Sum"/><pk mz="363.24587404" i="2189.37" sn="19.1261" a="57.5919" fwhm="0.0223332" res="16264.9" algo="Sum"/><pk mz="363.32341759" i="635.572" sn="5.55229" a="17.5469" fwhm="0.0218027" res="16664.1" algo="Sum"/><pk mz="363.97649228" i="1073.86" sn="9.34705" a="25.1605" fwhm="0.0184976" res="19677" algo="Sum"/><pk mz="364.78742377" i="698.158" sn="6.03293" a="16.4492" fwhm="0.0194609" res="18744.7" algo="Sum"/><pk mz="364.97078857" i="700.521" sn="6.05268" a="21.9845" fwhm="0.0303729" res="12016.3" algo="Sum"/><pk mz="365.10509373" i="2166.08" sn="18.7081" a="45.0029" fwhm="0.0187139" res="19509.8" algo="Sum"/><pk mz="365.13741221" i="1114.6" sn="9.62667" a="23.4201" fwhm="0.025802" res="14151.5" algo="Sum"/><pk mz="365.15156134" i="957.736" sn="8.27183" a="18.5158" fwhm="0.0207365" res="17609.1" algo="Sum"/><pk mz="365.20378871" i="657.081" sn="5.67574" a="22.2177" fwhm="0.0417115" res="8755.48" algo="Sum"/><pk mz="365.24438179" i="1835.12" sn="15.8451" a="44.1082" fwhm="0.0233764" res="15624.5" algo="Sum"/><pk mz="365.26351248" i="1243.95" sn="10.7359" a="25.4389" fwhm="0.0254218" res="14368.1" algo="Sum"/><pk mz="365.33870115" i="977.894" sn="8.43578" a="21.0577" fwhm="0.0184284" res="19824.7" algo="Sum"/><pk mz="366.78491759" i="732.146" sn="6.25445" a="17.2642" fwhm="0.0187523" res="19559.5" algo="Sum"/><pk mz="366.91336309" i="623.276" sn="5.32429" a="15.0462" fwhm="0.0201999" res="18164.1" algo="Sum"/><pk mz="367.12084785" i="4099" sn="34.9716" a="89.3271" fwhm="0.0190026" res="19319.5" algo="Sum"/><pk mz="367.14987849" i="783.147" sn="6.67615" a="16.0314" fwhm="0.030234" res="12143.6" algo="Sum"/><pk mz="367.19280288" i="763.122" sn="6.49807" a="24.3436" fwhm="0.0417563" res="8793.72" algo="Sum"/><pk mz="367.22052394" i="710.083" sn="6.04111" a="14.8142" fwhm="0.0302319" res="12146.8" algo="Sum"/><pk mz="367.24602314" i="744.302" sn="6.32715" a="15.0334" fwhm="0.0302328" res="12147.3" algo="Sum"/><pk mz="367.28092353" i="694.264" sn="5.89631" a="15.3562" fwhm="0.0251238" res="14618.9" algo="Sum"/><pk mz="368.12571289" i="702.528" sn="5.93138" a="17.385" fwhm="0.0211609" res="17396.5" algo="Sum"/><pk mz="368.42465264" i="1934.1" sn="16.3194" a="41.6689" fwhm="0.0186762" res="19726.9" algo="Sum"/><pk mz="368.87086675" i="2958.87" sn="24.9222" a="59.0652" fwhm="0.0178895" res="20619.4" algo="Sum"/><pk mz="369.00341434" i="2384.87" sn="20.0332" a="61.5475" fwhm="0.0221614" res="16650.7" algo="Sum"/><pk mz="369.16584723" i="730.674" sn="6.11695" a="15.5732" fwhm="0.0320509" res="11518.1" algo="Sum"/><pk mz="369.20293748" i="1595.47" sn="13.3584" a="26.7979" fwhm="0.018588" res="19862.5" algo="Sum"/><pk mz="369.22435260" i="3186.77" sn="26.6784" a="91.2443" fwhm="0.0245975" res="15010.6" algo="Sum"/><pk mz="369.35109945" i="12880.8" sn="107.844" a="267.591" fwhm="0.0184016" res="20071.6" algo="Sum"/><pk mz="370.19964115" i="1043.91" sn="8.69843" a="23.705" fwhm="0.0224562" res="16485.4" algo="Sum"/><pk mz="370.22883352" i="761.628" sn="6.34607" a="21.6687" fwhm="0.0274671" res="13479" algo="Sum"/><pk mz="370.29503144" i="655.803" sn="5.46431" a="18.6262" fwhm="0.0238142" res="15549.3" algo="Sum"/><pk mz="370.35470703" i="3850.46" sn="32.0831" a="80.2487" fwhm="0.019122" res="19368" algo="Sum"/><pk mz="370.86851153" i="1274.72" sn="10.5698" a="26.5744" fwhm="0.0189686" res="19551.7" algo="Sum"/><pk mz="371.03686146" i="1780.01" sn="14.7302" a="39.2333" fwhm="0.0188203" res="19714.7" algo="Sum"/><pk mz="371.10156236" i="668.274" sn="5.53061" a="16.7962" fwhm="0.0220884" res="16800.7" algo="Sum"/><pk mz="371.16301661" i="1306.78" sn="10.8145" a="33.7564" fwhm="0.0272049" res="13643.2" algo="Sum"/><pk mz="371.18467008" i="1432.66" sn="11.8565" a="39.1098" fwhm="0.0239717" res="15484.3" algo="Sum"/><pk mz="371.22032745" i="1315.86" sn="10.8911" a="34.0079" fwhm="0.0379988" res="9769.25" algo="Sum"/><pk mz="371.25431374" i="859.913" sn="7.116" a="23.5103" fwhm="0.0306567" res="12110.1" algo="Sum"/><pk mz="371.35928213" i="641.689" sn="5.3084" a="15.068" fwhm="0.0211662" res="17544.9" algo="Sum"/><pk mz="372.73716174" i="1145.34" sn="9.3721" a="23.511" fwhm="0.0186647" res="19970.1" algo="Sum"/><pk mz="373.17979163" i="3183.49" sn="25.9762" a="76.7587" fwhm="0.0254849" res="14643.2" algo="Sum"/><pk mz="373.19442111" i="2585.06" sn="21.0932" a="59.5248" fwhm="0.0283328" res="13171.8" algo="Sum"/><pk mz="373.23442777" i="1586.1" sn="12.9422" a="36.9833" fwhm="0.028794" res="12962.2" algo="Sum"/><pk mz="373.27103097" i="993.991" sn="8.11074" a="23.9778" fwhm="0.0222647" res="16765.1" algo="Sum"/><pk mz="374.18409857" i="763.256" sn="6.19221" a="18.2946" fwhm="0.0241669" res="15483.4" algo="Sum"/><pk mz="374.20195400" i="636.507" sn="5.16391" a="14.8703" fwhm="0.028471" res="13143.3" algo="Sum"/><pk mz="374.30263114" i="1675.8" sn="13.5933" a="39.0816" fwhm="0.0201614" res="18565.3" algo="Sum"/><pk mz="374.73486864" i="895.684" sn="7.23792" a="20.8117" fwhm="0.0200294" res="18709.3" algo="Sum"/><pk mz="374.81624864" i="803.01" sn="6.49089" a="17.6702" fwhm="0.0194793" res="19241.8" algo="Sum"/><pk mz="375.01536380" i="17816.8" sn="143.946" a="416.347" fwhm="0.0212243" res="17669.1" algo="Sum"/><pk mz="375.19339164" i="2959.56" sn="23.9054" a="74.3756" fwhm="0.0262465" res="14295" algo="Sum"/><pk mz="375.20982232" i="2219.32" sn="17.9222" a="38.7172" fwhm="0.0168971" res="22205.6" algo="Sum"/><pk mz="375.24899259" i="887.516" sn="7.16689" a="21.4144" fwhm="0.0326127" res="11506.2" algo="Sum"/><pk mz="375.28679482" i="1560.55" sn="12.6018" a="39.6958" fwhm="0.0238685" res="15723.1" algo="Sum"/><pk mz="375.35902332" i="706.275" sn="5.70262" a="14.9107" fwhm="0.0189307" res="19828.1" algo="Sum"/><pk mz="376.01831008" i="2217.04" sn="17.8596" a="54.3822" fwhm="0.0219266" res="17148.9" algo="Sum"/><pk mz="376.19649310" i="770.187" sn="6.19791" a="17.1045" fwhm="0.0222621" res="16898.6" algo="Sum"/><pk mz="376.21165824" i="615.088" sn="4.94747" a="11.4461" fwhm="0.0216287" res="17394.1" algo="Sum"/><pk mz="376.29695889" i="4255.49" sn="34.1389" a="97.7278" fwhm="0.0271804" res="13844.4" algo="Sum"/><pk mz="376.81334584" i="644.438" sn="5.15181" a="15.0111" fwhm="0.019484" res="19339.6" algo="Sum"/><pk mz="376.93117722" i="753.93" sn="6.02663" a="23.1745" fwhm="0.0327904" res="11495.2" algo="Sum"/><pk mz="376.98389738" i="803.559" sn="6.42334" a="21.0083" fwhm="0.029001" res="12999" algo="Sum"/><pk mz="377.01611837" i="1601.65" sn="12.803" a="44.1244" fwhm="0.0223803" res="16845.9" algo="Sum"/><pk mz="377.20759797" i="1303" sn="10.3715" a="32.3931" fwhm="0.0332797" res="11334.5" algo="Sum"/><pk mz="377.23362617" i="1810.95" sn="14.4056" a="47.2074" fwhm="0.0323946" res="11645" algo="Sum"/><pk mz="377.26388365" i="840.057" sn="6.68123" a="16.8835" fwhm="0.0284816" res="13245.9" algo="Sum"/><pk mz="377.30183288" i="1590.08" sn="12.6455" a="42.6706" fwhm="0.0266938" res="14134.4" algo="Sum"/><pk mz="378.21446546" i="1042.87" sn="8.23309" a="22.5992" fwhm="0.0225025" res="16807.7" algo="Sum"/><pk mz="378.90030916" i="2127.99" sn="16.7435" a="45.5859" fwhm="0.0198133" res="19123.5" algo="Sum"/><pk mz="379.21988968" i="691.725" sn="5.41976" a="22.4883" fwhm="0.0449995" res="8427.21" algo="Sum"/><pk mz="379.24600335" i="651.148" sn="5.10183" a="15.1219" fwhm="0.0345633" res="10972.5" algo="Sum"/><pk mz="379.28157803" i="1022.3" sn="8.00977" a="25.8622" fwhm="0.0249467" res="15203.7" algo="Sum"/><pk mz="379.31670602" i="817.985" sn="6.40872" a="21.1666" fwhm="0.0265584" res="14282.4" algo="Sum"/><pk mz="380.76914124" i="1149.32" sn="8.93108" a="27.465" fwhm="0.02036" res="18701.8" algo="Sum"/><pk mz="381.02492700" i="20225.9" sn="156.794" a="428.796" fwhm="0.0188581" res="20204.9" algo="Sum"/><pk mz="381.07855176" i="780.26" sn="6.04868" a="19.7907" fwhm="0.025177" res="15136" algo="Sum"/><pk mz="381.20305815" i="1267.98" sn="9.83006" a="41.526" fwhm="0.0340859" res="11183.6" algo="Sum"/><pk mz="381.29688511" i="1500.31" sn="11.6309" a="46.3959" fwhm="0.024576" res="15515" algo="Sum"/><pk mz="381.97015894" i="741.02" sn="5.70651" a="17.2942" fwhm="0.0203744" res="18747.6" algo="Sum"/><pk mz="382.02808769" i="2404.37" sn="18.5143" a="55.8391" fwhm="0.0201863" res="18925.1" algo="Sum"/><pk mz="382.76611097" i="1754.42" sn="13.4419" a="40.783" fwhm="0.0204339" res="18732" algo="Sum"/><pk mz="383.11583968" i="90051" sn="689.436" a="1731.16" fwhm="0.017046" res="22475.4" algo="Sum"/><pk mz="383.16601211" i="1345.68" sn="10.3001" a="42.2187" fwhm="0.0339604" res="11282.7" algo="Sum"/><pk mz="383.22225309" i="35219.4" sn="269.576" a="726.516" fwhm="0.0183227" res="20915.1" algo="Sum"/><pk mz="384.11905039" i="12433" sn="94.7274" a="264.05" fwhm="0.0188732" res="20352.6" algo="Sum"/><pk mz="384.22537269" i="7691.56" sn="58.606" a="174.52" fwhm="0.0199893" res="19221.5" algo="Sum"/><pk mz="384.76414396" i="1207.94" sn="9.16368" a="28.8888" fwhm="0.0202205" res="19028.4" algo="Sum"/><pk mz="384.84551680" i="811.28" sn="6.15452" a="20.0502" fwhm="0.0221558" res="17369.9" algo="Sum"/><pk mz="385.12065597" i="2997.22" sn="22.7292" a="74.2746" fwhm="0.0212884" res="18090.6" algo="Sum"/><pk mz="385.22311495" i="2739.18" sn="20.7701" a="89.6835" fwhm="0.0323131" res="11921.6" algo="Sum"/><pk mz="385.28989570" i="662.295" sn="5.02125" a="24.086" fwhm="0.0355238" res="10846" algo="Sum"/><pk mz="386.22203363" i="618.268" sn="4.67073" a="21.2223" fwhm="0.0404617" res="9545.37" algo="Sum"/><pk mz="386.89419392" i="653.91" sn="4.92134" a="17.2803" fwhm="0.0207686" res="18628.8" algo="Sum"/><pk mz="387.19669897" i="1033.18" sn="7.75217" a="40.5519" fwhm="0.0467795" res="8277.05" algo="Sum"/><pk mz="387.25008171" i="886.656" sn="6.64309" a="26.118" fwhm="0.0350784" res="11039.6" algo="Sum"/><pk mz="388.71155999" i="989.698" sn="7.34518" a="22.8994" fwhm="0.0200621" res="19375.4" algo="Sum"/><pk mz="389.17494751" i="1079.35" sn="7.96335" a="22.5393" fwhm="0.0267053" res="14573" algo="Sum"/><pk mz="389.18914844" i="964.731" sn="7.11763" a="17.8872" fwhm="0.0233424" res="16673" algo="Sum"/><pk mz="389.23690095" i="699.147" sn="5.1587" a="22.3029" fwhm="0.0427969" res="9094.98" algo="Sum"/><pk mz="389.26668555" i="628.658" sn="4.63863" a="16.5762" fwhm="0.0300587" res="12950.2" algo="Sum"/><pk mz="389.37417405" i="748.153" sn="5.5205" a="19.0042" fwhm="0.0209494" res="18586.4" algo="Sum"/><pk mz="389.97300002" i="941.055" sn="6.90884" a="22.6734" fwhm="0.0203235" res="19188.3" algo="Sum"/><pk mz="390.27573685" i="792.895" sn="5.81938" a="19.8721" fwhm="0.0233232" res="16733.3" algo="Sum"/><pk mz="390.70954857" i="875.68" sn="6.41788" a="21.3454" fwhm="0.0207537" res="18826" algo="Sum"/><pk mz="390.77529488" i="736.15" sn="5.38464" a="10.5386" fwhm="0.0120755" res="32360.9" algo="Sum"/><pk mz="390.79757467" i="2129.04" sn="15.5624" a="51.6844" fwhm="0.0198242" res="19713.2" algo="Sum"/><pk mz="390.98705794" i="2871.31" sn="20.904" a="82.7916" fwhm="0.0243757" res="16040" algo="Sum"/><pk mz="391.20815155" i="898.697" sn="6.54093" a="27.6891" fwhm="0.0376189" res="10399.2" algo="Sum"/><pk mz="391.27870541" i="1759.42" sn="12.8058" a="56.1851" fwhm="0.0309939" res="12624.4" algo="Sum"/><pk mz="391.77952901" i="642.264" sn="4.65034" a="15.7347" fwhm="0.0193072" res="20291.9" algo="Sum"/><pk mz="392.28564117" i="1192.03" sn="8.62285" a="33.9809" fwhm="0.0354525" res="11065.1" algo="Sum"/><pk mz="392.31278500" i="989.708" sn="7.15986" a="23.163" fwhm="0.0271357" res="14457.4" algo="Sum"/><pk mz="392.79460213" i="2787.17" sn="20.0642" a="61.3743" fwhm="0.0198641" res="19774.1" algo="Sum"/><pk mz="393.20708207" i="1755.34" sn="12.6131" a="64.2588" fwhm="0.0306935" res="12810.8" algo="Sum"/><pk mz="393.29708374" i="25336.6" sn="182.054" a="569.263" fwhm="0.0195899" res="20076.5" algo="Sum"/><pk mz="393.37003553" i="649.076" sn="4.6636" a="15.0419" fwhm="0.0231856" res="16966.1" algo="Sum"/><pk mz="394.30018641" i="6405.63" sn="45.7896" a="141.502" fwhm="0.0201634" res="19555.2" algo="Sum"/><pk mz="394.34604037" i="2918.99" sn="20.8662" a="72.8205" fwhm="0.0210419" res="18741" algo="Sum"/><pk mz="394.79272003" i="1292.96" sn="9.21634" a="34.596" fwhm="0.0227605" res="17345.5" algo="Sum"/><pk mz="394.87404020" i="615.675" sn="4.38844" a="14.7088" fwhm="0.025136" res="15709.5" algo="Sum"/><pk mz="395.21557568" i="991.635" sn="7.05905" a="29.6981" fwhm="0.028946" res="13653.6" algo="Sum"/><pk mz="395.27544267" i="632.422" sn="4.50234" a="8.33579" fwhm="0.0156825" res="25204.8" algo="Sum"/><pk mz="395.30341779" i="1350.37" sn="9.61355" a="44.2241" fwhm="0.0304722" res="12972.6" algo="Sum"/><pk mz="395.34953655" i="1139.55" sn="8.11265" a="27.283" fwhm="0.0219776" res="17988.7" algo="Sum"/><pk mz="396.74379743" i="1220.43" sn="8.62077" a="26.8371" fwhm="0.0196045" res="20237.4" algo="Sum"/><pk mz="396.92281163" i="648" sn="4.57699" a="21.8945" fwhm="0.0263915" res="15039.8" algo="Sum"/><pk mz="396.99753844" i="11005.3" sn="77.7332" a="266.67" fwhm="0.0213746" res="18573.3" algo="Sum"/><pk mz="397.23546488" i="1505.37" sn="10.6078" a="43.9489" fwhm="0.0269639" res="14732.1" algo="Sum"/><pk mz="397.26819123" i="657.191" sn="4.63142" a="17.9783" fwhm="0.0313212" res="12683.7" algo="Sum"/><pk mz="398.00090598" i="1378.74" sn="9.69477" a="37.9886" fwhm="0.0221117" res="17999.5" algo="Sum"/><pk mz="398.74132466" i="1956.44" sn="13.6976" a="40.0617" fwhm="0.0208474" res="19126.7" algo="Sum"/><pk mz="398.75936825" i="1748.01" sn="12.2384" a="37.1535" fwhm="0.017395" res="22923.8" algo="Sum"/><pk mz="398.99858433" i="973.971" sn="6.80437" a="32.0762" fwhm="0.0242386" res="16461.3" algo="Sum"/><pk mz="399.08928272" i="11300.6" sn="78.8921" a="243.979" fwhm="0.0191403" res="20850.8" algo="Sum"/><pk mz="399.21542327" i="13921.8" sn="97.1607" a="338.212" fwhm="0.0282748" res="14119.1" algo="Sum"/><pk mz="399.26278507" i="1306.46" sn="9.11785" a="36.2631" fwhm="0.0314477" res="12696.1" algo="Sum"/><pk mz="399.30811011" i="883.346" sn="6.16452" a="29.7034" fwhm="0.0351565" res="11358" algo="Sum"/><pk mz="399.77512917" i="1025.01" sn="7.13907" a="29.3605" fwhm="0.0233295" res="17136" algo="Sum"/><pk mz="400.09303154" i="1677.14" sn="11.6475" a="39.3401" fwhm="0.0194542" res="20565.9" algo="Sum"/><pk mz="400.21792478" i="3204.84" sn="22.258" a="83.1161" fwhm="0.0306409" res="13061.6" algo="Sum"/><pk mz="400.27679245" i="840.385" sn="5.83828" a="22.4027" fwhm="0.0257541" res="15542.3" algo="Sum"/><pk mz="400.34149985" i="1934.45" sn="13.4389" a="45.8024" fwhm="0.0211337" res="18943.3" algo="Sum"/><pk mz="400.73766421" i="1309.97" sn="9.08885" a="28.7603" fwhm="0.0199147" res="20122.7" algo="Sum"/><pk mz="400.78325902" i="904.188" sn="6.26989" a="23.0028" fwhm="0.0248232" res="16145.5" algo="Sum"/><pk mz="400.82655867" i="2882.58" sn="19.9716" a="68.2045" fwhm="0.0203987" res="19649.6" algo="Sum"/><pk mz="401.08980727" i="1225.36" sn="8.47592" a="29.4436" fwhm="0.0206298" res="19442.2" algo="Sum"/><pk mz="401.19703723" i="1818.12" sn="12.5778" a="42.3125" fwhm="0.0287825" res="13938.9" algo="Sum"/><pk mz="401.28582228" i="924.269" sn="6.39477" a="32.5862" fwhm="0.0265787" res="15098" algo="Sum"/><pk mz="401.34377448" i="692.121" sn="4.78806" a="17.8528" fwhm="0.0228172" res="17589.5" algo="Sum"/><pk mz="402.35691956" i="2000.16" sn="13.7321" a="47.6728" fwhm="0.0205446" res="19584.5" algo="Sum"/><pk mz="402.77422780" i="661.416" sn="4.5216" a="17.0316" fwhm="0.0221749" res="18163.5" algo="Sum"/><pk mz="402.82370734" i="2787.78" sn="19.0554" a="62.8256" fwhm="0.0196694" res="20479.7" algo="Sum"/><pk mz="403.00715754" i="5759.28" sn="39.3556" a="129.828" fwhm="0.0195755" res="20587.3" algo="Sum"/><pk mz="403.35960590" i="625.953" sn="4.27676" a="16.4923" fwhm="0.024868" res="16220" algo="Sum"/><pk mz="404.00999041" i="720.832" sn="4.89982" a="20.4472" fwhm="0.0226647" res="17825.5" algo="Sum"/><pk mz="404.82085013" i="1036.02" sn="7.00155" a="30.8212" fwhm="0.0283373" res="14285.8" algo="Sum"/><pk mz="405.09694202" i="735.919" sn="4.96964" a="21.8438" fwhm="0.0217572" res="18619" algo="Sum"/><pk mz="405.26263212" i="901.854" sn="6.09055" a="27.1585" fwhm="0.0380334" res="10655.5" algo="Sum"/><pk mz="406.77208272" i="1934.01" sn="12.9538" a="48.8566" fwhm="0.0213928" res="19014.5" algo="Sum"/><pk mz="406.95204627" i="750.045" sn="5.02513" a="22.0577" fwhm="0.0259262" res="15696.6" algo="Sum"/><pk mz="407.25545199" i="717.945" sn="4.79477" a="16.8606" fwhm="0.0358166" res="11370.6" algo="Sum"/><pk mz="407.28001121" i="728.528" sn="4.86405" a="26.1921" fwhm="0.0401217" res="10151.1" algo="Sum"/><pk mz="408.76954146" i="2952.95" sn="19.556" a="69.3756" fwhm="0.0202064" res="20229.8" algo="Sum"/><pk mz="409.18216800" i="709.63" sn="4.68296" a="24.1056" fwhm="0.0352798" res="11598.2" algo="Sum"/><pk mz="409.27079886" i="7093.33" sn="46.8299" a="183.113" fwhm="0.0217314" res="18833.1" algo="Sum"/><pk mz="409.34196998" i="1059.82" sn="6.99773" a="37.403" fwhm="0.0296178" res="13820.8" algo="Sum"/><pk mz="410.27401914" i="1792.85" sn="11.7926" a="63.9991" fwhm="0.0238619" res="17193.7" algo="Sum"/><pk mz="410.76481235" i="2191.95" sn="14.4" a="52.9616" fwhm="0.0217607" res="18876.5" algo="Sum"/><pk mz="410.85533813" i="3146.38" sn="20.652" a="76.9209" fwhm="0.0207693" res="19781.9" algo="Sum"/><pk mz="411.26032569" i="1537.27" sn="10.0609" a="71.6188" fwhm="0.0386336" res="10645.2" algo="Sum"/><pk mz="411.77088373" i="829.706" sn="5.41768" a="21.2509" fwhm="0.0209466" res="19658.1" algo="Sum"/><pk mz="412.27142818" i="674.807" sn="4.40128" a="24.0259" fwhm="0.036541" res="11282.4" algo="Sum"/><pk mz="412.77696363" i="1119.24" sn="7.28001" a="39.7825" fwhm="0.0297733" res="13864" algo="Sum"/><pk mz="412.85317196" i="2088.1" sn="13.5727" a="49.3552" fwhm="0.0202418" res="20396.1" algo="Sum"/><pk mz="412.97033790" i="2388.61" sn="15.5262" a="70.7352" fwhm="0.0249224" res="16570.2" algo="Sum"/><pk mz="413.17938412" i="883.644" sn="5.7385" a="25.8378" fwhm="0.0357823" res="11547" algo="Sum"/><pk mz="413.23067604" i="1012.8" sn="6.57588" a="28.6669" fwhm="0.0325877" res="12680.6" algo="Sum"/><pk mz="413.26592418" i="6089.72" sn="39.5392" a="161.704" fwhm="0.0222783" res="18550.2" algo="Sum"/><pk mz="414.27008172" i="1915.38" sn="12.4142" a="50.9388" fwhm="0.0214655" res="19299.4" algo="Sum"/><pk mz="414.71373822" i="917.524" sn="5.93679" a="26.0387" fwhm="0.0240076" res="17274.3" algo="Sum"/><pk mz="414.85377935" i="628.487" sn="4.06738" a="25.7449" fwhm="0.0417091" res="9946.36" algo="Sum"/><pk mz="415.19239406" i="9154.56" sn="59.1913" a="228.723" fwhm="0.0222236" res="18682.5" algo="Sum"/><pk mz="415.27932727" i="1358.78" sn="8.78594" a="47.3145" fwhm="0.0273141" res="15203.8" algo="Sum"/><pk mz="416.19538338" i="2054.42" sn="13.2337" a="60.327" fwhm="0.0231604" res="17970.1" algo="Sum"/><pk mz="416.71149694" i="664.041" sn="4.2604" a="18.148" fwhm="0.0220778" res="18874.7" algo="Sum"/><pk mz="416.80015849" i="2473.87" sn="15.8736" a="69.4574" fwhm="0.0227776" res="18298.7" algo="Sum"/><pk mz="417.00160302" i="5944.58" sn="38.1393" a="137.01" fwhm="0.0207818" res="20065.7" algo="Sum"/><pk mz="417.19051834" i="1330.97" sn="8.53511" a="43.0485" fwhm="0.0288346" res="14468.4" algo="Sum"/><pk mz="418.00465858" i="692.515" sn="4.42632" a="22.3732" fwhm="0.0253475" res="16491" algo="Sum"/><pk mz="418.79793551" i="2609.02" sn="16.5874" a="63.9458" fwhm="0.0208455" res="20090.6" algo="Sum"/><pk mz="418.98381529" i="3144.09" sn="19.9859" a="130.02" fwhm="0.0369782" res="11330.6" algo="Sum"/><pk mz="420.79439083" i="1107.24" sn="6.99388" a="35.6278" fwhm="0.0273337" res="15394.7" algo="Sum"/><pk mz="420.88432988" i="2993.57" sn="18.8825" a="72.0572" fwhm="0.0202891" res="20744.4" algo="Sum"/><pk mz="421.23286201" i="1643.59" sn="10.3639" a="56.3407" fwhm="0.0265557" res="15862.2" algo="Sum"/><pk mz="422.75657165" i="1018.34" sn="6.36861" a="38.3495" fwhm="0.0359313" res="11765.7" algo="Sum"/><pk mz="422.88122278" i="1143.46" sn="7.14891" a="33.3988" fwhm="0.0250737" res="16865.6" algo="Sum"/><pk mz="423.26299281" i="755.711" sn="4.72234" a="31.508" fwhm="0.0450013" res="9405.58" algo="Sum"/><pk mz="423.32489777" i="652.577" sn="4.07766" a="24.9197" fwhm="0.05127" res="8256.78" algo="Sum"/><pk mz="423.77183961" i="633.244" sn="3.94129" a="17.771" fwhm="0.0260275" res="16281.7" algo="Sum"/><pk mz="424.27670349" i="729.873" sn="4.52994" a="24.531" fwhm="0.0265471" res="15982" algo="Sum"/><pk mz="424.34107239" i="1818.11" sn="11.2838" a="54.0669" fwhm="0.0227446" res="18656.8" algo="Sum"/><pk mz="424.74317528" i="1160.69" sn="7.18063" a="26.5412" fwhm="0.0218964" res="19397.8" algo="Sum"/><pk mz="424.77896614" i="728.752" sn="4.50844" a="27.2448" fwhm="0.0357989" res="11865.7" algo="Sum"/><pk mz="425.28301489" i="739.09" sn="4.5673" a="28.6301" fwhm="0.0436612" res="9740.52" algo="Sum"/><pk mz="425.32084162" i="773.252" sn="4.7784" a="18.932" fwhm="0.0330414" res="12872.4" algo="Sum"/><pk mz="425.34318515" i="845.785" sn="5.22709" a="32.4172" fwhm="0.0365883" res="11625.1" algo="Sum"/><pk mz="425.77307149" i="769.231" sn="4.74361" a="25.0646" fwhm="0.0333422" res="12769.8" algo="Sum"/><pk mz="426.35747546" i="1944.92" sn="11.9573" a="49.2769" fwhm="0.0217687" res="19585.8" algo="Sum"/><pk mz="426.74086898" i="665.584" sn="4.08423" a="17.4231" fwhm="0.0243582" res="17519.4" algo="Sum"/><pk mz="426.79016655" i="781.293" sn="4.79417" a="23.5974" fwhm="0.0331555" res="12872.4" algo="Sum"/><pk mz="426.82992645" i="2379.5" sn="14.6011" a="59.7564" fwhm="0.0224722" res="18993.7" algo="Sum"/><pk mz="427.24408120" i="701.559" sn="4.30301" a="18.7699" fwhm="0.0332233" res="12859.8" algo="Sum"/><pk mz="427.35750499" i="945.518" sn="5.79034" a="30.8199" fwhm="0.0278941" res="15320.7" algo="Sum"/><pk mz="428.37190180" i="1634.05" sn="9.94932" a="45.6366" fwhm="0.0234773" res="18246.2" algo="Sum"/><pk mz="428.82672364" i="1725.65" sn="10.5001" a="43.657" fwhm="0.0217577" res="19709.2" algo="Sum"/><pk mz="429.23980204" i="2436.53" sn="14.7633" a="72.4742" fwhm="0.0241893" res="17745" algo="Sum"/><pk mz="429.31660895" i="827.319" sn="5.01266" a="29.7316" fwhm="0.0295816" res="14513" algo="Sum"/><pk mz="429.37269297" i="2329.58" sn="14.1174" a="56.1135" fwhm="0.0215508" res="19923.7" algo="Sum"/><pk mz="430.24255828" i="719.838" sn="4.34445" a="21.4982" fwhm="0.0256773" res="16755.8" algo="Sum"/><pk mz="430.38015897" i="5296.25" sn="31.9623" a="137.36" fwhm="0.0228598" res="18827" algo="Sum"/><pk mz="430.69478049" i="722.707" sn="4.35905" a="20.4693" fwhm="0.025803" res="16691.7" algo="Sum"/><pk mz="430.91317585" i="2424.36" sn="14.6087" a="64.5749" fwhm="0.0211867" res="20338.8" algo="Sum"/><pk mz="431.17080567" i="1395.61" sn="8.38565" a="53.3528" fwhm="0.0346625" res="12439.1" algo="Sum"/><pk mz="431.23742701" i="677.424" sn="4.0704" a="26.2465" fwhm="0.0590967" res="7297.15" algo="Sum"/><pk mz="431.27588409" i="698.72" sn="4.19835" a="24.8738" fwhm="0.0365379" res="11803.5" algo="Sum"/><pk mz="431.38455366" i="1915.97" sn="11.5167" a="50.2329" fwhm="0.0229919" res="18762.5" algo="Sum"/><pk mz="432.69202572" i="695.198" sn="4.1619" a="18.4272" fwhm="0.0232166" res="18637.2" algo="Sum"/><pk mz="432.77586658" i="1065.55" sn="6.37427" a="28.5141" fwhm="0.023163" res="18683.9" algo="Sum"/><pk mz="432.97402607" i="3196.01" sn="19.0754" a="88.511" fwhm="0.023925" res="18097.1" algo="Sum"/><pk mz="434.77232029" i="1069.92" sn="6.36176" a="30.3925" fwhm="0.0215396" res="20184.8" algo="Sum"/><pk mz="434.96852116" i="1401.95" sn="8.33457" a="51.6429" fwhm="0.0340292" res="12782.2" algo="Sum"/><pk mz="436.77218932" i="674.992" sn="3.98928" a="20.2752" fwhm="0.026664" res="16380.6" algo="Sum"/><pk mz="436.82076376" i="630.14" sn="3.7242" a="14.7223" fwhm="0.0247699" res="17635.1" algo="Sum"/><pk mz="436.85862060" i="1981.76" sn="11.7125" a="48.9666" fwhm="0.0232706" res="18772.9" algo="Sum"/><pk mz="437.18912462" i="663.608" sn="3.9182" a="24.6363" fwhm="0.0334864" res="13055.7" algo="Sum"/><pk mz="437.23462432" i="1218.27" sn="7.19287" a="39.5279" fwhm="0.0306073" res="14285.3" algo="Sum"/><pk mz="438.85526211" i="982.394" sn="5.77152" a="29.6952" fwhm="0.0262495" res="16718.6" algo="Sum"/><pk mz="438.98339804" i="9688.26" sn="56.9178" a="229.252" fwhm="0.0215721" res="20349.6" algo="Sum"/><pk mz="439.98497055" i="1197.52" sn="7.01606" a="38.0966" fwhm="0.0277326" res="15865.3" algo="Sum"/><pk mz="440.72307050" i="994.045" sn="5.78978" a="27.1949" fwhm="0.0235758" res="18693.9" algo="Sum"/><pk mz="440.98040421" i="3317.65" sn="19.3093" a="93.3603" fwhm="0.0232467" res="18969.6" algo="Sum"/><pk mz="441.29757320" i="1388.96" sn="8.07312" a="44.82" fwhm="0.0275459" res="16020.4" algo="Sum"/><pk mz="442.72013740" i="849.635" sn="4.90977" a="21.8943" fwhm="0.0218986" res="20216.8" algo="Sum"/><pk mz="442.80430696" i="927.538" sn="5.35448" a="23.1177" fwhm="0.0222248" res="19923.9" algo="Sum"/><pk mz="443.33242825" i="1314.49" sn="7.58167" a="39.2123" fwhm="0.0259523" res="17082.6" algo="Sum"/><pk mz="444.80133363" i="705.274" sn="4.03353" a="19.7949" fwhm="0.0247507" res="17971.3" algo="Sum"/><pk mz="444.85158618" i="754.962" sn="4.31781" a="21.5842" fwhm="0.0245097" res="18150" algo="Sum"/><pk mz="445.30822825" i="700.65" sn="4.00291" a="35.8192" fwhm="0.0442312" res="10067.7" algo="Sum"/><pk mz="446.66963232" i="693.292" sn="3.92815" a="17.1415" fwhm="0.0224591" res="19888.2" algo="Sum"/><pk mz="446.84758062" i="678.189" sn="3.84233" a="19.4008" fwhm="0.0280819" res="15912.3" algo="Sum"/><pk mz="446.88705622" i="1381.37" sn="7.8262" a="46.1847" fwhm="0.0256665" res="17411.3" algo="Sum"/><pk mz="448.66659673" i="693.38" sn="3.90368" a="17.488" fwhm="0.0219717" res="20420.2" algo="Sum"/><pk mz="448.75516427" i="908.879" sn="5.11721" a="27.2778" fwhm="0.0267054" res="16803.9" algo="Sum"/><pk mz="448.94557750" i="686.787" sn="3.86667" a="25.1854" fwhm="0.0342153" res="13121.2" algo="Sum"/><pk mz="449.01157113" i="716.313" sn="4.0329" a="23.0491" fwhm="0.0257375" res="17445.8" algo="Sum"/><pk mz="449.28661141" i="692.215" sn="3.8926" a="27.5546" fwhm="0.0455921" res="9854.49" algo="Sum"/><pk mz="450.75198232" i="1319.38" sn="7.39786" a="36.1245" fwhm="0.023994" res="18786" algo="Sum"/><pk mz="452.36222722" i="767.297" sn="4.2937" a="24.8852" fwhm="0.0256972" res="17603.6" algo="Sum"/><pk mz="452.75038758" i="835.768" sn="4.67576" a="21.9495" fwhm="0.0256368" res="17660.2" algo="Sum"/><pk mz="452.79443692" i="666.781" sn="3.73028" a="18.8906" fwhm="0.0280669" res="16132.7" algo="Sum"/><pk mz="452.83238632" i="698.234" sn="3.90624" a="19.3964" fwhm="0.0275467" res="16438.7" algo="Sum"/><pk mz="453.29661140" i="745.191" sn="4.15337" a="27.1014" fwhm="0.0489489" res="9260.61" algo="Sum"/><pk mz="453.34006852" i="631.404" sn="3.51892" a="15.8053" fwhm="0.0377888" res="11996.7" algo="Sum"/><pk mz="453.36536015" i="673.445" sn="3.75211" a="17.2786" fwhm="0.0353802" res="12814.1" algo="Sum"/><pk mz="454.29288195" i="760.483" sn="4.22633" a="23.5665" fwhm="0.0271671" res="16722.2" algo="Sum"/><pk mz="454.88106300" i="790.827" sn="4.38929" a="25.3306" fwhm="0.0292472" res="15553" algo="Sum"/><pk mz="454.95529050" i="6265.22" sn="34.7776" a="179.638" fwhm="0.0249612" res="18226.5" algo="Sum"/><pk mz="455.95725440" i="898.154" sn="4.96892" a="28.3825" fwhm="0.0268137" res="17004.7" algo="Sum"/><pk mz="456.69826170" i="933.359" sn="5.14936" a="26.5071" fwhm="0.0254309" res="17958.4" algo="Sum"/><pk mz="456.95301555" i="2637.11" sn="14.5534" a="79.5658" fwhm="0.0256987" res="17781.1" algo="Sum"/><pk mz="457.27186307" i="769.357" sn="4.24511" a="27.4228" fwhm="0.0340065" res="13446.6" algo="Sum"/><pk mz="457.34795265" i="632.166" sn="3.48812" a="23.3668" fwhm="0.0420887" res="10866.3" algo="Sum"/><pk mz="457.95816857" i="656.84" sn="3.6193" a="21.6418" fwhm="0.0272657" res="16796.1" algo="Sum"/><pk mz="458.69621855" i="788.339" sn="4.32461" a="21.4841" fwhm="0.025781" res="17792" algo="Sum"/><pk mz="458.78470249" i="1262.57" sn="6.92562" a="39.2146" fwhm="0.0247357" res="18547.5" algo="Sum"/><pk mz="459.31860907" i="873.927" sn="4.78393" a="37.5199" fwhm="0.0457233" res="10045.6" algo="Sum"/><pk mz="460.78137288" i="1365.3" sn="7.42268" a="38.3448" fwhm="0.0258033" res="17857.5" algo="Sum"/><pk mz="460.82481582" i="626.479" sn="3.40348" a="20.1423" fwhm="0.0315669" res="14598.4" algo="Sum"/><pk mz="460.96526686" i="3984.15" sn="21.6452" a="110.065" fwhm="0.0237193" res="19434.2" algo="Sum"/><pk mz="461.28174254" i="638.221" sn="3.4648" a="16.2943" fwhm="0.0327236" res="14096.3" algo="Sum"/><pk mz="461.33718932" i="1029.81" sn="5.58945" a="37.0628" fwhm="0.0309166" res="14922" algo="Sum"/><pk mz="461.96737560" i="626.021" sn="3.39161" a="20.759" fwhm="0.0257335" res="17952" algo="Sum"/><pk mz="462.77884282" i="756.137" sn="4.0816" a="22.2549" fwhm="0.0290112" res="15951.7" algo="Sum"/><pk mz="462.82237293" i="642.992" sn="3.47085" a="18.0262" fwhm="0.0329251" res="14056.8" algo="Sum"/><pk mz="462.96253822" i="1509.1" sn="8.14398" a="48.1724" fwhm="0.0250513" res="18480.6" algo="Sum"/><pk mz="463.35276619" i="1280.4" sn="6.90545" a="50.4432" fwhm="0.0348113" res="13310.4" algo="Sum"/><pk mz="464.73052251" i="766.169" sn="4.10884" a="20.3762" fwhm="0.0249183" res="18650.2" algo="Sum"/><pk mz="464.91056145" i="859.38" sn="4.60241" a="25.9672" fwhm="0.0247205" res="18806.7" algo="Sum"/><pk mz="464.97674431" i="1014.34" sn="5.43174" a="31.9712" fwhm="0.0266148" res="17470.6" algo="Sum"/><pk mz="466.72746702" i="1238.03" sn="6.59998" a="30.9888" fwhm="0.0213274" res="21884" algo="Sum"/><pk mz="467.10191832" i="835.9" sn="4.45333" a="24.4162" fwhm="0.0243359" res="19193.9" algo="Sum"/><pk mz="468.30768837" i="2088.46" sn="11.0757" a="67.5814" fwhm="0.0272075" res="17212.4" algo="Sum"/><pk mz="468.72390201" i="938.154" sn="4.96294" a="24.0946" fwhm="0.0242313" res="19343.8" algo="Sum"/><pk mz="468.81305001" i="1447.15" sn="7.65556" a="46.2017" fwhm="0.0261892" res="17901" algo="Sum"/><pk mz="469.31760667" i="1054.93" sn="5.5762" a="52.8864" fwhm="0.0585417" res="8016.81" algo="Sum"/><pk mz="469.36161390" i="765.551" sn="4.04706" a="17.5685" fwhm="0.0341785" res="13732.6" algo="Sum"/><pk mz="470.81107875" i="1299.82" sn="6.8312" a="38.1062" fwhm="0.0251536" res="18717.5" algo="Sum"/><pk mz="470.85413476" i="686.699" sn="3.60944" a="21.5237" fwhm="0.0277659" res="16958" algo="Sum"/><pk mz="470.92777401" i="1880.02" sn="9.87488" a="59.3187" fwhm="0.0263736" res="17856" algo="Sum"/><pk mz="470.99380205" i="1758.91" sn="9.2401" a="49.0171" fwhm="0.0242123" res="19452.6" algo="Sum"/><pk mz="472.80892784" i="629.796" sn="3.28624" a="22.9441" fwhm="0.0353236" res="13385.1" algo="Sum"/><pk mz="472.92497706" i="960.723" sn="5.01299" a="33.2708" fwhm="0.0294033" res="16084.1" algo="Sum"/><pk mz="473.34331639" i="1045.3" sn="5.43747" a="41.4155" fwhm="0.0331706" res="14269.9" algo="Sum"/><pk mz="474.75924754" i="1088.08" sn="5.63618" a="30.9358" fwhm="0.0242523" res="19575.9" algo="Sum"/><pk mz="474.95783817" i="1004.2" sn="5.19647" a="29.9647" fwhm="0.0349876" res="13575" algo="Sum"/><pk mz="475.32285701" i="3063.7" sn="15.8033" a="117.095" fwhm="0.0264583" res="17965" algo="Sum"/><pk mz="476.27441743" i="751.071" sn="3.85572" a="27.6447" fwhm="0.0365951" res="13014.7" algo="Sum"/><pk mz="476.32521017" i="1042.68" sn="5.35273" a="35.5433" fwhm="0.03017" res="15788" algo="Sum"/><pk mz="476.75549046" i="1340.87" sn="6.87857" a="38.5187" fwhm="0.0255351" res="18670.6" algo="Sum"/><pk mz="476.93938275" i="3042.74" sn="15.5695" a="102.972" fwhm="0.0290216" res="16433.9" algo="Sum"/><pk mz="477.33115213" i="1893.06" sn="9.65067" a="70.2885" fwhm="0.0335963" res="14207.9" algo="Sum"/><pk mz="478.29272730" i="791.808" sn="4.02008" a="21.1453" fwhm="0.0273893" res="17462.8" algo="Sum"/><pk mz="478.32812176" i="4208.91" sn="21.3699" a="121.757" fwhm="0.0254641" res="18784.4" algo="Sum"/><pk mz="478.75443838" i="764.719" sn="3.866" a="24.5514" fwhm="0.0286472" res="16712.1" algo="Sum"/><pk mz="478.84326534" i="1442.59" sn="7.29108" a="48.8057" fwhm="0.026597" res="18003.7" algo="Sum"/><pk mz="478.93527977" i="1366.47" sn="6.90658" a="49.5618" fwhm="0.0301983" res="15859.7" algo="Sum"/><pk mz="479.33302004" i="1892.53" sn="9.55941" a="83.9062" fwhm="0.0414534" res="11563.2" algo="Sum"/><pk mz="480.34195411" i="1296.48" sn="6.51866" a="41.3777" fwhm="0.0321479" res="14941.7" algo="Sum"/><pk mz="480.83993196" i="1140.59" sn="5.72141" a="35.3742" fwhm="0.0269022" res="17873.6" algo="Sum"/><pk mz="481.20257839" i="1610.04" sn="8.05284" a="49.316" fwhm="0.0265593" res="18118" algo="Sum"/><pk mz="481.26038810" i="1400.02" sn="7.00283" a="47.5648" fwhm="0.0303362" res="15864.2" algo="Sum"/><pk mz="481.34606020" i="1020.19" sn="5.0999" a="52.9839" fwhm="0.0452811" res="10630.2" algo="Sum"/><pk mz="482.32311073" i="1953.14" sn="9.73408" a="54.9316" fwhm="0.0276296" res="17456.7" algo="Sum"/><pk mz="482.35705586" i="1224.08" sn="6.09717" a="36.4472" fwhm="0.0305206" res="15804.3" algo="Sum"/><pk mz="483.32740087" i="844.067" sn="4.18901" a="38.1243" fwhm="0.0622109" res="7769.18" algo="Sum"/><pk mz="483.37801616" i="1835.26" sn="9.10818" a="60.6382" fwhm="0.030507" res="15844.8" algo="Sum"/><pk mz="484.38222357" i="627.547" sn="3.10636" a="20.6604" fwhm="0.0300811" res="16102.6" algo="Sum"/><pk mz="484.78739702" i="1239.15" sn="6.11616" a="38.0401" fwhm="0.0270691" res="17909.3" algo="Sum"/><pk mz="485.35317770" i="783.049" sn="3.85853" a="18.0817" fwhm="0.0304117" res="15959.4" algo="Sum"/><pk mz="486.78485348" i="1255.76" sn="6.14416" a="35.6196" fwhm="0.0243567" res="19985.6" algo="Sum"/><pk mz="486.96520096" i="985.182" sn="4.82052" a="38.1869" fwhm="0.0314619" res="15478" algo="Sum"/><pk mz="487.35713161" i="1475.72" sn="7.21879" a="54.3238" fwhm="0.0349334" res="13951" algo="Sum"/><pk mz="488.87063821" i="1535.66" sn="7.46711" a="53.6" fwhm="0.0277311" res="17629" algo="Sum"/><pk mz="489.31467422" i="810.122" sn="3.93829" a="15.809" fwhm="0.026173" res="18695.4" algo="Sum"/><pk mz="489.33859801" i="889.713" sn="4.32522" a="42.8844" fwhm="0.0429653" res="11389.1" algo="Sum"/><pk mz="490.28885770" i="2980.34" sn="14.3724" a="93.5226" fwhm="0.0251361" res="19505.4" algo="Sum"/><pk mz="490.86798911" i="698.875" sn="3.36376" a="25.1925" fwhm="0.032904" res="14918.2" algo="Sum"/><pk mz="490.93157210" i="1085.69" sn="5.22515" a="47.1084" fwhm="0.0376711" res="13032.1" algo="Sum"/><pk mz="491.29624271" i="1711.52" sn="8.22726" a="74.2374" fwhm="0.0404147" res="12156.4" algo="Sum"/><pk mz="491.36738781" i="727.307" sn="3.49604" a="25.5691" fwhm="0.0314806" res="15608.6" algo="Sum"/><pk mz="492.91779125" i="1305.26" sn="6.19371" a="60.0542" fwhm="0.039723" res="12408.9" algo="Sum"/><pk mz="493.03560517" i="618.602" sn="2.93389" a="20.9095" fwhm="0.0285761" res="17253.4" algo="Sum"/><pk mz="493.32329837" i="2325.86" sn="11.0061" a="133.97" fwhm="0.0530111" res="9306.03" algo="Sum"/><pk mz="494.32309496" i="4016.72" sn="18.8775" a="131.258" fwhm="0.0267968" res="18447.1" algo="Sum"/><pk mz="494.81618760" i="1258.51" sn="5.90577" a="38.5386" fwhm="0.0342074" res="14465.2" algo="Sum"/><pk mz="494.91384195" i="883.585" sn="4.14589" a="37.7362" fwhm="0.0388087" res="12752.6" algo="Sum"/><pk mz="495.32889411" i="1801.07" sn="8.43061" a="86.8067" fwhm="0.0449886" res="11010.1" algo="Sum"/><pk mz="496.33827029" i="111723" sn="520.748" a="2745.96" fwhm="0.0213246" res="23275.4" algo="Sum"/><pk mz="496.81506106" i="1150.46" sn="5.35619" a="53.4218" fwhm="0.0341023" res="14568.4" algo="Sum"/><pk mz="496.94036881" i="4476.58" sn="20.8423" a="124.978" fwhm="0.0258509" res="19223.3" algo="Sum"/><pk mz="497.23550911" i="707.122" sn="3.28597" a="27.7589" fwhm="0.0335373" res="14826.4" algo="Sum"/><pk mz="497.34131689" i="30445.9" sn="141.478" a="810.731" fwhm="0.0237396" res="20949.8" algo="Sum"/><pk mz="497.94129720" i="777.538" sn="3.60448" a="27.1876" fwhm="0.0307701" res="16182.6" algo="Sum"/><pk mz="498.34370830" i="5502.7" sn="25.4999" a="165.133" fwhm="0.0256801" res="19405.9" algo="Sum"/><pk mz="498.68170967" i="627.623" sn="2.90556" a="20.2904" fwhm="0.0290332" res="17176.2" algo="Sum"/><pk mz="498.80740219" i="618.669" sn="2.86398" a="21.9242" fwhm="0.0339961" res="14672.5" algo="Sum"/><pk mz="498.90063546" i="1294.54" sn="5.98391" a="31.6921" fwhm="0.0290313" res="17184.9" algo="Sum"/><pk mz="498.93684842" i="3044.79" sn="14.0727" a="99.6729" fwhm="0.0278132" res="17938.9" algo="Sum"/><pk mz="499.34913921" i="1573.7" sn="7.25269" a="64.8735" fwhm="0.0337808" res="14782" algo="Sum"/><pk mz="500.27346268" i="1043.73" sn="4.79741" a="39.3872" fwhm="0.0300788" res="16632.1" algo="Sum"/><pk mz="500.93563929" i="728.543" sn="3.34057" a="26.8119" fwhm="0.0389575" res="12858.5" algo="Sum"/><pk mz="501.38571597" i="1029.73" sn="4.71661" a="46.9523" fwhm="0.0433575" res="11564" algo="Sum"/><pk mz="502.28810622" i="1176.38" sn="5.37232" a="36.6153" fwhm="0.0340219" res="14763.7" algo="Sum"/><pk mz="502.32530689" i="1251.09" sn="5.71345" a="42.6893" fwhm="0.0330114" res="15216.7" algo="Sum"/><pk mz="502.75923103" i="623.259" sn="2.83828" a="19.0906" fwhm="0.0285824" res="17589.8" algo="Sum"/><pk mz="503.29660402" i="674.887" sn="3.06959" a="19.3446" fwhm="0.0384684" res="13083.4" algo="Sum"/><pk mz="503.32953226" i="1222.94" sn="5.5622" a="50.5875" fwhm="0.0347181" res="14497.6" algo="Sum"/><pk mz="504.30441944" i="2466.45" sn="11.1711" a="66.7961" fwhm="0.0285907" res="17638.8" algo="Sum"/><pk mz="504.33908145" i="1754.34" sn="7.93795" a="56.3185" fwhm="0.035594" res="14169.2" algo="Sum"/><pk mz="504.84546772" i="1120.71" sn="5.04593" a="36.849" fwhm="0.0382827" res="13187.3" algo="Sum"/><pk mz="505.27731592" i="886.529" sn="3.98307" a="25.2525" fwhm="0.0291281" res="17346.7" algo="Sum"/><pk mz="505.30779655" i="1284.63" sn="5.77213" a="44.6042" fwhm="0.046089" res="10963.7" algo="Sum"/><pk mz="505.34065612" i="931.806" sn="4.18686" a="33.2789" fwhm="0.0374725" res="13485.6" algo="Sum"/><pk mz="506.26808280" i="743.67" sn="3.32229" a="29.6078" fwhm="0.0433691" res="11673.5" algo="Sum"/><pk mz="506.35711730" i="1569.88" sn="7.01324" a="55.4658" fwhm="0.0291199" res="17388.7" algo="Sum"/><pk mz="506.84105936" i="668.109" sn="2.97182" a="26.3371" fwhm="0.0446308" res="11356.3" algo="Sum"/><pk mz="507.29818297" i="1226.17" sn="5.44535" a="66.8637" fwhm="0.0541161" res="9374.26" algo="Sum"/><pk mz="507.35739225" i="917.045" sn="4.07255" a="37.016" fwhm="0.0458903" res="11055.9" algo="Sum"/><pk mz="508.33782263" i="760.317" sn="3.36432" a="28.0558" fwhm="0.0340731" res="14919" algo="Sum"/><pk mz="508.37199664" i="858.707" sn="3.80011" a="26.5435" fwhm="0.0361387" res="14067.3" algo="Sum"/><pk mz="508.71089127" i="958.299" sn="4.22279" a="29.6774" fwhm="0.026664" res="19078.6" algo="Sum"/><pk mz="509.31745060" i="1812.89" sn="7.97661" a="96.1704" fwhm="0.0612985" res="8308.8" algo="Sum"/><pk mz="509.36121331" i="1900.52" sn="8.36253" a="69.2576" fwhm="0.0366327" res="13904.6" algo="Sum"/><pk mz="510.35384869" i="2698.41" sn="11.8211" a="84.0007" fwhm="0.0307636" res="16589.5" algo="Sum"/><pk mz="510.70810649" i="683.872" sn="2.99297" a="23.0268" fwhm="0.0308566" res="16551" algo="Sum"/><pk mz="511.10705856" i="634.812" sn="2.77873" a="28.2962" fwhm="0.0341362" res="14972.6" algo="Sum"/><pk mz="511.24999659" i="867.385" sn="3.79568" a="29.2886" fwhm="0.0321514" res="15901.3" algo="Sum"/><pk mz="511.35232768" i="1198.34" sn="5.24357" a="49.5565" fwhm="0.0565823" res="9037.31" algo="Sum"/><pk mz="512.33349348" i="871.354" sn="3.80229" a="44.4636" fwhm="0.0451487" res="11347.7" algo="Sum"/><pk mz="512.91255898" i="4060.21" sn="17.7058" a="138.886" fwhm="0.0280903" res="18259.4" algo="Sum"/><pk mz="513.34850171" i="881.277" sn="3.84209" a="34.1931" fwhm="0.0428266" res="11986.7" algo="Sum"/><pk mz="513.91308884" i="742.901" sn="3.23464" a="24.6525" fwhm="0.0292161" res="17590.1" algo="Sum"/><pk mz="514.65552813" i="709.307" sn="3.07229" a="23.1803" fwhm="0.0279032" res="18444.3" algo="Sum"/><pk mz="514.87333434" i="912.39" sn="3.95012" a="17.6043" fwhm="0.0251512" res="20471.1" algo="Sum"/><pk mz="514.90944902" i="3124.53" sn="13.5274" a="98.8876" fwhm="0.0283622" res="18154.8" algo="Sum"/><pk mz="515.41041778" i="11172.5" sn="48.2336" a="327.567" fwhm="0.0252053" res="20448.5" algo="Sum"/><pk mz="515.91685129" i="665.339" sn="2.86087" a="25.8323" fwhm="0.031942" res="16151.7" algo="Sum"/><pk mz="516.30372840" i="4672.49" sn="20.0618" a="147.018" fwhm="0.0263912" res="19563.4" algo="Sum"/><pk mz="516.41319090" i="3897.25" sn="16.7322" a="122.902" fwhm="0.0266721" res="19361.5" algo="Sum"/><pk mz="516.65369194" i="617.698" sn="2.64956" a="21.2649" fwhm="0.0281129" res="18377.8" algo="Sum"/><pk mz="516.74139762" i="909.681" sn="3.90131" a="33.7866" fwhm="0.0304776" res="16954.8" algo="Sum"/><pk mz="516.90842269" i="885.294" sn="3.78795" a="34.6142" fwhm="0.0383066" res="13494" algo="Sum"/><pk mz="517.30832282" i="1601.46" sn="6.83549" a="59.961" fwhm="0.0301611" res="17151.5" algo="Sum"/><pk mz="517.36822528" i="1344.6" sn="5.74002" a="50.0672" fwhm="0.0438642" res="11794.8" algo="Sum"/><pk mz="517.41297924" i="1258.92" sn="5.37344" a="47.5665" fwhm="0.0413829" res="12503.1" algo="Sum"/><pk mz="518.31967596" i="146688" sn="623.576" a="3553.49" fwhm="0.02114" res="24518.5" algo="Sum"/><pk mz="518.73875228" i="1255.43" sn="5.32173" a="41.6768" fwhm="0.027926" res="18575.5" algo="Sum"/><pk mz="518.92198227" i="3423.99" sn="14.5098" a="105.368" fwhm="0.0248971" res="20842.6" algo="Sum"/><pk mz="519.32251301" i="38140.7" sn="161.17" a="1054.51" fwhm="0.0246274" res="21087.1" algo="Sum"/><pk mz="519.92398518" i="665.264" sn="2.79988" a="21.9412" fwhm="0.033285" res="15620.4" algo="Sum"/><pk mz="520.28065021" i="648.586" sn="2.72794" a="22.2177" fwhm="0.0310017" res="16782.3" algo="Sum"/><pk mz="520.33552854" i="34762.6" sn="146.213" a="1031.01" fwhm="0.0260719" res="19957.7" algo="Sum"/><pk mz="520.73673028" i="796.006" sn="3.34202" a="26.3412" fwhm="0.0319969" res="16274.6" algo="Sum"/><pk mz="520.81998801" i="645.778" sn="2.71102" a="22.3073" fwhm="0.0430356" res="12102.1" algo="Sum"/><pk mz="520.91940459" i="2250.86" sn="9.44101" a="80.7055" fwhm="0.028402" res="18340.9" algo="Sum"/><pk mz="521.26889247" i="827.359" sn="3.46318" a="42.0738" fwhm="0.047004" res="11089.9" algo="Sum"/><pk mz="521.33975209" i="9743.66" sn="40.7731" a="300.206" fwhm="0.02695" res="19344.7" algo="Sum"/><pk mz="522.35210734" i="19921.3" sn="83.0489" a="588.152" fwhm="0.0257144" res="20313.6" algo="Sum"/><pk mz="522.59553839" i="971.592" sn="4.05028" a="31.7582" fwhm="0.026991" res="19361.9" algo="Sum"/><pk mz="522.86633023" i="653.944" sn="2.72535" a="25.5375" fwhm="0.0422813" res="12366.4" algo="Sum"/><pk mz="522.92914891" i="868.404" sn="3.61864" a="37.4735" fwhm="0.0437572" res="11950.7" algo="Sum"/><pk mz="523.29872398" i="1216.36" sn="5.06367" a="35.8563" fwhm="0.0437708" res="11955.4" algo="Sum"/><pk mz="523.35611710" i="5914.03" sn="24.6199" a="213.512" fwhm="0.0287759" res="18187.3" algo="Sum"/><pk mz="524.27158112" i="998.492" sn="4.15295" a="36.2722" fwhm="0.0325324" res="16115.4" algo="Sum"/><pk mz="524.36819483" i="37829.7" sn="157.363" a="1057.71" fwhm="0.0247834" res="21158" algo="Sum"/><pk mz="524.68471726" i="903.648" sn="3.75772" a="29.8752" fwhm="0.0291968" res="17970.6" algo="Sum"/><pk mz="525.28662492" i="1971.84" sn="8.19386" a="77.032" fwhm="0.0428937" res="12246.2" algo="Sum"/><pk mz="525.37159393" i="11581.6" sn="48.1275" a="381.172" fwhm="0.0267138" res="19666.7" algo="Sum"/><pk mz="526.29046290" i="1490.94" sn="6.17806" a="56.9113" fwhm="0.0345906" res="15214.8" algo="Sum"/><pk mz="526.32666233" i="651.142" sn="2.69816" a="11.0635" fwhm="0.0302937" res="17374.1" algo="Sum"/><pk mz="526.37469442" i="2394.12" sn="9.92059" a="87.2108" fwhm="0.027634" res="19048.1" algo="Sum"/><pk mz="526.68285101" i="815.627" sn="3.37777" a="24.5933" fwhm="0.0263071" res="20020.5" algo="Sum"/><pk mz="526.77073532" i="1162.94" sn="4.81555" a="45.8764" fwhm="0.0342514" res="15379.5" algo="Sum"/><pk mz="527.09115253" i="1030.32" sn="4.25249" a="31.7529" fwhm="0.0286073" res="18425.1" algo="Sum"/><pk mz="527.15230917" i="668.564" sn="2.75918" a="24.2458" fwhm="0.0378138" res="13940.7" algo="Sum"/><pk mz="527.29672200" i="798.529" sn="3.29447" a="26.1783" fwhm="0.0389543" res="13536.3" algo="Sum"/><pk mz="527.32504348" i="795.274" sn="3.28094" a="28.7708" fwhm="0.0466917" res="11293.8" algo="Sum"/><pk mz="527.37603363" i="683.939" sn="2.82191" a="20.5729" fwhm="0.0402923" res="13088.7" algo="Sum"/><pk mz="528.76800284" i="1390.32" sn="5.70376" a="47.0092" fwhm="0.0287084" res="18418.6" algo="Sum"/><pk mz="528.88568214" i="1672.31" sn="6.8437" a="70.7518" fwhm="0.033633" res="15725.2" algo="Sum"/><pk mz="528.94980785" i="1205.1" sn="4.93157" a="43.6984" fwhm="0.0318797" res="16592.1" algo="Sum"/><pk mz="529.34548228" i="706.513" sn="2.8893" a="33.6772" fwhm="0.0453277" res="11678.2" algo="Sum"/><pk mz="529.40320762" i="624.094" sn="2.55224" a="27.591" fwhm="0.0364635" res="14518.7" algo="Sum"/><pk mz="530.32177955" i="870.43" sn="3.54559" a="26.1068" fwhm="0.0335502" res="15806.8" algo="Sum"/><pk mz="530.35390116" i="967.316" sn="3.93968" a="34.669" fwhm="0.035563" res="14913.1" algo="Sum"/><pk mz="530.76637638" i="812.989" sn="3.30133" a="32.0941" fwhm="0.0517953" res="10247.4" algo="Sum"/><pk mz="530.88290974" i="1386.23" sn="5.62942" a="50.9885" fwhm="0.0327312" res="16219.5" algo="Sum"/><pk mz="531.35046432" i="1251.58" sn="5.07964" a="45.721" fwhm="0.0441915" res="12023.8" algo="Sum"/><pk mz="531.40229196" i="2866.68" sn="11.6346" a="122.287" fwhm="0.0387905" res="13699.3" algo="Sum"/><pk mz="532.27631770" i="934.613" sn="3.7764" a="33.4289" fwhm="0.0363663" res="14636.5" algo="Sum"/><pk mz="532.33487637" i="3173.78" sn="12.8238" a="113.682" fwhm="0.028743" res="18520.5" algo="Sum"/><pk mz="532.40682025" i="1146.94" sn="4.63173" a="41.4247" fwhm="0.0447336" res="11901.7" algo="Sum"/><pk mz="532.43184315" i="817.054" sn="3.29728" a="22.3716" fwhm="0.0293962" res="18112.3" algo="Sum"/><pk mz="532.71599092" i="731.224" sn="2.94105" a="27.4164" fwhm="0.0325265" res="16377.9" algo="Sum"/><pk mz="532.89469549" i="807.538" sn="3.24602" a="20.8127" fwhm="0.0318929" res="16708.9" algo="Sum"/><pk mz="532.90138982" i="852.542" sn="3.42662" a="26.5622" fwhm="0.0604902" res="8809.71" algo="Sum"/><pk mz="532.96200326" i="757.253" sn="3.04359" a="27.568" fwhm="0.0351473" res="15163.7" algo="Sum"/><pk mz="533.34118271" i="1610.47" sn="6.4676" a="61.8785" fwhm="0.0441956" res="12067.7" algo="Sum"/><pk mz="534.29272017" i="25329.4" sn="101.193" a="756.278" fwhm="0.0260725" res="20492.6" algo="Sum"/><pk mz="534.71239676" i="1210.69" sn="4.83024" a="39.774" fwhm="0.0290982" res="18376.1" algo="Sum"/><pk mz="534.89561240" i="3051.35" sn="12.1712" a="115.244" fwhm="0.0314218" res="17023.1" algo="Sum"/><pk mz="535.29567445" i="7093.14" sn="28.2859" a="238.509" fwhm="0.0278086" res="19249.3" algo="Sum"/><pk mz="535.37585432" i="1429.73" sn="5.70148" a="53.0216" fwhm="0.0354206" res="15114.8" algo="Sum"/><pk mz="535.89646849" i="673.277" sn="2.68141" a="32.7075" fwhm="0.039653" res="13514.7" algo="Sum"/><pk mz="536.29451627" i="3137.13" sn="12.4915" a="112.949" fwhm="0.0293851" res="18250.5" algo="Sum"/><pk mz="536.37790518" i="674.45" sn="2.68544" a="33.5098" fwhm="0.0458315" res="11703.3" algo="Sum"/><pk mz="536.70998301" i="860.298" sn="3.42129" a="32.2926" fwhm="0.0328458" res="16340.3" algo="Sum"/><pk mz="536.79948130" i="1368.24" sn="5.44122" a="54.8625" fwhm="0.0328952" res="16318.5" algo="Sum"/><pk mz="536.89276293" i="2246.87" sn="8.9332" a="89.885" fwhm="0.0320845" res="16733.7" algo="Sum"/><pk mz="537.29702732" i="1290.35" sn="5.12922" a="44.708" fwhm="0.0457061" res="11755.5" algo="Sum"/><pk mz="537.39225008" i="215589" sn="856.892" a="5140.6" fwhm="0.0202337" res="26559.3" algo="Sum"/><pk mz="538.39505501" i="68722.1" sn="272.756" a="1872.49" fwhm="0.0239726" res="22458.8" algo="Sum"/><pk mz="538.79590250" i="1386.83" sn="5.49856" a="49.0775" fwhm="0.0321014" res="16784.2" algo="Sum"/><pk mz="538.84113689" i="700.42" sn="2.77705" a="19.7439" fwhm="0.041706" res="12920" algo="Sum"/><pk mz="538.89451484" i="781.529" sn="3.09798" a="44.8192" fwhm="0.0560899" res="9607.69" algo="Sum"/><pk mz="538.97924994" i="1294.74" sn="5.13196" a="44.9825" fwhm="0.0289637" res="18608.8" algo="Sum"/><pk mz="539.10206774" i="1256.67" sn="4.97939" a="44.5925" fwhm="0.0309818" res="17400.6" algo="Sum"/><pk mz="539.28382411" i="785.702" sn="3.11277" a="37.0299" fwhm="0.064391" res="8375.14" algo="Sum"/><pk mz="539.39384867" i="19769.1" sn="78.2868" a="648.634" fwhm="0.0289387" res="18639.2" algo="Sum"/><pk mz="540.30410438" i="952.543" sn="3.76041" a="38.1301" fwhm="0.0391641" res="13795.9" algo="Sum"/><pk mz="540.39351458" i="4636.29" sn="18.303" a="168.743" fwhm="0.0313395" res="17243.2" algo="Sum"/><pk mz="540.65770761" i="637.997" sn="2.51689" a="20.2332" fwhm="0.0255966" res="21122.3" algo="Sum"/><pk mz="540.79520005" i="738.026" sn="2.90842" a="29.1012" fwhm="0.0494475" res="10936.8" algo="Sum"/><pk mz="540.83539366" i="657.101" sn="2.58844" a="25.6771" fwhm="0.0516498" res="10471.2" algo="Sum"/><pk mz="541.11710525" i="900.346" sn="3.54172" a="30.541" fwhm="0.0299311" res="18078.8" algo="Sum"/><pk mz="541.25868306" i="959.032" sn="3.77176" a="30.2201" fwhm="0.0354419" res="15271.7" algo="Sum"/><pk mz="541.31089310" i="809.716" sn="3.18497" a="31.4817" fwhm="0.0550568" res="9831.87" algo="Sum"/><pk mz="541.33731019" i="689.916" sn="2.71368" a="21.8399" fwhm="0.0367059" res="14748" algo="Sum"/><pk mz="541.39190683" i="1379.65" sn="5.42638" a="61.2263" fwhm="0.0427259" res="12671.3" algo="Sum"/><pk mz="542.31851151" i="42522.3" sn="166.641" a="1197.17" fwhm="0.0252357" res="21490.1" algo="Sum"/><pk mz="542.74466873" i="1129.34" sn="4.42074" a="38.9417" fwhm="0.0301768" res="17985.5" algo="Sum"/><pk mz="543.32176528" i="12881.6" sn="50.334" a="378.883" fwhm="0.0265614" res="20455.3" algo="Sum"/><pk mz="544.33393846" i="31133.2" sn="121.279" a="939.775" fwhm="0.0265201" res="20525.3" algo="Sum"/><pk mz="544.74107515" i="1418.4" sn="5.51468" a="47.6712" fwhm="0.0295097" res="18459.7" algo="Sum"/><pk mz="544.80795806" i="872.622" sn="3.39271" a="36.7293" fwhm="0.052118" res="10453.4" algo="Sum"/><pk mz="544.85051396" i="678.822" sn="2.63938" a="15.6197" fwhm="0.0368244" res="14795.9" algo="Sum"/><pk mz="544.91914537" i="940.766" sn="3.656" a="47.8125" fwhm="0.0397191" res="13719.3" algo="Sum"/><pk mz="545.33757560" i="9349.85" sn="36.2446" a="321.041" fwhm="0.0281781" res="19353.3" algo="Sum"/><pk mz="545.41721397" i="1416.11" sn="5.4774" a="60.6856" fwhm="0.0478706" res="11393.6" algo="Sum"/><pk mz="546.34953229" i="49179.7" sn="189.796" a="1387.78" fwhm="0.0250803" res="21784" algo="Sum"/><pk mz="546.73877029" i="812.826" sn="3.13583" a="31.4445" fwhm="0.0360437" res="15168.8" algo="Sum"/><pk mz="546.82760164" i="1424.51" sn="5.49669" a="65.7144" fwhm="0.0409309" res="13359.8" algo="Sum"/><pk mz="546.91284343" i="678.569" sn="2.61816" a="30.3671" fwhm="0.0525454" res="10408.4" algo="Sum"/><pk mz="547.35307194" i="15044.8" sn="57.971" a="471.938" fwhm="0.0275766" res="19848.5" algo="Sum"/><pk mz="548.27173814" i="1259.85" sn="4.84664" a="37.7892" fwhm="0.0340257" res="16113.5" algo="Sum"/><pk mz="548.30696804" i="782.073" sn="3.00908" a="23.1602" fwhm="0.0415588" res="13193.5" algo="Sum"/><pk mz="548.35700008" i="3172.11" sn="12.2077" a="126.559" fwhm="0.0325157" res="16864.4" algo="Sum"/><pk mz="548.82475322" i="1109.7" sn="4.26596" a="41.0436" fwhm="0.0328106" res="16727.1" algo="Sum"/><pk mz="548.89175253" i="926.651" sn="3.56243" a="44.1977" fwhm="0.050871" res="10789.9" algo="Sum"/><pk mz="549.07109518" i="711.426" sn="2.73517" a="31.0521" fwhm="0.0414537" res="13245.4" algo="Sum"/><pk mz="549.27461390" i="647.147" sn="2.48785" a="21.575" fwhm="0.035344" res="15540.8" algo="Sum"/><pk mz="549.36090359" i="963.502" sn="3.70538" a="33.2266" fwhm="0.0508431" res="10805" algo="Sum"/><pk mz="549.40518963" i="790.246" sn="3.03965" a="29.5297" fwhm="0.0412926" res="13305.2" algo="Sum"/><pk mz="550.28704191" i="689.696" sn="2.64783" a="33.2341" fwhm="0.0475143" res="11581.5" algo="Sum"/><pk mz="550.38333079" i="660.911" sn="2.5368" a="32.9177" fwhm="0.0516489" res="10656.3" algo="Sum"/><pk mz="550.62315854" i="619.321" sn="2.37661" a="28.059" fwhm="0.0397401" res="13855.6" algo="Sum"/><pk mz="550.68584082" i="693.354" sn="2.66032" a="24.2504" fwhm="0.0331245" res="16624.7" algo="Sum"/><pk mz="550.87234217" i="1450.16" sn="5.56206" a="73.0975" fwhm="0.0443712" res="12415.1" algo="Sum"/><pk mz="551.35101908" i="1377.07" sn="5.27675" a="70.3954" fwhm="0.0514628" res="10713.6" algo="Sum"/><pk mz="551.40175163" i="770.557" sn="2.95314" a="30.8305" fwhm="0.0505888" res="10899.7" algo="Sum"/><pk mz="552.35453663" i="672.484" sn="2.57067" a="28.4191" fwhm="0.0450107" res="12271.6" algo="Sum"/><pk mz="552.77460716" i="1252.64" sn="4.77843" a="57.3368" fwhm="0.038922" res="14202.1" algo="Sum"/><pk mz="552.86899396" i="1200.34" sn="4.57504" a="64.7713" fwhm="0.0496699" res="11130.9" algo="Sum"/><pk mz="553.30791951" i="858.969" sn="3.27366" a="27.1331" fwhm="0.0396185" res="13965.9" algo="Sum"/><pk mz="553.36666585" i="114369" sn="435.879" a="3687.26" fwhm="0.0275645" res="20075.4" algo="Sum"/><pk mz="553.45339225" i="4478.81" sn="17.0694" a="166.518" fwhm="0.0408762" res="13539.7" algo="Sum"/><pk mz="554.36945765" i="38585.6" sn="146.602" a="1368.56" fwhm="0.0312794" res="17723.1" algo="Sum"/><pk mz="554.45665391" i="1873.65" sn="7.11848" a="78.683" fwhm="0.0358315" res="15474" algo="Sum"/><pk mz="554.77012064" i="1308.5" sn="4.96091" a="51.5301" fwhm="0.0373014" res="14872.6" algo="Sum"/><pk mz="554.89574593" i="2658.23" sn="10.0818" a="116.259" fwhm="0.0336316" res="16499.3" algo="Sum"/><pk mz="554.94866975" i="910.502" sn="3.45324" a="31.8547" fwhm="0.0394821" res="14055.7" algo="Sum"/><pk mz="555.06888546" i="1015.3" sn="3.84959" a="40.7879" fwhm="0.0330662" res="16786.6" algo="Sum"/><pk mz="555.36614758" i="19492.9" sn="73.8979" a="724.877" fwhm="0.0315864" res="17582.5" algo="Sum"/><pk mz="555.45739442" i="622.885" sn="2.36143" a="19.4286" fwhm="0.0354372" res="15674.4" algo="Sum"/><pk mz="555.89546966" i="683.18" sn="2.59062" a="38.4852" fwhm="0.0487857" res="11394.6" algo="Sum"/><pk mz="556.36707153" i="5431.61" sn="20.5722" a="199.304" fwhm="0.032145" res="17308" algo="Sum"/><pk mz="556.76784902" i="798.292" sn="3.01905" a="26.2216" fwhm="0.039142" res="14224.3" algo="Sum"/><pk mz="556.80086050" i="926.254" sn="3.50298" a="29.3406" fwhm="0.0450319" res="12364.6" algo="Sum"/><pk mz="556.85604335" i="1427.57" sn="5.39912" a="40.2329" fwhm="0.0315185" res="17667.6" algo="Sum"/><pk mz="556.89312749" i="2725.32" sn="10.307" a="99.7104" fwhm="0.0327484" res="17005.2" algo="Sum"/><pk mz="557.08979760" i="1012.47" sn="3.82852" a="39.8226" fwhm="0.033148" res="16806.1" algo="Sum"/><pk mz="557.30520867" i="711.206" sn="2.68775" a="23.6809" fwhm="0.048267" res="11546.3" algo="Sum"/><pk mz="557.36708995" i="1681.15" sn="6.35091" a="77.2075" fwhm="0.0419981" res="13271.2" algo="Sum"/><pk mz="557.43599221" i="743.993" sn="2.81059" a="35.2049" fwhm="0.0408405" res="13649.1" algo="Sum"/><pk mz="557.89113682" i="695.25" sn="2.62483" a="29.2102" fwhm="0.0486278" res="11472.7" algo="Sum"/><pk mz="558.29138110" i="7284.37" sn="27.4263" a="232.258" fwhm="0.0278908" res="20017.1" algo="Sum"/><pk mz="558.35428520" i="672.291" sn="2.53062" a="25.2656" fwhm="0.0494932" res="11281.4" algo="Sum"/><pk mz="558.71863278" i="645.373" sn="2.42706" a="25.1095" fwhm="0.0482294" res="11584.6" algo="Sum"/><pk mz="558.81866605" i="779.211" sn="2.93079" a="33.7085" fwhm="0.0601863" res="9284.81" algo="Sum"/><pk mz="558.85578814" i="739.812" sn="2.78232" a="18.7292" fwhm="0.0372947" res="14984.9" algo="Sum"/><pk mz="558.89293675" i="1278.66" sn="4.80882" a="49.0533" fwhm="0.0387068" res="14439.1" algo="Sum"/><pk mz="559.29587564" i="2533.06" sn="9.5261" a="96.9783" fwhm="0.0333199" res="16785.7" algo="Sum"/><pk mz="559.38008869" i="638.627" sn="2.40169" a="29.8188" fwhm="0.0635439" res="8803.05" algo="Sum"/><pk mz="559.41727287" i="631.623" sn="2.37535" a="30.6637" fwhm="0.0454332" res="12313" algo="Sum"/><pk mz="560.30609463" i="4974.71" sn="18.6688" a="181.334" fwhm="0.0309542" res="18101.1" algo="Sum"/><pk mz="560.71485608" i="823.783" sn="3.08911" a="28.4194" fwhm="0.0321972" res="17415" algo="Sum"/><pk mz="561.08261987" i="889.337" sn="3.33552" a="36.7945" fwhm="0.034003" res="16501" algo="Sum"/><pk mz="561.31087120" i="1770.58" sn="6.64006" a="77.0759" fwhm="0.0404213" res="13886.5" algo="Sum"/><pk mz="561.39891645" i="1042.14" sn="3.90799" a="43.2068" fwhm="0.046341" res="12114.5" algo="Sum"/><pk mz="562.32263341" i="8282.38" sn="30.9688" a="299.208" fwhm="0.0296929" res="18938" algo="Sum"/><pk mz="562.80144085" i="1288.53" sn="4.81355" a="52.0102" fwhm="0.0384762" res="14627.2" algo="Sum"/><pk mz="563.32621080" i="2708.52" sn="10.1093" a="127.839" fwhm="0.033473" res="16829.3" algo="Sum"/><pk mz="564.30358971" i="4108.47" sn="15.2816" a="163.038" fwhm="0.0364004" res="15502.7" algo="Sum"/><pk mz="564.79866546" i="1051.74" sn="3.90721" a="47.4658" fwhm="0.045733" res="12349.9" algo="Sum"/><pk mz="564.87169439" i="876.08" sn="3.25371" a="52.8759" fwhm="0.0568056" res="9943.95" algo="Sum"/><pk mz="565.30713712" i="1636.91" sn="6.07568" a="85.0892" fwhm="0.0427027" res="13238.2" algo="Sum"/><pk mz="565.38491932" i="767.531" sn="2.84883" a="21.1202" fwhm="0.0422005" res="13397.6" algo="Sum"/><pk mz="565.42148995" i="3474.15" sn="12.8948" a="129.401" fwhm="0.0303227" res="18646.8" algo="Sum"/><pk mz="566.31749930" i="9524.66" sn="35.2362" a="312.065" fwhm="0.0273658" res="20694.3" algo="Sum"/><pk mz="566.42447620" i="1402.57" sn="5.18836" a="61.264" fwhm="0.0367677" res="15405.5" algo="Sum"/><pk mz="566.66527101" i="740.614" sn="2.73726" a="28.4551" fwhm="0.0318965" res="17765.7" algo="Sum"/><pk mz="566.79031026" i="704.703" sn="2.6039" a="33.7431" fwhm="0.0579408" res="9782.23" algo="Sum"/><pk mz="566.88255808" i="1176.42" sn="4.3463" a="53.4492" fwhm="0.0465855" res="12168.6" algo="Sum"/><pk mz="567.32252381" i="3408.14" sn="12.5762" a="115.359" fwhm="0.0372551" res="15228" algo="Sum"/><pk mz="567.41295077" i="802.623" sn="2.9618" a="30.7515" fwhm="0.0476028" res="11919.7" algo="Sum"/><pk mz="568.33417532" i="9526.17" sn="35.0328" a="338.134" fwhm="0.029141" res="19502.9" algo="Sum"/><pk mz="568.66371022" i="734.614" sn="2.69878" a="25.9608" fwhm="0.0346492" res="16412" algo="Sum"/><pk mz="568.74877501" i="720.372" sn="2.64655" a="32.1608" fwhm="0.0486434" res="11692.2" algo="Sum"/><pk mz="568.80218347" i="726.095" sn="2.66757" a="31.234" fwhm="0.051756" res="10990.1" algo="Sum"/><pk mz="569.35986627" i="22836.9" sn="83.7157" a="764.755" fwhm="0.0295962" res="19237.6" algo="Sum"/><pk mz="569.42740494" i="4629.78" sn="16.9489" a="161.938" fwhm="0.0329346" res="17289.7" algo="Sum"/><pk mz="569.80619605" i="674.922" sn="2.46957" a="24.4312" fwhm="0.0375894" res="15158.7" algo="Sum"/><pk mz="570.36198023" i="8668.38" sn="31.6874" a="304.517" fwhm="0.0311592" res="18304.8" algo="Sum"/><pk mz="570.43156092" i="1912.8" sn="6.99225" a="74.2656" fwhm="0.0341163" res="16720.2" algo="Sum"/><pk mz="570.74514275" i="842.804" sn="3.08096" a="34.4886" fwhm="0.0522787" res="10917.4" algo="Sum"/><pk mz="570.79972920" i="784.523" sn="2.86779" a="24.9104" fwhm="0.0459328" res="12426.8" algo="Sum"/><pk mz="570.86849725" i="3034.29" sn="11.0911" a="120.23" fwhm="0.0327054" res="17454.8" algo="Sum"/><pk mz="571.35981529" i="4299.08" sn="15.6959" a="160.835" fwhm="0.0329281" res="17351.7" algo="Sum"/><pk mz="571.42770845" i="1010.44" sn="3.68911" a="40.5568" fwhm="0.0480611" res="11889.6" algo="Sum"/><pk mz="571.87014592" i="711.653" sn="2.59811" a="33.0763" fwhm="0.0566539" res="10094.1" algo="Sum"/><pk mz="572.36294049" i="1811.75" sn="6.61059" a="71.9532" fwhm="0.0342223" res="16724.9" algo="Sum"/><pk mz="572.79221014" i="749.86" sn="2.73446" a="26.4706" fwhm="0.0468798" res="12218.3" algo="Sum"/><pk mz="572.86529475" i="3334.5" sn="12.16" a="115.995" fwhm="0.03321" res="17249.8" algo="Sum"/><pk mz="573.36653309" i="1056.93" sn="3.85498" a="46.6772" fwhm="0.0584155" res="9815.32" algo="Sum"/><pk mz="573.39657835" i="703.207" sn="2.56475" a="9.17886" fwhm="0.0141664" res="40475.9" algo="Sum"/><pk mz="573.42512251" i="794.479" sn="2.89747" a="32.8384" fwhm="0.0461876" res="12415.1" algo="Sum"/><pk mz="573.86825111" i="889.533" sn="3.24162" a="39.7698" fwhm="0.0451393" res="12713.3" algo="Sum"/><pk mz="574.69845738" i="700.589" sn="2.54929" a="32.9536" fwhm="0.0413515" res="13897.9" algo="Sum"/><pk mz="574.86264352" i="1525.2" sn="5.5486" a="60.0894" fwhm="0.0398942" res="14409.7" algo="Sum"/><pk mz="575.40462799" i="1241.53" sn="4.50907" a="51.4063" fwhm="0.0474337" res="12130.7" algo="Sum"/><pk mz="576.27590637" i="3888.8" sn="14.0972" a="123.249" fwhm="0.0284646" res="20245.4" algo="Sum"/><pk mz="576.40878447" i="616.95" sn="2.23635" a="20.9291" fwhm="0.0418876" res="13760.8" algo="Sum"/><pk mz="576.69431414" i="1058.62" sn="3.83716" a="39.9572" fwhm="0.033783" res="17070.6" algo="Sum"/><pk mz="576.87854831" i="2864.07" sn="10.3666" a="109.804" fwhm="0.0303841" res="18986.2" algo="Sum"/><pk mz="577.27863953" i="1210.69" sn="4.38296" a="59.2868" fwhm="0.0385586" res="14971.5" algo="Sum"/><pk mz="577.38157156" i="990.616" sn="3.58653" a="50.5182" fwhm="0.0500778" res="11529.7" algo="Sum"/><pk mz="577.88243935" i="622.687" sn="2.25104" a="31.6223" fwhm="0.0511979" res="11287.2" algo="Sum"/><pk mz="578.27470655" i="1511.91" sn="5.46314" a="56.3804" fwhm="0.0337519" res="17133.1" algo="Sum"/><pk mz="578.69224748" i="871.08" sn="3.14561" a="34.0129" fwhm="0.0361681" res="16000.1" algo="Sum"/><pk mz="578.73355809" i="642.083" sn="2.31871" a="18.1371" fwhm="0.0426963" res="13554.7" algo="Sum"/><pk mz="578.77684166" i="864.918" sn="3.12405" a="46.1095" fwhm="0.0466017" res="12419.7" algo="Sum"/><pk mz="578.87588351" i="2567.19" sn="9.27606" a="108.041" fwhm="0.0322693" res="17938.9" algo="Sum"/><pk mz="579.28601393" i="1889.9" sn="6.82232" a="78.1904" fwhm="0.0346677" res="16709.7" algo="Sum"/><pk mz="580.28473384" i="1353.56" sn="4.8749" a="63.7777" fwhm="0.0408547" res="14203.6" algo="Sum"/><pk mz="580.78039462" i="805.01" sn="2.89208" a="30.5284" fwhm="0.0425099" res="13662.2" algo="Sum"/><pk mz="580.82062000" i="718.755" sn="2.5822" a="21.2988" fwhm="0.0343594" res="16904.3" algo="Sum"/><pk mz="580.87739472" i="1209.95" sn="4.34687" a="61.7032" fwhm="0.0544302" res="10672" algo="Sum"/><pk mz="581.29005814" i="744.02" sn="2.67045" a="38.9401" fwhm="0.0558695" res="10404.4" algo="Sum"/><pk mz="581.39596426" i="2135.53" sn="7.65999" a="79.3073" fwhm="0.0386545" res="15040.8" algo="Sum"/><pk mz="582.29136122" i="2036.3" sn="7.27878" a="88.4275" fwhm="0.0326991" res="17807.6" algo="Sum"/><pk mz="582.40016011" i="843.57" sn="3.01026" a="35.495" fwhm="0.0428421" res="13594.1" algo="Sum"/><pk mz="582.64068590" i="766.929" sn="2.73594" a="28.7159" fwhm="0.0322426" res="18070.5" algo="Sum"/><pk mz="582.81510342" i="918.448" sn="3.27674" a="34.7536" fwhm="0.0551643" res="10565.1" algo="Sum"/><pk mz="582.85798038" i="1018.3" sn="3.63279" a="32.6854" fwhm="0.0453318" res="12857.6" algo="Sum"/><pk mz="583.25023626" i="2493.25" sn="8.88939" a="92.8146" fwhm="0.03048" res="19135.5" algo="Sum"/><pk mz="583.31860731" i="1377.42" sn="4.91103" a="51.7193" fwhm="0.0439219" res="13280.8" algo="Sum"/><pk mz="583.38698401" i="864.266" sn="3.08144" a="50.7966" fwhm="0.0671267" res="8690.83" algo="Sum"/><pk mz="584.25504681" i="1347.96" sn="4.7974" a="50.4759" fwhm="0.0363086" res="16091.4" algo="Sum"/><pk mz="584.30686463" i="1378.15" sn="4.90487" a="65.4752" fwhm="0.0466904" res="12514.5" algo="Sum"/><pk mz="584.63807764" i="849.374" sn="3.02227" a="27.781" fwhm="0.0290151" res="20149.4" algo="Sum"/><pk mz="584.72695508" i="1022.7" sn="3.63815" a="43.8243" fwhm="0.0408733" res="14305.8" algo="Sum"/><pk mz="584.80765614" i="657.766" sn="2.33952" a="37.464" fwhm="0.0664671" res="8798.46" algo="Sum"/><pk mz="584.86681810" i="667.193" sn="2.37297" a="35.0665" fwhm="0.0718684" res="8138.03" algo="Sum"/><pk mz="585.26958571" i="2124.7" sn="7.55165" a="95.1346" fwhm="0.0451545" res="12961.5" algo="Sum"/><pk mz="585.33537037" i="5184.79" sn="18.4333" a="226.298" fwhm="0.0318201" res="18395.1" algo="Sum"/><pk mz="586.30390520" i="4660.73" sn="16.5482" a="147.849" fwhm="0.0351722" res="16669.5" algo="Sum"/><pk mz="586.72417921" i="1326.03" sn="4.70477" a="53.3511" fwhm="0.0339891" res="17262.1" algo="Sum"/><pk mz="586.77055150" i="629.362" sn="2.23299" a="20.8409" fwhm="0.0416406" res="14091.3" algo="Sum"/><pk mz="586.84254687" i="1599.22" sn="5.67387" a="79.8404" fwhm="0.0422339" res="13895.1" algo="Sum"/><pk mz="586.90680846" i="1113.7" sn="3.9513" a="46.4991" fwhm="0.0433826" res="13528.6" algo="Sum"/><pk mz="587.31864680" i="1523.49" sn="5.40081" a="52.8499" fwhm="0.0578422" res="10153.8" algo="Sum"/><pk mz="587.32514875" i="1679.58" sn="5.95418" a="62.7477" fwhm="0.0722543" res="8128.58" algo="Sum"/><pk mz="587.40262046" i="651.064" sn="2.3083" a="23.0092" fwhm="0.052574" res="11172.9" algo="Sum"/><pk mz="587.45774544" i="979.363" sn="3.47268" a="38.633" fwhm="0.0376802" res="15590.6" algo="Sum"/><pk mz="587.54483587" i="719.084" sn="2.549" a="33.653" fwhm="0.0357199" res="16448.6" algo="Sum"/><pk mz="588.33470983" i="770.544" sn="2.722" a="32.1516" fwhm="0.0501994" res="11719.9" algo="Sum"/><pk mz="588.40551915" i="799.53" sn="2.82399" a="34.3613" fwhm="0.0425243" res="13836.9" algo="Sum"/><pk mz="588.72069566" i="1015.61" sn="3.58319" a="42.7318" fwhm="0.0445213" res="13223.4" algo="Sum"/><pk mz="588.76608636" i="757.198" sn="2.67146" a="28.5447" fwhm="0.0508716" res="11573.6" algo="Sum"/><pk mz="588.83773845" i="1787.86" sn="6.30121" a="69.7973" fwhm="0.0402757" res="14620.2" algo="Sum"/><pk mz="588.90493221" i="840.21" sn="2.96073" a="32.8408" fwhm="0.0451971" res="13029.7" algo="Sum"/><pk mz="589.41071308" i="874.762" sn="3.08297" a="38.2769" fwhm="0.0527805" res="11167.2" algo="Sum"/><pk mz="589.47475919" i="1104.92" sn="3.89401" a="40.3374" fwhm="0.0366536" res="16082.3" algo="Sum"/><pk mz="590.31661392" i="5948.82" sn="20.9174" a="210.793" fwhm="0.0293884" res="20086.7" algo="Sum"/><pk mz="590.59184275" i="1075.79" sn="3.78354" a="45.8924" fwhm="0.0351144" res="16819.1" algo="Sum"/><pk mz="590.67223658" i="691.53" sn="2.4315" a="25.4687" fwhm="0.043808" res="13483.2" algo="Sum"/><pk mz="590.76619244" i="624.695" sn="2.1968" a="36.3242" fwhm="0.0796734" res="7414.85" algo="Sum"/><pk mz="590.79564849" i="662.644" sn="2.33057" a="11.4141" fwhm="0.0191729" res="30814" algo="Sum"/><pk mz="590.84145956" i="1087.15" sn="3.82446" a="55.4271" fwhm="0.0593209" res="9960.1" algo="Sum"/><pk mz="590.91901886" i="702.788" sn="2.4728" a="43.4522" fwhm="0.0569154" res="10382.4" algo="Sum"/><pk mz="591.31993582" i="2419.59" sn="8.50527" a="102.009" fwhm="0.0351214" res="16836.5" algo="Sum"/><pk mz="591.38116563" i="1048.76" sn="3.68636" a="44.1089" fwhm="0.0509987" res="11596" algo="Sum"/><pk mz="591.48867824" i="731.18" sn="2.57092" a="30.5635" fwhm="0.0403331" res="14665.1" algo="Sum"/><pk mz="592.25116034" i="793.179" sn="2.78646" a="37.4152" fwhm="0.0483794" res="12241.8" algo="Sum"/><pk mz="592.33069943" i="1711" sn="6.01081" a="68.9996" fwhm="0.0380395" res="15571.5" algo="Sum"/><pk mz="592.66947640" i="1148.21" sn="4.03409" a="44.0641" fwhm="0.0336023" res="17637.8" algo="Sum"/><pk mz="592.78086335" i="632.123" sn="2.22088" a="26.939" fwhm="0.0576152" res="10288.6" algo="Sum"/><pk mz="592.85090899" i="2902.52" sn="10.1969" a="113.721" fwhm="0.0318734" res="18600.2" algo="Sum"/><pk mz="593.33755407" i="1119.41" sn="3.92857" a="38.0412" fwhm="0.0445213" res="13327" algo="Sum"/><pk mz="593.85274025" i="959.164" sn="3.3575" a="41.6403" fwhm="0.0350883" res="16924.5" algo="Sum"/><pk mz="594.34722537" i="632.824" sn="2.21131" a="27.6294" fwhm="0.0637939" res="9316.68" algo="Sum"/><pk mz="594.66688044" i="946.957" sn="3.30573" a="40.4335" fwhm="0.0403079" res="14753.1" algo="Sum"/><pk mz="594.75523549" i="1209.56" sn="4.2223" a="51.7288" fwhm="0.0400324" res="14856.9" algo="Sum"/><pk mz="594.84892805" i="2878.66" sn="10.0519" a="120.113" fwhm="0.0327622" res="18156.5" algo="Sum"/><pk mz="595.35116261" i="929.974" sn="3.23618" a="47.0452" fwhm="0.06035" res="9864.97" algo="Sum"/><pk mz="595.85153286" i="784.565" sn="2.72919" a="32.1162" fwhm="0.0488063" res="12208.5" algo="Sum"/><pk mz="596.75218317" i="1542.78" sn="5.35473" a="59.4448" fwhm="0.0351728" res="16966.3" algo="Sum"/><pk mz="596.79148700" i="731.601" sn="2.53927" a="22.1873" fwhm="0.0385401" res="15484.9" algo="Sum"/><pk mz="596.84911960" i="1374.35" sn="4.76979" a="56.6623" fwhm="0.048403" res="12330.8" algo="Sum"/><pk mz="596.93531855" i="1089.84" sn="3.78228" a="47.3417" fwhm="0.0358233" res="16663.3" algo="Sum"/><pk mz="597.33882127" i="768.684" sn="2.66752" a="34.3996" fwhm="0.0556711" res="10729.8" algo="Sum"/><pk mz="597.38759442" i="700.156" sn="2.42974" a="30.6523" fwhm="0.0558056" res="10704.8" algo="Sum"/><pk mz="597.44357053" i="678.711" sn="2.35556" a="28.1214" fwhm="0.0464661" res="12857.6" algo="Sum"/><pk mz="598.75316258" i="1052.81" sn="3.64836" a="41.7785" fwhm="0.0465655" res="12858.3" algo="Sum"/><pk mz="598.84046019" i="679.029" sn="2.35308" a="37.0281" fwhm="0.0617335" res="9700.42" algo="Sum"/><pk mz="599.36631915" i="618.04" sn="2.14222" a="29.2608" fwhm="0.042183" res="14208.7" algo="Sum"/><pk mz="599.45245827" i="689.739" sn="2.39033" a="26.3959" fwhm="0.0483719" res="12392.6" algo="Sum"/><pk mz="600.27405037" i="1338.54" sn="4.63082" a="51.2836" fwhm="0.0336733" res="17826.4" algo="Sum"/><pk mz="600.70031931" i="999.482" sn="3.45799" a="45.52" fwhm="0.0476456" res="12607.7" algo="Sum"/><pk mz="600.77418067" i="767.838" sn="2.65652" a="38.9334" fwhm="0.060569" res="9918.84" algo="Sum"/><pk mz="601.34365028" i="1250.08" sn="4.31695" a="73.7097" fwhm="0.0516613" res="11640.1" algo="Sum"/><pk mz="601.46360628" i="894.927" sn="3.09041" a="40.0552" fwhm="0.042996" res="13988.8" algo="Sum"/><pk mz="602.28110298" i="1450.97" sn="4.9982" a="64.0306" fwhm="0.0428824" res="14044.9" algo="Sum"/><pk mz="602.34224033" i="648.061" sn="2.23256" a="33.9515" fwhm="0.058064" res="10373.8" algo="Sum"/><pk mz="602.69830239" i="1410.39" sn="4.8536" a="51.8007" fwhm="0.0339579" res="17748.4" algo="Sum"/><pk mz="602.76025451" i="616.223" sn="2.1206" a="18.1245" fwhm="0.0435732" res="13833.3" algo="Sum"/><pk mz="602.80738920" i="808.605" sn="2.78272" a="24.8715" fwhm="0.0435754" res="13833.6" algo="Sum"/><pk mz="602.87876039" i="993.681" sn="3.41993" a="49.1291" fwhm="0.0541366" res="11136.2" algo="Sum"/><pk mz="603.29062294" i="730.158" sn="2.51214" a="33.7722" fwhm="0.0522873" res="11538" algo="Sum"/><pk mz="603.35722359" i="965.172" sn="3.32056" a="46.0021" fwhm="0.0491402" res="12278.3" algo="Sum"/><pk mz="603.43259815" i="916.354" sn="3.15266" a="41.1084" fwhm="0.0392622" res="15369.3" algo="Sum"/><pk mz="603.52186458" i="622.51" sn="2.14188" a="23.8875" fwhm="0.0440502" res="13700.8" algo="Sum"/><pk mz="604.30422188" i="1184.32" sn="4.06889" a="59.5367" fwhm="0.0452201" res="13363.6" algo="Sum"/><pk mz="604.45024822" i="734.875" sn="2.52403" a="37.8772" fwhm="0.045946" res="13155.7" algo="Sum"/><pk mz="604.69624243" i="1130.44" sn="3.87758" a="52.2685" fwhm="0.0422584" res="14309.5" algo="Sum"/><pk mz="604.78607349" i="1617.87" sn="5.55173" a="90.8507" fwhm="0.0498751" res="12126" algo="Sum"/><pk mz="604.87595019" i="767.357" sn="2.63321" a="44.31" fwhm="0.062481" res="9680.96" algo="Sum"/><pk mz="605.30457278" i="847.955" sn="2.90597" a="47.9159" fwhm="0.0557282" res="10861.7" algo="Sum"/><pk mz="605.37616315" i="1693.9" sn="5.80587" a="68.4157" fwhm="0.0410227" res="14757.1" algo="Sum"/><pk mz="605.44278414" i="919.646" sn="3.15194" a="37.3398" fwhm="0.0469602" res="12892.7" algo="Sum"/><pk mz="605.78813776" i="615.417" sn="2.11017" a="32.7106" fwhm="0.0643594" res="9412.58" algo="Sum"/><pk mz="606.29359455" i="1583.01" sn="5.42065" a="76.6727" fwhm="0.0396569" res="15288.5" algo="Sum"/><pk mz="606.38057419" i="985.295" sn="3.37129" a="39.702" fwhm="0.0481186" res="12601.8" algo="Sum"/><pk mz="606.78435076" i="1296.05" sn="4.43322" a="60.6304" fwhm="0.050349" res="12051.6" algo="Sum"/><pk mz="606.88239721" i="672.584" sn="2.30062" a="37.9517" fwhm="0.0635518" res="9549.42" algo="Sum"/><pk mz="606.96421551" i="877.194" sn="3.00052" a="43.85" fwhm="0.0490877" res="12364.9" algo="Sum"/><pk mz="607.02780468" i="629.23" sn="2.15234" a="21.5344" fwhm="0.0403112" res="15058.5" algo="Sum"/><pk mz="607.24642981" i="1039.38" sn="3.55351" a="39.7455" fwhm="0.0334835" res="18135.7" algo="Sum"/><pk mz="607.29858238" i="856.382" sn="2.92729" a="34.6789" fwhm="0.0549771" res="11046.4" algo="Sum"/><pk mz="607.38487052" i="851.294" sn="2.90889" a="37.1211" fwhm="0.0540124" res="11245.3" algo="Sum"/><pk mz="608.41274333" i="627.552" sn="2.13705" a="19.5819" fwhm="0.0438438" res="13876.8" algo="Sum"/><pk mz="608.60315990" i="982.066" sn="3.34516" a="33.3177" fwhm="0.0376042" res="16184.5" algo="Sum"/><pk mz="608.64227209" i="787.938" sn="2.68331" a="28.0593" fwhm="0.0427951" res="14222.3" algo="Sum"/><pk mz="608.78357297" i="790.071" sn="2.68995" a="29.1392" fwhm="0.0469576" res="12964.5" algo="Sum"/><pk mz="608.82464694" i="1567.62" sn="5.33726" a="72.185" fwhm="0.0474249" res="12837.7" algo="Sum"/><pk mz="609.30828459" i="739.979" sn="2.51864" a="21.3483" fwhm="0.0348487" res="17484.4" algo="Sum"/><pk mz="609.33020497" i="738.993" sn="2.51529" a="35.0136" fwhm="0.061241" res="9949.71" algo="Sum"/><pk mz="609.41524224" i="673.541" sn="2.29226" a="34.5604" fwhm="0.0411108" res="14823.7" algo="Sum"/><pk mz="610.30390098" i="1567.23" sn="5.33092" a="62.4841" fwhm="0.0342632" res="17812.2" algo="Sum"/><pk mz="610.64000503" i="660.882" sn="2.2463" a="30.0833" fwhm="0.0403301" res="15141" algo="Sum"/><pk mz="610.72885370" i="1263.53" sn="4.29386" a="45.1878" fwhm="0.0430119" res="14199.1" algo="Sum"/><pk mz="610.82185043" i="1603.42" sn="5.44892" a="85.5141" fwhm="0.0448151" res="13629.8" algo="Sum"/><pk mz="611.31373299" i="884.044" sn="3.00405" a="40.1136" fwhm="0.0525354" res="11636.2" algo="Sum"/><pk mz="611.33841590" i="690.709" sn="2.34709" a="26.8839" fwhm="0.07738" res="7900.47" algo="Sum"/><pk mz="612.31808121" i="1024.49" sn="3.47336" a="42.9916" fwhm="0.0417605" res="14662.6" algo="Sum"/><pk mz="612.72711861" i="1573.92" sn="5.33087" a="59.0923" fwhm="0.0433415" res="14137.2" algo="Sum"/><pk mz="612.82469452" i="1107.53" sn="3.75115" a="45.2461" fwhm="0.0478766" res="12800.1" algo="Sum"/><pk mz="612.83984537" i="1092.13" sn="3.69892" a="38.1707" fwhm="0.0440648" res="13907.7" algo="Sum"/><pk mz="612.90712791" i="864.434" sn="2.92769" a="44.4804" fwhm="0.0499105" res="12280.1" algo="Sum"/><pk mz="613.33205723" i="1604.88" sn="5.4345" a="80.358" fwhm="0.0381112" res="16093.2" algo="Sum"/><pk mz="613.42753707" i="709.507" sn="2.40316" a="29.7954" fwhm="0.0535596" res="11453.2" algo="Sum"/><pk mz="613.47387353" i="1161.49" sn="3.93407" a="49.1563" fwhm="0.0395475" res="15512.3" algo="Sum"/><pk mz="614.33670858" i="1709.87" sn="5.76982" a="81.1359" fwhm="0.0359577" res="17085" algo="Sum"/><pk mz="614.72388362" i="1068.92" sn="3.60345" a="62.7417" fwhm="0.0612522" res="10035.9" algo="Sum"/><pk mz="614.81294104" i="1521.07" sn="5.12492" a="52.8412" fwhm="0.0400079" res="15367.3" algo="Sum"/><pk mz="614.84495791" i="1502.9" sn="5.0637" a="61.4903" fwhm="0.0461255" res="13329.8" algo="Sum"/><pk mz="614.89570849" i="629.963" sn="2.12292" a="19.1058" fwhm="0.0440103" res="13971.6" algo="Sum"/><pk mz="615.34267097" i="865.243" sn="2.91455" a="48.2007" fwhm="0.0686277" res="8966.39" algo="Sum"/><pk mz="615.45541549" i="963.864" sn="3.24536" a="36.9797" fwhm="0.0728856" res="8444.13" algo="Sum"/><pk mz="615.48983064" i="2425.93" sn="8.16733" a="96.4735" fwhm="0.034645" res="17765.6" algo="Sum"/><pk mz="616.17060749" i="2511.82" sn="8.44719" a="87.6819" fwhm="0.0303571" res="20297.4" algo="Sum"/><pk mz="616.46223400" i="638.522" sn="2.14632" a="22.7654" fwhm="0.0358905" res="17176.2" algo="Sum"/><pk mz="616.49154954" i="1114.22" sn="3.7452" a="44.6009" fwhm="0.0424714" res="14515.4" algo="Sum"/><pk mz="616.67691882" i="781.424" sn="2.62636" a="27.597" fwhm="0.0391633" res="15746.3" algo="Sum"/><pk mz="616.81199515" i="1141.12" sn="3.83659" a="48.9328" fwhm="0.0528931" res="11661.5" algo="Sum"/><pk mz="616.84522727" i="1067.12" sn="3.58813" a="54.5461" fwhm="0.0494286" res="12479.5" algo="Sum"/><pk mz="617.17286706" i="1084.33" sn="3.6436" a="42.6781" fwhm="0.0344402" res="17920.1" algo="Sum"/><pk mz="617.32508483" i="827.12" sn="2.77916" a="48.9375" fwhm="0.0533065" res="11580.7" algo="Sum"/><pk mz="617.36252995" i="618.527" sn="2.07854" a="18.7191" fwhm="0.0391987" res="15749.6" algo="Sum"/><pk mz="617.46482130" i="1482.03" sn="4.97665" a="60.4827" fwhm="0.0588021" res="10500.7" algo="Sum"/><pk mz="617.50422958" i="1944.44" sn="6.52664" a="75.124" fwhm="0.0459489" res="13438.9" algo="Sum"/><pk mz="618.46747112" i="727.218" sn="2.43881" a="37.8468" fwhm="0.04854" res="12741.4" algo="Sum"/><pk mz="618.50707437" i="782.996" sn="2.62551" a="37.0317" fwhm="0.0485359" res="12743.3" algo="Sum"/><pk mz="618.62495103" i="928.265" sn="3.11356" a="32.3359" fwhm="0.0419886" res="14733.2" algo="Sum"/><pk mz="618.67203898" i="924.556" sn="3.10129" a="38.1014" fwhm="0.0532725" res="11613.4" algo="Sum"/><pk mz="618.75984198" i="616.541" sn="2.0683" a="22.7176" fwhm="0.0447074" res="13840.2" algo="Sum"/><pk mz="618.80345622" i="843.681" sn="2.83028" a="41.6077" fwhm="0.065431" res="9457.34" algo="Sum"/><pk mz="618.84562617" i="828.626" sn="2.77978" a="32.8859" fwhm="0.0488383" res="12671.3" algo="Sum"/><pk mz="619.04078047" i="1521.18" sn="5.09859" a="66.167" fwhm="0.0342096" res="18095.5" algo="Sum"/><pk mz="619.30920574" i="731.272" sn="2.45139" a="35.6499" fwhm="0.0546931" res="11323.4" algo="Sum"/><pk mz="619.35641992" i="684.481" sn="2.29296" a="30.7685" fwhm="0.0638004" res="9707.71" algo="Sum"/><pk mz="619.43151573" i="1194.91" sn="3.99903" a="61.9015" fwhm="0.0585126" res="10586.3" algo="Sum"/><pk mz="619.47867669" i="908.963" sn="3.04201" a="32.285" fwhm="0.042661" res="14521" algo="Sum"/><pk mz="619.50223493" i="663.064" sn="2.21906" a="22.69" fwhm="0.0694913" res="8914.81" algo="Sum"/><pk mz="620.67002054" i="740.174" sn="2.4707" a="27.4413" fwhm="0.0363163" res="17090.7" algo="Sum"/><pk mz="620.75714807" i="1400.65" sn="4.67428" a="69.1099" fwhm="0.0526451" res="11791.4" algo="Sum"/><pk mz="620.82361790" i="685.469" sn="2.28757" a="18.5378" fwhm="0.0393081" res="15793.8" algo="Sum"/><pk mz="620.84542612" i="669.141" sn="2.23312" a="29.426" fwhm="0.0534817" res="11608.6" algo="Sum"/><pk mz="621.03742181" i="757.446" sn="2.52756" a="32.8209" fwhm="0.034334" res="18088.1" algo="Sum"/><pk mz="621.34030555" i="878.659" sn="2.92684" a="35.3433" fwhm="0.0459666" res="13517.2" algo="Sum"/><pk mz="621.39924983" i="931.135" sn="3.10164" a="58.8223" fwhm="0.0811067" res="7661.5" algo="Sum"/><pk mz="622.75879089" i="1389.74" sn="4.62195" a="56.4269" fwhm="0.045226" res="13769.9" algo="Sum"/><pk mz="622.83600360" i="786.131" sn="2.61416" a="32.8064" fwhm="0.0590576" res="10546.3" algo="Sum"/><pk mz="622.93533355" i="698.286" sn="2.32144" a="35.4057" fwhm="0.0643089" res="9686.6" algo="Sum"/><pk mz="623.82815985" i="619.462" sn="2.05774" a="27.2377" fwhm="0.0542483" res="11499.5" algo="Sum"/><pk mz="624.62109542" i="659.655" sn="2.19091" a="25.6772" fwhm="0.0397375" res="15718.7" algo="Sum"/><pk mz="624.75249263" i="898.436" sn="2.98324" a="36.0329" fwhm="0.0550758" res="11343.5" algo="Sum"/><pk mz="624.79063096" i="859.488" sn="2.85392" a="27.0549" fwhm="0.0443627" res="14083.7" algo="Sum"/><pk mz="624.84073865" i="1242.66" sn="4.12625" a="65.7235" fwhm="0.057337" res="10897.7" algo="Sum"/><pk mz="624.91962683" i="664.882" sn="2.20773" a="33.0661" fwhm="0.0624001" res="10014.7" algo="Sum"/><pk mz="625.38716999" i="736.549" sn="2.44601" a="31.2487" fwhm="0.0591784" res="10567.8" algo="Sum"/><pk mz="625.77349409" i="634.477" sn="2.10575" a="30.0791" fwhm="0.0603379" res="10371.2" algo="Sum"/><pk mz="626.61909303" i="719.345" sn="2.38817" a="26.4951" fwhm="0.0328754" res="19060.4" algo="Sum"/><pk mz="626.70637318" i="756.609" sn="2.51195" a="22.6864" fwhm="0.0439183" res="14269.8" algo="Sum"/><pk mz="626.71769426" i="721.986" sn="2.39689" a="29.0918" fwhm="0.0592424" res="10578.9" algo="Sum"/><pk mz="626.79310695" i="842.162" sn="2.79496" a="41.9852" fwhm="0.0607681" res="10314.5" algo="Sum"/><pk mz="626.83521094" i="810.867" sn="2.68999" a="35.2959" fwhm="0.0536459" res="11684.7" algo="Sum"/><pk mz="627.42706312" i="639.949" sn="2.12261" a="28.9254" fwhm="0.0586384" res="10699.9" algo="Sum"/><pk mz="628.70187831" i="1009.42" sn="3.33666" a="43.9242" fwhm="0.0530647" res="11847.8" algo="Sum"/><pk mz="628.74571336" i="817.617" sn="2.70311" a="30.9636" fwhm="0.0519367" res="12106" algo="Sum"/><pk mz="628.82416742" i="1546.48" sn="5.11438" a="85.9755" fwhm="0.054388" res="11561.8" algo="Sum"/><pk mz="628.88384284" i="639.5" sn="2.11516" a="23.4153" fwhm="0.049453" res="12716.8" algo="Sum"/><pk mz="629.14556507" i="1929.26" sn="6.3766" a="72.7017" fwhm="0.0325858" res="19307.3" algo="Sum"/><pk mz="629.30855166" i="1030.67" sn="3.40657" a="44.4902" fwhm="0.0403364" res="15601.5" algo="Sum"/><pk mz="629.40470880" i="724.58" sn="2.39408" a="18.8862" fwhm="0.0395787" res="15902.6" algo="Sum"/><pk mz="629.44762292" i="1041.91" sn="3.44307" a="49.3492" fwhm="0.0630966" res="9975.93" algo="Sum"/><pk mz="629.81867574" i="626.57" sn="2.06935" a="24.3295" fwhm="0.0493424" res="12764.2" algo="Sum"/><pk mz="630.31554965" i="809.815" sn="2.67076" a="50.6208" fwhm="0.0487189" res="12937.8" algo="Sum"/><pk mz="630.45522450" i="656.501" sn="2.16345" a="39.2874" fwhm="0.0574425" res="10975.4" algo="Sum"/><pk mz="630.70012325" i="795.493" sn="2.61826" a="34.1345" fwhm="0.0446891" res="14113" algo="Sum"/><pk mz="630.74760956" i="886.915" sn="2.9193" a="34.6055" fwhm="0.0544786" res="11577.9" algo="Sum"/><pk mz="630.81873980" i="2020.3" sn="6.64986" a="89.2354" fwhm="0.0487865" res="12930.2" algo="Sum"/><pk mz="630.93068944" i="644.844" sn="2.1225" a="28.2223" fwhm="0.0538938" res="11706.9" algo="Sum"/><pk mz="631.10865210" i="666.341" sn="2.19207" a="27.6886" fwhm="0.0395388" res="15961.7" algo="Sum"/><pk mz="631.46232662" i="1789.27" sn="5.8815" a="77.4631" fwhm="0.0419428" res="15055.3" algo="Sum"/><pk mz="631.82153574" i="719.517" sn="2.36454" a="55.2086" fwhm="0.0726932" res="8691.61" algo="Sum"/><pk mz="632.47607661" i="1033.58" sn="3.388" a="55.2836" fwhm="0.0516491" res="12245.6" algo="Sum"/><pk mz="632.65375866" i="618.052" sn="2.02592" a="29.0252" fwhm="0.0591965" res="10687.4" algo="Sum"/><pk mz="632.78902169" i="1139.76" sn="3.736" a="39.5909" fwhm="0.0496058" res="12756.3" algo="Sum"/><pk mz="632.81715358" i="1391.41" sn="4.56087" a="63.764" fwhm="0.0468017" res="13521.2" algo="Sum"/><pk mz="632.86789460" i="650.021" sn="2.13063" a="15.9394" fwhm="0.0325059" res="19469.3" algo="Sum"/><pk mz="633.43989566" i="1012.22" sn="3.31543" a="30.2481" fwhm="0.0446684" res="14180.9" algo="Sum"/><pk mz="633.47698967" i="1199.68" sn="3.92942" a="63.1999" fwhm="0.0590756" res="10723.2" algo="Sum"/><pk mz="633.82339057" i="681.24" sn="2.2317" a="39.8744" fwhm="0.050693" res="12503.2" algo="Sum"/><pk mz="634.23436225" i="828.856" sn="2.71289" a="42.6336" fwhm="0.0478449" res="13256.1" algo="Sum"/><pk mz="634.47291928" i="651.834" sn="2.13316" a="33.7974" fwhm="0.050119" res="12659.3" algo="Sum"/><pk mz="634.65126377" i="929.118" sn="3.04039" a="40.8939" fwhm="0.0504347" res="12583.6" algo="Sum"/><pk mz="634.69953400" i="618.808" sn="2.02495" a="16.4429" fwhm="0.0397449" res="15969.3" algo="Sum"/><pk mz="634.72864634" i="623.971" sn="2.04185" a="14.3942" fwhm="0.0298092" res="21293" algo="Sum"/><pk mz="634.76793272" i="789.505" sn="2.58353" a="38.737" fwhm="0.0633216" res="10024.5" algo="Sum"/><pk mz="634.83425789" i="1953.32" sn="6.39193" a="89.4189" fwhm="0.0458375" res="13849.7" algo="Sum"/><pk mz="635.01156281" i="944.97" sn="3.09188" a="47.6277" fwhm="0.0377387" res="16826.5" algo="Sum"/><pk mz="635.40798628" i="1000.04" sn="3.2711" a="46.77" fwhm="0.0661143" res="9610.75" algo="Sum"/><pk mz="635.44870419" i="718.285" sn="2.34991" a="16.7328" fwhm="0.0298264" res="21304.9" algo="Sum"/><pk mz="635.83992373" i="653.835" sn="2.13817" a="30.4064" fwhm="0.0520999" res="12204.2" algo="Sum"/><pk mz="636.23255951" i="636.638" sn="2.08072" a="30.3997" fwhm="0.0452037" res="14074.8" algo="Sum"/><pk mz="636.64083654" i="1418.95" sn="4.63292" a="67.3236" fwhm="0.043826" res="14526.6" algo="Sum"/><pk mz="636.69217494" i="712.443" sn="2.32612" a="19.4597" fwhm="0.0398072" res="15994.4" algo="Sum"/><pk mz="636.73425186" i="894.357" sn="2.92007" a="64.5342" fwhm="0.0785168" res="8109.53" algo="Sum"/><pk mz="636.83245382" i="2351.74" sn="7.67738" a="103.032" fwhm="0.0378626" res="16819.6" algo="Sum"/><pk mz="637.37912710" i="740.28" sn="2.417" a="38.8158" fwhm="0.0331897" res="19204.1" algo="Sum"/><pk mz="637.47226843" i="944.27" sn="3.08303" a="42.9455" fwhm="0.0428085" res="14891.2" algo="Sum"/><pk mz="637.83517935" i="662.288" sn="2.16041" a="26.7511" fwhm="0.0407041" res="15670.1" algo="Sum"/><pk mz="638.47335515" i="656.385" sn="2.13987" a="26.2266" fwhm="0.0545106" res="11712.8" algo="Sum"/><pk mz="638.64735683" i="628.843" sn="2.04878" a="25.8849" fwhm="0.0585434" res="10909" algo="Sum"/><pk mz="638.68700174" i="674.823" sn="2.1984" a="21.1232" fwhm="0.0448532" res="14239.5" algo="Sum"/><pk mz="638.72959638" i="984.754" sn="3.20793" a="47.8473" fwhm="0.0556824" res="11470.9" algo="Sum"/><pk mz="638.77900111" i="804.211" sn="2.61984" a="26.3819" fwhm="0.0448566" res="14240.5" algo="Sum"/><pk mz="638.83423546" i="1441.68" sn="4.69637" a="96.1283" fwhm="0.0572452" res="11159.6" algo="Sum"/><pk mz="639.40260709" i="705.725" sn="2.29891" a="29.8745" fwhm="0.0548514" res="11657" algo="Sum"/><pk mz="639.42689197" i="646.985" sn="2.10757" a="17.6318" fwhm="0.0398931" res="16028.5" algo="Sum"/><pk mz="639.48901242" i="2544.69" sn="8.28938" a="101.881" fwhm="0.0347425" res="18406.5" algo="Sum"/><pk mz="640.49399399" i="1245.86" sn="4.05443" a="53.5717" fwhm="0.0373888" res="17130.7" algo="Sum"/><pk mz="640.58506362" i="1358.82" sn="4.42061" a="62.1103" fwhm="0.0407311" res="15727.2" algo="Sum"/><pk mz="640.77280448" i="923.942" sn="3.00571" a="29.9494" fwhm="0.0449264" res="14262.7" algo="Sum"/><pk mz="640.81533093" i="1324.49" sn="4.30953" a="48.9613" fwhm="0.0491953" res="13026" algo="Sum"/><pk mz="641.36378907" i="693.557" sn="2.25733" a="29.6024" fwhm="0.0690387" res="9289.92" algo="Sum"/><pk mz="641.50482315" i="3198.42" sn="10.4073" a="125.79" fwhm="0.0336748" res="19050" algo="Sum"/><pk mz="642.50755348" i="1610.25" sn="5.22937" a="62.8488" fwhm="0.0357677" res="17963.3" algo="Sum"/><pk mz="642.59117657" i="795.939" sn="2.58388" a="38.4109" fwhm="0.0448897" res="14314.9" algo="Sum"/><pk mz="642.68875685" i="923.062" sn="2.99694" a="42.3035" fwhm="0.0603958" res="10641.3" algo="Sum"/><pk mz="642.76332883" i="881.185" sn="2.86175" a="46.0826" fwhm="0.0517111" res="12429.9" algo="Sum"/><pk mz="642.80879967" i="887.118" sn="2.88138" a="40.8153" fwhm="0.0699969" res="9183.38" algo="Sum"/><pk mz="643.42681260" i="663.04" sn="2.15284" a="25.5309" fwhm="0.0460095" res="13984.7" algo="Sum"/><pk mz="643.51913386" i="1760.67" sn="5.71205" a="67.3056" fwhm="0.0343833" res="18716.1" algo="Sum"/><pk mz="644.26117084" i="871.151" sn="2.82407" a="44.8891" fwhm="0.0429111" res="15013.8" algo="Sum"/><pk mz="644.52401130" i="854.242" sn="2.76968" a="35.6823" fwhm="0.0372649" res="17295.7" algo="Sum"/><pk mz="644.58867386" i="766.756" sn="2.48633" a="34.1509" fwhm="0.0454378" res="14186.2" algo="Sum"/><pk mz="644.68000030" i="1240.71" sn="4.02314" a="62.4158" fwhm="0.050989" res="12643.5" algo="Sum"/><pk mz="644.72165050" i="802.47" sn="2.60209" a="21.4362" fwhm="0.0400577" res="16094.8" algo="Sum"/><pk mz="644.79476698" i="1217.85" sn="3.94901" a="41.2892" fwhm="0.04774" res="13506.4" algo="Sum"/><pk mz="644.86068703" i="967.775" sn="3.13808" a="52.9211" fwhm="0.0593923" res="10857.6" algo="Sum"/><pk mz="645.11280856" i="968.839" sn="3.13934" a="44.0457" fwhm="0.0348054" res="18534.8" algo="Sum"/><pk mz="645.43969387" i="789.78" sn="2.55682" a="31.5298" fwhm="0.0551098" res="11711.9" algo="Sum"/><pk mz="645.48232489" i="899.337" sn="2.91155" a="33.5043" fwhm="0.0459646" res="14043" algo="Sum"/><pk mz="645.76963620" i="617.141" sn="1.99722" a="15.9893" fwhm="0.0325911" res="19814.3" algo="Sum"/><pk mz="646.49873663" i="1174.79" sn="3.79799" a="49.8505" fwhm="0.0407323" res="15871.9" algo="Sum"/><pk mz="646.67709475" i="1114.01" sn="3.60204" a="44.9785" fwhm="0.0503627" res="12840.4" algo="Sum"/><pk mz="646.72236651" i="971.144" sn="3.14011" a="29.0937" fwhm="0.0451344" res="14328.8" algo="Sum"/><pk mz="646.79060060" i="1440.43" sn="4.65749" a="95.38" fwhm="0.0644746" res="10031.7" algo="Sum"/><pk mz="646.86057121" i="1025.25" sn="3.31528" a="49.1525" fwhm="0.0470914" res="13736.3" algo="Sum"/><pk mz="646.90594055" i="701.133" sn="2.26714" a="23.5671" fwhm="0.0461996" res="14002.4" algo="Sum"/><pk mz="647.45269057" i="4023.23" sn="12.9935" a="185.049" fwhm="0.0372722" res="17370.9" algo="Sum"/><pk mz="647.50170985" i="1206.31" sn="3.89543" a="41.8878" fwhm="0.0404724" res="15998.6" algo="Sum"/><pk mz="647.76966348" i="666.089" sn="2.14976" a="19.7555" fwhm="0.0431996" res="14994.8" algo="Sum"/><pk mz="648.45628424" i="1953" sn="6.30214" a="81.2541" fwhm="0.0379636" res="17081" algo="Sum"/><pk mz="648.62747847" i="668.577" sn="2.15669" a="29.4763" fwhm="0.0475362" res="13644.9" algo="Sum"/><pk mz="648.68195081" i="711.379" sn="2.29475" a="28.2966" fwhm="0.0517165" res="12543" algo="Sum"/><pk mz="648.72387030" i="798.432" sn="2.57556" a="33.5654" fwhm="0.0552494" res="11741.7" algo="Sum"/><pk mz="648.79461236" i="1146.52" sn="3.69841" a="61.633" fwhm="0.0740755" res="8758.56" algo="Sum"/><pk mz="648.87066293" i="909.607" sn="2.93324" a="41.8122" fwhm="0.0703255" res="9226.68" algo="Sum"/><pk mz="649.43184083" i="1916.84" sn="6.1811" a="114.528" fwhm="0.0528981" res="12277" algo="Sum"/><pk mz="649.73304903" i="626.471" sn="2.01929" a="15.9783" fwhm="0.0402128" res="16157.4" algo="Sum"/><pk mz="649.79312625" i="652.306" sn="2.10251" a="24.2379" fwhm="0.0515212" res="12612.1" algo="Sum"/><pk mz="649.93154126" i="1027.18" sn="3.31079" a="51.7226" fwhm="0.0367417" res="17689.2" algo="Sum"/><pk mz="650.43735341" i="1568.79" sn="5.05671" a="73.8243" fwhm="0.0445473" res="14601" algo="Sum"/><pk mz="650.62904084" i="911.516" sn="2.93709" a="46.7701" fwhm="0.0546517" res="11905" algo="Sum"/><pk mz="650.67867254" i="633.251" sn="2.04024" a="20.8233" fwhm="0.0392103" res="16594.6" algo="Sum"/><pk mz="650.73584138" i="906.3" sn="2.91974" a="46.1311" fwhm="0.0426401" res="15261.1" algo="Sum"/><pk mz="650.80723584" i="2333.23" sn="7.51674" a="113.868" fwhm="0.0460017" res="14147.5" algo="Sum"/><pk mz="650.93748797" i="902.054" sn="2.90606" a="46.9668" fwhm="0.0632717" res="10288" algo="Sum"/><pk mz="651.12701847" i="2631.85" sn="8.48327" a="101.483" fwhm="0.0332143" res="19603.8" algo="Sum"/><pk mz="651.43846058" i="915.549" sn="2.95264" a="47.1408" fwhm="0.0552546" res="11789.7" algo="Sum"/><pk mz="651.80853448" i="758.325" sn="2.44453" a="39.8064" fwhm="0.0536106" res="12158.2" algo="Sum"/><pk mz="652.13040411" i="686.421" sn="2.21436" a="31.6253" fwhm="0.0370782" res="17588" algo="Sum"/><pk mz="652.62382382" i="887.718" sn="2.86342" a="38.0502" fwhm="0.0413015" res="15801.5" algo="Sum"/><pk mz="652.71288303" i="1125.31" sn="3.62992" a="65.3753" fwhm="0.0653585" res="9986.66" algo="Sum"/><pk mz="652.80552515" i="2897.2" sn="9.34477" a="131.744" fwhm="0.0358687" res="18199.9" algo="Sum"/><pk mz="653.44524257" i="939.691" sn="3.03277" a="65.8764" fwhm="0.048454" res="13485.9" algo="Sum"/><pk mz="653.80540908" i="825.602" sn="2.6624" a="41.0179" fwhm="0.0579577" res="11280.7" algo="Sum"/><pk mz="654.29016376" i="928.511" sn="2.995" a="41.7884" fwhm="0.0481196" res="13597.2" algo="Sum"/><pk mz="654.70897913" i="1461.96" sn="4.71712" a="66.3259" fwhm="0.0555961" res="11776.2" algo="Sum"/><pk mz="654.75128690" i="925.414" sn="2.98587" a="26.2719" fwhm="0.0353221" res="18536.6" algo="Sum"/><pk mz="654.80429738" i="1726.2" sn="5.56833" a="99.3547" fwhm="0.0545257" res="12009.1" algo="Sum"/><pk mz="654.89163473" i="1030.07" sn="3.3219" a="46.0887" fwhm="0.0463643" res="14124.9" algo="Sum"/><pk mz="655.46196913" i="1472.27" sn="4.74303" a="72.3827" fwhm="0.0412454" res="15891.7" algo="Sum"/><pk mz="655.80293035" i="617.42" sn="1.98861" a="17.0703" fwhm="0.0404002" res="16232.7" algo="Sum"/><pk mz="656.46624881" i="829.296" sn="2.66839" a="43.6937" fwhm="0.0467864" res="14031.1" algo="Sum"/><pk mz="656.70817383" i="1191.92" sn="3.83137" a="49.6938" fwhm="0.0471509" res="13927.8" algo="Sum"/><pk mz="656.73876817" i="931.309" sn="2.99364" a="9.36409" fwhm="0.0101072" res="64977.1" algo="Sum"/><pk mz="656.75239842" i="958.304" sn="3.08042" a="27.3716" fwhm="0.0404296" res="16244.4" algo="Sum"/><pk mz="656.79631021" i="1165.83" sn="3.7475" a="60.5808" fwhm="0.068888" res="9534.26" algo="Sum"/><pk mz="656.88973594" i="827.933" sn="2.66135" a="36.5094" fwhm="0.0635566" res="10335.5" algo="Sum"/><pk mz="657.36183343" i="1088.57" sn="3.4965" a="57.1945" fwhm="0.0578499" res="11363.2" algo="Sum"/><pk mz="657.47763109" i="1820.09" sn="5.84678" a="88.8726" fwhm="0.0401626" res="16370.4" algo="Sum"/><pk mz="657.72458621" i="655.857" sn="2.10651" a="30.6524" fwhm="0.0502932" res="13077.8" algo="Sum"/><pk mz="658.47905200" i="870.439" sn="2.7947" a="43.7034" fwhm="0.0434574" res="15152.3" algo="Sum"/><pk mz="658.65853233" i="885.413" sn="2.84212" a="42.3684" fwhm="0.0560073" res="11760.2" algo="Sum"/><pk mz="658.72413920" i="948.884" sn="3.04645" a="26.169" fwhm="0.035429" res="18592.8" algo="Sum"/><pk mz="658.78970009" i="764.592" sn="2.45477" a="21.1624" fwhm="0.0402078" res="16384.6" algo="Sum"/><pk mz="658.82308565" i="698.576" sn="2.24277" a="35.1259" fwhm="0.0698242" res="9435.46" algo="Sum"/><pk mz="658.89999952" i="728.102" sn="2.3374" a="47.5069" fwhm="0.0653789" res="10078.2" algo="Sum"/><pk mz="659.41891926" i="688.203" sn="2.20796" a="33.239" fwhm="0.059202" res="11138.5" algo="Sum"/><pk mz="659.49096539" i="1018.14" sn="3.26613" a="60.1543" fwhm="0.0597167" res="11043.7" algo="Sum"/><pk mz="659.72540394" i="677.887" sn="2.17506" a="30.9512" fwhm="0.0552534" res="11940" algo="Sum"/><pk mz="660.23834978" i="661.676" sn="2.12247" a="37.8602" fwhm="0.0526529" res="12539.5" algo="Sum"/><pk mz="660.42536755" i="617.22" sn="1.98018" a="31.7344" fwhm="0.0440355" res="14997.6" algo="Sum"/><pk mz="660.65417000" i="1306.16" sn="4.19352" a="52.5756" fwhm="0.0470854" res="14031" algo="Sum"/><pk mz="660.69634439" i="727.2" sn="2.33472" a="17.4719" fwhm="0.0304131" res="21724.1" algo="Sum"/><pk mz="660.74484105" i="883.683" sn="2.83712" a="43.6963" fwhm="0.0709657" res="9310.76" algo="Sum"/><pk mz="660.83609025" i="1091.76" sn="3.50516" a="60.917" fwhm="0.0526234" res="12557.8" algo="Sum"/><pk mz="661.43390364" i="1606.1" sn="5.158" a="61.2518" fwhm="0.0476792" res="13872.6" algo="Sum"/><pk mz="661.47008393" i="1572.67" sn="5.0514" a="68.2968" fwhm="0.0521893" res="12674.4" algo="Sum"/><pk mz="661.51715457" i="722.43" sn="2.32087" a="23.9529" fwhm="0.0535507" res="12353.1" algo="Sum"/><pk mz="661.73199431" i="643.94" sn="2.06877" a="17.02" fwhm="0.0405823" res="16305.9" algo="Sum"/><pk mz="661.93112453" i="880.2" sn="2.82694" a="36.4389" fwhm="0.045021" res="14702.7" algo="Sum"/><pk mz="662.43761087" i="1467.82" sn="4.71771" a="63.8989" fwhm="0.0453811" res="14597.2" algo="Sum"/><pk mz="662.65152614" i="1133.21" sn="3.6442" a="46.8942" fwhm="0.0447658" res="14802.6" algo="Sum"/><pk mz="662.69715436" i="715.665" sn="2.30148" a="17.4466" fwhm="0.030459" res="21757" algo="Sum"/><pk mz="662.74332706" i="1533.86" sn="4.93268" a="89.7557" fwhm="0.0604736" res="10959.2" algo="Sum"/><pk mz="662.83262668" i="1073.8" sn="3.4532" a="59.5805" fwhm="0.0613387" res="10806.1" algo="Sum"/><pk mz="662.93920927" i="957.928" sn="3.08057" a="47.6606" fwhm="0.0436303" res="15194.5" algo="Sum"/><pk mz="663.44659913" i="8789.79" sn="28.2977" a="313.775" fwhm="0.0336144" res="19737" algo="Sum"/><pk mz="663.74653434" i="712.804" sn="2.29471" a="62.5765" fwhm="0.0744272" res="8918.07" algo="Sum"/><pk mz="663.94713153" i="1245.13" sn="4.00752" a="48.2647" fwhm="0.0327841" res="20252.1" algo="Sum"/><pk mz="664.45057665" i="4326.32" sn="13.9501" a="190.208" fwhm="0.034157" res="19452.9" algo="Sum"/><pk mz="664.65480732" i="799.656" sn="2.57705" a="34.6497" fwhm="0.053623" res="12395" algo="Sum"/><pk mz="664.69614923" i="666.312" sn="2.14734" a="16.4885" fwhm="0.0305048" res="21789.9" algo="Sum"/><pk mz="664.73945388" i="1491.05" sn="4.80564" a="73.3095" fwhm="0.0544887" res="12199.6" algo="Sum"/><pk mz="664.83294850" i="882.524" sn="2.8444" a="54.2369" fwhm="0.0725032" res="9169.7" algo="Sum"/><pk mz="664.92445363" i="1040.27" sn="3.3529" a="44.1931" fwhm="0.0456055" res="14579.9" algo="Sum"/><pk mz="665.45200250" i="1484.29" sn="4.78839" a="63.6282" fwhm="0.0514785" res="12926.8" algo="Sum"/><pk mz="665.49987814" i="839.865" sn="2.70944" a="38.6142" fwhm="0.0507457" res="13114.4" algo="Sum"/><pk mz="666.50882176" i="626.201" sn="2.02017" a="27.8619" fwhm="0.0525019" res="12695" algo="Sum"/><pk mz="666.59759506" i="1544.43" sn="4.98263" a="62.8372" fwhm="0.0370219" res="18005.5" algo="Sum"/><pk mz="666.64588967" i="663.631" sn="2.14119" a="20.9331" fwhm="0.0458246" res="14547.8" algo="Sum"/><pk mz="666.73818155" i="1134.41" sn="3.65863" a="30.3318" fwhm="0.0407356" res="16367.5" algo="Sum"/><pk mz="666.78134375" i="1679.56" sn="5.41739" a="92.3372" fwhm="0.063329" res="10528.8" algo="Sum"/><pk mz="666.83336869" i="750.094" sn="2.42006" a="30.6256" fwhm="0.0482929" res="13808.1" algo="Sum"/><pk mz="666.92388785" i="630.754" sn="2.03641" a="45.4193" fwhm="0.0875683" res="7616.04" algo="Sum"/><pk mz="667.09507509" i="1304.6" sn="4.21411" a="59.7613" fwhm="0.0397042" res="16801.6" algo="Sum"/><pk mz="667.73983262" i="634.998" sn="2.05147" a="29.7976" fwhm="0.0662021" res="10086.4" algo="Sum"/><pk mz="667.77951158" i="637.284" sn="2.05917" a="35.1367" fwhm="0.07644" res="8736" algo="Sum"/><pk mz="668.60549859" i="1351.51" sn="4.36373" a="69.6906" fwhm="0.0474418" res="14093.2" algo="Sum"/><pk mz="668.68831636" i="1127.82" sn="3.6423" a="70.2055" fwhm="0.0772587" res="8655.19" algo="Sum"/><pk mz="668.77861879" i="1934.82" sn="6.2509" a="113.225" fwhm="0.049521" res="13505" algo="Sum"/><pk mz="668.86168949" i="642.516" sn="2.07602" a="37.5129" fwhm="0.0576758" res="11596.9" algo="Sum"/><pk mz="669.43350492" i="1050.91" sn="3.39582" a="58.334" fwhm="0.061739" res="10843" algo="Sum"/><pk mz="669.48373228" i="647.988" sn="2.09341" a="27.7929" fwhm="0.0498167" res="13438.9" algo="Sum"/><pk mz="669.72857241" i="628.037" sn="2.03033" a="14.5379" fwhm="0.0306199" res="21872.3" algo="Sum"/><pk mz="669.74356310" i="626.118" sn="2.02423" a="15.2381" fwhm="0.0306206" res="21872.3" algo="Sum"/><pk mz="669.78437109" i="733.839" sn="2.37249" a="35.5219" fwhm="0.0675291" res="9918.46" algo="Sum"/><pk mz="670.43646786" i="643.668" sn="2.07883" a="40.3176" fwhm="0.0621427" res="10788.7" algo="Sum"/><pk mz="670.60274340" i="909.29" sn="2.9371" a="48.6179" fwhm="0.0516875" res="12974.2" algo="Sum"/><pk mz="670.68375281" i="1525.79" sn="4.92998" a="69.3794" fwhm="0.0478917" res="14004.2" algo="Sum"/><pk mz="670.77761255" i="1407.41" sn="4.54747" a="75.2118" fwhm="0.0748182" res="8965.43" algo="Sum"/><pk mz="670.86039395" i="1010" sn="3.26353" a="57.3772" fwhm="0.0684921" res="9794.71" algo="Sum"/><pk mz="671.44123986" i="1111.2" sn="3.59162" a="53.6978" fwhm="0.047636" res="14095.2" algo="Sum"/><pk mz="671.72879031" i="682.645" sn="2.20664" a="27.7507" fwhm="0.0562209" res="11948" algo="Sum"/><pk mz="671.78457527" i="657.96" sn="2.12678" a="30.9207" fwhm="0.0600695" res="11183.5" algo="Sum"/><pk mz="672.43991790" i="728.889" sn="2.35504" a="56.3624" fwhm="0.0616826" res="10901.6" algo="Sum"/><pk mz="672.62411396" i="748.321" sn="2.41858" a="41.3147" fwhm="0.0702196" res="9578.86" algo="Sum"/><pk mz="672.68102685" i="1310.45" sn="4.23597" a="54.202" fwhm="0.0504108" res="13344" algo="Sum"/><pk mz="672.71471351" i="902.643" sn="2.91761" a="26.0106" fwhm="0.0358033" res="18789.2" algo="Sum"/><pk mz="672.77392623" i="1543.52" sn="4.98911" a="75.4885" fwhm="0.0712745" res="9439.2" algo="Sum"/><pk mz="672.85909972" i="897.228" sn="2.90011" a="51.133" fwhm="0.05883" res="11437.3" algo="Sum"/><pk mz="673.10795009" i="2420.61" sn="7.82106" a="105.845" fwhm="0.0358403" res="18780.7" algo="Sum"/><pk mz="673.33364661" i="846.818" sn="2.73544" a="48.9227" fwhm="0.0515607" res="13059.1" algo="Sum"/><pk mz="673.42688716" i="1130.78" sn="3.65397" a="55.1621" fwhm="0.0461268" res="14599.5" algo="Sum"/><pk mz="673.52038998" i="1325.91" sn="4.28687" a="54.4034" fwhm="0.0373307" res="18042" algo="Sum"/><pk mz="673.74942596" i="642.128" sn="2.07631" a="26.9898" fwhm="0.0614234" res="10968.9" algo="Sum"/><pk mz="673.79265979" i="676.564" sn="2.18753" a="31.4532" fwhm="0.0621291" res="10845" algo="Sum"/><pk mz="673.92998969" i="685.727" sn="2.21632" a="34.7986" fwhm="0.0511187" res="13183.6" algo="Sum"/><pk mz="674.11081583" i="772.499" sn="2.49659" a="37.4095" fwhm="0.0383272" res="17588.3" algo="Sum"/><pk mz="674.43613139" i="921.475" sn="2.97682" a="53.4897" fwhm="0.0427589" res="15773" algo="Sum"/><pk mz="674.52892134" i="698.907" sn="2.25852" a="43.3128" fwhm="0.0739671" res="9119.31" algo="Sum"/><pk mz="674.63584830" i="779.073" sn="2.51721" a="32.0435" fwhm="0.0556187" res="12129.7" algo="Sum"/><pk mz="674.67904643" i="893.273" sn="2.88619" a="27.3895" fwhm="0.0460995" res="14635.3" algo="Sum"/><pk mz="674.76711584" i="1321.08" sn="4.26846" a="64.9512" fwhm="0.0669073" res="10085.1" algo="Sum"/><pk mz="674.85978448" i="669.384" sn="2.1628" a="22.3689" fwhm="0.046106" res="14637.1" algo="Sum"/><pk mz="674.94603397" i="1143.89" sn="3.69502" a="65.8158" fwhm="0.0504808" res="13370.4" algo="Sum"/><pk mz="675.44510311" i="1260.3" sn="4.06966" a="56.6623" fwhm="0.0476123" res="14186.4" algo="Sum"/><pk mz="675.53635268" i="11153.4" sn="36.0116" a="423.832" fwhm="0.0323517" res="20881" algo="Sum"/><pk mz="675.67830439" i="621.418" sn="2.00721" a="36.9994" fwhm="0.0553252" res="12212.8" algo="Sum"/><pk mz="675.73450725" i="652.166" sn="2.10651" a="17.6599" fwhm="0.0410093" res="16477.6" algo="Sum"/><pk mz="675.75949402" i="647.421" sn="2.09118" a="27.292" fwhm="0.0500195" res="13509.9" algo="Sum"/><pk mz="675.94814010" i="909.049" sn="2.93518" a="48.0497" fwhm="0.0440815" res="15334.1" algo="Sum"/><pk mz="676.45108690" i="1039.94" sn="3.35429" a="42.6996" fwhm="0.0414396" res="16323.8" algo="Sum"/><pk mz="676.53974636" i="4800.54" sn="15.4804" a="195.796" fwhm="0.0340095" res="19892.7" algo="Sum"/><pk mz="676.62922793" i="977.794" sn="3.15254" a="41.8016" fwhm="0.0497127" res="13610.8" algo="Sum"/><pk mz="676.67065620" i="812.36" sn="2.61931" a="18.0136" fwhm="0.0307784" res="21985.2" algo="Sum"/><pk mz="676.69420573" i="779.183" sn="2.51234" a="19.0876" fwhm="0.030779" res="21985.6" algo="Sum"/><pk mz="676.70601705" i="761.62" sn="2.45571" a="11.3615" fwhm="0.0153897" res="43971.3" algo="Sum"/><pk mz="676.76085109" i="1009.28" sn="3.25423" a="48.5887" fwhm="0.0666851" res="10148.6" algo="Sum"/><pk mz="676.79785694" i="1085.57" sn="3.50021" a="63.0343" fwhm="0.0594584" res="11382.7" algo="Sum"/><pk mz="676.95316362" i="796.242" sn="2.56733" a="29.9288" fwhm="0.0455077" res="14875.6" algo="Sum"/><pk mz="676.99480398" i="1008.44" sn="3.25153" a="47.6678" fwhm="0.0523078" res="12942.5" algo="Sum"/><pk mz="677.45454764" i="1443.71" sn="4.65844" a="101.509" fwhm="0.0484276" res="13989" algo="Sum"/><pk mz="677.54641254" i="1549.92" sn="5.00033" a="75.5993" fwhm="0.0400235" res="16928.7" algo="Sum"/><pk mz="677.74691474" i="642.7" sn="2.07498" a="30.2251" fwhm="0.0667393" res="10155.1" algo="Sum"/><pk mz="678.46331406" i="774.674" sn="2.49741" a="38.9884" fwhm="0.0627549" res="10811.3" algo="Sum"/><pk mz="678.49299971" i="734.849" sn="2.36903" a="24.8262" fwhm="0.046022" res="14742.8" algo="Sum"/><pk mz="678.54817863" i="657.28" sn="2.11896" a="34.902" fwhm="0.0622256" res="10904.6" algo="Sum"/><pk mz="678.62664738" i="810.381" sn="2.61254" a="34.8128" fwhm="0.0501762" res="13524.9" algo="Sum"/><pk mz="678.71612584" i="1326.17" sn="4.27462" a="73.8308" fwhm="0.0487318" res="13927.6" algo="Sum"/><pk mz="678.77758272" i="870.706" sn="2.80671" a="30.1509" fwhm="0.0462395" res="14679.6" algo="Sum"/><pk mz="678.80805065" i="891.855" sn="2.87488" a="35.464" fwhm="0.0565167" res="12010.8" algo="Sum"/><pk mz="678.99225611" i="788.682" sn="2.54185" a="35.1928" fwhm="0.0482161" res="14082.3" algo="Sum"/><pk mz="679.43114219" i="971.166" sn="3.13122" a="35.3022" fwhm="0.0462545" res="14689" algo="Sum"/><pk mz="679.45581926" i="1218.33" sn="3.92812" a="72.2107" fwhm="0.0528585" res="12854.2" algo="Sum"/><pk mz="679.71453201" i="722.693" sn="2.32876" a="28.2913" fwhm="0.0421561" res="16123.8" algo="Sum"/><pk mz="679.73632830" i="701.989" sn="2.26189" a="16.0994" fwhm="0.0308482" res="22034.9" algo="Sum"/><pk mz="680.47631323" i="1005.54" sn="3.24187" a="52.8274" fwhm="0.072563" res="9377.73" algo="Sum"/><pk mz="680.71339001" i="1541.49" sn="4.96961" a="104.298" fwhm="0.0545709" res="12473.9" algo="Sum"/><pk mz="680.79059274" i="858.84" sn="2.76815" a="25.5272" fwhm="0.0411627" res="16539" algo="Sum"/><pk mz="680.89206514" i="845.932" sn="2.72517" a="49.8713" fwhm="0.0612997" res="11107.6" algo="Sum"/><pk mz="681.41749644" i="639.139" sn="2.05974" a="37.765" fwhm="0.0529941" res="12858.4" algo="Sum"/><pk mz="681.47750422" i="811.324" sn="2.61504" a="51.9346" fwhm="0.0572805" res="11897.2" algo="Sum"/><pk mz="681.71857729" i="681.198" sn="2.19483" a="40.8494" fwhm="0.0758901" res="8982.98" algo="Sum"/><pk mz="681.76685332" i="661.703" sn="2.13144" a="22.1821" fwhm="0.046341" res="14712" algo="Sum"/><pk mz="681.79325294" i="668.629" sn="2.15324" a="24.8894" fwhm="0.0514915" res="13240.9" algo="Sum"/><pk mz="682.66024255" i="627.184" sn="2.02078" a="14.8406" fwhm="0.0303818" res="22469.4" algo="Sum"/><pk mz="682.71393869" i="1131.99" sn="3.64668" a="60.475" fwhm="0.0569895" res="11979.7" algo="Sum"/><pk mz="682.74861366" i="1022.38" sn="3.29358" a="30.0648" fwhm="0.0412219" res="16562.7" algo="Sum"/><pk mz="682.79798114" i="1315.59" sn="4.23905" a="78.4463" fwhm="0.0674753" res="10119.2" algo="Sum"/><pk mz="682.88268738" i="799.977" sn="2.57815" a="51.9006" fwhm="0.0664203" res="10281.2" algo="Sum"/><pk mz="683.42602243" i="639.636" sn="2.06054" a="33.0667" fwhm="0.0475014" res="14387.5" algo="Sum"/><pk mz="683.72189165" i="671.525" sn="2.16435" a="16.4549" fwhm="0.0309384" res="22099.5" algo="Sum"/><pk mz="683.73620040" i="668.676" sn="2.15513" a="16.1708" fwhm="0.030939" res="22099.5" algo="Sum"/><pk mz="683.76772613" i="661.283" sn="2.13106" a="12.3676" fwhm="0.0206263" res="33150.3" algo="Sum"/><pk mz="683.79084173" i="634.276" sn="2.0438" a="37.1664" fwhm="0.0629564" res="10861.3" algo="Sum"/><pk mz="684.57500369" i="641.954" sn="2.06983" a="29.0786" fwhm="0.0475663" res="14392" algo="Sum"/><pk mz="684.66627291" i="889.903" sn="2.8692" a="39.6982" fwhm="0.0670796" res="10206.8" algo="Sum"/><pk mz="684.70915119" i="846.228" sn="2.72838" a="20.504" fwhm="0.0396211" res="17281.4" algo="Sum"/><pk mz="684.75010732" i="1045" sn="3.36927" a="53.3861" fwhm="0.0691941" res="9896.08" algo="Sum"/><pk mz="684.79509014" i="1173.59" sn="3.78386" a="43.9148" fwhm="0.055709" res="12292.3" algo="Sum"/><pk mz="684.85898048" i="673.742" sn="2.17226" a="6.50619" fwhm="0.0103214" res="66353.4" algo="Sum"/><pk mz="684.87791853" i="690.65" sn="2.22678" a="25.6491" fwhm="0.0415885" res="16468" algo="Sum"/><pk mz="685.42681638" i="24118.3" sn="77.7671" a="967.468" fwhm="0.0354986" res="19308.6" algo="Sum"/><pk mz="685.71990028" i="669.43" sn="2.15853" a="31.5974" fwhm="0.0612431" res="11196.7" algo="Sum"/><pk mz="685.76158780" i="723.819" sn="2.33377" a="25.2577" fwhm="0.051106" res="13418.4" algo="Sum"/><pk mz="686.43057180" i="11399.1" sn="36.7681" a="480.263" fwhm="0.0365965" res="18756.7" algo="Sum"/><pk mz="686.57796588" i="694.775" sn="2.24141" a="30.0384" fwhm="0.0487641" res="14079.6" algo="Sum"/><pk mz="686.65766150" i="1172.62" sn="3.78339" a="75.9229" fwhm="0.0610269" res="11251.7" algo="Sum"/><pk mz="686.70628214" i="923.961" sn="2.9811" a="25.5969" fwhm="0.0413412" res="16610.7" algo="Sum"/><pk mz="686.77492058" i="1138.89" sn="3.67457" a="90.1647" fwhm="0.0975967" res="7036.86" algo="Sum"/><pk mz="686.83051833" i="891.682" sn="2.87696" a="31.6053" fwhm="0.0516814" res="13289.7" algo="Sum"/><pk mz="686.93798251" i="668.091" sn="2.1547" a="21.534" fwhm="0.0477811" res="14376.8" algo="Sum"/><pk mz="687.43544872" i="3284.25" sn="10.5896" a="186.734" fwhm="0.0461648" res="14890.9" algo="Sum"/><pk mz="687.48655088" i="1189.33" sn="3.8355" a="43.4283" fwhm="0.0450598" res="15257.2" algo="Sum"/><pk mz="687.53354953" i="658.464" sn="2.12388" a="25.6818" fwhm="0.0505422" res="13603.2" algo="Sum"/><pk mz="687.70920564" i="665.398" sn="2.14613" a="16.3326" fwhm="0.0310286" res="22163.7" algo="Sum"/><pk mz="687.75808531" i="693.596" sn="2.23708" a="36.7492" fwhm="0.0540998" res="12712.8" algo="Sum"/><pk mz="688.44666502" i="940.497" sn="3.03423" a="47.3867" fwhm="0.0588625" res="11695.9" algo="Sum"/><pk mz="688.49603332" i="654.697" sn="2.11314" a="32.7875" fwhm="0.0635969" res="10825.9" algo="Sum"/><pk mz="688.65627451" i="979.802" sn="3.1654" a="44.796" fwhm="0.0602102" res="11437.5" algo="Sum"/><pk mz="688.70035980" i="957.411" sn="3.09307" a="26.9112" fwhm="0.041401" res="16634.9" algo="Sum"/><pk mz="688.77243141" i="1647.1" sn="5.32123" a="128.092" fwhm="0.056125" res="12272.1" algo="Sum"/><pk mz="688.83164952" i="792.931" sn="2.56169" a="30.3872" fwhm="0.0380619" res="18097.7" algo="Sum"/><pk mz="688.88440424" i="655.964" sn="2.11867" a="33.49" fwhm="0.0609078" res="11310.3" algo="Sum"/><pk mz="689.07761765" i="1653.72" sn="5.34043" a="72.3157" fwhm="0.0370814" res="18582.8" algo="Sum"/><pk mz="689.50723816" i="1302.17" sn="4.20758" a="41.2128" fwhm="0.0348097" res="19807.9" algo="Sum"/><pk mz="689.55190062" i="5058.99" sn="16.3466" a="223.822" fwhm="0.0358497" res="19234.5" algo="Sum"/><pk mz="689.68723309" i="648.018" sn="2.09449" a="26.2562" fwhm="0.045982" res="14999.1" algo="Sum"/><pk mz="689.71556621" i="659.776" sn="2.1324" a="15.7018" fwhm="0.0310737" res="22196.1" algo="Sum"/><pk mz="689.74939683" i="704.088" sn="2.27523" a="20.5833" fwhm="0.0414324" res="16647.6" algo="Sum"/><pk mz="689.77626586" i="814.172" sn="2.63077" a="34.8306" fwhm="0.058899" res="11711.2" algo="Sum"/><pk mz="690.55379149" i="2700.79" sn="8.726" a="115.937" fwhm="0.0425323" res="16236" algo="Sum"/><pk mz="690.60740086" i="737.833" sn="2.38387" a="21.222" fwhm="0.0414587" res="16657.7" algo="Sum"/><pk mz="690.65141391" i="734.43" sn="2.37321" a="21.3172" fwhm="0.0414596" res="16658.4" algo="Sum"/><pk mz="690.68032348" i="843.399" sn="2.72551" a="22.6074" fwhm="0.0326109" res="21179.4" algo="Sum"/><pk mz="690.74721036" i="1359.81" sn="4.39469" a="56.4404" fwhm="0.0570107" res="12116.1" algo="Sum"/><pk mz="690.76142218" i="1289.94" sn="4.16888" a="54.0391" fwhm="0.0495403" res="13943.4" algo="Sum"/><pk mz="690.82159599" i="763.585" sn="2.46777" a="18.1841" fwhm="0.0310988" res="22213.8" algo="Sum"/><pk mz="690.88015722" i="668.888" sn="2.16181" a="12.7986" fwhm="0.0259164" res="26658" algo="Sum"/><pk mz="690.89443997" i="699.802" sn="2.26172" a="13.7192" fwhm="0.0207335" res="33322.7" algo="Sum"/><pk mz="690.91850318" i="730.389" sn="2.36058" a="31.5834" fwhm="0.0540818" res="12775.4" algo="Sum"/><pk mz="691.41338678" i="650.475" sn="2.10259" a="31.5345" fwhm="0.0608449" res="11363.5" algo="Sum"/><pk mz="691.55307118" i="818.138" sn="2.64454" a="40.6068" fwhm="0.060166" res="11494.1" algo="Sum"/><pk mz="691.71715048" i="710.062" sn="2.29459" a="28.7777" fwhm="0.0570505" res="12124.6" algo="Sum"/><pk mz="691.73597887" i="747.131" sn="2.41468" a="17.3076" fwhm="0.0311193" res="22228.5" algo="Sum"/><pk mz="691.77052791" i="691.67" sn="2.23552" a="38.0784" fwhm="0.0711063" res="9728.68" algo="Sum"/><pk mz="692.51979664" i="637.957" sn="2.06366" a="29.5305" fwhm="0.0454099" res="15250.4" algo="Sum"/><pk mz="692.55613124" i="770.397" sn="2.49208" a="33.8049" fwhm="0.0588234" res="11773.5" algo="Sum"/><pk mz="692.60874664" i="1155.72" sn="3.73769" a="52.1457" fwhm="0.0462419" res="14978" algo="Sum"/><pk mz="692.65796820" i="699.524" sn="2.26239" a="24.7444" fwhm="0.0415201" res="16682.5" algo="Sum"/><pk mz="692.73831065" i="1009.86" sn="3.26639" a="49.2528" fwhm="0.062283" res="11122.4" algo="Sum"/><pk mz="692.78849716" i="1541.79" sn="4.98694" a="76.3531" fwhm="0.0522242" res="13265.7" algo="Sum"/><pk mz="692.82557932" i="1269.94" sn="4.10763" a="54.6103" fwhm="0.0470716" res="14718.5" algo="Sum"/><pk mz="692.96650718" i="896.063" sn="2.89949" a="40.6719" fwhm="0.0453845" res="15268.8" algo="Sum"/><pk mz="693.70801189" i="637.297" sn="2.06261" a="12.081" fwhm="0.0207756" res="33390.5" algo="Sum"/><pk mz="693.73049225" i="632.833" sn="2.04791" a="22.5463" fwhm="0.0467461" res="14840.4" algo="Sum"/><pk mz="693.77238174" i="685.854" sn="2.21924" a="19.8109" fwhm="0.0363589" res="19081.2" algo="Sum"/><pk mz="693.79112659" i="719.614" sn="2.32836" a="22.3427" fwhm="0.0467484" res="14841" algo="Sum"/><pk mz="694.61842681" i="974.666" sn="3.15801" a="66.2237" fwhm="0.0858724" res="8088.96" algo="Sum"/><pk mz="694.69484895" i="997.457" sn="3.23189" a="63.4924" fwhm="0.0861767" res="8061.29" algo="Sum"/><pk mz="694.73252050" i="824.972" sn="2.67312" a="12.6204" fwhm="0.0290682" res="23900.1" algo="Sum"/><pk mz="694.78958307" i="1841.15" sn="5.9665" a="113.339" fwhm="0.0586059" res="11855.3" algo="Sum"/><pk mz="694.96169015" i="664.535" sn="2.15642" a="53.6308" fwhm="0.0673129" res="10324.4" algo="Sum"/><pk mz="695.09048522" i="2176.83" sn="7.07391" a="86.8696" fwhm="0.0356843" res="19478.9" algo="Sum"/><pk mz="695.50399609" i="1115.2" sn="3.62371" a="65.6364" fwhm="0.0449097" res="15486.7" algo="Sum"/><pk mz="695.68466324" i="632.133" sn="2.05407" a="27.385" fwhm="0.058668" res="11858" algo="Sum"/><pk mz="695.72174973" i="655.574" sn="2.13027" a="19.3659" fwhm="0.0416116" res="16719.4" algo="Sum"/><pk mz="695.74407663" i="635.791" sn="2.06617" a="15.8287" fwhm="0.0181223" res="38391.6" algo="Sum"/><pk mz="695.79431587" i="729.693" sn="2.37185" a="39.6593" fwhm="0.0662484" res="10502.8" algo="Sum"/><pk mz="696.09255015" i="642.721" sn="2.08929" a="34.0435" fwhm="0.0454033" res="15331.3" algo="Sum"/><pk mz="696.50426035" i="661.013" sn="2.14843" a="26.5014" fwhm="0.0492127" res="14152.9" algo="Sum"/><pk mz="696.64741119" i="886.358" sn="2.88389" a="29.3981" fwhm="0.0468441" res="14871.6" algo="Sum"/><pk mz="696.68859802" i="1130.12" sn="3.67728" a="54.7838" fwhm="0.0577257" res="12068.9" algo="Sum"/><pk mz="696.73169383" i="973.612" sn="3.16862" a="27.6626" fwhm="0.0364367" res="19121.7" algo="Sum"/><pk mz="696.78936568" i="1466.17" sn="4.7721" a="95.4636" fwhm="0.0711695" res="9790.57" algo="Sum"/><pk mz="696.85092839" i="684.245" sn="2.22713" a="41.0248" fwhm="0.0684029" res="10187.4" algo="Sum"/><pk mz="697.51879293" i="8324.41" sn="27.1277" a="339.157" fwhm="0.0342269" res="20379.3" algo="Sum"/><pk mz="697.64675035" i="644.732" sn="2.10137" a="15.7382" fwhm="0.0312519" res="22323.4" algo="Sum"/><pk mz="697.66482925" i="697.782" sn="2.27434" a="12.7509" fwhm="0.0208349" res="33485.4" algo="Sum"/><pk mz="697.71587120" i="732.057" sn="2.38609" a="42.1173" fwhm="0.078133" res="8929.85" algo="Sum"/><pk mz="697.74054447" i="691.646" sn="2.25428" a="6.83997" fwhm="0.0179243" res="38927.1" algo="Sum"/><pk mz="697.75928752" i="695.252" sn="2.26591" a="16.6812" fwhm="0.0312545" res="22325.1" algo="Sum"/><pk mz="697.78545367" i="666.644" sn="2.17262" a="30.7759" fwhm="0.0677201" res="10304" algo="Sum"/><pk mz="698.52239560" i="3535.6" sn="11.5161" a="168.731" fwhm="0.0377024" res="18527.3" algo="Sum"/><pk mz="698.68896914" i="1010.69" sn="3.29177" a="40.8811" fwhm="0.0559935" res="12478" algo="Sum"/><pk mz="698.72875271" i="1072.02" sn="3.49123" a="35.6413" fwhm="0.0424561" res="16457.7" algo="Sum"/><pk mz="698.77499323" i="1426.74" sn="4.64645" a="68.7909" fwhm="0.0685358" res="10195.8" algo="Sum"/><pk mz="698.84489924" i="703.907" sn="2.29244" a="33.0163" fwhm="0.0509642" res="13712.5" algo="Sum"/><pk mz="699.52820499" i="1401.99" sn="4.57121" a="78.916" fwhm="0.0449677" res="15556.2" algo="Sum"/><pk mz="699.67819841" i="666.686" sn="2.17337" a="18.0845" fwhm="0.0400958" res="17450.2" algo="Sum"/><pk mz="699.72929777" i="732.328" sn="2.38693" a="10.6556" fwhm="0.0156492" res="44713.3" algo="Sum"/><pk mz="699.77085418" i="715.676" sn="2.33258" a="53.8684" fwhm="0.0814104" res="8595.6" algo="Sum"/><pk mz="700.47869898" i="632.949" sn="2.06206" a="21.2028" fwhm="0.0469729" res="14912.4" algo="Sum"/><pk mz="700.54588862" i="867.435" sn="2.82504" a="57.7913" fwhm="0.0727263" res="9632.64" algo="Sum"/><pk mz="700.64260564" i="922.028" sn="3.00254" a="44.0446" fwhm="0.0720532" res="9723.96" algo="Sum"/><pk mz="700.72782584" i="1062.43" sn="3.45976" a="62.8059" fwhm="0.0429534" res="16313.7" algo="Sum"/><pk mz="700.77237026" i="1110.9" sn="3.61759" a="56.5249" fwhm="0.0712291" res="9838.29" algo="Sum"/><pk mz="700.83323642" i="668.305" sn="2.17615" a="22.6432" fwhm="0.046985" res="14916.1" algo="Sum"/><pk mz="701.40225455" i="12482.5" sn="40.6088" a="486.243" fwhm="0.034425" res="20374.8" algo="Sum"/><pk mz="701.55221796" i="15002" sn="48.8178" a="573.721" fwhm="0.0337725" res="20772.9" algo="Sum"/><pk mz="701.71190438" i="744.772" sn="2.42356" a="22.6203" fwhm="0.0365667" res="19189.9" algo="Sum"/><pk mz="701.75003554" i="729.294" sn="2.37319" a="29.7483" fwhm="0.0522394" res="13433.3" algo="Sum"/><pk mz="702.40575507" i="5741.82" sn="18.6543" a="241.844" fwhm="0.0366894" res="19144.6" algo="Sum"/><pk mz="702.55532020" i="6982.65" sn="22.685" a="295.697" fwhm="0.0361643" res="19426.8" algo="Sum"/><pk mz="702.63537876" i="1274.47" sn="4.14045" a="68.3156" fwhm="0.0690822" res="10171" algo="Sum"/><pk mz="702.69172683" i="894.499" sn="2.90601" a="22.1725" fwhm="0.0313647" res="22403.9" algo="Sum"/><pk mz="702.74893527" i="1111.95" sn="3.61248" a="43.4891" fwhm="0.0522766" res="13442.9" algo="Sum"/><pk mz="702.82126433" i="929.828" sn="3.02079" a="31.4516" fwhm="0.0470513" res="14937.3" algo="Sum"/><pk mz="702.85239510" i="986.093" sn="3.20358" a="43.5851" fwhm="0.0513816" res="13679.1" algo="Sum"/><pk mz="703.40676311" i="2590.04" sn="8.41217" a="119.784" fwhm="0.0408408" res="17223.1" algo="Sum"/><pk mz="703.46374099" i="1181.94" sn="3.83883" a="51.3339" fwhm="0.0542786" res="12960.2" algo="Sum"/><pk mz="703.56810726" i="86427.6" sn="280.722" a="2963.24" fwhm="0.0295554" res="23805" algo="Sum"/><pk mz="703.74622297" i="898.351" sn="2.9179" a="21.6263" fwhm="0.0313882" res="22420.7" algo="Sum"/><pk mz="704.40717359" i="1012.52" sn="3.28472" a="49.4636" fwhm="0.0471586" res="14937" algo="Sum"/><pk mz="704.45868249" i="621.146" sn="2.01505" a="15.2712" fwhm="0.0314041" res="22432.1" algo="Sum"/><pk mz="704.47180068" i="621.38" sn="2.01583" a="9.15888" fwhm="0.0157023" res="44864.4" algo="Sum"/><pk mz="704.57126119" i="36772.3" sn="119.294" a="1356.57" fwhm="0.032809" res="21474.9" algo="Sum"/><pk mz="704.74431826" i="1444" sn="4.68454" a="82.236" fwhm="0.0760124" res="9271.44" algo="Sum"/><pk mz="704.81539902" i="1138.54" sn="3.69409" a="46.3722" fwhm="0.0573932" res="12280.5" algo="Sum"/><pk mz="704.85980608" i="791.746" sn="2.56874" a="28.658" fwhm="0.0433376" res="16264.4" algo="Sum"/><pk mz="705.48724439" i="1221.51" sn="3.96172" a="87.5962" fwhm="0.0730737" res="9654.47" algo="Sum"/><pk mz="705.57684988" i="11915.1" sn="38.6441" a="504.63" fwhm="0.0360338" res="19581" algo="Sum"/><pk mz="705.68328685" i="761.283" sn="2.46884" a="22.2399" fwhm="0.0291637" res="24197.3" algo="Sum"/><pk mz="705.71831961" i="754.25" sn="2.44609" a="15.0864" fwhm="0.0209547" res="33678.4" algo="Sum"/><pk mz="705.73846280" i="780.265" sn="2.53046" a="26.8256" fwhm="0.0471489" res="14968.3" algo="Sum"/><pk mz="705.76460194" i="726.909" sn="2.35793" a="20.404" fwhm="0.0366723" res="19245.1" algo="Sum"/><pk mz="705.82150246" i="618.407" sn="2.00759" a="21.9845" fwhm="0.0284972" res="24768.1" algo="Sum"/><pk mz="706.53073264" i="4949.85" sn="16.0856" a="193.096" fwhm="0.0397845" res="17758.9" algo="Sum"/><pk mz="706.58177386" i="3674.64" sn="11.9405" a="159.833" fwhm="0.0466682" res="15140.6" algo="Sum"/><pk mz="706.63914308" i="1104.54" sn="3.58964" a="24.5747" fwhm="0.0294854" res="23965.7" algo="Sum"/><pk mz="706.67271000" i="969.152" sn="3.15" a="28.4411" fwhm="0.0366958" res="19257.6" algo="Sum"/><pk mz="706.74374656" i="1204.55" sn="3.91516" a="68.8918" fwhm="0.0799474" res="8840.11" algo="Sum"/><pk mz="706.81585054" i="920.628" sn="2.99216" a="48.7908" fwhm="0.0733993" res="9629.74" algo="Sum"/><pk mz="706.90334769" i="626.94" sn="2.03784" a="19.9241" fwhm="0.0404397" res="17480.4" algo="Sum"/><pk mz="707.48382417" i="896.094" sn="2.91947" a="41.2399" fwhm="0.0513418" res="13779.9" algo="Sum"/><pk mz="707.53381511" i="2204.08" sn="7.1809" a="97.6434" fwhm="0.0409109" res="17294.5" algo="Sum"/><pk mz="707.58163928" i="919.61" sn="2.99617" a="38.1115" fwhm="0.0527901" res="13403.7" algo="Sum"/><pk mz="707.71183409" i="728.724" sn="2.37388" a="17.7826" fwhm="0.0314764" res="22483.9" algo="Sum"/><pk mz="707.73305028" i="698.211" sn="2.27432" a="10.5591" fwhm="0.0157385" res="44968.3" algo="Sum"/><pk mz="707.75455673" i="726.745" sn="2.36704" a="33.2413" fwhm="0.0432734" res="16355.4" algo="Sum"/><pk mz="708.54014146" i="840.42" sn="2.74418" a="31.9024" fwhm="0.0525446" res="13484.5" algo="Sum"/><pk mz="708.58754771" i="882.523" sn="2.88178" a="41.4601" fwhm="0.0641595" res="11044.2" algo="Sum"/><pk mz="708.64269298" i="776.331" sn="2.53511" a="21.1212" fwhm="0.0401907" res="17632" algo="Sum"/><pk mz="708.70186381" i="947.708" sn="3.09464" a="55.4543" fwhm="0.0808779" res="8762.62" algo="Sum"/><pk mz="708.76406935" i="1659.02" sn="5.41816" a="102.147" fwhm="0.0801588" res="8842" algo="Sum"/><pk mz="708.86550248" i="655.584" sn="2.14209" a="33.0406" fwhm="0.0521344" res="13596.9" algo="Sum"/><pk mz="708.94303277" i="699.973" sn="2.28718" a="48.5669" fwhm="0.0688938" res="10290.4" algo="Sum"/><pk mz="709.70846009" i="715.74" sn="2.34296" a="28.6446" fwhm="0.0385665" res="18402.2" algo="Sum"/><pk mz="709.75053617" i="823.917" sn="2.69781" a="18.8396" fwhm="0.0315218" res="22516.2" algo="Sum"/><pk mz="709.77123713" i="745.151" sn="2.44018" a="36.6217" fwhm="0.038268" res="18547.4" algo="Sum"/><pk mz="710.58235832" i="825.563" sn="2.70718" a="39.6132" fwhm="0.0521088" res="13636.5" algo="Sum"/><pk mz="710.67250806" i="1122.91" sn="3.68365" a="68.8453" fwhm="0.0841061" res="8449.71" algo="Sum"/><pk mz="710.76387796" i="2212.01" sn="7.25746" a="115.304" fwhm="0.0541017" res="13137.6" algo="Sum"/><pk mz="711.06110870" i="1584.23" sn="5.19725" a="74.0188" fwhm="0.0381968" res="18615.7" algo="Sum"/><pk mz="711.53455003" i="3793.2" sn="12.4627" a="175.351" fwhm="0.0367369" res="19368.4" algo="Sum"/><pk mz="711.69879371" i="722.679" sn="2.3767" a="17.2436" fwhm="0.0315651" res="22547" algo="Sum"/><pk mz="711.72761303" i="813.643" sn="2.67641" a="18.473" fwhm="0.0315657" res="22547.5" algo="Sum"/><pk mz="711.76521920" i="853.546" sn="2.80789" a="42.351" fwhm="0.0680608" res="10457.8" algo="Sum"/><pk mz="712.25201936" i="645.271" sn="2.12506" a="35.3349" fwhm="0.0540961" res="13166.4" algo="Sum"/><pk mz="712.53439287" i="2051.05" sn="6.76458" a="118.04" fwhm="0.0461826" res="15428.6" algo="Sum"/><pk mz="712.61622380" i="661.792" sn="2.1825" a="16.0962" fwhm="0.0315854" res="22561.6" algo="Sum"/><pk mz="712.66940806" i="1382.55" sn="4.56018" a="70.3439" fwhm="0.060592" res="11761.8" algo="Sum"/><pk mz="712.76257252" i="1711.38" sn="5.64513" a="115.607" fwhm="0.0591116" res="12057.9" algo="Sum"/><pk mz="712.85025648" i="877.848" sn="2.8955" a="43.2333" fwhm="0.0682421" res="10445.9" algo="Sum"/><pk mz="713.49367958" i="1598.67" sn="5.27678" a="67.9079" fwhm="0.0492331" res="14492.2" algo="Sum"/><pk mz="713.72043865" i="721.225" sn="2.3818" a="34.9995" fwhm="0.0684872" res="10421.2" algo="Sum"/><pk mz="713.75252949" i="782.344" sn="2.58364" a="43.059" fwhm="0.0739348" res="9653.81" algo="Sum"/><pk mz="714.50067113" i="923.795" sn="3.06139" a="37.5921" fwhm="0.0434611" res="16440" algo="Sum"/><pk mz="714.53278945" i="1014.74" sn="3.3631" a="44.5631" fwhm="0.0626904" res="11397.8" algo="Sum"/><pk mz="714.67244226" i="1298.06" sn="4.30089" a="68.1251" fwhm="0.0615474" res="11611.7" algo="Sum"/><pk mz="714.75478444" i="1321.97" sn="4.38013" a="58.8137" fwhm="0.0628337" res="11375.3" algo="Sum"/><pk mz="714.84693349" i="834.843" sn="2.76603" a="44.863" fwhm="0.0793327" res="9010.75" algo="Sum"/><pk mz="715.38239956" i="660.534" sn="2.18942" a="40.4082" fwhm="0.0503947" res="14195.6" algo="Sum"/><pk mz="715.56894709" i="820.539" sn="2.72007" a="27.4967" fwhm="0.0458193" res="15617.2" algo="Sum"/><pk mz="715.63675372" i="946.953" sn="3.13893" a="50.8105" fwhm="0.0511943" res="13978.8" algo="Sum"/><pk mz="715.69397455" i="798.681" sn="2.64701" a="25.0908" fwhm="0.04748" res="15073.6" algo="Sum"/><pk mz="715.72325515" i="746.182" sn="2.47307" a="26.7535" fwhm="0.0474812" res="15073.8" algo="Sum"/><pk mz="715.75261794" i="718.548" sn="2.38149" a="18.3586" fwhm="0.0316549" res="22611.1" algo="Sum"/><pk mz="715.77490935" i="696.515" sn="2.30847" a="16.4396" fwhm="0.0316555" res="22611.4" algo="Sum"/><pk mz="715.82955972" i="618.753" sn="2.05063" a="20.0834" fwhm="0.0474849" res="15074.9" algo="Sum"/><pk mz="715.88280447" i="797.711" sn="2.64394" a="39.5606" fwhm="0.0563671" res="12700.4" algo="Sum"/><pk mz="716.53049099" i="1074.52" sn="3.56269" a="54.227" fwhm="0.0537006" res="13343.1" algo="Sum"/><pk mz="716.55867872" i="1085.18" sn="3.59804" a="42.2495" fwhm="0.0407884" res="17567.7" algo="Sum"/><pk mz="716.62266924" i="819.376" sn="2.71668" a="31.3764" fwhm="0.0527897" res="13575" algo="Sum"/><pk mz="716.66981480" i="1027.34" sn="3.4062" a="38.0787" fwhm="0.0527912" res="13575.5" algo="Sum"/><pk mz="716.68952891" i="1016.47" sn="3.37016" a="35.975" fwhm="0.0422342" res="16969.4" algo="Sum"/><pk mz="716.72818385" i="954.307" sn="3.16404" a="19.564" fwhm="0.0211175" res="33940" algo="Sum"/><pk mz="716.74685721" i="1004.41" sn="3.33015" a="29.3169" fwhm="0.0369564" res="19394.4" algo="Sum"/><pk mz="716.78361114" i="992.178" sn="3.28957" a="32.6153" fwhm="0.0475164" res="15085" algo="Sum"/><pk mz="716.85035349" i="716.904" sn="2.37664" a="31.9623" fwhm="0.0580784" res="12342.8" algo="Sum"/><pk mz="717.07217108" i="1848.49" sn="6.1253" a="88.6083" fwhm="0.0388781" res="18444.1" algo="Sum"/><pk mz="717.36369733" i="637.798" sn="2.11523" a="37.0665" fwhm="0.0649767" res="11040.3" algo="Sum"/><pk mz="717.58382068" i="2602.05" sn="8.62772" a="114.82" fwhm="0.0425819" res="16851.8" algo="Sum"/><pk mz="717.63380346" i="668.984" sn="2.21833" a="15.8979" fwhm="0.0273792" res="26210.9" algo="Sum"/><pk mz="717.66271824" i="642.568" sn="2.13049" a="12.9694" fwhm="0.0211313" res="33962.1" algo="Sum"/><pk mz="717.68641013" i="693.483" sn="2.29887" a="27.7021" fwhm="0.0528294" res="13585" algo="Sum"/><pk mz="717.73355698" i="807.197" sn="2.67576" a="21.6469" fwhm="0.0422646" res="16981.9" algo="Sum"/><pk mz="717.75225580" i="734.488" sn="2.43467" a="18.1718" fwhm="0.0316991" res="22642.6" algo="Sum"/><pk mz="717.77527046" i="699.058" sn="2.31716" a="16.1243" fwhm="0.0299404" res="23973.5" algo="Sum"/><pk mz="718.57192574" i="3379.55" sn="11.2124" a="156.526" fwhm="0.0552789" res="12999" algo="Sum"/><pk mz="718.68194531" i="894.025" sn="2.96613" a="22.8757" fwhm="0.0493578" res="14560.6" algo="Sum"/><pk mz="718.72569608" i="985.613" sn="3.26999" a="63.2578" fwhm="0.0898745" res="7996.99" algo="Sum"/><pk mz="718.79303370" i="1124.08" sn="3.73048" a="56.821" fwhm="0.0599494" res="11990" algo="Sum"/><pk mz="719.49289322" i="657.661" sn="2.18449" a="26.6946" fwhm="0.0581849" res="12365.6" algo="Sum"/><pk mz="719.57181884" i="1787.11" sn="5.93608" a="125.928" fwhm="0.0530106" res="13574.1" algo="Sum"/><pk mz="719.65935491" i="657.183" sn="2.18294" a="15.2239" fwhm="0.031741" res="22672.9" algo="Sum"/><pk mz="719.68903203" i="661.271" sn="2.19659" a="13.3996" fwhm="0.0433042" res="16619.4" algo="Sum"/><pk mz="719.69467468" i="698.444" sn="2.32014" a="7.03808" fwhm="0.0194748" res="36955.2" algo="Sum"/><pk mz="719.72028399" i="715.624" sn="2.37739" a="14.0185" fwhm="0.0211615" res="34010.8" algo="Sum"/><pk mz="719.74701523" i="757.88" sn="2.51807" a="36.1016" fwhm="0.0687769" res="10465" algo="Sum"/><pk mz="720.58183511" i="3031.8" sn="10.0742" a="169.633" fwhm="0.0559977" res="12868.1" algo="Sum"/><pk mz="720.70320848" i="1327.64" sn="4.41184" a="102.422" fwhm="0.10427" res="6911.9" algo="Sum"/><pk mz="720.79156609" i="1176.83" sn="3.91067" a="60.8215" fwhm="0.0704949" res="10224.7" algo="Sum"/><pk mz="721.47946220" i="730.685" sn="2.43366" a="49.1024" fwhm="0.0619941" res="11637.9" algo="Sum"/><pk mz="721.58452044" i="1652.24" sn="5.50393" a="69.0251" fwhm="0.0512888" res="14069" algo="Sum"/><pk mz="721.70794284" i="809.734" sn="2.6979" a="36.9883" fwhm="0.0626622" res="11517.4" algo="Sum"/><pk mz="721.73885265" i="675.747" sn="2.25132" a="13.7696" fwhm="0.0134657" res="53598.2" algo="Sum"/><pk mz="721.75805549" i="675.982" sn="2.25176" a="6.84167" fwhm="0.0117043" res="61666.1" algo="Sum"/><pk mz="721.77693326" i="699.375" sn="2.32948" a="23.4462" fwhm="0.0476818" res="15137.4" algo="Sum"/><pk mz="722.27653761" i="625.067" sn="2.08244" a="45.3582" fwhm="0.0719535" res="10038.1" algo="Sum"/><pk mz="722.50179836" i="1260.53" sn="4.20245" a="54.3561" fwhm="0.0566114" res="12762.5" algo="Sum"/><pk mz="722.55264453" i="859.111" sn="2.86473" a="30.513" fwhm="0.0477072" res="15145.6" algo="Sum"/><pk mz="722.60031496" i="1030.49" sn="3.43621" a="54.7782" fwhm="0.0708808" res="10194.6" algo="Sum"/><pk mz="722.69738493" i="1456.92" sn="4.85778" a="80.7039" fwhm="0.0561752" res="12865.1" algo="Sum"/><pk mz="722.78506209" i="1002.59" sn="3.3437" a="52.3495" fwhm="0.0674945" res="10708.8" algo="Sum"/><pk mz="722.87664074" i="815.767" sn="2.72162" a="47.0319" fwhm="0.0719555" res="10046.2" algo="Sum"/><pk mz="723.53444034" i="10890" sn="36.4388" a="458.508" fwhm="0.0355397" res="20358.5" algo="Sum"/><pk mz="723.69329129" i="812.681" sn="2.71931" a="34.5977" fwhm="0.0576683" res="12549.2" algo="Sum"/><pk mz="723.72737710" i="723.214" sn="2.4203" a="22.3476" fwhm="0.042441" res="17052.6" algo="Sum"/><pk mz="723.77652440" i="701.331" sn="2.34758" a="30.9701" fwhm="0.0496837" res="14567.7" algo="Sum"/><pk mz="724.53569675" i="6031.71" sn="20.1937" a="308.176" fwhm="0.0421368" res="17194.8" algo="Sum"/><pk mz="724.60210336" i="826.425" sn="2.76714" a="15.3355" fwhm="0.0212333" res="34125.7" algo="Sum"/><pk mz="724.62682037" i="725.419" sn="2.42964" a="14.6559" fwhm="0.0212336" res="34126.4" algo="Sum"/><pk mz="724.69967519" i="1254.9" sn="4.20489" a="71.4297" fwhm="0.0808257" res="8966.21" algo="Sum"/><pk mz="724.73626931" i="1401.72" sn="4.69747" a="72.949" fwhm="0.0668317" res="10844.2" algo="Sum"/><pk mz="724.87215543" i="704.348" sn="2.36076" a="16.5064" fwhm="0.0290705" res="24935" algo="Sum"/><pk mz="724.88780400" i="708.332" sn="2.37412" a="20.7076" fwhm="0.042475" res="17066.2" algo="Sum"/><pk mz="725.55030802" i="61111.9" sn="205.197" a="2216.93" fwhm="0.0314944" res="23037.4" algo="Sum"/><pk mz="725.69599903" i="931.098" sn="3.12649" a="27.8796" fwhm="0.0424987" res="17075.7" algo="Sum"/><pk mz="725.74478695" i="904.475" sn="3.03696" a="26.8429" fwhm="0.0371876" res="19515.8" algo="Sum"/><pk mz="725.79834663" i="650.599" sn="2.18444" a="24.4319" fwhm="0.0531276" res="13661.4" algo="Sum"/><pk mz="726.55323364" i="26411.8" sn="88.8015" a="1046.43" fwhm="0.0347401" res="20914" algo="Sum"/><pk mz="726.64413792" i="1204.81" sn="4.05204" a="64.8313" fwhm="0.0744217" res="9763.88" algo="Sum"/><pk mz="726.73624043" i="1667.1" sn="5.60824" a="133.141" fwhm="0.0861462" res="8436.08" algo="Sum"/><pk mz="726.82195390" i="844.603" sn="2.8413" a="37.8315" fwhm="0.0644911" res="11270.1" algo="Sum"/><pk mz="726.88666100" i="665.347" sn="2.23816" a="44.459" fwhm="0.0870946" res="8345.95" algo="Sum"/><pk mz="727.03139650" i="744.48" sn="2.50416" a="44.9109" fwhm="0.0430652" res="16882.1" algo="Sum"/><pk mz="727.55978441" i="9256.35" sn="31.2707" a="419.254" fwhm="0.0393061" res="18510.1" algo="Sum"/><pk mz="727.68623075" i="828.03" sn="2.79799" a="31.1152" fwhm="0.0531961" res="13679.3" algo="Sum"/><pk mz="727.74391114" i="871.176" sn="2.94379" a="58.3805" fwhm="0.0841146" res="8651.82" algo="Sum"/><pk mz="728.51344437" i="5078.31" sn="17.1972" a="208.5" fwhm="0.0485217" res="15014.2" algo="Sum"/><pk mz="728.56229436" i="3497.03" sn="11.8447" a="162.843" fwhm="0.0512172" res="14225" algo="Sum"/><pk mz="728.64157295" i="1388.78" sn="4.70401" a="65.2584" fwhm="0.0723745" res="10067.7" algo="Sum"/><pk mz="728.73658397" i="1484.95" sn="5.02976" a="65.9168" fwhm="0.0631031" res="11548.4" algo="Sum"/><pk mz="728.82034956" i="946.59" sn="3.20625" a="53.3619" fwhm="0.0660146" res="11040.3" algo="Sum"/><pk mz="729.51731480" i="2459.08" sn="8.35285" a="96.3834" fwhm="0.0449167" res="16241.5" algo="Sum"/><pk mz="729.58333968" i="9783.31" sn="33.2314" a="439.078" fwhm="0.0370691" res="19681.7" algo="Sum"/><pk mz="729.68733244" i="872.373" sn="2.96323" a="28.6538" fwhm="0.0479422" res="15220.2" algo="Sum"/><pk mz="729.73978117" i="830.806" sn="2.82201" a="44.1072" fwhm="0.061252" res="11913.7" algo="Sum"/><pk mz="730.53120976" i="6345.38" sn="21.5719" a="255.12" fwhm="0.0399171" res="18301.2" algo="Sum"/><pk mz="730.58655142" i="4961.59" sn="16.8675" a="213.047" fwhm="0.0433027" res="16871.6" algo="Sum"/><pk mz="730.73580650" i="1475.52" sn="5.01598" a="131.652" fwhm="0.0775566" res="9421.97" algo="Sum"/><pk mz="730.81341499" i="1022.54" sn="3.47623" a="29.2646" fwhm="0.0426482" res="17135.9" algo="Sum"/><pk mz="731.53475772" i="2984.41" sn="10.1519" a="112.554" fwhm="0.0414386" res="17653.4" algo="Sum"/><pk mz="731.59934107" i="15749.8" sn="53.5752" a="685.875" fwhm="0.0360152" res="20313.6" algo="Sum"/><pk mz="731.72497364" i="879.573" sn="2.99202" a="42.8633" fwhm="0.0535764" res="13657.6" algo="Sum"/><pk mz="731.76337908" i="804.593" sn="2.73704" a="26.3089" fwhm="0.0741811" res="9864.55" algo="Sum"/><pk mz="732.54738406" i="22267.7" sn="75.7551" a="856.726" fwhm="0.0352681" res="20770.8" algo="Sum"/><pk mz="732.60107313" i="8038.37" sn="27.3467" a="334.618" fwhm="0.0428392" res="17101.2" algo="Sum"/><pk mz="732.72831686" i="1452.15" sn="4.94024" a="62.3947" fwhm="0.0587177" res="12478.8" algo="Sum"/><pk mz="732.75812264" i="1468.57" sn="4.99585" a="64.58" fwhm="0.0614301" res="11928.3" algo="Sum"/><pk mz="732.81710890" i="864.626" sn="2.94194" a="24.5225" fwhm="0.037241" res="19677.7" algo="Sum"/><pk mz="732.90920004" i="705.8" sn="2.40112" a="41.6468" fwhm="0.064711" res="11325.9" algo="Sum"/><pk mz="733.04328352" i="1539.71" sn="5.24195" a="70.0178" fwhm="0.0411147" res="17829.2" algo="Sum"/><pk mz="733.55048800" i="9987.74" sn="34.003" a="416.042" fwhm="0.0369839" res="19834.3" algo="Sum"/><pk mz="733.60713046" i="2863.4" sn="9.74844" a="137.477" fwhm="0.0477984" res="15348" algo="Sum"/><pk mz="733.68300321" i="773.404" sn="2.63369" a="19.279" fwhm="0.0320489" res="22892.6" algo="Sum"/><pk mz="733.72190006" i="809.722" sn="2.75776" a="31.9869" fwhm="0.053416" res="13736" algo="Sum"/><pk mz="733.75291722" i="793.493" sn="2.70292" a="47.6839" fwhm="0.0501235" res="14638.9" algo="Sum"/><pk mz="734.56187597" i="15675" sn="53.4405" a="719.483" fwhm="0.0368702" res="19922.9" algo="Sum"/><pk mz="734.67645945" i="971.42" sn="3.31163" a="14.855" fwhm="0.0160353" res="45816.3" algo="Sum"/><pk mz="734.73518679" i="1148.46" sn="3.91536" a="55.6833" fwhm="0.121549" res="6044.79" algo="Sum"/><pk mz="734.76128282" i="1201.55" sn="4.09652" a="66.6664" fwhm="0.0631586" res="11633.6" algo="Sum"/><pk mz="734.84074639" i="678.596" sn="2.3148" a="26.5732" fwhm="0.0583778" res="12587.7" algo="Sum"/><pk mz="735.56632084" i="6667.44" sn="22.772" a="312.132" fwhm="0.0373004" res="19720.1" algo="Sum"/><pk mz="735.65041924" i="690.599" sn="2.35907" a="11.2737" fwhm="0.0160459" res="45846.5" algo="Sum"/><pk mz="735.67735802" i="727.308" sn="2.48446" a="18.9183" fwhm="0.0320924" res="22923.7" algo="Sum"/><pk mz="735.70077526" i="743.654" sn="2.54016" a="15.156" fwhm="0.0213952" res="34386.2" algo="Sum"/><pk mz="735.72698304" i="734.474" sn="2.50903" a="22.4341" fwhm="0.0368445" res="19968.5" algo="Sum"/><pk mz="735.75172693" i="684.809" sn="2.3395" a="10.73" fwhm="0.016047" res="45849.8" algo="Sum"/><pk mz="735.76970074" i="722.873" sn="2.46958" a="23.3367" fwhm="0.0427928" res="17193.8" algo="Sum"/><pk mz="736.57020831" i="2313.86" sn="7.92281" a="107.897" fwhm="0.0488563" res="15076.3" algo="Sum"/><pk mz="736.67750156" i="1329.66" sn="4.55311" a="77.423" fwhm="0.0576423" res="12780.2" algo="Sum"/><pk mz="736.71368170" i="966.925" sn="3.31169" a="25.0709" fwhm="0.032115" res="22939.8" algo="Sum"/><pk mz="736.75723272" i="1069.2" sn="3.66283" a="51.8612" fwhm="0.0695842" res="10588" algo="Sum"/><pk mz="736.84851888" i="662.348" sn="2.27022" a="21.759" fwhm="0.0433578" res="16994.6" algo="Sum"/><pk mz="737.54406592" i="1166.87" sn="4.0074" a="53.4368" fwhm="0.0582316" res="12665.7" algo="Sum"/><pk mz="737.61876763" i="874.074" sn="3.00261" a="35.5656" fwhm="0.0549936" res="13412.8" algo="Sum"/><pk mz="737.68627537" i="737.156" sn="2.53266" a="36.6722" fwhm="0.0696274" res="10594.8" algo="Sum"/><pk mz="737.73491468" i="1037.31" sn="3.56467" a="57.6969" fwhm="0.0463226" res="15926" algo="Sum"/><pk mz="737.78056638" i="680.865" sn="2.33997" a="23.5932" fwhm="0.0482074" res="15304.3" algo="Sum"/><pk mz="737.83800421" i="677.275" sn="2.32772" a="40.4225" fwhm="0.0764465" res="9651.69" algo="Sum"/><pk mz="738.53189967" i="1653.85" sn="5.69906" a="87.4112" fwhm="0.075342" res="9802.4" algo="Sum"/><pk mz="738.67333056" i="1393.04" sn="4.80332" a="88.2165" fwhm="0.0768154" res="9616.22" algo="Sum"/><pk mz="738.74648985" i="964.586" sn="3.32666" a="40.0603" fwhm="0.0535987" res="13782.9" algo="Sum"/><pk mz="738.84394294" i="743.645" sn="2.56478" a="21.907" fwhm="0.0375216" res="19691.1" algo="Sum"/><pk mz="739.05445666" i="1923.66" sn="6.63425" a="105.535" fwhm="0.0437461" res="16894.2" algo="Sum"/><pk mz="739.51102269" i="2227.31" sn="7.69447" a="111.721" fwhm="0.0526167" res="14054.7" algo="Sum"/><pk mz="739.56146950" i="2284.87" sn="7.89514" a="117.156" fwhm="0.0509872" res="14504.8" algo="Sum"/><pk mz="739.66221717" i="718.861" sn="2.48389" a="27.4834" fwhm="0.0536314" res="13791.6" algo="Sum"/><pk mz="739.70646296" i="754.524" sn="2.60805" a="23.0677" fwhm="0.0429068" res="17239.8" algo="Sum"/><pk mz="739.74351875" i="816.85" sn="2.82448" a="27.162" fwhm="0.0482713" res="15324.7" algo="Sum"/><pk mz="740.05097533" i="829.421" sn="2.86738" a="55.0221" fwhm="0.055335" res="13374" algo="Sum"/><pk mz="740.55070337" i="3852.59" sn="13.3625" a="195.171" fwhm="0.0526062" res="14077.3" algo="Sum"/><pk mz="740.67241804" i="1286.67" sn="4.46415" a="78.8405" fwhm="0.083497" res="8870.65" algo="Sum"/><pk mz="740.71158430" i="1066.19" sn="3.69921" a="27.5393" fwhm="0.0322021" res="23002" algo="Sum"/><pk mz="740.75183482" i="1327.58" sn="4.6061" a="87.6708" fwhm="0.0797237" res="9291.49" algo="Sum"/><pk mz="740.84649749" i="770.48" sn="2.67299" a="23.7729" fwhm="0.0447887" res="16540.9" algo="Sum"/><pk mz="741.52554480" i="8956.59" sn="31.1476" a="458.174" fwhm="0.0423357" res="17515.4" algo="Sum"/><pk mz="741.62015106" i="632.216" sn="2.19818" a="9.78857" fwhm="0.0161109" res="46032.2" algo="Sum"/><pk mz="741.69752648" i="779.279" sn="2.70969" a="23.461" fwhm="0.0429644" res="17263.1" algo="Sum"/><pk mz="741.72477763" i="826.13" sn="2.8726" a="19.6153" fwhm="0.032224" res="23017.8" algo="Sum"/><pk mz="741.75035128" i="754.986" sn="2.62522" a="25.8921" fwhm="0.0483369" res="15345.4" algo="Sum"/><pk mz="742.05459989" i="625.989" sn="2.17825" a="33.5894" fwhm="0.0469665" res="15799.6" algo="Sum"/><pk mz="742.53524097" i="6252.53" sn="21.8577" a="165.825" fwhm="0.0311145" res="23864.6" algo="Sum"/><pk mz="742.56531987" i="8098.85" sn="28.3126" a="412.152" fwhm="0.0543791" res="13655.3" algo="Sum"/><pk mz="742.65913987" i="969.528" sn="3.38925" a="20.2377" fwhm="0.0214961" res="34548.5" algo="Sum"/><pk mz="742.68159439" i="1025.25" sn="3.58403" a="20.6197" fwhm="0.0214964" res="34549.1" algo="Sum"/><pk mz="742.70869923" i="1147.59" sn="4.01171" a="34.2352" fwhm="0.0429936" res="17274.9" algo="Sum"/><pk mz="742.74790796" i="1205.73" sn="4.21496" a="64.1118" fwhm="0.0752413" res="9871.55" algo="Sum"/><pk mz="742.81760443" i="748.444" sn="2.6163" a="15.4131" fwhm="0.0214985" res="34552" algo="Sum"/><pk mz="743.56811372" i="4021.97" sn="14.0781" a="192.804" fwhm="0.0492248" res="15105.6" algo="Sum"/><pk mz="743.65987980" i="749.44" sn="2.62306" a="22.7202" fwhm="0.0430212" res="17285.9" algo="Sum"/><pk mz="743.69226821" i="781.273" sn="2.73443" a="24.0169" fwhm="0.0430221" res="17286.3" algo="Sum"/><pk mz="743.71642589" i="819.194" sn="2.86715" a="28.3451" fwhm="0.0430232" res="17286.4" algo="Sum"/><pk mz="744.48844139" i="1681.39" sn="5.89024" a="64.8364" fwhm="0.0441496" res="16862.9" algo="Sum"/><pk mz="744.55115521" i="6346.07" sn="22.2315" a="211.427" fwhm="0.0363034" res="20509.1" algo="Sum"/><pk mz="744.57919043" i="6689.58" sn="23.4349" a="336.615" fwhm="0.0508472" res="14643.5" algo="Sum"/><pk mz="744.66644884" i="1011.2" sn="3.54242" a="36.6037" fwhm="0.0484318" res="15375.6" algo="Sum"/><pk mz="744.73904843" i="1328.17" sn="4.65265" a="63.0838" fwhm="0.0645791" res="11532.2" algo="Sum"/><pk mz="745.48861858" i="1039.84" sn="3.64682" a="34.4569" fwhm="0.0484586" res="15384" algo="Sum"/><pk mz="745.55806472" i="2969.13" sn="10.4128" a="104.005" fwhm="0.0388498" res="19190.8" algo="Sum"/><pk mz="745.58630730" i="3218.27" sn="11.2865" a="138.086" fwhm="0.059231" res="12587.8" algo="Sum"/><pk mz="745.72607527" i="775.255" sn="2.71984" a="12.0676" fwhm="0.0302941" res="24616.2" algo="Sum"/><pk mz="745.74231539" i="792.367" sn="2.77998" a="38.0317" fwhm="0.0578639" res="12887.9" algo="Sum"/><pk mz="745.79310096" i="656.738" sn="2.30402" a="24.2969" fwhm="0.0434723" res="17155.6" algo="Sum"/><pk mz="746.50445167" i="2234.42" sn="7.84796" a="107.077" fwhm="0.0484327" res="15413.2" algo="Sum"/><pk mz="746.56547922" i="5927.36" sn="20.8187" a="245.621" fwhm="0.0455626" res="16385.5" algo="Sum"/><pk mz="746.59527270" i="5783.4" sn="20.3131" a="259.64" fwhm="0.0446142" res="16734.5" algo="Sum"/><pk mz="746.73460176" i="1685.49" sn="5.92169" a="73.8341" fwhm="0.0613152" res="12178.6" algo="Sum"/><pk mz="747.50744208" i="1227.11" sn="4.31248" a="55.176" fwhm="0.0501939" res="14892.4" algo="Sum"/><pk mz="747.56960059" i="2951.77" sn="10.374" a="120.074" fwhm="0.0457904" res="16325.9" algo="Sum"/><pk mz="747.59914372" i="2843.87" sn="9.99637" a="136.846" fwhm="0.0444587" res="16815.6" algo="Sum"/><pk mz="747.73353658" i="867.417" sn="3.0493" a="44.3104" fwhm="0.0599405" res="12474.6" algo="Sum"/><pk mz="748.52236035" i="2982.03" sn="10.4958" a="144.418" fwhm="0.0479397" res="15613.8" algo="Sum"/><pk mz="748.57868581" i="2652.23" sn="9.33668" a="117.73" fwhm="0.0618401" res="12105.1" algo="Sum"/><pk mz="748.65405431" i="982.471" sn="3.45945" a="20.5483" fwhm="0.0215828" res="34687.6" algo="Sum"/><pk mz="748.70590375" i="1401.24" sn="4.93518" a="49.8151" fwhm="0.0855913" res="8747.45" algo="Sum"/><pk mz="748.73104466" i="1661.91" sn="5.85391" a="84.4968" fwhm="0.0763724" res="9803.69" algo="Sum"/><pk mz="748.79005086" i="845.964" sn="2.98079" a="41.0793" fwhm="0.0613331" res="12208.6" algo="Sum"/><pk mz="748.84547798" i="756.18" sn="2.66589" a="29.5848" fwhm="0.0539639" res="13876.8" algo="Sum"/><pk mz="749.01735955" i="759.039" sn="2.67846" a="45.7102" fwhm="0.0546403" res="13708.1" algo="Sum"/><pk mz="749.52733740" i="2021.96" sn="7.13214" a="129.651" fwhm="0.0724698" res="10342.6" algo="Sum"/><pk mz="749.57450997" i="1474.49" sn="5.20048" a="48.9471" fwhm="0.0682738" res="10978.9" algo="Sum"/><pk mz="749.69723330" i="760.056" sn="2.68215" a="15.7698" fwhm="0.0215978" res="34711.8" algo="Sum"/><pk mz="749.73241056" i="852.978" sn="3.01062" a="60.6594" fwhm="0.0762795" res="9828.75" algo="Sum"/><pk mz="750.53742722" i="4001.03" sn="14.1324" a="210.857" fwhm="0.0471902" res="15904.5" algo="Sum"/><pk mz="750.66166759" i="894.617" sn="3.16199" a="22.7543" fwhm="0.0324173" res="23156.2" algo="Sum"/><pk mz="750.69935597" i="1167.58" sn="4.12755" a="38.4294" fwhm="0.0486271" res="15437.9" algo="Sum"/><pk mz="750.74617691" i="1681.47" sn="5.94562" a="87.9146" fwhm="0.0802525" res="9354.8" algo="Sum"/><pk mz="751.56483182" i="7036.01" sn="24.9487" a="385.431" fwhm="0.0436492" res="17218.3" algo="Sum"/><pk mz="751.64295941" i="759.875" sn="2.69549" a="27.0282" fwhm="0.042181" res="17819.5" algo="Sum"/><pk mz="751.69033794" i="781.722" sn="2.77358" a="30.8182" fwhm="0.054066" res="13903.2" algo="Sum"/><pk mz="751.71522439" i="751.798" sn="2.66767" a="12.0081" fwhm="0.0162201" res="46344.7" algo="Sum"/><pk mz="751.74040070" i="786.664" sn="2.79155" a="24.4441" fwhm="0.0432543" res="17379.5" algo="Sum"/><pk mz="752.04298297" i="777.661" sn="2.76004" a="38.4076" fwhm="0.0423093" res="17774.9" algo="Sum"/><pk mz="752.51618685" i="6752.63" sn="23.9977" a="279.636" fwhm="0.0477959" res="15744.4" algo="Sum"/><pk mz="752.56019197" i="5881.12" sn="20.9051" a="284.417" fwhm="0.0514435" res="14628.9" algo="Sum"/><pk mz="752.65360948" i="1048.55" sn="3.72865" a="52.6007" fwhm="0.0703311" res="10701.6" algo="Sum"/><pk mz="752.68776472" i="939.409" sn="3.34056" a="14.7759" fwhm="0.0162306" res="46374.6" algo="Sum"/><pk mz="752.75092537" i="1954.48" sn="6.9491" a="134.124" fwhm="0.0757739" res="9934.17" algo="Sum"/><pk mz="752.92118431" i="625.459" sn="2.22358" a="40.9677" fwhm="0.0620934" res="12125.6" algo="Sum"/><pk mz="753.04782509" i="2792.49" sn="9.92771" a="124.349" fwhm="0.0357419" res="21069.1" algo="Sum"/><pk mz="753.41818473" i="665.392" sn="2.3709" a="30.9501" fwhm="0.0507887" res="14834.4" algo="Sum"/><pk mz="753.58056199" i="11419.5" sn="40.7086" a="570.297" fwhm="0.0458465" res="16437" algo="Sum"/><pk mz="753.68759733" i="859.645" sn="3.06425" a="21.3753" fwhm="0.0324829" res="23202.6" algo="Sum"/><pk mz="753.71489904" i="805.433" sn="2.87109" a="16.6336" fwhm="0.0216555" res="34804.7" algo="Sum"/><pk mz="753.75444956" i="859.428" sn="3.06387" a="42.747" fwhm="0.0703822" res="10709.5" algo="Sum"/><pk mz="754.05369066" i="2343.94" sn="8.35653" a="106.321" fwhm="0.0378728" res="19910.2" algo="Sum"/><pk mz="754.53097708" i="23936.6" sn="85.3991" a="976.281" fwhm="0.0378953" res="19911" algo="Sum"/><pk mz="754.64721920" i="1359.52" sn="4.84841" a="56.1192" fwhm="0.0595903" res="12663.9" algo="Sum"/><pk mz="754.70052726" i="1011.48" sn="3.60679" a="21.9265" fwhm="0.0244917" res="30814.6" algo="Sum"/><pk mz="754.74737001" i="1819.35" sn="6.48753" a="112.716" fwhm="0.0701692" res="10756.1" algo="Sum"/><pk mz="754.81908580" i="787.288" sn="2.80736" a="49.4052" fwhm="0.077275" res="9767.96" algo="Sum"/><pk mz="755.03129292" i="1799.29" sn="6.41682" a="128.519" fwhm="0.0667411" res="11312.8" algo="Sum"/><pk mz="755.53449678" i="10907.2" sn="38.9414" a="431.502" fwhm="0.0388216" res="19461.7" algo="Sum"/><pk mz="755.70414650" i="820.75" sn="2.93046" a="34.2272" fwhm="0.05421" res="13940.3" algo="Sum"/><pk mz="755.72763994" i="830.078" sn="2.96377" a="13.091" fwhm="0.0162633" res="46468.2" algo="Sum"/><pk mz="755.73805691" i="820.81" sn="2.93068" a="29.7544" fwhm="0.0686339" res="11011.1" algo="Sum"/><pk mz="756.06098149" i="779.876" sn="2.78512" a="40.6804" fwhm="0.0454497" res="16635.1" algo="Sum"/><pk mz="756.54656496" i="30991.6" sn="110.769" a="1390.64" fwhm="0.0357795" res="21144.7" algo="Sum"/><pk mz="756.68126315" i="1209.02" sn="4.32159" a="36.5977" fwhm="0.0379719" res="19927.4" algo="Sum"/><pk mz="756.74015158" i="1563.64" sn="5.58918" a="116.931" fwhm="0.0993686" res="7615.49" algo="Sum"/><pk mz="756.80798252" i="896.956" sn="3.20614" a="29.6203" fwhm="0.037532" res="20164.4" algo="Sum"/><pk mz="756.93766954" i="877.642" sn="3.14018" a="56.439" fwhm="0.0736118" res="10282.8" algo="Sum"/><pk mz="757.04150574" i="672.258" sn="2.4041" a="30.2586" fwhm="0.0522831" res="14479.7" algo="Sum"/><pk mz="757.06273991" i="626.405" sn="2.24015" a="32.9718" fwhm="0.0507747" res="14910.2" algo="Sum"/><pk mz="757.55070073" i="13725" sn="49.1942" a="566.702" fwhm="0.0377181" res="20084.6" algo="Sum"/><pk mz="757.61520392" i="4840.65" sn="17.3502" a="214.102" fwhm="0.0497071" res="15241.6" algo="Sum"/><pk mz="757.70830340" i="881.442" sn="3.15933" a="23.2321" fwhm="0.0325693" res="23264.5" algo="Sum"/><pk mz="757.74043511" i="964.215" sn="3.45601" a="44.978" fwhm="0.0651402" res="11632.5" algo="Sum"/><pk mz="757.78663170" i="771.59" sn="2.76553" a="22.7637" fwhm="0.0434281" res="17449.2" algo="Sum"/><pk mz="757.81434621" i="736.196" sn="2.63847" a="19.4895" fwhm="0.0351411" res="21564.9" algo="Sum"/><pk mz="758.56534815" i="549572" sn="1971.07" a="14066.1" fwhm="0.0215197" res="35249.8" algo="Sum"/><pk mz="758.71381837" i="2170.13" sn="7.7831" a="44.7671" fwhm="0.0217273" res="34919.8" algo="Sum"/><pk mz="758.88493666" i="733.913" sn="2.63315" a="14.7735" fwhm="0.0217297" res="34923.9" algo="Sum"/><pk mz="758.93269712" i="1060.56" sn="3.80518" a="75.4802" fwhm="0.0695654" res="10909.6" algo="Sum"/><pk mz="759.56849616" i="224051" sn="805.672" a="6963.11" fwhm="0.026979" res="28154.1" algo="Sum"/><pk mz="760.05537241" i="642.971" sn="2.31358" a="33.8515" fwhm="0.049432" res="15375.8" algo="Sum"/><pk mz="760.57896331" i="241131" sn="867.906" a="7980.54" fwhm="0.0272671" res="27893.6" algo="Sum"/><pk mz="760.71471839" i="1810.6" sn="6.51765" a="77.8618" fwhm="0.0597871" res="12723.7" algo="Sum"/><pk mz="760.78301610" i="1317.09" sn="4.74058" a="47.8744" fwhm="0.0489529" res="15541.1" algo="Sum"/><pk mz="760.88778339" i="721.319" sn="2.59696" a="21.7103" fwhm="0.0435167" res="17485" algo="Sum"/><pk mz="760.93011726" i="752.917" sn="2.71083" a="36.4806" fwhm="0.065277" res="11656.9" algo="Sum"/><pk mz="761.03935552" i="1430.54" sn="5.15258" a="89.1138" fwhm="0.0525058" res="14494.4" algo="Sum"/><pk mz="761.38872332" i="624.759" sn="2.2516" a="32.2101" fwhm="0.0656982" res="11589.2" algo="Sum"/><pk mz="761.48796999" i="710.239" sn="2.55998" a="45.7798" fwhm="0.0744256" res="10231.5" algo="Sum"/><pk mz="761.58292727" i="92932.6" sn="334.993" a="3473.95" fwhm="0.0320027" res="23797.5" algo="Sum"/><pk mz="761.71654757" i="1197.76" sn="4.31985" a="34.6501" fwhm="0.0380983" res="19993.5" algo="Sum"/><pk mz="761.80290999" i="807.738" sn="2.91445" a="36.3532" fwhm="0.0481566" res="15819.3" algo="Sum"/><pk mz="761.83743775" i="692.504" sn="2.50008" a="16.5453" fwhm="0.0303985" res="25061.7" algo="Sum"/><pk mz="762.04554612" i="817.215" sn="2.95357" a="54.6885" fwhm="0.063558" res="11989.8" algo="Sum"/><pk mz="762.50108813" i="1681.32" sn="6.07797" a="88.2711" fwhm="0.0531995" res="14332.9" algo="Sum"/><pk mz="762.58708885" i="25167.1" sn="91.0008" a="1154.1" fwhm="0.0371406" res="20532.4" algo="Sum"/><pk mz="762.70784541" i="1488.39" sn="5.38223" a="96.418" fwhm="0.0603537" res="12637.3" algo="Sum"/><pk mz="762.77762764" i="1075.69" sn="3.89114" a="38.8028" fwhm="0.0490171" res="15561.5" algo="Sum"/><pk mz="762.81133203" i="997.668" sn="3.60953" a="41.9913" fwhm="0.0599115" res="12732.3" algo="Sum"/><pk mz="763.03924509" i="652.882" sn="2.36453" a="44.5818" fwhm="0.0897292" res="8503.8" algo="Sum"/><pk mz="763.50398781" i="1072.73" sn="3.88488" a="52.8716" fwhm="0.0579349" res="13178.7" algo="Sum"/><pk mz="763.59109742" i="5578.05" sn="20.2045" a="349.256" fwhm="0.0441359" res="17300.9" algo="Sum"/><pk mz="763.68977873" i="964.378" sn="3.49488" a="20.4427" fwhm="0.0217984" res="35034.2" algo="Sum"/><pk mz="763.71470847" i="990.342" sn="3.58943" a="24.259" fwhm="0.0326982" res="23356.5" algo="Sum"/><pk mz="763.78183293" i="746.583" sn="2.70687" a="19.9406" fwhm="0.0326996" res="23357.5" algo="Sum"/><pk mz="764.04448556" i="893.516" sn="3.24923" a="47.3253" fwhm="0.0500702" res="15259.5" algo="Sum"/><pk mz="764.55045939" i="7271.68" sn="26.4275" a="315.273" fwhm="0.0529464" res="14440.1" algo="Sum"/><pk mz="764.67308742" i="1211.7" sn="4.40629" a="43.3583" fwhm="0.0490777" res="15580.9" algo="Sum"/><pk mz="764.71489364" i="1406.94" sn="5.11731" a="93.7138" fwhm="0.0858332" res="8909.32" algo="Sum"/><pk mz="764.77904429" i="964.901" sn="3.51053" a="20.0831" fwhm="0.0218139" res="35059.3" algo="Sum"/><pk mz="764.79446781" i="978.629" sn="3.56061" a="24.4801" fwhm="0.0327214" res="23372.9" algo="Sum"/><pk mz="764.85543770" i="683.638" sn="2.48728" a="19.3797" fwhm="0.0723315" res="10574.3" algo="Sum"/><pk mz="765.04907452" i="1511.35" sn="5.50009" a="74.0795" fwhm="0.0395561" res="19340.8" algo="Sum"/><pk mz="765.55332688" i="4441.26" sn="16.1743" a="221.129" fwhm="0.0557566" res="13730.3" algo="Sum"/><pk mz="765.67455320" i="852.813" sn="3.10763" a="25.2098" fwhm="0.0428047" res="17887.6" algo="Sum"/><pk mz="765.69047626" i="885.324" sn="3.22636" a="22.6714" fwhm="0.0327404" res="23386.7" algo="Sum"/><pk mz="765.71772109" i="836.313" sn="3.04797" a="26.8115" fwhm="0.0436547" res="17540.3" algo="Sum"/><pk mz="765.74373429" i="819.137" sn="2.98549" a="19.6324" fwhm="0.0327417" res="23387.4" algo="Sum"/><pk mz="765.77892193" i="722.507" sn="2.63306" a="25.2949" fwhm="0.0491135" res="15592" algo="Sum"/><pk mz="765.81091096" i="668.143" sn="2.43513" a="25.0724" fwhm="0.0545721" res="14033" algo="Sum"/><pk mz="766.05709894" i="1991.53" sn="7.25926" a="94.4934" fwhm="0.0387772" res="19755.3" algo="Sum"/><pk mz="766.56631379" i="16366" sn="59.8269" a="696.212" fwhm="0.0457734" res="16747" algo="Sum"/><pk mz="766.66407964" i="1101.22" sn="4.02707" a="29.2961" fwhm="0.0327612" res="23401.6" algo="Sum"/><pk mz="766.72370157" i="1701.78" sn="6.2228" a="102.361" fwhm="0.0838048" res="9148.92" algo="Sum"/><pk mz="766.89494181" i="640.091" sn="2.34064" a="35.9546" fwhm="0.0787111" res="9743.16" algo="Sum"/><pk mz="767.06347257" i="2493.35" sn="9.11876" a="127.693" fwhm="0.0390763" res="19629.9" algo="Sum"/><pk mz="767.56866139" i="9065.17" sn="33.2467" a="459.603" fwhm="0.0529971" res="14483.2" algo="Sum"/><pk mz="767.67434804" i="830.646" sn="3.04632" a="29.3913" fwhm="0.0491743" res="15611.3" algo="Sum"/><pk mz="767.72485592" i="828.163" sn="3.03661" a="17.6764" fwhm="0.0218559" res="35126.7" algo="Sum"/><pk mz="767.74010815" i="837.73" sn="3.07164" a="25.1322" fwhm="0.0382486" res="20072.4" algo="Sum"/><pk mz="768.06552976" i="1612.36" sn="5.91416" a="77.9938" fwhm="0.0467137" res="16442" algo="Sum"/><pk mz="768.49328033" i="1733.54" sn="6.38313" a="77.5313" fwhm="0.0431766" res="17798.8" algo="Sum"/><pk mz="768.58219063" i="19197.8" sn="70.6946" a="853.556" fwhm="0.0473302" res="16238.7" algo="Sum"/><pk mz="768.72413589" i="2137.94" sn="7.87343" a="121.326" fwhm="0.0640536" res="12001.3" algo="Sum"/><pk mz="769.05323391" i="1284.04" sn="4.72954" a="85.5092" fwhm="0.0608199" res="12644.8" algo="Sum"/><pk mz="769.49586690" i="988.505" sn="3.6493" a="53.1526" fwhm="0.0520061" res="14796.3" algo="Sum"/><pk mz="769.58301956" i="9362.07" sn="34.5477" a="394.235" fwhm="0.0454613" res="16928.3" algo="Sum"/><pk mz="769.72430219" i="937.14" sn="3.45816" a="74.222" fwhm="0.0823182" res="9350.6" algo="Sum"/><pk mz="770.05744966" i="2142.33" sn="7.91182" a="105.366" fwhm="0.0397402" res="19377.3" algo="Sum"/><pk mz="770.50555050" i="6399.34" sn="23.7112" a="272.458" fwhm="0.0457892" res="16827.2" algo="Sum"/><pk mz="770.56498156" i="8768.53" sn="32.4965" a="372.854" fwhm="0.0513706" res="15000.1" algo="Sum"/><pk mz="770.72349128" i="1785.67" sn="6.61804" a="132.512" fwhm="0.0759057" res="10153.7" algo="Sum"/><pk mz="770.81020035" i="904.428" sn="3.35198" a="51.4595" fwhm="0.0745341" res="10341.7" algo="Sum"/><pk mz="771.00139039" i="773.844" sn="2.86857" a="40.5273" fwhm="0.0546475" res="14108.6" algo="Sum"/><pk mz="771.06364489" i="2096.53" sn="7.77167" a="106.396" fwhm="0.0387404" res="19903.4" algo="Sum"/><pk mz="771.50823718" i="3193.8" sn="11.8473" a="135.279" fwhm="0.0481139" res="16035" algo="Sum"/><pk mz="771.56925508" i="4139.36" sn="15.3554" a="196.591" fwhm="0.0551388" res="13993.2" algo="Sum"/><pk mz="771.69548413" i="888.831" sn="3.29721" a="13.351" fwhm="0.0164342" res="46956.7" algo="Sum"/><pk mz="771.71168491" i="853.107" sn="3.16469" a="22.374" fwhm="0.0328689" res="23478.5" algo="Sum"/><pk mz="771.78761301" i="647.328" sn="2.40096" a="19.8393" fwhm="0.038349" res="20125.4" algo="Sum"/><pk mz="772.07017811" i="963.752" sn="3.57595" a="60.0299" fwhm="0.050513" res="15284.6" algo="Sum"/><pk mz="772.52070614" i="6252.57" sn="23.2196" a="285.527" fwhm="0.0488541" res="15812.8" algo="Sum"/><pk mz="772.58096511" i="11783.5" sn="43.7593" a="669.784" fwhm="0.0452061" res="17090.2" algo="Sum"/><pk mz="772.71465734" i="1399.05" sn="5.19551" a="103.145" fwhm="0.0755189" res="10232.1" algo="Sum"/><pk mz="772.80549407" i="987.338" sn="3.66664" a="51.8524" fwhm="0.0706625" res="10936.6" algo="Sum"/><pk mz="772.91405401" i="733.604" sn="2.72421" a="46.2811" fwhm="0.0606869" res="12736.1" algo="Sum"/><pk mz="773.52631420" i="3140.39" sn="11.6704" a="143.063" fwhm="0.0503121" res="15374.6" algo="Sum"/><pk mz="773.58372034" i="5675.47" sn="21.0913" a="274.561" fwhm="0.048672" res="15893.8" algo="Sum"/><pk mz="773.64587234" i="3262.35" sn="12.1232" a="164.83" fwhm="0.0566311" res="13661.2" algo="Sum"/><pk mz="773.71596364" i="857.394" sn="3.18672" a="35.9385" fwhm="0.0536473" res="14422.3" algo="Sum"/><pk mz="773.75436335" i="799.085" sn="2.97042" a="27.2979" fwhm="0.0493687" res="15673" algo="Sum"/><pk mz="774.05003439" i="716.19" sn="2.66394" a="53.3839" fwhm="0.0609808" res="12693.3" algo="Sum"/><pk mz="774.53936606" i="4444.22" sn="16.5351" a="237.369" fwhm="0.0524702" res="14761.5" algo="Sum"/><pk mz="774.59354842" i="5833.37" sn="21.7035" a="300.57" fwhm="0.0661036" res="11717.9" algo="Sum"/><pk mz="774.69742547" i="1216.7" sn="4.52721" a="31.3184" fwhm="0.0329326" res="23523.7" algo="Sum"/><pk mz="774.79108698" i="803.887" sn="2.99122" a="12.3826" fwhm="0.0164672" res="47050.6" algo="Sum"/><pk mz="774.81506053" i="784.027" sn="2.91745" a="24.2118" fwhm="0.0439132" res="17644.2" algo="Sum"/><pk mz="774.91028054" i="803.012" sn="2.98958" a="63.5247" fwhm="0.0637796" res="12149.8" algo="Sum"/><pk mz="775.05372986" i="950.768" sn="3.54046" a="60.6896" fwhm="0.0594594" res="13035" algo="Sum"/><pk mz="775.54727310" i="2541.01" sn="9.45685" a="133.259" fwhm="0.0571672" res="13566.3" algo="Sum"/><pk mz="775.59715504" i="2709.81" sn="10.0866" a="139.773" fwhm="0.0638305" res="12150.9" algo="Sum"/><pk mz="775.75767081" i="679.975" sn="2.53123" a="17.4486" fwhm="0.0329551" res="23539.8" algo="Sum"/><pk mz="775.78632304" i="634.887" sn="2.36471" a="15.9683" fwhm="0.0329557" res="23540.3" algo="Sum"/><pk mz="776.05791882" i="777.829" sn="2.90085" a="52.4911" fwhm="0.064138" res="12099.8" algo="Sum"/><pk mz="776.55572834" i="3286" sn="12.2521" a="151.489" fwhm="0.065381" res="11877.4" algo="Sum"/><pk mz="776.69514817" i="1097.48" sn="4.09352" a="37.7293" fwhm="0.0494623" res="15702.8" algo="Sum"/><pk mz="776.75571255" i="1198.95" sn="4.47329" a="55.3575" fwhm="0.0644139" res="12058.8" algo="Sum"/><pk mz="777.01162785" i="959.427" sn="3.59068" a="31.8253" fwhm="0.0367114" res="21165.4" algo="Sum"/><pk mz="777.04975065" i="1423.1" sn="5.3247" a="86.7828" fwhm="0.0573888" res="13540.1" algo="Sum"/><pk mz="777.55321240" i="2804.86" sn="10.4932" a="142.122" fwhm="0.0662218" res="11741.6" algo="Sum"/><pk mz="777.69351134" i="853.486" sn="3.19371" a="36.3235" fwhm="0.0549928" res="14141.7" algo="Sum"/><pk mz="777.71389754" i="952.06" sn="3.56291" a="34.2802" fwhm="0.0391424" res="19868.8" algo="Sum"/><pk mz="777.75611465" i="744.539" sn="2.78678" a="22.6703" fwhm="0.0356362" res="21824.9" algo="Sum"/><pk mz="777.79183214" i="679.449" sn="2.54357" a="23.2227" fwhm="0.0494973" res="15713.8" algo="Sum"/><pk mz="778.05563681" i="1517.78" sn="5.68544" a="78.6098" fwhm="0.0484496" res="16059.1" algo="Sum"/><pk mz="778.53258009" i="17419.1" sn="65.2565" a="874.071" fwhm="0.0407474" res="19106.3" algo="Sum"/><pk mz="778.66723537" i="1238.6" sn="4.64301" a="82.0743" fwhm="0.0811514" res="9595.24" algo="Sum"/><pk mz="778.71375595" i="1073.14" sn="4.02367" a="22.2381" fwhm="0.0220118" res="35377.1" algo="Sum"/><pk mz="778.75205343" i="1199.14" sn="4.49693" a="47.1737" fwhm="0.0550307" res="14151.2" algo="Sum"/><pk mz="779.06191694" i="1555.69" sn="5.84142" a="92.6588" fwhm="0.056526" res="13782.4" algo="Sum"/><pk mz="779.53685106" i="9484.16" sn="35.598" a="439.533" fwhm="0.0428116" res="18208.5" algo="Sum"/><pk mz="779.59566564" i="3794.75" sn="14.2473" a="186.315" fwhm="0.0488603" res="15955.6" algo="Sum"/><pk mz="779.68115970" i="899.967" sn="3.38029" a="14.2841" fwhm="0.016519" res="47199.1" algo="Sum"/><pk mz="779.70130383" i="903.628" sn="3.39439" a="41.3147" fwhm="0.0605709" res="12872.5" algo="Sum"/><pk mz="779.75383051" i="803.086" sn="3.01726" a="33.4009" fwhm="0.0550661" res="14160.3" algo="Sum"/><pk mz="779.78705666" i="760.137" sn="2.85589" a="19.9337" fwhm="0.0330405" res="23601" algo="Sum"/><pk mz="780.06612688" i="1709.94" sn="6.42638" a="131.136" fwhm="0.0658484" res="11846.4" algo="Sum"/><pk mz="780.15140455" i="638.011" sn="2.39837" a="22.6507" fwhm="0.049572" res="15737.7" algo="Sum"/><pk mz="780.21670439" i="731.725" sn="2.75043" a="14.8658" fwhm="0.0220329" res="35411.4" algo="Sum"/><pk mz="780.23805624" i="750.837" sn="2.82217" a="36.0069" fwhm="0.0597175" res="13065.5" algo="Sum"/><pk mz="780.29256835" i="637.277" sn="2.39503" a="13.4782" fwhm="0.022034" res="35413.1" algo="Sum"/><pk mz="780.31709486" i="635.832" sn="2.38952" a="26.52" fwhm="0.0550861" res="14165.4" algo="Sum"/><pk mz="780.38115209" i="672.959" sn="2.52905" a="38.3511" fwhm="0.0683076" res="11424.5" algo="Sum"/><pk mz="780.54921615" i="614826" sn="2312.55" a="15390.3" fwhm="0.021619" res="36104.8" algo="Sum"/><pk mz="780.73659191" i="1691.79" sn="6.36653" a="117.948" fwhm="0.137638" res="5672.39" algo="Sum"/><pk mz="780.82964668" i="1011.71" sn="3.80547" a="35.8056" fwhm="0.0495939" res="15744.5" algo="Sum"/><pk mz="780.89342371" i="704.28" sn="2.64905" a="25.1817" fwhm="0.0440856" res="17713.1" algo="Sum"/><pk mz="780.93200901" i="630.238" sn="2.37044" a="24.2666" fwhm="0.0531036" res="14705.8" algo="Sum"/><pk mz="781.05033360" i="7667.6" sn="28.8377" a="384.237" fwhm="0.0376334" res="20754.2" algo="Sum"/><pk mz="781.17541094" i="780.054" sn="2.93424" a="50.8426" fwhm="0.0807681" res="9671.83" algo="Sum"/><pk mz="781.21828163" i="705.941" sn="2.65682" a="14.1707" fwhm="0.0220471" res="35434" algo="Sum"/><pk mz="781.26079107" i="623.14" sn="2.34528" a="16.2406" fwhm="0.0519806" res="15029.9" algo="Sum"/><pk mz="781.34139977" i="616.139" sn="2.31826" a="21.5733" fwhm="0.0496098" res="15749.7" algo="Sum"/><pk mz="781.39999326" i="652.234" sn="2.45404" a="27.1387" fwhm="0.0454091" res="17208" algo="Sum"/><pk mz="781.55233025" i="268678" sn="1011.53" a="8117.87" fwhm="0.0261373" res="29901.8" algo="Sum"/><pk mz="781.82348339" i="793.693" sn="2.98862" a="21.1513" fwhm="0.0330836" res="23631.7" algo="Sum"/><pk mz="781.88390405" i="699.43" sn="2.63368" a="13.5967" fwhm="0.022239" res="35158.3" algo="Sum"/><pk mz="781.90837563" i="652.322" sn="2.45629" a="24.5813" fwhm="0.0423977" res="18442.2" algo="Sum"/><pk mz="782.05647572" i="8741.29" sn="32.9288" a="360.283" fwhm="0.0356066" res="21963.8" algo="Sum"/><pk mz="782.18112867" i="694.015" sn="2.615" a="28.172" fwhm="0.0551515" res="14182.4" algo="Sum"/><pk mz="782.22892391" i="714.839" sn="2.69552" a="49.8361" fwhm="0.09887" res="7911.69" algo="Sum"/><pk mz="782.29428038" i="649.246" sn="2.45006" a="30.1307" fwhm="0.0606714" res="12893.9" algo="Sum"/><pk mz="782.35783971" i="671.934" sn="2.53634" a="27.4596" fwhm="0.0402005" res="19461.4" algo="Sum"/><pk mz="782.38318670" i="681.472" sn="2.57244" a="17.6502" fwhm="0.0330952" res="23640.4" algo="Sum"/><pk mz="782.56340702" i="491089" sn="1854.96" a="13538.3" fwhm="0.0229567" res="34088.7" algo="Sum"/><pk mz="782.68935929" i="2248.44" sn="8.49196" a="99.5487" fwhm="0.115599" res="6770.73" algo="Sum"/><pk mz="782.83051131" i="1012.19" sn="3.82349" a="46.3731" fwhm="0.0606926" res="12898.3" algo="Sum"/><pk mz="782.92549713" i="713.886" sn="2.69668" a="24.7328" fwhm="0.0392579" res="19943.1" algo="Sum"/><pk mz="782.95445008" i="646.319" sn="2.44144" a="15.9366" fwhm="0.0595591" res="13145.8" algo="Sum"/><pk mz="783.06226154" i="4706.93" sn="17.7845" a="226.86" fwhm="0.041969" res="18658.1" algo="Sum"/><pk mz="783.17855913" i="677.157" sn="2.55905" a="40.4851" fwhm="0.0827801" res="9460.95" algo="Sum"/><pk mz="783.24168240" i="638.305" sn="2.41331" a="29.5664" fwhm="0.0607078" res="12901.8" algo="Sum"/><pk mz="783.56671069" i="195349" sn="741.151" a="6727.26" fwhm="0.0284305" res="27560.8" algo="Sum"/><pk mz="783.82434691" i="791.067" sn="3.00093" a="20.026" fwhm="0.033126" res="23661.9" algo="Sum"/><pk mz="783.86912522" i="686.153" sn="2.6029" a="20.1967" fwhm="0.0386483" res="20282.1" algo="Sum"/><pk mz="784.07129572" i="3171.78" sn="12.0359" a="192.018" fwhm="0.0412019" res="19030" algo="Sum"/><pk mz="784.23847130" i="618.897" sn="2.34978" a="15.8928" fwhm="0.0331346" res="23668.2" algo="Sum"/><pk mz="784.43351724" i="715.633" sn="2.7242" a="31.8299" fwhm="0.0607538" res="12911.7" algo="Sum"/><pk mz="784.57842772" i="206695" sn="786.544" a="7063.45" fwhm="0.028713" res="27324.8" algo="Sum"/><pk mz="784.84617339" i="863.048" sn="3.2842" a="22.2179" fwhm="0.0331475" res="23677.4" algo="Sum"/><pk mz="785.07633123" i="1926.81" sn="7.33706" a="154.762" fwhm="0.053808" res="14590.3" algo="Sum"/><pk mz="785.19470580" i="626.814" sn="2.38835" a="12.7428" fwhm="0.0221032" res="35524" algo="Sum"/><pk mz="785.58255188" i="82893.4" sn="316.853" a="3193.14" fwhm="0.0330815" res="23746.9" algo="Sum"/><pk mz="785.64722825" i="11951.6" sn="45.6839" a="494.806" fwhm="0.044277" res="17743.9" algo="Sum"/><pk mz="785.84669826" i="717.143" sn="2.74117" a="18.9765" fwhm="0.0331688" res="23692.3" algo="Sum"/><pk mz="786.05791676" i="1123.65" sn="4.29764" a="93.1624" fwhm="0.0759162" res="10354.3" algo="Sum"/><pk mz="786.19173593" i="668.449" sn="2.55772" a="23.173" fwhm="0.0497636" res="15798.5" algo="Sum"/><pk mz="786.50648495" i="4197.71" sn="16.0734" a="204.425" fwhm="0.0473976" res="16593.8" algo="Sum"/><pk mz="786.59564685" i="238910" sn="914.808" a="8055.5" fwhm="0.0271393" res="28983.7" algo="Sum"/><pk mz="786.78431701" i="1450.94" sn="5.55639" a="48.733" fwhm="0.0497825" res="15804.4" algo="Sum"/><pk mz="787.05992480" i="1086.77" sn="4.16606" a="84.682" fwhm="0.0692507" res="11365.4" algo="Sum"/><pk mz="787.59924576" i="103347" sn="396.469" a="3761.34" fwhm="0.0318464" res="24731.2" algo="Sum"/><pk mz="787.66079119" i="12062.1" sn="46.2736" a="541.736" fwhm="0.0469617" res="16772.4" algo="Sum"/><pk mz="787.85875399" i="688.82" sn="2.64348" a="21.2902" fwhm="0.0442815" res="17792" algo="Sum"/><pk mz="788.06308942" i="1249.64" sn="4.79722" a="93.7292" fwhm="0.0645694" res="12204.9" algo="Sum"/><pk mz="788.55280450" i="10252.6" sn="39.3883" a="465.404" fwhm="0.0404248" res="19506.7" algo="Sum"/><pk mz="788.60679156" i="51316.3" sn="197.149" a="2219.56" fwhm="0.0368155" res="21420.5" algo="Sum"/><pk mz="788.66185412" i="6976.23" sn="26.8052" a="319.64" fwhm="0.0396868" res="19872.2" algo="Sum"/><pk mz="788.77680607" i="1183.87" sn="4.54949" a="36.2272" fwhm="0.044307" res="17802.5" algo="Sum"/><pk mz="788.88028005" i="636.673" sn="2.44654" a="27.1382" fwhm="0.0553875" res="14242.9" algo="Sum"/><pk mz="789.05447448" i="1214.25" sn="4.66797" a="80.1099" fwhm="0.0826583" res="9545.98" algo="Sum"/><pk mz="789.55313328" i="5842.82" sn="22.4866" a="280.037" fwhm="0.0478908" res="16486.5" algo="Sum"/><pk mz="789.61186873" i="17645.7" sn="67.9193" a="802.904" fwhm="0.0402946" res="19596" algo="Sum"/><pk mz="789.78227637" i="776.229" sn="2.98871" a="20.3429" fwhm="0.0332515" res="23751.8" algo="Sum"/><pk mz="790.04786801" i="1321.13" sn="5.08917" a="80.2761" fwhm="0.055403" res="14260" algo="Sum"/><pk mz="790.56509497" i="16417" sn="63.2343" a="876.01" fwhm="0.0487356" res="16221.5" algo="Sum"/><pk mz="790.67905942" i="1748.62" sn="6.73465" a="69.716" fwhm="0.0554507" res="14259.1" algo="Sum"/><pk mz="790.76648501" i="929.465" sn="3.58085" a="18.7907" fwhm="0.027727" res="28519.8" algo="Sum"/><pk mz="790.86859138" i="813.413" sn="3.13729" a="30.5326" fwhm="0.0524305" res="15084.1" algo="Sum"/><pk mz="791.05254542" i="1258.39" sn="4.85169" a="95.3443" fwhm="0.0638327" res="12392.6" algo="Sum"/><pk mz="791.56644394" i="9015.46" sn="34.7834" a="392.742" fwhm="0.0518962" res="15252.9" algo="Sum"/><pk mz="791.68277241" i="955.048" sn="3.68597" a="19.7308" fwhm="0.0221943" res="35670.6" algo="Sum"/><pk mz="791.70334041" i="913.085" sn="3.52433" a="24.0343" fwhm="0.033292" res="23780.6" algo="Sum"/><pk mz="791.77717950" i="742.553" sn="2.86715" a="22.0759" fwhm="0.0443912" res="17836.4" algo="Sum"/><pk mz="791.79973523" i="662.094" sn="2.55748" a="25.6076" fwhm="0.050468" res="15689.1" algo="Sum"/><pk mz="792.04295981" i="2871.13" sn="11.1275" a="170.574" fwhm="0.0461154" res="17175.2" algo="Sum"/><pk mz="792.55253810" i="15253.3" sn="59.1409" a="486.684" fwhm="0.0360016" res="22014.4" algo="Sum"/><pk mz="792.57788579" i="15859.7" sn="61.4975" a="745.697" fwhm="0.0484968" res="16342.9" algo="Sum"/><pk mz="792.67617370" i="1177.98" sn="4.56954" a="31.5789" fwhm="0.0333124" res="23795.2" algo="Sum"/><pk mz="792.69758480" i="1158.35" sn="4.49386" a="24.9967" fwhm="0.0277608" res="28554.6" algo="Sum"/><pk mz="792.86796049" i="694.857" sn="2.69786" a="35.0558" fwhm="0.0572184" res="13856.9" algo="Sum"/><pk mz="793.04831737" i="7005.87" sn="27.2433" a="303.657" fwhm="0.0375021" res="21146.7" algo="Sum"/><pk mz="793.55300906" i="16662.2" sn="64.7904" a="752.985" fwhm="0.0516757" res="15356.4" algo="Sum"/><pk mz="793.68837763" i="851.116" sn="3.31156" a="35.7229" fwhm="0.0555561" res="14286.3" algo="Sum"/><pk mz="793.75118967" i="690.472" sn="2.68753" a="25.0481" fwhm="0.0557203" res="14245.3" algo="Sum"/><pk mz="793.79737886" i="663.199" sn="2.58136" a="40.4546" fwhm="0.0383835" res="20680.7" algo="Sum"/><pk mz="794.05569129" i="9540.07" sn="37.191" a="414.596" fwhm="0.0360489" res="22027.2" algo="Sum"/><pk mz="794.56245477" i="27852.9" sn="108.623" a="1155.18" fwhm="0.0499289" res="15913.9" algo="Sum"/><pk mz="794.71997093" i="1093.96" sn="4.26861" a="29.1583" fwhm="0.0333553" res="23825.9" algo="Sum"/><pk mz="794.80165382" i="780.047" sn="3.04329" a="38.1143" fwhm="0.0663457" res="11979.7" algo="Sum"/><pk mz="795.06349241" i="10934.7" sn="42.677" a="498.169" fwhm="0.0367104" res="21657.7" algo="Sum"/><pk mz="795.56860506" i="17167.8" sn="67.0452" a="724.614" fwhm="0.0513243" res="15500.8" algo="Sum"/><pk mz="795.73323068" i="861.519" sn="3.36477" a="25.673" fwhm="0.0279017" res="28519.1" algo="Sum"/><pk mz="795.75018035" i="767.916" sn="2.99894" a="15.3823" fwhm="0.0222514" res="35761.9" algo="Sum"/><pk mz="796.07085594" i="7162.6" sn="27.9704" a="344.138" fwhm="0.037122" res="21444.7" algo="Sum"/><pk mz="796.41657807" i="676.008" sn="2.64158" a="35.7565" fwhm="0.0681155" res="11692.2" algo="Sum"/><pk mz="796.52078540" i="87835.9" sn="343.361" a="3292.66" fwhm="0.0327774" res="24300.9" algo="Sum"/><pk mz="796.57461878" i="15462.8" sn="60.4524" a="594.632" fwhm="0.0556572" res="14312.2" algo="Sum"/><pk mz="796.71854482" i="1104" sn="4.31494" a="28.7144" fwhm="0.0647632" res="12302" algo="Sum"/><pk mz="796.80760037" i="777.09" sn="3.03723" a="43.6897" fwhm="0.0584017" res="13643.6" algo="Sum"/><pk mz="797.02202201" i="751.356" sn="2.93664" a="29.5112" fwhm="0.0941354" res="8466.76" algo="Sum"/><pk mz="797.07696929" i="3160.14" sn="12.3511" a="162.418" fwhm="0.0430792" res="18502.6" algo="Sum"/><pk mz="797.52389455" i="40640.8" sn="159.071" a="1647.42" fwhm="0.0357971" res="22279" algo="Sum"/><pk mz="797.58031621" i="8213.38" sn="32.1465" a="281.907" fwhm="0.0501231" res="15912.4" algo="Sum"/><pk mz="797.74934135" i="752.892" sn="2.94693" a="26.3136" fwhm="0.0481181" res="16579" algo="Sum"/><pk mz="798.08366389" i="1561.4" sn="6.11592" a="123.014" fwhm="0.0699687" res="11406.3" algo="Sum"/><pk mz="798.41254617" i="683.792" sn="2.68886" a="42.1148" fwhm="0.0655208" res="12185.6" algo="Sum"/><pk mz="798.53301524" i="47401.6" sn="186.43" a="2010.79" fwhm="0.038558" res="20709.9" algo="Sum"/><pk mz="798.72081330" i="1203.3" sn="4.73298" a="56.1219" fwhm="0.0588342" res="13575.8" algo="Sum"/><pk mz="798.77647433" i="842.63" sn="3.31435" a="22.4028" fwhm="0.0334402" res="23886.7" algo="Sum"/><pk mz="798.80251252" i="860.671" sn="3.38531" a="30.5661" fwhm="0.0389574" res="20504.5" algo="Sum"/><pk mz="799.00390253" i="681.19" sn="2.68033" a="40.4562" fwhm="0.0653203" res="12232.1" algo="Sum"/><pk mz="799.06415565" i="1257.83" sn="4.95022" a="64.3557" fwhm="0.0644117" res="12405.6" algo="Sum"/><pk mz="799.53734597" i="19855.1" sn="78.3811" a="948.682" fwhm="0.0418511" res="19104.3" algo="Sum"/><pk mz="799.66319672" i="4569.18" sn="18.0403" a="287.926" fwhm="0.0508417" res="15728.5" algo="Sum"/><pk mz="799.79359572" i="665.317" sn="2.62731" a="38.421" fwhm="0.0506659" res="15785.6" algo="Sum"/><pk mz="800.06663193" i="1332.46" sn="5.26292" a="90.7703" fwhm="0.0661315" res="12098.1" algo="Sum"/><pk mz="800.40582432" i="626.01" sn="2.47684" a="35.8443" fwhm="0.0577445" res="13861.2" algo="Sum"/><pk mz="800.53779033" i="10025.1" sn="39.7537" a="579.607" fwhm="0.0546675" res="14643.8" algo="Sum"/><pk mz="800.66670659" i="3184.63" sn="12.6283" a="158.168" fwhm="0.064948" res="12327.8" algo="Sum"/><pk mz="800.77827042" i="858.343" sn="3.4037" a="21.9768" fwhm="0.033482" res="23916.7" algo="Sum"/><pk mz="801.05718837" i="1267.98" sn="5.03129" a="124.347" fwhm="0.0931321" res="8601.3" algo="Sum"/><pk mz="801.54050555" i="4576.78" sn="18.1856" a="278.022" fwhm="0.0622971" res="12866.4" algo="Sum"/><pk mz="801.67834540" i="4539.27" sn="18.0365" a="251.814" fwhm="0.0452883" res="17701.7" algo="Sum"/><pk mz="801.77484759" i="644.605" sn="2.56194" a="25.3327" fwhm="0.0502543" res="15954.4" algo="Sum"/><pk mz="801.80481319" i="644.942" sn="2.5633" a="29.3924" fwhm="0.0616471" res="13006.4" algo="Sum"/><pk mz="802.04580687" i="1400.61" sn="5.57291" a="63.9258" fwhm="0.0477366" res="16801.5" algo="Sum"/><pk mz="802.53130185" i="70738.7" sn="281.799" a="2799.15" fwhm="0.0339833" res="23615.5" algo="Sum"/><pk mz="802.68317134" i="2881.21" sn="11.4784" a="162.015" fwhm="0.0684541" res="11725.9" algo="Sum"/><pk mz="802.84378471" i="631.739" sn="2.51787" a="19.3693" fwhm="0.0391131" res="20526.2" algo="Sum"/><pk mz="803.04969478" i="1669.35" sn="6.65631" a="88.8229" fwhm="0.0571871" res="14042.5" algo="Sum"/><pk mz="803.53481314" i="35119.7" sn="140.067" a="1462.79" fwhm="0.0363813" res="22086.5" algo="Sum"/><pk mz="803.68398849" i="1399.08" sn="5.58195" a="101.579" fwhm="0.0807444" res="9953.44" algo="Sum"/><pk mz="803.76597606" i="712.626" sn="2.84323" a="26.0858" fwhm="0.0478039" res="16813.8" algo="Sum"/><pk mz="803.79413647" i="681.003" sn="2.71719" a="31.6149" fwhm="0.0436099" res="18431.5" algo="Sum"/><pk mz="804.04728341" i="2063.84" sn="8.2374" a="155.09" fwhm="0.0502339" res="16006.1" algo="Sum"/><pk mz="804.54691526" i="211076" sn="842.752" a="7088.15" fwhm="0.0281664" res="28564" algo="Sum"/><pk mz="804.79745624" i="953.087" sn="3.80717" a="28.8259" fwhm="0.0391606" res="20551.2" algo="Sum"/><pk mz="804.87393521" i="649.346" sn="2.59477" a="13.3654" fwhm="0.0223784" res="35966.6" algo="Sum"/><pk mz="804.89252744" i="647.819" sn="2.58871" a="13.2277" fwhm="0.0223787" res="35966.9" algo="Sum"/><pk mz="804.91895692" i="685.199" sn="2.73814" a="33.8384" fwhm="0.0601325" res="13385.8" algo="Sum"/><pk mz="805.04896262" i="7583.68" sn="30.3043" a="362.096" fwhm="0.0376642" res="21374.4" algo="Sum"/><pk mz="805.18152978" i="665.527" sn="2.65931" a="35.253" fwhm="0.0407069" res="19780" algo="Sum"/><pk mz="805.41269597" i="625.256" sn="2.49958" a="20.6131" fwhm="0.0439882" res="18309.7" algo="Sum"/><pk mz="805.55049947" i="103244" sn="412.749" a="3930.65" fwhm="0.0321169" res="25081.8" algo="Sum"/><pk mz="805.73720636" i="926.155" sn="3.70462" a="19.2352" fwhm="0.0351585" res="22917.3" algo="Sum"/><pk mz="805.75561692" i="834.724" sn="3.3391" a="17.5104" fwhm="0.0223908" res="35986" algo="Sum"/><pk mz="805.78515379" i="778.079" sn="3.11291" a="37.4257" fwhm="0.0512495" res="15722.8" algo="Sum"/><pk mz="805.83610856" i="643.953" sn="2.57808" a="18.7826" fwhm="0.0356552" res="22600.8" algo="Sum"/><pk mz="806.05550337" i="9199.43" sn="36.8664" a="417.557" fwhm="0.0366798" res="21975.4" algo="Sum"/><pk mz="806.24350199" i="617.562" sn="2.47462" a="20.0286" fwhm="0.0592716" res="13602.5" algo="Sum"/><pk mz="806.26218977" i="645.297" sn="2.58555" a="19.0964" fwhm="0.0391962" res="20569.9" algo="Sum"/><pk mz="806.44780336" i="943.25" sn="3.77847" a="38.2907" fwhm="0.0560004" res="14400.8" algo="Sum"/><pk mz="806.56372807" i="396960" sn="1590.53" a="11628" fwhm="0.024754" res="32583.2" algo="Sum"/><pk mz="806.83612216" i="802.965" sn="3.22059" a="50.0881" fwhm="0.0406587" res="19844.1" algo="Sum"/><pk mz="806.92019754" i="644.24" sn="2.58777" a="21.3153" fwhm="0.0504156" res="16005.4" algo="Sum"/><pk mz="807.06373555" i="9642.92" sn="38.7735" a="456.682" fwhm="0.0372097" res="21689.6" algo="Sum"/><pk mz="807.56733012" i="183522" sn="738.572" a="6189.21" fwhm="0.0289838" res="27862.8" algo="Sum"/><pk mz="807.83596382" i="703.413" sn="2.83344" a="21.5833" fwhm="0.0417544" res="19347.3" algo="Sum"/><pk mz="808.07175954" i="8483.31" sn="34.2353" a="427.208" fwhm="0.0399636" res="20220.2" algo="Sum"/><pk mz="808.16300787" i="632.334" sn="2.5516" a="13.0955" fwhm="0.0224242" res="36039.8" algo="Sum"/><pk mz="808.19411522" i="617.048" sn="2.48958" a="18.9753" fwhm="0.0392431" res="20594.6" algo="Sum"/><pk mz="808.39267259" i="659.342" sn="2.66068" a="29.1375" fwhm="0.0612191" res="13204.9" algo="Sum"/><pk mz="808.44476942" i="906.061" sn="3.65663" a="23.7153" fwhm="0.033642" res="24030.8" algo="Sum"/><pk mz="808.57843692" i="354300" sn="1430.64" a="10699.7" fwhm="0.0250948" res="32220.9" algo="Sum"/><pk mz="808.90143552" i="666.589" sn="2.69283" a="30.3964" fwhm="0.0616948" res="13111.3" algo="Sum"/><pk mz="808.94723581" i="616.292" sn="2.48955" a="15.4226" fwhm="0.0321506" res="25161.2" algo="Sum"/><pk mz="809.07971984" i="5162.87" sn="20.8872" a="312.13" fwhm="0.0466194" res="17355" algo="Sum"/><pk mz="809.18701189" i="630.513" sn="2.55084" a="16.7693" fwhm="0.0336573" res="24042" algo="Sum"/><pk mz="809.20885397" i="658.171" sn="2.663" a="16.7045" fwhm="0.033658" res="24042.1" algo="Sum"/><pk mz="809.24004514" i="619.571" sn="2.50724" a="30.6453" fwhm="0.0535541" res="15110.7" algo="Sum"/><pk mz="809.45230646" i="622.439" sn="2.51883" a="12.2447" fwhm="0.0224419" res="36068.8" algo="Sum"/><pk mz="809.58204649" i="149154" sn="603.962" a="5192.05" fwhm="0.030058" res="26934" algo="Sum"/><pk mz="809.77634858" i="968.701" sn="3.92373" a="28.4842" fwhm="0.0725915" res="11155.3" algo="Sum"/><pk mz="809.85165446" i="664.896" sn="2.69334" a="37.5666" fwhm="0.0567973" res="14258.6" algo="Sum"/><pk mz="810.08693961" i="2311" sn="9.36448" a="129.957" fwhm="0.0612006" res="13236.6" algo="Sum"/><pk mz="810.42367829" i="860.421" sn="3.49055" a="33.5909" fwhm="0.0560551" res="14457.6" algo="Sum"/><pk mz="810.59382268" i="158627" sn="643.936" a="5745.69" fwhm="0.0308438" res="26280.6" algo="Sum"/><pk mz="810.88029615" i="627.181" sn="2.54576" a="20.3694" fwhm="0.0449236" res="18050.2" algo="Sum"/><pk mz="811.09177543" i="1227.19" sn="4.98243" a="68.1107" fwhm="0.0732955" res="11066.1" algo="Sum"/><pk mz="811.59789672" i="66970.8" sn="272.863" a="2716.69" fwhm="0.0344498" res="23558.9" algo="Sum"/><pk mz="811.66229643" i="12819.7" sn="52.2327" a="545.755" fwhm="0.0466609" res="17394.9" algo="Sum"/><pk mz="812.07084589" i="1258.72" sn="5.12946" a="112.504" fwhm="0.0835947" res="9714.38" algo="Sum"/><pk mz="812.39209769" i="658.972" sn="2.68941" a="49.8043" fwhm="0.0768134" res="10576.2" algo="Sum"/><pk mz="812.60924594" i="60877.8" sn="248.483" a="2431.51" fwhm="0.0361733" res="22464.3" algo="Sum"/><pk mz="812.78193207" i="972.909" sn="3.97181" a="33.2707" fwhm="0.0395698" res="20540.5" algo="Sum"/><pk mz="812.85190020" i="649.047" sn="2.64967" a="16.653" fwhm="0.0337337" res="24096.2" algo="Sum"/><pk mz="812.98703047" i="836.049" sn="3.41368" a="35.5264" fwhm="0.0523979" res="15515.6" algo="Sum"/><pk mz="813.06848077" i="1198.29" sn="4.89352" a="70.9418" fwhm="0.0605865" res="13420" algo="Sum"/><pk mz="813.55427378" i="3830.65" sn="15.6844" a="195.477" fwhm="0.0476039" res="17090.1" algo="Sum"/><pk mz="813.61371653" i="26024.4" sn="106.572" a="1129.35" fwhm="0.0386829" res="21032.9" algo="Sum"/><pk mz="813.67901961" i="18473.5" sn="75.6508" a="807.587" fwhm="0.0412341" res="19733.2" algo="Sum"/><pk mz="814.04567051" i="1384.65" sn="5.67286" a="61.9573" fwhm="0.0443333" res="18362" algo="Sum"/><pk mz="814.56414093" i="9890.55" sn="40.6071" a="612.837" fwhm="0.0663886" res="12269.6" algo="Sum"/><pk mz="814.61966725" i="10652.6" sn="43.736" a="483.992" fwhm="0.057446" res="14180.6" algo="Sum"/><pk mz="814.68297675" i="9994.56" sn="41.0341" a="479.927" fwhm="0.0457231" res="17817.7" algo="Sum"/><pk mz="814.89517657" i="654.84" sn="2.68956" a="48.9827" fwhm="0.0729546" res="11169.9" algo="Sum"/><pk mz="815.05096639" i="1434.52" sn="5.89519" a="132.316" fwhm="0.0560999" res="14528.6" algo="Sum"/><pk mz="815.56204470" i="5931.55" sn="24.4695" a="410.828" fwhm="0.0706384" res="11545.6" algo="Sum"/><pk mz="815.62461754" i="3811.2" sn="15.7224" a="160.1" fwhm="0.0590673" res="13808.4" algo="Sum"/><pk mz="815.69192325" i="7230.9" sn="29.8297" a="365.451" fwhm="0.0430006" res="18969.3" algo="Sum"/><pk mz="816.05153635" i="1784.17" sn="7.36801" a="105.662" fwhm="0.0565547" res="14429.4" algo="Sum"/><pk mz="816.57982558" i="13675.7" sn="56.5082" a="715.479" fwhm="0.0536198" res="15229.1" algo="Sum"/><pk mz="816.69593518" i="3895.41" sn="16.0969" a="191.916" fwhm="0.0509748" res="16021.6" algo="Sum"/><pk mz="816.88957294" i="692.961" sn="2.86419" a="48.9397" fwhm="0.0849299" res="9618.39" algo="Sum"/><pk mz="817.05022397" i="3129.03" sn="12.9387" a="162.78" fwhm="0.0423083" res="19311.8" algo="Sum"/><pk mz="817.56320675" i="7926.96" sn="32.8051" a="612.071" fwhm="0.082632" res="9894.03" algo="Sum"/><pk mz="817.69730372" i="1505.4" sn="6.2305" a="99.4643" fwhm="0.0680733" res="12012" algo="Sum"/><pk mz="818.05693884" i="4438.22" sn="18.3792" a="216.289" fwhm="0.0384373" res="21282.9" algo="Sum"/><pk mz="818.50550339" i="14296" sn="59.1978" a="605.724" fwhm="0.0417817" res="19590.1" algo="Sum"/><pk mz="818.56444675" i="14734.6" sn="61.0169" a="594.369" fwhm="0.0506542" res="16159.8" algo="Sum"/><pk mz="818.69332198" i="1200.59" sn="4.97357" a="63.11" fwhm="0.0665072" res="12309.8" algo="Sum"/><pk mz="818.74620658" i="893.812" sn="3.70271" a="14.2377" fwhm="0.027607" res="29657.2" algo="Sum"/><pk mz="818.77012329" i="876.186" sn="3.62973" a="30.5053" fwhm="0.0507845" res="16122.4" algo="Sum"/><pk mz="819.06434769" i="7325.01" sn="30.3576" a="341.391" fwhm="0.0370363" res="22115.2" algo="Sum"/><pk mz="819.50959201" i="7267.98" sn="30.1476" a="298.223" fwhm="0.0438547" res="18686.9" algo="Sum"/><pk mz="819.56931519" i="11652.2" sn="48.3371" a="502.392" fwhm="0.05187" res="15800.4" algo="Sum"/><pk mz="819.71629294" i="678.621" sn="2.81629" a="53.6618" fwhm="0.0959798" res="8540.5" algo="Sum"/><pk mz="819.75065257" i="638.704" sn="2.65176" a="23.7924" fwhm="0.0508148" res="16132.1" algo="Sum"/><pk mz="820.07127969" i="5900.46" sn="24.5365" a="292.732" fwhm="0.0386359" res="21225.6" algo="Sum"/><pk mz="820.52047583" i="38389.2" sn="159.691" a="1569.85" fwhm="0.0376115" res="21815.7" algo="Sum"/><pk mz="820.57635219" i="13325.5" sn="55.4335" a="556.369" fwhm="0.0605631" res="13549.1" algo="Sum"/><pk mz="820.73032184" i="947.445" sn="3.94297" a="25.0061" fwhm="0.0338969" res="24212.6" algo="Sum"/><pk mz="820.76453066" i="930.019" sn="3.87087" a="39.1264" fwhm="0.0433969" res="18913" algo="Sum"/><pk mz="821.07953832" i="4089.79" sn="17.0421" a="232.885" fwhm="0.0445733" res="18420.9" algo="Sum"/><pk mz="821.52392823" i="18256.4" sn="76.0545" a="789.304" fwhm="0.0392253" res="20943.7" algo="Sum"/><pk mz="821.58262128" i="7865.53" sn="32.7719" a="351.25" fwhm="0.0671711" res="12231.2" algo="Sum"/><pk mz="821.76650227" i="632.553" sn="2.63711" a="26.3146" fwhm="0.0565304" res="14536.7" algo="Sum"/><pk mz="822.08767467" i="2294.68" sn="9.61602" a="155.319" fwhm="0.0584597" res="14062.5" algo="Sum"/><pk mz="822.53448848" i="34052.7" sn="142.784" a="1487.45" fwhm="0.0398805" res="20625" algo="Sum"/><pk mz="822.72998726" i="844.85" sn="3.54529" a="46.7208" fwhm="0.0959468" res="8574.86" algo="Sum"/><pk mz="822.78025373" i="783.465" sn="3.28806" a="26.9402" fwhm="0.0807278" res="10192" algo="Sum"/><pk mz="823.09251026" i="1138.52" sn="4.79042" a="34.9876" fwhm="0.039603" res="20783.6" algo="Sum"/><pk mz="823.53885926" i="15337.4" sn="64.5973" a="754.183" fwhm="0.0421645" res="19531.6" algo="Sum"/><pk mz="823.60017259" i="4033.21" sn="16.9911" a="161.959" fwhm="0.0565934" res="14552.9" algo="Sum"/><pk mz="823.65430939" i="3443.07" sn="14.5085" a="192.695" fwhm="0.0563617" res="14613.7" algo="Sum"/><pk mz="823.73032022" i="694.151" sn="2.9255" a="21.0831" fwhm="0.0396187" res="20791.5" algo="Sum"/><pk mz="824.06662575" i="807.099" sn="3.41027" a="38.1987" fwhm="0.0380329" res="21667.2" algo="Sum"/><pk mz="824.55084410" i="41272.6" sn="174.537" a="1943.22" fwhm="0.0383215" res="21516.7" algo="Sum"/><pk mz="824.64803798" i="2864.44" sn="12.117" a="140.871" fwhm="0.0591251" res="13947.5" algo="Sum"/><pk mz="824.74782223" i="907.93" sn="3.84068" a="28.9506" fwhm="0.0453061" res="18203.9" algo="Sum"/><pk mz="825.07460074" i="809.159" sn="3.42496" a="46.7614" fwhm="0.06358" res="12976.9" algo="Sum"/><pk mz="825.55439591" i="19445.1" sn="82.4093" a="872.168" fwhm="0.0402515" res="20509.9" algo="Sum"/><pk mz="825.75025060" i="635.213" sn="2.69235" a="40.1347" fwhm="0.0581091" res="14210.3" algo="Sum"/><pk mz="826.05163193" i="853.113" sn="3.61727" a="46.4453" fwhm="0.0566516" res="14581.3" algo="Sum"/><pk mz="826.07798100" i="814.599" sn="3.45434" a="40.0209" fwhm="0.0689147" res="11987" algo="Sum"/><pk mz="826.55777086" i="13442" sn="57.22" a="897.356" fwhm="0.0541472" res="15265" algo="Sum"/><pk mz="826.67713906" i="1799.21" sn="7.65973" a="104.606" fwhm="0.0700652" res="11798.7" algo="Sum"/><pk mz="827.05444169" i="1069.1" sn="4.55242" a="61.2914" fwhm="0.0601443" res="13751.2" algo="Sum"/><pk mz="827.56019120" i="6055.28" sn="25.8195" a="395.018" fwhm="0.0578827" res="14297.2" algo="Sum"/><pk mz="827.69309177" i="1515.95" sn="6.46528" a="97.1737" fwhm="0.0721613" res="11470" algo="Sum"/><pk mz="828.05803034" i="1079.78" sn="4.60869" a="56.6864" fwhm="0.0601075" res="13776.3" algo="Sum"/><pk mz="828.54744029" i="174328" sn="747.449" a="6204.29" fwhm="0.0297494" res="27850.9" algo="Sum"/><pk mz="828.67932332" i="2048.72" sn="8.78434" a="135.192" fwhm="0.0726093" res="11412.9" algo="Sum"/><pk mz="828.75585262" i="941.406" sn="4.0365" a="35.336" fwhm="0.0510934" res="16220.4" algo="Sum"/><pk mz="829.05283374" i="1790.94" sn="7.68495" a="105.158" fwhm="0.0489328" res="16942.7" algo="Sum"/><pk mz="829.55062686" i="89331.8" sn="384.616" a="3460.5" fwhm="0.032553" res="25483.1" algo="Sum"/><pk mz="829.69595595" i="1719.89" sn="7.40506" a="113.998" fwhm="0.0633007" res="13107.2" algo="Sum"/><pk mz="829.81963438" i="920.934" sn="3.96541" a="66.8314" fwhm="0.0682077" res="12166.1" algo="Sum"/><pk mz="829.94602253" i="728.93" sn="3.14029" a="40.9665" fwhm="0.060005" res="13831.3" algo="Sum"/><pk mz="830.05942145" i="2024.83" sn="8.72489" a="115.525" fwhm="0.0468428" res="17720.1" algo="Sum"/><pk mz="830.56067477" i="101885" sn="440.275" a="3929.81" fwhm="0.0332091" res="25010.1" algo="Sum"/><pk mz="830.86390420" i="626.443" sn="2.70787" a="43.7105" fwhm="0.0936622" res="8870.85" algo="Sum"/><pk mz="831.06441604" i="2727.38" sn="11.7975" a="142.455" fwhm="0.0423063" res="19644" algo="Sum"/><pk mz="831.56499412" i="44521.9" sn="192.649" a="1965.38" fwhm="0.0370098" res="22468.8" algo="Sum"/><pk mz="831.76307045" i="671.957" sn="2.90804" a="35.2297" fwhm="0.0494281" res="16827.7" algo="Sum"/><pk mz="832.07190020" i="2726.18" sn="11.8008" a="159.52" fwhm="0.0441606" res="18842" algo="Sum"/><pk mz="832.57758481" i="108412" sn="469.951" a="4371.64" fwhm="0.0329661" res="25255.6" algo="Sum"/><pk mz="832.75234332" i="895.196" sn="3.88142" a="24.2846" fwhm="0.0341443" res="24389.2" algo="Sum"/><pk mz="832.86863250" i="771.319" sn="3.34511" a="48.305" fwhm="0.0540351" res="15413.5" algo="Sum"/><pk mz="833.08084107" i="2457.94" sn="10.6679" a="157.622" fwhm="0.0476026" res="17500.8" algo="Sum"/><pk mz="833.58150000" i="51951.5" sn="225.584" a="2142.69" fwhm="0.0353552" res="23577.3" algo="Sum"/><pk mz="833.64348638" i="7956.27" sn="34.5524" a="335.981" fwhm="0.0456711" res="18253.2" algo="Sum"/><pk mz="833.76894994" i="639.57" sn="2.77776" a="17.6164" fwhm="0.0593058" res="14058.8" algo="Sum"/><pk mz="834.08725075" i="1578.56" sn="6.85688" a="88.6528" fwhm="0.0600068" res="13899.9" algo="Sum"/><pk mz="834.59430619" i="112256" sn="487.927" a="4467.79" fwhm="0.0326356" res="25573.2" algo="Sum"/><pk mz="834.86202973" i="657.548" sn="2.8608" a="23.5391" fwhm="0.0489471" res="17056.4" algo="Sum"/><pk mz="835.09966425" i="892.101" sn="3.88111" a="76.1464" fwhm="0.0836043" res="9988.71" algo="Sum"/><pk mz="835.59817727" i="53561.7" sn="233.248" a="2170.6" fwhm="0.0354966" res="23540.2" algo="Sum"/><pk mz="835.65991228" i="11433.9" sn="49.7996" a="515.589" fwhm="0.0489726" res="17063.8" algo="Sum"/><pk mz="835.76341309" i="758.855" sn="3.30636" a="57.9212" fwhm="0.0753716" res="11088.6" algo="Sum"/><pk mz="836.60672255" i="28173.3" sn="122.938" a="1299.14" fwhm="0.040443" res="20686.1" algo="Sum"/><pk mz="836.66076432" i="6619.68" sn="28.892" a="240.394" fwhm="0.0382917" res="21849.7" algo="Sum"/><pk mz="837.61234991" i="11089.3" sn="48.6008" a="524.882" fwhm="0.0441588" res="18968.2" algo="Sum"/><pk mz="837.67261239" i="4541.3" sn="19.9068" a="208.18" fwhm="0.0504222" res="16613.2" algo="Sum"/><pk mz="838.50657217" i="6263.46" sn="27.5163" a="317.408" fwhm="0.0448417" res="18699.3" algo="Sum"/><pk mz="838.56331254" i="2372.61" sn="10.4249" a="52.2743" fwhm="0.022842" res="36711.5" algo="Sum"/><pk mz="838.62152975" i="5822.43" sn="25.5894" a="313.726" fwhm="0.051509" res="16281.1" algo="Sum"/><pk mz="838.67709524" i="2555.07" sn="11.2316" a="138.94" fwhm="0.0498954" res="16808.7" algo="Sum"/><pk mz="838.78437505" i="641.568" sn="2.82036" a="38.2137" fwhm="0.0683774" res="12267" algo="Sum"/><pk mz="839.06009935" i="643.494" sn="2.83651" a="32.4872" fwhm="0.0667549" res="12569.3" algo="Sum"/><pk mz="839.51027289" i="3194.5" sn="14.1147" a="158.263" fwhm="0.048895" res="17169.7" algo="Sum"/><pk mz="839.56265826" i="1622.99" sn="7.17261" a="61.0332" fwhm="0.0514251" res="16325.9" algo="Sum"/><pk mz="839.62628620" i="2872.48" sn="12.6973" a="151.156" fwhm="0.0614371" res="13666.4" algo="Sum"/><pk mz="839.67870676" i="1299.44" sn="5.74442" a="90.6546" fwhm="0.0778349" res="10787.9" algo="Sum"/><pk mz="840.51419943" i="5076.03" sn="22.5207" a="265.265" fwhm="0.0562049" res="14954.5" algo="Sum"/><pk mz="840.58275656" i="4460.08" sn="19.7926" a="226.297" fwhm="0.0646891" res="12994.2" algo="Sum"/><pk mz="840.78370469" i="623.714" sn="2.76847" a="35.4269" fwhm="0.0406587" res="20679.1" algo="Sum"/><pk mz="841.52062155" i="2447.1" sn="10.9248" a="144.348" fwhm="0.0601978" res="13979.3" algo="Sum"/><pk mz="841.58464877" i="2712.21" sn="12.1098" a="140.74" fwhm="0.0728989" res="11544.5" algo="Sum"/><pk mz="841.70734460" i="812.799" sn="3.62939" a="44.3656" fwhm="0.0562824" res="14955.1" algo="Sum"/><pk mz="842.56702357" i="5109.06" sn="22.8727" a="382.946" fwhm="0.0841521" res="10012.4" algo="Sum"/><pk mz="842.71902337" i="840.292" sn="3.76314" a="45.4908" fwhm="0.0500387" res="16841.3" algo="Sum"/><pk mz="842.80038172" i="633.21" sn="2.83587" a="31.053" fwhm="0.0686988" res="12268.1" algo="Sum"/><pk mz="843.06379594" i="1073.98" sn="4.81201" a="59.3923" fwhm="0.0488124" res="17271.5" algo="Sum"/><pk mz="843.57207755" i="3295.53" sn="14.8274" a="150.685" fwhm="0.0580301" res="14536.8" algo="Sum"/><pk mz="844.07536509" i="970.3" sn="4.37029" a="70.1804" fwhm="0.0531729" res="15874.2" algo="Sum"/><pk mz="844.52118564" i="33877" sn="152.94" a="1424.91" fwhm="0.037716" res="22391.6" algo="Sum"/><pk mz="844.72457916" i="766.11" sn="3.45878" a="20.8618" fwhm="0.0298451" res="28303.7" algo="Sum"/><pk mz="845.07971906" i="937.161" sn="4.23488" a="48.9219" fwhm="0.0569024" res="14851.4" algo="Sum"/><pk mz="845.52463395" i="17190.3" sn="77.8703" a="754.212" fwhm="0.0397914" res="21248.9" algo="Sum"/><pk mz="846.08943365" i="784.799" sn="3.56066" a="40.99" fwhm="0.0608318" res="13908.7" algo="Sum"/><pk mz="846.53351003" i="21189.8" sn="96.2676" a="1067.9" fwhm="0.0418157" res="20244.4" algo="Sum"/><pk mz="846.62017687" i="2405.72" sn="10.9295" a="140.476" fwhm="0.0613669" res="13796" algo="Sum"/><pk mz="846.71561112" i="797.375" sn="3.62343" a="30.3897" fwhm="0.0511913" res="16540.2" algo="Sum"/><pk mz="847.53781961" i="9627.03" sn="43.8242" a="536.559" fwhm="0.0444067" res="19085.8" algo="Sum"/><pk mz="847.63107226" i="1548.19" sn="7.04795" a="78.52" fwhm="0.067773" res="12506.9" algo="Sum"/><pk mz="848.54709906" i="25048.1" sn="114.38" a="1292.65" fwhm="0.0440395" res="19267.9" algo="Sum"/><pk mz="848.64358826" i="2221.48" sn="10.147" a="117.447" fwhm="0.0699695" res="12128.8" algo="Sum"/><pk mz="848.73666689" i="762.36" sn="3.48258" a="19.2688" fwhm="0.0344704" res="24622.2" algo="Sum"/><pk mz="849.55105156" i="11986.8" sn="54.858" a="614.168" fwhm="0.0457468" res="18570.7" algo="Sum"/><pk mz="849.61558734" i="2276.91" sn="10.422" a="104.31" fwhm="0.0632283" res="13437.3" algo="Sum"/><pk mz="850.56201078" i="13943.2" sn="64.0375" a="797.244" fwhm="0.0486626" res="17478.8" algo="Sum"/><pk mz="850.65976535" i="2048.53" sn="9.41079" a="125.533" fwhm="0.0684506" res="12427.4" algo="Sum"/><pk mz="851.56503280" i="6650.67" sn="30.6144" a="379.267" fwhm="0.04952" res="17196.4" algo="Sum"/><pk mz="851.63632320" i="2400.37" sn="11.0521" a="185.03" fwhm="0.0785632" res="10840.1" algo="Sum"/><pk mz="852.56428361" i="4025.91" sn="18.6184" a="274.932" fwhm="0.0677259" res="12588.5" algo="Sum"/><pk mz="852.64478519" i="1674.48" sn="7.74634" a="79.7716" fwhm="0.0633406" res="13461.3" algo="Sum"/><pk mz="853.56484964" i="2053.53" sn="9.53286" a="149.523" fwhm="0.0776873" res="10987.2" algo="Sum"/><pk mz="853.64612411" i="1304.86" sn="6.05933" a="74.2206" fwhm="0.0806622" res="10583" algo="Sum"/><pk mz="854.48260170" i="1371.49" sn="6.40284" a="66.624" fwhm="0.0530921" res="16094.3" algo="Sum"/><pk mz="854.56327940" i="8180.83" sn="38.2048" a="432.661" fwhm="0.044511" res="19198.9" algo="Sum"/><pk mz="854.74869932" i="630.307" sn="2.94485" a="10.4291" fwhm="0.0311249" res="27461.9" algo="Sum"/><pk mz="855.48819906" i="736.326" sn="3.45179" a="45.7856" fwhm="0.0556511" res="15372.4" algo="Sum"/><pk mz="855.56654612" i="4519.63" sn="21.1935" a="286.761" fwhm="0.0453693" res="18857.8" algo="Sum"/><pk mz="855.68906517" i="774.394" sn="3.6316" a="32.8204" fwhm="0.0576851" res="14833.8" algo="Sum"/><pk mz="856.49632876" i="1233.57" sn="5.81233" a="61.6025" fwhm="0.0479933" res="17846.2" algo="Sum"/><pk mz="856.57822821" i="50710.9" sn="238.972" a="2215.73" fwhm="0.0364062" res="23528.4" algo="Sum"/><pk mz="856.73789849" i="746.265" sn="3.5177" a="42.9785" fwhm="0.0492232" res="17405.2" algo="Sum"/><pk mz="857.58190051" i="26744.8" sn="126.435" a="1189.43" fwhm="0.0388449" res="22077.1" algo="Sum"/><pk mz="858.59026828" i="18786.8" sn="89.2945" a="901.126" fwhm="0.0418641" res="20509" algo="Sum"/><pk mz="858.75477942" i="719.229" sn="3.41852" a="25.231" fwhm="0.0464559" res="18485.4" algo="Sum"/><pk mz="859.59538759" i="7598.18" sn="36.2281" a="367.197" fwhm="0.0453333" res="18961.7" algo="Sum"/><pk mz="860.49675714" i="1408.9" sn="6.74371" a="82.234" fwhm="0.0496329" res="17337.2" algo="Sum"/><pk mz="860.54265192" i="1450.62" sn="6.94341" a="38.2517" fwhm="0.0347087" res="24793.3" algo="Sum"/><pk mz="860.60380562" i="4468.84" sn="21.3902" a="265.387" fwhm="0.0525178" res="16386.9" algo="Sum"/><pk mz="861.53743720" i="1014.63" sn="4.87575" a="50.1038" fwhm="0.0636699" res="13531.3" algo="Sum"/><pk mz="861.60946840" i="1941.12" sn="9.32794" a="118.89" fwhm="0.0648151" res="13293.3" algo="Sum"/><pk mz="862.50598093" i="3093.84" sn="14.9" a="178.687" fwhm="0.05456" res="15808.4" algo="Sum"/><pk mz="862.62209823" i="1881.67" sn="9.06258" a="129.8" fwhm="0.0745352" res="11573.4" algo="Sum"/><pk mz="863.50892166" i="1598.71" sn="7.71155" a="91.9455" fwhm="0.0610159" res="14152.2" algo="Sum"/><pk mz="863.55816061" i="856.85" sn="4.13366" a="33.0684" fwhm="0.0521548" res="16557.6" algo="Sum"/><pk mz="863.62502184" i="1080.16" sn="5.212" a="83.9088" fwhm="0.085636" res="10084.8" algo="Sum"/><pk mz="863.68465603" i="615.698" sn="2.97114" a="16.5965" fwhm="0.067258" res="12841.4" algo="Sum"/><pk mz="864.51589317" i="3845.16" sn="18.5916" a="239.463" fwhm="0.0510237" res="16943.4" algo="Sum"/><pk mz="864.63889749" i="1410.3" sn="6.82127" a="96.4002" fwhm="0.0775793" res="11145.2" algo="Sum"/><pk mz="865.51642612" i="2080.99" sn="10.0804" a="149.407" fwhm="0.0604106" res="14327.2" algo="Sum"/><pk mz="865.63296456" i="954.395" sn="4.62428" a="64.8701" fwhm="0.0889073" res="9736.35" algo="Sum"/><pk mz="866.53274407" i="3928.79" sn="19.0649" a="231.561" fwhm="0.0528654" res="16391.3" algo="Sum"/><pk mz="866.59184941" i="1189.19" sn="5.77171" a="32.7427" fwhm="0.034831" res="24879.9" algo="Sum"/><pk mz="866.61491028" i="1108.03" sn="5.37823" a="24.7747" fwhm="0.023221" res="37320.4" algo="Sum"/><pk mz="866.64885833" i="1068.97" sn="5.18927" a="50.0035" fwhm="0.0696645" res="12440.3" algo="Sum"/><pk mz="867.53584936" i="2292.55" sn="11.1469" a="140.922" fwhm="0.0531548" res="16320.9" algo="Sum"/><pk mz="867.60053254" i="924.03" sn="4.49395" a="37.7573" fwhm="0.0580854" res="14936.6" algo="Sum"/><pk mz="867.66667372" i="684.761" sn="3.33112" a="22.1846" fwhm="0.0464699" res="18671.6" algo="Sum"/><pk mz="868.53883207" i="2346.27" sn="11.4542" a="160.572" fwhm="0.0645114" res="13463.3" algo="Sum"/><pk mz="868.61419120" i="1260.03" sn="6.15295" a="65.8765" fwhm="0.0740846" res="11724.6" algo="Sum"/><pk mz="868.66277122" i="1085.77" sn="5.303" a="63.8766" fwhm="0.0755011" res="11505.3" algo="Sum"/><pk mz="869.54351374" i="1217.49" sn="5.97735" a="87.7186" fwhm="0.0822116" res="10576.9" algo="Sum"/><pk mz="869.61493899" i="894.823" sn="4.39435" a="50.2011" fwhm="0.0649892" res="13380.9" algo="Sum"/><pk mz="869.67129790" i="687.396" sn="3.37627" a="25.0213" fwhm="0.0465237" res="18693.1" algo="Sum"/><pk mz="870.53384574" i="2925.96" sn="14.4337" a="220.704" fwhm="0.0658614" res="13217.7" algo="Sum"/><pk mz="870.62928380" i="1550.16" sn="7.64839" a="95.803" fwhm="0.0773512" res="11255.5" algo="Sum"/><pk mz="870.74344810" i="614.95" sn="3.03446" a="27.6527" fwhm="0.0659731" res="13198.5" algo="Sum"/><pk mz="871.53942531" i="1568.08" sn="7.77979" a="103.646" fwhm="0.0706507" res="12335.9" algo="Sum"/><pk mz="871.61906742" i="1245.4" sn="6.17933" a="111.459" fwhm="0.100491" res="8673.64" algo="Sum"/><pk mz="872.54962201" i="12185.7" sn="60.6303" a="645.449" fwhm="0.0451987" res="19304.8" algo="Sum"/><pk mz="872.64503746" i="1838.43" sn="9.14878" a="107.865" fwhm="0.0691366" res="12622" algo="Sum"/><pk mz="873.55333814" i="6493.7" sn="32.4084" a="354.269" fwhm="0.046681" res="18713.2" algo="Sum"/><pk mz="873.64420292" i="1243.48" sn="6.20598" a="71.9169" fwhm="0.0691497" res="12634.1" algo="Sum"/><pk mz="874.55742140" i="6671.59" sn="33.3762" a="385.434" fwhm="0.0503072" res="17384.4" algo="Sum"/><pk mz="874.65959087" i="1554.38" sn="7.77636" a="99.1904" fwhm="0.0928418" res="9420.97" algo="Sum"/><pk mz="874.72354791" i="1082.93" sn="5.41776" a="54.8194" fwhm="0.0618169" res="14150.2" algo="Sum"/><pk mz="875.56140572" i="3070.15" sn="15.4016" a="204.269" fwhm="0.0542884" res="16128" algo="Sum"/><pk mz="875.65802630" i="998.685" sn="5.00996" a="53.4912" fwhm="0.0718519" res="12187" algo="Sum"/><pk mz="875.73142951" i="767.139" sn="3.8484" a="50.3253" fwhm="0.0722168" res="12126.4" algo="Sum"/><pk mz="876.56595399" i="4527.23" sn="22.7546" a="303.161" fwhm="0.0510554" res="17168.9" algo="Sum"/><pk mz="876.67923813" i="1506.84" sn="7.57406" a="75.4126" fwhm="0.0733041" res="11959.5" algo="Sum"/><pk mz="877.56963167" i="2331.23" sn="11.7419" a="136.446" fwhm="0.0541657" res="16201.6" algo="Sum"/><pk mz="877.68151188" i="1008.73" sn="5.08209" a="54.3143" fwhm="0.0665338" res="13191.5" algo="Sum"/><pk mz="878.48399995" i="787.553" sn="3.97558" a="39.0232" fwhm="0.048265" res="18201.3" algo="Sum"/><pk mz="878.57597549" i="1702.52" sn="8.59538" a="128.014" fwhm="0.0780514" res="11256.4" algo="Sum"/><pk mz="878.69593632" i="1265.66" sn="6.3916" a="103.823" fwhm="0.0860151" res="10215.6" algo="Sum"/><pk mz="879.58404619" i="1010.07" sn="5.10789" a="35.8156" fwhm="0.0526366" res="16710.5" algo="Sum"/><pk mz="879.69835365" i="829.818" sn="4.19752" a="74.4765" fwhm="0.0937587" res="9382.58" algo="Sum"/><pk mz="880.49493411" i="895.9" sn="4.53875" a="68.7446" fwhm="0.0732069" res="12027.5" algo="Sum"/><pk mz="880.57531812" i="1002.49" sn="5.07921" a="31.4767" fwhm="0.0409624" res="21497.1" algo="Sum"/><pk mz="880.59098624" i="911.472" sn="4.6182" a="25.3117" fwhm="0.0675812" res="13030.1" algo="Sum"/><pk mz="880.70395913" i="778.57" sn="3.94595" a="58.5759" fwhm="0.105339" res="8360.63" algo="Sum"/><pk mz="881.50479135" i="722.342" sn="3.66668" a="49.1196" fwhm="0.0676724" res="13026.1" algo="Sum"/><pk mz="881.59085301" i="817.559" sn="4.15077" a="50.1792" fwhm="0.0704668" res="12510.7" algo="Sum"/><pk mz="882.51407478" i="1042.16" sn="5.30996" a="65.0619" fwhm="0.0782487" res="11278.3" algo="Sum"/><pk mz="882.59531717" i="1152.38" sn="5.87302" a="106.521" fwhm="0.0869048" res="10155.9" algo="Sum"/><pk mz="882.68671421" i="727.609" sn="3.70942" a="22.9542" fwhm="0.0410117" res="21522.8" algo="Sum"/><pk mz="882.71556983" i="638.208" sn="3.25391" a="17.2348" fwhm="0.0351535" res="25110.3" algo="Sum"/><pk mz="883.52052154" i="661.459" sn="3.37975" a="51.7466" fwhm="0.0897091" res="9848.73" algo="Sum"/><pk mz="883.59070046" i="785.526" sn="4.01465" a="37.3149" fwhm="0.0644799" res="13703.4" algo="Sum"/><pk mz="884.51675053" i="834.048" sn="4.27583" a="40.5494" fwhm="0.0715007" res="12370.8" algo="Sum"/><pk mz="884.53982666" i="739.025" sn="3.789" a="8.64419" fwhm="0.0117937" res="75001" algo="Sum"/><pk mz="884.60895697" i="1507.32" sn="7.72991" a="93.3725" fwhm="0.0765031" res="11563" algo="Sum"/><pk mz="885.54005649" i="752.405" sn="3.87188" a="23.6367" fwhm="0.0469459" res="18863" algo="Sum"/><pk mz="885.56902654" i="716.334" sn="3.68654" a="12.4272" fwhm="0.017605" res="50302.2" algo="Sum"/><pk mz="885.60610150" i="979.606" sn="5.04193" a="43.9303" fwhm="0.0566566" res="15631.1" algo="Sum"/><pk mz="886.50687105" i="2510.48" sn="12.9599" a="161.664" fwhm="0.0525504" res="16869.6" algo="Sum"/><pk mz="886.63086935" i="1335.32" sn="6.89484" a="121.554" fwhm="0.0756251" res="11724" algo="Sum"/><pk mz="887.51080984" i="1401.44" sn="7.25037" a="78.9175" fwhm="0.0679276" res="13065.5" algo="Sum"/><pk mz="887.62831122" i="752.363" sn="3.89308" a="44.095" fwhm="0.0822519" res="10791.6" algo="Sum"/><pk mz="888.51538048" i="2300.55" sn="11.9393" a="159.479" fwhm="0.0578317" res="15363.8" algo="Sum"/><pk mz="888.63528658" i="1076.35" sn="5.58724" a="62.2919" fwhm="0.0914323" res="9719.05" algo="Sum"/><pk mz="888.72193403" i="627.598" sn="3.25779" a="31.4847" fwhm="0.0516995" res="17190.2" algo="Sum"/><pk mz="889.51835632" i="1297.52" sn="6.75458" a="84.7851" fwhm="0.066259" res="13424.9" algo="Sum"/><pk mz="889.58682637" i="670.999" sn="3.4937" a="22.101" fwhm="0.047053" res="18906" algo="Sum"/><pk mz="889.63035220" i="733.947" sn="3.82145" a="27.8149" fwhm="0.0529358" res="16805.8" algo="Sum"/><pk mz="889.64301561" i="723.902" sn="3.76915" a="18.2776" fwhm="0.069156" res="12864.3" algo="Sum"/><pk mz="890.53228789" i="2272.36" sn="11.8662" a="156.778" fwhm="0.0564297" res="15781.3" algo="Sum"/><pk mz="890.64333826" i="866.733" sn="4.52603" a="28.4056" fwhm="0.0470812" res="18917.2" algo="Sum"/><pk mz="890.72886087" i="676.895" sn="3.53471" a="40.3072" fwhm="0.0612416" res="14544.5" algo="Sum"/><pk mz="891.53644201" i="1239.39" sn="6.48903" a="78.1009" fwhm="0.0571485" res="15600.3" algo="Sum"/><pk mz="891.60092766" i="694.694" sn="3.63718" a="30.2268" fwhm="0.0510986" res="17448.6" algo="Sum"/><pk mz="891.65052080" i="673.53" sn="3.52637" a="32.4618" fwhm="0.0599995" res="14861" algo="Sum"/><pk mz="892.54705041" i="2101.67" sn="11.0421" a="139.275" fwhm="0.0667351" res="13374.5" algo="Sum"/><pk mz="892.65401807" i="806.14" sn="4.23598" a="25.9251" fwhm="0.0397686" res="22446.2" algo="Sum"/><pk mz="893.55118064" i="1206.49" sn="6.35441" a="83.033" fwhm="0.078457" res="11389.1" algo="Sum"/><pk mz="893.62047821" i="885.937" sn="4.66705" a="52.2115" fwhm="0.0600582" res="14879.2" algo="Sum"/><pk mz="894.56224618" i="1193.69" sn="6.30554" a="92.5431" fwhm="0.0990313" res="9033.13" algo="Sum"/><pk mz="894.62275733" i="917.781" sn="4.84901" a="36.2212" fwhm="0.0530845" res="16852.8" algo="Sum"/><pk mz="894.69726508" i="737.929" sn="3.89945" a="19.4536" fwhm="0.0342903" res="26091.8" algo="Sum"/><pk mz="895.61962157" i="863.24" sn="4.57042" a="48.8056" fwhm="0.0769391" res="11640.6" algo="Sum"/><pk mz="896.46589088" i="846.107" sn="4.49992" a="36.3007" fwhm="0.0499952" res="17931" algo="Sum"/><pk mz="896.53559580" i="2649.05" sn="14.0903" a="168.607" fwhm="0.0536608" res="16707.5" algo="Sum"/><pk mz="896.64105318" i="1003.22" sn="5.3375" a="68.0905" fwhm="0.0864916" res="10366.8" algo="Sum"/><pk mz="897.53874032" i="1519.28" sn="8.12296" a="92.5785" fwhm="0.0574394" res="15625.8" algo="Sum"/><pk mz="897.62932420" i="1076.26" sn="5.75579" a="95.4407" fwhm="0.0997001" res="9003.3" algo="Sum"/><pk mz="898.47372502" i="867.46" sn="4.66792" a="54.7178" fwhm="0.0722237" res="12440.2" algo="Sum"/><pk mz="898.55041902" i="1855.53" sn="9.98684" a="113.848" fwhm="0.0635481" res="14139.7" algo="Sum"/><pk mz="898.66156426" i="1348.01" sn="7.25786" a="103.231" fwhm="0.0762394" res="11787.4" algo="Sum"/><pk mz="899.55649974" i="1064.16" sn="5.76078" a="71.7938" fwhm="0.07567" res="11887.9" algo="Sum"/><pk mz="899.65777267" i="918.794" sn="4.97541" a="51.2578" fwhm="0.0868125" res="10363.2" algo="Sum"/><pk mz="900.56611336" i="1995.44" sn="10.8737" a="129.575" fwhm="0.0611064" res="14737.7" algo="Sum"/><pk mz="900.67512544" i="1146.9" sn="6.25113" a="81.9263" fwhm="0.0871546" res="10334.2" algo="Sum"/><pk mz="901.57021499" i="1178.09" sn="6.44914" a="72.4176" fwhm="0.0689058" res="13084.1" algo="Sum"/><pk mz="901.63178633" i="769.165" sn="4.21102" a="24.516" fwhm="0.0473705" res="19033.6" algo="Sum"/><pk mz="901.67430825" i="830.164" sn="4.54536" a="51.4243" fwhm="0.0726238" res="12415.7" algo="Sum"/><pk mz="902.48466178" i="678.562" sn="3.72367" a="35.9798" fwhm="0.0513342" res="17580.6" algo="Sum"/><pk mz="902.50990804" i="674.794" sn="3.70317" a="15.4992" fwhm="0.0236968" res="38085.7" algo="Sum"/><pk mz="902.58170583" i="1369.99" sn="7.51867" a="94.7611" fwhm="0.0900964" res="10018" algo="Sum"/><pk mz="902.69456791" i="869.485" sn="4.7731" a="51.3106" fwhm="0.090978" res="9922.12" algo="Sum"/><pk mz="903.58596413" i="826.39" sn="4.551" a="55.9934" fwhm="0.0759379" res="11899" algo="Sum"/><pk mz="903.62032368" i="676.881" sn="3.72785" a="3.91618" fwhm="0.0120481" res="75001" algo="Sum"/><pk mz="903.65251605" i="751.635" sn="4.13963" a="36.0677" fwhm="0.0652075" res="13858.1" algo="Sum"/><pk mz="903.69426977" i="649.168" sn="3.57529" a="30.5194" fwhm="0.0652094" res="13858.3" algo="Sum"/><pk mz="904.49591058" i="710.615" sn="3.91943" a="41.8615" fwhm="0.057748" res="15662.8" algo="Sum"/><pk mz="904.60177008" i="850.698" sn="4.69349" a="53.0269" fwhm="0.0695909" res="12998.9" algo="Sum"/><pk mz="904.66645658" i="766.653" sn="4.23018" a="26.0617" fwhm="0.0474501" res="19065.6" algo="Sum"/><pk mz="904.69332718" i="774.44" sn="4.27328" a="21.1861" fwhm="0.0355883" res="25421.1" algo="Sum"/><pk mz="905.66776233" i="658.329" sn="3.64329" a="42.4721" fwhm="0.0696644" res="13000.4" algo="Sum"/><pk mz="906.50153980" i="1124.33" sn="6.23888" a="88.4879" fwhm="0.0721581" res="12562.7" algo="Sum"/><pk mz="906.60958956" i="745.219" sn="4.1353" a="24.9461" fwhm="0.0475012" res="19086" algo="Sum"/><pk mz="906.68874988" i="754.841" sn="4.18874" a="20.1637" fwhm="0.0356275" res="25449.1" algo="Sum"/><pk mz="907.51562166" i="770.281" sn="4.28359" a="59.6445" fwhm="0.0816827" res="11110.3" algo="Sum"/><pk mz="907.70083067" i="825.001" sn="4.58856" a="65.9083" fwhm="0.0799483" res="11353.6" algo="Sum"/><pk mz="908.51096295" i="964.437" sn="5.38048" a="80.6806" fwhm="0.0800986" res="11342.4" algo="Sum"/><pk mz="908.60400467" i="718.666" sn="4.00937" a="33.6638" fwhm="0.0522219" res="17398.9" algo="Sum"/><pk mz="908.63219729" i="616.076" sn="3.43734" a="24.5866" fwhm="0.077512" res="11722.5" algo="Sum"/><pk mz="908.70044620" i="746.465" sn="4.16545" a="47.2451" fwhm="0.0821003" res="11068.2" algo="Sum"/><pk mz="909.53954952" i="1194.14" sn="6.67892" a="86.469" fwhm="0.0697152" res="13046.5" algo="Sum"/><pk mz="910.54631930" i="1031.82" sn="5.78681" a="57.7213" fwhm="0.0734164" res="12402.5" algo="Sum"/><pk mz="910.60961550" i="747.802" sn="4.1945" a="37.0404" fwhm="0.0654581" res="13911.3" algo="Sum"/><pk mz="911.56042842" i="641.616" sn="3.60763" a="43.889" fwhm="0.0764527" res="11923.2" algo="Sum"/><pk mz="912.51495290" i="794.751" sn="4.48315" a="45.7581" fwhm="0.0832845" res="10956.6" algo="Sum"/><pk mz="912.55898122" i="673.965" sn="3.80205" a="15.1788" fwhm="0.0238284" res="38297.1" algo="Sum"/><pk mz="912.59251382" i="687.896" sn="3.88097" a="14.5285" fwhm="0.0238287" res="38298" algo="Sum"/><pk mz="912.63019424" i="696.36" sn="3.92914" a="31.3636" fwhm="0.059573" res="15319.5" algo="Sum"/><pk mz="913.62425912" i="978.866" sn="5.54359" a="73.8798" fwhm="0.0729617" res="12522" algo="Sum"/><pk mz="914.53564475" i="1211.25" sn="6.88326" a="86.5208" fwhm="0.081425" res="11231.6" algo="Sum"/><pk mz="914.62489349" i="950.184" sn="5.4011" a="75.9562" fwhm="0.0634498" res="14414.9" algo="Sum"/><pk mz="915.54024433" i="718.644" sn="4.09777" a="49.244" fwhm="0.0687033" res="13326" algo="Sum"/><pk mz="915.62947277" i="668.721" sn="3.81407" a="45.5664" fwhm="0.0880802" res="10395.4" algo="Sum"/><pk mz="916.53253015" i="1579.74" sn="9.03405" a="106.916" fwhm="0.0781172" res="11732.8" algo="Sum"/><pk mz="916.64693666" i="678.991" sn="3.88404" a="34.6703" fwhm="0.0385268" res="23792.4" algo="Sum"/><pk mz="917.53508684" i="851.527" sn="4.88714" a="51.1255" fwhm="0.0626959" res="14634.7" algo="Sum"/><pk mz="918.54512866" i="992.854" sn="5.72282" a="59.9358" fwhm="0.0681838" res="13471.6" algo="Sum"/><pk mz="918.67705825" i="653.589" sn="3.76861" a="37.0654" fwhm="0.0695544" res="13208" algo="Sum"/><pk mz="919.54807444" i="631.053" sn="3.64765" a="33.084" fwhm="0.0777383" res="11828.8" algo="Sum"/><pk mz="919.61826948" i="686.214" sn="3.96734" a="35.9986" fwhm="0.0664792" res="13833.2" algo="Sum"/><pk mz="920.58679539" i="736.611" sn="4.27198" a="23.4686" fwhm="0.0339252" res="27135.8" algo="Sum"/><pk mz="920.60681631" i="831.676" sn="4.82332" a="29.1065" fwhm="0.0538499" res="17095.8" algo="Sum"/><pk mz="920.64630720" i="621.549" sn="3.60468" a="21.2358" fwhm="0.0418842" res="21980.7" algo="Sum"/><pk mz="922.47657426" i="707.005" sn="4.13267" a="45.7788" fwhm="0.0746667" res="12354.6" algo="Sum"/><pk mz="922.57409375" i="699.05" sn="4.08617" a="33.6679" fwhm="0.0718766" res="12835.5" algo="Sum"/><pk mz="922.61166349" i="665.12" sn="3.88784" a="17.7233" fwhm="0.0359391" res="25671.5" algo="Sum"/><pk mz="922.66762607" i="728.927" sn="4.26082" a="31.5631" fwhm="0.0406809" res="22680.6" algo="Sum"/><pk mz="924.49313309" i="749.758" sn="4.41302" a="37.5296" fwhm="0.0575902" res="16053" algo="Sum"/><pk mz="924.56779851" i="1229.61" sn="7.23739" a="75.3636" fwhm="0.0566158" res="16330.6" algo="Sum"/><pk mz="924.67279504" i="755.291" sn="4.44662" a="44.7453" fwhm="0.0787223" res="11746" algo="Sum"/><pk mz="925.57642647" i="740.29" sn="4.37424" a="32.4838" fwhm="0.0591684" res="15643.1" algo="Sum"/><pk mz="925.62410501" i="698.735" sn="4.12896" a="29.1119" fwhm="0.0512462" res="18062.3" algo="Sum"/><pk mz="926.51787538" i="644.218" sn="3.823" a="16.8327" fwhm="0.0360149" res="25725.9" algo="Sum"/><pk mz="926.57819728" i="739.635" sn="4.38977" a="41.6634" fwhm="0.0591558" res="15663.4" algo="Sum"/><pk mz="926.61884637" i="719.614" sn="4.27119" a="47.6603" fwhm="0.075519" res="12270" algo="Sum"/><pk mz="926.67108513" i="623.073" sn="3.69861" a="16.9891" fwhm="0.0360182" res="25727.9" algo="Sum"/><pk mz="927.66099315" i="624.819" sn="3.72757" a="33.6513" fwhm="0.0720744" res="12870.9" algo="Sum"/><pk mz="928.61471613" i="668.083" sn="3.99904" a="27.6597" fwhm="0.0570934" res="16264.8" algo="Sum"/><pk mz="928.63786427" i="727.722" sn="4.35627" a="19.744" fwhm="0.0360561" res="25755.4" algo="Sum"/><pk mz="928.66780123" i="692.334" sn="4.14474" a="25.5779" fwhm="0.0540851" res="17170.5" algo="Sum"/><pk mz="929.60143603" i="658.667" sn="3.95647" a="49.45" fwhm="0.0990189" res="9388.12" algo="Sum"/><pk mz="930.50918011" i="675.391" sn="4.07042" a="48.619" fwhm="0.0679549" res="13693" algo="Sum"/><pk mz="930.61685549" i="732.569" sn="4.41589" a="61.239" fwhm="0.091824" res="10134.8" algo="Sum"/><pk mz="931.52443823" i="809.563" sn="4.89139" a="61.0726" fwhm="0.075533" res="12332.7" algo="Sum"/><pk mz="932.51963962" i="854.403" sn="5.17376" a="80.3297" fwhm="0.0794626" res="11735.3" algo="Sum"/><pk mz="932.60759010" i="629.923" sn="3.81489" a="42.0464" fwhm="0.0826829" res="11279.3" algo="Sum"/><pk mz="934.52790179" i="735.909" sn="4.4794" a="51.666" fwhm="0.0808963" res="11552.2" algo="Sum"/><pk mz="934.61526365" i="632.55" sn="3.85042" a="45.0056" fwhm="0.0633419" res="14755.1" algo="Sum"/><pk mz="940.53611650" i="689.06" sn="4.26456" a="44.8629" fwhm="0.0720805" res="13048.4" algo="Sum"/><pk mz="940.65524111" i="639.722" sn="3.96009" a="32.4989" fwhm="0.0605631" res="15531.8" algo="Sum"/><pk mz="942.53520750" i="655.934" sn="4.08013" a="29.3104" fwhm="0.0519204" res="18153.5" algo="Sum"/><pk mz="942.55363023" i="658.328" sn="4.09505" a="14.3384" fwhm="0.0242169" res="38921.3" algo="Sum"/><pk mz="942.60238451" i="644.047" sn="4.00642" a="31.46" fwhm="0.0665979" res="14153.6" algo="Sum"/><pk mz="944.55956521" i="673.524" sn="4.21554" a="48.5053" fwhm="0.0775336" res="12182.6" algo="Sum"/><pk mz="944.60343434" i="722.757" sn="4.52418" a="32.2867" fwhm="0.0499072" res="18927.2" algo="Sum"/><pk mz="946.60205036" i="627.972" sn="3.9632" a="31.4435" fwhm="0.0612358" res="15458.3" algo="Sum"/><pk mz="948.50536111" i="683.635" sn="4.34302" a="55.9719" fwhm="0.0781811" res="12132.2" algo="Sum"/><pk mz="948.59221629" i="643.606" sn="4.0902" a="47.1965" fwhm="0.103968" res="9123.9" algo="Sum"/><pk mz="963.59077102" i="755.137" sn="5.05721" a="40.9394" fwhm="0.0657288" res="14660.1" algo="Sum"/><pk mz="964.58696395" i="740.343" sn="4.97661" a="47.3043" fwhm="0.0739681" res="13040.6" algo="Sum"/><pk mz="1051.79514873" i="2251.93" sn="23.6702" a="131.192" fwhm="0.0506552" res="20763.8" algo="Sum"/><pk mz="1052.79896140" i="1581.19" sn="16.715" a="93.5031" fwhm="0.0518699" res="20296.9" algo="Sum"/><pk mz="1053.79959484" i="866.496" sn="9.20148" a="52.116" fwhm="0.0557071" res="18916.8" algo="Sum"/><pk mz="1067.77394823" i="1119.36" sn="12.7691" a="69.2031" fwhm="0.0659034" res="16202.1" algo="Sum"/><pk mz="1068.78192963" i="858.334" sn="9.81434" a="59.2529" fwhm="0.0671007" res="15928" algo="Sum"/></ms_peaks><deconvolution_results/><annotation_list/><GMF_results/></ms_spectrum></DataAnalysis></analysis><checksums><DataAnalysis_checksum>d457ee3a073dee8f9e30a020044e572a</DataAnalysis_checksum></checksums></root>
