# Supplementary material for: Diagnosing Impaired Glucose Tolerance Using Direct Infusion Mass Spectrometry of Blood Plasma
Source: PLoS One. 2014 Sep 9;9(9):e105343. doi: 10.1371/journal.pone.0105343 (PMC4159123; doi:10.1371/journal.pone.0105343)
Supplement: Supporting Information S1 — Mass spectra of blood plasma metabolites obtained by direct infusion mass spectrometry (DIMS) of blood plasma samples from control subjects (n = 30) and patients with impaired glucose tolerance (n = 20). (ZIP) [file pone.0105343.s002.zip › Mass spectra/Sample 30.xml]

<root><fileinfo appname="Bruker Compass DataAnalysis" appversion="4.1.335.0" date="2014-06-18T12:12:02" type="DataAnalysisResults" typeversion="1.1" subtype="MS Spectrum"/><generalinfo organisation="" user="111" hostname="TRIFONOVA-PC" os="Windows 7"/><analysis name="C:\Users\Trifonova\Desktop\Mass spectra\Diabetes\Plasma Sample 282 ST PM 07022013.d\analysis.baf"><info><DateTime>2013-02-07T16:25:12+04:00</DateTime><method>Tune_pos_Standard.m</method><sample><![CDATA[Plasma Sample 282 ST PM 07022013]]></sample><comment><![CDATA[Sample 282. Diabetes. Human blood plasma after protein precipitation 50 fold in MeoH with 0.1% FA
]]></comment><operator>BDAL@DE</operator><instrument>maXis impact</instrument><instrument_serial_number>282001.00069</instrument_serial_number></info><DataAnalysis version="DataAnalysis 4.1.335.0" DataAnalysisResults=""><DataAnalysis_processing_parameters><find_compounds_chromatogram detect_version="3" detect_areamode="1" detect_areathresholdabs="0" detect_areathresholdrel="0" detect_intensitymode="1" detect_intensitythresholdabs="3000" detect_intensitythresholdrel="3" detect_sensitivity="0.333333" detect_skimratio="0" detect_smoothingwidth="3" detect_averageno="5" detect_averagemode="0" add_uv_or_ms_spectra="0" spectrum_load_mode="0" background_subtraction_mode="2" MS_peaksensmode2="1" MS_pc12="0.4" MS_pc22="4" MS_peaksens12="99" MS_peaksens22="99" MS_areamode2="2" MS_areathresholdabs2="1000" MS_areathresholdrel2="10" MS_intensitymode2="0" MS_intensitythresholdabs2="1000" MS_intensitythresholdrel2="10" MS_basesmoothmode2="1" MS_basesmoothpts2="8" MS_basesmoothmin2="12" MS_basesmoothforce2="0.1" MS_startendslope2="10" MS_valleyfilterused2="1" MS_valleyfilter2="10" MS_noisecorr2="0" UV_peaksensmode2="1" UV_pc12="0.4" UV_pc22="4" UV_peaksens12="99.9" UV_peaksens22="100" UV_areamode2="0" UV_areathresholdabs2="5" UV_areathresholdrel2="1" UV_intensitymode2="1" UV_intensitythresholdabs2="1" UV_intensitythresholdrel2="0.01" UV_basesmoothmode2="1" UV_basesmoothpts2="8" UV_basesmoothmin2="12" UV_basesmoothforce2="1" UV_startendslope2="10" UV_valleyfilterused2="1" UV_valleyfilter2="10" UV_noisecorr2="0" detect_delcmpdsinrng="1"/><auto_ms_n use_retention_time_window="0" retention_time_window="1" rt_unit="min" minimum_intensity_positive="1000" minimum_intensity_negative="1000" create_max_number_compounds="100000" spectrum_load_mode="0" background_type="0" create_auto_ms_n_traces="0" create_detailed_traces="0" merge_positive_negative_compounds="0" detect_delcmpdsinrng="1" detect_keep_cmpds_detectedneutralloss="0" add_uv_spectra="0" create_individual_MSMS_cmpds="0" advanced_precursor_determination="0"/><dissect_params dissect_addsmoothing="0" dissect_allow_wider_peaks="0" dissect_resolving_power="1" dissect_deletepeaksinrange="1" dissect_fullrange="1" dissect_cutoff="0.1" dissect_sensitivity="0.333333" dissect_maxoverlap="5" dissect_smoothwidth="1" spectrum_load_mode="0" add_uv_spectra="0"/><find_all_compounds min_time_points="20" min_correlation="0.7" background_type="0" load_spec_type="2" additional_smoothing="1" proteomics="1" chrom_sn_threshold="3" chrom_smoothingwidth="10" detect_delcmpdsinrng="1" add_MSMS_spectra="1"/><ms_peak_finder ms_peak_finder_type="3" ms_manually_use_peak_finder="1"><ms_peak_finder_apex minimum_intensity="100" peak_width="0.05" relative_threshold_base_peak="0.1" signal_to_noise="10"/><ms_peak_finder_centroid peak_width="1" signal_to_noise="1" relative_threshold_base_peak="2" minimum_intensity="100" centroid_percentage="80"/><ms_peak_finder_snap minimum_intensity="0" relative_threshold_base_peak="0" signal_to_noise="2" maximum_charge="12" quality_factor_threshold="0.9" number_of_patterns="500000" building_block_1="C 4.9384 N 1.3577 O 1.4773 S 0.0417 H 7.7583" building_block_2="" use_snap_2="1" add_detailed_results="0"/><ms_peak_finder_sumpeak minimum_intensity="100" peak_width="5" use_datapoints="1" sum_width="2" relative_threshold_base_peak="0.1" signal_to_noise="1" baseline_type="1" baseline_flatness="1" same_sumwidth_as_acquisition="1" use_resolution="0" res="10000" instrument_sum_width="2" use_sum_of_intensities="0"/><ms_peak_finder_ftms signal_to_noise="4" relative_threshold_base_peak="0.01" minimum_intensity="100" centroid_percentage="80" use_centroid="0"/></ms_peak_finder><deconvolution clear_prev_results="1" create_neutral_spectrum="0" incl_shifted_spectra="0" ret_residuals="0" incl_comp_details="0" show_comp_details="0" substance_class="1" extend_evelope="0" extend_before="1" extend_after="1" auto_apply="0"><deconvolution_detailed perf_deconv="1" rel_isotop_deconv="0" resolve_isotop="1" exclude_itraq_ions="1" abund_cutoff="2" envelope_cutoff="75" high_mass="4000" low_mass="250" mw_agreement="0" maximum_charge="10" max_charge_isotop="5" min_charge="1" min_peaks="3" precursor_deconv="0" max_components="10" adduct_ion_name="+H" adduct_ion_mass="1.00728" apply_min_max_mass_boundaries="0"/><deconvolution_detailed perf_deconv="1" rel_isotop_deconv="0" resolve_isotop="1" exclude_itraq_ions="1" abund_cutoff="2" envelope_cutoff="75" high_mass="3000" low_mass="100" mw_agreement="5" maximum_charge="3" max_charge_isotop="0" min_charge="1" min_peaks="3" precursor_deconv="0" max_components="10" adduct_ion_name="+H" adduct_ion_mass="1.00728" apply_min_max_mass_boundaries="0"/><deconvolution_detailed perf_deconv="1" rel_isotop_deconv="0" resolve_isotop="1" exclude_itraq_ions="1" abund_cutoff="0.5" envelope_cutoff="75" high_mass="2000" low_mass="50" mw_agreement="5" maximum_charge="3" max_charge_isotop="4" min_charge="1" min_peaks="3" precursor_deconv="0" max_components="10" adduct_ion_name="+H" adduct_ion_mass="1.00728" apply_min_max_mass_boundaries="0"/><deconvolution_detailed perf_deconv="1" rel_isotop_deconv="1" resolve_isotop="0" exclude_itraq_ions="0" abund_cutoff="10" envelope_cutoff="75" high_mass="100000" low_mass="5000" mw_agreement="5" maximum_charge="100" max_charge_isotop="0" min_charge="1" min_peaks="3" precursor_deconv="0" max_components="10" adduct_ion_name="+H" adduct_ion_mass="1.00728" apply_min_max_mass_boundaries="1"/><max_entropy_deconvolution adduct_ion_name="-H" adduct_ion_mass="-1.00783" low_mass="5000" high_mass="100000" spacint_out="0" resolving_power="10000" peak_width="0.3" width="1" maxentx="0"/></deconvolution><mascot_export globalchargelimit_apply="1" globalchargelimit="1+, 2+ and 3+" prefer_fullscan_deconvolution_results="1" deconvolution_export_type="2" msmssignals="50" threshold="100" mssignals_deconv="2" mssignals_non_deconv="20" normalize_msms="0" single_charged="0"/><process_parameters baseline_flatness="0.8" baseline_addchild="1" baseline_disableoriginal="0" baseline_usesamecolor="1" smoothing_algorithm="1" smoothing_width="0.2" smoothing_cycles="1" smoothing_addchild="1" smoothing_disableoriginal="0" smoothing_usesamecolor="1"/><process_parameters baseline_flatness="0.8" baseline_addchild="1" baseline_disableoriginal="0" baseline_usesamecolor="1" smoothing_algorithm="1" smoothing_width="0.2" smoothing_cycles="1" smoothing_addchild="1" smoothing_disableoriginal="0" smoothing_usesamecolor="1"/><display_params mass_precision="4" time_precision="1" structure_size="30" chrom_peak_label="Index"/><calibration_params calibration_range="0.05" calibration_listname="Samples Recalibration Diabetes" calibration_listgroupname="ESI" calibration_fit_mode="2" calibration_intensitythreshold="1000"/><calibration_params calibration_range="0.05" calibration_listname="Lockmass 1222" calibration_listgroupname="ESI" calibration_intensitythreshold="1000" calibration_lockmassmode="0"/><library_search_params del_prev_res="1"><library_search_basic_params accept_score="50" allowmasses_above="0" allowmasses_below="0" desired_score="900" increasedepth="0" maxnr_spectra="10" match_all="0" sort_by="1" include_precursor_spectra="1" skip_low_frgamnet_spectra="1" min_effective_score="500" minmatch_score="250" min_score="400"/><library_search_basic_params add_int_range="5" extended="1" locnorm="0" root="0" hwfstp="50" hwscdp="7" intrangefac="1.9" locnormeqfac="1" locnormfac="2" locnormwin="25" masdisint="20" minsrcint="100" minspepresrc="15" threshfstp="40" maskadducts="0" maskprecursor="0"/><library_search_libraries_params add_unid="0" srcparallel="0" libraries="" librariey_unidentified=""/><library_search_match_params chrgdeconv="0" collenerg="0" fragampl="1" instrtp="2" ionmeth="1" isolwidth="0" msmsstg="2" ms_vs_msms="4" pkwidth="0" polarity="4" psd="0" precion="0" prodion="0" rgtgaspress="0" rgtion="0" refl="0" trgtgas="0" trgtgaspress="0" trapdrv="1"/><library_search_basic_params add_confirm_mode="0"/><library_search_basic_params accepted_deviation="1" apply_rt_match="0" match_columnname="1" max_deviation="5"/></library_search_params><masslist_layout layout_columntypes="1 2 6 5 3 11 4 " layout_columnwidth="30 60 45 48 45 30 48 "/><cmpdlist_layout layout_columntypes="14 20 1 23 12 26 31 6 52 " layout_columnwidth="23 55 49 60 50 37 272 61 0 "/><cmpdlist_layout layout_columntypes="24 1 2 3 5 18 18 40 7 9 8 " layout_columnwidth="-1 -1 -1 -1 -1 -1 -1 -1 -1 -1 -1 "/><cmpdlist_layout layout_columntypes="6 0 5 3 4 2 12 14 10 11 " layout_columnwidth="-1 -1 -1 -1 -1 -1 -1 -1 -1 -1 "/><cmpdlist_layout layout_columntypes="15 14 6 5 43 11 1 2 17 7 8 9 10 4 3 39 40 41 42 16 18 19 25 20 21 22 23 24 31 26 27 28 29 30 37 32 33 34 35 36 " layout_columnwidth="-1 -1 -1 -1 -1 -1 -1 -1 -1 -1 -1 -1 -1 -1 -1 -1 -1 -1 -1 -1 -1 -1 -1 -1 -1 -1 -1 -1 -1 -1 -1 -1 -1 -1 -1 -1 -1 -1 -1 -1 "/><exclusion_masses/><xml_export_parameters export_detailed_information="0" export_peptide_database_query_information="1"/><smf1D_params max_nr_formulae="500" z="1" rdb_min="0" rdb_max="80" tolerance_ppm="5" tolerance_abs="2" tolerance_ppm_MSn="5" tolerance_abs_MSn="2" use_rel_tolerance="1" use_rel_tolerance_MSn="0" lower_bound_formula="" upper_bound_formula="" electron_configuration="2" electron_configuration_MSn="0" sigma_limit="0.02" sigma_limit_MSn="0.05" HC_Ratio_min="0" HC_Ratio_max="3" filtering="1" patternsearch="0" validate_formulae="1" filter_by_elementratio="1" estimate_carbon_count="1" relative_threshold_base_peak="10" delete_previous_results="1" filter_criteriy="0" adducts_positive_mode="'M+H' " adducts_negative_mode="'M-H' " collect_adducts="0"/><smf3D_params tolerance_neutralloss="2" intensitythresholdabs2="100" intensity_threshold_abs_msms="100" auto_filter="0" nr_explained_peaks="5" highlight_unexplained_peaks="0"/><uv_parameters rt_offset="0"/><target_screening delta_rt="1.5" threshold_sigma="0.05" detection_tolerance="5" identification_tolerance="5" use_tolerance_ppm="0" compound_database="C:\BDALSystemData\BuildingBlocks\TargetScreeningDataBase.csv" use_sampleinfo_xml="0" rt_range_start="0" rt_range_end="0" additional_smoothing="0" create_chromatogram_time_slices="1" rt_window_halfwidth="45" enable_BPC="1" evaluate_qualifier_ions="1" qualifier_ion_intensity_threshold="0" group_id="':' " lc_method_id=":" ms_method_id=":" matrix_id=":" useDB="0" sortanalytes="4"/><automatic_calibration automatic_calibration="0/0" automatic_calibration_use_spectrum_type="0/0" automatic_calibration_retain_data="0/0" automatic_calibration_perform_lockmass="0/0"/><target_screening_scoring threshold1_qualityfactor="0.05" threshold1_massaccuracy="10" threshold1_retentiontime="20" threshold2_retentiontime="40" use_tolerance_ppm="0"/></DataAnalysis_processing_parameters><ms_spectrum info="+MS, 0.2-0.7min #12-41" msmsinfo="All MS" polarity="+" scanmode="fullscan" seq_nr_start="12" seq_nr_end="41" spec_index="0" spec_nrs="12/13/14/15/16/17/18/19/20/21/22/23/24/25/26/27/28/29/30/31/32/33/34/35/36/37/38/39/40/41" rt="0.447383" rt_unit="min"><ms_peaks><pk mz="80.94793099" i="2119.43" sn="495.949" a="13.6819" fwhm="0.0055164" res="14674" algo="Sum"/><pk mz="82.94487008" i="2003.87" sn="467.11" a="11.8366" fwhm="0.00531142" res="15616.3" algo="Sum"/><pk mz="84.04431608" i="2543.48" sn="589.509" a="15.3839" fwhm="0.00536647" res="15661" algo="Sum"/><pk mz="84.08080217" i="2674.1" sn="619.667" a="17.0172" fwhm="0.00544105" res="15453" algo="Sum"/><pk mz="84.95961041" i="3861.13" sn="890.271" a="22.0959" fwhm="0.00522456" res="16261.6" algo="Sum"/><pk mz="85.02847140" i="748.631" sn="172.553" a="4.10863" fwhm="0.00487522" res="17441" algo="Sum"/><pk mz="86.09633801" i="8342.41" sn="1914.55" a="54.4227" fwhm="0.00560179" res="15369.4" algo="Sum"/><pk mz="90.05489083" i="2653.56" sn="595.901" a="16.6972" fwhm="0.00546502" res="16478.4" algo="Sum"/><pk mz="90.97649841" i="24755" sn="5538.13" a="148.501" fwhm="0.00545628" res="16673.7" algo="Sum"/><pk mz="91.05440033" i="1192.48" sn="266.756" a="7.82044" fwhm="0.00585083" res="15562.6" algo="Sum"/><pk mz="93.05730304" i="5014.39" sn="1111.24" a="30.9063" fwhm="0.00557246" res="16699.5" algo="Sum"/><pk mz="94.06504199" i="10592.7" sn="2326.85" a="66.3816" fwhm="0.00567586" res="16572.8" algo="Sum"/><pk mz="95.08557469" i="933.958" sn="203.81" a="5.28142" fwhm="0.00506469" res="18774.2" algo="Sum"/><pk mz="96.07891381" i="744.172" sn="161.408" a="6.1517" fwhm="0.0069475" res="13829.3" algo="Sum"/><pk mz="96.92170174" i="33039.9" sn="7124.22" a="207.913" fwhm="0.00551378" res="17578.1" algo="Sum"/><pk mz="97.10114437" i="1407.95" sn="303.429" a="9.41421" fwhm="0.00609097" res="15941.8" algo="Sum"/><pk mz="98.91893957" i="14673.3" sn="3109.7" a="91.7459" fwhm="0.00573263" res="17255.4" algo="Sum"/><pk mz="98.99548309" i="1653.73" sn="350.111" a="11.0822" fwhm="0.00594561" res="16650.2" algo="Sum"/><pk mz="100.91693531" i="909.044" sn="189.164" a="6.31419" fwhm="0.006484" res="15564" algo="Sum"/><pk mz="101.00838245" i="1478.95" sn="307.513" a="9.64539" fwhm="0.00589578" res="17132.3" algo="Sum"/><pk mz="101.07104903" i="956.201" sn="198.782" a="6.15237" fwhm="0.00531614" res="19012.1" algo="Sum"/><pk mz="102.05501794" i="4322.29" sn="891.072" a="28.4429" fwhm="0.00597432" res="17082.3" algo="Sum"/><pk mz="102.09138446" i="913.304" sn="188.222" a="6.39195" fwhm="0.00603383" res="16919.8" algo="Sum"/><pk mz="103.03904495" i="1952.71" sn="398.609" a="12.7953" fwhm="0.0061817" res="16668.4" algo="Sum"/><pk mz="103.05432097" i="2086.67" sn="425.875" a="15.3141" fwhm="0.00638124" res="16149.6" algo="Sum"/><pk mz="104.05295841" i="1743.6" sn="352.157" a="12.645" fwhm="0.00603754" res="17234.3" algo="Sum"/><pk mz="104.07076688" i="947.923" sn="191.416" a="6.34963" fwhm="0.00568743" res="18298.4" algo="Sum"/><pk mz="104.10702606" i="10339.4" sn="2087.51" a="65.6667" fwhm="0.00579325" res="17970.4" algo="Sum"/><pk mz="104.99230700" i="8574.59" sn="1714.3" a="57.2926" fwhm="0.00584854" res="17951.9" algo="Sum"/><pk mz="106.06508337" i="1430.15" sn="283.362" a="9.53817" fwhm="0.00603892" res="17563.6" algo="Sum"/><pk mz="106.08626336" i="2289.06" sn="453.528" a="15.2545" fwhm="0.00608346" res="17438.5" algo="Sum"/><pk mz="106.95052449" i="10368" sn="2035.38" a="67.8619" fwhm="0.00605381" res="17666.6" algo="Sum"/><pk mz="107.04927555" i="2109.65" sn="414.109" a="14.6798" fwhm="0.00628253" res="17039.2" algo="Sum"/><pk mz="108.08082256" i="6105.69" sn="1186.68" a="43.3879" fwhm="0.00629715" res="17163.4" algo="Sum"/><pk mz="108.94868377" i="809.394" sn="155.193" a="5.89542" fwhm="0.00655359" res="16624.3" algo="Sum"/><pk mz="109.10116326" i="1029.84" sn="196.745" a="6.74228" fwhm="0.00579644" res="18822.1" algo="Sum"/><pk mz="110.00863634" i="9518.08" sn="1785.35" a="64.9652" fwhm="0.00610568" res="18017.4" algo="Sum"/><pk mz="110.07125534" i="6703.89" sn="1256.56" a="46.5978" fwhm="0.0062158" res="17708.3" algo="Sum"/><pk mz="111.00972273" i="1476.03" sn="273.102" a="12.8744" fwhm="0.00783706" res="14164.7" algo="Sum"/><pk mz="111.11667387" i="1781.54" sn="328.696" a="12.9171" fwhm="0.00667453" res="16647.9" algo="Sum"/><pk mz="112.00615964" i="1549.55" sn="282.93" a="11.2583" fwhm="0.00652912" res="17154.9" algo="Sum"/><pk mz="112.89558614" i="52791.3" sn="9504.8" a="375.158" fwhm="0.0062125" res="18172.3" algo="Sum"/><pk mz="114.06616272" i="12471.1" sn="2218.28" a="90.4783" fwhm="0.00654029" res="17440.5" algo="Sum"/><pk mz="114.09132216" i="5639.37" sn="1002.67" a="43.9693" fwhm="0.00662931" res="17210.1" algo="Sum"/><pk mz="114.89309822" i="24619.1" sn="4329" a="184.08" fwhm="0.00661163" res="17377.4" algo="Sum"/><pk mz="115.03694866" i="1819.99" sn="319.304" a="14.8127" fwhm="0.00717905" res="16024" algo="Sum"/><pk mz="116.05300670" i="3604.59" sn="626.497" a="25.7196" fwhm="0.00676619" res="17151.9" algo="Sum"/><pk mz="116.07075178" i="26255.7" sn="4563.38" a="185.086" fwhm="0.00639109" res="18161.3" algo="Sum"/><pk mz="116.89121488" i="2874.47" sn="496.58" a="21.6465" fwhm="0.00691252" res="16910.1" algo="Sum"/><pk mz="116.99246809" i="1442.83" sn="248.985" a="11.3057" fwhm="0.00658071" res="17778.1" algo="Sum"/><pk mz="117.07392898" i="1475.73" sn="254.621" a="13.005" fwhm="0.00766502" res="15273.8" algo="Sum"/><pk mz="118.06527284" i="1175.11" sn="200.489" a="9.44743" fwhm="0.00701623" res="16827.5" algo="Sum"/><pk mz="118.08650971" i="27064.3" sn="4617.4" a="194.763" fwhm="0.00651373" res="18128.9" algo="Sum"/><pk mz="119.01825890" i="1734.4" sn="292.897" a="14.7788" fwhm="0.00756647" res="15729.7" algo="Sum"/><pk mz="119.04983266" i="996.823" sn="168.34" a="8.26053" fwhm="0.00668378" res="17811.7" algo="Sum"/><pk mz="119.08950405" i="1687.86" sn="285.068" a="14.5938" fwhm="0.00766371" res="15539.4" algo="Sum"/><pk mz="120.00367785" i="2558.06" sn="427.301" a="18.6047" fwhm="0.00671336" res="17875.3" algo="Sum"/><pk mz="120.06597789" i="1553.76" sn="259.482" a="12.4353" fwhm="0.00768284" res="15627.8" algo="Sum"/><pk mz="120.08110674" i="29264.2" sn="4887.19" a="223.544" fwhm="0.00682929" res="17583.2" algo="Sum"/><pk mz="120.96667254" i="1350.84" sn="222.993" a="10.6765" fwhm="0.00715508" res="16906.4" algo="Sum"/><pk mz="120.99526018" i="861.864" sn="142.225" a="8.71007" fwhm="0.00756074" res="16003.1" algo="Sum"/><pk mz="121.02942848" i="1229.59" sn="202.725" a="10.0969" fwhm="0.00699984" res="17290.3" algo="Sum"/><pk mz="121.08467801" i="2725.72" sn="448.717" a="21.2488" fwhm="0.00705817" res="17155.3" algo="Sum"/><pk mz="122.92499183" i="6909.62" sn="1110.42" a="52.2424" fwhm="0.0069521" res="17681.7" algo="Sum"/><pk mz="123.04456205" i="1748.54" sn="280.667" a="14.0434" fwhm="0.00716405" res="17175.3" algo="Sum"/><pk mz="124.92339057" i="1077.23" sn="168.082" a="8.44512" fwhm="0.00708367" res="17635.4" algo="Sum"/><pk mz="125.02190173" i="1497.47" sn="233.358" a="13.1674" fwhm="0.00786552" res="15894.9" algo="Sum"/><pk mz="125.13325129" i="1038.77" sn="161.483" a="7.37867" fwhm="0.00637726" res="19621.8" algo="Sum"/><pk mz="125.98682848" i="857.885" sn="131.104" a="7.22677" fwhm="0.007547" res="16693.6" algo="Sum"/><pk mz="128.02000685" i="8206.56" sn="1223.61" a="70.2549" fwhm="0.00735187" res="17413.3" algo="Sum"/><pk mz="128.06919980" i="2620.38" sn="390.592" a="22.4509" fwhm="0.00738266" res="17347.3" algo="Sum"/><pk mz="129.02115291" i="1388.44" sn="203.574" a="13.8393" fwhm="0.0085533" res="15084.4" algo="Sum"/><pk mz="129.05494516" i="891.695" sn="130.741" a="6.55199" fwhm="0.00760673" res="16965.9" algo="Sum"/><pk mz="129.06708180" i="1656.52" sn="242.88" a="15.5876" fwhm="0.00830546" res="15540" algo="Sum"/><pk mz="129.10292917" i="1167.59" sn="171.194" a="11.1384" fwhm="0.00783355" res="16480.8" algo="Sum"/><pk mz="130.01799502" i="1400.67" sn="202.834" a="12.4676" fwhm="0.00762739" res="17046.2" algo="Sum"/><pk mz="130.05065761" i="23152" sn="3352.28" a="175.695" fwhm="0.00693755" res="18745.9" algo="Sum"/><pk mz="130.08707939" i="14985.1" sn="2168.16" a="122.478" fwhm="0.00705061" res="18450.5" algo="Sum"/><pk mz="130.15995028" i="5553.37" sn="802.971" a="47.2082" fwhm="0.00759055" res="17147.6" algo="Sum"/><pk mz="131.05239755" i="1985.28" sn="280.253" a="23.5499" fwhm="0.00989526" res="13244" algo="Sum"/><pk mz="131.09006228" i="1083.66" sn="152.816" a="10.8457" fwhm="0.00828648" res="15819.8" algo="Sum"/><pk mz="132.07785442" i="10971.4" sn="1500.86" a="95.1811" fwhm="0.00773564" res="17073.9" algo="Sum"/><pk mz="132.10276183" i="11938.1" sn="1631.68" a="98.5864" fwhm="0.00744727" res="17738.4" algo="Sum"/><pk mz="132.98828884" i="1622.24" sn="216.574" a="14.1077" fwhm="0.00779904" res="17051.9" algo="Sum"/><pk mz="133.03326737" i="2060.14" sn="274.691" a="19.8054" fwhm="0.00867669" res="15332.3" algo="Sum"/><pk mz="133.10103381" i="1314.81" sn="175.085" a="19.2062" fwhm="0.0139245" res="9558.75" algo="Sum"/><pk mz="134.01975728" i="2898.58" sn="378.556" a="23.2755" fwhm="0.00716251" res="18711.3" algo="Sum"/><pk mz="135.00386925" i="30949.8" sn="3964.29" a="267.936" fwhm="0.00752194" res="17948" algo="Sum"/><pk mz="135.11804570" i="1067.24" sn="136.691" a="9.01462" fwhm="0.00763341" res="17700.9" algo="Sum"/><pk mz="136.00718570" i="1037.38" sn="131.487" a="9.04317" fwhm="0.00876215" res="15522.1" algo="Sum"/><pk mz="136.02235784" i="3027.34" sn="383.713" a="25.3219" fwhm="0.00739525" res="18393.2" algo="Sum"/><pk mz="136.04906698" i="8436.66" sn="1069.34" a="71.2414" fwhm="0.00757959" res="17949.4" algo="Sum"/><pk mz="136.07585887" i="9140.18" sn="1158.38" a="85.4412" fwhm="0.00829684" res="16400.9" algo="Sum"/><pk mz="137.06053231" i="3390.53" sn="422.034" a="32.8005" fwhm="0.00798906" res="17156" algo="Sum"/><pk mz="137.07772496" i="942.666" sn="117.266" a="9.84464" fwhm="0.0109156" res="12558" algo="Sum"/><pk mz="138.05400893" i="1772.59" sn="216.537" a="19.3691" fwhm="0.00821903" res="16796.9" algo="Sum"/><pk mz="138.90762938" i="2997.17" sn="360.67" a="25.7187" fwhm="0.00781854" res="17766.4" algo="Sum"/><pk mz="139.04112672" i="1397.79" sn="167.737" a="12.7024" fwhm="0.0101847" res="13651.9" algo="Sum"/><pk mz="139.05009456" i="1039.33" sn="124.715" a="9.47133" fwhm="0.00849521" res="16368.1" algo="Sum"/><pk mz="139.91596959" i="1006.51" sn="119.293" a="7.5841" fwhm="0.00684679" res="20435.3" algo="Sum"/><pk mz="140.06927948" i="12821.5" sn="1512.66" a="109.778" fwhm="0.00775683" res="18057.6" algo="Sum"/><pk mz="140.90476202" i="1914.52" sn="222.552" a="16.7111" fwhm="0.00786369" res="17918.4" algo="Sum"/><pk mz="141.07117753" i="852.387" sn="99.0642" a="10.4292" fwhm="0.0113954" res="12379.7" algo="Sum"/><pk mz="141.09039052" i="893.626" sn="103.857" a="8.31416" fwhm="0.0076791" res="18373.3" algo="Sum"/><pk mz="142.04830530" i="1079.34" sn="123.922" a="9.86585" fwhm="0.00771967" res="18400.8" algo="Sum"/><pk mz="142.94890686" i="1414.35" sn="159.382" a="14.2526" fwhm="0.00881161" res="16222.8" algo="Sum"/><pk mz="143.01833842" i="1291.71" sn="145.319" a="14.1927" fwhm="0.0119161" res="12002.1" algo="Sum"/><pk mz="143.03164539" i="876.419" sn="98.5611" a="9.6035" fwhm="0.0110053" res="12996.6" algo="Sum"/><pk mz="143.08274522" i="1905.86" sn="214.09" a="17.0388" fwhm="0.00829026" res="17259.1" algo="Sum"/><pk mz="144.08202175" i="1329.49" sn="145.769" a="12.7788" fwhm="0.00875176" res="16463.2" algo="Sum"/><pk mz="144.10308296" i="2386.27" sn="261.518" a="22.7875" fwhm="0.00815045" res="17680.4" algo="Sum"/><pk mz="145.05031084" i="1255.87" sn="134.433" a="12.1719" fwhm="0.00885065" res="16388.7" algo="Sum"/><pk mz="146.03079105" i="1989.06" sn="208.732" a="19.8323" fwhm="0.00809303" res="18044" algo="Sum"/><pk mz="146.06121605" i="3981.7" sn="417.85" a="36.239" fwhm="0.00802578" res="18199" algo="Sum"/><pk mz="146.11880409" i="1194.86" sn="125.374" a="10.8862" fwhm="0.00792593" res="18435.5" algo="Sum"/><pk mz="146.98301992" i="816.227" sn="84.1132" a="7.25915" fwhm="0.007792" res="18863.3" algo="Sum"/><pk mz="147.04545374" i="1016.5" sn="104.753" a="9.71767" fwhm="0.00848928" res="17321.3" algo="Sum"/><pk mz="147.07768898" i="6225.54" sn="641.554" a="64.6258" fwhm="0.00819529" res="17946.6" algo="Sum"/><pk mz="147.11448182" i="6194.78" sn="638.387" a="61.5331" fwhm="0.00895776" res="16423.1" algo="Sum"/><pk mz="148.02725533" i="1510.11" sn="153.468" a="15.3706" fwhm="0.00924259" res="16015.8" algo="Sum"/><pk mz="148.04516330" i="825.05" sn="83.8409" a="6.90073" fwhm="0.00804306" res="18406.6" algo="Sum"/><pk mz="148.06175844" i="1845.34" sn="187.522" a="17.1717" fwhm="0.00828899" res="17862.5" algo="Sum"/><pk mz="148.93655455" i="2291.14" sn="228.555" a="20.0145" fwhm="0.00795317" res="18726.7" algo="Sum"/><pk mz="149.02429061" i="13249.5" sn="1320.72" a="129.479" fwhm="0.00865924" res="17209.9" algo="Sum"/><pk mz="149.06125110" i="1704.69" sn="169.788" a="17.5316" fwhm="0.0089051" res="16738.9" algo="Sum"/><pk mz="149.13369428" i="842.97" sn="83.7624" a="8.14418" fwhm="0.00788306" res="18918.3" algo="Sum"/><pk mz="149.99426225" i="1151.45" sn="112.641" a="10.5763" fwhm="0.00836412" res="17933.1" algo="Sum"/><pk mz="150.01527299" i="3537.04" sn="345.942" a="32.5351" fwhm="0.0082594" res="18163" algo="Sum"/><pk mz="150.05975352" i="1515.14" sn="148.117" a="15.931" fwhm="0.00955492" res="15705" algo="Sum"/><pk mz="150.97801298" i="10705.3" sn="1038.75" a="93.005" fwhm="0.00807068" res="18707" algo="Sum"/><pk mz="151.04886993" i="2436.99" sn="236.418" a="25.0003" fwhm="0.00881746" res="17130.7" algo="Sum"/><pk mz="152.02402032" i="7058.63" sn="681.139" a="92.4635" fwhm="0.0122324" res="12428" algo="Sum"/><pk mz="154.02603564" i="855.778" sn="81.4541" a="12.2299" fwhm="0.0135696" res="11350.8" algo="Sum"/><pk mz="154.06010344" i="1056.12" sn="100.521" a="12.0111" fwhm="0.00808095" res="19064.6" algo="Sum"/><pk mz="154.08552620" i="1238.38" sn="117.866" a="12.9142" fwhm="0.00891004" res="17293.5" algo="Sum"/><pk mz="154.88172882" i="1196.35" sn="112.716" a="11.3616" fwhm="0.00855616" res="18101.8" algo="Sum"/><pk mz="154.97492746" i="751.923" sn="70.7991" a="8.55011" fwhm="0.0104907" res="14772.6" algo="Sum"/><pk mz="155.08112601" i="1000.49" sn="94.1868" a="10.315" fwhm="0.00916056" res="16929.2" algo="Sum"/><pk mz="156.04344720" i="4120.67" sn="378.819" a="41.4758" fwhm="0.00880173" res="17728.7" algo="Sum"/><pk mz="156.07807473" i="6249.64" sn="573.675" a="61.9988" fwhm="0.00875394" res="17829.5" algo="Sum"/><pk mz="156.87911298" i="852.93" sn="76.7896" a="8.34209" fwhm="0.00891755" res="17592.2" algo="Sum"/><pk mz="157.08432726" i="4496.27" sn="402.46" a="51.366" fwhm="0.00924266" res="16995.6" algo="Sum"/><pk mz="158.09355254" i="1002.8" sn="87.6867" a="14.4739" fwhm="0.0112876" res="14005.9" algo="Sum"/><pk mz="158.96533688" i="24414.4" sn="2097.42" a="219.979" fwhm="0.00824039" res="19291" algo="Sum"/><pk mz="159.00946554" i="1108.02" sn="95.1029" a="17.0915" fwhm="0.0159726" res="9955.15" algo="Sum"/><pk mz="159.04305387" i="11123.9" sn="954.488" a="117.131" fwhm="0.00895414" res="17762" algo="Sum"/><pk mz="159.07781982" i="1996.43" sn="171.3" a="21.4203" fwhm="0.00959475" res="16579.7" algo="Sum"/><pk mz="159.09274060" i="1148.21" sn="98.5203" a="10.8223" fwhm="0.00903144" res="17615.4" algo="Sum"/><pk mz="160.03712479" i="1313.36" sn="111.314" a="12.2184" fwhm="0.0115941" res="13803.4" algo="Sum"/><pk mz="160.04477254" i="1235.02" sn="104.675" a="7.95795" fwhm="0.00748437" res="21383.9" algo="Sum"/><pk mz="160.06163131" i="20279.6" sn="1718.81" a="193.08" fwhm="0.00836001" res="19146.1" algo="Sum"/><pk mz="160.13433126" i="1156.63" sn="98.0312" a="11.5543" fwhm="0.0086476" res="18517.8" algo="Sum"/><pk mz="161.02095819" i="934.103" sn="77.9264" a="14.3194" fwhm="0.0161206" res="9988.53" algo="Sum"/><pk mz="161.06479165" i="1325.49" sn="110.58" a="16.5862" fwhm="0.009806" res="16425.1" algo="Sum"/><pk mz="161.13054284" i="3291.05" sn="274.509" a="35.1224" fwhm="0.00935655" res="17221.2" algo="Sum"/><pk mz="162.05156719" i="3806.95" sn="311.402" a="43.478" fwhm="0.00914252" res="17725" algo="Sum"/><pk mz="162.11372719" i="61185.2" sn="4997.1" a="567.185" fwhm="0.0083207" res="19483.2" algo="Sum"/><pk mz="163.07685282" i="765.986" sn="61.2753" a="10.847" fwhm="0.0112594" res="14483.6" algo="Sum"/><pk mz="163.11964104" i="5307.2" sn="424.309" a="85.5109" fwhm="0.0150456" res="10841.7" algo="Sum"/><pk mz="164.03079506" i="4697.96" sn="371.321" a="46.7995" fwhm="0.00888899" res="18453.2" algo="Sum"/><pk mz="164.12768319" i="1008.21" sn="79.666" a="16.1286" fwhm="0.0128144" res="12808.1" algo="Sum"/><pk mz="164.91071983" i="786.73" sn="61.8367" a="7.22486" fwhm="0.00881297" res="18712.3" algo="Sum"/><pk mz="164.93132001" i="4614.69" sn="362.707" a="47.7969" fwhm="0.0091382" res="18048.6" algo="Sum"/><pk mz="165.01469646" i="9744.81" sn="765.898" a="95.9451" fwhm="0.00885947" res="18625.8" algo="Sum"/><pk mz="165.05597236" i="5548.49" sn="436.077" a="59.0488" fwhm="0.00934377" res="17664.8" algo="Sum"/><pk mz="165.98971113" i="1906.2" sn="149.218" a="20.933" fwhm="0.0100749" res="16475.6" algo="Sum"/><pk mz="166.02745573" i="19160.6" sn="1499.92" a="180.613" fwhm="0.00846641" res="19610.1" algo="Sum"/><pk mz="166.08726939" i="14218.5" sn="1113.05" a="146.047" fwhm="0.00920215" res="18048.8" algo="Sum"/><pk mz="166.52889681" i="2237.84" sn="174.659" a="21.7874" fwhm="0.00891845" res="18672.4" algo="Sum"/><pk mz="166.95206946" i="2239.45" sn="174.148" a="22.6034" fwhm="0.00880554" res="18959.9" algo="Sum"/><pk mz="167.03291099" i="1084.71" sn="84.3514" a="17.6852" fwhm="0.0137553" res="12143.1" algo="Sum"/><pk mz="167.09075840" i="1428.97" sn="111.122" a="17.3577" fwhm="0.00972627" res="17179.3" algo="Sum"/><pk mz="169.03698762" i="1030.98" sn="78.5816" a="10.9355" fwhm="0.00953168" res="17734.2" algo="Sum"/><pk mz="169.05955969" i="5522.73" sn="420.614" a="56.2907" fwhm="0.00905194" res="18676.6" algo="Sum"/><pk mz="169.09601074" i="2329.25" sn="177.262" a="32.2996" fwhm="0.0102751" res="16456.8" algo="Sum"/><pk mz="169.98735578" i="1231.36" sn="91.8717" a="12.9848" fwhm="0.00959393" res="17718.2" algo="Sum"/><pk mz="170.03437307" i="1754.67" sn="130.695" a="26.5558" fwhm="0.0111163" res="15296" algo="Sum"/><pk mz="170.06033949" i="1252.79" sn="93.306" a="15.4371" fwhm="0.0111505" res="15251.4" algo="Sum"/><pk mz="170.09393724" i="5652.79" sn="420.714" a="62.8171" fwhm="0.00973601" res="17470.6" algo="Sum"/><pk mz="170.85550696" i="794.986" sn="58.4361" a="8.27965" fwhm="0.00966624" res="17675.5" algo="Sum"/><pk mz="171.01610961" i="1704.21" sn="124.857" a="17.7402" fwhm="0.00926107" res="18466.1" algo="Sum"/><pk mz="171.09985344" i="1792.81" sn="131.081" a="20.2134" fwhm="0.0100452" res="17033.1" algo="Sum"/><pk mz="172.98084201" i="2023.58" sn="144.271" a="21.9542" fwhm="0.00977978" res="17687.6" algo="Sum"/><pk mz="173.04284756" i="1267.93" sn="90.3994" a="12.8305" fwhm="0.0096415" res="17947.7" algo="Sum"/><pk mz="173.07969752" i="6315.36" sn="450.267" a="68.0124" fwhm="0.00938427" res="18443.6" algo="Sum"/><pk mz="174.93915850" i="5157.25" sn="361.064" a="55.4588" fwhm="0.00957781" res="18265.1" algo="Sum"/><pk mz="175.03280863" i="49245.9" sn="3447.75" a="473.513" fwhm="0.00868989" res="20142.1" algo="Sum"/><pk mz="175.12000124" i="14835" sn="1036.41" a="156.593" fwhm="0.00938111" res="18667.3" algo="Sum"/><pk mz="175.14798940" i="848.141" sn="59.1611" a="11.1457" fwhm="0.0123349" res="14199.4" algo="Sum"/><pk mz="175.53425149" i="5178.69" sn="355.887" a="50.6657" fwhm="0.00926096" res="18954.2" algo="Sum"/><pk mz="176.03499859" i="1682.23" sn="114.472" a="22.7682" fwhm="0.0122498" res="14370.4" algo="Sum"/><pk mz="176.06700247" i="5596.93" sn="380.404" a="62.2063" fwhm="0.0100613" res="17499.5" algo="Sum"/><pk mz="176.12355948" i="1281.95" sn="86.9387" a="18.1054" fwhm="0.0120144" res="14659.3" algo="Sum"/><pk mz="177.02681249" i="2840.56" sn="187.878" a="35.0892" fwhm="0.0110052" res="16085.7" algo="Sum"/><pk mz="177.06193593" i="2147.78" sn="141.987" a="29.8976" fwhm="0.0109204" res="16213.9" algo="Sum"/><pk mz="177.10328454" i="2198.56" sn="145.171" a="28.9936" fwhm="0.0102544" res="17270.9" algo="Sum"/><pk mz="178.02550519" i="1239.4" sn="80.4194" a="15.0863" fwhm="0.010532" res="16903.3" algo="Sum"/><pk mz="178.06001225" i="2212.34" sn="143.55" a="23.409" fwhm="0.00952878" res="18686.5" algo="Sum"/><pk mz="180.00445392" i="2477.9" sn="156.153" a="26.7787" fwhm="0.00985718" res="18261.3" algo="Sum"/><pk mz="180.90486095" i="1921.34" sn="118.664" a="21.0618" fwhm="0.00957382" res="18895.8" algo="Sum"/><pk mz="180.98864624" i="1467.38" sn="90.6068" a="15.9891" fwhm="0.00991002" res="18263.2" algo="Sum"/><pk mz="181.08587935" i="1631.89" sn="100.76" a="24.8201" fwhm="0.0112173" res="16143.5" algo="Sum"/><pk mz="182.08228628" i="3257.94" sn="197.552" a="37.7558" fwhm="0.00998894" res="18228.4" algo="Sum"/><pk mz="184.07460261" i="1674" sn="95.6589" a="19.3958" fwhm="0.0103286" res="17821.8" algo="Sum"/><pk mz="184.09543177" i="3393.16" sn="193.797" a="38.3024" fwhm="0.00983287" res="18722.5" algo="Sum"/><pk mz="185.03367494" i="3338.17" sn="186.175" a="42.7201" fwhm="0.0107145" res="17269.4" algo="Sum"/><pk mz="185.07033867" i="872.311" sn="48.6421" a="14.2493" fwhm="0.0147079" res="12583" algo="Sum"/><pk mz="185.11581916" i="32804.9" sn="1828.97" a="346.595" fwhm="0.00937225" res="19751.5" algo="Sum"/><pk mz="186.11908934" i="2939.56" sn="162.144" a="36.3225" fwhm="0.0102905" res="18086.5" algo="Sum"/><pk mz="187.05862455" i="4132.21" sn="224.396" a="54.597" fwhm="0.0103789" res="18023" algo="Sum"/><pk mz="187.11012118" i="750.79" sn="40.7711" a="8.93506" fwhm="0.0132628" res="14107.8" algo="Sum"/><pk mz="188.07140791" i="23649.1" sn="1265.03" a="263.029" fwhm="0.0100799" res="18658.1" algo="Sum"/><pk mz="189.02183597" i="1945.32" sn="102.147" a="32.0148" fwhm="0.015123" res="12498.9" algo="Sum"/><pk mz="189.07468607" i="4421.97" sn="232.074" a="55.2676" fwhm="0.0126334" res="14966.2" algo="Sum"/><pk mz="189.13427671" i="970.962" sn="50.809" a="16.1965" fwhm="0.0135198" res="13989.4" algo="Sum"/><pk mz="190.91299335" i="1132.54" sn="56.2593" a="13.6117" fwhm="0.0105821" res="18041.1" algo="Sum"/><pk mz="191.01045374" i="1516.52" sn="75.004" a="25.6207" fwhm="0.0185825" res="10279.1" algo="Sum"/><pk mz="191.04109833" i="18810.4" sn="929.31" a="208.984" fwhm="0.00992274" res="19252.8" algo="Sum"/><pk mz="191.07677968" i="6274.38" sn="309.546" a="85.198" fwhm="0.0116775" res="16362.8" algo="Sum"/><pk mz="192.02535557" i="1347.15" sn="65.1066" a="17.3608" fwhm="0.0120725" res="15906.1" algo="Sum"/><pk mz="192.04187828" i="2337.86" sn="112.986" a="32.1423" fwhm="0.0126207" res="15216.4" algo="Sum"/><pk mz="192.07657454" i="769.517" sn="37.19" a="16.7339" fwhm="0.0222175" res="8645.29" algo="Sum"/><pk mz="192.96287509" i="1062.64" sn="50.4925" a="12.8329" fwhm="0.0107088" res="18019.1" algo="Sum"/><pk mz="193.00087506" i="1055.31" sn="50.1403" a="13.8786" fwhm="0.0111083" res="17374.5" algo="Sum"/><pk mz="195.10012374" i="743.929" sn="34.4244" a="12.9124" fwhm="0.011631" res="16774.1" algo="Sum"/><pk mz="196.86600150" i="4573.4" sn="204.75" a="54.0131" fwhm="0.00991843" res="19848.5" algo="Sum"/><pk mz="197.07951167" i="1029.96" sn="45.8055" a="12.9805" fwhm="0.0123443" res="15965.3" algo="Sum"/><pk mz="197.10192755" i="1567.58" sn="69.6704" a="20.5251" fwhm="0.0123902" res="15907.9" algo="Sum"/><pk mz="198.08636189" i="1116.28" sn="48.7345" a="15.9649" fwhm="0.0128087" res="15465" algo="Sum"/><pk mz="198.86298900" i="4448.17" sn="192.197" a="49.4193" fwhm="0.0099079" res="20071.2" algo="Sum"/><pk mz="200.04119704" i="3016.55" sn="127.755" a="34.1128" fwhm="0.0106157" res="18843.9" algo="Sum"/><pk mz="200.06906013" i="1053.7" sn="44.6256" a="14.2352" fwhm="0.0115355" res="17343.8" algo="Sum"/><pk mz="200.85982834" i="1450.64" sn="60.5994" a="16.3083" fwhm="0.00963718" res="20842.2" algo="Sum"/><pk mz="201.08824740" i="2461.6" sn="102.638" a="32.7725" fwhm="0.0105998" res="18970.9" algo="Sum"/><pk mz="201.18565389" i="2634.77" sn="109.85" a="32.4344" fwhm="0.0108393" res="18560.7" algo="Sum"/><pk mz="202.03380163" i="3150.31" sn="129.826" a="38.9304" fwhm="0.0103739" res="19475.2" algo="Sum"/><pk mz="202.99064485" i="1053.8" sn="42.8665" a="14.3975" fwhm="0.0113491" res="17886" algo="Sum"/><pk mz="203.03311463" i="3526.68" sn="143.459" a="42.1076" fwhm="0.0151949" res="13361.9" algo="Sum"/><pk mz="203.05367209" i="393234" sn="15996.1" a="3637.32" fwhm="0.00826165" res="24577.9" algo="Sum"/><pk mz="203.10190511" i="1144.86" sn="46.5707" a="17.7543" fwhm="0.0131176" res="15483.2" algo="Sum"/><pk mz="203.15037552" i="869.903" sn="35.342" a="16.3426" fwhm="0.017375" res="11692.1" algo="Sum"/><pk mz="204.05683280" i="24096.6" sn="964.111" a="306.451" fwhm="0.0111738" res="18262.1" algo="Sum"/><pk mz="204.12376070" i="7547.9" sn="301.907" a="89.0203" fwhm="0.0106424" res="19180.2" algo="Sum"/><pk mz="205.05801911" i="5137.83" sn="201.853" a="76.0356" fwhm="0.0124318" res="16494.7" algo="Sum"/><pk mz="205.09678395" i="5100.44" sn="200.157" a="87.9133" fwhm="0.0157249" res="13042.8" algo="Sum"/><pk mz="205.12158838" i="1577.19" sn="61.8667" a="28.5365" fwhm="0.0172608" res="11883.6" algo="Sum"/><pk mz="206.89444343" i="10448" sn="395.972" a="127.04" fwhm="0.0111654" res="18529.9" algo="Sum"/><pk mz="207.01483435" i="6587.42" sn="249.457" a="83.6967" fwhm="0.0107566" res="19245.4" algo="Sum"/><pk mz="207.05126697" i="1416.97" sn="53.6588" a="26.5695" fwhm="0.0142852" res="14494.1" algo="Sum"/><pk mz="207.10984830" i="748.761" sn="28.3547" a="13.5062" fwhm="0.0161823" res="12798.5" algo="Sum"/><pk mz="208.89150223" i="7069.74" sn="261.786" a="85.3165" fwhm="0.0107026" res="19517.9" algo="Sum"/><pk mz="209.11591700" i="878.58" sn="32.5255" a="13.0718" fwhm="0.011778" res="17754.8" algo="Sum"/><pk mz="210.05107373" i="2489.03" sn="91.0999" a="31.4437" fwhm="0.0113443" res="18516" algo="Sum"/><pk mz="210.88876620" i="1183.45" sn="42.8022" a="14.5176" fwhm="0.0111169" res="18970.1" algo="Sum"/><pk mz="212.83943844" i="2100.48" sn="72.9881" a="27.6385" fwhm="0.011857" res="17950.5" algo="Sum"/><pk mz="213.00007973" i="3238.66" sn="111.764" a="43.418" fwhm="0.0115334" res="18468.2" algo="Sum"/><pk mz="213.07534553" i="744.097" sn="25.6225" a="12.3715" fwhm="0.0129643" res="16435.6" algo="Sum"/><pk mz="213.10990527" i="1012.05" sn="34.81" a="14.486" fwhm="0.0112543" res="18935.9" algo="Sum"/><pk mz="213.14678402" i="1483" sn="50.9443" a="20.4576" fwhm="0.0116749" res="18256.9" algo="Sum"/><pk mz="214.00656992" i="1495.12" sn="50.3855" a="19.7774" fwhm="0.0119222" res="17950.3" algo="Sum"/><pk mz="214.05740117" i="937.158" sn="31.5754" a="12.2055" fwhm="0.0102454" res="20893.1" algo="Sum"/><pk mz="214.83650017" i="2222.88" sn="73.6592" a="28.204" fwhm="0.0115494" res="18601.4" algo="Sum"/><pk mz="215.01676644" i="2226.09" sn="73.5968" a="30.3359" fwhm="0.0117346" res="18323.2" algo="Sum"/><pk mz="216.01577818" i="1112.39" sn="36.3911" a="15.6939" fwhm="0.0117538" res="18378.3" algo="Sum"/><pk mz="216.83371302" i="829.896" sn="26.7738" a="10.5352" fwhm="0.0114514" res="18935.1" algo="Sum"/><pk mz="216.92311263" i="37857.3" sn="1220.79" a="446.406" fwhm="0.010797" res="20091.1" algo="Sum"/><pk mz="217.08220292" i="1287.35" sn="41.5044" a="16.467" fwhm="0.0142379" res="15246.8" algo="Sum"/><pk mz="217.10535005" i="3504.81" sn="112.988" a="52.6922" fwhm="0.0117077" res="18543.7" algo="Sum"/><pk mz="217.92655474" i="937.315" sn="29.8862" a="11.2899" fwhm="0.0107347" res="20301.2" algo="Sum"/><pk mz="218.92026062" i="12230.5" sn="384.066" a="152.756" fwhm="0.0112144" res="19521.4" algo="Sum"/><pk mz="219.02732771" i="418058" sn="13080.5" a="4020.46" fwhm="0.00865732" res="25299.7" algo="Sum"/><pk mz="219.08323618" i="3010.82" sn="93.9945" a="54.1987" fwhm="0.0139609" res="15692.6" algo="Sum"/><pk mz="220.03041734" i="25609.4" sn="783.369" a="327.231" fwhm="0.0114645" res="19192.4" algo="Sum"/><pk mz="220.06727008" i="1196.06" sn="36.5396" a="17.8196" fwhm="0.014235" res="15459.6" algo="Sum"/><pk mz="220.93455753" i="840.928" sn="25.279" a="11.4027" fwhm="0.0117258" res="18841.7" algo="Sum"/><pk mz="221.02578200" i="28708.2" sn="861.497" a="397.713" fwhm="0.012451" res="17751.7" algo="Sum"/><pk mz="221.06359784" i="4916.62" sn="147.506" a="68.6646" fwhm="0.0118551" res="18647.1" algo="Sum"/><pk mz="221.11700988" i="865.906" sn="25.9483" a="13.2415" fwhm="0.012471" res="17730.5" algo="Sum"/><pk mz="221.17555388" i="1367.96" sn="40.9934" a="21.3501" fwhm="0.0123519" res="17906.2" algo="Sum"/><pk mz="222.02906282" i="2136.93" sn="63.4283" a="30.9507" fwhm="0.0123431" res="17988.2" algo="Sum"/><pk mz="222.86810546" i="8481" sn="249.502" a="102.77" fwhm="0.0114238" res="19509.1" algo="Sum"/><pk mz="222.97237606" i="889.922" sn="26.1663" a="13.2293" fwhm="0.0129019" res="17282.2" algo="Sum"/><pk mz="223.09579224" i="1034.27" sn="30.4087" a="16.8584" fwhm="0.0135496" res="16465.1" algo="Sum"/><pk mz="223.16748765" i="1047.35" sn="30.7933" a="14.3494" fwhm="0.0116861" res="19096.9" algo="Sum"/><pk mz="224.86519546" i="5852.24" sn="168.422" a="78.3512" fwhm="0.0117819" res="19085.6" algo="Sum"/><pk mz="225.03480236" i="18717.3" sn="538.442" a="254.791" fwhm="0.0119624" res="18811.8" algo="Sum"/><pk mz="225.11017399" i="910.338" sn="26.1836" a="13.1754" fwhm="0.0129011" res="17449" algo="Sum"/><pk mz="226.04321276" i="3183.87" sn="90.1915" a="52.012" fwhm="0.0153274" res="14747.6" algo="Sum"/><pk mz="226.86248619" i="1346.08" sn="37.5699" a="17.305" fwhm="0.0110296" res="20568.6" algo="Sum"/><pk mz="226.95174878" i="43888" sn="1221.7" a="529.336" fwhm="0.0110952" res="20454.9" algo="Sum"/><pk mz="227.07987530" i="2890.94" sn="80.1024" a="46.5808" fwhm="0.0125765" res="18055.9" algo="Sum"/><pk mz="227.12557991" i="2749.35" sn="76.0399" a="42.749" fwhm="0.0123204" res="18434.9" algo="Sum"/><pk mz="227.95497843" i="1634.27" sn="44.3136" a="21.3392" fwhm="0.0119641" res="19053.3" algo="Sum"/><pk mz="228.26864827" i="4359.14" sn="117.706" a="58.5946" fwhm="0.0122496" res="18634.7" algo="Sum"/><pk mz="228.97336973" i="745.988" sn="19.9011" a="9.88339" fwhm="0.0121164" res="18897.7" algo="Sum"/><pk mz="229.15483881" i="1808.86" sn="48.0982" a="32.3018" fwhm="0.013952" res="16424.5" algo="Sum"/><pk mz="229.21659147" i="1689.86" sn="44.9338" a="24.1112" fwhm="0.0126228" res="18158.9" algo="Sum"/><pk mz="229.27234011" i="781.78" sn="20.7878" a="10.2634" fwhm="0.0114133" res="20088.3" algo="Sum"/><pk mz="230.24839061" i="883.468" sn="23.2544" a="11.5111" fwhm="0.0123753" res="18605.5" algo="Sum"/><pk mz="232.89669461" i="30517.3" sn="781.389" a="386.157" fwhm="0.0114993" res="20253.1" algo="Sum"/><pk mz="233.00070547" i="3733.36" sn="95.5843" a="55.1952" fwhm="0.0121742" res="19138.9" algo="Sum"/><pk mz="233.07848465" i="1041.43" sn="26.6619" a="18.1335" fwhm="0.014166" res="16453.4" algo="Sum"/><pk mz="233.11349305" i="1309.15" sn="33.5159" a="20.0679" fwhm="0.013435" res="17351.2" algo="Sum"/><pk mz="233.15058602" i="1105.58" sn="28.3042" a="17.7309" fwhm="0.0131707" res="17702.2" algo="Sum"/><pk mz="233.90017944" i="771.829" sn="19.5517" a="10.8738" fwhm="0.0110651" res="21138.5" algo="Sum"/><pk mz="234.89401251" i="11878.6" sn="296.018" a="159.945" fwhm="0.0121941" res="19262.9" algo="Sum"/><pk mz="234.98167232" i="2077.59" sn="51.7645" a="29.4585" fwhm="0.012693" res="18512.7" algo="Sum"/><pk mz="235.09214006" i="2408.28" sn="59.8698" a="34.666" fwhm="0.0135925" res="17295.7" algo="Sum"/><pk mz="235.20368281" i="1013.19" sn="25.1504" a="13.8236" fwhm="0.0125619" res="18723.6" algo="Sum"/><pk mz="236.89198624" i="774.763" sn="18.8227" a="13.633" fwhm="0.0142905" res="16576.9" algo="Sum"/><pk mz="236.99798842" i="1220.09" sn="29.5915" a="18.3218" fwhm="0.0119967" res="19755.3" algo="Sum"/><pk mz="237.14801858" i="1591" sn="38.5746" a="24.5604" fwhm="0.0134751" res="17599" algo="Sum"/><pk mz="238.84173904" i="3453.12" sn="82.9759" a="44.4267" fwhm="0.0118571" res="20143.3" algo="Sum"/><pk mz="239.06423479" i="1880.91" sn="45.1551" a="25.5867" fwhm="0.0124311" res="19231.2" algo="Sum"/><pk mz="239.08922696" i="5199.12" sn="124.816" a="72.9607" fwhm="0.0127077" res="18814.6" algo="Sum"/><pk mz="239.12750326" i="866.475" sn="20.8016" a="8.44524" fwhm="0.00967454" res="24717.2" algo="Sum"/><pk mz="239.14096698" i="1480.47" sn="35.5419" a="24.2137" fwhm="0.015706" res="15226.1" algo="Sum"/><pk mz="239.16157836" i="1787.94" sn="42.9233" a="26.096" fwhm="0.0136845" res="17476.8" algo="Sum"/><pk mz="240.83903940" i="2483.39" sn="59.1136" a="35.0342" fwhm="0.0128796" res="18699.3" algo="Sum"/><pk mz="240.96715718" i="3870.9" sn="92.0777" a="52.0311" fwhm="0.0121971" res="19756" algo="Sum"/><pk mz="241.00857914" i="3105.99" sn="73.8826" a="44.1935" fwhm="0.0130621" res="18451" algo="Sum"/><pk mz="241.02996956" i="933.232" sn="22.1989" a="14.1123" fwhm="0.0141142" res="17077.1" algo="Sum"/><pk mz="241.15614379" i="1750.47" sn="41.6386" a="26.8958" fwhm="0.0144351" res="16706.3" algo="Sum"/><pk mz="242.01806692" i="972.373" sn="22.9033" a="16.8688" fwhm="0.0135316" res="17885.4" algo="Sum"/><pk mz="242.92533830" i="19455" sn="451.905" a="263.879" fwhm="0.0122774" res="19786.4" algo="Sum"/><pk mz="243.00977164" i="748.412" sn="17.3374" a="15.4634" fwhm="0.0169303" res="14353.5" algo="Sum"/><pk mz="243.05380186" i="1146.21" sn="26.5149" a="17.5005" fwhm="0.0183381" res="13254.1" algo="Sum"/><pk mz="243.09915797" i="4607.79" sn="106.469" a="72.8443" fwhm="0.0129023" res="18841.5" algo="Sum"/><pk mz="243.92921597" i="753.216" sn="17.1374" a="12.9057" fwhm="0.0144543" res="16875.9" algo="Sum"/><pk mz="244.10160245" i="883.878" sn="20.0565" a="15.6916" fwhm="0.014479" res="16859.1" algo="Sum"/><pk mz="244.92454683" i="1528.46" sn="34.2808" a="24.7931" fwhm="0.0144841" res="16909.9" algo="Sum"/><pk mz="245.04556427" i="991.811" sn="22.1783" a="15.4768" fwhm="0.0138544" res="17687.2" algo="Sum"/><pk mz="245.07852371" i="2755.08" sn="61.5553" a="44.2784" fwhm="0.0129341" res="18948.3" algo="Sum"/><pk mz="245.14878790" i="1001.64" sn="22.3751" a="22.6569" fwhm="0.0211289" res="11602.5" algo="Sum"/><pk mz="247.09253057" i="2849.12" sn="62.2404" a="43" fwhm="0.0133618" res="18492.5" algo="Sum"/><pk mz="247.13014450" i="1043.71" sn="22.7994" a="19.0861" fwhm="0.0152277" res="16229" algo="Sum"/><pk mz="248.87044288" i="10885.1" sn="233.526" a="148.897" fwhm="0.0121005" res="20567" algo="Sum"/><pk mz="249.06067308" i="3075.46" sn="65.9557" a="47.6572" fwhm="0.0158846" res="15679.4" algo="Sum"/><pk mz="249.10772371" i="1987.68" sn="42.6279" a="31.4383" fwhm="0.017866" res="13943.1" algo="Sum"/><pk mz="249.15590246" i="3265.85" sn="70.0399" a="64.1293" fwhm="0.0172513" res="14442.8" algo="Sum"/><pk mz="249.18368672" i="1611.77" sn="34.5662" a="25.2645" fwhm="0.0148763" res="16750.4" algo="Sum"/><pk mz="249.21871646" i="1118.71" sn="23.9678" a="16.2471" fwhm="0.0132224" res="18848.2" algo="Sum"/><pk mz="250.17799914" i="2098.76" sn="44.4358" a="35.5874" fwhm="0.0148936" res="16797.7" algo="Sum"/><pk mz="250.86798444" i="4755.31" sn="100.083" a="69.9944" fwhm="0.0130454" res="19230.4" algo="Sum"/><pk mz="250.91969599" i="1237.4" sn="26.0219" a="19.222" fwhm="0.0137885" res="18197.7" algo="Sum"/><pk mz="251.19802558" i="7444.34" sn="155.452" a="113.81" fwhm="0.0130511" res="19247.3" algo="Sum"/><pk mz="252.20155104" i="1100.31" sn="22.6583" a="17.8587" fwhm="0.0145913" res="17284.3" algo="Sum"/><pk mz="252.91693746" i="784.87" sn="16.0444" a="11.3861" fwhm="0.0127946" res="19767.5" algo="Sum"/><pk mz="253.14144668" i="1434.91" sn="29.2933" a="23.239" fwhm="0.0152209" res="16631.2" algo="Sum"/><pk mz="254.82227467" i="3738.85" sn="74.6622" a="60.2518" fwhm="0.0142525" res="17879.2" algo="Sum"/><pk mz="255.15576348" i="2434.12" sn="48.5541" a="44.6024" fwhm="0.0160165" res="15930.9" algo="Sum"/><pk mz="256.15606347" i="999.816" sn="19.7211" a="20.0344" fwhm="0.0153062" res="16735.4" algo="Sum"/><pk mz="256.26395328" i="866.5" sn="17.0649" a="14.0153" fwhm="0.015449" res="16587.8" algo="Sum"/><pk mz="256.29975141" i="31162.1" sn="612.947" a="454.462" fwhm="0.0131215" res="19532.8" algo="Sum"/><pk mz="256.81963364" i="4541.35" sn="88.5821" a="71.7176" fwhm="0.014293" res="17968.2" algo="Sum"/><pk mz="256.94079329" i="1196.14" sn="23.3192" a="18.5052" fwhm="0.0139246" res="18452.3" algo="Sum"/><pk mz="257.07474532" i="1539.13" sn="29.9923" a="26.1708" fwhm="0.0138407" res="18573.8" algo="Sum"/><pk mz="257.15139090" i="1664.45" sn="32.4355" a="30.4711" fwhm="0.0144582" res="17785.9" algo="Sum"/><pk mz="257.18692540" i="743.518" sn="14.4891" a="12.4455" fwhm="0.0151473" res="16979.1" algo="Sum"/><pk mz="257.24715790" i="1576.49" sn="30.7183" a="23.1808" fwhm="0.0133602" res="19254.8" algo="Sum"/><pk mz="257.30291757" i="5960.67" sn="115.908" a="89.3561" fwhm="0.0132974" res="19349.9" algo="Sum"/><pk mz="258.27916902" i="1566.47" sn="29.8563" a="24.3138" fwhm="0.014313" res="18045" algo="Sum"/><pk mz="258.81716046" i="1997.12" sn="37.8476" a="32.6803" fwhm="0.014458" res="17901.3" algo="Sum"/><pk mz="258.89901171" i="3934.78" sn="74.5682" a="57.6647" fwhm="0.0131263" res="19723.6" algo="Sum"/><pk mz="259.13027041" i="2824.83" sn="53.1441" a="46.3743" fwhm="0.0138707" res="18681.9" algo="Sum"/><pk mz="259.16720847" i="939.955" sn="17.6626" a="17.6701" fwhm="0.0176546" res="14679.8" algo="Sum"/><pk mz="260.94861969" i="2920.56" sn="53.489" a="45.7723" fwhm="0.0135164" res="19306" algo="Sum"/><pk mz="261.01156462" i="2163.91" sn="39.5614" a="40.2648" fwhm="0.0158551" res="16462.3" algo="Sum"/><pk mz="261.04379085" i="1572.91" sn="28.7268" a="28.2037" fwhm="0.0164469" res="15871.9" algo="Sum"/><pk mz="261.10943036" i="26593" sn="485.018" a="441.521" fwhm="0.0134316" res="19439.9" algo="Sum"/><pk mz="262.11308103" i="3831.48" sn="69.2232" a="68.5662" fwhm="0.0140044" res="18716.5" algo="Sum"/><pk mz="262.94558350" i="971.05" sn="17.3912" a="15.6072" fwhm="0.0144471" res="18200.6" algo="Sum"/><pk mz="263.00932192" i="940.109" sn="16.8338" a="16.9268" fwhm="0.0149634" res="17576.8" algo="Sum"/><pk mz="263.08653663" i="6534.96" sn="116.984" a="103.727" fwhm="0.0143973" res="18273.3" algo="Sum"/><pk mz="263.11994717" i="898.431" sn="16.0828" a="23.0172" fwhm="0.0273748" res="9611.75" algo="Sum"/><pk mz="263.19793592" i="40813" sn="730.538" a="582.53" fwhm="0.0128544" res="20475.4" algo="Sum"/><pk mz="263.23437477" i="4323.36" sn="77.3866" a="72.3713" fwhm="0.014803" res="17782.5" algo="Sum"/><pk mz="264.09030510" i="766.081" sn="13.6152" a="13.5067" fwhm="0.015412" res="17135.3" algo="Sum"/><pk mz="264.20129694" i="6837.47" sn="121.494" a="102.507" fwhm="0.0137985" res="19147.1" algo="Sum"/><pk mz="264.23738421" i="767.391" sn="13.6358" a="13.85" fwhm="0.0169201" res="15616.7" algo="Sum"/><pk mz="264.85029315" i="4286.18" sn="75.7674" a="77.0193" fwhm="0.0161762" res="16372.8" algo="Sum"/><pk mz="265.03072056" i="1291.05" sn="22.8201" a="33.2858" fwhm="0.0235358" res="11260.8" algo="Sum"/><pk mz="265.13865883" i="759.779" sn="13.4296" a="21.3179" fwhm="0.0251708" res="10533.6" algo="Sum"/><pk mz="265.21260723" i="2487.26" sn="43.9603" a="45.2193" fwhm="0.0161143" res="16458.2" algo="Sum"/><pk mz="265.25198401" i="846.288" sn="14.9575" a="14.9266" fwhm="0.0150527" res="17621.5" algo="Sum"/><pk mz="266.17232629" i="2502" sn="43.9818" a="39.7156" fwhm="0.0140515" res="18942.6" algo="Sum"/><pk mz="266.84797251" i="3744.25" sn="65.1232" a="61.6064" fwhm="0.0147665" res="18071.2" algo="Sum"/><pk mz="266.89357859" i="833.586" sn="14.4984" a="14.0363" fwhm="0.0143018" res="18661.5" algo="Sum"/><pk mz="267.05778956" i="831.898" sn="14.4546" a="14.9632" fwhm="0.0141125" res="18923.5" algo="Sum"/><pk mz="267.15724464" i="1097.32" sn="19.0447" a="18.3087" fwhm="0.0187246" res="14267.7" algo="Sum"/><pk mz="267.22939714" i="764.717" sn="13.2555" a="12.9414" fwhm="0.0129793" res="20588.9" algo="Sum"/><pk mz="268.84653034" i="1097.97" sn="18.675" a="17.9439" fwhm="0.0157035" res="17120.2" algo="Sum"/><pk mz="269.07526025" i="747.909" sn="12.6612" a="14.6484" fwhm="0.0168533" res="15965.7" algo="Sum"/><pk mz="270.79712135" i="2381.56" sn="39.7963" a="34.3959" fwhm="0.0130837" res="20697.3" algo="Sum"/><pk mz="270.97715642" i="7790.83" sn="130.107" a="125.414" fwhm="0.014058" res="19275.7" algo="Sum"/><pk mz="271.03931318" i="1583.14" sn="26.4384" a="30.6775" fwhm="0.0147137" res="18420.9" algo="Sum"/><pk mz="271.09018220" i="1037.02" sn="17.3183" a="18.2096" fwhm="0.0151544" res="17888.5" algo="Sum"/><pk mz="271.16651018" i="1862.57" sn="31.1049" a="32.7221" fwhm="0.0159876" res="16961" algo="Sum"/><pk mz="271.18751370" i="1030.52" sn="17.2096" a="20.4338" fwhm="0.0162032" res="16736.6" algo="Sum"/><pk mz="271.96392013" i="912.347" sn="15.1514" a="17.8037" fwhm="0.0208468" res="13045.8" algo="Sum"/><pk mz="272.79435312" i="3002.76" sn="49.5601" a="46.5102" fwhm="0.0142052" res="19203.9" algo="Sum"/><pk mz="272.94568434" i="774.944" sn="12.7779" a="17.7635" fwhm="0.0213334" res="12794.3" algo="Sum"/><pk mz="273.14542191" i="822.788" sn="13.5621" a="15.5621" fwhm="0.0150355" res="18166.7" algo="Sum"/><pk mz="273.18119608" i="1435.06" sn="23.6536" a="31.6125" fwhm="0.0177548" res="15386.3" algo="Sum"/><pk mz="274.14110736" i="946.331" sn="15.5032" a="19.0964" fwhm="0.0163869" res="16729.3" algo="Sum"/><pk mz="274.79145676" i="1582.14" sn="25.6446" a="25.7133" fwhm="0.0146067" res="18812.7" algo="Sum"/><pk mz="274.88040421" i="2610.21" sn="42.3083" a="43.0198" fwhm="0.0145158" res="18936.6" algo="Sum"/><pk mz="275.16109604" i="757.279" sn="12.2485" a="13.5065" fwhm="0.0171285" res="16064.5" algo="Sum"/><pk mz="276.87792219" i="1638.37" sn="25.8711" a="25.8596" fwhm="0.0141541" res="19561.6" algo="Sum"/><pk mz="276.92235050" i="2552.2" sn="40.2263" a="42.5011" fwhm="0.0142775" res="19395.7" algo="Sum"/><pk mz="276.98448611" i="826.903" sn="13.0062" a="15.8207" fwhm="0.0166528" res="16632.9" algo="Sum"/><pk mz="277.08297010" i="1380.4" sn="21.6719" a="26.5388" fwhm="0.0180809" res="15324.6" algo="Sum"/><pk mz="277.10386059" i="1072.23" sn="16.8239" a="19.5437" fwhm="0.015729" res="17617.4" algo="Sum"/><pk mz="277.21354748" i="2035.1" sn="31.8379" a="33.8907" fwhm="0.015103" res="18354.9" algo="Sum"/><pk mz="277.24972761" i="2467.53" sn="38.6005" a="38.3311" fwhm="0.0139632" res="19855.7" algo="Sum"/><pk mz="278.24603675" i="2144.02" sn="33.2325" a="39.0559" fwhm="0.0162741" res="17097.5" algo="Sum"/><pk mz="278.89181806" i="1130.3" sn="17.3088" a="19.2202" fwhm="0.0157107" res="17751.7" algo="Sum"/><pk mz="278.91993734" i="928.429" sn="14.2056" a="16.0678" fwhm="0.0162425" res="17172.2" algo="Sum"/><pk mz="279.05763042" i="1319.68" sn="20.1387" a="24.4395" fwhm="0.0167154" res="16694.7" algo="Sum"/><pk mz="279.08479542" i="1289.25" sn="19.674" a="24.203" fwhm="0.0194365" res="14358.8" algo="Sum"/><pk mz="279.15763548" i="3482.14" sn="53.125" a="63.3342" fwhm="0.0157825" res="17687.7" algo="Sum"/><pk mz="279.22919513" i="5427.73" sn="82.8242" a="94.8972" fwhm="0.015075" res="18522.6" algo="Sum"/><pk mz="280.23254467" i="997.046" sn="15.0452" a="17.1255" fwhm="0.0150722" res="18592.7" algo="Sum"/><pk mz="280.82609541" i="2020.76" sn="30.2274" a="33.878" fwhm="0.0156721" res="17918.9" algo="Sum"/><pk mz="281.20813883" i="2822.25" sn="42.1976" a="46.7691" fwhm="0.0152699" res="18415.8" algo="Sum"/><pk mz="281.24536300" i="1419.25" sn="21.2219" a="26.399" fwhm="0.0152373" res="18457.7" algo="Sum"/><pk mz="282.20442166" i="2949.69" sn="43.8091" a="61.7704" fwhm="0.0179959" res="15681.6" algo="Sum"/><pk mz="282.27898867" i="2230.83" sn="33.1073" a="35.2785" fwhm="0.014415" res="19582.3" algo="Sum"/><pk mz="282.82316193" i="2313.55" sn="34.0737" a="38.2994" fwhm="0.0143775" res="19671.2" algo="Sum"/><pk mz="283.03098218" i="917.807" sn="13.515" a="20.1148" fwhm="0.017296" res="16363.9" algo="Sum"/><pk mz="283.15111336" i="892.067" sn="13.1323" a="20.3409" fwhm="0.0158652" res="17847.3" algo="Sum"/><pk mz="283.20597585" i="762.016" sn="11.2116" a="15.4262" fwhm="0.0196013" res="14448.3" algo="Sum"/><pk mz="283.26268402" i="997.248" sn="14.6434" a="18.377" fwhm="0.0168766" res="16784.4" algo="Sum"/><pk mz="284.29467574" i="1749.32" sn="25.3868" a="28.6829" fwhm="0.0151589" res="18754.3" algo="Sum"/><pk mz="284.33086924" i="6826.48" sn="99.014" a="108.657" fwhm="0.0145011" res="19607.6" algo="Sum"/><pk mz="284.82064187" i="801.741" sn="11.5862" a="13.5341" fwhm="0.0158817" res="17933.8" algo="Sum"/><pk mz="284.90993254" i="2441.48" sn="35.2676" a="39.2633" fwhm="0.0140288" res="20309" algo="Sum"/><pk mz="285.07018680" i="989.861" sn="14.2228" a="18.622" fwhm="0.0151117" res="18864.2" algo="Sum"/><pk mz="285.13046054" i="1003.6" sn="14.3961" a="19.0899" fwhm="0.0193515" res="14734.3" algo="Sum"/><pk mz="285.16362118" i="1957.04" sn="28.0499" a="38.3739" fwhm="0.0195773" res="14566" algo="Sum"/><pk mz="285.27867699" i="1067.86" sn="15.2966" a="21.8975" fwhm="0.0175758" res="16231.4" algo="Sum"/><pk mz="285.33385283" i="1345.2" sn="19.2655" a="22.5318" fwhm="0.0156219" res="18264.9" algo="Sum"/><pk mz="285.98813500" i="825.825" sn="11.7162" a="15.3036" fwhm="0.0167112" res="17113.5" algo="Sum"/><pk mz="286.77098754" i="994.511" sn="14.0128" a="15.9962" fwhm="0.0148831" res="19268.2" algo="Sum"/><pk mz="286.90733703" i="817.396" sn="11.4827" a="13.7676" fwhm="0.0150737" res="19033.6" algo="Sum"/><pk mz="286.95116232" i="3584.79" sn="50.3338" a="70.6348" fwhm="0.0149919" res="19140.4" algo="Sum"/><pk mz="287.01127829" i="790.895" sn="11.1023" a="17.5514" fwhm="0.0187987" res="15267.6" algo="Sum"/><pk mz="287.05493422" i="4005.36" sn="56.2312" a="73.3057" fwhm="0.0162847" res="17627.2" algo="Sum"/><pk mz="287.19766763" i="953.597" sn="13.3861" a="16.7993" fwhm="0.0150402" res="19095.3" algo="Sum"/><pk mz="288.21580670" i="1327.3" sn="18.4604" a="29.0455" fwhm="0.0163168" res="17663.7" algo="Sum"/><pk mz="288.76825398" i="1519.59" sn="21.0268" a="23.0814" fwhm="0.0138206" res="20894.1" algo="Sum"/><pk mz="288.92123587" i="2048.08" sn="28.3238" a="35.7049" fwhm="0.015163" res="19054.3" algo="Sum"/><pk mz="289.17711000" i="860.061" sn="11.888" a="17.1618" fwhm="0.0230813" res="12528.6" algo="Sum"/><pk mz="289.24981569" i="778.53" sn="10.7596" a="14.0126" fwhm="0.016067" res="18002.8" algo="Sum"/><pk mz="290.76556130" i="798.174" sn="10.9712" a="13.2639" fwhm="0.0132567" res="21933.5" algo="Sum"/><pk mz="290.85504648" i="1771.88" sn="24.3537" a="31.2843" fwhm="0.0150196" res="19365.1" algo="Sum"/><pk mz="291.12063214" i="1015.55" sn="13.9494" a="19.8603" fwhm="0.016223" res="17945" algo="Sum"/><pk mz="291.19475574" i="2241.87" sn="30.7939" a="39.1103" fwhm="0.0157679" res="18467.6" algo="Sum"/><pk mz="291.22894745" i="2995.05" sn="41.1394" a="50.101" fwhm="0.0154581" res="18839.9" algo="Sum"/><pk mz="291.26554624" i="5785.2" sn="79.4645" a="93.3037" fwhm="0.0146962" res="19819.1" algo="Sum"/><pk mz="292.26909914" i="1124.32" sn="15.397" a="19.8241" fwhm="0.0165365" res="17674.2" algo="Sum"/><pk mz="292.85217231" i="1254.83" sn="17.11" a="21.7786" fwhm="0.0152294" res="19229.4" algo="Sum"/><pk mz="293.02164258" i="809.604" sn="11.0394" a="16.6083" fwhm="0.0155421" res="18853.4" algo="Sum"/><pk mz="293.09755597" i="46578.4" sn="634.879" a="759.373" fwhm="0.0141986" res="20642.7" algo="Sum"/><pk mz="293.17244353" i="1296.2" sn="17.664" a="27.9851" fwhm="0.0185987" res="15763.1" algo="Sum"/><pk mz="293.20843253" i="1244.85" sn="16.9673" a="23.3973" fwhm="0.0165837" res="17680.5" algo="Sum"/><pk mz="293.24459368" i="3769.2" sn="51.3875" a="64.4592" fwhm="0.015315" res="19147.5" algo="Sum"/><pk mz="294.10095139" i="5511.65" sn="74.7206" a="95.6021" fwhm="0.0152391" res="19299.1" algo="Sum"/><pk mz="294.24791393" i="758.013" sn="10.2738" a="14.1112" fwhm="0.0161475" res="18222.5" algo="Sum"/><pk mz="294.93839992" i="3085.91" sn="41.4586" a="53.6567" fwhm="0.0152992" res="19278" algo="Sum"/><pk mz="295.10187044" i="1446.4" sn="19.3491" a="30.3714" fwhm="0.017655" res="16714.9" algo="Sum"/><pk mz="295.18851277" i="2320.78" sn="31.0396" a="52.4454" fwhm="0.0189631" res="15566.5" algo="Sum"/><pk mz="295.22383799" i="4598.76" sn="61.5037" a="77.7619" fwhm="0.0153182" res="19272.7" algo="Sum"/><pk mz="295.26003543" i="1032.3" sn="13.8077" a="18.9137" fwhm="0.0157759" res="18715.9" algo="Sum"/><pk mz="296.22595590" i="1029.49" sn="13.6468" a="22.9871" fwhm="0.0198513" res="14922.3" algo="Sum"/><pk mz="297.16758915" i="764.269" sn="10.0006" a="18.9009" fwhm="0.024617" res="12071.6" algo="Sum"/><pk mz="297.23859963" i="774.865" sn="10.1402" a="17.4464" fwhm="0.0219586" res="13536.3" algo="Sum"/><pk mz="298.17716782" i="886.367" sn="11.4959" a="18.7725" fwhm="0.0161386" res="18476" algo="Sum"/><pk mz="298.34639199" i="17512" sn="226.988" a="297.067" fwhm="0.0153271" res="19465.2" algo="Sum"/><pk mz="299.10970160" i="1000.57" sn="12.8597" a="24.4964" fwhm="0.0202015" res="14806.3" algo="Sum"/><pk mz="299.16207947" i="4092.29" sn="52.5958" a="83.1005" fwhm="0.0177788" res="16826.9" algo="Sum"/><pk mz="299.19682885" i="3539.81" sn="45.4959" a="70.4454" fwhm="0.0175767" res="17022.4" algo="Sum"/><pk mz="299.34970832" i="3701.18" sn="47.4968" a="66.2578" fwhm="0.0159836" res="18728.5" algo="Sum"/><pk mz="300.00408631" i="920.23" sn="11.7794" a="16.5632" fwhm="0.0141431" res="21212" algo="Sum"/><pk mz="300.16522309" i="891.052" sn="11.3956" a="19.1293" fwhm="0.0182215" res="16473.1" algo="Sum"/><pk mz="300.88367749" i="1684.06" sn="21.3201" a="30.2207" fwhm="0.0151395" res="19874" algo="Sum"/><pk mz="300.98664854" i="1258.91" sn="15.9378" a="32.8066" fwhm="0.0198334" res="15175.7" algo="Sum"/><pk mz="301.14101884" i="189718" sn="2396.33" a="2883.71" fwhm="0.0133379" res="22577.8" algo="Sum"/><pk mz="301.21139273" i="13567.9" sn="171.054" a="250.536" fwhm="0.0166694" res="18069.7" algo="Sum"/><pk mz="302.14410208" i="33133.1" sn="412.408" a="558.404" fwhm="0.014979" res="20171.2" algo="Sum"/><pk mz="302.21489149" i="2838.29" sn="35.2943" a="52.2155" fwhm="0.01691" res="17871.9" algo="Sum"/><pk mz="302.24493571" i="5161.58" sn="64.1788" a="95.4246" fwhm="0.0162021" res="18654.7" algo="Sum"/><pk mz="302.97077692" i="780.915" sn="9.6466" a="19.4533" fwhm="0.0249015" res="12166.8" algo="Sum"/><pk mz="303.14669880" i="4361.2" sn="53.6784" a="86.3734" fwhm="0.0168039" res="18040.3" algo="Sum"/><pk mz="303.19249995" i="2838.55" sn="34.9361" a="50.6456" fwhm="0.016148" res="18775.8" algo="Sum"/><pk mz="303.22901459" i="27219.7" sn="334.995" a="479.824" fwhm="0.0156953" res="19319.7" algo="Sum"/><pk mz="303.30369197" i="784.891" sn="9.65947" a="16.7792" fwhm="0.0186855" res="16232.1" algo="Sum"/><pk mz="304.23240562" i="5645.25" sn="68.911" a="97.6566" fwhm="0.0163119" res="18651" algo="Sum"/><pk mz="304.26056175" i="8703.83" sn="106.255" a="159.141" fwhm="0.0163164" res="18647.5" algo="Sum"/><pk mz="304.30009937" i="815.167" sn="9.95147" a="21.6984" fwhm="0.0286164" res="10633.8" algo="Sum"/><pk mz="305.06502943" i="2780.75" sn="33.7125" a="53.0161" fwhm="0.0161546" res="18884.1" algo="Sum"/><pk mz="305.15675918" i="1895.33" sn="22.9778" a="39.1104" fwhm="0.0203291" res="15010.8" algo="Sum"/><pk mz="305.24454467" i="19043.3" sn="230.855" a="362.791" fwhm="0.0161543" res="18895.6" algo="Sum"/><pk mz="305.27986950" i="3977.11" sn="48.2114" a="74.1912" fwhm="0.0201038" res="15185.2" algo="Sum"/><pk mz="306.24823997" i="3777.55" sn="45.4096" a="65.377" fwhm="0.016424" res="18646.3" algo="Sum"/><pk mz="306.27688288" i="4318.81" sn="51.9161" a="85.8104" fwhm="0.01783" res="17177.6" algo="Sum"/><pk mz="307.20223991" i="1204.65" sn="14.3864" a="28.2891" fwhm="0.0225913" res="13598.3" algo="Sum"/><pk mz="307.22385970" i="1048.32" sn="12.5195" a="18.4025" fwhm="0.0210721" res="14579.6" algo="Sum"/><pk mz="307.26009580" i="8561.34" sn="102.243" a="170.745" fwhm="0.0166919" res="18407.8" algo="Sum"/><pk mz="308.26356552" i="1956.14" sn="23.219" a="37.3273" fwhm="0.0162266" res="18997.4" algo="Sum"/><pk mz="308.87787011" i="885.717" sn="10.4312" a="18.2187" fwhm="0.0168397" res="18342.2" algo="Sum"/><pk mz="308.95371451" i="1254.41" sn="14.7718" a="24.1216" fwhm="0.0158615" res="19478.2" algo="Sum"/><pk mz="309.20349933" i="12573.6" sn="148.012" a="241.75" fwhm="0.0168095" res="18394.5" algo="Sum"/><pk mz="309.23948020" i="1856.77" sn="21.8572" a="35.1736" fwhm="0.0228235" res="13549.2" algo="Sum"/><pk mz="309.27581242" i="2347.56" sn="27.6345" a="46.8759" fwhm="0.0173711" res="17804.1" algo="Sum"/><pk mz="310.20643607" i="2472.4" sn="28.8565" a="48.9907" fwhm="0.0168533" res="18406.3" algo="Sum"/><pk mz="310.31003856" i="2717.75" sn="31.6864" a="49.0517" fwhm="0.0161884" res="19168.7" algo="Sum"/><pk mz="310.87537856" i="820.061" sn="9.52921" a="14.8389" fwhm="0.0162747" res="19101.8" algo="Sum"/><pk mz="310.91238331" i="2059.11" sn="23.9264" a="38.217" fwhm="0.0160567" res="19363.4" algo="Sum"/><pk mz="311.21829605" i="1406.97" sn="16.3259" a="37.3218" fwhm="0.0308215" res="10097.4" algo="Sum"/><pk mz="311.25441879" i="849.279" sn="9.85483" a="16.8174" fwhm="0.0232471" res="13389" algo="Sum"/><pk mz="312.32656974" i="824.985" sn="9.5084" a="17.3073" fwhm="0.018597" res="16794.5" algo="Sum"/><pk mz="312.78145664" i="762.519" sn="8.75709" a="15.7763" fwhm="0.0172876" res="18092.8" algo="Sum"/><pk mz="313.16568238" i="743.255" sn="8.46836" a="11.982" fwhm="0.0164455" res="19042.6" algo="Sum"/><pk mz="313.17485330" i="797.711" sn="9.08937" a="16.765" fwhm="0.0291983" res="10725.8" algo="Sum"/><pk mz="313.21291265" i="1152.43" sn="13.1308" a="25.8571" fwhm="0.0215847" res="14510.9" algo="Sum"/><pk mz="314.23202501" i="1500.38" sn="16.9777" a="35.8133" fwhm="0.0182764" res="17193.3" algo="Sum"/><pk mz="314.77905036" i="1178.94" sn="13.2317" a="22.5428" fwhm="0.0167677" res="18772.9" algo="Sum"/><pk mz="315.07953904" i="82645.4" sn="925.138" a="1376.68" fwhm="0.0146811" res="21461.5" algo="Sum"/><pk mz="315.13247942" i="1317.4" sn="14.751" a="26.4102" fwhm="0.0279778" res="11263.7" algo="Sum"/><pk mz="315.15800202" i="1051.08" sn="11.7688" a="18.8626" fwhm="0.027256" res="11562.9" algo="Sum"/><pk mz="315.19259655" i="40998.9" sn="459.061" a="720.579" fwhm="0.0157895" res="19962.1" algo="Sum"/><pk mz="316.08255872" i="9258.83" sn="102.694" a="174.541" fwhm="0.0168325" res="18778.1" algo="Sum"/><pk mz="316.11016200" i="2046.29" sn="22.695" a="36.7356" fwhm="0.0198728" res="15906.6" algo="Sum"/><pk mz="316.19601936" i="8263.59" sn="91.6499" a="154.219" fwhm="0.0169272" res="18679.8" algo="Sum"/><pk mz="316.24735515" i="2746.09" sn="30.4564" a="59.2267" fwhm="0.0173033" res="18276.7" algo="Sum"/><pk mz="316.77649780" i="774.36" sn="8.53625" a="16.1766" fwhm="0.0163416" res="19384.7" algo="Sum"/><pk mz="316.98528558" i="1096.04" sn="12.0789" a="23.1311" fwhm="0.0180998" res="17513.2" algo="Sum"/><pk mz="317.08414945" i="2064.9" sn="22.7505" a="43.3482" fwhm="0.0180694" res="17548.1" algo="Sum"/><pk mz="317.11458743" i="20413.2" sn="224.907" a="379.037" fwhm="0.0162254" res="19544.3" algo="Sum"/><pk mz="317.18339805" i="1892.84" sn="20.8548" a="54.4673" fwhm="0.0328468" res="9656.44" algo="Sum"/><pk mz="317.19839875" i="1801.5" sn="19.8485" a="38.206" fwhm="0.0242292" res="13091.6" algo="Sum"/><pk mz="317.24526132" i="3672.99" sn="40.4667" a="71.571" fwhm="0.0177486" res="17874.4" algo="Sum"/><pk mz="317.28106665" i="1150.65" sn="12.6767" a="22.0599" fwhm="0.0177254" res="17899.8" algo="Sum"/><pk mz="318.11817894" i="3798.52" sn="41.5984" a="74.6863" fwhm="0.017171" res="18526.5" algo="Sum"/><pk mz="318.21832754" i="904.061" sn="9.89601" a="18.6637" fwhm="0.0214218" res="14854.9" algo="Sum"/><pk mz="318.24648441" i="1015.85" sn="11.1133" a="23.0773" fwhm="0.021563" res="14758.9" algo="Sum"/><pk mz="318.97144137" i="1017.18" sn="11.0446" a="27.987" fwhm="0.0239103" res="13340.3" algo="Sum"/><pk mz="319.03961387" i="4275.99" sn="46.4279" a="82.6807" fwhm="0.0160746" res="19847.4" algo="Sum"/><pk mz="319.11450390" i="2025.72" sn="21.9809" a="44.7119" fwhm="0.0192493" res="16578" algo="Sum"/><pk mz="319.15137121" i="1771.46" sn="19.2179" a="41.8263" fwhm="0.0196351" res="16254.1" algo="Sum"/><pk mz="319.19889886" i="835.804" sn="9.06122" a="19.3638" fwhm="0.0341699" res="9341.52" algo="Sum"/><pk mz="319.22381494" i="1900.96" sn="20.5924" a="38.9115" fwhm="0.0184349" res="17316.3" algo="Sum"/><pk mz="319.26019502" i="5434.79" sn="58.8033" a="98.1581" fwhm="0.0162852" res="19604.3" algo="Sum"/><pk mz="319.29679156" i="6778.48" sn="73.2728" a="120.172" fwhm="0.0162624" res="19634.1" algo="Sum"/><pk mz="320.23268969" i="1131.28" sn="12.1363" a="23.9689" fwhm="0.020462" res="15650.2" algo="Sum"/><pk mz="320.26287465" i="1362.93" sn="14.6183" a="24.8196" fwhm="0.018017" res="17775.6" algo="Sum"/><pk mz="320.30001634" i="1574.51" sn="16.8884" a="29.3721" fwhm="0.0168389" res="19021.5" algo="Sum"/><pk mz="321.03605864" i="846.04" sn="9.0218" a="18.7827" fwhm="0.0173808" res="18470.7" algo="Sum"/><pk mz="321.13064990" i="1124.93" sn="11.9717" a="26.1384" fwhm="0.0193121" res="16628.5" algo="Sum"/><pk mz="321.16933655" i="800.588" sn="8.52155" a="25.1927" fwhm="0.0358332" res="8962.89" algo="Sum"/><pk mz="321.23762312" i="2676.41" sn="28.4891" a="60.0157" fwhm="0.0273568" res="11742.5" algo="Sum"/><pk mz="321.27559274" i="1910.82" sn="20.3393" a="38.0165" fwhm="0.0181233" res="17727.2" algo="Sum"/><pk mz="321.31450931" i="3835.89" sn="40.8302" a="75.7337" fwhm="0.0176832" res="18170.6" algo="Sum"/><pk mz="322.24377302" i="830.597" sn="8.7583" a="22.3429" fwhm="0.0309889" res="10398.7" algo="Sum"/><pk mz="322.31817880" i="897.897" sn="9.46945" a="17.5406" fwhm="0.0172664" res="18667.4" algo="Sum"/><pk mz="322.81067911" i="1149.37" sn="12.0654" a="23.3176" fwhm="0.0165198" res="19540.8" algo="Sum"/><pk mz="323.19683770" i="2030.69" sn="21.2465" a="50.1577" fwhm="0.0202095" res="15992.3" algo="Sum"/><pk mz="323.22293717" i="1039.42" sn="10.8751" a="23.9982" fwhm="0.0319086" res="10129.7" algo="Sum"/><pk mz="323.25494028" i="1850.69" sn="19.3633" a="39.793" fwhm="0.0215469" res="15002.4" algo="Sum"/><pk mz="323.29157288" i="1226.6" sn="12.8306" a="25.6025" fwhm="0.0184908" res="17483.9" algo="Sum"/><pk mz="324.80773302" i="1435.43" sn="14.7843" a="27.867" fwhm="0.0165557" res="19619" algo="Sum"/><pk mz="325.17741409" i="1809.37" sn="18.6078" a="46.4905" fwhm="0.0247786" res="13123.3" algo="Sum"/><pk mz="325.21161521" i="9886.01" sn="101.669" a="184.921" fwhm="0.017645" res="18430.8" algo="Sum"/><pk mz="325.26982039" i="782.769" sn="8.05008" a="18.4258" fwhm="0.0255671" res="12722.2" algo="Sum"/><pk mz="326.21482492" i="2069.04" sn="21.1754" a="41.4906" fwhm="0.0181871" res="17936.6" algo="Sum"/><pk mz="327.01457911" i="2240.75" sn="22.8155" a="42.4652" fwhm="0.0173125" res="18888.9" algo="Sum"/><pk mz="327.05094491" i="843.698" sn="8.59062" a="18.7058" fwhm="0.0186831" res="17505.2" algo="Sum"/><pk mz="327.19592573" i="10962.1" sn="111.578" a="215.712" fwhm="0.0173237" res="18887.2" algo="Sum"/><pk mz="327.22746883" i="12774.8" sn="130.006" a="262.066" fwhm="0.0180114" res="18167.8" algo="Sum"/><pk mz="328.19900649" i="2073.87" sn="20.968" a="43.7086" fwhm="0.0187175" res="17534.3" algo="Sum"/><pk mz="328.23144376" i="2707.97" sn="27.3569" a="65.7177" fwhm="0.0200017" res="16410.2" algo="Sum"/><pk mz="328.99912723" i="768.804" sn="7.72272" a="22.9207" fwhm="0.0234195" res="14048.1" algo="Sum"/><pk mz="329.17582089" i="1659.55" sn="16.6156" a="35.0079" fwhm="0.0242595" res="13568.9" algo="Sum"/><pk mz="329.21130085" i="6753.16" sn="67.5401" a="139.701" fwhm="0.0190955" res="17240.2" algo="Sum"/><pk mz="329.24257839" i="10180.3" sn="101.717" a="209.288" fwhm="0.0178617" res="18432.9" algo="Sum"/><pk mz="330.21508530" i="1427.56" sn="14.1493" a="30.4412" fwhm="0.0219047" res="15075.1" algo="Sum"/><pk mz="330.24462794" i="2772.61" sn="27.4808" a="59.5273" fwhm="0.0199758" res="16532.2" algo="Sum"/><pk mz="330.75280128" i="928.386" sn="9.17195" a="19.0949" fwhm="0.0185341" res="17845.6" algo="Sum"/><pk mz="331.04585145" i="66854.7" sn="655.214" a="1283.6" fwhm="0.0173915" res="19034.9" algo="Sum"/><pk mz="331.18722424" i="35828.1" sn="350.795" a="663.175" fwhm="0.0174595" res="18968.9" algo="Sum"/><pk mz="331.22222299" i="4360.03" sn="42.6953" a="92.4845" fwhm="0.0252078" res="13139.7" algo="Sum"/><pk mz="331.25998384" i="3498.46" sn="34.2659" a="73.5224" fwhm="0.0195918" res="16908.1" algo="Sum"/><pk mz="331.29651904" i="1027.29" sn="10.0613" a="22.1113" fwhm="0.0193114" res="17155.5" algo="Sum"/><pk mz="332.04890142" i="7659.77" sn="74.496" a="162.038" fwhm="0.0188323" res="17631.8" algo="Sum"/><pk mz="332.08378235" i="859.525" sn="8.35941" a="16.4656" fwhm="0.0226508" res="14661" algo="Sum"/><pk mz="332.19071794" i="7391.11" sn="71.882" a="144.447" fwhm="0.0181021" res="18350.9" algo="Sum"/><pk mz="332.22715196" i="998.417" sn="9.71007" a="22.7041" fwhm="0.0274685" res="12094.8" algo="Sum"/><pk mz="332.26308457" i="998.668" sn="9.71363" a="14.4347" fwhm="0.0189805" res="17505.5" algo="Sum"/><pk mz="332.29215064" i="11142.3" sn="108.38" a="212.785" fwhm="0.017204" res="19314.8" algo="Sum"/><pk mz="332.83953731" i="1965.07" sn="18.9633" a="40.3272" fwhm="0.0173514" res="19182.2" algo="Sum"/><pk mz="332.95697947" i="815.365" sn="7.85408" a="24.6381" fwhm="0.0280733" res="11860.3" algo="Sum"/><pk mz="333.05011153" i="2609.33" sn="25.1319" a="61.389" fwhm="0.0201368" res="16539.4" algo="Sum"/><pk mz="333.16644805" i="1837.85" sn="17.6998" a="48.2991" fwhm="0.0245806" res="13554.1" algo="Sum"/><pk mz="333.19588552" i="1531.56" sn="14.7476" a="44.5984" fwhm="0.032127" res="10371.2" algo="Sum"/><pk mz="333.24122899" i="1084.3" sn="10.4379" a="23.3912" fwhm="0.0222815" res="14955.9" algo="Sum"/><pk mz="333.27644265" i="3741.96" sn="36.029" a="74.0232" fwhm="0.0200707" res="16605.1" algo="Sum"/><pk mz="333.31082320" i="4540.03" sn="43.7179" a="126.679" fwhm="0.0287578" res="11590.3" algo="Sum"/><pk mz="334.27818221" i="1119.36" sn="10.6851" a="22.2737" fwhm="0.0223879" res="14931.2" algo="Sum"/><pk mz="334.31068779" i="2083.57" sn="19.8892" a="49.1432" fwhm="0.0215011" res="15548.6" algo="Sum"/><pk mz="334.83720143" i="1864.8" sn="17.7198" a="36.1821" fwhm="0.0178959" res="18710.2" algo="Sum"/><pk mz="335.01391259" i="1220.27" sn="11.5938" a="23.2433" fwhm="0.0189578" res="17671.6" algo="Sum"/><pk mz="335.03693297" i="1497.94" sn="14.2321" a="31.8002" fwhm="0.0194043" res="17266.2" algo="Sum"/><pk mz="335.12556809" i="810.337" sn="7.69891" a="18.6625" fwhm="0.0236115" res="14193.3" algo="Sum"/><pk mz="335.21982564" i="1249.81" sn="11.8751" a="28.8533" fwhm="0.0241808" res="13863.1" algo="Sum"/><pk mz="335.25465406" i="1451.14" sn="13.7881" a="29.7841" fwhm="0.021437" res="15639.1" algo="Sum"/><pk mz="335.29158232" i="3090.83" sn="29.3684" a="66.2201" fwhm="0.0179957" res="18631.8" algo="Sum"/><pk mz="336.29513473" i="764.27" sn="7.22353" a="14.7963" fwhm="0.0188237" res="17865.5" algo="Sum"/><pk mz="336.32671099" i="1267.15" sn="11.9744" a="25.12" fwhm="0.0180558" res="18627" algo="Sum"/><pk mz="337.06140627" i="51891.4" sn="487.469" a="960.719" fwhm="0.016174" res="20839.7" algo="Sum"/><pk mz="337.17697567" i="811.15" sn="7.61955" a="23.0601" fwhm="0.0349291" res="9653.19" algo="Sum"/><pk mz="337.21127751" i="1276.03" sn="11.9756" a="28.8506" fwhm="0.0270774" res="12453.6" algo="Sum"/><pk mz="337.23446225" i="1353.17" sn="12.6908" a="30.0113" fwhm="0.026801" res="12582.9" algo="Sum"/><pk mz="337.27128962" i="2193.97" sn="20.556" a="43.0882" fwhm="0.0191347" res="17626.2" algo="Sum"/><pk mz="337.30725190" i="5835.05" sn="54.6199" a="123.852" fwhm="0.0177319" res="19022.6" algo="Sum"/><pk mz="338.06435034" i="6063" sn="56.5256" a="121.345" fwhm="0.017995" res="18786.6" algo="Sum"/><pk mz="338.31140659" i="1398.5" sn="12.9686" a="23.522" fwhm="0.020715" res="16331.7" algo="Sum"/><pk mz="338.34158775" i="63709.6" sn="590.792" a="1168.12" fwhm="0.0160852" res="21034.3" algo="Sum"/><pk mz="338.78486657" i="1035.19" sn="9.58731" a="23.7837" fwhm="0.0185236" res="18289.4" algo="Sum"/><pk mz="339.03232908" i="1383.37" sn="12.7915" a="36.2596" fwhm="0.0255005" res="13295.1" algo="Sum"/><pk mz="339.06557771" i="1347.91" sn="12.4521" a="29.7066" fwhm="0.0197772" res="17144.2" algo="Sum"/><pk mz="339.19210182" i="1294.85" sn="11.9268" a="27.9194" fwhm="0.0312852" res="10841.9" algo="Sum"/><pk mz="339.22982019" i="1520.84" sn="14.0071" a="39.2961" fwhm="0.0316688" res="10711.8" algo="Sum"/><pk mz="339.34469989" i="15211.2" sn="140.075" a="305.635" fwhm="0.0176356" res="19242.1" algo="Sum"/><pk mz="340.25761850" i="947.987" sn="8.66776" a="23.7715" fwhm="0.0225318" res="15101.2" algo="Sum"/><pk mz="340.34915472" i="2168.43" sn="19.8378" a="49.531" fwhm="0.0208344" res="16336" algo="Sum"/><pk mz="340.78208164" i="1363.23" sn="12.4395" a="29.859" fwhm="0.0184371" res="18483.5" algo="Sum"/><pk mz="341.18790235" i="2250.23" sn="20.4054" a="48.2486" fwhm="0.0214923" res="15874.9" algo="Sum"/><pk mz="341.20715926" i="3212.94" sn="29.1312" a="66.9008" fwhm="0.0251086" res="13589.2" algo="Sum"/><pk mz="341.24476047" i="1802.52" sn="16.3408" a="44.7649" fwhm="0.025938" res="13156.2" algo="Sum"/><pk mz="342.24384776" i="1383.16" sn="12.4342" a="27.4798" fwhm="0.0248366" res="13779.8" algo="Sum"/><pk mz="342.25999725" i="1107.37" sn="9.95499" a="21.6391" fwhm="0.0172698" res="19818.4" algo="Sum"/><pk mz="342.86822867" i="3186.95" sn="28.5143" a="67.33" fwhm="0.0186332" res="18401" algo="Sum"/><pk mz="342.98855647" i="918.719" sn="8.21726" a="18.6637" fwhm="0.0178255" res="19241.4" algo="Sum"/><pk mz="343.19128907" i="57817.6" sn="517.019" a="1199.82" fwhm="0.0171497" res="20011.6" algo="Sum"/><pk mz="343.25893274" i="988.683" sn="8.84076" a="20.4764" fwhm="0.0246929" res="13901.1" algo="Sum"/><pk mz="344.19453945" i="10934.4" sn="97.0402" a="218.908" fwhm="0.0179814" res="19141.7" algo="Sum"/><pk mz="344.27851319" i="859.969" sn="7.63155" a="17.7438" fwhm="0.0222543" res="15470.2" algo="Sum"/><pk mz="344.86528349" i="2123.48" sn="18.7311" a="44.9214" fwhm="0.0170558" res="20219.8" algo="Sum"/><pk mz="345.20035446" i="5415.55" sn="47.7381" a="202.701" fwhm="0.03845" res="8977.9" algo="Sum"/><pk mz="345.23902710" i="4223.01" sn="37.226" a="91.0759" fwhm="0.0200504" res="17218.5" algo="Sum"/><pk mz="345.31232069" i="1093.91" sn="9.64089" a="22.5015" fwhm="0.0194505" res="17753.4" algo="Sum"/><pk mz="346.20874992" i="1188.7" sn="10.4286" a="30.4083" fwhm="0.0328724" res="10531.9" algo="Sum"/><pk mz="346.24258326" i="1032.01" sn="9.04794" a="22.0808" fwhm="0.0201453" res="17187.2" algo="Sum"/><pk mz="347.16193429" i="8308.42" sn="72.3571" a="163.465" fwhm="0.0210031" res="16529.1" algo="Sum"/><pk mz="347.22028902" i="2166.91" sn="18.8369" a="50.3493" fwhm="0.0262725" res="13216.1" algo="Sum"/><pk mz="347.25471220" i="1594.71" sn="13.8464" a="37.8224" fwhm="0.0219979" res="15785.8" algo="Sum"/><pk mz="347.29174696" i="764.817" sn="6.63328" a="16.2121" fwhm="0.0235295" res="14759.8" algo="Sum"/><pk mz="347.32798140" i="5778.55" sn="50.0652" a="120.866" fwhm="0.0182621" res="19019.1" algo="Sum"/><pk mz="348.16542019" i="1927.57" sn="16.5873" a="37.947" fwhm="0.0193945" res="17951.8" algo="Sum"/><pk mz="348.26526701" i="1638.48" sn="14.0877" a="37.8797" fwhm="0.0205609" res="16938.3" algo="Sum"/><pk mz="348.28589899" i="863.811" sn="7.42707" a="13.0336" fwhm="0.0146583" res="23760.3" algo="Sum"/><pk mz="348.33106300" i="1434.77" sn="12.3355" a="29.8742" fwhm="0.0191044" res="18233.1" algo="Sum"/><pk mz="348.81326336" i="1753.66" sn="15.0501" a="34.2076" fwhm="0.0177391" res="19663.5" algo="Sum"/><pk mz="349.05493774" i="10223.5" sn="87.3967" a="199.185" fwhm="0.017332" res="20139.3" algo="Sum"/><pk mz="349.16324941" i="1171.41" sn="9.98445" a="21.993" fwhm="0.0210532" res="16584.8" algo="Sum"/><pk mz="349.18305321" i="1705.06" sn="14.5317" a="43.0616" fwhm="0.031718" res="11009" algo="Sum"/><pk mz="349.20950173" i="1097.81" sn="9.35635" a="22.9148" fwhm="0.0317644" res="10993.7" algo="Sum"/><pk mz="349.23241566" i="829.029" sn="7.0656" a="17.0302" fwhm="0.0331677" res="10529.3" algo="Sum"/><pk mz="349.27039488" i="1942.53" sn="16.5568" a="45.4048" fwhm="0.0209185" res="16696.7" algo="Sum"/><pk mz="349.30764935" i="845.783" sn="7.20978" a="18.3358" fwhm="0.0250488" res="13945.1" algo="Sum"/><pk mz="350.05806754" i="1253.79" sn="10.6166" a="26.7736" fwhm="0.0182124" res="19220.9" algo="Sum"/><pk mz="350.81089162" i="1806.44" sn="15.2281" a="35.7081" fwhm="0.0173061" res="20270.9" algo="Sum"/><pk mz="350.98245203" i="756.075" sn="6.34352" a="20.8078" fwhm="0.0241725" res="14519.9" algo="Sum"/><pk mz="351.15719136" i="754.932" sn="6.33528" a="20.803" fwhm="0.0260544" res="13477.9" algo="Sum"/><pk mz="351.22882265" i="2575.04" sn="21.6155" a="67.0165" fwhm="0.0242034" res="14511.6" algo="Sum"/><pk mz="351.28573669" i="1366.47" sn="11.4679" a="28.7473" fwhm="0.0214076" res="16409.4" algo="Sum"/><pk mz="351.32238271" i="1309.91" sn="10.9913" a="28.155" fwhm="0.0188018" res="18685.6" algo="Sum"/><pk mz="351.98518456" i="1739.48" sn="14.5155" a="39.6066" fwhm="0.0196975" res="17869.5" algo="Sum"/><pk mz="352.32194679" i="1131.68" sn="9.43937" a="24.5679" fwhm="0.0193475" res="18210.2" algo="Sum"/><pk mz="352.89727174" i="6217.82" sn="51.4682" a="126.631" fwhm="0.0172075" res="20508.4" algo="Sum"/><pk mz="353.02934614" i="40760.4" sn="337.537" a="912.952" fwhm="0.0202262" res="17454.1" algo="Sum"/><pk mz="353.20682921" i="901.387" sn="7.46385" a="27.6621" fwhm="0.0367868" res="9601.45" algo="Sum"/><pk mz="353.24444432" i="1595.77" sn="13.2143" a="38.2707" fwhm="0.0287831" res="12272.6" algo="Sum"/><pk mz="353.26559960" i="1737.2" sn="14.3855" a="50.6268" fwhm="0.0328037" res="10769.1" algo="Sum"/><pk mz="353.98381539" i="834.758" sn="6.87429" a="18.5992" fwhm="0.0199606" res="17734.1" algo="Sum"/><pk mz="354.03242408" i="4772.88" sn="39.3072" a="113.062" fwhm="0.0218673" res="16190.1" algo="Sum"/><pk mz="354.89506375" i="2118.43" sn="17.4022" a="45.6724" fwhm="0.0190502" res="18629.5" algo="Sum"/><pk mz="355.03313063" i="2209.08" sn="18.141" a="54.9967" fwhm="0.0217691" res="16309" algo="Sum"/><pk mz="355.18875212" i="869.453" sn="7.13657" a="25.7989" fwhm="0.0297503" res="11939" algo="Sum"/><pk mz="355.22186244" i="825.101" sn="6.77202" a="21.398" fwhm="0.0300396" res="11825.1" algo="Sum"/><pk mz="355.26025140" i="776.808" sn="6.37578" a="21.4207" fwhm="0.0340567" res="10431.4" algo="Sum"/><pk mz="356.28850524" i="845.72" sn="6.92121" a="25.0391" fwhm="0.029134" res="12229.3" algo="Sum"/><pk mz="357.01976748" i="780.502" sn="6.3565" a="21.5638" fwhm="0.0224956" res="15870.6" algo="Sum"/><pk mz="357.20635862" i="7935.61" sn="64.4842" a="178.722" fwhm="0.0191968" res="18607.6" algo="Sum"/><pk mz="358.20957826" i="1664.29" sn="13.4114" a="40.9726" fwhm="0.0200609" res="17856.1" algo="Sum"/><pk mz="358.30748442" i="4109.8" sn="33.1069" a="98.3311" fwhm="0.0194894" res="18384.8" algo="Sum"/><pk mz="358.84255239" i="2511.08" sn="20.1671" a="52.1065" fwhm="0.0185294" res="19366.1" algo="Sum"/><pk mz="358.97983862" i="78433.3" sn="628.38" a="1480.58" fwhm="0.0167924" res="21377.5" algo="Sum"/><pk mz="359.04324712" i="33424.2" sn="267.282" a="678.582" fwhm="0.01781" res="20159.6" algo="Sum"/><pk mz="359.16542976" i="10492.2" sn="83.8608" a="233.427" fwhm="0.0188496" res="19054.3" algo="Sum"/><pk mz="359.21726038" i="2275.72" sn="18.1882" a="63.203" fwhm="0.0247621" res="14506.7" algo="Sum"/><pk mz="359.31451411" i="1191.31" sn="9.5214" a="49.2527" fwhm="0.0332568" res="10804.2" algo="Sum"/><pk mz="359.98212357" i="11522.8" sn="91.5385" a="247.131" fwhm="0.0190953" res="18851.9" algo="Sum"/><pk mz="360.04621472" i="4003.74" sn="31.7845" a="96.4747" fwhm="0.0198651" res="18124.6" algo="Sum"/><pk mz="360.16884723" i="2086.05" sn="16.5566" a="50.4925" fwhm="0.0195292" res="18442.6" algo="Sum"/><pk mz="360.32398152" i="279814" sn="2221.18" a="4484.94" fwhm="0.0138289" res="26055.9" algo="Sum"/><pk mz="360.83942503" i="1883.69" sn="14.8732" a="43.5164" fwhm="0.0185159" res="19488.1" algo="Sum"/><pk mz="360.97732125" i="49910.5" sn="393.479" a="961.47" fwhm="0.0174941" res="20634.2" algo="Sum"/><pk mz="361.04635176" i="1191.36" sn="9.39209" a="31.6478" fwhm="0.0272986" res="13225.8" algo="Sum"/><pk mz="361.17499291" i="1934.43" sn="15.2496" a="82.2792" fwhm="0.041484" res="8706.36" algo="Sum"/><pk mz="361.23830393" i="2395.09" sn="18.8796" a="61.3895" fwhm="0.0246457" res="14657.3" algo="Sum"/><pk mz="361.27047270" i="864.391" sn="6.81444" a="19.3475" fwhm="0.0270544" res="13353.5" algo="Sum"/><pk mz="361.32710536" i="62323" sn="491.308" a="1318.55" fwhm="0.0180098" res="20062.8" algo="Sum"/><pk mz="361.97969090" i="7005.5" sn="54.7392" a="153.42" fwhm="0.0194016" res="18657.2" algo="Sum"/><pk mz="362.01381209" i="854.459" sn="6.67653" a="19.7622" fwhm="0.0227799" res="15891.8" algo="Sum"/><pk mz="362.18978771" i="761.647" sn="5.9461" a="19.5148" fwhm="0.0363828" res="9954.97" algo="Sum"/><pk mz="362.24117189" i="5726.31" sn="44.6892" a="134.917" fwhm="0.0192306" res="18836.7" algo="Sum"/><pk mz="362.33098284" i="8275.12" sn="64.5999" a="214.946" fwhm="0.0223345" res="16223" algo="Sum"/><pk mz="362.92584780" i="6250.66" sn="48.4189" a="125.834" fwhm="0.0184311" res="19690.9" algo="Sum"/><pk mz="362.97380420" i="7518.37" sn="58.2454" a="163.321" fwhm="0.0194325" res="18678.7" algo="Sum"/><pk mz="363.15725699" i="1362.48" sn="10.5513" a="33.2633" fwhm="0.0286102" res="12693.3" algo="Sum"/><pk mz="363.21632266" i="892.251" sn="6.90953" a="14.4108" fwhm="0.0225497" res="16107.4" algo="Sum"/><pk mz="363.24621851" i="2200.77" sn="17.0426" a="65.6855" fwhm="0.0254154" res="14292.4" algo="Sum"/><pk mz="363.32595527" i="2039.01" sn="15.7899" a="56.2352" fwhm="0.0251009" res="14474.6" algo="Sum"/><pk mz="363.35630818" i="1064.93" sn="8.24642" a="23.1853" fwhm="0.0250199" res="14522.7" algo="Sum"/><pk mz="363.97666731" i="1127.39" sn="8.67694" a="27.3803" fwhm="0.0207398" res="17549.6" algo="Sum"/><pk mz="365.10528199" i="1154.4" sn="8.81854" a="23.4648" fwhm="0.0203461" res="17944.7" algo="Sum"/><pk mz="365.13691086" i="1894.88" sn="14.4751" a="44.5238" fwhm="0.0286869" res="12728.4" algo="Sum"/><pk mz="365.24514757" i="1504.18" sn="11.4917" a="34.982" fwhm="0.0260032" res="14046.2" algo="Sum"/><pk mz="365.26559485" i="1456.16" sn="11.1209" a="33.6724" fwhm="0.0295562" res="12358.3" algo="Sum"/><pk mz="365.30132065" i="1044.43" sn="7.97372" a="23.5262" fwhm="0.0280785" res="13010" algo="Sum"/><pk mz="365.33844718" i="2592.36" sn="19.7914" a="59.8558" fwhm="0.0192445" res="18984" algo="Sum"/><pk mz="366.37310970" i="1104.75" sn="8.35932" a="24.3144" fwhm="0.0190849" res="19197" algo="Sum"/><pk mz="367.12143032" i="3251.87" sn="24.5564" a="75.7224" fwhm="0.0202926" res="18091.4" algo="Sum"/><pk mz="367.15071047" i="815.544" sn="6.15856" a="14.8149" fwhm="0.022082" res="16626.7" algo="Sum"/><pk mz="368.42563127" i="785.477" sn="5.87804" a="17.2085" fwhm="0.0194317" res="18960.1" algo="Sum"/><pk mz="368.87136169" i="3930.39" sn="29.3565" a="80.9124" fwhm="0.0187779" res="19643.9" algo="Sum"/><pk mz="369.00158100" i="6023.86" sn="44.8823" a="138.393" fwhm="0.0207905" res="17748.5" algo="Sum"/><pk mz="369.19987405" i="2378.41" sn="17.6685" a="54.4216" fwhm="0.024373" res="15147.9" algo="Sum"/><pk mz="369.22454095" i="2942.87" sn="21.862" a="81.4548" fwhm="0.0249996" res="14769.2" algo="Sum"/><pk mz="369.35138964" i="23105.8" sn="171.685" a="484.206" fwhm="0.0185977" res="19860.1" algo="Sum"/><pk mz="370.00468087" i="781.052" sn="5.77068" a="18.9664" fwhm="0.0231601" res="15976" algo="Sum"/><pk mz="370.29499529" i="997.718" sn="7.36926" a="24.2741" fwhm="0.0201426" res="18383.7" algo="Sum"/><pk mz="370.35474240" i="6806.86" sn="50.2762" a="148.023" fwhm="0.0191805" res="19308.9" algo="Sum"/><pk mz="370.86878783" i="1606.55" sn="11.7993" a="36.2381" fwhm="0.0194329" res="19084.5" algo="Sum"/><pk mz="371.00095760" i="797.246" sn="5.84764" a="18.6491" fwhm="0.0244533" res="15171.8" algo="Sum"/><pk mz="371.03735094" i="5157.67" sn="37.8359" a="112.474" fwhm="0.0190893" res="19436.9" algo="Sum"/><pk mz="371.22386735" i="1048.92" sn="7.69584" a="40.6412" fwhm="0.0392101" res="9467.57" algo="Sum"/><pk mz="371.31701296" i="893.419" sn="6.552" a="30.8253" fwhm="0.0336747" res="11026.6" algo="Sum"/><pk mz="371.35831529" i="1050.65" sn="7.70617" a="24.7252" fwhm="0.020011" res="18557.7" algo="Sum"/><pk mz="372.73709356" i="845.838" sn="6.12538" a="20.1657" fwhm="0.0208235" res="17899.8" algo="Sum"/><pk mz="373.18133231" i="2065.06" sn="14.9073" a="57.2733" fwhm="0.0249705" res="14944.9" algo="Sum"/><pk mz="373.34405887" i="977.425" sn="7.05429" a="23.7041" fwhm="0.0204776" res="18231.9" algo="Sum"/><pk mz="374.30235167" i="4343.92" sn="31.1592" a="100.423" fwhm="0.0207127" res="18071.1" algo="Sum"/><pk mz="374.81701363" i="922.116" sn="6.59666" a="20.1376" fwhm="0.019002" res="19725.2" algo="Sum"/><pk mz="375.01270444" i="23891.6" sn="170.782" a="586.323" fwhm="0.0218013" res="17201.4" algo="Sum"/><pk mz="375.19198362" i="781.155" sn="5.58191" a="25.5109" fwhm="0.0351131" res="10685.3" algo="Sum"/><pk mz="375.28784449" i="2174.58" sn="15.5348" a="58.9476" fwhm="0.0327782" res="11449.3" algo="Sum"/><pk mz="375.35943546" i="5066.7" sn="36.1956" a="106.031" fwhm="0.0187571" res="20011.6" algo="Sum"/><pk mz="376.01570754" i="2868.89" sn="20.4595" a="74.4817" fwhm="0.0233554" res="16099.7" algo="Sum"/><pk mz="376.29757402" i="38759.8" sn="275.133" a="920.709" fwhm="0.0197329" res="19069.5" algo="Sum"/><pk mz="376.36178884" i="1653.67" sn="11.715" a="45.0114" fwhm="0.0241846" res="15562.1" algo="Sum"/><pk mz="376.93843735" i="742.796" sn="5.24963" a="22.9188" fwhm="0.0315814" res="11935.4" algo="Sum"/><pk mz="376.98340693" i="1165.97" sn="8.24037" a="28.1171" fwhm="0.0273235" res="13797" algo="Sum"/><pk mz="377.01459466" i="1648.49" sn="11.6505" a="43.5537" fwhm="0.0247963" res="15204.5" algo="Sum"/><pk mz="377.23534857" i="1339.68" sn="9.43081" a="37.6513" fwhm="0.0290688" res="12977.3" algo="Sum"/><pk mz="377.26565021" i="904.824" sn="6.36822" a="18.3097" fwhm="0.0270666" res="13938.4" algo="Sum"/><pk mz="377.30092306" i="10447.6" sn="73.5317" a="248.759" fwhm="0.0208345" res="18109.5" algo="Sum"/><pk mz="378.21593431" i="989.599" sn="6.9097" a="23.0936" fwhm="0.0242893" res="15571.3" algo="Sum"/><pk mz="378.29785271" i="3884.31" sn="27.1203" a="105.772" fwhm="0.0234094" res="16160.1" algo="Sum"/><pk mz="378.90035046" i="3409.85" sn="23.7235" a="87.2007" fwhm="0.0204163" res="18558.7" algo="Sum"/><pk mz="379.28800489" i="1420.8" sn="9.84505" a="39.6058" fwhm="0.0297396" res="12753.6" algo="Sum"/><pk mz="379.29834428" i="1347.24" sn="9.3358" a="5.12136" fwhm="0.00505721" res="75001.5" algo="Sum"/><pk mz="379.31506553" i="1657.76" sn="11.4877" a="42.5306" fwhm="0.0302787" res="12527.5" algo="Sum"/><pk mz="379.35399801" i="1156.11" sn="8.01162" a="26.0152" fwhm="0.0210297" res="18038.9" algo="Sum"/><pk mz="380.76892658" i="1154.12" sn="7.93049" a="26.8786" fwhm="0.019069" res="19968" algo="Sum"/><pk mz="381.02535430" i="18369.8" sn="125.906" a="394.203" fwhm="0.0189824" res="20072.6" algo="Sum"/><pk mz="381.20593194" i="1363.35" sn="9.34452" a="42.6609" fwhm="0.0278141" res="13705.5" algo="Sum"/><pk mz="381.29671782" i="1371.16" sn="9.39888" a="48.0858" fwhm="0.030395" res="12544.7" algo="Sum"/><pk mz="381.96988673" i="1486.4" sn="10.1226" a="31.2259" fwhm="0.0190353" res="20066.4" algo="Sum"/><pk mz="382.02868873" i="2247.1" sn="15.3021" a="53.4622" fwhm="0.0194191" res="19672.8" algo="Sum"/><pk mz="382.76632359" i="1639.53" sn="11.1044" a="38.4015" fwhm="0.0192027" res="19932.9" algo="Sum"/><pk mz="383.11606906" i="98754.3" sn="668.356" a="1917.24" fwhm="0.0173137" res="22128" algo="Sum"/><pk mz="383.22262134" i="64835.7" sn="438.8" a="1355.26" fwhm="0.0182175" res="21035.9" algo="Sum"/><pk mz="383.96735056" i="995.32" sn="6.71164" a="25.2368" fwhm="0.022195" res="17299.8" algo="Sum"/><pk mz="384.11923154" i="13635.2" sn="91.8885" a="296.989" fwhm="0.019371" res="19829.6" algo="Sum"/><pk mz="384.22579336" i="14176" sn="95.5164" a="317.533" fwhm="0.0196257" res="19577.7" algo="Sum"/><pk mz="384.76452187" i="1055.69" sn="7.07898" a="27.1358" fwhm="0.0216524" res="17770" algo="Sum"/><pk mz="384.84554902" i="1206.2" sn="8.08807" a="28.781" fwhm="0.0194211" res="19815.8" algo="Sum"/><pk mz="385.12131947" i="3466.38" sn="23.2388" a="80.9258" fwhm="0.0203401" res="18934.1" algo="Sum"/><pk mz="385.22399459" i="4788.6" sn="32.1009" a="168.591" fwhm="0.0308032" res="12506" algo="Sum"/><pk mz="386.22537637" i="883.359" sn="5.90682" a="36.3338" fwhm="0.036034" res="10718.4" algo="Sum"/><pk mz="387.20056333" i="984.297" sn="6.54012" a="38.9754" fwhm="0.036922" res="10487" algo="Sum"/><pk mz="387.35981405" i="911.188" sn="6.03701" a="21.7845" fwhm="0.0202782" res="19102.3" algo="Sum"/><pk mz="388.35504000" i="3615.6" sn="23.7907" a="83.4126" fwhm="0.021056" res="18443.9" algo="Sum"/><pk mz="388.71260233" i="869.629" sn="5.71214" a="19.8789" fwhm="0.0195234" res="19910.1" algo="Sum"/><pk mz="389.27361761" i="764.054" sn="4.99075" a="27.6009" fwhm="0.0355946" res="10936.3" algo="Sum"/><pk mz="389.37411579" i="4092.8" sn="26.7338" a="104.753" fwhm="0.0223303" res="17437" algo="Sum"/><pk mz="389.97318367" i="1181.8" sn="7.68027" a="29.7079" fwhm="0.0202523" res="19255.7" algo="Sum"/><pk mz="390.27771265" i="1709.88" sn="11.1075" a="42.4876" fwhm="0.0266196" res="14661.3" algo="Sum"/><pk mz="390.37792859" i="1282.99" sn="8.33436" a="31.8478" fwhm="0.0217159" res="17976.6" algo="Sum"/><pk mz="390.79768027" i="2037.13" sn="13.1875" a="48.0502" fwhm="0.0224884" res="17377.7" algo="Sum"/><pk mz="390.98445187" i="5190.27" sn="33.4576" a="128.542" fwhm="0.0225293" res="17354.5" algo="Sum"/><pk mz="391.28150503" i="2950.5" sn="19.0088" a="116.535" fwhm="0.028199" res="13875.7" algo="Sum"/><pk mz="391.35396249" i="1595.78" sn="10.2794" a="36.7526" fwhm="0.0203079" res="19271" algo="Sum"/><pk mz="391.39033710" i="1204.36" sn="7.75832" a="28.9038" fwhm="0.0235981" res="16585.7" algo="Sum"/><pk mz="392.31250228" i="4757.8" sn="30.4344" a="115.386" fwhm="0.0257962" res="15208.2" algo="Sum"/><pk mz="392.79473487" i="2548.15" sn="16.2172" a="61.6573" fwhm="0.0217094" res="18093.3" algo="Sum"/><pk mz="393.20672414" i="1700.17" sn="10.7994" a="57.0045" fwhm="0.0294262" res="13362.5" algo="Sum"/><pk mz="393.29745987" i="39551.5" sn="251.173" a="915.382" fwhm="0.0196302" res="20035.3" algo="Sum"/><pk mz="393.36965170" i="1770.77" sn="11.2467" a="45.7258" fwhm="0.0243281" res="16169.3" algo="Sum"/><pk mz="394.30061161" i="9913.97" sn="62.6694" a="221.816" fwhm="0.0206666" res="19079.1" algo="Sum"/><pk mz="394.34570209" i="3577.31" sn="22.6133" a="98.7024" fwhm="0.0233531" res="16886.2" algo="Sum"/><pk mz="394.79333850" i="1251.19" sn="7.89581" a="34.6975" fwhm="0.0245374" res="16089.4" algo="Sum"/><pk mz="394.87411143" i="988.857" sn="6.23947" a="24.6928" fwhm="0.0225602" res="17503.1" algo="Sum"/><pk mz="395.21516366" i="1285.62" sn="8.10177" a="37.8026" fwhm="0.0277325" res="14251" algo="Sum"/><pk mz="395.30246359" i="1933.77" sn="12.1851" a="63.9322" fwhm="0.0277172" res="14262" algo="Sum"/><pk mz="395.34960065" i="1194.21" sn="7.5231" a="31.2581" fwhm="0.0243939" res="16206.9" algo="Sum"/><pk mz="396.74389603" i="1114.25" sn="6.96275" a="25.9112" fwhm="0.0194701" res="20377.1" algo="Sum"/><pk mz="396.99545334" i="12994.5" sn="81.2241" a="330.148" fwhm="0.0230764" res="17203.5" algo="Sum"/><pk mz="397.23434839" i="2816.01" sn="17.5534" a="81.0897" fwhm="0.0259408" res="15313.1" algo="Sum"/><pk mz="397.99900956" i="1609.89" sn="10.015" a="44.5823" fwhm="0.024118" res="16502.1" algo="Sum"/><pk mz="398.74291748" i="1731.1" sn="10.7131" a="29.7651" fwhm="0.0200471" res="19890.3" algo="Sum"/><pk mz="398.76030163" i="1980.25" sn="12.255" a="54.7568" fwhm="0.0251143" res="15877.8" algo="Sum"/><pk mz="398.99801821" i="911.268" sn="5.62803" a="34.1998" fwhm="0.0285789" res="13961.3" algo="Sum"/><pk mz="399.08973695" i="15264.7" sn="94.1828" a="337.922" fwhm="0.0194491" res="20519.8" algo="Sum"/><pk mz="399.19926141" i="17417.8" sn="107.439" a="314.579" fwhm="0.0211955" res="18834.2" algo="Sum"/><pk mz="399.21440490" i="19330.2" sn="119.233" a="471.727" fwhm="0.0274194" res="14559.6" algo="Sum"/><pk mz="399.25990619" i="1625.28" sn="10.0249" a="39.3617" fwhm="0.0188448" res="21186.7" algo="Sum"/><pk mz="399.77389289" i="1173.8" sn="7.23051" a="31.6666" fwhm="0.0242396" res="16492.6" algo="Sum"/><pk mz="400.09298806" i="2083.68" sn="12.799" a="51.2797" fwhm="0.0204" res="19612.4" algo="Sum"/><pk mz="400.20396155" i="4080.73" sn="25.067" a="82.3097" fwhm="0.0233478" res="17140.9" algo="Sum"/><pk mz="400.21756412" i="4145.47" sn="25.4664" a="100.356" fwhm="0.0261926" res="15279.8" algo="Sum"/><pk mz="400.27625613" i="836.977" sn="5.14271" a="24.1653" fwhm="0.0290319" res="13787.5" algo="Sum"/><pk mz="400.34161404" i="1279.31" sn="7.86077" a="34.6139" fwhm="0.0229941" res="17410.6" algo="Sum"/><pk mz="400.73843603" i="1141.26" sn="7.0021" a="29.956" fwhm="0.0211472" res="18950" algo="Sum"/><pk mz="400.78297490" i="771.861" sn="4.73293" a="19.8952" fwhm="0.0295693" res="13554" algo="Sum"/><pk mz="400.82700604" i="2977.67" sn="18.2396" a="71.6755" fwhm="0.0199406" res="20101.1" algo="Sum"/><pk mz="401.09014943" i="1584.66" sn="9.6864" a="40.4118" fwhm="0.0214846" res="18668.7" algo="Sum"/><pk mz="401.19694531" i="2798.08" sn="17.107" a="81.2001" fwhm="0.0319095" res="12573" algo="Sum"/><pk mz="401.37447107" i="946.751" sn="5.78958" a="20.7148" fwhm="0.020053" res="20015.7" algo="Sum"/><pk mz="401.77016999" i="1572.22" sn="9.57156" a="37.2199" fwhm="0.0199418" res="20147.1" algo="Sum"/><pk mz="402.27191679" i="869.633" sn="5.27148" a="23.2194" fwhm="0.024342" res="16525.8" algo="Sum"/><pk mz="402.35758138" i="2630.5" sn="15.9441" a="72.1034" fwhm="0.0223415" res="18009.4" algo="Sum"/><pk mz="402.77535840" i="1137.95" sn="6.85981" a="27.7438" fwhm="0.0206762" res="19480.2" algo="Sum"/><pk mz="402.82428205" i="2764.58" sn="16.6646" a="65.6864" fwhm="0.0205754" res="19578" algo="Sum"/><pk mz="403.00751352" i="6762.88" sn="40.742" a="155.834" fwhm="0.0198473" res="20305.4" algo="Sum"/><pk mz="403.27778244" i="833.295" sn="5.01983" a="25.3272" fwhm="0.0263626" res="15297.3" algo="Sum"/><pk mz="403.35951611" i="1059.49" sn="6.38217" a="22.4143" fwhm="0.0223735" res="18028.4" algo="Sum"/><pk mz="403.39058019" i="3855.59" sn="23.2254" a="93.4222" fwhm="0.0205777" res="19603.3" algo="Sum"/><pk mz="404.01129371" i="873.244" sn="5.23468" a="22.5966" fwhm="0.0206786" res="19537.6" algo="Sum"/><pk mz="404.32767123" i="782.898" sn="4.6844" a="23.3221" fwhm="0.0297462" res="13592.6" algo="Sum"/><pk mz="404.39399489" i="1231.69" sn="7.36741" a="29.1159" fwhm="0.0214376" res="18863.8" algo="Sum"/><pk mz="404.82217907" i="990.834" sn="5.91179" a="33.5666" fwhm="0.0286431" res="14133.3" algo="Sum"/><pk mz="405.09790879" i="860.481" sn="5.1298" a="21.9201" fwhm="0.02382" res="17006.6" algo="Sum"/><pk mz="405.26488701" i="1069.25" sn="6.37191" a="45.9277" fwhm="0.0438728" res="9237.26" algo="Sum"/><pk mz="405.33443434" i="809.894" sn="4.82633" a="27.3699" fwhm="0.0396785" res="10215.5" algo="Sum"/><pk mz="406.25771057" i="816.502" sn="4.85152" a="25.9987" fwhm="0.0325617" res="12476.5" algo="Sum"/><pk mz="406.29153150" i="795.137" sn="4.72023" a="20.395" fwhm="0.0322087" res="12614.4" algo="Sum"/><pk mz="406.77254887" i="1968.54" sn="11.6584" a="50.3396" fwhm="0.021432" res="18979.7" algo="Sum"/><pk mz="406.95396228" i="973.286" sn="5.76629" a="27.2214" fwhm="0.0240747" res="16903.8" algo="Sum"/><pk mz="407.25763106" i="747.282" sn="4.41523" a="24.497" fwhm="0.0410972" res="9909.62" algo="Sum"/><pk mz="407.28926102" i="811.74" sn="4.79288" a="22.5905" fwhm="0.0326023" res="12492.7" algo="Sum"/><pk mz="407.34856376" i="924.147" sn="5.45035" a="24.127" fwhm="0.02871" res="14188.4" algo="Sum"/><pk mz="407.38551454" i="903.881" sn="5.33073" a="22.9189" fwhm="0.0232287" res="17538" algo="Sum"/><pk mz="408.30539400" i="3521.65" sn="20.6386" a="92.905" fwhm="0.0295191" res="13831.9" algo="Sum"/><pk mz="408.77047965" i="2826.7" sn="16.5521" a="73.57" fwhm="0.023757" res="17206.3" algo="Sum"/><pk mz="409.18289650" i="943.05" sn="5.50147" a="26.4939" fwhm="0.0275834" res="14834.4" algo="Sum"/><pk mz="409.27152697" i="10559.5" sn="61.6252" a="287.311" fwhm="0.0217542" res="18813.5" algo="Sum"/><pk mz="409.34378570" i="6889" sn="40.2143" a="189.829" fwhm="0.0222551" res="18393.2" algo="Sum"/><pk mz="410.27535558" i="2821.33" sn="16.401" a="77.6597" fwhm="0.0232803" res="17623.3" algo="Sum"/><pk mz="410.34684297" i="2100.38" sn="12.2115" a="58.214" fwhm="0.022716" res="18064.2" algo="Sum"/><pk mz="410.76529277" i="2398.02" sn="13.9234" a="58.3004" fwhm="0.0212507" res="19329.5" algo="Sum"/><pk mz="410.85557479" i="3570.96" sn="20.7195" a="86.5914" fwhm="0.0206937" res="19854.1" algo="Sum"/><pk mz="411.26201444" i="2523.94" sn="14.5974" a="101.026" fwhm="0.0351113" res="11713.1" algo="Sum"/><pk mz="412.77540449" i="1257.14" sn="7.20307" a="43.6585" fwhm="0.0284394" res="14514.2" algo="Sum"/><pk mz="412.85298117" i="2420.16" sn="13.8542" a="54.5071" fwhm="0.0203881" res="20249.7" algo="Sum"/><pk mz="412.96785556" i="3453.65" sn="19.7676" a="93.9406" fwhm="0.0245952" res="16790.6" algo="Sum"/><pk mz="413.13741039" i="1067.3" sn="6.1028" a="28.8722" fwhm="0.0233821" res="17669" algo="Sum"/><pk mz="413.17974482" i="1789.51" sn="10.2282" a="48.9088" fwhm="0.0298574" res="13838.4" algo="Sum"/><pk mz="413.23164256" i="1291.73" sn="7.382" a="18.4841" fwhm="0.0275317" res="15009.3" algo="Sum"/><pk mz="413.26596530" i="28030.6" sn="160.197" a="658.114" fwhm="0.0207624" res="19904.6" algo="Sum"/><pk mz="413.77115083" i="1416.17" sn="8.07614" a="30.1015" fwhm="0.0256322" res="16142.6" algo="Sum"/><pk mz="414.26990493" i="7720.19" sn="43.979" a="194.687" fwhm="0.0219595" res="18865.2" algo="Sum"/><pk mz="414.71456640" i="866.802" sn="4.92388" a="23.1139" fwhm="0.0223287" res="18573.2" algo="Sum"/><pk mz="414.77683941" i="780.559" sn="4.43437" a="27.3114" fwhm="0.0283272" res="14642.4" algo="Sum"/><pk mz="415.15150130" i="813.101" sn="4.61783" a="19.7017" fwhm="0.0266847" res="15557.6" algo="Sum"/><pk mz="415.19345021" i="14462.1" sn="82.11" a="396.855" fwhm="0.0229082" res="18124.3" algo="Sum"/><pk mz="415.27496600" i="1925.5" sn="10.9335" a="60.8389" fwhm="0.0281365" res="14759.3" algo="Sum"/><pk mz="415.78571694" i="1080.01" sn="6.10956" a="24.882" fwhm="0.0198044" res="20994.6" algo="Sum"/><pk mz="416.19646581" i="3179.33" sn="17.9716" a="94.1883" fwhm="0.0243821" res="17069.8" algo="Sum"/><pk mz="416.28464292" i="764.7" sn="4.32269" a="25.7512" fwhm="0.0275825" res="15092.3" algo="Sum"/><pk mz="416.79997592" i="2658.37" sn="14.9732" a="80.2988" fwhm="0.0236587" res="17617.2" algo="Sum"/><pk mz="417.00193500" i="3809.91" sn="21.4583" a="92.1047" fwhm="0.021918" res="19025.5" algo="Sum"/><pk mz="417.19149889" i="1923.64" sn="10.8317" a="70.1882" fwhm="0.029083" res="14344.9" algo="Sum"/><pk mz="417.40653117" i="3574.74" sn="20.1047" a="85.5729" fwhm="0.0211156" res="19767.7" algo="Sum"/><pk mz="418.40964583" i="1077.09" sn="6.025" a="26.4514" fwhm="0.0209579" res="19964.3" algo="Sum"/><pk mz="418.79816845" i="2662.82" sn="14.8754" a="65.2127" fwhm="0.0214326" res="19540.3" algo="Sum"/><pk mz="418.98294860" i="3019.4" sn="16.8722" a="109.426" fwhm="0.0346708" res="12084.6" algo="Sum"/><pk mz="419.28424584" i="763.104" sn="4.25692" a="29.2329" fwhm="0.0486805" res="8612.99" algo="Sum"/><pk mz="419.38516974" i="1130.85" sn="6.30644" a="28.969" fwhm="0.0264341" res="15865.3" algo="Sum"/><pk mz="419.42137504" i="1296.58" sn="7.23065" a="32.8322" fwhm="0.0237166" res="17684.7" algo="Sum"/><pk mz="420.79491966" i="1186.71" sn="6.59433" a="36.7092" fwhm="0.0274597" res="15324.1" algo="Sum"/><pk mz="420.88461899" i="4171.04" sn="23.163" a="100.048" fwhm="0.0216513" res="19439.2" algo="Sum"/><pk mz="421.36471178" i="826.973" sn="4.58973" a="19.6914" fwhm="0.0318717" res="13220.7" algo="Sum"/><pk mz="421.40151188" i="1201.72" sn="6.66948" a="29.376" fwhm="0.0227083" res="18557.2" algo="Sum"/><pk mz="422.75640161" i="1121.66" sn="6.17758" a="41.1778" fwhm="0.0405876" res="10415.9" algo="Sum"/><pk mz="422.88195069" i="1583.57" sn="8.71829" a="43.9804" fwhm="0.0226355" res="18682.2" algo="Sum"/><pk mz="423.32326604" i="782.066" sn="4.30025" a="21.0911" fwhm="0.0380501" res="11125.4" algo="Sum"/><pk mz="424.28152785" i="2420.61" sn="13.227" a="72.176" fwhm="0.0244437" res="17357.5" algo="Sum"/><pk mz="424.33904801" i="1152.04" sn="6.29356" a="33.1308" fwhm="0.0263382" res="16111.2" algo="Sum"/><pk mz="424.74362775" i="1213.28" sn="6.60449" a="28.8241" fwhm="0.0234257" res="18131.5" algo="Sum"/><pk mz="424.77889412" i="886.612" sn="4.82568" a="27.8508" fwhm="0.0307229" res="13826.1" algo="Sum"/><pk mz="425.21557034" i="1046.62" sn="5.69163" a="34.9139" fwhm="0.0264435" res="16080.2" algo="Sum"/><pk mz="425.28407558" i="1312.58" sn="7.13795" a="37.7701" fwhm="0.0295109" res="14411.1" algo="Sum"/><pk mz="425.31827348" i="3110.44" sn="16.9138" a="93.6169" fwhm="0.0259612" res="16382.9" algo="Sum"/><pk mz="425.77124931" i="1714.02" sn="9.30621" a="50.144" fwhm="0.022418" res="18992.4" algo="Sum"/><pk mz="426.27468636" i="1059.63" sn="5.73978" a="33.7397" fwhm="0.0297163" res="14344.8" algo="Sum"/><pk mz="426.32141189" i="1189.43" sn="6.44219" a="29.388" fwhm="0.0270645" res="15752" algo="Sum"/><pk mz="426.35737877" i="1652.2" sn="8.94797" a="44.5566" fwhm="0.0243946" res="17477.5" algo="Sum"/><pk mz="426.77922980" i="835.919" sn="4.51776" a="25.0115" fwhm="0.0299206" res="14263.7" algo="Sum"/><pk mz="426.82930652" i="2645.25" sn="14.2959" a="66.2869" fwhm="0.0226341" res="18857.8" algo="Sum"/><pk mz="427.15713470" i="1401.71" sn="7.57203" a="39.4534" fwhm="0.0238332" res="17922.8" algo="Sum"/><pk mz="427.23511150" i="778.128" sn="4.20278" a="41.6264" fwhm="0.0529099" res="8074.77" algo="Sum"/><pk mz="427.35481385" i="2937.52" sn="15.8478" a="81.1707" fwhm="0.0247454" res="17270.1" algo="Sum"/><pk mz="427.78624748" i="880.691" sn="4.73659" a="23.356" fwhm="0.0216595" res="19750.5" algo="Sum"/><pk mz="428.36973510" i="1573.6" sn="8.44371" a="54.8961" fwhm="0.0319134" res="13422.9" algo="Sum"/><pk mz="428.82689992" i="1906.48" sn="10.2207" a="50.0102" fwhm="0.0232135" res="18473.1" algo="Sum"/><pk mz="428.99535439" i="806.703" sn="4.32389" a="29.7229" fwhm="0.0324239" res="13230.9" algo="Sum"/><pk mz="429.15358301" i="933.68" sn="4.99364" a="28.5351" fwhm="0.0278477" res="15410.8" algo="Sum"/><pk mz="429.23963781" i="10464.2" sn="55.8702" a="276.554" fwhm="0.0226064" res="18987.5" algo="Sum"/><pk mz="429.31965524" i="877.612" sn="4.68591" a="30.5162" fwhm="0.0423266" res="10143" algo="Sum"/><pk mz="429.37257383" i="2442.63" sn="13.0449" a="59.333" fwhm="0.0218849" res="19619.6" algo="Sum"/><pk mz="429.40464738" i="773.442" sn="4.13127" a="18.1473" fwhm="0.0242769" res="17687.8" algo="Sum"/><pk mz="430.24319063" i="2822.05" sn="15.0074" a="91.6769" fwhm="0.0237516" res="18114.3" algo="Sum"/><pk mz="430.38144946" i="2828.48" sn="15.0397" a="88.1626" fwhm="0.0263127" res="16356.4" algo="Sum"/><pk mz="430.91325880" i="4274.58" sn="22.708" a="100.497" fwhm="0.0206276" res="20890.2" algo="Sum"/><pk mz="431.17044904" i="2950.32" sn="15.6411" a="106.8" fwhm="0.0314177" res="13723.8" algo="Sum"/><pk mz="431.24113994" i="1962.73" sn="10.4069" a="60.0206" fwhm="0.0280417" res="15378.6" algo="Sum"/><pk mz="431.38614508" i="1485.55" sn="7.87805" a="37.3775" fwhm="0.0281922" res="15301.6" algo="Sum"/><pk mz="431.42164605" i="3006.95" sn="15.9433" a="74.4885" fwhm="0.0225632" res="19120.6" algo="Sum"/><pk mz="432.17192927" i="763.781" sn="4.0367" a="25.1532" fwhm="0.0309777" res="13951.1" algo="Sum"/><pk mz="432.42535417" i="956.187" sn="5.05557" a="24.6591" fwhm="0.0224409" res="19269.5" algo="Sum"/><pk mz="432.77556742" i="1124.62" sn="5.94044" a="33.4194" fwhm="0.0259521" res="16676" algo="Sum"/><pk mz="432.97235854" i="2911.35" sn="15.3393" a="78.6286" fwhm="0.0249666" res="17342.1" algo="Sum"/><pk mz="433.30535540" i="1231.57" sn="6.48396" a="40.4885" fwhm="0.0254202" res="17045.7" algo="Sum"/><pk mz="433.37310264" i="901.499" sn="4.74669" a="37.8529" fwhm="0.045099" res="9609.37" algo="Sum"/><pk mz="434.77345554" i="1133" sn="5.94361" a="36.4523" fwhm="0.0273141" res="15917.6" algo="Sum"/><pk mz="434.96634829" i="1412.11" sn="7.4087" a="53.2276" fwhm="0.0336777" res="12915.6" algo="Sum"/><pk mz="436.85861788" i="2764.51" sn="14.4282" a="68.0663" fwhm="0.0219875" res="19868.5" algo="Sum"/><pk mz="436.96182687" i="758.764" sn="3.95941" a="27.4819" fwhm="0.0277157" res="15765.8" algo="Sum"/><pk mz="437.18571203" i="1884.32" sn="9.82085" a="52.587" fwhm="0.023771" res="18391.5" algo="Sum"/><pk mz="437.23540895" i="1179.62" sn="6.14745" a="42.854" fwhm="0.0330219" res="13240.8" algo="Sum"/><pk mz="438.85615491" i="1296.1" sn="6.71575" a="33.7765" fwhm="0.023435" res="18726.6" algo="Sum"/><pk mz="438.98353570" i="7099.59" sn="36.7869" a="179.897" fwhm="0.0224254" res="19575.2" algo="Sum"/><pk mz="439.98519285" i="1006.54" sn="5.19548" a="29.7775" fwhm="0.0256426" res="17158.4" algo="Sum"/><pk mz="440.72331086" i="889.019" sn="4.55733" a="26.3025" fwhm="0.0271782" res="16216.1" algo="Sum"/><pk mz="440.98120478" i="2546.16" sn="13.0381" a="69.9746" fwhm="0.022761" res="19374.4" algo="Sum"/><pk mz="441.29736860" i="2766.68" sn="14.1412" a="79.0003" fwhm="0.0262741" res="16795.9" algo="Sum"/><pk mz="442.30047018" i="879.988" sn="4.46903" a="30.6602" fwhm="0.0279918" res="15801.1" algo="Sum"/><pk mz="442.72183726" i="761.928" sn="3.86666" a="22.3782" fwhm="0.025364" res="17454.8" algo="Sum"/><pk mz="442.80357500" i="984.066" sn="4.99193" a="28.0526" fwhm="0.0240621" res="18402.5" algo="Sum"/><pk mz="443.13320197" i="1008.01" sn="5.1037" a="34.4206" fwhm="0.0311795" res="14212.3" algo="Sum"/><pk mz="443.22858461" i="769.599" sn="3.89694" a="32.5875" fwhm="0.0449124" res="9868.73" algo="Sum"/><pk mz="444.80051159" i="828.475" sn="4.17161" a="22.5276" fwhm="0.0246813" res="18021.8" algo="Sum"/><pk mz="445.43741254" i="2713.22" sn="13.6527" a="71.2816" fwhm="0.0227738" res="19559.2" algo="Sum"/><pk mz="446.44165910" i="886.231" sn="4.43871" a="22.0575" fwhm="0.0229659" res="19439.3" algo="Sum"/><pk mz="446.88715788" i="2399.35" sn="12.0004" a="71.9698" fwhm="0.0238554" res="18733.2" algo="Sum"/><pk mz="447.16783178" i="749.604" sn="3.74844" a="34.76" fwhm="0.044508" res="10046.9" algo="Sum"/><pk mz="447.41546786" i="823.727" sn="4.11686" a="23.7389" fwhm="0.0318195" res="14061" algo="Sum"/><pk mz="447.45213970" i="1192" sn="5.95505" a="31.826" fwhm="0.0253088" res="17679.7" algo="Sum"/><pk mz="448.75616683" i="882.344" sn="4.39011" a="26.9045" fwhm="0.0257844" res="17404.2" algo="Sum"/><pk mz="448.94266522" i="862.346" sn="4.29039" a="27.8706" fwhm="0.0266737" res="16830.9" algo="Sum"/><pk mz="449.01051240" i="770.924" sn="3.83553" a="26.1353" fwhm="0.0287909" res="15595.6" algo="Sum"/><pk mz="449.28464340" i="1510.92" sn="7.51015" a="60.7125" fwhm="0.0317128" res="14167.3" algo="Sum"/><pk mz="449.36252004" i="867.439" sn="4.30677" a="40.4155" fwhm="0.057907" res="7760.08" algo="Sum"/><pk mz="449.43179260" i="879.964" sn="4.36992" a="23.1888" fwhm="0.0259096" res="17346.1" algo="Sum"/><pk mz="450.75317055" i="1267.97" sn="6.29089" a="39.1952" fwhm="0.0252955" res="17819.5" algo="Sum"/><pk mz="452.75090707" i="843.547" sn="4.16917" a="24.3699" fwhm="0.025088" res="18046.5" algo="Sum"/><pk mz="452.83270420" i="957.3" sn="4.73116" a="26.9612" fwhm="0.0267557" res="16924.7" algo="Sum"/><pk mz="453.16375981" i="1111.18" sn="5.48513" a="37.3992" fwhm="0.0324305" res="13973.4" algo="Sum"/><pk mz="453.20941375" i="764.531" sn="3.77339" a="25.7109" fwhm="0.0309363" res="14649.8" algo="Sum"/><pk mz="453.36886798" i="1162.2" sn="5.73338" a="39.1604" fwhm="0.0353282" res="12833.1" algo="Sum"/><pk mz="454.95438337" i="6202.72" sn="30.5557" a="174.948" fwhm="0.0254094" res="17905" algo="Sum"/><pk mz="455.18844952" i="973.734" sn="4.79041" a="39.9878" fwhm="0.027947" res="16287.6" algo="Sum"/><pk mz="455.31124741" i="1070.41" sn="5.26465" a="43.8881" fwhm="0.0394081" res="11553.8" algo="Sum"/><pk mz="455.95635702" i="854.213" sn="4.19464" a="23.7546" fwhm="0.0261608" res="17429" algo="Sum"/><pk mz="456.69829125" i="860.741" sn="4.21575" a="23.833" fwhm="0.0247675" res="18439.4" algo="Sum"/><pk mz="456.95150711" i="2437.23" sn="11.9396" a="76.1515" fwhm="0.0267895" res="17057.1" algo="Sum"/><pk mz="457.27116531" i="1373.7" sn="6.72634" a="52.5939" fwhm="0.0324356" res="14097.8" algo="Sum"/><pk mz="457.95847246" i="876.051" sn="4.28605" a="26.6105" fwhm="0.0261307" res="17525.7" algo="Sum"/><pk mz="458.78377570" i="1279.4" sn="6.23338" a="40.7372" fwhm="0.025356" res="18093.7" algo="Sum"/><pk mz="459.31607860" i="818.007" sn="3.97612" a="27.0261" fwhm="0.0412761" res="11127.9" algo="Sum"/><pk mz="459.45328601" i="2433.95" sn="11.8293" a="60.5787" fwhm="0.022174" res="20720.3" algo="Sum"/><pk mz="460.45645242" i="746.003" sn="3.61163" a="21.778" fwhm="0.0249016" res="18491" algo="Sum"/><pk mz="460.78234975" i="1343.58" sn="6.4902" a="40.835" fwhm="0.0246397" res="18700.8" algo="Sum"/><pk mz="460.96561532" i="4010.88" sn="19.3699" a="113.48" fwhm="0.0238184" res="19353.4" algo="Sum"/><pk mz="461.18436127" i="926.937" sn="4.47486" a="35.0559" fwhm="0.0298575" res="15446.2" algo="Sum"/><pk mz="461.32979942" i="846.539" sn="4.08489" a="34.0044" fwhm="0.0450152" res="10248.3" algo="Sum"/><pk mz="462.86003127" i="791.074" sn="3.79846" a="25.435" fwhm="0.0278447" res="16622.9" algo="Sum"/><pk mz="462.96313230" i="1409.36" sn="6.76805" a="51.1446" fwhm="0.0268543" res="17239.8" algo="Sum"/><pk mz="463.20098857" i="931.685" sn="4.47199" a="30.9692" fwhm="0.026481" res="17491.8" algo="Sum"/><pk mz="463.30375218" i="914.719" sn="4.39061" a="37.4447" fwhm="0.0511989" res="9049.1" algo="Sum"/><pk mz="463.35133898" i="854.901" sn="4.10431" a="25.9588" fwhm="0.0424486" res="10915.6" algo="Sum"/><pk mz="464.73010557" i="777.606" sn="3.71341" a="20.5682" fwhm="0.0238572" res="19479.7" algo="Sum"/><pk mz="464.91083534" i="764.872" sn="3.64788" a="22.4113" fwhm="0.0266932" res="17416.8" algo="Sum"/><pk mz="464.97724260" i="2815.11" sn="13.4247" a="79.361" fwhm="0.0240583" res="19327.1" algo="Sum"/><pk mz="465.21712252" i="1353.24" sn="6.45225" a="40.9928" fwhm="0.0274643" res="16939" algo="Sum"/><pk mz="466.72689950" i="1225.23" sn="5.83458" a="32.0506" fwhm="0.0231966" res="20120.5" algo="Sum"/><pk mz="468.30824938" i="1070.48" sn="5.0806" a="33.0645" fwhm="0.0299046" res="15660.1" algo="Sum"/><pk mz="468.72518438" i="820.004" sn="3.88568" a="24.2884" fwhm="0.0267249" res="17538.9" algo="Sum"/><pk mz="468.81352479" i="1415.63" sn="6.70812" a="46.9648" fwhm="0.0272138" res="17227.1" algo="Sum"/><pk mz="469.32797274" i="1340.98" sn="6.35187" a="52.8043" fwhm="0.0439254" res="10684.7" algo="Sum"/><pk mz="469.36373186" i="1628.22" sn="7.71188" a="49.1099" fwhm="0.0430508" res="10902.6" algo="Sum"/><pk mz="470.81046975" i="1387.72" sn="6.55025" a="39.0901" fwhm="0.0243461" res="19338.3" algo="Sum"/><pk mz="470.92594469" i="2074.22" sn="9.78154" a="69.0363" fwhm="0.028194" res="16703.1" algo="Sum"/><pk mz="470.99446759" i="2505.24" sn="11.8157" a="70.9873" fwhm="0.0249028" res="18913.3" algo="Sum"/><pk mz="471.33899278" i="843.484" sn="3.97457" a="24.5607" fwhm="0.0428132" res="11009.2" algo="Sum"/><pk mz="472.92314058" i="1017.72" sn="4.77157" a="36.3191" fwhm="0.0290646" res="16271.5" algo="Sum"/><pk mz="473.34059573" i="1032.43" sn="4.82912" a="58.0104" fwhm="0.0515402" res="9183.92" algo="Sum"/><pk mz="473.46789434" i="2079.44" sn="9.72661" a="57.3144" fwhm="0.0251725" res="18808.9" algo="Sum"/><pk mz="474.75913816" i="1015.91" sn="4.73497" a="32.8799" fwhm="0.0268323" res="17693.6" algo="Sum"/><pk mz="475.32420294" i="2733.94" sn="12.6791" a="86.2013" fwhm="0.0292573" res="16246.3" algo="Sum"/><pk mz="475.44431552" i="779.229" sn="3.60645" a="21.2712" fwhm="0.0350176" res="13577.3" algo="Sum"/><pk mz="475.48232082" i="1038.63" sn="4.80329" a="30.7074" fwhm="0.0278574" res="17068.4" algo="Sum"/><pk mz="476.32605610" i="894.87" sn="4.12989" a="34.4851" fwhm="0.0349801" res="13617.1" algo="Sum"/><pk mz="476.75598773" i="1318.88" sn="6.08117" a="38.6442" fwhm="0.0262045" res="18193.7" algo="Sum"/><pk mz="476.93906650" i="2708.98" sn="12.4651" a="85.5688" fwhm="0.025626" res="18611.5" algo="Sum"/><pk mz="477.32602171" i="1027.32" sn="4.71244" a="35.981" fwhm="0.0486666" res="9808.08" algo="Sum"/><pk mz="478.32788656" i="3563.29" sn="16.299" a="104.333" fwhm="0.0242876" res="19694.3" algo="Sum"/><pk mz="478.75316762" i="836.989" sn="3.81377" a="25.0643" fwhm="0.0278732" res="17176.1" algo="Sum"/><pk mz="478.84184916" i="1637.73" sn="7.46149" a="51.9498" fwhm="0.0258163" res="18548.1" algo="Sum"/><pk mz="478.93572202" i="1182.13" sn="5.38609" a="46.6045" fwhm="0.031283" res="15309.8" algo="Sum"/><pk mz="479.33030530" i="1331" sn="6.05754" a="58.342" fwhm="0.0414979" res="11550.7" algo="Sum"/><pk mz="480.34141123" i="782.062" sn="3.54588" a="34.5093" fwhm="0.0397285" res="12090.6" algo="Sum"/><pk mz="480.83861876" i="1149.67" sn="5.20557" a="34.0059" fwhm="0.0274343" res="17526.9" algo="Sum"/><pk mz="480.95071511" i="1043.24" sn="4.71989" a="37.36" fwhm="0.0278153" res="17290.9" algo="Sum"/><pk mz="481.20199623" i="1497.28" sn="6.76541" a="53.7741" fwhm="0.0314955" res="15278.4" algo="Sum"/><pk mz="481.26212837" i="1533.01" sn="6.92662" a="53.5076" fwhm="0.0314274" res="15313.4" algo="Sum"/><pk mz="482.32288706" i="1017.72" sn="4.58759" a="35.9937" fwhm="0.0335892" res="14359.5" algo="Sum"/><pk mz="483.34169434" i="2578.13" sn="11.5892" a="90.9886" fwhm="0.0349781" res="13818.4" algo="Sum"/><pk mz="483.37817970" i="3474.83" sn="15.62" a="108.735" fwhm="0.0288933" res="16729.8" algo="Sum"/><pk mz="484.34519915" i="852.938" sn="3.82581" a="37.4164" fwhm="0.0469893" res="10307.6" algo="Sum"/><pk mz="484.38273863" i="1234.62" sn="5.53781" a="36.1151" fwhm="0.0278906" res="17367.3" algo="Sum"/><pk mz="484.78742218" i="1200.65" sn="5.37007" a="36.3875" fwhm="0.026814" res="18079.7" algo="Sum"/><pk mz="485.35574107" i="2017.79" sn="9.02036" a="83.4155" fwhm="0.0394661" res="12298" algo="Sum"/><pk mz="486.78431052" i="1168.7" sn="5.18001" a="37.8367" fwhm="0.0273082" res="17825.6" algo="Sum"/><pk mz="486.96536150" i="1196.2" sn="5.30294" a="45.0994" fwhm="0.0315496" res="15434.9" algo="Sum"/><pk mz="487.33948328" i="1122.82" sn="4.97499" a="39.4256" fwhm="0.0462729" res="10531.8" algo="Sum"/><pk mz="487.48350160" i="1726.02" sn="7.64246" a="49.5492" fwhm="0.025177" res="19362.3" algo="Sum"/><pk mz="488.87118373" i="1987.49" sn="8.75066" a="66.1155" fwhm="0.0267518" res="18274.3" algo="Sum"/><pk mz="489.31693427" i="746.346" sn="3.28434" a="21.9993" fwhm="0.0434709" res="11256.2" algo="Sum"/><pk mz="489.35278197" i="1066.03" sn="4.69111" a="39.6149" fwhm="0.0353845" res="13829.6" algo="Sum"/><pk mz="490.28870419" i="2230.14" sn="9.74517" a="76.1095" fwhm="0.0274598" res="17854.8" algo="Sum"/><pk mz="490.86688588" i="841.701" sn="3.66892" a="29.3497" fwhm="0.0324873" res="15109.5" algo="Sum"/><pk mz="490.92631663" i="960.354" sn="4.18612" a="38.7932" fwhm="0.0388596" res="12633.3" algo="Sum"/><pk mz="491.29756661" i="1225.27" sn="5.33534" a="52.5025" fwhm="0.0402618" res="12202.6" algo="Sum"/><pk mz="491.36878359" i="1261.17" sn="5.49149" a="45.1641" fwhm="0.031927" res="15390.4" algo="Sum"/><pk mz="492.91769702" i="1135.16" sn="4.88823" a="53.9889" fwhm="0.0379263" res="12996.7" algo="Sum"/><pk mz="493.31406030" i="1372.73" sn="5.90488" a="62.3643" fwhm="0.043075" res="11452.4" algo="Sum"/><pk mz="494.32201589" i="2044.73" sn="8.74664" a="81.1256" fwhm="0.027323" res="18091.8" algo="Sum"/><pk mz="494.81653955" i="1362.64" sn="5.82285" a="41.1427" fwhm="0.0293871" res="16837.9" algo="Sum"/><pk mz="494.91687048" i="807.461" sn="3.4499" a="33.9621" fwhm="0.035939" res="13771" algo="Sum"/><pk mz="495.32567003" i="1067.33" sn="4.55496" a="56.6757" fwhm="0.0425867" res="11631" algo="Sum"/><pk mz="496.33804594" i="47721.5" sn="202.797" a="1289.99" fwhm="0.0240875" res="20605.7" algo="Sum"/><pk mz="496.81335096" i="1101.71" sn="4.67736" a="41.2123" fwhm="0.0361643" res="13737.7" algo="Sum"/><pk mz="496.94026425" i="3342.57" sn="14.1883" a="100.849" fwhm="0.0265465" res="18719.6" algo="Sum"/><pk mz="496.98027714" i="772.949" sn="3.28099" a="23.3048" fwhm="0.0295168" res="16837.2" algo="Sum"/><pk mz="497.23720419" i="960.411" sn="4.07191" a="37.6081" fwhm="0.0423788" res="11733.2" algo="Sum"/><pk mz="497.34135904" i="13568.2" sn="57.522" a="400.186" fwhm="0.0264698" res="18789" algo="Sum"/><pk mz="498.34449251" i="2551.42" sn="10.7779" a="84.9366" fwhm="0.028644" res="17397.9" algo="Sum"/><pk mz="498.89997904" i="1656.85" sn="6.99017" a="45.1637" fwhm="0.0284743" res="17521.1" algo="Sum"/><pk mz="498.93721474" i="2446.31" sn="10.3198" a="74.078" fwhm="0.0273759" res="18225.4" algo="Sum"/><pk mz="499.30938320" i="1367.52" sn="5.75366" a="60.3597" fwhm="0.0470456" res="10613.3" algo="Sum"/><pk mz="499.35439316" i="1744.15" sn="7.33736" a="54.6933" fwhm="0.0390088" res="12801.1" algo="Sum"/><pk mz="500.27326357" i="990.265" sn="4.16432" a="32.9366" fwhm="0.0389881" res="12831.4" algo="Sum"/><pk mz="501.33134668" i="1008.15" sn="4.22715" a="50.219" fwhm="0.0563497" res="8896.79" algo="Sum"/><pk mz="501.38855136" i="3388.5" sn="14.2069" a="117.664" fwhm="0.0282048" res="17776.7" algo="Sum"/><pk mz="501.49809105" i="1625.26" sn="6.81304" a="46.388" fwhm="0.0264957" res="18927.6" algo="Sum"/><pk mz="502.00910924" i="2074.36" sn="8.68196" a="68.6666" fwhm="0.0263096" res="19080.8" algo="Sum"/><pk mz="502.28974396" i="969.204" sn="4.05113" a="33.909" fwhm="0.0353118" res="14224.4" algo="Sum"/><pk mz="502.32506714" i="1454.07" sn="6.07699" a="51.699" fwhm="0.0354039" res="14188.4" algo="Sum"/><pk mz="502.39319917" i="1122.8" sn="4.69201" a="39.6352" fwhm="0.0300009" res="16745.9" algo="Sum"/><pk mz="503.32902456" i="1211.42" sn="5.04214" a="43.5703" fwhm="0.03921" res="12836.8" algo="Sum"/><pk mz="503.40235461" i="807.55" sn="3.35936" a="33.9078" fwhm="0.0414542" res="12143.6" algo="Sum"/><pk mz="503.51324218" i="979.93" sn="4.07294" a="29.6542" fwhm="0.0295768" res="17023.9" algo="Sum"/><pk mz="504.00479943" i="1348.9" sn="5.5932" a="40.9624" fwhm="0.0267816" res="18819.1" algo="Sum"/><pk mz="504.30481908" i="2111.54" sn="8.75025" a="64.369" fwhm="0.0351647" res="14341.2" algo="Sum"/><pk mz="504.33873598" i="1515.76" sn="6.27543" a="51.2461" fwhm="0.0343623" res="14677.1" algo="Sum"/><pk mz="504.84479276" i="1475.45" sn="6.07455" a="58.1412" fwhm="0.0307905" res="16396.1" algo="Sum"/><pk mz="505.31282583" i="1054.1" sn="4.33071" a="33.1879" fwhm="0.0391873" res="12894.8" algo="Sum"/><pk mz="505.34255167" i="1088.22" sn="4.47092" a="43.5259" fwhm="0.0394243" res="12818" algo="Sum"/><pk mz="506.35727136" i="1573.26" sn="6.44115" a="54.1624" fwhm="0.0292212" res="17328.4" algo="Sum"/><pk mz="507.35897834" i="1115.45" sn="4.54465" a="43.6821" fwhm="0.0415599" res="12207.9" algo="Sum"/><pk mz="508.70974914" i="976.07" sn="3.95098" a="29.3143" fwhm="0.0265075" res="19191.2" algo="Sum"/><pk mz="509.29451032" i="895.99" sn="3.6213" a="35.001" fwhm="0.0432988" res="11762.3" algo="Sum"/><pk mz="509.31098419" i="876.914" sn="3.54426" a="18.0858" fwhm="0.0267028" res="19073.3" algo="Sum"/><pk mz="509.36109161" i="4307.66" sn="17.4139" a="159.96" fwhm="0.0288839" res="17634.8" algo="Sum"/><pk mz="510.36044384" i="2160.83" sn="8.70695" a="94.5801" fwhm="0.0336553" res="15164.3" algo="Sum"/><pk mz="510.70732159" i="773.645" sn="3.11549" a="22.2169" fwhm="0.0264415" res="19314.6" algo="Sum"/><pk mz="511.10774654" i="907.507" sn="3.65654" a="34.0854" fwhm="0.0319671" res="15988.5" algo="Sum"/><pk mz="511.24868665" i="871.862" sn="3.51072" a="38.2592" fwhm="0.0529416" res="9656.84" algo="Sum"/><pk mz="511.35767836" i="1080.41" sn="4.35028" a="45.758" fwhm="0.0481658" res="10616.6" algo="Sum"/><pk mz="512.91099482" i="3614.98" sn="14.517" a="123.079" fwhm="0.0294657" res="17407.1" algo="Sum"/><pk mz="513.34992931" i="1160.16" sn="4.6581" a="59.9115" fwhm="0.0445253" res="11529.4" algo="Sum"/><pk mz="514.87452675" i="1228.29" sn="4.89874" a="32.0703" fwhm="0.0301089" res="17100.4" algo="Sum"/><pk mz="514.90842735" i="2647.04" sn="10.5577" a="97.2636" fwhm="0.0316966" res="16244.9" algo="Sum"/><pk mz="515.36694534" i="1654.79" sn="6.59173" a="68.0013" fwhm="0.0349979" res="14725.6" algo="Sum"/><pk mz="515.41035662" i="21725.8" sn="86.4539" a="630.433" fwhm="0.025957" res="19856.3" algo="Sum"/><pk mz="515.51388372" i="1328.57" sn="5.28213" a="47.0393" fwhm="0.0292282" res="17637.5" algo="Sum"/><pk mz="516.30330858" i="4055.31" sn="16.0522" a="125.689" fwhm="0.026768" res="19288.1" algo="Sum"/><pk mz="516.41355389" i="7394.56" sn="29.2674" a="224.351" fwhm="0.0269886" res="19134.5" algo="Sum"/><pk mz="516.74176231" i="854.508" sn="3.37931" a="32.5849" fwhm="0.0328941" res="15709.2" algo="Sum"/><pk mz="516.90883044" i="853.027" sn="3.36691" a="34.0218" fwhm="0.0419031" res="12335.8" algo="Sum"/><pk mz="517.30796500" i="1646.39" sn="6.48191" a="64.7955" fwhm="0.0348913" res="14826.3" algo="Sum"/><pk mz="517.36435975" i="2109.46" sn="8.30604" a="80.5245" fwhm="0.0449687" res="11505" algo="Sum"/><pk mz="517.41198564" i="2403.51" sn="9.46304" a="94.7222" fwhm="0.039841" res="12986.9" algo="Sum"/><pk mz="518.31942840" i="115257" sn="451.735" a="3019.07" fwhm="0.0228404" res="22693.1" algo="Sum"/><pk mz="518.73891175" i="1232.8" sn="4.81981" a="42.221" fwhm="0.0297645" res="17428.1" algo="Sum"/><pk mz="518.92192330" i="3071.52" sn="12.0023" a="110.088" fwhm="0.0269081" res="19285" algo="Sum"/><pk mz="519.32231300" i="31227.2" sn="121.784" a="888.532" fwhm="0.0253341" res="20498.9" algo="Sum"/><pk mz="520.33462647" i="19685.7" sn="76.3945" a="636.858" fwhm="0.0287136" res="18121.5" algo="Sum"/><pk mz="520.73570218" i="871.146" sn="3.37511" a="30.6819" fwhm="0.0327064" res="15921.5" algo="Sum"/><pk mz="520.91929529" i="2041.41" sn="7.90656" a="84.5619" fwhm="0.0324331" res="16061.3" algo="Sum"/><pk mz="521.33908363" i="5574.07" sn="21.5541" a="188.177" fwhm="0.0298252" res="17479.8" algo="Sum"/><pk mz="522.35164973" i="10571" sn="40.7231" a="330.396" fwhm="0.0274539" res="19026.5" algo="Sum"/><pk mz="522.93237860" i="1340.25" sn="5.16384" a="64.1182" fwhm="0.0390334" res="13397" algo="Sum"/><pk mz="523.29832072" i="744.361" sn="2.86402" a="25.7952" fwhm="0.03957" res="13224.6" algo="Sum"/><pk mz="523.35717326" i="3769.29" sn="14.5028" a="166.285" fwhm="0.0385171" res="13587.7" algo="Sum"/><pk mz="524.27131448" i="1038.07" sn="3.98871" a="46.9582" fwhm="0.0372492" res="14074.7" algo="Sum"/><pk mz="524.36801594" i="16458.2" sn="63.2401" a="488.434" fwhm="0.0262468" res="19978.3" algo="Sum"/><pk mz="524.68376000" i="953.206" sn="3.66178" a="30.9066" fwhm="0.0275971" res="19012.3" algo="Sum"/><pk mz="525.28490287" i="1733.14" sn="6.65606" a="63.7298" fwhm="0.0344959" res="15227.5" algo="Sum"/><pk mz="525.33986860" i="2367.6" sn="9.09279" a="59.3383" fwhm="0.0294425" res="17842.9" algo="Sum"/><pk mz="525.37026222" i="5476.19" sn="21.0344" a="196.221" fwhm="0.0320495" res="16392.4" algo="Sum"/><pk mz="526.29044591" i="1067.41" sn="4.08899" a="38.9326" fwhm="0.0386969" res="13600.3" algo="Sum"/><pk mz="526.33679163" i="967.127" sn="3.70483" a="28.064" fwhm="0.0381515" res="13796" algo="Sum"/><pk mz="526.37165846" i="1216.47" sn="4.65999" a="54.9901" fwhm="0.0393084" res="13390.8" algo="Sum"/><pk mz="526.68171658" i="810.391" sn="3.10331" a="27.5428" fwhm="0.0275613" res="19109.4" algo="Sum"/><pk mz="526.77063070" i="1149.12" sn="4.39996" a="47.2578" fwhm="0.0330148" res="15955.6" algo="Sum"/><pk mz="527.09167991" i="764.637" sn="2.91811" a="25.31" fwhm="0.0325057" res="16215.4" algo="Sum"/><pk mz="527.33283576" i="838.821" sn="3.20082" a="39.1273" fwhm="0.0589604" res="8943.85" algo="Sum"/><pk mz="528.76785387" i="1345.21" sn="5.10785" a="46.0099" fwhm="0.031526" res="16772.4" algo="Sum"/><pk mz="528.88321504" i="1751.37" sn="6.63648" a="64.1245" fwhm="0.0336503" res="15717" algo="Sum"/><pk mz="528.94994335" i="1526.56" sn="5.78529" a="57.1558" fwhm="0.0299448" res="17664.1" algo="Sum"/><pk mz="529.34146415" i="804.856" sn="3.04758" a="31.5883" fwhm="0.0516696" res="10244.7" algo="Sum"/><pk mz="529.52973700" i="1153.13" sn="4.36684" a="39.8149" fwhm="0.0289431" res="18295.6" algo="Sum"/><pk mz="530.32020811" i="748.358" sn="2.82396" a="24.7431" fwhm="0.0377031" res="14065.7" algo="Sum"/><pk mz="530.35228821" i="1124.77" sn="4.24359" a="40.4318" fwhm="0.0316218" res="16771.7" algo="Sum"/><pk mz="530.76564926" i="763.53" sn="2.87077" a="35.0968" fwhm="0.0448563" res="11832.6" algo="Sum"/><pk mz="530.87959429" i="1488.88" sn="5.59918" a="55.301" fwhm="0.0334301" res="15880.3" algo="Sum"/><pk mz="531.34692257" i="2064.42" sn="7.75976" a="95.6834" fwhm="0.0428213" res="12408.5" algo="Sum"/><pk mz="531.40441310" i="4528.88" sn="17.0222" a="160.929" fwhm="0.0298684" res="17791.5" algo="Sum"/><pk mz="531.54394126" i="889.789" sn="3.34095" a="32.2494" fwhm="0.0370725" res="14338" algo="Sum"/><pk mz="532.27756948" i="981.572" sn="3.67228" a="37.541" fwhm="0.0367743" res="14474.2" algo="Sum"/><pk mz="532.33552493" i="2814.51" sn="10.531" a="111.051" fwhm="0.0327342" res="16262.4" algo="Sum"/><pk mz="532.40931505" i="1814.11" sn="6.78095" a="40.9246" fwhm="0.0273218" res="19486.6" algo="Sum"/><pk mz="532.43420075" i="2367.65" sn="8.84359" a="91.3667" fwhm="0.0353321" res="15069.4" algo="Sum"/><pk mz="532.71606740" i="839.842" sn="3.12777" a="29.3755" fwhm="0.0293392" res="18157.1" algo="Sum"/><pk mz="532.89342285" i="768.446" sn="2.86071" a="50.7658" fwhm="0.0639944" res="8327.19" algo="Sum"/><pk mz="532.96204935" i="1934.28" sn="7.20075" a="67.4516" fwhm="0.0294215" res="18114.7" algo="Sum"/><pk mz="533.08688604" i="1011.69" sn="3.76584" a="42.0084" fwhm="0.031307" res="17027.7" algo="Sum"/><pk mz="533.34149610" i="1507.72" sn="5.60537" a="81.129" fwhm="0.0591285" res="9020.04" algo="Sum"/><pk mz="533.40483857" i="918.762" sn="3.41143" a="25.6967" fwhm="0.0377921" res="14114.2" algo="Sum"/><pk mz="533.43940027" i="1082.85" sn="4.01906" a="37.8358" fwhm="0.0390868" res="13647.6" algo="Sum"/><pk mz="534.29241979" i="22028.7" sn="81.5037" a="685.764" fwhm="0.0274753" res="19446.2" algo="Sum"/><pk mz="534.71273637" i="1271.08" sn="4.70058" a="43.3116" fwhm="0.0278256" res="19216.6" algo="Sum"/><pk mz="534.89545578" i="2445.53" sn="9.04125" a="94.5948" fwhm="0.0324306" res="16493.5" algo="Sum"/><pk mz="535.29548405" i="6441.61" sn="23.8086" a="219.537" fwhm="0.0289739" res="18475.1" algo="Sum"/><pk mz="535.37553883" i="4016.21" sn="14.8442" a="147.554" fwhm="0.0314188" res="17040" algo="Sum"/><pk mz="536.29340002" i="2941.85" sn="10.8664" a="110.25" fwhm="0.0309146" res="17347.6" algo="Sum"/><pk mz="536.37819310" i="1548.93" sn="5.72088" a="61.9043" fwhm="0.0367462" res="14596.8" algo="Sum"/><pk mz="536.70928617" i="913.827" sn="3.37326" a="38.7519" fwhm="0.0331565" res="16187.2" algo="Sum"/><pk mz="536.79889181" i="1473.08" sn="5.43767" a="60.9047" fwhm="0.0329055" res="16313.3" algo="Sum"/><pk mz="536.89270165" i="1950.93" sn="7.19988" a="75.7083" fwhm="0.0360856" res="14878.3" algo="Sum"/><pk mz="537.30179046" i="1426.55" sn="5.26237" a="54.3858" fwhm="0.0463434" res="11593.9" algo="Sum"/><pk mz="537.39235869" i="740929" sn="2733.07" a="14089.9" fwhm="0.0163293" res="32909.7" algo="Sum"/><pk mz="538.39520314" i="224496" sn="826.607" a="5489.6" fwhm="0.0209673" res="25677.9" algo="Sum"/><pk mz="538.79474219" i="1454.26" sn="5.35098" a="55.9224" fwhm="0.0343077" res="15704.8" algo="Sum"/><pk mz="538.90314574" i="964.28" sn="3.54621" a="47.8687" fwhm="0.0594445" res="9065.65" algo="Sum"/><pk mz="538.97913555" i="1859.35" sn="6.83568" a="64.4266" fwhm="0.0297719" res="18103.6" algo="Sum"/><pk mz="539.10148965" i="949.477" sn="3.4893" a="41.2003" fwhm="0.0341932" res="15766.3" algo="Sum"/><pk mz="539.29107846" i="785.187" sn="2.88584" a="26.3124" fwhm="0.0445208" res="12113.3" algo="Sum"/><pk mz="539.39366307" i="61608.9" sn="226.479" a="1967.58" fwhm="0.0279556" res="19294.6" algo="Sum"/><pk mz="540.30236293" i="751.154" sn="2.75286" a="32.03" fwhm="0.0462001" res="11694.8" algo="Sum"/><pk mz="540.39254701" i="15457.9" sn="56.6514" a="558.823" fwhm="0.0304803" res="17729.3" algo="Sum"/><pk mz="540.79452549" i="773.44" sn="2.82842" a="26.1367" fwhm="0.0403987" res="13386.4" algo="Sum"/><pk mz="541.25851698" i="1168.58" sn="4.26794" a="49.1698" fwhm="0.0460241" res="11760.3" algo="Sum"/><pk mz="541.33318613" i="1118.67" sn="4.08632" a="37.9359" fwhm="0.0469911" res="11519.9" algo="Sum"/><pk mz="541.39136929" i="3738.93" sn="13.6566" a="150.543" fwhm="0.0351504" res="15402.1" algo="Sum"/><pk mz="542.31797914" i="36640" sn="133.247" a="1094.4" fwhm="0.0265229" res="20447.2" algo="Sum"/><pk mz="542.74507756" i="1117.89" sn="4.0629" a="42.0578" fwhm="0.0328969" res="16498.4" algo="Sum"/><pk mz="543.32154939" i="11101.4" sn="40.2758" a="366.181" fwhm="0.0280706" res="19355.5" algo="Sum"/><pk mz="543.39793817" i="1125.54" sn="4.08372" a="43.0921" fwhm="0.0466744" res="11642.3" algo="Sum"/><pk mz="543.54392114" i="898.682" sn="3.25394" a="34.0924" fwhm="0.0324128" res="16769.4" algo="Sum"/><pk mz="544.33316570" i="28120.4" sn="101.619" a="836.421" fwhm="0.026716" res="20374.8" algo="Sum"/><pk mz="544.74076047" i="1349.4" sn="4.87089" a="46.6" fwhm="0.0313821" res="17358.3" algo="Sum"/><pk mz="544.80444554" i="1766.02" sn="6.3748" a="60.3958" fwhm="0.0304703" res="17879.9" algo="Sum"/><pk mz="544.92204663" i="998.039" sn="3.60239" a="51.7367" fwhm="0.0426694" res="12770.8" algo="Sum"/><pk mz="545.33678684" i="8200.46" sn="29.5356" a="283.438" fwhm="0.0301525" res="18085.9" algo="Sum"/><pk mz="545.40025973" i="1080.13" sn="3.88479" a="50.0375" fwhm="0.0461953" res="11806.4" algo="Sum"/><pk mz="545.81037555" i="1113.41" sn="4.00113" a="37.8105" fwhm="0.0288957" res="18889" algo="Sum"/><pk mz="546.34886302" i="36108.7" sn="129.592" a="1136.45" fwhm="0.026926" res="20290.8" algo="Sum"/><pk mz="546.82705315" i="1742.55" sn="6.2509" a="77.0216" fwhm="0.0383463" res="14260.2" algo="Sum"/><pk mz="547.35259946" i="10964.3" sn="39.2877" a="408.658" fwhm="0.0300552" res="18211.6" algo="Sum"/><pk mz="548.27093306" i="1279.99" sn="4.57977" a="41.4099" fwhm="0.0376914" res="14546.3" algo="Sum"/><pk mz="548.31296215" i="811.808" sn="2.90487" a="24.8313" fwhm="0.0415591" res="13193.6" algo="Sum"/><pk mz="548.35582486" i="2511.1" sn="8.98694" a="114.758" fwhm="0.0371331" res="14767.3" algo="Sum"/><pk mz="548.82362664" i="1318.76" sn="4.71244" a="58.4238" fwhm="0.0362918" res="15122.5" algo="Sum"/><pk mz="548.93438162" i="918.735" sn="3.28302" a="33.5355" fwhm="0.0320025" res="17152.9" algo="Sum"/><pk mz="549.36739169" i="906.789" sn="3.2418" a="48.4364" fwhm="0.0669582" res="8204.63" algo="Sum"/><pk mz="550.62324367" i="862.741" sn="3.07758" a="36.5323" fwhm="0.0351713" res="15655.5" algo="Sum"/><pk mz="550.86813200" i="1239.97" sn="4.41935" a="58.5169" fwhm="0.0428949" res="12842.3" algo="Sum"/><pk mz="551.34894023" i="3393.41" sn="12.0837" a="134.848" fwhm="0.0337197" res="16350.9" algo="Sum"/><pk mz="551.40347980" i="1917.43" sn="6.82768" a="80.7167" fwhm="0.0391467" res="14085.6" algo="Sum"/><pk mz="552.35396354" i="1264.83" sn="4.49112" a="48.089" fwhm="0.0383079" res="14418.8" algo="Sum"/><pk mz="552.40632823" i="907.163" sn="3.22112" a="33.8622" fwhm="0.048036" res="11499.8" algo="Sum"/><pk mz="552.77293739" i="1346.71" sn="4.77166" a="57.9653" fwhm="0.0329619" res="16770" algo="Sum"/><pk mz="552.86849105" i="1083.89" sn="3.83705" a="52.5754" fwhm="0.0460633" res="12002.4" algo="Sum"/><pk mz="553.36694388" i="324638" sn="1148.8" a="9192.56" fwhm="0.0235729" res="23474.7" algo="Sum"/><pk mz="553.45169037" i="10123.4" sn="35.8238" a="403.913" fwhm="0.0411381" res="13453.5" algo="Sum"/><pk mz="554.36948253" i="105596" sn="372.796" a="3558.54" fwhm="0.0294864" res="18800.9" algo="Sum"/><pk mz="554.45646454" i="4731" sn="16.7036" a="171.821" fwhm="0.0409465" res="13541" algo="Sum"/><pk mz="554.76913769" i="1274.11" sn="4.48642" a="50.9796" fwhm="0.0384412" res="14431.6" algo="Sum"/><pk mz="554.89548473" i="2082.87" sn="7.33523" a="99.0681" fwhm="0.0355971" res="15588.2" algo="Sum"/><pk mz="554.94975907" i="1165.03" sn="4.10286" a="49.0043" fwhm="0.0444883" res="12474.1" algo="Sum"/><pk mz="555.06764241" i="1835.97" sn="6.46414" a="74.7354" fwhm="0.0313719" res="17693.2" algo="Sum"/><pk mz="555.36585287" i="52677.3" sn="185.438" a="1922.2" fwhm="0.0311927" res="17804.4" algo="Sum"/><pk mz="555.45581949" i="1470.5" sn="5.17629" a="45.4964" fwhm="0.0346916" res="16011.2" algo="Sum"/><pk mz="555.79391488" i="1379.73" sn="4.85931" a="55.8563" fwhm="0.0286591" res="19393.3" algo="Sum"/><pk mz="556.29763716" i="971.331" sn="3.41608" a="44.3774" fwhm="0.0425633" res="13069.9" algo="Sum"/><pk mz="556.36693869" i="14903.8" sn="52.4222" a="549.343" fwhm="0.0325609" res="17087" algo="Sum"/><pk mz="556.77079107" i="785.647" sn="2.76012" a="22.7771" fwhm="0.0310768" res="17916" algo="Sum"/><pk mz="556.80158389" i="1636.78" sn="5.75031" a="57.1392" fwhm="0.0343368" res="16215.9" algo="Sum"/><pk mz="556.85529910" i="1830.35" sn="6.43124" a="58.5221" fwhm="0.0334769" res="16634" algo="Sum"/><pk mz="556.89151862" i="2049.06" sn="7.1993" a="71.9175" fwhm="0.039698" res="14028.2" algo="Sum"/><pk mz="557.30484574" i="1442.09" sn="5.06087" a="46.2307" fwhm="0.0345447" res="16132.9" algo="Sum"/><pk mz="557.36608686" i="4106.51" sn="14.4045" a="175.591" fwhm="0.0369448" res="15086.5" algo="Sum"/><pk mz="557.43775433" i="827.639" sn="2.90225" a="40.8979" fwhm="0.0466101" res="11959.6" algo="Sum"/><pk mz="557.55651185" i="937.471" sn="3.28739" a="36.6574" fwhm="0.0351631" res="15856.3" algo="Sum"/><pk mz="557.80869965" i="903.168" sn="3.16698" a="40.1531" fwhm="0.0408575" res="13652.6" algo="Sum"/><pk mz="558.29150563" i="7302.66" sn="25.5399" a="254.154" fwhm="0.0297774" res="18748.8" algo="Sum"/><pk mz="558.36379134" i="1166.42" sn="4.07939" a="60.7346" fwhm="0.0579828" res="9629.81" algo="Sum"/><pk mz="558.81788395" i="1197.78" sn="4.18856" a="46.8474" fwhm="0.0417593" res="13381.9" algo="Sum"/><pk mz="558.85136635" i="895.446" sn="3.131" a="27.0741" fwhm="0.0419568" res="13319.7" algo="Sum"/><pk mz="558.88965389" i="1081.45" sn="3.78138" a="36.0733" fwhm="0.041272" res="13541.6" algo="Sum"/><pk mz="559.29575193" i="2762.32" sn="9.65737" a="122.822" fwhm="0.0377578" res="14812.7" algo="Sum"/><pk mz="559.39099962" i="1199.66" sn="4.19414" a="44.6865" fwhm="0.0513169" res="10900.7" algo="Sum"/><pk mz="559.57312982" i="829.905" sn="2.90125" a="30.4301" fwhm="0.0336756" res="16616.6" algo="Sum"/><pk mz="560.30560755" i="5133.68" sn="17.9289" a="192.353" fwhm="0.0312721" res="17917.1" algo="Sum"/><pk mz="561.08262172" i="778.572" sn="2.71744" a="28.0733" fwhm="0.0338832" res="16559.3" algo="Sum"/><pk mz="561.30890993" i="1746.91" sn="6.09667" a="71.7109" fwhm="0.039254" res="14299.4" algo="Sum"/><pk mz="561.40424942" i="1783.01" sn="6.22236" a="88.7205" fwhm="0.0450013" res="12475.3" algo="Sum"/><pk mz="562.32158456" i="7145.04" sn="24.8868" a="260.022" fwhm="0.0303496" res="18528.1" algo="Sum"/><pk mz="562.40673085" i="789.073" sn="2.74876" a="29.265" fwhm="0.0457423" res="12295.1" algo="Sum"/><pk mz="562.80055396" i="1430.94" sn="4.97889" a="62.5617" fwhm="0.036354" res="15481.1" algo="Sum"/><pk mz="563.32564686" i="2336" sn="8.12029" a="85.5504" fwhm="0.0350108" res="16090" algo="Sum"/><pk mz="563.42009917" i="1072.62" sn="3.72831" a="45.2845" fwhm="0.0517212" res="10893.4" algo="Sum"/><pk mz="564.30629364" i="2171.91" sn="7.52634" a="106.016" fwhm="0.0436675" res="12922.8" algo="Sum"/><pk mz="564.79764132" i="1154.75" sn="3.9975" a="50.4488" fwhm="0.0412759" res="13683.5" algo="Sum"/><pk mz="565.30675216" i="945.464" sn="3.27086" a="46.24" fwhm="0.0510873" res="11065.5" algo="Sum"/><pk mz="565.42093785" i="11173.9" sn="38.649" a="379.812" fwhm="0.028615" res="19759.6" algo="Sum"/><pk mz="566.31664249" i="10181.8" sn="35.1419" a="339.991" fwhm="0.0282425" res="20051.9" algo="Sum"/><pk mz="566.42396495" i="4072" sn="14.0512" a="151.15" fwhm="0.0306939" res="18453.9" algo="Sum"/><pk mz="566.66601046" i="754.586" sn="2.60218" a="28.0766" fwhm="0.0341661" res="16585.6" algo="Sum"/><pk mz="566.78633360" i="1360.73" sn="4.69133" a="54.1992" fwhm="0.035997" res="15745.4" algo="Sum"/><pk mz="566.88305294" i="1648.81" sn="5.68336" a="68.8458" fwhm="0.03296" res="17199.1" algo="Sum"/><pk mz="567.34336889" i="5871.72" sn="20.2154" a="223.478" fwhm="0.040173" res="14122.5" algo="Sum"/><pk mz="567.39570942" i="1730.73" sn="5.95869" a="31.2138" fwhm="0.0187895" res="30197.6" algo="Sum"/><pk mz="567.42040109" i="2022.66" sn="6.96345" a="71.8992" fwhm="0.038397" res="14777.7" algo="Sum"/><pk mz="567.79375682" i="1230.17" sn="4.22503" a="49.3424" fwhm="0.0326767" res="17376.1" algo="Sum"/><pk mz="568.33585385" i="5541.18" sn="19.0102" a="236.479" fwhm="0.0370158" res="15353.9" algo="Sum"/><pk mz="568.41440602" i="827.988" sn="2.84033" a="47.5015" fwhm="0.0523638" res="10855.1" algo="Sum"/><pk mz="568.66261874" i="783.743" sn="2.68689" a="27.5006" fwhm="0.0334675" res="16991.5" algo="Sum"/><pk mz="568.80085489" i="1193" sn="4.09084" a="52.367" fwhm="0.0379347" res="14994.2" algo="Sum"/><pk mz="569.36024414" i="59334.2" sn="203.026" a="1856.03" fwhm="0.0280664" res="20286.2" algo="Sum"/><pk mz="569.42697887" i="11061.8" sn="37.8089" a="416.097" fwhm="0.0328604" res="17328.7" algo="Sum"/><pk mz="569.80539361" i="1357.21" sn="4.63668" a="65.3182" fwhm="0.0397175" res="14346.5" algo="Sum"/><pk mz="570.31208084" i="1210.32" sn="4.13123" a="35.9837" fwhm="0.0340603" res="16744.2" algo="Sum"/><pk mz="570.36289830" i="20970.3" sn="71.5789" a="720.107" fwhm="0.0300066" res="19007.9" algo="Sum"/><pk mz="570.43017698" i="4486.6" sn="15.3143" a="159.976" fwhm="0.0344621" res="16552.4" algo="Sum"/><pk mz="570.74262157" i="759.497" sn="2.59302" a="30.1238" fwhm="0.0435002" res="13120.5" algo="Sum"/><pk mz="570.81465339" i="1196.39" sn="4.0853" a="52.2549" fwhm="0.055505" res="10284" algo="Sum"/><pk mz="570.86522864" i="2794.22" sn="9.5413" a="109.382" fwhm="0.0354384" res="16108.7" algo="Sum"/><pk mz="571.35988076" i="9963.36" sn="33.9816" a="372.942" fwhm="0.0336625" res="16973.2" algo="Sum"/><pk mz="571.42861646" i="2233.87" sn="7.61907" a="85.3216" fwhm="0.0412649" res="13847.8" algo="Sum"/><pk mz="572.36132812" i="3488.38" sn="11.895" a="128.742" fwhm="0.0318742" res="17956.9" algo="Sum"/><pk mz="572.43317382" i="852.989" sn="2.90884" a="39.2809" fwhm="0.0485982" res="11778.9" algo="Sum"/><pk mz="572.86257866" i="3087.34" sn="10.5244" a="106.285" fwhm="0.0371641" res="15414.4" algo="Sum"/><pk mz="573.36211709" i="1461.83" sn="4.98525" a="76.8301" fwhm="0.0553275" res="10363.1" algo="Sum"/><pk mz="573.43560094" i="988.237" sn="3.36941" a="42.9754" fwhm="0.0471734" res="12155.9" algo="Sum"/><pk mz="573.86402970" i="822.762" sn="2.80334" a="38.3195" fwhm="0.0440421" res="13029.9" algo="Sum"/><pk mz="574.82368338" i="853.463" sn="2.9021" a="27.8851" fwhm="0.035955" res="15987.3" algo="Sum"/><pk mz="574.86108634" i="1444.54" sn="4.91199" a="61.1849" fwhm="0.0423701" res="13567.6" algo="Sum"/><pk mz="575.28452204" i="746.436" sn="2.53556" a="47.4018" fwhm="0.0500623" res="11491.4" algo="Sum"/><pk mz="575.38279075" i="1045.3" sn="3.55112" a="55.6674" fwhm="0.063169" res="9108.62" algo="Sum"/><pk mz="575.45863308" i="903.515" sn="3.06926" a="36.4464" fwhm="0.0511153" res="11258" algo="Sum"/><pk mz="576.27537112" i="3279.4" sn="11.1232" a="128.365" fwhm="0.0309378" res="18626.9" algo="Sum"/><pk mz="576.46282792" i="991.198" sn="3.35936" a="39.568" fwhm="0.0367006" res="15707.2" algo="Sum"/><pk mz="576.69294527" i="1144.46" sn="3.87844" a="43.5434" fwhm="0.0340126" res="16955.3" algo="Sum"/><pk mz="576.87745511" i="2467.25" sn="8.34743" a="100.521" fwhm="0.034304" res="16816.6" algo="Sum"/><pk mz="577.04846423" i="1071.86" sn="3.62815" a="39.7057" fwhm="0.0320573" res="18000.5" algo="Sum"/><pk mz="577.27952132" i="1155.6" sn="3.91199" a="53.264" fwhm="0.0452789" res="12749.4" algo="Sum"/><pk mz="577.37143952" i="822.714" sn="2.78508" a="53.5746" fwhm="0.0662708" res="8712.31" algo="Sum"/><pk mz="577.47197390" i="958.15" sn="3.24355" a="43.9" fwhm="0.0533708" res="10820" algo="Sum"/><pk mz="577.77879530" i="859.954" sn="2.90748" a="46.7716" fwhm="0.0435599" res="13264" algo="Sum"/><pk mz="578.27487289" i="1613.02" sn="5.45212" a="69.2165" fwhm="0.0327679" res="17647.6" algo="Sum"/><pk mz="578.69191839" i="849.07" sn="2.86877" a="38.4798" fwhm="0.0428095" res="13517.8" algo="Sum"/><pk mz="578.78165494" i="1281.6" sn="4.3309" a="61.2103" fwhm="0.0405827" res="14261.8" algo="Sum"/><pk mz="578.87571423" i="2440.93" sn="8.2507" a="101.117" fwhm="0.0317398" res="18238.2" algo="Sum"/><pk mz="579.28548814" i="1851.01" sn="6.25022" a="79.0692" fwhm="0.034139" res="16968.5" algo="Sum"/><pk mz="579.79173685" i="857.33" sn="2.89329" a="50.9583" fwhm="0.0432241" res="13413.6" algo="Sum"/><pk mz="580.28906748" i="1100.27" sn="3.70854" a="57.3999" fwhm="0.0420636" res="13795.5" algo="Sum"/><pk mz="580.79219576" i="1171.59" sn="3.94104" a="74.0913" fwhm="0.0651701" res="8911.94" algo="Sum"/><pk mz="580.88374220" i="1317.81" sn="4.43285" a="75.0639" fwhm="0.0510449" res="11379.9" algo="Sum"/><pk mz="581.29551239" i="911.31" sn="3.06315" a="53.4218" fwhm="0.060824" res="9557.01" algo="Sum"/><pk mz="581.39558267" i="5598.64" sn="18.8073" a="252.29" fwhm="0.0366331" res="15870.8" algo="Sum"/><pk mz="581.80223191" i="1042.46" sn="3.499" a="60.7184" fwhm="0.0516479" res="11264.8" algo="Sum"/><pk mz="582.29136889" i="2360.01" sn="7.90614" a="113.899" fwhm="0.0384749" res="15134.3" algo="Sum"/><pk mz="582.39885393" i="2270.09" sn="7.59477" a="87.1468" fwhm="0.0373809" res="15580.1" algo="Sum"/><pk mz="582.63962987" i="810.841" sn="2.71205" a="28.7233" fwhm="0.0308058" res="18913.3" algo="Sum"/><pk mz="582.81221148" i="984.596" sn="3.29295" a="33.4115" fwhm="0.043393" res="13431" algo="Sum"/><pk mz="582.85720690" i="1256.86" sn="4.20307" a="43.1098" fwhm="0.0410649" res="14193.6" algo="Sum"/><pk mz="583.24912978" i="2351.25" sn="7.86127" a="79.2576" fwhm="0.0328139" res="17774.5" algo="Sum"/><pk mz="583.31838049" i="3401.39" sn="11.3724" a="149.327" fwhm="0.0371072" res="15719.8" algo="Sum"/><pk mz="583.39135544" i="1714.06" sn="5.73085" a="92.8388" fwhm="0.059079" res="9874.76" algo="Sum"/><pk mz="584.25388084" i="1291.08" sn="4.31388" a="45.9648" fwhm="0.043352" res="13477" algo="Sum"/><pk mz="584.31772364" i="1657.12" sn="5.53694" a="89.2467" fwhm="0.0518517" res="11269" algo="Sum"/><pk mz="584.38076009" i="787.498" sn="2.63127" a="42.4419" fwhm="0.0696373" res="8391.78" algo="Sum"/><pk mz="584.63584344" i="764.917" sn="2.55621" a="27.5584" fwhm="0.0347811" res="16809" algo="Sum"/><pk mz="584.72636132" i="1066.39" sn="3.56276" a="44.726" fwhm="0.0358741" res="16299.4" algo="Sum"/><pk mz="585.26856034" i="2903.99" sn="9.695" a="127.532" fwhm="0.0433942" res="13487.2" algo="Sum"/><pk mz="585.33497279" i="16477.3" sn="55.0263" a="634.732" fwhm="0.0313443" res="18674.3" algo="Sum"/><pk mz="585.44424430" i="817.666" sn="2.73093" a="29.104" fwhm="0.0524864" res="11154.2" algo="Sum"/><pk mz="586.30362585" i="4853.42" sn="16.2061" a="144.947" fwhm="0.035046" res="16729.5" algo="Sum"/><pk mz="586.33744984" i="6343.42" sn="21.1815" a="249.174" fwhm="0.041559" res="14108.5" algo="Sum"/><pk mz="586.72276791" i="1327.39" sn="4.42888" a="54.5794" fwhm="0.0369326" res="15886.3" algo="Sum"/><pk mz="586.83827646" i="1592.51" sn="5.31238" a="76.7084" fwhm="0.0426915" res="13746" algo="Sum"/><pk mz="586.90461147" i="1209.82" sn="4.03529" a="52.652" fwhm="0.0376184" res="15601.5" algo="Sum"/><pk mz="587.33292734" i="4114.03" sn="13.7194" a="170.659" fwhm="0.041781" res="14057.4" algo="Sum"/><pk mz="587.40176348" i="755.136" sn="2.51809" a="25.3192" fwhm="0.0427866" res="13728.6" algo="Sum"/><pk mz="587.45820713" i="803.751" sn="2.67999" a="36.0004" fwhm="0.0529618" res="11092.1" algo="Sum"/><pk mz="587.60299227" i="754.115" sn="2.51442" a="30.5347" fwhm="0.0330919" res="17756.7" algo="Sum"/><pk mz="588.33650784" i="1397.37" sn="4.64864" a="66.1444" fwhm="0.0437905" res="13435.2" algo="Sum"/><pk mz="588.49627455" i="1186.65" sn="3.94682" a="52.4898" fwhm="0.0396304" res="14849.6" algo="Sum"/><pk mz="588.72096466" i="1017.68" sn="3.383" a="39.891" fwhm="0.0407005" res="14464.7" algo="Sum"/><pk mz="588.76806026" i="1018.72" sn="3.38596" a="42.1556" fwhm="0.0644532" res="9134.82" algo="Sum"/><pk mz="588.83390175" i="1718.24" sn="5.70654" a="79.9183" fwhm="0.0434882" res="13540.1" algo="Sum"/><pk mz="588.90330425" i="900.969" sn="2.99184" a="43.5316" fwhm="0.0569625" res="10338.4" algo="Sum"/><pk mz="589.33246757" i="763.391" sn="2.53611" a="37.9585" fwhm="0.0571254" res="10316.5" algo="Sum"/><pk mz="589.41268026" i="1354.07" sn="4.49823" a="76.1922" fwhm="0.0560562" res="10514.7" algo="Sum"/><pk mz="589.47522297" i="1270.84" sn="4.22142" a="63.0217" fwhm="0.0600479" res="9816.75" algo="Sum"/><pk mz="589.77656708" i="797.654" sn="2.64665" a="41.1541" fwhm="0.0434482" res="13574.2" algo="Sum"/><pk mz="590.31520719" i="4403.78" sn="14.6072" a="177.196" fwhm="0.0322389" res="18310.6" algo="Sum"/><pk mz="590.67128914" i="753.341" sn="2.49934" a="29.0692" fwhm="0.0357008" res="16545.1" algo="Sum"/><pk mz="590.78350966" i="864.487" sn="2.86853" a="42.8294" fwhm="0.0544911" res="10841.8" algo="Sum"/><pk mz="590.83900022" i="1054.48" sn="3.49988" a="53.8149" fwhm="0.0588173" res="10045.3" algo="Sum"/><pk mz="590.91807326" i="1263.04" sn="4.19322" a="52.6213" fwhm="0.0367544" res="16077.5" algo="Sum"/><pk mz="591.31840806" i="1811.4" sn="6.01038" a="96.5162" fwhm="0.0403716" res="14646.9" algo="Sum"/><pk mz="591.45736122" i="993.193" sn="3.29639" a="37.3509" fwhm="0.0460875" res="12833.4" algo="Sum"/><pk mz="591.48399227" i="992.808" sn="3.29511" a="34.5417" fwhm="0.0375256" res="15762.1" algo="Sum"/><pk mz="591.78574679" i="889.807" sn="2.95437" a="48.6525" fwhm="0.0498979" res="11859.9" algo="Sum"/><pk mz="592.24929663" i="766.375" sn="2.54216" a="34.8266" fwhm="0.036947" res="16029.7" algo="Sum"/><pk mz="592.32937923" i="1293.93" sn="4.29117" a="71.9743" fwhm="0.0510125" res="11611.5" algo="Sum"/><pk mz="592.66748463" i="1225.53" sn="4.0667" a="46.7261" fwhm="0.0326944" res="18127.5" algo="Sum"/><pk mz="592.79063068" i="948.339" sn="3.14689" a="41.9108" fwhm="0.0449959" res="13174.3" algo="Sum"/><pk mz="592.85002877" i="2415.89" sn="8.01667" a="94.4088" fwhm="0.0352242" res="16830.8" algo="Sum"/><pk mz="593.33031404" i="1069.21" sn="3.54476" a="63.1217" fwhm="0.0622999" res="9523.78" algo="Sum"/><pk mz="593.84913980" i="760.864" sn="2.51643" a="33.0988" fwhm="0.0439548" res="13510.5" algo="Sum"/><pk mz="594.66650244" i="1048.94" sn="3.46009" a="43.5988" fwhm="0.0331641" res="17931" algo="Sum"/><pk mz="594.75426701" i="1142.31" sn="3.7679" a="51.4307" fwhm="0.0522386" res="11385.3" algo="Sum"/><pk mz="594.84805160" i="2414.81" sn="7.96769" a="103.94" fwhm="0.0346189" res="17182.7" algo="Sum"/><pk mz="595.34780023" i="1909.98" sn="6.28222" a="74.1687" fwhm="0.0444318" res="13399.1" algo="Sum"/><pk mz="596.35149745" i="852.048" sn="2.79941" a="32.0317" fwhm="0.0422134" res="14127.1" algo="Sum"/><pk mz="596.75196160" i="1499.47" sn="4.92386" a="68.2283" fwhm="0.038953" res="15319.8" algo="Sum"/><pk mz="596.84612952" i="1175.43" sn="3.85927" a="69.1177" fwhm="0.0570404" res="10463.6" algo="Sum"/><pk mz="596.93397309" i="1318.69" sn="4.33044" a="51.6597" fwhm="0.0345937" res="17255.6" algo="Sum"/><pk mz="597.33967197" i="1451.55" sn="4.76693" a="69.3623" fwhm="0.0421686" res="14165.5" algo="Sum"/><pk mz="597.39147651" i="1355.76" sn="4.45254" a="46.8117" fwhm="0.0510554" res="11700.8" algo="Sum"/><pk mz="597.44223455" i="3146.29" sn="10.3347" a="120.763" fwhm="0.0324059" res="18436.2" algo="Sum"/><pk mz="598.44544498" i="1328.21" sn="4.36063" a="63.883" fwhm="0.0372238" res="16076.9" algo="Sum"/><pk mz="598.75629657" i="1013.24" sn="3.32273" a="46.7251" fwhm="0.0494606" res="12105.7" algo="Sum"/><pk mz="599.37026467" i="1077.1" sn="3.53538" a="59.3071" fwhm="0.0712907" res="8407.41" algo="Sum"/><pk mz="599.45628746" i="2377.52" sn="7.8032" a="89.7504" fwhm="0.0419822" res="14278.8" algo="Sum"/><pk mz="600.27321552" i="1421.12" sn="4.65594" a="61.5321" fwhm="0.0362523" res="16558.2" algo="Sum"/><pk mz="600.46231344" i="1057.25" sn="3.46322" a="50.5342" fwhm="0.039898" res="15049.9" algo="Sum"/><pk mz="600.69951978" i="962.812" sn="3.15285" a="37.638" fwhm="0.0412731" res="14554.3" algo="Sum"/><pk mz="600.76996696" i="932.866" sn="3.05457" a="55.2854" fwhm="0.0603709" res="9951.32" algo="Sum"/><pk mz="600.94601824" i="1434.56" sn="4.6886" a="56.5471" fwhm="0.0315448" res="19050.5" algo="Sum"/><pk mz="601.34055883" i="3180.65" sn="10.3956" a="164.194" fwhm="0.0449109" res="13389.6" algo="Sum"/><pk mz="601.46923695" i="1242.51" sn="4.06097" a="61.6169" fwhm="0.0505431" res="11900.1" algo="Sum"/><pk mz="602.27893810" i="1657.66" sn="5.40864" a="73.1451" fwhm="0.0411748" res="14627.4" algo="Sum"/><pk mz="602.34340660" i="1407.01" sn="4.59086" a="69.7797" fwhm="0.0474992" res="12681.1" algo="Sum"/><pk mz="602.69625539" i="1415.63" sn="4.61301" a="53.464" fwhm="0.0344544" res="17492.6" algo="Sum"/><pk mz="602.78228779" i="854.582" sn="2.78482" a="29.386" fwhm="0.0379381" res="15888.6" algo="Sum"/><pk mz="602.80360307" i="866.648" sn="2.8242" a="22.404" fwhm="0.0387337" res="15562.8" algo="Sum"/><pk mz="602.87759574" i="898.432" sn="2.92735" a="48.0046" fwhm="0.0471256" res="12793" algo="Sum"/><pk mz="603.28692162" i="858.624" sn="2.79702" a="31.9976" fwhm="0.0467365" res="12908.2" algo="Sum"/><pk mz="603.34047048" i="1056.25" sn="3.4408" a="63.7161" fwhm="0.0702897" res="8583.63" algo="Sum"/><pk mz="603.42899309" i="885.202" sn="2.88367" a="46.0118" fwhm="0.0559046" res="10793.9" algo="Sum"/><pk mz="603.48579229" i="776.663" sn="2.53037" a="30.0697" fwhm="0.0435188" res="13867.3" algo="Sum"/><pk mz="604.30259944" i="1274.28" sn="4.1468" a="60.5141" fwhm="0.0514003" res="11756.8" algo="Sum"/><pk mz="604.45295021" i="1059.54" sn="3.4476" a="47.523" fwhm="0.0431342" res="14013.3" algo="Sum"/><pk mz="604.49078460" i="934.759" sn="3.04145" a="41.4143" fwhm="0.044797" res="13494" algo="Sum"/><pk mz="604.69298959" i="1101.9" sn="3.58083" a="46.2347" fwhm="0.0372333" res="16240.7" algo="Sum"/><pk mz="604.78502966" i="1758.8" sn="5.71725" a="94.2057" fwhm="0.0486721" res="12425.7" algo="Sum"/><pk mz="605.37692363" i="1346.98" sn="4.37364" a="58.6498" fwhm="0.0459552" res="13173.2" algo="Sum"/><pk mz="605.41562390" i="900.064" sn="2.92227" a="12.7331" fwhm="0.0145565" res="41590.7" algo="Sum"/><pk mz="605.44932965" i="1183.43" sn="3.842" a="57.7452" fwhm="0.0725252" res="8348.12" algo="Sum"/><pk mz="606.29318415" i="1383.79" sn="4.4918" a="71.4612" fwhm="0.0431479" res="14051.5" algo="Sum"/><pk mz="606.38010022" i="744.582" sn="2.41526" a="38.8474" fwhm="0.0639667" res="9479.62" algo="Sum"/><pk mz="606.78340415" i="1480.53" sn="4.80068" a="66.8009" fwhm="0.0530815" res="11431.2" algo="Sum"/><pk mz="606.88608303" i="786.253" sn="2.54905" a="42.7281" fwhm="0.0588346" res="10315.1" algo="Sum"/><pk mz="606.96277283" i="1311.31" sn="4.25132" a="55.0422" fwhm="0.0347984" res="17442.3" algo="Sum"/><pk mz="607.24603039" i="1566.65" sn="5.07583" a="68.2618" fwhm="0.0380877" res="15943.3" algo="Sum"/><pk mz="607.29579018" i="793.338" sn="2.56996" a="28.5149" fwhm="0.0440067" res="13800.1" algo="Sum"/><pk mz="607.45410445" i="773.452" sn="2.5036" a="49.4053" fwhm="0.058011" res="10471.4" algo="Sum"/><pk mz="608.41494314" i="770.386" sn="2.4867" a="41.895" fwhm="0.0587922" res="10348.6" algo="Sum"/><pk mz="608.46145600" i="744.108" sn="2.40181" a="29.1773" fwhm="0.0470992" res="12918.7" algo="Sum"/><pk mz="608.64193259" i="759.77" sn="2.4536" a="30.9537" fwhm="0.0338848" res="17962.1" algo="Sum"/><pk mz="608.77434347" i="788.822" sn="2.5469" a="44.8928" fwhm="0.0484587" res="12562.8" algo="Sum"/><pk mz="608.82261830" i="1277.02" sn="4.12317" a="65.3886" fwhm="0.0526475" res="11564.1" algo="Sum"/><pk mz="610.30379234" i="1712.39" sn="5.52693" a="77.9411" fwhm="0.0382017" res="15975.8" algo="Sum"/><pk mz="610.72785810" i="1111.63" sn="3.58355" a="49.3622" fwhm="0.0514546" res="11869.3" algo="Sum"/><pk mz="610.75893701" i="794.838" sn="2.56231" a="21.0881" fwhm="0.0661784" res="9228.98" algo="Sum"/><pk mz="610.82212074" i="1389.19" sn="4.47801" a="70.5229" fwhm="0.0425624" res="14351.2" algo="Sum"/><pk mz="611.31614530" i="1146.21" sn="3.69509" a="36.0274" fwhm="0.0430077" res="14214.1" algo="Sum"/><pk mz="611.33634240" i="1088.58" sn="3.50931" a="37.7959" fwhm="0.0457554" res="13361" algo="Sum"/><pk mz="611.39692017" i="745.248" sn="2.40249" a="42.4054" fwhm="0.0807257" res="7573.76" algo="Sum"/><pk mz="612.31836604" i="1338.24" sn="4.3066" a="52.9874" fwhm="0.0412299" res="14851.3" algo="Sum"/><pk mz="612.72526142" i="1419.89" sn="4.56469" a="53.0659" fwhm="0.0379049" res="16164.8" algo="Sum"/><pk mz="612.76172351" i="809.207" sn="2.60146" a="27.6382" fwhm="0.0342603" res="17885.5" algo="Sum"/><pk mz="612.82927839" i="998.441" sn="3.20987" a="40.6786" fwhm="0.0540428" res="11339.7" algo="Sum"/><pk mz="612.84670129" i="960.054" sn="3.08651" a="28.2703" fwhm="0.0449018" res="13648.6" algo="Sum"/><pk mz="612.90633082" i="870.688" sn="2.79923" a="39.6046" fwhm="0.0525486" res="11663.6" algo="Sum"/><pk mz="613.33115490" i="1682.29" sn="5.40682" a="97.0806" fwhm="0.0531559" res="11538.3" algo="Sum"/><pk mz="613.42999516" i="1445.18" sn="4.64339" a="75.7912" fwhm="0.0603726" res="10160.7" algo="Sum"/><pk mz="613.47040876" i="1153.95" sn="3.70769" a="46.6653" fwhm="0.041711" res="14707.6" algo="Sum"/><pk mz="614.33378653" i="1764.81" sn="5.6532" a="91.8132" fwhm="0.0380627" res="16140" algo="Sum"/><pk mz="614.43925416" i="803.932" sn="2.57571" a="38.4212" fwhm="0.0554968" res="11071.6" algo="Sum"/><pk mz="614.72415517" i="953.922" sn="3.05255" a="52.8966" fwhm="0.0491755" res="12500.6" algo="Sum"/><pk mz="614.81216500" i="1685.38" sn="5.39185" a="80.5682" fwhm="0.04817" res="12763.4" algo="Sum"/><pk mz="614.84196664" i="1182.02" sn="3.7815" a="37.0491" fwhm="0.0578163" res="10634.4" algo="Sum"/><pk mz="615.34008394" i="983.689" sn="3.14685" a="50.9125" fwhm="0.059453" res="10350" algo="Sum"/><pk mz="615.45198462" i="4739.81" sn="15.159" a="205.758" fwhm="0.037453" res="16432.6" algo="Sum"/><pk mz="615.48298551" i="2982.45" sn="9.53929" a="101.891" fwhm="0.0356526" res="17263.3" algo="Sum"/><pk mz="616.16988986" i="4042.94" sn="12.9134" a="149.801" fwhm="0.0305572" res="20164.5" algo="Sum"/><pk mz="616.45618425" i="2076.18" sn="6.62984" a="88.23" fwhm="0.0430833" res="14308.5" algo="Sum"/><pk mz="616.48545922" i="1309.08" sn="4.18061" a="39.5409" fwhm="0.0304828" res="20224" algo="Sum"/><pk mz="616.80836739" i="1138.85" sn="3.639" a="60.2621" fwhm="0.0544808" res="11321.6" algo="Sum"/><pk mz="616.83956647" i="882.958" sn="2.82154" a="28.5934" fwhm="0.0385084" res="16018.3" algo="Sum"/><pk mz="616.91820617" i="767.955" sn="2.45367" a="43.5664" fwhm="0.0546018" res="11298.5" algo="Sum"/><pk mz="617.17207193" i="1845.19" sn="5.89514" a="72.1928" fwhm="0.0325271" res="18974.1" algo="Sum"/><pk mz="617.31654036" i="2037.78" sn="6.50988" a="95.3566" fwhm="0.0476995" res="12941.8" algo="Sum"/><pk mz="617.46637194" i="6311.06" sn="20.1489" a="264.954" fwhm="0.0385445" res="16019.6" algo="Sum"/><pk mz="618.31648714" i="889.038" sn="2.83492" a="62.1485" fwhm="0.0566338" res="10917.8" algo="Sum"/><pk mz="618.46971210" i="2589.06" sn="8.25506" a="106.093" fwhm="0.038161" res="16206.9" algo="Sum"/><pk mz="618.67104599" i="899.988" sn="2.87123" a="39.4844" fwhm="0.0484899" res="12758.8" algo="Sum"/><pk mz="619.04025792" i="810.045" sn="2.58171" a="39.2814" fwhm="0.0384127" res="16115.5" algo="Sum"/><pk mz="619.30936660" i="1053.42" sn="3.35703" a="58.1872" fwhm="0.0594026" res="10425.6" algo="Sum"/><pk mz="619.42657725" i="897.216" sn="2.85487" a="27.4858" fwhm="0.0441719" res="14023.1" algo="Sum"/><pk mz="619.48630716" i="3764.64" sn="11.9789" a="204.728" fwhm="0.0442896" res="13987.2" algo="Sum"/><pk mz="620.49084506" i="1590.93" sn="5.05222" a="90.8738" fwhm="0.0470215" res="13195.9" algo="Sum"/><pk mz="620.75685438" i="1482.69" sn="4.70748" a="94.3932" fwhm="0.0472693" res="13132.3" algo="Sum"/><pk mz="621.33826598" i="882.855" sn="2.79847" a="43.8486" fwhm="0.0543543" res="11431.3" algo="Sum"/><pk mz="621.38369235" i="755.18" sn="2.3938" a="35.8687" fwhm="0.0652953" res="9516.51" algo="Sum"/><pk mz="621.48337541" i="819.181" sn="2.59655" a="48.628" fwhm="0.0654475" res="9495.91" algo="Sum"/><pk mz="622.75625905" i="1443.94" sn="4.56902" a="69.8589" fwhm="0.0449584" res="13851.8" algo="Sum"/><pk mz="622.93688234" i="765.014" sn="2.42041" a="39.6629" fwhm="0.050046" res="12447.3" algo="Sum"/><pk mz="624.75385885" i="856.457" sn="2.70626" a="41.1228" fwhm="0.0504339" res="12387.6" algo="Sum"/><pk mz="624.78989283" i="809.364" sn="2.55746" a="17.5025" fwhm="0.0295754" res="21125.3" algo="Sum"/><pk mz="624.83938892" i="1656.27" sn="5.23353" a="76.8813" fwhm="0.0397671" res="15712.5" algo="Sum"/><pk mz="625.38490822" i="1019.25" sn="3.22274" a="49.5136" fwhm="0.0540071" res="11579.7" algo="Sum"/><pk mz="626.70304222" i="744.019" sn="2.35222" a="34.4257" fwhm="0.0490232" res="12783.8" algo="Sum"/><pk mz="626.78968058" i="786.318" sn="2.48477" a="36.57" fwhm="0.0660595" res="9488.26" algo="Sum"/><pk mz="626.83546763" i="897.772" sn="2.83633" a="38.4047" fwhm="0.0556281" res="11268.3" algo="Sum"/><pk mz="628.69930441" i="933.766" sn="2.94248" a="39.8399" fwhm="0.0431255" res="14578.4" algo="Sum"/><pk mz="628.81997937" i="1415.15" sn="4.46148" a="77.5045" fwhm="0.0490666" res="12815.6" algo="Sum"/><pk mz="629.30808503" i="1126.76" sn="3.54993" a="51.5282" fwhm="0.0392629" res="16028.1" algo="Sum"/><pk mz="629.44686416" i="997.579" sn="3.14317" a="53.1908" fwhm="0.0693429" res="9077.31" algo="Sum"/><pk mz="630.30885435" i="752.981" sn="2.36808" a="27.6272" fwhm="0.0411912" res="15302" algo="Sum"/><pk mz="630.74891288" i="810.707" sn="2.5438" a="27.4747" fwhm="0.0495263" res="12735.6" algo="Sum"/><pk mz="630.81383515" i="1910.64" sn="5.99511" a="82.5379" fwhm="0.0475205" res="13274.6" algo="Sum"/><pk mz="631.45825179" i="1853.8" sn="5.80981" a="81.4492" fwhm="0.0494035" res="12781.6" algo="Sum"/><pk mz="632.48118405" i="1538.89" sn="4.81639" a="77.5535" fwhm="0.0524043" res="12069.3" algo="Sum"/><pk mz="632.78080323" i="1193.81" sn="3.73708" a="46.0843" fwhm="0.048283" res="13105.7" algo="Sum"/><pk mz="632.81236253" i="1219.79" sn="3.81839" a="60.8018" fwhm="0.0485622" res="13031" algo="Sum"/><pk mz="633.44490609" i="2151.98" sn="6.73701" a="99.622" fwhm="0.0464802" res="13628.3" algo="Sum"/><pk mz="633.47333797" i="2102.92" sn="6.58343" a="84.327" fwhm="0.0437267" res="14487.1" algo="Sum"/><pk mz="634.23392929" i="788.091" sn="2.46474" a="37.9771" fwhm="0.0507274" res="12502.8" algo="Sum"/><pk mz="634.30279221" i="741.208" sn="2.31804" a="41.7752" fwhm="0.05415" res="11713.8" algo="Sum"/><pk mz="634.46560192" i="1021.17" sn="3.1929" a="55.18" fwhm="0.0563488" res="11259.6" algo="Sum"/><pk mz="634.65024443" i="965.951" sn="3.02063" a="42.0696" fwhm="0.0457692" res="13866.3" algo="Sum"/><pk mz="634.77190072" i="893.863" sn="2.7952" a="41.1689" fwhm="0.0596593" res="10639.9" algo="Sum"/><pk mz="634.83226345" i="1824.84" sn="5.70648" a="79.0396" fwhm="0.0501604" res="12656" algo="Sum"/><pk mz="635.46664379" i="1460.94" sn="4.56679" a="91.2765" fwhm="0.0635638" res="9997.31" algo="Sum"/><pk mz="636.64749773" i="870.881" sn="2.71767" a="45.3203" fwhm="0.049397" res="12888.4" algo="Sum"/><pk mz="636.72789178" i="934.598" sn="2.91597" a="61.3761" fwhm="0.044942" res="14167.8" algo="Sum"/><pk mz="636.83037262" i="2264.58" sn="7.0643" a="105.702" fwhm="0.0372207" res="17109.6" algo="Sum"/><pk mz="637.46748840" i="796.963" sn="2.48621" a="37.799" fwhm="0.0484115" res="13167.7" algo="Sum"/><pk mz="638.46885244" i="1660.45" sn="5.17594" a="65.376" fwhm="0.0346135" res="18445.6" algo="Sum"/><pk mz="638.73083821" i="993.174" sn="3.09347" a="50.0685" fwhm="0.0619549" res="10309.6" algo="Sum"/><pk mz="638.83380536" i="1497.7" sn="4.66417" a="90.1468" fwhm="0.0535773" res="11923.6" algo="Sum"/><pk mz="639.42607721" i="951.017" sn="2.96191" a="18.2043" fwhm="0.0199464" res="32057.3" algo="Sum"/><pk mz="639.48519509" i="2247.2" sn="6.99882" a="133.448" fwhm="0.0432972" res="14769.7" algo="Sum"/><pk mz="640.49155263" i="1054.49" sn="3.28188" a="55.7235" fwhm="0.0454059" res="14105.9" algo="Sum"/><pk mz="640.58535061" i="1338.41" sn="4.16452" a="62.1889" fwhm="0.0435702" res="14702.4" algo="Sum"/><pk mz="640.81709499" i="1452" sn="4.51983" a="100.806" fwhm="0.0631236" res="10151.8" algo="Sum"/><pk mz="641.35993546" i="903.324" sn="2.81348" a="45.2764" fwhm="0.0579817" res="11061.4" algo="Sum"/><pk mz="641.50359381" i="4245.48" sn="13.224" a="180.098" fwhm="0.034728" res="18472.2" algo="Sum"/><pk mz="641.58422715" i="819.212" sn="2.55023" a="34.2274" fwhm="0.041671" res="15396.4" algo="Sum"/><pk mz="642.50721505" i="1882.77" sn="5.85957" a="77.9844" fwhm="0.0359162" res="17889" algo="Sum"/><pk mz="642.58832966" i="902.424" sn="2.80792" a="41.7585" fwhm="0.0456394" res="14079.7" algo="Sum"/><pk mz="642.68205890" i="903.227" sn="2.81102" a="45.7448" fwhm="0.0608674" res="10558.7" algo="Sum"/><pk mz="642.75532046" i="790.706" sn="2.46136" a="40.7726" fwhm="0.0732271" res="8777.56" algo="Sum"/><pk mz="642.81178318" i="994.616" sn="3.09621" a="38.7866" fwhm="0.0481815" res="13341.5" algo="Sum"/><pk mz="643.51777237" i="3414.7" sn="10.6181" a="138.346" fwhm="0.0342878" res="18768.1" algo="Sum"/><pk mz="644.26043039" i="867.812" sn="2.69741" a="46.027" fwhm="0.0491029" res="13120.6" algo="Sum"/><pk mz="644.52388652" i="1560.13" sn="4.85102" a="62.5348" fwhm="0.0364007" res="17706.4" algo="Sum"/><pk mz="644.58982534" i="1054.58" sn="3.27967" a="43.1565" fwhm="0.0430157" res="14985" algo="Sum"/><pk mz="644.67801568" i="1346.39" sn="4.18703" a="72.9835" fwhm="0.0490079" res="13154.6" algo="Sum"/><pk mz="644.79258719" i="1101.74" sn="3.42649" a="56.4454" fwhm="0.0600645" res="10735" algo="Sum"/><pk mz="644.86138662" i="935.616" sn="2.90973" a="52.2012" fwhm="0.056133" res="11488.1" algo="Sum"/><pk mz="645.47783855" i="982.648" sn="3.05128" a="40.1597" fwhm="0.0563935" res="11446" algo="Sum"/><pk mz="645.53015829" i="881.975" sn="2.73869" a="39.215" fwhm="0.0437038" res="14770.6" algo="Sum"/><pk mz="646.49908169" i="1689.37" sn="5.23454" a="100.275" fwhm="0.044123" res="14652.2" algo="Sum"/><pk mz="646.67823215" i="991.174" sn="3.072" a="48.9983" fwhm="0.0550867" res="11739.3" algo="Sum"/><pk mz="646.72366943" i="822.613" sn="2.54957" a="26.1222" fwhm="0.0451348" res="14328.7" algo="Sum"/><pk mz="646.78848379" i="1391.04" sn="4.31131" a="60.9602" fwhm="0.0516979" res="12510.9" algo="Sum"/><pk mz="646.85784474" i="967.066" sn="2.99752" a="51.0423" fwhm="0.0556894" res="11615.5" algo="Sum"/><pk mz="647.45107830" i="1647.68" sn="5.1031" a="87.835" fwhm="0.0473882" res="13662.7" algo="Sum"/><pk mz="647.50260801" i="1389.66" sn="4.30398" a="58.512" fwhm="0.0486829" res="13300.4" algo="Sum"/><pk mz="648.45786583" i="822.564" sn="2.54703" a="36.8902" fwhm="0.05412" res="11981.9" algo="Sum"/><pk mz="648.72260062" i="821.298" sn="2.54196" a="23.1421" fwhm="0.0392941" res="16509.4" algo="Sum"/><pk mz="648.78782147" i="1076.29" sn="3.3311" a="60.4988" fwhm="0.0703713" res="9219.5" algo="Sum"/><pk mz="648.87076864" i="1067.6" sn="3.30435" a="56.5774" fwhm="0.0727771" res="8915.86" algo="Sum"/><pk mz="649.42999180" i="1957.23" sn="6.05864" a="85.3596" fwhm="0.0465538" res="13950.1" algo="Sum"/><pk mz="649.93214850" i="1093.3" sn="3.38028" a="42.0809" fwhm="0.0358412" res="18133.7" algo="Sum"/><pk mz="650.43714620" i="1608.72" sn="4.97605" a="85.9032" fwhm="0.0416746" res="15607.5" algo="Sum"/><pk mz="650.62755718" i="972.335" sn="3.00674" a="46.3235" fwhm="0.0451512" res="14410" algo="Sum"/><pk mz="650.74220638" i="802.027" sn="2.47931" a="43.4823" fwhm="0.0685073" res="9498.87" algo="Sum"/><pk mz="650.80631156" i="1851.19" sn="5.72258" a="108.659" fwhm="0.0639948" res="10169.7" algo="Sum"/><pk mz="650.93731851" i="818.999" sn="2.53173" a="34.6207" fwhm="0.0511339" res="12730" algo="Sum"/><pk mz="651.12484372" i="1323.75" sn="4.09489" a="56.8535" fwhm="0.0372723" res="17469.4" algo="Sum"/><pk mz="651.44309326" i="866.877" sn="2.68087" a="45.2846" fwhm="0.0543114" res="11994.6" algo="Sum"/><pk mz="652.62152074" i="957.392" sn="2.96086" a="45.4822" fwhm="0.0436251" res="14959.8" algo="Sum"/><pk mz="652.71357183" i="1167.29" sn="3.60909" a="64.4995" fwhm="0.0510554" res="12784.4" algo="Sum"/><pk mz="652.80385011" i="2309.57" sn="7.14131" a="112.93" fwhm="0.0389038" res="16779.9" algo="Sum"/><pk mz="654.28683878" i="1018.75" sn="3.152" a="43.4045" fwhm="0.0406314" res="16103" algo="Sum"/><pk mz="654.70755668" i="1389.23" sn="4.29881" a="66.5779" fwhm="0.0500073" res="13092.2" algo="Sum"/><pk mz="654.80450719" i="1566.99" sn="4.84958" a="88.8298" fwhm="0.049787" res="13152.1" algo="Sum"/><pk mz="654.89322659" i="1114.92" sn="3.45097" a="58.9052" fwhm="0.0446672" res="14661.6" algo="Sum"/><pk mz="655.41938123" i="924.354" sn="2.85918" a="31.9707" fwhm="0.0438794" res="14936.8" algo="Sum"/><pk mz="655.46302511" i="1402.42" sn="4.33792" a="67.8765" fwhm="0.0562863" res="11645.2" algo="Sum"/><pk mz="656.46086282" i="842.537" sn="2.60751" a="47.8318" fwhm="0.0512658" res="12805.1" algo="Sum"/><pk mz="656.70871653" i="1094.87" sn="3.38748" a="52.2014" fwhm="0.053976" res="12166.7" algo="Sum"/><pk mz="656.74813419" i="835.573" sn="2.58551" a="19.8304" fwhm="0.0303223" res="21658.9" algo="Sum"/><pk mz="656.79495588" i="1014.2" sn="3.13823" a="65.7206" fwhm="0.0902472" res="7277.73" algo="Sum"/><pk mz="656.88789321" i="856.072" sn="2.64893" a="41.7216" fwhm="0.0611112" res="10749.1" algo="Sum"/><pk mz="657.35792973" i="991.548" sn="3.06517" a="58.428" fwhm="0.0526765" res="12479.1" algo="Sum"/><pk mz="657.47702343" i="2293" sn="7.08983" a="130.606" fwhm="0.0418962" res="15693" algo="Sum"/><pk mz="658.48183412" i="1122.14" sn="3.46887" a="58.9432" fwhm="0.0438675" res="15010.7" algo="Sum"/><pk mz="658.65678167" i="892.672" sn="2.75918" a="40.088" fwhm="0.0688034" res="9573.03" algo="Sum"/><pk mz="658.72509236" i="865.686" sn="2.67631" a="61.2596" fwhm="0.0917372" res="7180.57" algo="Sum"/><pk mz="658.77851784" i="766.173" sn="2.36861" a="21.0498" fwhm="0.0354307" res="18593.5" algo="Sum"/><pk mz="658.90254659" i="1027.89" sn="3.17706" a="57.3197" fwhm="0.054793" res="12025.3" algo="Sum"/><pk mz="659.49100515" i="1959.41" sn="6.05351" a="91.234" fwhm="0.042884" res="15378.5" algo="Sum"/><pk mz="660.49502848" i="883.586" sn="2.73276" a="52.5613" fwhm="0.0554596" res="11909.5" algo="Sum"/><pk mz="660.65315591" i="1328.19" sn="4.10806" a="77.1878" fwhm="0.0510057" res="12952.5" algo="Sum"/><pk mz="660.73961686" i="796.997" sn="2.46509" a="33.4628" fwhm="0.0608278" res="10862.5" algo="Sum"/><pk mz="660.76518656" i="835.137" sn="2.58306" a="40.9082" fwhm="0.0709687" res="9310.66" algo="Sum"/><pk mz="660.83326336" i="959.358" sn="2.96713" a="52.4055" fwhm="0.0622127" res="10622.2" algo="Sum"/><pk mz="661.43540614" i="1412.84" sn="4.37039" a="52.6054" fwhm="0.0424121" res="15595.4" algo="Sum"/><pk mz="661.47096397" i="1473.57" sn="4.55872" a="61.135" fwhm="0.0569531" res="11614.3" algo="Sum"/><pk mz="661.93013453" i="954.908" sn="2.95505" a="43.0648" fwhm="0.039431" res="16787" algo="Sum"/><pk mz="662.43665932" i="1167.66" sn="3.61548" a="51.0174" fwhm="0.0450061" res="14718.8" algo="Sum"/><pk mz="662.47562032" i="774.931" sn="2.39946" a="35.3437" fwhm="0.0425121" res="15583.2" algo="Sum"/><pk mz="662.64828353" i="1120.96" sn="3.47317" a="55.8415" fwhm="0.0542934" res="12204.9" algo="Sum"/><pk mz="662.74146056" i="1472.63" sn="4.56239" a="82.8497" fwhm="0.0574431" res="11537.4" algo="Sum"/><pk mz="662.83081634" i="923.368" sn="2.86053" a="52.4935" fwhm="0.0820552" res="8077.86" algo="Sum"/><pk mz="662.93747219" i="804.82" sn="2.49327" a="37.4028" fwhm="0.053776" res="12327.8" algo="Sum"/><pk mz="663.44510130" i="11406.1" sn="35.3613" a="467.346" fwhm="0.0335462" res="19777.1" algo="Sum"/><pk mz="663.73815291" i="747.832" sn="2.31836" a="46.9298" fwhm="0.0694676" res="9554.65" algo="Sum"/><pk mz="663.94419335" i="1112" sn="3.44674" a="52.3521" fwhm="0.0396819" res="16731.7" algo="Sum"/><pk mz="664.44923587" i="5457.98" sn="16.95" a="217.262" fwhm="0.0344509" res="19286.8" algo="Sum"/><pk mz="664.64907912" i="794.58" sn="2.46642" a="48.2641" fwhm="0.045915" res="14475.6" algo="Sum"/><pk mz="664.73876608" i="1568.79" sn="4.87045" a="75.1714" fwhm="0.0567673" res="11709.9" algo="Sum"/><pk mz="664.84033100" i="829.269" sn="2.57493" a="49.6144" fwhm="0.0744924" res="8924.94" algo="Sum"/><pk mz="664.92022309" i="1190.68" sn="3.69686" a="54.6129" fwhm="0.0489369" res="13587.3" algo="Sum"/><pk mz="665.45195966" i="1650.25" sn="5.13028" a="76.9657" fwhm="0.0460241" res="14458.8" algo="Sum"/><pk mz="666.59539259" i="1084.83" sn="3.37414" a="57.2446" fwhm="0.0426469" res="15630.6" algo="Sum"/><pk mz="666.73359353" i="999.507" sn="3.10818" a="50.1964" fwhm="0.0454009" res="14685.5" algo="Sum"/><pk mz="666.77951671" i="1324.21" sn="4.11838" a="82.7256" fwhm="0.0568181" res="11735.3" algo="Sum"/><pk mz="666.83734880" i="751.671" sn="2.33837" a="18.8449" fwhm="0.0388852" res="17148.9" algo="Sum"/><pk mz="667.09274201" i="1353.34" sn="4.21431" a="59.7091" fwhm="0.037488" res="17794.8" algo="Sum"/><pk mz="668.60384026" i="1172.13" sn="3.65158" a="64.6958" fwhm="0.0579951" res="11528.6" algo="Sum"/><pk mz="668.68805078" i="1123.16" sn="3.49976" a="64.7548" fwhm="0.0504139" res="13264" algo="Sum"/><pk mz="668.77935006" i="1510.69" sn="4.7093" a="80.5939" fwhm="0.0551586" res="12124.7" algo="Sum"/><pk mz="668.93201982" i="1041.43" sn="3.24607" a="53.9984" fwhm="0.0431945" res="15486.5" algo="Sum"/><pk mz="669.43151367" i="1892.01" sn="5.89843" a="86.1297" fwhm="0.0450658" res="14854.5" algo="Sum"/><pk mz="669.48267014" i="842.007" sn="2.62473" a="34.4809" fwhm="0.0524874" res="12755.1" algo="Sum"/><pk mz="669.61740542" i="822.307" sn="2.56398" a="44.744" fwhm="0.0496465" res="13487.7" algo="Sum"/><pk mz="670.43541507" i="1077.22" sn="3.35683" a="64.7706" fwhm="0.0547858" res="12237.4" algo="Sum"/><pk mz="670.60438941" i="1276.59" sn="3.98023" a="72.8886" fwhm="0.0502038" res="13357.6" algo="Sum"/><pk mz="670.68166345" i="1493.64" sn="4.65719" a="68.117" fwhm="0.0563514" res="11901.8" algo="Sum"/><pk mz="670.77885405" i="1197.81" sn="3.73477" a="55.4597" fwhm="0.0592072" res="11329.4" algo="Sum"/><pk mz="670.86006907" i="970.188" sn="3.0251" a="49.8491" fwhm="0.0492262" res="13628.1" algo="Sum"/><pk mz="671.44044935" i="1358.9" sn="4.23931" a="61.9363" fwhm="0.0464677" res="14449.6" algo="Sum"/><pk mz="671.56439051" i="1329.74" sn="4.14903" a="69.6937" fwhm="0.0482886" res="13907.3" algo="Sum"/><pk mz="671.69544821" i="850.236" sn="2.65221" a="43.4666" fwhm="0.0766628" res="8761.69" algo="Sum"/><pk mz="672.44101730" i="771.041" sn="2.40541" a="30.0812" fwhm="0.0527789" res="12740.7" algo="Sum"/><pk mz="672.56912731" i="866.072" sn="2.70243" a="44.4059" fwhm="0.0635889" res="10576.8" algo="Sum"/><pk mz="672.61915458" i="1416.56" sn="4.42062" a="64.4213" fwhm="0.0517993" res="12985.1" algo="Sum"/><pk mz="672.67992300" i="1253.15" sn="3.91135" a="78.21" fwhm="0.0807903" res="8326.24" algo="Sum"/><pk mz="672.76893840" i="1596.51" sn="4.98318" a="71.6781" fwhm="0.0581622" res="11567.1" algo="Sum"/><pk mz="672.86152013" i="790.727" sn="2.46846" a="44.9791" fwhm="0.0588272" res="11437.9" algo="Sum"/><pk mz="673.10631005" i="1404.08" sn="4.38298" a="65.1615" fwhm="0.0363447" res="18520.1" algo="Sum"/><pk mz="673.33582769" i="921.68" sn="2.87703" a="42.6987" fwhm="0.0450638" res="14941.8" algo="Sum"/><pk mz="673.42998246" i="893.103" sn="2.78974" a="52.5744" fwhm="0.0550681" res="12229" algo="Sum"/><pk mz="673.51930931" i="1084.04" sn="3.38718" a="52.7223" fwhm="0.0460069" res="14639.5" algo="Sum"/><pk mz="673.62362569" i="884.879" sn="2.76581" a="45.2553" fwhm="0.0610651" res="11031.2" algo="Sum"/><pk mz="674.43586873" i="782.82" sn="2.44474" a="41.4001" fwhm="0.0453524" res="14871" algo="Sum"/><pk mz="674.63575482" i="868.441" sn="2.71235" a="39.3893" fwhm="0.0569872" res="11838.4" algo="Sum"/><pk mz="674.67093974" i="848.261" sn="2.64932" a="23.1664" fwhm="0.0409776" res="16464.4" algo="Sum"/><pk mz="674.76518503" i="1347.11" sn="4.20734" a="78.1856" fwhm="0.0561331" res="12020.8" algo="Sum"/><pk mz="674.87535510" i="759.308" sn="2.37132" a="38.885" fwhm="0.054985" res="12273.8" algo="Sum"/><pk mz="674.94588788" i="1248.03" sn="3.89755" a="64.1496" fwhm="0.0458577" res="14718.3" algo="Sum"/><pk mz="675.44391770" i="1166.31" sn="3.64212" a="51.6193" fwhm="0.0416402" res="16221" algo="Sum"/><pk mz="675.53534939" i="7093.66" sn="22.1499" a="283.166" fwhm="0.0334123" res="20218.1" algo="Sum"/><pk mz="675.66852383" i="2679.76" sn="8.37162" a="140.115" fwhm="0.0398591" res="16951.4" algo="Sum"/><pk mz="675.94804924" i="910.161" sn="2.84334" a="43.035" fwhm="0.0462494" res="14615.3" algo="Sum"/><pk mz="676.45145605" i="833.671" sn="2.60272" a="41.4259" fwhm="0.0503729" res="13428.9" algo="Sum"/><pk mz="676.53918655" i="3138.64" sn="9.79709" a="135.553" fwhm="0.0353392" res="19144.2" algo="Sum"/><pk mz="676.63210005" i="911.886" sn="2.84609" a="29.7328" fwhm="0.0408445" res="16566.1" algo="Sum"/><pk mz="676.67198248" i="1769.64" sn="5.52323" a="89.2351" fwhm="0.0496831" res="13619.8" algo="Sum"/><pk mz="676.71885474" i="769.695" sn="2.4023" a="3.94566" fwhm="0.00902281" res="75000.9" algo="Sum"/><pk mz="676.75512743" i="913.302" sn="2.85051" a="51.5965" fwhm="0.0769512" res="8794.6" algo="Sum"/><pk mz="676.80719332" i="880.315" sn="2.74756" a="48.98" fwhm="0.0564937" res="11980.2" algo="Sum"/><pk mz="677.45801553" i="1460.03" sn="4.56158" a="54.8427" fwhm="0.0451726" res="14997.1" algo="Sum"/><pk mz="677.54640311" i="1113.77" sn="3.47944" a="60.2778" fwhm="0.045863" res="14773.3" algo="Sum"/><pk mz="677.68047406" i="757.363" sn="2.36614" a="36.5338" fwhm="0.0706763" res="9588.51" algo="Sum"/><pk mz="678.46942462" i="813.221" sn="2.54019" a="57.0317" fwhm="0.0564353" res="12022.1" algo="Sum"/><pk mz="678.62609494" i="789.444" sn="2.46593" a="40.1055" fwhm="0.0491945" res="13794.7" algo="Sum"/><pk mz="678.71395060" i="1282.38" sn="4.00573" a="94.5791" fwhm="0.0696502" res="9744.61" algo="Sum"/><pk mz="678.78309636" i="842.568" sn="2.63224" a="24.0538" fwhm="0.0411022" res="16514.5" algo="Sum"/><pk mz="678.80462438" i="805.781" sn="2.51732" a="35.8298" fwhm="0.0491381" res="13814.2" algo="Sum"/><pk mz="679.46020309" i="778.63" sn="2.43418" a="33.0345" fwhm="0.0659337" res="10305.2" algo="Sum"/><pk mz="680.47943948" i="1455.67" sn="4.55387" a="69.6264" fwhm="0.0587448" res="11583.7" algo="Sum"/><pk mz="680.51160674" i="1282.87" sn="4.01327" a="51.4994" fwhm="0.0426072" res="15971.7" algo="Sum"/><pk mz="680.71321697" i="1425.24" sn="4.45929" a="95.4497" fwhm="0.0595248" res="11435.8" algo="Sum"/><pk mz="680.78988513" i="802.486" sn="2.51031" a="18.7124" fwhm="0.0308722" res="22051.8" algo="Sum"/><pk mz="680.80756275" i="762.234" sn="2.38432" a="33.0042" fwhm="0.0309667" res="21985.2" algo="Sum"/><pk mz="680.89252703" i="847.161" sn="2.64943" a="45.4765" fwhm="0.0549882" res="12382.5" algo="Sum"/><pk mz="681.48178137" i="929.249" sn="2.90704" a="52.9496" fwhm="0.067001" res="10171.2" algo="Sum"/><pk mz="681.51724423" i="778.65" sn="2.43558" a="27.3165" fwhm="0.0365223" res="18660.3" algo="Sum"/><pk mz="682.70772774" i="1014.49" sn="3.17368" a="54.3205" fwhm="0.0582777" res="11714.7" algo="Sum"/><pk mz="682.79505985" i="1538.11" sn="4.81348" a="81.2426" fwhm="0.0518099" res="13178.9" algo="Sum"/><pk mz="683.44560985" i="906.306" sn="2.83499" a="50.3523" fwhm="0.0775799" res="8809.57" algo="Sum"/><pk mz="683.50138434" i="775.015" sn="2.4243" a="46.3551" fwhm="0.0640306" res="10674.6" algo="Sum"/><pk mz="684.67093053" i="866.526" sn="2.71343" a="50.0181" fwhm="0.0536707" res="12756.9" algo="Sum"/><pk mz="684.72027104" i="859.687" sn="2.69201" a="24.4616" fwhm="0.0361211" res="18956.2" algo="Sum"/><pk mz="684.74675412" i="972.109" sn="3.04405" a="30.7123" fwhm="0.0464427" res="14743.9" algo="Sum"/><pk mz="684.79304079" i="1167.3" sn="3.65527" a="59.2706" fwhm="0.0642851" res="10652.4" algo="Sum"/><pk mz="685.42686398" i="50153.4" sn="157.025" a="1911.94" fwhm="0.0330673" res="20728.3" algo="Sum"/><pk mz="686.43019364" i="23434.7" sn="73.46" a="906.286" fwhm="0.0341029" res="20128.2" algo="Sum"/><pk mz="686.57230322" i="917.724" sn="2.87755" a="48.297" fwhm="0.0731539" res="9385.31" algo="Sum"/><pk mz="686.65706329" i="1160.2" sn="3.63825" a="68.2421" fwhm="0.0459878" res="14931.3" algo="Sum"/><pk mz="686.68730421" i="858.571" sn="2.69239" a="16.7418" fwhm="0.0206706" res="33220.6" algo="Sum"/><pk mz="686.70839615" i="843.748" sn="2.6459" a="15.9959" fwhm="0.0206709" res="33221.1" algo="Sum"/><pk mz="686.77084389" i="1179.35" sn="3.69831" a="60.6974" fwhm="0.0781918" res="8783.15" algo="Sum"/><pk mz="686.82132212" i="771.858" sn="2.42042" a="21.7688" fwhm="0.0396411" res="17326" algo="Sum"/><pk mz="687.43429165" i="6053.44" sn="18.9777" a="274.595" fwhm="0.03818" res="18005.1" algo="Sum"/><pk mz="687.53573764" i="1842.4" sn="5.77803" a="149.157" fwhm="0.0804471" res="8546.44" algo="Sum"/><pk mz="688.43891358" i="1330.17" sn="4.17447" a="83.5767" fwhm="0.0485254" res="14187.2" algo="Sum"/><pk mz="688.53589935" i="1004.79" sn="3.15589" a="42.0477" fwhm="0.0569201" res="12096.5" algo="Sum"/><pk mz="688.58862305" i="901.902" sn="2.83273" a="36.6846" fwhm="0.0589004" res="11690.7" algo="Sum"/><pk mz="688.65393038" i="1018.12" sn="3.19771" a="51.5658" fwhm="0.075148" res="9163.97" algo="Sum"/><pk mz="688.70038509" i="864.581" sn="2.71548" a="21.7025" fwhm="0.0310511" res="22179.6" algo="Sum"/><pk mz="688.75316795" i="1391.2" sn="4.36948" a="54.1281" fwhm="0.0491587" res="14010.8" algo="Sum"/><pk mz="688.76649719" i="1431.38" sn="4.49569" a="67.0516" fwhm="0.045116" res="15266.6" algo="Sum"/><pk mz="689.07496969" i="1543.3" sn="4.84503" a="73.6024" fwhm="0.0395601" res="17418.4" algo="Sum"/><pk mz="689.55119948" i="4562.57" sn="14.3324" a="203.115" fwhm="0.0374909" res="18392.5" algo="Sum"/><pk mz="690.55389536" i="2242.04" sn="7.04106" a="101.596" fwhm="0.0443076" res="15585.5" algo="Sum"/><pk mz="690.60325429" i="844.805" sn="2.65308" a="26.4777" fwhm="0.039067" res="17677.4" algo="Sum"/><pk mz="690.74430231" i="1397.99" sn="4.39181" a="54.2123" fwhm="0.0568525" res="12149.8" algo="Sum"/><pk mz="690.91863734" i="830.764" sn="2.6099" a="46.5987" fwhm="0.054382" res="12704.9" algo="Sum"/><pk mz="691.40978922" i="951.125" sn="2.98999" a="60.0982" fwhm="0.0583086" res="11857.8" algo="Sum"/><pk mz="691.55823376" i="776.535" sn="2.44129" a="37.6135" fwhm="0.0578573" res="11952.8" algo="Sum"/><pk mz="692.60757104" i="1010.74" sn="3.18251" a="51.7891" fwhm="0.0570893" res="12132" algo="Sum"/><pk mz="692.73232265" i="1027.51" sn="3.23587" a="57.6478" fwhm="0.0636445" res="10884.4" algo="Sum"/><pk mz="692.78942907" i="1325.56" sn="4.17437" a="59.9" fwhm="0.0674764" res="10267.1" algo="Sum"/><pk mz="692.82555923" i="1457.93" sn="4.59122" a="71.4336" fwhm="0.042779" res="16195.4" algo="Sum"/><pk mz="694.60893948" i="911.904" sn="2.88413" a="55.2214" fwhm="0.0739266" res="9395.93" algo="Sum"/><pk mz="694.69315287" i="899.823" sn="2.84601" a="52.3982" fwhm="0.0724397" res="9589.95" algo="Sum"/><pk mz="694.72459793" i="752.624" sn="2.38041" a="19.1273" fwhm="0.0311868" res="22276.3" algo="Sum"/><pk mz="694.78892839" i="1646.31" sn="5.20745" a="99.9728" fwhm="0.0717348" res="9685.52" algo="Sum"/><pk mz="695.08986558" i="1263.11" sn="4.00856" a="56.8689" fwhm="0.0373255" res="18622.4" algo="Sum"/><pk mz="695.50239184" i="1481.52" sn="4.70279" a="100.956" fwhm="0.0709182" res="9807.11" algo="Sum"/><pk mz="696.50207450" i="864.202" sn="2.74421" a="45.9017" fwhm="0.0559084" res="12457.9" algo="Sum"/><pk mz="696.51993611" i="849.469" sn="2.69742" a="44.0815" fwhm="0.0479887" res="14514.2" algo="Sum"/><pk mz="696.64202670" i="807.172" sn="2.56416" a="26.1228" fwhm="0.0468441" res="14871.5" algo="Sum"/><pk mz="696.68660760" i="1032.82" sn="3.2815" a="55.0247" fwhm="0.0725629" res="9601.15" algo="Sum"/><pk mz="696.72418346" i="858.807" sn="2.72902" a="24.9187" fwhm="0.032326" res="21553" algo="Sum"/><pk mz="696.78791794" i="1415.69" sn="4.49903" a="93.9876" fwhm="0.0573779" res="12143.8" algo="Sum"/><pk mz="697.51737480" i="9999.36" sn="31.8508" a="424.91" fwhm="0.035601" res="19592.6" algo="Sum"/><pk mz="697.65030636" i="4521.73" sn="14.4007" a="210.888" fwhm="0.0383231" res="18204.4" algo="Sum"/><pk mz="697.71322921" i="811.067" sn="2.58307" a="37.1072" fwhm="0.0598899" res="11649.9" algo="Sum"/><pk mz="698.52087057" i="4347.02" sn="13.8342" a="194.597" fwhm="0.0379006" res="18430.3" algo="Sum"/><pk mz="698.65408437" i="2587.3" sn="8.23398" a="145.551" fwhm="0.0488184" res="14311.3" algo="Sum"/><pk mz="698.71867285" i="944.21" sn="3.0049" a="33.3245" fwhm="0.0469141" res="14893.6" algo="Sum"/><pk mz="698.77875414" i="1381.37" sn="4.39616" a="95.5696" fwhm="0.0804588" res="8684.92" algo="Sum"/><pk mz="699.44035396" i="820.064" sn="2.61419" a="50.9191" fwhm="0.0681987" res="10255.9" algo="Sum"/><pk mz="699.52931949" i="1676.6" sn="5.34466" a="73.689" fwhm="0.0493992" res="14160.8" algo="Sum"/><pk mz="699.66219209" i="995.491" sn="3.17331" a="60.77" fwhm="0.0792475" res="8828.82" algo="Sum"/><pk mz="699.72489117" i="938.384" sn="2.99127" a="29.7174" fwhm="0.0469481" res="14904.2" algo="Sum"/><pk mz="700.54432338" i="959.444" sn="3.05837" a="77.742" fwhm="0.086961" res="8055.85" algo="Sum"/><pk mz="700.64690595" i="907.828" sn="2.89338" a="58.8927" fwhm="0.0888375" res="7886.84" algo="Sum"/><pk mz="700.70270090" i="926.904" sn="2.95418" a="25.4946" fwhm="0.030947" res="22642" algo="Sum"/><pk mz="700.72443494" i="953.623" sn="3.03934" a="28.1053" fwhm="0.0412136" res="17002.3" algo="Sum"/><pk mz="700.77169920" i="1206.44" sn="3.84511" a="50.9754" fwhm="0.0652694" res="10736.6" algo="Sum"/><pk mz="701.40138795" i="27087.4" sn="86.2639" a="1072.25" fwhm="0.0339879" res="20636.8" algo="Sum"/><pk mz="701.55131572" i="10587.7" sn="33.7148" a="467.333" fwhm="0.0360193" res="19477.1" algo="Sum"/><pk mz="701.71224724" i="800.538" sn="2.54917" a="37.5589" fwhm="0.0510434" res="13747.4" algo="Sum"/><pk mz="702.40518740" i="12582.4" sn="40.0136" a="526.488" fwhm="0.0347757" res="20198.2" algo="Sum"/><pk mz="702.55423768" i="5186.8" sn="16.4992" a="228.234" fwhm="0.0382035" res="18389.8" algo="Sum"/><pk mz="702.63700753" i="1249.29" sn="3.97398" a="79.2078" fwhm="0.0584954" res="12011.8" algo="Sum"/><pk mz="702.70807303" i="853.425" sn="2.71474" a="25.402" fwhm="0.0418202" res="16803.1" algo="Sum"/><pk mz="702.74961386" i="1179.42" sn="3.75171" a="66.4364" fwhm="0.0713222" res="9853.17" algo="Sum"/><pk mz="702.81162324" i="805.201" sn="2.56134" a="24.3871" fwhm="0.0418233" res="16804.3" algo="Sum"/><pk mz="702.85029436" i="971.848" sn="3.09144" a="54.9703" fwhm="0.0655169" res="10727.8" algo="Sum"/><pk mz="703.40483428" i="5006.59" sn="15.9214" a="272.447" fwhm="0.0397199" res="17709.1" algo="Sum"/><pk mz="703.56712147" i="55977" sn="178.012" a="2047.11" fwhm="0.0318556" res="22086.2" algo="Sum"/><pk mz="703.76797441" i="748.135" sn="2.37911" a="26.982" fwhm="0.0503046" res="13990.1" algo="Sum"/><pk mz="704.40740089" i="1710.16" sn="5.43694" a="87.9035" fwhm="0.0480656" res="14655.1" algo="Sum"/><pk mz="704.57021715" i="24570.9" sn="78.1104" a="952.312" fwhm="0.0341805" res="20613.2" algo="Sum"/><pk mz="704.72080946" i="1207.96" sn="3.84009" a="50.6562" fwhm="0.0532732" res="13228.4" algo="Sum"/><pk mz="704.74548281" i="1256.63" sn="3.99481" a="55.4084" fwhm="0.0493535" res="14279.5" algo="Sum"/><pk mz="704.81460173" i="979.02" sn="3.11292" a="43.3374" fwhm="0.0680222" res="10361.5" algo="Sum"/><pk mz="705.04363586" i="749.424" sn="2.38242" a="40.7251" fwhm="0.0482056" res="14625.8" algo="Sum"/><pk mz="705.49242237" i="1330.38" sn="4.22988" a="85.7631" fwhm="0.0696889" res="10123.4" algo="Sum"/><pk mz="705.57533709" i="8294.38" sn="26.3717" a="363.789" fwhm="0.036883" res="19130.1" algo="Sum"/><pk mz="705.71687441" i="765.782" sn="2.43624" a="32.0167" fwhm="0.0568734" res="12408.6" algo="Sum"/><pk mz="705.75021972" i="745.92" sn="2.37381" a="15.9594" fwhm="0.027547" res="25619.9" algo="Sum"/><pk mz="706.52968375" i="2657.7" sn="8.47668" a="103.123" fwhm="0.0509877" res="13856.9" algo="Sum"/><pk mz="706.58187268" i="2531.79" sn="8.07524" a="117.492" fwhm="0.0518576" res="13625.4" algo="Sum"/><pk mz="706.63804095" i="924.478" sn="2.94944" a="30.8353" fwhm="0.0448691" res="15748.9" algo="Sum"/><pk mz="706.67113069" i="779.566" sn="2.48743" a="28.6766" fwhm="0.0398055" res="17753.1" algo="Sum"/><pk mz="706.73771168" i="1140.9" sn="3.64059" a="58.3555" fwhm="0.0463125" res="15260.2" algo="Sum"/><pk mz="706.82656560" i="842.438" sn="2.68786" a="53.4331" fwhm="0.0911111" res="7757.85" algo="Sum"/><pk mz="707.53364045" i="1317.55" sn="4.21302" a="61.8672" fwhm="0.0449003" res="15757.9" algo="Sum"/><pk mz="707.58444515" i="764.34" sn="2.44482" a="41.3089" fwhm="0.0651688" res="10857.7" algo="Sum"/><pk mz="708.70621248" i="890.734" sn="2.85798" a="25.4989" fwhm="0.0419983" res="16874.6" algo="Sum"/><pk mz="708.76467574" i="1445.07" sn="4.6378" a="77.1036" fwhm="0.0753957" res="9400.59" algo="Sum"/><pk mz="708.79756532" i="1251.43" sn="4.01702" a="41.1522" fwhm="0.0472515" res="15000.5" algo="Sum"/><pk mz="710.58136022" i="748.929" sn="2.41594" a="36.226" fwhm="0.06166" res="11524.2" algo="Sum"/><pk mz="710.66975763" i="1030.5" sn="3.32557" a="44.9056" fwhm="0.0606242" res="11722.5" algo="Sum"/><pk mz="710.76235645" i="1747.11" sn="5.63878" a="88.5061" fwhm="0.0549492" res="12934.9" algo="Sum"/><pk mz="711.05855086" i="1540.87" sn="4.97202" a="71.8648" fwhm="0.0376849" res="18868.5" algo="Sum"/><pk mz="711.53364915" i="6203.73" sn="20.0632" a="316.844" fwhm="0.0414039" res="17185.2" algo="Sum"/><pk mz="711.70915228" i="755.016" sn="2.44291" a="24.4814" fwhm="0.0473481" res="15031.4" algo="Sum"/><pk mz="711.75604579" i="757.021" sn="2.44988" a="50.0606" fwhm="0.0871038" res="8171.36" algo="Sum"/><pk mz="712.53594911" i="3196.81" sn="10.3815" a="188.831" fwhm="0.0490403" res="14529.6" algo="Sum"/><pk mz="712.66696278" i="1314.31" sn="4.26905" a="92.9985" fwhm="0.0555464" res="12830.1" algo="Sum"/><pk mz="712.72293798" i="834.486" sn="2.71074" a="4.34665" fwhm="0.00950285" res="75001" algo="Sum"/><pk mz="712.75973240" i="1479.4" sn="4.80567" a="90.9859" fwhm="0.0615494" res="11580.3" algo="Sum"/><pk mz="713.49525523" i="2160.29" sn="7.02631" a="100.115" fwhm="0.0559174" res="12759.8" algo="Sum"/><pk mz="713.69770639" i="772.599" sn="2.5146" a="25.5806" fwhm="0.0474143" res="15052.4" algo="Sum"/><pk mz="714.49873321" i="1060.61" sn="3.4626" a="38.9363" fwhm="0.0408295" res="17499.6" algo="Sum"/><pk mz="714.52585604" i="1063.12" sn="3.47105" a="43.6693" fwhm="0.0529153" res="13503.2" algo="Sum"/><pk mz="714.66541047" i="1192.75" sn="3.89391" a="56.0977" fwhm="0.0675678" res="10577" algo="Sum"/><pk mz="714.70059425" i="911.089" sn="2.9744" a="23.5106" fwhm="0.0316318" res="22594.3" algo="Sum"/><pk mz="714.75486028" i="1167.37" sn="3.81105" a="63.2364" fwhm="0.0843541" res="8473.27" algo="Sum"/><pk mz="714.84623661" i="788.007" sn="2.57247" a="37.1749" fwhm="0.0605857" res="11798.9" algo="Sum"/><pk mz="715.53792399" i="1320.17" sn="4.31451" a="66.2657" fwhm="0.0662374" res="10802.6" algo="Sum"/><pk mz="715.70287180" i="833.604" sn="2.72371" a="26.4532" fwhm="0.0463031" res="15456.9" algo="Sum"/><pk mz="716.54367174" i="1193.18" sn="3.90238" a="59.3034" fwhm="0.060423" res="11858.8" algo="Sum"/><pk mz="716.62042781" i="832.476" sn="2.72243" a="34.7963" fwhm="0.0542049" res="13220.6" algo="Sum"/><pk mz="716.67848764" i="916.655" sn="2.99772" a="55.5438" fwhm="0.079188" res="9050.35" algo="Sum"/><pk mz="716.74445742" i="934.715" sn="3.05678" a="36.7177" fwhm="0.0527948" res="13576" algo="Sum"/><pk mz="716.86240817" i="804.871" sn="2.63197" a="35.5868" fwhm="0.0490918" res="14602.5" algo="Sum"/><pk mz="717.07039100" i="1155.24" sn="3.77662" a="59.8326" fwhm="0.0441461" res="16243.1" algo="Sum"/><pk mz="717.58335880" i="2564.98" sn="8.39475" a="123.391" fwhm="0.0420167" res="17078.5" algo="Sum"/><pk mz="717.69373775" i="764.725" sn="2.50295" a="34.8888" fwhm="0.0625052" res="11482.1" algo="Sum"/><pk mz="718.57389353" i="2673.26" sn="8.75155" a="153.36" fwhm="0.0595291" res="12071" algo="Sum"/><pk mz="718.66831819" i="847.937" sn="2.77593" a="28.6711" fwhm="0.0475789" res="15104.8" algo="Sum"/><pk mz="718.68835827" i="833.958" sn="2.73016" a="16.9498" fwhm="0.0211466" res="33986" algo="Sum"/><pk mz="718.72242956" i="876.189" sn="2.86842" a="21.1665" fwhm="0.0317205" res="22658" algo="Sum"/><pk mz="718.73615118" i="894.9" sn="2.92979" a="34.1884" fwhm="0.0344309" res="20874.7" algo="Sum"/><pk mz="718.80260172" i="957.514" sn="3.13547" a="35.1974" fwhm="0.0524551" res="13703.2" algo="Sum"/><pk mz="718.82485888" i="953.029" sn="3.12084" a="30.7175" fwhm="0.0475845" res="15106.3" algo="Sum"/><pk mz="719.49489028" i="1008.04" sn="3.30434" a="44.4381" fwhm="0.054068" res="13307.2" algo="Sum"/><pk mz="719.56968779" i="1553.81" sn="5.09338" a="93.8744" fwhm="0.0660403" res="10895.9" algo="Sum"/><pk mz="720.58356076" i="2148.89" sn="7.05436" a="134.684" fwhm="0.0774283" res="9306.46" algo="Sum"/><pk mz="720.70068888" i="1228.16" sn="4.03281" a="88.6173" fwhm="0.0865128" res="8330.56" algo="Sum"/><pk mz="720.78949014" i="946.793" sn="3.1089" a="50.9176" fwhm="0.0760332" res="9479.94" algo="Sum"/><pk mz="721.48317611" i="1180.38" sn="3.88749" a="78.0363" fwhm="0.0724033" res="9964.78" algo="Sum"/><pk mz="721.58047391" i="1142.58" sn="3.76427" a="56.6676" fwhm="0.059872" res="12052.1" algo="Sum"/><pk mz="722.50071042" i="1443.25" sn="4.76166" a="80.2414" fwhm="0.0607461" res="11893.8" algo="Sum"/><pk mz="722.54896409" i="1009.99" sn="3.33264" a="42.4563" fwhm="0.0554083" res="13040.5" algo="Sum"/><pk mz="722.59736480" i="835.614" sn="2.75724" a="37.1036" fwhm="0.0583111" res="12392.1" algo="Sum"/><pk mz="722.64701096" i="767.06" sn="2.53113" a="26.7609" fwhm="0.0477105" res="15146.5" algo="Sum"/><pk mz="722.69681148" i="1344.56" sn="4.4365" a="68.068" fwhm="0.0689463" res="10482" algo="Sum"/><pk mz="722.78362695" i="786.056" sn="2.59441" a="23.835" fwhm="0.0342941" res="21076.1" algo="Sum"/><pk mz="722.80179434" i="781.061" sn="2.57815" a="22.3188" fwhm="0.0371125" res="19475.9" algo="Sum"/><pk mz="723.53388103" i="14990.7" sn="49.6666" a="627.841" fwhm="0.0357897" res="20216.3" algo="Sum"/><pk mz="723.69397458" i="795.06" sn="2.63465" a="40.2623" fwhm="0.0600114" res="12059.3" algo="Sum"/><pk mz="724.53505584" i="7428.08" sn="24.6431" a="365.039" fwhm="0.0423337" res="17114.9" algo="Sum"/><pk mz="724.70072312" i="1154.27" sn="3.83109" a="73.0357" fwhm="0.0859792" res="8428.79" algo="Sum"/><pk mz="724.73604749" i="1196.37" sn="3.97093" a="51.6812" fwhm="0.0583973" res="12410.4" algo="Sum"/><pk mz="725.54992830" i="80452.1" sn="267.856" a="3002.69" fwhm="0.0317016" res="22886.9" algo="Sum"/><pk mz="725.67559448" i="1117.58" sn="3.72119" a="58.9813" fwhm="0.055707" res="13026.6" algo="Sum"/><pk mz="725.73114750" i="988.777" sn="3.29278" a="49.6023" fwhm="0.0541932" res="13391.6" algo="Sum"/><pk mz="726.55297277" i="35191" sn="117.439" a="1329.65" fwhm="0.0340439" res="21341.7" algo="Sum"/><pk mz="726.73513289" i="1412.13" sn="4.71493" a="111.052" fwhm="0.101214" res="7180.2" algo="Sum"/><pk mz="726.89084967" i="772.233" sn="2.57936" a="54.0426" fwhm="0.0687148" res="10578.4" algo="Sum"/><pk mz="727.02516313" i="832.188" sn="2.77976" a="50.5711" fwhm="0.0499699" res="14549.3" algo="Sum"/><pk mz="727.55842735" i="12605.9" sn="42.3268" a="572.228" fwhm="0.0384254" res="18934.3" algo="Sum"/><pk mz="727.70398486" i="790.239" sn="2.6539" a="31.6109" fwhm="0.0531967" res="13679.5" algo="Sum"/><pk mz="727.75548875" i="850.357" sn="2.8558" a="32.4614" fwhm="0.0506014" res="14382.1" algo="Sum"/><pk mz="728.51381716" i="4735.68" sn="15.9547" a="196.593" fwhm="0.04925" res="14792.2" algo="Sum"/><pk mz="728.56114522" i="4302.34" sn="14.4976" a="209.66" fwhm="0.0535125" res="13614.8" algo="Sum"/><pk mz="728.64124116" i="1326.63" sn="4.47023" a="61.636" fwhm="0.0644144" res="11311.8" algo="Sum"/><pk mz="728.69246735" i="839.27" sn="2.82801" a="17.8828" fwhm="0.0212931" res="34221.9" algo="Sum"/><pk mz="728.73846914" i="1259.67" sn="4.2446" a="94.5769" fwhm="0.0956435" res="7619.32" algo="Sum"/><pk mz="728.81673501" i="776.844" sn="2.61759" a="45.8843" fwhm="0.0620105" res="11753.1" algo="Sum"/><pk mz="729.51659848" i="2256.32" sn="7.62488" a="101.768" fwhm="0.0465993" res="15655.1" algo="Sum"/><pk mz="729.58290331" i="8367.02" sn="28.2751" a="399.871" fwhm="0.0389447" res="18733.8" algo="Sum"/><pk mz="729.68961639" i="793.021" sn="2.67989" a="31.2692" fwhm="0.0532696" res="13698" algo="Sum"/><pk mz="730.53092923" i="3920.66" sn="13.2569" a="164.288" fwhm="0.0472842" res="15449.8" algo="Sum"/><pk mz="730.58585393" i="4151.71" sn="14.0382" a="190.391" fwhm="0.0539786" res="13534.7" algo="Sum"/><pk mz="730.72645641" i="1406.63" sn="4.75597" a="62.8176" fwhm="0.0609747" res="11984.1" algo="Sum"/><pk mz="730.81731381" i="772.635" sn="2.61249" a="32.9529" fwhm="0.0586418" res="12462.4" algo="Sum"/><pk mz="731.53500730" i="2021.87" sn="6.84021" a="73.4577" fwhm="0.0437322" res="16727.6" algo="Sum"/><pk mz="731.59941147" i="13494" sn="45.6519" a="577.715" fwhm="0.0368924" res="19830.6" algo="Sum"/><pk mz="732.54680753" i="11478.5" sn="38.8278" a="466.243" fwhm="0.0370748" res="19758.6" algo="Sum"/><pk mz="732.60136065" i="6827.94" sn="23.0966" a="324.375" fwhm="0.0475728" res="15399.6" algo="Sum"/><pk mz="732.68025722" i="942.273" sn="3.1874" a="9.47722" fwhm="0.0192972" res="37968.1" algo="Sum"/><pk mz="732.72592997" i="1340.01" sn="4.53282" a="65.675" fwhm="0.0649678" res="11278.3" algo="Sum"/><pk mz="732.75498166" i="1168.4" sn="3.95206" a="53.3793" fwhm="0.0454455" res="16123.8" algo="Sum"/><pk mz="733.04181628" i="1426.34" sn="4.82925" a="81.6137" fwhm="0.0437647" res="16749.6" algo="Sum"/><pk mz="733.55013234" i="5518.11" sn="18.6831" a="234.896" fwhm="0.039429" res="18604.3" algo="Sum"/><pk mz="733.60692491" i="2836.34" sn="9.60373" a="158.226" fwhm="0.0550789" res="13319.2" algo="Sum"/><pk mz="734.56215215" i="9950.83" sn="33.792" a="503.5" fwhm="0.0387066" res="18977.7" algo="Sum"/><pk mz="734.72521455" i="972.549" sn="3.30262" a="51.3532" fwhm="0.0748331" res="9818.19" algo="Sum"/><pk mz="734.74319223" i="1039.55" sn="3.53014" a="19.9652" fwhm="0.0213815" res="34363.5" algo="Sum"/><pk mz="734.76524305" i="1000.8" sn="3.39837" a="23.5177" fwhm="0.0320728" res="22909.3" algo="Sum"/><pk mz="735.56590360" i="4546.81" sn="15.4679" a="201.088" fwhm="0.0394909" res="18626.2" algo="Sum"/><pk mz="736.53718224" i="7856.9" sn="26.8233" a="400.716" fwhm="0.0406712" res="18109.6" algo="Sum"/><pk mz="736.67904936" i="1132.11" sn="3.86535" a="78.3848" fwhm="0.0721736" res="10207" algo="Sum"/><pk mz="736.73552868" i="948.439" sn="3.23921" a="26.7755" fwhm="0.0428207" res="17205.1" algo="Sum"/><pk mz="736.76157577" i="882.586" sn="3.01466" a="56.2326" fwhm="0.0780145" res="9443.9" algo="Sum"/><pk mz="737.54034255" i="4524.33" sn="15.4974" a="224.474" fwhm="0.0403757" res="18266.9" algo="Sum"/><pk mz="737.61925158" i="745.534" sn="2.55413" a="27.2892" fwhm="0.0412549" res="17879.6" algo="Sum"/><pk mz="738.53969529" i="2543.78" sn="8.75735" a="143.215" fwhm="0.056263" res="13126.6" algo="Sum"/><pk mz="738.67028530" i="1282.75" sn="4.41844" a="100.722" fwhm="0.066174" res="11162.6" algo="Sum"/><pk mz="738.73953955" i="805.274" sn="2.77386" a="24.258" fwhm="0.042879" res="17228.5" algo="Sum"/><pk mz="738.76042778" i="798.986" sn="2.7522" a="37.4938" fwhm="0.0854909" res="8641.4" algo="Sum"/><pk mz="739.05340987" i="1513.43" sn="5.21252" a="88.5345" fwhm="0.0485091" res="15235.4" algo="Sum"/><pk mz="739.51151850" i="2785.78" sn="9.61056" a="129.474" fwhm="0.0501523" res="14745.3" algo="Sum"/><pk mz="739.56305406" i="3709.03" sn="12.7968" a="194.349" fwhm="0.0585846" res="12623.8" algo="Sum"/><pk mz="739.65956341" i="749.592" sn="2.58605" a="24.1138" fwhm="0.0482688" res="15323.8" algo="Sum"/><pk mz="740.04787660" i="813.596" sn="2.80949" a="52.9576" fwhm="0.0555896" res="13312.7" algo="Sum"/><pk mz="740.55250154" i="4637.81" sn="16.0887" a="268.687" fwhm="0.0605927" res="12221.8" algo="Sum"/><pk mz="740.66884586" i="1055.01" sn="3.66099" a="70.1967" fwhm="0.0692789" res="10691.1" algo="Sum"/><pk mz="740.71918320" i="847.496" sn="2.9411" a="13.3319" fwhm="0.0215602" res="34355.8" algo="Sum"/><pk mz="740.75472680" i="1224.15" sn="4.24822" a="77.745" fwhm="0.0729709" res="10151.4" algo="Sum"/><pk mz="741.52585950" i="12032.2" sn="41.8495" a="611.519" fwhm="0.0414761" res="17878.4" algo="Sum"/><pk mz="741.69244842" i="774.259" sn="2.693" a="37.2327" fwhm="0.0438047" res="16931.8" algo="Sum"/><pk mz="742.56471757" i="9495.55" sn="33.1835" a="434.841" fwhm="0.0471213" res="15758.6" algo="Sum"/><pk mz="742.66620274" i="950.635" sn="3.32212" a="18.4646" fwhm="0.0214964" res="34548.4" algo="Sum"/><pk mz="742.68703938" i="942.974" sn="3.29535" a="14.326" fwhm="0.0161225" res="46065.3" algo="Sum"/><pk mz="742.70754764" i="952.873" sn="3.32995" a="29.1083" fwhm="0.0376198" res="19742.5" algo="Sum"/><pk mz="742.75578769" i="1179.41" sn="4.1216" a="70.8574" fwhm="0.0660447" res="11246.3" algo="Sum"/><pk mz="743.46145236" i="844.54" sn="2.95633" a="61.9164" fwhm="0.0847703" res="8770.31" algo="Sum"/><pk mz="743.56695953" i="5056.06" sn="17.7015" a="268.241" fwhm="0.0532081" res="13974.7" algo="Sum"/><pk mz="743.68897316" i="751.972" sn="2.6325" a="29.8835" fwhm="0.0537777" res="13829" algo="Sum"/><pk mz="743.72148018" i="814.218" sn="2.85032" a="27.3997" fwhm="0.0484012" res="15365.8" algo="Sum"/><pk mz="744.48843316" i="1711.38" sn="6.0024" a="69.1586" fwhm="0.0477243" res="15599.8" algo="Sum"/><pk mz="744.57951420" i="6127.53" sn="21.4914" a="295.608" fwhm="0.0479425" res="15530.7" algo="Sum"/><pk mz="744.67058176" i="914.88" sn="3.2088" a="28.4992" fwhm="0.0430508" res="17297.5" algo="Sum"/><pk mz="744.74128177" i="1227.98" sn="4.30692" a="48.6976" fwhm="0.0586435" res="12699.5" algo="Sum"/><pk mz="745.47861027" i="1216.97" sn="4.27411" a="83.5205" fwhm="0.0800917" res="9307.81" algo="Sum"/><pk mz="745.58852313" i="3114.83" sn="10.9396" a="234.16" fwhm="0.0787395" res="9469.05" algo="Sum"/><pk mz="745.72586264" i="778.717" sn="2.73663" a="30.089" fwhm="0.0538516" res="13847.8" algo="Sum"/><pk mz="746.50373165" i="3240.52" sn="11.4116" a="161.295" fwhm="0.0484715" res="15400.9" algo="Sum"/><pk mz="746.59784571" i="4496.73" sn="15.8346" a="248.914" fwhm="0.0552556" res="13511.7" algo="Sum"/><pk mz="746.72875263" i="1382.38" sn="4.86885" a="70.6115" fwhm="0.0685196" res="10898" algo="Sum"/><pk mz="747.50712135" i="1725.27" sn="6.08013" a="94.6062" fwhm="0.0599554" res="12467.7" algo="Sum"/><pk mz="747.60125875" i="2213.36" sn="7.80168" a="121.162" fwhm="0.0540778" res="13824.6" algo="Sum"/><pk mz="748.52152013" i="2985.21" sn="10.5399" a="148.29" fwhm="0.0480129" res="15590" algo="Sum"/><pk mz="748.57973658" i="1665.34" sn="5.88087" a="90.2017" fwhm="0.0755367" res="9910.14" algo="Sum"/><pk mz="748.70614696" i="1233.35" sn="4.35675" a="53.61" fwhm="0.0544114" res="13760.1" algo="Sum"/><pk mz="748.73246931" i="1322.48" sn="4.67179" a="61.8898" fwhm="0.0551339" res="13580.3" algo="Sum"/><pk mz="749.01253640" i="759.6" sn="2.69252" a="44.068" fwhm="0.0585732" res="12787.6" algo="Sum"/><pk mz="749.53337098" i="2379.82" sn="8.4363" a="162.015" fwhm="0.0735126" res="10196" algo="Sum"/><pk mz="749.70267261" i="744.167" sn="2.63938" a="17.5977" fwhm="0.0323972" res="23141" algo="Sum"/><pk mz="750.53860518" i="3665.15" sn="13.0337" a="212.495" fwhm="0.0515213" res="14567.5" algo="Sum"/><pk mz="750.58087608" i="1804.01" sn="6.41613" a="84.431" fwhm="0.0450477" res="16661.9" algo="Sum"/><pk mz="750.69797839" i="1044.37" sn="3.71639" a="39.9829" fwhm="0.0540306" res="13893.9" algo="Sum"/><pk mz="750.74739127" i="1280.26" sn="4.55702" a="59.8234" fwhm="0.0648389" res="11578.7" algo="Sum"/><pk mz="750.76972792" i="1138.48" sn="4.05267" a="58.5621" fwhm="0.0711291" res="10555" algo="Sum"/><pk mz="751.56590031" i="11239" sn="40.1761" a="566.822" fwhm="0.0413174" res="18190.1" algo="Sum"/><pk mz="751.69375865" i="752.597" sn="2.69205" a="18.5418" fwhm="0.03244" res="23171.8" algo="Sum"/><pk mz="751.72771336" i="795.693" sn="2.84654" a="30.4579" fwhm="0.0540678" res="13903.4" algo="Sum"/><pk mz="752.04085174" i="989.445" sn="3.54063" a="47.4386" fwhm="0.0413553" res="18184.9" algo="Sum"/><pk mz="752.51785450" i="6458.65" sn="23.1465" a="256.953" fwhm="0.0464036" res="16216.8" algo="Sum"/><pk mz="752.56404461" i="7217" sn="25.8702" a="370.202" fwhm="0.0566085" res="13294.2" algo="Sum"/><pk mz="752.64287372" i="1018.52" sn="3.65228" a="40.234" fwhm="0.054101" res="13911.8" algo="Sum"/><pk mz="752.74894362" i="1509.41" sn="5.41195" a="91.3208" fwhm="0.0861609" res="8736.55" algo="Sum"/><pk mz="753.04822956" i="4156.22" sn="14.9003" a="163.775" fwhm="0.0343434" res="21927" algo="Sum"/><pk mz="753.41835105" i="852.428" sn="3.06734" a="51.9815" fwhm="0.0571936" res="13173.1" algo="Sum"/><pk mz="753.58095417" i="19074.9" sn="68.6747" a="876.768" fwhm="0.0411707" res="18303.8" algo="Sum"/><pk mz="753.71542041" i="785.39" sn="2.82706" a="15.7541" fwhm="0.0216557" res="34804.4" algo="Sum"/><pk mz="753.74641703" i="780.81" sn="2.81079" a="42.7831" fwhm="0.0653956" res="11525.9" algo="Sum"/><pk mz="754.05477929" i="3508.72" sn="12.6315" a="148.84" fwhm="0.0349551" res="21572.1" algo="Sum"/><pk mz="754.53126658" i="20819.8" sn="75.0345" a="925.969" fwhm="0.0413557" res="18244.9" algo="Sum"/><pk mz="754.58069782" i="9721.31" sn="35.0373" a="373.071" fwhm="0.0433612" res="17402.2" algo="Sum"/><pk mz="754.67631046" i="982.081" sn="3.53874" a="35.0596" fwhm="0.0487566" res="15478.4" algo="Sum"/><pk mz="754.74874202" i="1462.59" sn="5.27028" a="94.8846" fwhm="0.0930812" res="8108.5" algo="Sum"/><pk mz="755.03227044" i="1631.69" sn="5.88214" a="51.6359" fwhm="0.0549877" res="13730.9" algo="Sum"/><pk mz="755.04059868" i="1609.27" sn="5.80155" a="72.2427" fwhm="0.0464968" res="16238.6" algo="Sum"/><pk mz="755.53462245" i="9769.56" sn="35.2768" a="414.616" fwhm="0.0415861" res="18167.9" algo="Sum"/><pk mz="755.59040677" i="4541.22" sn="16.3978" a="230.65" fwhm="0.0505546" res="14946" algo="Sum"/><pk mz="755.69362963" i="793.084" sn="2.86412" a="23.9312" fwhm="0.0433681" res="17425.1" algo="Sum"/><pk mz="755.71908564" i="791.664" sn="2.85908" a="19.7996" fwhm="0.0325268" res="23233.8" algo="Sum"/><pk mz="755.74629679" i="752.38" sn="2.71721" a="19.8872" fwhm="0.0325274" res="23234.2" algo="Sum"/><pk mz="756.54631783" i="26687.3" sn="96.5696" a="1169.41" fwhm="0.0363783" res="20796.6" algo="Sum"/><pk mz="756.68972895" i="970.728" sn="3.51275" a="25.0145" fwhm="0.0325477" res="23248.7" algo="Sum"/><pk mz="756.74337130" i="1441.06" sn="5.21471" a="87.5631" fwhm="0.0824027" res="9183.48" algo="Sum"/><pk mz="757.55038975" i="11562.7" sn="41.9629" a="495.764" fwhm="0.0396387" res="19111.4" algo="Sum"/><pk mz="757.61543072" i="4557.8" sn="16.541" a="225.161" fwhm="0.0538164" res="14077.8" algo="Sum"/><pk mz="757.68374454" i="886.479" sn="3.21717" a="21.6029" fwhm="0.0325692" res="23263.8" algo="Sum"/><pk mz="757.72568384" i="828.047" sn="3.00511" a="41.1856" fwhm="0.0705686" res="10737.4" algo="Sum"/><pk mz="758.56525603" i="344927" sn="1252.53" a="10272.3" fwhm="0.0247323" res="30671" algo="Sum"/><pk mz="758.71231613" i="1719.57" sn="6.24454" a="18.783" fwhm="0.010116" res="75001.2" algo="Sum"/><pk mz="758.72830719" i="1807.34" sn="6.56363" a="68.557" fwhm="0.0543194" res="13967.9" algo="Sum"/><pk mz="759.45329531" i="819.76" sn="2.98448" a="35.0379" fwhm="0.0512809" res="14809.7" algo="Sum"/><pk mz="759.56831614" i="150889" sn="549.294" a="5170.1" fwhm="0.0296099" res="25652.5" algo="Sum"/><pk mz="759.62781842" i="9707.85" sn="35.3404" a="357.532" fwhm="0.0402226" res="18885.6" algo="Sum"/><pk mz="760.05648048" i="747.57" sn="2.72422" a="54.6702" fwhm="0.054413" res="13968.3" algo="Sum"/><pk mz="760.57868623" i="155345" sn="566.568" a="5636.5" fwhm="0.0305425" res="24902.3" algo="Sum"/><pk mz="760.80976063" i="1137.83" sn="4.15148" a="70.3495" fwhm="0.0707927" res="10747" algo="Sum"/><pk mz="761.04058092" i="1451.6" sn="5.29973" a="93.6771" fwhm="0.0512051" res="14862.6" algo="Sum"/><pk mz="761.58274640" i="61508.8" sn="224.741" a="2383.13" fwhm="0.0348675" res="21842.2" algo="Sum"/><pk mz="761.71601235" i="968.225" sn="3.53959" a="50.6024" fwhm="0.0642738" res="11851.1" algo="Sum"/><pk mz="762.04818756" i="863.368" sn="3.16514" a="54.9377" fwhm="0.0604092" res="12614.8" algo="Sum"/><pk mz="762.49536907" i="1463.36" sn="5.36753" a="81.8186" fwhm="0.0637457" res="11961.5" algo="Sum"/><pk mz="762.58684200" i="17139.9" sn="62.8813" a="840.719" fwhm="0.038211" res="19957.2" algo="Sum"/><pk mz="762.70772214" i="1208.97" sn="4.43599" a="51.9897" fwhm="0.0597459" res="12765.9" algo="Sum"/><pk mz="762.77520814" i="886.045" sn="3.2521" a="27.0274" fwhm="0.0435709" res="17506.5" algo="Sum"/><pk mz="763.51252993" i="1022.27" sn="3.76221" a="58.3104" fwhm="0.055775" res="13689.2" algo="Sum"/><pk mz="763.59090186" i="4071.5" sn="14.9863" a="244.862" fwhm="0.0449007" res="17006.2" algo="Sum"/><pk mz="763.66364074" i="857.449" sn="3.15687" a="21.8743" fwhm="0.0326973" res="23355.5" algo="Sum"/><pk mz="763.69930115" i="872.539" sn="3.21294" a="29.8357" fwhm="0.049047" res="15570.8" algo="Sum"/><pk mz="764.04344189" i="803.392" sn="2.96938" a="47.6251" fwhm="0.0524422" res="14569.2" algo="Sum"/><pk mz="764.55154209" i="11892.3" sn="43.9414" a="655.245" fwhm="0.0403346" res="18955.2" algo="Sum"/><pk mz="764.68122255" i="1098.55" sn="4.06133" a="37.7452" fwhm="0.0490781" res="15580.9" algo="Sum"/><pk mz="764.70859843" i="1136.13" sn="4.20085" a="67.72" fwhm="0.0734641" res="10409.3" algo="Sum"/><pk mz="764.78311282" i="903.201" sn="3.3404" a="35.3493" fwhm="0.0545352" res="14023.7" algo="Sum"/><pk mz="765.04899339" i="2039.18" sn="7.54277" a="93.5465" fwhm="0.036789" res="20795.6" algo="Sum"/><pk mz="765.55359924" i="7091.21" sn="26.2558" a="329.272" fwhm="0.0445134" res="17198.3" algo="Sum"/><pk mz="765.70240054" i="753.297" sn="2.79104" a="19.0146" fwhm="0.0327405" res="23387" algo="Sum"/><pk mz="765.71707790" i="850.578" sn="3.15162" a="33.3419" fwhm="0.0472859" res="16193.4" algo="Sum"/><pk mz="766.05651505" i="2334.77" sn="8.65836" a="111.868" fwhm="0.0385447" res="19874.5" algo="Sum"/><pk mz="766.56623466" i="19141" sn="71.1262" a="865.412" fwhm="0.0492947" res="15550.7" algo="Sum"/><pk mz="766.71816373" i="1266.48" sn="4.7078" a="53.4151" fwhm="0.0482429" res="15892.9" algo="Sum"/><pk mz="767.06446379" i="3612.48" sn="13.4354" a="166.216" fwhm="0.0368344" res="20824.7" algo="Sum"/><pk mz="767.56880256" i="11658.9" sn="43.495" a="571.604" fwhm="0.0518556" res="14802.1" algo="Sum"/><pk mz="767.66363808" i="787.258" sn="2.93716" a="12.2695" fwhm="0.0314399" res="24416.9" algo="Sum"/><pk mz="768.06899503" i="2480.04" sn="9.25575" a="106.025" fwhm="0.0434164" res="17690.8" algo="Sum"/><pk mz="768.49184712" i="1916.69" sn="7.18894" a="67.5053" fwhm="0.0417667" res="18399.6" algo="Sum"/><pk mz="768.58203495" i="18188.3" sn="68.224" a="841.123" fwhm="0.0499493" res="15387.2" algo="Sum"/><pk mz="768.72506174" i="1505.81" sn="5.64791" a="96.6213" fwhm="0.0812375" res="9462.68" algo="Sum"/><pk mz="769.05362466" i="1466.17" sn="5.50155" a="102.05" fwhm="0.0580548" res="13247" algo="Sum"/><pk mz="769.49648268" i="1241.73" sn="4.66906" a="63.5581" fwhm="0.0462052" res="16653.9" algo="Sum"/><pk mz="769.57990714" i="9117.73" sn="34.2811" a="381.218" fwhm="0.0411779" res="18689.2" algo="Sum"/><pk mz="769.67781856" i="836.81" sn="3.14645" a="24.2513" fwhm="0.0342937" res="22443.7" algo="Sum"/><pk mz="769.72057613" i="761.558" sn="2.86349" a="31.8898" fwhm="0.0547112" res="14068.8" algo="Sum"/><pk mz="770.05806079" i="2065.93" sn="7.77324" a="104.571" fwhm="0.0379052" res="20315.3" algo="Sum"/><pk mz="770.50657685" i="7211.75" sn="27.2398" a="311.856" fwhm="0.0485204" res="15880.1" algo="Sum"/><pk mz="770.56507591" i="7175.78" sn="27.1065" a="293.962" fwhm="0.0557969" res="13810.2" algo="Sum"/><pk mz="770.58950483" i="6336.27" sn="23.9353" a="285.456" fwhm="0.0435032" res="17713.4" algo="Sum"/><pk mz="770.72346747" i="1339.55" sn="5.06017" a="100.803" fwhm="0.0773192" res="9968.08" algo="Sum"/><pk mz="770.99463385" i="805.126" sn="3.04297" a="43.287" fwhm="0.0578507" res="13327.3" algo="Sum"/><pk mz="771.06417794" i="1810.5" sn="6.84379" a="86.7897" fwhm="0.0411488" res="18738.5" algo="Sum"/><pk mz="771.50941721" i="3790.09" sn="14.337" a="187.737" fwhm="0.0513305" res="15030.2" algo="Sum"/><pk mz="771.56770706" i="3811.97" sn="14.4199" a="165.732" fwhm="0.0639522" res="12064.8" algo="Sum"/><pk mz="771.69379330" i="760.469" sn="2.87663" a="15.1375" fwhm="0.0219126" res="35217" algo="Sum"/><pk mz="772.06759081" i="947.351" sn="3.58476" a="51.0814" fwhm="0.0498662" res="15482.8" algo="Sum"/><pk mz="772.52156023" i="7645.49" sn="28.9624" a="342.285" fwhm="0.0502795" res="15364.6" algo="Sum"/><pk mz="772.58057031" i="8562.89" sn="32.4377" a="383.478" fwhm="0.0538836" res="14338" algo="Sum"/><pk mz="772.71486210" i="1172.02" sn="4.43983" a="70.8207" fwhm="0.0909821" res="8493.04" algo="Sum"/><pk mz="772.80744295" i="750.096" sn="2.84231" a="39.0062" fwhm="0.0767489" res="10069.3" algo="Sum"/><pk mz="773.05416448" i="829.054" sn="3.14173" a="60.8911" fwhm="0.0572482" res="13503.5" algo="Sum"/><pk mz="773.52687697" i="3794.22" sn="14.3938" a="192.978" fwhm="0.0559516" res="13824.9" algo="Sum"/><pk mz="773.58474191" i="4317.29" sn="16.3781" a="216.777" fwhm="0.0608057" res="12722.2" algo="Sum"/><pk mz="773.64679666" i="3661.3" sn="13.8897" a="185.988" fwhm="0.0566022" res="13668.1" algo="Sum"/><pk mz="774.05487145" i="1074.15" sn="4.07859" a="53.4635" fwhm="0.0520704" res="14865.5" algo="Sum"/><pk mz="774.54302922" i="6062.28" sn="23.0248" a="337.342" fwhm="0.0686633" res="11280.3" algo="Sum"/><pk mz="774.58772885" i="4569.88" sn="17.3566" a="201.069" fwhm="0.0546002" res="14186.5" algo="Sum"/><pk mz="774.64728106" i="2542.47" sn="9.65784" a="114.632" fwhm="0.0540016" res="14344.9" algo="Sum"/><pk mz="775.05760851" i="1205.51" sn="4.58523" a="71.3379" fwhm="0.0582828" res="13298.2" algo="Sum"/><pk mz="775.54891922" i="3436.69" sn="13.0724" a="222.552" fwhm="0.0753475" res="10293" algo="Sum"/><pk mz="776.05772253" i="887.827" sn="3.38496" a="65.8987" fwhm="0.0674437" res="11506.8" algo="Sum"/><pk mz="776.55492431" i="3550.71" sn="13.5501" a="187.796" fwhm="0.0725662" res="10701.3" algo="Sum"/><pk mz="776.68544011" i="896.137" sn="3.42104" a="9.27983" fwhm="0.0181339" res="42830.6" algo="Sum"/><pk mz="776.70124223" i="901.728" sn="3.44262" a="29.7218" fwhm="0.0337453" res="23016.6" algo="Sum"/><pk mz="776.77555145" i="932.874" sn="3.56279" a="28.0706" fwhm="0.0439688" res="17666.5" algo="Sum"/><pk mz="776.79476447" i="878.335" sn="3.35482" a="29.4891" fwhm="0.0494661" res="15703.6" algo="Sum"/><pk mz="777.01221245" i="982.521" sn="3.76326" a="36.2161" fwhm="0.0399897" res="19430.3" algo="Sum"/><pk mz="777.05176787" i="1398.63" sn="5.3562" a="75.7127" fwhm="0.064423" res="12061.7" algo="Sum"/><pk mz="777.55569531" i="2913.19" sn="11.1608" a="164.895" fwhm="0.0703624" res="11050.7" algo="Sum"/><pk mz="778.05716642" i="1794.62" sn="6.88989" a="79.5055" fwhm="0.0407823" res="19078.3" algo="Sum"/><pk mz="778.53289884" i="16118.8" sn="61.9331" a="863.863" fwhm="0.0424344" res="18346.7" algo="Sum"/><pk mz="778.66436341" i="1074.43" sn="4.1308" a="44.8457" fwhm="0.0550283" res="14150.2" algo="Sum"/><pk mz="778.75425057" i="906.09" sn="3.48504" a="42.5338" fwhm="0.060534" res="12864.7" algo="Sum"/><pk mz="779.06419248" i="2151.19" sn="8.29376" a="119.753" fwhm="0.04763" res="16356.6" algo="Sum"/><pk mz="779.53783583" i="8683.08" sn="33.4547" a="447.72" fwhm="0.0517039" res="15077" algo="Sum"/><pk mz="779.59783415" i="5615.15" sn="21.6401" a="265.821" fwhm="0.0546452" res="14266.6" algo="Sum"/><pk mz="779.68648308" i="826.427" sn="3.18629" a="28.9135" fwhm="0.0440517" res="17699.3" algo="Sum"/><pk mz="779.72978724" i="784.379" sn="3.02469" a="23.0226" fwhm="0.0315357" res="24725.3" algo="Sum"/><pk mz="780.06951795" i="2105.22" sn="8.12125" a="117.967" fwhm="0.0561057" res="13903.6" algo="Sum"/><pk mz="780.44856552" i="1053.39" sn="4.06507" a="42.1927" fwhm="0.0550903" res="14166.7" algo="Sum"/><pk mz="780.54927348" i="657405" sn="2537.9" a="16748.5" fwhm="0.0217185" res="35939.4" algo="Sum"/><pk mz="781.05066455" i="10629.1" sn="41.0374" a="531.917" fwhm="0.0363971" res="21459.2" algo="Sum"/><pk mz="781.55249203" i="287292" sn="1110.73" a="8705.37" fwhm="0.0263209" res="29693.2" algo="Sum"/><pk mz="781.80647332" i="853.945" sn="3.30235" a="28.9049" fwhm="0.0441116" res="17723.4" algo="Sum"/><pk mz="782.05686507" i="10899.1" sn="42.164" a="521.724" fwhm="0.0365971" res="21369.4" algo="Sum"/><pk mz="782.56297594" i="442989" sn="1718.89" a="12846.2" fwhm="0.0243915" res="32083.5" algo="Sum"/><pk mz="782.83617166" i="993.214" sn="3.85357" a="46.3818" fwhm="0.0604895" res="12941.7" algo="Sum"/><pk mz="783.06269514" i="5079.97" sn="19.7259" a="293.244" fwhm="0.0409898" res="19103.9" algo="Sum"/><pk mz="783.56616513" i="176363" sn="687.984" a="6088.91" fwhm="0.0295532" res="26513.7" algo="Sum"/><pk mz="783.82378816" i="790.099" sn="3.08209" a="29.8041" fwhm="0.0552103" res="14197.1" algo="Sum"/><pk mz="784.07113722" i="2772.65" sn="10.8202" a="168.566" fwhm="0.042385" res="18498.8" algo="Sum"/><pk mz="784.57583221" i="104159" sn="407.97" a="4276.14" fwhm="0.0340287" res="23056.3" algo="Sum"/><pk mz="784.83090142" i="801.173" sn="3.13803" a="20.2611" fwhm="0.0331473" res="23677.1" algo="Sum"/><pk mz="785.07461155" i="1675.65" sn="6.56715" a="97.6577" fwhm="0.0576915" res="13608.1" algo="Sum"/><pk mz="785.58090913" i="38196.5" sn="150.413" a="1609.82" fwhm="0.0380039" res="20671" algo="Sum"/><pk mz="785.64732018" i="11876.4" sn="46.768" a="528.413" fwhm="0.0468076" res="16784.6" algo="Sum"/><pk mz="786.05787784" i="1375.35" sn="5.42163" a="105.138" fwhm="0.0678478" res="11585.6" algo="Sum"/><pk mz="786.59560718" i="146248" sn="577.146" a="5091.87" fwhm="0.0306257" res="25684.2" algo="Sum"/><pk mz="787.06129458" i="1335.48" sn="5.27489" a="99.9181" fwhm="0.0620328" res="12687.8" algo="Sum"/><pk mz="787.59894547" i="66771.1" sn="264.003" a="2621.51" fwhm="0.0345012" res="22828.1" algo="Sum"/><pk mz="787.66196110" i="13461.5" sn="53.2247" a="578.66" fwhm="0.0481641" res="16353.7" algo="Sum"/><pk mz="788.06378597" i="1427.01" sn="5.64853" a="97.7181" fwhm="0.0671181" res="11741.4" algo="Sum"/><pk mz="788.55153965" i="16335.8" sn="64.7465" a="711.813" fwhm="0.0455308" res="17319.1" algo="Sum"/><pk mz="788.60584952" i="30756.6" sn="121.903" a="1372.4" fwhm="0.040998" res="19235.2" algo="Sum"/><pk mz="788.66596353" i="7259.4" sn="28.7791" a="342.588" fwhm="0.0464625" res="16974.3" algo="Sum"/><pk mz="788.77556428" i="899.812" sn="3.56718" a="32.8427" fwhm="0.0498456" res="15824.4" algo="Sum"/><pk mz="789.04197097" i="1562.66" sn="6.19666" a="69.831" fwhm="0.0474682" res="16622.5" algo="Sum"/><pk mz="789.55309090" i="9045.26" sn="35.8937" a="419.983" fwhm="0.0493824" res="15988.6" algo="Sum"/><pk mz="789.61082963" i="10622.4" sn="42.1591" a="498.863" fwhm="0.0457885" res="17244.8" algo="Sum"/><pk mz="789.66889854" i="2805.08" sn="11.1352" a="164.43" fwhm="0.0474095" res="16656.3" algo="Sum"/><pk mz="790.04603179" i="1695.99" sn="6.74034" a="110.858" fwhm="0.0544722" res="14503.7" algo="Sum"/><pk mz="790.56478031" i="20065.5" sn="79.8187" a="1101.75" fwhm="0.0449822" res="17575" algo="Sum"/><pk mz="790.68011063" i="1588.79" sn="6.32025" a="110.03" fwhm="0.0594881" res="13291.4" algo="Sum"/><pk mz="791.05608094" i="1432.8" sn="5.70941" a="94.6087" fwhm="0.056086" res="14104.3" algo="Sum"/><pk mz="791.56790583" i="10353.8" sn="41.2948" a="477.812" fwhm="0.0530574" res="14919.1" algo="Sum"/><pk mz="792.04548814" i="2105.09" sn="8.43358" a="142.479" fwhm="0.0573582" res="13808.8" algo="Sum"/><pk mz="792.55281055" i="14788.6" sn="59.2637" a="585.724" fwhm="0.0451608" res="17549.6" algo="Sum"/><pk mz="792.57441832" i="14191.4" sn="56.8745" a="534.378" fwhm="0.0388817" res="20384.3" algo="Sum"/><pk mz="792.66935403" i="1041.46" sn="4.17569" a="53.0363" fwhm="0.0493375" res="16066.3" algo="Sum"/><pk mz="792.72961818" i="872.547" sn="3.49944" a="40.0767" fwhm="0.0666278" res="11897.9" algo="Sum"/><pk mz="793.04883214" i="8987.03" sn="36.129" a="387.359" fwhm="0.0370142" res="21425.5" algo="Sum"/><pk mz="793.55235885" i="18034.6" sn="72.5045" a="1037.97" fwhm="0.0499817" res="15876.9" algo="Sum"/><pk mz="794.05614701" i="9825.52" sn="39.6276" a="436.739" fwhm="0.0384891" res="20630.7" algo="Sum"/><pk mz="794.56169809" i="30591.4" sn="123.445" a="1327.85" fwhm="0.0516447" res="15385.1" algo="Sum"/><pk mz="795.06419780" i="12768.3" sn="51.5714" a="606.601" fwhm="0.0382144" res="20805.4" algo="Sum"/><pk mz="795.56809226" i="20052.3" sn="81.0262" a="856.557" fwhm="0.0512415" res="15525.8" algo="Sum"/><pk mz="795.69255476" i="1770.23" sn="7.15505" a="96.3463" fwhm="0.0605877" res="13132.9" algo="Sum"/><pk mz="796.07180670" i="8311.07" sn="33.5905" a="412.27" fwhm="0.0402191" res="19793.4" algo="Sum"/><pk mz="796.52126019" i="111745" sn="452.163" a="4114.71" fwhm="0.0324202" res="24568.7" algo="Sum"/><pk mz="796.69446336" i="1658.67" sn="6.71249" a="69.2665" fwhm="0.0579393" res="13750.5" algo="Sum"/><pk mz="797.07706071" i="3041.7" sn="12.3171" a="208.761" fwhm="0.0523419" res="15228.3" algo="Sum"/><pk mz="797.52415612" i="50368.8" sn="204.319" a="2035.91" fwhm="0.036473" res="21866.2" algo="Sum"/><pk mz="798.06866197" i="1340.49" sn="5.44239" a="38.95" fwhm="0.0445672" res="17907.1" algo="Sum"/><pk mz="798.08090525" i="1363.1" sn="5.53435" a="33.874" fwhm="0.0334261" res="23876" algo="Sum"/><pk mz="798.53323093" i="58769.4" sn="239.819" a="2656.13" fwhm="0.0384979" res="20742.3" algo="Sum"/><pk mz="798.71047543" i="1123.65" sn="4.58553" a="73.5683" fwhm="0.0544383" res="14671.8" algo="Sum"/><pk mz="799.06617664" i="1461.55" sn="5.97058" a="87.5638" fwhm="0.0624518" res="12794.9" algo="Sum"/><pk mz="799.53767350" i="24452.2" sn="100.338" a="1296.33" fwhm="0.0432289" res="18495.4" algo="Sum"/><pk mz="799.66358023" i="5334" sn="21.889" a="297.624" fwhm="0.0453376" res="17638" algo="Sum"/><pk mz="800.07021285" i="1589.81" sn="6.52915" a="114.261" fwhm="0.0601949" res="13291.3" algo="Sum"/><pk mz="800.53915117" i="11672.2" sn="48.1653" a="773.466" fwhm="0.0520198" res="15389.1" algo="Sum"/><pk mz="800.66620250" i="3153.03" sn="13.0109" a="207.073" fwhm="0.0592925" res="13503.7" algo="Sum"/><pk mz="800.76873317" i="746.163" sn="3.07905" a="25.8284" fwhm="0.0502234" res="15944.1" algo="Sum"/><pk mz="801.05549847" i="1507.4" sn="6.22715" a="92.0317" fwhm="0.0627518" res="12765.5" algo="Sum"/><pk mz="801.54199469" i="5077.07" sn="21.0034" a="287.814" fwhm="0.0605674" res="13233.9" algo="Sum"/><pk mz="801.67877540" i="5859.5" sn="24.2407" a="332.194" fwhm="0.042284" res="18959.4" algo="Sum"/><pk mz="802.04741595" i="1595.43" sn="6.60884" a="77.3436" fwhm="0.0502854" res="15949.9" algo="Sum"/><pk mz="802.09778625" i="1473.93" sn="6.10692" a="88.1497" fwhm="0.0685394" res="11702.7" algo="Sum"/><pk mz="802.53161779" i="34555.8" sn="143.326" a="1708.84" fwhm="0.0385409" res="20822.9" algo="Sum"/><pk mz="802.68243186" i="3339.66" sn="13.8538" a="210.713" fwhm="0.05224" res="15365.3" algo="Sum"/><pk mz="803.05233814" i="2030.54" sn="8.43049" a="110.879" fwhm="0.0587802" res="13661.9" algo="Sum"/><pk mz="803.53554256" i="17771.9" sn="73.8424" a="965.707" fwhm="0.0415803" res="19324.9" algo="Sum"/><pk mz="803.68844168" i="1443.52" sn="6.0001" a="105.417" fwhm="0.0816502" res="9843.07" algo="Sum"/><pk mz="804.05406794" i="2043.19" sn="8.49589" a="122.595" fwhm="0.056695" res="14182.1" algo="Sum"/><pk mz="804.54692846" i="249089" sn="1036.43" a="8194.42" fwhm="0.0272237" res="29553.2" algo="Sum"/><pk mz="804.67672400" i="1773.59" sn="7.38196" a="89.0818" fwhm="0.0690553" res="11652.6" algo="Sum"/><pk mz="804.74471983" i="1004.29" sn="4.18113" a="68.4986" fwhm="0.0942029" res="8542.68" algo="Sum"/><pk mz="805.04911735" i="7492.07" sn="31.2039" a="363.045" fwhm="0.0372085" res="21636.2" algo="Sum"/><pk mz="805.55024303" i="122199" sn="509.231" a="4413.19" fwhm="0.0312743" res="25757.6" algo="Sum"/><pk mz="805.73766214" i="809.823" sn="3.37658" a="21.5377" fwhm="0.0335858" res="23990.4" algo="Sum"/><pk mz="805.76630876" i="777.259" sn="3.24117" a="30.5005" fwhm="0.0485275" res="16604.3" algo="Sum"/><pk mz="806.05614430" i="7986.7" sn="33.3699" a="368.561" fwhm="0.0375999" res="21437.7" algo="Sum"/><pk mz="806.56229996" i="233816" sn="978.109" a="7888.35" fwhm="0.0283291" res="28471.2" algo="Sum"/><pk mz="807.06421911" i="11594.5" sn="48.704" a="516.236" fwhm="0.0382142" res="21119.5" algo="Sum"/><pk mz="807.56642903" i="108792" sn="457.696" a="4141.07" fwhm="0.0322889" res="25010.6" algo="Sum"/><pk mz="807.62829334" i="14446.8" sn="60.7928" a="580.634" fwhm="0.0435229" res="18556.4" algo="Sum"/><pk mz="808.07217541" i="8682.86" sn="36.6235" a="350.756" fwhm="0.0451422" res="17900.6" algo="Sum"/><pk mz="808.44068510" i="834.868" sn="3.52166" a="53.9114" fwhm="0.0744451" res="10859.6" algo="Sum"/><pk mz="808.57814087" i="300886" sn="1269.87" a="9533.17" fwhm="0.026823" res="30144.9" algo="Sum"/><pk mz="809.08203226" i="5459.07" sn="23.1087" a="254.236" fwhm="0.049837" res="16234.6" algo="Sum"/><pk mz="809.58155944" i="134163" sn="568.687" a="4986.51" fwhm="0.0316547" res="25575.4" algo="Sum"/><pk mz="809.64360913" i="16694.9" sn="70.7821" a="692.142" fwhm="0.0458298" res="17666.3" algo="Sum"/><pk mz="809.77251644" i="858.831" sn="3.64164" a="33.8801" fwhm="0.0514958" res="15725" algo="Sum"/><pk mz="810.08905598" i="2431.95" sn="10.3144" a="170.065" fwhm="0.0732083" res="11065.5" algo="Sum"/><pk mz="810.59281825" i="122120" sn="519.446" a="4856.76" fwhm="0.0335202" res="24182.2" algo="Sum"/><pk mz="811.07077736" i="1227.86" sn="5.22523" a="59.8051" fwhm="0.0708485" res="11448" algo="Sum"/><pk mz="811.59740977" i="52173.9" sn="223.02" a="2339.22" fwhm="0.0365813" res="22186.1" algo="Sum"/><pk mz="811.66197508" i="13726.9" sn="58.675" a="583.125" fwhm="0.0460388" res="17630" algo="Sum"/><pk mz="812.07136773" i="1341.63" sn="5.73687" a="92.4295" fwhm="0.0788704" res="10296.3" algo="Sum"/><pk mz="812.54995106" i="7182.87" sn="30.7796" a="375.241" fwhm="0.0505743" res="16066.5" algo="Sum"/><pk mz="812.60635573" i="28706.8" sn="123.006" a="1317.91" fwhm="0.0410503" res="19795.4" algo="Sum"/><pk mz="812.66422109" i="7492.94" sn="32.1116" a="357.746" fwhm="0.0478014" res="17000.8" algo="Sum"/><pk mz="812.76596237" i="773.952" sn="3.31683" a="33.4813" fwhm="0.044991" res="18065.1" algo="Sum"/><pk mz="813.06581613" i="1317.6" sn="5.65011" a="89.4092" fwhm="0.06085" res="13361.8" algo="Sum"/><pk mz="813.55069555" i="4470.86" sn="19.2367" a="253.92" fwhm="0.0533494" res="15249.5" algo="Sum"/><pk mz="813.61197668" i="11240" sn="48.3683" a="522.096" fwhm="0.0454222" res="17912.2" algo="Sum"/><pk mz="813.67897411" i="20097.4" sn="86.484" a="887.242" fwhm="0.039251" res="20730.1" algo="Sum"/><pk mz="814.04964043" i="1330.36" sn="5.72826" a="74.4101" fwhm="0.0648932" res="12544.5" algo="Sum"/><pk mz="814.09263608" i="1211.08" sn="5.2156" a="58.1621" fwhm="0.0559401" res="14552.9" algo="Sum"/><pk mz="814.56396610" i="11525.3" sn="49.798" a="739.671" fwhm="0.0540881" res="15059.9" algo="Sum"/><pk mz="814.61634550" i="5529.62" sn="23.8921" a="187.406" fwhm="0.049566" res="16435" algo="Sum"/><pk mz="814.68251402" i="10940.8" sn="47.2725" a="508.132" fwhm="0.0407071" res="20013.3" algo="Sum"/><pk mz="815.05517768" i="1804.25" sn="7.80745" a="104.424" fwhm="0.0654017" res="12462.3" algo="Sum"/><pk mz="815.56210094" i="6988.34" sn="30.3709" a="500.39" fwhm="0.0625086" res="13047.2" algo="Sum"/><pk mz="815.61570309" i="2635.42" sn="11.4534" a="80.7396" fwhm="0.0450552" res="18102.6" algo="Sum"/><pk mz="815.69237516" i="8379.45" sn="36.4166" a="409.289" fwhm="0.0424477" res="19216.4" algo="Sum"/><pk mz="816.05627141" i="1636.9" sn="7.12315" a="112.485" fwhm="0.0751329" res="10861.5" algo="Sum"/><pk mz="816.10976250" i="1066.27" sn="4.63999" a="40.7224" fwhm="0.0466191" res="17505.9" algo="Sum"/><pk mz="816.58109360" i="17978.5" sn="78.2854" a="1036.4" fwhm="0.0485561" res="16817.3" algo="Sum"/><pk mz="816.69724401" i="4289.97" sn="18.6822" a="206.055" fwhm="0.0464576" res="17579.4" algo="Sum"/><pk mz="817.05166471" i="2922.92" sn="12.7343" a="157.35" fwhm="0.045986" res="17767.4" algo="Sum"/><pk mz="817.58219093" i="9677.26" sn="42.2165" a="461.805" fwhm="0.0496805" res="16456.8" algo="Sum"/><pk mz="817.70069502" i="1504.48" sn="6.56545" a="95.958" fwhm="0.0757466" res="10795.2" algo="Sum"/><pk mz="818.05659634" i="3270.27" sn="14.2787" a="200.37" fwhm="0.0441603" res="18524.7" algo="Sum"/><pk mz="818.50786142" i="7800.06" sn="34.0997" a="337.75" fwhm="0.046138" res="17740.4" algo="Sum"/><pk mz="818.56501124" i="15100.1" sn="66.0197" a="636.79" fwhm="0.0485425" res="16862.8" algo="Sum"/><pk mz="818.69727806" i="992.342" sn="4.33984" a="53.236" fwhm="0.0570922" res="14339.9" algo="Sum"/><pk mz="818.76461527" i="775.806" sn="3.39295" a="37.2027" fwhm="0.0662378" res="12361" algo="Sum"/><pk mz="819.06452652" i="7392.97" sn="32.3447" a="341.726" fwhm="0.0374841" res="21851" algo="Sum"/><pk mz="819.51243567" i="4063.26" sn="17.8053" a="165.964" fwhm="0.0424177" res="19320.1" algo="Sum"/><pk mz="819.56966813" i="11411.8" sn="50.0178" a="526.892" fwhm="0.0521314" res="15721.2" algo="Sum"/><pk mz="820.07225241" i="5605.7" sn="24.6329" a="298.639" fwhm="0.0449781" res="18232.7" algo="Sum"/><pk mz="820.52139993" i="47480.1" sn="208.745" a="2022.24" fwhm="0.0385195" res="21301.5" algo="Sum"/><pk mz="820.72371783" i="901.207" sn="3.96459" a="36.3268" fwhm="0.0564948" res="14527.4" algo="Sum"/><pk mz="821.08140044" i="4194.59" sn="18.478" a="184.313" fwhm="0.0470656" res="17445.5" algo="Sum"/><pk mz="821.52501958" i="23403.5" sn="103.257" a="1086.59" fwhm="0.0405581" res="20255.5" algo="Sum"/><pk mz="821.57902685" i="7033.59" sn="31.0383" a="245.685" fwhm="0.050872" res="16149.9" algo="Sum"/><pk mz="821.64199831" i="6799.33" sn="30.012" a="368.279" fwhm="0.0613048" res="13402.6" algo="Sum"/><pk mz="822.09502412" i="2266" sn="10.0605" a="93.9056" fwhm="0.0489955" res="16779" algo="Sum"/><pk mz="822.10831063" i="2190.86" sn="9.72692" a="75.166" fwhm="0.0344026" res="23896.7" algo="Sum"/><pk mz="822.53422525" i="29343.7" sn="130.389" a="1602.8" fwhm="0.0441263" res="18640.5" algo="Sum"/><pk mz="822.63604059" i="5319.45" sn="23.6462" a="309.079" fwhm="0.061865" res="13297.3" algo="Sum"/><pk mz="822.75316983" i="746.124" sn="3.31807" a="28.9383" fwhm="0.0413677" res="19888.8" algo="Sum"/><pk mz="823.12205352" i="1414.37" sn="6.30461" a="83.3382" fwhm="0.0592686" res="13888" algo="Sum"/><pk mz="823.53887583" i="13412.8" sn="59.8434" a="711.291" fwhm="0.0461289" res="17853" algo="Sum"/><pk mz="823.59953374" i="4248.4" sn="18.959" a="117.172" fwhm="0.0339562" res="24254.7" algo="Sum"/><pk mz="823.65837413" i="6840.46" sn="30.5339" a="403.945" fwhm="0.0619709" res="13291.1" algo="Sum"/><pk mz="824.06957840" i="801.959" sn="3.59343" a="47.849" fwhm="0.0749862" res="10989.6" algo="Sum"/><pk mz="824.55138655" i="50208" sn="225.254" a="2272.55" fwhm="0.0376727" res="21887.2" algo="Sum"/><pk mz="824.66020298" i="4297.58" sn="19.2874" a="223.23" fwhm="0.0616232" res="13382.3" algo="Sum"/><pk mz="825.05666961" i="848.985" sn="3.8119" a="27.1047" fwhm="0.0691748" res="11927.1" algo="Sum"/><pk mz="825.06713954" i="882.656" sn="3.96308" a="4.68011" fwhm="0.0110007" res="75001.1" algo="Sum"/><pk mz="825.07932791" i="888.982" sn="3.99148" a="50.4351" fwhm="0.0659193" res="12516.5" algo="Sum"/><pk mz="825.55474082" i="24110.2" sn="108.386" a="1082.05" fwhm="0.0398336" res="20725.1" algo="Sum"/><pk mz="826.05205674" i="814.51" sn="3.66569" a="40.576" fwhm="0.0466976" res="17689.4" algo="Sum"/><pk mz="826.06766728" i="858.781" sn="3.86519" a="22.3354" fwhm="0.0340071" res="24291" algo="Sum"/><pk mz="826.55858413" i="15193" sn="68.6826" a="874.52" fwhm="0.0511921" res="16146.2" algo="Sum"/><pk mz="826.66817007" i="1607.79" sn="7.26846" a="105.072" fwhm="0.0787966" res="10491.2" algo="Sum"/><pk mz="827.05369375" i="1223.14" sn="5.53186" a="60.5957" fwhm="0.0640445" res="12913.7" algo="Sum"/><pk mz="827.56210373" i="6308.59" sn="28.6031" a="495.093" fwhm="0.0603964" res="13702.2" algo="Sum"/><pk mz="827.69312737" i="1957.7" sn="8.87733" a="107.251" fwhm="0.0660752" res="12526.5" algo="Sum"/><pk mz="828.06046871" i="1078.07" sn="4.89755" a="77.3188" fwhm="0.0632318" res="13095.6" algo="Sum"/><pk mz="828.09735905" i="782.139" sn="3.55329" a="41.8892" fwhm="0.0677101" res="12230" algo="Sum"/><pk mz="828.54703043" i="137083" sn="626.389" a="5097.47" fwhm="0.0310712" res="26666.1" algo="Sum"/><pk mz="828.69172317" i="1862.53" sn="8.51079" a="117.616" fwhm="0.0693429" res="11950.6" algo="Sum"/><pk mz="828.76561079" i="805.484" sn="3.68064" a="36.0228" fwhm="0.0624481" res="13271.3" algo="Sum"/><pk mz="829.05711295" i="1434.69" sn="6.55952" a="89.3443" fwhm="0.0636722" res="13020.7" algo="Sum"/><pk mz="829.55026736" i="67324.3" sn="309.169" a="2831.85" fwhm="0.0352996" res="23500.3" algo="Sum"/><pk mz="829.69533693" i="1611.59" sn="7.40082" a="100.929" fwhm="0.0588012" res="14110.2" algo="Sum"/><pk mz="830.06268941" i="1476.49" sn="6.78666" a="88.9218" fwhm="0.0588996" res="14092.8" algo="Sum"/><pk mz="830.56021244" i="75358.2" sn="347.862" a="3098.65" fwhm="0.0355" res="23396.1" algo="Sum"/><pk mz="831.06426014" i="2598.69" sn="12.0108" a="148.498" fwhm="0.0447712" res="18562.5" algo="Sum"/><pk mz="831.56471046" i="34340.4" sn="158.908" a="1448.39" fwhm="0.0377416" res="22033.1" algo="Sum"/><pk mz="832.07213888" i="2322.53" sn="10.7545" a="124.38" fwhm="0.0548369" res="15173.6" algo="Sum"/><pk mz="832.57751459" i="131111" sn="607.849" a="4946.36" fwhm="0.0316941" res="26269.1" algo="Sum"/><pk mz="832.75901850" i="792.114" sn="3.67381" a="54.3326" fwhm="0.0612935" res="13586.4" algo="Sum"/><pk mz="833.08125594" i="2433.48" sn="11.2952" a="154.131" fwhm="0.0552997" res="15064.8" algo="Sum"/><pk mz="833.58116381" i="63371.4" sn="294.331" a="2594.33" fwhm="0.0354548" res="23511.1" algo="Sum"/><pk mz="833.64479107" i="13888.4" sn="64.5149" a="593.9" fwhm="0.0457855" res="18207.6" algo="Sum"/><pk mz="834.08996667" i="1444.93" sn="6.7136" a="57.8256" fwhm="0.0478204" res="17442.1" algo="Sum"/><pk mz="834.59222101" i="65468" sn="304.41" a="2754.04" fwhm="0.0366352" res="22781.1" algo="Sum"/><pk mz="834.75061243" i="922.858" sn="4.29348" a="59.9009" fwhm="0.069363" res="12034.5" algo="Sum"/><pk mz="835.11687402" i="899.757" sn="4.1889" a="61.5425" fwhm="0.0670773" res="12450.1" algo="Sum"/><pk mz="835.59681883" i="29144.2" sn="135.774" a="1323.67" fwhm="0.0401088" res="20833.3" algo="Sum"/><pk mz="835.66082206" i="23326" sn="108.695" a="1000.03" fwhm="0.0405238" res="20621.5" algo="Sum"/><pk mz="836.53547756" i="2993.86" sn="13.9716" a="150.881" fwhm="0.0556021" res="15045" algo="Sum"/><pk mz="836.60628295" i="15925.8" sn="74.3436" a="782.576" fwhm="0.0448429" res="18656.4" algo="Sum"/><pk mz="836.66457242" i="12119" sn="56.5858" a="520.002" fwhm="0.0470006" res="17801.1" algo="Sum"/><pk mz="837.61201755" i="6939.85" sn="32.5652" a="314.827" fwhm="0.0537299" res="15589.3" algo="Sum"/><pk mz="837.67369531" i="9409.15" sn="44.1611" a="459.755" fwhm="0.045278" res="18500.7" algo="Sum"/><pk mz="838.50606113" i="10839.1" sn="51.0355" a="501.63" fwhm="0.042426" res="19763.9" algo="Sum"/><pk mz="838.62092021" i="4179.28" sn="19.6863" a="204.404" fwhm="0.0585792" res="14316" algo="Sum"/><pk mz="838.67889365" i="4313.44" sn="20.3225" a="246.081" fwhm="0.0523071" res="16033.8" algo="Sum"/><pk mz="839.50972072" i="5408.91" sn="25.6189" a="262.177" fwhm="0.0442853" res="18956.9" algo="Sum"/><pk mz="839.55966748" i="2171.04" sn="10.2848" a="77.2911" fwhm="0.0514257" res="16325.7" algo="Sum"/><pk mz="839.62839538" i="2793.69" sn="13.2376" a="154.358" fwhm="0.0664097" res="12643.2" algo="Sum"/><pk mz="839.68384418" i="1757.93" sn="8.33042" a="104.657" fwhm="0.0534047" res="15723" algo="Sum"/><pk mz="840.51356613" i="8103.4" sn="38.5607" a="438.806" fwhm="0.0522537" res="16085.3" algo="Sum"/><pk mz="840.58017890" i="4733.52" sn="22.5301" a="232.555" fwhm="0.0619292" res="13573.2" algo="Sum"/><pk mz="841.51828627" i="3679.1" sn="17.6448" a="222.101" fwhm="0.0623355" res="13499.8" algo="Sum"/><pk mz="841.58266523" i="2861.82" sn="13.7261" a="150.276" fwhm="0.072915" res="11542" algo="Sum"/><pk mz="841.69710279" i="769.238" sn="3.6899" a="44.6646" fwhm="0.0699525" res="12032.4" algo="Sum"/><pk mz="842.52296855" i="3445.33" sn="16.5762" a="157.793" fwhm="0.0434585" res="19386.8" algo="Sum"/><pk mz="842.57496527" i="4732.79" sn="22.7708" a="386.085" fwhm="0.105116" res="8015.67" algo="Sum"/><pk mz="843.06733266" i="813.382" sn="3.91785" a="44.1358" fwhm="0.0631008" res="13360.6" algo="Sum"/><pk mz="843.57355350" i="3036.86" sn="14.6908" a="225.807" fwhm="0.0867519" res="9723.98" algo="Sum"/><pk mz="844.07445038" i="756.61" sn="3.66425" a="52.5287" fwhm="0.0730532" res="11554.2" algo="Sum"/><pk mz="844.52187530" i="28282.2" sn="137.174" a="1417.73" fwhm="0.0411548" res="20520.6" algo="Sum"/><pk mz="844.60623393" i="3493.93" sn="16.9466" a="200.69" fwhm="0.0496201" res="17021.5" algo="Sum"/><pk mz="845.08281165" i="1009.53" sn="4.9002" a="61.092" fwhm="0.0571493" res="14787.3" algo="Sum"/><pk mz="845.52536083" i="14711.9" sn="71.6378" a="752.735" fwhm="0.0428145" res="19748.6" algo="Sum"/><pk mz="845.60883431" i="2206.71" sn="10.7453" a="95.6015" fwhm="0.0522072" res="16197.2" algo="Sum"/><pk mz="846.53390916" i="17260" sn="84.3412" a="917.096" fwhm="0.0450204" res="18803.3" algo="Sum"/><pk mz="846.62455096" i="2395.05" sn="11.7034" a="115.488" fwhm="0.057593" res="14700.1" algo="Sum"/><pk mz="847.53895867" i="7991.42" sn="39.1448" a="472.621" fwhm="0.0490871" res="17266" algo="Sum"/><pk mz="847.62405016" i="1579.25" sn="7.73626" a="69.3015" fwhm="0.0574131" res="14763.6" algo="Sum"/><pk mz="848.54571097" i="36063" sn="177.294" a="1870.83" fwhm="0.0447475" res="18963" algo="Sum"/><pk mz="848.64572738" i="2143.26" sn="10.5393" a="120.968" fwhm="0.0551535" res="15387" algo="Sum"/><pk mz="849.54984204" i="17655.4" sn="87.0674" a="898.568" fwhm="0.0474945" res="17887.3" algo="Sum"/><pk mz="849.67002093" i="2151.91" sn="10.6157" a="103.837" fwhm="0.0508884" res="16696.7" algo="Sum"/><pk mz="850.55609834" i="16426.8" sn="81.2746" a="1003.71" fwhm="0.0490818" res="17329.4" algo="Sum"/><pk mz="850.66599766" i="2024.43" sn="10.0197" a="111.469" fwhm="0.0536798" res="15847" algo="Sum"/><pk mz="851.56079078" i="6993.83" sn="34.7191" a="384.688" fwhm="0.0545173" res="15620" algo="Sum"/><pk mz="851.63590909" i="4330.69" sn="21.5048" a="214.076" fwhm="0.0604361" res="14091.5" algo="Sum"/><pk mz="852.56113676" i="3745.13" sn="18.7055" a="314.828" fwhm="0.0825589" res="10326.7" algo="Sum"/><pk mz="852.63930767" i="2448.65" sn="12.2337" a="137.465" fwhm="0.0856507" res="9954.84" algo="Sum"/><pk mz="852.74002782" i="1410.93" sn="7.0516" a="84.9577" fwhm="0.062864" res="13564.8" algo="Sum"/><pk mz="853.55943166" i="2074.76" sn="10.4011" a="188.871" fwhm="0.097364" res="8766.68" algo="Sum"/><pk mz="853.64821314" i="2181.34" sn="10.9389" a="150.672" fwhm="0.0794513" res="10744.3" algo="Sum"/><pk mz="853.74032116" i="954.931" sn="4.78965" a="62.001" fwhm="0.0662733" res="12882.1" algo="Sum"/><pk mz="854.48440210" i="1944.83" sn="9.80227" a="98.9572" fwhm="0.0559029" res="15285.2" algo="Sum"/><pk mz="854.56155446" i="7723.05" sn="38.9369" a="403.109" fwhm="0.0443044" res="19288.4" algo="Sum"/><pk mz="854.64886356" i="1435.18" sn="7.2377" a="64.4843" fwhm="0.0634155" res="13477" algo="Sum"/><pk mz="855.48722825" i="1128.89" sn="5.71684" a="56.2264" fwhm="0.0512446" res="16694.2" algo="Sum"/><pk mz="855.56481117" i="4168.25" sn="21.1142" a="245.969" fwhm="0.046668" res="18333" algo="Sum"/><pk mz="855.64702565" i="910.231" sn="4.61137" a="47.1408" fwhm="0.0533962" res="16024.5" algo="Sum"/><pk mz="856.49079974" i="1721.1" sn="8.76884" a="81.2576" fwhm="0.0488633" res="17528.3" algo="Sum"/><pk mz="856.57771353" i="40574.8" sn="206.758" a="1797.59" fwhm="0.037373" res="22919.7" algo="Sum"/><pk mz="857.58138422" i="21956.5" sn="112.267" a="996.303" fwhm="0.0392724" res="21836.7" algo="Sum"/><pk mz="858.58919120" i="15412.8" sn="79.2781" a="752.49" fwhm="0.0430523" res="19942.9" algo="Sum"/><pk mz="859.59457770" i="6655.31" sn="34.4054" a="362.466" fwhm="0.0445699" res="19286.4" algo="Sum"/><pk mz="860.52992036" i="2222.97" sn="11.5442" a="149.217" fwhm="0.0831914" res="10344" algo="Sum"/><pk mz="860.60313981" i="4275.34" sn="22.2024" a="299.942" fwhm="0.055105" res="15617.5" algo="Sum"/><pk mz="861.52767681" i="1696.08" sn="8.84131" a="87.6708" fwhm="0.0781691" res="11021.3" algo="Sum"/><pk mz="861.60799042" i="2048.43" sn="10.678" a="118.13" fwhm="0.0699674" res="12314.4" algo="Sum"/><pk mz="862.50760314" i="5027.55" sn="26.2561" a="329.946" fwhm="0.0541995" res="15913.6" algo="Sum"/><pk mz="862.61880577" i="1606.68" sn="8.39158" a="95.4235" fwhm="0.0829938" res="10393.8" algo="Sum"/><pk mz="863.51038706" i="2714.55" sn="14.2105" a="140.286" fwhm="0.0518906" res="16641" algo="Sum"/><pk mz="863.61768833" i="1097.04" sn="5.74471" a="80.1105" fwhm="0.0809727" res="10665.5" algo="Sum"/><pk mz="864.51330491" i="5759.11" sn="30.2235" a="374.922" fwhm="0.0500969" res="17256.8" algo="Sum"/><pk mz="864.62084116" i="1117.91" sn="5.86849" a="24.4993" fwhm="0.0231941" res="37277.6" algo="Sum"/><pk mz="864.63632925" i="1302.15" sn="6.83592" a="59.0816" fwhm="0.0530171" res="16308.6" algo="Sum"/><pk mz="865.51357199" i="3123.12" sn="16.44" a="207.39" fwhm="0.0591579" res="14630.6" algo="Sum"/><pk mz="865.58092299" i="1340.63" sn="7.05814" a="62.4409" fwhm="0.064759" res="13366.2" algo="Sum"/><pk mz="865.64468820" i="973.565" sn="5.12673" a="38.9869" fwhm="0.055892" res="15487.8" algo="Sum"/><pk mz="866.53153608" i="6363.99" sn="33.5603" a="348.229" fwhm="0.04998" res="17337.6" algo="Sum"/><pk mz="866.63998404" i="963.746" sn="5.08428" a="31.99" fwhm="0.0464429" res="18660.3" algo="Sum"/><pk mz="867.53717122" i="3427.81" sn="18.1243" a="188.964" fwhm="0.0531948" res="16308.7" algo="Sum"/><pk mz="868.53730702" i="3505.52" sn="18.6055" a="214.805" fwhm="0.0533931" res="16266.8" algo="Sum"/><pk mz="868.61127709" i="1268.91" sn="6.73645" a="62.1523" fwhm="0.0656049" res="13240" algo="Sum"/><pk mz="868.66826119" i="882.988" sn="4.6886" a="51.9202" fwhm="0.0713784" res="12169.9" algo="Sum"/><pk mz="869.54100895" i="1826" sn="9.73217" a="142.372" fwhm="0.0615917" res="14117.8" algo="Sum"/><pk mz="869.61196922" i="903.299" sn="4.81559" a="51.7059" fwhm="0.0525697" res="16542.1" algo="Sum"/><pk mz="870.53891586" i="2976.52" sn="15.9358" a="202.502" fwhm="0.0653699" res="13317.1" algo="Sum"/><pk mz="870.62509124" i="1493.19" sn="7.99557" a="92.3201" fwhm="0.0696828" res="12494.1" algo="Sum"/><pk mz="871.54239974" i="1650.92" sn="8.87599" a="118.229" fwhm="0.0796603" res="10940.7" algo="Sum"/><pk mz="871.62081914" i="1330.16" sn="7.1527" a="100.112" fwhm="0.0881394" res="9889.11" algo="Sum"/><pk mz="872.54597534" i="12673.7" sn="68.4321" a="747.946" fwhm="0.0498858" res="17490.9" algo="Sum"/><pk mz="872.64622686" i="1819.87" sn="9.82835" a="107.625" fwhm="0.0650038" res="13424.5" algo="Sum"/><pk mz="873.54957464" i="6825.7" sn="36.9996" a="401.778" fwhm="0.0525784" res="16614.2" algo="Sum"/><pk mz="873.64705783" i="1291.23" sn="6.99929" a="61.3089" fwhm="0.0637577" res="13702.6" algo="Sum"/><pk mz="874.55416943" i="6792.34" sn="36.9173" a="407.897" fwhm="0.0513284" res="17038.4" algo="Sum"/><pk mz="874.66176778" i="1520.23" sn="8.26286" a="62.8704" fwhm="0.0570739" res="15325.1" algo="Sum"/><pk mz="874.72466129" i="5792.72" sn="31.4849" a="297.645" fwhm="0.0422611" res="20698.1" algo="Sum"/><pk mz="875.55978069" i="3237.49" sn="17.6678" a="189.54" fwhm="0.0592783" res="14770.3" algo="Sum"/><pk mz="875.66489995" i="914.228" sn="4.98917" a="25.4406" fwhm="0.0350129" res="25009.8" algo="Sum"/><pk mz="875.72817927" i="3436.77" sn="18.7554" a="179.624" fwhm="0.0460183" res="19030" algo="Sum"/><pk mz="876.56557384" i="7723.32" sn="42.287" a="442.477" fwhm="0.0463559" res="18909.5" algo="Sum"/><pk mz="876.68141737" i="1280.39" sn="7.0108" a="59.226" fwhm="0.0642271" res="13649.7" algo="Sum"/><pk mz="876.72853339" i="1704.49" sn="9.33434" a="92.4542" fwhm="0.0645402" res="13584.2" algo="Sum"/><pk mz="877.56967971" i="3841.54" sn="21.0837" a="228.362" fwhm="0.0504328" res="17400.8" algo="Sum"/><pk mz="877.62945091" i="1323.07" sn="7.2622" a="51.0618" fwhm="0.0520526" res="16860.4" algo="Sum"/><pk mz="877.67134487" i="910.337" sn="4.99747" a="24.2629" fwhm="0.0350532" res="25038.2" algo="Sum"/><pk mz="877.72328378" i="901.442" sn="4.94925" a="52.8541" fwhm="0.0767568" res="11435.1" algo="Sum"/><pk mz="878.48581186" i="1029.75" sn="5.66667" a="53.2386" fwhm="0.0481768" res="18234.6" algo="Sum"/><pk mz="878.57437174" i="2361.92" sn="12.9988" a="169.555" fwhm="0.0736072" res="11936" algo="Sum"/><pk mz="878.69218862" i="1135.3" sn="6.24979" a="61.7429" fwhm="0.0804174" res="10926.6" algo="Sum"/><pk mz="879.57582538" i="1234.83" sn="6.81041" a="88.1594" fwhm="0.110769" res="7940.64" algo="Sum"/><pk mz="879.69500520" i="799.921" sn="4.41317" a="44.5987" fwhm="0.0818848" res="10743.1" algo="Sum"/><pk mz="880.49234783" i="1113.7" sn="6.15571" a="70.1458" fwhm="0.0672843" res="13086.1" algo="Sum"/><pk mz="880.57015974" i="1168.47" sn="6.45943" a="91.5393" fwhm="0.104478" res="8428.24" algo="Sum"/><pk mz="881.50240812" i="835.748" sn="4.62769" a="56.1564" fwhm="0.0750676" res="11742.8" algo="Sum"/><pk mz="881.59152913" i="989.276" sn="5.47921" a="67.1686" fwhm="0.0726256" res="12138.9" algo="Sum"/><pk mz="882.50905049" i="1350.05" sn="7.5019" a="97.1516" fwhm="0.0721567" res="12230.5" algo="Sum"/><pk mz="882.58888040" i="1167.59" sn="6.48981" a="65.2297" fwhm="0.0735726" res="11996.2" algo="Sum"/><pk mz="883.51558154" i="801.001" sn="4.46368" a="36.918" fwhm="0.0806035" res="10961.3" algo="Sum"/><pk mz="883.52590083" i="811.762" sn="4.5238" a="21.734" fwhm="0.03517" res="25121.6" algo="Sum"/><pk mz="883.59073562" i="840.553" sn="4.68535" a="66.4312" fwhm="0.0899926" res="9818.48" algo="Sum"/><pk mz="884.51944086" i="978.095" sn="5.47398" a="60.0369" fwhm="0.0748454" res="11818" algo="Sum"/><pk mz="884.60252112" i="1481.86" sn="8.2958" a="127.744" fwhm="0.0752439" res="11756.5" algo="Sum"/><pk mz="885.52507383" i="781.159" sn="4.38371" a="34.4362" fwhm="0.0539649" res="16409.3" algo="Sum"/><pk mz="885.55094683" i="791.097" sn="4.43983" a="31.2489" fwhm="0.0469468" res="18862.8" algo="Sum"/><pk mz="885.60471556" i="941.598" sn="5.28515" a="66.3924" fwhm="0.0782957" res="11311" algo="Sum"/><pk mz="886.50739922" i="2830.2" sn="15.9491" a="179.957" fwhm="0.0531063" res="16693.1" algo="Sum"/><pk mz="886.62489603" i="1130.36" sn="6.37102" a="60.3801" fwhm="0.0662505" res="13382.9" algo="Sum"/><pk mz="887.51076974" i="1584.1" sn="8.95333" a="129.662" fwhm="0.0595198" res="14911.2" algo="Sum"/><pk mz="888.51368776" i="2869.75" sn="16.2873" a="218.318" fwhm="0.0587815" res="15115.5" algo="Sum"/><pk mz="888.63228860" i="948.127" sn="5.38198" a="51.0983" fwhm="0.0650145" res="13668.2" algo="Sum"/><pk mz="889.51930083" i="1619.9" sn="9.21954" a="101.121" fwhm="0.0704038" res="12634.5" algo="Sum"/><pk mz="889.63277977" i="887.625" sn="5.05245" a="61.3154" fwhm="0.0750964" res="11846.6" algo="Sum"/><pk mz="890.53347204" i="3438.43" sn="19.6338" a="214.642" fwhm="0.0512406" res="17379.4" algo="Sum"/><pk mz="890.63444202" i="888.767" sn="5.07495" a="52.7227" fwhm="0.0713793" res="12477.5" algo="Sum"/><pk mz="890.71804870" i="1071.55" sn="6.11889" a="66.9747" fwhm="0.0618202" res="14408.2" algo="Sum"/><pk mz="891.53739030" i="1836.92" sn="10.5186" a="119.112" fwhm="0.0611396" res="14582" algo="Sum"/><pk mz="891.60182447" i="902.577" sn="5.16839" a="33.7469" fwhm="0.0529952" res="16824.2" algo="Sum"/><pk mz="891.64607084" i="858.051" sn="4.9135" a="44.2996" fwhm="0.065323" res="13649.8" algo="Sum"/><pk mz="891.71496750" i="757.895" sn="4.34069" a="50.463" fwhm="0.074167" res="12023.1" algo="Sum"/><pk mz="892.54175014" i="2786.48" sn="16.0247" a="186.284" fwhm="0.0606467" res="14717.1" algo="Sum"/><pk mz="893.54867588" i="1596.17" sn="9.19792" a="101.707" fwhm="0.070135" res="12740.4" algo="Sum"/><pk mz="893.61291159" i="1224.79" sn="7.05918" a="79.9583" fwhm="0.0655093" res="13641" algo="Sum"/><pk mz="894.54665213" i="1284.86" sn="7.41946" a="81.6462" fwhm="0.0655909" res="13638.3" algo="Sum"/><pk mz="894.62038443" i="978.454" sn="5.65114" a="53.9581" fwhm="0.0675448" res="13244.9" algo="Sum"/><pk mz="895.54464007" i="790.83" sn="4.57862" a="53.7724" fwhm="0.0836021" res="10712" algo="Sum"/><pk mz="895.62814217" i="992.888" sn="5.74956" a="83.4883" fwhm="0.0602484" res="14865.6" algo="Sum"/><pk mz="896.46697357" i="1107.79" sn="6.44348" a="51.6022" fwhm="0.0536465" res="16710.6" algo="Sum"/><pk mz="896.53496566" i="3427.22" sn="19.9378" a="204.761" fwhm="0.0490313" res="18285" algo="Sum"/><pk mz="896.63637413" i="1051.88" sn="6.12091" a="71.14" fwhm="0.0893235" res="10038.1" algo="Sum"/><pk mz="897.53982446" i="2035.85" sn="11.9" a="113.198" fwhm="0.0545411" res="16456.2" algo="Sum"/><pk mz="897.62669306" i="1726.22" sn="10.093" a="117.886" fwhm="0.0650856" res="13791.5" algo="Sum"/><pk mz="898.47301241" i="1132.23" sn="6.66128" a="67.0968" fwhm="0.0630123" res="14258.7" algo="Sum"/><pk mz="898.54941456" i="2220.58" sn="13.0674" a="132.299" fwhm="0.0578166" res="15541.4" algo="Sum"/><pk mz="898.64756885" i="1411.56" sn="8.30937" a="113.515" fwhm="0.0954441" res="9415.44" algo="Sum"/><pk mz="899.55598552" i="1262.66" sn="7.47449" a="79.467" fwhm="0.0625361" res="14384.6" algo="Sum"/><pk mz="899.65681554" i="919.148" sn="5.44271" a="44.6697" fwhm="0.0618054" res="14556.3" algo="Sum"/><pk mz="900.56519129" i="3504.16" sn="20.883" a="209.269" fwhm="0.0479691" res="18773.8" algo="Sum"/><pk mz="900.67440367" i="1217.66" sn="7.25824" a="76.471" fwhm="0.0657678" res="13694.8" algo="Sum"/><pk mz="901.56967528" i="1854.8" sn="11.1056" a="117.452" fwhm="0.0567058" res="15899.1" algo="Sum"/><pk mz="901.63550450" i="1008.8" sn="6.04095" a="47.6157" fwhm="0.0642528" res="14032.6" algo="Sum"/><pk mz="901.67357444" i="862.548" sn="5.16568" a="40.1344" fwhm="0.0481036" res="18744.4" algo="Sum"/><pk mz="902.57859136" i="1613.89" sn="9.69528" a="106.421" fwhm="0.072644" res="12424.7" algo="Sum"/><pk mz="902.69193585" i="759.098" sn="4.56154" a="37.1128" fwhm="0.0567174" res="15915.6" algo="Sum"/><pk mz="903.58231565" i="975.473" sn="5.87705" a="67.2012" fwhm="0.0721465" res="12524.3" algo="Sum"/><pk mz="903.64937461" i="1339.17" sn="8.0691" a="89.5366" fwhm="0.0633771" res="14258.3" algo="Sum"/><pk mz="904.57526994" i="797.05" sn="4.8164" a="28.83" fwhm="0.0474477" res="19064.7" algo="Sum"/><pk mz="904.59855996" i="816.391" sn="4.93364" a="30.81" fwhm="0.05338" res="16946.4" algo="Sum"/><pk mz="904.65909740" i="1042.31" sn="6.29963" a="50.6355" fwhm="0.0692353" res="13066.5" algo="Sum"/><pk mz="905.66742015" i="894.427" sn="5.42037" a="61.4607" fwhm="0.0710717" res="12743" algo="Sum"/><pk mz="906.49953889" i="1681.05" sn="10.2317" a="120.701" fwhm="0.0563924" res="16074.8" algo="Sum"/><pk mz="906.69630030" i="1165.16" sn="7.09346" a="87.2876" fwhm="0.0751997" res="12057.2" algo="Sum"/><pk mz="907.50574801" i="1009.16" sn="6.15842" a="79.5729" fwhm="0.0746255" res="12160.8" algo="Sum"/><pk mz="907.69897193" i="1578.19" sn="9.63331" a="104.16" fwhm="0.0547888" res="16567.2" algo="Sum"/><pk mz="908.50949632" i="1340.24" sn="8.20476" a="115.69" fwhm="0.0737539" res="12318.1" algo="Sum"/><pk mz="908.70124503" i="1042.47" sn="6.38349" a="67.9017" fwhm="0.0659716" res="13774.1" algo="Sum"/><pk mz="909.54057916" i="1286.4" sn="7.89709" a="72.806" fwhm="0.067327" res="13509.3" algo="Sum"/><pk mz="910.54145845" i="1012.73" sn="6.23983" a="54.778" fwhm="0.0771972" res="11795" algo="Sum"/><pk mz="912.51316993" i="930.659" sn="5.77208" a="46.0936" fwhm="0.0569457" res="16024.3" algo="Sum"/><pk mz="913.61997520" i="1156.32" sn="7.20286" a="80.8738" fwhm="0.0695906" res="13128.5" algo="Sum"/><pk mz="914.53571618" i="1388.99" sn="8.68695" a="94.4784" fwhm="0.0624757" res="14638.3" algo="Sum"/><pk mz="914.62997607" i="931.854" sn="5.82946" a="80.2447" fwhm="0.0859098" res="10646.4" algo="Sum"/><pk mz="915.54039404" i="813.37" sn="5.10667" a="56.2972" fwhm="0.0870853" res="10513.1" algo="Sum"/><pk mz="916.53131200" i="2180.67" sn="13.7347" a="150.969" fwhm="0.0606156" res="15120.4" algo="Sum"/><pk mz="917.53235252" i="1207.52" sn="7.63967" a="76.1046" fwhm="0.0687274" res="13350.3" algo="Sum"/><pk mz="918.54039361" i="1195.88" sn="7.59516" a="86.9693" fwhm="0.0786087" res="11685" algo="Sum"/><pk mz="919.54206835" i="828.417" sn="5.27682" a="39.6972" fwhm="0.0712285" res="12909.8" algo="Sum"/><pk mz="922.47052398" i="768.905" sn="4.9518" a="55.7154" fwhm="0.0614362" res="15015.1" algo="Sum"/><pk mz="924.49272760" i="866.415" sn="5.62107" a="63.4144" fwhm="0.0822872" res="11234.9" algo="Sum"/><pk mz="924.56638505" i="1375.2" sn="8.92227" a="95.7635" fwhm="0.0645705" res="14318.7" algo="Sum"/><pk mz="925.56886442" i="951.67" sn="6.20049" a="58.767" fwhm="0.0734978" res="12593.1" algo="Sum"/><pk mz="926.57520836" i="743.091" sn="4.86158" a="38.4754" fwhm="0.0688215" res="13463.5" algo="Sum"/><pk mz="927.66761998" i="1453.28" sn="9.5554" a="92.2161" fwhm="0.0577013" res="16077.1" algo="Sum"/><pk mz="928.66812142" i="1065.58" sn="7.0299" a="88.0647" fwhm="0.0671808" res="13823.4" algo="Sum"/><pk mz="929.60646763" i="808.292" sn="5.3503" a="59.1549" fwhm="0.0805151" res="11545.7" algo="Sum"/><pk mz="930.50103908" i="800.551" sn="5.31932" a="58.7448" fwhm="0.0736489" res="12634.3" algo="Sum"/><pk mz="931.52203462" i="1099.6" sn="7.32495" a="82.2462" fwhm="0.057754" res="16129.1" algo="Sum"/><pk mz="932.51482781" i="1009.19" sn="6.74504" a="89.6538" fwhm="0.0749493" res="12441.9" algo="Sum"/><pk mz="934.52836779" i="803.75" sn="5.40708" a="68.3624" fwhm="0.0748373" res="12487.5" algo="Sum"/><pk mz="940.53094488" i="808.08" sn="5.5382" a="75.2818" fwhm="0.0832109" res="11303" algo="Sum"/><pk mz="944.55759102" i="789.998" sn="5.47803" a="63.0853" fwhm="0.0699292" res="13507.3" algo="Sum"/><pk mz="963.58094327" i="1002.48" sn="7.47244" a="60.4984" fwhm="0.0619349" res="15558" algo="Sum"/><pk mz="985.70347354" i="1089.88" sn="9.05919" a="62.8366" fwhm="0.0517995" res="19029.2" algo="Sum"/><pk mz="986.70933572" i="788.006" sn="6.59598" a="54.8239" fwhm="0.0544576" res="18118.8" algo="Sum"/><pk mz="1001.68180933" i="1005.09" sn="9.18634" a="60.1994" fwhm="0.0513698" res="19499.4" algo="Sum"/><pk mz="1022.76330245" i="1114.02" sn="11.6255" a="63.8587" fwhm="0.0476882" res="21446.9" algo="Sum"/><pk mz="1023.76749792" i="926.076" sn="9.71191" a="54.4761" fwhm="0.0476034" res="21506.2" algo="Sum"/><pk mz="1051.79439831" i="4270.56" sn="52.767" a="233.403" fwhm="0.047451" res="22165.9" algo="Sum"/><pk mz="1052.79651988" i="2759.4" sn="34.2824" a="154.51" fwhm="0.0494423" res="21293.4" algo="Sum"/><pk mz="1053.79774561" i="1439.1" sn="17.9592" a="77.2979" fwhm="0.0484024" res="21771.6" algo="Sum"/><pk mz="1067.77621180" i="1522.54" sn="20.645" a="103.953" fwhm="0.0610266" res="17496.9" algo="Sum"/><pk mz="1068.77814593" i="1100.92" sn="14.9806" a="75.4827" fwhm="0.058563" res="18250.1" algo="Sum"/></ms_peaks><deconvolution_results/><annotation_list/><GMF_results/></ms_spectrum></DataAnalysis></analysis><checksums><DataAnalysis_checksum>0465191f74c3309b9ebb0ff4b2fb05e2</DataAnalysis_checksum></checksums></root>
