# Supplementary material for: Diagnosing Impaired Glucose Tolerance Using Direct Infusion Mass Spectrometry of Blood Plasma
Source: PLoS One. 2014 Sep 9;9(9):e105343. doi: 10.1371/journal.pone.0105343 (PMC4159123; doi:10.1371/journal.pone.0105343)
Supplement: Supporting Information S1 — Mass spectra of blood plasma metabolites obtained by direct infusion mass spectrometry (DIMS) of blood plasma samples from control subjects (n = 30) and patients with impaired glucose tolerance (n = 20). (ZIP) [file pone.0105343.s002.zip › Mass spectra/Sample 31.xml]

<root><fileinfo appname="Bruker Compass DataAnalysis" appversion="4.1.335.0" date="2014-06-18T12:12:59" type="DataAnalysisResults" typeversion="1.1" subtype="MS Spectrum"/><generalinfo organisation="" user="111" hostname="TRIFONOVA-PC" os="Windows 7"/><analysis name="C:\Users\Trifonova\Desktop\Mass spectra\Diabetes\Plasma Sample 297 ST PM 13022013.d\analysis.baf"><info><DateTime>2013-02-13T14:37:59+04:00</DateTime><method>Tune_pos_Standard.m</method><sample><![CDATA[Plasma Sample 297 ST PM 13022013]]></sample><comment><![CDATA[Sample 297. Diabetes. Human blood plasma after protein precipitation 50 fold in MeOH with 0.1% FA
]]></comment><operator>BDAL@DE</operator><instrument>maXis impact</instrument><instrument_serial_number>282001.00069</instrument_serial_number></info><DataAnalysis version="DataAnalysis 4.1.335.0" DataAnalysisResults=""><DataAnalysis_processing_parameters><find_compounds_chromatogram detect_version="3" detect_areamode="1" detect_areathresholdabs="0" detect_areathresholdrel="0" detect_intensitymode="1" detect_intensitythresholdabs="3000" detect_intensitythresholdrel="3" detect_sensitivity="0.333333" detect_skimratio="0" detect_smoothingwidth="3" detect_averageno="5" detect_averagemode="0" add_uv_or_ms_spectra="0" spectrum_load_mode="0" background_subtraction_mode="2" MS_peaksensmode2="1" MS_pc12="0.4" MS_pc22="4" MS_peaksens12="99" MS_peaksens22="99" MS_areamode2="2" MS_areathresholdabs2="1000" MS_areathresholdrel2="10" MS_intensitymode2="0" MS_intensitythresholdabs2="1000" MS_intensitythresholdrel2="10" MS_basesmoothmode2="1" MS_basesmoothpts2="8" MS_basesmoothmin2="12" MS_basesmoothforce2="0.1" MS_startendslope2="10" MS_valleyfilterused2="1" MS_valleyfilter2="10" MS_noisecorr2="0" UV_peaksensmode2="1" UV_pc12="0.4" UV_pc22="4" UV_peaksens12="99.9" UV_peaksens22="100" UV_areamode2="0" UV_areathresholdabs2="5" UV_areathresholdrel2="1" UV_intensitymode2="1" UV_intensitythresholdabs2="1" UV_intensitythresholdrel2="0.01" UV_basesmoothmode2="1" UV_basesmoothpts2="8" UV_basesmoothmin2="12" UV_basesmoothforce2="1" UV_startendslope2="10" UV_valleyfilterused2="1" UV_valleyfilter2="10" UV_noisecorr2="0" detect_delcmpdsinrng="1"/><auto_ms_n use_retention_time_window="0" retention_time_window="1" rt_unit="min" minimum_intensity_positive="1000" minimum_intensity_negative="1000" create_max_number_compounds="100000" spectrum_load_mode="0" background_type="0" create_auto_ms_n_traces="0" create_detailed_traces="0" merge_positive_negative_compounds="0" detect_delcmpdsinrng="1" detect_keep_cmpds_detectedneutralloss="0" add_uv_spectra="0" create_individual_MSMS_cmpds="0" advanced_precursor_determination="0"/><dissect_params dissect_addsmoothing="0" dissect_allow_wider_peaks="0" dissect_resolving_power="1" dissect_deletepeaksinrange="1" dissect_fullrange="1" dissect_cutoff="0.1" dissect_sensitivity="0.333333" dissect_maxoverlap="5" dissect_smoothwidth="1" spectrum_load_mode="0" add_uv_spectra="0"/><find_all_compounds min_time_points="20" min_correlation="0.7" background_type="0" load_spec_type="2" additional_smoothing="1" proteomics="1" chrom_sn_threshold="3" chrom_smoothingwidth="10" detect_delcmpdsinrng="1" add_MSMS_spectra="1"/><ms_peak_finder ms_peak_finder_type="3" ms_manually_use_peak_finder="1"><ms_peak_finder_apex minimum_intensity="100" peak_width="0.05" relative_threshold_base_peak="0.1" signal_to_noise="10"/><ms_peak_finder_centroid peak_width="1" signal_to_noise="1" relative_threshold_base_peak="2" minimum_intensity="100" centroid_percentage="80"/><ms_peak_finder_snap minimum_intensity="0" relative_threshold_base_peak="0" signal_to_noise="2" maximum_charge="12" quality_factor_threshold="0.9" number_of_patterns="500000" building_block_1="C 4.9384 N 1.3577 O 1.4773 S 0.0417 H 7.7583" building_block_2="" use_snap_2="1" add_detailed_results="0"/><ms_peak_finder_sumpeak minimum_intensity="100" peak_width="5" use_datapoints="1" sum_width="2" relative_threshold_base_peak="0.1" signal_to_noise="1" baseline_type="1" baseline_flatness="1" same_sumwidth_as_acquisition="1" use_resolution="0" res="10000" instrument_sum_width="2" use_sum_of_intensities="0"/><ms_peak_finder_ftms signal_to_noise="4" relative_threshold_base_peak="0.01" minimum_intensity="100" centroid_percentage="80" use_centroid="0"/></ms_peak_finder><deconvolution clear_prev_results="1" create_neutral_spectrum="0" incl_shifted_spectra="0" ret_residuals="0" incl_comp_details="0" show_comp_details="0" substance_class="1" extend_evelope="0" extend_before="1" extend_after="1" auto_apply="0"><deconvolution_detailed perf_deconv="1" rel_isotop_deconv="0" resolve_isotop="1" exclude_itraq_ions="1" abund_cutoff="2" envelope_cutoff="75" high_mass="4000" low_mass="250" mw_agreement="0" maximum_charge="10" max_charge_isotop="5" min_charge="1" min_peaks="3" precursor_deconv="0" max_components="10" adduct_ion_name="+H" adduct_ion_mass="1.00728" apply_min_max_mass_boundaries="0"/><deconvolution_detailed perf_deconv="1" rel_isotop_deconv="0" resolve_isotop="1" exclude_itraq_ions="1" abund_cutoff="2" envelope_cutoff="75" high_mass="3000" low_mass="100" mw_agreement="5" maximum_charge="3" max_charge_isotop="0" min_charge="1" min_peaks="3" precursor_deconv="0" max_components="10" adduct_ion_name="+H" adduct_ion_mass="1.00728" apply_min_max_mass_boundaries="0"/><deconvolution_detailed perf_deconv="1" rel_isotop_deconv="0" resolve_isotop="1" exclude_itraq_ions="1" abund_cutoff="0.5" envelope_cutoff="75" high_mass="2000" low_mass="50" mw_agreement="5" maximum_charge="3" max_charge_isotop="4" min_charge="1" min_peaks="3" precursor_deconv="0" max_components="10" adduct_ion_name="+H" adduct_ion_mass="1.00728" apply_min_max_mass_boundaries="0"/><deconvolution_detailed perf_deconv="1" rel_isotop_deconv="1" resolve_isotop="0" exclude_itraq_ions="0" abund_cutoff="10" envelope_cutoff="75" high_mass="100000" low_mass="5000" mw_agreement="5" maximum_charge="100" max_charge_isotop="0" min_charge="1" min_peaks="3" precursor_deconv="0" max_components="10" adduct_ion_name="+H" adduct_ion_mass="1.00728" apply_min_max_mass_boundaries="1"/><max_entropy_deconvolution adduct_ion_name="-H" adduct_ion_mass="-1.00783" low_mass="5000" high_mass="100000" spacint_out="0" resolving_power="10000" peak_width="0.3" width="1" maxentx="0"/></deconvolution><mascot_export globalchargelimit_apply="1" globalchargelimit="1+, 2+ and 3+" prefer_fullscan_deconvolution_results="1" deconvolution_export_type="2" msmssignals="50" threshold="100" mssignals_deconv="2" mssignals_non_deconv="20" normalize_msms="0" single_charged="0"/><process_parameters baseline_flatness="0.8" baseline_addchild="1" baseline_disableoriginal="0" baseline_usesamecolor="1" smoothing_algorithm="1" smoothing_width="0.2" smoothing_cycles="1" smoothing_addchild="1" smoothing_disableoriginal="0" smoothing_usesamecolor="1"/><process_parameters baseline_flatness="0.8" baseline_addchild="1" baseline_disableoriginal="0" baseline_usesamecolor="1" smoothing_algorithm="1" smoothing_width="0.2" smoothing_cycles="1" smoothing_addchild="1" smoothing_disableoriginal="0" smoothing_usesamecolor="1"/><display_params mass_precision="4" time_precision="1" structure_size="30" chrom_peak_label="Index"/><calibration_params calibration_range="0.05" calibration_listname="Samples Recalibration Diabetes" calibration_listgroupname="ESI" calibration_fit_mode="2" calibration_intensitythreshold="1000"/><calibration_params calibration_range="0.05" calibration_listname="Lockmass 1222" calibration_listgroupname="ESI" calibration_intensitythreshold="1000" calibration_lockmassmode="0"/><library_search_params del_prev_res="1"><library_search_basic_params accept_score="50" allowmasses_above="0" allowmasses_below="0" desired_score="900" increasedepth="0" maxnr_spectra="10" match_all="0" sort_by="1" include_precursor_spectra="1" skip_low_frgamnet_spectra="1" min_effective_score="500" minmatch_score="250" min_score="400"/><library_search_basic_params add_int_range="5" extended="1" locnorm="0" root="0" hwfstp="50" hwscdp="7" intrangefac="1.9" locnormeqfac="1" locnormfac="2" locnormwin="25" masdisint="20" minsrcint="100" minspepresrc="15" threshfstp="40" maskadducts="0" maskprecursor="0"/><library_search_libraries_params add_unid="0" srcparallel="0" libraries="" librariey_unidentified=""/><library_search_match_params chrgdeconv="0" collenerg="0" fragampl="1" instrtp="2" ionmeth="1" isolwidth="0" msmsstg="2" ms_vs_msms="4" pkwidth="0" polarity="4" psd="0" precion="0" prodion="0" rgtgaspress="0" rgtion="0" refl="0" trgtgas="0" trgtgaspress="0" trapdrv="1"/><library_search_basic_params add_confirm_mode="0"/><library_search_basic_params accepted_deviation="1" apply_rt_match="0" match_columnname="1" max_deviation="5"/></library_search_params><masslist_layout layout_columntypes="1 2 6 5 3 11 4 " layout_columnwidth="30 60 45 48 45 30 48 "/><cmpdlist_layout layout_columntypes="14 20 1 23 12 26 31 6 52 " layout_columnwidth="23 55 49 60 50 37 272 61 0 "/><cmpdlist_layout layout_columntypes="24 1 2 3 5 18 18 40 7 9 8 " layout_columnwidth="-1 -1 -1 -1 -1 -1 -1 -1 -1 -1 -1 "/><cmpdlist_layout layout_columntypes="6 0 5 3 4 2 12 14 10 11 " layout_columnwidth="-1 -1 -1 -1 -1 -1 -1 -1 -1 -1 "/><cmpdlist_layout layout_columntypes="15 14 6 5 43 11 1 2 17 7 8 9 10 4 3 39 40 41 42 16 18 19 25 20 21 22 23 24 31 26 27 28 29 30 37 32 33 34 35 36 " layout_columnwidth="-1 -1 -1 -1 -1 -1 -1 -1 -1 -1 -1 -1 -1 -1 -1 -1 -1 -1 -1 -1 -1 -1 -1 -1 -1 -1 -1 -1 -1 -1 -1 -1 -1 -1 -1 -1 -1 -1 -1 -1 "/><exclusion_masses/><xml_export_parameters export_detailed_information="0" export_peptide_database_query_information="1"/><smf1D_params max_nr_formulae="500" z="1" rdb_min="0" rdb_max="80" tolerance_ppm="5" tolerance_abs="2" tolerance_ppm_MSn="5" tolerance_abs_MSn="2" use_rel_tolerance="1" use_rel_tolerance_MSn="0" lower_bound_formula="" upper_bound_formula="" electron_configuration="2" electron_configuration_MSn="0" sigma_limit="0.02" sigma_limit_MSn="0.05" HC_Ratio_min="0" HC_Ratio_max="3" filtering="1" patternsearch="0" validate_formulae="1" filter_by_elementratio="1" estimate_carbon_count="1" relative_threshold_base_peak="10" delete_previous_results="1" filter_criteriy="0" adducts_positive_mode="'M+H' " adducts_negative_mode="'M-H' " collect_adducts="0"/><smf3D_params tolerance_neutralloss="2" intensitythresholdabs2="100" intensity_threshold_abs_msms="100" auto_filter="0" nr_explained_peaks="5" highlight_unexplained_peaks="0"/><uv_parameters rt_offset="0"/><target_screening delta_rt="1.5" threshold_sigma="0.05" detection_tolerance="5" identification_tolerance="5" use_tolerance_ppm="0" compound_database="C:\BDALSystemData\BuildingBlocks\TargetScreeningDataBase.csv" use_sampleinfo_xml="0" rt_range_start="0" rt_range_end="0" additional_smoothing="0" create_chromatogram_time_slices="1" rt_window_halfwidth="45" enable_BPC="1" evaluate_qualifier_ions="1" qualifier_ion_intensity_threshold="0" group_id="':' " lc_method_id=":" ms_method_id=":" matrix_id=":" useDB="0" sortanalytes="4"/><automatic_calibration automatic_calibration="0/0" automatic_calibration_use_spectrum_type="0/0" automatic_calibration_retain_data="0/0" automatic_calibration_perform_lockmass="0/0"/><target_screening_scoring threshold1_qualityfactor="0.05" threshold1_massaccuracy="10" threshold1_retentiontime="20" threshold2_retentiontime="40" use_tolerance_ppm="0"/></DataAnalysis_processing_parameters><ms_spectrum info="+MS, 0.2-0.7min #12-41" msmsinfo="All MS" polarity="+" scanmode="fullscan" seq_nr_start="12" seq_nr_end="41" spec_index="0" spec_nrs="12/13/14/15/16/17/18/19/20/21/22/23/24/25/26/27/28/29/30/31/32/33/34/35/36/37/38/39/40/41" rt="0.447767" rt_unit="min"><ms_peaks><pk mz="80.94784792" i="2117.67" sn="568.805" a="12.4323" fwhm="0.00527444" res="15347.2" algo="Sum"/><pk mz="82.94489183" i="1720.16" sn="454.653" a="10.6704" fwhm="0.00515433" res="16092.3" algo="Sum"/><pk mz="84.04435640" i="1329.89" sn="346.619" a="8.13675" fwhm="0.00546747" res="15371.7" algo="Sum"/><pk mz="84.08055895" i="1099.19" sn="286.365" a="6.67352" fwhm="0.00531292" res="15825.7" algo="Sum"/><pk mz="84.95960052" i="22179.9" sn="5709.04" a="136.968" fwhm="0.00532644" res="15950.5" algo="Sum"/><pk mz="86.09628899" i="4959.16" sn="1260.95" a="29.7489" fwhm="0.00536692" res="16042" algo="Sum"/><pk mz="88.95255801" i="1177.04" sn="291.191" a="7.35258" fwhm="0.00584339" res="15222.8" algo="Sum"/><pk mz="90.97662211" i="19051.9" sn="4661.42" a="110.586" fwhm="0.00535739" res="16981.5" algo="Sum"/><pk mz="91.05428347" i="1323.71" sn="323.786" a="8.21318" fwhm="0.00532412" res="17102.2" algo="Sum"/><pk mz="93.05724131" i="8545.55" sn="2048.44" a="50.5256" fwhm="0.00548827" res="16955.7" algo="Sum"/><pk mz="94.06505689" i="17181.9" sn="4066.6" a="108.1" fwhm="0.00552601" res="17022.3" algo="Sum"/><pk mz="95.06837159" i="1183.14" sn="277.427" a="9.48829" fwhm="0.00589079" res="16138.5" algo="Sum"/><pk mz="95.08562248" i="1371.98" sn="321.63" a="8.95621" fwhm="0.00578774" res="16428.8" algo="Sum"/><pk mz="96.92166974" i="28900.2" sn="6644.95" a="176.926" fwhm="0.00551774" res="17565.5" algo="Sum"/><pk mz="97.10125106" i="2457.25" sn="564.866" a="14.7899" fwhm="0.00560326" res="17329.4" algo="Sum"/><pk mz="98.91899578" i="12589.7" sn="2814.46" a="78.2186" fwhm="0.00573112" res="17260" algo="Sum"/><pk mz="98.99544221" i="2395.37" sn="534.769" a="16.4691" fwhm="0.00584599" res="16933.9" algo="Sum"/><pk mz="99.97994444" i="1181.2" sn="259.934" a="7.9086" fwhm="0.00572455" res="17465.1" algo="Sum"/><pk mz="102.05503958" i="1463.71" sn="314.661" a="10.2609" fwhm="0.00587803" res="17362.1" algo="Sum"/><pk mz="103.03889061" i="1381.19" sn="293.15" a="8.34087" fwhm="0.00570652" res="18056.4" algo="Sum"/><pk mz="103.05416486" i="1611.15" sn="341.848" a="10.5705" fwhm="0.0058872" res="17504.8" algo="Sum"/><pk mz="104.10704545" i="7716.38" sn="1608.24" a="53.2237" fwhm="0.006048" res="17213.5" algo="Sum"/><pk mz="104.99234934" i="4181.84" sn="860.731" a="33.7517" fwhm="0.0062043" res="16922.5" algo="Sum"/><pk mz="106.06506799" i="1893.06" sn="385.359" a="12.5404" fwhm="0.00590891" res="17950" algo="Sum"/><pk mz="106.08632866" i="3784.02" sn="770.276" a="26.0902" fwhm="0.00614831" res="17254.5" algo="Sum"/><pk mz="106.95064271" i="7525.07" sn="1510.32" a="49.6953" fwhm="0.00609789" res="17538.9" algo="Sum"/><pk mz="107.04926246" i="5242.31" sn="1052.05" a="35.0181" fwhm="0.00582932" res="18364" algo="Sum"/><pk mz="108.08078433" i="11969.1" sn="2368.84" a="80.2973" fwhm="0.00619427" res="17448.5" algo="Sum"/><pk mz="109.08418263" i="1010.51" sn="196.069" a="8.86009" fwhm="0.00664827" res="16407.9" algo="Sum"/><pk mz="109.10127719" i="1723.95" sn="334.351" a="11.5406" fwhm="0.00578389" res="18863" algo="Sum"/><pk mz="110.00879924" i="38445.9" sn="7298.15" a="248.836" fwhm="0.00595151" res="18484.2" algo="Sum"/><pk mz="110.07129281" i="2671.23" sn="506.555" a="20.2085" fwhm="0.00651076" res="16906.1" algo="Sum"/><pk mz="111.00988696" i="5852.19" sn="1092.54" a="44.2733" fwhm="0.00673151" res="16491.1" algo="Sum"/><pk mz="111.11684972" i="3375.48" sn="628.576" a="24.3757" fwhm="0.00643198" res="17275.7" algo="Sum"/><pk mz="112.00621166" i="5266.14" sn="967.806" a="40.8648" fwhm="0.00667257" res="16786.1" algo="Sum"/><pk mz="112.89559517" i="37255.1" sn="6743.9" a="248.074" fwhm="0.00614316" res="18377.4" algo="Sum"/><pk mz="113.13247040" i="1202.98" sn="217.67" a="8.50905" fwhm="0.00642862" res="17598.3" algo="Sum"/><pk mz="114.06628342" i="9616.47" sn="1715.46" a="68.0564" fwhm="0.00648876" res="17579.1" algo="Sum"/><pk mz="114.09136873" i="12574.2" sn="2241.99" a="87.4407" fwhm="0.00635714" res="17947" algo="Sum"/><pk mz="114.89313507" i="17333.2" sn="3037.02" a="121.037" fwhm="0.00643775" res="17846.8" algo="Sum"/><pk mz="115.03704161" i="2056.75" sn="359.021" a="15.4288" fwhm="0.00668202" res="17215.9" algo="Sum"/><pk mz="116.05315607" i="1523.68" sn="262.236" a="11.4355" fwhm="0.00665684" res="17433.7" algo="Sum"/><pk mz="116.07079471" i="11764" sn="2024.66" a="85.2443" fwhm="0.00638172" res="18188" algo="Sum"/><pk mz="116.89128759" i="1967.37" sn="334.977" a="14.0161" fwhm="0.00660003" res="17710.7" algo="Sum"/><pk mz="118.08659002" i="13829.3" sn="2314" a="97.623" fwhm="0.00642442" res="18380.9" algo="Sum"/><pk mz="119.01751253" i="1575.03" sn="260.325" a="12.1535" fwhm="0.00693659" res="17157.9" algo="Sum"/><pk mz="119.08823105" i="1180.8" sn="195.071" a="11.6467" fwhm="0.00924442" res="12882.2" algo="Sum"/><pk mz="120.00386935" i="1352.52" sn="219.269" a="10.1909" fwhm="0.00652199" res="18399.9" algo="Sum"/><pk mz="120.08122981" i="21211.4" sn="3434.29" a="148.757" fwhm="0.00639239" res="18785" algo="Sum"/><pk mz="120.99585824" i="2538.06" sn="402.912" a="21.6755" fwhm="0.0066866" res="18095.3" algo="Sum"/><pk mz="121.02904945" i="1224.3" sn="194.198" a="10.5589" fwhm="0.00729687" res="16586.4" algo="Sum"/><pk mz="121.08460994" i="1834.99" sn="290.603" a="14.038" fwhm="0.00678252" res="17852.5" algo="Sum"/><pk mz="121.10170321" i="1079.44" sn="170.804" a="7.60793" fwhm="0.00670212" res="18069.2" algo="Sum"/><pk mz="122.92503628" i="5094.53" sn="781.093" a="37.4082" fwhm="0.00681267" res="18043.6" algo="Sum"/><pk mz="123.04473429" i="1104.22" sn="169.077" a="9.24613" fwhm="0.00686073" res="17934.7" algo="Sum"/><pk mz="123.11744130" i="1255.58" sn="192.254" a="9.16585" fwhm="0.00669768" res="18382.1" algo="Sum"/><pk mz="125.02229255" i="2038.92" sn="302.268" a="18.6963" fwhm="0.00787317" res="15879.5" algo="Sum"/><pk mz="125.13324976" i="1748.77" sn="258.63" a="13.8103" fwhm="0.00703912" res="17776.8" algo="Sum"/><pk mz="125.98692771" i="11781.8" sn="1711.68" a="86.3756" fwhm="0.00674427" res="18680.6" algo="Sum"/><pk mz="127.14897359" i="1448.57" sn="205.459" a="10.6847" fwhm="0.0064944" res="19578.2" algo="Sum"/><pk mz="128.02010181" i="38030.4" sn="5327.31" a="287.613" fwhm="0.00689384" res="18570.2" algo="Sum"/><pk mz="128.06905864" i="7423.43" sn="1039.09" a="59.0531" fwhm="0.00710762" res="18018.6" algo="Sum"/><pk mz="128.98681498" i="1065.17" sn="146.128" a="10.0012" fwhm="0.00772182" res="16704.2" algo="Sum"/><pk mz="129.02129503" i="6007.18" sn="824.112" a="54.0437" fwhm="0.00795392" res="16221.1" algo="Sum"/><pk mz="129.05489393" i="1921.61" sn="263.622" a="14.9669" fwhm="0.00781494" res="16513.9" algo="Sum"/><pk mz="129.06716656" i="2281.75" sn="313.028" a="21.5188" fwhm="0.0083826" res="15397" algo="Sum"/><pk mz="130.01776480" i="5760.25" sn="777.453" a="49.3536" fwhm="0.00745308" res="17444.8" algo="Sum"/><pk mz="130.05076633" i="13924.4" sn="1879.15" a="106.841" fwhm="0.00696584" res="18669.8" algo="Sum"/><pk mz="130.08718054" i="6291.58" sn="848.666" a="52.769" fwhm="0.00713935" res="18221.1" algo="Sum"/><pk mz="130.15993198" i="13105.5" sn="1765.37" a="101.375" fwhm="0.00712296" res="18273.3" algo="Sum"/><pk mz="131.05233539" i="1331.2" sn="175.66" a="20.3287" fwhm="0.015264" res="8585.69" algo="Sum"/><pk mz="131.16338087" i="1353.31" sn="178.004" a="10.262" fwhm="0.00672153" res="19513.9" algo="Sum"/><pk mz="132.07825070" i="2854.58" sn="365.521" a="26.5555" fwhm="0.00751393" res="17577.8" algo="Sum"/><pk mz="132.10291423" i="9462.39" sn="1210.83" a="73.0085" fwhm="0.00706978" res="18685.6" algo="Sum"/><pk mz="132.98835708" i="1370.56" sn="171.967" a="11.1915" fwhm="0.0072422" res="18363" algo="Sum"/><pk mz="133.10174323" i="1418.75" sn="177.528" a="17.5821" fwhm="0.0118117" res="11268.6" algo="Sum"/><pk mz="134.01989177" i="1586.2" sn="195.458" a="13.6584" fwhm="0.007333" res="18276.3" algo="Sum"/><pk mz="135.00413682" i="24199.9" sn="2932.41" a="215.639" fwhm="0.0074938" res="18015.5" algo="Sum"/><pk mz="135.11801530" i="1920.18" sn="232.678" a="16.0893" fwhm="0.00758493" res="17814" algo="Sum"/><pk mz="136.02260022" i="3419.92" sn="410.824" a="29.6024" fwhm="0.00757143" res="17965.2" algo="Sum"/><pk mz="136.04928917" i="9454.57" sn="1135.77" a="77.1351" fwhm="0.00742514" res="18322.8" algo="Sum"/><pk mz="136.07532458" i="10519.2" sn="1263.72" a="94.0413" fwhm="0.00810611" res="16786.8" algo="Sum"/><pk mz="137.06084842" i="6132.66" sn="728.01" a="57.8623" fwhm="0.0076134" res="18002.6" algo="Sum"/><pk mz="137.13376869" i="1034.78" sn="122.688" a="8.9287" fwhm="0.00766794" res="17884" algo="Sum"/><pk mz="138.90767829" i="3184.46" sn="367.264" a="27.8436" fwhm="0.00800233" res="17358.4" algo="Sum"/><pk mz="140.06944703" i="9596.94" sn="1086.78" a="80.2958" fwhm="0.00754289" res="18569.7" algo="Sum"/><pk mz="140.90479613" i="2135.2" sn="237.266" a="18.4242" fwhm="0.00799897" res="17615.4" algo="Sum"/><pk mz="141.16486146" i="1066.4" sn="118.452" a="8.61797" fwhm="0.00698185" res="20218.8" algo="Sum"/><pk mz="143.01745044" i="3444.38" sn="371.405" a="31.2406" fwhm="0.00837344" res="17079.9" algo="Sum"/><pk mz="143.03295869" i="1038.81" sn="111.963" a="10.0324" fwhm="0.00948845" res="15074.4" algo="Sum"/><pk mz="143.99810021" i="5605.96" sn="589.862" a="47.0298" fwhm="0.00764275" res="18841.1" algo="Sum"/><pk mz="144.04356041" i="1097.08" sn="115.303" a="9.58241" fwhm="0.00753244" res="19123.1" algo="Sum"/><pk mz="144.10327270" i="3403.47" sn="357.555" a="30.4581" fwhm="0.00797348" res="18072.8" algo="Sum"/><pk mz="145.05018215" i="1574.52" sn="161.86" a="14.9852" fwhm="0.00861223" res="16842.4" algo="Sum"/><pk mz="146.03117989" i="9703.81" sn="979.409" a="81.5525" fwhm="0.00770329" res="18957" algo="Sum"/><pk mz="146.06129418" i="1478.28" sn="149.177" a="15.2133" fwhm="0.00847554" res="17233.3" algo="Sum"/><pk mz="147.03189465" i="1744.21" sn="172.861" a="20.2647" fwhm="0.00976611" res="15055.3" algo="Sum"/><pk mz="147.07785807" i="4250.53" sn="421.252" a="43.3522" fwhm="0.00896641" res="16403.2" algo="Sum"/><pk mz="147.11554867" i="3848.57" sn="381.415" a="39.4669" fwhm="0.00943686" res="15589.5" algo="Sum"/><pk mz="148.02853449" i="1958.02" sn="191.561" a="21.8808" fwhm="0.00864343" res="17126.1" algo="Sum"/><pk mz="148.93673977" i="1822.28" sn="175.145" a="15.7508" fwhm="0.00797432" res="18677.1" algo="Sum"/><pk mz="149.02447050" i="27227.9" sn="2614.9" a="257.811" fwhm="0.00842948" res="17679" algo="Sum"/><pk mz="149.06106885" i="2577.15" sn="247.244" a="25.5643" fwhm="0.00841576" res="17712.1" algo="Sum"/><pk mz="149.13386001" i="1303.21" sn="124.749" a="12.878" fwhm="0.00864488" res="17251.1" algo="Sum"/><pk mz="150.01550152" i="1400.19" sn="131.967" a="10.4128" fwhm="0.00757346" res="19808.1" algo="Sum"/><pk mz="150.02788204" i="2298.93" sn="216.637" a="24.6527" fwhm="0.00908678" res="16510.6" algo="Sum"/><pk mz="150.97815798" i="7241.67" sn="675.529" a="68.1081" fwhm="0.00833779" res="18107.7" algo="Sum"/><pk mz="151.04880503" i="1471.34" sn="137.252" a="15.0941" fwhm="0.00874016" res="17282.1" algo="Sum"/><pk mz="152.02351698" i="10393.4" sn="963.643" a="102.364" fwhm="0.00811481" res="18734.1" algo="Sum"/><pk mz="153.09066941" i="995.431" sn="91.2945" a="10.6485" fwhm="0.0089427" res="17119.1" algo="Sum"/><pk mz="154.88181821" i="1252.99" sn="112.95" a="11.6337" fwhm="0.00845345" res="18321.7" algo="Sum"/><pk mz="155.18082305" i="1045.91" sn="94.0297" a="8.37361" fwhm="0.00726526" res="21359.3" algo="Sum"/><pk mz="156.04363139" i="3736.62" sn="328.399" a="37.0251" fwhm="0.00881061" res="17710.9" algo="Sum"/><pk mz="156.07823516" i="2609.19" sn="229.015" a="27.066" fwhm="0.00865809" res="18026.9" algo="Sum"/><pk mz="157.08478897" i="7958.44" sn="683.288" a="74.0184" fwhm="0.00820248" res="19150.9" algo="Sum"/><pk mz="158.96550564" i="16113.6" sn="1333.06" a="152.47" fwhm="0.00855732" res="18576.6" algo="Sum"/><pk mz="158.99902488" i="1699.46" sn="140.511" a="14.0122" fwhm="0.00824349" res="19287.8" algo="Sum"/><pk mz="159.01018894" i="2068.73" sn="171.038" a="29.511" fwhm="0.0167631" res="9485.74" algo="Sum"/><pk mz="159.04322684" i="9278.06" sn="766.911" a="100.297" fwhm="0.00912332" res="17432.6" algo="Sum"/><pk mz="159.07803637" i="1584.12" sn="130.939" a="16.7592" fwhm="0.00904473" res="17587.9" algo="Sum"/><pk mz="160.04576068" i="1110.13" sn="90.678" a="11.8453" fwhm="0.0104296" res="15345.4" algo="Sum"/><pk mz="160.13448108" i="1124.58" sn="91.8527" a="11.5981" fwhm="0.00931982" res="17182.1" algo="Sum"/><pk mz="161.09765224" i="1778" sn="142.848" a="19.2361" fwhm="0.00874382" res="18424.2" algo="Sum"/><pk mz="161.13343348" i="2055.88" sn="165.173" a="20.6902" fwhm="0.00882954" res="18249.4" algo="Sum"/><pk mz="162.00906977" i="1265.69" sn="99.8143" a="13.1221" fwhm="0.00932061" res="17381.8" algo="Sum"/><pk mz="162.05195109" i="2612.37" sn="205.686" a="28.949" fwhm="0.00931554" res="17395.9" algo="Sum"/><pk mz="162.11388530" i="36301.1" sn="2852.45" a="341.807" fwhm="0.00851166" res="19046.1" algo="Sum"/><pk mz="163.11822903" i="3313.36" sn="254.031" a="51.9557" fwhm="0.014114" res="11557.2" algo="Sum"/><pk mz="164.03090637" i="1817.36" sn="137.16" a="18.1518" fwhm="0.00890353" res="18423.1" algo="Sum"/><pk mz="165.01451423" i="5281.53" sn="394.263" a="58.7818" fwhm="0.00980057" res="16837.2" algo="Sum"/><pk mz="165.05611507" i="2846.46" sn="212.487" a="29.1079" fwhm="0.00891848" res="18507.2" algo="Sum"/><pk mz="166.08734815" i="17689.1" sn="1314.09" a="178.624" fwhm="0.00913319" res="18185" algo="Sum"/><pk mz="166.95234248" i="1460.31" sn="107.286" a="14.8262" fwhm="0.00905186" res="18444" algo="Sum"/><pk mz="167.03475073" i="1291.49" sn="94.8832" a="14.6439" fwhm="0.00953564" res="17516.9" algo="Sum"/><pk mz="167.09061648" i="1694.27" sn="124.474" a="19.2216" fwhm="0.0101697" res="16430.2" algo="Sum"/><pk mz="169.03720652" i="1944.83" sn="139.544" a="22.6467" fwhm="0.0101574" res="16641.7" algo="Sum"/><pk mz="169.05953622" i="2740.27" sn="196.462" a="32.1276" fwhm="0.00953514" res="17730.2" algo="Sum"/><pk mz="169.09564588" i="1300.22" sn="93.1213" a="13.9937" fwhm="0.0120682" res="14011.7" algo="Sum"/><pk mz="169.19639161" i="1474.07" sn="105.323" a="14.1113" fwhm="0.00879169" res="19245" algo="Sum"/><pk mz="169.98739091" i="1137.91" sn="79.4615" a="11.4453" fwhm="0.00914694" res="18584.1" algo="Sum"/><pk mz="170.09487487" i="2851.72" sn="198.534" a="32.2152" fwhm="0.0103698" res="16402.9" algo="Sum"/><pk mz="171.10065958" i="3185.48" sn="217.457" a="32.3026" fwhm="0.00926335" res="18470.7" algo="Sum"/><pk mz="172.09613092" i="1401.9" sn="94.4888" a="19.1502" fwhm="0.0110932" res="15513.7" algo="Sum"/><pk mz="172.98114445" i="1256.13" sn="83.3042" a="12.4908" fwhm="0.00894668" res="19334.7" algo="Sum"/><pk mz="173.08003015" i="6538.97" sn="433.617" a="68.958" fwhm="0.00938563" res="18441" algo="Sum"/><pk mz="173.15501002" i="997.891" sn="66.173" a="9.70279" fwhm="0.00859383" res="20148.7" algo="Sum"/><pk mz="174.93941396" i="3810.42" sn="246.534" a="40.4043" fwhm="0.00956803" res="18283.7" algo="Sum"/><pk mz="174.99294797" i="1080.87" sn="69.9323" a="17.4195" fwhm="0.0116555" res="15013.8" algo="Sum"/><pk mz="175.03711621" i="2978.78" sn="192.727" a="52.677" fwhm="0.0172578" res="10142.5" algo="Sum"/><pk mz="175.12011728" i="5899.69" sn="380.72" a="67.0466" fwhm="0.00996226" res="17578.4" algo="Sum"/><pk mz="175.14911649" i="1266.03" sn="81.5879" a="14.3727" fwhm="0.00998776" res="17536.4" algo="Sum"/><pk mz="176.06729317" i="3562.32" sn="223.434" a="41.0758" fwhm="0.00992368" res="17742.1" algo="Sum"/><pk mz="177.00862016" i="1048.86" sn="63.9192" a="11.4668" fwhm="0.0101931" res="17365.5" algo="Sum"/><pk mz="177.02557198" i="1804.48" sn="109.918" a="20.7966" fwhm="0.00998552" res="17728.2" algo="Sum"/><pk mz="177.06145816" i="1794.64" sn="109.248" a="27.5912" fwhm="0.0129586" res="13663.6" algo="Sum"/><pk mz="181.08649260" i="5234.18" sn="297.778" a="62.6505" fwhm="0.0102577" res="17653.7" algo="Sum"/><pk mz="182.08332549" i="1714.3" sn="95.7071" a="23.7893" fwhm="0.0127769" res="14251" algo="Sum"/><pk mz="184.07467958" i="1726.19" sn="90.9365" a="19.012" fwhm="0.0101317" res="18168.2" algo="Sum"/><pk mz="184.09552934" i="5791.75" sn="305.111" a="62.2254" fwhm="0.00960443" res="19167.8" algo="Sum"/><pk mz="185.03367983" i="1115.48" sn="57.4871" a="17.6052" fwhm="0.0132774" res="13936" algo="Sum"/><pk mz="185.11598300" i="79856.8" sn="4112.97" a="809.044" fwhm="0.00913283" res="20269.3" algo="Sum"/><pk mz="186.11931550" i="7327.21" sn="373.364" a="80.3788" fwhm="0.00973688" res="19114.9" algo="Sum"/><pk mz="187.05875476" i="4166.41" sn="208.722" a="47.1578" fwhm="0.00918001" res="20376.8" algo="Sum"/><pk mz="188.07138634" i="9120.22" sn="451.138" a="102.693" fwhm="0.0100004" res="18806.4" algo="Sum"/><pk mz="189.02206445" i="2991.21" sn="145.384" a="42.7077" fwhm="0.0124677" res="15161" algo="Sum"/><pk mz="189.07464168" i="3788.47" sn="184.133" a="45.1043" fwhm="0.010896" res="17352.6" algo="Sum"/><pk mz="190.91291343" i="1020.64" sn="46.9894" a="10.9312" fwhm="0.00951879" res="20056.4" algo="Sum"/><pk mz="191.04110257" i="12362.3" sn="565.791" a="150.795" fwhm="0.0106043" res="18015.5" algo="Sum"/><pk mz="191.07631716" i="4017.74" sn="183.63" a="64.185" fwhm="0.0152109" res="12561.8" algo="Sum"/><pk mz="192.04227505" i="1497.41" sn="67.0592" a="20.5504" fwhm="0.0123029" res="15609.6" algo="Sum"/><pk mz="192.96269443" i="1184.22" sn="52.0185" a="13.5167" fwhm="0.00996821" res="19357.8" algo="Sum"/><pk mz="193.00221291" i="1635.77" sn="71.8522" a="19.543" fwhm="0.0105696" res="18260.1" algo="Sum"/><pk mz="195.10080283" i="1330.5" sn="56.7462" a="20.8567" fwhm="0.0108178" res="18035.2" algo="Sum"/><pk mz="196.86602786" i="5029.83" sn="207.257" a="60.1259" fwhm="0.0108264" res="18183.8" algo="Sum"/><pk mz="197.07960449" i="2129.99" sn="87.0849" a="26.0993" fwhm="0.0111586" res="17661.7" algo="Sum"/><pk mz="197.10336747" i="1003.51" sn="40.9869" a="13.9584" fwhm="0.0165826" res="11886.2" algo="Sum"/><pk mz="198.86302771" i="5113.22" sn="201.468" a="56.7567" fwhm="0.0100249" res="19836.9" algo="Sum"/><pk mz="199.13122095" i="1357.58" sn="53.1018" a="17.0084" fwhm="0.0110465" res="18026.7" algo="Sum"/><pk mz="200.04185614" i="1609.16" sn="62.2057" a="19.4123" fwhm="0.0110308" res="18134.9" algo="Sum"/><pk mz="200.06937352" i="2008.29" sn="77.635" a="26.937" fwhm="0.0115407" res="17336" algo="Sum"/><pk mz="200.85999300" i="1778.89" sn="67.733" a="19.0758" fwhm="0.00975033" res="20600.3" algo="Sum"/><pk mz="201.08958098" i="2335.2" sn="88.7621" a="27.9345" fwhm="0.0103162" res="19492.6" algo="Sum"/><pk mz="201.18580175" i="3984.75" sn="151.459" a="47.5209" fwhm="0.0105583" res="19054.7" algo="Sum"/><pk mz="202.03419433" i="1294.52" sn="48.5858" a="16.933" fwhm="0.0115305" res="17521.8" algo="Sum"/><pk mz="203.03394420" i="3244.56" sn="119.874" a="26.4386" fwhm="0.00754638" res="26904.8" algo="Sum"/><pk mz="203.05364258" i="230923" sn="8531.73" a="2340.25" fwhm="0.0088811" res="22863.6" algo="Sum"/><pk mz="204.05696281" i="15898.1" sn="575.209" a="187.096" fwhm="0.010542" res="19356.5" algo="Sum"/><pk mz="204.12381155" i="8452.44" sn="305.337" a="103.765" fwhm="0.0103177" res="19783.8" algo="Sum"/><pk mz="205.00256107" i="1768.39" sn="62.5999" a="23.5195" fwhm="0.0114164" res="17956.8" algo="Sum"/><pk mz="205.05865696" i="3563.82" sn="125.883" a="56.1578" fwhm="0.0148463" res="13812.1" algo="Sum"/><pk mz="205.08766671" i="4511.7" sn="159.193" a="82.0047" fwhm="0.0186474" res="10998.2" algo="Sum"/><pk mz="205.12520941" i="1240.75" sn="43.746" a="18.8503" fwhm="0.0141905" res="14455.1" algo="Sum"/><pk mz="206.89458371" i="9092.65" sn="308.213" a="107.938" fwhm="0.0106226" res="19476.9" algo="Sum"/><pk mz="207.01533807" i="5002.79" sn="169.26" a="61.3853" fwhm="0.0113772" res="18195.7" algo="Sum"/><pk mz="207.05191445" i="1239.67" sn="41.9418" a="19.301" fwhm="0.0124224" res="16667.7" algo="Sum"/><pk mz="207.11097875" i="1372.18" sn="46.4252" a="24.2333" fwhm="0.0138324" res="14972.8" algo="Sum"/><pk mz="208.89171243" i="5938.09" sn="196.107" a="70.4138" fwhm="0.0108331" res="19282.7" algo="Sum"/><pk mz="209.11586681" i="1322.57" sn="43.672" a="20.0868" fwhm="0.0122828" res="17025.1" algo="Sum"/><pk mz="210.05097953" i="1782.61" sn="58.1927" a="23.899" fwhm="0.0120831" res="17383.9" algo="Sum"/><pk mz="211.09497118" i="1005.89" sn="32.4862" a="15.9657" fwhm="0.0130564" res="16168" algo="Sum"/><pk mz="212.83956666" i="2289.83" sn="71.2085" a="27.8854" fwhm="0.0108144" res="19681.1" algo="Sum"/><pk mz="213.00034949" i="2124.92" sn="65.5774" a="28.2499" fwhm="0.0117589" res="18114" algo="Sum"/><pk mz="213.11045407" i="1850.8" sn="56.9369" a="27.2378" fwhm="0.0119187" res="17880.4" algo="Sum"/><pk mz="213.14688200" i="3848.23" sn="118.214" a="51.1757" fwhm="0.0112645" res="18922" algo="Sum"/><pk mz="214.83654978" i="2439.97" sn="72.3248" a="30.3459" fwhm="0.0115124" res="18661.3" algo="Sum"/><pk mz="216.92320868" i="29505.3" sn="851.112" a="341.329" fwhm="0.0105686" res="20525.3" algo="Sum"/><pk mz="216.95472520" i="1228.32" sn="35.4322" a="19.0892" fwhm="0.0134805" res="16093.9" algo="Sum"/><pk mz="217.08305846" i="1270.42" sn="36.6458" a="18.0405" fwhm="0.0155102" res="13996.1" algo="Sum"/><pk mz="217.10567758" i="4764.02" sn="137.423" a="70.762" fwhm="0.0120958" res="17948.8" algo="Sum"/><pk mz="217.15880850" i="1231.71" sn="35.4976" a="17.4708" fwhm="0.0121972" res="17804" algo="Sum"/><pk mz="218.92022642" i="9144.49" sn="256.643" a="115.82" fwhm="0.0115489" res="18956" algo="Sum"/><pk mz="219.02723980" i="178857" sn="4999.57" a="2044.93" fwhm="0.0100733" res="21743.3" algo="Sum"/><pk mz="219.08405924" i="3695.96" sn="103.072" a="57.9872" fwhm="0.0118665" res="18462.4" algo="Sum"/><pk mz="219.17459849" i="1256.84" sn="34.9229" a="15.6596" fwhm="0.0113609" res="19292.1" algo="Sum"/><pk mz="219.19660878" i="1015.61" sn="28.2005" a="12.1084" fwhm="0.0137567" res="15933.8" algo="Sum"/><pk mz="219.21080880" i="1069.27" sn="29.6906" a="12.5856" fwhm="0.0123452" res="17756.7" algo="Sum"/><pk mz="220.03046629" i="12554.3" sn="342.859" a="157.034" fwhm="0.0112203" res="19610" algo="Sum"/><pk mz="220.06706861" i="1065.41" sn="29.0642" a="15.8443" fwhm="0.0130068" res="16919.3" algo="Sum"/><pk mz="220.93483564" i="5384.26" sn="144.714" a="70.5234" fwhm="0.0116043" res="19039.1" algo="Sum"/><pk mz="221.02593755" i="13551.9" sn="363.495" a="201.542" fwhm="0.0127632" res="17317.4" algo="Sum"/><pk mz="221.06385878" i="3516.8" sn="94.2859" a="56.7299" fwhm="0.0125929" res="17554.7" algo="Sum"/><pk mz="221.11705030" i="1588.34" sn="42.5603" a="23.7091" fwhm="0.012329" res="17934.7" algo="Sum"/><pk mz="222.02967534" i="1056.07" sn="27.9855" a="16.5947" fwhm="0.012865" res="17258.5" algo="Sum"/><pk mz="222.86814707" i="6296.8" sn="164.909" a="83.0768" fwhm="0.0121016" res="18416.4" algo="Sum"/><pk mz="223.09609666" i="2702.98" sn="70.7802" a="41.0653" fwhm="0.0124143" res="17970.9" algo="Sum"/><pk mz="224.86526014" i="4639.85" sn="119.059" a="59.116" fwhm="0.0115787" res="19420.5" algo="Sum"/><pk mz="225.03482022" i="10187" sn="261.353" a="140.902" fwhm="0.0118795" res="18943.1" algo="Sum"/><pk mz="225.11017534" i="1543.22" sn="39.5898" a="25.1989" fwhm="0.0131881" res="17069.2" algo="Sum"/><pk mz="226.04389253" i="2107.99" sn="53.3663" a="33.6915" fwhm="0.0146012" res="15481.2" algo="Sum"/><pk mz="226.86291896" i="1032.23" sn="25.7186" a="14.3466" fwhm="0.0117119" res="19370.3" algo="Sum"/><pk mz="226.95181800" i="34315.2" sn="852.756" a="426.28" fwhm="0.0114181" res="19876.4" algo="Sum"/><pk mz="226.98443884" i="1911.36" sn="47.4304" a="28.6643" fwhm="0.0141836" res="16003.3" algo="Sum"/><pk mz="227.08088727" i="1006.32" sn="24.8831" a="23.4595" fwhm="0.0202856" res="11194.2" algo="Sum"/><pk mz="227.12588930" i="4549.21" sn="112.323" a="68.5688" fwhm="0.0123918" res="18328.7" algo="Sum"/><pk mz="227.95500110" i="1245.35" sn="30.1523" a="17.1552" fwhm="0.012238" res="18626.8" algo="Sum"/><pk mz="229.05068890" i="1203.27" sn="28.5658" a="18.072" fwhm="0.0124282" res="18430" algo="Sum"/><pk mz="229.15506798" i="2061.22" sn="48.8838" a="31.9367" fwhm="0.0147252" res="15562.1" algo="Sum"/><pk mz="229.21668388" i="2677.58" sn="63.5014" a="36.2626" fwhm="0.0119969" res="19106.3" algo="Sum"/><pk mz="230.24828802" i="1723.6" sn="40.425" a="23.504" fwhm="0.0117965" res="19518.4" algo="Sum"/><pk mz="232.89677191" i="23564.9" sn="536.866" a="300.118" fwhm="0.0116366" res="20014.1" algo="Sum"/><pk mz="233.00040886" i="1919.62" sn="43.727" a="29.0947" fwhm="0.0167851" res="13881.4" algo="Sum"/><pk mz="233.07827237" i="1317.94" sn="30.0196" a="23.6825" fwhm="0.0133851" res="17413.2" algo="Sum"/><pk mz="233.15090455" i="1877.22" sn="42.7588" a="27.2273" fwhm="0.0129235" res="18040.8" algo="Sum"/><pk mz="234.89412890" i="9616.91" sn="214.195" a="123.029" fwhm="0.0117082" res="20062.3" algo="Sum"/><pk mz="234.98172532" i="1458.99" sn="32.4699" a="22.1647" fwhm="0.0123389" res="19043.9" algo="Sum"/><pk mz="235.09215214" i="1235.25" sn="27.4378" a="20.9698" fwhm="0.0192632" res="12204.2" algo="Sum"/><pk mz="235.16919209" i="1613.97" sn="35.8239" a="22.6678" fwhm="0.012322" res="19085.3" algo="Sum"/><pk mz="237.07871504" i="1269.13" sn="27.6035" a="21.3659" fwhm="0.0129177" res="18353" algo="Sum"/><pk mz="237.10964679" i="1435.27" sn="31.2172" a="22.8584" fwhm="0.0129058" res="18372.3" algo="Sum"/><pk mz="237.14779072" i="2372.42" sn="51.6001" a="37.5037" fwhm="0.0136636" res="17356.1" algo="Sum"/><pk mz="238.84185068" i="2420.2" sn="52.1548" a="33.2146" fwhm="0.0121203" res="19705.9" algo="Sum"/><pk mz="239.08907007" i="12347.2" sn="265.867" a="169.345" fwhm="0.0122444" res="19526.4" algo="Sum"/><pk mz="239.12665766" i="1564.34" sn="33.6842" a="18.6518" fwhm="0.0113744" res="21023.3" algo="Sum"/><pk mz="239.14006765" i="2064.7" sn="44.4581" a="31.8686" fwhm="0.0165045" res="14489.4" algo="Sum"/><pk mz="239.16208973" i="3426.55" sn="73.7822" a="50.116" fwhm="0.0130733" res="18294" algo="Sum"/><pk mz="240.09304197" i="1431.21" sn="30.6636" a="22.2057" fwhm="0.0138339" res="17355.4" algo="Sum"/><pk mz="240.83886865" i="1908.93" sn="40.7387" a="26.8521" fwhm="0.0125995" res="19115" algo="Sum"/><pk mz="240.96712106" i="2107.68" sn="44.9582" a="29.059" fwhm="0.0120085" res="20066.3" algo="Sum"/><pk mz="241.00839245" i="1834.24" sn="39.1246" a="25.1753" fwhm="0.0126509" res="19050.6" algo="Sum"/><pk mz="241.03019091" i="2044.62" sn="43.612" a="31.5907" fwhm="0.0127413" res="18917.3" algo="Sum"/><pk mz="241.15592420" i="2353.51" sn="50.2007" a="34.7485" fwhm="0.0152832" res="15779.2" algo="Sum"/><pk mz="241.17866397" i="1078.35" sn="23.0014" a="19.0466" fwhm="0.0144842" res="16651.2" algo="Sum"/><pk mz="242.92545921" i="18315.6" sn="380.59" a="239.488" fwhm="0.0119611" res="20309.7" algo="Sum"/><pk mz="243.09928202" i="6101.98" sn="126.098" a="89.5768" fwhm="0.0131583" res="18475" algo="Sum"/><pk mz="243.21091304" i="1145.59" sn="23.5951" a="16.0842" fwhm="0.0122096" res="19919.6" algo="Sum"/><pk mz="244.10199108" i="1211.84" sn="24.5784" a="17.6258" fwhm="0.0133734" res="18252.9" algo="Sum"/><pk mz="244.92449016" i="1491.2" sn="29.9079" a="22.5681" fwhm="0.0134196" res="18251.2" algo="Sum"/><pk mz="245.04558482" i="2283.48" sn="45.6631" a="34.6769" fwhm="0.0135566" res="18075.8" algo="Sum"/><pk mz="245.07858933" i="5859.04" sn="117.073" a="90.7139" fwhm="0.0123286" res="19878.8" algo="Sum"/><pk mz="247.13071418" i="1612.49" sn="31.5161" a="25.4018" fwhm="0.0134557" res="18366.2" algo="Sum"/><pk mz="247.24177903" i="1144.59" sn="22.3682" a="19.158" fwhm="0.0135819" res="18203.7" algo="Sum"/><pk mz="248.87060406" i="8214.63" sn="157.845" a="115.882" fwhm="0.0127988" res="19444.9" algo="Sum"/><pk mz="249.04576397" i="2221.94" sn="42.6726" a="38.6775" fwhm="0.0155307" res="16035.7" algo="Sum"/><pk mz="249.05913937" i="1656.92" sn="31.8206" a="21.7656" fwhm="0.0121994" res="20415.6" algo="Sum"/><pk mz="249.09516801" i="1805.77" sn="34.6773" a="26.4419" fwhm="0.0179516" res="13875.9" algo="Sum"/><pk mz="249.15675509" i="9353.59" sn="179.622" a="153.87" fwhm="0.0142297" res="17509.6" algo="Sum"/><pk mz="249.18421691" i="3261.62" sn="62.6348" a="46.3563" fwhm="0.0134443" res="18534.5" algo="Sum"/><pk mz="250.16029397" i="1384.21" sn="26.2351" a="25.7067" fwhm="0.0147255" res="16988.2" algo="Sum"/><pk mz="250.17972976" i="1175.25" sn="22.2721" a="21.8013" fwhm="0.0202466" res="12356.6" algo="Sum"/><pk mz="250.86816759" i="3918.56" sn="73.8334" a="55.8655" fwhm="0.0128778" res="19480.7" algo="Sum"/><pk mz="250.92020955" i="1438.65" sn="27.0883" a="23.574" fwhm="0.013464" res="18636.4" algo="Sum"/><pk mz="251.12590772" i="1080.56" sn="20.2496" a="21.7849" fwhm="0.0171023" res="14683.7" algo="Sum"/><pk mz="251.16258448" i="1069.38" sn="20.0325" a="17.3467" fwhm="0.0139141" res="18051" algo="Sum"/><pk mz="251.19813875" i="3865" sn="72.3371" a="55.8518" fwhm="0.0128509" res="19547.1" algo="Sum"/><pk mz="253.14151780" i="3152.46" sn="57.8119" a="60.6341" fwhm="0.0136146" res="18593.5" algo="Sum"/><pk mz="254.82294598" i="4316.99" sn="77.4785" a="68.9218" fwhm="0.0142148" res="17926.6" algo="Sum"/><pk mz="255.06302598" i="1013.4" sn="18.1704" a="17.0499" fwhm="0.0144442" res="17658.5" algo="Sum"/><pk mz="255.12101538" i="1413.65" sn="25.3471" a="26.7219" fwhm="0.0197565" res="12913.3" algo="Sum"/><pk mz="255.15571281" i="5359.13" sn="96.0902" a="108.515" fwhm="0.0155589" res="16399.3" algo="Sum"/><pk mz="255.26837775" i="2063.2" sn="36.9898" a="30.4356" fwhm="0.0137211" res="18604.1" algo="Sum"/><pk mz="256.15572479" i="1962.25" sn="34.8467" a="37.898" fwhm="0.0152849" res="16758.7" algo="Sum"/><pk mz="256.26441530" i="2189.78" sn="38.8302" a="35.0296" fwhm="0.0147961" res="17319.7" algo="Sum"/><pk mz="256.29988071" i="4354.85" sn="77.1228" a="61.928" fwhm="0.0128714" res="19912.4" algo="Sum"/><pk mz="256.82001171" i="5571.82" sn="98.0843" a="84.0641" fwhm="0.0136072" res="18873.8" algo="Sum"/><pk mz="257.15142126" i="2545.03" sn="44.7715" a="50.2398" fwhm="0.0150886" res="17042.7" algo="Sum"/><pk mz="257.18778017" i="1095.7" sn="19.2753" a="19.4914" fwhm="0.0153991" res="16701.5" algo="Sum"/><pk mz="257.24735395" i="1472.49" sn="25.9018" a="23.0018" fwhm="0.0145588" res="17669.5" algo="Sum"/><pk mz="258.27932650" i="1043.03" sn="17.9791" a="17.1361" fwhm="0.0147807" res="17474.1" algo="Sum"/><pk mz="258.81745233" i="2566.68" sn="44.0082" a="39.2034" fwhm="0.0139865" res="18504.8" algo="Sum"/><pk mz="258.89912110" i="3984.21" sn="68.3131" a="58.2959" fwhm="0.0130083" res="19902.6" algo="Sum"/><pk mz="259.09400330" i="1003.62" sn="17.1346" a="15.8294" fwhm="0.0148412" res="17457.8" algo="Sum"/><pk mz="259.13046079" i="5297.28" sn="90.3349" a="85.424" fwhm="0.0137024" res="18911.4" algo="Sum"/><pk mz="259.16661690" i="1485.39" sn="25.3056" a="25.4833" fwhm="0.015554" res="16662.3" algo="Sum"/><pk mz="259.19106894" i="1007.04" sn="17.1474" a="14.0203" fwhm="0.0171257" res="15134.6" algo="Sum"/><pk mz="260.94878801" i="2410.61" sn="40.1784" a="38.2234" fwhm="0.0130613" res="19978.8" algo="Sum"/><pk mz="261.01274930" i="2636.44" sn="43.8995" a="51.7867" fwhm="0.0181296" res="14397.1" algo="Sum"/><pk mz="261.04122464" i="1762.6" sn="29.3355" a="34.1564" fwhm="0.0179058" res="14578.6" algo="Sum"/><pk mz="261.10956088" i="22568.4" sn="375.391" a="327.188" fwhm="0.0133241" res="19596.7" algo="Sum"/><pk mz="262.11291940" i="3405.89" sn="56.1076" a="49.9186" fwhm="0.0130826" res="20035.2" algo="Sum"/><pk mz="262.91532218" i="1101.01" sn="17.9788" a="16.8126" fwhm="0.0135116" res="19458.5" algo="Sum"/><pk mz="263.08748750" i="15134.5" sn="246.988" a="236.674" fwhm="0.0138752" res="18961" algo="Sum"/><pk mz="263.12312243" i="1093.8" sn="17.8494" a="22.7075" fwhm="0.0247316" res="10639.2" algo="Sum"/><pk mz="263.16158760" i="1074.79" sn="17.5383" a="16.6328" fwhm="0.0132283" res="19893.9" algo="Sum"/><pk mz="263.19801536" i="15608.7" sn="254.7" a="228.929" fwhm="0.0134525" res="19565" algo="Sum"/><pk mz="263.23533188" i="2514.61" sn="41.0328" a="42.7094" fwhm="0.0147439" res="17853.9" algo="Sum"/><pk mz="264.09117037" i="1844.79" sn="29.8887" a="31.6942" fwhm="0.0148352" res="17801.7" algo="Sum"/><pk mz="264.20099771" i="2744.4" sn="44.4528" a="42.7331" fwhm="0.0142783" res="18503.7" algo="Sum"/><pk mz="264.85059647" i="3708.8" sn="59.7415" a="64.5115" fwhm="0.016121" res="16429" algo="Sum"/><pk mz="265.02310717" i="3503.1" sn="56.4168" a="61.7889" fwhm="0.0149359" res="17744" algo="Sum"/><pk mz="265.13565133" i="1602.36" sn="25.8049" a="40.9467" fwhm="0.0225142" res="11776.4" algo="Sum"/><pk mz="265.17735428" i="1252.48" sn="20.1654" a="23.5357" fwhm="0.01703" res="15571.2" algo="Sum"/><pk mz="265.21355841" i="1721.49" sn="27.7166" a="31.6665" fwhm="0.0157917" res="16794.5" algo="Sum"/><pk mz="265.25231757" i="1475.38" sn="23.7535" a="23.4709" fwhm="0.0143991" res="18421.5" algo="Sum"/><pk mz="266.17278625" i="2163.86" sn="34.6162" a="38.7445" fwhm="0.0152406" res="17464.7" algo="Sum"/><pk mz="266.84823388" i="3308.17" sn="52.3661" a="54.7694" fwhm="0.0146841" res="18172.6" algo="Sum"/><pk mz="267.15753905" i="1788.36" sn="28.2223" a="32.6461" fwhm="0.0226686" res="11785.4" algo="Sum"/><pk mz="268.15505455" i="1174.14" sn="18.2602" a="24.2668" fwhm="0.0166149" res="16139.4" algo="Sum"/><pk mz="268.84678339" i="1064.14" sn="16.384" a="15.5569" fwhm="0.0177216" res="15170.6" algo="Sum"/><pk mz="268.86277636" i="1394.03" sn="21.4507" a="20.8215" fwhm="0.016442" res="16352.2" algo="Sum"/><pk mz="269.13675086" i="1118.24" sn="17.119" a="26.9614" fwhm="0.0178699" res="15060.9" algo="Sum"/><pk mz="269.22606080" i="1369.56" sn="20.9658" a="21.2832" fwhm="0.0158111" res="17027.6" algo="Sum"/><pk mz="269.28359713" i="1251.99" sn="19.1659" a="19.778" fwhm="0.0138582" res="19431.3" algo="Sum"/><pk mz="270.79726194" i="2752.88" sn="41.3432" a="41.3633" fwhm="0.0134068" res="20198.5" algo="Sum"/><pk mz="270.86071411" i="992.982" sn="14.9048" a="17.7824" fwhm="0.0139271" res="19448.5" algo="Sum"/><pk mz="270.97735748" i="6522.33" sn="97.8784" a="107.655" fwhm="0.0139934" res="19364.6" algo="Sum"/><pk mz="271.03933396" i="1116.21" sn="16.7506" a="26.1162" fwhm="0.0172506" res="15711.9" algo="Sum"/><pk mz="271.16659981" i="2866.32" sn="43.0119" a="43.9798" fwhm="0.0152852" res="17740.4" algo="Sum"/><pk mz="271.18782779" i="2418.86" sn="36.2973" a="42.3774" fwhm="0.018033" res="15038.4" algo="Sum"/><pk mz="272.79447191" i="3668.35" sn="54.3304" a="57.4092" fwhm="0.0141591" res="19266.4" algo="Sum"/><pk mz="272.94441740" i="1402.71" sn="20.758" a="26.4752" fwhm="0.016449" res="16593.3" algo="Sum"/><pk mz="273.14598152" i="1297.12" sn="19.1924" a="24.5419" fwhm="0.0160993" res="16966.3" algo="Sum"/><pk mz="273.18201796" i="2138.57" sn="31.6371" a="48.1721" fwhm="0.0182582" res="14962.1" algo="Sum"/><pk mz="274.14157150" i="1480.14" sn="21.7874" a="27.3185" fwhm="0.0156513" res="17515.6" algo="Sum"/><pk mz="274.79173128" i="2032.11" sn="29.6589" a="33.5099" fwhm="0.0140368" res="19576.5" algo="Sum"/><pk mz="274.88016226" i="2213.81" sn="32.3109" a="37.7782" fwhm="0.0150499" res="18264.6" algo="Sum"/><pk mz="275.16099269" i="1444.45" sn="21.053" a="23.8972" fwhm="0.0170553" res="16133.5" algo="Sum"/><pk mz="276.87806824" i="1380.58" sn="19.7738" a="21.5312" fwhm="0.0142909" res="19374.4" algo="Sum"/><pk mz="276.92220764" i="2081.54" sn="29.7739" a="37.2651" fwhm="0.0147129" res="18821.7" algo="Sum"/><pk mz="276.98306185" i="1066.44" sn="15.2294" a="22.1008" fwhm="0.0207471" res="13350.4" algo="Sum"/><pk mz="277.08343433" i="1118.58" sn="15.9456" a="22.2598" fwhm="0.0188607" res="14691.1" algo="Sum"/><pk mz="277.17837466" i="1612.72" sn="22.951" a="28.1492" fwhm="0.0153499" res="18057.3" algo="Sum"/><pk mz="277.21402057" i="1949.11" sn="27.734" a="31.9531" fwhm="0.0146584" res="18911.6" algo="Sum"/><pk mz="277.24994560" i="1470.4" sn="20.9221" a="25.455" fwhm="0.0154979" res="17889.5" algo="Sum"/><pk mz="278.24594252" i="1796.23" sn="25.3627" a="31.842" fwhm="0.0158095" res="17599.9" algo="Sum"/><pk mz="278.89255467" i="5189.63" sn="72.5017" a="82.3724" fwhm="0.0143781" res="19397" algo="Sum"/><pk mz="279.05886238" i="1188.28" sn="16.5587" a="22.0698" fwhm="0.0167629" res="16647.4" algo="Sum"/><pk mz="279.08391206" i="1372.36" sn="19.1239" a="24.7673" fwhm="0.0222916" res="12519.7" algo="Sum"/><pk mz="279.10297418" i="1046.24" sn="14.5785" a="14.6682" fwhm="0.0192794" res="14476.8" algo="Sum"/><pk mz="279.15742117" i="6464.29" sn="90.081" a="112.214" fwhm="0.0150286" res="18575.1" algo="Sum"/><pk mz="279.19236260" i="1046.76" sn="14.5896" a="17.7374" fwhm="0.0178308" res="15657.8" algo="Sum"/><pk mz="279.22943649" i="2428.05" sn="33.8487" a="45.4156" fwhm="0.0151974" res="18373.4" algo="Sum"/><pk mz="280.16094308" i="1189.04" sn="16.3937" a="24.7795" fwhm="0.0170927" res="16390.7" algo="Sum"/><pk mz="280.82631547" i="1819.01" sn="24.8346" a="29.7102" fwhm="0.0144565" res="19425.6" algo="Sum"/><pk mz="280.88990906" i="1752.08" sn="23.92" a="31.7502" fwhm="0.0156714" res="17923.7" algo="Sum"/><pk mz="281.14983799" i="1656.92" sn="22.6121" a="24.6908" fwhm="0.019616" res="14332.7" algo="Sum"/><pk mz="281.17169553" i="1495.43" sn="20.4082" a="32.7901" fwhm="0.024687" res="11389.4" algo="Sum"/><pk mz="281.20815737" i="4339.37" sn="59.2195" a="77.1806" fwhm="0.0152155" res="18481.7" algo="Sum"/><pk mz="281.24528280" i="1436.07" sn="19.5987" a="26.9143" fwhm="0.0149211" res="18848.8" algo="Sum"/><pk mz="282.20523423" i="2662.25" sn="36.1053" a="48.6602" fwhm="0.021025" res="13422.4" algo="Sum"/><pk mz="282.27884701" i="7400.24" sn="100.352" a="117.286" fwhm="0.0144057" res="19595" algo="Sum"/><pk mz="282.82299405" i="1887.48" sn="25.3989" a="30.1385" fwhm="0.0137722" res="20535.7" algo="Sum"/><pk mz="283.03301164" i="1864.53" sn="25.0767" a="35.1981" fwhm="0.0152714" res="18533.5" algo="Sum"/><pk mz="283.15290266" i="1637.27" sn="22.0151" a="31.6628" fwhm="0.0202418" res="13988.5" algo="Sum"/><pk mz="283.20521074" i="1672.43" sn="22.4762" a="38.2528" fwhm="0.0190282" res="14883.4" algo="Sum"/><pk mz="283.26324185" i="1491.86" sn="20.0078" a="25.0423" fwhm="0.0187882" res="15076.6" algo="Sum"/><pk mz="283.28481671" i="1619.84" sn="21.7053" a="17.6194" fwhm="0.0132765" res="21337.3" algo="Sum"/><pk mz="283.29836575" i="2536.02" sn="33.9635" a="41.8801" fwhm="0.0161999" res="17487.7" algo="Sum"/><pk mz="284.29512739" i="2808.73" sn="37.0953" a="51.2958" fwhm="0.0162325" res="17513.9" algo="Sum"/><pk mz="284.33025756" i="1164.08" sn="15.3669" a="19.3384" fwhm="0.0146954" res="19348.3" algo="Sum"/><pk mz="284.90942899" i="1869.36" sn="24.5838" a="32.3184" fwhm="0.0145547" res="19575.1" algo="Sum"/><pk mz="285.07067254" i="2918.19" sn="38.146" a="51.8552" fwhm="0.0145166" res="19637.6" algo="Sum"/><pk mz="285.13090348" i="2191.24" sn="28.5894" a="39.9794" fwhm="0.017525" res="16269.9" algo="Sum"/><pk mz="285.16360276" i="3359.81" sn="43.8125" a="71.2329" fwhm="0.0215013" res="13262.6" algo="Sum"/><pk mz="285.22068856" i="2346.55" sn="30.6022" a="41.4094" fwhm="0.0148109" res="19257.4" algo="Sum"/><pk mz="285.27851929" i="1507.37" sn="19.659" a="23.6908" fwhm="0.0149778" res="19046.8" algo="Sum"/><pk mz="286.77117708" i="1081.45" sn="13.8447" a="17.2502" fwhm="0.0142649" res="20103.3" algo="Sum"/><pk mz="286.95133590" i="3377.39" sn="43.0061" a="59.6798" fwhm="0.0148384" res="19338.4" algo="Sum"/><pk mz="287.00628678" i="1319.45" sn="16.7948" a="28.2556" fwhm="0.0185219" res="15495.5" algo="Sum"/><pk mz="287.19773223" i="1470.66" sn="18.7212" a="27.564" fwhm="0.016811" res="17083.9" algo="Sum"/><pk mz="287.23645566" i="3605.16" sn="45.879" a="61.0888" fwhm="0.0152467" res="18839.2" algo="Sum"/><pk mz="288.28881553" i="1076.15" sn="13.555" a="20.2484" fwhm="0.0155423" res="18548.7" algo="Sum"/><pk mz="288.76837443" i="1472.85" sn="18.3834" a="24.0286" fwhm="0.0142587" res="20252.1" algo="Sum"/><pk mz="288.92143537" i="12811.9" sn="159.819" a="204.36" fwhm="0.0144842" res="19947.3" algo="Sum"/><pk mz="289.17800321" i="1771.02" sn="22.0829" a="34.9485" fwhm="0.0177014" res="16336.4" algo="Sum"/><pk mz="289.25107470" i="1693.16" sn="21.1116" a="29.3347" fwhm="0.0152609" res="18953.7" algo="Sum"/><pk mz="290.85508281" i="1417.33" sn="17.4814" a="23.201" fwhm="0.0145419" res="20001.2" algo="Sum"/><pk mz="291.12019967" i="1032.67" sn="12.7296" a="23.4396" fwhm="0.0176916" res="16455.3" algo="Sum"/><pk mz="291.19485154" i="6535.84" sn="80.566" a="107.215" fwhm="0.014657" res="19867.3" algo="Sum"/><pk mz="291.22914870" i="2257.05" sn="27.8223" a="38.4858" fwhm="0.0156902" res="18561.2" algo="Sum"/><pk mz="291.26557100" i="2816.27" sn="34.7156" a="45.9306" fwhm="0.0145258" res="20051.7" algo="Sum"/><pk mz="292.19865137" i="1312.21" sn="16.0133" a="24.214" fwhm="0.0166131" res="17588.5" algo="Sum"/><pk mz="293.17317429" i="1693.46" sn="20.427" a="42.6897" fwhm="0.0207222" res="14147.8" algo="Sum"/><pk mz="293.20865623" i="2293.79" sn="27.6508" a="41.7865" fwhm="0.0168151" res="17437.2" algo="Sum"/><pk mz="293.24482318" i="2548.51" sn="30.709" a="44.1356" fwhm="0.0153968" res="19045.8" algo="Sum"/><pk mz="294.86619323" i="2903.45" sn="34.4478" a="53.7885" fwhm="0.0154034" res="19142.9" algo="Sum"/><pk mz="294.93861168" i="2549.49" sn="30.1795" a="45.1832" fwhm="0.0157437" res="18733.8" algo="Sum"/><pk mz="295.18826946" i="4924.37" sn="58.0567" a="97.201" fwhm="0.017776" res="16606" algo="Sum"/><pk mz="295.22383659" i="7302.4" sn="86.0964" a="129.002" fwhm="0.0154046" res="19164.7" algo="Sum"/><pk mz="295.26089590" i="1000.69" sn="11.7997" a="18.2682" fwhm="0.0169164" res="17454.1" algo="Sum"/><pk mz="296.19224646" i="992.513" sn="11.6006" a="19.4686" fwhm="0.0232082" res="12762.4" algo="Sum"/><pk mz="296.22191355" i="2851.9" sn="33.3332" a="62.5" fwhm="0.0189771" res="15609.4" algo="Sum"/><pk mz="296.86397449" i="1242.83" sn="14.3903" a="23.04" fwhm="0.0145598" res="20389.3" algo="Sum"/><pk mz="297.16817470" i="1656.71" sn="19.1708" a="29.1275" fwhm="0.0224404" res="13242.6" algo="Sum"/><pk mz="297.22146023" i="1346.05" sn="15.5772" a="26.5428" fwhm="0.0242499" res="12256.6" algo="Sum"/><pk mz="297.23660723" i="1142.89" sn="13.226" a="18.8197" fwhm="0.0154498" res="19238.9" algo="Sum"/><pk mz="297.31498562" i="1347.36" sn="15.5909" a="23.6091" fwhm="0.0157314" res="18899.5" algo="Sum"/><pk mz="298.34645898" i="3515.46" sn="40.4052" a="59.0183" fwhm="0.015729" res="18967.9" algo="Sum"/><pk mz="299.11007588" i="1406.35" sn="16.0908" a="27.8126" fwhm="0.0187532" res="15949.8" algo="Sum"/><pk mz="299.14205215" i="1583.08" sn="18.1129" a="18.8024" fwhm="0.0124143" res="24096.6" algo="Sum"/><pk mz="299.16130908" i="5668.19" sn="64.8529" a="111.487" fwhm="0.0161769" res="18493.1" algo="Sum"/><pk mz="299.19718731" i="4427.27" sn="50.6548" a="88.8626" fwhm="0.017376" res="17219" algo="Sum"/><pk mz="300.16485421" i="1203.48" sn="13.7196" a="23.9098" fwhm="0.017904" res="16765.3" algo="Sum"/><pk mz="300.20078760" i="1004.48" sn="11.4469" a="19.7177" fwhm="0.0173154" res="17337.2" algo="Sum"/><pk mz="300.88347870" i="1271.71" sn="14.393" a="22.5578" fwhm="0.0159518" res="18862.1" algo="Sum"/><pk mz="301.14123408" i="458786" sn="5183.44" a="5509.48" fwhm="0.0107975" res="27889.9" algo="Sum"/><pk mz="301.21189156" i="6531.53" sn="73.6779" a="141.274" fwhm="0.0181109" res="16631.6" algo="Sum"/><pk mz="302.14408916" i="72777.5" sn="809.536" a="1148.94" fwhm="0.0138832" res="21763.3" algo="Sum"/><pk mz="302.21489456" i="1711.29" sn="19.0134" a="32.7383" fwhm="0.0178504" res="16930.4" algo="Sum"/><pk mz="302.24516899" i="2548.47" sn="28.3137" a="47.8668" fwhm="0.0162416" res="18609.4" algo="Sum"/><pk mz="302.93522664" i="1063.28" sn="11.7371" a="25.2691" fwhm="0.0234947" res="12893.8" algo="Sum"/><pk mz="303.14679989" i="9227.28" sn="101.272" a="173.404" fwhm="0.0166504" res="18206.6" algo="Sum"/><pk mz="303.19261905" i="4673.33" sn="51.2892" a="88.4783" fwhm="0.0166517" res="18207.9" algo="Sum"/><pk mz="303.22932817" i="7621.59" sn="83.6478" a="141.789" fwhm="0.0156798" res="19338.9" algo="Sum"/><pk mz="304.14932149" i="1089.51" sn="11.8363" a="25.3492" fwhm="0.0186764" res="16285.2" algo="Sum"/><pk mz="304.19631909" i="1062.95" sn="11.5484" a="21.2996" fwhm="0.0166167" res="18306.6" algo="Sum"/><pk mz="304.23239848" i="1629.44" sn="17.703" a="30.3047" fwhm="0.0187886" res="16192.4" algo="Sum"/><pk mz="304.26070424" i="12803.5" sn="139.104" a="222.225" fwhm="0.0155953" res="19509.7" algo="Sum"/><pk mz="304.89540008" i="5309.2" sn="57.1732" a="96.3957" fwhm="0.0154031" res="19794.4" algo="Sum"/><pk mz="305.15694000" i="1709.73" sn="18.3891" a="34.2183" fwhm="0.0220267" res="13854" algo="Sum"/><pk mz="305.17276237" i="1446" sn="15.5526" a="34.1002" fwhm="0.0344507" res="8858.24" algo="Sum"/><pk mz="305.20896455" i="1472.64" sn="15.8385" a="28.2332" fwhm="0.0196157" res="15559.4" algo="Sum"/><pk mz="305.24532368" i="11080.4" sn="119.171" a="230.902" fwhm="0.0164088" res="18602.5" algo="Sum"/><pk mz="305.27754615" i="2847.31" sn="30.6233" a="55.4578" fwhm="0.0170233" res="17933" algo="Sum"/><pk mz="306.24882359" i="2156.42" sn="22.9483" a="39.9119" fwhm="0.0181913" res="16834.9" algo="Sum"/><pk mz="306.27679704" i="2564.3" sn="27.2888" a="53.0129" fwhm="0.0191668" res="15979.5" algo="Sum"/><pk mz="307.05295789" i="1137.79" sn="12.0084" a="21.394" fwhm="0.0158636" res="19355.8" algo="Sum"/><pk mz="307.20202848" i="2242.16" sn="23.6568" a="54.2328" fwhm="0.0274705" res="11183" algo="Sum"/><pk mz="307.22323503" i="1749.55" sn="18.4593" a="30.5079" fwhm="0.0208117" res="14762" algo="Sum"/><pk mz="307.26026727" i="4733.29" sn="49.9403" a="88.0981" fwhm="0.0159214" res="19298.6" algo="Sum"/><pk mz="308.26406617" i="1032.68" sn="10.8483" a="19.7075" fwhm="0.0155187" res="19864" algo="Sum"/><pk mz="308.87858311" i="1171.34" sn="12.2158" a="25.9881" fwhm="0.0177935" res="17359.1" algo="Sum"/><pk mz="309.20356906" i="25882" sn="269.772" a="530.243" fwhm="0.016374" res="18883.8" algo="Sum"/><pk mz="309.23733663" i="2519.26" sn="26.2586" a="44.5263" fwhm="0.0171707" res="18009.6" algo="Sum"/><pk mz="309.27599188" i="2458.71" sn="25.6275" a="46.5293" fwhm="0.0164622" res="18787" algo="Sum"/><pk mz="310.20710437" i="4676.66" sn="48.4033" a="109.318" fwhm="0.0180014" res="17232.4" algo="Sum"/><pk mz="310.23477507" i="1078.44" sn="11.1568" a="18.166" fwhm="0.0152935" res="20285.5" algo="Sum"/><pk mz="310.31023839" i="2473.48" sn="25.568" a="40.6008" fwhm="0.0144582" res="21462.6" algo="Sum"/><pk mz="310.87507255" i="1208.9" sn="12.456" a="19.6611" fwhm="0.015209" res="20440.2" algo="Sum"/><pk mz="310.91209990" i="1856.24" sn="19.126" a="32.7539" fwhm="0.0153553" res="20247.9" algo="Sum"/><pk mz="311.20040050" i="2023.88" sn="20.8087" a="40.7873" fwhm="0.0247212" res="12588.4" algo="Sum"/><pk mz="311.21930311" i="3067.47" sn="31.5387" a="67.9925" fwhm="0.0295149" res="10544.5" algo="Sum"/><pk mz="311.25308406" i="1086.72" sn="11.172" a="15.1875" fwhm="0.0127241" res="24461.7" algo="Sum"/><pk mz="311.33014834" i="1976.38" sn="20.3212" a="42.3577" fwhm="0.0173822" res="17910.9" algo="Sum"/><pk mz="312.32896976" i="1042.7" sn="10.6566" a="24.3911" fwhm="0.0219129" res="14253.2" algo="Sum"/><pk mz="312.78171868" i="1043.84" sn="10.6331" a="20.2763" fwhm="0.0166314" res="18806.7" algo="Sum"/><pk mz="313.17523058" i="1865.38" sn="18.8547" a="33.734" fwhm="0.0219198" res="14287.3" algo="Sum"/><pk mz="313.21224068" i="3178.13" sn="32.1269" a="72.456" fwhm="0.0200571" res="15616.1" algo="Sum"/><pk mz="314.23091588" i="1156.58" sn="11.6018" a="26.6164" fwhm="0.0184042" res="17073.9" algo="Sum"/><pk mz="314.77901477" i="1648.63" sn="16.4099" a="30.3927" fwhm="0.0169072" res="18618.1" algo="Sum"/><pk mz="315.13547323" i="1436.83" sn="14.2726" a="29.1802" fwhm="0.0176544" res="17850.2" algo="Sum"/><pk mz="315.15823196" i="1754.18" sn="17.4263" a="30.297" fwhm="0.0248802" res="12667" algo="Sum"/><pk mz="315.19275666" i="92181.5" sn="915.816" a="1489.24" fwhm="0.0144687" res="21784.5" algo="Sum"/><pk mz="315.22725860" i="3628.93" sn="36.0581" a="69.3892" fwhm="0.0218111" res="14452.6" algo="Sum"/><pk mz="316.11086490" i="2777.07" sn="27.3029" a="54.2949" fwhm="0.0166752" res="18957" algo="Sum"/><pk mz="316.19598714" i="17568.5" sn="172.726" a="317.566" fwhm="0.0159436" res="19832.1" algo="Sum"/><pk mz="316.24399831" i="1043.9" sn="10.2632" a="20.6528" fwhm="0.0170988" res="18495.1" algo="Sum"/><pk mz="316.77686312" i="1201.72" sn="11.7442" a="21.1414" fwhm="0.0179591" res="17638.8" algo="Sum"/><pk mz="317.11448635" i="44866.1" sn="438.278" a="773.281" fwhm="0.0151323" res="20956.1" algo="Sum"/><pk mz="317.17303534" i="2475.35" sn="24.1806" a="48.0507" fwhm="0.0230966" res="13732.5" algo="Sum"/><pk mz="317.20153373" i="3401.49" sn="33.2272" a="86.4531" fwhm="0.0265731" res="11936.9" algo="Sum"/><pk mz="317.24484183" i="3648.92" sn="35.6414" a="68.4429" fwhm="0.0166236" res="19084" algo="Sum"/><pk mz="317.28164023" i="1037.43" sn="10.1292" a="18.1332" fwhm="0.0160713" res="19742.2" algo="Sum"/><pk mz="318.11789710" i="7840.51" sn="76.1272" a="142.477" fwhm="0.0160052" res="19875.9" algo="Sum"/><pk mz="318.16643698" i="1176.5" sn="11.4231" a="30.3143" fwhm="0.0233843" res="13606" algo="Sum"/><pk mz="318.24611780" i="1022.26" sn="9.91548" a="22.5963" fwhm="0.0196119" res="16227.2" algo="Sum"/><pk mz="318.96953026" i="1096.31" sn="10.5648" a="29.3132" fwhm="0.0237549" res="13427.5" algo="Sum"/><pk mz="319.11429670" i="3891.57" sn="37.4673" a="82.0949" fwhm="0.0190568" res="16745.4" algo="Sum"/><pk mz="319.15126120" i="4003.44" sn="38.5356" a="89.8199" fwhm="0.0181182" res="17615" algo="Sum"/><pk mz="319.19567176" i="1400.29" sn="13.4731" a="31.689" fwhm="0.0329272" res="9693.97" algo="Sum"/><pk mz="319.22492558" i="3486.15" sn="33.5121" a="65.3372" fwhm="0.0161894" res="19718.1" algo="Sum"/><pk mz="319.26019725" i="3579.52" sn="34.3748" a="66.1088" fwhm="0.0165265" res="19318" algo="Sum"/><pk mz="319.29704005" i="3537.05" sn="33.9362" a="65.5792" fwhm="0.0169223" res="18868.4" algo="Sum"/><pk mz="320.23296834" i="1794.88" sn="17.1046" a="37.3434" fwhm="0.0193058" res="16587.4" algo="Sum"/><pk mz="320.26197492" i="1018.67" sn="9.70792" a="20.3474" fwhm="0.0219226" res="14608.7" algo="Sum"/><pk mz="320.86966371" i="1270.8" sn="12.0836" a="23.2312" fwhm="0.0160033" res="20050.2" algo="Sum"/><pk mz="321.13079216" i="1145.58" sn="10.8436" a="28.7141" fwhm="0.028412" res="11302.6" algo="Sum"/><pk mz="321.17944464" i="2084.14" sn="19.7279" a="66.7693" fwhm="0.0353503" res="9085.63" algo="Sum"/><pk mz="321.20978085" i="3952.19" sn="37.4104" a="85.0731" fwhm="0.0265585" res="12094.4" algo="Sum"/><pk mz="321.23835614" i="4239.76" sn="40.1325" a="87.713" fwhm="0.0236589" res="13577.9" algo="Sum"/><pk mz="321.27596987" i="1424.39" sn="13.4817" a="28.2558" fwhm="0.0183026" res="17553.6" algo="Sum"/><pk mz="321.31460224" i="1612.35" sn="15.2607" a="31.8558" fwhm="0.0177468" res="18105.4" algo="Sum"/><pk mz="322.24223695" i="1084.85" sn="10.18" a="27.617" fwhm="0.0266584" res="12087.8" algo="Sum"/><pk mz="322.81003363" i="1230.69" sn="11.4987" a="23.5925" fwhm="0.015177" res="21269.7" algo="Sum"/><pk mz="323.19715171" i="5163.52" sn="48.1384" a="113.952" fwhm="0.0194517" res="16615.4" algo="Sum"/><pk mz="323.22092742" i="2185.63" sn="20.373" a="53.3261" fwhm="0.0354544" res="9116.51" algo="Sum"/><pk mz="323.25476960" i="2585.11" sn="24.1026" a="50.4368" fwhm="0.0226185" res="14291.6" algo="Sum"/><pk mz="323.29127766" i="1367.71" sn="12.7547" a="26.691" fwhm="0.0173024" res="18684.7" algo="Sum"/><pk mz="324.00102777" i="1115.06" sn="10.3014" a="23.6463" fwhm="0.015808" res="20496" algo="Sum"/><pk mz="324.20159447" i="1252.05" sn="11.5578" a="35.7738" fwhm="0.0193653" res="16741.4" algo="Sum"/><pk mz="324.80758774" i="1465.5" sn="13.4543" a="27.0578" fwhm="0.0157666" res="20600.9" algo="Sum"/><pk mz="325.17579701" i="3396.81" sn="31.1532" a="90.3978" fwhm="0.02585" res="12579.4" algo="Sum"/><pk mz="325.21269329" i="20134.9" sn="184.663" a="448.602" fwhm="0.0171665" res="18944.6" algo="Sum"/><pk mz="325.27030325" i="1337.96" sn="12.2708" a="26.9931" fwhm="0.0224662" res="14478.2" algo="Sum"/><pk mz="325.34620979" i="1189.69" sn="10.9096" a="24.6264" fwhm="0.0172897" res="18817.4" algo="Sum"/><pk mz="326.21606714" i="4335.11" sn="39.5956" a="101.063" fwhm="0.0179782" res="18145.1" algo="Sum"/><pk mz="326.81955399" i="1043.74" sn="9.50258" a="17.8309" fwhm="0.0177211" res="18442.4" algo="Sum"/><pk mz="327.01498033" i="1513.47" sn="13.7714" a="29.628" fwhm="0.0176675" res="18509.4" algo="Sum"/><pk mz="327.19582926" i="17632.9" sn="160.438" a="378.697" fwhm="0.0175816" res="18610.1" algo="Sum"/><pk mz="327.22859839" i="43998.9" sn="400.309" a="795.838" fwhm="0.0159502" res="20515.6" algo="Sum"/><pk mz="328.19886172" i="3425.92" sn="30.9693" a="71.5294" fwhm="0.0181473" res="18085.3" algo="Sum"/><pk mz="328.23200539" i="9627.6" sn="86.9574" a="183.394" fwhm="0.0170778" res="19219.8" algo="Sum"/><pk mz="329.17565687" i="4496.07" sn="40.2798" a="95.4029" fwhm="0.0232619" res="14150.8" algo="Sum"/><pk mz="329.21164351" i="19056.9" sn="170.536" a="398.348" fwhm="0.0186624" res="17640.4" algo="Sum"/><pk mz="329.24307503" i="12739.3" sn="113.906" a="246.516" fwhm="0.0187755" res="17535.8" algo="Sum"/><pk mz="330.21531182" i="4141.66" sn="36.7492" a="86.6671" fwhm="0.0185973" res="17756.1" algo="Sum"/><pk mz="330.24655925" i="2792.32" sn="24.7764" a="57.0565" fwhm="0.0196627" res="16795.6" algo="Sum"/><pk mz="330.75279715" i="1404.46" sn="12.4191" a="24.5643" fwhm="0.0159121" res="20786.3" algo="Sum"/><pk mz="331.18737888" i="72539.6" sn="636.295" a="1305.85" fwhm="0.0163721" res="20228.8" algo="Sum"/><pk mz="331.25967294" i="3784.49" sn="33.2127" a="79.2803" fwhm="0.0186931" res="17721" algo="Sum"/><pk mz="332.19070735" i="14425.6" sn="125.789" a="270.016" fwhm="0.0175475" res="18930.9" algo="Sum"/><pk mz="332.26272652" i="1042.29" sn="9.08875" a="20.3095" fwhm="0.0192015" res="17304" algo="Sum"/><pk mz="332.29242162" i="3276.14" sn="28.5705" a="64.2907" fwhm="0.0171751" res="19347.3" algo="Sum"/><pk mz="332.83927512" i="1638.95" sn="14.1979" a="33.4462" fwhm="0.0173108" res="19227.3" algo="Sum"/><pk mz="332.94887724" i="1836.8" sn="15.8939" a="45.5704" fwhm="0.0209425" res="15898.2" algo="Sum"/><pk mz="333.16678174" i="3374.78" sn="29.1823" a="86.2772" fwhm="0.0252332" res="13203.5" algo="Sum"/><pk mz="333.19622905" i="2741.71" sn="23.7033" a="81.2719" fwhm="0.0344055" res="9684.39" algo="Sum"/><pk mz="333.23992089" i="1798.53" sn="15.5513" a="39.1859" fwhm="0.0210048" res="15864.9" algo="Sum"/><pk mz="333.27599520" i="3048.43" sn="26.3647" a="62.1356" fwhm="0.0184556" res="18058.3" algo="Sum"/><pk mz="333.31193493" i="3139.99" sn="27.1581" a="66.5659" fwhm="0.0188151" res="17715.1" algo="Sum"/><pk mz="334.27749742" i="1121.9" sn="9.63588" a="22.1384" fwhm="0.0182729" res="18293.6" algo="Sum"/><pk mz="334.31216508" i="1130.21" sn="9.70724" a="26.4112" fwhm="0.0217186" res="15392.9" algo="Sum"/><pk mz="334.83608900" i="1544.11" sn="13.2039" a="29.9225" fwhm="0.0174188" res="19222.6" algo="Sum"/><pk mz="335.12504947" i="1585.55" sn="13.5514" a="37.0565" fwhm="0.018604" res="18013.6" algo="Sum"/><pk mz="335.22132515" i="1690.87" sn="14.4515" a="43.9772" fwhm="0.0298303" res="11237.6" algo="Sum"/><pk mz="335.25483536" i="2311.78" sn="19.7583" a="45.4732" fwhm="0.0188836" res="17753.7" algo="Sum"/><pk mz="335.29157234" i="2449.64" sn="20.9376" a="53.6428" fwhm="0.0188488" res="17788.5" algo="Sum"/><pk mz="337.17673014" i="2419.1" sn="20.487" a="50.0784" fwhm="0.0210739" res="15999.7" algo="Sum"/><pk mz="337.20927446" i="2833.86" sn="23.9955" a="72.566" fwhm="0.0271047" res="12441" algo="Sum"/><pk mz="337.23392071" i="2161.7" sn="18.292" a="40.656" fwhm="0.0247021" res="13652" algo="Sum"/><pk mz="337.27070728" i="3520.17" sn="29.7555" a="70.0283" fwhm="0.0183698" res="18360" algo="Sum"/><pk mz="337.30702326" i="6420.86" sn="54.2277" a="122.124" fwhm="0.0169953" res="19847" algo="Sum"/><pk mz="338.31079292" i="1474.85" sn="12.3423" a="22.3005" fwhm="0.0187325" res="18060.1" algo="Sum"/><pk mz="338.34136897" i="27829.6" sn="232.907" a="510.535" fwhm="0.0166003" res="20381.6" algo="Sum"/><pk mz="338.78481995" i="1005.87" sn="8.41048" a="19.4078" fwhm="0.017376" res="19497.3" algo="Sum"/><pk mz="339.03530985" i="1182.44" sn="9.8713" a="35.5965" fwhm="0.0243743" res="13909.6" algo="Sum"/><pk mz="339.19216232" i="4906.22" sn="40.8439" a="100.397" fwhm="0.0198931" res="17050.8" algo="Sum"/><pk mz="339.22712088" i="3733.01" sn="31.0773" a="91.3198" fwhm="0.0265657" res="12769.3" algo="Sum"/><pk mz="339.28702074" i="1033.23" sn="8.60127" a="25.6305" fwhm="0.0236051" res="14373.4" algo="Sum"/><pk mz="339.34539176" i="6802.04" sn="56.6197" a="165.948" fwhm="0.0198827" res="17067.4" algo="Sum"/><pk mz="340.17912110" i="1432.59" sn="11.845" a="35.0852" fwhm="0.0218376" res="15577.7" algo="Sum"/><pk mz="340.19138077" i="1177.7" sn="9.73778" a="21.2351" fwhm="0.0171175" res="19873.9" algo="Sum"/><pk mz="340.25748326" i="1608.03" sn="13.2969" a="36.0606" fwhm="0.0212905" res="15981.7" algo="Sum"/><pk mz="340.35246284" i="1184.29" sn="9.79585" a="33.3992" fwhm="0.0271718" res="12525.9" algo="Sum"/><pk mz="340.78170736" i="1257.6" sn="10.3716" a="24.8916" fwhm="0.0171268" res="19897.6" algo="Sum"/><pk mz="341.20778472" i="14357.3" sn="117.8" a="280.694" fwhm="0.0187766" res="18172" algo="Sum"/><pk mz="341.24317182" i="3324.91" sn="27.2758" a="92.9881" fwhm="0.0254936" res="13385.5" algo="Sum"/><pk mz="342.16818878" i="1793.15" sn="14.5927" a="37.7788" fwhm="0.0195178" res="17531.1" algo="Sum"/><pk mz="342.21120288" i="3284.58" sn="26.7346" a="82.1066" fwhm="0.0190537" res="17960.3" algo="Sum"/><pk mz="342.24432480" i="1857.38" sn="15.118" a="40.1697" fwhm="0.0261044" res="13110.6" algo="Sum"/><pk mz="342.86807302" i="2664.13" sn="21.5709" a="55.5784" fwhm="0.0175395" res="19548.4" algo="Sum"/><pk mz="343.19162680" i="114233" sn="924.785" a="2069.34" fwhm="0.0160941" res="21324.1" algo="Sum"/><pk mz="343.25549613" i="1622.37" sn="13.1341" a="33.4836" fwhm="0.0225333" res="15233.3" algo="Sum"/><pk mz="344.19464410" i="20221.2" sn="162.568" a="424.406" fwhm="0.0188241" res="18284.8" algo="Sum"/><pk mz="344.86536694" i="1750.42" sn="14.0028" a="38.5956" fwhm="0.0170135" res="20270.1" algo="Sum"/><pk mz="345.20021988" i="12029.5" sn="96.1617" a="441.318" fwhm="0.0339215" res="10176.4" algo="Sum"/><pk mz="345.23899919" i="7958.59" sn="63.6196" a="164.385" fwhm="0.0194213" res="17776.3" algo="Sum"/><pk mz="346.20513282" i="2348.39" sn="18.7271" a="58.963" fwhm="0.0310042" res="11166.4" algo="Sum"/><pk mz="346.24240166" i="1903.09" sn="15.1724" a="41.6659" fwhm="0.0213742" res="16199.1" algo="Sum"/><pk mz="346.88054219" i="1271.21" sn="10.0952" a="31.5289" fwhm="0.0193098" res="17963.9" algo="Sum"/><pk mz="347.16189310" i="12798.6" sn="101.544" a="262.355" fwhm="0.021617" res="16059.7" algo="Sum"/><pk mz="347.17958076" i="8716.61" sn="69.1315" a="140.043" fwhm="0.0153688" res="22590" algo="Sum"/><pk mz="347.22129603" i="4912.61" sn="38.9153" a="115.009" fwhm="0.0229378" res="15137.5" algo="Sum"/><pk mz="347.25373439" i="2692.59" sn="21.3133" a="60.816" fwhm="0.0253359" res="13706" algo="Sum"/><pk mz="347.32787964" i="3607.93" sn="28.5046" a="68.0647" fwhm="0.0168013" res="20672.6" algo="Sum"/><pk mz="348.16574327" i="2653.46" sn="20.8705" a="58.2918" fwhm="0.0242663" res="14347.7" algo="Sum"/><pk mz="348.22597643" i="1147.54" sn="9.02245" a="27.9139" fwhm="0.0238749" res="14585.4" algo="Sum"/><pk mz="348.81364408" i="1408.25" sn="11.0437" a="26.5886" fwhm="0.016876" res="20669.2" algo="Sum"/><pk mz="348.91984939" i="1064.61" sn="8.34932" a="29.9957" fwhm="0.021574" res="16173.2" algo="Sum"/><pk mz="349.18303404" i="2007.13" sn="15.6477" a="79.2161" fwhm="0.0397911" res="8775.4" algo="Sum"/><pk mz="349.23279829" i="1282.03" sn="9.99484" a="28.1888" fwhm="0.0331679" res="10529.3" algo="Sum"/><pk mz="349.27083704" i="3022.28" sn="23.5629" a="69.3813" fwhm="0.0200013" res="17462.4" algo="Sum"/><pk mz="350.81079730" i="1392.9" sn="10.7689" a="28.3215" fwhm="0.0172724" res="20310.5" algo="Sum"/><pk mz="350.89428977" i="1027.88" sn="7.92565" a="28.5515" fwhm="0.0293914" res="11938.7" algo="Sum"/><pk mz="351.15802146" i="1610.54" sn="12.3927" a="44.3404" fwhm="0.0241602" res="14534.6" algo="Sum"/><pk mz="351.19520333" i="1247.92" sn="9.60405" a="29.6114" fwhm="0.0347008" res="10120.7" algo="Sum"/><pk mz="351.22878809" i="2669.54" sn="20.545" a="63.0015" fwhm="0.0270015" res="13007.8" algo="Sum"/><pk mz="351.24984784" i="2919.96" sn="22.4721" a="69.2798" fwhm="0.0287523" res="12216.4" algo="Sum"/><pk mz="351.28577109" i="1919.66" sn="14.7703" a="38.4881" fwhm="0.0202108" res="17381.1" algo="Sum"/><pk mz="351.32240092" i="1170.36" sn="9.00526" a="25.9385" fwhm="0.019267" res="18234.4" algo="Sum"/><pk mz="352.89723392" i="4877.81" sn="37.0367" a="98.4635" fwhm="0.0180275" res="19575.5" algo="Sum"/><pk mz="353.17184552" i="1178.94" sn="8.95117" a="26.7314" fwhm="0.0307844" res="11472.4" algo="Sum"/><pk mz="353.20645362" i="1459.12" sn="11.0786" a="37.6241" fwhm="0.0387418" res="9116.93" algo="Sum"/><pk mz="353.24390212" i="2052.66" sn="15.5857" a="49.9514" fwhm="0.0311277" res="11348.2" algo="Sum"/><pk mz="353.26576374" i="2868.93" sn="21.7836" a="77.8148" fwhm="0.0301199" res="11728.7" algo="Sum"/><pk mz="353.30055697" i="1109.87" sn="8.42713" a="27.1237" fwhm="0.0245119" res="14413.4" algo="Sum"/><pk mz="353.37795325" i="1072.46" sn="8.14086" a="22.9737" fwhm="0.0181659" res="19452.8" algo="Sum"/><pk mz="354.89457643" i="1663.18" sn="12.5311" a="42.1234" fwhm="0.0200254" res="17722.2" algo="Sum"/><pk mz="355.06881893" i="1076.3" sn="8.10705" a="26.3504" fwhm="0.0200877" res="17675.9" algo="Sum"/><pk mz="355.18796529" i="2839.95" sn="21.3858" a="67.6674" fwhm="0.0282175" res="12587.5" algo="Sum"/><pk mz="355.22288595" i="2285.21" sn="17.2084" a="57.2065" fwhm="0.0285787" res="12429.6" algo="Sum"/><pk mz="355.25915225" i="1097.17" sn="8.26197" a="27.8489" fwhm="0.0371696" res="9557.78" algo="Sum"/><pk mz="356.90882510" i="1731.55" sn="12.9361" a="40.5002" fwhm="0.0177727" res="20081.9" algo="Sum"/><pk mz="357.20561670" i="15688.1" sn="117.015" a="319.203" fwhm="0.0192533" res="18553" algo="Sum"/><pk mz="358.20870799" i="3336.25" sn="24.7157" a="75.8593" fwhm="0.0204909" res="17481.3" algo="Sum"/><pk mz="358.30672020" i="1104.5" sn="8.18047" a="32.2652" fwhm="0.0219164" res="16348.8" algo="Sum"/><pk mz="358.84232937" i="2079.21" sn="15.3749" a="43.1656" fwhm="0.0175237" res="20477.5" algo="Sum"/><pk mz="358.97955447" i="19149.4" sn="141.472" a="378.829" fwhm="0.0175569" res="20446.7" algo="Sum"/><pk mz="359.16513028" i="17912.4" sn="132.015" a="367.763" fwhm="0.0185125" res="19401.2" algo="Sum"/><pk mz="359.21797046" i="8213.46" sn="60.5333" a="233.884" fwhm="0.0234442" res="15322.2" algo="Sum"/><pk mz="359.98222414" i="2766.92" sn="20.2936" a="64.1348" fwhm="0.0203208" res="17715" algo="Sum"/><pk mz="360.16904109" i="3485.29" sn="25.5232" a="80.0748" fwhm="0.0198257" res="18166.7" algo="Sum"/><pk mz="360.22152030" i="1972.88" sn="14.4506" a="58.802" fwhm="0.0240883" res="14954.2" algo="Sum"/><pk mz="360.32342156" i="37841.8" sn="277.23" a="742.552" fwhm="0.017479" res="20614.6" algo="Sum"/><pk mz="360.83956004" i="1473.12" sn="10.7445" a="35.7737" fwhm="0.019142" res="18850.7" algo="Sum"/><pk mz="360.97723261" i="11902.4" sn="86.7558" a="247.875" fwhm="0.0183014" res="19724.1" algo="Sum"/><pk mz="361.00916710" i="2082.74" sn="15.1799" a="49.7133" fwhm="0.0237142" res="15223.4" algo="Sum"/><pk mz="361.18941341" i="4215.36" sn="30.7234" a="140.206" fwhm="0.0456504" res="7912.08" algo="Sum"/><pk mz="361.23771497" i="5892.71" sn="42.9501" a="147.172" fwhm="0.0220586" res="16376.3" algo="Sum"/><pk mz="361.27032133" i="1683.86" sn="12.2754" a="34.2181" fwhm="0.0236669" res="15264.8" algo="Sum"/><pk mz="361.32750091" i="9484.68" sn="69.1391" a="275.922" fwhm="0.0249107" res="14504.9" algo="Sum"/><pk mz="361.97963748" i="1965.42" sn="14.2103" a="46.9791" fwhm="0.0195811" res="18486.1" algo="Sum"/><pk mz="362.19146607" i="1804.02" sn="13.0283" a="50.2467" fwhm="0.0278736" res="12994" algo="Sum"/><pk mz="362.24102851" i="15018.9" sn="108.454" a="298.061" fwhm="0.0181089" res="20003.5" algo="Sum"/><pk mz="362.33591924" i="1559.04" sn="11.2597" a="60.1119" fwhm="0.0320708" res="11298" algo="Sum"/><pk mz="362.92609062" i="5880.89" sn="42.1983" a="119.075" fwhm="0.0179924" res="20171.1" algo="Sum"/><pk mz="362.97267340" i="2052.12" sn="14.7221" a="53.0956" fwhm="0.0232854" res="15588" algo="Sum"/><pk mz="363.15694553" i="3213.88" sn="23.0497" a="72.4565" fwhm="0.0268022" res="13549.5" algo="Sum"/><pk mz="363.24536631" i="4306.55" sn="30.8862" a="112.088" fwhm="0.0235228" res="15442.2" algo="Sum"/><pk mz="363.32317658" i="1601.7" sn="11.4873" a="38.537" fwhm="0.0206245" res="17616.1" algo="Sum"/><pk mz="365.10518553" i="2820.35" sn="20.0007" a="60.3513" fwhm="0.0194299" res="18790.9" algo="Sum"/><pk mz="365.13956252" i="2131.41" sn="15.115" a="77.2905" fwhm="0.0362054" res="10085.2" algo="Sum"/><pk mz="365.24486490" i="2160.07" sn="15.3123" a="47.135" fwhm="0.0248352" res="14706.7" algo="Sum"/><pk mz="365.26543283" i="2154.11" sn="15.2647" a="56.5286" fwhm="0.0319505" res="11432.2" algo="Sum"/><pk mz="365.30198862" i="1466.45" sn="10.3891" a="32.3853" fwhm="0.0273474" res="13357.8" algo="Sum"/><pk mz="365.33832031" i="2726.7" sn="19.3173" a="59.3729" fwhm="0.0192263" res="19002" algo="Sum"/><pk mz="367.12137845" i="2865.28" sn="20.1593" a="65.1242" fwhm="0.0206908" res="17743.2" algo="Sum"/><pk mz="367.15082333" i="1645.94" sn="11.5803" a="37.2078" fwhm="0.0256521" res="14312.7" algo="Sum"/><pk mz="367.22074977" i="1264.63" sn="8.88244" a="33.0721" fwhm="0.0343123" res="10702.3" algo="Sum"/><pk mz="367.25619997" i="1228.63" sn="8.62116" a="36.4347" fwhm="0.0415709" res="8834.45" algo="Sum"/><pk mz="367.28050464" i="1302.62" sn="9.13595" a="37.7078" fwhm="0.0321392" res="11427.8" algo="Sum"/><pk mz="367.39299646" i="1452.44" sn="10.1833" a="34.0903" fwhm="0.0197924" res="18562.3" algo="Sum"/><pk mz="367.99116411" i="1143.06" sn="8.00381" a="25.8268" fwhm="0.0188984" res="19472.1" algo="Sum"/><pk mz="368.87097802" i="3226.18" sn="22.4774" a="70.7962" fwhm="0.0190945" res="19318.2" algo="Sum"/><pk mz="369.22509898" i="6134.34" sn="42.526" a="163.633" fwhm="0.0231294" res="15963.4" algo="Sum"/><pk mz="369.35139460" i="57952.4" sn="401.758" a="1144.23" fwhm="0.0173354" res="21306.2" algo="Sum"/><pk mz="370.20049960" i="1057.34" sn="7.29352" a="34.1263" fwhm="0.0341965" res="10825.7" algo="Sum"/><pk mz="370.22856994" i="1430.24" sn="9.86504" a="37.4898" fwhm="0.0283191" res="13073.5" algo="Sum"/><pk mz="370.35452412" i="17195.3" sn="118.604" a="352.965" fwhm="0.0183462" res="20187" algo="Sum"/><pk mz="370.86812373" i="1368.16" sn="9.39235" a="35.7912" fwhm="0.020769" res="17856.8" algo="Sum"/><pk mz="371.10103459" i="1252.49" sn="8.58386" a="31.234" fwhm="0.0200713" res="18489.1" algo="Sum"/><pk mz="371.16394091" i="1186.94" sn="8.13477" a="29.5516" fwhm="0.0247184" res="15015.7" algo="Sum"/><pk mz="371.18694445" i="1341.05" sn="9.19094" a="37.2774" fwhm="0.0379937" res="9769.7" algo="Sum"/><pk mz="371.22260821" i="2149.29" sn="14.7303" a="71.9359" fwhm="0.0442083" res="8397.12" algo="Sum"/><pk mz="371.26118719" i="1685.75" sn="11.551" a="43.9489" fwhm="0.0299589" res="12392.3" algo="Sum"/><pk mz="371.31591577" i="1577.17" sn="10.803" a="46.5269" fwhm="0.0232018" res="16003.7" algo="Sum"/><pk mz="371.35818233" i="2847.24" sn="19.5064" a="59.3349" fwhm="0.0182607" res="20336.4" algo="Sum"/><pk mz="372.73743785" i="1298.22" sn="8.80572" a="29.9769" fwhm="0.0189213" res="19699.3" algo="Sum"/><pk mz="373.18079708" i="3976.93" sn="26.9199" a="137.929" fwhm="0.0319536" res="11678.8" algo="Sum"/><pk mz="373.23454123" i="1843.14" sn="12.4762" a="49.3105" fwhm="0.0346352" res="10776.2" algo="Sum"/><pk mz="373.27113093" i="1652.47" sn="11.1856" a="42.5111" fwhm="0.0283243" res="13178.5" algo="Sum"/><pk mz="374.30294121" i="1893.75" sn="12.7698" a="44.8344" fwhm="0.0210641" res="17769.7" algo="Sum"/><pk mz="375.19263697" i="2016.77" sn="13.5607" a="48.7006" fwhm="0.0286997" res="13073" algo="Sum"/><pk mz="375.21219674" i="1839.59" sn="12.3682" a="45.9506" fwhm="0.0307357" res="12207.7" algo="Sum"/><pk mz="375.25193231" i="1439.45" sn="9.67794" a="34.855" fwhm="0.03409" res="11007.7" algo="Sum"/><pk mz="375.28683997" i="3147.48" sn="21.1616" a="76.8943" fwhm="0.021865" res="17163.8" algo="Sum"/><pk mz="375.35904061" i="3213.08" sn="21.6026" a="66.9234" fwhm="0.0189916" res="19764.4" algo="Sum"/><pk mz="376.29706890" i="5547.28" sn="37.1277" a="130.364" fwhm="0.0234001" res="16081" algo="Sum"/><pk mz="376.36260400" i="993.724" sn="6.639" a="20.2209" fwhm="0.0184303" res="20420.8" algo="Sum"/><pk mz="377.18757708" i="1373.25" sn="9.13799" a="50.7412" fwhm="0.0316309" res="11924.6" algo="Sum"/><pk mz="377.20372642" i="1274.14" sn="8.47863" a="14.1849" fwhm="0.0114901" res="32828.5" algo="Sum"/><pk mz="377.23518343" i="4121.33" sn="27.4126" a="108.315" fwhm="0.0228977" res="16474.8" algo="Sum"/><pk mz="377.26544147" i="1627.38" sn="10.8231" a="31.0717" fwhm="0.0277836" res="13578.7" algo="Sum"/><pk mz="377.30138932" i="2470.13" sn="16.4252" a="72.8823" fwhm="0.0257527" res="14650.9" algo="Sum"/><pk mz="378.21586833" i="1745.92" sn="11.533" a="48.9026" fwhm="0.0337694" res="11200" algo="Sum"/><pk mz="378.90032842" i="3653.55" sn="24.0591" a="75.0965" fwhm="0.0196177" res="19314.2" algo="Sum"/><pk mz="379.21969646" i="1204.15" sn="7.90181" a="37.0836" fwhm="0.0447462" res="8474.89" algo="Sum"/><pk mz="379.24505763" i="1195.54" sn="7.84526" a="31.8072" fwhm="0.0329925" res="11494.9" algo="Sum"/><pk mz="379.28226509" i="2054.53" sn="13.482" a="54.4665" fwhm="0.029031" res="13064.7" algo="Sum"/><pk mz="379.31757272" i="1779.52" sn="11.6786" a="43.3538" fwhm="0.0271694" res="13961.2" algo="Sum"/><pk mz="379.35412656" i="1041.16" sn="6.83352" a="22.3901" fwhm="0.0210407" res="18029.5" algo="Sum"/><pk mz="380.76905145" i="1250.08" sn="8.13853" a="32.8773" fwhm="0.0205963" res="18487.3" algo="Sum"/><pk mz="381.20576520" i="2178.42" sn="14.1464" a="70.7135" fwhm="0.0330821" res="11523" algo="Sum"/><pk mz="381.23605410" i="1108.64" sn="7.19902" a="22.5252" fwhm="0.0285317" res="13361.9" algo="Sum"/><pk mz="381.29671012" i="2561.65" sn="16.6327" a="96.1833" fwhm="0.0271901" res="14023.4" algo="Sum"/><pk mz="381.33318634" i="1084.35" sn="7.04053" a="26.7461" fwhm="0.0267064" res="14278.7" algo="Sum"/><pk mz="382.76603800" i="1709.46" sn="10.9707" a="41.5255" fwhm="0.0195507" res="19578.2" algo="Sum"/><pk mz="383.11587805" i="54551.6" sn="349.916" a="1118.79" fwhm="0.0181787" res="21075" algo="Sum"/><pk mz="383.17196784" i="1222" sn="7.83838" a="24.8613" fwhm="0.0235714" res="16255.8" algo="Sum"/><pk mz="383.22260173" i="104898" sn="672.861" a="2077.77" fwhm="0.017259" res="22204.2" algo="Sum"/><pk mz="384.11918202" i="7669.56" sn="48.9923" a="171.346" fwhm="0.0192473" res="19957.1" algo="Sum"/><pk mz="384.22561196" i="23255.6" sn="148.498" a="506.854" fwhm="0.0192116" res="19999.6" algo="Sum"/><pk mz="384.76657881" i="1067.04" sn="6.79398" a="37.2179" fwhm="0.0336001" res="11451.3" algo="Sum"/><pk mz="384.84530129" i="1079.63" sn="6.87541" a="26.9455" fwhm="0.0199375" res="19302.5" algo="Sum"/><pk mz="385.12168468" i="2121.36" sn="13.4982" a="56.7893" fwhm="0.0226852" res="16976.8" algo="Sum"/><pk mz="385.22270232" i="7693.2" sn="48.9519" a="300.678" fwhm="0.0281138" res="13702.3" algo="Sum"/><pk mz="386.22445341" i="1540.93" sn="9.78708" a="54.5361" fwhm="0.0297788" res="12969.8" algo="Sum"/><pk mz="387.20034406" i="1295" sn="8.19024" a="59.4245" fwhm="0.0685849" res="5645.56" algo="Sum"/><pk mz="387.24856780" i="1239.69" sn="7.83081" a="33.645" fwhm="0.0388069" res="9978.87" algo="Sum"/><pk mz="388.71189960" i="1276.53" sn="8.0022" a="30.0915" fwhm="0.0202937" res="19154.3" algo="Sum"/><pk mz="389.17522661" i="1046.73" sn="6.51811" a="22.2787" fwhm="0.0256802" res="15154.7" algo="Sum"/><pk mz="389.19564871" i="1095.83" sn="6.82377" a="36.6333" fwhm="0.0352557" res="11039.2" algo="Sum"/><pk mz="389.24471958" i="1287.91" sn="8.02139" a="36.7258" fwhm="0.035656" res="10916.7" algo="Sum"/><pk mz="389.26870832" i="1184.43" sn="7.3775" a="35.9212" fwhm="0.0364379" res="10683.1" algo="Sum"/><pk mz="389.37497523" i="3202.48" sn="19.9501" a="73.5951" fwhm="0.0207216" res="18790.8" algo="Sum"/><pk mz="389.97293290" i="3128.23" sn="19.4076" a="69.7748" fwhm="0.0185814" res="20987.3" algo="Sum"/><pk mz="390.70990155" i="1120.75" sn="6.94711" a="30.7069" fwhm="0.0232454" res="16808.1" algo="Sum"/><pk mz="390.79803530" i="1728.57" sn="10.6906" a="44.1008" fwhm="0.0226602" res="17246" algo="Sum"/><pk mz="391.20852225" i="1171.22" sn="7.21566" a="38.5282" fwhm="0.0475945" res="8219.62" algo="Sum"/><pk mz="391.28059835" i="3171.36" sn="19.524" a="88.4448" fwhm="0.0312773" res="12510" algo="Sum"/><pk mz="391.35427185" i="1529.31" sn="9.41342" a="38.7693" fwhm="0.0214679" res="18229.8" algo="Sum"/><pk mz="392.28677471" i="1458.23" sn="8.92091" a="56.2792" fwhm="0.0341386" res="11491" algo="Sum"/><pk mz="392.31146949" i="1188.73" sn="7.27084" a="26.0968" fwhm="0.0249914" res="15697.9" algo="Sum"/><pk mz="392.79482006" i="2239.84" sn="13.6425" a="55.8492" fwhm="0.0211817" res="18544.1" algo="Sum"/><pk mz="393.20919008" i="2112.31" sn="12.843" a="82.8697" fwhm="0.0355257" res="11068.3" algo="Sum"/><pk mz="393.29743014" i="58581.9" sn="356.097" a="1224.35" fwhm="0.018308" res="21482.3" algo="Sum"/><pk mz="393.36923227" i="1993.65" sn="12.1197" a="48.7606" fwhm="0.0240966" res="16324.7" algo="Sum"/><pk mz="394.30066342" i="14066" sn="85.1506" a="323.619" fwhm="0.0202005" res="19519.3" algo="Sum"/><pk mz="394.34575709" i="4697.72" sn="28.4383" a="127.135" fwhm="0.0221846" res="17775.7" algo="Sum"/><pk mz="394.79580202" i="1194.12" sn="7.21693" a="44.3074" fwhm="0.036186" res="10910.2" algo="Sum"/><pk mz="394.87461293" i="1098.02" sn="6.63461" a="28.885" fwhm="0.0277425" res="14233.6" algo="Sum"/><pk mz="395.21784122" i="1314.19" sn="7.93173" a="51.6235" fwhm="0.0390303" res="10125.9" algo="Sum"/><pk mz="395.30234986" i="2974.77" sn="17.9533" a="99.0523" fwhm="0.0288046" res="13723.6" algo="Sum"/><pk mz="395.34970633" i="1831.68" sn="11.0544" a="41.1984" fwhm="0.0209465" res="18874.3" algo="Sum"/><pk mz="395.42421239" i="1037.76" sn="6.26211" a="24.2805" fwhm="0.0202763" res="19501.8" algo="Sum"/><pk mz="397.23746039" i="3185.68" sn="19.0833" a="93.2359" fwhm="0.0262821" res="15114.4" algo="Sum"/><pk mz="398.76140437" i="4008.47" sn="23.8768" a="84.8124" fwhm="0.0203175" res="19626.5" algo="Sum"/><pk mz="399.08943252" i="6352.33" sn="37.7847" a="147.48" fwhm="0.0205184" res="19450.3" algo="Sum"/><pk mz="399.21559968" i="38127.4" sn="226.753" a="843.424" fwhm="0.0249009" res="16032.2" algo="Sum"/><pk mz="399.26240144" i="3069.58" sn="18.2556" a="82.8405" fwhm="0.0273343" res="14606.7" algo="Sum"/><pk mz="399.77058153" i="1789.85" sn="10.6325" a="49.2255" fwhm="0.0234074" res="17078.8" algo="Sum"/><pk mz="400.21919753" i="8625.94" sn="51.0857" a="205.23" fwhm="0.027651" res="14473.9" algo="Sum"/><pk mz="400.27398258" i="1242.48" sn="7.35956" a="35.7266" fwhm="0.0274287" res="14593.3" algo="Sum"/><pk mz="400.73839154" i="1100.36" sn="6.50692" a="32.5845" fwhm="0.0320666" res="12497.1" algo="Sum"/><pk mz="400.82667337" i="2458.7" sn="14.5117" a="64.3396" fwhm="0.0209178" res="19162" algo="Sum"/><pk mz="401.19981190" i="3876.16" sn="22.8638" a="194.201" fwhm="0.0391053" res="10259.5" algo="Sum"/><pk mz="402.35746992" i="1108.61" sn="6.49307" a="32.6616" fwhm="0.0237923" res="16911.2" algo="Sum"/><pk mz="402.82384351" i="2308.79" sn="13.4688" a="56.7446" fwhm="0.0203981" res="19748.2" algo="Sum"/><pk mz="403.25921130" i="1072.82" sn="6.25555" a="41.8358" fwhm="0.0543586" res="7418.5" algo="Sum"/><pk mz="403.39070949" i="2559.07" sn="14.9218" a="59.9953" fwhm="0.0208326" res="19363.5" algo="Sum"/><pk mz="404.83651685" i="1472.51" sn="8.50759" a="36.7553" fwhm="0.0301683" res="13419.3" algo="Sum"/><pk mz="405.27058072" i="1497.34" sn="8.64616" a="77.5643" fwhm="0.0451759" res="8970.95" algo="Sum"/><pk mz="405.94704206" i="1171.95" sn="6.76012" a="30.6949" fwhm="0.0215281" res="18856.6" algo="Sum"/><pk mz="406.25356297" i="1211.31" sn="6.97925" a="55.3771" fwhm="0.0379309" res="10710.3" algo="Sum"/><pk mz="406.77230186" i="1642.35" sn="9.43415" a="45.209" fwhm="0.0204996" res="19843" algo="Sum"/><pk mz="406.83518004" i="1017.83" sn="5.84767" a="29.147" fwhm="0.0229986" res="17689.5" algo="Sum"/><pk mz="407.25613246" i="1383.52" sn="7.93593" a="31.4403" fwhm="0.0345218" res="11797.1" algo="Sum"/><pk mz="407.28718046" i="1406.66" sn="8.06447" a="45.9175" fwhm="0.0442699" res="9200.09" algo="Sum"/><pk mz="407.34779809" i="1177.12" sn="6.74308" a="31.7132" fwhm="0.0328039" res="12417.7" algo="Sum"/><pk mz="408.77098113" i="2736.8" sn="15.6019" a="74.3234" fwhm="0.0225447" res="18131.6" algo="Sum"/><pk mz="409.27127959" i="13178.6" sn="74.9022" a="338.576" fwhm="0.0211583" res="19343.3" algo="Sum"/><pk mz="409.34244732" i="1556.88" sn="8.85131" a="44.2096" fwhm="0.0413554" res="9898.16" algo="Sum"/><pk mz="410.27473822" i="3263.24" sn="18.4852" a="97.7081" fwhm="0.0232358" res="17657" algo="Sum"/><pk mz="410.76332327" i="3654.31" sn="20.6782" a="99.4362" fwhm="0.0214876" res="19116.3" algo="Sum"/><pk mz="410.85560509" i="3100.64" sn="17.54" a="81.849" fwhm="0.0212475" res="19336.6" algo="Sum"/><pk mz="411.26110241" i="4090.25" sn="23.068" a="148.97" fwhm="0.032968" res="12474.6" algo="Sum"/><pk mz="411.76972809" i="1523.72" sn="8.58488" a="39.3878" fwhm="0.0214569" res="19190.5" algo="Sum"/><pk mz="412.26844912" i="1249.95" sn="7.03435" a="49.4018" fwhm="0.0430968" res="9566.1" algo="Sum"/><pk mz="412.77759205" i="2873.08" sn="16.11" a="75.7716" fwhm="0.0208248" res="19821.4" algo="Sum"/><pk mz="412.85295388" i="1929.59" sn="10.816" a="50.561" fwhm="0.0225473" res="18310.5" algo="Sum"/><pk mz="413.17880692" i="2465.35" sn="13.7959" a="66.3428" fwhm="0.0243038" res="17000.6" algo="Sum"/><pk mz="413.23314201" i="2082.79" sn="11.6526" a="54.4136" fwhm="0.0328868" res="12565.3" algo="Sum"/><pk mz="413.26609580" i="12766.4" sn="71.4239" a="326.296" fwhm="0.0221902" res="18623.8" algo="Sum"/><pk mz="414.26934139" i="3498.01" sn="19.5136" a="93.6082" fwhm="0.0234056" res="17699.6" algo="Sum"/><pk mz="414.86677648" i="2247.63" sn="12.5034" a="68.0648" fwhm="0.023305" res="17801.6" algo="Sum"/><pk mz="415.19311350" i="23341.4" sn="129.71" a="582.778" fwhm="0.0218461" res="19005.4" algo="Sum"/><pk mz="415.27427110" i="1405.56" sn="7.81075" a="42.7314" fwhm="0.042157" res="9850.65" algo="Sum"/><pk mz="416.19652960" i="5097.97" sn="28.2322" a="143.328" fwhm="0.0234491" res="17748.9" algo="Sum"/><pk mz="416.79997805" i="2138.51" sn="11.7964" a="65.6497" fwhm="0.0229091" res="18193.6" algo="Sum"/><pk mz="417.19165545" i="3231.37" sn="17.8112" a="114.133" fwhm="0.027125" res="15380.3" algo="Sum"/><pk mz="417.40655681" i="2969.44" sn="16.3612" a="68.091" fwhm="0.0202574" res="20605.2" algo="Sum"/><pk mz="418.79805387" i="2198.28" sn="12.0492" a="57.4614" fwhm="0.0215936" res="19394.5" algo="Sum"/><pk mz="419.34977937" i="1149.43" sn="6.29489" a="30.4889" fwhm="0.0367358" res="11415.3" algo="Sum"/><pk mz="419.38487605" i="1285.82" sn="7.04091" a="33.227" fwhm="0.025644" res="16354.1" algo="Sum"/><pk mz="420.80809029" i="1093.45" sn="5.95679" a="45.8656" fwhm="0.0454665" res="9255.35" algo="Sum"/><pk mz="420.88503222" i="3723.77" sn="20.2778" a="100.292" fwhm="0.0215327" res="19546.3" algo="Sum"/><pk mz="421.36266585" i="1137.1" sn="6.18641" a="27.1551" fwhm="0.0310187" res="13584.2" algo="Sum"/><pk mz="421.40062250" i="1371.56" sn="7.46163" a="34.1909" fwhm="0.0216673" res="19448.7" algo="Sum"/><pk mz="422.76063992" i="1570.9" sn="8.48728" a="50.205" fwhm="0.0285228" res="14821.8" algo="Sum"/><pk mz="422.88133032" i="1528.63" sn="8.25875" a="41.5647" fwhm="0.0239374" res="17666.1" algo="Sum"/><pk mz="423.26383907" i="1370.25" sn="7.39943" a="37.3454" fwhm="0.0365557" res="11578.6" algo="Sum"/><pk mz="424.77818704" i="2180.93" sn="11.7042" a="64.56" fwhm="0.0224482" res="18922.6" algo="Sum"/><pk mz="424.89620837" i="3530.33" sn="18.9463" a="92.9448" fwhm="0.0217655" res="19521.6" algo="Sum"/><pk mz="425.28093028" i="1802.48" sn="9.66904" a="60.6672" fwhm="0.0335282" res="12684.3" algo="Sum"/><pk mz="425.31326633" i="1428.18" sn="7.6612" a="37.4014" fwhm="0.0389476" res="10920.1" algo="Sum"/><pk mz="426.31948735" i="1297.52" sn="6.93682" a="31.5625" fwhm="0.0245423" res="17370.8" algo="Sum"/><pk mz="426.35745276" i="1320.43" sn="7.05744" a="34.6374" fwhm="0.0227349" res="18753.5" algo="Sum"/><pk mz="426.82809585" i="2580.56" sn="13.768" a="65.9459" fwhm="0.0235203" res="18147.2" algo="Sum"/><pk mz="427.24509090" i="1246.9" sn="6.6519" a="54.7861" fwhm="0.0479329" res="8913.41" algo="Sum"/><pk mz="427.35560744" i="1076.6" sn="5.74177" a="31.5415" fwhm="0.0311397" res="13723.8" algo="Sum"/><pk mz="428.82691796" i="1728.92" sn="9.18705" a="45.6135" fwhm="0.0224068" res="19138.2" algo="Sum"/><pk mz="429.21248149" i="1766" sn="9.35512" a="37.1749" fwhm="0.0235608" res="18217.3" algo="Sum"/><pk mz="429.23914465" i="3942.19" sn="20.8795" a="136.339" fwhm="0.0264431" res="16232.5" algo="Sum"/><pk mz="429.37238485" i="4249.74" sn="22.5179" a="106.252" fwhm="0.0218295" res="19669.4" algo="Sum"/><pk mz="430.24270271" i="1096.28" sn="5.79043" a="33.4839" fwhm="0.0290437" res="14813.6" algo="Sum"/><pk mz="430.37979108" i="10881.4" sn="57.472" a="270.653" fwhm="0.0219287" res="19626.3" algo="Sum"/><pk mz="430.83977604" i="1386.16" sn="7.31978" a="48.7825" fwhm="0.0270567" res="15923.6" algo="Sum"/><pk mz="430.91336079" i="4102.04" sn="21.6592" a="105.895" fwhm="0.0228383" res="18868" algo="Sum"/><pk mz="431.17082881" i="3603.9" sn="19.0061" a="133.642" fwhm="0.0328942" res="13107.8" algo="Sum"/><pk mz="431.23955160" i="1111.06" sn="5.85947" a="41.5047" fwhm="0.0460838" res="9357.73" algo="Sum"/><pk mz="431.38442848" i="4374.04" sn="23.0636" a="109.801" fwhm="0.0229103" res="18829.3" algo="Sum"/><pk mz="431.42113008" i="2403.41" sn="12.6701" a="57.1825" fwhm="0.0234088" res="18429.9" algo="Sum"/><pk mz="436.85875321" i="2683.91" sn="14.0034" a="66.4737" fwhm="0.0219098" res="19939" algo="Sum"/><pk mz="437.23465902" i="1590.67" sn="8.28792" a="51.3171" fwhm="0.0274322" res="15938.8" algo="Sum"/><pk mz="438.85547377" i="1234.57" sn="6.39661" a="45.4988" fwhm="0.0282629" res="15527.6" algo="Sum"/><pk mz="440.87022803" i="1916.79" sn="9.87416" a="52.8919" fwhm="0.0232891" res="18930.3" algo="Sum"/><pk mz="441.29749095" i="2678.4" sn="13.7757" a="98.9669" fwhm="0.0261648" res="16866.1" algo="Sum"/><pk mz="443.33042008" i="1001.8" sn="5.12846" a="34.3349" fwhm="0.0379245" res="11689.8" algo="Sum"/><pk mz="445.12056215" i="1008.32" sn="5.13905" a="27.031" fwhm="0.0268229" res="16594.8" algo="Sum"/><pk mz="445.43731319" i="2481.49" sn="12.6488" a="63.4655" fwhm="0.0225105" res="19788" algo="Sum"/><pk mz="446.88684804" i="2774.84" sn="14.0993" a="76.2478" fwhm="0.023765" res="18804.4" algo="Sum"/><pk mz="447.16985741" i="1002.25" sn="5.0907" a="47.1014" fwhm="0.0466926" res="9576.89" algo="Sum"/><pk mz="450.75225832" i="1135.88" sn="5.74857" a="34.0172" fwhm="0.0260089" res="17330.7" algo="Sum"/><pk mz="452.36138775" i="1630.98" sn="8.22512" a="43.8228" fwhm="0.0236398" res="19135.5" algo="Sum"/><pk mz="452.83348736" i="1011.94" sn="5.10317" a="33.7304" fwhm="0.0291307" res="15544.9" algo="Sum"/><pk mz="453.33990491" i="1135.72" sn="5.72105" a="44.272" fwhm="0.0613601" res="7388.18" algo="Sum"/><pk mz="453.36685017" i="1211.8" sn="6.10419" a="37.3113" fwhm="0.0335813" res="13500.6" algo="Sum"/><pk mz="457.27199090" i="1115.95" sn="5.60153" a="47.5128" fwhm="0.0415736" res="10999.1" algo="Sum"/><pk mz="457.30593203" i="1004.09" sn="5.04002" a="30.7298" fwhm="0.0442555" res="10333.3" algo="Sum"/><pk mz="458.78387964" i="1123.67" sn="5.63162" a="41.0335" fwhm="0.0303102" res="15136.3" algo="Sum"/><pk mz="459.32165289" i="1314.32" sn="6.57513" a="45.278" fwhm="0.035275" res="13021.2" algo="Sum"/><pk mz="459.45261158" i="1866" sn="9.33449" a="52.8095" fwhm="0.0240303" res="19119.7" algo="Sum"/><pk mz="460.78210300" i="1171.71" sn="5.8355" a="38.9978" fwhm="0.0296326" res="15549.9" algo="Sum"/><pk mz="461.33805902" i="1578.48" sn="7.85912" a="55.0435" fwhm="0.0321306" res="14358.2" algo="Sum"/><pk mz="462.86213369" i="1065.26" sn="5.27713" a="34.803" fwhm="0.0306123" res="15120.1" algo="Sum"/><pk mz="463.35265657" i="2100.17" sn="10.4" a="87.2101" fwhm="0.0345058" res="13428.2" algo="Sum"/><pk mz="465.36790070" i="1197.12" sn="5.90132" a="48.2104" fwhm="0.0459753" res="10122.1" algo="Sum"/><pk mz="468.81209795" i="1411.91" sn="6.90889" a="53.0721" fwhm="0.0299615" res="15647.1" algo="Sum"/><pk mz="469.32160833" i="1365.45" sn="6.6835" a="76.8347" fwhm="0.0481983" res="9737.3" algo="Sum"/><pk mz="469.36330653" i="1335.33" sn="6.53525" a="53.5563" fwhm="0.0433317" res="10831.9" algo="Sum"/><pk mz="470.81058306" i="1293.54" sn="6.31911" a="39.3386" fwhm="0.0270915" res="17378.6" algo="Sum"/><pk mz="473.34141968" i="1243.33" sn="6.05537" a="57.2416" fwhm="0.0475756" res="9949.25" algo="Sum"/><pk mz="473.46816651" i="2104.05" sn="10.2469" a="56.833" fwhm="0.0235705" res="20087.3" algo="Sum"/><pk mz="475.32349995" i="6378.91" sn="30.9013" a="209.778" fwhm="0.0258764" res="18369" algo="Sum"/><pk mz="475.41346938" i="1634.45" sn="7.90757" a="53.5219" fwhm="0.0316593" res="15016.5" algo="Sum"/><pk mz="476.32660062" i="2009.22" sn="9.70247" a="78.842" fwhm="0.026922" res="17692.8" algo="Sum"/><pk mz="476.75648871" i="1163.09" sn="5.61669" a="38.6947" fwhm="0.0276772" res="17225.6" algo="Sum"/><pk mz="477.33020936" i="2307.45" sn="11.1164" a="101.801" fwhm="0.0348287" res="13705.1" algo="Sum"/><pk mz="478.32878970" i="4035.34" sn="19.4208" a="117.725" fwhm="0.0272831" res="17532.1" algo="Sum"/><pk mz="478.84206227" i="1612.51" sn="7.74919" a="55.1511" fwhm="0.027303" res="17538.1" algo="Sum"/><pk mz="479.33396063" i="2087.62" sn="10.0316" a="104.64" fwhm="0.0423395" res="11321.2" algo="Sum"/><pk mz="480.83941365" i="1161.04" sn="5.56388" a="37.854" fwhm="0.0297739" res="16149.7" algo="Sum"/><pk mz="481.20316824" i="1904.23" sn="9.11357" a="59.5221" fwhm="0.0267562" res="17984.7" algo="Sum"/><pk mz="481.26091251" i="2047.7" sn="9.80022" a="69.9163" fwhm="0.030922" res="15563.7" algo="Sum"/><pk mz="481.34668758" i="1204.53" sn="5.76664" a="50.853" fwhm="0.048782" res="9867.29" algo="Sum"/><pk mz="482.85283684" i="1069.75" sn="5.09744" a="40.5782" fwhm="0.0369101" res="13081.9" algo="Sum"/><pk mz="483.37910156" i="3154.23" sn="15.034" a="101.786" fwhm="0.0264701" res="18261.3" algo="Sum"/><pk mz="484.38254574" i="1066.03" sn="5.07027" a="31.7307" fwhm="0.0283141" res="17107.5" algo="Sum"/><pk mz="484.78826979" i="1114.53" sn="5.29095" a="35.3201" fwhm="0.0292008" res="16601.9" algo="Sum"/><pk mz="485.35475891" i="1281.86" sn="6.07804" a="34.7324" fwhm="0.039101" res="12412.8" algo="Sum"/><pk mz="486.78537354" i="1021.95" sn="4.83111" a="32.8035" fwhm="0.0296491" res="16418.2" algo="Sum"/><pk mz="487.35368887" i="1049.13" sn="4.95433" a="32.5701" fwhm="0.0435347" res="11194.6" algo="Sum"/><pk mz="487.48338552" i="1724.48" sn="8.14329" a="46.739" fwhm="0.023876" res="20417.3" algo="Sum"/><pk mz="488.87060473" i="1917.79" sn="9.02976" a="63.7824" fwhm="0.0260819" res="18743.7" algo="Sum"/><pk mz="491.30030610" i="1630.97" sn="7.63442" a="72.9783" fwhm="0.043586" res="11272" algo="Sum"/><pk mz="492.88215266" i="1479.58" sn="6.87466" a="53.7929" fwhm="0.0280471" res="17573.4" algo="Sum"/><pk mz="493.32410020" i="2310.17" sn="10.7312" a="118.694" fwhm="0.0514165" res="9594.66" algo="Sum"/><pk mz="494.32475008" i="1482.98" sn="6.86136" a="67.0574" fwhm="0.0347623" res="14220.1" algo="Sum"/><pk mz="494.81611321" i="1362.98" sn="6.29976" a="55.139" fwhm="0.0342862" res="14431.9" algo="Sum"/><pk mz="495.33409172" i="1398.75" sn="6.46128" a="83.7665" fwhm="0.0594018" res="8338.71" algo="Sum"/><pk mz="496.33793523" i="30965.1" sn="142.592" a="855.013" fwhm="0.0236907" res="20950.8" algo="Sum"/><pk mz="496.81474072" i="1105.9" sn="5.09196" a="42.474" fwhm="0.0395945" res="12547.6" algo="Sum"/><pk mz="497.23482770" i="1110.46" sn="5.10896" a="36.6058" fwhm="0.0319933" res="15541.8" algo="Sum"/><pk mz="497.34171493" i="8998.06" sn="41.4048" a="294.551" fwhm="0.0276356" res="17996.4" algo="Sum"/><pk mz="498.34506278" i="1812.89" sn="8.30826" a="78.338" fwhm="0.0320849" res="15532.1" algo="Sum"/><pk mz="498.89885513" i="1952.48" sn="8.946" a="63.4711" fwhm="0.0264739" res="18845" algo="Sum"/><pk mz="499.35259217" i="1323.33" sn="6.05477" a="71.6178" fwhm="0.0433797" res="11511.2" algo="Sum"/><pk mz="501.38890418" i="3099.84" sn="14.1905" a="114.375" fwhm="0.0292544" res="17139" algo="Sum"/><pk mz="501.49831423" i="1689.51" sn="7.73008" a="51.9171" fwhm="0.0262045" res="19137.9" algo="Sum"/><pk mz="502.39249460" i="1118.06" sn="5.10731" a="39.9165" fwhm="0.0294663" res="17049.8" algo="Sum"/><pk mz="504.84441373" i="1517.65" sn="6.89599" a="51.3439" fwhm="0.0300193" res="16817.3" algo="Sum"/><pk mz="506.35826281" i="1815" sn="8.22451" a="59.2192" fwhm="0.0275347" res="18389.8" algo="Sum"/><pk mz="507.30128691" i="1204.85" sn="5.44038" a="75.2675" fwhm="0.0505777" res="10030.1" algo="Sum"/><pk mz="507.35765207" i="1183.2" sn="5.34261" a="48.7578" fwhm="0.0416296" res="12187.4" algo="Sum"/><pk mz="508.85546779" i="994.407" sn="4.46857" a="33.7173" fwhm="0.032462" res="15675.4" algo="Sum"/><pk mz="509.31821129" i="1443.91" sn="6.48468" a="70.735" fwhm="0.0591717" res="8607.46" algo="Sum"/><pk mz="509.36148388" i="5909.84" sn="26.5401" a="203.282" fwhm="0.0285265" res="17855.7" algo="Sum"/><pk mz="510.36186155" i="2581.37" sn="11.5815" a="98.4529" fwhm="0.0328312" res="15545" algo="Sum"/><pk mz="511.24980198" i="1391.82" sn="6.23446" a="62.2668" fwhm="0.0398111" res="12841.9" algo="Sum"/><pk mz="511.35997727" i="1302.98" sn="5.83608" a="55.6944" fwhm="0.0588093" res="8695.23" algo="Sum"/><pk mz="513.40232043" i="994.363" sn="4.45069" a="44.6689" fwhm="0.0464098" res="11062.4" algo="Sum"/><pk mz="514.87269609" i="1402.2" sn="6.253" a="51.0604" fwhm="0.0294843" res="17462.6" algo="Sum"/><pk mz="515.41054327" i="76842.3" sn="342.488" a="1976.04" fwhm="0.0232909" res="22129.3" algo="Sum"/><pk mz="515.51225284" i="1586.89" sn="7.0731" a="53.827" fwhm="0.0311646" res="16541.6" algo="Sum"/><pk mz="516.41361835" i="25767.6" sn="114.517" a="737.694" fwhm="0.0252213" res="20475.3" algo="Sum"/><pk mz="517.36470905" i="1870.79" sn="8.29733" a="61.1982" fwhm="0.036833" res="14046.2" algo="Sum"/><pk mz="517.41302103" i="7817.8" sn="34.6782" a="256.649" fwhm="0.0293802" res="17610.9" algo="Sum"/><pk mz="518.31915148" i="27023.7" sn="119.453" a="788.431" fwhm="0.0253547" res="20442.7" algo="Sum"/><pk mz="518.41153247" i="1922.69" sn="8.49797" a="69.0454" fwhm="0.0343493" res="15092.3" algo="Sum"/><pk mz="518.73861992" i="1102.57" sn="4.86819" a="42.0702" fwhm="0.0303711" res="17080" algo="Sum"/><pk mz="519.32262578" i="7800.91" sn="34.4366" a="240.622" fwhm="0.0273467" res="18990.3" algo="Sum"/><pk mz="520.33558918" i="6775.88" sn="29.8037" a="221.614" fwhm="0.0286567" res="18157.6" algo="Sum"/><pk mz="521.34106432" i="2487.27" sn="10.9135" a="97.5045" fwhm="0.0345496" res="15089.6" algo="Sum"/><pk mz="521.37235122" i="1204.17" sn="5.28026" a="31.8702" fwhm="0.0318205" res="16384.8" algo="Sum"/><pk mz="522.35185914" i="5697.83" sn="24.9038" a="187.615" fwhm="0.0276681" res="18879.2" algo="Sum"/><pk mz="523.30291646" i="1085.51" sn="4.7373" a="34.4684" fwhm="0.045112" res="11600.1" algo="Sum"/><pk mz="523.36547098" i="2653.33" sn="11.5795" a="142.602" fwhm="0.047501" res="11018" algo="Sum"/><pk mz="524.36813472" i="12469" sn="54.3732" a="388" fwhm="0.0264136" res="19852.2" algo="Sum"/><pk mz="525.28611165" i="2444.1" sn="10.6627" a="102.443" fwhm="0.0366065" res="14349.5" algo="Sum"/><pk mz="525.33885406" i="2602.49" sn="11.3535" a="65.0442" fwhm="0.031923" res="16456.4" algo="Sum"/><pk mz="525.36993154" i="4701.25" sn="20.5119" a="179.373" fwhm="0.0368986" res="14238.2" algo="Sum"/><pk mz="526.28878023" i="1109.52" sn="4.83526" a="38.9218" fwhm="0.0350881" res="14999.1" algo="Sum"/><pk mz="526.37133590" i="1223.27" sn="5.33102" a="44.8711" fwhm="0.0428321" res="12289.2" algo="Sum"/><pk mz="526.77047786" i="1110.14" sn="4.83463" a="49.1258" fwhm="0.0359419" res="14656.1" algo="Sum"/><pk mz="527.33311787" i="1066.03" sn="4.63145" a="41.0635" fwhm="0.0574003" res="9186.94" algo="Sum"/><pk mz="528.76770720" i="1229.42" sn="5.32311" a="44.1039" fwhm="0.0341584" res="15479.9" algo="Sum"/><pk mz="529.52818164" i="1379.35" sn="5.96723" a="45.9781" fwhm="0.0289723" res="18277.1" algo="Sum"/><pk mz="531.34530225" i="2297.25" sn="9.87389" a="81.9376" fwhm="0.0359843" res="14766" algo="Sum"/><pk mz="531.40467412" i="15718.4" sn="67.5775" a="475.643" fwhm="0.0261368" res="20331.7" algo="Sum"/><pk mz="532.34139871" i="1292.05" sn="5.54001" a="55.7034" fwhm="0.0405799" res="13118.3" algo="Sum"/><pk mz="532.40961281" i="5353.49" sn="22.9344" a="139.517" fwhm="0.0294075" res="18104.6" algo="Sum"/><pk mz="532.43397146" i="6474.67" sn="27.7231" a="199.156" fwhm="0.0348711" res="15268.6" algo="Sum"/><pk mz="533.34483197" i="1067.46" sn="4.56133" a="59.5244" fwhm="0.0618469" res="8623.64" algo="Sum"/><pk mz="533.40843708" i="1915.1" sn="8.17732" a="57.9943" fwhm="0.0353866" res="15073.7" algo="Sum"/><pk mz="533.43883732" i="2364.95" sn="10.0967" a="80.606" fwhm="0.0395002" res="13504.7" algo="Sum"/><pk mz="534.29290113" i="4010.66" sn="17.1055" a="132.616" fwhm="0.0288232" res="18536.9" algo="Sum"/><pk mz="534.71239464" i="1064.1" sn="4.53582" a="39.5914" fwhm="0.0300391" res="17800.5" algo="Sum"/><pk mz="535.29444628" i="1487.49" sn="6.34072" a="69.9121" fwhm="0.0402241" res="13307.8" algo="Sum"/><pk mz="535.37540687" i="4630.84" sn="19.7399" a="170.049" fwhm="0.0293218" res="18258.6" algo="Sum"/><pk mz="536.37924259" i="1790.56" sn="7.63584" a="63.6813" fwhm="0.0349166" res="15361.7" algo="Sum"/><pk mz="536.43522324" i="1226.37" sn="5.22931" a="39.7214" fwhm="0.0308296" res="17400" algo="Sum"/><pk mz="536.79864408" i="1353.99" sn="5.76884" a="64.2787" fwhm="0.0360304" res="14898.5" algo="Sum"/><pk mz="537.30124579" i="1102.49" sn="4.69853" a="31.5976" fwhm="0.0411397" res="13060.4" algo="Sum"/><pk mz="537.39261182" i="990577" sn="4221.57" a="16556.9" fwhm="0.0148192" res="36263.3" algo="Sum"/><pk mz="538.39542419" i="289684" sn="1233.33" a="6602.67" fwhm="0.0193215" res="27865" algo="Sum"/><pk mz="538.79634839" i="1265.45" sn="5.38587" a="50.8541" fwhm="0.0389039" res="13849.4" algo="Sum"/><pk mz="539.39390712" i="77337" sn="329.125" a="2435.26" fwhm="0.0273412" res="19728.3" algo="Sum"/><pk mz="540.39362117" i="17578" sn="74.629" a="589.74" fwhm="0.0296855" res="18203.9" algo="Sum"/><pk mz="541.25827914" i="1387.24" sn="5.88112" a="61.467" fwhm="0.0345525" res="15664.8" algo="Sum"/><pk mz="541.33409289" i="1210.93" sn="5.13363" a="53.262" fwhm="0.0653616" res="8282.14" algo="Sum"/><pk mz="541.39466748" i="3797.23" sn="16.096" a="163.124" fwhm="0.0332574" res="16278.9" algo="Sum"/><pk mz="542.31818491" i="5763.89" sn="24.3545" a="188.259" fwhm="0.0276136" res="19639.5" algo="Sum"/><pk mz="542.74333254" i="1060.9" sn="4.48351" a="38.2239" fwhm="0.0347415" res="15622.3" algo="Sum"/><pk mz="543.32311220" i="2126.38" sn="8.98156" a="91.3914" fwhm="0.0350941" res="15481.9" algo="Sum"/><pk mz="543.43969565" i="1585.29" sn="6.69326" a="62.8092" fwhm="0.0314567" res="17275.8" algo="Sum"/><pk mz="543.54339403" i="1011.59" sn="4.26495" a="31.9508" fwhm="0.0280681" res="19365.2" algo="Sum"/><pk mz="544.33451230" i="7333.72" sn="30.8852" a="247.669" fwhm="0.0276747" res="19669" algo="Sum"/><pk mz="544.74073332" i="1116.1" sn="4.69961" a="41.0734" fwhm="0.032271" res="16880.2" algo="Sum"/><pk mz="545.33869190" i="2701.3" sn="11.3529" a="123.252" fwhm="0.0412423" res="13222.8" algo="Sum"/><pk mz="545.41895225" i="1738.79" sn="7.29919" a="82.8978" fwhm="0.0428718" res="12722.1" algo="Sum"/><pk mz="546.34909226" i="10264.6" sn="43.0403" a="334.684" fwhm="0.0280645" res="19467.6" algo="Sum"/><pk mz="546.82599568" i="1518.37" sn="6.36403" a="60.8573" fwhm="0.0313695" res="17431.8" algo="Sum"/><pk mz="547.35606367" i="3621.52" sn="15.1536" a="123.838" fwhm="0.0281164" res="19467.5" algo="Sum"/><pk mz="547.37808103" i="4279.35" sn="17.9061" a="145.391" fwhm="0.0395389" res="13844" algo="Sum"/><pk mz="548.38218178" i="1522.69" sn="6.37226" a="50.1775" fwhm="0.0387265" res="14160.4" algo="Sum"/><pk mz="548.82391597" i="1149.02" sn="4.80246" a="42.7568" fwhm="0.036395" res="15079.7" algo="Sum"/><pk mz="549.38208900" i="1044.28" sn="4.36924" a="51.4454" fwhm="0.0484083" res="11348.9" algo="Sum"/><pk mz="549.48420802" i="1078.25" sn="4.51019" a="42.8493" fwhm="0.0459886" res="11948.3" algo="Sum"/><pk mz="550.83868181" i="1038.66" sn="4.33379" a="63.365" fwhm="0.0532716" res="10340.2" algo="Sum"/><pk mz="551.35036240" i="3218.29" sn="13.4231" a="125.76" fwhm="0.0317295" res="17376.6" algo="Sum"/><pk mz="551.40648050" i="2186.12" sn="9.11803" a="74.0988" fwhm="0.0417983" res="13192.1" algo="Sum"/><pk mz="551.49940613" i="1107.45" sn="4.6187" a="37.7677" fwhm="0.0317937" res="17346.2" algo="Sum"/><pk mz="552.35395525" i="1224.81" sn="5.10372" a="52.3806" fwhm="0.0354376" res="15586.7" algo="Sum"/><pk mz="552.77276138" i="1148.02" sn="4.77748" a="54.8217" fwhm="0.043443" res="12724.1" algo="Sum"/><pk mz="553.36748299" i="311834" sn="1298.49" a="8966.1" fwhm="0.0241987" res="22867.6" algo="Sum"/><pk mz="553.45351143" i="12584.5" sn="52.3949" a="476.082" fwhm="0.038765" res="14277.2" algo="Sum"/><pk mz="554.37014067" i="102260" sn="424.784" a="3490.86" fwhm="0.0297364" res="18642.8" algo="Sum"/><pk mz="554.45698146" i="5809.22" sn="24.1409" a="211.631" fwhm="0.0354489" res="15641" algo="Sum"/><pk mz="554.76999220" i="1167.17" sn="4.84652" a="65.4931" fwhm="0.0466256" res="11898.4" algo="Sum"/><pk mz="555.36610382" i="50947.8" sn="211.458" a="1869.41" fwhm="0.0312665" res="17762.3" algo="Sum"/><pk mz="555.45834370" i="1680.13" sn="6.97341" a="60.6893" fwhm="0.0399473" res="13904.8" algo="Sum"/><pk mz="556.36732744" i="14391.5" sn="59.6536" a="522.535" fwhm="0.031272" res="17791.2" algo="Sum"/><pk mz="556.85585594" i="1737.27" sn="7.19714" a="72.0296" fwhm="0.0312572" res="17815.3" algo="Sum"/><pk mz="557.36682481" i="3818.26" sn="15.8062" a="161.244" fwhm="0.0370595" res="15039.8" algo="Sum"/><pk mz="557.55884683" i="1169.96" sn="4.84316" a="40.1758" fwhm="0.0307362" res="18140.1" algo="Sum"/><pk mz="558.29226688" i="1018.28" sn="4.21065" a="45.8825" fwhm="0.0367888" res="15175.6" algo="Sum"/><pk mz="560.30897462" i="1035.15" sn="4.28099" a="45.2067" fwhm="0.0413735" res="13542.7" algo="Sum"/><pk mz="560.86826577" i="1143.59" sn="4.72913" a="56.0259" fwhm="0.0343504" res="16327.9" algo="Sum"/><pk mz="562.32273377" i="1520.89" sn="6.29063" a="64.5676" fwhm="0.0369199" res="15230.9" algo="Sum"/><pk mz="562.80030780" i="1356.16" sn="5.60574" a="54.7773" fwhm="0.0348651" res="16142.2" algo="Sum"/><pk mz="564.79890394" i="1011.87" sn="4.17326" a="40.1639" fwhm="0.0396337" res="14250.5" algo="Sum"/><pk mz="565.42158780" i="12971.3" sn="53.5024" a="410.163" fwhm="0.0281362" res="20095.8" algo="Sum"/><pk mz="566.31727858" i="2668.74" sn="10.998" a="91.4329" fwhm="0.0301922" res="18757.1" algo="Sum"/><pk mz="566.42435291" i="4834.17" sn="19.9164" a="167.596" fwhm="0.0291657" res="19420.9" algo="Sum"/><pk mz="566.88439063" i="1805.74" sn="7.44539" a="68.1613" fwhm="0.0321459" res="17634.7" algo="Sum"/><pk mz="567.34603624" i="5342.8" sn="21.9973" a="219.763" fwhm="0.0338676" res="16751.9" algo="Sum"/><pk mz="567.41950855" i="2152.77" sn="8.8645" a="120.51" fwhm="0.0684954" res="8284.06" algo="Sum"/><pk mz="568.34225576" i="2861.67" sn="11.7742" a="127.496" fwhm="0.0385362" res="14748.3" algo="Sum"/><pk mz="568.42026672" i="1216.24" sn="5.00354" a="56.3382" fwhm="0.047881" res="11871.5" algo="Sum"/><pk mz="569.31287159" i="2398.67" sn="9.86061" a="74.033" fwhm="0.0354524" res="16058.5" algo="Sum"/><pk mz="569.36084734" i="58564.5" sn="240.613" a="1796.92" fwhm="0.0274515" res="20740.6" algo="Sum"/><pk mz="569.42778854" i="14045.4" sn="57.6809" a="478.197" fwhm="0.0300905" res="18923.8" algo="Sum"/><pk mz="570.36363606" i="20310.1" sn="83.3069" a="661.193" fwhm="0.0290277" res="19648.9" algo="Sum"/><pk mz="570.43112072" i="5624.2" sn="23.0691" a="197.984" fwhm="0.0312635" res="18245.9" algo="Sum"/><pk mz="571.36103457" i="9661.21" sn="39.5578" a="364.518" fwhm="0.0327871" res="17426.4" algo="Sum"/><pk mz="571.43069560" i="2521.68" sn="10.3252" a="88.54" fwhm="0.035131" res="16265.7" algo="Sum"/><pk mz="572.36302885" i="2829.31" sn="11.5949" a="110.925" fwhm="0.0333133" res="17181.2" algo="Sum"/><pk mz="572.82896817" i="1350.21" sn="5.52869" a="54.3926" fwhm="0.0367566" res="15584.4" algo="Sum"/><pk mz="573.36405727" i="1346.99" sn="5.5256" a="53.2418" fwhm="0.0478864" res="11973.4" algo="Sum"/><pk mz="575.49799065" i="2026.51" sn="8.3149" a="85.9185" fwhm="0.032608" res="17649" algo="Sum"/><pk mz="576.27645723" i="1404.66" sn="5.76182" a="55.3772" fwhm="0.0325027" res="17730.1" algo="Sum"/><pk mz="576.46184375" i="1544.68" sn="6.33437" a="51.7355" fwhm="0.0359443" res="16037.7" algo="Sum"/><pk mz="576.50088248" i="1047.82" sn="4.29688" a="43.0435" fwhm="0.037515" res="15367.2" algo="Sum"/><pk mz="577.46805108" i="996.686" sn="4.08349" a="38.2303" fwhm="0.044418" res="13000.8" algo="Sum"/><pk mz="577.51367240" i="3293.86" sn="13.4935" a="125.963" fwhm="0.0298171" res="19368.6" algo="Sum"/><pk mz="578.51914962" i="1340.95" sn="5.49498" a="45.2148" fwhm="0.0310216" res="18648.9" algo="Sum"/><pk mz="579.28749640" i="3696.6" sn="15.1451" a="131.81" fwhm="0.0291007" res="19906.3" algo="Sum"/><pk mz="580.29002004" i="1546.81" sn="6.33915" a="64.2328" fwhm="0.0335969" res="17272.2" algo="Sum"/><pk mz="581.39651427" i="5155.14" sn="21.1028" a="257.598" fwhm="0.0375215" res="15495" algo="Sum"/><pk mz="582.39979113" i="2000.71" sn="8.17782" a="91.5884" fwhm="0.0397569" res="14649" algo="Sum"/><pk mz="582.85763567" i="1308.5" sn="5.34563" a="49.674" fwhm="0.0348274" res="16735.6" algo="Sum"/><pk mz="583.24983000" i="4574.87" sn="18.6825" a="151.538" fwhm="0.0303686" res="19205.7" algo="Sum"/><pk mz="583.32050790" i="2633.32" sn="10.7538" a="99.2255" fwhm="0.0343443" res="16984.5" algo="Sum"/><pk mz="583.38811974" i="1875" sn="7.65701" a="104.586" fwhm="0.0520754" res="11202.8" algo="Sum"/><pk mz="584.25541950" i="3469.54" sn="14.1689" a="123.695" fwhm="0.0300507" res="19442.4" algo="Sum"/><pk mz="584.32203889" i="1075.79" sn="4.39332" a="42.0034" fwhm="0.0398767" res="14653.2" algo="Sum"/><pk mz="585.26637669" i="5031.71" sn="20.5425" a="187.058" fwhm="0.0348723" res="16783.1" algo="Sum"/><pk mz="585.33555761" i="14027.7" sn="57.2883" a="522.581" fwhm="0.0304139" res="19245.7" algo="Sum"/><pk mz="586.27140204" i="1709.7" sn="6.98561" a="62.2583" fwhm="0.0417724" res="14034.9" algo="Sum"/><pk mz="586.33830779" i="5018.91" sn="20.5095" a="195.215" fwhm="0.0332749" res="17621.1" algo="Sum"/><pk mz="586.72404092" i="1137.45" sn="4.64833" a="60.4187" fwhm="0.038532" res="15226.9" algo="Sum"/><pk mz="587.33580877" i="3479.86" sn="14.225" a="152.866" fwhm="0.0378346" res="15523.8" algo="Sum"/><pk mz="588.33828884" i="1162.71" sn="4.75432" a="56.2163" fwhm="0.0453827" res="12963.9" algo="Sum"/><pk mz="588.40434213" i="1323.87" sn="5.41329" a="52.0189" fwhm="0.0345964" res="17007.7" algo="Sum"/><pk mz="589.40667769" i="1102.98" sn="4.51118" a="57.8504" fwhm="0.0514839" res="11448.4" algo="Sum"/><pk mz="589.47397071" i="1079.27" sn="4.41371" a="50.4665" fwhm="0.0368683" res="15988.6" algo="Sum"/><pk mz="590.31629909" i="1130.19" sn="4.61893" a="53.4347" fwhm="0.035328" res="16709.6" algo="Sum"/><pk mz="593.33749297" i="1044.23" sn="4.27192" a="68.014" fwhm="0.0521089" res="11386.5" algo="Sum"/><pk mz="594.75431469" i="1140.43" sn="4.65745" a="48.7891" fwhm="0.0409231" res="14533.5" algo="Sum"/><pk mz="595.34669731" i="2176.99" sn="8.87526" a="110.424" fwhm="0.0368789" res="16143.3" algo="Sum"/><pk mz="596.75078777" i="1213.19" sn="4.94173" a="54.1754" fwhm="0.0379687" res="15716.9" algo="Sum"/><pk mz="597.34572273" i="1107.61" sn="4.515" a="47.3295" fwhm="0.0435205" res="13725.6" algo="Sum"/><pk mz="597.38874565" i="1187.14" sn="4.83954" a="53.4599" fwhm="0.0459941" res="12988.4" algo="Sum"/><pk mz="599.36652949" i="1579.48" sn="6.44217" a="85.5875" fwhm="0.0533035" res="11244.4" algo="Sum"/><pk mz="599.49760414" i="1240.49" sn="5.05952" a="49.0213" fwhm="0.0390277" res="15360.8" algo="Sum"/><pk mz="601.34186465" i="3111.09" sn="12.6823" a="160.455" fwhm="0.0438234" res="13721.9" algo="Sum"/><pk mz="601.51287192" i="2620.13" sn="10.6809" a="95.137" fwhm="0.0327668" res="18357.4" algo="Sum"/><pk mz="602.34544890" i="1236" sn="5.04034" a="61.6552" fwhm="0.0459175" res="13118" algo="Sum"/><pk mz="602.51615800" i="1222.68" sn="4.98627" a="53.1018" fwhm="0.0353637" res="17037.7" algo="Sum"/><pk mz="602.69673566" i="1121.01" sn="4.56911" a="47.8569" fwhm="0.0393284" res="15324.7" algo="Sum"/><pk mz="603.35527364" i="1202.77" sn="4.90106" a="58.1945" fwhm="0.0624721" res="9657.99" algo="Sum"/><pk mz="603.52791895" i="2401.59" sn="9.78989" a="89.7955" fwhm="0.0343222" res="17584.2" algo="Sum"/><pk mz="604.45358355" i="1002.78" sn="4.08973" a="51.5278" fwhm="0.0420575" res="14372.1" algo="Sum"/><pk mz="604.53360975" i="1089.37" sn="4.4431" a="44.8249" fwhm="0.0451906" res="13377.4" algo="Sum"/><pk mz="604.78384733" i="1198.49" sn="4.89025" a="56.4535" fwhm="0.0402483" res="15026.3" algo="Sum"/><pk mz="605.37613057" i="2783.56" sn="11.3488" a="126.34" fwhm="0.0351082" res="17243.2" algo="Sum"/><pk mz="605.45261375" i="1040.18" sn="4.24102" a="52.545" fwhm="0.0629318" res="9620.78" algo="Sum"/><pk mz="606.37928155" i="1246.7" sn="5.0835" a="59.4471" fwhm="0.0372097" res="16296.3" algo="Sum"/><pk mz="606.78068698" i="1132.99" sn="4.62299" a="49.3279" fwhm="0.0426758" res="14218.4" algo="Sum"/><pk mz="607.24621258" i="1491.72" sn="6.08511" a="60.1705" fwhm="0.0338855" res="17920.5" algo="Sum"/><pk mz="607.38385385" i="1098.36" sn="4.47981" a="54.3978" fwhm="0.0475986" res="12760.5" algo="Sum"/><pk mz="608.46377631" i="1498.54" sn="6.10541" a="60.4496" fwhm="0.0345269" res="17622.9" algo="Sum"/><pk mz="609.33244450" i="1103.15" sn="4.49554" a="47.3395" fwhm="0.0565033" res="10784" algo="Sum"/><pk mz="610.72936410" i="1058.2" sn="4.31455" a="61.0082" fwhm="0.0533167" res="11454.8" algo="Sum"/><pk mz="612.72574399" i="1191.54" sn="4.85576" a="63.8373" fwhm="0.0503412" res="12171.4" algo="Sum"/><pk mz="613.33328478" i="2078.05" sn="8.47072" a="89.3205" fwhm="0.0375871" res="16317.7" algo="Sum"/><pk mz="614.33640287" i="1192.77" sn="4.85662" a="65.0994" fwhm="0.0354824" res="17313.8" algo="Sum"/><pk mz="614.72601045" i="1002.79" sn="4.08185" a="63.1895" fwhm="0.0632832" res="9713.89" algo="Sum"/><pk mz="614.81243890" i="1415.65" sn="5.76464" a="68.8851" fwhm="0.0373592" res="16456.8" algo="Sum"/><pk mz="615.48926459" i="3087.77" sn="12.5818" a="129.768" fwhm="0.0328073" res="18760.8" algo="Sum"/><pk mz="616.17041012" i="6108.23" sn="24.8675" a="223.717" fwhm="0.0314186" res="19611.7" algo="Sum"/><pk mz="616.49322159" i="1345.06" sn="5.47866" a="57.9626" fwhm="0.0322418" res="19120.9" algo="Sum"/><pk mz="616.80837113" i="1030.51" sn="4.20089" a="47.3254" fwhm="0.0484086" res="12741.7" algo="Sum"/><pk mz="617.17293971" i="2575.97" sn="10.5071" a="96.2984" fwhm="0.0312214" res="19767.6" algo="Sum"/><pk mz="617.31631196" i="1725.27" sn="7.03715" a="78.0682" fwhm="0.0464823" res="13280.7" algo="Sum"/><pk mz="617.50522952" i="3183.2" sn="12.9753" a="135.437" fwhm="0.0333066" res="18540" algo="Sum"/><pk mz="618.50890941" i="1368.41" sn="5.57724" a="59.2666" fwhm="0.0371031" res="16670" algo="Sum"/><pk mz="618.82184861" i="1088.18" sn="4.43807" a="65.0463" fwhm="0.0399747" res="15480.4" algo="Sum"/><pk mz="619.53050708" i="1517.35" sn="6.18545" a="73.2252" fwhm="0.0435189" res="14235.9" algo="Sum"/><pk mz="620.53425153" i="1009.57" sn="4.11344" a="44.9" fwhm="0.0415714" res="14927" algo="Sum"/><pk mz="620.75678227" i="1139.9" sn="4.64581" a="55.9149" fwhm="0.0489394" res="12684.2" algo="Sum"/><pk mz="621.33827901" i="1899.52" sn="7.73553" a="85.8093" fwhm="0.0388811" res="15980.5" algo="Sum"/><pk mz="622.75483445" i="1086.53" sn="4.42327" a="51.2243" fwhm="0.0440208" res="14146.8" algo="Sum"/><pk mz="624.83895616" i="1541.34" sn="6.27849" a="62.4068" fwhm="0.0356436" res="17530.2" algo="Sum"/><pk mz="628.85351835" i="1039.75" sn="4.24668" a="46.5914" fwhm="0.0441811" res="14233.6" algo="Sum"/><pk mz="629.30773532" i="1267.46" sn="5.17492" a="57.1453" fwhm="0.0361164" res="17424.4" algo="Sum"/><pk mz="630.78485712" i="1155.69" sn="4.71666" a="65.6099" fwhm="0.0484983" res="13006.3" algo="Sum"/><pk mz="631.46395021" i="1737.42" sn="7.09028" a="71.3657" fwhm="0.0407636" res="15490.9" algo="Sum"/><pk mz="632.48317160" i="2407.14" sn="9.8338" a="113.193" fwhm="0.0351859" res="17975.5" algo="Sum"/><pk mz="633.48249257" i="2098.48" sn="8.57347" a="102.985" fwhm="0.0446534" res="14186.7" algo="Sum"/><pk mz="634.86861895" i="1252.7" sn="5.11282" a="57.0149" fwhm="0.0364291" res="17427.5" algo="Sum"/><pk mz="639.48802637" i="2861.5" sn="11.6886" a="116.061" fwhm="0.0323493" res="19768.2" algo="Sum"/><pk mz="640.49364560" i="1409.24" sn="5.75536" a="62.5157" fwhm="0.0381363" res="16794.9" algo="Sum"/><pk mz="640.81289789" i="1319.47" sn="5.39014" a="52.5328" fwhm="0.041235" res="15540.5" algo="Sum"/><pk mz="641.50409057" i="5285.29" sn="21.6197" a="197.267" fwhm="0.031821" res="20159.8" algo="Sum"/><pk mz="642.50791663" i="2573.66" sn="10.5372" a="99.3338" fwhm="0.0329241" res="19514.8" algo="Sum"/><pk mz="643.51938982" i="3930.85" sn="16.1144" a="162.417" fwhm="0.033524" res="19195.8" algo="Sum"/><pk mz="644.52332261" i="1721.22" sn="7.064" a="70.6098" fwhm="0.0363284" res="17741.6" algo="Sum"/><pk mz="644.67975684" i="1090.8" sn="4.47802" a="50.1044" fwhm="0.0547688" res="11770.9" algo="Sum"/><pk mz="645.54998446" i="4438.29" sn="18.231" a="192.018" fwhm="0.0348174" res="18541" algo="Sum"/><pk mz="646.49925735" i="2418.71" sn="9.93163" a="93.8326" fwhm="0.0367579" res="17588" algo="Sum"/><pk mz="646.55260998" i="2271.78" sn="9.3283" a="85.7947" fwhm="0.0381848" res="16932.2" algo="Sum"/><pk mz="646.68110272" i="1023.9" sn="4.20549" a="54.369" fwhm="0.0623488" res="10372" algo="Sum"/><pk mz="647.45114467" i="5335.16" sn="21.913" a="232.903" fwhm="0.0346873" res="18665.3" algo="Sum"/><pk mz="647.50046547" i="1488.74" sn="6.11455" a="47.3861" fwhm="0.0391647" res="16532.8" algo="Sum"/><pk mz="647.56494458" i="3673.77" sn="15.0926" a="140.355" fwhm="0.0351264" res="18435.3" algo="Sum"/><pk mz="648.45587838" i="2606.34" sn="10.7097" a="111.878" fwhm="0.0347654" res="18652.3" algo="Sum"/><pk mz="648.56936943" i="1748.22" sn="7.18524" a="78.7067" fwhm="0.0393411" res="16485.8" algo="Sum"/><pk mz="649.45326532" i="1090.33" sn="4.48623" a="67.852" fwhm="0.0559487" res="11608" algo="Sum"/><pk mz="649.58076091" i="1132.01" sn="4.65655" a="49.1337" fwhm="0.0418464" res="15523" algo="Sum"/><pk mz="650.62895995" i="1155.74" sn="4.75806" a="52.0837" fwhm="0.0517815" res="12564.9" algo="Sum"/><pk mz="652.70845627" i="997.204" sn="4.11395" a="53.3169" fwhm="0.0575012" res="11351.2" algo="Sum"/><pk mz="654.70746692" i="1048.11" sn="4.33552" a="52.9562" fwhm="0.0564837" res="11591.1" algo="Sum"/><pk mz="655.46319764" i="1427.32" sn="5.90485" a="77.2149" fwhm="0.042403" res="15458" algo="Sum"/><pk mz="656.46497981" i="1010.81" sn="4.18618" a="54.8534" fwhm="0.0437209" res="15014.9" algo="Sum"/><pk mz="656.71093152" i="991.112" sn="4.10763" a="67.9042" fwhm="0.0789437" res="8318.73" algo="Sum"/><pk mz="657.36061278" i="1313.23" sn="5.44127" a="64.9336" fwhm="0.0395812" res="16607.9" algo="Sum"/><pk mz="657.47680644" i="2476.5" sn="10.2644" a="116.576" fwhm="0.0380853" res="17263.2" algo="Sum"/><pk mz="658.48201512" i="1219.55" sn="5.06387" a="56.0025" fwhm="0.0386311" res="17045.4" algo="Sum"/><pk mz="659.49169775" i="1735.44" sn="7.20865" a="85.2996" fwhm="0.0393408" res="16763.6" algo="Sum"/><pk mz="660.65245477" i="1110.22" sn="4.61722" a="64.9426" fwhm="0.0530283" res="12458.5" algo="Sum"/><pk mz="661.52433423" i="2251.22" sn="9.36851" a="103.676" fwhm="0.0417775" res="15834.5" algo="Sum"/><pk mz="662.52474111" i="1257.32" sn="5.23482" a="53.8004" fwhm="0.0448479" res="14772.7" algo="Sum"/><pk mz="662.65215697" i="1021.14" sn="4.25405" a="37.8523" fwhm="0.042049" res="15759.1" algo="Sum"/><pk mz="662.73972517" i="1027.42" sn="4.28022" a="58.016" fwhm="0.0547465" res="12105.6" algo="Sum"/><pk mz="663.44626652" i="23104.3" sn="96.3259" a="846.186" fwhm="0.0317691" res="20883.4" algo="Sum"/><pk mz="663.53735482" i="1783.7" sn="7.43654" a="93.6699" fwhm="0.053459" res="12412.1" algo="Sum"/><pk mz="664.44952193" i="11137.8" sn="46.4873" a="406.716" fwhm="0.0314586" res="21121.4" algo="Sum"/><pk mz="664.53933068" i="1041.58" sn="4.34736" a="59.944" fwhm="0.0683464" res="9723.11" algo="Sum"/><pk mz="664.73731260" i="1044.28" sn="4.35923" a="47.6236" fwhm="0.0647047" res="10273.4" algo="Sum"/><pk mz="665.45327851" i="2957.78" sn="12.3601" a="121.499" fwhm="0.0359906" res="18489.7" algo="Sum"/><pk mz="666.60873729" i="1826.66" sn="7.63831" a="93.7507" fwhm="0.043696" res="15255.6" algo="Sum"/><pk mz="668.61011584" i="1052.33" sn="4.41141" a="66.9289" fwhm="0.0662847" res="10086.9" algo="Sum"/><pk mz="669.43420602" i="1443.18" sn="6.06404" a="81.5407" fwhm="0.0419041" res="15975.4" algo="Sum"/><pk mz="669.55125098" i="2790.85" sn="11.7268" a="114.005" fwhm="0.034604" res="19349" algo="Sum"/><pk mz="670.55539272" i="1516.51" sn="6.37809" a="70.936" fwhm="0.0417511" res="16060.8" algo="Sum"/><pk mz="670.60395222" i="1057.39" sn="4.44815" a="52.8832" fwhm="0.0527292" res="12717.9" algo="Sum"/><pk mz="670.68344956" i="1298.91" sn="5.46483" a="70.0917" fwhm="0.0517678" res="12955.6" algo="Sum"/><pk mz="671.44209049" i="1698.14" sn="7.15586" a="97.5737" fwhm="0.0420986" res="15949.3" algo="Sum"/><pk mz="671.56663145" i="76943.5" sn="324.305" a="2629.07" fwhm="0.0295649" res="22715" algo="Sum"/><pk mz="672.56977787" i="38409.1" sn="161.972" a="1396.9" fwhm="0.0310696" res="21647.2" algo="Sum"/><pk mz="672.67661673" i="1310.74" sn="5.52876" a="78.7305" fwhm="0.0763168" res="8814.27" algo="Sum"/><pk mz="672.76650031" i="1103.22" sn="4.65348" a="66.2126" fwhm="0.0559308" res="12028.6" algo="Sum"/><pk mz="673.57837813" i="21731.5" sn="91.7451" a="844.918" fwhm="0.0336682" res="20006.3" algo="Sum"/><pk mz="674.58368019" i="8345.66" sn="35.2822" a="345.767" fwhm="0.033994" res="19844.2" algo="Sum"/><pk mz="674.76523115" i="1040.24" sn="4.39775" a="46.6312" fwhm="0.0571763" res="11801.5" algo="Sum"/><pk mz="675.53627468" i="5504.66" sn="23.2847" a="209.429" fwhm="0.0347668" res="19430.5" algo="Sum"/><pk mz="675.58898603" i="2339.97" sn="9.89806" a="97.5376" fwhm="0.0456" res="14815.5" algo="Sum"/><pk mz="676.54022190" i="2576.39" sn="10.9133" a="112.475" fwhm="0.0356232" res="18991.6" algo="Sum"/><pk mz="680.47978227" i="1951.77" sn="8.34551" a="113.867" fwhm="0.0481357" res="14136.7" algo="Sum"/><pk mz="680.71357420" i="993.154" sn="4.24944" a="59.3539" fwhm="0.0719087" res="9466.35" algo="Sum"/><pk mz="681.47881565" i="1185.56" sn="5.07931" a="64.0323" fwhm="0.0485356" res="14040.8" algo="Sum"/><pk mz="682.79621766" i="1166.66" sn="5.01961" a="51.7415" fwhm="0.0449322" res="15196.1" algo="Sum"/><pk mz="685.42664491" i="43459.2" sn="187.823" a="1708.71" fwhm="0.0344639" res="19888.2" algo="Sum"/><pk mz="685.52453710" i="2170.8" sn="9.38182" a="100.523" fwhm="0.0534978" res="12814.1" algo="Sum"/><pk mz="686.42995413" i="20143.4" sn="87.227" a="831.693" fwhm="0.0357884" res="19180.2" algo="Sum"/><pk mz="686.53040486" i="1249.08" sn="5.40891" a="63.5662" fwhm="0.0538469" res="12749.7" algo="Sum"/><pk mz="687.43328773" i="5382.58" sn="23.3323" a="265.794" fwhm="0.041597" res="16526" algo="Sum"/><pk mz="687.54061664" i="39502" sn="171.269" a="1449.43" fwhm="0.0316398" res="21730.3" algo="Sum"/><pk mz="688.43541959" i="1153.88" sn="5.00554" a="53.7001" fwhm="0.0551699" res="12478.5" algo="Sum"/><pk mz="688.54394528" i="19433.3" sn="84.3183" a="778.887" fwhm="0.0333778" res="20628.8" algo="Sum"/><pk mz="689.55013528" i="14905.6" sn="64.7282" a="659.63" fwhm="0.0363546" res="18967.4" algo="Sum"/><pk mz="690.55351499" i="5771.79" sn="25.0443" a="272.638" fwhm="0.0415192" res="16632.1" algo="Sum"/><pk mz="691.55591130" i="1981.87" sn="8.60982" a="103.023" fwhm="0.0472807" res="14626.6" algo="Sum"/><pk mz="692.82562860" i="1264.91" sn="5.50236" a="60.1952" fwhm="0.0404404" res="17132" algo="Sum"/><pk mz="693.55177999" i="2031.54" sn="8.84105" a="87.5971" fwhm="0.0376304" res="18430.6" algo="Sum"/><pk mz="694.55389446" i="1176.27" sn="5.13107" a="63.2454" fwhm="0.0494358" res="14049.6" algo="Sum"/><pk mz="695.56642811" i="18868.3" sn="82.6322" a="721.89" fwhm="0.0331946" res="20954.2" algo="Sum"/><pk mz="696.57049579" i="10042.3" sn="44.0844" a="387.908" fwhm="0.0346617" res="20096.3" algo="Sum"/><pk mz="697.51986723" i="2673.35" sn="11.7862" a="115.717" fwhm="0.0394286" res="17690.7" algo="Sum"/><pk mz="697.57621872" i="3606.34" sn="15.9032" a="156.814" fwhm="0.0396642" res="17587" algo="Sum"/><pk mz="698.52415101" i="1307.83" sn="5.77499" a="62.1341" fwhm="0.0568575" res="12285.5" algo="Sum"/><pk mz="698.58128148" i="1248.81" sn="5.51438" a="80.042" fwhm="0.0733587" res="9522.82" algo="Sum"/><pk mz="701.40217819" i="15277.6" sn="67.8193" a="586.955" fwhm="0.0336621" res="20836.6" algo="Sum"/><pk mz="701.55200750" i="11887.3" sn="52.7848" a="466.921" fwhm="0.0336035" res="20877.3" algo="Sum"/><pk mz="702.40594315" i="7092.64" sn="31.557" a="281.302" fwhm="0.033981" res="20670.5" algo="Sum"/><pk mz="702.55534055" i="5402.19" sn="24.0492" a="230.642" fwhm="0.0361886" res="19413.7" algo="Sum"/><pk mz="702.85527843" i="992.142" sn="4.41684" a="45.5662" fwhm="0.0407522" res="17247" algo="Sum"/><pk mz="703.40820294" i="2949.54" sn="13.1328" a="146.266" fwhm="0.0443208" res="15870.8" algo="Sum"/><pk mz="703.56796556" i="67138.5" sn="298.933" a="2383.52" fwhm="0.0311576" res="22580.9" algo="Sum"/><pk mz="704.57116849" i="29599.4" sn="132.012" a="1085.17" fwhm="0.0329019" res="21414.3" algo="Sum"/><pk mz="705.49321061" i="1040.03" sn="4.63941" a="60.727" fwhm="0.0737942" res="9560.28" algo="Sum"/><pk mz="705.57674611" i="9751.44" sn="43.4996" a="415.703" fwhm="0.0361541" res="19515.8" algo="Sum"/><pk mz="706.53179837" i="1824.84" sn="8.17416" a="67.2832" fwhm="0.0463477" res="15244.1" algo="Sum"/><pk mz="706.58092617" i="2885.2" sn="12.9239" a="135.029" fwhm="0.0443972" res="15915" algo="Sum"/><pk mz="708.80031458" i="1035.16" sn="4.67358" a="60.7229" fwhm="0.0483361" res="14664" algo="Sum"/><pk mz="709.52553282" i="1631.14" sn="7.38303" a="92.4259" fwhm="0.0427149" res="16610.7" algo="Sum"/><pk mz="711.54058201" i="15129.5" sn="68.9497" a="592.917" fwhm="0.0352102" res="20208.4" algo="Sum"/><pk mz="712.54419303" i="7957.86" sn="36.4113" a="350.577" fwhm="0.0361295" res="19721.9" algo="Sum"/><pk mz="713.54625556" i="3695.28" sn="16.9552" a="193.897" fwhm="0.0404466" res="17641.7" algo="Sum"/><pk mz="714.54805569" i="1611.89" sn="7.43138" a="80.7072" fwhm="0.0569583" res="12545.1" algo="Sum"/><pk mz="715.56086679" i="1126.22" sn="5.20638" a="74.8419" fwhm="0.0623909" res="11469" algo="Sum"/><pk mz="717.58367039" i="2256.77" sn="10.479" a="111.863" fwhm="0.0428524" res="16745.5" algo="Sum"/><pk mz="718.57329256" i="2558.56" sn="11.8958" a="163.63" fwhm="0.0573708" res="12525.1" algo="Sum"/><pk mz="719.56876004" i="3454.24" sn="16.0775" a="163.964" fwhm="0.0408074" res="17633.3" algo="Sum"/><pk mz="720.57856871" i="3461.74" sn="16.1519" a="227.236" fwhm="0.0526664" res="13681.9" algo="Sum"/><pk mz="721.58231439" i="1616.92" sn="7.59038" a="109.118" fwhm="0.0617228" res="11690.7" algo="Sum"/><pk mz="723.53491706" i="5476.87" sn="25.9104" a="233.809" fwhm="0.0359822" res="20108.1" algo="Sum"/><pk mz="724.53517360" i="3211.29" sn="15.2514" a="161.765" fwhm="0.0481335" res="15052.6" algo="Sum"/><pk mz="725.55045528" i="30256.3" sn="144.638" a="1168.15" fwhm="0.0337037" res="21527.3" algo="Sum"/><pk mz="726.55363615" i="13663.3" sn="65.5532" a="549.237" fwhm="0.0345214" res="21046.5" algo="Sum"/><pk mz="727.47321555" i="1016.52" sn="4.91036" a="52.8703" fwhm="0.0627025" res="11602" algo="Sum"/><pk mz="727.56015920" i="5098.01" sn="24.6291" a="249.84" fwhm="0.0409191" res="17780.4" algo="Sum"/><pk mz="728.51735141" i="1380.28" sn="6.69143" a="45.5765" fwhm="0.0459476" res="15855.4" algo="Sum"/><pk mz="728.56310081" i="2174.45" sn="10.5436" a="117.589" fwhm="0.0568742" res="12810.1" algo="Sum"/><pk mz="729.52610593" i="1099.39" sn="5.35137" a="44.9725" fwhm="0.0559334" res="13042.8" algo="Sum"/><pk mz="729.58410982" i="8258.16" sn="40.1974" a="368.654" fwhm="0.0363415" res="20075.8" algo="Sum"/><pk mz="730.53281495" i="2376.49" sn="11.5901" a="94.4919" fwhm="0.0461953" res="15814" algo="Sum"/><pk mz="730.58723261" i="4032.99" sn="19.6688" a="173.879" fwhm="0.0416164" res="17555.3" algo="Sum"/><pk mz="731.53377920" i="1439.41" sn="7.03167" a="57.7883" fwhm="0.049465" res="14788.9" algo="Sum"/><pk mz="731.59969577" i="13566.1" sn="66.2721" a="537.29" fwhm="0.0350776" res="20856.6" algo="Sum"/><pk mz="732.54745258" i="6269.98" sn="30.6949" a="268.097" fwhm="0.0392302" res="18673.1" algo="Sum"/><pk mz="732.60329406" i="6560.85" sn="32.1192" a="299.917" fwhm="0.0397843" res="18414.4" algo="Sum"/><pk mz="733.55031739" i="3297.87" sn="16.1883" a="147.976" fwhm="0.0408264" res="17967.5" algo="Sum"/><pk mz="733.60935234" i="2769.52" sn="13.5957" a="116.389" fwhm="0.0445057" res="16483.5" algo="Sum"/><pk mz="734.56296788" i="8717.78" sn="42.9624" a="379.475" fwhm="0.0370411" res="19831" algo="Sum"/><pk mz="735.56183418" i="4671.37" sn="23.0839" a="257.21" fwhm="0.050534" res="14555.8" algo="Sum"/><pk mz="736.55522373" i="2119.52" sn="10.5287" a="145.622" fwhm="0.0630562" res="11680.9" algo="Sum"/><pk mz="737.54928345" i="1172.2" sn="5.84054" a="60.2351" fwhm="0.0528104" res="13966" algo="Sum"/><pk mz="739.55812460" i="2691.86" sn="13.5546" a="134.376" fwhm="0.0456906" res="16186.2" algo="Sum"/><pk mz="740.55473624" i="2475.17" sn="12.5457" a="117.133" fwhm="0.0557558" res="13282.1" algo="Sum"/><pk mz="741.52659854" i="3832.63" sn="19.5052" a="177.161" fwhm="0.0462198" res="16043.5" algo="Sum"/><pk mz="742.56685367" i="5124.55" sn="26.261" a="219.63" fwhm="0.0466189" res="15928.4" algo="Sum"/><pk mz="742.64223509" i="1055.75" sn="5.41025" a="49.6317" fwhm="0.0644888" res="11515.8" algo="Sum"/><pk mz="743.57256804" i="2588.89" sn="13.3133" a="129.154" fwhm="0.0515005" res="14438.2" algo="Sum"/><pk mz="744.58107585" i="4337.39" sn="22.4231" a="181.863" fwhm="0.0442628" res="16821.8" algo="Sum"/><pk mz="745.58790543" i="2155.48" sn="11.1681" a="138.935" fwhm="0.067721" res="11009.7" algo="Sum"/><pk mz="746.50494984" i="996.626" sn="5.18247" a="38.5938" fwhm="0.0536453" res="13915.6" algo="Sum"/><pk mz="746.60077766" i="4270.27" sn="22.2055" a="217.383" fwhm="0.0541526" res="13787" algo="Sum"/><pk mz="747.60316709" i="1992.92" sn="10.3892" a="115.715" fwhm="0.0512635" res="14583.6" algo="Sum"/><pk mz="748.52427538" i="1440.51" sn="7.54988" a="81.8963" fwhm="0.0566694" res="13208.6" algo="Sum"/><pk mz="748.58126927" i="1414.85" sn="7.41639" a="60.8339" fwhm="0.0564878" res="13252.1" algo="Sum"/><pk mz="749.53652291" i="1156.08" sn="6.08737" a="71.0401" fwhm="0.059485" res="12600.4" algo="Sum"/><pk mz="750.53994661" i="1922.74" sn="10.1603" a="103.34" fwhm="0.0558394" res="13441.1" algo="Sum"/><pk mz="751.56594899" i="3969.74" sn="21.0729" a="196.7" fwhm="0.0428933" res="17521.8" algo="Sum"/><pk mz="752.56172396" i="3369.11" sn="17.981" a="177.831" fwhm="0.0545401" res="13798.3" algo="Sum"/><pk mz="753.58142590" i="6286.97" sn="33.6965" a="310.054" fwhm="0.0440718" res="17098.9" algo="Sum"/><pk mz="754.53281751" i="4595.41" sn="24.7134" a="204.464" fwhm="0.0510409" res="14782.9" algo="Sum"/><pk mz="754.58314992" i="3530.44" sn="18.9854" a="162.338" fwhm="0.0497593" res="15164.7" algo="Sum"/><pk mz="755.53610160" i="2358.98" sn="12.769" a="107.626" fwhm="0.0491483" res="15372.6" algo="Sum"/><pk mz="755.59260527" i="1863.75" sn="10.0903" a="95.5554" fwhm="0.055641" res="13579.8" algo="Sum"/><pk mz="756.54774803" i="10004.3" sn="54.3773" a="528.702" fwhm="0.0388795" res="19458.8" algo="Sum"/><pk mz="757.55146541" i="4924.32" sn="26.9416" a="227.925" fwhm="0.0388978" res="19475.4" algo="Sum"/><pk mz="757.61669589" i="3889.83" sn="21.2817" a="178.567" fwhm="0.0402388" res="18828" algo="Sum"/><pk mz="758.56557367" i="204190" sn="1119.68" a="6590.41" fwhm="0.0269577" res="28139.1" algo="Sum"/><pk mz="759.56869187" i="93657.4" sn="515.505" a="3291.15" fwhm="0.0307594" res="24693.9" algo="Sum"/><pk mz="759.62994140" i="7108.69" sn="39.1273" a="259.164" fwhm="0.0400459" res="18969" algo="Sum"/><pk mz="760.57909776" i="97466.4" sn="537.276" a="3464.66" fwhm="0.0318441" res="23884.5" algo="Sum"/><pk mz="761.58322992" i="38705.2" sn="214.273" a="1500.32" fwhm="0.0349863" res="21768.1" algo="Sum"/><pk mz="762.58773091" i="11504" sn="63.9453" a="510.725" fwhm="0.037931" res="20104.6" algo="Sum"/><pk mz="763.59218210" i="2898.34" sn="16.1644" a="175.724" fwhm="0.0480929" res="15877.4" algo="Sum"/><pk mz="764.55239031" i="2925.47" sn="16.4088" a="123.564" fwhm="0.0493115" res="15504.5" algo="Sum"/><pk mz="765.55470629" i="1831.76" sn="10.3089" a="89.799" fwhm="0.0546787" res="14001" algo="Sum"/><pk mz="766.56861368" i="8622.5" sn="48.7813" a="380.262" fwhm="0.0436934" res="17544.3" algo="Sum"/><pk mz="767.57166350" i="4689.61" sn="26.6266" a="209.477" fwhm="0.0477783" res="16065.3" algo="Sum"/><pk mz="768.58319422" i="10671.9" sn="61.0899" a="472.648" fwhm="0.0497183" res="15458.8" algo="Sum"/><pk mz="769.58650783" i="5430.89" sn="31.1787" a="266.613" fwhm="0.0491183" res="15668" algo="Sum"/><pk mz="770.51715262" i="1578.91" sn="9.13542" a="70.3594" fwhm="0.044254" res="17411.2" algo="Sum"/><pk mz="770.59664055" i="4404.85" sn="25.4905" a="201.25" fwhm="0.0492295" res="15653.1" algo="Sum"/><pk mz="771.60517363" i="2021.92" sn="11.753" a="78.7306" fwhm="0.0547784" res="14085.9" algo="Sum"/><pk mz="772.52438656" i="1738.64" sn="10.1823" a="77.1015" fwhm="0.0433717" res="17811.7" algo="Sum"/><pk mz="772.58242341" i="6200.72" sn="36.3146" a="275.218" fwhm="0.0478157" res="16157.5" algo="Sum"/><pk mz="773.52742270" i="1026.41" sn="6.02851" a="47.6409" fwhm="0.0464575" res="16650.2" algo="Sum"/><pk mz="773.58513717" i="3203.94" sn="18.8179" a="150.88" fwhm="0.0540836" res="14303.5" algo="Sum"/><pk mz="773.64699891" i="2551" sn="14.983" a="128.992" fwhm="0.0575509" res="13442.8" algo="Sum"/><pk mz="774.54494325" i="1940.6" sn="11.4423" a="105.476" fwhm="0.0519753" res="14902.2" algo="Sum"/><pk mz="774.59465462" i="2848.85" sn="16.7976" a="159.431" fwhm="0.0753466" res="10280.4" algo="Sum"/><pk mz="774.64814010" i="1762.21" sn="10.3909" a="76.9601" fwhm="0.0500585" res="15474.9" algo="Sum"/><pk mz="775.55041441" i="1374.97" sn="8.12386" a="77.0122" fwhm="0.0569715" res="13613" algo="Sum"/><pk mz="775.59855146" i="1527.97" sn="9.02802" a="81.9331" fwhm="0.0716388" res="10826.5" algo="Sum"/><pk mz="776.55708373" i="1811.48" sn="10.7443" a="114.28" fwhm="0.09117" res="8517.68" algo="Sum"/><pk mz="777.56155945" i="1356.07" sn="8.07095" a="68.5191" fwhm="0.0662307" res="11740.2" algo="Sum"/><pk mz="778.53560127" i="3796.89" sn="22.692" a="263.273" fwhm="0.0541492" res="14377.6" algo="Sum"/><pk mz="779.54035962" i="2234.34" sn="13.4276" a="125.054" fwhm="0.062278" res="12517.1" algo="Sum"/><pk mz="779.59969975" i="2085.9" sn="12.5389" a="125.684" fwhm="0.0567505" res="13737.3" algo="Sum"/><pk mz="780.54908715" i="119091" sn="719.016" a="4201.57" fwhm="0.0302926" res="25767" algo="Sum"/><pk mz="781.05287265" i="1561.61" sn="9.43383" a="104.123" fwhm="0.0452198" res="17272.4" algo="Sum"/><pk mz="781.55263694" i="56678.3" sn="342.722" a="2105.01" fwhm="0.0333265" res="23451.4" algo="Sum"/><pk mz="782.05879788" i="1859.02" sn="11.2547" a="104.926" fwhm="0.0403429" res="19385.3" algo="Sum"/><pk mz="782.56437009" i="152508" sn="925.27" a="5378.35" fwhm="0.0297244" res="26327.4" algo="Sum"/><pk mz="783.06417153" i="1242.68" sn="7.55433" a="73.4784" fwhm="0.0443928" res="17639.4" algo="Sum"/><pk mz="783.56753493" i="68997.9" sn="421.336" a="2614.72" fwhm="0.0334593" res="23418.5" algo="Sum"/><pk mz="784.07439836" i="1105.33" sn="6.75613" a="73.612" fwhm="0.0479143" res="16364.1" algo="Sum"/><pk mz="784.57787192" i="60706.6" sn="372.36" a="2527.54" fwhm="0.0350683" res="22372.8" algo="Sum"/><pk mz="785.58263601" i="25082" sn="155.057" a="1007.72" fwhm="0.0370071" res="21227.9" algo="Sum"/><pk mz="785.64824868" i="9823.62" sn="60.7296" a="441.759" fwhm="0.0415521" res="18907.5" algo="Sum"/><pk mz="786.50375049" i="1535.08" sn="9.53523" a="72.1278" fwhm="0.0495318" res="15878.8" algo="Sum"/><pk mz="786.59608770" i="97288.1" sn="604.309" a="3522.26" fwhm="0.0320118" res="24572" algo="Sum"/><pk mz="787.51677046" i="1018.06" sn="6.35124" a="43.793" fwhm="0.0508691" res="15481.2" algo="Sum"/><pk mz="787.59943072" i="46045.6" sn="287.257" a="1787.38" fwhm="0.0343675" res="22917" algo="Sum"/><pk mz="787.66307233" i="11656.7" sn="72.721" a="484.95" fwhm="0.0443319" res="17767.4" algo="Sum"/><pk mz="788.60694156" i="21502.7" sn="134.542" a="887.518" fwhm="0.0391114" res="20163.1" algo="Sum"/><pk mz="788.66688824" i="6147.99" sn="38.4681" a="246.542" fwhm="0.0459258" res="17172.7" algo="Sum"/><pk mz="789.55598351" i="2274.55" sn="14.2916" a="113.056" fwhm="0.0491775" res="16055.2" algo="Sum"/><pk mz="789.61205736" i="7252.83" sn="45.5717" a="338.502" fwhm="0.0419449" res="18825" algo="Sum"/><pk mz="789.67214575" i="2155.33" sn="13.5457" a="94.0424" fwhm="0.0451432" res="17492.6" algo="Sum"/><pk mz="790.56615635" i="6260.1" sn="39.4643" a="308.084" fwhm="0.0534634" res="14787.1" algo="Sum"/><pk mz="790.61126683" i="2533.68" sn="15.9748" a="84.9154" fwhm="0.0567272" res="13937.1" algo="Sum"/><pk mz="790.67718149" i="1121.13" sn="7.06918" a="65.0383" fwhm="0.0591534" res="13366.6" algo="Sum"/><pk mz="791.56910517" i="3372.5" sn="21.3211" a="147.8" fwhm="0.052006" res="15220.7" algo="Sum"/><pk mz="792.58216448" i="6162" sn="39.1446" a="294.73" fwhm="0.0498222" res="15908.2" algo="Sum"/><pk mz="793.05152346" i="1550.4" sn="9.87656" a="86.212" fwhm="0.0397137" res="19969.2" algo="Sum"/><pk mz="793.55274876" i="4859.2" sn="30.9594" a="233.368" fwhm="0.0527942" res="15031.1" algo="Sum"/><pk mz="794.05729909" i="1858.07" sn="11.8886" a="86.8873" fwhm="0.0400051" res="19848.9" algo="Sum"/><pk mz="794.56713407" i="7655.18" sn="49.0023" a="260.672" fwhm="0.0389018" res="20424.9" algo="Sum"/><pk mz="794.59888247" i="10094.9" sn="64.6288" a="482.423" fwhm="0.0514381" res="15447.7" algo="Sum"/><pk mz="795.06517194" i="2265.6" sn="14.5234" a="120.136" fwhm="0.0370293" res="21471.2" algo="Sum"/><pk mz="795.57348791" i="4883.21" sn="31.3512" a="185.288" fwhm="0.0382489" res="20799.9" algo="Sum"/><pk mz="795.60251506" i="5548.25" sn="35.6252" a="274.253" fwhm="0.0549007" res="14491.7" algo="Sum"/><pk mz="796.07293390" i="1845.23" sn="11.8701" a="105.376" fwhm="0.0422525" res="18840.9" algo="Sum"/><pk mz="796.52097390" i="16167.6" sn="104.222" a="689.485" fwhm="0.0377837" res="21081.1" algo="Sum"/><pk mz="796.58299424" i="6702.7" sn="43.2178" a="233.575" fwhm="0.050092" res="15902.4" algo="Sum"/><pk mz="796.60998395" i="6735.53" sn="43.4335" a="266.925" fwhm="0.0440993" res="18064" algo="Sum"/><pk mz="797.08161415" i="1044.8" sn="6.74286" a="64.8883" fwhm="0.0592897" res="13443.8" algo="Sum"/><pk mz="797.52438295" i="7954.64" sn="51.4559" a="333.881" fwhm="0.0385566" res="20684.5" algo="Sum"/><pk mz="797.58765278" i="3528.72" sn="22.8275" a="139.778" fwhm="0.0553478" res="14410.5" algo="Sum"/><pk mz="797.61645779" i="3440.57" sn="22.2579" a="193.926" fwhm="0.0497221" res="16041.5" algo="Sum"/><pk mz="798.53331412" i="8925.32" sn="58.1583" a="458.255" fwhm="0.0443886" res="17989.6" algo="Sum"/><pk mz="798.59278638" i="2523.57" sn="16.4474" a="80.5446" fwhm="0.0445826" res="17912.7" algo="Sum"/><pk mz="799.53880226" i="3972.09" sn="25.9949" a="218.716" fwhm="0.0480954" res="16624" algo="Sum"/><pk mz="799.66438260" i="4966.57" sn="32.5062" a="228.483" fwhm="0.0409319" res="19536.5" algo="Sum"/><pk mz="800.53897781" i="2086.84" sn="13.7786" a="149.603" fwhm="0.0764624" res="10469.7" algo="Sum"/><pk mz="800.61115539" i="1303.81" sn="8.60855" a="46.7976" fwhm="0.0502185" res="15942.6" algo="Sum"/><pk mz="800.66683136" i="2823.1" sn="18.6399" a="159.306" fwhm="0.0496527" res="16125.3" algo="Sum"/><pk mz="801.54504719" i="1178.35" sn="7.81441" a="62.9267" fwhm="0.0607257" res="13199.4" algo="Sum"/><pk mz="801.67972112" i="5308.25" sn="35.2025" a="242.516" fwhm="0.0423971" res="18908.8" algo="Sum"/><pk mz="802.53294159" i="4017" sn="26.737" a="206.747" fwhm="0.0450092" res="17830.4" algo="Sum"/><pk mz="802.68323491" i="2869.22" sn="19.0976" a="153.203" fwhm="0.0462717" res="17347.2" algo="Sum"/><pk mz="803.53825489" i="2404.05" sn="16.0494" a="119.485" fwhm="0.0509729" res="15764" algo="Sum"/><pk mz="803.68534702" i="1128.95" sn="7.53818" a="73.2244" fwhm="0.0582215" res="13803.9" algo="Sum"/><pk mz="804.54696985" i="55610.7" sn="372.39" a="2149.57" fwhm="0.0337559" res="23834.2" algo="Sum"/><pk mz="805.05294613" i="1172.8" sn="7.8644" a="57.9497" fwhm="0.0417948" res="19262.1" algo="Sum"/><pk mz="805.55010575" i="27978" sn="187.836" a="1123.45" fwhm="0.0354552" res="22720.2" algo="Sum"/><pk mz="806.05794964" i="1296.17" sn="8.72162" a="55.4201" fwhm="0.0419279" res="19224.8" algo="Sum"/><pk mz="806.56327934" i="73865.8" sn="498.042" a="2954.27" fwhm="0.0335464" res="24043.2" algo="Sum"/><pk mz="807.06668859" i="2130.51" sn="14.4317" a="120.925" fwhm="0.0382615" res="21093.5" algo="Sum"/><pk mz="807.56702641" i="36479.8" sn="247.496" a="1497.74" fwhm="0.035666" res="22642.5" algo="Sum"/><pk mz="807.62879388" i="4450.16" sn="30.1996" a="166.742" fwhm="0.0401333" res="20123.7" algo="Sum"/><pk mz="808.07433988" i="1824.44" sn="12.4177" a="79.7235" fwhm="0.050346" res="16050.4" algo="Sum"/><pk mz="808.57801476" i="76730" sn="522.659" a="3127.89" fwhm="0.0338237" res="23905.7" algo="Sum"/><pk mz="809.08372324" i="1300.45" sn="8.89444" a="95.0307" fwhm="0.0553473" res="14618.3" algo="Sum"/><pk mz="809.58192070" i="35051.6" sn="240.034" a="1443.76" fwhm="0.0363562" res="22268.1" algo="Sum"/><pk mz="809.64499316" i="6726.77" sn="46.0765" a="284.112" fwhm="0.0478881" res="16907" algo="Sum"/><pk mz="810.59510009" i="73355.6" sn="503.634" a="2830.86" fwhm="0.0335275" res="24177" algo="Sum"/><pk mz="811.59893757" i="34331.3" sn="236.894" a="1387.94" fwhm="0.0361722" res="22437.1" algo="Sum"/><pk mz="811.66349725" i="14189.4" sn="97.9272" a="601.608" fwhm="0.0411018" res="19747.6" algo="Sum"/><pk mz="812.60803901" i="21818.2" sn="151.202" a="917.611" fwhm="0.0388918" res="20894.1" algo="Sum"/><pk mz="812.66644383" i="7545.42" sn="52.3002" a="312.915" fwhm="0.0475662" res="17085" algo="Sum"/><pk mz="813.61353405" i="8793.14" sn="61.3111" a="370.495" fwhm="0.044246" res="18388.4" algo="Sum"/><pk mz="813.67925780" i="24100" sn="168.04" a="1015.84" fwhm="0.0373842" res="21765.3" algo="Sum"/><pk mz="814.56727727" i="2783.78" sn="19.474" a="107.538" fwhm="0.0562826" res="14472.8" algo="Sum"/><pk mz="814.62061520" i="4067.16" sn="28.452" a="173.287" fwhm="0.0554226" res="14698.4" algo="Sum"/><pk mz="814.68311378" i="12094" sn="84.6039" a="530.647" fwhm="0.039228" res="20767.9" algo="Sum"/><pk mz="815.54669850" i="2945.81" sn="20.7287" a="141.266" fwhm="0.054896" res="14856.2" algo="Sum"/><pk mz="815.63131425" i="1674.16" sn="11.7805" a="68.2374" fwhm="0.0563191" res="14482.3" algo="Sum"/><pk mz="815.69263108" i="9438.84" sn="66.418" a="430.849" fwhm="0.0399838" res="20400.6" algo="Sum"/><pk mz="816.58158660" i="5099.1" sn="35.9491" a="257.688" fwhm="0.0510468" res="15996.7" algo="Sum"/><pk mz="816.69767588" i="4237.84" sn="29.8771" a="210.811" fwhm="0.0416002" res="19632.1" algo="Sum"/><pk mz="817.58481208" i="2934.57" sn="20.78" a="136.052" fwhm="0.0535328" res="15272.6" algo="Sum"/><pk mz="817.69998917" i="1369.29" sn="9.6969" a="79.6457" fwhm="0.0612522" res="13349.7" algo="Sum"/><pk mz="818.59550681" i="5062.53" sn="35.9132" a="227.323" fwhm="0.0466833" res="17535.1" algo="Sum"/><pk mz="819.06532645" i="1205.91" sn="8.5637" a="69.848" fwhm="0.0454905" res="18005.2" algo="Sum"/><pk mz="819.57645236" i="2911.91" sn="20.715" a="130.055" fwhm="0.0506019" res="16196.5" algo="Sum"/><pk mz="819.59242374" i="2842.55" sn="20.2229" a="104.238" fwhm="0.067412" res="12158" algo="Sum"/><pk mz="820.07642868" i="1081.52" sn="7.7163" a="55.5568" fwhm="0.0568683" res="14420.6" algo="Sum"/><pk mz="820.52141196" i="8017.38" sn="57.2487" a="367.887" fwhm="0.0407429" res="20139" algo="Sum"/><pk mz="820.58271786" i="3699.98" sn="26.4234" a="131.801" fwhm="0.050841" res="16140.2" algo="Sum"/><pk mz="821.08359833" i="1060.85" sn="7.59549" a="37.9517" fwhm="0.0435195" res="18867" algo="Sum"/><pk mz="821.52538746" i="4074.2" sn="29.1983" a="188.611" fwhm="0.0421991" res="19467.9" algo="Sum"/><pk mz="821.58609867" i="2530.21" sn="18.1367" a="96.6674" fwhm="0.0565245" res="14535.1" algo="Sum"/><pk mz="821.63401732" i="2561.25" sn="18.3627" a="156.686" fwhm="0.0674137" res="12187.9" algo="Sum"/><pk mz="822.53388840" i="5222.81" sn="37.7282" a="270.643" fwhm="0.0458283" res="17948.1" algo="Sum"/><pk mz="822.63366534" i="2992.42" sn="21.6253" a="219.307" fwhm="0.0668452" res="12306.5" algo="Sum"/><pk mz="823.53790807" i="2511.39" sn="18.221" a="131.249" fwhm="0.0486287" res="16935.2" algo="Sum"/><pk mz="823.65942040" i="2831.29" sn="20.5521" a="149.352" fwhm="0.0613368" res="13428.5" algo="Sum"/><pk mz="824.55162614" i="8164.79" sn="59.7811" a="404.216" fwhm="0.0408051" res="20207" algo="Sum"/><pk mz="824.61244775" i="1452.26" sn="10.6354" a="8.04805" fwhm="0.0109948" res="75000.2" algo="Sum"/><pk mz="824.65715681" i="2067.03" sn="15.1389" a="138.607" fwhm="0.0782587" res="10537.6" algo="Sum"/><pk mz="825.55501270" i="4166.35" sn="30.6475" a="207.157" fwhm="0.0426687" res="19348" algo="Sum"/><pk mz="825.62101948" i="1283.13" sn="9.44031" a="40.6208" fwhm="0.0453305" res="18213.4" algo="Sum"/><pk mz="825.68466952" i="1887.27" sn="13.8862" a="126.359" fwhm="0.0629276" res="13121.2" algo="Sum"/><pk mz="826.55817947" i="2803.46" sn="20.797" a="191.461" fwhm="0.0568091" res="14549.8" algo="Sum"/><pk mz="826.62431749" i="1019.16" sn="7.56161" a="32.6019" fwhm="0.0396886" res="20827.8" algo="Sum"/><pk mz="826.68762128" i="1289.24" sn="9.56759" a="82.84" fwhm="0.0812295" res="10177.2" algo="Sum"/><pk mz="827.56452636" i="1349.57" sn="10.0619" a="91.4877" fwhm="0.0751725" res="11008.9" algo="Sum"/><pk mz="827.69927443" i="2162.72" sn="16.1297" a="111.303" fwhm="0.0493936" res="16757.2" algo="Sum"/><pk mz="828.54683604" i="23148.9" sn="174.193" a="1019.25" fwhm="0.0370783" res="22345.9" algo="Sum"/><pk mz="828.70462978" i="1469.27" sn="11.0563" a="98.4652" fwhm="0.0583834" res="14194.2" algo="Sum"/><pk mz="829.55049260" i="11932" sn="90.244" a="552.067" fwhm="0.0387418" res="21412.3" algo="Sum"/><pk mz="829.71412571" i="1253.25" sn="9.47856" a="110.994" fwhm="0.0619729" res="13388.3" algo="Sum"/><pk mz="830.56060573" i="13369.9" sn="101.818" a="629.035" fwhm="0.0397232" res="20908.7" algo="Sum"/><pk mz="831.56517379" i="6371.09" sn="48.738" a="307.363" fwhm="0.0413216" res="20124.2" algo="Sum"/><pk mz="831.62642581" i="1368.76" sn="10.4708" a="58.6604" fwhm="0.0548083" res="15173.4" algo="Sum"/><pk mz="832.57792478" i="35334.5" sn="271.012" a="1457.57" fwhm="0.0369085" res="22557.9" algo="Sum"/><pk mz="833.58130542" i="17833.2" sn="137.206" a="775.16" fwhm="0.0385794" res="21606.9" algo="Sum"/><pk mz="833.64538053" i="5592.33" sn="43.0344" a="247.087" fwhm="0.0468966" res="17776.2" algo="Sum"/><pk mz="834.59348775" i="24821" sn="191.501" a="1071.85" fwhm="0.0388993" res="21455.2" algo="Sum"/><pk mz="835.59807072" i="11863.1" sn="91.7801" a="523.865" fwhm="0.0405553" res="20603.9" algo="Sum"/><pk mz="835.66092863" i="9187.41" sn="71.0962" a="403.731" fwhm="0.0426575" res="19590" algo="Sum"/><pk mz="836.60707864" i="6902.99" sn="53.5906" a="313.35" fwhm="0.0456875" res="18311.5" algo="Sum"/><pk mz="836.66430426" i="4990.3" sn="38.7504" a="214.863" fwhm="0.0481354" res="17381.5" algo="Sum"/><pk mz="837.61233483" i="3012.71" sn="23.5345" a="149.492" fwhm="0.0564959" res="14826.1" algo="Sum"/><pk mz="837.67439497" i="3677.35" sn="28.7333" a="177.086" fwhm="0.0486783" res="17208.4" algo="Sum"/><pk mz="838.50650228" i="2690.89" sn="21.0998" a="133.817" fwhm="0.0450811" res="18599.9" algo="Sum"/><pk mz="838.62345160" i="2174.49" sn="17.0584" a="119.29" fwhm="0.0653464" res="12833.5" algo="Sum"/><pk mz="838.67713180" i="1792.58" sn="14.0644" a="86.1144" fwhm="0.0540319" res="15521.9" algo="Sum"/><pk mz="839.51029814" i="1424.8" sn="11.2457" a="70.2295" fwhm="0.044817" res="18732" algo="Sum"/><pk mz="839.63002593" i="1527.74" sn="12.0628" a="99.7069" fwhm="0.0732884" res="11456.5" algo="Sum"/><pk mz="839.69015788" i="1040.14" sn="8.21415" a="68.2315" fwhm="0.058203" res="14426.9" algo="Sum"/><pk mz="840.51430773" i="2124.69" sn="16.8347" a="118.15" fwhm="0.0541623" res="15518.4" algo="Sum"/><pk mz="840.58247035" i="1329.57" sn="10.5373" a="66.0605" fwhm="0.0686094" res="12251.7" algo="Sum"/><pk mz="840.63259484" i="1065.24" sn="8.4432" a="51.5112" fwhm="0.062836" res="13378.2" algo="Sum"/><pk mz="841.51746088" i="1041.18" sn="8.31759" a="70.2301" fwhm="0.0719278" res="11699.5" algo="Sum"/><pk mz="841.64719464" i="1230.63" sn="9.83451" a="97.0814" fwhm="0.106635" res="7892.79" algo="Sum"/><pk mz="842.52247664" i="1208.49" sn="9.69889" a="75.8538" fwhm="0.0662252" res="12722.1" algo="Sum"/><pk mz="842.59490793" i="1550.17" sn="12.4417" a="81.2499" fwhm="0.0756946" res="11131.5" algo="Sum"/><pk mz="844.52212904" i="3860.23" sn="31.3409" a="213.072" fwhm="0.0419921" res="20111.4" algo="Sum"/><pk mz="844.61161876" i="1361.11" sn="11.0512" a="87.5651" fwhm="0.0752304" res="11227" algo="Sum"/><pk mz="845.52659174" i="2119.95" sn="17.3386" a="109.174" fwhm="0.0453331" res="18651.4" algo="Sum"/><pk mz="846.53389350" i="2570.42" sn="21.1261" a="132.049" fwhm="0.0472355" res="17921.6" algo="Sum"/><pk mz="846.63040500" i="1210.66" sn="9.95031" a="88.5219" fwhm="0.0817114" res="10361.2" algo="Sum"/><pk mz="847.54288351" i="1510.21" sn="12.462" a="104.892" fwhm="0.064867" res="13065.9" algo="Sum"/><pk mz="848.54537594" i="7988.59" sn="66.2749" a="437.89" fwhm="0.0479609" res="17692.4" algo="Sum"/><pk mz="848.64930715" i="1544.96" sn="12.8203" a="101.329" fwhm="0.0604818" res="14031.5" algo="Sum"/><pk mz="849.54839585" i="3963.12" sn="32.9741" a="223.973" fwhm="0.0508892" res="16694.1" algo="Sum"/><pk mz="849.62586365" i="1186.42" sn="9.87346" a="43.4052" fwhm="0.0517327" res="16423.4" algo="Sum"/><pk mz="849.68714140" i="1905.16" sn="15.858" a="122.343" fwhm="0.0664818" res="12780.7" algo="Sum"/><pk mz="850.55454753" i="3828.6" sn="31.9997" a="215.885" fwhm="0.0508777" res="16717.6" algo="Sum"/><pk mz="850.67466800" i="1590.72" sn="13.3006" a="143.914" fwhm="0.087509" res="9720.99" algo="Sum"/><pk mz="851.55913250" i="1722.69" sn="14.4529" a="96.4017" fwhm="0.0590576" res="14419.1" algo="Sum"/><pk mz="851.63602492" i="1869.96" sn="15.6932" a="91.8429" fwhm="0.0593936" res="14338.8" algo="Sum"/><pk mz="851.70437078" i="4290.47" sn="36.0155" a="202.501" fwhm="0.0435909" res="19538.6" algo="Sum"/><pk mz="852.55954949" i="1025.06" sn="8.66859" a="62.4213" fwhm="0.0768761" res="11090" algo="Sum"/><pk mz="852.64378230" i="1293.71" sn="10.9439" a="57.1261" fwhm="0.0572511" res="14893.1" algo="Sum"/><pk mz="852.70802336" i="2654" sn="22.4559" a="151.766" fwhm="0.0656882" res="12981.1" algo="Sum"/><pk mz="853.64698144" i="1198.25" sn="10.193" a="59.049" fwhm="0.0622785" res="13706.9" algo="Sum"/><pk mz="853.72043328" i="5276.85" sn="44.8945" a="274.675" fwhm="0.0444883" res="19189.8" algo="Sum"/><pk mz="854.56366235" i="1801.42" sn="15.421" a="103.281" fwhm="0.0477879" res="17882.4" algo="Sum"/><pk mz="854.72473089" i="3092.84" sn="26.4873" a="167.089" fwhm="0.0456293" res="18731.9" algo="Sum"/><pk mz="855.56723634" i="1072.29" sn="9.2241" a="52.8181" fwhm="0.0481533" res="17767.6" algo="Sum"/><pk mz="855.73602307" i="3824.15" sn="32.9093" a="215.458" fwhm="0.0425542" res="20109.3" algo="Sum"/><pk mz="856.57799675" i="8011.72" sn="69.398" a="393.687" fwhm="0.0400008" res="21414" algo="Sum"/><pk mz="856.73938049" i="2032.58" sn="17.6111" a="118.231" fwhm="0.0449405" res="19063.9" algo="Sum"/><pk mz="857.58534516" i="5828.95" sn="50.6727" a="301.348" fwhm="0.0439486" res="19513.4" algo="Sum"/><pk mz="857.75177582" i="2083.14" sn="18.1129" a="112.882" fwhm="0.043865" res="19554.3" algo="Sum"/><pk mz="858.59100579" i="3872.5" sn="33.9204" a="222.977" fwhm="0.0461402" res="18608.3" algo="Sum"/><pk mz="858.75700869" i="1218.73" sn="10.6752" a="76.1224" fwhm="0.0492495" res="17436.9" algo="Sum"/><pk mz="859.59544122" i="1906.34" sn="16.7754" a="94.8727" fwhm="0.0469001" res="18328.2" algo="Sum"/><pk mz="860.60315222" i="1359.38" sn="12.0325" a="95.1024" fwhm="0.0646703" res="13307.6" algo="Sum"/><pk mz="862.50795984" i="1447.32" sn="12.9075" a="90.8462" fwhm="0.0591178" res="14589.6" algo="Sum"/><pk mz="864.51344196" i="1533.25" sn="13.7522" a="99.7683" fwhm="0.055299" res="15633.4" algo="Sum"/><pk mz="865.51117778" i="1047.19" sn="9.42951" a="68.9657" fwhm="0.060354" res="14340.6" algo="Sum"/><pk mz="865.66438820" i="1191.26" sn="10.7315" a="70.6575" fwhm="0.0702772" res="12317.9" algo="Sum"/><pk mz="866.53091194" i="1795.23" sn="16.22" a="111.884" fwhm="0.0585055" res="14811.1" algo="Sum"/><pk mz="867.53688350" i="1025.24" sn="9.31623" a="67.0969" fwhm="0.0634039" res="13682.7" algo="Sum"/><pk mz="867.67850994" i="2636.38" sn="23.9675" a="127.538" fwhm="0.0449679" res="19295.5" algo="Sum"/><pk mz="868.53900905" i="1110.67" sn="10.1295" a="71.7428" fwhm="0.0593929" res="14623.6" algo="Sum"/><pk mz="868.68209371" i="1690.34" sn="15.4237" a="93.7477" fwhm="0.0496306" res="17503" algo="Sum"/><pk mz="869.69332121" i="3051.24" sn="27.9962" a="156.035" fwhm="0.0439151" res="19804" algo="Sum"/><pk mz="870.69916079" i="1823.55" sn="16.8198" a="90.6153" fwhm="0.0474118" res="18364.6" algo="Sum"/><pk mz="871.70564588" i="1712.25" sn="15.8671" a="106.253" fwhm="0.0479856" res="18166" algo="Sum"/><pk mz="872.54233302" i="2769.77" sn="25.7597" a="154.379" fwhm="0.0501852" res="17386.4" algo="Sum"/><pk mz="873.54673925" i="1474.33" sn="13.7859" a="104.746" fwhm="0.0653707" res="13363" algo="Sum"/><pk mz="874.55254811" i="1658.91" sn="15.5665" a="110.303" fwhm="0.0525816" res="16632.3" algo="Sum"/><pk mz="874.66766709" i="1023.98" sn="9.60898" a="57.7548" fwhm="0.0699442" res="12505.2" algo="Sum"/><pk mz="874.72348465" i="1091.42" sn="10.242" a="59.5193" fwhm="0.0733276" res="11929" algo="Sum"/><pk mz="875.70698213" i="2970.46" sn="28.0424" a="166.398" fwhm="0.0483193" res="18123.3" algo="Sum"/><pk mz="876.56594465" i="2147.95" sn="20.3548" a="126.828" fwhm="0.0472787" res="18540.4" algo="Sum"/><pk mz="876.70380809" i="2086.86" sn="19.7762" a="158.739" fwhm="0.0666625" res="13151.4" algo="Sum"/><pk mz="877.56920459" i="1268.37" sn="12.0688" a="67.6891" fwhm="0.0511166" res="17168" algo="Sum"/><pk mz="877.72125593" i="12306.5" sn="117.134" a="550.883" fwhm="0.0402344" res="21815.2" algo="Sum"/><pk mz="878.72398554" i="7543.81" sn="72.0643" a="385.372" fwhm="0.0423791" res="20734.8" algo="Sum"/><pk mz="879.73545673" i="18885.5" sn="181.057" a="873.467" fwhm="0.0395564" res="22240" algo="Sum"/><pk mz="880.73926496" i="10859.1" sn="104.576" a="516.181" fwhm="0.0404237" res="21787.7" algo="Sum"/><pk mz="881.74966729" i="11044" sn="106.719" a="547.251" fwhm="0.0411244" res="21441" algo="Sum"/><pk mz="882.75476062" i="5592.51" sn="54.2917" a="261.081" fwhm="0.0414775" res="21282.7" algo="Sum"/><pk mz="883.76132264" i="2478.64" sn="24.1968" a="116.178" fwhm="0.0442218" res="19984.7" algo="Sum"/><pk mz="890.53493578" i="1087.45" sn="11.0561" a="74.66" fwhm="0.0607611" res="14656.3" algo="Sum"/><pk mz="891.67983091" i="2182.18" sn="22.2969" a="118.174" fwhm="0.049871" res="17879.7" algo="Sum"/><pk mz="892.68505373" i="1421.7" sn="14.5854" a="82.0872" fwhm="0.0541764" res="16477.4" algo="Sum"/><pk mz="893.69437856" i="8014.55" sn="82.4851" a="391.401" fwhm="0.0414578" res="21556.7" algo="Sum"/><pk mz="894.69813159" i="4897.84" sn="50.5683" a="249.808" fwhm="0.0413948" res="21613.8" algo="Sum"/><pk mz="895.70911418" i="11432.9" sn="118.451" a="549.248" fwhm="0.0422323" res="21209.1" algo="Sum"/><pk mz="896.71267279" i="6661.51" sn="69.264" a="316.168" fwhm="0.0422506" res="21223.7" algo="Sum"/><pk mz="897.62552567" i="1865.77" sn="19.4693" a="100.138" fwhm="0.0487079" res="18428.7" algo="Sum"/><pk mz="897.72219595" i="6643.25" sn="69.3368" a="335.283" fwhm="0.0444028" res="20217.7" algo="Sum"/><pk mz="898.63057496" i="1255.4" sn="13.1454" a="79.4694" fwhm="0.0755426" res="11895.7" algo="Sum"/><pk mz="898.72626072" i="3471.62" sn="36.362" a="186.232" fwhm="0.0463387" res="19394.7" algo="Sum"/><pk mz="899.72714662" i="1693.89" sn="17.8208" a="130.988" fwhm="0.0641712" res="14020.7" algo="Sum"/><pk mz="900.56513107" i="1375.34" sn="14.5289" a="78.8272" fwhm="0.0454683" res="19806.5" algo="Sum"/><pk mz="901.72086718" i="2170.89" sn="23.0714" a="130.39" fwhm="0.0464158" res="19427" algo="Sum"/><pk mz="902.72380640" i="1531.73" sn="16.3365" a="88.1588" fwhm="0.0545075" res="16561.5" algo="Sum"/><pk mz="903.73590686" i="3812.1" sn="40.8456" a="195.954" fwhm="0.0453158" res="19943.1" algo="Sum"/><pk mz="904.73898804" i="2468.19" sn="26.5486" a="127.482" fwhm="0.0448733" res="20162.1" algo="Sum"/><pk mz="905.74985844" i="4333.08" sn="46.8427" a="221.651" fwhm="0.043082" res="21023.9" algo="Sum"/><pk mz="906.75459171" i="2661.01" sn="28.8789" a="132.302" fwhm="0.0432647" res="20958.3" algo="Sum"/><pk mz="907.70237647" i="1264.21" sn="13.7933" a="69.792" fwhm="0.0583252" res="15562.8" algo="Sum"/><pk mz="907.76479806" i="2876.39" sn="31.3888" a="147.757" fwhm="0.0447611" res="20280.2" algo="Sum"/><pk mz="908.76835235" i="1626.49" sn="17.8284" a="82.8542" fwhm="0.0485234" res="18728.4" algo="Sum"/><pk mz="913.61722065" i="1136.28" sn="12.7304" a="58.1104" fwhm="0.0508678" res="17960.6" algo="Sum"/><pk mz="917.69648806" i="1677.03" sn="19.2263" a="106.177" fwhm="0.049746" res="18447.6" algo="Sum"/><pk mz="918.69862935" i="1201.17" sn="13.8411" a="78.6425" fwhm="0.0521936" res="17601.7" algo="Sum"/><pk mz="919.71082585" i="2855.84" sn="33.0231" a="158.098" fwhm="0.0473431" res="19426.5" algo="Sum"/><pk mz="920.71242249" i="1775.43" sn="20.6126" a="109.507" fwhm="0.0487515" res="18885.8" algo="Sum"/><pk mz="921.72431432" i="3248.9" sn="37.8373" a="174.242" fwhm="0.0431656" res="21353.2" algo="Sum"/><pk mz="922.72757332" i="1706.73" sn="19.9487" a="106.368" fwhm="0.0510096" res="18089.3" algo="Sum"/><pk mz="923.73605135" i="1852.65" sn="21.7192" a="136.082" fwhm="0.053669" res="17211.7" algo="Sum"/><pk mz="924.74044496" i="995.224" sn="11.697" a="58.353" fwhm="0.0600849" res="15390.6" algo="Sum"/><pk mz="925.72776114" i="1120.37" sn="13.2008" a="88.5037" fwhm="0.0610286" res="15168.7" algo="Sum"/><pk mz="927.73372281" i="1302.31" sn="15.4478" a="70.0137" fwhm="0.0451336" res="20555.3" algo="Sum"/><pk mz="943.70776693" i="1079.17" sn="13.8442" a="58.7428" fwhm="0.0515371" res="18311.2" algo="Sum"/><pk mz="945.72211011" i="1046.48" sn="13.5582" a="55.5405" fwhm="0.0539544" res="17528.2" algo="Sum"/><pk mz="1051.79196018" i="4385" sn="105.358" a="233.786" fwhm="0.0474844" res="22150.3" algo="Sum"/><pk mz="1052.79689198" i="2903.92" sn="70.0831" a="162.483" fwhm="0.0479658" res="21948.9" algo="Sum"/><pk mz="1053.79690157" i="1412.01" sn="34.2067" a="80.3895" fwhm="0.0508085" res="20740.6" algo="Sum"/></ms_peaks><deconvolution_results/><annotation_list/><GMF_results/></ms_spectrum></DataAnalysis></analysis><checksums><DataAnalysis_checksum>bc1fcf8cb6c4cc71e79c8a59c4b6625f</DataAnalysis_checksum></checksums></root>
