# Supplementary material for: Diagnosing Impaired Glucose Tolerance Using Direct Infusion Mass Spectrometry of Blood Plasma
Source: PLoS One. 2014 Sep 9;9(9):e105343. doi: 10.1371/journal.pone.0105343 (PMC4159123; doi:10.1371/journal.pone.0105343)
Supplement: Supporting Information S1 — Mass spectra of blood plasma metabolites obtained by direct infusion mass spectrometry (DIMS) of blood plasma samples from control subjects (n = 30) and patients with impaired glucose tolerance (n = 20). (ZIP) [file pone.0105343.s002.zip › Mass spectra/Sample 32.xml]

<root><fileinfo appname="Bruker Compass DataAnalysis" appversion="4.1.335.0" date="2014-06-18T12:20:02" type="DataAnalysisResults" typeversion="1.1" subtype="MS Spectrum"/><generalinfo organisation="" user="111" hostname="TRIFONOVA-PC" os="Windows 7"/><analysis name="C:\Users\Trifonova\Desktop\Mass spectra\Diabetes\Plasma Sample 330 ST PM 09022013.d\analysis.baf"><info><DateTime>2013-02-09T14:45:32+04:00</DateTime><method>Tune_pos_Standard.m</method><sample><![CDATA[Plasma Sample 330 ST PM 09022013]]></sample><comment><![CDATA[Sample 330. Diabetes. Human blood plasma after protein precipitation 50 fold in MeOH with 0.1% FA
]]></comment><operator>BDAL@DE</operator><instrument>maXis impact</instrument><instrument_serial_number>282001.00069</instrument_serial_number></info><DataAnalysis version="DataAnalysis 4.1.335.0" DataAnalysisResults=""><DataAnalysis_processing_parameters><find_compounds_chromatogram detect_version="3" detect_areamode="1" detect_areathresholdabs="0" detect_areathresholdrel="0" detect_intensitymode="1" detect_intensitythresholdabs="3000" detect_intensitythresholdrel="3" detect_sensitivity="0.333333" detect_skimratio="0" detect_smoothingwidth="3" detect_averageno="5" detect_averagemode="0" add_uv_or_ms_spectra="0" spectrum_load_mode="0" background_subtraction_mode="2" MS_peaksensmode2="1" MS_pc12="0.4" MS_pc22="4" MS_peaksens12="99" MS_peaksens22="99" MS_areamode2="2" MS_areathresholdabs2="1000" MS_areathresholdrel2="10" MS_intensitymode2="0" MS_intensitythresholdabs2="1000" MS_intensitythresholdrel2="10" MS_basesmoothmode2="1" MS_basesmoothpts2="8" MS_basesmoothmin2="12" MS_basesmoothforce2="0.1" MS_startendslope2="10" MS_valleyfilterused2="1" MS_valleyfilter2="10" MS_noisecorr2="0" UV_peaksensmode2="1" UV_pc12="0.4" UV_pc22="4" UV_peaksens12="99.9" UV_peaksens22="100" UV_areamode2="0" UV_areathresholdabs2="5" UV_areathresholdrel2="1" UV_intensitymode2="1" UV_intensitythresholdabs2="1" UV_intensitythresholdrel2="0.01" UV_basesmoothmode2="1" UV_basesmoothpts2="8" UV_basesmoothmin2="12" UV_basesmoothforce2="1" UV_startendslope2="10" UV_valleyfilterused2="1" UV_valleyfilter2="10" UV_noisecorr2="0" detect_delcmpdsinrng="1"/><auto_ms_n use_retention_time_window="0" retention_time_window="1" rt_unit="min" minimum_intensity_positive="1000" minimum_intensity_negative="1000" create_max_number_compounds="100000" spectrum_load_mode="0" background_type="0" create_auto_ms_n_traces="0" create_detailed_traces="0" merge_positive_negative_compounds="0" detect_delcmpdsinrng="1" detect_keep_cmpds_detectedneutralloss="0" add_uv_spectra="0" create_individual_MSMS_cmpds="0" advanced_precursor_determination="0"/><dissect_params dissect_addsmoothing="0" dissect_allow_wider_peaks="0" dissect_resolving_power="1" dissect_deletepeaksinrange="1" dissect_fullrange="1" dissect_cutoff="0.1" dissect_sensitivity="0.333333" dissect_maxoverlap="5" dissect_smoothwidth="1" spectrum_load_mode="0" add_uv_spectra="0"/><find_all_compounds min_time_points="20" min_correlation="0.7" background_type="0" load_spec_type="2" additional_smoothing="1" proteomics="1" chrom_sn_threshold="3" chrom_smoothingwidth="10" detect_delcmpdsinrng="1" add_MSMS_spectra="1"/><ms_peak_finder ms_peak_finder_type="3" ms_manually_use_peak_finder="1"><ms_peak_finder_apex minimum_intensity="100" peak_width="0.05" relative_threshold_base_peak="0.1" signal_to_noise="10"/><ms_peak_finder_centroid peak_width="1" signal_to_noise="1" relative_threshold_base_peak="2" minimum_intensity="100" centroid_percentage="80"/><ms_peak_finder_snap minimum_intensity="0" relative_threshold_base_peak="0" signal_to_noise="2" maximum_charge="12" quality_factor_threshold="0.9" number_of_patterns="500000" building_block_1="C 4.9384 N 1.3577 O 1.4773 S 0.0417 H 7.7583" building_block_2="" use_snap_2="1" add_detailed_results="0"/><ms_peak_finder_sumpeak minimum_intensity="100" peak_width="5" use_datapoints="1" sum_width="2" relative_threshold_base_peak="0.1" signal_to_noise="1" baseline_type="1" baseline_flatness="1" same_sumwidth_as_acquisition="1" use_resolution="0" res="10000" instrument_sum_width="2" use_sum_of_intensities="0"/><ms_peak_finder_ftms signal_to_noise="4" relative_threshold_base_peak="0.01" minimum_intensity="100" centroid_percentage="80" use_centroid="0"/></ms_peak_finder><deconvolution clear_prev_results="1" create_neutral_spectrum="0" incl_shifted_spectra="0" ret_residuals="0" incl_comp_details="0" show_comp_details="0" substance_class="1" extend_evelope="0" extend_before="1" extend_after="1" auto_apply="0"><deconvolution_detailed perf_deconv="1" rel_isotop_deconv="0" resolve_isotop="1" exclude_itraq_ions="1" abund_cutoff="2" envelope_cutoff="75" high_mass="4000" low_mass="250" mw_agreement="0" maximum_charge="10" max_charge_isotop="5" min_charge="1" min_peaks="3" precursor_deconv="0" max_components="10" adduct_ion_name="+H" adduct_ion_mass="1.00728" apply_min_max_mass_boundaries="0"/><deconvolution_detailed perf_deconv="1" rel_isotop_deconv="0" resolve_isotop="1" exclude_itraq_ions="1" abund_cutoff="2" envelope_cutoff="75" high_mass="3000" low_mass="100" mw_agreement="5" maximum_charge="3" max_charge_isotop="0" min_charge="1" min_peaks="3" precursor_deconv="0" max_components="10" adduct_ion_name="+H" adduct_ion_mass="1.00728" apply_min_max_mass_boundaries="0"/><deconvolution_detailed perf_deconv="1" rel_isotop_deconv="0" resolve_isotop="1" exclude_itraq_ions="1" abund_cutoff="0.5" envelope_cutoff="75" high_mass="2000" low_mass="50" mw_agreement="5" maximum_charge="3" max_charge_isotop="4" min_charge="1" min_peaks="3" precursor_deconv="0" max_components="10" adduct_ion_name="+H" adduct_ion_mass="1.00728" apply_min_max_mass_boundaries="0"/><deconvolution_detailed perf_deconv="1" rel_isotop_deconv="1" resolve_isotop="0" exclude_itraq_ions="0" abund_cutoff="10" envelope_cutoff="75" high_mass="100000" low_mass="5000" mw_agreement="5" maximum_charge="100" max_charge_isotop="0" min_charge="1" min_peaks="3" precursor_deconv="0" max_components="10" adduct_ion_name="+H" adduct_ion_mass="1.00728" apply_min_max_mass_boundaries="1"/><max_entropy_deconvolution adduct_ion_name="-H" adduct_ion_mass="-1.00783" low_mass="5000" high_mass="100000" spacint_out="0" resolving_power="10000" peak_width="0.3" width="1" maxentx="0"/></deconvolution><mascot_export globalchargelimit_apply="1" globalchargelimit="1+, 2+ and 3+" prefer_fullscan_deconvolution_results="1" deconvolution_export_type="2" msmssignals="50" threshold="100" mssignals_deconv="2" mssignals_non_deconv="20" normalize_msms="0" single_charged="0"/><process_parameters baseline_flatness="0.8" baseline_addchild="1" baseline_disableoriginal="0" baseline_usesamecolor="1" smoothing_algorithm="1" smoothing_width="0.2" smoothing_cycles="1" smoothing_addchild="1" smoothing_disableoriginal="0" smoothing_usesamecolor="1"/><process_parameters baseline_flatness="0.8" baseline_addchild="1" baseline_disableoriginal="0" baseline_usesamecolor="1" smoothing_algorithm="1" smoothing_width="0.2" smoothing_cycles="1" smoothing_addchild="1" smoothing_disableoriginal="0" smoothing_usesamecolor="1"/><display_params mass_precision="4" time_precision="1" structure_size="30" chrom_peak_label="Index"/><calibration_params calibration_range="0.05" calibration_listname="Samples Recalibration Diabetes" calibration_listgroupname="ESI" calibration_fit_mode="2" calibration_intensitythreshold="1000"/><calibration_params calibration_range="0.05" calibration_listname="Lockmass 1222" calibration_listgroupname="ESI" calibration_intensitythreshold="1000" calibration_lockmassmode="0"/><library_search_params del_prev_res="1"><library_search_basic_params accept_score="50" allowmasses_above="0" allowmasses_below="0" desired_score="900" increasedepth="0" maxnr_spectra="10" match_all="0" sort_by="1" include_precursor_spectra="1" skip_low_frgamnet_spectra="1" min_effective_score="500" minmatch_score="250" min_score="400"/><library_search_basic_params add_int_range="5" extended="1" locnorm="0" root="0" hwfstp="50" hwscdp="7" intrangefac="1.9" locnormeqfac="1" locnormfac="2" locnormwin="25" masdisint="20" minsrcint="100" minspepresrc="15" threshfstp="40" maskadducts="0" maskprecursor="0"/><library_search_libraries_params add_unid="0" srcparallel="0" libraries="" librariey_unidentified=""/><library_search_match_params chrgdeconv="0" collenerg="0" fragampl="1" instrtp="2" ionmeth="1" isolwidth="0" msmsstg="2" ms_vs_msms="4" pkwidth="0" polarity="4" psd="0" precion="0" prodion="0" rgtgaspress="0" rgtion="0" refl="0" trgtgas="0" trgtgaspress="0" trapdrv="1"/><library_search_basic_params add_confirm_mode="0"/><library_search_basic_params accepted_deviation="1" apply_rt_match="0" match_columnname="1" max_deviation="5"/></library_search_params><masslist_layout layout_columntypes="1 2 6 5 3 11 4 " layout_columnwidth="30 60 45 54 45 30 48 "/><cmpdlist_layout layout_columntypes="14 20 1 23 12 26 31 6 52 " layout_columnwidth="23 55 49 60 50 37 272 61 0 "/><cmpdlist_layout layout_columntypes="24 1 2 3 5 18 18 40 7 9 8 " layout_columnwidth="-1 -1 -1 -1 -1 -1 -1 -1 -1 -1 -1 "/><cmpdlist_layout layout_columntypes="6 0 5 3 4 2 12 14 10 11 " layout_columnwidth="-1 -1 -1 -1 -1 -1 -1 -1 -1 -1 "/><cmpdlist_layout layout_columntypes="15 14 6 5 43 11 1 2 17 7 8 9 10 4 3 39 40 41 42 16 18 19 25 20 21 22 23 24 31 26 27 28 29 30 37 32 33 34 35 36 " layout_columnwidth="-1 -1 -1 -1 -1 -1 -1 -1 -1 -1 -1 -1 -1 -1 -1 -1 -1 -1 -1 -1 -1 -1 -1 -1 -1 -1 -1 -1 -1 -1 -1 -1 -1 -1 -1 -1 -1 -1 -1 -1 "/><exclusion_masses/><xml_export_parameters export_detailed_information="0" export_peptide_database_query_information="1"/><smf1D_params max_nr_formulae="500" z="1" rdb_min="0" rdb_max="80" tolerance_ppm="5" tolerance_abs="2" tolerance_ppm_MSn="5" tolerance_abs_MSn="2" use_rel_tolerance="1" use_rel_tolerance_MSn="0" lower_bound_formula="" upper_bound_formula="" electron_configuration="2" electron_configuration_MSn="0" sigma_limit="0.02" sigma_limit_MSn="0.05" HC_Ratio_min="0" HC_Ratio_max="3" filtering="1" patternsearch="0" validate_formulae="1" filter_by_elementratio="1" estimate_carbon_count="1" relative_threshold_base_peak="10" delete_previous_results="1" filter_criteriy="0" adducts_positive_mode="'M+H' " adducts_negative_mode="'M-H' " collect_adducts="0"/><smf3D_params tolerance_neutralloss="2" intensitythresholdabs2="100" intensity_threshold_abs_msms="100" auto_filter="0" nr_explained_peaks="5" highlight_unexplained_peaks="0"/><uv_parameters rt_offset="0"/><target_screening delta_rt="1.5" threshold_sigma="0.05" detection_tolerance="5" identification_tolerance="5" use_tolerance_ppm="0" compound_database="C:\BDALSystemData\BuildingBlocks\TargetScreeningDataBase.csv" use_sampleinfo_xml="0" rt_range_start="0" rt_range_end="0" additional_smoothing="0" create_chromatogram_time_slices="1" rt_window_halfwidth="45" enable_BPC="1" evaluate_qualifier_ions="1" qualifier_ion_intensity_threshold="0" group_id="':' " lc_method_id=":" ms_method_id=":" matrix_id=":" useDB="0" sortanalytes="4"/><automatic_calibration automatic_calibration="0/0" automatic_calibration_use_spectrum_type="0/0" automatic_calibration_retain_data="0/0" automatic_calibration_perform_lockmass="0/0"/><target_screening_scoring threshold1_qualityfactor="0.05" threshold1_massaccuracy="10" threshold1_retentiontime="20" threshold2_retentiontime="40" use_tolerance_ppm="0"/></DataAnalysis_processing_parameters><ms_spectrum info="+MS, 0.2-0.7min #12-41" msmsinfo="All MS" polarity="+" scanmode="fullscan" seq_nr_start="12" seq_nr_end="41" spec_index="0" spec_nrs="12/13/14/15/16/17/18/19/20/21/22/23/24/25/26/27/28/29/30/31/32/33/34/35/36/37/38/39/40/41" rt="0.447925" rt_unit="min"><ms_peaks><pk mz="80.94777257" i="1998.75" sn="497.898" a="12.7453" fwhm="0.00550146" res="14713.9" algo="Sum"/><pk mz="82.94478732" i="1998.48" sn="495.67" a="11.569" fwhm="0.0050796" res="16329" algo="Sum"/><pk mz="84.04426428" i="1599.71" sn="395.245" a="9.94352" fwhm="0.00530162" res="15852.6" algo="Sum"/><pk mz="84.08052508" i="1958.2" sn="483.801" a="11.2634" fwhm="0.00475718" res="17674.5" algo="Sum"/><pk mz="84.95957064" i="7274.39" sn="1790.29" a="44.1015" fwhm="0.0055045" res="15434.6" algo="Sum"/><pk mz="85.02826663" i="696.788" sn="171.397" a="4.14751" fwhm="0.00537741" res="15812.1" algo="Sum"/><pk mz="86.09622739" i="4972.07" sn="1218.62" a="30.8416" fwhm="0.00537175" res="16027.6" algo="Sum"/><pk mz="90.05495534" i="1890.27" sn="456.412" a="11.2591" fwhm="0.00545603" res="16505.6" algo="Sum"/><pk mz="90.97645194" i="16309.2" sn="3925.22" a="94.0536" fwhm="0.00538954" res="16880.2" algo="Sum"/><pk mz="91.05439302" i="798.878" sn="192.259" a="5.38566" fwhm="0.00600969" res="15151.3" algo="Sum"/><pk mz="93.05721520" i="4583.28" sn="1092.56" a="26.9666" fwhm="0.00541649" res="17180.4" algo="Sum"/><pk mz="94.06501404" i="9236.16" sn="2192.77" a="58.3459" fwhm="0.00567722" res="16568.8" algo="Sum"/><pk mz="95.06817169" i="710.463" sn="168.117" a="4.81022" fwhm="0.00554734" res="17137.6" algo="Sum"/><pk mz="95.08539376" i="772.606" sn="182.803" a="4.88251" fwhm="0.00570094" res="16678.9" algo="Sum"/><pk mz="96.92160353" i="32900.6" sn="7713.94" a="205.145" fwhm="0.00561666" res="17256.1" algo="Sum"/><pk mz="97.10111662" i="1254.86" sn="294.186" a="7.80792" fwhm="0.005694" res="17053.2" algo="Sum"/><pk mz="98.91894727" i="14490.3" sn="3350.24" a="91.6572" fwhm="0.00578568" res="17097.2" algo="Sum"/><pk mz="98.99549911" i="1582.96" sn="365.64" a="10.9887" fwhm="0.00605505" res="16349.2" algo="Sum"/><pk mz="99.97979866" i="897.83" sn="205.663" a="5.97063" fwhm="0.00577326" res="17317.7" algo="Sum"/><pk mz="100.07568229" i="797.749" sn="182.753" a="5.35004" fwhm="0.00601664" res="16633.1" algo="Sum"/><pk mz="100.91680069" i="792.803" sn="180.501" a="5.79216" fwhm="0.0066813" res="15104.4" algo="Sum"/><pk mz="101.07103913" i="726.766" sn="165.306" a="4.95214" fwhm="0.00545601" res="18524.7" algo="Sum"/><pk mz="102.05492346" i="2642.4" sn="597.959" a="17.4544" fwhm="0.00588316" res="17346.9" algo="Sum"/><pk mz="102.09140756" i="668.297" sn="151.179" a="4.50905" fwhm="0.00576573" res="17706.6" algo="Sum"/><pk mz="103.03901013" i="1278.74" sn="287.74" a="8.65379" fwhm="0.00617713" res="16680.7" algo="Sum"/><pk mz="103.05448959" i="1312.23" sn="295.243" a="9.56216" fwhm="0.0066145" res="15580.1" algo="Sum"/><pk mz="104.05293082" i="819.102" sn="182.594" a="6.64157" fwhm="0.00705922" res="14740" algo="Sum"/><pk mz="104.10693171" i="5750.86" sn="1281.01" a="39.4245" fwhm="0.00613717" res="16963.4" algo="Sum"/><pk mz="104.99224849" i="4840.08" sn="1071.73" a="34.3125" fwhm="0.00599046" res="17526.6" algo="Sum"/><pk mz="106.08629197" i="2086.48" sn="459.18" a="15.0133" fwhm="0.00653658" res="16229.6" algo="Sum"/><pk mz="106.95051475" i="6955.67" sn="1518.86" a="45.7435" fwhm="0.00597149" res="17910.2" algo="Sum"/><pk mz="107.04911826" i="2462.19" sn="537.787" a="17.8956" fwhm="0.0066063" res="16204.1" algo="Sum"/><pk mz="108.08070549" i="5716.05" sn="1236.8" a="39.5613" fwhm="0.00633642" res="17057.1" algo="Sum"/><pk mz="109.10131001" i="838.307" sn="178.826" a="6.02533" fwhm="0.00650129" res="16781.5" algo="Sum"/><pk mz="110.00871774" i="26919.2" sn="5655.04" a="181.315" fwhm="0.0061523" res="17880.9" algo="Sum"/><pk mz="110.07122277" i="3476.45" sn="729.81" a="26.2761" fwhm="0.00657544" res="16739.7" algo="Sum"/><pk mz="111.00986604" i="4603.5" sn="955.624" a="32.4285" fwhm="0.00631778" res="17571" algo="Sum"/><pk mz="111.11675776" i="1731.57" sn="358.551" a="12.5914" fwhm="0.0064381" res="17259.2" algo="Sum"/><pk mz="112.00623649" i="4102.28" sn="841.661" a="29.9522" fwhm="0.00645416" res="17354.1" algo="Sum"/><pk mz="112.89559634" i="55065" sn="11161.2" a="363.817" fwhm="0.00612246" res="18439.6" algo="Sum"/><pk mz="114.06618300" i="7676.65" sn="1537" a="59.2854" fwhm="0.00669178" res="17045.7" algo="Sum"/><pk mz="114.09132591" i="6576.31" sn="1316.51" a="46.9018" fwhm="0.00641739" res="17778.5" algo="Sum"/><pk mz="114.89307582" i="25322.5" sn="5019.76" a="176.987" fwhm="0.00642631" res="17878.5" algo="Sum"/><pk mz="115.03684150" i="1685.4" sn="333.396" a="13.2787" fwhm="0.00700284" res="16427.2" algo="Sum"/><pk mz="116.05295182" i="1144.15" sn="224.355" a="8.79185" fwhm="0.00662191" res="17525.6" algo="Sum"/><pk mz="116.07059829" i="14341.7" sn="2812.23" a="105.834" fwhm="0.00670977" res="17298.7" algo="Sum"/><pk mz="116.89116123" i="2898.1" sn="564.565" a="20.5794" fwhm="0.00649078" res="18008.8" algo="Sum"/><pk mz="116.99244334" i="777.167" sn="151.172" a="6.98079" fwhm="0.00764568" res="15301.8" algo="Sum"/><pk mz="117.07342704" i="968.338" sn="188.317" a="7.78907" fwhm="0.00715816" res="16355.2" algo="Sum"/><pk mz="118.06530934" i="645.109" sn="124.009" a="5.43667" fwhm="0.00732202" res="16124.7" algo="Sum"/><pk mz="118.08639178" i="9970.06" sn="1916.08" a="77.1633" fwhm="0.00689129" res="17135.6" algo="Sum"/><pk mz="119.01708020" i="1082.21" sn="205.871" a="9.02585" fwhm="0.00726068" res="16392" algo="Sum"/><pk mz="119.08843100" i="676.721" sn="128.708" a="6.92094" fwhm="0.00929689" res="12809.5" algo="Sum"/><pk mz="120.00352033" i="2074.87" sn="389.327" a="16.4317" fwhm="0.00704866" res="17025" algo="Sum"/><pk mz="120.06578443" i="765.832" sn="143.603" a="5.43327" fwhm="0.00662211" res="18131" algo="Sum"/><pk mz="120.08099425" i="18400.4" sn="3450.28" a="138.172" fwhm="0.00677152" res="17733.2" algo="Sum"/><pk mz="120.96644555" i="872.905" sn="161.856" a="6.78699" fwhm="0.00704731" res="17164.9" algo="Sum"/><pk mz="120.99558087" i="1093.15" sn="202.623" a="10.4515" fwhm="0.00741838" res="16310.2" algo="Sum"/><pk mz="121.02910192" i="1109.22" sn="205.376" a="8.16883" fwhm="0.0066358" res="18238.8" algo="Sum"/><pk mz="121.08439238" i="1638.93" sn="303.133" a="12.8294" fwhm="0.00702853" res="17227.5" algo="Sum"/><pk mz="122.05917429" i="703.992" sn="128.931" a="6.34805" fwhm="0.00756326" res="16138.4" algo="Sum"/><pk mz="122.92479180" i="5227.27" sn="944.179" a="41.3603" fwhm="0.00728006" res="16885.1" algo="Sum"/><pk mz="123.04437913" i="1032.13" sn="186.258" a="8.64965" fwhm="0.00724722" res="16978.2" algo="Sum"/><pk mz="124.92328280" i="826.336" sn="145.249" a="6.55049" fwhm="0.00729333" res="17128.4" algo="Sum"/><pk mz="125.02165026" i="1428.44" sn="250.866" a="12.8213" fwhm="0.00790327" res="15819" algo="Sum"/><pk mz="125.13276503" i="802.228" sn="140.509" a="6.29686" fwhm="0.00726123" res="17233" algo="Sum"/><pk mz="125.98679365" i="3350.61" sn="576.789" a="27.2055" fwhm="0.00750236" res="16792.9" algo="Sum"/><pk mz="127.14872019" i="651.714" sn="110.163" a="4.89567" fwhm="0.0070067" res="18146.7" algo="Sum"/><pk mz="128.01977056" i="23046.7" sn="3872.35" a="180.415" fwhm="0.00707797" res="18087.1" algo="Sum"/><pk mz="128.06885930" i="3157.84" sn="530.225" a="24.9085" fwhm="0.00712824" res="17966.4" algo="Sum"/><pk mz="128.14380554" i="1137.29" sn="190.943" a="9.87315" fwhm="0.00778821" res="16453.6" algo="Sum"/><pk mz="129.02087214" i="3906.03" sn="645.602" a="34.8171" fwhm="0.00802969" res="16068" algo="Sum"/><pk mz="129.05480638" i="889.237" sn="146.976" a="7.26698" fwhm="0.00768841" res="16785.6" algo="Sum"/><pk mz="129.06689253" i="899.876" sn="148.735" a="8.30324" fwhm="0.00905034" res="14261" algo="Sum"/><pk mz="129.10295471" i="738.454" sn="122.054" a="6.32425" fwhm="0.00796307" res="16212.7" algo="Sum"/><pk mz="130.01753743" i="3599.6" sn="587.328" a="30.4836" fwhm="0.00744085" res="17473.5" algo="Sum"/><pk mz="130.05031552" i="15802.9" sn="2577.96" a="128.903" fwhm="0.00740235" res="17568.8" algo="Sum"/><pk mz="130.08672570" i="10563.4" sn="1721.85" a="88.9898" fwhm="0.00738552" res="17613.8" algo="Sum"/><pk mz="130.15953607" i="6526.88" sn="1063.09" a="51.4027" fwhm="0.00723669" res="17986.1" algo="Sum"/><pk mz="131.05242671" i="1328.58" sn="212.328" a="17.3301" fwhm="0.0110599" res="11849.3" algo="Sum"/><pk mz="131.08926534" i="829.362" sn="132.387" a="8.42481" fwhm="0.0091102" res="14389.3" algo="Sum"/><pk mz="132.06721968" i="2147.93" sn="333.534" a="15.9594" fwhm="0.0072992" res="18093.4" algo="Sum"/><pk mz="132.07735326" i="7718.83" sn="1198.51" a="67.6645" fwhm="0.00787745" res="16766.5" algo="Sum"/><pk mz="132.10238892" i="6520.9" sn="1011.97" a="54.3424" fwhm="0.0074619" res="17703.6" algo="Sum"/><pk mz="132.98793461" i="1747.36" sn="265.413" a="16.7941" fwhm="0.0080132" res="16596.1" algo="Sum"/><pk mz="133.03285227" i="1084.47" sn="164.556" a="9.80659" fwhm="0.00768061" res="17320.6" algo="Sum"/><pk mz="133.10019344" i="1045.58" sn="158.476" a="13.825" fwhm="0.0128776" res="10335.8" algo="Sum"/><pk mz="134.01947454" i="2227.62" sn="332.065" a="19.1845" fwhm="0.00743387" res="18028.2" algo="Sum"/><pk mz="135.00350812" i="32883.9" sn="4816.31" a="290.193" fwhm="0.00767949" res="17579.7" algo="Sum"/><pk mz="135.11753090" i="1000.23" sn="146.489" a="8.53184" fwhm="0.00771919" res="17504.1" algo="Sum"/><pk mz="135.97752432" i="758.231" sn="109.872" a="6.42989" fwhm="0.00752024" res="18081.5" algo="Sum"/><pk mz="136.00666155" i="1247.44" sn="180.763" a="11.0569" fwhm="0.00865806" res="15708.7" algo="Sum"/><pk mz="136.02207995" i="2567.29" sn="372.02" a="23.613" fwhm="0.00820194" res="16584.1" algo="Sum"/><pk mz="136.04878133" i="7624.24" sn="1104.81" a="64.1205" fwhm="0.00770147" res="17665.3" algo="Sum"/><pk mz="136.07524732" i="6204.78" sn="899.001" a="56.1425" fwhm="0.00828075" res="16432.7" algo="Sum"/><pk mz="137.06012520" i="2948.97" sn="421.064" a="27.3626" fwhm="0.00794623" res="17248.4" algo="Sum"/><pk mz="138.05419422" i="995.515" sn="140.083" a="11.4874" fwhm="0.00866473" res="15932.9" algo="Sum"/><pk mz="138.90715540" i="3510.67" sn="487.48" a="28.9946" fwhm="0.00772547" res="17980.4" algo="Sum"/><pk mz="139.04032526" i="1224.08" sn="169.645" a="14.2932" fwhm="0.00824117" res="16871.4" algo="Sum"/><pk mz="139.91545970" i="743.412" sn="101.812" a="6.12593" fwhm="0.00757316" res="18475.2" algo="Sum"/><pk mz="140.06891095" i="5737.65" sn="782.848" a="49.0362" fwhm="0.00777966" res="18004.5" algo="Sum"/><pk mz="140.90430810" i="2153.58" sn="289.311" a="19.1547" fwhm="0.00820392" res="17175.2" algo="Sum"/><pk mz="143.01752923" i="1529.97" sn="199.204" a="17.6957" fwhm="0.0100575" res="14220.1" algo="Sum"/><pk mz="143.08229050" i="1323.94" sn="172.099" a="12.188" fwhm="0.00831676" res="17204.1" algo="Sum"/><pk mz="143.99750418" i="1281.71" sn="163.554" a="13.7529" fwhm="0.00895521" res="16079.7" algo="Sum"/><pk mz="144.08165938" i="771.79" sn="98.3326" a="7.26694" fwhm="0.00826236" res="17438.3" algo="Sum"/><pk mz="144.10260847" i="10472.5" sn="1333.95" a="90.0903" fwhm="0.00778815" res="18502.8" algo="Sum"/><pk mz="145.04987582" i="1496.99" sn="186.793" a="15.1682" fwhm="0.00918544" res="15791.3" algo="Sum"/><pk mz="145.10470605" i="951.388" sn="118.526" a="11.7353" fwhm="0.0123538" res="11745.7" algo="Sum"/><pk mz="146.03042213" i="4421.71" sn="542.295" a="41.9947" fwhm="0.00848139" res="17217.7" algo="Sum"/><pk mz="146.06067478" i="1983.74" sn="243.301" a="18.369" fwhm="0.00801213" res="18229.9" algo="Sum"/><pk mz="146.11847435" i="861.262" sn="105.627" a="8.45748" fwhm="0.00756255" res="19321.3" algo="Sum"/><pk mz="147.03126736" i="876.93" sn="105.655" a="10.9007" fwhm="0.0106571" res="13796.5" algo="Sum"/><pk mz="147.07719448" i="4464.04" sn="537.839" a="44.412" fwhm="0.00806325" res="18240.4" algo="Sum"/><pk mz="147.11409036" i="4853.16" sn="584.722" a="48.1216" fwhm="0.00903572" res="16281.4" algo="Sum"/><pk mz="148.02765049" i="1182.95" sn="140.828" a="12.8296" fwhm="0.00930213" res="15913.3" algo="Sum"/><pk mz="148.06115970" i="989.096" sn="117.75" a="9.12261" fwhm="0.00837162" res="17686.1" algo="Sum"/><pk mz="148.93617214" i="1642.57" sn="192.095" a="15.0496" fwhm="0.00836042" res="17814.4" algo="Sum"/><pk mz="148.96233083" i="793.271" sn="92.7716" a="7.91131" fwhm="0.00856563" res="17390.7" algo="Sum"/><pk mz="149.02358775" i="14077.5" sn="1645.11" a="143.136" fwhm="0.00918036" res="16232.9" algo="Sum"/><pk mz="149.06064957" i="1517.36" sn="177.143" a="14.9958" fwhm="0.00880081" res="16937.2" algo="Sum"/><pk mz="149.13328562" i="725.201" sn="84.4514" a="6.96753" fwhm="0.00914038" res="16315.9" algo="Sum"/><pk mz="149.99355379" i="890.616" sn="102.099" a="7.99389" fwhm="0.00826656" res="18144.6" algo="Sum"/><pk mz="150.01499922" i="1695.5" sn="194.36" a="15.4287" fwhm="0.00973512" res="15409.7" algo="Sum"/><pk mz="150.02697835" i="1340.08" sn="153.594" a="13.1955" fwhm="0.0102234" res="14674.9" algo="Sum"/><pk mz="150.05953408" i="805.896" sn="92.3222" a="8.01774" fwhm="0.00881312" res="17026.8" algo="Sum"/><pk mz="150.97759618" i="12710.6" sn="1445.04" a="114.692" fwhm="0.0083235" res="18138.7" algo="Sum"/><pk mz="151.04831791" i="1535.59" sn="174.588" a="16.6655" fwhm="0.0090399" res="16709.1" algo="Sum"/><pk mz="151.98272705" i="764.488" sn="86.4603" a="8.4357" fwhm="0.00929185" res="16356.6" algo="Sum"/><pk mz="152.02306068" i="8878.22" sn="1004.1" a="99.7131" fwhm="0.00930781" res="16332.9" algo="Sum"/><pk mz="152.97598018" i="1064.06" sn="119.473" a="10.2721" fwhm="0.00805703" res="18986.6" algo="Sum"/><pk mz="154.02360683" i="944.725" sn="105.501" a="12.7052" fwhm="0.0121457" res="12681.3" algo="Sum"/><pk mz="154.05928347" i="1228.02" sn="137.143" a="14.1853" fwhm="0.00928851" res="16586" algo="Sum"/><pk mz="154.08522439" i="711.786" sn="79.4849" a="7.69151" fwhm="0.00881998" res="17470" algo="Sum"/><pk mz="154.88107721" i="1402.07" sn="155.226" a="12.6179" fwhm="0.00814924" res="19005.6" algo="Sum"/><pk mz="154.97369995" i="636.959" sn="70.4705" a="7.17918" fwhm="0.0112256" res="13805.3" algo="Sum"/><pk mz="155.08033053" i="617.793" sn="68.3444" a="7.46011" fwhm="0.0142496" res="10883.1" algo="Sum"/><pk mz="156.04305279" i="2827.47" sn="305.921" a="27.6043" fwhm="0.00871166" res="17912" algo="Sum"/><pk mz="156.07762030" i="3339.12" sn="360.86" a="34.347" fwhm="0.00904892" res="17248.2" algo="Sum"/><pk mz="156.87855926" i="903.89" sn="96.1375" a="8.53495" fwhm="0.00852695" res="18398" algo="Sum"/><pk mz="157.08387941" i="3426.92" sn="362.874" a="37.6679" fwhm="0.00969002" res="16210.9" algo="Sum"/><pk mz="158.09235604" i="604.148" sn="62.6879" a="9.26843" fwhm="0.0135124" res="11699.8" algo="Sum"/><pk mz="158.96483676" i="14448.6" sn="1477.7" a="133.802" fwhm="0.00853002" res="18635.9" algo="Sum"/><pk mz="159.01037600" i="1330.22" sn="135.962" a="19.0785" fwhm="0.0146055" res="10887" algo="Sum"/><pk mz="159.04268732" i="4833.82" sn="494.078" a="56.2359" fwhm="0.00968629" res="16419.4" algo="Sum"/><pk mz="159.07742972" i="1366.92" sn="139.719" a="15.1217" fwhm="0.00948153" res="16777.6" algo="Sum"/><pk mz="160.03618837" i="989.049" sn="100.019" a="11.4859" fwhm="0.0148288" res="10792.3" algo="Sum"/><pk mz="160.06126548" i="25392.8" sn="2567.88" a="251.515" fwhm="0.00892019" res="17943.7" algo="Sum"/><pk mz="160.13424997" i="1038.13" sn="104.981" a="10.7146" fwhm="0.00932123" res="17179.5" algo="Sum"/><pk mz="161.02145627" i="742.4" sn="73.9734" a="12.1322" fwhm="0.0164926" res="9763.25" algo="Sum"/><pk mz="161.06439817" i="1876.82" sn="186.975" a="19.6783" fwhm="0.00887382" res="18150.5" algo="Sum"/><pk mz="161.09686204" i="803.972" sn="80.0819" a="9.26307" fwhm="0.00942896" res="17085.3" algo="Sum"/><pk mz="161.13258974" i="1081.64" sn="107.738" a="13.6892" fwhm="0.0113016" res="14257.5" algo="Sum"/><pk mz="162.05120443" i="2754.44" sn="269.472" a="33.6696" fwhm="0.00971651" res="16677.9" algo="Sum"/><pk mz="162.11330458" i="37073.4" sn="3619.04" a="357.705" fwhm="0.00872781" res="18574.3" algo="Sum"/><pk mz="163.11696545" i="3106.85" sn="297.255" a="39.3017" fwhm="0.0109948" res="14835.9" algo="Sum"/><pk mz="164.03025518" i="2389.19" sn="226.305" a="23.9989" fwhm="0.00943295" res="17389.1" algo="Sum"/><pk mz="164.93104498" i="2343.89" sn="220.919" a="26.5333" fwhm="0.00968801" res="17024.3" algo="Sum"/><pk mz="164.99380022" i="880.54" sn="82.9938" a="8.89924" fwhm="0.0110954" res="14870.5" algo="Sum"/><pk mz="165.01413045" i="6076.2" sn="572.72" a="61.4961" fwhm="0.00922079" res="17895.9" algo="Sum"/><pk mz="165.05538846" i="2981.67" sn="281.039" a="31.7307" fwhm="0.00941432" res="17532.4" algo="Sum"/><pk mz="165.98890804" i="1006.07" sn="94.4473" a="12.4342" fwhm="0.010693" res="15523.1" algo="Sum"/><pk mz="166.02696357" i="14330.5" sn="1345.27" a="131.576" fwhm="0.00823624" res="20158.1" algo="Sum"/><pk mz="166.08616957" i="12956.4" sn="1216.28" a="135.436" fwhm="0.00936692" res="17731.1" algo="Sum"/><pk mz="166.52868559" i="1688.61" sn="158.182" a="16.0123" fwhm="0.00861065" res="19339.9" algo="Sum"/><pk mz="166.95166131" i="2946.28" sn="274.762" a="32.3134" fwhm="0.00891456" res="18728" algo="Sum"/><pk mz="167.03222206" i="773.818" sn="72.164" a="13.9742" fwhm="0.0142731" res="11702.6" algo="Sum"/><pk mz="167.08933892" i="1270.03" sn="118.437" a="14.7742" fwhm="0.0102572" res="16289.9" algo="Sum"/><pk mz="169.03632852" i="1490.72" sn="136.367" a="16.9741" fwhm="0.0100246" res="16862.2" algo="Sum"/><pk mz="169.05901858" i="3881.94" sn="354.967" a="42.5916" fwhm="0.00978244" res="17281.9" algo="Sum"/><pk mz="169.09524457" i="1850.13" sn="169.06" a="24.1476" fwhm="0.0101909" res="16592.8" algo="Sum"/><pk mz="169.19594445" i="637.073" sn="58.1004" a="6.43656" fwhm="0.00919275" res="18405.4" algo="Sum"/><pk mz="169.98676821" i="788.603" sn="70.6829" a="8.69915" fwhm="0.00963851" res="17636.2" algo="Sum"/><pk mz="170.03370833" i="2430.5" sn="217.569" a="29.028" fwhm="0.0103127" res="16487.8" algo="Sum"/><pk mz="170.05992405" i="828.659" sn="74.1667" a="10.8496" fwhm="0.0114179" res="14894.1" algo="Sum"/><pk mz="170.09511985" i="1366.38" sn="122.232" a="17.4158" fwhm="0.0100321" res="16955.1" algo="Sum"/><pk mz="170.85537764" i="789.958" sn="69.7546" a="8.32392" fwhm="0.00973864" res="17544.1" algo="Sum"/><pk mz="171.10008029" i="1701.84" sn="149.554" a="17.7567" fwhm="0.00942281" res="18158.1" algo="Sum"/><pk mz="172.09581833" i="604.786" sn="52.5221" a="9.53775" fwhm="0.0121295" res="14188.2" algo="Sum"/><pk mz="172.85246442" i="720.527" sn="61.8091" a="6.93117" fwhm="0.00885995" res="19509.4" algo="Sum"/><pk mz="172.98052769" i="1269.47" sn="108.705" a="12.6976" fwhm="0.00840688" res="20576.1" algo="Sum"/><pk mz="173.07956854" i="2627.87" sn="225.015" a="33.0448" fwhm="0.0106516" res="16249.2" algo="Sum"/><pk mz="174.93873097" i="3606.3" sn="301.822" a="35.924" fwhm="0.00911536" res="19191.7" algo="Sum"/><pk mz="174.99492918" i="605.917" sn="50.7111" a="12.864" fwhm="0.0206566" res="8471.61" algo="Sum"/><pk mz="175.03239936" i="35252.4" sn="2950.38" a="334.299" fwhm="0.00863063" res="20280.4" algo="Sum"/><pk mz="175.11970216" i="8324.55" sn="694.693" a="91.7576" fwhm="0.00974178" res="17976.1" algo="Sum"/><pk mz="175.14844723" i="709.892" sn="59.1677" a="8.75387" fwhm="0.0109581" res="15983.4" algo="Sum"/><pk mz="175.53371755" i="4018.75" sn="330.427" a="36.3525" fwhm="0.00843533" res="20809.4" algo="Sum"/><pk mz="176.03446154" i="1390.63" sn="113.211" a="17.5264" fwhm="0.0106621" res="16510.4" algo="Sum"/><pk mz="176.06647686" i="3375.97" sn="274.547" a="40.1215" fwhm="0.010533" res="16715.7" algo="Sum"/><pk mz="176.12261850" i="636.212" sn="51.6187" a="8.92051" fwhm="0.0127978" res="13761.9" algo="Sum"/><pk mz="177.02648187" i="2175.62" sn="172.387" a="26.4725" fwhm="0.0106864" res="16565.6" algo="Sum"/><pk mz="177.06165643" i="1353.47" sn="107.16" a="20.0861" fwhm="0.0122413" res="14464.3" algo="Sum"/><pk mz="178.02527039" i="936.584" sn="72.9872" a="11.2139" fwhm="0.0105861" res="16816.9" algo="Sum"/><pk mz="178.05987187" i="1140.82" sn="88.9034" a="13.6471" fwhm="0.0106138" res="16776.2" algo="Sum"/><pk mz="180.00440733" i="1423.93" sn="107.881" a="14.6774" fwhm="0.00955042" res="18847.8" algo="Sum"/><pk mz="180.90496668" i="960.461" sn="71.4762" a="11.0748" fwhm="0.010674" res="16948.2" algo="Sum"/><pk mz="180.98853275" i="967.707" sn="72.0002" a="11.0108" fwhm="0.0105089" res="17222.4" algo="Sum"/><pk mz="181.08577674" i="1959.47" sn="145.785" a="25.8074" fwhm="0.0109407" res="16551.6" algo="Sum"/><pk mz="182.05854096" i="1487.42" sn="108.712" a="16.5769" fwhm="0.0104452" res="17429.9" algo="Sum"/><pk mz="182.08205791" i="1571.76" sn="114.765" a="19.8926" fwhm="0.01105" res="16478" algo="Sum"/><pk mz="184.07414140" i="2089.8" sn="144.168" a="23.3302" fwhm="0.0102036" res="18040.2" algo="Sum"/><pk mz="184.09498491" i="3151" sn="217.321" a="37.2156" fwhm="0.0106029" res="17362.7" algo="Sum"/><pk mz="185.03314613" i="3132.36" sn="211.617" a="37.598" fwhm="0.0103913" res="17806.5" algo="Sum"/><pk mz="185.06978920" i="887.77" sn="59.9729" a="14.3038" fwhm="0.0152552" res="12131.6" algo="Sum"/><pk mz="185.11545344" i="37272.9" sn="2517.31" a="400.121" fwhm="0.00967372" res="19135.9" algo="Sum"/><pk mz="186.11892252" i="3283.17" sn="219.484" a="40.0792" fwhm="0.0104651" res="17784.8" algo="Sum"/><pk mz="187.05856691" i="3985.36" sn="262.149" a="47.4561" fwhm="0.00949892" res="19692.6" algo="Sum"/><pk mz="188.07103095" i="11671.7" sn="757.608" a="132.56" fwhm="0.0100761" res="18665.1" algo="Sum"/><pk mz="189.02181521" i="1855.8" sn="118.325" a="28.4852" fwhm="0.0137977" res="13699.5" algo="Sum"/><pk mz="189.07474413" i="2966.44" sn="189.062" a="34.7911" fwhm="0.0134455" res="14062.3" algo="Sum"/><pk mz="189.08705971" i="3107.5" sn="197.954" a="34.7372" fwhm="0.011351" res="16658.2" algo="Sum"/><pk mz="190.91252385" i="840.436" sn="50.9728" a="10.1345" fwhm="0.0106898" res="17859.3" algo="Sum"/><pk mz="191.01092105" i="719.988" sn="43.5052" a="12.3769" fwhm="0.020506" res="9314.86" algo="Sum"/><pk mz="191.04080463" i="13376.3" sn="807.507" a="159.474" fwhm="0.0106202" res="17988.5" algo="Sum"/><pk mz="191.07697116" i="4873.77" sn="293.819" a="61.7244" fwhm="0.010675" res="17899.5" algo="Sum"/><pk mz="192.02507639" i="824.375" sn="48.831" a="9.64119" fwhm="0.00995925" res="19281.1" algo="Sum"/><pk mz="192.04173008" i="1587.65" sn="94.0426" a="22.8612" fwhm="0.0126126" res="15226.2" algo="Sum"/><pk mz="192.96221839" i="1443.81" sn="84.108" a="16.6673" fwhm="0.0109579" res="17609.3" algo="Sum"/><pk mz="193.00138808" i="923.007" sn="53.768" a="12.5015" fwhm="0.0120559" res="16008.9" algo="Sum"/><pk mz="195.10037006" i="642.57" sn="36.4643" a="10.067" fwhm="0.0117591" res="16591.5" algo="Sum"/><pk mz="196.86568656" i="5642.17" sn="309.77" a="64.3978" fwhm="0.0101913" res="19317.1" algo="Sum"/><pk mz="197.07915731" i="1024.46" sn="55.8176" a="12.4717" fwhm="0.0107194" res="18385.4" algo="Sum"/><pk mz="197.10176282" i="1046.67" sn="56.9773" a="13.9819" fwhm="0.0132671" res="14856.4" algo="Sum"/><pk mz="198.08513647" i="853.095" sn="45.3907" a="11.857" fwhm="0.0102868" res="19256.2" algo="Sum"/><pk mz="198.86261115" i="5309.57" sn="279.257" a="59.5395" fwhm="0.0101835" res="19527.9" algo="Sum"/><pk mz="199.13091350" i="653.481" sn="34.1228" a="8.53538" fwhm="0.0119293" res="16692.5" algo="Sum"/><pk mz="200.04130267" i="1650.17" sn="85.275" a="21.0119" fwhm="0.0118003" res="16952.2" algo="Sum"/><pk mz="200.06886375" i="1523.11" sn="78.7091" a="18.4776" fwhm="0.0110003" res="18187.6" algo="Sum"/><pk mz="200.85970682" i="1667.83" sn="84.9041" a="19.8885" fwhm="0.0104728" res="19179.1" algo="Sum"/><pk mz="201.08834677" i="1977.97" sn="100.502" a="25.76" fwhm="0.011628" res="17293.4" algo="Sum"/><pk mz="201.18553328" i="1899.37" sn="96.4968" a="24.4697" fwhm="0.0116469" res="17273.7" algo="Sum"/><pk mz="202.03365178" i="1602.49" sn="80.4665" a="21.6137" fwhm="0.0111229" res="18163.8" algo="Sum"/><pk mz="202.99106214" i="855.258" sn="42.2765" a="12.1976" fwhm="0.0115286" res="17607.7" algo="Sum"/><pk mz="203.03298562" i="3549.18" sn="175.44" a="42.6619" fwhm="0.014551" res="13953.2" algo="Sum"/><pk mz="203.05337901" i="269931" sn="13343" a="2653.34" fwhm="0.00883295" res="22988.2" algo="Sum"/><pk mz="203.10167314" i="840.346" sn="41.5393" a="13.7818" fwhm="0.017652" res="11505.9" algo="Sum"/><pk mz="203.14961412" i="622.181" sn="30.7178" a="11.0345" fwhm="0.0146858" res="13833.1" algo="Sum"/><pk mz="204.05670621" i="16528.1" sn="800.309" a="210.736" fwhm="0.0114592" res="17807.3" algo="Sum"/><pk mz="204.12350935" i="10117.1" sn="489.218" a="123.574" fwhm="0.0110782" res="18425.6" algo="Sum"/><pk mz="205.00242462" i="719.838" sn="34.1437" a="9.44814" fwhm="0.010181" res="20135.7" algo="Sum"/><pk mz="205.05808043" i="3744.92" sn="177.246" a="59.1312" fwhm="0.0129557" res="15827.6" algo="Sum"/><pk mz="205.08859428" i="2199.98" sn="104.009" a="49.7915" fwhm="0.0180001" res="11393.8" algo="Sum"/><pk mz="205.12588122" i="1253.74" sn="59.2162" a="18.8345" fwhm="0.0134175" res="15288" algo="Sum"/><pk mz="206.89429059" i="9950.56" sn="454.071" a="118.633" fwhm="0.0110592" res="18707.9" algo="Sum"/><pk mz="207.01474372" i="5761.56" sn="262.769" a="73.4216" fwhm="0.0111397" res="18583.4" algo="Sum"/><pk mz="207.05145270" i="1256.47" sn="57.3044" a="21.5077" fwhm="0.0138506" res="14948.9" algo="Sum"/><pk mz="207.11030143" i="929.513" sn="42.3907" a="15.012" fwhm="0.0121827" res="17000.4" algo="Sum"/><pk mz="208.89130631" i="6697.09" sn="299.017" a="78.7164" fwhm="0.0107169" res="19491.8" algo="Sum"/><pk mz="208.93626946" i="738.087" sn="32.954" a="10.2279" fwhm="0.0116783" res="17891" algo="Sum"/><pk mz="209.11525145" i="739.408" sn="33.0078" a="11.3134" fwhm="0.012172" res="17180" algo="Sum"/><pk mz="210.05095232" i="1602.96" sn="70.8333" a="21.1533" fwhm="0.0116424" res="18041.8" algo="Sum"/><pk mz="210.88852027" i="1013.59" sn="44.3131" a="12.4934" fwhm="0.0110524" res="19080.8" algo="Sum"/><pk mz="212.83959631" i="2531.85" sn="106.663" a="32.7889" fwhm="0.0117494" res="18114.9" algo="Sum"/><pk mz="212.99978634" i="2435.3" sn="101.946" a="32.1215" fwhm="0.0115991" res="18363.5" algo="Sum"/><pk mz="213.10993625" i="992.741" sn="41.4276" a="14.1012" fwhm="0.0118153" res="18036.8" algo="Sum"/><pk mz="213.14688840" i="1731.99" sn="72.1895" a="23.8978" fwhm="0.0118524" res="17983.5" algo="Sum"/><pk mz="214.00615890" i="985.522" sn="40.4074" a="13.4877" fwhm="0.0121555" res="17605.7" algo="Sum"/><pk mz="214.83674156" i="2656.61" sn="107.252" a="33.9391" fwhm="0.0120518" res="17826.1" algo="Sum"/><pk mz="215.01645603" i="2223.23" sn="89.6255" a="29.0094" fwhm="0.0113878" res="18881.3" algo="Sum"/><pk mz="216.01567155" i="778.142" sn="31.1067" a="11.3987" fwhm="0.0121566" res="17769.4" algo="Sum"/><pk mz="216.83378687" i="1036.48" sn="40.9118" a="12.7553" fwhm="0.0110183" res="19679.5" algo="Sum"/><pk mz="216.92298753" i="29279.3" sn="1155.25" a="347.133" fwhm="0.0108019" res="20081.9" algo="Sum"/><pk mz="217.08225056" i="1977.47" sn="78.0064" a="31.1129" fwhm="0.0120989" res="17942.4" algo="Sum"/><pk mz="217.10562373" i="2591.07" sn="102.203" a="37.6117" fwhm="0.0112359" res="19322.5" algo="Sum"/><pk mz="217.92653990" i="692.444" sn="27.0199" a="8.94365" fwhm="0.0122708" res="17759.8" algo="Sum"/><pk mz="218.92016849" i="9447.08" sn="363.202" a="118.735" fwhm="0.011549" res="18955.8" algo="Sum"/><pk mz="219.02722619" i="334405" sn="12807.8" a="3369.58" fwhm="0.00904563" res="24213.6" algo="Sum"/><pk mz="219.08310073" i="2316.84" sn="88.5624" a="45.7669" fwhm="0.014869" res="14734.2" algo="Sum"/><pk mz="220.03033896" i="20718.9" sn="777.437" a="264.885" fwhm="0.0115564" res="19039.8" algo="Sum"/><pk mz="220.06683835" i="889.055" sn="33.3263" a="13.2912" fwhm="0.0134272" res="16389.6" algo="Sum"/><pk mz="220.93485773" i="1361.04" sn="50.2556" a="18.1495" fwhm="0.0116091" res="19031.2" algo="Sum"/><pk mz="221.02581993" i="23846.5" sn="878.781" a="335.777" fwhm="0.0126263" res="17505.1" algo="Sum"/><pk mz="221.06345258" i="2895.37" sn="106.643" a="40.7947" fwhm="0.0125725" res="17583.1" algo="Sum"/><pk mz="221.11693530" i="874.935" sn="32.2" a="12.7701" fwhm="0.0122731" res="18016.4" algo="Sum"/><pk mz="222.02931167" i="1646.4" sn="60.0456" a="25.638" fwhm="0.012908" res="17200.9" algo="Sum"/><pk mz="222.86803107" i="7783.97" sn="281.028" a="103.959" fwhm="0.0117754" res="18926.5" algo="Sum"/><pk mz="222.97205461" i="668.198" sn="24.1192" a="9.94143" fwhm="0.0152944" res="14578.6" algo="Sum"/><pk mz="223.09551901" i="1146.37" sn="41.3793" a="17.9208" fwhm="0.0138094" res="16155.3" algo="Sum"/><pk mz="224.86521488" i="5581.71" sn="197.36" a="73.9621" fwhm="0.0118986" res="18898.5" algo="Sum"/><pk mz="225.03475283" i="10554.7" sn="373.114" a="148.261" fwhm="0.0122697" res="18340.7" algo="Sum"/><pk mz="225.10968394" i="729.183" sn="25.7747" a="12.0982" fwhm="0.0149125" res="15095.4" algo="Sum"/><pk mz="226.04390140" i="2050.06" sn="71.425" a="32.0358" fwhm="0.014405" res="15692.1" algo="Sum"/><pk mz="226.86257453" i="1095.94" sn="37.63" a="15.3817" fwhm="0.0124442" res="18230.3" algo="Sum"/><pk mz="226.95179936" i="28491.5" sn="975.75" a="355.383" fwhm="0.0113934" res="19919.6" algo="Sum"/><pk mz="226.98335528" i="712.409" sn="24.3714" a="12.1579" fwhm="0.0172826" res="13133.7" algo="Sum"/><pk mz="227.08000626" i="1310.23" sn="44.6854" a="23.3617" fwhm="0.0141096" res="16094.1" algo="Sum"/><pk mz="227.12567717" i="2191.46" sn="74.6337" a="34.3011" fwhm="0.0125908" res="18039.1" algo="Sum"/><pk mz="227.95524611" i="1032.4" sn="34.5402" a="14.4412" fwhm="0.0120512" res="18915.6" algo="Sum"/><pk mz="228.26902743" i="632.365" sn="21.08" a="8.84002" fwhm="0.0122689" res="18605.5" algo="Sum"/><pk mz="228.81286116" i="645.174" sn="21.3318" a="8.01899" fwhm="0.0114816" res="19928.7" algo="Sum"/><pk mz="229.05053330" i="651.164" sn="21.4103" a="9.23437" fwhm="0.0121345" res="18875.9" algo="Sum"/><pk mz="229.15470411" i="1474.88" sn="48.4411" a="21.0597" fwhm="0.0144228" res="15888.3" algo="Sum"/><pk mz="229.21678241" i="1282.14" sn="42.1109" a="18.2445" fwhm="0.0123554" res="18551.9" algo="Sum"/><pk mz="230.24809100" i="764.285" sn="24.8641" a="10.2895" fwhm="0.0119092" res="19333.7" algo="Sum"/><pk mz="230.81072395" i="697.128" sn="22.5274" a="9.01119" fwhm="0.0120269" res="19191.2" algo="Sum"/><pk mz="232.89681984" i="24096.9" sn="763.826" a="315.351" fwhm="0.0120696" res="19296.1" algo="Sum"/><pk mz="233.00066252" i="2005.22" sn="63.5533" a="30.5095" fwhm="0.0127113" res="18330.2" algo="Sum"/><pk mz="233.07905511" i="673.3" sn="21.3398" a="10.9311" fwhm="0.0148472" res="15698.5" algo="Sum"/><pk mz="233.11340495" i="970.468" sn="30.7583" a="15.1643" fwhm="0.0127998" res="18212.3" algo="Sum"/><pk mz="233.15070785" i="1034.88" sn="32.8" a="14.2364" fwhm="0.0121929" res="19121.8" algo="Sum"/><pk mz="233.90006578" i="622.471" sn="19.5572" a="8.73569" fwhm="0.0116192" res="20130.4" algo="Sum"/><pk mz="234.89415073" i="9707.32" sn="300.396" a="131.265" fwhm="0.0123451" res="19027.4" algo="Sum"/><pk mz="234.98152598" i="1599.84" sn="49.4839" a="23.3067" fwhm="0.0128491" res="18287.7" algo="Sum"/><pk mz="235.09228284" i="1260.06" sn="38.9039" a="26.6944" fwhm="0.0162767" res="14443.5" algo="Sum"/><pk mz="235.16908726" i="888.858" sn="27.4118" a="12.5329" fwhm="0.0127552" res="18437.1" algo="Sum"/><pk mz="236.89255131" i="619.152" sn="18.7144" a="12.6411" fwhm="0.0156541" res="15132.9" algo="Sum"/><pk mz="236.99892438" i="1167.15" sn="35.2357" a="18.4029" fwhm="0.0133764" res="17717.7" algo="Sum"/><pk mz="237.07863049" i="651.518" sn="19.6653" a="10.4352" fwhm="0.0146017" res="16236.4" algo="Sum"/><pk mz="237.10982320" i="661.402" sn="19.9629" a="11.6091" fwhm="0.0143893" res="16478.2" algo="Sum"/><pk mz="237.14773407" i="1065.35" sn="32.1551" a="16.7917" fwhm="0.0134148" res="17678.1" algo="Sum"/><pk mz="238.84195262" i="2995.06" sn="89.633" a="40.8614" fwhm="0.0128268" res="18620.5" algo="Sum"/><pk mz="239.06403475" i="1995.08" sn="59.6556" a="28.1534" fwhm="0.0132059" res="18102.8" algo="Sum"/><pk mz="239.08919219" i="5482.81" sn="163.944" a="79.9108" fwhm="0.0129728" res="18430.1" algo="Sum"/><pk mz="239.12661154" i="762.609" sn="22.8031" a="10.0818" fwhm="0.0164514" res="14535.3" algo="Sum"/><pk mz="239.14049513" i="1111.01" sn="33.2207" a="15.4465" fwhm="0.0147767" res="16183.6" algo="Sum"/><pk mz="239.16192081" i="2022.36" sn="60.4714" a="31.6781" fwhm="0.0132604" res="18035.8" algo="Sum"/><pk mz="240.09356326" i="690.192" sn="20.5246" a="13.5522" fwhm="0.0150224" res="15982.4" algo="Sum"/><pk mz="240.83910851" i="2361.09" sn="69.9324" a="32.3722" fwhm="0.0127575" res="18878.3" algo="Sum"/><pk mz="240.96724067" i="2042.84" sn="60.4685" a="30.2305" fwhm="0.0131839" res="18277.4" algo="Sum"/><pk mz="241.00847888" i="1780.56" sn="52.7023" a="25.4581" fwhm="0.0140339" res="17173.3" algo="Sum"/><pk mz="241.03011536" i="1786.77" sn="52.8862" a="27.9077" fwhm="0.0141428" res="17042.6" algo="Sum"/><pk mz="241.15589896" i="1423.12" sn="42.1227" a="19.646" fwhm="0.0134414" res="17941.3" algo="Sum"/><pk mz="242.83679868" i="620.739" sn="17.9135" a="8.92739" fwhm="0.0133265" res="18222.2" algo="Sum"/><pk mz="242.92549194" i="14389.1" sn="414.674" a="199.464" fwhm="0.0124531" res="19507.2" algo="Sum"/><pk mz="243.05340042" i="783.92" sn="22.5044" a="15.1728" fwhm="0.0162417" res="14964.8" algo="Sum"/><pk mz="243.09949229" i="3073.46" sn="88.105" a="43.5163" fwhm="0.013142" res="18497.9" algo="Sum"/><pk mz="243.21037514" i="611.894" sn="17.4865" a="9.40293" fwhm="0.0124879" res="19475.7" algo="Sum"/><pk mz="244.92426854" i="1259.93" sn="35.0436" a="18.2973" fwhm="0.012618" res="19410.7" algo="Sum"/><pk mz="245.04645402" i="1000.36" sn="27.7483" a="15.1934" fwhm="0.0131801" res="18592.2" algo="Sum"/><pk mz="245.07854330" i="3038.81" sn="84.2421" a="46.6536" fwhm="0.012763" res="19202.3" algo="Sum"/><pk mz="247.09241780" i="2984.71" sn="81.0259" a="46.607" fwhm="0.0136673" res="18079" algo="Sum"/><pk mz="247.12990079" i="888.171" sn="24.1089" a="15.0159" fwhm="0.0143028" res="17278.4" algo="Sum"/><pk mz="248.87054428" i="9021.52" sn="240.95" a="123.684" fwhm="0.0125698" res="19799" algo="Sum"/><pk mz="248.99886417" i="631.946" sn="16.8703" a="10.0893" fwhm="0.0140715" res="17695.2" algo="Sum"/><pk mz="249.04611304" i="1678.83" sn="44.8139" a="28.8973" fwhm="0.0191394" res="13012.2" algo="Sum"/><pk mz="249.05986729" i="1691.89" sn="45.1601" a="25.1031" fwhm="0.0145403" res="17129" algo="Sum"/><pk mz="249.09644422" i="1107.93" sn="29.5737" a="13.8107" fwhm="0.0121944" res="20427" algo="Sum"/><pk mz="249.10521533" i="979.369" sn="26.1421" a="16.7479" fwhm="0.015214" res="16373.4" algo="Sum"/><pk mz="249.15672043" i="4060.45" sn="108.385" a="70.1935" fwhm="0.0156044" res="15967.1" algo="Sum"/><pk mz="249.18392782" i="1382.58" sn="36.9049" a="21.7741" fwhm="0.0147199" res="16928.4" algo="Sum"/><pk mz="250.17880045" i="612.942" sn="16.1854" a="11.4041" fwhm="0.0209042" res="11967.9" algo="Sum"/><pk mz="250.86804543" i="4139.41" sn="108.754" a="59.0784" fwhm="0.0130964" res="19155.5" algo="Sum"/><pk mz="250.92014172" i="1817.26" sn="47.7205" a="29.1707" fwhm="0.0140758" res="17826.4" algo="Sum"/><pk mz="251.19829001" i="1927.62" sn="50.3399" a="29.7598" fwhm="0.0133381" res="18833.2" algo="Sum"/><pk mz="252.91718910" i="1204.14" sn="30.8928" a="18.1217" fwhm="0.0131147" res="19285" algo="Sum"/><pk mz="253.14169226" i="1515.37" sn="38.836" a="29.427" fwhm="0.014605" res="17332.5" algo="Sum"/><pk mz="254.09023214" i="804.855" sn="20.4175" a="13.4037" fwhm="0.0145999" res="17403.5" algo="Sum"/><pk mz="254.82305229" i="4406.98" sn="110.508" a="72.9709" fwhm="0.0143856" res="17713.7" algo="Sum"/><pk mz="255.12277504" i="696.53" sn="17.4424" a="14.6367" fwhm="0.0232922" res="10953.1" algo="Sum"/><pk mz="255.15611802" i="2330.48" sn="58.3595" a="50.0159" fwhm="0.0165628" res="15405.4" algo="Sum"/><pk mz="255.26840485" i="844.415" sn="21.1427" a="12.67" fwhm="0.0141249" res="18072.2" algo="Sum"/><pk mz="256.15584219" i="998.197" sn="24.7185" a="19.9104" fwhm="0.0161946" res="15817.4" algo="Sum"/><pk mz="256.26454624" i="972.106" sn="24.033" a="15.4606" fwhm="0.0149006" res="17198.2" algo="Sum"/><pk mz="256.29973418" i="4444.68" sn="109.736" a="67.4387" fwhm="0.0139525" res="18369.5" algo="Sum"/><pk mz="256.82001877" i="5580.97" sn="136.621" a="88.2488" fwhm="0.0140367" res="18296.3" algo="Sum"/><pk mz="256.94143016" i="753.492" sn="18.4372" a="12.6941" fwhm="0.0134178" res="19149.2" algo="Sum"/><pk mz="257.07535922" i="749.454" sn="18.3333" a="14.6268" fwhm="0.0160783" res="15988.9" algo="Sum"/><pk mz="257.15137699" i="1511.63" sn="36.9781" a="27.8972" fwhm="0.0139367" res="18451.3" algo="Sum"/><pk mz="257.24761442" i="850.127" sn="20.7939" a="13.4572" fwhm="0.0137269" res="18740.4" algo="Sum"/><pk mz="257.30284713" i="851.936" sn="20.795" a="13.4222" fwhm="0.014228" res="18084.3" algo="Sum"/><pk mz="258.27910298" i="638.578" sn="15.2831" a="10.0222" fwhm="0.0144099" res="17923.7" algo="Sum"/><pk mz="258.81752201" i="2680.8" sn="63.8075" a="43.2601" fwhm="0.0137029" res="18887.8" algo="Sum"/><pk mz="258.89929931" i="3411.63" sn="81.2026" a="48.2696" fwhm="0.0130401" res="19854.1" algo="Sum"/><pk mz="258.98074371" i="631.626" sn="15.0064" a="11.6123" fwhm="0.0156254" res="16574.4" algo="Sum"/><pk mz="259.13059151" i="2863.77" sn="67.6988" a="43.4437" fwhm="0.0132624" res="19538.8" algo="Sum"/><pk mz="259.16634628" i="717.402" sn="16.9434" a="13.7532" fwhm="0.0170771" res="15176.2" algo="Sum"/><pk mz="260.81479023" i="603.258" sn="13.9749" a="10.3309" fwhm="0.0147107" res="17729.6" algo="Sum"/><pk mz="260.94860492" i="3563.25" sn="82.2557" a="53.4972" fwhm="0.0133153" res="19597.7" algo="Sum"/><pk mz="261.01196870" i="2039.06" sn="47.0245" a="37.6417" fwhm="0.0161821" res="16129.7" algo="Sum"/><pk mz="261.04433146" i="1843.89" sn="42.4962" a="34.6247" fwhm="0.016676" res="15653.9" algo="Sum"/><pk mz="261.10967787" i="10084.8" sn="232.222" a="149.164" fwhm="0.0136916" res="19070.7" algo="Sum"/><pk mz="262.11322621" i="1497.29" sn="34.1704" a="23.0874" fwhm="0.0136368" res="19221" algo="Sum"/><pk mz="262.91551888" i="798.749" sn="18.0614" a="12.0258" fwhm="0.0133542" res="19687.8" algo="Sum"/><pk mz="262.94608907" i="1215.08" sn="27.4772" a="18.0454" fwhm="0.0137473" res="19127.1" algo="Sum"/><pk mz="263.01041746" i="996.316" sn="22.5277" a="19.2704" fwhm="0.0162794" res="16156" algo="Sum"/><pk mz="263.08714487" i="7211.72" sn="163.046" a="122.735" fwhm="0.0148456" res="17721.5" algo="Sum"/><pk mz="263.19806837" i="8395.61" sn="189.769" a="123.592" fwhm="0.013689" res="19227" algo="Sum"/><pk mz="263.23530235" i="1425.27" sn="32.216" a="25.5637" fwhm="0.0150896" res="17444.8" algo="Sum"/><pk mz="264.09082894" i="786.585" sn="17.646" a="14.7184" fwhm="0.0155205" res="17015.6" algo="Sum"/><pk mz="264.20146379" i="1414.54" sn="31.7225" a="22.181" fwhm="0.0145507" res="18157.3" algo="Sum"/><pk mz="264.85052230" i="4129.48" sn="92.029" a="72.5187" fwhm="0.0161133" res="16436.7" algo="Sum"/><pk mz="265.02377823" i="1205.53" sn="26.8632" a="30.3118" fwhm="0.0276382" res="9589.04" algo="Sum"/><pk mz="265.13458006" i="846.473" sn="18.8622" a="21.27" fwhm="0.0221738" res="11957.1" algo="Sum"/><pk mz="265.17788981" i="701.894" sn="15.6361" a="12.0549" fwhm="0.0153736" res="17248.9" algo="Sum"/><pk mz="265.21274637" i="885.875" sn="19.7346" a="14.9709" fwhm="0.0147105" res="18028.8" algo="Sum"/><pk mz="265.25265828" i="771.281" sn="17.1818" a="12.4858" fwhm="0.0149071" res="17793.7" algo="Sum"/><pk mz="266.17261285" i="1265.16" sn="27.9717" a="21.7586" fwhm="0.0156307" res="17028.8" algo="Sum"/><pk mz="266.84852141" i="3649.83" sn="79.8841" a="59.7756" fwhm="0.0147119" res="18138.2" algo="Sum"/><pk mz="266.89410603" i="1291.67" sn="28.271" a="21.662" fwhm="0.0143804" res="18559.6" algo="Sum"/><pk mz="267.05841184" i="610.334" sn="13.3383" a="10.9035" fwhm="0.0143615" res="18595.5" algo="Sum"/><pk mz="267.15761755" i="943.753" sn="20.5915" a="16.5114" fwhm="0.0171811" res="15549.5" algo="Sum"/><pk mz="268.10541542" i="1781.02" sn="38.365" a="30.2488" fwhm="0.0145112" res="18475.8" algo="Sum"/><pk mz="268.84669379" i="1160.22" sn="24.7446" a="18.6147" fwhm="0.018681" res="14391.4" algo="Sum"/><pk mz="268.89124612" i="969.062" sn="20.6493" a="15.6257" fwhm="0.0138062" res="19476.1" algo="Sum"/><pk mz="270.79772474" i="3072.66" sn="64.0749" a="45.4885" fwhm="0.0133658" res="20260.4" algo="Sum"/><pk mz="270.97757227" i="8294.29" sn="172.789" a="132.51" fwhm="0.0142132" res="19065.2" algo="Sum"/><pk mz="271.03979244" i="771.801" sn="16.0784" a="17.7949" fwhm="0.0161368" res="16796.4" algo="Sum"/><pk mz="271.14517235" i="943.142" sn="19.6471" a="19.0223" fwhm="0.021257" res="12755.6" algo="Sum"/><pk mz="271.16656553" i="1535.83" sn="31.9936" a="23.4413" fwhm="0.0154173" res="17588.5" algo="Sum"/><pk mz="271.18790204" i="1039.72" sn="21.659" a="17.8991" fwhm="0.0188716" res="14370.2" algo="Sum"/><pk mz="271.96392512" i="612.436" sn="12.6689" a="14.0674" fwhm="0.0201638" res="13487.7" algo="Sum"/><pk mz="272.79469997" i="4185.47" sn="85.9432" a="62.6282" fwhm="0.0136538" res="19979.3" algo="Sum"/><pk mz="272.94511662" i="898.354" sn="18.4316" a="20.3084" fwhm="0.0201864" res="13521.2" algo="Sum"/><pk mz="273.14589539" i="711.503" sn="14.5939" a="12.7035" fwhm="0.0152982" res="17854.7" algo="Sum"/><pk mz="273.18110068" i="1047.91" sn="21.4954" a="23.6535" fwhm="0.0199149" res="13717.4" algo="Sum"/><pk mz="274.14193430" i="721.098" sn="14.6824" a="13.9976" fwhm="0.016504" res="16610.7" algo="Sum"/><pk mz="274.79194118" i="2115.05" sn="42.6181" a="34.0401" fwhm="0.014825" res="18535.7" algo="Sum"/><pk mz="274.88043673" i="2036.55" sn="41.0365" a="35.5781" fwhm="0.0156912" res="17518.1" algo="Sum"/><pk mz="276.87794630" i="1391.69" sn="27.403" a="21.6285" fwhm="0.0140983" res="19639.1" algo="Sum"/><pk mz="276.92254145" i="3058.64" sn="60.1333" a="52.1433" fwhm="0.014901" res="18584.1" algo="Sum"/><pk mz="276.98454752" i="968.284" sn="19.005" a="18.0991" fwhm="0.0160531" res="17254.3" algo="Sum"/><pk mz="277.08287961" i="602.589" sn="11.8032" a="12.1101" fwhm="0.0208174" res="13310.2" algo="Sum"/><pk mz="277.10433361" i="631.033" sn="12.3535" a="11.378" fwhm="0.0173169" res="16002" algo="Sum"/><pk mz="277.17847300" i="792.354" sn="15.4864" a="14.1541" fwhm="0.0165868" res="16710.8" algo="Sum"/><pk mz="277.21409860" i="1179.48" sn="23.0422" a="18.1429" fwhm="0.0142548" res="19447.1" algo="Sum"/><pk mz="277.25038606" i="896.133" sn="17.5045" a="15.2883" fwhm="0.0153517" res="18059.9" algo="Sum"/><pk mz="278.24622650" i="1011.26" sn="19.5906" a="18.4557" fwhm="0.0165598" res="16802.5" algo="Sum"/><pk mz="278.89222683" i="1715.21" sn="32.859" a="28.6796" fwhm="0.0154334" res="18070.7" algo="Sum"/><pk mz="278.91987620" i="1320.66" sn="25.2787" a="21.4671" fwhm="0.0146905" res="18986.4" algo="Sum"/><pk mz="279.05833524" i="1122.37" sn="21.4377" a="20.3655" fwhm="0.0157003" res="17774.1" algo="Sum"/><pk mz="279.08404476" i="833.434" sn="15.919" a="13.9225" fwhm="0.0179567" res="15542" algo="Sum"/><pk mz="279.10420078" i="604.759" sn="11.5509" a="8.80498" fwhm="0.0197674" res="14119.4" algo="Sum"/><pk mz="279.15744231" i="3100.02" sn="59.2109" a="52.9238" fwhm="0.0146994" res="18991.1" algo="Sum"/><pk mz="279.22979929" i="1538.01" sn="29.3828" a="28.6431" fwhm="0.0154342" res="18091.7" algo="Sum"/><pk mz="280.82656764" i="2089.13" sn="39.116" a="38.7069" fwhm="0.0147982" res="18977.1" algo="Sum"/><pk mz="280.88942796" i="716.011" sn="13.4029" a="13.165" fwhm="0.0157442" res="17840.8" algo="Sum"/><pk mz="281.17167867" i="721.001" sn="13.4925" a="15.6748" fwhm="0.0271398" res="10360.1" algo="Sum"/><pk mz="281.20865517" i="2301.45" sn="43.0684" a="39.1763" fwhm="0.0148179" res="18977.6" algo="Sum"/><pk mz="281.24519618" i="663.612" sn="12.42" a="14.0065" fwhm="0.0164293" res="17118.5" algo="Sum"/><pk mz="282.20593442" i="1395.24" sn="25.9195" a="24.5157" fwhm="0.0210239" res="13423.1" algo="Sum"/><pk mz="282.27889983" i="2850.74" sn="52.8842" a="46.6707" fwhm="0.0149471" res="18885.1" algo="Sum"/><pk mz="282.82357449" i="2205.45" sn="40.5482" a="37.8486" fwhm="0.0150097" res="18842.8" algo="Sum"/><pk mz="283.03022730" i="1034.84" sn="19.0223" a="20.8217" fwhm="0.0169472" res="16700.7" algo="Sum"/><pk mz="283.15239193" i="836.716" sn="15.3731" a="16.3057" fwhm="0.0231817" res="12214.5" algo="Sum"/><pk mz="283.20603283" i="611.574" sn="11.2289" a="13.2183" fwhm="0.0238416" res="11878.7" algo="Sum"/><pk mz="283.26372183" i="731.638" sn="13.407" a="11.8922" fwhm="0.0192649" res="14703.6" algo="Sum"/><pk mz="283.28493332" i="655.123" sn="11.9976" a="7.26378" fwhm="0.0132764" res="21337.4" algo="Sum"/><pk mz="283.29898543" i="908.932" sn="16.6388" a="16.4521" fwhm="0.0186537" res="15187.3" algo="Sum"/><pk mz="284.29556686" i="1153.03" sn="20.878" a="20.053" fwhm="0.0159588" res="17814.4" algo="Sum"/><pk mz="284.33099384" i="1165" sn="21.0874" a="19.7533" fwhm="0.0152414" res="18655.2" algo="Sum"/><pk mz="284.82163120" i="829.765" sn="14.963" a="14.756" fwhm="0.0182672" res="15592" algo="Sum"/><pk mz="284.90990371" i="1515.03" sn="27.3064" a="27.0115" fwhm="0.0152069" res="18735.5" algo="Sum"/><pk mz="284.99413992" i="877.526" sn="15.769" a="17.1642" fwhm="0.0156731" res="18183.7" algo="Sum"/><pk mz="285.07078457" i="1022.23" sn="18.3236" a="20.8417" fwhm="0.015663" res="18200.2" algo="Sum"/><pk mz="285.13078762" i="1181.28" sn="21.1368" a="21.8203" fwhm="0.0183719" res="15520" algo="Sum"/><pk mz="285.16374045" i="1739" sn="31.094" a="36.9714" fwhm="0.021623" res="13188" algo="Sum"/><pk mz="285.22079248" i="723.772" sn="12.9414" a="13.4025" fwhm="0.0152269" res="18731.3" algo="Sum"/><pk mz="285.27877020" i="675.413" sn="12.0748" a="13.6723" fwhm="0.0176546" res="16158.9" algo="Sum"/><pk mz="286.77184318" i="1282.88" sn="22.5465" a="20.7603" fwhm="0.0147287" res="19470.2" algo="Sum"/><pk mz="286.95130633" i="4054.99" sn="70.9379" a="82.131" fwhm="0.0156251" res="18364.7" algo="Sum"/><pk mz="287.05542005" i="1693.52" sn="29.6104" a="33.466" fwhm="0.0162923" res="17619.1" algo="Sum"/><pk mz="287.19814539" i="731.119" sn="12.7817" a="13.5782" fwhm="0.015869" res="18098.1" algo="Sum"/><pk mz="287.23665895" i="1031.2" sn="18.0282" a="15.5991" fwhm="0.0137848" res="20837.2" algo="Sum"/><pk mz="288.21692752" i="663.203" sn="11.4797" a="14.628" fwhm="0.0189015" res="15248.4" algo="Sum"/><pk mz="288.76838917" i="1802.04" sn="30.9106" a="29.2539" fwhm="0.0147087" res="19632.5" algo="Sum"/><pk mz="288.92174141" i="3301.75" sn="56.5914" a="58.7565" fwhm="0.0152858" res="18901.4" algo="Sum"/><pk mz="289.17772808" i="811.719" sn="13.9068" a="16.1419" fwhm="0.0174713" res="16551.6" algo="Sum"/><pk mz="290.76560165" i="950.736" sn="16.0626" a="17.2085" fwhm="0.0150759" res="19286.7" algo="Sum"/><pk mz="290.85529059" i="1389.13" sn="23.4658" a="24.6459" fwhm="0.0155596" res="18693" algo="Sum"/><pk mz="291.19512758" i="2823.37" sn="47.6679" a="48.8712" fwhm="0.016006" res="18192.9" algo="Sum"/><pk mz="291.22958494" i="1080.15" sn="18.2365" a="19.8661" fwhm="0.0167942" res="17341.1" algo="Sum"/><pk mz="291.26594366" i="1569.23" sn="26.4865" a="26.7662" fwhm="0.0153407" res="18986.5" algo="Sum"/><pk mz="292.19838008" i="617.347" sn="10.3056" a="11.9636" fwhm="0.0164781" res="17732.5" algo="Sum"/><pk mz="292.85245378" i="1078.72" sn="17.893" a="17.7612" fwhm="0.0146549" res="19983.3" algo="Sum"/><pk mz="292.89734320" i="937.483" sn="15.5498" a="19.4786" fwhm="0.018022" res="16252.2" algo="Sum"/><pk mz="293.09776591" i="61735.4" sn="1020.55" a="987.474" fwhm="0.0141729" res="20680.2" algo="Sum"/><pk mz="293.17292333" i="900.018" sn="14.8487" a="22.4983" fwhm="0.0277537" res="10563.4" algo="Sum"/><pk mz="293.20805995" i="1033.06" sn="17.0279" a="19.6553" fwhm="0.0164246" res="17851.7" algo="Sum"/><pk mz="293.24486099" i="1366.72" sn="22.5186" a="24.9618" fwhm="0.0159009" res="18442" algo="Sum"/><pk mz="294.10090798" i="7181.2" sn="117.288" a="127.832" fwhm="0.0158907" res="18507.8" algo="Sum"/><pk mz="294.86607085" i="976.313" sn="15.8459" a="20.3225" fwhm="0.0159778" res="18454.8" algo="Sum"/><pk mz="294.93881115" i="1917.33" sn="31.0537" a="34.3252" fwhm="0.015777" res="18694.2" algo="Sum"/><pk mz="295.10201943" i="1773.46" sn="28.601" a="36.8825" fwhm="0.0179208" res="16467" algo="Sum"/><pk mz="295.18816990" i="2549.44" sn="41.1215" a="49.3796" fwhm="0.0178587" res="16529.1" algo="Sum"/><pk mz="295.22411165" i="3863.64" sn="62.3237" a="70.1215" fwhm="0.015877" res="18594.5" algo="Sum"/><pk mz="296.22133810" i="1776.81" sn="28.4415" a="38.5887" fwhm="0.0204223" res="14504.8" algo="Sum"/><pk mz="296.80030050" i="610.946" sn="9.69681" a="11.0919" fwhm="0.0169926" res="17466.4" algo="Sum"/><pk mz="297.16904477" i="866.958" sn="13.7235" a="17.109" fwhm="0.0197457" res="15049.8" algo="Sum"/><pk mz="297.22365344" i="651.029" sn="10.3053" a="16.658" fwhm="0.0257999" res="11520.3" algo="Sum"/><pk mz="298.34676931" i="2764.08" sn="43.3668" a="48.7432" fwhm="0.0162016" res="18414.7" algo="Sum"/><pk mz="298.79733871" i="772.771" sn="12.0584" a="12.1636" fwhm="0.0151468" res="19726.8" algo="Sum"/><pk mz="299.10989429" i="711.596" sn="11.0924" a="16.5554" fwhm="0.0217056" res="13780.3" algo="Sum"/><pk mz="299.16181380" i="2845.11" sn="44.3497" a="55.8047" fwhm="0.0177825" res="16823.3" algo="Sum"/><pk mz="299.19701021" i="2287.92" sn="35.6635" a="48.8506" fwhm="0.0172819" res="17312.7" algo="Sum"/><pk mz="299.34983094" i="620.185" sn="9.65567" a="11.4391" fwhm="0.0169587" res="17651.7" algo="Sum"/><pk mz="300.88399979" i="1136.59" sn="17.4605" a="21.9317" fwhm="0.0168764" res="17828.7" algo="Sum"/><pk mz="300.98522621" i="719.118" sn="11.0472" a="16.5409" fwhm="0.0237771" res="12658.6" algo="Sum"/><pk mz="301.14127696" i="216665" sn="3321.81" a="3226.61" fwhm="0.0131284" res="22938.2" algo="Sum"/><pk mz="301.21148264" i="3972.96" sn="60.7956" a="85.8687" fwhm="0.0189892" res="15862.3" algo="Sum"/><pk mz="302.14418931" i="37396" sn="564.696" a="630.581" fwhm="0.0151765" res="19908.7" algo="Sum"/><pk mz="302.21522930" i="933.286" sn="14.0817" a="19.7012" fwhm="0.0203966" res="14816.9" algo="Sum"/><pk mz="302.24511039" i="1464.66" sn="22.0993" a="29.403" fwhm="0.0168843" res="17901" algo="Sum"/><pk mz="302.92682513" i="665.041" sn="9.9765" a="16.1278" fwhm="0.0242131" res="12510.9" algo="Sum"/><pk mz="303.14685278" i="4969.27" sn="74.1646" a="91.5389" fwhm="0.0163063" res="18590.8" algo="Sum"/><pk mz="303.19268986" i="2015.77" sn="30.0822" a="37.9325" fwhm="0.0174944" res="17330.8" algo="Sum"/><pk mz="303.22918646" i="6825.22" sn="101.853" a="134.526" fwhm="0.0167753" res="18075.9" algo="Sum"/><pk mz="304.23243745" i="1488.62" sn="22.0592" a="28.4748" fwhm="0.0179398" res="16958.5" algo="Sum"/><pk mz="304.26083990" i="6865.52" sn="101.743" a="125.631" fwhm="0.0160819" res="18919.5" algo="Sum"/><pk mz="304.29997183" i="1121.31" sn="16.6171" a="20.6419" fwhm="0.0174174" res="17471" algo="Sum"/><pk mz="304.89578863" i="1315.88" sn="19.3511" a="25.3319" fwhm="0.0170384" res="17894.6" algo="Sum"/><pk mz="305.06573302" i="1082.74" sn="15.9052" a="22.362" fwhm="0.0168194" res="18137.7" algo="Sum"/><pk mz="305.15807836" i="892.899" sn="13.1165" a="29.3104" fwhm="0.0278351" res="10963.1" algo="Sum"/><pk mz="305.21010667" i="637.362" sn="9.36269" a="12.0744" fwhm="0.0237122" res="12871.4" algo="Sum"/><pk mz="305.24507808" i="5951.73" sn="87.4293" a="134.235" fwhm="0.0173979" res="17545" algo="Sum"/><pk mz="305.27555821" i="1543.12" sn="22.6663" a="22.1938" fwhm="0.0147212" res="20737.2" algo="Sum"/><pk mz="306.24876631" i="1292.59" sn="18.8018" a="22.7492" fwhm="0.0171928" res="17812.7" algo="Sum"/><pk mz="306.27721662" i="1480.16" sn="21.5302" a="29.8971" fwhm="0.0186341" res="16436.4" algo="Sum"/><pk mz="306.95714331" i="657.085" sn="9.48898" a="13.4826" fwhm="0.0238146" res="12889.4" algo="Sum"/><pk mz="307.11309716" i="767.529" sn="11.0824" a="19.0592" fwhm="0.0193811" res="15846" algo="Sum"/><pk mz="307.20198542" i="1101.35" sn="15.9025" a="25.1063" fwhm="0.0246132" res="12481.2" algo="Sum"/><pk mz="307.22370709" i="973.058" sn="14.0501" a="16.7394" fwhm="0.0206935" res="14846.4" algo="Sum"/><pk mz="307.26058863" i="2238.18" sn="32.3173" a="44.4088" fwhm="0.0175064" res="17551.3" algo="Sum"/><pk mz="308.87845937" i="1551.71" sn="22.1121" a="30.8546" fwhm="0.016777" res="18410.8" algo="Sum"/><pk mz="308.95431537" i="879.875" sn="12.5383" a="17.637" fwhm="0.0171339" res="18031.8" algo="Sum"/><pk mz="309.20368141" i="13806.1" sn="196.671" a="267.727" fwhm="0.0169948" res="18194" algo="Sum"/><pk mz="309.23863339" i="1425.66" sn="20.309" a="21.9603" fwhm="0.0154773" res="19980.1" algo="Sum"/><pk mz="309.27615929" i="1179.29" sn="16.799" a="20.9455" fwhm="0.0162831" res="18993.7" algo="Sum"/><pk mz="310.20669386" i="2528.36" sn="35.7487" a="53.1712" fwhm="0.0170172" res="18229" algo="Sum"/><pk mz="310.31057008" i="855.531" sn="12.0839" a="15.4463" fwhm="0.0158421" res="19587.8" algo="Sum"/><pk mz="310.87492565" i="1421.39" sn="20.0146" a="26.3565" fwhm="0.0166703" res="18648.4" algo="Sum"/><pk mz="310.91253850" i="1483.03" sn="20.8814" a="27.0921" fwhm="0.0162127" res="19177.1" algo="Sum"/><pk mz="311.21900978" i="1486.63" sn="20.9114" a="42.8119" fwhm="0.0315363" res="9868.59" algo="Sum"/><pk mz="311.33045990" i="820.018" sn="11.5296" a="16.4606" fwhm="0.0163898" res="18995.4" algo="Sum"/><pk mz="312.78212908" i="948.153" sn="13.2159" a="18.7758" fwhm="0.0180704" res="17309.1" algo="Sum"/><pk mz="313.17415871" i="858.118" sn="11.8741" a="28.8452" fwhm="0.0358332" res="8739.78" algo="Sum"/><pk mz="313.21281659" i="1184.99" sn="16.3977" a="28.6437" fwhm="0.0206025" res="15202.7" algo="Sum"/><pk mz="314.23195414" i="1516.85" sn="20.8647" a="34.3917" fwhm="0.0179187" res="17536.6" algo="Sum"/><pk mz="314.77870941" i="1561.21" sn="21.3157" a="29.8673" fwhm="0.0170083" res="18507.4" algo="Sum"/><pk mz="315.00351469" i="795.992" sn="10.8366" a="17.0348" fwhm="0.0171889" res="18326" algo="Sum"/><pk mz="315.07963839" i="62347.4" sn="848.736" a="1080.91" fwhm="0.0154962" res="20332.7" algo="Sum"/><pk mz="315.13495844" i="1123.02" sn="15.2933" a="17.2676" fwhm="0.0216079" res="14584.2" algo="Sum"/><pk mz="315.15828592" i="1003.91" sn="13.6732" a="16.8242" fwhm="0.0256012" res="12310.3" algo="Sum"/><pk mz="315.19285709" i="46044.5" sn="627.097" a="799.54" fwhm="0.0157899" res="19961.7" algo="Sum"/><pk mz="316.08270653" i="7157.94" sn="96.5795" a="136.576" fwhm="0.0171653" res="18414" algo="Sum"/><pk mz="316.11105223" i="2868.4" sn="38.6994" a="50.6236" fwhm="0.0181293" res="17436.5" algo="Sum"/><pk mz="316.19615301" i="9241.34" sn="124.681" a="168.911" fwhm="0.0167054" res="18927.8" algo="Sum"/><pk mz="316.24694638" i="1377.61" sn="18.5862" a="31.4203" fwhm="0.0188526" res="16774.7" algo="Sum"/><pk mz="316.77636550" i="967.225" sn="12.9691" a="21.3122" fwhm="0.0183373" res="17274.9" algo="Sum"/><pk mz="316.98508149" i="849.593" sn="11.3867" a="16.289" fwhm="0.018447" res="17183.6" algo="Sum"/><pk mz="317.08463428" i="1632.08" sn="21.8701" a="24.6662" fwhm="0.0157617" res="20117.4" algo="Sum"/><pk mz="317.11463157" i="25039.9" sn="335.54" a="469.92" fwhm="0.0163089" res="19444.3" algo="Sum"/><pk mz="317.17375813" i="1223.19" sn="16.3916" a="22.899" fwhm="0.0242481" res="13080.4" algo="Sum"/><pk mz="317.20152859" i="1684.24" sn="22.5677" a="45.2378" fwhm="0.0326893" res="9703.52" algo="Sum"/><pk mz="317.24536634" i="2476.5" sn="33.186" a="48.8186" fwhm="0.0178568" res="17766.1" algo="Sum"/><pk mz="318.11817252" i="4783.91" sn="63.7207" a="88.3945" fwhm="0.0165416" res="19231.4" algo="Sum"/><pk mz="318.24558715" i="820.009" sn="10.9112" a="17.8898" fwhm="0.019078" res="16681.3" algo="Sum"/><pk mz="318.90777524" i="650.439" sn="8.59942" a="12.9753" fwhm="0.0186826" res="17069.8" algo="Sum"/><pk mz="318.97101217" i="881.022" sn="11.6479" a="24.9301" fwhm="0.0258924" res="12319.1" algo="Sum"/><pk mz="319.11407005" i="2294.73" sn="30.3108" a="49.2769" fwhm="0.0192849" res="16547.4" algo="Sum"/><pk mz="319.15130575" i="1617.58" sn="21.3564" a="35.84" fwhm="0.019278" res="16555.3" algo="Sum"/><pk mz="319.19726900" i="860.54" sn="11.3543" a="20.2841" fwhm="0.0278741" res="11451.4" algo="Sum"/><pk mz="319.22458577" i="1433.97" sn="18.9057" a="27.2169" fwhm="0.0181478" res="17590.3" algo="Sum"/><pk mz="319.26033744" i="1797.85" sn="23.6814" a="35.3803" fwhm="0.0174617" res="18283.5" algo="Sum"/><pk mz="319.29690035" i="2070.68" sn="27.2529" a="36.487" fwhm="0.0162748" res="19619.1" algo="Sum"/><pk mz="320.23278579" i="946.318" sn="12.3675" a="20.0539" fwhm="0.0203137" res="15764.4" algo="Sum"/><pk mz="320.96511264" i="672.189" sn="8.75327" a="12.9181" fwhm="0.0208144" res="15420.4" algo="Sum"/><pk mz="321.12999559" i="762.953" sn="9.90444" a="18.3827" fwhm="0.0224611" res="14297.2" algo="Sum"/><pk mz="321.17416320" i="913.739" sn="11.8613" a="29.5306" fwhm="0.0327128" res="9817.99" algo="Sum"/><pk mz="321.23609180" i="2355.12" sn="30.5697" a="67.7004" fwhm="0.0305335" res="10520.8" algo="Sum"/><pk mz="321.27553608" i="849.497" sn="11.0266" a="17.8154" fwhm="0.0198003" res="16225.8" algo="Sum"/><pk mz="321.31442787" i="716.514" sn="9.30044" a="13.2716" fwhm="0.0172843" res="18589.9" algo="Sum"/><pk mz="322.23574607" i="680.068" sn="8.76354" a="21.8051" fwhm="0.0386598" res="8335.17" algo="Sum"/><pk mz="322.81071439" i="1219.5" sn="15.6455" a="24.1253" fwhm="0.0169381" res="19058.2" algo="Sum"/><pk mz="323.19744153" i="2056.24" sn="26.3329" a="47.3443" fwhm="0.0219942" res="14694.7" algo="Sum"/><pk mz="323.22381446" i="1148.97" sn="14.7141" a="28.3342" fwhm="0.0354468" res="9118.55" algo="Sum"/><pk mz="323.25455945" i="1401.47" sn="17.9447" a="28.3738" fwhm="0.0226069" res="14298.9" algo="Sum"/><pk mz="323.29107603" i="633.618" sn="8.11401" a="12.1266" fwhm="0.0176617" res="18304.6" algo="Sum"/><pk mz="324.80806100" i="1513.02" sn="19.1224" a="29.4334" fwhm="0.0176437" res="18409.3" algo="Sum"/><pk mz="324.85214764" i="1076.22" sn="13.6019" a="21.9711" fwhm="0.018017" res="18030.3" algo="Sum"/><pk mz="325.17716337" i="1788.09" sn="22.5807" a="44.3582" fwhm="0.0233888" res="13903.1" algo="Sum"/><pk mz="325.21221433" i="9626.65" sn="121.569" a="186.401" fwhm="0.0178403" res="18229.1" algo="Sum"/><pk mz="325.27006352" i="649.111" sn="8.19722" a="14.0189" fwhm="0.0240339" res="13533.8" algo="Sum"/><pk mz="326.21586594" i="2056.93" sn="25.8629" a="41.1398" fwhm="0.0180288" res="18094.2" algo="Sum"/><pk mz="326.80676249" i="773.398" sn="9.68893" a="20.5683" fwhm="0.0275136" res="11878" algo="Sum"/><pk mz="326.84932131" i="1170" sn="14.6581" a="22.1097" fwhm="0.0168383" res="19411.1" algo="Sum"/><pk mz="327.01492403" i="1371.99" sn="17.18" a="27.7633" fwhm="0.0184262" res="17747.3" algo="Sum"/><pk mz="327.05072264" i="635.008" sn="7.95137" a="12.1076" fwhm="0.0168463" res="19413.8" algo="Sum"/><pk mz="327.19612691" i="8049.21" sn="100.762" a="168.209" fwhm="0.0183179" res="17862.1" algo="Sum"/><pk mz="327.22818125" i="16255.7" sn="203.495" a="311.323" fwhm="0.0172946" res="18920.8" algo="Sum"/><pk mz="328.19989173" i="1576.53" sn="19.61" a="32.9777" fwhm="0.018405" res="17832.2" algo="Sum"/><pk mz="328.23189331" i="3575.31" sn="44.4441" a="80.628" fwhm="0.0179849" res="18250.5" algo="Sum"/><pk mz="328.75627424" i="841.639" sn="10.414" a="15.4606" fwhm="0.0168879" res="19467" algo="Sum"/><pk mz="329.17569822" i="2226.19" sn="27.4454" a="48.1149" fwhm="0.0237941" res="13834.3" algo="Sum"/><pk mz="329.21123365" i="7536.14" sn="92.8192" a="160.809" fwhm="0.0192731" res="17081.4" algo="Sum"/><pk mz="329.24298872" i="4907.88" sn="60.3975" a="100.81" fwhm="0.0199394" res="16512.2" algo="Sum"/><pk mz="330.21461190" i="1533.12" sn="18.7161" a="34.8035" fwhm="0.0211492" res="15613.6" algo="Sum"/><pk mz="330.24670973" i="1215.5" sn="14.8387" a="25.3345" fwhm="0.0203697" res="16212.7" algo="Sum"/><pk mz="330.75303101" i="1266.15" sn="15.4109" a="24.4499" fwhm="0.0172282" res="19198.3" algo="Sum"/><pk mz="331.04658636" i="29827.1" sn="360.696" a="628.111" fwhm="0.0189855" res="17436.8" algo="Sum"/><pk mz="331.18729923" i="37400.2" sn="451.791" a="708.779" fwhm="0.0181506" res="18246.6" algo="Sum"/><pk mz="331.25984422" i="2098.48" sn="25.3545" a="43.7101" fwhm="0.0187343" res="17682" algo="Sum"/><pk mz="332.04956042" i="3439.81" sn="41.2738" a="77.6334" fwhm="0.0201834" res="16451.6" algo="Sum"/><pk mz="332.08496646" i="1077.55" sn="12.9294" a="22.3438" fwhm="0.0205178" res="16185.2" algo="Sum"/><pk mz="332.19063691" i="7732.53" sn="92.7648" a="149.874" fwhm="0.0184005" res="18053.3" algo="Sum"/><pk mz="332.29182988" i="1764.91" sn="21.1745" a="33.7892" fwhm="0.0169196" res="19639.5" algo="Sum"/><pk mz="332.75092305" i="891.072" sn="10.648" a="19.013" fwhm="0.0174729" res="19043.8" algo="Sum"/><pk mz="332.83957031" i="1871.4" sn="22.3025" a="34.1682" fwhm="0.017132" res="19427.9" algo="Sum"/><pk mz="332.95103549" i="924.443" sn="11.0037" a="26.6872" fwhm="0.0281316" res="11835.5" algo="Sum"/><pk mz="333.05114819" i="1438.08" sn="17.1182" a="32.9676" fwhm="0.0208618" res="15964.6" algo="Sum"/><pk mz="333.16686611" i="1986.96" sn="23.6471" a="51.2986" fwhm="0.0236592" res="14081.9" algo="Sum"/><pk mz="333.19583461" i="1535.37" sn="18.2689" a="39.5093" fwhm="0.0296711" res="11229.6" algo="Sum"/><pk mz="333.23942671" i="975.564" sn="11.6069" a="20.6289" fwhm="0.021973" res="15165.9" algo="Sum"/><pk mz="333.27643984" i="1653.69" sn="19.677" a="36.6857" fwhm="0.019934" res="16719" algo="Sum"/><pk mz="333.31186044" i="1637.95" sn="19.4907" a="34.5546" fwhm="0.0195134" res="17081.2" algo="Sum"/><pk mz="334.27674441" i="602.027" sn="7.11219" a="13.387" fwhm="0.0208132" res="16060.8" algo="Sum"/><pk mz="334.83702131" i="1717" sn="20.1869" a="32.2707" fwhm="0.016667" res="20089.8" algo="Sum"/><pk mz="335.03836196" i="609.428" sn="7.16398" a="14.2404" fwhm="0.019495" res="17185.9" algo="Sum"/><pk mz="335.12688368" i="764.396" sn="8.98382" a="23.2227" fwhm="0.0215267" res="15567.9" algo="Sum"/><pk mz="335.22101239" i="795.877" sn="9.35381" a="18.9766" fwhm="0.0308022" res="10883" algo="Sum"/><pk mz="335.25510493" i="1175.8" sn="13.8189" a="25.3673" fwhm="0.0198132" res="16920.8" algo="Sum"/><pk mz="335.29183647" i="1257.94" sn="14.7847" a="28.0851" fwhm="0.0195558" res="17145.4" algo="Sum"/><pk mz="336.83488970" i="613.988" sn="7.13888" a="19.2449" fwhm="0.0261095" res="12900.9" algo="Sum"/><pk mz="337.06148692" i="33820" sn="393.168" a="634.14" fwhm="0.0169389" res="19898.7" algo="Sum"/><pk mz="337.17699386" i="1022.72" sn="11.8887" a="27.9943" fwhm="0.023796" res="14169.5" algo="Sum"/><pk mz="337.20927102" i="1512.27" sn="17.566" a="35.9093" fwhm="0.0284405" res="11856.7" algo="Sum"/><pk mz="337.23417207" i="1157.4" sn="13.4349" a="24.8103" fwhm="0.0261948" res="12874.1" algo="Sum"/><pk mz="337.27129409" i="1941.31" sn="22.5121" a="38.6459" fwhm="0.0184934" res="18237.4" algo="Sum"/><pk mz="337.30737295" i="2797.72" sn="32.4125" a="55.4557" fwhm="0.0179754" res="18765" algo="Sum"/><pk mz="338.06464368" i="3855.8" sn="44.5374" a="80.7059" fwhm="0.0190124" res="17781.3" algo="Sum"/><pk mz="338.31080864" i="641.661" sn="7.36947" a="9.91434" fwhm="0.0189624" res="17841.1" algo="Sum"/><pk mz="338.34154592" i="9461.36" sn="108.664" a="184.017" fwhm="0.017766" res="19044.3" algo="Sum"/><pk mz="338.78526378" i="1010.2" sn="11.5866" a="24.3522" fwhm="0.0194615" res="17407.9" algo="Sum"/><pk mz="339.03638897" i="1359.61" sn="15.5607" a="33.5198" fwhm="0.0229893" res="14747.6" algo="Sum"/><pk mz="339.06533858" i="982.041" sn="11.2309" a="21.5526" fwhm="0.0200558" res="16906.1" algo="Sum"/><pk mz="339.19274161" i="1717.92" sn="19.6022" a="36.1293" fwhm="0.0243228" res="13945.5" algo="Sum"/><pk mz="339.22822693" i="1649.53" sn="18.821" a="41.4409" fwhm="0.0318968" res="10635.2" algo="Sum"/><pk mz="339.34504433" i="2306.67" sn="26.3164" a="58.2706" fwhm="0.0210757" res="16101.2" algo="Sum"/><pk mz="340.25690087" i="872.954" sn="9.89544" a="21.0136" fwhm="0.0253021" res="13447.8" algo="Sum"/><pk mz="340.78242173" i="1495.84" sn="16.909" a="30.8289" fwhm="0.0177442" res="19205.2" algo="Sum"/><pk mz="341.20754875" i="4847.97" sn="54.5268" a="102.72" fwhm="0.0225205" res="15151" algo="Sum"/><pk mz="341.24462622" i="1905.21" sn="21.4284" a="50.3714" fwhm="0.0244441" res="13960.2" algo="Sum"/><pk mz="342.21077597" i="1007.98" sn="11.2428" a="31.782" fwhm="0.0222168" res="15403.2" algo="Sum"/><pk mz="342.24589557" i="1130.7" sn="12.6112" a="24.9821" fwhm="0.0281226" res="12169.8" algo="Sum"/><pk mz="342.77980150" i="788.781" sn="8.74924" a="20.1083" fwhm="0.0205068" res="16715.5" algo="Sum"/><pk mz="342.86838205" i="2406.47" sn="26.69" a="49.776" fwhm="0.0186747" res="18360" algo="Sum"/><pk mz="342.98745730" i="636.156" sn="7.05365" a="15.1105" fwhm="0.0217286" res="15785.1" algo="Sum"/><pk mz="343.19137606" i="54276.2" sn="601.622" a="1062.29" fwhm="0.0178907" res="19182.7" algo="Sum"/><pk mz="343.25763028" i="884.555" sn="9.80409" a="20.6897" fwhm="0.0266301" res="12889.8" algo="Sum"/><pk mz="344.19465556" i="10294" sn="113.269" a="207.889" fwhm="0.0185187" res="18586.3" algo="Sum"/><pk mz="344.86568727" i="1590.05" sn="17.4" a="32.2609" fwhm="0.017836" res="19335.4" algo="Sum"/><pk mz="345.20000294" i="5798.76" sn="63.4258" a="207.625" fwhm="0.035655" res="9681.67" algo="Sum"/><pk mz="345.23898523" i="3851.51" sn="42.1271" a="85.5483" fwhm="0.0212647" res="16235.3" algo="Sum"/><pk mz="346.20503406" i="1175.24" sn="12.7967" a="30.5202" fwhm="0.0318027" res="10886" algo="Sum"/><pk mz="346.24282113" i="987.314" sn="10.7435" a="20.8958" fwhm="0.0191566" res="18074.3" algo="Sum"/><pk mz="347.16211718" i="8502.4" sn="92.0241" a="181.859" fwhm="0.0223204" res="15553.6" algo="Sum"/><pk mz="347.22088444" i="2009.84" sn="21.7175" a="49.723" fwhm="0.0289351" res="12000" algo="Sum"/><pk mz="347.25397097" i="1473.46" sn="15.9058" a="31.9614" fwhm="0.0228071" res="15225.7" algo="Sum"/><pk mz="347.32857993" i="1996.35" sn="21.5065" a="37.9012" fwhm="0.0170039" res="20426.4" algo="Sum"/><pk mz="348.16576459" i="1722.28" sn="18.4587" a="40.2146" fwhm="0.0243029" res="14326.1" algo="Sum"/><pk mz="348.81379613" i="1504.58" sn="16.0802" a="29.1301" fwhm="0.0173147" res="20145.5" algo="Sum"/><pk mz="348.91891058" i="657.789" sn="7.02792" a="17.2275" fwhm="0.0258528" res="13496.4" algo="Sum"/><pk mz="349.05543035" i="3633.07" sn="38.6769" a="73.62" fwhm="0.018138" res="19244.4" algo="Sum"/><pk mz="349.12133621" i="726.56" sn="7.7203" a="16.551" fwhm="0.022996" res="15181.8" algo="Sum"/><pk mz="349.16160100" i="1221.18" sn="12.9648" a="27.7119" fwhm="0.0276199" res="12641.7" algo="Sum"/><pk mz="349.18245247" i="1055.56" sn="11.2047" a="25.9353" fwhm="0.0316197" res="11043.2" algo="Sum"/><pk mz="349.27032238" i="1572.61" sn="16.6934" a="35.6622" fwhm="0.0195587" res="17857.5" algo="Sum"/><pk mz="350.81036739" i="1452.48" sn="15.2636" a="32.0544" fwhm="0.0194877" res="18001.6" algo="Sum"/><pk mz="351.15750553" i="708.92" sn="7.41804" a="17.0351" fwhm="0.0276179" res="12714.8" algo="Sum"/><pk mz="351.19762069" i="610.931" sn="6.3943" a="10.7692" fwhm="0.0222003" res="15819.5" algo="Sum"/><pk mz="351.22857882" i="2004.53" sn="20.9805" a="55.0455" fwhm="0.0308707" res="11377.4" algo="Sum"/><pk mz="351.28560445" i="948.289" sn="9.92249" a="22.7343" fwhm="0.0269184" res="13050" algo="Sum"/><pk mz="352.89713923" i="4042.39" sn="41.7405" a="86.313" fwhm="0.0180817" res="19516.9" algo="Sum"/><pk mz="353.03110107" i="17380" sn="179.545" a="408.599" fwhm="0.0218639" res="16146.7" algo="Sum"/><pk mz="353.20692199" i="685.334" sn="7.08051" a="15.0681" fwhm="0.0301446" res="11717.1" algo="Sum"/><pk mz="353.24411438" i="1277.35" sn="13.1975" a="30.6489" fwhm="0.0298923" res="11817.2" algo="Sum"/><pk mz="353.26561152" i="1584.79" sn="16.3739" a="41.2673" fwhm="0.0293882" res="12020.6" algo="Sum"/><pk mz="354.03391332" i="2183.49" sn="22.45" a="51.7411" fwhm="0.0216491" res="16353.3" algo="Sum"/><pk mz="354.89418108" i="1465.86" sn="15.0215" a="34.9213" fwhm="0.0200934" res="17662.3" algo="Sum"/><pk mz="355.03414254" i="1308.57" sn="13.4078" a="29.5014" fwhm="0.0211459" res="16789.8" algo="Sum"/><pk mz="355.06946638" i="743.025" sn="7.61251" a="17.5029" fwhm="0.0227491" res="15608.1" algo="Sum"/><pk mz="355.18852414" i="1124.78" sn="11.5184" a="25.9814" fwhm="0.0334336" res="10623.7" algo="Sum"/><pk mz="355.22241960" i="966.377" sn="9.89625" a="28.2171" fwhm="0.0311379" res="11408" algo="Sum"/><pk mz="357.20611445" i="7425.66" sn="75.1062" a="158.789" fwhm="0.0200952" res="17775.7" algo="Sum"/><pk mz="358.20944513" i="1515.58" sn="15.2351" a="42.5371" fwhm="0.0210582" res="17010.4" algo="Sum"/><pk mz="358.84221127" i="2146.36" sn="21.5138" a="42.834" fwhm="0.0175204" res="20481.4" algo="Sum"/><pk mz="358.97966440" i="7756.75" sn="77.6131" a="164.967" fwhm="0.0189799" res="18913.6" algo="Sum"/><pk mz="359.04317208" i="23064.6" sn="230.423" a="463.339" fwhm="0.0181572" res="19774.1" algo="Sum"/><pk mz="359.16533681" i="9638.3" sn="96.26" a="207.577" fwhm="0.0193099" res="18600.1" algo="Sum"/><pk mz="359.21776104" i="3230.09" sn="32.2597" a="99.2197" fwhm="0.030863" res="11639.1" algo="Sum"/><pk mz="359.98200327" i="1195.08" sn="11.8823" a="29.6679" fwhm="0.021034" res="17114.3" algo="Sum"/><pk mz="360.04624932" i="2813.95" sn="27.948" a="60.6671" fwhm="0.0189918" res="18958" algo="Sum"/><pk mz="360.16866829" i="1804.45" sn="17.9185" a="41.4863" fwhm="0.0212458" res="16952.5" algo="Sum"/><pk mz="360.22289899" i="721.155" sn="7.16227" a="23.7293" fwhm="0.0266882" res="13497.4" algo="Sum"/><pk mz="360.32341196" i="19941.6" sn="198.081" a="400.023" fwhm="0.0182506" res="19743.1" algo="Sum"/><pk mz="360.83947599" i="1535.25" sn="15.1665" a="32.6679" fwhm="0.0182341" res="19789.3" algo="Sum"/><pk mz="360.97731387" i="5226.92" sn="51.597" a="106.266" fwhm="0.018867" res="19132.7" algo="Sum"/><pk mz="361.01092074" i="2112.6" sn="20.8543" a="55.6533" fwhm="0.0288164" res="12528" algo="Sum"/><pk mz="361.04674747" i="714.774" sn="7.05582" a="16.5251" fwhm="0.0244944" res="14740" algo="Sum"/><pk mz="361.18293015" i="1888.93" sn="18.6452" a="80.247" fwhm="0.0482138" res="7491.28" algo="Sum"/><pk mz="361.23804381" i="2046.28" sn="20.1981" a="50.7691" fwhm="0.0277503" res="13017.4" algo="Sum"/><pk mz="361.27081658" i="729.405" sn="7.20026" a="17.8198" fwhm="0.0287888" res="12549" algo="Sum"/><pk mz="361.32735875" i="5189.87" sn="51.2481" a="141.763" fwhm="0.0245969" res="14690" algo="Sum"/><pk mz="361.97945882" i="883.875" sn="8.65565" a="22.5481" fwhm="0.0216151" res="16746.6" algo="Sum"/><pk mz="362.19067892" i="882.316" sn="8.63191" a="21.0533" fwhm="0.027872" res="12994.8" algo="Sum"/><pk mz="362.24093706" i="6735.99" sn="65.8761" a="149.479" fwhm="0.0186216" res="19452.7" algo="Sum"/><pk mz="362.33692798" i="871.755" sn="8.52781" a="32.6899" fwhm="0.0325012" res="11148.4" algo="Sum"/><pk mz="362.92639050" i="4266.33" sn="41.4437" a="87.5488" fwhm="0.0185605" res="19553.7" algo="Sum"/><pk mz="362.97310208" i="851.499" sn="8.27075" a="22.6874" fwhm="0.0270605" res="13413.4" algo="Sum"/><pk mz="363.15738550" i="1806.4" sn="17.5371" a="41.3152" fwhm="0.0274018" res="13253" algo="Sum"/><pk mz="363.21654955" i="710.012" sn="6.89238" a="9.3547" fwhm="0.0150332" res="24160.9" algo="Sum"/><pk mz="363.24528778" i="2097.56" sn="20.3619" a="61.7119" fwhm="0.0233399" res="15563.3" algo="Sum"/><pk mz="363.32377094" i="894.102" sn="8.67943" a="20.5532" fwhm="0.0196396" res="18499.6" algo="Sum"/><pk mz="364.78793099" i="635.289" sn="6.08882" a="12.9712" fwhm="0.0181101" res="20142.7" algo="Sum"/><pk mz="365.10539430" i="1180.04" sn="11.3051" a="24.0981" fwhm="0.0185988" res="19630.6" algo="Sum"/><pk mz="365.13767504" i="1234.69" sn="11.8285" a="29.912" fwhm="0.0299637" res="12186" algo="Sum"/><pk mz="365.24533162" i="1628.4" sn="15.5985" a="39.3584" fwhm="0.0231852" res="15753.4" algo="Sum"/><pk mz="365.26461322" i="1306.8" sn="12.5128" a="28.0875" fwhm="0.0251198" res="14540.9" algo="Sum"/><pk mz="365.30259027" i="822.738" sn="7.87332" a="17.1662" fwhm="0.0221554" res="16488.2" algo="Sum"/><pk mz="365.33844994" i="1186.4" sn="11.3494" a="27.0839" fwhm="0.0203241" res="17975.6" algo="Sum"/><pk mz="366.78507361" i="618.086" sn="5.85452" a="14.8324" fwhm="0.0204567" res="17929.8" algo="Sum"/><pk mz="367.12083241" i="3361.21" sn="31.8338" a="72.6848" fwhm="0.0199879" res="18367.2" algo="Sum"/><pk mz="367.22098505" i="638.17" sn="6.02716" a="16.0015" fwhm="0.0311443" res="11791" algo="Sum"/><pk mz="367.25516140" i="662.65" sn="6.25266" a="19.5067" fwhm="0.0414648" res="8857.04" algo="Sum"/><pk mz="367.28076707" i="654.952" sn="6.17566" a="16.2801" fwhm="0.0261893" res="14024.1" algo="Sum"/><pk mz="368.27977543" i="824.264" sn="7.73671" a="21.2781" fwhm="0.022072" res="16685.4" algo="Sum"/><pk mz="368.87107235" i="2774.98" sn="25.9815" a="60.3632" fwhm="0.0192721" res="19140.2" algo="Sum"/><pk mz="369.00221081" i="2338.64" sn="21.8396" a="54.2534" fwhm="0.0216669" res="17030.7" algo="Sum"/><pk mz="369.22485951" i="3289.7" sn="30.6199" a="90.0307" fwhm="0.0242101" res="15250.8" algo="Sum"/><pk mz="369.35133782" i="25999.4" sn="241.97" a="538.994" fwhm="0.0187148" res="19735.8" algo="Sum"/><pk mz="370.22908740" i="829.585" sn="7.6856" a="19.4576" fwhm="0.023126" res="16009.2" algo="Sum"/><pk mz="370.29502118" i="767.774" sn="7.11296" a="18.3693" fwhm="0.0227668" res="16264.7" algo="Sum"/><pk mz="370.35453052" i="7583.21" sn="70.2538" a="163.129" fwhm="0.0193807" res="19109.4" algo="Sum"/><pk mz="370.74034583" i="668.609" sn="6.18259" a="17.7874" fwhm="0.0218164" res="16993.6" algo="Sum"/><pk mz="370.86830912" i="1201.71" sn="11.0758" a="28.0599" fwhm="0.0187631" res="19765.8" algo="Sum"/><pk mz="371.03747235" i="1654.99" sn="15.2238" a="37.9957" fwhm="0.0195152" res="19012.8" algo="Sum"/><pk mz="371.10121120" i="756.562" sn="6.96004" a="23.3102" fwhm="0.0224534" res="16527.6" algo="Sum"/><pk mz="371.22238757" i="961.961" sn="8.84864" a="35.8066" fwhm="0.0416842" res="8905.58" algo="Sum"/><pk mz="371.25998872" i="779.267" sn="7.16586" a="23.3024" fwhm="0.032019" res="11595" algo="Sum"/><pk mz="371.31697064" i="635.778" sn="5.8433" a="20.4174" fwhm="0.0324901" res="11428.6" algo="Sum"/><pk mz="371.35894431" i="1301.25" sn="11.9598" a="28.0776" fwhm="0.0187251" res="19832.1" algo="Sum"/><pk mz="372.73750690" i="1155.47" sn="10.4985" a="25.8389" fwhm="0.0205405" res="18146.4" algo="Sum"/><pk mz="373.18087808" i="1975.63" sn="17.9107" a="72.6036" fwhm="0.0283137" res="13180.2" algo="Sum"/><pk mz="373.23487991" i="748.817" sn="6.78868" a="18.3775" fwhm="0.0346767" res="10763.3" algo="Sum"/><pk mz="373.27028905" i="633.799" sn="5.74594" a="17.7032" fwhm="0.0286671" res="13020.8" algo="Sum"/><pk mz="374.30261647" i="820.526" sn="7.39467" a="20.2148" fwhm="0.0215372" res="17379.3" algo="Sum"/><pk mz="374.73470734" i="956.922" sn="8.58891" a="23.3544" fwhm="0.0205116" res="18269.4" algo="Sum"/><pk mz="374.81614127" i="784.594" sn="7.04353" a="16.8914" fwhm="0.0188522" res="19881.8" algo="Sum"/><pk mz="375.01425530" i="12568.8" sn="112.765" a="307.587" fwhm="0.0222546" res="16851.1" algo="Sum"/><pk mz="375.19256478" i="928.39" sn="8.32608" a="27.9784" fwhm="0.0347271" res="10804" algo="Sum"/><pk mz="375.21156083" i="720.359" sn="6.45969" a="15.4096" fwhm="0.0268914" res="13952.9" algo="Sum"/><pk mz="375.25114383" i="660.225" sn="5.92045" a="15.7872" fwhm="0.0307539" res="12201.7" algo="Sum"/><pk mz="375.28654918" i="1661.81" sn="14.902" a="43.6424" fwhm="0.0219205" res="17120.3" algo="Sum"/><pk mz="375.35973902" i="1575.52" sn="14.1279" a="35.1508" fwhm="0.0203456" res="18449.2" algo="Sum"/><pk mz="376.01691972" i="1538.63" sn="13.7749" a="39.3644" fwhm="0.0223604" res="16816.2" algo="Sum"/><pk mz="376.29666957" i="3262.17" sn="29.0761" a="94.3244" fwhm="0.0240079" res="15673.9" algo="Sum"/><pk mz="376.93133261" i="662.138" sn="5.87943" a="22.4172" fwhm="0.0322899" res="11673.4" algo="Sum"/><pk mz="376.98378790" i="823.9" sn="7.31578" a="24.8943" fwhm="0.0332862" res="11325.5" algo="Sum"/><pk mz="377.01655827" i="1036.84" sn="9.20657" a="25.5992" fwhm="0.0280645" res="13433.9" algo="Sum"/><pk mz="377.17590376" i="644.385" sn="5.70582" a="16.2489" fwhm="0.027433" res="13749" algo="Sum"/><pk mz="377.20118343" i="619.881" sn="5.48625" a="6.22961" fwhm="0.0114901" res="32828.5" algo="Sum"/><pk mz="377.23537137" i="1598.89" sn="14.1419" a="43.0129" fwhm="0.024951" res="15119" algo="Sum"/><pk mz="377.26492795" i="764.806" sn="6.7639" a="14.971" fwhm="0.0306427" res="12311.7" algo="Sum"/><pk mz="377.30106801" i="1327.14" sn="11.7371" a="35.867" fwhm="0.0249645" res="15113.5" algo="Sum"/><pk mz="378.21511674" i="1059.93" sn="9.31212" a="23.0394" fwhm="0.0263599" res="14348.1" algo="Sum"/><pk mz="378.89996728" i="2725.69" sn="23.8681" a="56.0351" fwhm="0.0202325" res="18727.3" algo="Sum"/><pk mz="379.21937063" i="614.685" sn="5.36386" a="19.6565" fwhm="0.0376978" res="10059.5" algo="Sum"/><pk mz="379.28136504" i="931.915" sn="8.13185" a="29.6425" fwhm="0.0460962" res="8228.04" algo="Sum"/><pk mz="379.31636442" i="977.121" sn="8.52456" a="21.5607" fwhm="0.0219352" res="17292.6" algo="Sum"/><pk mz="380.76895350" i="1156.86" sn="10.009" a="29.2292" fwhm="0.020987" res="18143.1" algo="Sum"/><pk mz="381.02511354" i="12578.5" sn="108.599" a="271.82" fwhm="0.0193674" res="19673.5" algo="Sum"/><pk mz="381.20714988" i="1059.44" sn="9.1472" a="35.2433" fwhm="0.0314962" res="12103.3" algo="Sum"/><pk mz="381.29676744" i="1263.53" sn="10.9093" a="36.6171" fwhm="0.0284885" res="13384.2" algo="Sum"/><pk mz="382.02796911" i="1508.06" sn="12.937" a="36.7002" fwhm="0.0199636" res="19136.2" algo="Sum"/><pk mz="382.76542190" i="1740.87" sn="14.8466" a="40.4846" fwhm="0.0203102" res="18846" algo="Sum"/><pk mz="383.11581543" i="82072.2" sn="699.34" a="1643.04" fwhm="0.0181166" res="21147.2" algo="Sum"/><pk mz="383.22249510" i="47734.4" sn="406.716" a="1045.38" fwhm="0.0188826" res="20295" algo="Sum"/><pk mz="384.11923793" i="11193.6" sn="94.9191" a="251.997" fwhm="0.0195459" res="19652.1" algo="Sum"/><pk mz="384.22548297" i="10715" sn="90.8762" a="240.894" fwhm="0.0200147" res="19197.2" algo="Sum"/><pk mz="384.76462053" i="1116.63" sn="9.43669" a="31.1518" fwhm="0.0244437" res="15740.8" algo="Sum"/><pk mz="384.84436470" i="924.671" sn="7.81456" a="22.1824" fwhm="0.0205719" res="18707.3" algo="Sum"/><pk mz="385.12100159" i="2787.1" sn="23.5465" a="70.9777" fwhm="0.0219191" res="17570.1" algo="Sum"/><pk mz="385.22274726" i="3521.17" sn="29.7485" a="109.47" fwhm="0.0306505" res="12568.3" algo="Sum"/><pk mz="386.22496825" i="675.267" sn="5.69081" a="26.6206" fwhm="0.0334957" res="11530.6" algo="Sum"/><pk mz="386.71481577" i="662.217" sn="5.56671" a="15.6294" fwhm="0.0220805" res="17513.8" algo="Sum"/><pk mz="387.19600547" i="687.086" sn="5.76294" a="23.6567" fwhm="0.0411998" res="9398.02" algo="Sum"/><pk mz="388.71154596" i="1304.2" sn="10.8218" a="28.2883" fwhm="0.0202746" res="19172.3" algo="Sum"/><pk mz="389.26671382" i="675.638" sn="5.5722" a="20.5944" fwhm="0.0370202" res="10515" algo="Sum"/><pk mz="389.37509375" i="1626.68" sn="13.416" a="38.5772" fwhm="0.020718" res="18794" algo="Sum"/><pk mz="389.97342012" i="1437.54" sn="11.806" a="34.7357" fwhm="0.0204632" res="19057.3" algo="Sum"/><pk mz="390.70874731" i="997.03" sn="8.17875" a="25.0849" fwhm="0.0217702" res="17946.9" algo="Sum"/><pk mz="390.77517836" i="977.478" sn="8.00372" a="16.5257" fwhm="0.0201833" res="19361.3" algo="Sum"/><pk mz="390.79762568" i="1892.83" sn="15.4888" a="50.3928" fwhm="0.0216009" res="18091.7" algo="Sum"/><pk mz="390.98524848" i="2437.62" sn="19.8734" a="67.0476" fwhm="0.0249773" res="15653.7" algo="Sum"/><pk mz="391.27891026" i="1906.07" sn="15.5328" a="51.9776" fwhm="0.0288181" res="13577.5" algo="Sum"/><pk mz="391.35406227" i="851.768" sn="6.93773" a="21.9143" fwhm="0.024326" res="16087.9" algo="Sum"/><pk mz="391.77762769" i="646.863" sn="5.24202" a="18.3534" fwhm="0.0234329" res="16719.1" algo="Sum"/><pk mz="392.28454928" i="988.286" sn="7.99993" a="35.633" fwhm="0.0367273" res="10681" algo="Sum"/><pk mz="392.79437345" i="2400.92" sn="19.3431" a="59.3201" fwhm="0.0216169" res="18170.7" algo="Sum"/><pk mz="393.20692298" i="1160.12" sn="9.33109" a="43.1916" fwhm="0.0350522" res="11217.8" algo="Sum"/><pk mz="393.29723072" i="32545.4" sn="261.728" a="739.665" fwhm="0.0195474" res="20120.2" algo="Sum"/><pk mz="393.36874095" i="923.751" sn="7.42897" a="24.8964" fwhm="0.0255533" res="15394" algo="Sum"/><pk mz="394.30005874" i="8153.46" sn="65.2439" a="184.034" fwhm="0.020164" res="19554.7" algo="Sum"/><pk mz="394.34610794" i="3069.43" sn="24.5602" a="77.1564" fwhm="0.0217937" res="18094.5" algo="Sum"/><pk mz="394.79211973" i="1250.6" sn="9.9819" a="36.2502" fwhm="0.0256775" res="15375" algo="Sum"/><pk mz="394.87426839" i="848.03" sn="6.76951" a="18.6462" fwhm="0.0228914" res="17249.9" algo="Sum"/><pk mz="395.21553032" i="851.789" sn="6.7881" a="31.8311" fwhm="0.0300439" res="13154.6" algo="Sum"/><pk mz="395.30296964" i="1618.23" sn="12.8976" a="55.8117" fwhm="0.0283673" res="13935.1" algo="Sum"/><pk mz="395.34962393" i="1065.32" sn="8.48202" a="29.186" fwhm="0.0221897" res="17816.8" algo="Sum"/><pk mz="396.74304123" i="1192.02" sn="9.42236" a="28.1036" fwhm="0.0207042" res="19162.4" algo="Sum"/><pk mz="396.99702034" i="7618.49" sn="60.206" a="194.96" fwhm="0.0226435" res="17532.5" algo="Sum"/><pk mz="397.23694043" i="1496.7" sn="11.8017" a="45.8067" fwhm="0.0269017" res="14766.3" algo="Sum"/><pk mz="397.99956619" i="1032.64" sn="8.12696" a="28.3201" fwhm="0.0236678" res="16816.1" algo="Sum"/><pk mz="398.76089173" i="3974.44" sn="31.1539" a="92.4968" fwhm="0.0235397" res="16939.9" algo="Sum"/><pk mz="398.99766115" i="685.35" sn="5.36778" a="23.2362" fwhm="0.0270982" res="14724.2" algo="Sum"/><pk mz="399.08938268" i="12192.8" sn="95.4352" a="275.657" fwhm="0.0201712" res="19785.1" algo="Sum"/><pk mz="399.21476817" i="18388.7" sn="143.919" a="416.238" fwhm="0.0267397" res="14929.6" algo="Sum"/><pk mz="399.26258814" i="2222.93" sn="17.3977" a="58.5381" fwhm="0.0237293" res="16825.7" algo="Sum"/><pk mz="399.77321209" i="1827.08" sn="14.2781" a="52.0309" fwhm="0.0240618" res="16614.4" algo="Sum"/><pk mz="400.09319956" i="1706.27" sn="13.3055" a="42.2081" fwhm="0.0215489" res="18566.8" algo="Sum"/><pk mz="400.21810991" i="4064.52" sn="31.6922" a="103.409" fwhm="0.0295353" res="13550.5" algo="Sum"/><pk mz="400.27522253" i="990.534" sn="7.72601" a="29.7963" fwhm="0.0272956" res="14664.4" algo="Sum"/><pk mz="400.34220399" i="970.122" sn="7.56669" a="25.5514" fwhm="0.0229119" res="17473.1" algo="Sum"/><pk mz="400.73788168" i="1238.17" sn="9.64277" a="32.6385" fwhm="0.0236961" res="16911.6" algo="Sum"/><pk mz="400.78307839" i="980.08" sn="7.62706" a="25.6489" fwhm="0.0248417" res="16133.5" algo="Sum"/><pk mz="400.82691146" i="2521.96" sn="19.6083" a="61.2468" fwhm="0.0207485" res="19318.3" algo="Sum"/><pk mz="401.08926552" i="1260.83" sn="9.79323" a="32.2344" fwhm="0.0238164" res="16840.9" algo="Sum"/><pk mz="401.19736310" i="2079.19" sn="16.1508" a="100.046" fwhm="0.0459925" res="8723.1" algo="Sum"/><pk mz="401.28295016" i="728.074" sn="5.65581" a="27.4505" fwhm="0.0274875" res="14598.7" algo="Sum"/><pk mz="401.77120450" i="836.2" sn="6.47088" a="22.3388" fwhm="0.0237971" res="16883.2" algo="Sum"/><pk mz="402.35679570" i="736.409" sn="5.67533" a="22.1799" fwhm="0.0227942" res="17651.7" algo="Sum"/><pk mz="402.77452492" i="800.397" sn="6.14056" a="19.9549" fwhm="0.0239653" res="16806.6" algo="Sum"/><pk mz="402.82366699" i="2212.96" sn="16.9768" a="54.1933" fwhm="0.0212624" res="18945.4" algo="Sum"/><pk mz="403.00729933" i="3691.79" sn="28.3118" a="85.2762" fwhm="0.0211662" res="19040.1" algo="Sum"/><pk mz="403.38985398" i="1328.86" sn="10.187" a="31.7792" fwhm="0.0220707" res="18277.1" algo="Sum"/><pk mz="404.68542335" i="719.167" sn="5.45442" a="16.5715" fwhm="0.0212401" res="19052.9" algo="Sum"/><pk mz="404.82414847" i="1047.78" sn="7.9449" a="33.8101" fwhm="0.0337261" res="12003.3" algo="Sum"/><pk mz="405.09763293" i="617.505" sn="4.67683" a="17.8981" fwhm="0.0204212" res="19837.1" algo="Sum"/><pk mz="405.27473995" i="791.853" sn="5.99465" a="38.8025" fwhm="0.0332592" res="12185.3" algo="Sum"/><pk mz="406.25247622" i="628.666" sn="4.73882" a="18.5279" fwhm="0.0321699" res="12628.4" algo="Sum"/><pk mz="406.68326489" i="681.532" sn="5.11809" a="15.0117" fwhm="0.0199791" res="20355.4" algo="Sum"/><pk mz="406.77157858" i="1870.5" sn="14.0473" a="47.2229" fwhm="0.0205768" res="19768.4" algo="Sum"/><pk mz="406.95237128" i="780.151" sn="5.85953" a="21.2562" fwhm="0.0248554" res="16372.8" algo="Sum"/><pk mz="407.25551012" i="680.316" sn="5.0954" a="18.7606" fwhm="0.0397965" res="10233.4" algo="Sum"/><pk mz="407.28815830" i="678.471" sn="5.07821" a="20.759" fwhm="0.043778" res="9303.49" algo="Sum"/><pk mz="407.76745207" i="655.681" sn="4.88803" a="16.9889" fwhm="0.0201457" res="20240.9" algo="Sum"/><pk mz="408.77007554" i="2897.87" sn="21.5155" a="79.1582" fwhm="0.0228858" res="17861.3" algo="Sum"/><pk mz="409.27127594" i="8447.47" sn="62.5397" a="235.209" fwhm="0.0220875" res="18529.5" algo="Sum"/><pk mz="409.34326328" i="1949.46" sn="14.4362" a="62.3667" fwhm="0.0252483" res="16212.7" algo="Sum"/><pk mz="410.27488016" i="2171.09" sn="16.0142" a="67.3988" fwhm="0.023525" res="17439.9" algo="Sum"/><pk mz="410.76398080" i="2531.77" sn="18.6479" a="62.6677" fwhm="0.0213424" res="19246.4" algo="Sum"/><pk mz="410.85530451" i="2608.42" sn="19.2026" a="67.3625" fwhm="0.0211264" res="19447.5" algo="Sum"/><pk mz="411.26170231" i="2258.55" sn="16.5773" a="81.04" fwhm="0.0327132" res="12571.7" algo="Sum"/><pk mz="411.77068383" i="1056.44" sn="7.73435" a="27.0679" fwhm="0.0227274" res="18117.8" algo="Sum"/><pk mz="412.27189632" i="811.018" sn="5.9322" a="32.6956" fwhm="0.036625" res="11256.6" algo="Sum"/><pk mz="412.77784395" i="2007.95" sn="14.6512" a="52.0458" fwhm="0.0226902" res="18191.9" algo="Sum"/><pk mz="412.85275574" i="1835.72" sn="13.3892" a="43.3069" fwhm="0.0207759" res="19871.8" algo="Sum"/><pk mz="412.96945074" i="2023.04" sn="14.7555" a="59.6222" fwhm="0.024911" res="16577.8" algo="Sum"/><pk mz="413.17950942" i="1166.55" sn="8.4951" a="31.7764" fwhm="0.0251369" res="16437.1" algo="Sum"/><pk mz="413.23247218" i="1087.77" sn="7.91863" a="28.3543" fwhm="0.0326753" res="12646.6" algo="Sum"/><pk mz="413.26614877" i="6463.98" sn="47.0557" a="179.313" fwhm="0.0234588" res="17616.7" algo="Sum"/><pk mz="413.78579218" i="751.072" sn="5.46271" a="30.7161" fwhm="0.0463814" res="8921.37" algo="Sum"/><pk mz="414.27025718" i="1873.48" sn="13.6088" a="47.3097" fwhm="0.0248317" res="16683.1" algo="Sum"/><pk mz="414.71431618" i="1036.14" sn="7.5056" a="25.1435" fwhm="0.0212837" res="19485" algo="Sum"/><pk mz="414.86540340" i="737.618" sn="5.34499" a="34.5591" fwhm="0.0375065" res="11061.2" algo="Sum"/><pk mz="415.19259649" i="12625.2" sn="91.4115" a="336.316" fwhm="0.0227215" res="18273.1" algo="Sum"/><pk mz="415.27850939" i="1089.66" sn="7.89009" a="38.7005" fwhm="0.0338142" res="12281.2" algo="Sum"/><pk mz="416.19620621" i="2874.33" sn="20.7173" a="78.2782" fwhm="0.0227984" res="18255.5" algo="Sum"/><pk mz="416.71206214" i="707.301" sn="5.07533" a="18.9127" fwhm="0.022306" res="18681.6" algo="Sum"/><pk mz="416.79976019" i="2209.61" sn="15.8564" a="66.3573" fwhm="0.0215939" res="19301.7" algo="Sum"/><pk mz="417.00188687" i="3316.45" sn="23.7878" a="86.6162" fwhm="0.0216713" res="19242.2" algo="Sum"/><pk mz="417.19177247" i="1755.07" sn="12.5774" a="57.6035" fwhm="0.0267602" res="15590" algo="Sum"/><pk mz="417.40669097" i="1302.99" sn="9.3254" a="33.1354" fwhm="0.0229591" res="18180.5" algo="Sum"/><pk mz="418.79789400" i="2288.4" sn="16.2689" a="54.1712" fwhm="0.0222645" res="18810.1" algo="Sum"/><pk mz="418.98347882" i="2221.62" sn="15.797" a="85.5956" fwhm="0.0361811" res="11580.2" algo="Sum"/><pk mz="419.38500364" i="651.908" sn="4.62829" a="16.9858" fwhm="0.0280025" res="14976.7" algo="Sum"/><pk mz="420.79460913" i="1046.85" sn="7.40156" a="35.8193" fwhm="0.0322898" res="13031.8" algo="Sum"/><pk mz="420.88462368" i="2943.95" sn="20.801" a="74.1972" fwhm="0.0212614" res="19795.7" algo="Sum"/><pk mz="422.75669077" i="1122.05" sn="7.86361" a="42.4232" fwhm="0.0350201" res="12071.8" algo="Sum"/><pk mz="422.88135216" i="1114.26" sn="7.80708" a="35.0782" fwhm="0.0259247" res="16311.9" algo="Sum"/><pk mz="423.26435731" i="820.673" sn="5.74469" a="26.1247" fwhm="0.029538" res="14329.5" algo="Sum"/><pk mz="424.34068969" i="1017.38" sn="7.07153" a="28.0492" fwhm="0.0233388" res="18181.7" algo="Sum"/><pk mz="424.74337796" i="1145.65" sn="7.95012" a="27.4546" fwhm="0.0227054" res="18706.7" algo="Sum"/><pk mz="424.78005019" i="905.248" sn="6.28185" a="23.2212" fwhm="0.0344725" res="12322.3" algo="Sum"/><pk mz="424.89595155" i="903.466" sn="6.26805" a="29.1162" fwhm="0.029662" res="14324.6" algo="Sum"/><pk mz="425.28224022" i="785.018" sn="5.4423" a="27.2556" fwhm="0.0357099" res="11909.4" algo="Sum"/><pk mz="425.31667226" i="1549.61" sn="10.742" a="45.6317" fwhm="0.0327369" res="12992" algo="Sum"/><pk mz="425.77317962" i="694.938" sn="4.81184" a="23.1654" fwhm="0.031503" res="13515.3" algo="Sum"/><pk mz="426.32051961" i="788.916" sn="5.44618" a="21.1834" fwhm="0.0253111" res="16843.2" algo="Sum"/><pk mz="426.35671209" i="1270.37" sn="8.7673" a="31.9996" fwhm="0.0234974" res="18144.8" algo="Sum"/><pk mz="426.74113996" i="779.223" sn="5.36789" a="18.0597" fwhm="0.0206493" res="20666.1" algo="Sum"/><pk mz="426.79120594" i="722.591" sn="4.97784" a="20.1813" fwhm="0.0299091" res="14269.6" algo="Sum"/><pk mz="426.82951732" i="2197.74" sn="15.1393" a="57.6978" fwhm="0.0229717" res="18580.7" algo="Sum"/><pk mz="427.24326926" i="759.814" sn="5.2307" a="21.277" fwhm="0.0332295" res="12857.3" algo="Sum"/><pk mz="427.35546659" i="992.926" sn="6.8232" a="28.1511" fwhm="0.0259361" res="16477.3" algo="Sum"/><pk mz="428.36980474" i="661.299" sn="4.52048" a="22.5205" fwhm="0.0298994" res="14327" algo="Sum"/><pk mz="428.82614162" i="1606.84" sn="10.9756" a="39.8929" fwhm="0.0206477" res="20768.7" algo="Sum"/><pk mz="429.21129862" i="930.796" sn="6.33443" a="18.4447" fwhm="0.0232136" res="18489.7" algo="Sum"/><pk mz="429.23827186" i="2401.75" sn="16.3396" a="76.5167" fwhm="0.0262974" res="16322.4" algo="Sum"/><pk mz="429.37250321" i="1741.42" sn="11.8511" a="44.9545" fwhm="0.0237785" res="18057.2" algo="Sum"/><pk mz="430.24221119" i="639.026" sn="4.33347" a="20.0229" fwhm="0.0287175" res="14981.9" algo="Sum"/><pk mz="430.37958080" i="5696.75" sn="38.6303" a="144.998" fwhm="0.0223413" res="19263.9" algo="Sum"/><pk mz="430.69386543" i="866.008" sn="5.87129" a="24.5132" fwhm="0.0244983" res="17580.6" algo="Sum"/><pk mz="430.91318638" i="2950.98" sn="19.998" a="74.0753" fwhm="0.0210945" res="20427.8" algo="Sum"/><pk mz="431.17014999" i="2188.32" sn="14.8026" a="77.4587" fwhm="0.032138" res="13416.2" algo="Sum"/><pk mz="431.23949572" i="765.944" sn="5.18056" a="26.8522" fwhm="0.0402504" res="10713.9" algo="Sum"/><pk mz="431.38397600" i="2657.66" sn="17.9768" a="68.0575" fwhm="0.0223334" res="19315.6" algo="Sum"/><pk mz="431.42147300" i="1141.27" sn="7.7176" a="28.7603" fwhm="0.0252533" res="17083.8" algo="Sum"/><pk mz="432.69199676" i="828.952" sn="5.58537" a="22.401" fwhm="0.0239867" res="18038.8" algo="Sum"/><pk mz="432.77474178" i="952.221" sn="6.41278" a="28.4918" fwhm="0.0241312" res="17934.2" algo="Sum"/><pk mz="432.97228796" i="2186.59" sn="14.694" a="59.0697" fwhm="0.0244637" res="17698.6" algo="Sum"/><pk mz="434.77224886" i="1017.72" sn="6.80679" a="27.6636" fwhm="0.0234654" res="18528.2" algo="Sum"/><pk mz="434.96951842" i="1043.11" sn="6.97603" a="40.7574" fwhm="0.034534" res="12595.4" algo="Sum"/><pk mz="436.77402489" i="687.829" sn="4.57586" a="22.8273" fwhm="0.0267991" res="16298.1" algo="Sum"/><pk mz="436.85824552" i="2065.36" sn="13.74" a="51.7852" fwhm="0.023311" res="18740.4" algo="Sum"/><pk mz="437.23455027" i="853.354" sn="5.66981" a="29.8697" fwhm="0.0327872" res="13335.5" algo="Sum"/><pk mz="438.72584836" i="664.88" sn="4.40174" a="17.8935" fwhm="0.024644" res="17802.5" algo="Sum"/><pk mz="438.85573762" i="1110.97" sn="7.34404" a="31.0333" fwhm="0.0251974" res="17416.7" algo="Sum"/><pk mz="438.98341229" i="5807.57" sn="38.3909" a="151.384" fwhm="0.0226968" res="19341.2" algo="Sum"/><pk mz="439.98482097" i="764.84" sn="5.04234" a="24.3338" fwhm="0.0273988" res="16058.6" algo="Sum"/><pk mz="440.72301162" i="1026.96" sn="6.73808" a="28.8221" fwhm="0.0243584" res="18093.3" algo="Sum"/><pk mz="440.98048829" i="2088.11" sn="13.6872" a="61.7357" fwhm="0.0248119" res="17772.9" algo="Sum"/><pk mz="441.29659607" i="1579.71" sn="10.3387" a="58.8441" fwhm="0.0271269" res="16267.9" algo="Sum"/><pk mz="442.72083798" i="822.345" sn="5.34535" a="21.9547" fwhm="0.0245886" res="18005.1" algo="Sum"/><pk mz="442.80323836" i="875.172" sn="5.685" a="24.3573" fwhm="0.0257224" res="17214.7" algo="Sum"/><pk mz="444.80020042" i="631.762" sn="4.06917" a="19.3263" fwhm="0.0282925" res="15721.5" algo="Sum"/><pk mz="444.85226749" i="604.524" sn="3.89384" a="19.0156" fwhm="0.0273747" res="16250.5" algo="Sum"/><pk mz="445.43688875" i="1214.06" sn="7.81242" a="31.3151" fwhm="0.0227439" res="19584.9" algo="Sum"/><pk mz="446.67044223" i="857.66" sn="5.47989" a="22.6089" fwhm="0.0224578" res="19889.3" algo="Sum"/><pk mz="446.84744033" i="618.109" sn="3.94931" a="14.7352" fwhm="0.0271075" res="16484.3" algo="Sum"/><pk mz="446.88692813" i="1942.08" sn="12.4086" a="56.7523" fwhm="0.0237521" res="18814.6" algo="Sum"/><pk mz="448.66645985" i="882.457" sn="5.60401" a="22.9914" fwhm="0.0232924" res="19262.3" algo="Sum"/><pk mz="448.75536459" i="817.685" sn="5.19236" a="26.9073" fwhm="0.0265096" res="16928" algo="Sum"/><pk mz="448.94465507" i="651.357" sn="4.13547" a="21.1954" fwhm="0.030848" res="14553.5" algo="Sum"/><pk mz="450.75223130" i="1187.11" sn="7.51447" a="34.602" fwhm="0.0252982" res="17817.6" algo="Sum"/><pk mz="452.36203911" i="1019.24" sn="6.44141" a="30.3909" fwhm="0.025702" res="17600.3" algo="Sum"/><pk mz="452.75025707" i="802.755" sn="5.07339" a="24.4989" fwhm="0.0264218" res="17135.5" algo="Sum"/><pk mz="452.83301753" i="795.932" sn="5.03026" a="23.294" fwhm="0.0336087" res="13473.7" algo="Sum"/><pk mz="453.36540044" i="772.827" sn="4.87072" a="29.6895" fwhm="0.0348515" res="13008.5" algo="Sum"/><pk mz="454.88092491" i="623.68" sn="3.92611" a="20.3564" fwhm="0.0301243" res="15100.1" algo="Sum"/><pk mz="454.95489637" i="4486.39" sn="28.2364" a="131.416" fwhm="0.0256854" res="17712.6" algo="Sum"/><pk mz="455.95557589" i="604" sn="3.78983" a="19.6548" fwhm="0.0287501" res="15859.3" algo="Sum"/><pk mz="456.69826037" i="1001.95" sn="6.27224" a="27.8684" fwhm="0.0244736" res="18660.8" algo="Sum"/><pk mz="456.95304274" i="1796.33" sn="11.2467" a="57.1168" fwhm="0.0267104" res="17107.7" algo="Sum"/><pk mz="457.27148979" i="849.789" sn="5.31763" a="29.0449" fwhm="0.0339564" res="13466.4" algo="Sum"/><pk mz="457.95833842" i="699.813" sn="4.37599" a="20.4958" fwhm="0.024853" res="18426.7" algo="Sum"/><pk mz="458.69556219" i="791.157" sn="4.92848" a="23.7808" fwhm="0.0270924" res="16930.8" algo="Sum"/><pk mz="458.78383347" i="1138.82" sn="7.09352" a="37.0911" fwhm="0.0254576" res="18021.5" algo="Sum"/><pk mz="459.32303796" i="640.179" sn="3.97697" a="35.952" fwhm="0.0523687" res="8770.94" algo="Sum"/><pk mz="459.45284667" i="983.881" sn="6.11064" a="25.3359" fwhm="0.0221848" res="20710.3" algo="Sum"/><pk mz="460.78182603" i="1184.77" sn="7.30747" a="34.1552" fwhm="0.0266641" res="17281" algo="Sum"/><pk mz="460.82573815" i="619.796" sn="3.82061" a="23.7891" fwhm="0.0353256" res="13045.1" algo="Sum"/><pk mz="460.96549738" i="2550.7" sn="15.7235" a="73.8277" fwhm="0.0240097" res="19199.2" algo="Sum"/><pk mz="461.33179858" i="699.885" sn="4.31263" a="36.306" fwhm="0.0470043" res="9814.68" algo="Sum"/><pk mz="462.78157023" i="644.472" sn="3.94803" a="21.5202" fwhm="0.0338869" res="13656.7" algo="Sum"/><pk mz="462.82073010" i="643.405" sn="3.94112" a="17.2922" fwhm="0.0295904" res="15640.9" algo="Sum"/><pk mz="462.86089194" i="708.377" sn="4.3388" a="21.8704" fwhm="0.0264553" res="17495.9" algo="Sum"/><pk mz="462.96300661" i="957.681" sn="5.86767" a="27.175" fwhm="0.0272833" res="16968.7" algo="Sum"/><pk mz="463.35176784" i="836.684" sn="5.12452" a="41.0532" fwhm="0.0443587" res="10445.6" algo="Sum"/><pk mz="464.73021417" i="699.416" sn="4.26201" a="23.5589" fwhm="0.0274676" res="16919.2" algo="Sum"/><pk mz="464.90930256" i="776.808" sn="4.73116" a="24.4418" fwhm="0.0256587" res="18119" algo="Sum"/><pk mz="464.97696939" i="1005.47" sn="6.12337" a="31.5014" fwhm="0.0266686" res="17435.3" algo="Sum"/><pk mz="466.72804966" i="1187.39" sn="7.21739" a="33.8866" fwhm="0.0246089" res="18965.8" algo="Sum"/><pk mz="467.10185253" i="633.586" sn="3.84813" a="22.1509" fwhm="0.0275571" res="16950.3" algo="Sum"/><pk mz="468.30714674" i="700.974" sn="4.24306" a="19.1577" fwhm="0.0294575" res="15897.7" algo="Sum"/><pk mz="468.33477286" i="626.668" sn="3.79328" a="23.3989" fwhm="0.0397868" res="11771.1" algo="Sum"/><pk mz="468.72482375" i="783.31" sn="4.734" a="23.7359" fwhm="0.0271867" res="17241" algo="Sum"/><pk mz="468.81353231" i="1194" sn="7.21606" a="35.938" fwhm="0.0281944" res="16627.9" algo="Sum"/><pk mz="469.32784523" i="1280.22" sn="7.73361" a="56.6922" fwhm="0.0517941" res="9061.42" algo="Sum"/><pk mz="469.36093392" i="885.699" sn="5.35063" a="28.9255" fwhm="0.0344314" res="13631.8" algo="Sum"/><pk mz="470.80957112" i="1122.29" sn="6.75693" a="33.7657" fwhm="0.0257484" res="18285" algo="Sum"/><pk mz="470.92705077" i="1598.78" sn="9.61827" a="50.6244" fwhm="0.0279473" res="16850.5" algo="Sum"/><pk mz="470.99398237" i="1279.17" sn="7.69579" a="37.7497" fwhm="0.0250534" res="18799.6" algo="Sum"/><pk mz="471.34080804" i="728.245" sn="4.3738" a="18.5261" fwhm="0.0335632" res="14043.4" algo="Sum"/><pk mz="472.92478591" i="768.004" sn="4.59476" a="25.3674" fwhm="0.031381" res="15070.4" algo="Sum"/><pk mz="473.34543897" i="745.762" sn="4.45146" a="41.5514" fwhm="0.0563577" res="8398.95" algo="Sum"/><pk mz="473.46757469" i="940.812" sn="5.61495" a="26.8743" fwhm="0.0259473" res="18247.3" algo="Sum"/><pk mz="474.75836358" i="1003.15" sn="5.95299" a="29.1427" fwhm="0.0265594" res="17875.4" algo="Sum"/><pk mz="474.93865384" i="739.205" sn="4.38427" a="21.7829" fwhm="0.0310052" res="15318" algo="Sum"/><pk mz="475.32343303" i="3072.74" sn="18.1624" a="97.215" fwhm="0.0271618" res="17499.7" algo="Sum"/><pk mz="475.41501756" i="715.141" sn="4.21857" a="23.8804" fwhm="0.0339902" res="13986.8" algo="Sum"/><pk mz="476.32649393" i="941.178" sn="5.53521" a="36.1885" fwhm="0.0303289" res="15705.4" algo="Sum"/><pk mz="476.75588081" i="1163.59" sn="6.83619" a="37.8127" fwhm="0.0259708" res="18357.4" algo="Sum"/><pk mz="476.93851682" i="2053.46" sn="12.0482" a="71.12" fwhm="0.0287293" res="16601.1" algo="Sum"/><pk mz="477.32634901" i="962.086" sn="5.62396" a="44.1876" fwhm="0.0433588" res="11008.8" algo="Sum"/><pk mz="478.32775895" i="4362.77" sn="25.4161" a="130.657" fwhm="0.0259935" res="18401.9" algo="Sum"/><pk mz="478.75309693" i="698.269" sn="4.05467" a="24.9268" fwhm="0.0319605" res="14979.5" algo="Sum"/><pk mz="478.84203780" i="1316.45" sn="7.64238" a="42.2675" fwhm="0.0257973" res="18561.7" algo="Sum"/><pk mz="478.93565128" i="937.589" sn="5.44298" a="37.6797" fwhm="0.0344723" res="13893.4" algo="Sum"/><pk mz="479.33094244" i="1614.89" sn="9.36759" a="59.1627" fwhm="0.0346605" res="13829.3" algo="Sum"/><pk mz="480.33976057" i="791.167" sn="4.57154" a="29.3869" fwhm="0.0318652" res="15074.1" algo="Sum"/><pk mz="480.84050753" i="934.426" sn="5.3925" a="30.5018" fwhm="0.0315706" res="15230.6" algo="Sum"/><pk mz="480.88332291" i="644.865" sn="3.72145" a="18.1052" fwhm="0.0273089" res="17609" algo="Sum"/><pk mz="481.20343200" i="1445.42" sn="8.31711" a="44.0075" fwhm="0.0273669" res="17583.4" algo="Sum"/><pk mz="481.26090180" i="1161.03" sn="6.68054" a="40.158" fwhm="0.030198" res="15936.8" algo="Sum"/><pk mz="481.34620635" i="632.682" sn="3.64116" a="28.1924" fwhm="0.0580744" res="8288.44" algo="Sum"/><pk mz="482.32204485" i="856.538" sn="4.91687" a="26.2347" fwhm="0.0298469" res="16159.9" algo="Sum"/><pk mz="483.37848048" i="1998.32" sn="11.4277" a="61.5102" fwhm="0.0279765" res="17278" algo="Sum"/><pk mz="484.38262242" i="688.047" sn="3.92471" a="21.7587" fwhm="0.0285972" res="16938.1" algo="Sum"/><pk mz="484.78761711" i="1094.52" sn="6.22499" a="30.7837" fwhm="0.0265231" res="18277.9" algo="Sum"/><pk mz="485.33732731" i="814.355" sn="4.62859" a="24.0911" fwhm="0.0445463" res="10895.1" algo="Sum"/><pk mz="485.35103257" i="895.977" sn="5.09195" a="22.9927" fwhm="0.0391007" res="12412.9" algo="Sum"/><pk mz="486.78478149" i="963.934" sn="5.44033" a="32.077" fwhm="0.0276509" res="17604.7" algo="Sum"/><pk mz="486.96379711" i="734.241" sn="4.14258" a="28.4672" fwhm="0.0340037" res="14320.9" algo="Sum"/><pk mz="487.33836118" i="962.941" sn="5.43237" a="39.5806" fwhm="0.047323" res="10298.1" algo="Sum"/><pk mz="487.48403204" i="769.381" sn="4.33927" a="23.4413" fwhm="0.0280223" res="17396.3" algo="Sum"/><pk mz="488.87137273" i="1373.64" sn="7.71675" a="50.8071" fwhm="0.0285958" res="17095.9" algo="Sum"/><pk mz="489.35249101" i="913.548" sn="5.12995" a="34.1221" fwhm="0.035266" res="13876" algo="Sum"/><pk mz="490.28926519" i="879.5" sn="4.90728" a="35.2098" fwhm="0.0310836" res="15773.3" algo="Sum"/><pk mz="490.86852600" i="670.654" sn="3.73605" a="22.5151" fwhm="0.0344747" res="14238.5" algo="Sum"/><pk mz="490.92702872" i="851.07" sn="4.74059" a="35.2539" fwhm="0.0414187" res="11852.8" algo="Sum"/><pk mz="491.29781897" i="993.368" sn="5.52657" a="46.0563" fwhm="0.0467387" res="10511.6" algo="Sum"/><pk mz="491.36727230" i="851.902" sn="4.73962" a="32.2004" fwhm="0.0355385" res="13826.3" algo="Sum"/><pk mz="492.91614060" i="980.433" sn="5.39598" a="38.5326" fwhm="0.0422272" res="11672.9" algo="Sum"/><pk mz="493.32141443" i="1039.05" sn="5.71167" a="50.1794" fwhm="0.0529888" res="9309.92" algo="Sum"/><pk mz="494.32264004" i="1493.47" sn="8.15275" a="48.9539" fwhm="0.027255" res="18137" algo="Sum"/><pk mz="494.56441614" i="1750.24" sn="9.55211" a="54.5595" fwhm="0.0265508" res="18627.1" algo="Sum"/><pk mz="494.81690724" i="1122.87" sn="6.12088" a="45.7793" fwhm="0.0370671" res="13349.2" algo="Sum"/><pk mz="494.91485052" i="614.562" sn="3.34968" a="28.6778" fwhm="0.0436602" res="11335.6" algo="Sum"/><pk mz="495.33044845" i="901.939" sn="4.91126" a="54.8787" fwhm="0.0358556" res="13814.6" algo="Sum"/><pk mz="495.56712741" i="704.844" sn="3.83641" a="20.4855" fwhm="0.0270684" res="18307.9" algo="Sum"/><pk mz="496.33803562" i="47521.1" sn="257.621" a="1276.66" fwhm="0.0238558" res="20805.8" algo="Sum"/><pk mz="496.81361623" i="950.068" sn="5.14557" a="35.6333" fwhm="0.0346046" res="14356.9" algo="Sum"/><pk mz="496.94036436" i="2868.76" sn="15.5345" a="93.6929" fwhm="0.0276433" res="17976.9" algo="Sum"/><pk mz="497.23719594" i="650.739" sn="3.51906" a="22.8323" fwhm="0.0300901" res="16524.9" algo="Sum"/><pk mz="497.34135781" i="13207.7" sn="71.4318" a="391.342" fwhm="0.0261533" res="19016.4" algo="Sum"/><pk mz="498.34453555" i="2479.19" sn="13.3525" a="78.8279" fwhm="0.0275194" res="18108.8" algo="Sum"/><pk mz="498.68076796" i="685.204" sn="3.68768" a="21.4106" fwhm="0.0270892" res="18408.8" algo="Sum"/><pk mz="498.90068149" i="1380.1" sn="7.42347" a="36.9171" fwhm="0.0287997" res="17323.1" algo="Sum"/><pk mz="498.93690506" i="1978.18" sn="10.641" a="65.7617" fwhm="0.0291747" res="17101.7" algo="Sum"/><pk mz="499.35073635" i="981.997" sn="5.26787" a="54.1405" fwhm="0.040925" res="12201.6" algo="Sum"/><pk mz="500.27418543" i="754.398" sn="4.04291" a="27.9631" fwhm="0.0305362" res="16383" algo="Sum"/><pk mz="500.67740360" i="617.727" sn="3.30909" a="19.2972" fwhm="0.0280456" res="17852.2" algo="Sum"/><pk mz="501.38846668" i="1545.13" sn="8.26894" a="55.0461" fwhm="0.0337747" res="14845.1" algo="Sum"/><pk mz="501.49860708" i="884.022" sn="4.73115" a="24.6601" fwhm="0.0241282" res="20784.7" algo="Sum"/><pk mz="502.28351950" i="841.01" sn="4.49256" a="32.4912" fwhm="0.0397098" res="12648.8" algo="Sum"/><pk mz="502.32522078" i="855.768" sn="4.57111" a="30.8689" fwhm="0.0370454" res="13559.7" algo="Sum"/><pk mz="503.32896820" i="792.664" sn="4.22293" a="33.5023" fwhm="0.051432" res="9786.31" algo="Sum"/><pk mz="504.30419410" i="1134.99" sn="6.02467" a="34.4606" fwhm="0.0379623" res="13284.4" algo="Sum"/><pk mz="504.33864967" i="986.305" sn="5.23119" a="29.8419" fwhm="0.0319634" res="15778.6" algo="Sum"/><pk mz="504.84419086" i="1107.47" sn="5.84629" a="47.527" fwhm="0.0329493" res="15321.9" algo="Sum"/><pk mz="505.31337156" i="648.839" sn="3.42133" a="19.6171" fwhm="0.0404557" res="12490.5" algo="Sum"/><pk mz="505.34311415" i="798.58" sn="4.21093" a="33.5811" fwhm="0.0356483" res="14175.8" algo="Sum"/><pk mz="506.35767402" i="1493.56" sn="7.84907" a="52.4172" fwhm="0.0286512" res="17673.2" algo="Sum"/><pk mz="506.62495711" i="660.856" sn="3.46829" a="20.1781" fwhm="0.0268961" res="18836.3" algo="Sum"/><pk mz="506.84280462" i="644.075" sn="3.3699" a="25.8856" fwhm="0.0446661" res="11347.4" algo="Sum"/><pk mz="507.36071682" i="956.246" sn="4.99879" a="35.1455" fwhm="0.0402528" res="12604.4" algo="Sum"/><pk mz="508.70990654" i="856.585" sn="4.4408" a="28.8211" fwhm="0.0294253" res="17288.2" algo="Sum"/><pk mz="509.31470694" i="677.62" sn="3.50877" a="19.8913" fwhm="0.040054" res="12715.7" algo="Sum"/><pk mz="509.36170443" i="2647.08" sn="13.7092" a="90.1777" fwhm="0.0297579" res="17116.9" algo="Sum"/><pk mz="510.35934930" i="1448.31" sn="7.46832" a="57.9209" fwhm="0.0343761" res="14846.3" algo="Sum"/><pk mz="510.70723821" i="674.238" sn="3.47416" a="23.9007" fwhm="0.0330303" res="15461.8" algo="Sum"/><pk mz="511.10723474" i="614.508" sn="3.16558" a="23.0177" fwhm="0.0321922" res="15876.8" algo="Sum"/><pk mz="511.25071073" i="823.785" sn="4.24093" a="35.9843" fwhm="0.0365694" res="13980.3" algo="Sum"/><pk mz="511.36071943" i="717.722" sn="3.6949" a="33.9967" fwhm="0.0616679" res="8292.18" algo="Sum"/><pk mz="512.91208937" i="2965.76" sn="15.2221" a="103.534" fwhm="0.0292774" res="17519" algo="Sum"/><pk mz="513.34936784" i="816.55" sn="4.18916" a="44.9713" fwhm="0.0454084" res="11305.2" algo="Sum"/><pk mz="514.65621066" i="713.504" sn="3.64422" a="22.9939" fwhm="0.0272435" res="18891" algo="Sum"/><pk mz="514.87275019" i="998.459" sn="5.09746" a="25.195" fwhm="0.0282204" res="18244.7" algo="Sum"/><pk mz="514.90861989" i="2106.35" sn="10.7537" a="79.6306" fwhm="0.0325847" res="15802.2" algo="Sum"/><pk mz="515.37122707" i="1454.85" sn="7.413" a="42.1301" fwhm="0.0344477" res="14961" algo="Sum"/><pk mz="515.41024596" i="20047.2" sn="102.095" a="603.783" fwhm="0.026485" res="19460.5" algo="Sum"/><pk mz="515.51365152" i="802.232" sn="4.08396" a="28.3774" fwhm="0.0289198" res="17825.6" algo="Sum"/><pk mz="516.30377773" i="1780.92" sn="9.02797" a="59.3753" fwhm="0.0272605" res="18939.6" algo="Sum"/><pk mz="516.41359306" i="7055.45" sn="35.7707" a="223.835" fwhm="0.0272187" res="18972.8" algo="Sum"/><pk mz="516.65382603" i="719.809" sn="3.6461" a="22.7944" fwhm="0.0284275" res="18174.4" algo="Sum"/><pk mz="516.74284507" i="768.703" sn="3.89403" a="33.6061" fwhm="0.0372033" res="13889.7" algo="Sum"/><pk mz="516.90912353" i="692.514" sn="3.50068" a="30.1109" fwhm="0.0432634" res="11948" algo="Sum"/><pk mz="517.30972520" i="886.091" sn="4.46998" a="33.3905" fwhm="0.0423815" res="12206" algo="Sum"/><pk mz="517.36370121" i="1275.12" sn="6.43367" a="47.7636" fwhm="0.0470902" res="10986.6" algo="Sum"/><pk mz="517.41267395" i="2226.49" sn="11.2338" a="84.0878" fwhm="0.0357304" res="14481" algo="Sum"/><pk mz="518.31927397" i="63242.5" sn="317.941" a="1780.53" fwhm="0.0245617" res="21102.8" algo="Sum"/><pk mz="518.40883172" i="948.858" sn="4.77028" a="35.1582" fwhm="0.0404514" res="12815.6" algo="Sum"/><pk mz="518.73888019" i="1081.33" sn="5.42305" a="38.1872" fwhm="0.0302281" res="17160.8" algo="Sum"/><pk mz="518.92248091" i="2148.1" sn="10.7688" a="72.4581" fwhm="0.028596" res="18146.7" algo="Sum"/><pk mz="519.32235997" i="17133" sn="85.7624" a="534.072" fwhm="0.0268523" res="19340" algo="Sum"/><pk mz="519.39480124" i="649.997" sn="3.25454" a="22.7199" fwhm="0.0500586" res="10375.7" algo="Sum"/><pk mz="520.33551888" i="15600.2" sn="77.7409" a="483.168" fwhm="0.0281118" res="18509.5" algo="Sum"/><pk mz="520.73807091" i="754.599" sn="3.75253" a="26.5009" fwhm="0.0374672" res="13898.5" algo="Sum"/><pk mz="520.91959420" i="1554.49" sn="7.72866" a="57.4657" fwhm="0.0295647" res="17619.6" algo="Sum"/><pk mz="521.33963114" i="4529.91" sn="22.476" a="169.064" fwhm="0.0289848" res="17986.7" algo="Sum"/><pk mz="522.35208949" i="7475.21" sn="36.9219" a="242.234" fwhm="0.027464" res="19019.5" algo="Sum"/><pk mz="522.59473598" i="5830.68" sn="28.7957" a="181.158" fwhm="0.0272687" res="19164.6" algo="Sum"/><pk mz="522.93232671" i="677.887" sn="3.34807" a="32.131" fwhm="0.043961" res="11895.4" algo="Sum"/><pk mz="523.35758735" i="2388.53" sn="11.782" a="103.04" fwhm="0.0385319" res="13582.4" algo="Sum"/><pk mz="523.59746452" i="2344.02" sn="11.5571" a="69.0348" fwhm="0.0262178" res="19971" algo="Sum"/><pk mz="524.26892605" i="658.839" sn="3.2443" a="29.5682" fwhm="0.0408483" res="12834.5" algo="Sum"/><pk mz="524.36791232" i="14460.1" sn="71.209" a="452.729" fwhm="0.0268479" res="19531" algo="Sum"/><pk mz="524.59892464" i="739.611" sn="3.63851" a="24.6584" fwhm="0.0278785" res="18817.3" algo="Sum"/><pk mz="524.68405789" i="987.878" sn="4.86134" a="30.4983" fwhm="0.0277757" res="18890.1" algo="Sum"/><pk mz="525.28656072" i="1445.91" sn="7.1131" a="55.1418" fwhm="0.0360517" res="14570.4" algo="Sum"/><pk mz="525.37107930" i="4821.65" sn="23.7247" a="165.551" fwhm="0.0300514" res="17482.4" algo="Sum"/><pk mz="526.28951473" i="954.263" sn="4.68603" a="36.336" fwhm="0.0333834" res="15765" algo="Sum"/><pk mz="526.33929828" i="604.979" sn="2.97061" a="16.5544" fwhm="0.0386637" res="13613.3" algo="Sum"/><pk mz="526.37354720" i="1042.29" sn="5.11792" a="41.0226" fwhm="0.0375691" res="14010.8" algo="Sum"/><pk mz="526.68187301" i="821.242" sn="4.03086" a="26.3531" fwhm="0.0303961" res="17327.3" algo="Sum"/><pk mz="526.77050354" i="973.82" sn="4.77916" a="42.0835" fwhm="0.0359126" res="14668.1" algo="Sum"/><pk mz="528.76725490" i="1151.88" sn="5.61435" a="41.2543" fwhm="0.0334037" res="15829.6" algo="Sum"/><pk mz="528.88281806" i="1412.91" sn="6.87316" a="57.829" fwhm="0.0324506" res="16298.1" algo="Sum"/><pk mz="528.94904166" i="812.619" sn="3.95406" a="31.8819" fwhm="0.0333886" res="15842.2" algo="Sum"/><pk mz="529.52746723" i="745.523" sn="3.62905" a="22.2129" fwhm="0.0264459" res="20023" algo="Sum"/><pk mz="530.76656727" i="694.005" sn="3.35572" a="30.4269" fwhm="0.045752" res="11601" algo="Sum"/><pk mz="530.88111832" i="1087.26" sn="5.25881" a="47.2503" fwhm="0.0388712" res="13657.4" algo="Sum"/><pk mz="531.34574877" i="1404.6" sn="6.78962" a="55.2119" fwhm="0.0403766" res="13159.8" algo="Sum"/><pk mz="531.40441084" i="3842.41" sn="18.572" a="134.8" fwhm="0.0299677" res="17732.6" algo="Sum"/><pk mz="532.33763532" i="1230.52" sn="5.92385" a="52.1009" fwhm="0.03901" res="13646.2" algo="Sum"/><pk mz="532.40889406" i="1492.54" sn="7.17719" a="48.3485" fwhm="0.0333519" res="15963.4" algo="Sum"/><pk mz="532.43109866" i="1272.96" sn="6.11698" a="38.7361" fwhm="0.0311103" res="17114.3" algo="Sum"/><pk mz="532.71493941" i="850.759" sn="4.07727" a="26.6072" fwhm="0.0279835" res="19036.7" algo="Sum"/><pk mz="532.89576663" i="679.084" sn="3.25394" a="45.262" fwhm="0.0643915" res="8275.87" algo="Sum"/><pk mz="532.96214447" i="727.419" sn="3.48554" a="28.1121" fwhm="0.0335839" res="15869.6" algo="Sum"/><pk mz="533.34285720" i="840.451" sn="4.0217" a="35.0059" fwhm="0.0426537" res="12504" algo="Sum"/><pk mz="533.40743208" i="665.901" sn="3.18217" a="23.8477" fwhm="0.047938" res="11127" algo="Sum"/><pk mz="533.43931596" i="648.027" sn="3.09547" a="28.7358" fwhm="0.0389305" res="13702.4" algo="Sum"/><pk mz="534.29243560" i="11701.4" sn="55.7293" a="358.741" fwhm="0.0276654" res="19312.7" algo="Sum"/><pk mz="534.71224813" i="1131.8" sn="5.38476" a="41.5352" fwhm="0.0296195" res="18052.7" algo="Sum"/><pk mz="534.89649741" i="2085.71" sn="9.92492" a="80.7056" fwhm="0.0322361" res="16593.1" algo="Sum"/><pk mz="535.29597053" i="3320.91" sn="15.8019" a="117.852" fwhm="0.0289322" res="18501.7" algo="Sum"/><pk mz="535.37609128" i="2319.43" sn="11.0366" a="92.3559" fwhm="0.0314787" res="17007.6" algo="Sum"/><pk mz="536.29335248" i="1473.07" sn="7.00155" a="59.2113" fwhm="0.0323458" res="16580" algo="Sum"/><pk mz="536.37931474" i="956.402" sn="4.54604" a="33.7866" fwhm="0.03467" res="15471" algo="Sum"/><pk mz="536.70989901" i="859.642" sn="4.08404" a="35.3189" fwhm="0.0339213" res="15822.2" algo="Sum"/><pk mz="536.79964964" i="1112.21" sn="5.28367" a="46.005" fwhm="0.0345987" res="15515" algo="Sum"/><pk mz="536.89196636" i="1537.23" sn="7.30154" a="66.3593" fwhm="0.0368245" res="14579.8" algo="Sum"/><pk mz="537.29857632" i="815.053" sn="3.87124" a="29.9421" fwhm="0.0428186" res="12548.2" algo="Sum"/><pk mz="537.39253697" i="376399" sn="1787.65" a="8696.3" fwhm="0.0195641" res="27468.3" algo="Sum"/><pk mz="538.39515294" i="121707" sn="577.686" a="3317.79" fwhm="0.0237178" res="22700.1" algo="Sum"/><pk mz="538.79689522" i="1137.09" sn="5.39373" a="44.8851" fwhm="0.0405821" res="13276.7" algo="Sum"/><pk mz="538.89256387" i="676.259" sn="3.20704" a="40.6734" fwhm="0.0605542" res="8899.34" algo="Sum"/><pk mz="538.98003359" i="959.265" sn="4.5486" a="35.4321" fwhm="0.0325696" res="16548.5" algo="Sum"/><pk mz="539.10238328" i="665.105" sn="3.15366" a="26.4398" fwhm="0.0340934" res="15812.5" algo="Sum"/><pk mz="539.39396586" i="35648.3" sn="169.092" a="1151.73" fwhm="0.0291996" res="18472.7" algo="Sum"/><pk mz="540.39438151" i="7905.51" sn="37.4199" a="294.202" fwhm="0.0309912" res="17437" algo="Sum"/><pk mz="540.65819425" i="613.823" sn="2.9036" a="21.7626" fwhm="0.0297625" res="18165.8" algo="Sum"/><pk mz="540.79634151" i="696.667" sn="3.2938" a="30.2769" fwhm="0.0431071" res="12545.4" algo="Sum"/><pk mz="541.11719756" i="886.088" sn="4.18569" a="31.892" fwhm="0.030628" res="17667.4" algo="Sum"/><pk mz="541.26062541" i="913.465" sn="4.3144" a="37.9232" fwhm="0.0364179" res="14862.5" algo="Sum"/><pk mz="541.33264832" i="708.886" sn="3.34819" a="33.8361" fwhm="0.0513653" res="10538.9" algo="Sum"/><pk mz="541.39265083" i="2103.01" sn="9.93189" a="89.2682" fwhm="0.0366214" res="14783.5" algo="Sum"/><pk mz="542.31839991" i="17910.8" sn="84.3607" a="558.47" fwhm="0.0275584" res="19678.9" algo="Sum"/><pk mz="542.38493137" i="774.997" sn="3.65027" a="30.7425" fwhm="0.0525918" res="10313.1" algo="Sum"/><pk mz="542.74463603" i="967.045" sn="4.5526" a="37.1792" fwhm="0.0359231" res="15108.5" algo="Sum"/><pk mz="543.32154963" i="5544.34" sn="26.0736" a="189.456" fwhm="0.029137" res="18647.2" algo="Sum"/><pk mz="543.39726988" i="682.229" sn="3.20839" a="28.5387" fwhm="0.0523631" res="10377.5" algo="Sum"/><pk mz="544.33393226" i="11704.6" sn="54.8372" a="369.632" fwhm="0.0282868" res="19243.4" algo="Sum"/><pk mz="544.74086789" i="1167.59" sn="5.46177" a="43.1427" fwhm="0.0332924" res="16362.3" algo="Sum"/><pk mz="544.80462937" i="1140.78" sn="5.33634" a="48.5049" fwhm="0.0395576" res="13772.4" algo="Sum"/><pk mz="544.91971197" i="646.409" sn="3.02361" a="26.0496" fwhm="0.0381972" res="14265.9" algo="Sum"/><pk mz="545.33728576" i="3679.77" sn="17.1683" a="134.201" fwhm="0.032188" res="16942.3" algo="Sum"/><pk mz="545.40921203" i="739.439" sn="3.44357" a="31.0806" fwhm="0.037888" res="14395.3" algo="Sum"/><pk mz="545.81140283" i="632.617" sn="2.94523" a="25.7848" fwhm="0.0375917" res="14519.5" algo="Sum"/><pk mz="546.34927439" i="18845.6" sn="87.6429" a="621.509" fwhm="0.0277226" res="19707.7" algo="Sum"/><pk mz="546.73982109" i="781.229" sn="3.63045" a="33.2413" fwhm="0.0342851" res="15946.9" algo="Sum"/><pk mz="546.82851284" i="1241.26" sn="5.76739" a="56.2689" fwhm="0.03961" res="13805.3" algo="Sum"/><pk mz="547.35330863" i="5956.46" sn="27.6252" a="233.977" fwhm="0.0313295" res="17470.9" algo="Sum"/><pk mz="548.27283976" i="668.737" sn="3.09905" a="27.0419" fwhm="0.0446005" res="12293" algo="Sum"/><pk mz="548.35820553" i="1419.53" sn="6.58003" a="53.7242" fwhm="0.0424559" res="12915.9" algo="Sum"/><pk mz="548.60771458" i="615.303" sn="2.84956" a="25.4809" fwhm="0.0359676" res="15252.8" algo="Sum"/><pk mz="548.82431241" i="916.695" sn="4.24162" a="39.7578" fwhm="0.0501565" res="10942.2" algo="Sum"/><pk mz="549.37615003" i="619.707" sn="2.86875" a="16.7474" fwhm="0.0364117" res="15087.9" algo="Sum"/><pk mz="550.62443294" i="5733.69" sn="26.4805" a="188.706" fwhm="0.0291148" res="18912.2" algo="Sum"/><pk mz="550.68656446" i="719.712" sn="3.32392" a="27.8531" fwhm="0.0447081" res="12317.4" algo="Sum"/><pk mz="550.87057382" i="1084.71" sn="5.00625" a="52.3851" fwhm="0.0497019" res="11083.5" algo="Sum"/><pk mz="551.35047191" i="1959.23" sn="9.03884" a="73.1636" fwhm="0.0335309" res="16443.1" algo="Sum"/><pk mz="551.40600497" i="1044.63" sn="4.81905" a="38.8169" fwhm="0.0506327" res="10890.3" algo="Sum"/><pk mz="551.62832526" i="2535.77" sn="11.6919" a="82.8106" fwhm="0.028534" res="19332.3" algo="Sum"/><pk mz="552.35384947" i="824.964" sn="3.79658" a="29.0126" fwhm="0.0367551" res="15027.9" algo="Sum"/><pk mz="552.63058777" i="664.29" sn="3.0577" a="22.2704" fwhm="0.0334617" res="16515.3" algo="Sum"/><pk mz="552.77277217" i="1069.7" sn="4.91182" a="47.9203" fwhm="0.0415543" res="13302.4" algo="Sum"/><pk mz="552.86694094" i="915.071" sn="4.20129" a="48.6199" fwhm="0.0487511" res="11340.6" algo="Sum"/><pk mz="553.36699494" i="196199" sn="900.896" a="6021.78" fwhm="0.0262469" res="21083.2" algo="Sum"/><pk mz="553.45285982" i="7520.98" sn="34.5344" a="281.169" fwhm="0.0386652" res="14314" algo="Sum"/><pk mz="554.36976594" i="65154.5" sn="298.499" a="2279.94" fwhm="0.0307307" res="18039.6" algo="Sum"/><pk mz="554.45769661" i="3324.94" sn="15.2363" a="138.521" fwhm="0.0369286" res="15014.3" algo="Sum"/><pk mz="554.77057188" i="1184.83" sn="5.42017" a="45.671" fwhm="0.0398502" res="13921.4" algo="Sum"/><pk mz="554.89652152" i="1873.53" sn="8.57271" a="64.5687" fwhm="0.0333913" res="16618" algo="Sum"/><pk mz="554.94784444" i="714.599" sn="3.26979" a="30.3679" fwhm="0.0448098" res="12384.5" algo="Sum"/><pk mz="555.06980885" i="911.824" sn="4.17106" a="35.1577" fwhm="0.0313467" res="17707.5" algo="Sum"/><pk mz="555.36619434" i="33172.5" sn="151.704" a="1223.52" fwhm="0.0320444" res="17331.2" algo="Sum"/><pk mz="555.45715107" i="983.293" sn="4.49611" a="35.6477" fwhm="0.03964" res="14012.5" algo="Sum"/><pk mz="555.79324832" i="657.93" sn="3.00946" a="28.3826" fwhm="0.0388571" res="14303.5" algo="Sum"/><pk mz="556.36719956" i="9223.28" sn="42.1174" a="333.255" fwhm="0.0319287" res="17425.3" algo="Sum"/><pk mz="556.77055042" i="725.391" sn="3.30804" a="26.5243" fwhm="0.042153" res="13208.3" algo="Sum"/><pk mz="556.79860707" i="919.026" sn="4.19109" a="32.1099" fwhm="0.0422944" res="13164.8" algo="Sum"/><pk mz="556.85681829" i="1286.95" sn="5.86971" a="37.41" fwhm="0.0346705" res="16061.4" algo="Sum"/><pk mz="556.89205391" i="1917.52" sn="8.74705" a="74.7868" fwhm="0.0395193" res="14091.6" algo="Sum"/><pk mz="557.09080755" i="1029.23" sn="4.69453" a="38.0384" fwhm="0.0309319" res="18010.2" algo="Sum"/><pk mz="557.30477008" i="631.237" sn="2.87788" a="25.1455" fwhm="0.0462797" res="12042.1" algo="Sum"/><pk mz="557.36704310" i="2621.24" sn="11.9425" a="111.717" fwhm="0.0362855" res="15360.6" algo="Sum"/><pk mz="558.29177453" i="3440.66" sn="15.6338" a="116.252" fwhm="0.0305611" res="18268" algo="Sum"/><pk mz="558.36831980" i="702.628" sn="3.19204" a="36.9774" fwhm="0.0514888" res="10844.5" algo="Sum"/><pk mz="558.81955508" i="754.577" sn="3.42765" a="29.3066" fwhm="0.0424015" res="13179.2" algo="Sum"/><pk mz="558.85218675" i="758.106" sn="3.44368" a="21.1097" fwhm="0.0388104" res="14399.5" algo="Sum"/><pk mz="558.89182658" i="907.903" sn="4.12413" a="36.8132" fwhm="0.0445269" res="12551.8" algo="Sum"/><pk mz="559.29672427" i="1331.19" sn="6.04498" a="63.5794" fwhm="0.0419605" res="13329.1" algo="Sum"/><pk mz="559.38850667" i="746.169" sn="3.38839" a="28.6605" fwhm="0.0267603" res="20903.7" algo="Sum"/><pk mz="560.30616387" i="1954.8" sn="8.86889" a="79.9366" fwhm="0.0355123" res="15777.8" algo="Sum"/><pk mz="560.71445742" i="734.689" sn="3.33097" a="27.1809" fwhm="0.0343085" res="16343.3" algo="Sum"/><pk mz="561.31105244" i="730.596" sn="3.31311" a="38.3198" fwhm="0.0581969" res="9645.04" algo="Sum"/><pk mz="561.40621826" i="1070.64" sn="4.85506" a="45.1738" fwhm="0.0437943" res="12819.2" algo="Sum"/><pk mz="562.32245370" i="3529.95" sn="15.9826" a="132.452" fwhm="0.0299103" res="18800.3" algo="Sum"/><pk mz="562.79936432" i="1060.3" sn="4.79772" a="53.3008" fwhm="0.0427264" res="13172.2" algo="Sum"/><pk mz="563.32678160" i="1230.82" sn="5.5657" a="62.5397" fwhm="0.035471" res="15881.3" algo="Sum"/><pk mz="564.31704709" i="689.041" sn="3.10579" a="44.891" fwhm="0.0554006" res="10186.1" algo="Sum"/><pk mz="564.79812977" i="941.113" sn="4.23745" a="42.1057" fwhm="0.0455085" res="12410.8" algo="Sum"/><pk mz="564.87172804" i="613.809" sn="2.76437" a="28.6596" fwhm="0.0459738" res="12286.8" algo="Sum"/><pk mz="565.42170781" i="5773.92" sn="25.9904" a="216.645" fwhm="0.0306718" res="18434.6" algo="Sum"/><pk mz="566.31720965" i="3602.7" sn="16.1859" a="117.859" fwhm="0.0293849" res="19272.4" algo="Sum"/><pk mz="566.42465150" i="2298.27" sn="10.323" a="84.7247" fwhm="0.0306225" res="18497" algo="Sum"/><pk mz="566.66760037" i="759.775" sn="3.41196" a="29.4078" fwhm="0.0351719" res="16111.4" algo="Sum"/><pk mz="566.78895313" i="761.806" sn="3.42114" a="39.372" fwhm="0.060424" res="9380.2" algo="Sum"/><pk mz="566.88355184" i="1349.12" sn="6.05981" a="53.1558" fwhm="0.0348461" res="16268.2" algo="Sum"/><pk mz="567.34421700" i="3022.46" sn="13.558" a="116.225" fwhm="0.0405579" res="13988.5" algo="Sum"/><pk mz="567.41987098" i="1223.16" sn="5.48673" a="66.7258" fwhm="0.0622027" res="9122.11" algo="Sum"/><pk mz="568.33722626" i="3254.99" sn="14.5597" a="139.448" fwhm="0.0358803" res="15839.8" algo="Sum"/><pk mz="568.42006593" i="741.774" sn="3.31785" a="36.7719" fwhm="0.0394987" res="14390.8" algo="Sum"/><pk mz="568.66606955" i="722.743" sn="3.23124" a="27.9183" fwhm="0.0373554" res="15223.1" algo="Sum"/><pk mz="568.74800345" i="676.329" sn="3.02399" a="29.4709" fwhm="0.0604935" res="9401.8" algo="Sum"/><pk mz="568.80278809" i="674.356" sn="3.01517" a="32.4213" fwhm="0.0639875" res="8889.29" algo="Sum"/><pk mz="569.36061497" i="35356.8" sn="157.79" a="1153.19" fwhm="0.0296356" res="19212" algo="Sum"/><pk mz="569.42781860" i="8397.26" sn="37.4392" a="317.922" fwhm="0.0322082" res="17679.6" algo="Sum"/><pk mz="569.80244372" i="678.766" sn="3.02384" a="31.2913" fwhm="0.0470329" res="12115" algo="Sum"/><pk mz="570.31578997" i="740.95" sn="3.29807" a="22.463" fwhm="0.0350388" res="16276.7" algo="Sum"/><pk mz="570.36355395" i="12830.8" sn="57.1118" a="433.4" fwhm="0.0298784" res="19089.5" algo="Sum"/><pk mz="570.43135818" i="3385.15" sn="15.0678" a="133.642" fwhm="0.0318639" res="17902.1" algo="Sum"/><pk mz="570.74551396" i="714.016" sn="3.17994" a="30.6693" fwhm="0.0544946" res="10473.4" algo="Sum"/><pk mz="570.80223278" i="718.106" sn="3.19826" a="36.2499" fwhm="0.0643319" res="8872.77" algo="Sum"/><pk mz="570.86774104" i="2367.6" sn="10.5447" a="86.2392" fwhm="0.0325709" res="17526.9" algo="Sum"/><pk mz="571.36087298" i="6006.7" sn="26.7188" a="227.099" fwhm="0.034633" res="16497.6" algo="Sum"/><pk mz="571.42995229" i="1581.64" sn="7.0354" a="57.998" fwhm="0.041498" res="13770" algo="Sum"/><pk mz="572.36269951" i="2014.92" sn="8.96073" a="79.4577" fwhm="0.0330228" res="17332.3" algo="Sum"/><pk mz="572.86429910" i="2546.85" sn="11.3228" a="89.9662" fwhm="0.0362522" res="15802.2" algo="Sum"/><pk mz="573.36320825" i="961.028" sn="4.27575" a="54.282" fwhm="0.0482674" res="11878.9" algo="Sum"/><pk mz="574.60866009" i="642.233" sn="2.85391" a="21.3365" fwhm="0.0341754" res="16813.5" algo="Sum"/><pk mz="574.69792760" i="679.469" sn="3.01899" a="30.1561" fwhm="0.049434" res="11625.6" algo="Sum"/><pk mz="574.82654919" i="688.624" sn="3.0593" a="22.5714" fwhm="0.0437092" res="13151.2" algo="Sum"/><pk mz="574.86127143" i="1235.74" sn="5.48993" a="51.8951" fwhm="0.0435141" res="13210.9" algo="Sum"/><pk mz="575.49717161" i="751.79" sn="3.33753" a="29.257" fwhm="0.0436926" res="13171.5" algo="Sum"/><pk mz="576.27589672" i="2188.39" sn="9.70419" a="73.3599" fwhm="0.0310318" res="18570.5" algo="Sum"/><pk mz="576.69613077" i="999.133" sn="4.42921" a="43.511" fwhm="0.0368887" res="15633.4" algo="Sum"/><pk mz="576.87784736" i="1922.63" sn="8.51124" a="71.6175" fwhm="0.0331106" res="17422.8" algo="Sum"/><pk mz="577.27975253" i="760.982" sn="3.36944" a="38.1046" fwhm="0.0424155" res="13610.1" algo="Sum"/><pk mz="578.27553856" i="952.97" sn="4.21267" a="41.2219" fwhm="0.0360344" res="16047.9" algo="Sum"/><pk mz="578.69238538" i="845.344" sn="3.73715" a="36.8436" fwhm="0.0478825" res="12085.7" algo="Sum"/><pk mz="578.77709632" i="840.162" sn="3.71538" a="45.3424" fwhm="0.0521549" res="11097.3" algo="Sum"/><pk mz="578.87505692" i="1782.16" sn="7.88278" a="69.8548" fwhm="0.0334346" res="17313.7" algo="Sum"/><pk mz="579.28790738" i="2409.61" sn="10.6468" a="84.9702" fwhm="0.0311431" res="18600.9" algo="Sum"/><pk mz="580.29062163" i="1171.53" sn="5.17101" a="45.5264" fwhm="0.0311539" res="18626.6" algo="Sum"/><pk mz="580.78125602" i="778.976" sn="3.43242" a="39.7067" fwhm="0.0685304" res="8474.79" algo="Sum"/><pk mz="580.87518951" i="820.296" sn="3.61449" a="48.7819" fwhm="0.0633554" res="9168.52" algo="Sum"/><pk mz="581.29060136" i="606.553" sn="2.67042" a="33.1583" fwhm="0.048522" res="11980" algo="Sum"/><pk mz="581.39698474" i="3263.05" sn="14.3523" a="141.608" fwhm="0.0381051" res="15257.7" algo="Sum"/><pk mz="582.29277014" i="922.29" sn="4.04348" a="41.5293" fwhm="0.0389458" res="14951.4" algo="Sum"/><pk mz="582.40131375" i="1285.66" sn="5.63009" a="59.4456" fwhm="0.0388528" res="14990" algo="Sum"/><pk mz="582.64089859" i="840.045" sn="3.6774" a="29.9054" fwhm="0.0322397" res="18072.2" algo="Sum"/><pk mz="582.81019414" i="671.516" sn="2.93888" a="27.0491" fwhm="0.0511541" res="11393.2" algo="Sum"/><pk mz="582.85837285" i="1080.03" sn="4.72674" a="55.0938" fwhm="0.0514021" res="11339.2" algo="Sum"/><pk mz="583.25138270" i="2427.98" sn="10.6256" a="88.5687" fwhm="0.0313712" res="18591.9" algo="Sum"/><pk mz="583.31982712" i="1833.08" sn="8.02213" a="77.8538" fwhm="0.0383912" res="15194.1" algo="Sum"/><pk mz="583.39037098" i="1112.64" sn="4.86927" a="59.1898" fwhm="0.0607008" res="9610.91" algo="Sum"/><pk mz="584.25718767" i="1629.67" sn="7.12435" a="57.9486" fwhm="0.0348461" res="16766.8" algo="Sum"/><pk mz="584.31650478" i="936.99" sn="4.09621" a="45.5508" fwhm="0.0526131" res="11105.9" algo="Sum"/><pk mz="584.63790573" i="808.554" sn="3.53429" a="30.4965" fwhm="0.0344184" res="16986.2" algo="Sum"/><pk mz="584.72694673" i="919.007" sn="4.01704" a="45.6973" fwhm="0.0467796" res="12499.6" algo="Sum"/><pk mz="585.26816809" i="2326.37" sn="10.1601" a="98.2204" fwhm="0.0413533" res="14152.9" algo="Sum"/><pk mz="585.33604448" i="9260.44" sn="40.4549" a="334.723" fwhm="0.032091" res="18239.9" algo="Sum"/><pk mz="586.30380306" i="2497.03" sn="10.9006" a="65.0837" fwhm="0.0330863" res="17720.5" algo="Sum"/><pk mz="586.33778302" i="3687.02" sn="16.096" a="152.149" fwhm="0.0402123" res="14581.1" algo="Sum"/><pk mz="586.72376486" i="1186.52" sn="5.17771" a="47.8005" fwhm="0.0365111" res="16069.7" algo="Sum"/><pk mz="586.84065506" i="1382.23" sn="6.03143" a="63.5862" fwhm="0.0409415" res="14333.6" algo="Sum"/><pk mz="586.90442897" i="647.872" sn="2.82703" a="26.6397" fwhm="0.0487947" res="12028" algo="Sum"/><pk mz="587.33556651" i="2290.64" sn="9.98735" a="130.152" fwhm="0.0469889" res="12499.5" algo="Sum"/><pk mz="588.33858573" i="834.051" sn="3.62543" a="38.6044" fwhm="0.0480755" res="12237.8" algo="Sum"/><pk mz="588.40463677" i="705.104" sn="3.06503" a="31.1068" fwhm="0.0431203" res="13645.7" algo="Sum"/><pk mz="588.72150323" i="915.948" sn="3.97824" a="40.7495" fwhm="0.0506255" res="11628.9" algo="Sum"/><pk mz="588.76528645" i="775.512" sn="3.36761" a="26.381" fwhm="0.0467642" res="12590.1" algo="Sum"/><pk mz="588.83781835" i="1630.61" sn="7.07446" a="58.5959" fwhm="0.0359298" res="16388.6" algo="Sum"/><pk mz="589.41031104" i="688.226" sn="2.98644" a="39.9545" fwhm="0.061728" res="9548.5" algo="Sum"/><pk mz="589.47392304" i="843.267" sn="3.65903" a="34.612" fwhm="0.0370327" res="15917.7" algo="Sum"/><pk mz="590.31626268" i="1859.35" sn="8.05202" a="77.3832" fwhm="0.0333612" res="17694.7" algo="Sum"/><pk mz="590.58772907" i="759.942" sn="3.29341" a="32.4416" fwhm="0.0382563" res="15437.6" algo="Sum"/><pk mz="590.67027456" i="621.901" sn="2.69448" a="28.717" fwhm="0.050339" res="11733.8" algo="Sum"/><pk mz="590.78205648" i="652.411" sn="2.82639" a="30.0061" fwhm="0.0607302" res="9727.97" algo="Sum"/><pk mz="590.84194464" i="922.945" sn="3.99947" a="49.2406" fwhm="0.0523006" res="11297" algo="Sum"/><pk mz="590.91841901" i="627" sn="2.71742" a="26.6942" fwhm="0.0452855" res="13048.7" algo="Sum"/><pk mz="591.31998984" i="833.108" sn="3.60875" a="50.3779" fwhm="0.0524615" res="11271.5" algo="Sum"/><pk mz="591.49019481" i="783.009" sn="3.3928" a="32.0123" fwhm="0.043942" res="13460.7" algo="Sum"/><pk mz="592.66963354" i="1178.23" sn="5.10278" a="44.2014" fwhm="0.0327502" res="18096.7" algo="Sum"/><pk mz="592.77877848" i="628.503" sn="2.72216" a="26.4717" fwhm="0.0447837" res="13236.5" algo="Sum"/><pk mz="592.85110342" i="2013.54" sn="8.72098" a="84.8858" fwhm="0.0341571" res="17356.6" algo="Sum"/><pk mz="593.33691383" i="625.063" sn="2.70228" a="37.987" fwhm="0.0513875" res="11546.3" algo="Sum"/><pk mz="594.66719913" i="920.38" sn="3.9618" a="38.9121" fwhm="0.044935" res="13233.9" algo="Sum"/><pk mz="594.75685387" i="1022.33" sn="4.40166" a="50.6832" fwhm="0.0428137" res="13891.8" algo="Sum"/><pk mz="594.84830511" i="2104.57" sn="9.06247" a="88.6649" fwhm="0.0340305" res="17479.9" algo="Sum"/><pk mz="595.34936375" i="1171.23" sn="5.02809" a="63.8068" fwhm="0.0419664" res="14186.3" algo="Sum"/><pk mz="596.75275270" i="1230.02" sn="5.2706" a="53.1029" fwhm="0.0436478" res="13672" algo="Sum"/><pk mz="596.84676577" i="1008.04" sn="4.31942" a="54.6256" fwhm="0.0559248" res="10672.3" algo="Sum"/><pk mz="596.93610648" i="695.646" sn="2.98117" a="30.9263" fwhm="0.0414946" res="14385.9" algo="Sum"/><pk mz="597.34523166" i="706.458" sn="3.02743" a="29.47" fwhm="0.0507979" res="11759.3" algo="Sum"/><pk mz="597.38986717" i="726.156" sn="3.11171" a="29.3876" fwhm="0.057301" res="10425.5" algo="Sum"/><pk mz="597.44250762" i="1014.61" sn="4.34871" a="39.4526" fwhm="0.0414523" res="14412.8" algo="Sum"/><pk mz="598.75207900" i="928.602" sn="3.97467" a="49.8698" fwhm="0.0482225" res="12416.4" algo="Sum"/><pk mz="598.83094754" i="648.877" sn="2.77737" a="32.0564" fwhm="0.0600825" res="9966.81" algo="Sum"/><pk mz="599.37115739" i="668.741" sn="2.8641" a="38.3239" fwhm="0.0660345" res="9076.64" algo="Sum"/><pk mz="599.45541211" i="932.629" sn="3.99395" a="46.14" fwhm="0.0499153" res="12009.5" algo="Sum"/><pk mz="600.27338813" i="852.944" sn="3.64889" a="39.2929" fwhm="0.0354545" res="16930.8" algo="Sum"/><pk mz="600.61051408" i="607.43" sn="2.59776" a="24.3356" fwhm="0.0375499" res="15995" algo="Sum"/><pk mz="600.70125532" i="974.445" sn="4.16705" a="37.0084" fwhm="0.0428765" res="14010" algo="Sum"/><pk mz="600.76797680" i="698.488" sn="2.98696" a="56.2095" fwhm="0.0801946" res="7491.37" algo="Sum"/><pk mz="600.94713861" i="639.145" sn="2.72936" a="28.154" fwhm="0.0365235" res="16453.7" algo="Sum"/><pk mz="601.34192734" i="1637.99" sn="6.99475" a="88.321" fwhm="0.048538" res="12389.1" algo="Sum"/><pk mz="601.51190180" i="708.612" sn="3.02577" a="28.1377" fwhm="0.0431977" res="13924.6" algo="Sum"/><pk mz="602.27976445" i="902.901" sn="3.84902" a="39.2106" fwhm="0.0410798" res="14661.2" algo="Sum"/><pk mz="602.34396292" i="753.109" sn="3.21063" a="39.8201" fwhm="0.0499014" res="12070.7" algo="Sum"/><pk mz="602.69786760" i="1249.37" sn="5.31845" a="54.6449" fwhm="0.0421243" res="14307.6" algo="Sum"/><pk mz="602.78415673" i="673.782" sn="2.86842" a="21.9099" fwhm="0.0453855" res="13281.4" algo="Sum"/><pk mz="602.80802713" i="698.534" sn="2.97369" a="30.5575" fwhm="0.0589143" res="10231.9" algo="Sum"/><pk mz="602.87533626" i="718.633" sn="3.05953" a="34.2355" fwhm="0.0426085" res="14149.2" algo="Sum"/><pk mz="603.52791967" i="863.998" sn="3.67888" a="39.3796" fwhm="0.0397867" res="15169.1" algo="Sum"/><pk mz="604.30500669" i="668.5" sn="2.84397" a="42.5724" fwhm="0.0584092" res="10346.1" algo="Sum"/><pk mz="604.69383949" i="1098.35" sn="4.67069" a="50.0504" fwhm="0.0418856" res="14436.8" algo="Sum"/><pk mz="604.78707416" i="1292.48" sn="5.49786" a="74.1711" fwhm="0.0520733" res="11614.1" algo="Sum"/><pk mz="605.37637591" i="1096.89" sn="4.66128" a="56.9706" fwhm="0.0463481" res="13061.5" algo="Sum"/><pk mz="605.44964746" i="734.046" sn="3.11886" a="36.7445" fwhm="0.0463152" res="13072.4" algo="Sum"/><pk mz="606.29482692" i="696.689" sn="2.95832" a="33.5648" fwhm="0.0367405" res="16502.1" algo="Sum"/><pk mz="606.78165687" i="1165.79" sn="4.94241" a="52.5664" fwhm="0.0511825" res="11855.3" algo="Sum"/><pk mz="606.96412838" i="749.433" sn="3.17717" a="31.9187" fwhm="0.0382791" res="15856.3" algo="Sum"/><pk mz="607.24698436" i="960.675" sn="4.06894" a="37.5523" fwhm="0.0345101" res="17596.2" algo="Sum"/><pk mz="608.64343900" i="746.501" sn="3.14742" a="28.049" fwhm="0.0412011" res="14772.5" algo="Sum"/><pk mz="608.77866068" i="780.251" sn="3.28898" a="27.7557" fwhm="0.0535219" res="11374.4" algo="Sum"/><pk mz="608.82420052" i="1175.18" sn="4.95373" a="49.2538" fwhm="0.0433918" res="14030.9" algo="Sum"/><pk mz="609.33322066" i="696.378" sn="2.93532" a="34.8837" fwhm="0.0479745" res="12701.2" algo="Sum"/><pk mz="610.30322784" i="831.495" sn="3.50237" a="29.5077" fwhm="0.043702" res="13965.1" algo="Sum"/><pk mz="610.63980006" i="680.419" sn="2.86382" a="26.3913" fwhm="0.0354036" res="17248" algo="Sum"/><pk mz="610.73011024" i="1090.97" sn="4.59108" a="43.345" fwhm="0.0516912" res="11815" algo="Sum"/><pk mz="610.82188257" i="1282.15" sn="5.39559" a="58.9792" fwhm="0.0412129" res="14821.1" algo="Sum"/><pk mz="611.32086231" i="688.363" sn="2.89754" a="22.2553" fwhm="0.040784" res="14989.2" algo="Sum"/><pk mz="611.34041505" i="737.9" sn="3.10605" a="29.8157" fwhm="0.0395274" res="15466.3" algo="Sum"/><pk mz="612.72704418" i="1282.86" sn="5.38992" a="53.6321" fwhm="0.0511815" res="11971.6" algo="Sum"/><pk mz="612.82636882" i="936.526" sn="3.93428" a="36.3328" fwhm="0.0499076" res="12279.2" algo="Sum"/><pk mz="613.33411477" i="1354.93" sn="5.6923" a="76.1437" fwhm="0.0418967" res="14639.2" algo="Sum"/><pk mz="613.47372928" i="1008.33" sn="4.23501" a="45.3205" fwhm="0.0387621" res="15826.7" algo="Sum"/><pk mz="614.33615913" i="1037.48" sn="4.34135" a="53.6111" fwhm="0.038305" res="16038" algo="Sum"/><pk mz="614.72266638" i="1058.4" sn="4.42485" a="34.2486" fwhm="0.0391616" res="15697.1" algo="Sum"/><pk mz="614.81177138" i="1268.82" sn="5.30428" a="49.6056" fwhm="0.0486628" res="12634.1" algo="Sum"/><pk mz="614.84249644" i="1037.22" sn="4.33606" a="42.1052" fwhm="0.0391535" res="15703.4" algo="Sum"/><pk mz="615.13376905" i="643.865" sn="2.69186" a="27.2332" fwhm="0.0351665" res="17492" algo="Sum"/><pk mz="615.34280709" i="653.104" sn="2.72888" a="31.0775" fwhm="0.0515071" res="11946.8" algo="Sum"/><pk mz="615.48972160" i="3164.18" sn="13.218" a="121.144" fwhm="0.0348399" res="17666.2" algo="Sum"/><pk mz="616.17024188" i="8803.11" sn="36.6811" a="315.746" fwhm="0.0311832" res="19759.7" algo="Sum"/><pk mz="616.49331984" i="1401.97" sn="5.84059" a="52.9696" fwhm="0.0359044" res="17170.4" algo="Sum"/><pk mz="616.67556766" i="661.038" sn="2.75311" a="29.8878" fwhm="0.0550738" res="11197.2" algo="Sum"/><pk mz="616.81192811" i="954.414" sn="3.97653" a="37.2842" fwhm="0.0529879" res="11640.6" algo="Sum"/><pk mz="616.84395737" i="811.885" sn="3.38282" a="30.9407" fwhm="0.0392539" res="15714.2" algo="Sum"/><pk mz="617.17371258" i="3716.16" sn="15.4821" a="137.173" fwhm="0.0321149" res="19217.7" algo="Sum"/><pk mz="617.31783282" i="1210.95" sn="5.04523" a="60.5921" fwhm="0.0497504" res="12408.3" algo="Sum"/><pk mz="617.47039331" i="1719.23" sn="7.15537" a="62.4921" fwhm="0.0334556" res="18456.4" algo="Sum"/><pk mz="617.50463139" i="3071.8" sn="12.7813" a="134.056" fwhm="0.041245" res="14971.6" algo="Sum"/><pk mz="618.17584397" i="963.392" sn="4.00906" a="35.4726" fwhm="0.0310361" res="19917.9" algo="Sum"/><pk mz="618.47413298" i="790.66" sn="3.28947" a="32.6485" fwhm="0.039644" res="15600.7" algo="Sum"/><pk mz="618.50847122" i="1314.89" sn="5.47114" a="52.5779" fwhm="0.0435412" res="14205.1" algo="Sum"/><pk mz="618.67153374" i="937.998" sn="3.9049" a="37.7256" fwhm="0.0475255" res="13017.7" algo="Sum"/><pk mz="618.75437297" i="632.685" sn="2.63387" a="21.6834" fwhm="0.0482724" res="12818" algo="Sum"/><pk mz="618.82057836" i="660.76" sn="2.75075" a="34.1809" fwhm="0.0594162" res="10415" algo="Sum"/><pk mz="618.83963720" i="650.599" sn="2.70842" a="19.9164" fwhm="0.0425641" res="14539" algo="Sum"/><pk mz="619.04047993" i="753.649" sn="3.1348" a="37.8277" fwhm="0.0361672" res="17116.1" algo="Sum"/><pk mz="619.48589235" i="781.155" sn="3.2457" a="34.1389" fwhm="0.0615936" res="10057.6" algo="Sum"/><pk mz="619.51913740" i="762.547" sn="3.16839" a="35.2906" fwhm="0.041716" res="14850.9" algo="Sum"/><pk mz="620.67109156" i="696.845" sn="2.88979" a="33.441" fwhm="0.0570542" res="10878.6" algo="Sum"/><pk mz="620.71778527" i="652.42" sn="2.70463" a="13.8396" fwhm="0.0294787" res="21056.5" algo="Sum"/><pk mz="620.75829310" i="1198.09" sn="4.96672" a="48.0118" fwhm="0.0486405" res="12762.2" algo="Sum"/><pk mz="621.33778192" i="1001.29" sn="4.14352" a="46.22" fwhm="0.0462926" res="13422" algo="Sum"/><pk mz="622.75642428" i="1230.64" sn="5.08399" a="51.3269" fwhm="0.0506741" res="12289.4" algo="Sum"/><pk mz="624.62237625" i="670.562" sn="2.76627" a="28.5459" fwhm="0.0451307" res="13840.3" algo="Sum"/><pk mz="624.76092004" i="770.221" sn="3.17722" a="41.403" fwhm="0.0724047" res="8628.74" algo="Sum"/><pk mz="624.78898875" i="712.498" sn="2.93911" a="19.3523" fwhm="0.0345047" res="18107.4" algo="Sum"/><pk mz="624.84015734" i="1262.54" sn="5.20809" a="59.3629" fwhm="0.041206" res="15163.8" algo="Sum"/><pk mz="626.62011278" i="654.228" sn="2.69995" a="27.0481" fwhm="0.0443207" res="14138.3" algo="Sum"/><pk mz="626.70764466" i="762.42" sn="3.14471" a="34.189" fwhm="0.0566751" res="11057.9" algo="Sum"/><pk mz="626.78745488" i="650.898" sn="2.68359" a="34.2762" fwhm="0.0655245" res="9565.7" algo="Sum"/><pk mz="626.83615137" i="720.266" sn="2.96947" a="28.4902" fwhm="0.0529796" res="11831.7" algo="Sum"/><pk mz="627.52780909" i="652.735" sn="2.68994" a="29.0289" fwhm="0.037784" res="16608.3" algo="Sum"/><pk mz="628.70245102" i="923.569" sn="3.79629" a="41.4891" fwhm="0.0564838" res="11130.7" algo="Sum"/><pk mz="628.74370714" i="728.073" sn="2.9933" a="28.4212" fwhm="0.0493489" res="12740.8" algo="Sum"/><pk mz="628.82125618" i="1250.59" sn="5.14276" a="74.6708" fwhm="0.056118" res="11205.3" algo="Sum"/><pk mz="629.14627350" i="682.411" sn="2.80399" a="30.0443" fwhm="0.0350962" res="17926.3" algo="Sum"/><pk mz="629.30879565" i="1011.39" sn="4.15575" a="41.4" fwhm="0.0374485" res="16804.7" algo="Sum"/><pk mz="629.44761638" i="754.615" sn="3.10061" a="45.455" fwhm="0.0521704" res="12065.2" algo="Sum"/><pk mz="630.69825337" i="725.264" sn="2.96932" a="38.3875" fwhm="0.0681341" res="9256.73" algo="Sum"/><pk mz="630.74263633" i="805.053" sn="3.29599" a="31.4688" fwhm="0.0505102" res="12487.4" algo="Sum"/><pk mz="630.81718730" i="1616.52" sn="6.61825" a="64.9258" fwhm="0.0467956" res="13480.3" algo="Sum"/><pk mz="631.10844802" i="781.985" sn="3.20009" a="32.2682" fwhm="0.0367725" res="17162.5" algo="Sum"/><pk mz="631.46257936" i="1712.18" sn="7.00115" a="72.2112" fwhm="0.0371361" res="17004" algo="Sum"/><pk mz="632.47345258" i="1053.19" sn="4.29757" a="63.8638" fwhm="0.0473231" res="13365" algo="Sum"/><pk mz="632.64579047" i="713.983" sn="2.91343" a="30.7846" fwhm="0.0567157" res="11154.7" algo="Sum"/><pk mz="632.71647466" i="680.939" sn="2.77841" a="27.3834" fwhm="0.0478842" res="13213.5" algo="Sum"/><pk mz="632.78438782" i="967.701" sn="3.94847" a="29.7225" fwhm="0.0446454" res="14173.6" algo="Sum"/><pk mz="632.81099820" i="1081.56" sn="4.41305" a="56.477" fwhm="0.0628531" res="10068.1" algo="Sum"/><pk mz="633.47807453" i="1617.12" sn="6.59686" a="80.1977" fwhm="0.0449257" res="14100.6" algo="Sum"/><pk mz="634.23155268" i="604.981" sn="2.4647" a="28.3271" fwhm="0.0366896" res="17286.4" algo="Sum"/><pk mz="634.48107636" i="835.51" sn="3.40214" a="41.606" fwhm="0.0420967" res="15072" algo="Sum"/><pk mz="634.65173372" i="920.622" sn="3.74722" a="43.4976" fwhm="0.0563152" res="11269.6" algo="Sum"/><pk mz="634.76258396" i="700.906" sn="2.85291" a="29.3609" fwhm="0.0546524" res="11614.5" algo="Sum"/><pk mz="634.83356775" i="1414.16" sn="5.75606" a="68.1432" fwhm="0.0505451" res="12559.7" algo="Sum"/><pk mz="636.64898558" i="950.572" sn="3.85768" a="46.8712" fwhm="0.0427179" res="14903.6" algo="Sum"/><pk mz="636.68752174" i="754.344" sn="3.06133" a="26.7458" fwhm="0.0470603" res="13529.2" algo="Sum"/><pk mz="636.73457052" i="844.754" sn="3.42824" a="31.932" fwhm="0.0492906" res="12918" algo="Sum"/><pk mz="636.83338028" i="1563.97" sn="6.34568" a="77.0888" fwhm="0.0416566" res="15287.7" algo="Sum"/><pk mz="638.64961218" i="668.238" sn="2.70397" a="25.7961" fwhm="0.0404046" res="15806.4" algo="Sum"/><pk mz="638.68355667" i="663.638" sn="2.68535" a="21.3389" fwhm="0.0448535" res="14239.3" algo="Sum"/><pk mz="638.72946694" i="876.422" sn="3.54636" a="43.1977" fwhm="0.0593149" res="10768.4" algo="Sum"/><pk mz="638.83357740" i="1036.24" sn="4.19077" a="62.3457" fwhm="0.0536525" res="11906.9" algo="Sum"/><pk mz="639.48884728" i="3250.83" sn="13.1355" a="130.152" fwhm="0.0330705" res="19337.2" algo="Sum"/><pk mz="640.49488948" i="1609.86" sn="6.49796" a="69.1974" fwhm="0.0357414" res="17920.3" algo="Sum"/><pk mz="640.59125162" i="952.837" sn="3.84571" a="44.9144" fwhm="0.041572" res="15409.2" algo="Sum"/><pk mz="640.73320110" i="699.781" sn="2.82389" a="21.0415" fwhm="0.0449251" res="14262.3" algo="Sum"/><pk mz="640.76946196" i="799.369" sn="3.22633" a="26.7359" fwhm="0.0458244" res="13983.1" algo="Sum"/><pk mz="640.81660015" i="1200.24" sn="4.84415" a="73.5095" fwhm="0.0649817" res="9861.5" algo="Sum"/><pk mz="641.50501366" i="5754.75" sn="23.2362" a="219.724" fwhm="0.0331101" res="19374.9" algo="Sum"/><pk mz="642.50867146" i="2517.05" sn="10.1526" a="98.7719" fwhm="0.0344513" res="18649.7" algo="Sum"/><pk mz="642.59359543" i="869.172" sn="3.50515" a="40.2635" fwhm="0.0465006" res="13819" algo="Sum"/><pk mz="642.68405230" i="836.963" sn="3.3761" a="45.0617" fwhm="0.0737287" res="8716.88" algo="Sum"/><pk mz="642.74449644" i="636.116" sn="2.56657" a="17.5384" fwhm="0.034042" res="18880.9" algo="Sum"/><pk mz="642.76477433" i="697.595" sn="2.81479" a="25.0491" fwhm="0.0499964" res="12856.2" algo="Sum"/><pk mz="642.81503656" i="749.088" sn="3.02261" a="46.2259" fwhm="0.0631481" res="10179.5" algo="Sum"/><pk mz="643.51958961" i="3686.9" sn="14.864" a="151.542" fwhm="0.0335236" res="19196" algo="Sum"/><pk mz="644.52301934" i="1595.12" sn="6.43199" a="64" fwhm="0.0347073" res="18570.3" algo="Sum"/><pk mz="644.59208182" i="1050.06" sn="4.23472" a="41.7271" fwhm="0.0445981" res="14453.3" algo="Sum"/><pk mz="644.67961660" i="1201.47" sn="4.84515" a="58.7237" fwhm="0.049709" res="12969.1" algo="Sum"/><pk mz="644.74978913" i="602.762" sn="2.43075" a="14.2008" fwhm="0.030044" res="21460.2" algo="Sum"/><pk mz="644.79462368" i="1021.84" sn="4.12094" a="44.5676" fwhm="0.0641047" res="10058.5" algo="Sum"/><pk mz="644.85918732" i="624.134" sn="2.51698" a="21.4035" fwhm="0.0500776" res="12877.2" algo="Sum"/><pk mz="645.11355717" i="608.302" sn="2.45102" a="26.4494" fwhm="0.0395371" res="16316.7" algo="Sum"/><pk mz="645.53212098" i="682.025" sn="2.74625" a="37.1395" fwhm="0.0584709" res="11040.2" algo="Sum"/><pk mz="646.49915631" i="883.185" sn="3.54895" a="41.4847" fwhm="0.0422656" res="15296.1" algo="Sum"/><pk mz="646.67811036" i="1131.82" sn="4.54728" a="47.5003" fwhm="0.0464095" res="13934.2" algo="Sum"/><pk mz="646.71940684" i="886.998" sn="3.56366" a="31.8757" fwhm="0.0501498" res="12895.8" algo="Sum"/><pk mz="646.78870462" i="1250.8" sn="5.02529" a="80.2988" fwhm="0.0532329" res="12150.2" algo="Sum"/><pk mz="646.86272907" i="632.784" sn="2.54262" a="30.4391" fwhm="0.0595998" res="10853.4" algo="Sum"/><pk mz="647.45178675" i="2459.28" sn="9.86678" a="104.317" fwhm="0.0374817" res="17273.8" algo="Sum"/><pk mz="647.50176677" i="915.881" sn="3.67372" a="34.1821" fwhm="0.0419634" res="15430.2" algo="Sum"/><pk mz="648.45612349" i="1275.82" sn="5.11158" a="55.066" fwhm="0.037655" res="17221" algo="Sum"/><pk mz="648.62641792" i="798.006" sn="3.19588" a="41.6467" fwhm="0.0475036" res="13654.3" algo="Sum"/><pk mz="648.68037114" i="773.655" sn="3.09836" a="19.5378" fwhm="0.0401803" res="16144.2" algo="Sum"/><pk mz="648.70880116" i="799.815" sn="3.20313" a="28.6803" fwhm="0.0502268" res="12915.6" algo="Sum"/><pk mz="648.79088553" i="1044.35" sn="4.18247" a="56.315" fwhm="0.0625144" res="10378.3" algo="Sum"/><pk mz="648.87425204" i="641.712" sn="2.56971" a="35.8856" fwhm="0.0562081" res="11544.1" algo="Sum"/><pk mz="649.43254409" i="1148.94" sn="4.59845" a="62.6781" fwhm="0.0546198" res="11890.1" algo="Sum"/><pk mz="649.93162232" i="660.396" sn="2.64042" a="28.8322" fwhm="0.0377331" res="17224.4" algo="Sum"/><pk mz="650.44190716" i="976.956" sn="3.90814" a="59.3085" fwhm="0.0452825" res="14364.1" algo="Sum"/><pk mz="650.63001880" i="1029.64" sn="4.11752" a="57.415" fwhm="0.055576" res="11707" algo="Sum"/><pk mz="650.67110079" i="608.534" sn="2.43352" a="5.78992" fwhm="0.013564" res="47970.6" algo="Sum"/><pk mz="650.69635827" i="659.566" sn="2.6376" a="15.1822" fwhm="0.030182" res="21559.1" algo="Sum"/><pk mz="650.72482121" i="705.144" sn="2.81987" a="20.1675" fwhm="0.0402436" res="16169.6" algo="Sum"/><pk mz="650.73894927" i="705.565" sn="2.82155" a="19.8961" fwhm="0.0402446" res="16169.6" algo="Sum"/><pk mz="650.80747916" i="1760.55" sn="7.04043" a="122.618" fwhm="0.0420854" res="15464" algo="Sum"/><pk mz="651.12623802" i="1142.14" sn="4.56944" a="51.0328" fwhm="0.0358655" res="18154.7" algo="Sum"/><pk mz="652.62823973" i="879.57" sn="3.51851" a="42.5916" fwhm="0.0606159" res="10766.6" algo="Sum"/><pk mz="652.65944216" i="630.563" sn="2.52268" a="14.5229" fwhm="0.0281108" res="23217.4" algo="Sum"/><pk mz="652.71186538" i="1049.16" sn="4.19742" a="60.8001" fwhm="0.0721737" res="9043.62" algo="Sum"/><pk mz="652.80558163" i="2056.16" sn="8.22599" a="97.5893" fwhm="0.0399552" res="16338.4" algo="Sum"/><pk mz="653.80622647" i="615.825" sn="2.45993" a="30.5214" fwhm="0.0514715" res="12702.3" algo="Sum"/><pk mz="654.62214249" i="625.185" sn="2.49648" a="35.3159" fwhm="0.0759976" res="8613.72" algo="Sum"/><pk mz="654.71041848" i="1269.32" sn="5.06686" a="58.7844" fwhm="0.053302" res="12283" algo="Sum"/><pk mz="654.74681806" i="810.319" sn="3.23375" a="21.0624" fwhm="0.0324389" res="20184" algo="Sum"/><pk mz="654.80515730" i="1377.76" sn="5.49635" a="74.4461" fwhm="0.0504182" res="12987.5" algo="Sum"/><pk mz="654.89332791" i="650.386" sn="2.59281" a="32.0762" fwhm="0.0563882" res="11614" algo="Sum"/><pk mz="655.46286687" i="1836.15" sn="7.3166" a="87.2899" fwhm="0.0388986" res="16850.6" algo="Sum"/><pk mz="656.46587441" i="1019.22" sn="4.05112" a="54.1604" fwhm="0.041303" res="15893.9" algo="Sum"/><pk mz="656.70863528" i="1083.62" sn="4.30319" a="61.5419" fwhm="0.0551504" res="11907.6" algo="Sum"/><pk mz="656.74911633" i="866.7" sn="3.44194" a="19.9563" fwhm="0.0303225" res="21658.8" algo="Sum"/><pk mz="656.79864210" i="951.503" sn="3.77872" a="61.261" fwhm="0.0634373" res="10353.5" algo="Sum"/><pk mz="657.35984459" i="941.81" sn="3.73736" a="49.464" fwhm="0.0421454" res="15597.4" algo="Sum"/><pk mz="657.47772698" i="3092.05" sn="12.2678" a="135.695" fwhm="0.0362622" res="18131.2" algo="Sum"/><pk mz="658.48063549" i="1384.7" sn="5.49001" a="60.445" fwhm="0.0379782" res="17338.4" algo="Sum"/><pk mz="658.61640714" i="661.58" sn="2.6229" a="28.3978" fwhm="0.0556694" res="11830.9" algo="Sum"/><pk mz="658.65696221" i="942.873" sn="3.73823" a="42.2517" fwhm="0.0641853" res="10261.8" algo="Sum"/><pk mz="658.70832957" i="861.141" sn="3.41503" a="30.8159" fwhm="0.0506123" res="13014.8" algo="Sum"/><pk mz="658.79248326" i="710.445" sn="2.81749" a="27.3979" fwhm="0.0530112" res="12427.4" algo="Sum"/><pk mz="659.49203196" i="1910.37" sn="7.57297" a="94.4521" fwhm="0.0391777" res="16833.4" algo="Sum"/><pk mz="660.49642720" i="885.723" sn="3.51617" a="44.3912" fwhm="0.0487043" res="13561.3" algo="Sum"/><pk mz="660.65470209" i="1252.87" sn="4.9732" a="60.0896" fwhm="0.0593693" res="11127.9" algo="Sum"/><pk mz="660.70227997" i="731.342" sn="2.90302" a="17.0887" fwhm="0.0304135" res="21724" algo="Sum"/><pk mz="660.73975710" i="785.157" sn="3.11663" a="25.6706" fwhm="0.0456212" res="14483.2" algo="Sum"/><pk mz="660.76298499" i="821.201" sn="3.25971" a="22.1912" fwhm="0.0405532" res="16293.7" algo="Sum"/><pk mz="660.83286602" i="761.823" sn="3.02401" a="39.9892" fwhm="0.0558542" res="11831.4" algo="Sum"/><pk mz="661.43304047" i="705.744" sn="2.80187" a="31.2526" fwhm="0.060951" res="10851.9" algo="Sum"/><pk mz="661.50939543" i="764.567" sn="3.0361" a="29.2235" fwhm="0.045938" res="14400" algo="Sum"/><pk mz="662.43971544" i="632.698" sn="2.51189" a="27.3774" fwhm="0.0437845" res="15129.6" algo="Sum"/><pk mz="662.65171380" i="1187.73" sn="4.71854" a="63.9468" fwhm="0.053372" res="12415.7" algo="Sum"/><pk mz="662.69593838" i="688.56" sn="2.73547" a="10.1892" fwhm="0.0152296" res="43513.6" algo="Sum"/><pk mz="662.73969432" i="1269.01" sn="5.04146" a="52.9041" fwhm="0.0547173" res="12112.1" algo="Sum"/><pk mz="662.82632674" i="742.503" sn="2.94977" a="37.7877" fwhm="0.0575445" res="11518.5" algo="Sum"/><pk mz="663.44695793" i="7323.64" sn="29.1051" a="323.164" fwhm="0.0348887" res="19016.1" algo="Sum"/><pk mz="664.45055033" i="3603.28" sn="14.3369" a="141.369" fwhm="0.0361378" res="18386.6" algo="Sum"/><pk mz="664.64834769" i="830.274" sn="3.30253" a="36.5255" fwhm="0.0447076" res="14866.6" algo="Sum"/><pk mz="664.73921124" i="1240.52" sn="4.93433" a="63.2643" fwhm="0.0627302" res="10596.8" algo="Sum"/><pk mz="664.82808388" i="604.688" sn="2.40533" a="17.3759" fwhm="0.0406774" res="16343.9" algo="Sum"/><pk mz="664.92224667" i="655.376" sn="2.60668" a="30.4533" fwhm="0.0487345" res="13643.8" algo="Sum"/><pk mz="665.45279493" i="1178.13" sn="4.6876" a="53.9013" fwhm="0.0392456" res="16956.1" algo="Sum"/><pk mz="665.50329678" i="616.407" sn="2.4526" a="22.2521" fwhm="0.0463088" res="14371" algo="Sum"/><pk mz="666.59846873" i="983.758" sn="3.91245" a="44.4409" fwhm="0.0497878" res="13388.8" algo="Sum"/><pk mz="666.65561177" i="636.381" sn="2.53093" a="29.2099" fwhm="0.0641457" res="10392.8" algo="Sum"/><pk mz="666.74020000" i="937.259" sn="3.72697" a="33.1861" fwhm="0.0509197" res="13093.9" algo="Sum"/><pk mz="666.78092636" i="1263.14" sn="5.02308" a="60.2023" fwhm="0.0623476" res="10694.6" algo="Sum"/><pk mz="667.09460992" i="701.613" sn="2.7934" a="35.9646" fwhm="0.0421266" res="15835.5" algo="Sum"/><pk mz="668.60157443" i="1050.66" sn="4.17939" a="53.6431" fwhm="0.0564339" res="11847.5" algo="Sum"/><pk mz="668.68540731" i="1072.02" sn="4.26543" a="70.0572" fwhm="0.0683089" res="9789.14" algo="Sum"/><pk mz="668.73031371" i="838.623" sn="3.337" a="11.8688" fwhm="0.0152988" res="43711.3" algo="Sum"/><pk mz="668.77665821" i="1435.71" sn="5.71415" a="89.6898" fwhm="0.0589673" res="11341.5" algo="Sum"/><pk mz="669.43314629" i="1100.08" sn="4.37927" a="56.409" fwhm="0.0449597" res="14889.6" algo="Sum"/><pk mz="670.43628815" i="633.614" sn="2.51868" a="37.8925" fwhm="0.0551526" res="12156" algo="Sum"/><pk mz="670.60445252" i="1327.3" sn="5.27715" a="72.2747" fwhm="0.0465089" res="14418.8" algo="Sum"/><pk mz="670.68453987" i="1388.2" sn="5.51968" a="89.5293" fwhm="0.054996" res="12195.1" algo="Sum"/><pk mz="670.77797691" i="1103.23" sn="4.38657" a="49.952" fwhm="0.0550245" res="12190.5" algo="Sum"/><pk mz="670.86150728" i="684.383" sn="2.72154" a="37.4213" fwhm="0.0580378" res="11559" algo="Sum"/><pk mz="671.44270435" i="1235.07" sn="4.91154" a="56.246" fwhm="0.0409945" res="16378.9" algo="Sum"/><pk mz="671.56744397" i="1967.23" sn="7.82251" a="76.6148" fwhm="0.0373286" res="17990.7" algo="Sum"/><pk mz="671.68719558" i="658.669" sn="2.61903" a="14.6628" fwhm="0.0306651" res="21904" algo="Sum"/><pk mz="671.71096036" i="629.312" sn="2.50235" a="17.6897" fwhm="0.0354011" res="18974.3" algo="Sum"/><pk mz="672.44560093" i="602.076" sn="2.39362" a="35.1731" fwhm="0.0503084" res="13366.5" algo="Sum"/><pk mz="672.56900927" i="1200.74" sn="4.7735" a="56.974" fwhm="0.0533425" res="12608.5" algo="Sum"/><pk mz="672.62037901" i="1361.1" sn="5.41105" a="59.5082" fwhm="0.0621039" res="10830.6" algo="Sum"/><pk mz="672.67927606" i="1174.25" sn="4.66902" a="59.2346" fwhm="0.0704974" res="9541.9" algo="Sum"/><pk mz="672.77076933" i="1259.83" sn="5.00893" a="85.7125" fwhm="0.0694026" res="9693.75" algo="Sum"/><pk mz="673.10856606" i="1011.47" sn="4.0204" a="46.319" fwhm="0.0421657" res="15963.4" algo="Sum"/><pk mz="673.33368877" i="711.758" sn="2.82886" a="39.4383" fwhm="0.0440422" res="15288.4" algo="Sum"/><pk mz="673.52176199" i="1355.2" sn="5.39267" a="57.0872" fwhm="0.0393621" res="17110.9" algo="Sum"/><pk mz="673.62400508" i="801.328" sn="3.18882" a="39.466" fwhm="0.0554461" res="12149.2" algo="Sum"/><pk mz="674.52865232" i="757.504" sn="3.01366" a="41.8788" fwhm="0.0577001" res="11690.3" algo="Sum"/><pk mz="674.58899567" i="623.765" sn="2.48158" a="19.7083" fwhm="0.0460968" res="14634.2" algo="Sum"/><pk mz="674.63326771" i="877.914" sn="3.49268" a="37.0323" fwhm="0.0498831" res="13524.3" algo="Sum"/><pk mz="674.68303614" i="818.728" sn="3.25722" a="38.3705" fwhm="0.0665888" res="10132.1" algo="Sum"/><pk mz="674.76404138" i="1024.05" sn="4.07407" a="49.7685" fwhm="0.0508202" res="13277.5" algo="Sum"/><pk mz="674.79461954" i="878.495" sn="3.49499" a="32.6995" fwhm="0.0521735" res="12933.7" algo="Sum"/><pk mz="674.95001347" i="807.097" sn="3.21043" a="34.4907" fwhm="0.0441729" res="15279.7" algo="Sum"/><pk mz="675.53633577" i="7642.64" sn="30.3824" a="312.874" fwhm="0.0351773" res="19203.8" algo="Sum"/><pk mz="676.54056386" i="3570.85" sn="14.1769" a="153.5" fwhm="0.0357937" res="18901.1" algo="Sum"/><pk mz="676.63020778" i="967.601" sn="3.84155" a="50.6332" fwhm="0.071756" res="9429.6" algo="Sum"/><pk mz="676.67620949" i="778.329" sn="3.09011" a="18.3833" fwhm="0.0307789" res="21985.1" algo="Sum"/><pk mz="676.71482283" i="702.497" sn="2.78904" a="6.77535" fwhm="0.0142457" res="47503.1" algo="Sum"/><pk mz="676.75514030" i="818.627" sn="3.2501" a="46.1582" fwhm="0.066615" res="10159.2" algo="Sum"/><pk mz="676.78892860" i="771.523" sn="3.06309" a="23.5129" fwhm="0.0530051" res="12768.4" algo="Sum"/><pk mz="677.54548807" i="1205.59" sn="4.78525" a="56.1265" fwhm="0.0422838" res="16023.8" algo="Sum"/><pk mz="678.62791833" i="823.534" sn="3.26792" a="36.854" fwhm="0.0484661" res="14002.1" algo="Sum"/><pk mz="678.67311873" i="753.925" sn="2.9917" a="20.7212" fwhm="0.0350181" res="19380.6" algo="Sum"/><pk mz="678.71831558" i="1108.71" sn="4.39996" a="67.2835" fwhm="0.0718216" res="9450.06" algo="Sum"/><pk mz="678.77710621" i="700.508" sn="2.78032" a="13.5852" fwhm="0.020551" res="33029" algo="Sum"/><pk mz="678.79508506" i="706.603" sn="2.80451" a="28.6382" fwhm="0.0565166" res="12010.6" algo="Sum"/><pk mz="680.48402401" i="796.701" sn="3.16359" a="52.2764" fwhm="0.0620343" res="10969.5" algo="Sum"/><pk mz="680.63185236" i="621.742" sn="2.46889" a="26.8997" fwhm="0.0599865" res="11346.4" algo="Sum"/><pk mz="680.66977615" i="765.347" sn="3.03894" a="22.7008" fwhm="0.0439034" res="15503.8" algo="Sum"/><pk mz="680.71371317" i="1273.99" sn="5.05859" a="82.5114" fwhm="0.0726134" res="9374.49" algo="Sum"/><pk mz="680.78536061" i="731.225" sn="2.90338" a="22.4756" fwhm="0.0411631" res="16538.7" algo="Sum"/><pk mz="681.48093644" i="634.902" sn="2.52028" a="37.0248" fwhm="0.056351" res="12093.5" algo="Sum"/><pk mz="681.71188926" i="602.179" sn="2.38953" a="16.1801" fwhm="0.0360421" res="18914.3" algo="Sum"/><pk mz="681.74851965" i="607.74" sn="2.41153" a="21.2353" fwhm="0.0475571" res="14335.4" algo="Sum"/><pk mz="682.70938459" i="1063.75" sn="4.22579" a="44.6927" fwhm="0.0515618" res="13240.6" algo="Sum"/><pk mz="682.75037158" i="857.879" sn="3.4084" a="20.5443" fwhm="0.0309167" res="22083.5" algo="Sum"/><pk mz="682.79681517" i="1206.82" sn="4.79561" a="65.9495" fwhm="0.0543314" res="12567.3" algo="Sum"/><pk mz="684.57461588" i="698.177" sn="2.77301" a="29.7779" fwhm="0.0481893" res="14205.9" algo="Sum"/><pk mz="684.66353636" i="898.883" sn="3.57005" a="43.6871" fwhm="0.0612264" res="11182.5" algo="Sum"/><pk mz="684.70021456" i="830.224" sn="3.29736" a="19.8899" fwhm="0.0309608" res="22115" algo="Sum"/><pk mz="684.71617871" i="774.396" sn="3.07564" a="7.95651" fwhm="0.00912974" res="74998.4" algo="Sum"/><pk mz="684.75045245" i="949.416" sn="3.77075" a="37.9226" fwhm="0.0567634" res="12063.2" algo="Sum"/><pk mz="684.79319905" i="869.193" sn="3.45213" a="39.0181" fwhm="0.0619259" res="11058.3" algo="Sum"/><pk mz="684.83084628" i="657.224" sn="2.61027" a="24.368" fwhm="0.0375821" res="18222.3" algo="Sum"/><pk mz="685.42665553" i="25573.4" sn="101.528" a="1063.82" fwhm="0.0372693" res="18391.2" algo="Sum"/><pk mz="686.42982344" i="12058.9" sn="47.923" a="517.939" fwhm="0.0382024" res="17968.3" algo="Sum"/><pk mz="686.57669733" i="824.692" sn="3.27734" a="44.264" fwhm="0.0726111" res="9455.53" algo="Sum"/><pk mz="686.65849064" i="1125.55" sn="4.47351" a="45.1827" fwhm="0.0498362" res="13778.3" algo="Sum"/><pk mz="686.69284352" i="840.467" sn="3.34045" a="31.9736" fwhm="0.0403777" res="17006.7" algo="Sum"/><pk mz="686.78079971" i="1008.79" sn="4.00944" a="35.4402" fwhm="0.0503097" res="13651.1" algo="Sum"/><pk mz="687.43271370" i="3269.06" sn="12.9916" a="168.42" fwhm="0.0440721" res="15597.9" algo="Sum"/><pk mz="687.48711373" i="705.106" sn="2.80248" a="13.6952" fwhm="0.0308374" res="22293.9" algo="Sum"/><pk mz="687.53947178" i="1625.46" sn="6.46068" a="85.8571" fwhm="0.0425847" res="16145.2" algo="Sum"/><pk mz="687.66977035" i="636.617" sn="2.5307" a="52.7002" fwhm="0.0788072" res="8725.98" algo="Sum"/><pk mz="688.44067548" i="687.845" sn="2.73461" a="48.6828" fwhm="0.0685758" res="10039.1" algo="Sum"/><pk mz="688.54359383" i="955.955" sn="3.80239" a="60.3139" fwhm="0.069728" res="9874.7" algo="Sum"/><pk mz="688.59375014" i="819.868" sn="3.2611" a="29.9633" fwhm="0.0517478" res="13306.7" algo="Sum"/><pk mz="688.61587345" i="721.529" sn="2.86994" a="7.09364" fwhm="0.0182721" res="37686.8" algo="Sum"/><pk mz="688.65471613" i="1043.59" sn="4.15098" a="49.6138" fwhm="0.062548" res="11010" algo="Sum"/><pk mz="688.69622523" i="912.945" sn="3.63131" a="30.4031" fwhm="0.0465766" res="14786.3" algo="Sum"/><pk mz="688.77156176" i="1331.15" sn="5.29475" a="57.2354" fwhm="0.0539042" res="12777.7" algo="Sum"/><pk mz="689.07777903" i="845.863" sn="3.36321" a="39.1" fwhm="0.0413946" res="16646.5" algo="Sum"/><pk mz="689.14897230" i="644.862" sn="2.56402" a="26.6409" fwhm="0.0460758" res="14956.9" algo="Sum"/><pk mz="689.55204118" i="4850.39" sn="19.2963" a="207.134" fwhm="0.0372273" res="18522.7" algo="Sum"/><pk mz="690.55486806" i="2327.59" sn="9.25209" a="136.529" fwhm="0.045279" res="15251.1" algo="Sum"/><pk mz="690.61737832" i="782.674" sn="3.1111" a="22.0198" fwhm="0.0414591" res="16657.8" algo="Sum"/><pk mz="690.65971934" i="770.524" sn="3.0628" a="25.8444" fwhm="0.0337309" res="20475.6" algo="Sum"/><pk mz="690.68488235" i="778.328" sn="3.09382" a="19.386" fwhm="0.0310958" res="22211.5" algo="Sum"/><pk mz="690.74131752" i="1203.18" sn="4.78261" a="60.7678" fwhm="0.0463753" res="14894.6" algo="Sum"/><pk mz="690.76405402" i="1084.15" sn="4.30944" a="43.4062" fwhm="0.0686186" res="10066.7" algo="Sum"/><pk mz="691.55835064" i="796.166" sn="3.16452" a="40.4314" fwhm="0.0621749" res="11122.8" algo="Sum"/><pk mz="691.72863949" i="617.268" sn="2.45326" a="25.3203" fwhm="0.0538503" res="12845.4" algo="Sum"/><pk mz="692.56429269" i="650.431" sn="2.58616" a="21.2577" fwhm="0.046707" res="14827.9" algo="Sum"/><pk mz="692.60977220" i="984.639" sn="3.91492" a="50.3422" fwhm="0.0719699" res="9623.6" algo="Sum"/><pk mz="692.66161675" i="718.268" sn="2.85654" a="20.6134" fwhm="0.0363304" res="19065.6" algo="Sum"/><pk mz="692.72463384" i="859.322" sn="3.41798" a="24.5289" fwhm="0.0415221" res="16683.3" algo="Sum"/><pk mz="692.74136949" i="874.361" sn="3.47735" a="12.7706" fwhm="0.015571" res="44489.1" algo="Sum"/><pk mz="692.78699247" i="1103.55" sn="4.38886" a="49.2358" fwhm="0.0555142" res="12479.5" algo="Sum"/><pk mz="692.82474935" i="1155.6" sn="4.59586" a="53.4847" fwhm="0.053299" res="12998.8" algo="Sum"/><pk mz="694.60906059" i="992.5" sn="3.9524" a="45.7172" fwhm="0.0629722" res="11030.4" algo="Sum"/><pk mz="694.69377355" i="856.465" sn="3.41067" a="40.9299" fwhm="0.0623718" res="11138" algo="Sum"/><pk mz="694.78913498" i="1347.2" sn="5.36383" a="68.4641" fwhm="0.0571476" res="12157.8" algo="Sum"/><pk mz="695.09080681" i="929.616" sn="3.7129" a="49.8059" fwhm="0.0403976" res="17206.2" algo="Sum"/><pk mz="695.50538217" i="1094.76" sn="4.36954" a="54.7746" fwhm="0.045022" res="15448.1" algo="Sum"/><pk mz="695.69378482" i="603.784" sn="2.40932" a="25.4799" fwhm="0.0432554" res="16083.4" algo="Sum"/><pk mz="696.61006479" i="702.772" sn="2.80511" a="18.9535" fwhm="0.0365919" res="19037.3" algo="Sum"/><pk mz="696.63799398" i="846.488" sn="3.37873" a="31.36" fwhm="0.052049" res="13384.3" algo="Sum"/><pk mz="696.69415100" i="938.52" sn="3.7468" a="52.9201" fwhm="0.0579731" res="12017.5" algo="Sum"/><pk mz="696.75009150" i="764.163" sn="3.05142" a="14.6826" fwhm="0.0208213" res="33463.3" algo="Sum"/><pk mz="696.78828712" i="1077.65" sn="4.30322" a="51.697" fwhm="0.0644453" res="10812.1" algo="Sum"/><pk mz="697.51899683" i="6239.71" sn="24.9709" a="261.415" fwhm="0.035202" res="19814.7" algo="Sum"/><pk mz="697.68265258" i="647.983" sn="2.59245" a="21.3564" fwhm="0.046879" res="14882.6" algo="Sum"/><pk mz="697.70338557" i="694.405" sn="2.77817" a="16.4599" fwhm="0.0312534" res="22324.1" algo="Sum"/><pk mz="697.72458979" i="661.296" sn="2.64571" a="18.4669" fwhm="0.041672" res="16743.2" algo="Sum"/><pk mz="697.75483500" i="618.739" sn="2.47545" a="16.103" fwhm="0.0269521" res="25888.7" algo="Sum"/><pk mz="698.52254963" i="2714.73" sn="10.8565" a="130.943" fwhm="0.0392197" res="17810.5" algo="Sum"/><pk mz="698.62688152" i="702.405" sn="2.80899" a="16.7621" fwhm="0.0312741" res="22338.9" algo="Sum"/><pk mz="698.69009435" i="918.893" sn="3.67465" a="35.03" fwhm="0.0521256" res="13404" algo="Sum"/><pk mz="698.72573956" i="931.638" sn="3.72527" a="35.8443" fwhm="0.0521271" res="13404.3" algo="Sum"/><pk mz="698.77407081" i="1205.09" sn="4.81866" a="67.8088" fwhm="0.0716582" res="9751.49" algo="Sum"/><pk mz="698.85672685" i="699.618" sn="2.7973" a="32.4335" fwhm="0.0554127" res="12611.9" algo="Sum"/><pk mz="699.52892591" i="1076.75" sn="4.31633" a="64.3756" fwhm="0.053831" res="12994.9" algo="Sum"/><pk mz="699.67027619" i="607.753" sn="2.43594" a="25.3341" fwhm="0.0573778" res="12194.1" algo="Sum"/><pk mz="699.69670803" i="673.308" sn="2.69869" a="19.3155" fwhm="0.0417305" res="16767" algo="Sum"/><pk mz="699.71099555" i="661.373" sn="2.65085" a="13.1466" fwhm="0.0444783" res="15731.5" algo="Sum"/><pk mz="700.54604257" i="895.706" sn="3.59257" a="31.3914" fwhm="0.0423475" res="16542.8" algo="Sum"/><pk mz="700.64569101" i="892.564" sn="3.57925" a="49.9395" fwhm="0.0782982" res="8948.43" algo="Sum"/><pk mz="700.70509992" i="836.15" sn="3.35302" a="28.4059" fwhm="0.0469805" res="14914.8" algo="Sum"/><pk mz="700.72780690" i="929.714" sn="3.72822" a="21.4794" fwhm="0.0313211" res="22372.4" algo="Sum"/><pk mz="700.76559530" i="979.217" sn="3.92673" a="50.7228" fwhm="0.0685386" res="10224.4" algo="Sum"/><pk mz="701.40249556" i="12223.7" sn="48.9819" a="495.486" fwhm="0.0358654" res="19556.5" algo="Sum"/><pk mz="701.55233218" i="19534.5" sn="78.2976" a="762.072" fwhm="0.0347967" res="20161.5" algo="Sum"/><pk mz="701.68064260" i="657.29" sn="2.63453" a="13.5239" fwhm="0.0208949" res="33581.5" algo="Sum"/><pk mz="701.70811704" i="725.556" sn="2.90815" a="23.3317" fwhm="0.0470144" res="14925.4" algo="Sum"/><pk mz="701.73313597" i="624.003" sn="2.50111" a="15.1129" fwhm="0.0313437" res="22388.3" algo="Sum"/><pk mz="702.40591249" i="5805.38" sn="23.2441" a="259.013" fwhm="0.036784" res="19095.4" algo="Sum"/><pk mz="702.55570122" i="8862.24" sn="35.4896" a="372.075" fwhm="0.0362506" res="19380.5" algo="Sum"/><pk mz="702.63824517" i="1271.06" sn="5.09007" a="61.8101" fwhm="0.0653453" res="10752.7" algo="Sum"/><pk mz="702.67405509" i="921.931" sn="3.69196" a="34.5836" fwhm="0.0522747" res="13441.9" algo="Sum"/><pk mz="702.75648295" i="935.598" sn="3.74669" a="42.4061" fwhm="0.0619535" res="11343.3" algo="Sum"/><pk mz="702.80059766" i="691.69" sn="2.76993" a="17.056" fwhm="0.0313675" res="22405.4" algo="Sum"/><pk mz="702.85210452" i="835.247" sn="3.34467" a="50.1027" fwhm="0.0555281" res="12657.6" algo="Sum"/><pk mz="703.40735881" i="2374.85" sn="9.50518" a="117.683" fwhm="0.0424356" res="16575.9" algo="Sum"/><pk mz="703.45836537" i="698.203" sn="2.79451" a="28.7377" fwhm="0.0536185" res="13119.7" algo="Sum"/><pk mz="703.56823092" i="75412.2" sn="301.881" a="2700.55" fwhm="0.0321803" res="21863.3" algo="Sum"/><pk mz="703.76185695" i="701.164" sn="2.80681" a="15.8215" fwhm="0.031389" res="22420.7" algo="Sum"/><pk mz="703.78519554" i="616.996" sn="2.46988" a="16.0448" fwhm="0.0283722" res="24805.5" algo="Sum"/><pk mz="704.40700128" i="800.679" sn="3.20655" a="45.9404" fwhm="0.051993" res="13548.1" algo="Sum"/><pk mz="704.57139537" i="33218.7" sn="133.033" a="1230.75" fwhm="0.033803" res="20843.5" algo="Sum"/><pk mz="704.69914498" i="978.774" sn="3.91975" a="15.0794" fwhm="0.0157049" res="44871.3" algo="Sum"/><pk mz="704.74193406" i="1195.88" sn="4.78922" a="74.0437" fwhm="0.0861262" res="8182.66" algo="Sum"/><pk mz="704.80972858" i="757.314" sn="3.03339" a="32.2904" fwhm="0.056553" res="12462.8" algo="Sum"/><pk mz="705.57684901" i="10296.4" sn="41.2115" a="437.076" fwhm="0.0373156" res="18908.3" algo="Sum"/><pk mz="705.67333473" i="694.496" sn="2.77993" a="17.2793" fwhm="0.0314316" res="22451.1" algo="Sum"/><pk mz="706.53200648" i="1745.43" sn="7.00025" a="79.9284" fwhm="0.0424065" res="16661" algo="Sum"/><pk mz="706.58126428" i="3079.12" sn="12.3482" a="165.933" fwhm="0.0482877" res="14632.7" algo="Sum"/><pk mz="706.66451060" i="932.102" sn="3.73953" a="23.012" fwhm="0.0314536" res="22466.9" algo="Sum"/><pk mz="706.69840061" i="885.489" sn="3.55292" a="13.596" fwhm="0.015727" res="44935.3" algo="Sum"/><pk mz="706.70577959" i="905.382" sn="3.63272" a="9.12145" fwhm="0.0174127" res="40585.6" algo="Sum"/><pk mz="706.74804271" i="961.16" sn="3.85652" a="69.1086" fwhm="0.0813081" res="8692.22" algo="Sum"/><pk mz="706.82906858" i="651.759" sn="2.61484" a="41.078" fwhm="0.0788083" res="8968.97" algo="Sum"/><pk mz="707.53503069" i="858.423" sn="3.44852" a="38.7874" fwhm="0.0539199" res="13122" algo="Sum"/><pk mz="707.58767285" i="854.867" sn="3.43511" a="49.9654" fwhm="0.059773" res="11837.9" algo="Sum"/><pk mz="707.69297614" i="656.765" sn="2.63924" a="24.7919" fwhm="0.0524604" res="13490" algo="Sum"/><pk mz="707.72859806" i="638.869" sn="2.56728" a="20.8788" fwhm="0.0452317" res="15646.7" algo="Sum"/><pk mz="708.58609764" i="837.146" sn="3.37152" a="41.204" fwhm="0.0638926" res="11090.3" algo="Sum"/><pk mz="708.64259075" i="809.518" sn="3.26026" a="29.8344" fwhm="0.0445477" res="15907.5" algo="Sum"/><pk mz="708.69176824" i="794.185" sn="3.19846" a="44.5923" fwhm="0.073496" res="9642.59" algo="Sum"/><pk mz="708.76282668" i="1283.67" sn="5.16956" a="75.2254" fwhm="0.0672739" res="10535.5" algo="Sum"/><pk mz="709.71640158" i="611.369" sn="2.46573" a="17.7163" fwhm="0.0420284" res="16886.6" algo="Sum"/><pk mz="709.75870657" i="633.178" sn="2.55419" a="15.3667" fwhm="0.0315223" res="22516.1" algo="Sum"/><pk mz="710.58520411" i="769.516" sn="3.10728" a="44.7618" fwhm="0.0665447" res="10678.3" algo="Sum"/><pk mz="710.67246600" i="974.844" sn="3.93739" a="61.7455" fwhm="0.0632537" res="11235.3" algo="Sum"/><pk mz="710.76264918" i="1551.88" sn="6.26841" a="77.224" fwhm="0.0637128" res="11155.7" algo="Sum"/><pk mz="711.06242608" i="787.164" sn="3.17886" a="42.4216" fwhm="0.0444917" res="15981.9" algo="Sum"/><pk mz="711.53457188" i="3696.65" sn="14.9567" a="164.49" fwhm="0.0377831" res="18832.1" algo="Sum"/><pk mz="711.68187885" i="661.039" sn="2.67522" a="44.0652" fwhm="0.0577139" res="12331.2" algo="Sum"/><pk mz="711.71195553" i="617.029" sn="2.49715" a="15.1835" fwhm="0.0462933" res="15374" algo="Sum"/><pk mz="711.74022533" i="615.793" sn="2.49217" a="9.0795" fwhm="0.0157831" res="45095.2" algo="Sum"/><pk mz="711.76565311" i="721.178" sn="2.91884" a="29.2037" fwhm="0.0604534" res="11773.8" algo="Sum"/><pk mz="712.53727578" i="1884.37" sn="7.64484" a="96.4003" fwhm="0.0460873" res="15460.6" algo="Sum"/><pk mz="712.61945896" i="674.74" sn="2.73781" a="13.4475" fwhm="0.021057" res="33842.3" algo="Sum"/><pk mz="712.67009656" i="1261.58" sn="5.12019" a="69.709" fwhm="0.0742175" res="9602.46" algo="Sum"/><pk mz="712.76218738" i="1206.84" sn="4.89822" a="64.7214" fwhm="0.0663975" res="10734.8" algo="Sum"/><pk mz="713.49594270" i="1264.81" sn="5.14082" a="58.9991" fwhm="0.0492593" res="14484.5" algo="Sum"/><pk mz="713.53663312" i="853.85" sn="3.47045" a="34.861" fwhm="0.0445889" res="16002.5" algo="Sum"/><pk mz="713.67790858" i="675.619" sn="2.7466" a="19.9604" fwhm="0.0421453" res="16933.7" algo="Sum"/><pk mz="713.69075272" i="642.713" sn="2.61283" a="31.8327" fwhm="0.0659564" res="10820.6" algo="Sum"/><pk mz="714.49801646" i="664.254" sn="2.70696" a="23.5548" fwhm="0.0315451" res="22650.1" algo="Sum"/><pk mz="714.53493865" i="734.608" sn="2.99355" a="41.563" fwhm="0.0736944" res="9695.92" algo="Sum"/><pk mz="714.57906642" i="623.561" sn="2.54072" a="15.1135" fwhm="0.0316291" res="22592.5" algo="Sum"/><pk mz="714.62661427" i="620.106" sn="2.52663" a="15.3401" fwhm="0.0316299" res="22593.4" algo="Sum"/><pk mz="714.67044412" i="1203.4" sn="4.90326" a="59.3406" fwhm="0.0616593" res="11590.6" algo="Sum"/><pk mz="714.74926123" i="1039.52" sn="4.23554" a="38.7959" fwhm="0.0511747" res="13966.9" algo="Sum"/><pk mz="715.56691106" i="904.973" sn="3.69037" a="59.2332" fwhm="0.0808385" res="8851.81" algo="Sum"/><pk mz="715.64160675" i="732.365" sn="2.98626" a="33.1208" fwhm="0.0528522" res="13540.4" algo="Sum"/><pk mz="715.69490971" i="765.086" sn="3.11969" a="38.3206" fwhm="0.0597326" res="11981.6" algo="Sum"/><pk mz="715.73778722" i="646.179" sn="2.63483" a="29.3754" fwhm="0.0628428" res="11389.3" algo="Sum"/><pk mz="716.52045889" i="1349.93" sn="5.50753" a="61.0014" fwhm="0.0498383" res="14376.9" algo="Sum"/><pk mz="716.61513092" i="792.763" sn="3.23437" a="16.0716" fwhm="0.021116" res="33937.1" algo="Sum"/><pk mz="716.62759651" i="849.687" sn="3.46661" a="16.3258" fwhm="0.0211163" res="33937.2" algo="Sum"/><pk mz="716.68288742" i="992.507" sn="4.0493" a="29.1523" fwhm="0.036955" res="19393.4" algo="Sum"/><pk mz="716.73878898" i="777.843" sn="3.1735" a="22.5424" fwhm="0.0369567" res="19394" algo="Sum"/><pk mz="717.07386437" i="813.888" sn="3.31885" a="41.3188" fwhm="0.0417354" res="17181.4" algo="Sum"/><pk mz="717.36559528" i="608.06" sn="2.48124" a="34.4152" fwhm="0.0540606" res="13269.7" algo="Sum"/><pk mz="717.52899055" i="743.39" sn="3.03343" a="25.9076" fwhm="0.0389725" res="18411.2" algo="Sum"/><pk mz="717.58423038" i="2674.65" sn="10.914" a="141.73" fwhm="0.0431554" res="16627.9" algo="Sum"/><pk mz="717.66598607" i="678.014" sn="2.76646" a="6.78015" fwhm="0.0210409" res="34108.1" algo="Sum"/><pk mz="717.68432606" i="720.375" sn="2.93924" a="23.8209" fwhm="0.0475466" res="15094.3" algo="Sum"/><pk mz="717.71350247" i="690.293" sn="2.8165" a="21.2183" fwhm="0.0457769" res="15678.5" algo="Sum"/><pk mz="718.57314072" i="2861.11" sn="11.6723" a="180.807" fwhm="0.061341" res="11714.4" algo="Sum"/><pk mz="718.68134770" i="875.569" sn="3.57201" a="38.4143" fwhm="0.0581525" res="12358.6" algo="Sum"/><pk mz="718.71015824" i="920.442" sn="3.75508" a="38.212" fwhm="0.0411987" res="17445" algo="Sum"/><pk mz="718.79812573" i="806.326" sn="3.28984" a="16.0125" fwhm="0.0211482" res="33988.6" algo="Sum"/><pk mz="718.82297560" i="826.533" sn="3.37266" a="35.741" fwhm="0.0542133" res="13259.2" algo="Sum"/><pk mz="719.57295117" i="1629.85" sn="6.65048" a="99.1515" fwhm="0.0590646" res="12182.8" algo="Sum"/><pk mz="719.68466697" i="631.03" sn="2.57554" a="21.8274" fwhm="0.0476129" res="15115.3" algo="Sum"/><pk mz="719.72213974" i="626.671" sn="2.55792" a="20.7049" fwhm="0.0476141" res="15115.7" algo="Sum"/><pk mz="720.58339961" i="2397.15" sn="9.78895" a="148.382" fwhm="0.0626403" res="11503.5" algo="Sum"/><pk mz="720.70107583" i="1150.39" sn="4.7" a="96.6043" fwhm="0.0799614" res="9013.12" algo="Sum"/><pk mz="720.78700737" i="812.98" sn="3.32149" a="33.101" fwhm="0.0548484" res="13141.4" algo="Sum"/><pk mz="721.58638101" i="1148.33" sn="4.70004" a="72.2625" fwhm="0.0639947" res="11275.7" algo="Sum"/><pk mz="721.69074560" i="632.577" sn="2.58952" a="24.7158" fwhm="0.0457566" res="15772.4" algo="Sum"/><pk mz="721.70319433" i="604.719" sn="2.47548" a="15.067" fwhm="0.0317867" res="22704.6" algo="Sum"/><pk mz="722.50232379" i="779.345" sn="3.19338" a="37.1026" fwhm="0.0625419" res="11552.3" algo="Sum"/><pk mz="722.55215517" i="740.077" sn="3.03305" a="28.6041" fwhm="0.0425361" res="16986.8" algo="Sum"/><pk mz="722.57672211" i="771.241" sn="3.16067" a="7.68662" fwhm="0.0106018" res="68155.9" algo="Sum"/><pk mz="722.60260016" i="964.75" sn="3.95371" a="51.435" fwhm="0.0642786" res="11241.7" algo="Sum"/><pk mz="722.64858941" i="749.431" sn="3.07129" a="15.9988" fwhm="0.0263072" res="27469.7" algo="Sum"/><pk mz="722.69709302" i="1233.21" sn="5.05389" a="96.2335" fwhm="0.0989167" res="7306.12" algo="Sum"/><pk mz="722.77251797" i="619.301" sn="2.53877" a="3.28131" fwhm="0.00963717" res="74998.4" algo="Sum"/><pk mz="722.78356081" i="667.657" sn="2.73718" a="10.2133" fwhm="0.015905" res="45443.7" algo="Sum"/><pk mz="722.79511593" i="651.388" sn="2.67059" a="16.3722" fwhm="0.0318106" res="22721.8" algo="Sum"/><pk mz="723.53483832" i="14538.3" sn="59.7184" a="584.848" fwhm="0.0362399" res="19965.2" algo="Sum"/><pk mz="723.63816280" i="682.992" sn="2.80564" a="16.4219" fwhm="0.0318291" res="22735.1" algo="Sum"/><pk mz="723.69006526" i="699.113" sn="2.87233" a="30.7565" fwhm="0.0583548" res="12401.5" algo="Sum"/><pk mz="724.53683121" i="7343.45" sn="30.1722" a="357.867" fwhm="0.0396705" res="18263.9" algo="Sum"/><pk mz="724.60932858" i="833.424" sn="3.42468" a="28.8322" fwhm="0.0477755" res="15167" algo="Sum"/><pk mz="724.64260444" i="727.496" sn="2.98985" a="11.5963" fwhm="0.0255151" res="28400.6" algo="Sum"/><pk mz="724.69737126" i="1094.86" sn="4.50009" a="63.5012" fwhm="0.0654947" res="11065" algo="Sum"/><pk mz="724.73637835" i="1152.1" sn="4.73551" a="48.428" fwhm="0.0583974" res="12410.4" algo="Sum"/><pk mz="725.55061331" i="55574.5" sn="229.077" a="2126.39" fwhm="0.0340001" res="21339.7" algo="Sum"/><pk mz="725.69522960" i="837.64" sn="3.453" a="35.8624" fwhm="0.0402695" res="18020.9" algo="Sum"/><pk mz="725.72123872" i="759.838" sn="3.13256" a="11.3771" fwhm="0.0159373" res="45535.9" algo="Sum"/><pk mz="725.74396349" i="807.775" sn="3.33013" a="28.5978" fwhm="0.041634" res="17431.5" algo="Sum"/><pk mz="726.55355205" i="24641.9" sn="101.787" a="975.16" fwhm="0.0357889" res="20301.1" algo="Sum"/><pk mz="726.67721960" i="997.569" sn="4.12153" a="24.6955" fwhm="0.0318957" res="22782.9" algo="Sum"/><pk mz="726.73594814" i="1405.14" sn="5.80627" a="77.4253" fwhm="0.0597133" res="12170.4" algo="Sum"/><pk mz="727.56023174" i="9006.75" sn="37.3765" a="407.601" fwhm="0.0392949" res="18515.4" algo="Sum"/><pk mz="727.64585223" i="706.045" sn="2.93029" a="20.6101" fwhm="0.0372365" res="19541.2" algo="Sum"/><pk mz="727.68959811" i="727.474" sn="3.01922" a="24.4395" fwhm="0.0470087" res="15479.9" algo="Sum"/><pk mz="727.73668265" i="765.587" sn="3.1774" a="30.4911" fwhm="0.0553614" res="13145.2" algo="Sum"/><pk mz="728.51473999" i="2110.23" sn="8.78184" a="93.1831" fwhm="0.0422456" res="17244.7" algo="Sum"/><pk mz="728.56389486" i="3328.12" sn="13.8519" a="171.639" fwhm="0.0518668" res="14046.8" algo="Sum"/><pk mz="728.64360975" i="1228.99" sn="5.1152" a="64.6846" fwhm="0.0827694" res="8803.29" algo="Sum"/><pk mz="728.73886474" i="1126.35" sn="4.68803" a="90.1439" fwhm="0.0823288" res="8851.57" algo="Sum"/><pk mz="728.80211523" i="603.367" sn="2.51129" a="12.419" fwhm="0.0212949" res="34224.2" algo="Sum"/><pk mz="729.52042359" i="972.693" sn="4.05915" a="33.4574" fwhm="0.0412192" res="17698.6" algo="Sum"/><pk mz="729.58434309" i="14625.5" sn="61.0337" a="596.311" fwhm="0.0363295" res="20082.4" algo="Sum"/><pk mz="729.69732725" i="743.786" sn="3.1039" a="28.6402" fwhm="0.0414111" res="17620.8" algo="Sum"/><pk mz="729.73968639" i="690.897" sn="2.88319" a="30.89" fwhm="0.0639266" res="11415.3" algo="Sum"/><pk mz="730.53250748" i="3776.62" sn="15.7448" a="154.888" fwhm="0.0476913" res="15317.9" algo="Sum"/><pk mz="730.58713279" i="7208.69" sn="30.053" a="289.32" fwhm="0.0395679" res="18464.1" algo="Sum"/><pk mz="730.73284411" i="1280.65" sn="5.33878" a="68.0209" fwhm="0.0567809" res="12869.3" algo="Sum"/><pk mz="731.53574898" i="1999.9" sn="8.33746" a="81.0777" fwhm="0.0424299" res="17241.1" algo="Sum"/><pk mz="731.59952791" i="20174.3" sn="84.1055" a="822.387" fwhm="0.0363" res="20154.2" algo="Sum"/><pk mz="731.73272406" i="686.669" sn="2.86263" a="24.5051" fwhm="0.0439449" res="16651.2" algo="Sum"/><pk mz="732.54715774" i="10959.9" sn="45.6463" a="452.684" fwhm="0.0382223" res="19165.4" algo="Sum"/><pk mz="732.60232874" i="9596.04" sn="39.966" a="446.153" fwhm="0.0415312" res="17639.8" algo="Sum"/><pk mz="732.72623134" i="1193.79" sn="4.97111" a="60.6016" fwhm="0.0623715" res="11747.8" algo="Sum"/><pk mz="732.81830598" i="640.507" sn="2.66723" a="19.731" fwhm="0.0427069" res="17159.3" algo="Sum"/><pk mz="733.04221090" i="911.693" sn="3.7974" a="46.0267" fwhm="0.0387963" res="18894.7" algo="Sum"/><pk mz="733.55106625" i="5109.92" sn="21.2884" a="215.356" fwhm="0.0398934" res="18387.8" algo="Sum"/><pk mz="733.61025250" i="3898.96" sn="16.2469" a="209.741" fwhm="0.0471998" res="15542.7" algo="Sum"/><pk mz="733.71136638" i="647.967" sn="2.70011" a="31.8251" fwhm="0.0583319" res="12578.2" algo="Sum"/><pk mz="734.56313928" i="10223.8" sn="42.6068" a="429.664" fwhm="0.0389504" res="18858.9" algo="Sum"/><pk mz="734.70282916" i="834.225" sn="3.47607" a="17.1475" fwhm="0.0213807" res="34362.9" algo="Sum"/><pk mz="734.72856102" i="921.882" sn="3.84122" a="36.7113" fwhm="0.053453" res="13745.3" algo="Sum"/><pk mz="734.75728277" i="897.776" sn="3.74086" a="30.0526" fwhm="0.048109" res="15272.8" algo="Sum"/><pk mz="735.56631370" i="4437.62" sn="18.5006" a="198.894" fwhm="0.0397066" res="18525" algo="Sum"/><pk mz="735.67284338" i="702.515" sn="2.92911" a="17.1579" fwhm="0.0320927" res="22923.4" algo="Sum"/><pk mz="735.72533238" i="618.207" sn="2.57752" a="17.4726" fwhm="0.0362532" res="20294.1" algo="Sum"/><pk mz="736.57161417" i="1766.38" sn="7.36982" a="93.9774" fwhm="0.0597257" res="12332.6" algo="Sum"/><pk mz="736.62584791" i="828.96" sn="3.4586" a="20.0462" fwhm="0.0321133" res="22938.3" algo="Sum"/><pk mz="736.67170665" i="1057.37" sn="4.41158" a="69.929" fwhm="0.0803408" res="9169.34" algo="Sum"/><pk mz="736.74308503" i="844.953" sn="3.52659" a="28.6756" fwhm="0.0481736" res="15293.5" algo="Sum"/><pk mz="736.76715534" i="766.588" sn="3.19978" a="41.4704" fwhm="0.031321" res="23523.1" algo="Sum"/><pk mz="737.55896853" i="862.867" sn="3.60447" a="49.0248" fwhm="0.0731548" res="10082.2" algo="Sum"/><pk mz="737.62235665" i="602.329" sn="2.51645" a="21.3128" fwhm="0.0477558" res="15445.7" algo="Sum"/><pk mz="737.68302400" i="624.052" sn="2.60793" a="22.327" fwhm="0.0482042" res="15303.3" algo="Sum"/><pk mz="737.71122932" i="631.231" sn="2.63823" a="16.3673" fwhm="0.0321368" res="22955.4" algo="Sum"/><pk mz="737.72392896" i="656.235" sn="2.74269" a="22.1036" fwhm="0.0383937" res="19214.7" algo="Sum"/><pk mz="738.50211883" i="1533.45" sn="6.41769" a="61.2766" fwhm="0.0469137" res="15741.7" algo="Sum"/><pk mz="738.52653908" i="1389.72" sn="5.81621" a="57.9695" fwhm="0.0589509" res="12527.8" algo="Sum"/><pk mz="738.62299994" i="746.752" sn="3.12658" a="11.4566" fwhm="0.0160784" res="45938.9" algo="Sum"/><pk mz="738.67084895" i="1172.99" sn="4.9121" a="69.9807" fwhm="0.0751009" res="9835.71" algo="Sum"/><pk mz="738.75711562" i="798.909" sn="3.34565" a="25.4903" fwhm="0.0466907" res="15822.4" algo="Sum"/><pk mz="739.05285392" i="963.205" sn="4.03281" a="61.4775" fwhm="0.0526032" res="14049.6" algo="Sum"/><pk mz="739.51107476" i="2725.48" sn="11.4237" a="136.561" fwhm="0.057983" res="12753.9" algo="Sum"/><pk mz="739.56546058" i="2313.69" sn="9.69824" a="110.344" fwhm="0.0503932" res="14675.9" algo="Sum"/><pk mz="739.65178895" i="657.476" sn="2.75578" a="19.3817" fwhm="0.0429052" res="17239.2" algo="Sum"/><pk mz="739.67237089" i="686.58" sn="2.87778" a="20.3391" fwhm="0.0429061" res="17239.3" algo="Sum"/><pk mz="739.69918086" i="626.403" sn="2.62543" a="9.98169" fwhm="0.00986285" res="74998.5" algo="Sum"/><pk mz="739.70978429" i="648.282" sn="2.71708" a="22.2496" fwhm="0.0429077" res="17239.6" algo="Sum"/><pk mz="740.51921723" i="2869.25" sn="12.0676" a="86.6005" fwhm="0.0338713" res="21862.7" algo="Sum"/><pk mz="740.55064645" i="3178.8" sn="13.3699" a="181.451" fwhm="0.0597062" res="12403.3" algo="Sum"/><pk mz="740.62956082" i="760.133" sn="3.19725" a="11.8887" fwhm="0.0271221" res="27307.3" algo="Sum"/><pk mz="740.67151527" i="1040.34" sn="4.37682" a="57.8555" fwhm="0.0799513" res="9264.04" algo="Sum"/><pk mz="740.71165193" i="926.225" sn="3.89669" a="27.942" fwhm="0.0429363" res="17251.4" algo="Sum"/><pk mz="740.75361116" i="1014.14" sn="4.26657" a="65.3203" fwhm="0.0746813" res="9918.86" algo="Sum"/><pk mz="741.52593176" i="8383.6" sn="35.341" a="447.745" fwhm="0.0425458" res="17428.9" algo="Sum"/><pk mz="741.66269152" i="642.381" sn="2.7073" a="22.2311" fwhm="0.048334" res="15344.5" algo="Sum"/><pk mz="741.68653137" i="660.692" sn="2.78447" a="16.8034" fwhm="0.0322234" res="23017" algo="Sum"/><pk mz="741.70698041" i="613.196" sn="2.5843" a="16.4298" fwhm="0.0514502" res="14416" algo="Sum"/><pk mz="741.73491993" i="629.771" sn="2.65415" a="15.2481" fwhm="0.0322246" res="23017.7" algo="Sum"/><pk mz="742.05623101" i="726.833" sn="3.06335" a="35.01" fwhm="0.0409799" res="18107.8" algo="Sum"/><pk mz="742.56598979" i="8214.59" sn="34.7759" a="379.301" fwhm="0.0488937" res="15187.4" algo="Sum"/><pk mz="742.66510955" i="932.376" sn="3.94715" a="38.2616" fwhm="0.0537411" res="13819.3" algo="Sum"/><pk mz="742.71029296" i="944.928" sn="4.00029" a="38.0769" fwhm="0.0537427" res="13819.7" algo="Sum"/><pk mz="742.74665176" i="883.976" sn="3.74225" a="59.1388" fwhm="0.0669503" res="11094" algo="Sum"/><pk mz="743.57082021" i="4207.04" sn="17.8151" a="219.513" fwhm="0.052013" res="14295.9" algo="Sum"/><pk mz="743.68136185" i="725.629" sn="3.07274" a="32.2632" fwhm="0.0526683" res="14120.1" algo="Sum"/><pk mz="743.70038949" i="686.123" sn="2.90546" a="14.0987" fwhm="0.0215115" res="34572.3" algo="Sum"/><pk mz="743.72972357" i="676.693" sn="2.86552" a="39.4077" fwhm="0.0808971" res="9193.52" algo="Sum"/><pk mz="744.55152816" i="6651.28" sn="28.2263" a="280.586" fwhm="0.0477325" res="15598.4" algo="Sum"/><pk mz="744.65659682" i="1019.43" sn="4.3262" a="20.3622" fwhm="0.0215253" res="34594.5" algo="Sum"/><pk mz="744.73873562" i="1215.95" sn="5.15994" a="46.3366" fwhm="0.0436111" res="17076.8" algo="Sum"/><pk mz="745.47227762" i="619.377" sn="2.62851" a="33.1653" fwhm="0.0584097" res="12762.8" algo="Sum"/><pk mz="745.55733715" i="3081.13" sn="13.0742" a="126.397" fwhm="0.045012" res="16563.5" algo="Sum"/><pk mz="745.58419983" i="2920.34" sn="12.392" a="188.603" fwhm="0.0640917" res="11633.1" algo="Sum"/><pk mz="745.69670567" i="707.68" sn="3.00367" a="24.1915" fwhm="0.0451696" res="16508.8" algo="Sum"/><pk mz="745.73643057" i="613.34" sn="2.60393" a="37.3017" fwhm="0.0875806" res="8514.85" algo="Sum"/><pk mz="746.50410709" i="1610.32" sn="6.84108" a="75.1002" fwhm="0.0429669" res="17373.9" algo="Sum"/><pk mz="746.56813998" i="3589.38" sn="15.2487" a="129.822" fwhm="0.0386077" res="19337.3" algo="Sum"/><pk mz="746.59897004" i="4292.54" sn="18.2359" a="250.512" fwhm="0.0584732" res="12768.2" algo="Sum"/><pk mz="746.73291655" i="1320.74" sn="5.61239" a="70.0612" fwhm="0.0617838" res="12086.2" algo="Sum"/><pk mz="747.50701369" i="885.988" sn="3.76188" a="51.1621" fwhm="0.0522502" res="14306.3" algo="Sum"/><pk mz="747.60249526" i="2107.29" sn="8.95026" a="119.946" fwhm="0.0576316" res="12972.1" algo="Sum"/><pk mz="747.68733911" i="667.595" sn="2.83437" a="16.7772" fwhm="0.0323535" res="23109.9" algo="Sum"/><pk mz="747.72090167" i="699.643" sn="2.97051" a="20.4192" fwhm="0.0431388" res="17332.9" algo="Sum"/><pk mz="747.73484629" i="677.323" sn="2.87593" a="20.1791" fwhm="0.0647227" res="11552.9" algo="Sum"/><pk mz="748.52383245" i="2038.5" sn="8.66329" a="104.402" fwhm="0.0532449" res="14058.1" algo="Sum"/><pk mz="748.58024800" i="1463.69" sn="6.22072" a="57.7969" fwhm="0.0539544" res="13874.3" algo="Sum"/><pk mz="748.66366758" i="876.324" sn="3.72489" a="18.2172" fwhm="0.021583" res="34687.6" algo="Sum"/><pk mz="748.72804346" i="1247.43" sn="5.30309" a="64.8895" fwhm="0.0614629" res="12181.8" algo="Sum"/><pk mz="749.54306221" i="1769.68" sn="7.53009" a="128.718" fwhm="0.0726326" res="10319.7" algo="Sum"/><pk mz="749.69171844" i="657.633" sn="2.79957" a="33.2473" fwhm="0.0647936" res="11570.5" algo="Sum"/><pk mz="749.73805923" i="632.929" sn="2.69499" a="31.886" fwhm="0.0657941" res="11395.2" algo="Sum"/><pk mz="750.54108858" i="2678.4" sn="11.4135" a="143.328" fwhm="0.0552683" res="13580" algo="Sum"/><pk mz="750.74367720" i="1188.58" sn="5.06951" a="63.2039" fwhm="0.0756456" res="9924.48" algo="Sum"/><pk mz="751.56647729" i="10805.9" sn="46.153" a="523.767" fwhm="0.0391021" res="19220.6" algo="Sum"/><pk mz="751.67237389" i="742.311" sn="3.17209" a="18.3369" fwhm="0.0324396" res="23171.4" algo="Sum"/><pk mz="751.69220426" i="703.654" sn="3.0072" a="16.8374" fwhm="0.0309594" res="24279.9" algo="Sum"/><pk mz="751.71811198" i="651.391" sn="2.78396" a="9.75209" fwhm="0.0218376" res="34423.1" algo="Sum"/><pk mz="751.74134162" i="631.256" sn="2.69797" a="18.8698" fwhm="0.0378481" res="19862.1" algo="Sum"/><pk mz="752.04196124" i="1031.13" sn="4.40713" a="46.4874" fwhm="0.0380173" res="19781.6" algo="Sum"/><pk mz="752.52089575" i="4252.51" sn="18.1869" a="152.944" fwhm="0.0386431" res="19473.6" algo="Sum"/><pk mz="752.56546378" i="6845.26" sn="29.282" a="364.17" fwhm="0.0551691" res="13641.1" algo="Sum"/><pk mz="752.64279529" i="979.757" sn="4.19227" a="25.5721" fwhm="0.0324605" res="23186.4" algo="Sum"/><pk mz="752.74958351" i="1419.13" sn="6.07039" a="106.44" fwhm="0.0759796" res="9907.25" algo="Sum"/><pk mz="752.81244087" i="619.464" sn="2.64924" a="12.2593" fwhm="0.0216429" res="34783.3" algo="Sum"/><pk mz="753.04923522" i="3469.04" sn="14.8305" a="146.509" fwhm="0.0356902" res="21099.6" algo="Sum"/><pk mz="753.58096174" i="15071.2" sn="64.5594" a="712.055" fwhm="0.0439051" res="17163.9" algo="Sum"/><pk mz="753.70243797" i="681.174" sn="2.9176" a="7.25499" fwhm="0.0108278" res="69608.2" algo="Sum"/><pk mz="753.72899100" i="750.251" sn="3.21374" a="25.4686" fwhm="0.0487258" res="15468.8" algo="Sum"/><pk mz="753.75433232" i="657.322" sn="2.81584" a="23.1117" fwhm="0.0487271" res="15468.9" algo="Sum"/><pk mz="754.05500563" i="2356.18" sn="10.093" a="111.78" fwhm="0.0384396" res="19616.6" algo="Sum"/><pk mz="754.53173523" i="12161.6" sn="52.1354" a="539.548" fwhm="0.0496691" res="15191.2" algo="Sum"/><pk mz="754.58326465" i="7576.68" sn="32.4724" a="315.924" fwhm="0.0461745" res="16342" algo="Sum"/><pk mz="754.74541520" i="1215.02" sn="5.20534" a="79.9254" fwhm="0.0886665" res="8512.18" algo="Sum"/><pk mz="755.05478272" i="1130.46" sn="4.8466" a="60.7064" fwhm="0.0483201" res="15626.1" algo="Sum"/><pk mz="755.53538357" i="5710.84" sn="24.4972" a="245.886" fwhm="0.0442747" res="17064.7" algo="Sum"/><pk mz="755.59239170" i="3695.34" sn="15.8533" a="184.948" fwhm="0.0549177" res="13758.6" algo="Sum"/><pk mz="755.65845688" i="819.207" sn="3.51454" a="36.4784" fwhm="0.0650517" res="11616.3" algo="Sum"/><pk mz="755.73530558" i="714.872" sn="3.06693" a="21.3685" fwhm="0.0433695" res="17425.5" algo="Sum"/><pk mz="755.75831266" i="648.569" sn="2.78248" a="16.1381" fwhm="0.0325278" res="23234.2" algo="Sum"/><pk mz="756.06967634" i="780.086" sn="3.34629" a="36.6903" fwhm="0.0453405" res="16675.4" algo="Sum"/><pk mz="756.54720583" i="21185.3" sn="90.934" a="972.552" fwhm="0.038025" res="19896" algo="Sum"/><pk mz="756.67838065" i="1029.36" sn="4.41841" a="5.50679" fwhm="0.0100892" res="74998.6" algo="Sum"/><pk mz="756.69171014" i="1055.84" sn="4.53203" a="27.1153" fwhm="0.0325476" res="23248.7" algo="Sum"/><pk mz="756.74028325" i="1266.23" sn="5.43513" a="72.6203" fwhm="0.0707994" res="10688.5" algo="Sum"/><pk mz="757.55127798" i="9937.26" sn="42.765" a="419.049" fwhm="0.0397601" res="19053.1" algo="Sum"/><pk mz="757.61611453" i="5747.99" sn="24.7365" a="294.841" fwhm="0.0453434" res="16708.4" algo="Sum"/><pk mz="757.71723867" i="744.083" sn="3.20216" a="26.7908" fwhm="0.0295481" res="25643.5" algo="Sum"/><pk mz="758.44055899" i="729.096" sn="3.13883" a="14.3772" fwhm="0.0217235" res="34913.4" algo="Sum"/><pk mz="758.56556714" i="580020" sn="2497.05" a="15378.5" fwhm="0.0226083" res="33552.5" algo="Sum"/><pk mz="758.85934600" i="614.713" sn="2.64726" a="18.8698" fwhm="0.0434591" res="17461.5" algo="Sum"/><pk mz="758.93186461" i="706.621" sn="3.04313" a="52.3233" fwhm="0.0773962" res="9805.81" algo="Sum"/><pk mz="759.56876515" i="248107" sn="1069.24" a="7765.4" fwhm="0.0275553" res="27565.3" algo="Sum"/><pk mz="760.05686904" i="621.271" sn="2.67912" a="50.8989" fwhm="0.0567309" res="13397.6" algo="Sum"/><pk mz="760.57813997" i="185706" sn="800.915" a="6326.04" fwhm="0.0302561" res="25138" algo="Sum"/><pk mz="760.79346200" i="967.19" sn="4.1713" a="40.7117" fwhm="0.0543927" res="13987.1" algo="Sum"/><pk mz="760.81457486" i="931.862" sn="4.01937" a="27.1924" fwhm="0.0435152" res="17483.9" algo="Sum"/><pk mz="761.04339936" i="894.654" sn="3.86015" a="64.5027" fwhm="0.0658626" res="11555" algo="Sum"/><pk mz="761.58257917" i="68030" sn="293.708" a="2852.61" fwhm="0.0352511" res="21604.5" algo="Sum"/><pk mz="761.71933115" i="884.141" sn="3.81858" a="14.1361" fwhm="0.0163278" res="46651.7" algo="Sum"/><pk mz="761.73821156" i="861.041" sn="3.71916" a="25.7079" fwhm="0.0341904" res="22279.3" algo="Sum"/><pk mz="761.77418663" i="684.046" sn="2.95501" a="32.3785" fwhm="0.0625256" res="12183.4" algo="Sum"/><pk mz="762.04376544" i="719.342" sn="3.10999" a="23.9015" fwhm="0.04204" res="18126.6" algo="Sum"/><pk mz="762.50081261" i="1573.84" sn="6.80285" a="82.3569" fwhm="0.0474952" res="16054.3" algo="Sum"/><pk mz="762.58677821" i="18741.8" sn="81.0075" a="812.046" fwhm="0.0389123" res="19597.6" algo="Sum"/><pk mz="762.70877239" i="1232.55" sn="5.32865" a="82.7459" fwhm="0.084757" res="8998.77" algo="Sum"/><pk mz="762.77542915" i="768.199" sn="3.3222" a="30.81" fwhm="0.054464" res="14005.1" algo="Sum"/><pk mz="762.81587340" i="659.815" sn="2.8538" a="17.2594" fwhm="0.0326792" res="23342.5" algo="Sum"/><pk mz="763.05221195" i="608.406" sn="2.6334" a="34.8974" fwhm="0.0482491" res="15814.8" algo="Sum"/><pk mz="763.17843958" i="616.804" sn="2.66888" a="41.0216" fwhm="0.0652815" res="11690.6" algo="Sum"/><pk mz="763.50900892" i="893.699" sn="3.8692" a="53.474" fwhm="0.0603259" res="12656.4" algo="Sum"/><pk mz="763.59124002" i="4277.19" sn="18.5174" a="232.351" fwhm="0.0451268" res="16921" algo="Sum"/><pk mz="763.65160058" i="927.669" sn="4.01688" a="28.0684" fwhm="0.0435961" res="17516.5" algo="Sum"/><pk mz="763.68037830" i="816.056" sn="3.53398" a="30.1656" fwhm="0.0690793" res="11055.1" algo="Sum"/><pk mz="764.04956975" i="615.215" sn="2.67076" a="39.3087" fwhm="0.0507172" res="15064.9" algo="Sum"/><pk mz="764.55074316" i="6731.36" sn="29.2183" a="400.303" fwhm="0.0547851" res="13955.5" algo="Sum"/><pk mz="764.67039591" i="1026.07" sn="4.45618" a="27.2889" fwhm="0.0327185" res="23371.2" algo="Sum"/><pk mz="764.70959589" i="1190.86" sn="5.17277" a="81.9537" fwhm="0.0727845" res="10506.5" algo="Sum"/><pk mz="764.77070029" i="691.701" sn="3.00532" a="10.9761" fwhm="0.0163605" res="46745" algo="Sum"/><pk mz="764.78984391" i="671.78" sn="2.91895" a="21.2782" fwhm="0.0436286" res="17529.5" algo="Sum"/><pk mz="765.05051427" i="1184.23" sn="5.14651" a="66.4862" fwhm="0.0408998" res="18705.5" algo="Sum"/><pk mz="765.55357996" i="4109.83" sn="17.8673" a="231.857" fwhm="0.0552251" res="13862.4" algo="Sum"/><pk mz="765.65778837" i="702.478" sn="3.05561" a="18.3026" fwhm="0.0327398" res="23386.2" algo="Sum"/><pk mz="765.68271930" i="732.739" sn="3.1876" a="22.0451" fwhm="0.0381973" res="20045.5" algo="Sum"/><pk mz="765.71347332" i="741.69" sn="3.22687" a="30.0807" fwhm="0.0489744" res="15635" algo="Sum"/><pk mz="766.05690498" i="1943.33" sn="8.45425" a="88.6222" fwhm="0.037393" res="20486.6" algo="Sum"/><pk mz="766.56547620" i="13269.1" sn="57.7961" a="582.716" fwhm="0.0471247" res="16266.7" algo="Sum"/><pk mz="766.65219949" i="1032.77" sn="4.49998" a="31.8218" fwhm="0.0382217" res="20058.1" algo="Sum"/><pk mz="766.72032081" i="1232.4" sn="5.36936" a="87.0544" fwhm="0.0772913" res="9919.88" algo="Sum"/><pk mz="767.06411816" i="2901.37" sn="12.6426" a="137.318" fwhm="0.0376127" res="20393.8" algo="Sum"/><pk mz="767.56845555" i="8119.25" sn="35.4265" a="392.289" fwhm="0.0489759" res="15672.4" algo="Sum"/><pk mz="767.65735063" i="765.357" sn="3.33915" a="15.1401" fwhm="0.0218552" res="35124.7" algo="Sum"/><pk mz="767.69259871" i="739.081" sn="3.224" a="18.0607" fwhm="0.0327834" res="23417.1" algo="Sum"/><pk mz="767.71473789" i="710.95" sn="3.10099" a="23.8891" fwhm="0.0437121" res="17563" algo="Sum"/><pk mz="768.07028232" i="1747.8" sn="7.62766" a="105.004" fwhm="0.0471703" res="16282.9" algo="Sum"/><pk mz="768.49176130" i="1116.15" sn="4.88641" a="47.4376" fwhm="0.0393678" res="19520.8" algo="Sum"/><pk mz="768.58220567" i="13943.7" sn="61.0516" a="633.482" fwhm="0.0476789" res="16120" algo="Sum"/><pk mz="768.72464756" i="1506.72" sn="6.59741" a="101.412" fwhm="0.0774378" res="9926.99" algo="Sum"/><pk mz="769.05480401" i="972.98" sn="4.26125" a="68.4696" fwhm="0.0690865" res="11131.8" algo="Sum"/><pk mz="769.56044589" i="8327.52" sn="36.4943" a="359.501" fwhm="0.0485387" res="15854.6" algo="Sum"/><pk mz="769.70387300" i="714.733" sn="3.13186" a="14.8797" fwhm="0.0218842" res="35171.6" algo="Sum"/><pk mz="769.72638232" i="686.692" sn="3.00899" a="21.2913" fwhm="0.0382981" res="20098.3" algo="Sum"/><pk mz="770.05762561" i="2980.92" sn="13.0639" a="137.265" fwhm="0.0365515" res="21067.7" algo="Sum"/><pk mz="770.50733420" i="3540.23" sn="15.5583" a="146.596" fwhm="0.0457678" res="16835.1" algo="Sum"/><pk mz="770.56337201" i="7002.64" sn="30.7806" a="313.264" fwhm="0.0522836" res="14738.1" algo="Sum"/><pk mz="770.72371934" i="1383.57" sn="6.08157" a="79.017" fwhm="0.0688627" res="11192.2" algo="Sum"/><pk mz="771.06515473" i="2150.89" sn="9.45747" a="104.834" fwhm="0.0398569" res="19345.8" algo="Sum"/><pk mz="771.51119919" i="1872.94" sn="8.24188" a="78.832" fwhm="0.0500174" res="15424.9" algo="Sum"/><pk mz="771.56975477" i="3254.11" sn="14.3197" a="152.096" fwhm="0.0627345" res="12299" algo="Sum"/><pk mz="772.06892876" i="862.232" sn="3.79305" a="46.8323" fwhm="0.048095" res="16053" algo="Sum"/><pk mz="772.52263845" i="3868.56" sn="17.0351" a="171.194" fwhm="0.0472399" res="16353.2" algo="Sum"/><pk mz="772.58133199" i="9212.04" sn="40.565" a="553.666" fwhm="0.046386" res="16655.5" algo="Sum"/><pk mz="772.70879193" i="1082.56" sn="4.76705" a="38.2788" fwhm="0.0493355" res="15662.3" algo="Sum"/><pk mz="773.52979866" i="2000.74" sn="8.81878" a="87.2077" fwhm="0.0461613" res="16757.1" algo="Sum"/><pk mz="773.58443027" i="4583.03" sn="20.2009" a="223.269" fwhm="0.0511354" res="15128.1" algo="Sum"/><pk mz="773.64823918" i="3457.52" sn="15.2402" a="176.174" fwhm="0.0549536" res="14078.2" algo="Sum"/><pk mz="774.05509717" i="777.659" sn="3.42954" a="50.8031" fwhm="0.0608166" res="12727.7" algo="Sum"/><pk mz="774.54159204" i="3306.17" sn="14.5793" a="169.89" fwhm="0.0550028" res="14081.9" algo="Sum"/><pk mz="774.59184549" i="3744.66" sn="16.5129" a="180.482" fwhm="0.0662054" res="11699.8" algo="Sum"/><pk mz="774.64867007" i="2258.59" sn="9.96037" a="115.83" fwhm="0.0596486" res="12986.9" algo="Sum"/><pk mz="774.70413437" i="980.418" sn="4.32376" a="37.9512" fwhm="0.0437861" res="17692.9" algo="Sum"/><pk mz="775.05746440" i="766.742" sn="3.38265" a="43.7633" fwhm="0.0635364" res="12198.6" algo="Sum"/><pk mz="775.54954642" i="1964.07" sn="8.66164" a="114.837" fwhm="0.0646612" res="11994.1" algo="Sum"/><pk mz="775.59508585" i="1768.81" sn="7.80132" a="81.9159" fwhm="0.0659037" res="11768.6" algo="Sum"/><pk mz="775.65136912" i="1187.37" sn="5.23693" a="59.5271" fwhm="0.0575328" res="13481.9" algo="Sum"/><pk mz="776.06079937" i="602.532" sn="2.66059" a="45.9616" fwhm="0.08119" res="9558.57" algo="Sum"/><pk mz="776.55862455" i="2495.49" sn="11.0203" a="182.307" fwhm="0.0806918" res="9623.76" algo="Sum"/><pk mz="776.65476216" i="991.235" sn="4.37844" a="35.9949" fwhm="0.0439658" res="17665" algo="Sum"/><pk mz="776.68476409" i="882.965" sn="3.90074" a="40.1396" fwhm="0.0659506" res="11776.8" algo="Sum"/><pk mz="776.74746941" i="829.132" sn="3.66396" a="24.5436" fwhm="0.0439682" res="17666.1" algo="Sum"/><pk mz="776.77035858" i="735.538" sn="3.25066" a="15.8733" fwhm="0.0397112" res="19560.5" algo="Sum"/><pk mz="777.05182077" i="909.089" sn="4.02412" a="54.9358" fwhm="0.0626298" res="12407.1" algo="Sum"/><pk mz="777.55475853" i="2087.53" sn="9.24055" a="195.797" fwhm="0.0681346" res="11412" algo="Sum"/><pk mz="777.63780957" i="768.713" sn="3.40346" a="15.6565" fwhm="0.0274562" res="28322.9" algo="Sum"/><pk mz="777.66714719" i="723.157" sn="3.20205" a="18.6733" fwhm="0.0329958" res="23568.6" algo="Sum"/><pk mz="777.70010773" i="719.419" sn="3.18601" a="24.1876" fwhm="0.049445" res="15728.6" algo="Sum"/><pk mz="778.05140434" i="1236.76" sn="5.48097" a="79.7225" fwhm="0.0535333" res="14534" algo="Sum"/><pk mz="778.53308755" i="11933" sn="52.8857" a="641.439" fwhm="0.0427794" res="18198.8" algo="Sum"/><pk mz="778.66672808" i="1089.1" sn="4.82973" a="55.4017" fwhm="0.0715361" res="10884.9" algo="Sum"/><pk mz="778.72602907" i="796.579" sn="3.53352" a="8.62743" fwhm="0.011006" res="70754.7" algo="Sum"/><pk mz="778.74023844" i="808.245" sn="3.58549" a="12.9936" fwhm="0.0281882" res="27626.5" algo="Sum"/><pk mz="778.75865129" i="860.063" sn="3.81556" a="30.227" fwhm="0.0495283" res="15723.5" algo="Sum"/><pk mz="779.06323494" i="1356.29" sn="6.02679" a="88.3169" fwhm="0.0546206" res="14263.2" algo="Sum"/><pk mz="779.14755798" i="641.997" sn="2.85237" a="41.1043" fwhm="0.058612" res="13293.3" algo="Sum"/><pk mz="779.53811432" i="6484.96" sn="28.8135" a="312.351" fwhm="0.0490767" res="15884.1" algo="Sum"/><pk mz="779.59854322" i="4488.24" sn="19.9471" a="215.026" fwhm="0.054218" res="14379" algo="Sum"/><pk mz="779.67028790" i="846.14" sn="3.7617" a="26.1315" fwhm="0.0294932" res="26435.6" algo="Sum"/><pk mz="779.69063789" i="832.643" sn="3.70206" a="27.9619" fwhm="0.042418" res="18381.1" algo="Sum"/><pk mz="780.06827129" i="1528.19" sn="6.79836" a="116.672" fwhm="0.0731358" res="10666" algo="Sum"/><pk mz="780.16157629" i="658.773" sn="2.93063" a="46.2798" fwhm="0.0863603" res="9033.8" algo="Sum"/><pk mz="780.23330888" i="615.7" sn="2.7392" a="21.6115" fwhm="0.0459299" res="16987.5" algo="Sum"/><pk mz="780.54908975" i="601360" sn="2677.9" a="15711.1" fwhm="0.0223838" res="34871.1" algo="Sum"/><pk mz="780.82805309" i="794.411" sn="3.53795" a="37.2859" fwhm="0.0441459" res="17687.5" algo="Sum"/><pk mz="781.05021515" i="11135.3" sn="49.5826" a="532.763" fwhm="0.0370767" res="21065.8" algo="Sum"/><pk mz="781.15898905" i="793.525" sn="3.53374" a="12.8398" fwhm="0.0165349" res="47243.1" algo="Sum"/><pk mz="781.18293039" i="799.443" sn="3.56048" a="34.3517" fwhm="0.0584959" res="13354.5" algo="Sum"/><pk mz="781.55229414" i="263246" sn="1173.03" a="8229.81" fwhm="0.0275666" res="28351.4" algo="Sum"/><pk mz="782.05702476" i="9343.51" sn="41.6658" a="395.6" fwhm="0.0361994" res="21604.2" algo="Sum"/><pk mz="782.15858209" i="723.78" sn="3.2285" a="18.174" fwhm="0.0330909" res="23636.7" algo="Sum"/><pk mz="782.18332940" i="675.546" sn="3.0136" a="17.7213" fwhm="0.0330915" res="23637" algo="Sum"/><pk mz="782.45364999" i="885.174" sn="3.95212" a="14.284" fwhm="0.0165485" res="47282.4" algo="Sum"/><pk mz="782.56289464" i="332092" sn="1483.24" a="10668.7" fwhm="0.0267632" res="29240.3" algo="Sum"/><pk mz="782.81016690" i="805.16" sn="3.59593" a="28.3279" fwhm="0.0404816" res="19337.4" algo="Sum"/><pk mz="782.84013798" i="704.401" sn="3.14593" a="21.926" fwhm="0.0441405" res="17735.2" algo="Sum"/><pk mz="783.06277038" i="3980.2" sn="17.7844" a="231.818" fwhm="0.0407693" res="19207.2" algo="Sum"/><pk mz="783.17441567" i="620.227" sn="2.77128" a="38.3895" fwhm="0.0799518" res="9795.58" algo="Sum"/><pk mz="783.56679328" i="136216" sn="610.498" a="5011.51" fwhm="0.0320178" res="24472.9" algo="Sum"/><pk mz="784.07125403" i="3216.23" sn="14.4217" a="169.558" fwhm="0.0419432" res="18693.6" algo="Sum"/><pk mz="784.44191564" i="624.164" sn="2.80728" a="30.1046" fwhm="0.0626715" res="12516.7" algo="Sum"/><pk mz="784.57776050" i="118569" sn="533.218" a="4731.08" fwhm="0.0339063" res="23139.6" algo="Sum"/><pk mz="784.76317584" i="919.508" sn="4.13512" a="32.664" fwhm="0.048385" res="16219.2" algo="Sum"/><pk mz="784.85387909" i="610.58" sn="2.74584" a="36.5602" fwhm="0.0557652" res="14074.3" algo="Sum"/><pk mz="785.07773765" i="1692.03" sn="7.61371" a="133.789" fwhm="0.05863" res="13390.4" algo="Sum"/><pk mz="785.58235772" i="47891.4" sn="216.349" a="1978.06" fwhm="0.0374345" res="20985.5" algo="Sum"/><pk mz="785.64778407" i="14551.4" sn="65.736" a="625.141" fwhm="0.0456308" res="17217.5" algo="Sum"/><pk mz="786.06364144" i="905.993" sn="4.09696" a="54.2592" fwhm="0.0646" res="12168.2" algo="Sum"/><pk mz="786.50152748" i="3051.73" sn="13.8074" a="154.75" fwhm="0.0531131" res="14808.1" algo="Sum"/><pk mz="786.59609215" i="197571" sn="893.899" a="6655.46" fwhm="0.0293201" res="26827.9" algo="Sum"/><pk mz="787.06380325" i="957.056" sn="4.33294" a="74.8378" fwhm="0.0740955" res="10622.3" algo="Sum"/><pk mz="787.51087446" i="1690.1" sn="7.66" a="65.1174" fwhm="0.0472629" res="16662.4" algo="Sum"/><pk mz="787.59942553" i="90972" sn="412.31" a="3493.59" fwhm="0.0333794" res="23595.4" algo="Sum"/><pk mz="787.66284392" i="16103.6" sn="72.9859" a="686.085" fwhm="0.0462522" res="17029.7" algo="Sum"/><pk mz="788.06484317" i="1073.54" sn="4.87128" a="82.261" fwhm="0.0606998" res="12983" algo="Sum"/><pk mz="788.55355864" i="8387.94" sn="38.0771" a="343.54" fwhm="0.0400716" res="19678.6" algo="Sum"/><pk mz="788.60542900" i="35069.6" sn="159.199" a="1597.15" fwhm="0.0396391" res="19894.6" algo="Sum"/><pk mz="788.66527837" i="8590.08" sn="39.0051" a="378.925" fwhm="0.0437458" res="18028.3" algo="Sum"/><pk mz="788.76497139" i="833.433" sn="3.78467" a="21.3327" fwhm="0.0332304" res="23736.2" algo="Sum"/><pk mz="789.04043476" i="1406.18" sn="6.38911" a="77.6965" fwhm="0.0448032" res="17611.3" algo="Sum"/><pk mz="789.55317651" i="4748.62" sn="21.5842" a="247.313" fwhm="0.0549879" res="14358.7" algo="Sum"/><pk mz="789.61105785" i="11111.9" sn="50.5155" a="504.274" fwhm="0.0425028" res="18577.9" algo="Sum"/><pk mz="789.66998655" i="3112.26" sn="14.1513" a="175.641" fwhm="0.0494537" res="15967.9" algo="Sum"/><pk mz="790.04522854" i="1376.25" sn="6.26427" a="77.3596" fwhm="0.0518649" res="15232.8" algo="Sum"/><pk mz="790.56501355" i="11598.4" sn="52.7941" a="655.209" fwhm="0.0552328" res="14313.3" algo="Sum"/><pk mz="790.67965133" i="1641.05" sn="7.46932" a="73.5908" fwhm="0.0579589" res="13642.1" algo="Sum"/><pk mz="790.77008634" i="644.798" sn="2.9359" a="17.1035" fwhm="0.0502023" res="15751.7" algo="Sum"/><pk mz="791.05404596" i="1064.32" sn="4.85039" a="70.3163" fwhm="0.061855" res="12788.8" algo="Sum"/><pk mz="791.56731595" i="6264.45" sn="28.5774" a="356.013" fwhm="0.0591955" res="13372.1" algo="Sum"/><pk mz="792.05126342" i="1402.76" sn="6.42331" a="95.3274" fwhm="0.0557666" res="14203" algo="Sum"/><pk mz="792.55117217" i="11270.9" sn="51.6247" a="482.545" fwhm="0.0474279" res="16710.7" algo="Sum"/><pk mz="792.67513838" i="974.628" sn="4.46659" a="20.5545" fwhm="0.0222083" res="35692.7" algo="Sum"/><pk mz="792.68795183" i="937.424" sn="4.29635" a="34.4682" fwhm="0.0764025" res="10375.2" algo="Sum"/><pk mz="792.73309845" i="838.232" sn="3.84257" a="25.1323" fwhm="0.0444185" res="17846.9" algo="Sum"/><pk mz="793.04997687" i="6404.7" sn="29.4058" a="289.117" fwhm="0.0360864" res="21976.4" algo="Sum"/><pk mz="793.55336406" i="13055.3" sn="59.9574" a="616.152" fwhm="0.0489472" res="16212.4" algo="Sum"/><pk mz="793.69498846" i="665.831" sn="3.05968" a="23.3893" fwhm="0.0500011" res="15873.5" algo="Sum"/><pk mz="794.05662677" i="7674.95" sn="35.3321" a="354.06" fwhm="0.0377461" res="21036.8" algo="Sum"/><pk mz="794.56305085" i="23220.5" sn="106.931" a="947.687" fwhm="0.0481288" res="16509.1" algo="Sum"/><pk mz="794.75524516" i="660.605" sn="3.04395" a="23.2754" fwhm="0.0500347" res="15884.1" algo="Sum"/><pk mz="795.06455449" i="10904.5" sn="50.2595" a="505.325" fwhm="0.0371952" res="21375.5" algo="Sum"/><pk mz="795.56902124" i="14548.8" sn="67.1114" a="649.126" fwhm="0.0524079" res="15180.3" algo="Sum"/><pk mz="796.07168428" i="5921.47" sn="27.3128" a="304.243" fwhm="0.041951" res="18976.2" algo="Sum"/><pk mz="796.41160607" i="714.307" sn="3.29571" a="37.3947" fwhm="0.054545" res="14601" algo="Sum"/><pk mz="796.52100990" i="95516" sn="440.892" a="3507.78" fwhm="0.0331345" res="24039.1" algo="Sum"/><pk mz="797.07887613" i="2300.87" sn="10.6253" a="143.754" fwhm="0.0507447" res="15707.6" algo="Sum"/><pk mz="797.15670747" i="633.529" sn="2.9264" a="26.7725" fwhm="0.0450055" res="17712.4" algo="Sum"/><pk mz="797.52429269" i="44261" sn="204.748" a="1774.35" fwhm="0.0363595" res="21934.4" algo="Sum"/><pk mz="798.08816448" i="1223.93" sn="5.66592" a="84.3415" fwhm="0.0832601" res="9585.48" algo="Sum"/><pk mz="798.15636003" i="608.764" sn="2.81837" a="25.3057" fwhm="0.0684905" res="11653.5" algo="Sum"/><pk mz="798.41023951" i="745.484" sn="3.46477" a="42.2846" fwhm="0.0584056" res="13670.1" algo="Sum"/><pk mz="798.53161255" i="38833.3" sn="180.522" a="1794.54" fwhm="0.0404398" res="19746.2" algo="Sum"/><pk mz="798.77134168" i="603.422" sn="2.80547" a="15.7722" fwhm="0.0328133" res="24342.9" algo="Sum"/><pk mz="799.06742531" i="869.106" sn="4.04232" a="71.8738" fwhm="0.0798878" res="10002.4" algo="Sum"/><pk mz="799.53618437" i="15442.3" sn="71.9987" a="759.171" fwhm="0.0438181" res="18246.7" algo="Sum"/><pk mz="799.66344302" i="5718.42" sn="26.662" a="288.904" fwhm="0.0447007" res="17889.3" algo="Sum"/><pk mz="800.07062451" i="862.266" sn="4.02255" a="58.2535" fwhm="0.0684815" res="11683" algo="Sum"/><pk mz="800.53859112" i="7067.76" sn="33.0669" a="384.5" fwhm="0.0487491" res="16421.6" algo="Sum"/><pk mz="800.66665519" i="3521.8" sn="16.4769" a="191.868" fwhm="0.0502418" res="15936.3" algo="Sum"/><pk mz="801.04686746" i="856.569" sn="4.01082" a="41.0731" fwhm="0.0476421" res="16813.8" algo="Sum"/><pk mz="801.08916823" i="847.417" sn="3.96864" a="43.7545" fwhm="0.0569498" res="14066.6" algo="Sum"/><pk mz="801.54216490" i="3214.69" sn="15.073" a="194.295" fwhm="0.0543259" res="14754.3" algo="Sum"/><pk mz="801.67902234" i="6155.33" sn="28.8612" a="303.762" fwhm="0.0428554" res="18706.6" algo="Sum"/><pk mz="802.04571249" i="1097.25" sn="5.14864" a="58.5971" fwhm="0.0512743" res="15642.3" algo="Sum"/><pk mz="802.09919139" i="912.354" sn="4.28204" a="57.0595" fwhm="0.061083" res="13131.3" algo="Sum"/><pk mz="802.53251967" i="13866.7" sn="65.1241" a="745.807" fwhm="0.0426025" res="18837.7" algo="Sum"/><pk mz="802.68408078" i="3485.21" sn="16.3704" a="194.758" fwhm="0.0501404" res="16008.7" algo="Sum"/><pk mz="803.05292239" i="1531.06" sn="7.19889" a="74.124" fwhm="0.053083" res="15128.3" algo="Sum"/><pk mz="803.53744066" i="7251.65" sn="34.1155" a="348.535" fwhm="0.0464712" res="17291.1" algo="Sum"/><pk mz="803.68495097" i="1505.45" sn="7.08521" a="85.0726" fwhm="0.0674846" res="11909.2" algo="Sum"/><pk mz="804.05631391" i="1292.25" sn="6.08349" a="75.3826" fwhm="0.0578704" res="13894.1" algo="Sum"/><pk mz="804.54726751" i="138428" sn="652.01" a="5177.61" fwhm="0.031665" res="25408.1" algo="Sum"/><pk mz="804.67335594" i="1521.94" sn="7.17026" a="79.7193" fwhm="0.0523361" res="15375.1" algo="Sum"/><pk mz="805.04994956" i="4574.78" sn="21.5653" a="226.727" fwhm="0.0372136" res="21633.2" algo="Sum"/><pk mz="805.55066441" i="69822.5" sn="329.255" a="2757.97" fwhm="0.0348927" res="23086.5" algo="Sum"/><pk mz="806.05702961" i="4405.87" sn="20.814" a="234.722" fwhm="0.0412096" res="19559.9" algo="Sum"/><pk mz="806.44390719" i="725.927" sn="3.4306" a="35.5927" fwhm="0.0568199" res="14193" algo="Sum"/><pk mz="806.56319426" i="185874" sn="878.58" a="6760.72" fwhm="0.030809" res="26179.5" algo="Sum"/><pk mz="807.06531847" i="6486.36" sn="30.7364" a="339.839" fwhm="0.0417516" res="19330.2" algo="Sum"/><pk mz="807.56719113" i="91386.6" sn="433.278" a="3587.73" fwhm="0.0337972" res="23894.5" algo="Sum"/><pk mz="807.62702029" i="10299.2" sn="48.839" a="398.694" fwhm="0.0429265" res="18814.2" algo="Sum"/><pk mz="808.07467665" i="5660.74" sn="26.8926" a="239.437" fwhm="0.0477122" res="16936.5" algo="Sum"/><pk mz="808.44286702" i="781.976" sn="3.71499" a="32.4431" fwhm="0.0579216" res="13957.5" algo="Sum"/><pk mz="808.57843193" i="229158" sn="1089.21" a="7978.84" fwhm="0.0289824" res="27899" algo="Sum"/><pk mz="809.08307911" i="3645.22" sn="17.3682" a="254.789" fwhm="0.0637918" res="12683.2" algo="Sum"/><pk mz="809.58199260" i="102507" sn="488.865" a="3999.3" fwhm="0.0332761" res="24329.2" algo="Sum"/><pk mz="809.64467599" i="13640.7" sn="65.0675" a="553.705" fwhm="0.0449289" res="18020.6" algo="Sum"/><pk mz="809.78087342" i="645.891" sn="3.0815" a="19.5741" fwhm="0.039282" res="20614.5" algo="Sum"/><pk mz="810.09078299" i="1704.8" sn="8.13384" a="132.774" fwhm="0.061073" res="13264.3" algo="Sum"/><pk mz="810.43562841" i="603.68" sn="2.88199" a="20.2309" fwhm="0.0487636" res="16619.7" algo="Sum"/><pk mz="810.59332563" i="91556.9" sn="437.358" a="3560.71" fwhm="0.0353107" res="22956.1" algo="Sum"/><pk mz="811.08123888" i="790.066" sn="3.77538" a="23.33" fwhm="0.0380715" res="21304.1" algo="Sum"/><pk mz="811.10371150" i="784.932" sn="3.75122" a="25.2825" fwhm="0.0393139" res="20631.5" algo="Sum"/><pk mz="811.17312489" i="615.303" sn="2.94084" a="21.8905" fwhm="0.0505485" res="16047.4" algo="Sum"/><pk mz="811.59815210" i="38926.7" sn="186.359" a="1651.92" fwhm="0.039323" res="20639.3" algo="Sum"/><pk mz="811.66332535" i="18170.1" sn="86.9971" a="781.43" fwhm="0.0455502" res="17819.1" algo="Sum"/><pk mz="812.07205998" i="677.957" sn="3.2471" a="28.7544" fwhm="0.056196" res="14450.7" algo="Sum"/><pk mz="812.09954567" i="622.638" sn="2.98247" a="18.0334" fwhm="0.0296434" res="27395.7" algo="Sum"/><pk mz="812.38580488" i="619.749" sn="2.97238" a="31.9509" fwhm="0.060971" res="13324.1" algo="Sum"/><pk mz="812.60848218" i="28040.8" sn="134.514" a="1258.23" fwhm="0.0411336" res="19755.4" algo="Sum"/><pk mz="812.66538809" i="10151.4" sn="48.7055" a="430.01" fwhm="0.0453074" res="17936.7" algo="Sum"/><pk mz="813.04122524" i="718.192" sn="3.44708" a="32.669" fwhm="0.0588883" res="13806.5" algo="Sum"/><pk mz="813.08306145" i="680.148" sn="3.26453" a="43.2788" fwhm="0.0759169" res="10710.2" algo="Sum"/><pk mz="813.55219435" i="2364.31" sn="11.3829" a="118.145" fwhm="0.0496571" res="16383.4" algo="Sum"/><pk mz="813.61391620" i="11889.6" sn="57.2443" a="549.749" fwhm="0.0461439" res="17632.1" algo="Sum"/><pk mz="813.67953845" i="25858.6" sn="124.501" a="1121.38" fwhm="0.039352" res="20677" algo="Sum"/><pk mz="814.04759174" i="779.083" sn="3.75308" a="28.0163" fwhm="0.0455035" res="17889.8" algo="Sum"/><pk mz="814.07640702" i="671.788" sn="3.23654" a="14.4342" fwhm="0.0225061" res="36171.4" algo="Sum"/><pk mz="814.08951035" i="669.71" sn="3.22671" a="17.2068" fwhm="0.0337597" res="24114.2" algo="Sum"/><pk mz="814.38399008" i="691.944" sn="3.33925" a="39.9384" fwhm="0.0529356" res="15384.4" algo="Sum"/><pk mz="814.56229808" i="5969.06" sn="28.8218" a="294.112" fwhm="0.0710477" res="11465" algo="Sum"/><pk mz="814.62027283" i="5561.52" sn="26.854" a="235.717" fwhm="0.0617398" res="13194.4" algo="Sum"/><pk mz="814.68334051" i="13546" sn="65.4073" a="620.24" fwhm="0.0414083" res="19674.4" algo="Sum"/><pk mz="815.05089753" i="989.724" sn="4.78308" a="54.8465" fwhm="0.0611567" res="13327.2" algo="Sum"/><pk mz="815.55707268" i="3846.13" sn="18.6549" a="269.861" fwhm="0.0703571" res="11591.7" algo="Sum"/><pk mz="815.62595491" i="2415.53" sn="11.7161" a="96.6184" fwhm="0.0563189" res="14482.3" algo="Sum"/><pk mz="815.69273876" i="10729.5" sn="52.0413" a="499.761" fwhm="0.0417621" res="19531.9" algo="Sum"/><pk mz="816.05813887" i="972.844" sn="4.72745" a="62.3021" fwhm="0.0541665" res="15065.7" algo="Sum"/><pk mz="816.10842680" i="705.875" sn="3.43024" a="36.2324" fwhm="0.0616468" res="13238.5" algo="Sum"/><pk mz="816.58128049" i="9036.89" sn="43.932" a="564.553" fwhm="0.0517582" res="15776.8" algo="Sum"/><pk mz="816.69729653" i="5017.32" sn="24.3956" a="258.518" fwhm="0.0453571" res="18005.9" algo="Sum"/><pk mz="817.05425168" i="1398.38" sn="6.80211" a="81.7548" fwhm="0.0502227" res="16268.6" algo="Sum"/><pk mz="817.58289819" i="4844.89" sn="23.5918" a="350.529" fwhm="0.064159" res="12743.1" algo="Sum"/><pk mz="817.70132875" i="1724.57" sn="8.39973" a="107.37" fwhm="0.0634526" res="12886.8" algo="Sum"/><pk mz="818.05794040" i="1624.45" sn="7.92014" a="89.0326" fwhm="0.0503358" res="16252" algo="Sum"/><pk mz="818.50816355" i="2962.05" sn="14.4483" a="142.913" fwhm="0.0499295" res="16393.3" algo="Sum"/><pk mz="818.56753567" i="7536.04" sn="36.7652" a="313.687" fwhm="0.0471559" res="17358.7" algo="Sum"/><pk mz="818.69584114" i="1032.17" sn="5.03705" a="26.6581" fwhm="0.033855" res="24182.4" algo="Sum"/><pk mz="818.77049739" i="611.431" sn="2.98413" a="29.7883" fwhm="0.0626578" res="13067.3" algo="Sum"/><pk mz="819.06577417" i="3608.91" sn="17.6187" a="186.564" fwhm="0.041175" res="19892.3" algo="Sum"/><pk mz="819.51391034" i="1663.38" sn="8.12404" a="64.2842" fwhm="0.0435799" res="18804.9" algo="Sum"/><pk mz="819.57108024" i="5801.1" sn="28.3382" a="266.236" fwhm="0.0522712" res="15679.2" algo="Sum"/><pk mz="820.07246039" i="2743.95" sn="13.4243" a="170.248" fwhm="0.048464" res="16921.3" algo="Sum"/><pk mz="820.52096989" i="25970.6" sn="127.123" a="1145.8" fwhm="0.0384515" res="21339.1" algo="Sum"/><pk mz="820.57602376" i="6478.23" sn="31.7105" a="225.852" fwhm="0.0508409" res="16140.1" algo="Sum"/><pk mz="820.76666661" i="619.69" sn="3.03526" a="31.4554" fwhm="0.054243" res="15131.3" algo="Sum"/><pk mz="821.08237249" i="2286.45" sn="11.2096" a="100.634" fwhm="0.0466796" res="17589.8" algo="Sum"/><pk mz="821.52459930" i="12550.8" sn="61.5781" a="577.905" fwhm="0.0405713" res="20248.9" algo="Sum"/><pk mz="821.58493920" i="4026.86" sn="19.7609" a="167.18" fwhm="0.0565244" res="14535" algo="Sum"/><pk mz="821.64038590" i="4214.08" sn="20.6841" a="232.103" fwhm="0.0600593" res="13680.5" algo="Sum"/><pk mz="822.11315765" i="1381.53" sn="6.80833" a="63.8324" fwhm="0.0493298" res="16665.6" algo="Sum"/><pk mz="822.53450719" i="20085.6" sn="99.1096" a="1042.93" fwhm="0.0423049" res="19443" algo="Sum"/><pk mz="822.63542908" i="3663.85" sn="18.0848" a="238.989" fwhm="0.0747284" res="11008.3" algo="Sum"/><pk mz="823.12573764" i="938.827" sn="4.64293" a="59.5068" fwhm="0.0607222" res="13555.6" algo="Sum"/><pk mz="823.53848913" i="9458" sn="46.8248" a="463.353" fwhm="0.0436358" res="18873" algo="Sum"/><pk mz="823.60872851" i="2865.41" sn="14.1893" a="89.2763" fwhm="0.0452749" res="18191.3" algo="Sum"/><pk mz="823.65890508" i="4412.1" sn="21.8531" a="259.508" fwhm="0.068058" res="12102.3" algo="Sum"/><pk mz="824.55128504" i="35612.4" sn="177.255" a="1644.18" fwhm="0.0385797" res="21372.7" algo="Sum"/><pk mz="824.65978698" i="3002.44" sn="14.9488" a="160.059" fwhm="0.0632528" res="13037.5" algo="Sum"/><pk mz="825.55519894" i="17267.4" sn="86.1575" a="790.836" fwhm="0.0401448" res="20564.4" algo="Sum"/><pk mz="825.61280863" i="2681.81" sn="13.3831" a="100.387" fwhm="0.0519901" res="15880.2" algo="Sum"/><pk mz="825.66437791" i="1772.27" sn="8.84382" a="103.437" fwhm="0.0575602" res="14344.4" algo="Sum"/><pk mz="826.55696561" i="9617.05" sn="48.1672" a="546.517" fwhm="0.0494443" res="16716.9" algo="Sum"/><pk mz="826.67917138" i="1608.25" sn="8.05682" a="97.9843" fwhm="0.0785774" res="10520.6" algo="Sum"/><pk mz="827.56003614" i="3929.81" sn="19.7185" a="239.487" fwhm="0.0548243" res="15094.8" algo="Sum"/><pk mz="827.69372640" i="1745.43" sn="8.75959" a="104.618" fwhm="0.068798" res="12030.8" algo="Sum"/><pk mz="828.54731703" i="75773.3" sn="381.918" a="3172.04" fwhm="0.0353628" res="23429.9" algo="Sum"/><pk mz="828.69039118" i="1617.99" sn="8.15509" a="107.302" fwhm="0.0851922" res="9727.3" algo="Sum"/><pk mz="829.05975136" i="763.683" sn="3.85178" a="51.0608" fwhm="0.0688462" res="12042.2" algo="Sum"/><pk mz="829.55052830" i="39314.5" sn="198.885" a="1704.86" fwhm="0.0375427" res="22096.2" algo="Sum"/><pk mz="829.70026351" i="1323.72" sn="6.69648" a="113.687" fwhm="0.0671292" res="12359.8" algo="Sum"/><pk mz="830.06557010" i="725.595" sn="3.67628" a="49.3319" fwhm="0.0594569" res="13960.8" algo="Sum"/><pk mz="830.55996955" i="34738.1" sn="176.562" a="1587.24" fwhm="0.0392377" res="21167.4" algo="Sum"/><pk mz="830.66789417" i="1189.65" sn="6.0466" a="37.9701" fwhm="0.0397852" res="20878.8" algo="Sum"/><pk mz="831.06572455" i="1097.58" sn="5.58746" a="62.3926" fwhm="0.0660478" res="12582.8" algo="Sum"/><pk mz="831.56491381" i="15272.6" sn="77.8065" a="727.72" fwhm="0.0409776" res="20293.2" algo="Sum"/><pk mz="831.62433709" i="2915.15" sn="14.8514" a="130.611" fwhm="0.0487228" res="17068.5" algo="Sum"/><pk mz="832.07405852" i="1002.53" sn="5.11168" a="51.5403" fwhm="0.0540695" res="15389" algo="Sum"/><pk mz="832.57805863" i="62827.3" sn="320.642" a="2653.54" fwhm="0.0358058" res="23252.6" algo="Sum"/><pk mz="833.08574071" i="1057.35" sn="5.40386" a="56.077" fwhm="0.0683839" res="12182.5" algo="Sum"/><pk mz="833.58172409" i="30956.8" sn="158.312" a="1336.22" fwhm="0.0386492" res="21567.9" algo="Sum"/><pk mz="833.64592980" i="11385.8" sn="58.2313" a="512.951" fwhm="0.0484684" res="17199.8" algo="Sum"/><pk mz="834.09690987" i="811.158" sn="4.15369" a="42.7274" fwhm="0.0544842" res="15309" algo="Sum"/><pk mz="834.59355784" i="45114" sn="231.167" a="1985.49" fwhm="0.0386635" res="21586.1" algo="Sum"/><pk mz="835.59791420" i="21858.2" sn="112.265" a="987.097" fwhm="0.0407786" res="20491.1" algo="Sum"/><pk mz="835.66136721" i="16563.9" sn="85.093" a="715.5" fwhm="0.0428579" res="19498.4" algo="Sum"/><pk mz="836.60594163" i="11419.9" sn="58.7859" a="507.424" fwhm="0.0461663" res="18121.6" algo="Sum"/><pk mz="836.66491947" i="8843.58" sn="45.5335" a="403.761" fwhm="0.053105" res="15754.9" algo="Sum"/><pk mz="837.61363648" i="4916.47" sn="25.4319" a="225.373" fwhm="0.051661" res="16213.6" algo="Sum"/><pk mz="837.67383622" i="6755.44" sn="34.9517" a="328.7" fwhm="0.0455088" res="18406.9" algo="Sum"/><pk mz="838.50585211" i="10799.8" sn="55.9988" a="540.943" fwhm="0.0410389" res="20432" algo="Sum"/><pk mz="838.62236938" i="3029.13" sn="15.714" a="157.909" fwhm="0.0659607" res="12714" algo="Sum"/><pk mz="838.67913450" i="3170.54" sn="16.4504" a="155.135" fwhm="0.0585122" res="14333.4" algo="Sum"/><pk mz="839.50928451" i="5365.99" sn="27.9678" a="256.316" fwhm="0.0417774" res="20094.8" algo="Sum"/><pk mz="839.63044190" i="1967.31" sn="10.2579" a="110.79" fwhm="0.0694176" res="12095.4" algo="Sum"/><pk mz="839.68473714" i="1480.15" sn="7.7186" a="77.314" fwhm="0.0604372" res="13893.5" algo="Sum"/><pk mz="840.51151497" i="6858.53" sn="35.8726" a="359.997" fwhm="0.0490708" res="17128.6" algo="Sum"/><pk mz="840.58176672" i="2507.18" sn="13.1167" a="120.983" fwhm="0.0686049" res="12252.5" algo="Sum"/><pk mz="841.51576306" i="2981.7" sn="15.6787" a="181.59" fwhm="0.0541387" res="15543.7" algo="Sum"/><pk mz="841.58581875" i="1623.43" sn="8.53756" a="88.2361" fwhm="0.0715627" res="11760.1" algo="Sum"/><pk mz="841.63076988" i="1007.41" sn="5.2985" a="43.5458" fwhm="0.109294" res="7700.58" algo="Sum"/><pk mz="841.69469509" i="694.448" sn="3.65246" a="15.4802" fwhm="0.0228847" res="36779.8" algo="Sum"/><pk mz="841.71223577" i="685.74" sn="3.60666" a="26.6864" fwhm="0.0545585" res="15427.7" algo="Sum"/><pk mz="842.51905231" i="2626.05" sn="13.8415" a="152.384" fwhm="0.0609589" res="13821.1" algo="Sum"/><pk mz="842.59468908" i="2432.67" sn="12.8237" a="110.287" fwhm="0.0559127" res="15069.8" algo="Sum"/><pk mz="842.71064982" i="655.019" sn="3.45342" a="16.4832" fwhm="0.0343482" res="24534.4" algo="Sum"/><pk mz="843.52392098" i="1193" sn="6.3132" a="51.215" fwhm="0.052014" res="16217.2" algo="Sum"/><pk mz="843.57937072" i="1384.9" sn="7.3289" a="57.0109" fwhm="0.0572753" res="14728.5" algo="Sum"/><pk mz="843.59825340" i="1450.26" sn="7.6748" a="63.6933" fwhm="0.0473361" res="17821.4" algo="Sum"/><pk mz="844.52155282" i="15146.3" sn="80.3244" a="739.934" fwhm="0.0406839" res="20758.1" algo="Sum"/><pk mz="844.60955151" i="1935.86" sn="10.2664" a="96.167" fwhm="0.0696022" res="12134.8" algo="Sum"/><pk mz="845.52490766" i="8017.45" sn="42.6798" a="389.16" fwhm="0.0409517" res="20646.9" algo="Sum"/><pk mz="845.61034817" i="1132.1" sn="6.02659" a="67.4926" fwhm="0.062135" res="13609.2" algo="Sum"/><pk mz="846.53213945" i="7665.56" sn="40.9544" a="419.893" fwhm="0.046661" res="18142.2" algo="Sum"/><pk mz="846.62953135" i="1611.94" sn="8.61205" a="101.917" fwhm="0.0883139" res="9586.6" algo="Sum"/><pk mz="847.53683047" i="3597.16" sn="19.2692" a="203.633" fwhm="0.0509326" res="16640.3" algo="Sum"/><pk mz="847.59644498" i="1245.38" sn="6.6713" a="32.8004" fwhm="0.0344473" res="24605.6" algo="Sum"/><pk mz="848.54256031" i="21019.5" sn="113.021" a="1115.7" fwhm="0.0462331" res="18353.6" algo="Sum"/><pk mz="848.64417481" i="1624.76" sn="8.73807" a="106.982" fwhm="0.0760488" res="11159.2" algo="Sum"/><pk mz="849.54577602" i="10563.4" sn="56.9502" a="551.598" fwhm="0.0477207" res="17802.5" algo="Sum"/><pk mz="849.61805388" i="2379.05" sn="12.8277" a="103.365" fwhm="0.0632288" res="13437.2" algo="Sum"/><pk mz="850.55609642" i="9607.58" sn="52.0037" a="532.621" fwhm="0.0497688" res="17090.1" algo="Sum"/><pk mz="850.62115752" i="1796.8" sn="9.72726" a="57.2806" fwhm="0.0460119" res="18487" algo="Sum"/><pk mz="850.66420466" i="1610.79" sn="8.72174" a="77.6243" fwhm="0.0563034" res="15108.6" algo="Sum"/><pk mz="851.56106143" i="4058.77" sn="22.0624" a="227.712" fwhm="0.0552806" res="15404.3" algo="Sum"/><pk mz="851.63670792" i="2952.39" sn="16.0532" a="164.038" fwhm="0.0628744" res="13545" algo="Sum"/><pk mz="852.56505895" i="2548.55" sn="13.9206" a="153.183" fwhm="0.0721898" res="11810.1" algo="Sum"/><pk mz="852.64318579" i="1788.28" sn="9.77089" a="95.9472" fwhm="0.0805788" res="10581.5" algo="Sum"/><pk mz="853.56428168" i="1220.89" sn="6.68942" a="66.552" fwhm="0.0806599" res="10582.3" algo="Sum"/><pk mz="853.65104521" i="1562.73" sn="8.56528" a="106.464" fwhm="0.0798799" res="10686.7" algo="Sum"/><pk mz="854.48227481" i="1931.03" sn="10.632" a="102.178" fwhm="0.0511586" res="16702.6" algo="Sum"/><pk mz="854.56435690" i="4011.04" sn="22.0912" a="230.96" fwhm="0.047758" res="17893.6" algo="Sum"/><pk mz="854.65128245" i="1084.19" sn="5.97291" a="60.6726" fwhm="0.075417" res="11332.3" algo="Sum"/><pk mz="855.48621030" i="1000.79" sn="5.52931" a="48.0349" fwhm="0.0580931" res="14726.1" algo="Sum"/><pk mz="855.56787912" i="2216.02" sn="12.247" a="144.331" fwhm="0.0516147" res="16576" algo="Sum"/><pk mz="855.64546277" i="770.29" sn="4.25727" a="36.4459" fwhm="0.0634527" res="13484.8" algo="Sum"/><pk mz="856.48971457" i="1503.06" sn="8.33788" a="86.1384" fwhm="0.0615972" res="13904.7" algo="Sum"/><pk mz="856.57796521" i="20049.7" sn="111.243" a="921.231" fwhm="0.0401128" res="21354.2" algo="Sum"/><pk mz="857.50598818" i="891.93" sn="4.96116" a="51.8098" fwhm="0.0544735" res="15741.7" algo="Sum"/><pk mz="857.58249713" i="11384" sn="63.3296" a="579.562" fwhm="0.0419041" res="20465.3" algo="Sum"/><pk mz="858.59055522" i="7059.22" sn="39.4619" a="366.804" fwhm="0.0469112" res="18302.5" algo="Sum"/><pk mz="859.59496184" i="3093.25" sn="17.3616" a="164.042" fwhm="0.0490017" res="17542.2" algo="Sum"/><pk mz="860.51105840" i="805.442" sn="4.54278" a="51.3187" fwhm="0.0529037" res="16265.6" algo="Sum"/><pk mz="860.60689285" i="2313.21" sn="13.0468" a="135.95" fwhm="0.0602195" res="14291.2" algo="Sum"/><pk mz="861.52152440" i="808.467" sn="4.57824" a="49.6086" fwhm="0.0571177" res="15083.3" algo="Sum"/><pk mz="861.61112617" i="1190.58" sn="6.74237" a="75.9286" fwhm="0.0699878" res="12310.9" algo="Sum"/><pk mz="861.65920762" i="665.282" sn="3.76814" a="10.4668" fwhm="0.0173659" res="49617.9" algo="Sum"/><pk mz="861.67657894" i="656.243" sn="3.7172" a="30.8488" fwhm="0.0511038" res="16861.3" algo="Sum"/><pk mz="862.50660747" i="3146.04" sn="17.8632" a="198.213" fwhm="0.0505367" res="17066.9" algo="Sum"/><pk mz="862.61998047" i="1135.48" sn="6.44814" a="76.1736" fwhm="0.09028" res="9554.94" algo="Sum"/><pk mz="863.50960910" i="1720.04" sn="9.7906" a="93.8363" fwhm="0.0490523" res="17603.8" algo="Sum"/><pk mz="863.56894927" i="803.138" sn="4.57246" a="20.6408" fwhm="0.0317339" res="27212.9" algo="Sum"/><pk mz="863.61258152" i="847.735" sn="4.82688" a="62.7184" fwhm="0.0801973" res="10768.6" algo="Sum"/><pk mz="864.51421683" i="4618.59" sn="26.3523" a="285.876" fwhm="0.0473312" res="18265.2" algo="Sum"/><pk mz="864.63658668" i="967.488" sn="5.52199" a="41.7151" fwhm="0.0530527" res="16297.7" algo="Sum"/><pk mz="865.51606501" i="2431.27" sn="13.9092" a="144.695" fwhm="0.0552577" res="15663.3" algo="Sum"/><pk mz="865.58951897" i="841.163" sn="4.81322" a="43.7674" fwhm="0.0734765" res="11780.5" algo="Sum"/><pk mz="865.64702020" i="690.268" sn="3.95056" a="45.2322" fwhm="0.0712979" res="12141.3" algo="Sum"/><pk mz="866.53285998" i="5188.3" sn="29.7504" a="280.529" fwhm="0.0488511" res="17738.3" algo="Sum"/><pk mz="866.64661882" i="854.699" sn="4.90302" a="47.8854" fwhm="0.0728273" res="11900" algo="Sum"/><pk mz="867.53778720" i="2605.98" sn="14.9822" a="156.728" fwhm="0.052209" res="16616.6" algo="Sum"/><pk mz="867.60167749" i="896.066" sn="5.15282" a="43.6634" fwhm="0.051967" res="16695.2" algo="Sum"/><pk mz="867.66588472" i="666.722" sn="3.83486" a="45.6178" fwhm="0.0768726" res="11287.1" algo="Sum"/><pk mz="868.53820951" i="2488.2" sn="14.3903" a="151.767" fwhm="0.0559707" res="15517.7" algo="Sum"/><pk mz="868.60862774" i="938.75" sn="5.43055" a="44.2276" fwhm="0.0639316" res="13586.5" algo="Sum"/><pk mz="868.67366805" i="914.204" sn="5.28947" a="40.2131" fwhm="0.0628423" res="13823.1" algo="Sum"/><pk mz="869.54081359" i="1247.14" sn="7.2609" a="82.9166" fwhm="0.0670083" res="12976.6" algo="Sum"/><pk mz="869.60453712" i="744.679" sn="4.33655" a="23.7547" fwhm="0.0465222" res="18692.2" algo="Sum"/><pk mz="869.68664363" i="641.08" sn="3.73394" a="37.2625" fwhm="0.0826882" res="10517.7" algo="Sum"/><pk mz="870.54073386" i="1698.36" sn="9.94643" a="117.851" fwhm="0.0706657" res="12319.1" algo="Sum"/><pk mz="870.62450412" i="1047.61" sn="6.13622" a="56.5379" fwhm="0.0537535" res="16196.6" algo="Sum"/><pk mz="870.65077994" i="1041.56" sn="6.10068" a="31.0749" fwhm="0.0465504" res="18703.4" algo="Sum"/><pk mz="871.54449466" i="938.445" sn="5.52052" a="64.9775" fwhm="0.078678" res="11077.4" algo="Sum"/><pk mz="871.62233760" i="996.535" sn="5.86299" a="62.0816" fwhm="0.08815" res="9887.94" algo="Sum"/><pk mz="872.54571564" i="6191.28" sn="36.5892" a="372.972" fwhm="0.0504031" res="17311.4" algo="Sum"/><pk mz="872.64381636" i="1386.44" sn="8.19545" a="79.9478" fwhm="0.0630253" res="13845.9" algo="Sum"/><pk mz="873.54921958" i="3304.86" sn="19.6017" a="210.332" fwhm="0.0547097" res="15967" algo="Sum"/><pk mz="873.64350619" i="841" sn="4.98813" a="60.004" fwhm="0.0731674" res="11940.3" algo="Sum"/><pk mz="874.55408358" i="4046.99" sn="24.0633" a="234.613" fwhm="0.0486649" res="17971" algo="Sum"/><pk mz="874.66076161" i="1116.22" sn="6.63702" a="76.132" fwhm="0.0959572" res="9115.11" algo="Sum"/><pk mz="874.72181464" i="763.123" sn="4.53751" a="44.0826" fwhm="0.0524039" res="16691.9" algo="Sum"/><pk mz="875.55747817" i="1917.92" sn="11.4385" a="112.388" fwhm="0.0594463" res="14728.5" algo="Sum"/><pk mz="875.66439348" i="798.763" sn="4.76382" a="33.9284" fwhm="0.0553117" res="15831.5" algo="Sum"/><pk mz="875.72085751" i="601.826" sn="3.58948" a="30.4816" fwhm="0.0568007" res="15417.4" algo="Sum"/><pk mz="876.56574268" i="5122.39" sn="30.632" a="284.001" fwhm="0.0458853" res="19103.4" algo="Sum"/><pk mz="876.67846308" i="1194.81" sn="7.14586" a="76.8776" fwhm="0.086293" res="10159.3" algo="Sum"/><pk mz="877.56929071" i="2603.65" sn="15.6043" a="145.624" fwhm="0.0503999" res="17412.1" algo="Sum"/><pk mz="877.62813936" i="854.571" sn="5.12258" a="33.4032" fwhm="0.0525785" res="16691.8" algo="Sum"/><pk mz="877.68575390" i="869.977" sn="5.21579" a="37.4409" fwhm="0.0584221" res="15023.2" algo="Sum"/><pk mz="877.71452628" i="872.192" sn="5.22947" a="37.41" fwhm="0.0480858" res="18253.1" algo="Sum"/><pk mz="878.48510424" i="761.217" sn="4.57633" a="34.1829" fwhm="0.0494892" res="17751.1" algo="Sum"/><pk mz="878.57824114" i="1469.32" sn="8.83569" a="95.0314" fwhm="0.0740205" res="11869.4" algo="Sum"/><pk mz="878.62124469" i="849.425" sn="5.10836" a="31.7091" fwhm="0.0445776" res="19709.9" algo="Sum"/><pk mz="878.69601863" i="1153.02" sn="6.93501" a="81.1448" fwhm="0.08689" res="10112.7" algo="Sum"/><pk mz="879.49290982" i="611.845" sn="3.68883" a="30.7243" fwhm="0.0482383" res="18232.2" algo="Sum"/><pk mz="879.58102145" i="893.6" sn="5.38888" a="61.3317" fwhm="0.0778183" res="11303" algo="Sum"/><pk mz="879.63022986" i="624.854" sn="3.7687" a="18.7194" fwhm="0.0409411" res="21485.3" algo="Sum"/><pk mz="879.70189843" i="737.33" sn="4.44801" a="32.814" fwhm="0.0643375" res="13673.2" algo="Sum"/><pk mz="879.73162074" i="779.15" sn="4.70079" a="40.8719" fwhm="0.0597614" res="14720.7" algo="Sum"/><pk mz="880.49551170" i="888.24" sn="5.3714" a="55.9963" fwhm="0.0766094" res="11493.3" algo="Sum"/><pk mz="880.54384224" i="662.622" sn="4.00738" a="11.2684" fwhm="0.0175551" res="50158.8" algo="Sum"/><pk mz="880.58592842" i="808.807" sn="4.89173" a="46.2246" fwhm="0.0793862" res="11092.4" algo="Sum"/><pk mz="880.61204210" i="718.32" sn="4.34485" a="34.93" fwhm="0.0670511" res="13133.4" algo="Sum"/><pk mz="880.71053961" i="696.179" sn="4.21225" a="30.1741" fwhm="0.0643745" res="13681" algo="Sum"/><pk mz="880.73602891" i="707.361" sn="4.28031" a="28.0812" fwhm="0.045167" res="19499.6" algo="Sum"/><pk mz="881.49792854" i="751.834" sn="4.56032" a="62.2814" fwhm="0.100749" res="8749.44" algo="Sum"/><pk mz="881.58744786" i="663.319" sn="4.02452" a="26.6175" fwhm="0.0409354" res="21536" algo="Sum"/><pk mz="882.51220235" i="1247.21" sn="7.59776" a="79.9279" fwhm="0.0626737" res="14081.1" algo="Sum"/><pk mz="882.59456450" i="842.22" sn="5.13206" a="35.0666" fwhm="0.0585854" res="15065.1" algo="Sum"/><pk mz="882.62148398" i="728.479" sn="4.43943" a="25.862" fwhm="0.0391646" res="22536.2" algo="Sum"/><pk mz="883.51512522" i="693.566" sn="4.24154" a="46.6554" fwhm="0.0748387" res="11805.6" algo="Sum"/><pk mz="883.59303350" i="613.027" sn="3.75005" a="28.9622" fwhm="0.0644806" res="13703.2" algo="Sum"/><pk mz="884.51623245" i="763.137" sn="4.68743" a="42.8965" fwhm="0.0640776" res="13803.8" algo="Sum"/><pk mz="884.60184567" i="984.331" sn="6.04726" a="97.1089" fwhm="0.125793" res="7032.19" algo="Sum"/><pk mz="885.54194589" i="917.546" sn="5.65503" a="63.005" fwhm="0.0725185" res="12211.3" algo="Sum"/><pk mz="885.60627607" i="733.361" sn="4.52033" a="22.7516" fwhm="0.0469481" res="18863.5" algo="Sum"/><pk mz="886.50677205" i="1951.04" sn="12.0722" a="100.916" fwhm="0.0578967" res="15311.9" algo="Sum"/><pk mz="886.61831431" i="823.279" sn="5.09535" a="30.0359" fwhm="0.048564" res="18256.7" algo="Sum"/><pk mz="886.63735785" i="845.331" sn="5.23213" a="32.6659" fwhm="0.0493973" res="17949.1" algo="Sum"/><pk mz="887.51390940" i="1172.62" sn="7.28611" a="75.1604" fwhm="0.0655313" res="13543.4" algo="Sum"/><pk mz="887.55704554" i="799.94" sn="4.97069" a="24.4928" fwhm="0.0735855" res="12061.6" algo="Sum"/><pk mz="888.51210618" i="1720.85" sn="10.7412" a="134.608" fwhm="0.0669709" res="13267.1" algo="Sum"/><pk mz="888.62790488" i="876.97" sn="5.47479" a="55.8833" fwhm="0.0695739" res="12772.4" algo="Sum"/><pk mz="889.51630876" i="1017.82" sn="6.37444" a="69.6249" fwhm="0.0665798" res="13360.2" algo="Sum"/><pk mz="889.56524097" i="657.958" sn="4.12084" a="27.3363" fwhm="0.0408956" res="21752.1" algo="Sum"/><pk mz="889.63195142" i="633.556" sn="3.96801" a="35.6947" fwhm="0.0743384" res="11967.3" algo="Sum"/><pk mz="890.53233679" i="1983.92" sn="12.4632" a="140.765" fwhm="0.058794" res="15146.6" algo="Sum"/><pk mz="890.63961151" i="753.737" sn="4.73506" a="51.1373" fwhm="0.0722744" res="12323" algo="Sum"/><pk mz="891.53755201" i="1170" sn="7.36729" a="70.958" fwhm="0.0610911" res="14593.6" algo="Sum"/><pk mz="891.59809551" i="719.402" sn="4.52996" a="31.9899" fwhm="0.0588834" res="15141.7" algo="Sum"/><pk mz="891.63020605" i="668.806" sn="4.2115" a="21.71" fwhm="0.0412194" res="21631.3" algo="Sum"/><pk mz="892.54653154" i="2026.85" sn="12.8027" a="129.321" fwhm="0.0654699" res="13632.9" algo="Sum"/><pk mz="892.67545009" i="619.823" sn="3.91636" a="27.4792" fwhm="0.058919" res="15150.9" algo="Sum"/><pk mz="893.55168251" i="1194.94" sn="7.56377" a="77.9104" fwhm="0.0763383" res="11705.2" algo="Sum"/><pk mz="893.61454822" i="1027.17" sn="6.50297" a="54.6993" fwhm="0.066409" res="13456.2" algo="Sum"/><pk mz="893.69309382" i="711.249" sn="4.50354" a="51.8453" fwhm="0.0825538" res="10825.6" algo="Sum"/><pk mz="894.55667897" i="1001.57" sn="6.35468" a="88.8786" fwhm="0.107886" res="8291.71" algo="Sum"/><pk mz="894.61612845" i="783.25" sn="4.97031" a="41.3021" fwhm="0.0633342" res="14125.3" algo="Sum"/><pk mz="894.69534933" i="706.468" sn="4.48387" a="52.1453" fwhm="0.0448004" res="19970.7" algo="Sum"/><pk mz="895.55281628" i="650.109" sn="4.13482" a="13.4853" fwhm="0.0236055" res="37938.3" algo="Sum"/><pk mz="895.56939155" i="622.607" sn="3.96009" a="16.9094" fwhm="0.0354088" res="25292.3" algo="Sum"/><pk mz="895.63205766" i="752.253" sn="4.78549" a="54.5631" fwhm="0.0871861" res="10272.7" algo="Sum"/><pk mz="895.70864461" i="636.713" sn="4.05144" a="35.6364" fwhm="0.0648079" res="13821" algo="Sum"/><pk mz="896.46682181" i="1213.81" sn="7.7551" a="62.5521" fwhm="0.0557067" res="16092.6" algo="Sum"/><pk mz="896.53791881" i="2085.23" sn="13.3251" a="127.261" fwhm="0.0532406" res="16839.4" algo="Sum"/><pk mz="896.64029023" i="800.206" sn="5.11492" a="54.2332" fwhm="0.0714527" res="12548.7" algo="Sum"/><pk mz="897.47095671" i="717.934" sn="4.60505" a="40.719" fwhm="0.0581901" res="15423.1" algo="Sum"/><pk mz="897.53961453" i="1151.67" sn="7.38874" a="69.5919" fwhm="0.0643277" res="13952.6" algo="Sum"/><pk mz="897.62774318" i="1194.78" sn="7.66752" a="80.0711" fwhm="0.0703481" res="12759.8" algo="Sum"/><pk mz="898.46913070" i="1109.95" sn="7.16105" a="70.6421" fwhm="0.0674697" res="13316.6" algo="Sum"/><pk mz="898.54891969" i="1231.34" sn="7.94626" a="74.4639" fwhm="0.0697398" res="12884.3" algo="Sum"/><pk mz="898.64643581" i="1078.29" sn="6.96087" a="93.3311" fwhm="0.0879713" res="10215.2" algo="Sum"/><pk mz="899.47143647" i="620.888" sn="4.02548" a="40.4125" fwhm="0.0650737" res="13822.4" algo="Sum"/><pk mz="899.55623393" i="700.006" sn="4.53963" a="47.6339" fwhm="0.0681018" res="13209" algo="Sum"/><pk mz="899.65465771" i="754.599" sn="4.89425" a="58.1947" fwhm="0.0807539" res="11140.7" algo="Sum"/><pk mz="900.48382843" i="626.856" sn="4.08244" a="41.5559" fwhm="0.0716217" res="12572.8" algo="Sum"/><pk mz="900.56657283" i="1841.05" sn="11.9914" a="129.228" fwhm="0.0526504" res="17104.7" algo="Sum"/><pk mz="900.67407743" i="998.187" sn="6.50251" a="66.587" fwhm="0.0782354" res="11512.4" algo="Sum"/><pk mz="901.57117569" i="1037.48" sn="6.78264" a="66.78" fwhm="0.0617971" res="14589.2" algo="Sum"/><pk mz="901.63352477" i="824.962" sn="5.39401" a="32.2304" fwhm="0.0592138" res="15226.8" algo="Sum"/><pk mz="901.67371531" i="754.792" sn="4.93563" a="36.9787" fwhm="0.0642681" res="14029.9" algo="Sum"/><pk mz="902.57977569" i="1003.02" sn="6.58428" a="82.781" fwhm="0.0811475" res="11122.7" algo="Sum"/><pk mz="902.69535042" i="747.912" sn="4.91129" a="45.1519" fwhm="0.0735224" res="12277.8" algo="Sum"/><pk mz="903.58831344" i="649.332" sn="4.27919" a="33.196" fwhm="0.074305" res="12160.5" algo="Sum"/><pk mz="903.64701166" i="919.965" sn="6.06279" a="72.2832" fwhm="0.0645304" res="14003.4" algo="Sum"/><pk mz="904.59629352" i="682.061" sn="4.50887" a="24.6865" fwhm="0.0533798" res="16946.4" algo="Sum"/><pk mz="904.65714855" i="744.328" sn="4.92067" a="53.6038" fwhm="0.0986933" res="9166.35" algo="Sum"/><pk mz="905.66583059" i="633.642" sn="4.2014" a="42.4694" fwhm="0.0825138" res="10975.9" algo="Sum"/><pk mz="906.49848573" i="1414.21" sn="9.40923" a="91.3084" fwhm="0.0584402" res="15511.5" algo="Sum"/><pk mz="907.51047362" i="962.959" sn="6.42404" a="75.3964" fwhm="0.0722538" res="12560" algo="Sum"/><pk mz="907.69848100" i="915.623" sn="6.10931" a="64.9961" fwhm="0.061704" res="14710.5" algo="Sum"/><pk mz="908.51025523" i="1125.72" sn="7.53347" a="77.1456" fwhm="0.0776924" res="11693.7" algo="Sum"/><pk mz="908.70135151" i="699.855" sn="4.68469" a="43.2804" fwhm="0.0844833" res="10756" algo="Sum"/><pk mz="909.54155694" i="1591.75" sn="10.6803" a="101.336" fwhm="0.0613491" res="14825.7" algo="Sum"/><pk mz="910.54199683" i="1081.47" sn="7.27671" a="56.7077" fwhm="0.0752964" res="12092.8" algo="Sum"/><pk mz="911.55444826" i="652.443" sn="4.39987" a="31.2062" fwhm="0.0654924" res="13918.5" algo="Sum"/><pk mz="912.51461351" i="698.834" sn="4.72839" a="46.0534" fwhm="0.0679683" res="13425.6" algo="Sum"/><pk mz="913.62075543" i="1083.06" sn="7.3541" a="67.6538" fwhm="0.0607088" res="15049.2" algo="Sum"/><pk mz="914.53770288" i="922.632" sn="6.28703" a="68.5903" fwhm="0.0820354" res="11148.1" algo="Sum"/><pk mz="914.62538831" i="964.751" sn="6.5758" a="68.9318" fwhm="0.0541482" res="16891.1" algo="Sum"/><pk mz="916.52695487" i="1743.8" sn="11.9734" a="113.608" fwhm="0.0587653" res="15596.4" algo="Sum"/><pk mz="917.53211046" i="931.103" sn="6.41686" a="62.1359" fwhm="0.0655171" res="14004.5" algo="Sum"/><pk mz="918.54093972" i="940.088" sn="6.50219" a="58.5822" fwhm="0.0752026" res="12214.2" algo="Sum"/><pk mz="920.60020649" i="658.72" sn="4.58628" a="49.3567" fwhm="0.0656609" res="14020.5" algo="Sum"/><pk mz="922.47374379" i="685.639" sn="4.80143" a="48.1719" fwhm="0.0691338" res="13343.3" algo="Sum"/><pk mz="924.48987060" i="819.956" sn="5.78294" a="40.0542" fwhm="0.0554611" res="16669.2" algo="Sum"/><pk mz="924.56676608" i="835.203" sn="5.89078" a="67.9839" fwhm="0.0729609" res="12672.1" algo="Sum"/><pk mz="925.50772939" i="664.045" sn="4.69744" a="43.36" fwhm="0.0725604" res="12755" algo="Sum"/><pk mz="926.50594213" i="701.076" sn="4.97193" a="55.0782" fwhm="0.0566547" res="16353.6" algo="Sum"/><pk mz="929.60733753" i="701.913" sn="5.02798" a="50.0944" fwhm="0.0875115" res="10622.7" algo="Sum"/><pk mz="930.61407448" i="646.038" sn="4.64669" a="40.684" fwhm="0.0738527" res="12600.9" algo="Sum"/><pk mz="931.52290759" i="829.478" sn="5.98369" a="57.4052" fwhm="0.0652089" res="14285.2" algo="Sum"/><pk mz="932.51244045" i="849.551" sn="6.15171" a="69.3409" fwhm="0.0809551" res="11518.9" algo="Sum"/><pk mz="934.52243806" i="765.902" sn="5.58709" a="50.4442" fwhm="0.0796179" res="11737.6" algo="Sum"/><pk mz="940.53178932" i="612.735" sn="4.56939" a="48.8829" fwhm="0.0788482" res="11928.4" algo="Sum"/><pk mz="944.55557753" i="649.373" sn="4.92725" a="49.3385" fwhm="0.0927939" res="10179.1" algo="Sum"/><pk mz="963.58831900" i="775.245" sn="6.38872" a="48.2401" fwhm="0.0625941" res="15394.2" algo="Sum"/><pk mz="964.58497021" i="674.688" sn="5.5798" a="48.1024" fwhm="0.0670197" res="14392.6" algo="Sum"/><pk mz="1051.79532362" i="2956.39" sn="41.1568" a="168.136" fwhm="0.0487488" res="21575.8" algo="Sum"/><pk mz="1052.79885588" i="1967.89" sn="27.5324" a="110.481" fwhm="0.049581" res="21233.9" algo="Sum"/><pk mz="1053.79809387" i="1002.22" sn="14.0834" a="55.8318" fwhm="0.0516049" res="20420.5" algo="Sum"/><pk mz="1067.77988242" i="1259.69" sn="19.2258" a="83.3929" fwhm="0.0590263" res="18089.9" algo="Sum"/><pk mz="1068.78215778" i="847.498" sn="12.9712" a="52.5451" fwhm="0.0597435" res="17889.5" algo="Sum"/></ms_peaks><deconvolution_results/><annotation_list/><GMF_results/></ms_spectrum></DataAnalysis></analysis><checksums><DataAnalysis_checksum>c1e3b26408e95acc160b21196975df72</DataAnalysis_checksum></checksums></root>
