# Supplementary material for: Diagnosing Impaired Glucose Tolerance Using Direct Infusion Mass Spectrometry of Blood Plasma
Source: PLoS One. 2014 Sep 9;9(9):e105343. doi: 10.1371/journal.pone.0105343 (PMC4159123; doi:10.1371/journal.pone.0105343)
Supplement: Supporting Information S1 — Mass spectra of blood plasma metabolites obtained by direct infusion mass spectrometry (DIMS) of blood plasma samples from control subjects (n = 30) and patients with impaired glucose tolerance (n = 20). (ZIP) [file pone.0105343.s002.zip › Mass spectra/Sample 33.xml]

<root><fileinfo appname="Bruker Compass DataAnalysis" appversion="4.1.335.0" date="2014-06-18T12:20:42" type="DataAnalysisResults" typeversion="1.1" subtype="MS Spectrum"/><generalinfo organisation="" user="111" hostname="TRIFONOVA-PC" os="Windows 7"/><analysis name="C:\Users\Trifonova\Desktop\Mass spectra\Diabetes\Plasma Sample 333 ST PM 07022013.d\analysis.baf"><info><DateTime>2013-02-07T17:43:39+04:00</DateTime><method>Tune_pos_Standard.m</method><sample><![CDATA[Plasma Sample 333 ST PM 07022013]]></sample><comment><![CDATA[Sample 333. Diabetes. Human blood plasma after protein precipitation 50 fold in MeoH with 0.1% FA
]]></comment><operator>BDAL@DE</operator><instrument>maXis impact</instrument><instrument_serial_number>282001.00069</instrument_serial_number></info><DataAnalysis version="DataAnalysis 4.1.335.0" DataAnalysisResults=""><DataAnalysis_processing_parameters><find_compounds_chromatogram detect_version="3" detect_areamode="1" detect_areathresholdabs="0" detect_areathresholdrel="0" detect_intensitymode="1" detect_intensitythresholdabs="3000" detect_intensitythresholdrel="3" detect_sensitivity="0.333333" detect_skimratio="0" detect_smoothingwidth="3" detect_averageno="5" detect_averagemode="0" add_uv_or_ms_spectra="0" spectrum_load_mode="0" background_subtraction_mode="2" MS_peaksensmode2="1" MS_pc12="0.4" MS_pc22="4" MS_peaksens12="99" MS_peaksens22="99" MS_areamode2="2" MS_areathresholdabs2="1000" MS_areathresholdrel2="10" MS_intensitymode2="0" MS_intensitythresholdabs2="1000" MS_intensitythresholdrel2="10" MS_basesmoothmode2="1" MS_basesmoothpts2="8" MS_basesmoothmin2="12" MS_basesmoothforce2="0.1" MS_startendslope2="10" MS_valleyfilterused2="1" MS_valleyfilter2="10" MS_noisecorr2="0" UV_peaksensmode2="1" UV_pc12="0.4" UV_pc22="4" UV_peaksens12="99.9" UV_peaksens22="100" UV_areamode2="0" UV_areathresholdabs2="5" UV_areathresholdrel2="1" UV_intensitymode2="1" UV_intensitythresholdabs2="1" UV_intensitythresholdrel2="0.01" UV_basesmoothmode2="1" UV_basesmoothpts2="8" UV_basesmoothmin2="12" UV_basesmoothforce2="1" UV_startendslope2="10" UV_valleyfilterused2="1" UV_valleyfilter2="10" UV_noisecorr2="0" detect_delcmpdsinrng="1"/><auto_ms_n use_retention_time_window="0" retention_time_window="1" rt_unit="min" minimum_intensity_positive="1000" minimum_intensity_negative="1000" create_max_number_compounds="100000" spectrum_load_mode="0" background_type="0" create_auto_ms_n_traces="0" create_detailed_traces="0" merge_positive_negative_compounds="0" detect_delcmpdsinrng="1" detect_keep_cmpds_detectedneutralloss="0" add_uv_spectra="0" create_individual_MSMS_cmpds="0" advanced_precursor_determination="0"/><dissect_params dissect_addsmoothing="0" dissect_allow_wider_peaks="0" dissect_resolving_power="1" dissect_deletepeaksinrange="1" dissect_fullrange="1" dissect_cutoff="0.1" dissect_sensitivity="0.333333" dissect_maxoverlap="5" dissect_smoothwidth="1" spectrum_load_mode="0" add_uv_spectra="0"/><find_all_compounds min_time_points="20" min_correlation="0.7" background_type="0" load_spec_type="2" additional_smoothing="1" proteomics="1" chrom_sn_threshold="3" chrom_smoothingwidth="10" detect_delcmpdsinrng="1" add_MSMS_spectra="1"/><ms_peak_finder ms_peak_finder_type="3" ms_manually_use_peak_finder="1"><ms_peak_finder_apex minimum_intensity="100" peak_width="0.05" relative_threshold_base_peak="0.1" signal_to_noise="10"/><ms_peak_finder_centroid peak_width="1" signal_to_noise="1" relative_threshold_base_peak="2" minimum_intensity="100" centroid_percentage="80"/><ms_peak_finder_snap minimum_intensity="0" relative_threshold_base_peak="0" signal_to_noise="2" maximum_charge="12" quality_factor_threshold="0.9" number_of_patterns="500000" building_block_1="C 4.9384 N 1.3577 O 1.4773 S 0.0417 H 7.7583" building_block_2="" use_snap_2="1" add_detailed_results="0"/><ms_peak_finder_sumpeak minimum_intensity="100" peak_width="5" use_datapoints="1" sum_width="2" relative_threshold_base_peak="0.1" signal_to_noise="1" baseline_type="1" baseline_flatness="1" same_sumwidth_as_acquisition="1" use_resolution="0" res="10000" instrument_sum_width="2" use_sum_of_intensities="0"/><ms_peak_finder_ftms signal_to_noise="4" relative_threshold_base_peak="0.01" minimum_intensity="100" centroid_percentage="80" use_centroid="0"/></ms_peak_finder><deconvolution clear_prev_results="1" create_neutral_spectrum="0" incl_shifted_spectra="0" ret_residuals="0" incl_comp_details="0" show_comp_details="0" substance_class="1" extend_evelope="0" extend_before="1" extend_after="1" auto_apply="0"><deconvolution_detailed perf_deconv="1" rel_isotop_deconv="0" resolve_isotop="1" exclude_itraq_ions="1" abund_cutoff="2" envelope_cutoff="75" high_mass="4000" low_mass="250" mw_agreement="0" maximum_charge="10" max_charge_isotop="5" min_charge="1" min_peaks="3" precursor_deconv="0" max_components="10" adduct_ion_name="+H" adduct_ion_mass="1.00728" apply_min_max_mass_boundaries="0"/><deconvolution_detailed perf_deconv="1" rel_isotop_deconv="0" resolve_isotop="1" exclude_itraq_ions="1" abund_cutoff="2" envelope_cutoff="75" high_mass="3000" low_mass="100" mw_agreement="5" maximum_charge="3" max_charge_isotop="0" min_charge="1" min_peaks="3" precursor_deconv="0" max_components="10" adduct_ion_name="+H" adduct_ion_mass="1.00728" apply_min_max_mass_boundaries="0"/><deconvolution_detailed perf_deconv="1" rel_isotop_deconv="0" resolve_isotop="1" exclude_itraq_ions="1" abund_cutoff="0.5" envelope_cutoff="75" high_mass="2000" low_mass="50" mw_agreement="5" maximum_charge="3" max_charge_isotop="4" min_charge="1" min_peaks="3" precursor_deconv="0" max_components="10" adduct_ion_name="+H" adduct_ion_mass="1.00728" apply_min_max_mass_boundaries="0"/><deconvolution_detailed perf_deconv="1" rel_isotop_deconv="1" resolve_isotop="0" exclude_itraq_ions="0" abund_cutoff="10" envelope_cutoff="75" high_mass="100000" low_mass="5000" mw_agreement="5" maximum_charge="100" max_charge_isotop="0" min_charge="1" min_peaks="3" precursor_deconv="0" max_components="10" adduct_ion_name="+H" adduct_ion_mass="1.00728" apply_min_max_mass_boundaries="1"/><max_entropy_deconvolution adduct_ion_name="-H" adduct_ion_mass="-1.00783" low_mass="5000" high_mass="100000" spacint_out="0" resolving_power="10000" peak_width="0.3" width="1" maxentx="0"/></deconvolution><mascot_export globalchargelimit_apply="1" globalchargelimit="1+, 2+ and 3+" prefer_fullscan_deconvolution_results="1" deconvolution_export_type="2" msmssignals="50" threshold="100" mssignals_deconv="2" mssignals_non_deconv="20" normalize_msms="0" single_charged="0"/><process_parameters baseline_flatness="0.8" baseline_addchild="1" baseline_disableoriginal="0" baseline_usesamecolor="1" smoothing_algorithm="1" smoothing_width="0.2" smoothing_cycles="1" smoothing_addchild="1" smoothing_disableoriginal="0" smoothing_usesamecolor="1"/><process_parameters baseline_flatness="0.8" baseline_addchild="1" baseline_disableoriginal="0" baseline_usesamecolor="1" smoothing_algorithm="1" smoothing_width="0.2" smoothing_cycles="1" smoothing_addchild="1" smoothing_disableoriginal="0" smoothing_usesamecolor="1"/><display_params mass_precision="4" time_precision="1" structure_size="30" chrom_peak_label="Index"/><calibration_params calibration_range="0.05" calibration_listname="Samples Recalibration Diabetes" calibration_listgroupname="ESI" calibration_fit_mode="2" calibration_intensitythreshold="1000"/><calibration_params calibration_range="0.05" calibration_listname="Lockmass 1222" calibration_listgroupname="ESI" calibration_intensitythreshold="1000" calibration_lockmassmode="0"/><library_search_params del_prev_res="1"><library_search_basic_params accept_score="50" allowmasses_above="0" allowmasses_below="0" desired_score="900" increasedepth="0" maxnr_spectra="10" match_all="0" sort_by="1" include_precursor_spectra="1" skip_low_frgamnet_spectra="1" min_effective_score="500" minmatch_score="250" min_score="400"/><library_search_basic_params add_int_range="5" extended="1" locnorm="0" root="0" hwfstp="50" hwscdp="7" intrangefac="1.9" locnormeqfac="1" locnormfac="2" locnormwin="25" masdisint="20" minsrcint="100" minspepresrc="15" threshfstp="40" maskadducts="0" maskprecursor="0"/><library_search_libraries_params add_unid="0" srcparallel="0" libraries="" librariey_unidentified=""/><library_search_match_params chrgdeconv="0" collenerg="0" fragampl="1" instrtp="2" ionmeth="1" isolwidth="0" msmsstg="2" ms_vs_msms="4" pkwidth="0" polarity="4" psd="0" precion="0" prodion="0" rgtgaspress="0" rgtion="0" refl="0" trgtgas="0" trgtgaspress="0" trapdrv="1"/><library_search_basic_params add_confirm_mode="0"/><library_search_basic_params accepted_deviation="1" apply_rt_match="0" match_columnname="1" max_deviation="5"/></library_search_params><masslist_layout layout_columntypes="1 2 6 5 3 11 4 " layout_columnwidth="30 60 45 48 45 30 48 "/><cmpdlist_layout layout_columntypes="14 20 1 23 12 26 31 6 52 " layout_columnwidth="23 55 49 60 50 37 272 61 0 "/><cmpdlist_layout layout_columntypes="24 1 2 3 5 18 18 40 7 9 8 " layout_columnwidth="-1 -1 -1 -1 -1 -1 -1 -1 -1 -1 -1 "/><cmpdlist_layout layout_columntypes="6 0 5 3 4 2 12 14 10 11 " layout_columnwidth="-1 -1 -1 -1 -1 -1 -1 -1 -1 -1 "/><cmpdlist_layout layout_columntypes="15 14 6 5 43 11 1 2 17 7 8 9 10 4 3 39 40 41 42 16 18 19 25 20 21 22 23 24 31 26 27 28 29 30 37 32 33 34 35 36 " layout_columnwidth="-1 -1 -1 -1 -1 -1 -1 -1 -1 -1 -1 -1 -1 -1 -1 -1 -1 -1 -1 -1 -1 -1 -1 -1 -1 -1 -1 -1 -1 -1 -1 -1 -1 -1 -1 -1 -1 -1 -1 -1 "/><exclusion_masses/><xml_export_parameters export_detailed_information="0" export_peptide_database_query_information="1"/><smf1D_params max_nr_formulae="500" z="1" rdb_min="0" rdb_max="80" tolerance_ppm="5" tolerance_abs="2" tolerance_ppm_MSn="5" tolerance_abs_MSn="2" use_rel_tolerance="1" use_rel_tolerance_MSn="0" lower_bound_formula="" upper_bound_formula="" electron_configuration="2" electron_configuration_MSn="0" sigma_limit="0.02" sigma_limit_MSn="0.05" HC_Ratio_min="0" HC_Ratio_max="3" filtering="1" patternsearch="0" validate_formulae="1" filter_by_elementratio="1" estimate_carbon_count="1" relative_threshold_base_peak="10" delete_previous_results="1" filter_criteriy="0" adducts_positive_mode="'M+H' " adducts_negative_mode="'M-H' " collect_adducts="0"/><smf3D_params tolerance_neutralloss="2" intensitythresholdabs2="100" intensity_threshold_abs_msms="100" auto_filter="0" nr_explained_peaks="5" highlight_unexplained_peaks="0"/><uv_parameters rt_offset="0"/><target_screening delta_rt="1.5" threshold_sigma="0.05" detection_tolerance="5" identification_tolerance="5" use_tolerance_ppm="0" compound_database="C:\BDALSystemData\BuildingBlocks\TargetScreeningDataBase.csv" use_sampleinfo_xml="0" rt_range_start="0" rt_range_end="0" additional_smoothing="0" create_chromatogram_time_slices="1" rt_window_halfwidth="45" enable_BPC="1" evaluate_qualifier_ions="1" qualifier_ion_intensity_threshold="0" group_id="':' " lc_method_id=":" ms_method_id=":" matrix_id=":" useDB="0" sortanalytes="4"/><automatic_calibration automatic_calibration="0/0" automatic_calibration_use_spectrum_type="0/0" automatic_calibration_retain_data="0/0" automatic_calibration_perform_lockmass="0/0"/><target_screening_scoring threshold1_qualityfactor="0.05" threshold1_massaccuracy="10" threshold1_retentiontime="20" threshold2_retentiontime="40" use_tolerance_ppm="0"/></DataAnalysis_processing_parameters><ms_spectrum info="+MS, 0.2-0.7min #12-41" msmsinfo="All MS" polarity="+" scanmode="fullscan" seq_nr_start="12" seq_nr_end="41" spec_index="0" spec_nrs="12/13/14/15/16/17/18/19/20/21/22/23/24/25/26/27/28/29/30/31/32/33/34/35/36/37/38/39/40/41" rt="0.447675" rt_unit="min"><ms_peaks><pk mz="80.94791934" i="2676.83" sn="689.374" a="16.0769" fwhm="0.00535611" res="15113.2" algo="Sum"/><pk mz="82.94490823" i="2237.78" sn="571.852" a="14.2385" fwhm="0.00560892" res="14788" algo="Sum"/><pk mz="84.04434475" i="2239.04" sn="568.398" a="14.0598" fwhm="0.00558759" res="15041.3" algo="Sum"/><pk mz="84.08064446" i="2513.2" sn="637.868" a="15.6596" fwhm="0.00551548" res="15244.5" algo="Sum"/><pk mz="84.95967191" i="2158.64" sn="543.971" a="13.5405" fwhm="0.00538172" res="15786.7" algo="Sum"/><pk mz="85.02823009" i="1220.98" sn="307.503" a="6.61962" fwhm="0.0046502" res="18284.9" algo="Sum"/><pk mz="86.09632122" i="8922.28" sn="2234.91" a="53.4669" fwhm="0.00543753" res="15833.7" algo="Sum"/><pk mz="90.05496294" i="2981.42" sn="730.157" a="17.7418" fwhm="0.00538207" res="16732.4" algo="Sum"/><pk mz="90.97662632" i="32880.3" sn="8019.09" a="187.045" fwhm="0.00526951" res="17264.7" algo="Sum"/><pk mz="91.05439475" i="1068.37" sn="260.576" a="7.13163" fwhm="0.00555842" res="16381.4" algo="Sum"/><pk mz="93.05727186" i="5234.2" sn="1266.26" a="32.6245" fwhm="0.00576457" res="16143" algo="Sum"/><pk mz="94.06512263" i="11525.5" sn="2769.14" a="73.1994" fwhm="0.00560345" res="16787" algo="Sum"/><pk mz="96.92170274" i="34265.8" sn="8098.26" a="212.024" fwhm="0.00552817" res="17532.3" algo="Sum"/><pk mz="97.10128048" i="1433.57" sn="338.683" a="8.23158" fwhm="0.0052081" res="18644.3" algo="Sum"/><pk mz="98.91903063" i="15110.1" sn="3512.87" a="95.6419" fwhm="0.00586877" res="16855.2" algo="Sum"/><pk mz="98.99569651" i="1495.71" sn="347.425" a="10.2217" fwhm="0.00619884" res="15970" algo="Sum"/><pk mz="100.91699464" i="1043.65" sn="238.522" a="6.47142" fwhm="0.00566181" res="17824.2" algo="Sum"/><pk mz="101.00830999" i="1056.43" sn="241.189" a="6.17532" fwhm="0.00510205" res="19797.6" algo="Sum"/><pk mz="101.07094193" i="1034.6" sn="236.133" a="7.07812" fwhm="0.00592337" res="17063.1" algo="Sum"/><pk mz="102.05492351" i="2098.81" sn="476.464" a="15.1327" fwhm="0.00614022" res="16620.7" algo="Sum"/><pk mz="102.09150137" i="959.67" sn="217.804" a="6.54114" fwhm="0.00614686" res="16608.7" algo="Sum"/><pk mz="103.03903894" i="2278.73" sn="511.965" a="14.8416" fwhm="0.00614312" res="16773.1" algo="Sum"/><pk mz="103.05426815" i="2158.06" sn="484.878" a="15.2897" fwhm="0.00633329" res="16271.8" algo="Sum"/><pk mz="104.05303778" i="1674.55" sn="372.795" a="13.3484" fwhm="0.0066102" res="15741.3" algo="Sum"/><pk mz="104.10699146" i="9508.02" sn="2115.28" a="64.2883" fwhm="0.00603648" res="17246.3" algo="Sum"/><pk mz="104.99229741" i="10918.8" sn="2407.12" a="77.0113" fwhm="0.00599253" res="17520.5" algo="Sum"/><pk mz="106.06524707" i="1387.4" sn="303.657" a="10.0299" fwhm="0.00651835" res="16271.8" algo="Sum"/><pk mz="106.08629060" i="2360.41" sn="516.599" a="15.6961" fwhm="0.00576455" res="18403.2" algo="Sum"/><pk mz="106.95061897" i="11531.1" sn="2503.11" a="73.6074" fwhm="0.00590337" res="18116.9" algo="Sum"/><pk mz="107.04919744" i="1872.27" sn="406.363" a="13.1738" fwhm="0.00632876" res="16914.7" algo="Sum"/><pk mz="108.08084047" i="6861.04" sn="1474.95" a="46.8063" fwhm="0.00618686" res="17469.4" algo="Sum"/><pk mz="110.00869370" i="5545.46" sn="1150.94" a="35.9633" fwhm="0.0061324" res="17938.9" algo="Sum"/><pk mz="110.07138365" i="6080.22" sn="1261.1" a="41.7577" fwhm="0.00607891" res="18107.1" algo="Sum"/><pk mz="111.00982189" i="926.426" sn="189.525" a="7.63857" fwhm="0.00728384" res="15240.6" algo="Sum"/><pk mz="111.11667370" i="1750.24" sn="356.927" a="11.9253" fwhm="0.00607024" res="18305.1" algo="Sum"/><pk mz="112.00614623" i="856.661" sn="172.525" a="6.30475" fwhm="0.00655326" res="17091.7" algo="Sum"/><pk mz="112.89557992" i="39868.3" sn="7902.32" a="277.678" fwhm="0.00629495" res="17934.3" algo="Sum"/><pk mz="114.06621944" i="14143.8" sn="2764.1" a="100.33" fwhm="0.00639883" res="17826.1" algo="Sum"/><pk mz="114.09136469" i="5979.04" sn="1167.81" a="42.9712" fwhm="0.00631967" res="18053.4" algo="Sum"/><pk mz="114.89314339" i="18777.1" sn="3601.81" a="134.9" fwhm="0.00648256" res="17723.4" algo="Sum"/><pk mz="115.03690289" i="2672.36" sn="510.903" a="20.799" fwhm="0.0070066" res="16418.4" algo="Sum"/><pk mz="116.05315975" i="1832.71" sn="346.429" a="13.0254" fwhm="0.00673535" res="17230.5" algo="Sum"/><pk mz="116.07087300" i="21306.3" sn="4027.44" a="158.078" fwhm="0.0066378" res="17486.4" algo="Sum"/><pk mz="116.89122924" i="2146.69" sn="403.064" a="15.2839" fwhm="0.0063273" res="18474.1" algo="Sum"/><pk mz="116.99269039" i="1764.94" sn="330.708" a="14.2396" fwhm="0.00700349" res="16704.9" algo="Sum"/><pk mz="117.07414783" i="1289.86" sn="241.644" a="11.1051" fwhm="0.0073494" res="15929.8" algo="Sum"/><pk mz="118.06516208" i="1070.71" sn="198.444" a="9.38533" fwhm="0.00795606" res="14839.6" algo="Sum"/><pk mz="118.08668038" i="23471.1" sn="4349.7" a="167.779" fwhm="0.00649425" res="18183.3" algo="Sum"/><pk mz="119.01794453" i="1272.04" sn="233.492" a="10.8328" fwhm="0.00773838" res="15380.2" algo="Sum"/><pk mz="119.04990429" i="931.466" sn="170.978" a="7.52719" fwhm="0.00729578" res="16317.6" algo="Sum"/><pk mz="119.08959450" i="1391.97" sn="255.493" a="12.4603" fwhm="0.0079214" res="15033.9" algo="Sum"/><pk mz="120.00376002" i="4362.48" sn="787.271" a="30.6292" fwhm="0.00644574" res="18617.5" algo="Sum"/><pk mz="120.06623444" i="983.645" sn="177.42" a="7.79064" fwhm="0.00739972" res="16225.8" algo="Sum"/><pk mz="120.08131457" i="30868.6" sn="5567.62" a="226.174" fwhm="0.00661748" res="18146.1" algo="Sum"/><pk mz="120.96690106" i="1750.56" sn="310.866" a="12.0897" fwhm="0.00616174" res="19631.9" algo="Sum"/><pk mz="121.08474337" i="2842.69" sn="502.708" a="22.1066" fwhm="0.00690083" res="17546.4" algo="Sum"/><pk mz="122.92533689" i="6360.87" sn="1091.01" a="46.2375" fwhm="0.00669332" res="18365.4" algo="Sum"/><pk mz="123.04474121" i="1846.46" sn="316.134" a="13.9766" fwhm="0.00667168" res="18442.8" algo="Sum"/><pk mz="124.92378327" i="905.307" sn="149.998" a="7.00777" fwhm="0.00668746" res="18680.3" algo="Sum"/><pk mz="125.02209179" i="1665.06" sn="275.658" a="14.595" fwhm="0.00759199" res="16467.6" algo="Sum"/><pk mz="125.13348243" i="860.597" sn="142.054" a="6.45439" fwhm="0.00687828" res="18192.6" algo="Sum"/><pk mz="128.02041170" i="4523.94" sn="708.099" a="39.4181" fwhm="0.00742375" res="17244.7" algo="Sum"/><pk mz="128.06949396" i="2857.55" sn="446.678" a="24.7031" fwhm="0.00769688" res="16639.1" algo="Sum"/><pk mz="129.05527472" i="996.109" sn="152.826" a="6.46347" fwhm="0.00664045" res="19434.7" algo="Sum"/><pk mz="129.06712713" i="1179.02" sn="180.89" a="12.2636" fwhm="0.00895781" res="14408.3" algo="Sum"/><pk mz="130.05112506" i="23701.8" sn="3578.8" a="182.303" fwhm="0.00713764" res="18220.5" algo="Sum"/><pk mz="130.08758749" i="13166" sn="1987.22" a="110.422" fwhm="0.00718068" res="18116.3" algo="Sum"/><pk mz="130.16031914" i="6046.74" sn="911.31" a="51.495" fwhm="0.00774448" res="16806.8" algo="Sum"/><pk mz="131.05289569" i="2070.19" sn="305.345" a="23.9039" fwhm="0.00992225" res="13208" algo="Sum"/><pk mz="131.09026234" i="972.227" sn="143.217" a="10.5542" fwhm="0.00882218" res="14859.2" algo="Sum"/><pk mz="132.07834568" i="11571.6" sn="1653.36" a="103.857" fwhm="0.00777814" res="16980.7" algo="Sum"/><pk mz="132.10329541" i="11483.5" sn="1639.03" a="94.4694" fwhm="0.00742118" res="17800.9" algo="Sum"/><pk mz="132.98871959" i="2612.96" sn="364.743" a="23.2376" fwhm="0.00745431" res="17840.5" algo="Sum"/><pk mz="133.03365653" i="2037.02" sn="284.121" a="18.6607" fwhm="0.0082005" res="16222.6" algo="Sum"/><pk mz="133.10435822" i="1035.65" sn="144.193" a="14.8468" fwhm="0.0145745" res="9132.71" algo="Sum"/><pk mz="134.02037153" i="2855.79" sn="391.13" a="24.4865" fwhm="0.00802772" res="16694.7" algo="Sum"/><pk mz="135.00438369" i="36381.6" sn="4887.85" a="296.111" fwhm="0.00730202" res="18488.6" algo="Sum"/><pk mz="135.11824774" i="977.42" sn="131.302" a="7.96499" fwhm="0.00748058" res="18062.5" algo="Sum"/><pk mz="135.97882800" i="1061.54" sn="140.939" a="9.02088" fwhm="0.00792996" res="17147.5" algo="Sum"/><pk mz="136.00788927" i="1367.09" sn="181.509" a="11.1623" fwhm="0.00752889" res="18064.8" algo="Sum"/><pk mz="136.02293773" i="2543.9" sn="337.754" a="22.3572" fwhm="0.0078392" res="17351.6" algo="Sum"/><pk mz="136.04971022" i="8310.8" sn="1103.37" a="67.8366" fwhm="0.00753804" res="18048.4" algo="Sum"/><pk mz="136.07627793" i="9701.12" sn="1287.89" a="90.6188" fwhm="0.00852694" res="15958.4" algo="Sum"/><pk mz="137.06131572" i="3312.21" sn="433.25" a="35.1767" fwhm="0.00803123" res="17066" algo="Sum"/><pk mz="137.07753709" i="870.874" sn="113.886" a="10.2406" fwhm="0.0111951" res="12244.4" algo="Sum"/><pk mz="138.05445627" i="1723.68" sn="221.888" a="18.3247" fwhm="0.00807274" res="17101.3" algo="Sum"/><pk mz="138.90811464" i="4077.28" sn="518.139" a="32.9738" fwhm="0.00738468" res="18810.3" algo="Sum"/><pk mz="139.05189304" i="1141.64" sn="144.647" a="11.3558" fwhm="0.00927797" res="14987.3" algo="Sum"/><pk mz="140.06982121" i="10865.5" sn="1355.37" a="90.999" fwhm="0.00756909" res="18505.5" algo="Sum"/><pk mz="140.90518034" i="2626.08" sn="322.808" a="22.2226" fwhm="0.00773465" res="18217.4" algo="Sum"/><pk mz="141.09079891" i="975.39" sn="119.88" a="8.45264" fwhm="0.00720885" res="19571.9" algo="Sum"/><pk mz="143.01804542" i="1247.4" sn="148.842" a="10.8154" fwhm="0.008058" res="17748.6" algo="Sum"/><pk mz="143.03320315" i="983.625" sn="117.361" a="9.02651" fwhm="0.00815327" res="17543" algo="Sum"/><pk mz="144.08260627" i="1318.62" sn="153.826" a="11.4432" fwhm="0.00803396" res="17934.2" algo="Sum"/><pk mz="144.10371590" i="9328.89" sn="1087.68" a="83.3714" fwhm="0.00803575" res="17932.8" algo="Sum"/><pk mz="145.05108660" i="2378.77" sn="270.919" a="22.4112" fwhm="0.00810854" res="17888.7" algo="Sum"/><pk mz="146.03132384" i="1043.67" sn="116.675" a="9.86629" fwhm="0.00843495" res="17312.7" algo="Sum"/><pk mz="146.06191616" i="3754.96" sn="419.789" a="34.6681" fwhm="0.00827491" res="17651.2" algo="Sum"/><pk mz="146.11962638" i="876.13" sn="97.9393" a="8.89137" fwhm="0.00897501" res="16280.7" algo="Sum"/><pk mz="146.98355941" i="920.363" sn="101.023" a="9.00154" fwhm="0.00881616" res="16672.1" algo="Sum"/><pk mz="147.04598571" i="971.149" sn="106.602" a="9.69403" fwhm="0.00874793" res="16809.2" algo="Sum"/><pk mz="147.07823035" i="6938.57" sn="761.637" a="69.0717" fwhm="0.00796395" res="18468" algo="Sum"/><pk mz="147.11494548" i="5140.05" sn="564.216" a="50.2763" fwhm="0.0088225" res="16675" algo="Sum"/><pk mz="148.93711626" i="3049.29" sn="324.169" a="26.4199" fwhm="0.00788396" res="18891.2" algo="Sum"/><pk mz="148.96336761" i="867.448" sn="92.2183" a="9.11001" fwhm="0.00947939" res="15714.4" algo="Sum"/><pk mz="149.02409281" i="13136.9" sn="1395.51" a="136.782" fwhm="0.00936987" res="15904.6" algo="Sum"/><pk mz="149.06161685" i="1626.45" sn="172.715" a="16.5243" fwhm="0.00878111" res="16975.3" algo="Sum"/><pk mz="149.99448085" i="1057.99" sn="110.608" a="8.97224" fwhm="0.00766002" res="19581.5" algo="Sum"/><pk mz="150.01589592" i="3945.1" sn="412.489" a="36.9075" fwhm="0.00863464" res="17373.7" algo="Sum"/><pk mz="150.06040356" i="1568.7" sn="163.987" a="15.3259" fwhm="0.00881351" res="17026.2" algo="Sum"/><pk mz="150.93447090" i="939.133" sn="97.6003" a="8.98526" fwhm="0.00871822" res="17312.5" algo="Sum"/><pk mz="150.97877515" i="9975.96" sn="1036.63" a="91.372" fwhm="0.00815541" res="18512.7" algo="Sum"/><pk mz="151.04960645" i="3113.6" sn="323.51" a="31.2271" fwhm="0.00875644" res="17250.1" algo="Sum"/><pk mz="152.02425487" i="5208.91" sn="538.583" a="52.1813" fwhm="0.0119596" res="12711.4" algo="Sum"/><pk mz="154.06045538" i="918.307" sn="93.9626" a="9.6375" fwhm="0.00953039" res="16165.2" algo="Sum"/><pk mz="154.08596911" i="1392.87" sn="142.52" a="13.4582" fwhm="0.00830361" res="18556.5" algo="Sum"/><pk mz="154.88234457" i="1364.28" sn="138.644" a="12.875" fwhm="0.00889524" res="17411.8" algo="Sum"/><pk mz="154.97519091" i="990.427" sn="100.604" a="11.0255" fwhm="0.0101025" res="15340.3" algo="Sum"/><pk mz="156.04408447" i="2887.09" sn="286.65" a="28.6269" fwhm="0.00900037" res="17337.5" algo="Sum"/><pk mz="156.07874879" i="5261.17" sn="521.68" a="53.0015" fwhm="0.00898441" res="17372.2" algo="Sum"/><pk mz="156.87967238" i="996.053" sn="97.0477" a="9.14769" fwhm="0.00815677" res="19233.1" algo="Sum"/><pk mz="157.08497888" i="5215" sn="506.221" a="55.4773" fwhm="0.00896437" res="17523.3" algo="Sum"/><pk mz="158.09366230" i="1072.85" sn="101.833" a="14.7395" fwhm="0.0113975" res="13870.9" algo="Sum"/><pk mz="158.96591355" i="33953" sn="3168.59" a="304.622" fwhm="0.00821208" res="19357.6" algo="Sum"/><pk mz="159.00975255" i="1215.52" sn="113.351" a="20.9394" fwhm="0.013294" res="11961" algo="Sum"/><pk mz="159.04366921" i="13456" sn="1254.71" a="132.075" fwhm="0.00885034" res="17970.3" algo="Sum"/><pk mz="159.07831747" i="2379.61" sn="221.886" a="22.9544" fwhm="0.00876728" res="18144.6" algo="Sum"/><pk mz="159.09320489" i="994.81" sn="92.7607" a="10.7223" fwhm="0.0106645" res="14918.1" algo="Sum"/><pk mz="160.03714025" i="1412.98" sn="130.245" a="12.9158" fwhm="0.0097956" res="16337.7" algo="Sum"/><pk mz="160.04547587" i="1305.27" sn="120.316" a="12.2492" fwhm="0.010051" res="15923.3" algo="Sum"/><pk mz="160.06231749" i="1445.71" sn="133.262" a="15.0056" fwhm="0.00907395" res="17639.8" algo="Sum"/><pk mz="160.13506545" i="1057.76" sn="97.4995" a="10.0933" fwhm="0.00891494" res="17962.6" algo="Sum"/><pk mz="161.02181466" i="1132.79" sn="103.158" a="16.6729" fwhm="0.0114534" res="14058.9" algo="Sum"/><pk mz="161.13240743" i="1267.67" sn="115.429" a="15.3877" fwhm="0.0106164" res="15177.7" algo="Sum"/><pk mz="162.05224653" i="4537.94" sn="405.891" a="50.6523" fwhm="0.00953336" res="16998.4" algo="Sum"/><pk mz="162.11439635" i="69543.2" sn="6206.58" a="633.245" fwhm="0.00822591" res="19707.8" algo="Sum"/><pk mz="163.11970112" i="5940.59" sn="520.041" a="87.6653" fwhm="0.0139195" res="11718.8" algo="Sum"/><pk mz="164.03152922" i="3796.8" sn="329.398" a="38.2255" fwhm="0.00917495" res="17878.2" algo="Sum"/><pk mz="164.93216947" i="2154.3" sn="185.827" a="23.1824" fwhm="0.00961041" res="17161.8" algo="Sum"/><pk mz="164.99462159" i="1147.09" sn="98.9391" a="10.7236" fwhm="0.00897445" res="18384.9" algo="Sum"/><pk mz="165.01528646" i="13112.9" sn="1130.96" a="127.156" fwhm="0.00879682" res="18758.5" algo="Sum"/><pk mz="165.05641720" i="5304.24" sn="457.479" a="56.0549" fwhm="0.00943154" res="17500.5" algo="Sum"/><pk mz="165.99064325" i="2131.73" sn="183.132" a="21.6792" fwhm="0.00920815" res="18026.5" algo="Sum"/><pk mz="166.02792916" i="1697.33" sn="145.808" a="22.4717" fwhm="0.00987393" res="16814.8" algo="Sum"/><pk mz="166.08760894" i="17660.7" sn="1517.12" a="177.957" fwhm="0.00896487" res="18526.5" algo="Sum"/><pk mz="166.95267526" i="1593.7" sn="136.049" a="17.4676" fwhm="0.00907482" res="18397.4" algo="Sum"/><pk mz="167.09118748" i="1774.7" sn="151.497" a="19.5436" fwhm="0.00967086" res="17277.8" algo="Sum"/><pk mz="169.06004037" i="5421.2" sn="453.699" a="57.1041" fwhm="0.00888552" res="19026.5" algo="Sum"/><pk mz="169.09649442" i="2192.11" sn="183.258" a="30.294" fwhm="0.0100966" res="16747.8" algo="Sum"/><pk mz="169.98768542" i="2103.28" sn="172.458" a="20.606" fwhm="0.0088113" res="19292" algo="Sum"/><pk mz="170.03474369" i="1168.75" sn="95.6401" a="16.02" fwhm="0.0104058" res="16340.5" algo="Sum"/><pk mz="170.09582984" i="1043.08" sn="85.274" a="13.0738" fwhm="0.0115405" res="14739" algo="Sum"/><pk mz="171.10102323" i="1462.3" sn="117.652" a="16.1254" fwhm="0.00992539" res="17238.7" algo="Sum"/><pk mz="172.98142416" i="3151.08" sn="248.127" a="32.2607" fwhm="0.00913571" res="18934.6" algo="Sum"/><pk mz="173.08015706" i="8841.25" sn="696.178" a="90.5717" fwhm="0.00933361" res="18543.8" algo="Sum"/><pk mz="174.93969867" i="5988.28" sn="463.068" a="62.2495" fwhm="0.00937008" res="18670" algo="Sum"/><pk mz="175.03486614" i="8922.75" sn="689.972" a="101.277" fwhm="0.00951714" res="18391.6" algo="Sum"/><pk mz="175.12056784" i="14268.8" sn="1100.79" a="149.56" fwhm="0.00922792" res="18977.3" algo="Sum"/><pk mz="176.06763439" i="6689.25" sn="502.572" a="73.2993" fwhm="0.00986948" res="17839.6" algo="Sum"/><pk mz="176.12351557" i="1108.81" sn="83.0923" a="15.4488" fwhm="0.0127861" res="13774.6" algo="Sum"/><pk mz="177.02657943" i="2421.58" sn="176.853" a="26.5314" fwhm="0.00906307" res="19532.7" algo="Sum"/><pk mz="177.06247856" i="2149.8" sn="156.863" a="32.4222" fwhm="0.0117882" res="15020.3" algo="Sum"/><pk mz="178.02589055" i="1382.56" sn="99.0703" a="15.0674" fwhm="0.00917892" res="19395.1" algo="Sum"/><pk mz="178.06040030" i="1599.43" sn="114.611" a="20.5907" fwhm="0.0107315" res="16592.3" algo="Sum"/><pk mz="180.00499157" i="1579.24" sn="109.86" a="17.1949" fwhm="0.00989898" res="18184.2" algo="Sum"/><pk mz="180.98903906" i="1651.86" sn="112.498" a="17.9" fwhm="0.00965521" res="18745.2" algo="Sum"/><pk mz="181.08594533" i="1663.67" sn="113.298" a="23.7782" fwhm="0.0109323" res="16564.3" algo="Sum"/><pk mz="182.05914505" i="876.684" sn="58.8504" a="8.96997" fwhm="0.00956446" res="19035" algo="Sum"/><pk mz="182.08286105" i="3118.77" sn="209.111" a="36.4296" fwhm="0.0103576" res="17579.6" algo="Sum"/><pk mz="184.07484536" i="1268.98" sn="80.2243" a="14.0666" fwhm="0.0102358" res="17983.5" algo="Sum"/><pk mz="184.09591800" i="3593.09" sn="226.925" a="41.4053" fwhm="0.0101163" res="18197.9" algo="Sum"/><pk mz="185.03513802" i="1152.14" sn="71.2389" a="22.939" fwhm="0.0163991" res="11283.2" algo="Sum"/><pk mz="185.11632224" i="39289.5" sn="2428.91" a="408.471" fwhm="0.00920659" res="20106.9" algo="Sum"/><pk mz="186.11939405" i="3565.83" sn="218.26" a="42.7033" fwhm="0.0101759" res="18290.2" algo="Sum"/><pk mz="187.05928355" i="4774.5" sn="287.605" a="57.6552" fwhm="0.0105058" res="17805.3" algo="Sum"/><pk mz="188.07190571" i="23454.6" sn="1390.09" a="258.187" fwhm="0.00988283" res="19030.2" algo="Sum"/><pk mz="189.02162509" i="1529.65" sn="89.1127" a="23.4816" fwhm="0.0138295" res="13668" algo="Sum"/><pk mz="189.07505311" i="4828.42" sn="281.143" a="58.2541" fwhm="0.0105264" res="17962" algo="Sum"/><pk mz="189.13577609" i="1290.62" sn="74.9499" a="18.3938" fwhm="0.0116505" res="16234.2" algo="Sum"/><pk mz="190.91355845" i="1244.39" sn="68.3645" a="12.9373" fwhm="0.00932874" res="20465.1" algo="Sum"/><pk mz="191.01036718" i="1439.73" sn="78.7241" a="23.0181" fwhm="0.0180539" res="10580" algo="Sum"/><pk mz="191.04160698" i="26785" sn="1462.58" a="296.704" fwhm="0.00993256" res="19233.9" algo="Sum"/><pk mz="191.07708324" i="7214.76" sn="393.331" a="103.055" fwhm="0.0125533" res="15221.3" algo="Sum"/><pk mz="192.04276653" i="3015.09" sn="161.041" a="41.0924" fwhm="0.0119345" res="16091.4" algo="Sum"/><pk mz="192.96316974" i="1239.45" sn="65.0918" a="14.6893" fwhm="0.0104315" res="18498" algo="Sum"/><pk mz="196.86626010" i="6223.95" sn="307.041" a="69.7748" fwhm="0.00996118" res="19763.4" algo="Sum"/><pk mz="197.07995533" i="1499.73" sn="73.3987" a="16.603" fwhm="0.0102911" res="19150.4" algo="Sum"/><pk mz="197.10251038" i="1914.45" sn="93.6082" a="24.0836" fwhm="0.0119857" res="16444.8" algo="Sum"/><pk mz="198.08664932" i="1111.82" sn="53.2587" a="15.8319" fwhm="0.0134263" res="14753.6" algo="Sum"/><pk mz="198.86309824" i="5850.22" sn="276.99" a="67.005" fwhm="0.0104264" res="19073" algo="Sum"/><pk mz="200.04166088" i="3223.13" sn="149.893" a="37.6257" fwhm="0.0103269" res="19370.9" algo="Sum"/><pk mz="200.06991804" i="1043.75" sn="48.5402" a="13.3587" fwhm="0.0113081" res="17692.6" algo="Sum"/><pk mz="200.86044778" i="1983.02" sn="91.1159" a="22.1855" fwhm="0.0101437" res="19801.4" algo="Sum"/><pk mz="201.08971701" i="1103.09" sn="50.599" a="13.4396" fwhm="0.0113192" res="17765.3" algo="Sum"/><pk mz="201.18601333" i="2508.73" sn="115.062" a="31.5733" fwhm="0.010832" res="18573.2" algo="Sum"/><pk mz="202.03427372" i="1281.36" sn="58.1334" a="15.7888" fwhm="0.011183" res="18066.1" algo="Sum"/><pk mz="202.99151517" i="1518.61" sn="67.975" a="18.6553" fwhm="0.0100786" res="20140.8" algo="Sum"/><pk mz="203.05404287" i="488533" sn="21867.3" a="4298.82" fwhm="0.00792666" res="25616.6" algo="Sum"/><pk mz="204.05710441" i="29288.2" sn="1290.95" a="357.014" fwhm="0.0108805" res="18754.4" algo="Sum"/><pk mz="204.12404057" i="17566.7" sn="774.099" a="215.959" fwhm="0.0108985" res="18729.5" algo="Sum"/><pk mz="205.05817965" i="6186.16" sn="268.193" a="87.5554" fwhm="0.0120125" res="17070.4" algo="Sum"/><pk mz="205.09730580" i="4671.08" sn="202.252" a="81.7638" fwhm="0.0171953" res="11927.5" algo="Sum"/><pk mz="205.12642450" i="1968.16" sn="85.1505" a="30.5112" fwhm="0.0139149" res="14741.5" algo="Sum"/><pk mz="206.89470213" i="15232.2" sn="637.357" a="182.829" fwhm="0.0109163" res="18952.8" algo="Sum"/><pk mz="207.01500241" i="7864.74" sn="328.79" a="98.5454" fwhm="0.0109289" res="18942" algo="Sum"/><pk mz="207.05148881" i="1335.17" sn="55.8177" a="24.4642" fwhm="0.0151626" res="13655.4" algo="Sum"/><pk mz="207.11070960" i="879.668" sn="36.775" a="16.372" fwhm="0.0137732" res="15037.2" algo="Sum"/><pk mz="208.89164672" i="10468.5" sn="427.605" a="120.264" fwhm="0.0105091" res="19877.1" algo="Sum"/><pk mz="209.11632136" i="871.397" sn="35.5783" a="13.3857" fwhm="0.0120462" res="17359.5" algo="Sum"/><pk mz="210.05113856" i="2989.6" sn="120.582" a="39.4043" fwhm="0.0115844" res="18132.3" algo="Sum"/><pk mz="210.88875334" i="1642.86" sn="65.5396" a="21.3204" fwhm="0.0113911" res="18513.5" algo="Sum"/><pk mz="211.09455472" i="883.077" sn="35.1712" a="15.5123" fwhm="0.0127744" res="16524.8" algo="Sum"/><pk mz="212.83983143" i="2503.45" sn="95.7277" a="30.9981" fwhm="0.0113188" res="18804.1" algo="Sum"/><pk mz="213.00042445" i="3630.45" sn="137.838" a="48.1674" fwhm="0.0114926" res="18533.7" algo="Sum"/><pk mz="213.11039215" i="1078.59" sn="40.822" a="17.2057" fwhm="0.0128554" res="16577.5" algo="Sum"/><pk mz="213.14686115" i="1676.23" sn="63.3569" a="22.8146" fwhm="0.0116547" res="18288.4" algo="Sum"/><pk mz="214.25407600" i="965.832" sn="35.8155" a="11.109" fwhm="0.0103008" res="20799.7" algo="Sum"/><pk mz="214.83659179" i="2692.81" sn="98.3336" a="33.2549" fwhm="0.0107874" res="19915.5" algo="Sum"/><pk mz="215.01668541" i="2521.5" sn="91.9088" a="32.642" fwhm="0.0114901" res="18713.2" algo="Sum"/><pk mz="216.01588867" i="1064.72" sn="38.4474" a="14.7627" fwhm="0.0119726" res="18042.5" algo="Sum"/><pk mz="216.83392634" i="966.75" sn="34.4344" a="12.1116" fwhm="0.0111404" res="19463.8" algo="Sum"/><pk mz="216.92335101" i="56831.9" sn="2023.54" a="663.577" fwhm="0.0105804" res="20502.3" algo="Sum"/><pk mz="217.08225062" i="1493.92" sn="53.1882" a="17.4536" fwhm="0.0130105" res="16685.1" algo="Sum"/><pk mz="217.10545077" i="4096.36" sn="145.835" a="60.5878" fwhm="0.0116847" res="18580.4" algo="Sum"/><pk mz="217.92675462" i="1329.19" sn="46.8024" a="17.0391" fwhm="0.0114834" res="18977.5" algo="Sum"/><pk mz="218.13943476" i="1057.81" sn="37.2203" a="14.319" fwhm="0.011327" res="19258.3" algo="Sum"/><pk mz="218.92029544" i="18069" sn="626.891" a="226.228" fwhm="0.0112896" res="19391.3" algo="Sum"/><pk mz="219.02739141" i="347271" sn="12009.3" a="3463.4" fwhm="0.0089112" res="24578.9" algo="Sum"/><pk mz="219.08335658" i="3635.82" sn="125.474" a="63.4634" fwhm="0.0130912" res="16735.1" algo="Sum"/><pk mz="220.03050564" i="21916.1" sn="740.24" a="274.918" fwhm="0.0112773" res="19510.9" algo="Sum"/><pk mz="220.06695583" i="1643.9" sn="55.456" a="24.8" fwhm="0.0127585" res="17248.7" algo="Sum"/><pk mz="221.02584230" i="24954.7" sn="825.911" a="341.846" fwhm="0.0123484" res="17899.2" algo="Sum"/><pk mz="221.06357481" i="5684.66" sn="187.997" a="81.1536" fwhm="0.0112708" res="19613.9" algo="Sum"/><pk mz="221.17548401" i="4718.03" sn="155.823" a="63.8744" fwhm="0.0114393" res="19334.6" algo="Sum"/><pk mz="222.02912202" i="1760.12" sn="57.462" a="27.0038" fwhm="0.0136741" res="16237.3" algo="Sum"/><pk mz="222.18093731" i="1039.16" sn="33.9194" a="15.282" fwhm="0.0134208" res="16555" algo="Sum"/><pk mz="222.86825219" i="10092.8" sn="326.303" a="128.131" fwhm="0.0113506" res="19634.9" algo="Sum"/><pk mz="222.97240460" i="1098.56" sn="35.5005" a="15.9554" fwhm="0.012854" res="17346.6" algo="Sum"/><pk mz="223.09537808" i="1009.42" sn="32.6199" a="17.1864" fwhm="0.0142102" res="15699.7" algo="Sum"/><pk mz="223.16746471" i="1294.85" sn="41.8439" a="18.0154" fwhm="0.0109286" res="20420.5" algo="Sum"/><pk mz="224.86528221" i="6985.95" sn="221.057" a="92.837" fwhm="0.0115202" res="19519.3" algo="Sum"/><pk mz="225.03498915" i="25014.5" sn="791.285" a="319.115" fwhm="0.0116068" res="19388.2" algo="Sum"/><pk mz="225.11000629" i="1054.2" sn="33.3481" a="15.8962" fwhm="0.0122289" res="18408" algo="Sum"/><pk mz="226.04324662" i="3935.12" sn="122.56" a="64.1158" fwhm="0.0145319" res="15555" algo="Sum"/><pk mz="226.86257988" i="1513.82" sn="46.4061" a="19.6063" fwhm="0.0121449" res="18679.6" algo="Sum"/><pk mz="226.95180385" i="64072.2" sn="1958.56" a="788.292" fwhm="0.0109057" res="20810.5" algo="Sum"/><pk mz="227.07965742" i="2774.04" sn="84.4047" a="45.8424" fwhm="0.0133448" res="17016.3" algo="Sum"/><pk mz="227.12578533" i="2857.81" sn="86.8274" a="44.6132" fwhm="0.0125336" res="18121.3" algo="Sum"/><pk mz="227.95515798" i="2212.68" sn="65.826" a="31.7384" fwhm="0.012729" res="17908.3" algo="Sum"/><pk mz="228.26892476" i="2205.25" sn="65.325" a="28.7031" fwhm="0.0118632" res="19241.7" algo="Sum"/><pk mz="228.95612612" i="916.293" sn="26.7771" a="12.7967" fwhm="0.013146" res="17416.5" algo="Sum"/><pk mz="229.15498072" i="2159.49" sn="62.9182" a="37.2551" fwhm="0.0128103" res="17888.4" algo="Sum"/><pk mz="229.21660134" i="1606.56" sn="46.8082" a="23.0547" fwhm="0.012287" res="18655.3" algo="Sum"/><pk mz="230.24795173" i="2968.03" sn="85.3975" a="38.9419" fwhm="0.0124813" res="18447.5" algo="Sum"/><pk mz="230.93830102" i="906.789" sn="25.8121" a="12.6017" fwhm="0.0123034" res="18770.2" algo="Sum"/><pk mz="232.89672072" i="38037.1" sn="1059.73" a="480.419" fwhm="0.0112446" res="20711.8" algo="Sum"/><pk mz="233.00070855" i="5212.68" sn="145.212" a="73.1739" fwhm="0.0126116" res="18475.1" algo="Sum"/><pk mz="233.07851407" i="1292.05" sn="35.9922" a="24.2571" fwhm="0.0137573" res="16942.2" algo="Sum"/><pk mz="233.15079935" i="1369.46" sn="38.1478" a="20.3289" fwhm="0.0128101" res="18200.6" algo="Sum"/><pk mz="233.90100044" i="899.551" sn="24.7859" a="13.5065" fwhm="0.0128381" res="18219.3" algo="Sum"/><pk mz="234.89411438" i="14413.7" sn="390.327" a="193.446" fwhm="0.0122973" res="19101.3" algo="Sum"/><pk mz="234.98170684" i="2441.21" sn="66.0367" a="35.2512" fwhm="0.0126936" res="18511.8" algo="Sum"/><pk mz="235.08000674" i="959.453" sn="25.8985" a="16.4031" fwhm="0.0181816" res="12929.6" algo="Sum"/><pk mz="235.20339968" i="1175.17" sn="31.6571" a="16.9532" fwhm="0.0130885" res="17970.3" algo="Sum"/><pk mz="236.89276293" i="944.518" sn="24.8562" a="15.6738" fwhm="0.0136765" res="17321.1" algo="Sum"/><pk mz="236.99795866" i="1486.8" sn="39.0568" a="21.9663" fwhm="0.0124034" res="19107.5" algo="Sum"/><pk mz="237.10985495" i="879.032" sn="23.0875" a="14.2801" fwhm="0.0142011" res="16696.6" algo="Sum"/><pk mz="237.14847642" i="2987.69" sn="78.4708" a="45.4909" fwhm="0.0131493" res="18035" algo="Sum"/><pk mz="238.84172165" i="3291.32" sn="85.7622" a="46.1596" fwhm="0.0123391" res="19356.5" algo="Sum"/><pk mz="239.06387597" i="3026.04" sn="78.7751" a="41.7698" fwhm="0.0125869" res="18993.1" algo="Sum"/><pk mz="239.08903246" i="5936.84" sn="154.55" a="84.0191" fwhm="0.0126143" res="18953.8" algo="Sum"/><pk mz="239.14103716" i="1851.11" sn="48.1887" a="23.9675" fwhm="0.0159549" res="14988.5" algo="Sum"/><pk mz="239.16148505" i="2015.82" sn="52.4766" a="32.1781" fwhm="0.0141288" res="16927.2" algo="Sum"/><pk mz="240.23258602" i="867.397" sn="22.4424" a="13.0137" fwhm="0.0132195" res="18172.6" algo="Sum"/><pk mz="240.83881429" i="2586.32" sn="66.7068" a="36.3041" fwhm="0.0122454" res="19667.6" algo="Sum"/><pk mz="240.96711793" i="5871.54" sn="151.343" a="78.8393" fwhm="0.0123345" res="19536" algo="Sum"/><pk mz="241.00856985" i="3526.51" sn="90.8984" a="48.4228" fwhm="0.0125935" res="19137.6" algo="Sum"/><pk mz="241.02961598" i="1147.45" sn="29.5763" a="17.6392" fwhm="0.0142797" res="16879.2" algo="Sum"/><pk mz="241.15560450" i="2084.34" sn="53.7254" a="30.1986" fwhm="0.0133274" res="18094.7" algo="Sum"/><pk mz="242.01872638" i="903.88" sn="23.075" a="16.0837" fwhm="0.0160696" res="15060.7" algo="Sum"/><pk mz="242.92537430" i="23901.7" sn="601.576" a="317.806" fwhm="0.0120733" res="20120.9" algo="Sum"/><pk mz="243.00956852" i="949.907" sn="23.8513" a="20.7132" fwhm="0.0189911" res="12795.9" algo="Sum"/><pk mz="243.09909293" i="4470.89" sn="111.976" a="77.885" fwhm="0.0130672" res="18603.8" algo="Sum"/><pk mz="244.92453401" i="1887.93" sn="45.9112" a="28.4532" fwhm="0.0134869" res="18160.1" algo="Sum"/><pk mz="245.04568577" i="1131.82" sn="27.4172" a="17.7747" fwhm="0.0142019" res="17254.4" algo="Sum"/><pk mz="245.07860160" i="2878.84" sn="69.69" a="42.2325" fwhm="0.0132965" res="18431.8" algo="Sum"/><pk mz="247.13073551" i="993.63" sn="23.5204" a="17.3981" fwhm="0.0139232" res="17749.5" algo="Sum"/><pk mz="248.87015686" i="10651.2" sn="247.491" a="148.665" fwhm="0.0126622" res="19654.6" algo="Sum"/><pk mz="248.99898386" i="1024.21" sn="23.7914" a="14.5704" fwhm="0.0132664" res="18769.1" algo="Sum"/><pk mz="249.06056926" i="3511.19" sn="81.555" a="52.2121" fwhm="0.0136094" res="18300.7" algo="Sum"/><pk mz="249.09481526" i="1087.74" sn="25.2652" a="15.5909" fwhm="0.0174494" res="14275.3" algo="Sum"/><pk mz="249.10705784" i="1089.49" sn="25.3059" a="15.9936" fwhm="0.013799" res="18052.5" algo="Sum"/><pk mz="249.15633562" i="4308.77" sn="100.081" a="78.2688" fwhm="0.0155176" res="16056.4" algo="Sum"/><pk mz="249.18327327" i="1659.88" sn="38.5544" a="27.0713" fwhm="0.0163197" res="15268.9" algo="Sum"/><pk mz="249.21835723" i="1186.11" sn="27.5222" a="20.3663" fwhm="0.0144088" res="17296.3" algo="Sum"/><pk mz="250.17763393" i="4773.7" sn="109.173" a="73.6353" fwhm="0.0136857" res="18280.2" algo="Sum"/><pk mz="250.86778707" i="4915.63" sn="111.522" a="71.9551" fwhm="0.0133029" res="18858.1" algo="Sum"/><pk mz="250.91964374" i="1625.01" sn="36.8212" a="23.1827" fwhm="0.012559" res="19979.3" algo="Sum"/><pk mz="251.19790284" i="8822.57" sn="198.45" a="138.493" fwhm="0.0131063" res="19166.2" algo="Sum"/><pk mz="252.20138524" i="1417.37" sn="31.4458" a="21.8878" fwhm="0.0136414" res="18488" algo="Sum"/><pk mz="252.91690544" i="981.972" sn="21.5858" a="14.2415" fwhm="0.0129945" res="19463.4" algo="Sum"/><pk mz="253.14130111" i="1574.96" sn="34.5609" a="27.3211" fwhm="0.0185113" res="13675" algo="Sum"/><pk mz="254.82275676" i="5148.14" sn="110.565" a="79.6433" fwhm="0.0138431" res="18408" algo="Sum"/><pk mz="255.15588991" i="2921.41" sn="62.6675" a="52.9635" fwhm="0.0162943" res="15659.2" algo="Sum"/><pk mz="255.97744779" i="1568.42" sn="33.2965" a="23.1111" fwhm="0.0129886" res="19707.8" algo="Sum"/><pk mz="256.15555853" i="1085.51" sn="23.022" a="18.4764" fwhm="0.0149941" res="17083.8" algo="Sum"/><pk mz="256.29958801" i="15199.4" sn="321.498" a="220.777" fwhm="0.0131371" res="19509.6" algo="Sum"/><pk mz="256.81998412" i="6414.87" sn="134.673" a="98.1204" fwhm="0.0136897" res="18760.1" algo="Sum"/><pk mz="256.94085853" i="1419.22" sn="29.7797" a="21.9283" fwhm="0.0140631" res="18270.6" algo="Sum"/><pk mz="257.15155470" i="1744.6" sn="36.595" a="32.6978" fwhm="0.0139356" res="18452.9" algo="Sum"/><pk mz="257.24701375" i="1018.08" sn="21.3527" a="18.4233" fwhm="0.0143644" res="17908.6" algo="Sum"/><pk mz="257.30300988" i="2716.32" sn="56.8451" a="42.3901" fwhm="0.0137411" res="18725.1" algo="Sum"/><pk mz="258.27880283" i="12762.3" sn="262.003" a="189.137" fwhm="0.0130172" res="19841.4" algo="Sum"/><pk mz="258.81714587" i="2935.7" sn="59.8936" a="45.9431" fwhm="0.0135959" res="19036.4" algo="Sum"/><pk mz="258.89904257" i="3709.35" sn="75.6754" a="54.8522" fwhm="0.0134136" res="19301.3" algo="Sum"/><pk mz="259.02702608" i="1074.13" sn="21.837" a="17.7182" fwhm="0.0138375" res="18719.2" algo="Sum"/><pk mz="259.13015565" i="3483.23" sn="70.5817" a="55.7989" fwhm="0.0138012" res="18776" algo="Sum"/><pk mz="259.16647766" i="1037.63" sn="20.9992" a="19.3845" fwhm="0.0160745" res="16122.8" algo="Sum"/><pk mz="259.28208616" i="2299.97" sn="46.4154" a="33.2476" fwhm="0.0131565" res="19707.6" algo="Sum"/><pk mz="260.94854151" i="3984.91" sn="78.7137" a="59.3567" fwhm="0.0131541" res="19837.8" algo="Sum"/><pk mz="261.01112051" i="2673.23" sn="52.7474" a="46.1246" fwhm="0.0158991" res="16416.7" algo="Sum"/><pk mz="261.04537702" i="2309.53" sn="45.527" a="58.4012" fwhm="0.0214529" res="12168.3" algo="Sum"/><pk mz="261.10934104" i="26027.7" sn="512.557" a="432.754" fwhm="0.0134879" res="19358.8" algo="Sum"/><pk mz="262.11277700" i="3854.63" sn="75.1958" a="67.8143" fwhm="0.0138267" res="18956.9" algo="Sum"/><pk mz="262.94589783" i="1246.27" sn="24.0808" a="20.651" fwhm="0.0142983" res="18390.1" algo="Sum"/><pk mz="263.00944548" i="1072.56" sn="20.7224" a="21.188" fwhm="0.0165356" res="15905.7" algo="Sum"/><pk mz="263.08614919" i="5815.57" sn="112.365" a="93.8763" fwhm="0.0146928" res="17905.7" algo="Sum"/><pk mz="263.11919411" i="873.334" sn="16.8745" a="24.4163" fwhm="0.0319888" res="8225.35" algo="Sum"/><pk mz="263.19776876" i="50455.8" sn="974.815" a="718.158" fwhm="0.0129594" res="20309.5" algo="Sum"/><pk mz="263.23431502" i="4630.83" sn="89.4684" a="78.054" fwhm="0.0155856" res="16889.6" algo="Sum"/><pk mz="264.20119794" i="8236.99" sn="158.032" a="124.744" fwhm="0.013739" res="19230.1" algo="Sum"/><pk mz="264.23733948" i="938.876" sn="18.0135" a="15.4622" fwhm="0.013943" res="18951.3" algo="Sum"/><pk mz="264.85082938" i="5699.95" sn="108.585" a="98.8175" fwhm="0.0150766" res="17567" algo="Sum"/><pk mz="265.03138091" i="1091.48" sn="20.7911" a="28.6054" fwhm="0.0231624" res="11442.3" algo="Sum"/><pk mz="265.13833864" i="973.922" sn="18.5518" a="26.595" fwhm="0.0242524" res="10932.5" algo="Sum"/><pk mz="265.21238226" i="3119.8" sn="59.4311" a="56.6845" fwhm="0.0156804" res="16913.6" algo="Sum"/><pk mz="266.15133487" i="932.925" sn="17.6821" a="12.4461" fwhm="0.0108266" res="24583" algo="Sum"/><pk mz="266.17223381" i="4887.53" sn="92.6101" a="78.3203" fwhm="0.0138967" res="19153.6" algo="Sum"/><pk mz="266.84843751" i="5364.08" sn="100.452" a="84.4979" fwhm="0.014354" res="18590.6" algo="Sum"/><pk mz="267.15681940" i="1331.01" sn="24.8426" a="19.5302" fwhm="0.0162505" res="16440" algo="Sum"/><pk mz="267.17288122" i="1116.78" sn="20.8401" a="18.4532" fwhm="0.0206301" res="12950.6" algo="Sum"/><pk mz="268.84578579" i="1597.7" sn="29.1495" a="28.3847" fwhm="0.0143315" res="18759.1" algo="Sum"/><pk mz="270.79725198" i="3041.67" sn="54.2618" a="45.3789" fwhm="0.0133853" res="20231" algo="Sum"/><pk mz="270.97711923" i="10538.7" sn="187.818" a="165.506" fwhm="0.0139381" res="19441.5" algo="Sum"/><pk mz="271.03937000" i="2335.83" sn="41.6285" a="40.1701" fwhm="0.0137556" res="19704" algo="Sum"/><pk mz="271.14675448" i="928.975" sn="16.5543" a="14.932" fwhm="0.0175534" res="15447" algo="Sum"/><pk mz="271.16613691" i="2234.95" sn="39.8268" a="37.888" fwhm="0.0152352" res="17798.7" algo="Sum"/><pk mz="271.18708187" i="1262.1" sn="22.4906" a="22.7505" fwhm="0.0158694" res="17088.7" algo="Sum"/><pk mz="272.79408606" i="4058.83" sn="71.3848" a="59.2418" fwhm="0.0134417" res="20294.7" algo="Sum"/><pk mz="273.14535166" i="892.905" sn="15.682" a="16.2244" fwhm="0.0165966" res="16457.9" algo="Sum"/><pk mz="273.18061092" i="1459.17" sn="25.6262" a="32.2897" fwhm="0.0179712" res="15201" algo="Sum"/><pk mz="274.14109527" i="1173.45" sn="20.4791" a="20.976" fwhm="0.0150417" res="18225.4" algo="Sum"/><pk mz="274.79125314" i="2078.12" sn="35.8762" a="32.5016" fwhm="0.0141743" res="19386.6" algo="Sum"/><pk mz="274.88041169" i="3669.83" sn="63.3552" a="58.6623" fwhm="0.0145788" res="18854.8" algo="Sum"/><pk mz="276.87784530" i="2524.34" sn="42.6183" a="39.0266" fwhm="0.0140525" res="19703.1" algo="Sum"/><pk mz="276.92247460" i="2530.07" sn="42.657" a="45.1387" fwhm="0.0150887" res="18353" algo="Sum"/><pk mz="276.98457565" i="1029.09" sn="17.3172" a="17.5743" fwhm="0.0144624" res="19152" algo="Sum"/><pk mz="277.08316765" i="1205.69" sn="20.2431" a="20.6992" fwhm="0.0161236" res="17184.9" algo="Sum"/><pk mz="277.10346619" i="1121.47" sn="18.8201" a="21.2774" fwhm="0.0176155" res="15730.7" algo="Sum"/><pk mz="277.21359528" i="2378.86" sn="39.8313" a="37.1652" fwhm="0.0146087" res="18976" algo="Sum"/><pk mz="277.24963491" i="2888.64" sn="48.3633" a="46.7655" fwhm="0.0143773" res="19283.9" algo="Sum"/><pk mz="278.24687090" i="1569.51" sn="26.0624" a="31.9355" fwhm="0.0183708" res="15146.1" algo="Sum"/><pk mz="278.91992387" i="1099.55" sn="18.0432" a="17.6781" fwhm="0.0145212" res="19207.7" algo="Sum"/><pk mz="279.08361311" i="918.58" sn="15.038" a="16.1674" fwhm="0.0215545" res="12947.8" algo="Sum"/><pk mz="279.15732577" i="3250.28" sn="53.2128" a="60.7329" fwhm="0.0155847" res="17912.2" algo="Sum"/><pk mz="279.22906994" i="4433.02" sn="72.5923" a="80.844" fwhm="0.014628" res="19088.7" algo="Sum"/><pk mz="280.23227575" i="857.889" sn="13.9021" a="14.0466" fwhm="0.0143801" res="19487.5" algo="Sum"/><pk mz="280.82600298" i="2862.57" sn="45.9447" a="45.3416" fwhm="0.0136925" res="20509.5" algo="Sum"/><pk mz="281.17156710" i="984.688" sn="15.7995" a="19.9781" fwhm="0.0261516" res="10751.6" algo="Sum"/><pk mz="281.20818937" i="2985.48" sn="47.9027" a="53.6729" fwhm="0.0158863" res="17701.3" algo="Sum"/><pk mz="281.24455955" i="1402.95" sn="22.5102" a="26.1933" fwhm="0.0155818" res="18049.6" algo="Sum"/><pk mz="282.20412348" i="3527" sn="56.189" a="70.5835" fwhm="0.0164868" res="17116.9" algo="Sum"/><pk mz="282.27874231" i="1722.12" sn="27.4184" a="29.231" fwhm="0.015231" res="18533.1" algo="Sum"/><pk mz="282.82289498" i="2865.86" sn="45.2783" a="46.1373" fwhm="0.013995" res="20208.9" algo="Sum"/><pk mz="283.02914583" i="1095.11" sn="17.2985" a="20.8652" fwhm="0.0173158" res="16345.1" algo="Sum"/><pk mz="283.15227779" i="937.25" sn="14.8027" a="17.638" fwhm="0.0231355" res="12238.9" algo="Sum"/><pk mz="283.20595028" i="922.517" sn="14.56" a="21.7927" fwhm="0.0185478" res="15268.9" algo="Sum"/><pk mz="283.26232928" i="891.557" sn="14.0441" a="16.5771" fwhm="0.015809" res="17917.8" algo="Sum"/><pk mz="284.29459862" i="936.061" sn="14.5355" a="16.6051" fwhm="0.0160889" res="17670.2" algo="Sum"/><pk mz="284.33055967" i="3393.49" sn="52.6645" a="57.1971" fwhm="0.0152875" res="18598.9" algo="Sum"/><pk mz="284.82022280" i="1050.43" sn="16.2461" a="18.424" fwhm="0.0147226" res="19345.8" algo="Sum"/><pk mz="284.90942620" i="3651.67" sn="56.441" a="59.1265" fwhm="0.0147608" res="19301.8" algo="Sum"/><pk mz="284.99310062" i="1360.02" sn="20.9622" a="24.9888" fwhm="0.015801" res="18036.3" algo="Sum"/><pk mz="285.13061781" i="1353.85" sn="20.7747" a="26.3093" fwhm="0.0187825" res="15180.7" algo="Sum"/><pk mz="285.16340260" i="2188.11" sn="33.5493" a="46.3062" fwhm="0.0245107" res="11634.2" algo="Sum"/><pk mz="285.98850036" i="1048.57" sn="15.9193" a="21.4272" fwhm="0.0187203" res="15276.9" algo="Sum"/><pk mz="286.30986836" i="3516.9" sn="53.2362" a="60.8732" fwhm="0.0151325" res="18920.2" algo="Sum"/><pk mz="286.77097035" i="1062.16" sn="15.99" a="17.8053" fwhm="0.0151569" res="18920.1" algo="Sum"/><pk mz="286.90673011" i="1239.42" sn="18.5866" a="20.5273" fwhm="0.0145844" res="19672.2" algo="Sum"/><pk mz="286.95103063" i="3955.01" sn="59.2555" a="74.262" fwhm="0.0154508" res="18572" algo="Sum"/><pk mz="287.01254563" i="932.602" sn="13.9674" a="20.4732" fwhm="0.0182308" res="15743.2" algo="Sum"/><pk mz="287.19697424" i="1135.91" sn="17.0118" a="21.0138" fwhm="0.0165493" res="17354.1" algo="Sum"/><pk mz="288.21626742" i="1587.57" sn="23.5424" a="30.9076" fwhm="0.0164576" res="17512.6" algo="Sum"/><pk mz="288.76843100" i="1564.29" sn="23.0763" a="24.6125" fwhm="0.0137872" res="20944.7" algo="Sum"/><pk mz="288.92169708" i="1571.5" sn="23.1659" a="30.4733" fwhm="0.0162087" res="17825.1" algo="Sum"/><pk mz="289.17698033" i="997.199" sn="14.6896" a="19.2197" fwhm="0.0182608" res="15835.9" algo="Sum"/><pk mz="289.25035639" i="963.1" sn="14.1866" a="16.511" fwhm="0.0153661" res="18823.9" algo="Sum"/><pk mz="290.85464605" i="2176.56" sn="31.8719" a="36.472" fwhm="0.0148219" res="19623.3" algo="Sum"/><pk mz="290.95529499" i="901.249" sn="13.1972" a="20.2548" fwhm="0.0254375" res="11438.1" algo="Sum"/><pk mz="291.11982315" i="1060.52" sn="15.5192" a="20.5309" fwhm="0.0159274" res="18277.9" algo="Sum"/><pk mz="291.19398457" i="2106.49" sn="30.8253" a="38.2507" fwhm="0.0166058" res="17535.6" algo="Sum"/><pk mz="291.22886273" i="3635.97" sn="53.2069" a="61.2323" fwhm="0.0154281" res="18876.5" algo="Sum"/><pk mz="291.26521762" i="6618.46" sn="96.8512" a="113.233" fwhm="0.0151981" res="19164.6" algo="Sum"/><pk mz="292.26841002" i="1470.83" sn="21.4548" a="24.13" fwhm="0.015032" res="19443.1" algo="Sum"/><pk mz="292.85164083" i="1584.39" sn="23.0089" a="26.7325" fwhm="0.0149193" res="19629" algo="Sum"/><pk mz="293.02087338" i="1150.3" sn="16.6997" a="21.7358" fwhm="0.015783" res="18565.6" algo="Sum"/><pk mz="293.09708474" i="2865.82" sn="41.5897" a="50.3366" fwhm="0.0163666" res="17908.2" algo="Sum"/><pk mz="293.17244967" i="1120.15" sn="16.2528" a="24.9552" fwhm="0.0224759" res="13043.9" algo="Sum"/><pk mz="293.20807374" i="1495.03" sn="21.6948" a="27.6429" fwhm="0.0166223" res="17639.5" algo="Sum"/><pk mz="293.24443933" i="4172.3" sn="60.5607" a="73.1671" fwhm="0.0153861" res="19059.1" algo="Sum"/><pk mz="294.24790801" i="887.261" sn="12.8007" a="16.6491" fwhm="0.0163676" res="17977.5" algo="Sum"/><pk mz="294.93834572" i="4890.22" sn="69.9482" a="81.642" fwhm="0.0154267" res="19118.7" algo="Sum"/><pk mz="295.18749340" i="2384.12" sn="33.9486" a="53.4963" fwhm="0.0196096" res="15053.2" algo="Sum"/><pk mz="295.22364304" i="5269.76" sn="75.0433" a="92.2386" fwhm="0.0153298" res="19258.2" algo="Sum"/><pk mz="295.25998750" i="1090.41" sn="15.5296" a="20.8922" fwhm="0.017412" res="16957.3" algo="Sum"/><pk mz="296.22611406" i="1135.78" sn="16.0364" a="24.9373" fwhm="0.0204169" res="14508.9" algo="Sum"/><pk mz="297.16689730" i="1061.72" sn="14.796" a="18.6648" fwhm="0.0213577" res="13913.8" algo="Sum"/><pk mz="298.34620349" i="2368.29" sn="32.7164" a="42.4612" fwhm="0.0161032" res="18527.2" algo="Sum"/><pk mz="299.10942968" i="1108.1" sn="15.1867" a="24.1809" fwhm="0.0188152" res="15897.3" algo="Sum"/><pk mz="299.16149581" i="5058.66" sn="69.3296" a="94.9827" fwhm="0.0173573" res="17235.5" algo="Sum"/><pk mz="299.19665916" i="4178.76" sn="57.2703" a="82.7813" fwhm="0.0174961" res="17100.8" algo="Sum"/><pk mz="300.00377408" i="962.836" sn="13.1421" a="18.0671" fwhm="0.015897" res="18871.7" algo="Sum"/><pk mz="300.16501848" i="974.087" sn="13.2831" a="22.8098" fwhm="0.0204324" res="14690.6" algo="Sum"/><pk mz="300.19995370" i="1003.06" sn="13.6657" a="18.9703" fwhm="0.0167653" res="17906.1" algo="Sum"/><pk mz="300.88320129" i="2002.49" sn="27.0414" a="36.9049" fwhm="0.0150671" res="19969.6" algo="Sum"/><pk mz="300.98669528" i="1884.89" sn="25.4533" a="38.7261" fwhm="0.0186234" res="16161.7" algo="Sum"/><pk mz="301.14084913" i="220975" sn="2978.55" a="3178.18" fwhm="0.0124977" res="24095.7" algo="Sum"/><pk mz="301.21125255" i="9116.5" sn="122.59" a="177.14" fwhm="0.0173746" res="17336.3" algo="Sum"/><pk mz="302.14377119" i="37514.8" sn="497.834" a="626.363" fwhm="0.0147165" res="20531" algo="Sum"/><pk mz="302.21477209" i="1998.31" sn="26.4909" a="38.6569" fwhm="0.0177334" res="17042.1" algo="Sum"/><pk mz="302.24478391" i="2894.68" sn="38.3731" a="55.7905" fwhm="0.0173484" res="17422" algo="Sum"/><pk mz="302.88079841" i="881.991" sn="11.6347" a="17.2361" fwhm="0.0158867" res="19065.1" algo="Sum"/><pk mz="302.96963048" i="983.116" sn="12.9354" a="24.8427" fwhm="0.0220974" res="13710.6" algo="Sum"/><pk mz="303.14645233" i="5039.87" sn="66.0406" a="96.0551" fwhm="0.016463" res="18413.8" algo="Sum"/><pk mz="303.19243660" i="3296.38" sn="43.1908" a="60.7773" fwhm="0.0163856" res="18503.6" algo="Sum"/><pk mz="303.22885147" i="24571.5" sn="321.941" a="416.613" fwhm="0.0152151" res="19929.5" algo="Sum"/><pk mz="304.23177259" i="5032.58" sn="65.3647" a="90.6694" fwhm="0.0163528" res="18604.3" algo="Sum"/><pk mz="304.26046215" i="9118.18" sn="118.424" a="158.63" fwhm="0.015739" res="19331.7" algo="Sum"/><pk mz="304.29957320" i="2284.42" sn="29.6693" a="47.4241" fwhm="0.0175057" res="17382.9" algo="Sum"/><pk mz="305.15631310" i="2036.45" sn="26.2486" a="41.916" fwhm="0.020735" res="14716.9" algo="Sum"/><pk mz="305.24437936" i="20622.9" sn="265.793" a="369.31" fwhm="0.0155296" res="19655.6" algo="Sum"/><pk mz="305.27961377" i="4235.92" sn="54.5934" a="90.7228" fwhm="0.0216288" res="14114.5" algo="Sum"/><pk mz="306.24799994" i="4076.09" sn="52.0328" a="73.6409" fwhm="0.0165647" res="18488" algo="Sum"/><pk mz="306.27747572" i="3056.95" sn="39.023" a="61.97" fwhm="0.0197078" res="15541" algo="Sum"/><pk mz="306.95690748" i="1066.22" sn="13.5029" a="25.1095" fwhm="0.0192536" res="15942.8" algo="Sum"/><pk mz="307.20202213" i="1437.86" sn="18.1974" a="33.5342" fwhm="0.0262725" res="11692.9" algo="Sum"/><pk mz="307.22311442" i="1112.16" sn="14.0754" a="19.5923" fwhm="0.0219402" res="14002.8" algo="Sum"/><pk mz="307.25999091" i="7754.79" sn="98.1437" a="142.36" fwhm="0.0158646" res="19367.6" algo="Sum"/><pk mz="308.26321104" i="1610.84" sn="20.2904" a="29.9108" fwhm="0.0163296" res="18877.6" algo="Sum"/><pk mz="308.87801836" i="1213.35" sn="15.1747" a="23.4806" fwhm="0.0160371" res="19260.2" algo="Sum"/><pk mz="308.95391755" i="1729.29" sn="21.6256" a="35.3844" fwhm="0.0173081" res="17850.3" algo="Sum"/><pk mz="309.20322325" i="13923" sn="174.052" a="284.201" fwhm="0.0169988" res="18189.7" algo="Sum"/><pk mz="309.23767213" i="1733.7" sn="21.6731" a="27.8083" fwhm="0.0154411" res="20026.9" algo="Sum"/><pk mz="309.27534246" i="2421.33" sn="30.2691" a="48.9801" fwhm="0.0178409" res="17335.2" algo="Sum"/><pk mz="310.20653174" i="2689.17" sn="33.3664" a="60.1385" fwhm="0.0185212" res="16748.7" algo="Sum"/><pk mz="310.23392629" i="877.626" sn="10.8848" a="15.9169" fwhm="0.0218245" res="14215" algo="Sum"/><pk mz="310.31003231" i="1683.18" sn="20.868" a="30.347" fwhm="0.0165542" res="18745.1" algo="Sum"/><pk mz="310.87510556" i="1112.05" sn="13.7401" a="20.0685" fwhm="0.0161735" res="19221.3" algo="Sum"/><pk mz="310.91220256" i="2585.46" sn="31.9451" a="48.0349" fwhm="0.0162406" res="19144.1" algo="Sum"/><pk mz="311.21777993" i="1576.37" sn="19.4743" a="33.1855" fwhm="0.0304465" res="10221.8" algo="Sum"/><pk mz="311.25363069" i="884.284" sn="10.9249" a="16.7626" fwhm="0.0221729" res="14037.6" algo="Sum"/><pk mz="312.78156154" i="1036.1" sn="12.6765" a="20.2664" fwhm="0.0173617" res="18015.6" algo="Sum"/><pk mz="313.17552488" i="1009.06" sn="12.2464" a="18.4189" fwhm="0.0228413" res="13710.9" algo="Sum"/><pk mz="313.21290289" i="1334.57" sn="16.1984" a="31.874" fwhm="0.0203744" res="15372.8" algo="Sum"/><pk mz="314.23168532" i="2915.22" sn="35.1578" a="60.9032" fwhm="0.0171802" res="18290.3" algo="Sum"/><pk mz="314.77852268" i="1752.18" sn="20.9729" a="31.1414" fwhm="0.0159947" res="19680.2" algo="Sum"/><pk mz="315.07914132" i="5560.83" sn="66.3941" a="110.39" fwhm="0.0168959" res="18648.3" algo="Sum"/><pk mz="315.13474144" i="1043.75" sn="12.4663" a="20.8712" fwhm="0.0213385" res="14768.4" algo="Sum"/><pk mz="315.15832819" i="971.354" sn="11.6023" a="14.771" fwhm="0.0210054" res="15003.7" algo="Sum"/><pk mz="315.19250787" i="48403.9" sn="578.246" a="848.797" fwhm="0.0156712" res="20112.8" algo="Sum"/><pk mz="315.22797708" i="2310.57" sn="27.6084" a="48.5442" fwhm="0.0241213" res="13068.5" algo="Sum"/><pk mz="316.11111188" i="2028.88" sn="24.0387" a="38.6076" fwhm="0.0163459" res="19338.9" algo="Sum"/><pk mz="316.19584080" i="9896.63" sn="117.258" a="177.326" fwhm="0.0157531" res="20072" algo="Sum"/><pk mz="316.24731563" i="3393.75" sn="40.21" a="71.0537" fwhm="0.0176042" res="17964.3" algo="Sum"/><pk mz="316.77551747" i="1165.1" sn="13.7155" a="20.7849" fwhm="0.0153562" res="20628.5" algo="Sum"/><pk mz="316.98534779" i="1792.43" sn="21.0882" a="37.423" fwhm="0.0175021" res="18111.3" algo="Sum"/><pk mz="317.11438223" i="20508.4" sn="241.25" a="379.676" fwhm="0.0161375" res="19650.8" algo="Sum"/><pk mz="317.17433672" i="1932.53" sn="22.7333" a="42.4966" fwhm="0.0249439" res="12715.5" algo="Sum"/><pk mz="317.19918106" i="1858.62" sn="21.8639" a="48.954" fwhm="0.0305764" res="10374" algo="Sum"/><pk mz="317.24506434" i="4199.72" sn="49.4027" a="81.3645" fwhm="0.0178384" res="17784.4" algo="Sum"/><pk mz="317.28036687" i="1258.11" sn="14.7979" a="24.1494" fwhm="0.0179432" res="17682.5" algo="Sum"/><pk mz="318.11773780" i="3795.18" sn="44.416" a="75.6712" fwhm="0.0170788" res="18626.5" algo="Sum"/><pk mz="318.24725068" i="1066.74" sn="12.4787" a="22.563" fwhm="0.0180059" res="17674.6" algo="Sum"/><pk mz="318.97285829" i="1171.83" sn="13.6136" a="38.9694" fwhm="0.0307263" res="10381.1" algo="Sum"/><pk mz="319.03907322" i="1720.1" sn="19.983" a="40.6355" fwhm="0.0180598" res="17665.7" algo="Sum"/><pk mz="319.11472047" i="2044.22" sn="23.7304" a="44.1396" fwhm="0.0191617" res="16653.8" algo="Sum"/><pk mz="319.15127975" i="1864.71" sn="21.6466" a="46.0415" fwhm="0.0222045" res="14373.3" algo="Sum"/><pk mz="319.22402971" i="2183.38" sn="25.3135" a="39.4753" fwhm="0.0159039" res="20072" algo="Sum"/><pk mz="319.26005849" i="6205.83" sn="71.8748" a="110.821" fwhm="0.0167853" res="19020.2" algo="Sum"/><pk mz="319.29648849" i="7214.33" sn="83.4775" a="139.198" fwhm="0.0168903" res="18904.2" algo="Sum"/><pk mz="320.23269409" i="1027.84" sn="11.8116" a="21.1236" fwhm="0.0208908" res="15328.9" algo="Sum"/><pk mz="320.26291750" i="1524.87" sn="17.5188" a="29.1979" fwhm="0.0175361" res="18263.1" algo="Sum"/><pk mz="320.29942088" i="1766.7" sn="20.2934" a="32.4" fwhm="0.0169505" res="18896.2" algo="Sum"/><pk mz="321.13040059" i="1256.22" sn="14.3185" a="26.9052" fwhm="0.0171196" res="18758" algo="Sum"/><pk mz="321.17591674" i="966.583" sn="11.0173" a="30.9561" fwhm="0.037013" res="8677.39" algo="Sum"/><pk mz="321.21138115" i="1552.28" sn="17.6931" a="33.9969" fwhm="0.0264433" res="12147.2" algo="Sum"/><pk mz="321.23843430" i="2909.39" sn="33.1617" a="64.5283" fwhm="0.0220553" res="14565.1" algo="Sum"/><pk mz="321.27556681" i="2227.43" sn="25.3866" a="44.133" fwhm="0.0179764" res="17872.1" algo="Sum"/><pk mz="321.31442500" i="2748.63" sn="31.327" a="50.9298" fwhm="0.0170594" res="18835" algo="Sum"/><pk mz="322.81030535" i="1787.49" sn="20.0912" a="34.2091" fwhm="0.0165568" res="19497.1" algo="Sum"/><pk mz="323.19686043" i="2727.79" sn="30.5634" a="65.8773" fwhm="0.0197088" res="16398.6" algo="Sum"/><pk mz="323.22081371" i="1115.82" sn="12.5022" a="24.951" fwhm="0.0278577" res="11602.5" algo="Sum"/><pk mz="323.25481550" i="2041.12" sn="22.8674" a="41.6764" fwhm="0.0190407" res="16977.1" algo="Sum"/><pk mz="323.29132159" i="1415.55" sn="15.8563" a="28.2282" fwhm="0.0179425" res="18018.2" algo="Sum"/><pk mz="324.80707660" i="2396.33" sn="26.3994" a="42.3247" fwhm="0.0157158" res="20667.6" algo="Sum"/><pk mz="325.17742854" i="1943.32" sn="21.3901" a="50.2116" fwhm="0.0250305" res="12991.3" algo="Sum"/><pk mz="325.21175626" i="11886.3" sn="130.833" a="228.615" fwhm="0.0173235" res="18772.8" algo="Sum"/><pk mz="325.26979156" i="1060.46" sn="11.6725" a="22.6603" fwhm="0.0240107" res="13546.9" algo="Sum"/><pk mz="326.21542533" i="2541.33" sn="27.8573" a="51.5496" fwhm="0.0178174" res="18308.9" algo="Sum"/><pk mz="326.80467175" i="1061.87" sn="11.5866" a="23.7018" fwhm="0.0194358" res="16814.6" algo="Sum"/><pk mz="327.01445313" i="3773.87" sn="41.1623" a="68.7908" fwhm="0.0166018" res="19697.5" algo="Sum"/><pk mz="327.05077361" i="1106.82" sn="12.0723" a="22.6556" fwhm="0.0182799" res="17891.3" algo="Sum"/><pk mz="327.19563997" i="11975.8" sn="130.622" a="251.988" fwhm="0.0173464" res="18862.5" algo="Sum"/><pk mz="327.22787070" i="18111.1" sn="197.499" a="354.845" fwhm="0.0173839" res="18823.6" algo="Sum"/><pk mz="328.19921172" i="2385.9" sn="25.8284" a="51.8783" fwhm="0.0186301" res="17616.6" algo="Sum"/><pk mz="328.23171763" i="4019.21" sn="43.4787" a="89.9325" fwhm="0.0193746" res="16941.3" algo="Sum"/><pk mz="328.99789747" i="992.864" sn="10.6797" a="24.9461" fwhm="0.0202606" res="16238.3" algo="Sum"/><pk mz="329.17658363" i="1783.34" sn="19.121" a="40.7125" fwhm="0.0258464" res="12735.9" algo="Sum"/><pk mz="329.21037092" i="7000.22" sn="74.9843" a="150.86" fwhm="0.0196016" res="16795.1" algo="Sum"/><pk mz="329.24278780" i="8538.17" sn="91.3732" a="169.606" fwhm="0.0179818" res="18309.8" algo="Sum"/><pk mz="330.21401646" i="1495.97" sn="15.8824" a="33.5024" fwhm="0.0201657" res="16375.1" algo="Sum"/><pk mz="330.24579296" i="2125.07" sn="22.5611" a="45.0159" fwhm="0.0201671" res="16375.5" algo="Sum"/><pk mz="330.75284340" i="1190.47" sn="12.5988" a="22.3022" fwhm="0.0163903" res="20179.8" algo="Sum"/><pk mz="331.04494185" i="6211.61" sn="65.2403" a="129.669" fwhm="0.0180685" res="18321.7" algo="Sum"/><pk mz="331.18723905" i="41842" sn="438.911" a="800.835" fwhm="0.0173836" res="19051.7" algo="Sum"/><pk mz="331.22021190" i="3236.25" sn="33.9509" a="57.0495" fwhm="0.0174226" res="19010.9" algo="Sum"/><pk mz="331.25972508" i="3824.72" sn="40.1356" a="81.215" fwhm="0.0192516" res="17206.9" algo="Sum"/><pk mz="331.29585920" i="1051" sn="11.0286" a="22.1006" fwhm="0.0200835" res="16495.9" algo="Sum"/><pk mz="332.19065921" i="8684.96" sn="90.4781" a="172.871" fwhm="0.0176807" res="18788.3" algo="Sum"/><pk mz="332.26329623" i="987.143" sn="10.2842" a="18.0635" fwhm="0.0213245" res="15581.3" algo="Sum"/><pk mz="332.29201126" i="8215.19" sn="85.5867" a="161.126" fwhm="0.0177951" res="18673.2" algo="Sum"/><pk mz="332.33034036" i="946.74" sn="9.86264" a="20.8673" fwhm="0.0238837" res="13914.5" algo="Sum"/><pk mz="332.83922906" i="3132.82" sn="32.3994" a="59.3325" fwhm="0.016637" res="20006" algo="Sum"/><pk mz="332.95843282" i="965.41" sn="9.96931" a="26.6229" fwhm="0.0241292" res="13799" algo="Sum"/><pk mz="333.16669620" i="1882.18" sn="19.4276" a="51.1833" fwhm="0.0271506" res="12271.1" algo="Sum"/><pk mz="333.19523730" i="1672.59" sn="17.2614" a="46.9417" fwhm="0.0323765" res="10291.3" algo="Sum"/><pk mz="333.23970930" i="1070.33" sn="11.0463" a="24.006" fwhm="0.0237105" res="14054.5" algo="Sum"/><pk mz="333.27635839" i="4212.3" sn="43.4817" a="92.0439" fwhm="0.0265791" res="12539" algo="Sum"/><pk mz="333.31132060" i="4868.05" sn="50.2438" a="118.335" fwhm="0.0237639" res="14025.9" algo="Sum"/><pk mz="334.27771650" i="1231.63" sn="12.6131" a="25.0782" fwhm="0.0210333" res="15892.8" algo="Sum"/><pk mz="334.31186042" i="1939.68" sn="19.8643" a="46.8293" fwhm="0.0226098" res="14786.1" algo="Sum"/><pk mz="334.83641845" i="2900.21" sn="29.584" a="54.7147" fwhm="0.0170316" res="19659.8" algo="Sum"/><pk mz="335.12505297" i="911.486" sn="9.29665" a="19.3534" fwhm="0.0199156" res="16827.2" algo="Sum"/><pk mz="335.21940093" i="1388.41" sn="14.1607" a="37.8065" fwhm="0.0246498" res="13599.3" algo="Sum"/><pk mz="335.25508429" i="1556.51" sn="15.8752" a="31.6138" fwhm="0.018951" res="17690.6" algo="Sum"/><pk mz="335.29162421" i="2559.59" sn="26.1049" a="54.6548" fwhm="0.0181172" res="18506.8" algo="Sum"/><pk mz="335.32630838" i="885.115" sn="9.02685" a="19.2303" fwhm="0.0264191" res="12692.6" algo="Sum"/><pk mz="336.83376173" i="1027.8" sn="10.3598" a="21.5962" fwhm="0.0181944" res="18513" algo="Sum"/><pk mz="337.06137486" i="4280.7" sn="43.1352" a="84.8868" fwhm="0.0169786" res="19852.1" algo="Sum"/><pk mz="337.17647167" i="1238.3" sn="12.479" a="27.9268" fwhm="0.0207807" res="16225.4" algo="Sum"/><pk mz="337.21312639" i="1210.69" sn="12.1945" a="26.7201" fwhm="0.0314327" res="10728.1" algo="Sum"/><pk mz="337.23439847" i="1546.97" sn="15.5718" a="32.9881" fwhm="0.0260528" res="12944.3" algo="Sum"/><pk mz="337.27087796" i="2439.58" sn="24.53" a="49.4201" fwhm="0.0182367" res="18494.1" algo="Sum"/><pk mz="337.30733508" i="6049.87" sn="60.7703" a="126.349" fwhm="0.0175263" res="19245.8" algo="Sum"/><pk mz="338.31130305" i="1437.6" sn="14.2804" a="22.0558" fwhm="0.017536" res="19292.4" algo="Sum"/><pk mz="338.34126919" i="43077.9" sn="427.93" a="799.723" fwhm="0.0167018" res="20257.8" algo="Sum"/><pk mz="338.78452713" i="1362.44" sn="13.5246" a="27.2059" fwhm="0.017417" res="19451.4" algo="Sum"/><pk mz="339.02835999" i="1544.45" sn="15.3037" a="38.8155" fwhm="0.0212141" res="15981.2" algo="Sum"/><pk mz="339.19193779" i="2244.38" sn="22.159" a="43.037" fwhm="0.021791" res="15565.7" algo="Sum"/><pk mz="339.22873674" i="1584.41" sn="15.6434" a="38.4168" fwhm="0.029159" res="11633.7" algo="Sum"/><pk mz="339.24857119" i="1320.52" sn="13.0378" a="27.5116" fwhm="0.0180089" res="18837.9" algo="Sum"/><pk mz="339.34478212" i="10591.3" sn="104.569" a="210.121" fwhm="0.0175666" res="19317.6" algo="Sum"/><pk mz="340.25572396" i="1021.29" sn="10.0133" a="25.5836" fwhm="0.0242374" res="14038.5" algo="Sum"/><pk mz="340.34926693" i="1486.5" sn="14.5777" a="36.1174" fwhm="0.0209883" res="16216.1" algo="Sum"/><pk mz="340.78200256" i="1739.19" sn="17.0102" a="35.1075" fwhm="0.0177082" res="19244.3" algo="Sum"/><pk mz="341.20763248" i="5667.68" sn="55.1003" a="112.944" fwhm="0.0209395" res="16294.9" algo="Sum"/><pk mz="341.24437313" i="2310.89" sn="22.4644" a="51.5396" fwhm="0.0228241" res="14951.1" algo="Sum"/><pk mz="342.21133992" i="1344.76" sn="12.9597" a="37.5014" fwhm="0.022168" res="15437.2" algo="Sum"/><pk mz="342.24564698" i="1477.85" sn="14.2424" a="22.0339" fwhm="0.0184542" res="18545.6" algo="Sum"/><pk mz="342.26174625" i="1753.43" sn="16.8982" a="41.0835" fwhm="0.0235673" res="14522.8" algo="Sum"/><pk mz="342.77874555" i="886.924" sn="8.50484" a="21.1657" fwhm="0.0201002" res="17053.5" algo="Sum"/><pk mz="342.86828386" i="5293.85" sn="50.7557" a="107.524" fwhm="0.0172452" res="19881.9" algo="Sum"/><pk mz="342.98805114" i="1197.58" sn="11.4787" a="25.6649" fwhm="0.0184925" res="18547.5" algo="Sum"/><pk mz="343.19128941" i="67950.9" sn="650.947" a="1258.26" fwhm="0.0166644" res="20594.3" algo="Sum"/><pk mz="343.26032606" i="1240.97" sn="11.888" a="27.6955" fwhm="0.0270847" res="12673.6" algo="Sum"/><pk mz="343.29462755" i="978.4" sn="9.37275" a="21.7546" fwhm="0.021749" res="15784.4" algo="Sum"/><pk mz="344.19436629" i="12331.4" sn="117.359" a="240.866" fwhm="0.0178326" res="19301.4" algo="Sum"/><pk mz="344.27847529" i="1124.68" sn="10.7037" a="35.1559" fwhm="0.0274783" res="12529.1" algo="Sum"/><pk mz="344.86536428" i="3382.77" sn="32.0219" a="68.5617" fwhm="0.0173344" res="19894.9" algo="Sum"/><pk mz="345.20030685" i="6293.87" sn="59.5475" a="232.809" fwhm="0.035637" res="9686.56" algo="Sum"/><pk mz="345.23905004" i="5361.77" sn="50.7288" a="114.277" fwhm="0.0186974" res="18464.6" algo="Sum"/><pk mz="345.31252867" i="1253.07" sn="11.8549" a="24.1707" fwhm="0.0178827" res="19309.9" algo="Sum"/><pk mz="346.20425774" i="1323.52" sn="12.4771" a="32.2819" fwhm="0.0290851" res="11903.1" algo="Sum"/><pk mz="346.24248729" i="1184.45" sn="11.1616" a="27.5512" fwhm="0.0220534" res="15700.2" algo="Sum"/><pk mz="347.16185928" i="7514.53" sn="70.3884" a="160.745" fwhm="0.022248" res="15604.2" algo="Sum"/><pk mz="347.22005144" i="2325.57" sn="21.7459" a="58.934" fwhm="0.0301051" res="11533.6" algo="Sum"/><pk mz="347.25503439" i="1874.93" sn="17.5116" a="40.7745" fwhm="0.0222876" res="15580.6" algo="Sum"/><pk mz="347.29203592" i="935.564" sn="8.72796" a="17.4955" fwhm="0.0184482" res="18825.3" algo="Sum"/><pk mz="347.32787511" i="6894.03" sn="64.2439" a="131.625" fwhm="0.0173921" res="19970.4" algo="Sum"/><pk mz="348.16544455" i="1821.74" sn="16.8736" a="39.1285" fwhm="0.0228327" res="15248.6" algo="Sum"/><pk mz="348.26351709" i="1158.25" sn="10.7187" a="26.6093" fwhm="0.0225665" res="15432.8" algo="Sum"/><pk mz="348.33145550" i="1698.41" sn="15.7166" a="33.7755" fwhm="0.0184004" res="18930.7" algo="Sum"/><pk mz="348.81372149" i="2177.49" sn="20.1074" a="44.7806" fwhm="0.0181992" res="19166.5" algo="Sum"/><pk mz="348.91760025" i="903.819" sn="8.34324" a="23.5191" fwhm="0.0220123" res="15851" algo="Sum"/><pk mz="349.05575623" i="1128.8" sn="10.3798" a="23.8428" fwhm="0.0181936" res="19185.6" algo="Sum"/><pk mz="349.16243772" i="1224.53" sn="11.226" a="21.4314" fwhm="0.0137987" res="25303.9" algo="Sum"/><pk mz="349.18153077" i="1727.58" sn="15.8347" a="62.331" fwhm="0.0331186" res="10543.4" algo="Sum"/><pk mz="349.27090430" i="2064.92" sn="18.9275" a="49.5906" fwhm="0.020367" res="17148.9" algo="Sum"/><pk mz="349.30593216" i="865.751" sn="7.93595" a="18.9251" fwhm="0.0242963" res="14376.9" algo="Sum"/><pk mz="350.81048326" i="2318.21" sn="21.0354" a="46.4654" fwhm="0.0181381" res="19341.1" algo="Sum"/><pk mz="350.98155396" i="1151.28" sn="10.3925" a="27.1273" fwhm="0.0201128" res="17450.7" algo="Sum"/><pk mz="351.15705863" i="938.613" sn="8.47338" a="25.8407" fwhm="0.036849" res="9529.62" algo="Sum"/><pk mz="351.19617021" i="873.377" sn="7.88494" a="18.6008" fwhm="0.0332606" res="10558.9" algo="Sum"/><pk mz="351.22873186" i="2114.17" sn="19.0869" a="53.3908" fwhm="0.0301016" res="11668.1" algo="Sum"/><pk mz="351.24871673" i="1772.04" sn="15.9969" a="34.1815" fwhm="0.0238173" res="14747.6" algo="Sum"/><pk mz="351.28650978" i="1441.98" sn="13.0142" a="33.1601" fwhm="0.0219813" res="15981.1" algo="Sum"/><pk mz="351.32284536" i="1438.97" sn="12.9866" a="29.7201" fwhm="0.0176496" res="19905.4" algo="Sum"/><pk mz="352.80771357" i="887.187" sn="7.8954" a="19.5172" fwhm="0.0192933" res="18286.5" algo="Sum"/><pk mz="352.89711609" i="10446.4" sn="92.9602" a="203.614" fwhm="0.0171723" res="20550.4" algo="Sum"/><pk mz="353.02817764" i="4131.62" sn="36.7815" a="97.2708" fwhm="0.0209271" res="16869.4" algo="Sum"/><pk mz="353.20745516" i="879.99" sn="7.83387" a="23.9103" fwhm="0.0347631" res="10160.4" algo="Sum"/><pk mz="353.26580386" i="2863.91" sn="25.4955" a="63.0659" fwhm="0.0248962" res="14189.6" algo="Sum"/><pk mz="354.89451976" i="3401.77" sn="30.0454" a="72.4202" fwhm="0.0185528" res="19128.9" algo="Sum"/><pk mz="355.18789965" i="1377.02" sn="12.1534" a="38.6224" fwhm="0.0330086" res="10760.5" algo="Sum"/><pk mz="355.22445050" i="939.07" sn="8.28813" a="24.8011" fwhm="0.0374595" res="9482.88" algo="Sum"/><pk mz="355.25920846" i="894.864" sn="7.89805" a="23.1971" fwhm="0.0383953" res="9252.69" algo="Sum"/><pk mz="356.28586372" i="884.203" sn="7.77801" a="31.9649" fwhm="0.0286086" res="12453.8" algo="Sum"/><pk mz="357.20603655" i="9208.72" sn="80.4313" a="194.86" fwhm="0.0192327" res="18572.8" algo="Sum"/><pk mz="358.20879810" i="1918.43" sn="16.6253" a="47.6798" fwhm="0.0203812" res="17575.5" algo="Sum"/><pk mz="358.30721008" i="3258.71" sn="28.2321" a="79.887" fwhm="0.0200215" res="17896.1" algo="Sum"/><pk mz="358.84242028" i="3346.13" sn="28.9229" a="67.9844" fwhm="0.0181659" res="19753.7" algo="Sum"/><pk mz="358.97980491" i="85052.5" sn="733.469" a="1570.11" fwhm="0.0163183" res="21998.6" algo="Sum"/><pk mz="359.04315917" i="3459.97" sn="29.7846" a="83.0346" fwhm="0.0211883" res="16945.4" algo="Sum"/><pk mz="359.16520530" i="10115.6" sn="87.0377" a="223.356" fwhm="0.0189229" res="18980.5" algo="Sum"/><pk mz="359.21827155" i="4092.26" sn="35.2095" a="112.099" fwhm="0.0226257" res="15876.6" algo="Sum"/><pk mz="359.32589452" i="1295.45" sn="11.1443" a="29.9412" fwhm="0.0279482" res="12856.9" algo="Sum"/><pk mz="359.98210439" i="12277" sn="105.033" a="263.303" fwhm="0.0190284" res="18918.1" algo="Sum"/><pk mz="360.16919860" i="2017.04" sn="17.2325" a="48.2534" fwhm="0.0197648" res="18222.7" algo="Sum"/><pk mz="360.22151273" i="911.854" sn="7.79177" a="27.0103" fwhm="0.0275653" res="13067.9" algo="Sum"/><pk mz="360.32395047" i="221837" sn="1895.89" a="3919.21" fwhm="0.0152314" res="23656.7" algo="Sum"/><pk mz="360.83963786" i="2476.47" sn="21.0427" a="53.4661" fwhm="0.0186162" res="19383.1" algo="Sum"/><pk mz="360.97725781" i="53759.3" sn="455.983" a="1038.57" fwhm="0.0172363" res="20942.9" algo="Sum"/><pk mz="361.00535966" i="6460.3" sn="54.7956" a="126.314" fwhm="0.0151604" res="23812.4" algo="Sum"/><pk mz="361.17033026" i="1841.48" sn="15.618" a="63.6031" fwhm="0.0335635" res="10760.8" algo="Sum"/><pk mz="361.23731567" i="2728.19" sn="23.1353" a="69.9375" fwhm="0.0249337" res="14487.9" algo="Sum"/><pk mz="361.27051546" i="915.464" sn="7.76447" a="20.7148" fwhm="0.0276065" res="13086.4" algo="Sum"/><pk mz="361.32706922" i="54706.3" sn="464.066" a="1164.51" fwhm="0.0181662" res="19890" algo="Sum"/><pk mz="361.97995639" i="7626.09" sn="64.1192" a="169.304" fwhm="0.0196406" res="18430.2" algo="Sum"/><pk mz="362.01316825" i="1020.16" sn="8.57735" a="19.601" fwhm="0.0187567" res="19300.5" algo="Sum"/><pk mz="362.24097716" i="6998.81" sn="58.7853" a="158.234" fwhm="0.0188877" res="19178.6" algo="Sum"/><pk mz="362.33127062" i="7299.51" sn="61.3285" a="185.078" fwhm="0.0231589" res="15645.4" algo="Sum"/><pk mz="362.92600715" i="9632.35" sn="80.287" a="192.507" fwhm="0.0179479" res="20221" algo="Sum"/><pk mz="362.97367238" i="8417.47" sn="70.17" a="174.467" fwhm="0.0187787" res="19329" algo="Sum"/><pk mz="363.15779324" i="1541.45" sn="12.8431" a="39.1868" fwhm="0.0294062" res="12349.7" algo="Sum"/><pk mz="363.17509526" i="1121.24" sn="9.34197" a="26.2626" fwhm="0.0225241" res="16123.8" algo="Sum"/><pk mz="363.24521637" i="2322.52" sn="19.3508" a="57.0466" fwhm="0.0233447" res="15560.1" algo="Sum"/><pk mz="363.32596795" i="1754.37" sn="14.6171" a="53.5715" fwhm="0.0275524" res="13186.7" algo="Sum"/><pk mz="363.35681651" i="1247.32" sn="10.3925" a="26.5657" fwhm="0.0260169" res="13966.2" algo="Sum"/><pk mz="363.97631591" i="1189.79" sn="9.86169" a="29.2246" fwhm="0.0206191" res="17652.4" algo="Sum"/><pk mz="365.10508630" i="2344.35" sn="19.2954" a="50.0092" fwhm="0.0197989" res="18440.7" algo="Sum"/><pk mz="365.13799974" i="1730" sn="14.2389" a="38.5117" fwhm="0.0310453" res="11761.5" algo="Sum"/><pk mz="365.24543774" i="1494.11" sn="12.2943" a="36.438" fwhm="0.0263854" res="13842.7" algo="Sum"/><pk mz="365.26932748" i="1839.32" sn="15.1276" a="48.0953" fwhm="0.0344665" res="10597.8" algo="Sum"/><pk mz="365.30108540" i="1213.62" sn="9.98051" a="26.5255" fwhm="0.0272461" res="13407.5" algo="Sum"/><pk mz="365.33894971" i="2722.3" sn="22.3875" a="58.8707" fwhm="0.0190435" res="19184.4" algo="Sum"/><pk mz="366.91319795" i="894.218" sn="7.29519" a="20.8103" fwhm="0.0191497" res="19160.2" algo="Sum"/><pk mz="367.12111218" i="3653.87" sn="29.8082" a="82.8421" fwhm="0.0199791" res="18375.3" algo="Sum"/><pk mz="367.14954087" i="941.138" sn="7.67779" a="18.8094" fwhm="0.0272698" res="13463.6" algo="Sum"/><pk mz="368.27983562" i="1324.13" sn="10.7182" a="31.5863" fwhm="0.0198143" res="18586.6" algo="Sum"/><pk mz="368.87112152" i="5396.93" sn="43.6079" a="109.816" fwhm="0.0179413" res="20559.8" algo="Sum"/><pk mz="368.97548165" i="1315.2" sn="10.6142" a="31.4221" fwhm="0.0254855" res="14477.9" algo="Sum"/><pk mz="369.19983868" i="2058.49" sn="16.5476" a="42.794" fwhm="0.0223444" res="16523.1" algo="Sum"/><pk mz="369.22471527" i="3150.03" sn="25.3255" a="92.5771" fwhm="0.0276632" res="13347.2" algo="Sum"/><pk mz="369.29487842" i="858.55" sn="6.90318" a="18.5612" fwhm="0.0248386" res="14867.8" algo="Sum"/><pk mz="369.35132834" i="18958.4" sn="152.444" a="396.991" fwhm="0.0186285" res="19827.2" algo="Sum"/><pk mz="370.29553738" i="1534.36" sn="12.2652" a="37.3772" fwhm="0.0209866" res="17644.3" algo="Sum"/><pk mz="370.35482207" i="5549.15" sn="44.3582" a="121.717" fwhm="0.0193792" res="19111" algo="Sum"/><pk mz="370.86875864" i="2217.36" sn="17.6278" a="47.2395" fwhm="0.0193096" res="19206.4" algo="Sum"/><pk mz="371.03843583" i="960.553" sn="7.61912" a="23.1186" fwhm="0.0209511" res="17709.8" algo="Sum"/><pk mz="371.22327133" i="1102.32" sn="8.74255" a="43.4166" fwhm="0.0431229" res="8608.49" algo="Sum"/><pk mz="371.32034850" i="1109.48" sn="8.79163" a="28.7929" fwhm="0.0299927" res="12380.4" algo="Sum"/><pk mz="371.35900497" i="933.823" sn="7.40132" a="22.6274" fwhm="0.0201515" res="18428.4" algo="Sum"/><pk mz="372.73748199" i="1300.39" sn="10.1767" a="28.9187" fwhm="0.0193538" res="19259.2" algo="Sum"/><pk mz="373.18133656" i="2232.21" sn="17.4209" a="81.4146" fwhm="0.0306874" res="12160.7" algo="Sum"/><pk mz="373.34415184" i="1114.69" sn="8.69774" a="26.4547" fwhm="0.0205194" res="18194.7" algo="Sum"/><pk mz="374.30289122" i="3540.67" sn="27.4761" a="80.8334" fwhm="0.0200437" res="18674.3" algo="Sum"/><pk mz="374.73443605" i="979.469" sn="7.58268" a="21.7967" fwhm="0.0199437" res="18789.6" algo="Sum"/><pk mz="374.81697873" i="1018.4" sn="7.8853" a="21.5014" fwhm="0.0192782" res="19442.6" algo="Sum"/><pk mz="375.01114279" i="2665.72" sn="20.6161" a="71.6333" fwhm="0.0228831" res="16388.1" algo="Sum"/><pk mz="375.19316358" i="1082.82" sn="8.36922" a="36.6966" fwhm="0.0381416" res="9836.84" algo="Sum"/><pk mz="375.21301576" i="1001.08" sn="7.73665" a="22.3159" fwhm="0.0284448" res="13190.9" algo="Sum"/><pk mz="375.28700460" i="2460.23" sn="19.0134" a="68.1634" fwhm="0.0290888" res="12901.4" algo="Sum"/><pk mz="375.35969431" i="5587.63" sn="43.1829" a="116.816" fwhm="0.019138" res="19613.3" algo="Sum"/><pk mz="376.29757020" i="27927.3" sn="214.769" a="668.729" fwhm="0.0195265" res="19271.1" algo="Sum"/><pk mz="376.36274401" i="1801.52" sn="13.8283" a="39.2834" fwhm="0.0212774" res="17688.4" algo="Sum"/><pk mz="376.93991214" i="1044.48" sn="7.99565" a="34.6298" fwhm="0.0321317" res="11731.1" algo="Sum"/><pk mz="376.98336217" i="1492.78" sn="11.4275" a="35.7648" fwhm="0.0214118" res="17606.4" algo="Sum"/><pk mz="377.23589118" i="1400.99" sn="10.6965" a="36.8222" fwhm="0.0272198" res="13858.9" algo="Sum"/><pk mz="377.26699429" i="879.86" sn="6.71671" a="17.5424" fwhm="0.0299322" res="12604.1" algo="Sum"/><pk mz="377.30106260" i="7642.12" sn="58.3384" a="184.034" fwhm="0.0210547" res="17920" algo="Sum"/><pk mz="378.21555300" i="1007.27" sn="7.63273" a="26.4893" fwhm="0.0262878" res="14387.5" algo="Sum"/><pk mz="378.29869717" i="2883.62" sn="21.8583" a="81.3241" fwhm="0.0230303" res="16426.2" algo="Sum"/><pk mz="378.90036654" i="4525.54" sn="34.1836" a="109.206" fwhm="0.0190278" res="19913" algo="Sum"/><pk mz="379.28438496" i="1460.23" sn="10.9767" a="46.254" fwhm="0.0366341" res="10353.3" algo="Sum"/><pk mz="379.31648780" i="1628.88" sn="12.2444" a="39.708" fwhm="0.0302529" res="12538.2" algo="Sum"/><pk mz="379.35427553" i="1234.98" sn="9.28497" a="28.445" fwhm="0.0213388" res="17777.7" algo="Sum"/><pk mz="380.76900575" i="1692.6" sn="12.6106" a="37.6006" fwhm="0.0200987" res="18944.9" algo="Sum"/><pk mz="381.02542347" i="1762.93" sn="13.1014" a="42.3898" fwhm="0.0196196" res="19420.7" algo="Sum"/><pk mz="381.20641085" i="1547.41" sn="11.5003" a="44.5678" fwhm="0.0269075" res="14167.3" algo="Sum"/><pk mz="381.29686665" i="1546.05" sn="11.4907" a="43.0605" fwhm="0.0260392" res="14643.2" algo="Sum"/><pk mz="381.96966571" i="1485.34" sn="10.9606" a="34.6331" fwhm="0.0201437" res="18962.3" algo="Sum"/><pk mz="382.76654817" i="2442.48" sn="17.9221" a="55.2993" fwhm="0.0201345" res="19010.5" algo="Sum"/><pk mz="383.11625487" i="123258" sn="903.567" a="2372.2" fwhm="0.0170346" res="22490.5" algo="Sum"/><pk mz="383.22285818" i="78035.8" sn="572.052" a="1564.9" fwhm="0.0175938" res="21781.7" algo="Sum"/><pk mz="383.96752414" i="968.983" sn="7.07999" a="24.2816" fwhm="0.0209837" res="18298.4" algo="Sum"/><pk mz="384.11944482" i="16579.5" sn="121.034" a="366.711" fwhm="0.0190609" res="20152.2" algo="Sum"/><pk mz="384.22576631" i="16763.1" sn="122.347" a="391.793" fwhm="0.019797" res="19408.3" algo="Sum"/><pk mz="384.76360505" i="1793.21" sn="13.0383" a="38.5133" fwhm="0.0186713" res="20607.2" algo="Sum"/><pk mz="384.84558808" i="1414.41" sn="10.2848" a="29.598" fwhm="0.0184795" res="20825.6" algo="Sum"/><pk mz="385.12098059" i="4112.45" sn="29.9014" a="99.9798" fwhm="0.0211811" res="18182.3" algo="Sum"/><pk mz="385.22266402" i="5222.05" sn="37.9678" a="173.591" fwhm="0.0290061" res="13280.7" algo="Sum"/><pk mz="386.22454286" i="1025.98" sn="7.43936" a="36.019" fwhm="0.0323118" res="11953" algo="Sum"/><pk mz="387.19999153" i="885.74" sn="6.39004" a="39.2851" fwhm="0.0453578" res="8536.57" algo="Sum"/><pk mz="387.35967524" i="900.925" sn="6.4832" a="22.221" fwhm="0.0215623" res="17964.7" algo="Sum"/><pk mz="388.35539916" i="3192.8" sn="22.8321" a="71.9372" fwhm="0.020366" res="19068.8" algo="Sum"/><pk mz="388.71178499" i="1184.36" sn="8.46007" a="25.5126" fwhm="0.019953" res="19481.4" algo="Sum"/><pk mz="389.37483554" i="4652.65" sn="32.979" a="113.773" fwhm="0.0215093" res="18102.6" algo="Sum"/><pk mz="389.97378737" i="879.528" sn="6.19994" a="20.8271" fwhm="0.0197022" res="19793.4" algo="Sum"/><pk mz="390.27785002" i="1278.99" sn="9.01081" a="34.1601" fwhm="0.030271" res="12892.8" algo="Sum"/><pk mz="390.37805342" i="1320.15" sn="9.30081" a="33.7875" fwhm="0.0226808" res="17211.8" algo="Sum"/><pk mz="390.70888741" i="1007.25" sn="7.08857" a="22.9148" fwhm="0.0192349" res="20312.5" algo="Sum"/><pk mz="390.79850010" i="3269.81" sn="22.9561" a="73.7102" fwhm="0.020347" res="19206.7" algo="Sum"/><pk mz="391.28112960" i="2629.19" sn="18.366" a="63.9883" fwhm="0.0268731" res="14560.3" algo="Sum"/><pk mz="391.35453010" i="1625.99" sn="11.3562" a="40.2929" fwhm="0.022548" res="17356.5" algo="Sum"/><pk mz="391.38986764" i="1459.83" sn="10.1963" a="33.9019" fwhm="0.0217832" res="17967.5" algo="Sum"/><pk mz="392.31262261" i="3524.44" sn="24.4378" a="87.1561" fwhm="0.0274629" res="14285.2" algo="Sum"/><pk mz="392.79539510" i="4058.19" sn="28.0101" a="92.7636" fwhm="0.0201389" res="19504.3" algo="Sum"/><pk mz="393.20664117" i="1735.31" sn="11.9541" a="67.2326" fwhm="0.0329741" res="11924.7" algo="Sum"/><pk mz="393.29759460" i="45872.5" sn="315.964" a="1048.67" fwhm="0.0194126" res="20259.9" algo="Sum"/><pk mz="393.36967008" i="1900.4" sn="13.0889" a="46.0699" fwhm="0.0249243" res="15782.6" algo="Sum"/><pk mz="394.30090850" i="10893.3" sn="74.6819" a="250.298" fwhm="0.0207478" res="19004.5" algo="Sum"/><pk mz="394.34594546" i="3226.72" sn="22.1217" a="80.7744" fwhm="0.0243277" res="16209.8" algo="Sum"/><pk mz="394.79238381" i="2064.34" sn="14.1319" a="48.4094" fwhm="0.0209132" res="18877.6" algo="Sum"/><pk mz="394.87435622" i="976.713" sn="6.68558" a="21.7318" fwhm="0.0213102" res="18529.8" algo="Sum"/><pk mz="395.21524694" i="1383.73" sn="9.4605" a="43.5035" fwhm="0.0272952" res="14479.3" algo="Sum"/><pk mz="395.30336822" i="2141.58" sn="14.6413" a="76.4163" fwhm="0.0275555" res="14345.7" algo="Sum"/><pk mz="395.35015271" i="1189.95" sn="8.13534" a="31.1205" fwhm="0.0234063" res="16890.8" algo="Sum"/><pk mz="396.74335920" i="1390.41" sn="9.42407" a="32.2455" fwhm="0.0212599" res="18661.6" algo="Sum"/><pk mz="396.99346259" i="1574.31" sn="10.6699" a="44.6624" fwhm="0.0253155" res="15681.8" algo="Sum"/><pk mz="397.23590324" i="2721.05" sn="18.3969" a="77.6433" fwhm="0.0258814" res="15348.3" algo="Sum"/><pk mz="398.74159126" i="2500.86" sn="16.7722" a="52.8547" fwhm="0.0217668" res="18318.8" algo="Sum"/><pk mz="399.08992358" i="14912.2" sn="99.6762" a="347.42" fwhm="0.0202608" res="19697.6" algo="Sum"/><pk mz="399.20082419" i="18463" sn="123.396" a="304.028" fwhm="0.0151055" res="26427.6" algo="Sum"/><pk mz="399.21463995" i="20501.8" sn="137.023" a="537.831" fwhm="0.0287331" res="13893.9" algo="Sum"/><pk mz="399.25820936" i="1297.62" sn="8.67259" a="32.9954" fwhm="0.0256502" res="15565.5" algo="Sum"/><pk mz="400.09379774" i="2045.88" sn="13.5987" a="54.0671" fwhm="0.0215098" res="18600.5" algo="Sum"/><pk mz="400.20351036" i="4119.37" sn="27.3819" a="79.8079" fwhm="0.0215437" res="18576.4" algo="Sum"/><pk mz="400.21840961" i="4705.89" sn="31.2827" a="115.547" fwhm="0.0249944" res="16012.3" algo="Sum"/><pk mz="400.34149029" i="1243.63" sn="8.26676" a="31.8088" fwhm="0.0212037" res="18880.8" algo="Sum"/><pk mz="400.73801935" i="1577.67" sn="10.4707" a="38.749" fwhm="0.0206714" res="19386.1" algo="Sum"/><pk mz="400.82712933" i="4578.19" sn="30.3224" a="110.827" fwhm="0.0212671" res="18847.3" algo="Sum"/><pk mz="401.09063139" i="1555.99" sn="10.284" a="40.5917" fwhm="0.0232146" res="17277.5" algo="Sum"/><pk mz="401.19671511" i="2869.18" sn="18.9687" a="86.1544" fwhm="0.0350736" res="11438.7" algo="Sum"/><pk mz="401.37547508" i="1029.91" sn="6.81261" a="23.9311" fwhm="0.0212243" res="18911.1" algo="Sum"/><pk mz="401.77121626" i="1717.68" sn="11.3121" a="38.7105" fwhm="0.0194029" res="20706.7" algo="Sum"/><pk mz="402.27236520" i="980.813" sn="6.4311" a="26.5281" fwhm="0.0231557" res="17372.5" algo="Sum"/><pk mz="402.35789950" i="1428.05" sn="9.36443" a="46.2036" fwhm="0.0252195" res="15954.3" algo="Sum"/><pk mz="402.77665939" i="1062.2" sn="6.92721" a="22.377" fwhm="0.0196842" res="20461.9" algo="Sum"/><pk mz="402.82428679" i="4522.16" sn="29.4901" a="103.9" fwhm="0.020327" res="19817.2" algo="Sum"/><pk mz="403.39132490" i="4348.54" sn="28.346" a="103.999" fwhm="0.0210124" res="19197.7" algo="Sum"/><pk mz="404.39418834" i="1396.43" sn="9.04124" a="33.3657" fwhm="0.022436" res="18024.4" algo="Sum"/><pk mz="404.82182163" i="1563.73" sn="10.0942" a="42.7068" fwhm="0.0227567" res="17789.1" algo="Sum"/><pk mz="405.09844690" i="1444.44" sn="9.32308" a="37.328" fwhm="0.0218893" res="18506.6" algo="Sum"/><pk mz="405.33505706" i="889.354" sn="5.73867" a="28.178" fwhm="0.0403561" res="10044" algo="Sum"/><pk mz="406.29316041" i="931.058" sn="5.98373" a="26.7284" fwhm="0.032684" res="12430.9" algo="Sum"/><pk mz="406.77270006" i="2795.51" sn="17.9258" a="62.7118" fwhm="0.0200865" res="20251" algo="Sum"/><pk mz="406.95275779" i="984.278" sn="6.31364" a="25.6254" fwhm="0.0212925" res="19112.5" algo="Sum"/><pk mz="407.29079117" i="968.978" sn="6.19381" a="25.5535" fwhm="0.0388134" res="10493.6" algo="Sum"/><pk mz="407.31159587" i="970.233" sn="6.19841" a="25.5148" fwhm="0.0397998" res="10234" algo="Sum"/><pk mz="407.34847253" i="1045.72" sn="6.67769" a="25.4587" fwhm="0.030731" res="13255.3" algo="Sum"/><pk mz="407.38513098" i="1014.89" sn="6.48036" a="24.8282" fwhm="0.0225" res="18106" algo="Sum"/><pk mz="408.30825155" i="9784.44" sn="62.1397" a="256.814" fwhm="0.0219096" res="18636" algo="Sum"/><pk mz="408.77020222" i="3780.72" sn="23.984" a="84.7346" fwhm="0.0206563" res="19789.2" algo="Sum"/><pk mz="409.27154238" i="10099" sn="63.7718" a="243.866" fwhm="0.0221237" res="18499.2" algo="Sum"/><pk mz="409.31066125" i="3134.42" sn="19.7931" a="69.4241" fwhm="0.0322054" res="12709.4" algo="Sum"/><pk mz="409.34387074" i="7283.59" sn="46.0026" a="193.095" fwhm="0.0220509" res="18563.6" algo="Sum"/><pk mz="410.27533497" i="2541.32" sn="15.9645" a="68.675" fwhm="0.0232013" res="17683.3" algo="Sum"/><pk mz="410.34674180" i="2150.16" sn="13.5083" a="61.4115" fwhm="0.0228035" res="17994.9" algo="Sum"/><pk mz="410.76614040" i="2596.43" sn="16.2919" a="58.5382" fwhm="0.0204137" res="20122" algo="Sum"/><pk mz="410.85604207" i="5746.52" sn="36.0261" a="140.435" fwhm="0.021417" res="19183.7" algo="Sum"/><pk mz="411.25777750" i="2440.15" sn="15.248" a="99.4879" fwhm="0.0375973" res="10938.5" algo="Sum"/><pk mz="412.76983323" i="932.885" sn="5.77715" a="34.2795" fwhm="0.033752" res="12229.5" algo="Sum"/><pk mz="412.85317658" i="3861.19" sn="23.8887" a="91.584" fwhm="0.0207453" res="19901" algo="Sum"/><pk mz="413.17930414" i="1912.27" sn="11.812" a="52.3998" fwhm="0.0256641" res="16099.5" algo="Sum"/><pk mz="413.23212706" i="1244.02" sn="7.68362" a="26.8004" fwhm="0.03207" res="12885.3" algo="Sum"/><pk mz="413.26611769" i="10194.5" sn="62.9657" a="258.667" fwhm="0.0220503" res="18742" algo="Sum"/><pk mz="413.32302162" i="1182.49" sn="7.30346" a="37.9361" fwhm="0.0319355" res="12942.4" algo="Sum"/><pk mz="413.77146378" i="1856.36" sn="11.4429" a="47.8172" fwhm="0.0206537" res="20033.7" algo="Sum"/><pk mz="414.27074438" i="3665" sn="22.567" a="92.5277" fwhm="0.0214473" res="19315.7" algo="Sum"/><pk mz="414.71485358" i="1019.89" sn="6.2595" a="25.2868" fwhm="0.0228282" res="18166.8" algo="Sum"/><pk mz="414.77813378" i="1003.06" sn="6.15734" a="28.1544" fwhm="0.0227511" res="18231.1" algo="Sum"/><pk mz="414.85126904" i="879.418" sn="5.40017" a="32.9742" fwhm="0.0310696" res="13352.3" algo="Sum"/><pk mz="415.19374932" i="15553.6" sn="95.4326" a="424.919" fwhm="0.0226894" res="18299" algo="Sum"/><pk mz="415.27899595" i="1470.86" sn="9.02533" a="45.2971" fwhm="0.0317459" res="13081.3" algo="Sum"/><pk mz="415.78497575" i="1085.61" sn="6.63384" a="26.7758" fwhm="0.0208805" res="19912.6" algo="Sum"/><pk mz="416.19735909" i="3570.73" sn="21.8245" a="101.213" fwhm="0.0235351" res="17684.1" algo="Sum"/><pk mz="416.80097656" i="3431.55" sn="20.8897" a="99.0059" fwhm="0.0238314" res="17489.6" algo="Sum"/><pk mz="417.19164335" i="2165.82" sn="13.1736" a="79.605" fwhm="0.0260871" res="15992.3" algo="Sum"/><pk mz="417.40651987" i="3974.52" sn="24.1455" a="95.7594" fwhm="0.0211246" res="19759.3" algo="Sum"/><pk mz="418.40989625" i="1253.6" sn="7.58349" a="29.9666" fwhm="0.0210888" res="19840.4" algo="Sum"/><pk mz="418.79850761" i="3472.76" sn="20.9764" a="85.4853" fwhm="0.02163" res="19361.9" algo="Sum"/><pk mz="419.38526714" i="1231.63" sn="7.42939" a="31.1801" fwhm="0.0257852" res="16264.6" algo="Sum"/><pk mz="419.42152934" i="1527.01" sn="9.21084" a="37.3095" fwhm="0.0223361" res="18777.8" algo="Sum"/><pk mz="420.79611527" i="1496.43" sn="8.98244" a="38.3169" fwhm="0.0223251" res="18848.5" algo="Sum"/><pk mz="420.88513993" i="7372.15" sn="44.2271" a="177.39" fwhm="0.0207657" res="20268.3" algo="Sum"/><pk mz="421.33088222" i="893.62" sn="5.3569" a="29.3426" fwhm="0.0429739" res="9804.35" algo="Sum"/><pk mz="421.36514984" i="920.157" sn="5.5161" a="21.75" fwhm="0.0295798" res="14245" algo="Sum"/><pk mz="421.40061581" i="1273.58" sn="7.636" a="31.8766" fwhm="0.0227885" res="18491.8" algo="Sum"/><pk mz="422.74704087" i="974.453" sn="5.78966" a="31.0409" fwhm="0.0274961" res="15374.8" algo="Sum"/><pk mz="422.88232601" i="2784.38" sn="16.5375" a="68.0883" fwhm="0.0207564" res="20373.6" algo="Sum"/><pk mz="423.32345683" i="863.36" sn="5.12228" a="35.6498" fwhm="0.0507314" res="8344.41" algo="Sum"/><pk mz="424.28203950" i="5930.78" sn="34.9427" a="154.089" fwhm="0.0218982" res="19375.2" algo="Sum"/><pk mz="424.34036092" i="1225.6" sn="7.22093" a="38.1987" fwhm="0.0272679" res="15561.9" algo="Sum"/><pk mz="424.74339669" i="1541.6" sn="9.06072" a="33.3722" fwhm="0.0196095" res="21660.1" algo="Sum"/><pk mz="425.28564994" i="2204.53" sn="12.9494" a="65.1702" fwhm="0.0295079" res="14412.6" algo="Sum"/><pk mz="425.31774675" i="2215.11" sn="13.0115" a="68.0841" fwhm="0.0345341" res="12315.9" algo="Sum"/><pk mz="425.77131272" i="1653.8" sn="9.70025" a="37.797" fwhm="0.0200266" res="21260.3" algo="Sum"/><pk mz="426.27745268" i="1321.68" sn="7.73135" a="44.733" fwhm="0.0311908" res="13666.8" algo="Sum"/><pk mz="426.32081954" i="911.05" sn="5.32891" a="21.2874" fwhm="0.0275102" res="15496.8" algo="Sum"/><pk mz="426.35743289" i="1605.98" sn="9.39294" a="43.6079" fwhm="0.0246769" res="17277.6" algo="Sum"/><pk mz="426.78142095" i="917.902" sn="5.35836" a="27.2794" fwhm="0.0322441" res="13235.9" algo="Sum"/><pk mz="426.83053352" i="3533.17" sn="20.6205" a="85.1302" fwhm="0.0224842" res="18983.6" algo="Sum"/><pk mz="427.15801739" i="1157.9" sn="6.75616" a="32.2311" fwhm="0.0241005" res="17724" algo="Sum"/><pk mz="427.35450082" i="3224.73" sn="18.8141" a="100.566" fwhm="0.0252297" res="16938.6" algo="Sum"/><pk mz="427.78516961" i="1154.64" sn="6.71624" a="30.1185" fwhm="0.0218482" res="19579.9" algo="Sum"/><pk mz="428.36836170" i="1404.69" sn="8.1522" a="56.8915" fwhm="0.0363278" res="11791.8" algo="Sum"/><pk mz="428.82741363" i="2628.3" sn="15.2371" a="64.3561" fwhm="0.0221647" res="19347.4" algo="Sum"/><pk mz="428.99737105" i="1152.25" sn="6.67806" a="30.2041" fwhm="0.0219747" res="19522.3" algo="Sum"/><pk mz="429.23954031" i="3623.33" sn="20.9224" a="107.279" fwhm="0.0238429" res="18002.8" algo="Sum"/><pk mz="429.31944356" i="1112.45" sn="6.42319" a="31.4603" fwhm="0.0337738" res="12711.6" algo="Sum"/><pk mz="429.37310826" i="1524.88" sn="8.80713" a="42.1678" fwhm="0.0247786" res="17328.4" algo="Sum"/><pk mz="429.40609283" i="862.417" sn="4.98193" a="19.6802" fwhm="0.0231383" res="18558.3" algo="Sum"/><pk mz="430.24288624" i="972.867" sn="5.59206" a="25.9539" fwhm="0.0273921" res="15706.8" algo="Sum"/><pk mz="430.38180091" i="3116.6" sn="17.9168" a="91.8193" fwhm="0.0248253" res="17336.4" algo="Sum"/><pk mz="430.69495440" i="975.422" sn="5.60598" a="23.8164" fwhm="0.0221683" res="19428.4" algo="Sum"/><pk mz="430.91409080" i="6108.08" sn="35.0883" a="150.331" fwhm="0.0217448" res="19816.9" algo="Sum"/><pk mz="431.17025634" i="2681.69" sn="15.3821" a="96.2724" fwhm="0.0329133" res="13100.2" algo="Sum"/><pk mz="431.24079181" i="1249.1" sn="7.16596" a="43.1061" fwhm="0.0326632" res="13202.6" algo="Sum"/><pk mz="431.38663906" i="1891.21" sn="10.8443" a="47.5073" fwhm="0.0239872" res="17984.1" algo="Sum"/><pk mz="431.42217633" i="3421.13" sn="19.6071" a="87.6353" fwhm="0.0228665" res="18867" algo="Sum"/><pk mz="432.42557948" i="1067.16" sn="6.09874" a="27.3082" fwhm="0.0233789" res="18496.4" algo="Sum"/><pk mz="432.69319373" i="858.322" sn="4.90217" a="22.3202" fwhm="0.0223879" res="19327.1" algo="Sum"/><pk mz="432.77529636" i="1160.25" sn="6.6234" a="32.206" fwhm="0.0231062" res="18729.8" algo="Sum"/><pk mz="433.37849917" i="1078.07" sn="6.13144" a="56.5586" fwhm="0.0494044" res="8772.07" algo="Sum"/><pk mz="434.77237749" i="1329.7" sn="7.53796" a="33.1514" fwhm="0.0201585" res="21567.7" algo="Sum"/><pk mz="434.89909692" i="1090.51" sn="6.18108" a="31.6447" fwhm="0.0247844" res="17547.3" algo="Sum"/><pk mz="436.85859550" i="3801.45" sn="21.406" a="96.2426" fwhm="0.0224487" res="19460.3" algo="Sum"/><pk mz="437.18681921" i="1534.13" sn="8.6217" a="44.3456" fwhm="0.0255963" res="17080.1" algo="Sum"/><pk mz="437.23533473" i="1209.64" sn="6.79784" a="43.378" fwhm="0.031986" res="13669.6" algo="Sum"/><pk mz="438.85601790" i="1654.08" sn="9.23354" a="48.3883" fwhm="0.0248363" res="17669.9" algo="Sum"/><pk mz="440.72365181" i="1501.23" sn="8.29481" a="37.242" fwhm="0.0230459" res="19123.7" algo="Sum"/><pk mz="441.29762263" i="2395.07" sn="13.2013" a="66.1445" fwhm="0.0248193" res="17780.4" algo="Sum"/><pk mz="442.72149552" i="1109.04" sn="6.07003" a="30.3349" fwhm="0.0243957" res="18147.5" algo="Sum"/><pk mz="442.80408610" i="1037.13" sn="5.6752" a="28.2257" fwhm="0.0240748" res="18392.8" algo="Sum"/><pk mz="444.92840406" i="1024.55" sn="5.56409" a="28.9898" fwhm="0.0264013" res="16852.5" algo="Sum"/><pk mz="445.43737533" i="3220.95" sn="17.4855" a="83.7841" fwhm="0.0228167" res="19522.5" algo="Sum"/><pk mz="446.44136527" i="1106.16" sn="5.98104" a="27.4959" fwhm="0.0216957" res="20577.4" algo="Sum"/><pk mz="446.88734635" i="3120.67" sn="16.8577" a="87.3245" fwhm="0.0221469" res="20178.3" algo="Sum"/><pk mz="447.41594226" i="1037.28" sn="5.60101" a="28.8051" fwhm="0.0292743" res="15283.6" algo="Sum"/><pk mz="447.45284630" i="1491.94" sn="8.05203" a="37.4775" fwhm="0.0235801" res="18975.8" algo="Sum"/><pk mz="448.75625838" i="1351.83" sn="7.2651" a="38.1903" fwhm="0.0237218" res="18917.5" algo="Sum"/><pk mz="449.37077490" i="1447.1" sn="7.76547" a="63.4463" fwhm="0.0440233" res="10207.6" algo="Sum"/><pk mz="449.43226983" i="954.081" sn="5.12142" a="24.6648" fwhm="0.0249405" res="18020.2" algo="Sum"/><pk mz="450.75342173" i="2017.56" sn="10.8067" a="52.0932" fwhm="0.0225261" res="20010.3" algo="Sum"/><pk mz="452.36319836" i="1105.51" sn="5.8985" a="30.9824" fwhm="0.0257328" res="17579.2" algo="Sum"/><pk mz="452.75012403" i="1283.7" sn="6.84765" a="34.5342" fwhm="0.0244161" res="18543.1" algo="Sum"/><pk mz="452.83284680" i="1050.3" sn="5.60245" a="29.1226" fwhm="0.0252815" res="17911.6" algo="Sum"/><pk mz="453.16757934" i="1141.71" sn="6.08591" a="37.449" fwhm="0.0320177" res="14153.6" algo="Sum"/><pk mz="453.36870657" i="1809.59" sn="9.64725" a="67.6598" fwhm="0.0270802" res="16741.7" algo="Sum"/><pk mz="454.95251890" i="904.577" sn="4.81437" a="30.465" fwhm="0.0305286" res="14902.5" algo="Sum"/><pk mz="456.69964658" i="1240.34" sn="6.57756" a="32.377" fwhm="0.0233393" res="19567.9" algo="Sum"/><pk mz="457.27113659" i="974.611" sn="5.16572" a="34.2388" fwhm="0.0388443" res="11771.9" algo="Sum"/><pk mz="457.34809995" i="1639.53" sn="8.68996" a="56.1848" fwhm="0.027906" res="16388.9" algo="Sum"/><pk mz="458.69622234" i="993.688" sn="5.24549" a="27.8898" fwhm="0.0257771" res="17794.7" algo="Sum"/><pk mz="458.78540154" i="1890.89" sn="9.98219" a="57.9818" fwhm="0.0239289" res="19172.9" algo="Sum"/><pk mz="459.31938562" i="963.546" sn="5.07411" a="40.9479" fwhm="0.0452127" res="10159.1" algo="Sum"/><pk mz="459.45325543" i="2714.2" sn="14.2932" a="71.9815" fwhm="0.0228591" res="20099.3" algo="Sum"/><pk mz="460.45675633" i="882.271" sn="4.62786" a="24.9166" fwhm="0.0247991" res="18567.5" algo="Sum"/><pk mz="460.78241529" i="2207.41" sn="11.5446" a="60.7355" fwhm="0.0247803" res="18594.7" algo="Sum"/><pk mz="461.18535916" i="1093.64" sn="5.71658" a="32.7217" fwhm="0.0259508" res="17771.5" algo="Sum"/><pk mz="461.33333516" i="932.586" sn="4.87313" a="46.73" fwhm="0.0450608" res="10238" algo="Sum"/><pk mz="462.77959838" i="1113.51" sn="5.78384" a="32.0623" fwhm="0.0254401" res="18190.9" algo="Sum"/><pk mz="463.20146737" i="1033.58" sn="5.36378" a="29.475" fwhm="0.0261113" res="17739.5" algo="Sum"/><pk mz="463.35203590" i="1112.82" sn="5.77643" a="39.4038" fwhm="0.045423" res="10200.8" algo="Sum"/><pk mz="464.73057503" i="876.455" sn="4.51182" a="27.2216" fwhm="0.0271189" res="17136.8" algo="Sum"/><pk mz="464.91071579" i="1021.82" sn="5.25736" a="30.9727" fwhm="0.0248169" res="18733.6" algo="Sum"/><pk mz="465.21769691" i="1100.15" sn="5.66016" a="38.6572" fwhm="0.0306647" res="15171.1" algo="Sum"/><pk mz="465.36568491" i="1083.33" sn="5.57539" a="38.6755" fwhm="0.0384066" res="12116.8" algo="Sum"/><pk mz="466.72777121" i="1722.56" sn="8.84177" a="45.0901" fwhm="0.0241589" res="19319.1" algo="Sum"/><pk mz="468.72448138" i="1079.09" sn="5.50741" a="32.7215" fwhm="0.0253648" res="18479.4" algo="Sum"/><pk mz="468.81373343" i="2149.46" sn="10.9703" a="68.8773" fwhm="0.0263996" res="17758.4" algo="Sum"/><pk mz="469.33013347" i="1903.66" sn="9.71368" a="81.8684" fwhm="0.0431649" res="10873" algo="Sum"/><pk mz="470.81074135" i="2080.6" sn="10.5748" a="59.7767" fwhm="0.0261922" res="17975.2" algo="Sum"/><pk mz="471.36096647" i="1272.42" sn="6.46143" a="41.2161" fwhm="0.0350654" res="13442.3" algo="Sum"/><pk mz="473.34180397" i="1214.75" sn="6.12522" a="70.024" fwhm="0.0554972" res="8529.12" algo="Sum"/><pk mz="473.43204076" i="920.461" sn="4.64217" a="23.909" fwhm="0.0273959" res="17281.1" algo="Sum"/><pk mz="473.46804496" i="2490.93" sn="12.5577" a="71.5664" fwhm="0.0248907" res="19021.9" algo="Sum"/><pk mz="474.47214578" i="884.398" sn="4.44111" a="23.6073" fwhm="0.0249066" res="19050.1" algo="Sum"/><pk mz="474.75905731" i="1379.53" sn="6.92302" a="37.7709" fwhm="0.0241424" res="19664.9" algo="Sum"/><pk mz="474.93956568" i="905.601" sn="4.54252" a="29.3534" fwhm="0.0258633" res="18363.4" algo="Sum"/><pk mz="475.32385141" i="3624.2" sn="18.1249" a="122.746" fwhm="0.0253445" res="18754.5" algo="Sum"/><pk mz="475.44620226" i="974.624" sn="4.86462" a="25.3847" fwhm="0.0385876" res="12321.2" algo="Sum"/><pk mz="475.48245072" i="1283.54" sn="6.40226" a="37.9438" fwhm="0.0270672" res="17566.7" algo="Sum"/><pk mz="476.32698569" i="1096.51" sn="5.4599" a="37.0749" fwhm="0.0298462" res="15959.4" algo="Sum"/><pk mz="476.75591091" i="1834.09" sn="9.12995" a="50.928" fwhm="0.0242995" res="19620" algo="Sum"/><pk mz="477.32864735" i="1167.3" sn="5.7808" a="42.391" fwhm="0.0502296" res="9502.94" algo="Sum"/><pk mz="478.32841811" i="2420.61" sn="11.9487" a="74.6783" fwhm="0.0266624" res="17940.2" algo="Sum"/><pk mz="478.75350804" i="963.162" sn="4.74147" a="30.7038" fwhm="0.0264865" res="18075.4" algo="Sum"/><pk mz="478.84263306" i="2846.16" sn="14.0083" a="83.3552" fwhm="0.0246404" res="19433.2" algo="Sum"/><pk mz="479.33346408" i="1355.34" sn="6.66229" a="71.6429" fwhm="0.0441115" res="10866.4" algo="Sum"/><pk mz="480.83955281" i="1933.34" sn="9.45992" a="54.5426" fwhm="0.0248569" res="19344.3" algo="Sum"/><pk mz="481.20380785" i="1584.7" sn="7.73859" a="54.4584" fwhm="0.0301794" res="15944.8" algo="Sum"/><pk mz="481.26246293" i="1447.38" sn="7.06802" a="53.3542" fwhm="0.0351068" res="13708.5" algo="Sum"/><pk mz="481.31485213" i="911.56" sn="4.4504" a="27.4192" fwhm="0.043264" res="11125.1" algo="Sum"/><pk mz="481.34726575" i="979.193" sn="4.78141" a="46.5333" fwhm="0.0548742" res="8771.83" algo="Sum"/><pk mz="482.32101502" i="866.796" sn="4.22333" a="31.0429" fwhm="0.042004" res="11482.7" algo="Sum"/><pk mz="483.33581410" i="926.024" sn="4.49225" a="40.8618" fwhm="0.05659" res="8541.02" algo="Sum"/><pk mz="483.37959596" i="2608.2" sn="12.6527" a="82.9811" fwhm="0.0257914" res="18741.9" algo="Sum"/><pk mz="484.78780008" i="1542.93" sn="7.44416" a="46.0668" fwhm="0.028149" res="17222.2" algo="Sum"/><pk mz="485.35570554" i="1172.87" sn="5.65581" a="27.7782" fwhm="0.0347565" res="13964.5" algo="Sum"/><pk mz="486.78447740" i="1611.03" sn="7.7159" a="49.0133" fwhm="0.0244853" res="19880.7" algo="Sum"/><pk mz="487.34064709" i="1565.4" sn="7.49229" a="74.2324" fwhm="0.045419" res="10729.9" algo="Sum"/><pk mz="487.48339428" i="2132.56" sn="10.2014" a="61.9982" fwhm="0.0237911" res="20490.1" algo="Sum"/><pk mz="488.87082020" i="3473.46" sn="16.5268" a="104.25" fwhm="0.0248392" res="19681.4" algo="Sum"/><pk mz="489.31861657" i="862.686" sn="4.10328" a="22.4326" fwhm="0.03926" res="12463.5" algo="Sum"/><pk mz="489.35216898" i="1264.59" sn="6.0149" a="47.0681" fwhm="0.0408544" res="11977.9" algo="Sum"/><pk mz="490.28990509" i="1375.57" sn="6.49955" a="51.6704" fwhm="0.0303443" res="16157.6" algo="Sum"/><pk mz="490.86778655" i="1435.68" sn="6.77037" a="49.7668" fwhm="0.0272237" res="18030.9" algo="Sum"/><pk mz="491.30108526" i="1305.93" sn="6.15041" a="65.1283" fwhm="0.0437182" res="11237.9" algo="Sum"/><pk mz="491.36893561" i="1293.14" sn="6.09019" a="49.3808" fwhm="0.035077" res="14008.3" algo="Sum"/><pk mz="493.32151891" i="1365.92" sn="6.35351" a="61.8769" fwhm="0.0549392" res="8979.41" algo="Sum"/><pk mz="494.32423005" i="1130.29" sn="5.22537" a="50.3955" fwhm="0.0351949" res="14045.3" algo="Sum"/><pk mz="494.81656471" i="1854.47" sn="8.55529" a="55.7232" fwhm="0.0281622" res="17570.3" algo="Sum"/><pk mz="495.33273615" i="1141.09" sn="5.25698" a="53.7614" fwhm="0.057954" res="8546.99" algo="Sum"/><pk mz="496.33795776" i="28294.8" sn="129.645" a="816.602" fwhm="0.0246746" res="20115.3" algo="Sum"/><pk mz="496.81289576" i="1478.41" sn="6.76669" a="62.7653" fwhm="0.031941" res="15554.1" algo="Sum"/><pk mz="496.98312841" i="1012.62" sn="4.63398" a="33.7123" fwhm="0.0297514" res="16704.5" algo="Sum"/><pk mz="497.23550873" i="927.647" sn="4.24243" a="32.0393" fwhm="0.0354946" res="14008.8" algo="Sum"/><pk mz="497.34228435" i="8509.31" sn="38.9129" a="292.658" fwhm="0.0289184" res="17198.1" algo="Sum"/><pk mz="498.34519857" i="1753.42" sn="7.98056" a="74.3076" fwhm="0.0340521" res="14634.8" algo="Sum"/><pk mz="498.68168788" i="959.221" sn="4.36254" a="28.7177" fwhm="0.0267108" res="18669.7" algo="Sum"/><pk mz="498.89950859" i="2553.27" sn="11.6062" a="71.1854" fwhm="0.0246475" res="20241.4" algo="Sum"/><pk mz="499.35207172" i="1214.21" sn="5.50393" a="59.0438" fwhm="0.050312" res="9925.11" algo="Sum"/><pk mz="500.67867054" i="1020.01" sn="4.62022" a="28.6946" fwhm="0.0249325" res="20081.4" algo="Sum"/><pk mz="501.38658949" i="4141.29" sn="18.7377" a="157.484" fwhm="0.0324248" res="15463.1" algo="Sum"/><pk mz="501.46218005" i="1129" sn="5.10582" a="31.0817" fwhm="0.0286334" res="17513.2" algo="Sum"/><pk mz="501.49852232" i="1838.92" sn="8.3164" a="55.8116" fwhm="0.0266383" res="18826.2" algo="Sum"/><pk mz="502.00940943" i="1504.99" sn="6.79748" a="47.3688" fwhm="0.0252946" res="19846.5" algo="Sum"/><pk mz="502.32456705" i="1201.29" sn="5.41534" a="37.9862" fwhm="0.0327564" res="15335.1" algo="Sum"/><pk mz="502.39089511" i="1420.16" sn="6.40183" a="55.1512" fwhm="0.0335052" res="14994.4" algo="Sum"/><pk mz="503.32864330" i="1131.3" sn="5.08415" a="46.8626" fwhm="0.0444023" res="11335.7" algo="Sum"/><pk mz="503.47645234" i="964.688" sn="4.33331" a="37.6316" fwhm="0.0378091" res="13316.3" algo="Sum"/><pk mz="503.51380141" i="1128.37" sn="5.06858" a="32.3665" fwhm="0.0302466" res="16646.9" algo="Sum"/><pk mz="504.00543750" i="1142.72" sn="5.11575" a="35.9754" fwhm="0.0245987" res="20489.1" algo="Sum"/><pk mz="504.30462906" i="1657.35" sn="7.41709" a="47.4225" fwhm="0.0340839" res="14796" algo="Sum"/><pk mz="504.33649924" i="1226.74" sn="5.48614" a="44.0677" fwhm="0.0370801" res="13601.3" algo="Sum"/><pk mz="504.84453585" i="2106.83" sn="9.37267" a="61.1634" fwhm="0.0277657" res="18182.3" algo="Sum"/><pk mz="505.31172603" i="930.51" sn="4.13461" a="35.4806" fwhm="0.0490027" res="10311.9" algo="Sum"/><pk mz="505.34174162" i="1081.32" sn="4.80472" a="44.939" fwhm="0.0427901" res="11809.8" algo="Sum"/><pk mz="506.35624224" i="1068.76" sn="4.7322" a="44.4769" fwhm="0.033144" res="15277.5" algo="Sum"/><pk mz="506.71219188" i="922.242" sn="4.06787" a="28.4292" fwhm="0.0266848" res="18988.8" algo="Sum"/><pk mz="506.84133577" i="1065.43" sn="4.69812" a="43.5184" fwhm="0.0330004" res="15358.6" algo="Sum"/><pk mz="507.32933452" i="1084.34" sn="4.77635" a="34.395" fwhm="0.0444178" res="11421.7" algo="Sum"/><pk mz="507.35548055" i="1012.47" sn="4.45917" a="38.4404" fwhm="0.0445162" res="11397.1" algo="Sum"/><pk mz="508.71009810" i="1595.03" sn="6.98141" a="46.1697" fwhm="0.024978" res="20366.3" algo="Sum"/><pk mz="509.31929133" i="1169.39" sn="5.11366" a="34.3004" fwhm="0.0445046" res="11444.2" algo="Sum"/><pk mz="509.36121388" i="4876.52" sn="21.3247" a="163.635" fwhm="0.0285078" res="17867.4" algo="Sum"/><pk mz="510.36135087" i="2023.53" sn="8.81269" a="81.7137" fwhm="0.0346119" res="14745.2" algo="Sum"/><pk mz="510.70711722" i="1130.34" sn="4.91897" a="36.1681" fwhm="0.0294517" res="17340.5" algo="Sum"/><pk mz="511.24989662" i="1066.54" sn="4.6381" a="42.8167" fwhm="0.0391275" res="13066.3" algo="Sum"/><pk mz="511.35773766" i="1106.01" sn="4.8097" a="44.766" fwhm="0.0571272" res="8951.21" algo="Sum"/><pk mz="512.91102358" i="965.933" sn="4.18638" a="39.5398" fwhm="0.0341382" res="15024.5" algo="Sum"/><pk mz="513.35100642" i="1633.97" sn="7.08064" a="87.7762" fwhm="0.0450137" res="11404.3" algo="Sum"/><pk mz="514.65626853" i="884.799" sn="3.81481" a="28.101" fwhm="0.0261704" res="19665.6" algo="Sum"/><pk mz="514.87390384" i="1483.95" sn="6.39595" a="48.3538" fwhm="0.0324859" res="15849.2" algo="Sum"/><pk mz="515.37271447" i="2394.33" sn="10.2987" a="61.8556" fwhm="0.0418348" res="12319.2" algo="Sum"/><pk mz="515.41008488" i="20248.1" sn="87.0333" a="626.504" fwhm="0.0259617" res="19852.7" algo="Sum"/><pk mz="515.47397312" i="1103.51" sn="4.74035" a="31.0913" fwhm="0.0402959" res="12792.2" algo="Sum"/><pk mz="515.51305823" i="1541.4" sn="6.62108" a="51.7521" fwhm="0.0314931" res="16369.1" algo="Sum"/><pk mz="516.30434524" i="2213.95" sn="9.45755" a="82.6652" fwhm="0.0287487" res="17959.2" algo="Sum"/><pk mz="516.37481331" i="896.083" sn="3.82837" a="20.7849" fwhm="0.0446005" res="11577.8" algo="Sum"/><pk mz="516.41310263" i="7018" sn="29.9784" a="223.994" fwhm="0.0270082" res="19120.6" algo="Sum"/><pk mz="516.65246356" i="926.693" sn="3.95642" a="27.5768" fwhm="0.0265412" res="19466" algo="Sum"/><pk mz="516.74190611" i="1225.73" sn="5.22977" a="48.8255" fwhm="0.0305503" res="16914.4" algo="Sum"/><pk mz="517.30907389" i="1037.29" sn="4.41249" a="35.3431" fwhm="0.0422378" res="12247.5" algo="Sum"/><pk mz="517.36276235" i="2361.28" sn="10.0448" a="100.545" fwhm="0.0478097" res="10821.3" algo="Sum"/><pk mz="517.41247027" i="2403.73" sn="10.2246" a="88.5882" fwhm="0.0428778" res="12067.1" algo="Sum"/><pk mz="518.31929386" i="85752.1" sn="363.173" a="2298.77" fwhm="0.0237009" res="21869.2" algo="Sum"/><pk mz="518.73885690" i="2172.09" sn="9.17829" a="65.0719" fwhm="0.0258837" res="20041.2" algo="Sum"/><pk mz="519.32230609" i="23372.5" sn="98.6644" a="693.891" fwhm="0.0261856" res="19832.4" algo="Sum"/><pk mz="520.33468845" i="15021.1" sn="63.0493" a="485.185" fwhm="0.0288133" res="18058.8" algo="Sum"/><pk mz="520.73662989" i="1307.98" sn="5.48007" a="43.6346" fwhm="0.0287673" res="18101.7" algo="Sum"/><pk mz="521.33956750" i="4435.07" sn="18.5306" a="179.033" fwhm="0.0309594" res="16839.5" algo="Sum"/><pk mz="522.35150010" i="6130.94" sn="25.4937" a="202.121" fwhm="0.0277209" res="18843.3" algo="Sum"/><pk mz="523.29893473" i="980.705" sn="4.06554" a="42.6688" fwhm="0.0533551" res="9807.85" algo="Sum"/><pk mz="523.36247270" i="2635.18" sn="10.9242" a="128.83" fwhm="0.046163" res="11337.3" algo="Sum"/><pk mz="524.27151210" i="1059.02" sn="4.38505" a="44.3748" fwhm="0.0340052" res="15417.4" algo="Sum"/><pk mz="524.36819162" i="10575.2" sn="43.7943" a="331.984" fwhm="0.0270839" res="19360.9" algo="Sum"/><pk mz="524.68443861" i="1508.76" sn="6.24636" a="42.61" fwhm="0.0234633" res="22362" algo="Sum"/><pk mz="525.28593716" i="1870.44" sn="7.74121" a="65.6094" fwhm="0.0373766" res="14053.9" algo="Sum"/><pk mz="525.33770912" i="2338.8" sn="9.68005" a="65.5875" fwhm="0.0337656" res="15558.4" algo="Sum"/><pk mz="525.37075800" i="3789.67" sn="15.6873" a="151.272" fwhm="0.041561" res="12641" algo="Sum"/><pk mz="526.28917196" i="944.514" sn="3.89697" a="32.8407" fwhm="0.03754" res="14019.4" algo="Sum"/><pk mz="526.33930802" i="916.088" sn="3.77969" a="33.484" fwhm="0.0487522" res="10796.2" algo="Sum"/><pk mz="526.37133992" i="913.383" sn="3.76853" a="35.3461" fwhm="0.0431746" res="12191.7" algo="Sum"/><pk mz="526.68141824" i="1251.06" sn="5.1592" a="36.4108" fwhm="0.0251301" res="20958.1" algo="Sum"/><pk mz="526.77003719" i="1731.32" sn="7.13951" a="64.0782" fwhm="0.0297835" res="17686.6" algo="Sum"/><pk mz="527.33068478" i="973.492" sn="3.99855" a="44.689" fwhm="0.0663439" res="7948.45" algo="Sum"/><pk mz="528.76792502" i="2174.01" sn="8.87806" a="69.8125" fwhm="0.0297625" res="17766.3" algo="Sum"/><pk mz="529.34187766" i="1076.28" sn="4.3861" a="60.7156" fwhm="0.0603427" res="8772.27" algo="Sum"/><pk mz="529.49246388" i="1171.15" sn="4.77337" a="41.0944" fwhm="0.030123" res="17577.7" algo="Sum"/><pk mz="529.52842732" i="1419.22" sn="5.78412" a="45.0758" fwhm="0.034481" res="15357.1" algo="Sum"/><pk mz="530.35230747" i="926.668" sn="3.75952" a="36.2459" fwhm="0.0363788" res="14578.6" algo="Sum"/><pk mz="530.76444706" i="1183.1" sn="4.7811" a="47.4514" fwhm="0.0349561" res="15183.7" algo="Sum"/><pk mz="531.21843829" i="1514.42" sn="6.1175" a="57.0326" fwhm="0.0357813" res="14846.3" algo="Sum"/><pk mz="531.24985647" i="993.258" sn="4.01226" a="31.5186" fwhm="0.0354759" res="14974.9" algo="Sum"/><pk mz="531.34844525" i="2445.67" sn="9.87864" a="118.573" fwhm="0.0517013" res="10277.3" algo="Sum"/><pk mz="531.40350472" i="4348.27" sn="17.5665" a="157.51" fwhm="0.0305514" res="17393.7" algo="Sum"/><pk mz="531.50519302" i="917.86" sn="3.70472" a="27.7479" fwhm="0.045464" res="11690.7" algo="Sum"/><pk mz="531.54280400" i="1089.23" sn="4.39365" a="37.4413" fwhm="0.0311791" res="17048.1" algo="Sum"/><pk mz="532.33663001" i="2283.3" sn="9.18012" a="102.345" fwhm="0.0422392" res="12602.9" algo="Sum"/><pk mz="532.41221418" i="1687.65" sn="6.77521" a="37.8541" fwhm="0.0225903" res="23568.2" algo="Sum"/><pk mz="532.43487663" i="2331.95" sn="9.35594" a="93.2173" fwhm="0.0424677" res="12537.4" algo="Sum"/><pk mz="532.71545625" i="1091.7" sn="4.37081" a="37.4132" fwhm="0.0301954" res="17642.2" algo="Sum"/><pk mz="533.34144092" i="1501.68" sn="6.00079" a="85.3903" fwhm="0.0585636" res="9107.05" algo="Sum"/><pk mz="533.43960283" i="1128.66" sn="4.50362" a="46.1853" fwhm="0.0452001" res="11801.7" algo="Sum"/><pk mz="534.29238519" i="14058.9" sn="55.878" a="440.104" fwhm="0.027938" res="19124.2" algo="Sum"/><pk mz="534.71215052" i="1690.16" sn="6.71518" a="62.7467" fwhm="0.028918" res="18490.7" algo="Sum"/><pk mz="535.29567846" i="4241.25" sn="16.8344" a="155.526" fwhm="0.0304721" res="17566.8" algo="Sum"/><pk mz="535.37612866" i="4752.94" sn="18.8654" a="160.239" fwhm="0.0297129" res="18018.3" algo="Sum"/><pk mz="536.29449642" i="1954.13" sn="7.75001" a="73.9091" fwhm="0.033202" res="16152.5" algo="Sum"/><pk mz="536.37945235" i="1680.29" sn="6.66467" a="70.8169" fwhm="0.0370511" res="14476.8" algo="Sum"/><pk mz="536.70934943" i="1329.3" sn="5.26603" a="45.5176" fwhm="0.0287007" res="18700.2" algo="Sum"/><pk mz="536.79924783" i="2332.45" sn="9.24" a="86.5274" fwhm="0.0294841" res="18206.4" algo="Sum"/><pk mz="537.30456452" i="1247.18" sn="4.93934" a="45.7146" fwhm="0.0502821" res="10685.8" algo="Sum"/><pk mz="537.39233866" i="856071" sn="3389.96" a="14776.9" fwhm="0.0153872" res="34924.6" algo="Sum"/><pk mz="538.39517291" i="246248" sn="973.558" a="6034.79" fwhm="0.0205622" res="26183.8" algo="Sum"/><pk mz="538.79522523" i="2291.08" sn="9.05207" a="78.8138" fwhm="0.0299869" res="17967.7" algo="Sum"/><pk mz="539.39364504" i="68002.1" sn="268.454" a="2144.41" fwhm="0.0278841" res="19344.2" algo="Sum"/><pk mz="540.39267659" i="16369.9" sn="64.4127" a="600.696" fwhm="0.0311982" res="17321.3" algo="Sum"/><pk mz="540.79141176" i="1113.99" sn="4.37503" a="43.4799" fwhm="0.0367224" res="14726.5" algo="Sum"/><pk mz="541.25875103" i="1157.69" sn="4.54311" a="53.0708" fwhm="0.0395471" res="13686.4" algo="Sum"/><pk mz="541.33333020" i="1133.58" sn="4.4485" a="59.4148" fwhm="0.0630061" res="8591.77" algo="Sum"/><pk mz="541.39046824" i="4136.56" sn="16.2321" a="184.096" fwhm="0.0364634" res="14847.5" algo="Sum"/><pk mz="542.31773992" i="35511.5" sn="138.734" a="1063.22" fwhm="0.0265069" res="20459.5" algo="Sum"/><pk mz="542.38593393" i="1450.94" sn="5.66813" a="77.7293" fwhm="0.0528333" res="10266" algo="Sum"/><pk mz="542.74383379" i="1473.17" sn="5.74842" a="52.9708" fwhm="0.033503" res="16199.9" algo="Sum"/><pk mz="543.32112366" i="11040.4" sn="43.0251" a="352.082" fwhm="0.0274946" res="19761" algo="Sum"/><pk mz="543.39653306" i="1144.06" sn="4.45733" a="49.5372" fwhm="0.0514913" res="10553.2" algo="Sum"/><pk mz="543.50744883" i="859.306" sn="3.34113" a="27.7586" fwhm="0.0421367" res="12898.7" algo="Sum"/><pk mz="543.54254376" i="1054.62" sn="4.09734" a="39.188" fwhm="0.0368595" res="14746.3" algo="Sum"/><pk mz="544.33296891" i="19669.3" sn="76.3367" a="607.17" fwhm="0.0276385" res="19694.7" algo="Sum"/><pk mz="544.74075473" i="1764.77" sn="6.84046" a="66.3439" fwhm="0.0298153" res="18270.5" algo="Sum"/><pk mz="545.33657479" i="6301.94" sn="24.3523" a="216.297" fwhm="0.0299247" res="18223.6" algo="Sum"/><pk mz="545.39980003" i="2024.81" sn="7.81511" a="91.0435" fwhm="0.0462986" res="11780.1" algo="Sum"/><pk mz="546.34866074" i="29222.4" sn="112.519" a="885.046" fwhm="0.0267287" res="20440.5" algo="Sum"/><pk mz="546.73896608" i="971.497" sn="3.7402" a="34.7523" fwhm="0.0329925" res="16571.6" algo="Sum"/><pk mz="546.82695110" i="2860.25" sn="11.0093" a="100.815" fwhm="0.0295364" res="18513.6" algo="Sum"/><pk mz="547.35234815" i="9131.35" sn="35.0824" a="360.677" fwhm="0.0306645" res="17849.7" algo="Sum"/><pk mz="548.27074543" i="1011.9" sn="3.88487" a="34.4908" fwhm="0.0359755" res="15240.1" algo="Sum"/><pk mz="548.35615351" i="2128.94" sn="8.17539" a="116.389" fwhm="0.0351165" res="15615.3" algo="Sum"/><pk mz="548.82465292" i="2070.44" sn="7.93355" a="72.1658" fwhm="0.0300035" res="18292" algo="Sum"/><pk mz="551.34989870" i="3474.47" sn="13.2351" a="136.728" fwhm="0.0344097" res="16023.1" algo="Sum"/><pk mz="551.40502920" i="2119.96" sn="8.07462" a="90.7061" fwhm="0.0436206" res="12640.9" algo="Sum"/><pk mz="552.35315091" i="1296.14" sn="4.92331" a="54.7827" fwhm="0.0388097" res="14232.3" algo="Sum"/><pk mz="552.40729718" i="934.679" sn="3.55033" a="50.1341" fwhm="0.0507269" res="10889.8" algo="Sum"/><pk mz="552.77217513" i="1655.97" sn="6.27438" a="75.0785" fwhm="0.0344645" res="16038.9" algo="Sum"/><pk mz="553.36676082" i="307889" sn="1165.96" a="9035.16" fwhm="0.0246281" res="22468.9" algo="Sum"/><pk mz="553.45242428" i="11541.4" sn="43.6986" a="481.38" fwhm="0.0415533" res="13319.1" algo="Sum"/><pk mz="554.36948745" i="100407" sn="379.288" a="3517.13" fwhm="0.0305325" res="18156.7" algo="Sum"/><pk mz="554.45654998" i="5443.96" sn="20.5696" a="205.214" fwhm="0.0402851" res="13763.3" algo="Sum"/><pk mz="554.76903087" i="1744.18" sn="6.57688" a="79.3745" fwhm="0.0350227" res="15840.3" algo="Sum"/><pk mz="554.93885200" i="862.935" sn="3.2544" a="28.8599" fwhm="0.0350093" res="15851.2" algo="Sum"/><pk mz="555.36562062" i="50922.5" sn="191.953" a="1870.27" fwhm="0.0316124" res="17568" algo="Sum"/><pk mz="555.45774147" i="1599.46" sn="6.02803" a="54.7877" fwhm="0.0409498" res="13564.4" algo="Sum"/><pk mz="555.50547597" i="1341.68" sn="5.05349" a="45.4103" fwhm="0.0403814" res="13756.5" algo="Sum"/><pk mz="556.36660348" i="14320.7" sn="53.8028" a="528.164" fwhm="0.0321724" res="17293.3" algo="Sum"/><pk mz="556.76486089" i="885.787" sn="3.32132" a="37.9257" fwhm="0.0480231" res="11593.7" algo="Sum"/><pk mz="556.85477020" i="2804.92" sn="10.5186" a="107.667" fwhm="0.0297437" res="18721.8" algo="Sum"/><pk mz="557.36656014" i="3982.78" sn="14.9055" a="171.508" fwhm="0.0377941" res="14747.4" algo="Sum"/><pk mz="557.43307878" i="996.362" sn="3.72717" a="46.0984" fwhm="0.0504778" res="11043.1" algo="Sum"/><pk mz="557.52062666" i="1065.01" sn="3.98395" a="37.3272" fwhm="0.0381169" res="14626.6" algo="Sum"/><pk mz="557.55659240" i="1189.74" sn="4.45054" a="41.5511" fwhm="0.0339173" res="16438.7" algo="Sum"/><pk mz="558.29098650" i="5921.48" sn="22.0773" a="196.502" fwhm="0.0293948" res="18992.9" algo="Sum"/><pk mz="558.36584938" i="1189.71" sn="4.43554" a="55.1199" fwhm="0.0488206" res="11437.1" algo="Sum"/><pk mz="558.85232708" i="1218.69" sn="4.54415" a="48.9031" fwhm="0.0375188" res="14895.3" algo="Sum"/><pk mz="559.29361786" i="2199.53" sn="8.19644" a="92.3079" fwhm="0.0352346" res="15873.4" algo="Sum"/><pk mz="559.41110947" i="1556.77" sn="5.80121" a="70.5828" fwhm="0.0506505" res="11044.5" algo="Sum"/><pk mz="559.57243378" i="1019.26" sn="3.79715" a="35.9655" fwhm="0.0383024" res="14609.3" algo="Sum"/><pk mz="560.30441381" i="3028.53" sn="11.2808" a="122.041" fwhm="0.034651" res="16169.9" algo="Sum"/><pk mz="561.30973973" i="1225.51" sn="4.5647" a="57.3625" fwhm="0.0511151" res="10981.3" algo="Sum"/><pk mz="561.37468514" i="1542.24" sn="5.74441" a="44.6732" fwhm="0.0369375" res="15198" algo="Sum"/><pk mz="561.40302626" i="1806.01" sn="6.72691" a="74.812" fwhm="0.0492256" res="11404.7" algo="Sum"/><pk mz="562.32155465" i="4989.79" sn="18.549" a="191.8" fwhm="0.0304082" res="18492.4" algo="Sum"/><pk mz="562.80048776" i="1876.83" sn="6.97122" a="72.2627" fwhm="0.03141" res="17917.9" algo="Sum"/><pk mz="563.32546264" i="1752.77" sn="6.50456" a="79.923" fwhm="0.0405348" res="13897.3" algo="Sum"/><pk mz="563.42131527" i="1069.42" sn="3.96889" a="43.577" fwhm="0.0541427" res="10406.2" algo="Sum"/><pk mz="563.45713263" i="909.784" sn="3.37645" a="30.2199" fwhm="0.042041" res="13402.6" algo="Sum"/><pk mz="564.30436151" i="1605.79" sn="5.94271" a="76.4231" fwhm="0.0439246" res="12847.1" algo="Sum"/><pk mz="564.79634998" i="1495.74" sn="5.52575" a="68.39" fwhm="0.0333966" res="16911.8" algo="Sum"/><pk mz="565.42099721" i="12609" sn="46.5683" a="433.099" fwhm="0.0289746" res="19514.4" algo="Sum"/><pk mz="566.31612331" i="10582.8" sn="39.0336" a="349.246" fwhm="0.0283283" res="19991.2" algo="Sum"/><pk mz="566.42385625" i="4777.64" sn="17.6199" a="169.685" fwhm="0.0293325" res="19310.5" algo="Sum"/><pk mz="566.66512740" i="1322.31" sn="4.87529" a="44.2093" fwhm="0.028482" res="19895.6" algo="Sum"/><pk mz="566.88364757" i="2204.19" sn="8.12442" a="85.5169" fwhm="0.0293895" res="19288.6" algo="Sum"/><pk mz="567.34342680" i="6824.23" sn="25.1235" a="250.796" fwhm="0.0405189" res="14002" algo="Sum"/><pk mz="567.41640417" i="2121.09" sn="7.8091" a="117.673" fwhm="0.0631951" res="8978.81" algo="Sum"/><pk mz="568.33598612" i="5163.66" sn="18.9599" a="231.449" fwhm="0.0393237" res="14452.8" algo="Sum"/><pk mz="568.41906114" i="858.741" sn="3.15147" a="42.523" fwhm="0.0591068" res="9616.82" algo="Sum"/><pk mz="568.66297299" i="1231.93" sn="4.51951" a="43.1297" fwhm="0.0303031" res="18765.8" algo="Sum"/><pk mz="569.36017165" i="62960.5" sn="230.418" a="1964.75" fwhm="0.0276174" res="20616" algo="Sum"/><pk mz="569.42670430" i="11485.8" sn="42.003" a="434.843" fwhm="0.0332496" res="17125.8" algo="Sum"/><pk mz="570.36308609" i="22043" sn="80.4906" a="722.144" fwhm="0.0292923" res="19471.4" algo="Sum"/><pk mz="570.43067428" i="4796.3" sn="17.5138" a="177.667" fwhm="0.0321513" res="17742.1" algo="Sum"/><pk mz="570.86586121" i="871.168" sn="3.18005" a="28.6294" fwhm="0.0407188" res="14019.7" algo="Sum"/><pk mz="571.35993532" i="10312.4" sn="37.5803" a="371.293" fwhm="0.0327152" res="17464.7" algo="Sum"/><pk mz="571.42863202" i="2233.61" sn="8.14042" a="88.7178" fwhm="0.0442852" res="12903.4" algo="Sum"/><pk mz="572.36164029" i="3309.76" sn="12.0668" a="121.336" fwhm="0.0325254" res="17597.4" algo="Sum"/><pk mz="572.82828338" i="1750.84" sn="6.37806" a="64.6581" fwhm="0.0357959" res="16002.6" algo="Sum"/><pk mz="573.36448621" i="1379.47" sn="5.02889" a="54.494" fwhm="0.0576098" res="9952.55" algo="Sum"/><pk mz="573.42764692" i="947.634" sn="3.4548" a="51.2962" fwhm="0.03727" res="15385.8" algo="Sum"/><pk mz="574.69663421" i="1080.35" sn="3.93167" a="40.7471" fwhm="0.0369788" res="15541.3" algo="Sum"/><pk mz="574.82458219" i="1039.15" sn="3.78059" a="40.3273" fwhm="0.048541" res="11842" algo="Sum"/><pk mz="575.27737762" i="898.965" sn="3.26951" a="53.6882" fwhm="0.0510725" res="11263.9" algo="Sum"/><pk mz="575.38941570" i="1603.7" sn="5.83344" a="94.369" fwhm="0.053727" res="10709.5" algo="Sum"/><pk mz="575.45830705" i="909.932" sn="3.30986" a="38.4814" fwhm="0.045291" res="12705.8" algo="Sum"/><pk mz="576.27457556" i="2790.21" sn="10.1276" a="94.8864" fwhm="0.0299721" res="19227.1" algo="Sum"/><pk mz="576.46019996" i="927.099" sn="3.36424" a="35.4909" fwhm="0.0431082" res="13372.4" algo="Sum"/><pk mz="576.69395672" i="1881.39" sn="6.82478" a="65.336" fwhm="0.0302247" res="19080.2" algo="Sum"/><pk mz="577.27871012" i="1024.64" sn="3.71058" a="46.3526" fwhm="0.0476345" res="12118.9" algo="Sum"/><pk mz="577.37496643" i="894.766" sn="3.24025" a="40.6112" fwhm="0.0577363" res="10000.2" algo="Sum"/><pk mz="577.47404831" i="1222.29" sn="4.42593" a="51.3625" fwhm="0.0472988" res="12209.1" algo="Sum"/><pk mz="578.27358638" i="1055.15" sn="3.81465" a="49.2243" fwhm="0.0377101" res="15334.7" algo="Sum"/><pk mz="578.69163285" i="1492.13" sn="5.39293" a="56.3656" fwhm="0.031868" res="18159" algo="Sum"/><pk mz="578.77517927" i="923.101" sn="3.33743" a="46.5316" fwhm="0.0381144" res="15185.2" algo="Sum"/><pk mz="579.28609625" i="1828.27" sn="6.60508" a="76.8068" fwhm="0.0345532" res="16765" algo="Sum"/><pk mz="580.28779671" i="882.493" sn="3.18525" a="39.8993" fwhm="0.0399785" res="14515" algo="Sum"/><pk mz="581.39499775" i="5688.64" sn="20.4686" a="237.278" fwhm="0.037281" res="15595" algo="Sum"/><pk mz="582.28964823" i="1859.34" sn="6.67477" a="74.7997" fwhm="0.0328672" res="17716.4" algo="Sum"/><pk mz="582.39846363" i="2151.68" sn="7.71606" a="101" fwhm="0.0378796" res="15375" algo="Sum"/><pk mz="582.63942339" i="1233.55" sn="4.4234" a="42.2867" fwhm="0.0293657" res="19840.8" algo="Sum"/><pk mz="582.85582001" i="1297.1" sn="4.64985" a="62.5388" fwhm="0.0397322" res="14669.6" algo="Sum"/><pk mz="583.24859966" i="3237.31" sn="11.596" a="117.322" fwhm="0.0306495" res="19029.6" algo="Sum"/><pk mz="583.31807903" i="3391.5" sn="12.1483" a="129.155" fwhm="0.0339282" res="17192.7" algo="Sum"/><pk mz="583.38890127" i="1687.91" sn="6.04608" a="88.6799" fwhm="0.0516958" res="11285" algo="Sum"/><pk mz="583.46041459" i="887.683" sn="3.17967" a="36.4434" fwhm="0.044591" res="13084.7" algo="Sum"/><pk mz="584.25336506" i="1855.46" sn="6.63948" a="66.4967" fwhm="0.0321684" res="18162.3" algo="Sum"/><pk mz="584.31744813" i="1470.42" sn="5.26168" a="74.0463" fwhm="0.0546194" res="10698" algo="Sum"/><pk mz="584.63609911" i="1232.84" sn="4.41222" a="42.2468" fwhm="0.0290759" res="20107.2" algo="Sum"/><pk mz="584.72536125" i="1513.56" sn="5.41688" a="66.5802" fwhm="0.0346243" res="16887.7" algo="Sum"/><pk mz="585.26776165" i="2634.58" sn="9.42079" a="111.455" fwhm="0.04766" res="12280.1" algo="Sum"/><pk mz="585.33459497" i="16808.4" sn="60.1237" a="578.959" fwhm="0.0305713" res="19146.6" algo="Sum"/><pk mz="586.30401570" i="4533.37" sn="16.2195" a="130.155" fwhm="0.035419" res="16553.4" algo="Sum"/><pk mz="586.33681440" i="5945.53" sn="21.2718" a="241.928" fwhm="0.0407456" res="14390.2" algo="Sum"/><pk mz="586.72272143" i="2055.22" sn="7.34709" a="78.5214" fwhm="0.0333938" res="17569.8" algo="Sum"/><pk mz="587.33342610" i="3699.06" sn="13.2122" a="208.29" fwhm="0.0466532" res="12589.3" algo="Sum"/><pk mz="588.33701018" i="1351.5" sn="4.81791" a="60.0165" fwhm="0.0440537" res="13355" algo="Sum"/><pk mz="588.40192551" i="864.109" sn="3.08049" a="30.0469" fwhm="0.0490819" res="11988.2" algo="Sum"/><pk mz="588.71989065" i="1487.85" sn="5.29924" a="56.678" fwhm="0.036878" res="15964" algo="Sum"/><pk mz="589.42066998" i="1964.04" sn="6.9905" a="102.379" fwhm="0.0514302" res="11460.6" algo="Sum"/><pk mz="589.47354403" i="1233.14" sn="4.38888" a="48.6053" fwhm="0.0498212" res="11831.8" algo="Sum"/><pk mz="590.31512371" i="3114.67" sn="11.0636" a="116.611" fwhm="0.0322251" res="18318.5" algo="Sum"/><pk mz="590.42936386" i="962.146" sn="3.41792" a="31.0329" fwhm="0.0355141" res="16625.2" algo="Sum"/><pk mz="590.67022363" i="984.43" sn="3.49826" a="36.5064" fwhm="0.037188" res="15883.4" algo="Sum"/><pk mz="591.31741743" i="1347.61" sn="4.78598" a="63.0124" fwhm="0.0413839" res="14288.6" algo="Sum"/><pk mz="591.45012566" i="891.599" sn="3.16705" a="31.7584" fwhm="0.0479591" res="12332.4" algo="Sum"/><pk mz="591.48845900" i="1362.73" sn="4.84056" a="54.2151" fwhm="0.0438798" res="13479.7" algo="Sum"/><pk mz="592.66766977" i="1789.06" sn="6.3451" a="63.4492" fwhm="0.0302597" res="19586" algo="Sum"/><pk mz="593.33324843" i="972.448" sn="3.44125" a="68.188" fwhm="0.0664835" res="8924.52" algo="Sum"/><pk mz="594.66401559" i="1480.4" sn="5.21689" a="54.0001" fwhm="0.0309364" res="19222.1" algo="Sum"/><pk mz="594.75278280" i="1882.78" sn="6.63299" a="78.3322" fwhm="0.0327342" res="18169.1" algo="Sum"/><pk mz="595.34741909" i="1975.15" sn="6.93353" a="69.9588" fwhm="0.0370761" res="16057.5" algo="Sum"/><pk mz="596.75114603" i="2270.42" sn="7.95447" a="84.6063" fwhm="0.0322483" res="18504.9" algo="Sum"/><pk mz="597.34277333" i="1132.32" sn="3.96665" a="48.7497" fwhm="0.0479231" res="12464.6" algo="Sum"/><pk mz="597.38948622" i="1264.65" sn="4.43022" a="49.0973" fwhm="0.0487065" res="12265.1" algo="Sum"/><pk mz="597.44082627" i="1447.89" sn="5.07328" a="56.1689" fwhm="0.0472722" res="12638.3" algo="Sum"/><pk mz="598.74770481" i="1480.06" sn="5.18085" a="58.4877" fwhm="0.0386731" res="15482.3" algo="Sum"/><pk mz="599.37083506" i="1100.05" sn="3.85279" a="59.5923" fwhm="0.0562132" res="10662.5" algo="Sum"/><pk mz="599.45254349" i="1290.23" sn="4.51884" a="79.94" fwhm="0.0468828" res="12786.2" algo="Sum"/><pk mz="600.27347857" i="1158.84" sn="4.05462" a="52.7121" fwhm="0.036894" res="16270.2" algo="Sum"/><pk mz="600.60916769" i="894.869" sn="3.12929" a="32.7902" fwhm="0.0322057" res="18649.2" algo="Sum"/><pk mz="600.70010944" i="1350.99" sn="4.72329" a="62.8896" fwhm="0.0416368" res="14427.2" algo="Sum"/><pk mz="601.33977750" i="3658.04" sn="12.7741" a="190.313" fwhm="0.0445568" res="13496" algo="Sum"/><pk mz="601.46701817" i="1235.26" sn="4.31353" a="63.137" fwhm="0.0509927" res="11795.2" algo="Sum"/><pk mz="602.27935730" i="1226.34" sn="4.2731" a="54.6226" fwhm="0.0435236" res="13838" algo="Sum"/><pk mz="602.34130571" i="1454.83" sn="5.06928" a="75.8117" fwhm="0.0468269" res="12863.1" algo="Sum"/><pk mz="602.69605436" i="1981.9" sn="6.89425" a="87.5656" fwhm="0.0338963" res="17780.6" algo="Sum"/><pk mz="603.33914074" i="1040.92" sn="3.61905" a="63.2225" fwhm="0.0691403" res="8726.3" algo="Sum"/><pk mz="603.43530088" i="1613.48" sn="5.60886" a="78.9723" fwhm="0.0449562" res="13422.7" algo="Sum"/><pk mz="603.48615662" i="927.021" sn="3.22329" a="33.6719" fwhm="0.0511225" res="11804.7" algo="Sum"/><pk mz="604.30555492" i="1121.82" sn="3.89745" a="55.3441" fwhm="0.0441794" res="13678.4" algo="Sum"/><pk mz="604.44964827" i="1264.7" sn="4.39376" a="59.9538" fwhm="0.0428996" res="14089.9" algo="Sum"/><pk mz="604.69256573" i="1447.63" sn="5.02482" a="68.644" fwhm="0.0355157" res="17026.1" algo="Sum"/><pk mz="604.78308067" i="2256.33" sn="7.83376" a="96.9823" fwhm="0.0336734" res="17960.3" algo="Sum"/><pk mz="605.38543921" i="2008.05" sn="6.96265" a="115.573" fwhm="0.0617543" res="9803.12" algo="Sum"/><pk mz="605.45035503" i="1250.86" sn="4.33537" a="59.1045" fwhm="0.0583386" res="10378.2" algo="Sum"/><pk mz="605.49915939" i="868.43" sn="3.00953" a="29.9268" fwhm="0.0458763" res="13198.5" algo="Sum"/><pk mz="606.29271221" i="884.328" sn="3.06187" a="43.5245" fwhm="0.0457265" res="13259.1" algo="Sum"/><pk mz="606.38755180" i="932.824" sn="3.2244" a="56.944" fwhm="0.0514291" res="11790.8" algo="Sum"/><pk mz="606.77909499" i="2108.63" sn="7.2882" a="82.7004" fwhm="0.0353674" res="17156.4" algo="Sum"/><pk mz="607.24587035" i="2668.19" sn="9.21299" a="106.877" fwhm="0.033841" res="17944.1" algo="Sum"/><pk mz="607.38409660" i="862.011" sn="2.97423" a="54.5472" fwhm="0.0714557" res="8500.15" algo="Sum"/><pk mz="607.45771086" i="859.708" sn="2.96623" a="47.8426" fwhm="0.0553877" res="10967.4" algo="Sum"/><pk mz="608.24812306" i="1105.19" sn="3.8027" a="44.604" fwhm="0.0357166" res="17029.8" algo="Sum"/><pk mz="608.64116975" i="934.005" sn="3.21448" a="38.7864" fwhm="0.038095" res="15976.9" algo="Sum"/><pk mz="608.77561417" i="1062.15" sn="3.65455" a="46.9967" fwhm="0.0541785" res="11236.5" algo="Sum"/><pk mz="610.30254188" i="1828.89" sn="6.28675" a="84.3884" fwhm="0.0353237" res="17277.4" algo="Sum"/><pk mz="610.72713456" i="1528.33" sn="5.24955" a="57.6041" fwhm="0.0452481" res="13497.3" algo="Sum"/><pk mz="611.32127623" i="1170.3" sn="4.01903" a="40.5318" fwhm="0.0396766" res="15407.6" algo="Sum"/><pk mz="611.34140474" i="1148.98" sn="3.94579" a="50.6057" fwhm="0.0462777" res="13210.3" algo="Sum"/><pk mz="612.31695009" i="1162.74" sn="3.9849" a="46.2615" fwhm="0.0448919" res="13639.8" algo="Sum"/><pk mz="612.72521057" i="1873.8" sn="6.41662" a="67.9813" fwhm="0.0390079" res="15707.7" algo="Sum"/><pk mz="613.33145016" i="1654.3" sn="5.66211" a="100.192" fwhm="0.0511814" res="11983.5" algo="Sum"/><pk mz="614.33368557" i="1749.27" sn="5.96483" a="75.0197" fwhm="0.036934" res="16633.3" algo="Sum"/><pk mz="614.72021557" i="1375.21" sn="4.68154" a="67.1071" fwhm="0.0407612" res="15081" algo="Sum"/><pk mz="614.81003151" i="2721.38" sn="9.26435" a="110.907" fwhm="0.0319054" res="19269.8" algo="Sum"/><pk mz="615.34050052" i="916.049" sn="3.11837" a="49.479" fwhm="0.0517318" res="11894.8" algo="Sum"/><pk mz="615.45071690" i="1457.17" sn="4.96089" a="76.8763" fwhm="0.0506877" res="12142" algo="Sum"/><pk mz="615.48698318" i="2292.54" sn="7.80605" a="85.0438" fwhm="0.0384803" res="15994.9" algo="Sum"/><pk mz="616.16828919" i="2191.05" sn="7.44339" a="88.6915" fwhm="0.032604" res="18898.6" algo="Sum"/><pk mz="616.49027193" i="1008.61" sn="3.42558" a="42.1802" fwhm="0.0477089" res="12921.9" algo="Sum"/><pk mz="616.80771241" i="1860.68" sn="6.32349" a="73.5983" fwhm="0.0338882" res="18201.3" algo="Sum"/><pk mz="617.17290757" i="1088.85" sn="3.70024" a="44.2065" fwhm="0.0353087" res="17479.4" algo="Sum"/><pk mz="617.31660219" i="2103.38" sn="7.14867" a="96.8375" fwhm="0.0455967" res="13538.6" algo="Sum"/><pk mz="617.46631149" i="3088.24" sn="10.4892" a="121.926" fwhm="0.0469811" res="13142.9" algo="Sum"/><pk mz="617.50070517" i="2364.52" sn="8.0254" a="84.3772" fwhm="0.0355485" res="17370.7" algo="Sum"/><pk mz="618.32089433" i="907.399" sn="3.07587" a="45.3744" fwhm="0.0473453" res="13059.8" algo="Sum"/><pk mz="618.46923686" i="1392.66" sn="4.71503" a="49.4823" fwhm="0.045508" res="13590.3" algo="Sum"/><pk mz="618.50663297" i="1138.94" sn="3.85665" a="43.8659" fwhm="0.038437" res="16091.4" algo="Sum"/><pk mz="618.66926579" i="1062.2" sn="3.59724" a="46.8422" fwhm="0.0468512" res="13205" algo="Sum"/><pk mz="619.30440402" i="1109.68" sn="3.75187" a="75.4267" fwhm="0.0535177" res="11571.9" algo="Sum"/><pk mz="619.41210267" i="1503.26" sn="5.07611" a="84.6559" fwhm="0.0552398" res="11213.2" algo="Sum"/><pk mz="619.48513564" i="2769.62" sn="9.35376" a="143.626" fwhm="0.0499945" res="12391.1" algo="Sum"/><pk mz="620.48838555" i="1135.51" sn="3.8253" a="54.7206" fwhm="0.05454" res="11376.8" algo="Sum"/><pk mz="620.66647997" i="858.926" sn="2.89404" a="33.0888" fwhm="0.0487166" res="12740.3" algo="Sum"/><pk mz="620.75561847" i="1825.12" sn="6.14934" a="87.1918" fwhm="0.0379441" res="16359.7" algo="Sum"/><pk mz="621.33987375" i="1043.58" sn="3.51087" a="43.4091" fwhm="0.0465284" res="13354" algo="Sum"/><pk mz="621.37580171" i="879.502" sn="2.95887" a="23.765" fwhm="0.0344105" res="18057.7" algo="Sum"/><pk mz="621.48071021" i="979.998" sn="3.297" a="43.308" fwhm="0.0615338" res="10099.8" algo="Sum"/><pk mz="622.75317124" i="1787.49" sn="6.00474" a="91.4611" fwhm="0.0394734" res="15776.5" algo="Sum"/><pk mz="624.62056715" i="1007.53" sn="3.37897" a="40.5215" fwhm="0.0343642" res="18176.5" algo="Sum"/><pk mz="624.74933276" i="948.421" sn="3.17991" a="53.9691" fwhm="0.0605013" res="10326.2" algo="Sum"/><pk mz="624.83899866" i="2529.34" sn="8.48048" a="103.76" fwhm="0.0340715" res="18339" algo="Sum"/><pk mz="625.38742762" i="905.952" sn="3.03753" a="56.4386" fwhm="0.0616697" res="10140.9" algo="Sum"/><pk mz="626.61828342" i="1043.44" sn="3.49514" a="43.0305" fwhm="0.0361076" res="17354.2" algo="Sum"/><pk mz="626.83771977" i="1186.92" sn="3.97009" a="49.8555" fwhm="0.0414668" res="15116.6" algo="Sum"/><pk mz="628.70011019" i="1048.02" sn="3.49642" a="50.6079" fwhm="0.0493155" res="12748.5" algo="Sum"/><pk mz="629.30600931" i="1100.9" sn="3.67078" a="51.6686" fwhm="0.0435422" res="14452.8" algo="Sum"/><pk mz="630.78407811" i="1863.92" sn="6.19742" a="101.532" fwhm="0.0492842" res="12798.9" algo="Sum"/><pk mz="631.46153105" i="1395.83" sn="4.63469" a="61.8692" fwhm="0.0473503" res="13336" algo="Sum"/><pk mz="632.47998769" i="1544.64" sn="5.11905" a="80.9414" fwhm="0.0412083" res="15348.4" algo="Sum"/><pk mz="632.65410315" i="915.416" sn="3.03375" a="63.9897" fwhm="0.0605205" res="10453.6" algo="Sum"/><pk mz="632.78125728" i="1527.41" sn="5.06191" a="84.3954" fwhm="0.0444338" res="14241" algo="Sum"/><pk mz="633.44774387" i="1881.4" sn="6.22763" a="87.7248" fwhm="0.054728" res="11574.5" algo="Sum"/><pk mz="633.47622586" i="1782.51" sn="5.90031" a="65.1862" fwhm="0.0424056" res="14938.5" algo="Sum"/><pk mz="634.64936037" i="1548.14" sn="5.11017" a="74.2569" fwhm="0.0388984" res="16315.6" algo="Sum"/><pk mz="634.86628793" i="1378.34" sn="4.54975" a="59.5726" fwhm="0.0370372" res="17141.3" algo="Sum"/><pk mz="635.46480826" i="1069.28" sn="3.52868" a="73.16" fwhm="0.0761521" res="8344.67" algo="Sum"/><pk mz="636.64624395" i="1593.27" sn="5.24765" a="70.7494" fwhm="0.0391392" res="16266.2" algo="Sum"/><pk mz="636.73140123" i="908.963" sn="2.9935" a="38.9731" fwhm="0.0577788" res="11020.2" algo="Sum"/><pk mz="638.46675899" i="1416.45" sn="4.65756" a="60.0834" fwhm="0.0387586" res="16472.9" algo="Sum"/><pk mz="638.64393821" i="861.489" sn="2.83145" a="37.363" fwhm="0.0617728" res="10338.6" algo="Sum"/><pk mz="638.72897631" i="949.876" sn="3.12193" a="46.5515" fwhm="0.0650964" res="9812.05" algo="Sum"/><pk mz="639.39907929" i="912.113" sn="2.99727" a="46.6041" fwhm="0.0694437" res="9207.45" algo="Sum"/><pk mz="639.48643257" i="2756.74" sn="9.05886" a="119.311" fwhm="0.0361539" res="17687.9" algo="Sum"/><pk mz="640.49084879" i="1251.82" sn="4.10648" a="62.2115" fwhm="0.0395007" res="16214.7" algo="Sum"/><pk mz="640.59007608" i="1228.37" sn="4.02982" a="57.5705" fwhm="0.0433549" res="14775.5" algo="Sum"/><pk mz="640.81270881" i="1648.52" sn="5.40645" a="87.8688" fwhm="0.0425218" res="15070.2" algo="Sum"/><pk mz="641.50209444" i="4306.34" sn="14.1246" a="179.795" fwhm="0.0334629" res="19170.5" algo="Sum"/><pk mz="642.50516381" i="1999.2" sn="6.54948" a="77.9625" fwhm="0.0337069" res="19061.5" algo="Sum"/><pk mz="642.59033486" i="1155.56" sn="3.78592" a="54.71" fwhm="0.0435813" res="14744.6" algo="Sum"/><pk mz="642.68085429" i="1385.64" sn="4.5401" a="88.4375" fwhm="0.047126" res="13637.5" algo="Sum"/><pk mz="642.80819796" i="972.798" sn="3.1877" a="58.4532" fwhm="0.0572599" res="11226.1" algo="Sum"/><pk mz="643.51748422" i="2790.85" sn="9.13436" a="118.251" fwhm="0.0351373" res="18314.4" algo="Sum"/><pk mz="643.66873914" i="887.693" sn="2.90663" a="53.3389" fwhm="0.0636273" res="10116.2" algo="Sum"/><pk mz="644.52093397" i="1237.97" sn="4.05063" a="53.1702" fwhm="0.0386447" res="16678.1" algo="Sum"/><pk mz="644.58698142" i="1453.09" sn="4.75503" a="67.2875" fwhm="0.0383283" res="16817.5" algo="Sum"/><pk mz="644.67671498" i="2162.36" sn="7.0757" a="90.8899" fwhm="0.0395599" res="16296.2" algo="Sum"/><pk mz="645.47892475" i="915.739" sn="2.99239" a="40.2285" fwhm="0.0537965" res="11998.5" algo="Sum"/><pk mz="646.49762992" i="1643.69" sn="5.36154" a="78.2386" fwhm="0.0398002" res="16243.6" algo="Sum"/><pk mz="646.67533319" i="1703.22" sn="5.55727" a="71.6464" fwhm="0.0459125" res="14084.9" algo="Sum"/><pk mz="646.75712552" i="1043.6" sn="3.40506" a="35.3773" fwhm="0.0501516" res="12896" algo="Sum"/><pk mz="647.46248344" i="1455.86" sn="4.74547" a="49.1714" fwhm="0.0448159" res="14447.2" algo="Sum"/><pk mz="647.50078390" i="1394.55" sn="4.54536" a="60.8661" fwhm="0.0524764" res="12338.9" algo="Sum"/><pk mz="648.62708149" i="865.434" sn="2.81899" a="36.0612" fwhm="0.0474192" res="13678.6" algo="Sum"/><pk mz="648.67181388" i="972.935" sn="3.16915" a="41.2434" fwhm="0.0575118" res="11278.9" algo="Sum"/><pk mz="649.42642180" i="2239.35" sn="7.29176" a="139.094" fwhm="0.0418237" res="15527.7" algo="Sum"/><pk mz="649.92941699" i="886.16" sn="2.88301" a="35.6009" fwhm="0.035758" res="18175.8" algo="Sum"/><pk mz="650.43439368" i="1505.91" sn="4.89963" a="87.9007" fwhm="0.0447761" res="14526.4" algo="Sum"/><pk mz="650.62508468" i="1384.56" sn="4.50309" a="67.9496" fwhm="0.0411774" res="15800.6" algo="Sum"/><pk mz="650.80236504" i="872.284" sn="2.83695" a="31.8642" fwhm="0.0489203" res="13303.3" algo="Sum"/><pk mz="650.84112617" i="957.789" sn="3.11505" a="53.3692" fwhm="0.0575877" res="11301.7" algo="Sum"/><pk mz="652.62096611" i="1391.16" sn="4.51873" a="60.4796" fwhm="0.0409105" res="15952.4" algo="Sum"/><pk mz="652.71001218" i="1565.97" sn="5.08446" a="82.7133" fwhm="0.0432977" res="15074.9" algo="Sum"/><pk mz="654.28749193" i="902.578" sn="2.92954" a="36.3598" fwhm="0.0403219" res="16226.6" algo="Sum"/><pk mz="654.61672469" i="914.744" sn="2.96823" a="44.8099" fwhm="0.0458266" res="14284.6" algo="Sum"/><pk mz="654.70678376" i="2131.65" sn="6.91803" a="116.011" fwhm="0.0399979" res="16368.5" algo="Sum"/><pk mz="655.46156951" i="1438.46" sn="4.66491" a="77.9232" fwhm="0.0442845" res="14801.2" algo="Sum"/><pk mz="656.70393559" i="1738.93" sn="5.63608" a="88.9741" fwhm="0.054201" res="12116.1" algo="Sum"/><pk mz="656.78423376" i="898.825" sn="2.91351" a="35.9448" fwhm="0.0555925" res="11814.3" algo="Sum"/><pk mz="657.35827113" i="1187.17" sn="3.84593" a="63.5891" fwhm="0.0403722" res="16282.4" algo="Sum"/><pk mz="657.47550378" i="2185.84" sn="7.0809" a="114.363" fwhm="0.0386685" res="17002.9" algo="Sum"/><pk mz="658.48060935" i="1074.13" sn="3.4744" a="54.0458" fwhm="0.0411022" res="16020.6" algo="Sum"/><pk mz="658.60385685" i="1113.41" sn="3.60145" a="39.3339" fwhm="0.0513199" res="12833.3" algo="Sum"/><pk mz="658.65632113" i="1291.22" sn="4.17658" a="55.5144" fwhm="0.0492208" res="13381.7" algo="Sum"/><pk mz="658.70049592" i="1019.15" sn="3.29696" a="42.351" fwhm="0.055674" res="11831.4" algo="Sum"/><pk mz="659.49076187" i="1412.73" sn="4.5659" a="76.9557" fwhm="0.0470648" res="14012.4" algo="Sum"/><pk mz="660.65185087" i="1968.9" sn="6.36332" a="98.5408" fwhm="0.0409068" res="16150.2" algo="Sum"/><pk mz="661.43069542" i="1459.71" sn="4.71496" a="68.0167" fwhm="0.050124" res="13195.9" algo="Sum"/><pk mz="661.46788997" i="1082.7" sn="3.49758" a="39.2464" fwhm="0.0507192" res="13041.8" algo="Sum"/><pk mz="661.51943457" i="857.754" sn="2.77135" a="38.6864" fwhm="0.0544648" res="12145.8" algo="Sum"/><pk mz="661.92960034" i="882.275" sn="2.85042" a="33.688" fwhm="0.0340613" res="19433.5" algo="Sum"/><pk mz="662.43543070" i="1114.65" sn="3.6002" a="52.3614" fwhm="0.043738" res="15145.5" algo="Sum"/><pk mz="662.64907622" i="1661.59" sn="5.37029" a="80.9034" fwhm="0.0413783" res="16014.4" algo="Sum"/><pk mz="662.73860624" i="1820.99" sn="5.88549" a="97.2247" fwhm="0.0457647" res="14481.4" algo="Sum"/><pk mz="663.44405450" i="12675.4" sn="40.9863" a="502.03" fwhm="0.0340074" res="19508.8" algo="Sum"/><pk mz="663.94503491" i="869.762" sn="2.81177" a="39.9419" fwhm="0.0393956" res="16853.3" algo="Sum"/><pk mz="664.44816296" i="6068.26" sn="19.6318" a="240.706" fwhm="0.0354023" res="18768.5" algo="Sum"/><pk mz="664.64796147" i="1033.69" sn="3.34409" a="56.4592" fwhm="0.0641022" res="10368.6" algo="Sum"/><pk mz="664.73582091" i="2127.07" sn="6.88125" a="91.9133" fwhm="0.0404672" res="16426.5" algo="Sum"/><pk mz="665.45119522" i="1742.9" sn="5.64043" a="85.8632" fwhm="0.0499756" res="13315.5" algo="Sum"/><pk mz="665.49582500" i="1075.48" sn="3.4805" a="47.7282" fwhm="0.0479754" res="13871.6" algo="Sum"/><pk mz="666.59762393" i="1128.5" sn="3.64766" a="66.1991" fwhm="0.060436" res="11029.8" algo="Sum"/><pk mz="666.73259619" i="1369.33" sn="4.42578" a="70.1648" fwhm="0.0560882" res="11887.2" algo="Sum"/><pk mz="668.59984353" i="1242.24" sn="4.01506" a="68.9029" fwhm="0.0539976" res="12382" algo="Sum"/><pk mz="668.68453415" i="1538.24" sn="4.9725" a="80.4541" fwhm="0.0553501" res="12081" algo="Sum"/><pk mz="668.72304510" i="944.187" sn="3.05251" a="25.4901" fwhm="0.0350687" res="19069" algo="Sum"/><pk mz="669.68209845" i="897.331" sn="2.90214" a="35.5467" fwhm="0.0495092" res="13526.4" algo="Sum"/><pk mz="670.60217436" i="1613.09" sn="5.21304" a="83.9655" fwhm="0.0548616" res="12223.5" algo="Sum"/><pk mz="670.68092898" i="2038.2" sn="6.58728" a="122.625" fwhm="0.0495932" res="13523.6" algo="Sum"/><pk mz="671.43986577" i="1255.6" sn="4.05726" a="65.7561" fwhm="0.0429232" res="15642.8" algo="Sum"/><pk mz="671.56368909" i="2346.35" sn="7.58074" a="96.6795" fwhm="0.0393392" res="17071.1" algo="Sum"/><pk mz="671.68733225" i="1088.3" sn="3.51615" a="65.8155" fwhm="0.0582501" res="11531.1" algo="Sum"/><pk mz="672.56774579" i="1470.96" sn="4.75039" a="66.7906" fwhm="0.0471344" res="14269.1" algo="Sum"/><pk mz="672.61789300" i="2117.66" sn="6.83981" a="93.0927" fwhm="0.0502601" res="13382.7" algo="Sum"/><pk mz="672.68087291" i="1761" sn="5.6893" a="105.709" fwhm="0.0750842" res="8959.02" algo="Sum"/><pk mz="672.76769957" i="2061.58" sn="6.66012" a="99.2649" fwhm="0.0407059" res="16527.5" algo="Sum"/><pk mz="673.33272251" i="890.061" sn="2.87411" a="46.2564" fwhm="0.0431016" res="15622" algo="Sum"/><pk mz="673.42990007" i="1003.25" sn="3.24125" a="53.1273" fwhm="0.0428749" res="15706.8" algo="Sum"/><pk mz="673.51696617" i="862.131" sn="2.78562" a="42.3919" fwhm="0.0502936" res="13391.7" algo="Sum"/><pk mz="673.62151699" i="1142.5" sn="3.69197" a="58.7251" fwhm="0.0644099" res="10458.3" algo="Sum"/><pk mz="674.63614542" i="1102.22" sn="3.56128" a="50.7569" fwhm="0.0717092" res="9407.95" algo="Sum"/><pk mz="674.67448165" i="1021.7" sn="3.30111" a="51.2168" fwhm="0.0629655" res="10715" algo="Sum"/><pk mz="674.76471788" i="1853.79" sn="5.98958" a="95.5837" fwhm="0.0464086" res="14539.6" algo="Sum"/><pk mz="675.44325791" i="1203.55" sn="3.88497" a="63.1431" fwhm="0.0410986" res="16434.7" algo="Sum"/><pk mz="675.53470042" i="5413.94" sn="17.4802" a="235.356" fwhm="0.0352601" res="19158.6" algo="Sum"/><pk mz="675.66789794" i="1832.71" sn="5.91839" a="118.696" fwhm="0.0477875" res="14139" algo="Sum"/><pk mz="676.53878026" i="2619.49" sn="8.44956" a="119.537" fwhm="0.0383293" res="17650.7" algo="Sum"/><pk mz="676.62741508" i="1189.93" sn="3.83796" a="45.3595" fwhm="0.045229" res="14960" algo="Sum"/><pk mz="676.67231299" i="1513.16" sn="4.88048" a="81.288" fwhm="0.0636704" res="10627.7" algo="Sum"/><pk mz="676.75916296" i="1131.81" sn="3.65048" a="59.9931" fwhm="0.0726408" res="9316.52" algo="Sum"/><pk mz="677.46536671" i="1658.36" sn="5.34818" a="83.825" fwhm="0.0519747" res="13034.5" algo="Sum"/><pk mz="677.54331475" i="947.765" sn="3.0565" a="52.1578" fwhm="0.0538315" res="12586.4" algo="Sum"/><pk mz="678.62432474" i="1148.67" sn="3.70316" a="48.7412" fwhm="0.0486118" res="13960.1" algo="Sum"/><pk mz="678.67402142" i="884.123" sn="2.85051" a="27.6557" fwhm="0.0440891" res="15393.3" algo="Sum"/><pk mz="678.71339721" i="1630.33" sn="5.2573" a="89.2699" fwhm="0.0623626" res="10883.3" algo="Sum"/><pk mz="679.45686796" i="863.706" sn="2.78771" a="43.0738" fwhm="0.0612162" res="11099.3" algo="Sum"/><pk mz="680.47682405" i="1632.93" sn="5.27228" a="67.8566" fwhm="0.0519941" res="13087.6" algo="Sum"/><pk mz="680.51033728" i="1311.84" sn="4.23499" a="54.0195" fwhm="0.0416582" res="16335.6" algo="Sum"/><pk mz="680.71035058" i="1759.89" sn="5.6823" a="109.71" fwhm="0.0552975" res="12310" algo="Sum"/><pk mz="681.47726728" i="1157.86" sn="3.73753" a="56.1733" fwhm="0.0585492" res="11639.4" algo="Sum"/><pk mz="682.70544481" i="1279.55" sn="4.13339" a="65.2682" fwhm="0.0707784" res="9645.67" algo="Sum"/><pk mz="682.79598480" i="2217.75" sn="7.16676" a="101.524" fwhm="0.0385687" res="17703.4" algo="Sum"/><pk mz="684.57416201" i="898.755" sn="2.90699" a="44.78" fwhm="0.0544411" res="12574.6" algo="Sum"/><pk mz="684.66119006" i="1025.4" sn="3.31635" a="54.6355" fwhm="0.0600246" res="11406.3" algo="Sum"/><pk mz="684.70004598" i="954.36" sn="3.0866" a="22.9189" fwhm="0.0309612" res="22114.8" algo="Sum"/><pk mz="684.79366484" i="1633.56" sn="5.28329" a="73.3283" fwhm="0.0472756" res="14485.2" algo="Sum"/><pk mz="685.42695896" i="66978" sn="216.614" a="2348.67" fwhm="0.0309187" res="22168.7" algo="Sum"/><pk mz="686.43031762" i="31714.7" sn="102.622" a="1149.55" fwhm="0.0321267" res="21366.4" algo="Sum"/><pk mz="686.57400970" i="1123.89" sn="3.63761" a="57.7092" fwhm="0.0560532" res="12248.6" algo="Sum"/><pk mz="686.65499514" i="1439.7" sn="4.66032" a="95.2788" fwhm="0.0799548" res="8588.04" algo="Sum"/><pk mz="686.78071950" i="956.714" sn="3.09688" a="47.2682" fwhm="0.0690277" res="9949.36" algo="Sum"/><pk mz="687.43371366" i="8185.98" sn="26.5054" a="320.3" fwhm="0.03486" res="19719.9" algo="Sum"/><pk mz="687.53742719" i="1625.67" sn="5.26631" a="95.0783" fwhm="0.0504021" res="13641" algo="Sum"/><pk mz="687.66417967" i="898.801" sn="2.91166" a="31.9197" fwhm="0.0464632" res="14800.2" algo="Sum"/><pk mz="688.43877932" i="1699.42" sn="5.50707" a="76.1219" fwhm="0.0376216" res="18299" algo="Sum"/><pk mz="688.54197601" i="1056.84" sn="3.42606" a="52.8155" fwhm="0.0619664" res="11111.5" algo="Sum"/><pk mz="688.59095561" i="1108.42" sn="3.59325" a="47.6426" fwhm="0.0553789" res="12434.2" algo="Sum"/><pk mz="688.65571174" i="1288.87" sn="4.17824" a="66.6262" fwhm="0.0591069" res="11651" algo="Sum"/><pk mz="688.69793138" i="1030.68" sn="3.34123" a="24.5528" fwhm="0.0310514" res="22179.3" algo="Sum"/><pk mz="688.74012069" i="1539.58" sn="4.99098" a="96.5691" fwhm="0.0594296" res="11589.2" algo="Sum"/><pk mz="689.55016008" i="3512.79" sn="11.3836" a="165.867" fwhm="0.0387914" res="17775.9" algo="Sum"/><pk mz="690.55316534" i="1748.73" sn="5.66161" a="75.7944" fwhm="0.0492514" res="14021" algo="Sum"/><pk mz="690.60976605" i="1015.87" sn="3.28894" a="46.6161" fwhm="0.0569303" res="12130.8" algo="Sum"/><pk mz="690.65223121" i="919.729" sn="2.97767" a="26.0233" fwhm="0.0414605" res="16658.1" algo="Sum"/><pk mz="690.73806128" i="1727.91" sn="5.59419" a="129.583" fwhm="0.0567736" res="12166.5" algo="Sum"/><pk mz="691.49276695" i="1075.46" sn="3.48368" a="68.6092" fwhm="0.0657558" res="10516.1" algo="Sum"/><pk mz="692.60848606" i="1458.73" sn="4.72908" a="68.7262" fwhm="0.0523081" res="13240.9" algo="Sum"/><pk mz="692.65818567" i="870.327" sn="2.82214" a="20.002" fwhm="0.0279372" res="24793.4" algo="Sum"/><pk mz="692.73276659" i="1071.24" sn="3.47455" a="78.1023" fwhm="0.0713972" res="9702.53" algo="Sum"/><pk mz="692.82507286" i="1966.96" sn="6.38024" a="98.6239" fwhm="0.0390203" res="17755.5" algo="Sum"/><pk mz="693.44808966" i="1186.52" sn="3.84973" a="81.25" fwhm="0.0518039" res="13386" algo="Sum"/><pk mz="694.60571284" i="1310.24" sn="4.25983" a="68.2931" fwhm="0.0580608" res="11963.4" algo="Sum"/><pk mz="694.64057009" i="900.112" sn="2.92644" a="13.509" fwhm="0.0155926" res="44549.5" algo="Sum"/><pk mz="694.68564965" i="1066.56" sn="3.46759" a="57.2106" fwhm="0.0756213" res="9186.37" algo="Sum"/><pk mz="694.82143144" i="1038.66" sn="3.37678" a="53.8098" fwhm="0.0631106" res="11009.6" algo="Sum"/><pk mz="695.50227035" i="1398.7" sn="4.55974" a="73.2565" fwhm="0.0458227" res="15178.1" algo="Sum"/><pk mz="695.56667830" i="934.204" sn="3.04522" a="43.4956" fwhm="0.0526094" res="13221.3" algo="Sum"/><pk mz="696.50327357" i="867.753" sn="2.83147" a="36.1101" fwhm="0.0593879" res="11728" algo="Sum"/><pk mz="696.60163221" i="1023.17" sn="3.33777" a="37.0181" fwhm="0.0520482" res="13383.8" algo="Sum"/><pk mz="696.64037095" i="975.709" sn="3.18262" a="32.0419" fwhm="0.0468447" res="14871.3" algo="Sum"/><pk mz="696.68464910" i="1206.02" sn="3.9343" a="61.7452" fwhm="0.0678151" res="10273.3" algo="Sum"/><pk mz="697.51656643" i="9784.61" sn="31.9751" a="399" fwhm="0.0351178" res="19862.2" algo="Sum"/><pk mz="697.64974865" i="3326.09" sn="10.8664" a="156.91" fwhm="0.041441" res="16834.8" algo="Sum"/><pk mz="698.51999223" i="4177.35" sn="13.6345" a="186.852" fwhm="0.0374288" res="18662.6" algo="Sum"/><pk mz="698.65381579" i="2139.73" sn="6.98388" a="152.337" fwhm="0.0587185" res="11898.4" algo="Sum"/><pk mz="698.72842582" i="940.763" sn="3.07056" a="28.9285" fwhm="0.041702" res="16755.3" algo="Sum"/><pk mz="698.76975537" i="1521.05" sn="4.96457" a="98.9733" fwhm="0.0619373" res="11281.9" algo="Sum"/><pk mz="699.52715095" i="1569.57" sn="5.12761" a="82.2804" fwhm="0.0419629" res="16670.1" algo="Sum"/><pk mz="699.65756575" i="1034.87" sn="3.38076" a="65.8154" fwhm="0.0735509" res="9512.56" algo="Sum"/><pk mz="699.72129012" i="919.752" sn="3.0047" a="40.7512" fwhm="0.0567933" res="12320.5" algo="Sum"/><pk mz="700.54165606" i="981.075" sn="3.20301" a="66.56" fwhm="0.0708769" res="9883.92" algo="Sum"/><pk mz="700.64476409" i="1291.69" sn="4.21688" a="100.762" fwhm="0.0769263" res="9108" algo="Sum"/><pk mz="700.72889667" i="1016.37" sn="3.31806" a="38.2148" fwhm="0.0522018" res="13423.5" algo="Sum"/><pk mz="700.76643231" i="1219.83" sn="3.98229" a="77.8761" fwhm="0.0634364" res="11046.8" algo="Sum"/><pk mz="701.40081275" i="30821.1" sn="100.523" a="1199.35" fwhm="0.0331246" res="21174.6" algo="Sum"/><pk mz="701.55050178" i="9490.93" sn="30.9527" a="407.837" fwhm="0.0353591" res="19840.8" algo="Sum"/><pk mz="701.65646934" i="865.145" sn="2.82149" a="40.6713" fwhm="0.0616903" res="11373.9" algo="Sum"/><pk mz="702.40425935" i="14559.2" sn="47.4241" a="554.273" fwhm="0.0342325" res="20518.6" algo="Sum"/><pk mz="702.55345633" i="4647.75" sn="15.1421" a="213.907" fwhm="0.0392048" res="17920.1" algo="Sum"/><pk mz="702.63782305" i="1868.51" sn="6.08753" a="101.275" fwhm="0.0596552" res="11778.3" algo="Sum"/><pk mz="702.75430016" i="896.188" sn="2.91974" a="35.9766" fwhm="0.0562216" res="12499.7" algo="Sum"/><pk mz="702.85586680" i="1107.94" sn="3.60962" a="55.11" fwhm="0.0429539" res="16363" algo="Sum"/><pk mz="703.40540144" i="5690.31" sn="18.5296" a="243.898" fwhm="0.0394586" res="17826.4" algo="Sum"/><pk mz="703.56658167" i="48130.3" sn="156.774" a="1782.98" fwhm="0.0325598" res="21608.4" algo="Sum"/><pk mz="704.40763565" i="1807.2" sn="5.88694" a="79.4436" fwhm="0.0460693" res="15290.2" algo="Sum"/><pk mz="704.56954843" i="21322.3" sn="69.4432" a="838.425" fwhm="0.0340975" res="20663.4" algo="Sum"/><pk mz="704.62866348" i="2237.45" sn="7.28701" a="108.687" fwhm="0.0532799" res="13225" algo="Sum"/><pk mz="704.71651880" i="1206.11" sn="3.92812" a="45.1835" fwhm="0.0523506" res="13461.5" algo="Sum"/><pk mz="705.48150130" i="1074.23" sn="3.49772" a="55.9756" fwhm="0.060532" res="11654.7" algo="Sum"/><pk mz="705.57509672" i="7170.67" sn="23.3478" a="330.334" fwhm="0.0374592" res="18835.8" algo="Sum"/><pk mz="706.53022019" i="1477.45" sn="4.82146" a="56.3149" fwhm="0.0533401" res="13245.8" algo="Sum"/><pk mz="706.58234701" i="2165.28" sn="7.06668" a="109.982" fwhm="0.0598393" res="11808" algo="Sum"/><pk mz="706.63338498" i="1191.24" sn="3.88879" a="46.5973" fwhm="0.0524219" res="13479.7" algo="Sum"/><pk mz="706.66590883" i="1017.35" sn="3.32172" a="25.011" fwhm="0.0529597" res="13343.5" algo="Sum"/><pk mz="706.71169398" i="1224.05" sn="3.99679" a="59.2386" fwhm="0.0646753" res="10927.1" algo="Sum"/><pk mz="707.46788216" i="1072.68" sn="3.50872" a="65.6044" fwhm="0.0610408" res="11590.1" algo="Sum"/><pk mz="708.58629637" i="1016.9" sn="3.33974" a="48.5909" fwhm="0.0638047" res="11105.5" algo="Sum"/><pk mz="708.64645523" i="870.554" sn="2.85909" a="29.685" fwhm="0.0419965" res="16873.9" algo="Sum"/><pk mz="708.66335288" i="901.666" sn="2.96127" a="35.0362" fwhm="0.0524972" res="13499.1" algo="Sum"/><pk mz="708.70698059" i="942.603" sn="3.09536" a="29.6887" fwhm="0.043893" res="16146.2" algo="Sum"/><pk mz="708.75883503" i="884.865" sn="2.90605" a="29.5841" fwhm="0.04725" res="15000.2" algo="Sum"/><pk mz="708.79806965" i="1389.95" sn="4.56564" a="83.2307" fwhm="0.0548337" res="12926.3" algo="Sum"/><pk mz="710.58164364" i="1017.01" sn="3.3522" a="60.6053" fwhm="0.0632467" res="11235.1" algo="Sum"/><pk mz="710.66880360" i="1409.95" sn="4.64907" a="81.4299" fwhm="0.0509531" res="13947.5" algo="Sum"/><pk mz="710.75122328" i="864.584" sn="2.85096" a="37.377" fwhm="0.0578315" res="12290" algo="Sum"/><pk mz="710.78929202" i="858.421" sn="2.83063" a="38.722" fwhm="0.057731" res="12312.1" algo="Sum"/><pk mz="711.53343217" i="6277.49" sn="20.7168" a="267.273" fwhm="0.035526" res="20028.5" algo="Sum"/><pk mz="712.53636349" i="2846.43" sn="9.41536" a="161.587" fwhm="0.0438189" res="16260.9" algo="Sum"/><pk mz="712.66622052" i="2084.02" sn="6.89628" a="119.15" fwhm="0.0483088" res="14752.3" algo="Sum"/><pk mz="713.49139381" i="1753.52" sn="5.81039" a="84.6791" fwhm="0.0496745" res="14363.3" algo="Sum"/><pk mz="713.53731122" i="1167.65" sn="3.86979" a="53.8879" fwhm="0.0479864" res="14869.6" algo="Sum"/><pk mz="713.66598692" i="868.336" sn="2.879" a="32.4736" fwhm="0.0526821" res="13546.7" algo="Sum"/><pk mz="714.49844387" i="901.485" sn="2.99768" a="28.9115" fwhm="0.0340484" res="20984.8" algo="Sum"/><pk mz="714.52634111" i="917.482" sn="3.05094" a="57.696" fwhm="0.0696068" res="10265.2" algo="Sum"/><pk mz="714.66282719" i="1754.76" sn="5.83382" a="84.866" fwhm="0.0508279" res="14060.4" algo="Sum"/><pk mz="714.74144404" i="984.9" sn="3.27437" a="44.3939" fwhm="0.0577654" res="12373.2" algo="Sum"/><pk mz="716.55649014" i="880.766" sn="2.93709" a="28.9797" fwhm="0.0475097" res="15082.3" algo="Sum"/><pk mz="716.62779655" i="1079.75" sn="3.60063" a="52.1257" fwhm="0.0576155" res="12438.1" algo="Sum"/><pk mz="716.65925324" i="1222.63" sn="4.07711" a="52.0052" fwhm="0.0580715" res="12341" algo="Sum"/><pk mz="716.73625723" i="934.324" sn="3.11569" a="44.9311" fwhm="0.0671699" res="10670.5" algo="Sum"/><pk mz="717.58134988" i="2017.8" sn="6.73354" a="119.575" fwhm="0.0460252" res="15591" algo="Sum"/><pk mz="718.57294191" i="2272.56" sn="7.58091" a="102.728" fwhm="0.058441" res="12295.7" algo="Sum"/><pk mz="718.66006399" i="1016.82" sn="3.39196" a="35.4337" fwhm="0.0475793" res="15104.5" algo="Sum"/><pk mz="719.49610612" i="965.118" sn="3.22268" a="48.3723" fwhm="0.0639449" res="11251.8" algo="Sum"/><pk mz="719.56818563" i="1388.32" sn="4.63583" a="76.918" fwhm="0.0749199" res="9604.5" algo="Sum"/><pk mz="720.59098341" i="2017.79" sn="6.74668" a="148.181" fwhm="0.0778859" res="9251.88" algo="Sum"/><pk mz="720.69545989" i="1595.86" sn="5.33763" a="96.6077" fwhm="0.073626" res="9788.61" algo="Sum"/><pk mz="721.49258188" i="1249.74" sn="4.19257" a="87.4925" fwhm="0.0748638" res="9637.4" algo="Sum"/><pk mz="721.58126928" i="1152.2" sn="3.86632" a="54.847" fwhm="0.0667488" res="10810.4" algo="Sum"/><pk mz="722.50289146" i="1394.41" sn="4.6859" a="81.8137" fwhm="0.0577951" res="12501.1" algo="Sum"/><pk mz="722.54992942" i="1145.66" sn="3.8506" a="47.8747" fwhm="0.0583097" res="12391.6" algo="Sum"/><pk mz="722.60434085" i="1111.73" sn="3.73655" a="61.2112" fwhm="0.0774954" res="9324.48" algo="Sum"/><pk mz="722.69426762" i="1943.9" sn="6.53342" a="113.607" fwhm="0.0525384" res="13755.5" algo="Sum"/><pk mz="723.53353414" i="16638.5" sn="56.1086" a="701.009" fwhm="0.0356104" res="20318.1" algo="Sum"/><pk mz="724.53601827" i="8409.26" sn="28.409" a="384.727" fwhm="0.0404565" res="17909" algo="Sum"/><pk mz="724.69222712" i="1615.58" sn="5.45844" a="90.1301" fwhm="0.0553164" res="13100.8" algo="Sum"/><pk mz="725.54946780" i="86169.4" sn="291.924" a="3195.39" fwhm="0.0313468" res="23145.9" algo="Sum"/><pk mz="725.66634061" i="1274.59" sn="4.3182" a="31.0484" fwhm="0.031874" res="22766.7" algo="Sum"/><pk mz="726.55254930" i="38098.3" sn="129.334" a="1486.89" fwhm="0.0338833" res="21442.8" algo="Sum"/><pk mz="726.64058651" i="1664.2" sn="5.65136" a="64.1921" fwhm="0.0531589" res="13669.2" algo="Sum"/><pk mz="726.70312592" i="1139.49" sn="3.87034" a="28.4532" fwhm="0.0318968" res="22782.9" algo="Sum"/><pk mz="726.75826774" i="860.933" sn="2.92404" a="29.977" fwhm="0.0377671" res="19243.2" algo="Sum"/><pk mz="727.46243075" i="929.37" sn="3.1685" a="48.7732" fwhm="0.0559097" res="13011.4" algo="Sum"/><pk mz="727.55856720" i="12579.6" sn="42.9079" a="547.512" fwhm="0.0379713" res="19160.7" algo="Sum"/><pk mz="727.64668555" i="966.816" sn="3.29796" a="41.0873" fwhm="0.0420688" res="17296.6" algo="Sum"/><pk mz="728.51477466" i="2799.55" sn="9.5741" a="132.785" fwhm="0.0443193" res="16437.9" algo="Sum"/><pk mz="728.56244992" i="4217.85" sn="14.4268" a="205.716" fwhm="0.0534092" res="13641.1" algo="Sum"/><pk mz="728.64271649" i="1791.88" sn="6.12895" a="109.147" fwhm="0.0707485" res="10299.1" algo="Sum"/><pk mz="728.71121738" i="930.711" sn="3.1834" a="50.6137" fwhm="0.0463736" res="15713.9" algo="Sum"/><pk mz="729.51855925" i="1395.01" sn="4.78455" a="57.1307" fwhm="0.0503457" res="14490.2" algo="Sum"/><pk mz="729.58290635" i="7350.04" sn="25.2088" a="322.348" fwhm="0.0394603" res="18489" algo="Sum"/><pk mz="730.53066119" i="2293.39" sn="7.86736" a="92.6744" fwhm="0.0489524" res="14923.3" algo="Sum"/><pk mz="730.58509250" i="3831.91" sn="13.1452" a="180.639" fwhm="0.0489766" res="14917" algo="Sum"/><pk mz="730.63186244" i="2085.66" sn="7.15474" a="105.891" fwhm="0.0500553" res="14596.5" algo="Sum"/><pk mz="730.72687502" i="1664.37" sn="5.70892" a="97.0701" fwhm="0.0614429" res="11892.8" algo="Sum"/><pk mz="731.53384704" i="1370.39" sn="4.70233" a="52.2441" fwhm="0.0504495" res="14500.3" algo="Sum"/><pk mz="731.59867582" i="11010" sn="37.7796" a="473.84" fwhm="0.0382463" res="19128.6" algo="Sum"/><pk mz="732.54699908" i="4861.01" sn="16.6857" a="192.657" fwhm="0.0441901" res="16577.2" algo="Sum"/><pk mz="732.60161653" i="5529.1" sn="18.979" a="259.529" fwhm="0.0477271" res="15349.8" algo="Sum"/><pk mz="732.72447657" i="1820.59" sn="6.24887" a="109.987" fwhm="0.0568377" res="12891.5" algo="Sum"/><pk mz="733.55051837" i="2737.27" sn="9.40285" a="134.275" fwhm="0.0434606" res="16878.5" algo="Sum"/><pk mz="733.60671956" i="2266.06" sn="7.78591" a="102.417" fwhm="0.0527062" res="13918.8" algo="Sum"/><pk mz="734.56300446" i="6808.91" sn="23.4143" a="390.29" fwhm="0.0409512" res="17937.5" algo="Sum"/><pk mz="734.72286572" i="1203.15" sn="4.13646" a="64.9307" fwhm="0.0787017" res="9335.54" algo="Sum"/><pk mz="735.56538240" i="3156.66" sn="10.8604" a="164.048" fwhm="0.0439019" res="16754.8" algo="Sum"/><pk mz="736.53658558" i="2513.09" sn="8.66684" a="115.793" fwhm="0.0526846" res="13980.1" algo="Sum"/><pk mz="736.62298748" i="864.939" sn="2.98282" a="18.4412" fwhm="0.021409" res="34407.2" algo="Sum"/><pk mz="736.67442803" i="1343.39" sn="4.63302" a="70.2608" fwhm="0.0721974" res="10203.6" algo="Sum"/><pk mz="737.47957071" i="972.642" sn="3.36109" a="49.5839" fwhm="0.056495" res="13053.9" algo="Sum"/><pk mz="737.54295254" i="1839.57" sn="6.35619" a="109.754" fwhm="0.0509243" res="14483.1" algo="Sum"/><pk mz="738.53762321" i="1970.28" sn="6.82998" a="98.8181" fwhm="0.0687647" res="10740.1" algo="Sum"/><pk mz="738.67049604" i="1719.86" sn="5.96501" a="121.092" fwhm="0.0697309" res="10593.2" algo="Sum"/><pk mz="739.51175139" i="2705.98" sn="9.39537" a="121.753" fwhm="0.0516521" res="14317.2" algo="Sum"/><pk mz="739.56359367" i="3529.51" sn="12.2547" a="190.424" fwhm="0.0516597" res="14316.1" algo="Sum"/><pk mz="740.55140412" i="4569.88" sn="15.9276" a="255.843" fwhm="0.0586739" res="12621.5" algo="Sum"/><pk mz="740.66685154" i="1445.15" sn="5.03813" a="106.412" fwhm="0.0545045" res="13589.1" algo="Sum"/><pk mz="740.75647674" i="1525.72" sn="5.31885" a="89.918" fwhm="0.0562778" res="13162.5" algo="Sum"/><pk mz="741.52546843" i="11102.9" sn="38.7589" a="514.519" fwhm="0.0421415" res="17596.1" algo="Sum"/><pk mz="742.56500020" i="9665.66" sn="33.849" a="428.867" fwhm="0.0459034" res="16176.7" algo="Sum"/><pk mz="742.66091410" i="1108.01" sn="3.88023" a="33.2101" fwhm="0.0376191" res="19741.6" algo="Sum"/><pk mz="742.75221138" i="1491.86" sn="5.22447" a="86.6367" fwhm="0.0572749" res="12968.2" algo="Sum"/><pk mz="743.56913589" i="4700.89" sn="16.4887" a="211.494" fwhm="0.0531873" res="13980.2" algo="Sum"/><pk mz="744.49059985" i="1092.29" sn="3.83794" a="40.7479" fwhm="0.045002" res="16543.5" algo="Sum"/><pk mz="744.58076858" i="6784.23" sn="23.8376" a="342.362" fwhm="0.0534188" res="13938.6" algo="Sum"/><pk mz="744.67072216" i="1025.65" sn="3.60382" a="56.2301" fwhm="0.0703043" res="10592.1" algo="Sum"/><pk mz="744.74831603" i="1007.83" sn="3.54099" a="56.6641" fwhm="0.0731038" res="10187.5" algo="Sum"/><pk mz="745.46775920" i="1530.99" sn="5.37986" a="87.9252" fwhm="0.0583103" res="12784.5" algo="Sum"/><pk mz="745.58708623" i="3376.29" sn="11.8642" a="225.307" fwhm="0.0724085" res="10297" algo="Sum"/><pk mz="746.50233652" i="2885.05" sn="10.1551" a="146.111" fwhm="0.0496046" res="15049.1" algo="Sum"/><pk mz="746.59966230" i="4173.03" sn="14.6884" a="229.522" fwhm="0.0549992" res="13574.7" algo="Sum"/><pk mz="746.69945986" i="1426.33" sn="5.02124" a="72.4906" fwhm="0.0809475" res="9224.49" algo="Sum"/><pk mz="747.50786023" i="1806.98" sn="6.35962" a="98.4702" fwhm="0.0480769" res="15548.2" algo="Sum"/><pk mz="747.60042428" i="2086.93" sn="7.34713" a="96.4989" fwhm="0.0614389" res="12168.2" algo="Sum"/><pk mz="748.52145539" i="2596.88" sn="9.16071" a="145.981" fwhm="0.0490348" res="15265.1" algo="Sum"/><pk mz="748.57675903" i="1602.98" sn="5.65518" a="31.6591" fwhm="0.0215819" res="34685.4" algo="Sum"/><pk mz="748.59634140" i="1598" sn="5.6374" a="82.908" fwhm="0.0564298" res="13266" algo="Sum"/><pk mz="748.65948060" i="1022.39" sn="3.60699" a="15.8432" fwhm="0.0161873" res="46249.8" algo="Sum"/><pk mz="748.69962880" i="1534.46" sn="5.41403" a="77.3517" fwhm="0.0583568" res="12829.7" algo="Sum"/><pk mz="749.53817604" i="2080.31" sn="7.36045" a="124.549" fwhm="0.0613267" res="12222.1" algo="Sum"/><pk mz="750.53816220" i="3673.95" sn="13.0218" a="219.83" fwhm="0.0534847" res="14032.8" algo="Sum"/><pk mz="750.69042795" i="1107.8" sn="3.92742" a="51.3764" fwhm="0.0606042" res="12386.8" algo="Sum"/><pk mz="750.78547616" i="1413.12" sn="5.01142" a="80.4505" fwhm="0.0524735" res="14307.9" algo="Sum"/><pk mz="751.56594248" i="11965.6" sn="42.5247" a="581.445" fwhm="0.0400307" res="18774.7" algo="Sum"/><pk mz="751.65655899" i="877.327" sn="3.11929" a="17.5445" fwhm="0.0270331" res="27805" algo="Sum"/><pk mz="752.04108147" i="1134.24" sn="4.03433" a="57.7425" fwhm="0.0409726" res="18354.7" algo="Sum"/><pk mz="752.56312326" i="8441" sn="30.0443" a="415.21" fwhm="0.050772" res="14822.4" algo="Sum"/><pk mz="752.64615002" i="1154.1" sn="4.10898" a="29.652" fwhm="0.0324609" res="23186.2" algo="Sum"/><pk mz="752.78377684" i="1068.26" sn="3.80185" a="64.4429" fwhm="0.0698331" res="10779.8" algo="Sum"/><pk mz="753.04855758" i="5198.47" sn="18.4995" a="205.477" fwhm="0.0336034" res="22409.9" algo="Sum"/><pk mz="753.41757083" i="1209.7" sn="4.31323" a="70.8532" fwhm="0.0418001" res="18024.3" algo="Sum"/><pk mz="753.58025618" i="19059.6" sn="67.9601" a="909.154" fwhm="0.0446937" res="16861" algo="Sum"/><pk mz="754.05417484" i="3729.85" sn="13.304" a="160.449" fwhm="0.0341952" res="22051.5" algo="Sum"/><pk mz="754.53244223" i="10313.3" sn="36.8382" a="438.297" fwhm="0.0499126" res="15117.1" algo="Sum"/><pk mz="754.58174592" i="9515.88" sn="33.9848" a="445.285" fwhm="0.0539696" res="13981.6" algo="Sum"/><pk mz="755.06001872" i="1272.53" sn="4.54837" a="74.8919" fwhm="0.0441021" res="17120.7" algo="Sum"/><pk mz="755.53572694" i="5180.41" sn="18.5567" a="219.265" fwhm="0.0450948" res="16754.4" algo="Sum"/><pk mz="755.59000604" i="3787.79" sn="13.57" a="197.249" fwhm="0.0569143" res="13275.9" algo="Sum"/><pk mz="756.54611298" i="19806.3" sn="71.1034" a="913.101" fwhm="0.0381724" res="19819.2" algo="Sum"/><pk mz="756.68357780" i="1070.9" sn="3.84454" a="27.1455" fwhm="0.0325478" res="23248.4" algo="Sum"/><pk mz="756.72982288" i="1409.57" sn="5.06037" a="96.1978" fwhm="0.0539646" res="14022.7" algo="Sum"/><pk mz="757.55029170" i="9255.55" sn="33.3344" a="394.217" fwhm="0.0395463" res="19156" algo="Sum"/><pk mz="757.61543202" i="4032.84" sn="14.5245" a="244.667" fwhm="0.056131" res="13497.3" algo="Sum"/><pk mz="758.56510567" i="288954" sn="1041.13" a="8793.03" fwhm="0.0258326" res="29364.7" algo="Sum"/><pk mz="758.72416109" i="1789.02" sn="6.4464" a="127.198" fwhm="0.0744589" res="10189.8" algo="Sum"/><pk mz="759.56808734" i="126137" sn="454.846" a="4471.13" fwhm="0.0309279" res="24559.3" algo="Sum"/><pk mz="759.62694922" i="9140.82" sn="32.9616" a="344.234" fwhm="0.0393908" res="19284.4" algo="Sum"/><pk mz="760.57772326" i="94471.1" sn="340.712" a="3601.03" fwhm="0.0338828" res="22447.3" algo="Sum"/><pk mz="760.71832485" i="1331.34" sn="4.80179" a="78.5031" fwhm="0.0431974" res="17610.3" algo="Sum"/><pk mz="760.81472018" i="1150.46" sn="4.14958" a="68.2048" fwhm="0.0574537" res="13242.2" algo="Sum"/><pk mz="761.58227260" i="37077.2" sn="133.885" a="1495.63" fwhm="0.0359964" res="21157.2" algo="Sum"/><pk mz="762.50055499" i="1789.13" sn="6.47233" a="97.3337" fwhm="0.0567571" res="13434.5" algo="Sum"/><pk mz="762.58748416" i="11058.9" sn="40.0023" a="551.388" fwhm="0.0409139" res="18638.9" algo="Sum"/><pk mz="763.50216108" i="1131.31" sn="4.09885" a="61.235" fwhm="0.0577022" res="13231.8" algo="Sum"/><pk mz="763.59224087" i="3255.72" sn="11.7974" a="215.122" fwhm="0.0483176" res="15803.6" algo="Sum"/><pk mz="763.67136851" i="959.046" sn="3.47519" a="30.5141" fwhm="0.0482084" res="15841.1" algo="Sum"/><pk mz="764.04291177" i="978.322" sn="3.5552" a="49.2919" fwhm="0.0408823" res="18688.9" algo="Sum"/><pk mz="764.55154869" i="13942.9" sn="50.6396" a="726.756" fwhm="0.0395451" res="19333.7" algo="Sum"/><pk mz="764.67332818" i="1183.95" sn="4.30091" a="57.7802" fwhm="0.0708917" res="10786.5" algo="Sum"/><pk mz="765.04954013" i="2808.72" sn="10.217" a="116.555" fwhm="0.0363857" res="21026.1" algo="Sum"/><pk mz="765.55375356" i="8819.99" sn="32.0813" a="507.301" fwhm="0.0417331" res="18344" algo="Sum"/><pk mz="766.05648358" i="3260.41" sn="11.8699" a="139.601" fwhm="0.0358447" res="21371.5" algo="Sum"/><pk mz="766.56624402" i="22306.1" sn="81.2349" a="1017.5" fwhm="0.0452499" res="16940.7" algo="Sum"/><pk mz="766.66416672" i="1218.28" sn="4.43814" a="41.4602" fwhm="0.0491428" res="15600.8" algo="Sum"/><pk mz="766.75940009" i="1158.05" sn="4.21822" a="73.7263" fwhm="0.0699638" res="10959.4" algo="Sum"/><pk mz="767.06545363" i="4432.96" sn="16.1518" a="212.022" fwhm="0.0367786" res="20856.3" algo="Sum"/><pk mz="767.56925790" i="12986.5" sn="47.3688" a="619.551" fwhm="0.0507006" res="15139.3" algo="Sum"/><pk mz="768.06895603" i="2524.07" sn="9.20941" a="147.87" fwhm="0.0442435" res="17360" algo="Sum"/><pk mz="768.58235214" i="18624.6" sn="68.1199" a="854.025" fwhm="0.0473971" res="16215.8" algo="Sum"/><pk mz="768.71324467" i="1007.41" sn="3.6846" a="39.7993" fwhm="0.0479691" res="16025.2" algo="Sum"/><pk mz="768.75585785" i="1045.02" sn="3.82213" a="46.2156" fwhm="0.0650074" res="11825.7" algo="Sum"/><pk mz="769.05195520" i="1266.34" sn="4.63275" a="49.6814" fwhm="0.0417286" res="18429.8" algo="Sum"/><pk mz="769.50074387" i="965.506" sn="3.5361" a="74.236" fwhm="0.072969" res="10545.6" algo="Sum"/><pk mz="769.58194517" i="9361.09" sn="34.2801" a="415.446" fwhm="0.0465161" res="16544.4" algo="Sum"/><pk mz="770.05712141" i="2007.23" sn="7.35193" a="103.324" fwhm="0.0386785" res="19909.2" algo="Sum"/><pk mz="770.50792751" i="4872.99" sn="17.9063" a="215.992" fwhm="0.0485727" res="15863" algo="Sum"/><pk mz="770.59562108" i="7145.5" sn="26.2599" a="331.208" fwhm="0.050547" res="15245.1" algo="Sum"/><pk mz="771.06474232" i="1464.42" sn="5.38316" a="82.9484" fwhm="0.043211" res="17844.2" algo="Sum"/><pk mz="771.51021118" i="2432.6" sn="8.9524" a="117.861" fwhm="0.0570862" res="13514.8" algo="Sum"/><pk mz="771.57266832" i="2991.04" sn="11.0075" a="108.85" fwhm="0.0509708" res="15137.5" algo="Sum"/><pk mz="771.60360299" i="3346.18" sn="12.3145" a="214.278" fwhm="0.0638258" res="12089.2" algo="Sum"/><pk mz="772.52247548" i="6807.48" sn="25.1082" a="311.244" fwhm="0.0499815" res="15456.2" algo="Sum"/><pk mz="772.58152743" i="7808.93" sn="28.8018" a="362.245" fwhm="0.0614969" res="12562.9" algo="Sum"/><pk mz="772.70074559" i="1059.01" sn="3.90597" a="57.8384" fwhm="0.0539333" res="14327" algo="Sum"/><pk mz="773.05239586" i="1054.62" sn="3.88945" a="67.9173" fwhm="0.0588349" res="13139.3" algo="Sum"/><pk mz="773.53013256" i="3443.39" sn="12.7049" a="172.834" fwhm="0.0557257" res="13881" algo="Sum"/><pk mz="773.58200907" i="4326.71" sn="15.964" a="217.365" fwhm="0.0625347" res="12370.4" algo="Sum"/><pk mz="773.64696217" i="3526.54" sn="13.0121" a="175.136" fwhm="0.0585997" res="13202.2" algo="Sum"/><pk mz="774.06030121" i="1235.6" sn="4.56197" a="83.7725" fwhm="0.0553536" res="13983.9" algo="Sum"/><pk mz="774.53831953" i="6655.14" sn="24.5713" a="357.511" fwhm="0.0586205" res="13212.7" algo="Sum"/><pk mz="774.58951768" i="3809.2" sn="14.0639" a="187.743" fwhm="0.0678539" res="11415.6" algo="Sum"/><pk mz="774.64742441" i="2470.12" sn="9.12131" a="111.248" fwhm="0.0510339" res="15179.1" algo="Sum"/><pk mz="775.06348361" i="1212.26" sn="4.47666" a="72.0834" fwhm="0.0548988" res="14118" algo="Sum"/><pk mz="775.54488734" i="3434.75" sn="12.6873" a="204.429" fwhm="0.0648695" res="11955.5" algo="Sum"/><pk mz="775.64763391" i="1217.4" sn="4.49672" a="98.5513" fwhm="0.0841715" res="9215.09" algo="Sum"/><pk mz="776.55553141" i="3803.28" sn="14.0661" a="193.926" fwhm="0.0653925" res="11875.3" algo="Sum"/><pk mz="776.78981839" i="894.479" sn="3.30977" a="43.0528" fwhm="0.0662195" res="11730.5" algo="Sum"/><pk mz="777.05215221" i="1376.65" sn="5.09809" a="89.1125" fwhm="0.045795" res="16968" algo="Sum"/><pk mz="777.55706126" i="2869.06" sn="10.6245" a="159.412" fwhm="0.0669324" res="11617.1" algo="Sum"/><pk mz="778.05831357" i="1760.09" sn="6.53121" a="83.8912" fwhm="0.041789" res="18618.7" algo="Sum"/><pk mz="778.53324859" i="13166.4" sn="48.8699" a="762.293" fwhm="0.0467045" res="16669.3" algo="Sum"/><pk mz="778.63259608" i="1296.61" sn="4.81334" a="21.1983" fwhm="0.0165083" res="47166.2" algo="Sum"/><pk mz="778.66034851" i="1422.66" sn="5.28185" a="73.32" fwhm="0.0680791" res="11437.6" algo="Sum"/><pk mz="779.06576361" i="2607.99" sn="9.70819" a="136.259" fwhm="0.0425947" res="18290.2" algo="Sum"/><pk mz="779.53837378" i="7821.63" sn="29.096" a="425.696" fwhm="0.0643929" res="12106" algo="Sum"/><pk mz="779.59628186" i="6655.16" sn="24.7607" a="310.917" fwhm="0.0530637" res="14691.7" algo="Sum"/><pk mz="780.07141911" i="2644.97" sn="9.85195" a="177.933" fwhm="0.0564493" res="13819" algo="Sum"/><pk mz="780.44180212" i="1190.84" sn="4.43458" a="34.7359" fwhm="0.0440728" res="17708" algo="Sum"/><pk mz="780.54936349" i="648269" sn="2414.63" a="16882.4" fwhm="0.0221515" res="35236.9" algo="Sum"/><pk mz="781.05091989" i="13299.4" sn="49.5439" a="628.803" fwhm="0.0365287" res="21381.9" algo="Sum"/><pk mz="781.55258370" i="283575" sn="1056.81" a="8815.69" fwhm="0.0267844" res="29179.4" algo="Sum"/><pk mz="782.05769055" i="10572.5" sn="39.398" a="496.091" fwhm="0.0362257" res="21588.5" algo="Sum"/><pk mz="782.44360791" i="1026.61" sn="3.83053" a="65.2153" fwhm="0.0603112" res="12973.4" algo="Sum"/><pk mz="782.56265564" i="362238" sn="1352.03" a="11230.4" fwhm="0.02589" res="30226.4" algo="Sum"/><pk mz="782.73136031" i="1604.78" sn="5.98915" a="61.5896" fwhm="0.054146" res="14455.9" algo="Sum"/><pk mz="783.06269655" i="4214.84" sn="15.7342" a="216.557" fwhm="0.0420438" res="18624.9" algo="Sum"/><pk mz="783.56603051" i="144951" sn="542.359" a="5445.26" fwhm="0.0306446" res="25569.4" algo="Sum"/><pk mz="784.07153554" i="2517.07" sn="9.42334" a="151.498" fwhm="0.0447463" res="17522.6" algo="Sum"/><pk mz="784.57614903" i="94444.9" sn="354.2" a="3887.09" fwhm="0.0350874" res="22360.6" algo="Sum"/><pk mz="784.72403302" i="1210.94" sn="4.54141" a="50.5525" fwhm="0.0607671" res="12913.6" algo="Sum"/><pk mz="785.06935474" i="1537.75" sn="5.76986" a="133.064" fwhm="0.0765909" res="10250.2" algo="Sum"/><pk mz="785.58112386" i="36805.9" sn="138.61" a="1561.81" fwhm="0.038776" res="20259.5" algo="Sum"/><pk mz="785.64756089" i="11306.3" sn="42.5793" a="501.714" fwhm="0.0472497" res="16627.6" algo="Sum"/><pk mz="786.05909973" i="1718.75" sn="6.47861" a="119.066" fwhm="0.0532641" res="14757.8" algo="Sum"/><pk mz="786.50752124" i="3446.86" sn="13.0114" a="144.19" fwhm="0.0462048" res="17022.2" algo="Sum"/><pk mz="786.59525005" i="119436" sn="450.854" a="4406.33" fwhm="0.0316283" res="24869.9" algo="Sum"/><pk mz="786.77804983" i="965.01" sn="3.6433" a="28.5767" fwhm="0.0442517" res="17779.6" algo="Sum"/><pk mz="787.06301576" i="1695" sn="6.40444" a="108.472" fwhm="0.053661" res="14667.3" algo="Sum"/><pk mz="787.59844836" i="54498.5" sn="206.092" a="2220.23" fwhm="0.0356208" res="22110.7" algo="Sum"/><pk mz="787.66169289" i="12983.2" sn="49.0975" a="558.383" fwhm="0.0468483" res="16813" algo="Sum"/><pk mz="788.06380019" i="1775.18" sn="6.71666" a="128.603" fwhm="0.0629453" res="12519.8" algo="Sum"/><pk mz="788.55134369" i="18765.5" sn="71.0619" a="863.903" fwhm="0.0499107" res="15799.3" algo="Sum"/><pk mz="788.60459062" i="24086.5" sn="91.2113" a="1041.04" fwhm="0.043954" res="17941.6" algo="Sum"/><pk mz="788.66659093" i="7148.37" sn="27.0746" a="322.743" fwhm="0.0465255" res="16951.3" algo="Sum"/><pk mz="789.04201544" i="1571.74" sn="5.95178" a="107.565" fwhm="0.0823772" res="9578.41" algo="Sum"/><pk mz="789.55390528" i="9731.5" sn="36.8597" a="482.321" fwhm="0.0491764" res="16055.5" algo="Sum"/><pk mz="789.60977606" i="8213.18" sn="31.1152" a="365.862" fwhm="0.0503001" res="15698" algo="Sum"/><pk mz="789.66616446" i="2683.88" sn="10.169" a="129.895" fwhm="0.052379" res="15076" algo="Sum"/><pk mz="790.04813778" i="1449" sn="5.49294" a="82.2096" fwhm="0.0609711" res="12957.7" algo="Sum"/><pk mz="790.56504663" i="23876.8" sn="90.5737" a="1347.54" fwhm="0.0437647" res="18064" algo="Sum"/><pk mz="790.68243299" i="1773.29" sn="6.72739" a="103.693" fwhm="0.0607781" res="13009.3" algo="Sum"/><pk mz="791.06049260" i="1254.35" sn="4.76458" a="76.9057" fwhm="0.0628567" res="12585.2" algo="Sum"/><pk mz="791.56739470" i="12124.7" sn="46.0874" a="534.894" fwhm="0.0474783" res="16672.2" algo="Sum"/><pk mz="792.04438288" i="2198" sn="8.38069" a="129.718" fwhm="0.0562382" res="14083.7" algo="Sum"/><pk mz="792.55018259" i="19926.1" sn="75.9821" a="792.212" fwhm="0.0458962" res="17268.3" algo="Sum"/><pk mz="792.67582464" i="1280.55" sn="4.88533" a="81.6154" fwhm="0.0667471" res="11875.8" algo="Sum"/><pk mz="793.04816589" i="13763.6" sn="52.6051" a="586.677" fwhm="0.034742" res="22826.8" algo="Sum"/><pk mz="793.55172694" i="22899.8" sn="87.5165" a="996.684" fwhm="0.0475326" res="16694.9" algo="Sum"/><pk mz="794.05594653" i="12653.5" sn="48.4587" a="582.875" fwhm="0.0374268" res="21216.3" algo="Sum"/><pk mz="794.56105496" i="34387.4" sn="131.7" a="1386.97" fwhm="0.0468055" res="16975.8" algo="Sum"/><pk mz="795.06358190" i="15165.3" sn="58.0959" a="685.284" fwhm="0.0376461" res="21119.4" algo="Sum"/><pk mz="795.56792412" i="20590.1" sn="78.9604" a="921.792" fwhm="0.0535055" res="14868.9" algo="Sum"/><pk mz="795.69058453" i="1810.75" sn="6.94494" a="101.255" fwhm="0.0583738" res="13631" algo="Sum"/><pk mz="796.07124882" i="8284.1" sn="31.7741" a="430.48" fwhm="0.0398125" res="19995.5" algo="Sum"/><pk mz="796.52062461" i="96612.4" sn="371.08" a="3520.89" fwhm="0.0325661" res="24458.6" algo="Sum"/><pk mz="796.69028083" i="1685.17" sn="6.47234" a="67.3934" fwhm="0.0492207" res="16186.1" algo="Sum"/><pk mz="797.07742849" i="2807.91" sn="10.7922" a="202.85" fwhm="0.0557175" res="14305.7" algo="Sum"/><pk mz="797.52386611" i="45122.8" sn="173.669" a="1863.01" fwhm="0.0357482" res="22309.5" algo="Sum"/><pk mz="797.57943267" i="7632.61" sn="29.373" a="229.1" fwhm="0.0445546" res="17901.2" algo="Sum"/><pk mz="798.06316957" i="1702.12" sn="6.55807" a="114.598" fwhm="0.0592793" res="13462.8" algo="Sum"/><pk mz="798.53141579" i="40129.7" sn="155.221" a="1891.56" fwhm="0.0407593" res="19591.4" algo="Sum"/><pk mz="798.71348308" i="1243.92" sn="4.81193" a="78.7583" fwhm="0.0548471" res="14562.5" algo="Sum"/><pk mz="799.06562881" i="1917.72" sn="7.42315" a="113.58" fwhm="0.0544482" res="14675.7" algo="Sum"/><pk mz="799.53656262" i="16476.6" sn="63.9332" a="935.358" fwhm="0.046252" res="17286.5" algo="Sum"/><pk mz="799.66302402" i="5275.55" sn="20.4706" a="315.097" fwhm="0.0468053" res="17084.9" algo="Sum"/><pk mz="800.06860317" i="2296.51" sn="8.92532" a="143.625" fwhm="0.0538078" res="14869" algo="Sum"/><pk mz="800.53954991" i="8688.98" sn="33.8969" a="635.675" fwhm="0.056972" res="14051.5" algo="Sum"/><pk mz="800.66705105" i="3168.56" sn="12.361" a="168.938" fwhm="0.0635112" res="12606.7" algo="Sum"/><pk mz="801.07616622" i="1889.87" sn="7.38093" a="99.8802" fwhm="0.0597529" res="13406.5" algo="Sum"/><pk mz="801.54386548" i="4390.11" sn="17.1605" a="261.029" fwhm="0.0646524" res="12397.7" algo="Sum"/><pk mz="801.67935661" i="5885.38" sn="23.0059" a="316.18" fwhm="0.0433469" res="18494.5" algo="Sum"/><pk mz="802.04782166" i="1728.14" sn="6.76384" a="79.2249" fwhm="0.044894" res="17865.4" algo="Sum"/><pk mz="802.09630994" i="1803.23" sn="7.05935" a="105.582" fwhm="0.068694" res="11676.4" algo="Sum"/><pk mz="802.53131106" i="33488.4" sn="131.179" a="1526.84" fwhm="0.0386004" res="20790.8" algo="Sum"/><pk mz="802.68238324" i="3416.81" sn="13.3873" a="181.916" fwhm="0.0519524" res="15450.3" algo="Sum"/><pk mz="803.05317928" i="1946.53" sn="7.62855" a="95.9277" fwhm="0.0515737" res="15571" algo="Sum"/><pk mz="803.09799164" i="1259.85" sn="4.93799" a="64.9359" fwhm="0.0626817" res="12812.3" algo="Sum"/><pk mz="803.53524194" i="17466.4" sn="68.4814" a="933.341" fwhm="0.0406407" res="19771.7" algo="Sum"/><pk mz="803.68277482" i="1455.09" sn="5.70717" a="83.7908" fwhm="0.0750084" res="10714.6" algo="Sum"/><pk mz="804.04970305" i="1911.28" sn="7.49576" a="119.115" fwhm="0.0579972" res="13863.6" algo="Sum"/><pk mz="804.54677832" i="309143" sn="1212.8" a="9727.32" fwhm="0.0262769" res="30618" algo="Sum"/><pk mz="805.04868218" i="9140.45" sn="35.886" a="416.747" fwhm="0.0360188" res="22350.8" algo="Sum"/><pk mz="805.55010554" i="152998" sn="600.774" a="5494.06" fwhm="0.0301896" res="26683.1" algo="Sum"/><pk mz="806.05591012" i="9370.05" sn="36.8467" a="483.231" fwhm="0.0381431" res="21132.4" algo="Sum"/><pk mz="806.44727748" i="998.758" sn="3.93069" a="35.0941" fwhm="0.0504013" res="16000.5" algo="Sum"/><pk mz="806.56155160" i="231509" sn="911.307" a="8112.11" fwhm="0.0288799" res="27928.1" algo="Sum"/><pk mz="807.06415754" i="15763.5" sn="62.2199" a="732.686" fwhm="0.0368541" res="21898.9" algo="Sum"/><pk mz="807.56575047" i="107956" sn="426.329" a="4211.12" fwhm="0.0329235" res="24528.5" algo="Sum"/><pk mz="807.62824415" i="16241.6" sn="64.1509" a="636.873" fwhm="0.042555" res="18978.5" algo="Sum"/><pk mz="808.07222595" i="10798.9" sn="42.7404" a="473.248" fwhm="0.0488377" res="16546.1" algo="Sum"/><pk mz="808.44191300" i="1028.98" sn="4.07376" a="31.0461" fwhm="0.0392496" res="20597.4" algo="Sum"/><pk mz="808.57775873" i="285640" sn="1131.35" a="9064.69" fwhm="0.0270728" res="29866.7" algo="Sum"/><pk mz="809.08170416" i="6137.07" sn="24.3772" a="443.256" fwhm="0.0634811" res="12745.2" algo="Sum"/><pk mz="809.58130493" i="126551" sn="503.17" a="4761.04" fwhm="0.031653" res="25576.8" algo="Sum"/><pk mz="809.64364789" i="19144.8" sn="76.1355" a="775.476" fwhm="0.0447756" res="18082.3" algo="Sum"/><pk mz="810.09026683" i="2607.83" sn="10.3737" a="261.563" fwhm="0.0756765" res="10704.6" algo="Sum"/><pk mz="810.59261698" i="112801" sn="449.268" a="4272.13" fwhm="0.0338984" res="23912.4" algo="Sum"/><pk mz="811.06864550" i="1540.98" sn="6.13759" a="59.2903" fwhm="0.0551826" res="14697.9" algo="Sum"/><pk mz="811.59728385" i="48493.1" sn="193.708" a="1979.59" fwhm="0.0373384" res="21736.3" algo="Sum"/><pk mz="811.66090351" i="12520.7" sn="50.0162" a="557.579" fwhm="0.0524768" res="15467" algo="Sum"/><pk mz="812.06972600" i="1781.9" sn="7.12268" a="142.064" fwhm="0.0659559" res="12312.3" algo="Sum"/><pk mz="812.60650011" i="28396.7" sn="113.821" a="1262.71" fwhm="0.0408941" res="19871" algo="Sum"/><pk mz="812.66331964" i="6747.94" sn="27.0516" a="284.548" fwhm="0.0458961" res="17706.6" algo="Sum"/><pk mz="813.07886249" i="1678.24" sn="6.73192" a="104.025" fwhm="0.0611454" res="13297.5" algo="Sum"/><pk mz="813.55623631" i="4011.19" sn="16.1534" a="206.02" fwhm="0.0480146" res="16943.9" algo="Sum"/><pk mz="813.61153892" i="11444.6" sn="46.0887" a="570.358" fwhm="0.0471515" res="17255.3" algo="Sum"/><pk mz="813.67870384" i="17854.3" sn="71.9014" a="826.577" fwhm="0.0399154" res="20385.1" algo="Sum"/><pk mz="814.08970843" i="1613.3" sn="6.50189" a="118.649" fwhm="0.0739123" res="11014.3" algo="Sum"/><pk mz="814.56470202" i="12287" sn="49.6349" a="784.398" fwhm="0.0548237" res="14857.9" algo="Sum"/><pk mz="814.61270077" i="5755.06" sn="23.2483" a="189.479" fwhm="0.0477395" res="17063.7" algo="Sum"/><pk mz="814.68274332" i="9341.19" sn="37.735" a="469.287" fwhm="0.0429182" res="18982.2" algo="Sum"/><pk mz="815.05291903" i="1961.42" sn="7.92852" a="103.303" fwhm="0.0553316" res="14730.3" algo="Sum"/><pk mz="815.09830268" i="1418.01" sn="5.73238" a="85.2438" fwhm="0.0536793" res="15184.6" algo="Sum"/><pk mz="815.56293967" i="7294.92" sn="29.5845" a="473.833" fwhm="0.0613531" res="13292.9" algo="Sum"/><pk mz="815.69263301" i="8581.91" sn="34.8038" a="423.695" fwhm="0.0432031" res="18880.4" algo="Sum"/><pk mz="816.05671688" i="1643.62" sn="6.6732" a="95.4363" fwhm="0.0658513" res="12392.4" algo="Sum"/><pk mz="816.10531797" i="1212.22" sn="4.9217" a="72.1363" fwhm="0.0606365" res="13459" algo="Sum"/><pk mz="816.58094398" i="21135.9" sn="85.8214" a="1186.96" fwhm="0.0460894" res="17717.3" algo="Sum"/><pk mz="816.69625635" i="4557.72" sn="18.5082" a="224.556" fwhm="0.0474995" res="17193.8" algo="Sum"/><pk mz="817.05085795" i="3465.27" sn="14.0816" a="186.397" fwhm="0.0405224" res="20163" algo="Sum"/><pk mz="817.58254112" i="10912.2" sn="44.3952" a="524.713" fwhm="0.0489904" res="16688.6" algo="Sum"/><pk mz="817.69877006" i="1692.22" sn="6.88682" a="91.6072" fwhm="0.0613409" res="13330.4" algo="Sum"/><pk mz="818.05656312" i="3889.26" sn="15.8356" a="210.925" fwhm="0.0418114" res="19565.4" algo="Sum"/><pk mz="818.50531080" i="6379.35" sn="25.9859" a="261.462" fwhm="0.0429361" res="19063.3" algo="Sum"/><pk mz="818.56556933" i="18414.2" sn="75.0191" a="771.174" fwhm="0.0466732" res="17538.2" algo="Sum"/><pk mz="819.06463216" i="8768.62" sn="35.7524" a="380.021" fwhm="0.0371653" res="22038.4" algo="Sum"/><pk mz="819.51175462" i="3405.93" sn="13.9" a="137.118" fwhm="0.0434592" res="18857" algo="Sum"/><pk mz="819.56976954" i="13490.6" sn="55.0694" a="608.861" fwhm="0.0522489" res="15685.9" algo="Sum"/><pk mz="820.07206359" i="6619.65" sn="27.0842" a="377.701" fwhm="0.0462259" res="17740.5" algo="Sum"/><pk mz="820.52027047" i="49628.8" sn="203.123" a="2030.57" fwhm="0.0362192" res="22654.3" algo="Sum"/><pk mz="820.57436462" i="12661.7" sn="51.8255" a="497.901" fwhm="0.0564902" res="14526" algo="Sum"/><pk mz="821.08174049" i="5565.58" sn="22.8237" a="239.973" fwhm="0.0467162" res="17575.9" algo="Sum"/><pk mz="821.52366744" i="23820" sn="97.7452" a="1063.14" fwhm="0.0394394" res="20830" algo="Sum"/><pk mz="821.58187324" i="7979.7" sn="32.7506" a="318.31" fwhm="0.0565248" res="14534.9" algo="Sum"/><pk mz="821.64042462" i="7617.86" sn="31.2695" a="406.858" fwhm="0.059693" res="13764.4" algo="Sum"/><pk mz="822.09158542" i="2835.36" sn="11.6926" a="103.238" fwhm="0.042028" res="19560.6" algo="Sum"/><pk mz="822.11017077" i="2715.48" sn="11.1982" a="100.612" fwhm="0.0397925" res="20659.9" algo="Sum"/><pk mz="822.53285484" i="30005.1" sn="123.856" a="1520.88" fwhm="0.0406521" res="20233.5" algo="Sum"/><pk mz="822.63373546" i="6060.55" sn="25.024" a="366.21" fwhm="0.069837" res="11779.3" algo="Sum"/><pk mz="823.12486894" i="1590.88" sn="6.58449" a="75.7691" fwhm="0.0474666" res="17341.1" algo="Sum"/><pk mz="823.53733957" i="13167.3" sn="54.5358" a="643.531" fwhm="0.0436446" res="18869.2" algo="Sum"/><pk mz="823.60507604" i="4220.25" sn="17.4841" a="156.353" fwhm="0.0509346" res="16169.9" algo="Sum"/><pk mz="823.65870886" i="8249.33" sn="34.1836" a="446.909" fwhm="0.0576833" res="14279" algo="Sum"/><pk mz="824.06661654" i="916.267" sn="3.80669" a="58.026" fwhm="0.0629609" res="13088.5" algo="Sum"/><pk mz="824.55038477" i="41249.2" sn="171.638" a="1933.75" fwhm="0.0385912" res="21366.3" algo="Sum"/><pk mz="824.66201865" i="4987.9" sn="20.7611" a="262.189" fwhm="0.0577137" res="14288.8" algo="Sum"/><pk mz="825.07361258" i="988.131" sn="4.11514" a="66.6001" fwhm="0.0578719" res="14256.9" algo="Sum"/><pk mz="825.55411097" i="19717.6" sn="82.2414" a="944.844" fwhm="0.0410127" res="20129.2" algo="Sum"/><pk mz="825.61251330" i="3787.17" sn="15.7971" a="151.991" fwhm="0.0566635" res="14570.5" algo="Sum"/><pk mz="826.09450426" i="1025.27" sn="4.27898" a="73.3726" fwhm="0.0570148" res="14489.1" algo="Sum"/><pk mz="826.55672478" i="12201" sn="51.1361" a="710.038" fwhm="0.0511952" res="16145.2" algo="Sum"/><pk mz="827.05223103" i="1147.51" sn="4.81251" a="59.8271" fwhm="0.055343" res="14944.1" algo="Sum"/><pk mz="827.10203117" i="966.713" sn="4.05472" a="64.0513" fwhm="0.0778566" res="10623.4" algo="Sum"/><pk mz="827.55814893" i="5295.82" sn="22.2922" a="322.819" fwhm="0.0585223" res="14140.9" algo="Sum"/><pk mz="827.69432151" i="1618.53" sn="6.81424" a="122.146" fwhm="0.0761436" res="10870.2" algo="Sum"/><pk mz="828.05627181" i="1059.02" sn="4.46195" a="57.7839" fwhm="0.0593358" res="13955.4" algo="Sum"/><pk mz="828.10600468" i="907.23" sn="3.82287" a="68.8541" fwhm="0.0700858" res="11815.6" algo="Sum"/><pk mz="828.54672352" i="108622" sn="459.817" a="4193.56" fwhm="0.0331953" res="24959.7" algo="Sum"/><pk mz="828.69297473" i="1450.71" sn="6.14117" a="95.9679" fwhm="0.0700306" res="11833.3" algo="Sum"/><pk mz="829.05644550" i="1386.06" sn="5.87135" a="95.1832" fwhm="0.069161" res="11987.3" algo="Sum"/><pk mz="829.55009628" i="56610.2" sn="240.655" a="2389.33" fwhm="0.03537" res="23453.5" algo="Sum"/><pk mz="829.70202724" i="1536.39" sn="6.53132" a="112.676" fwhm="0.0770052" res="10774.6" algo="Sum"/><pk mz="830.06180323" i="1470.05" sn="6.25311" a="94.8122" fwhm="0.0581032" res="14286" algo="Sum"/><pk mz="830.55992168" i="64626.4" sn="275.618" a="2706.09" fwhm="0.0363873" res="22825.5" algo="Sum"/><pk mz="830.71673436" i="1080.43" sn="4.60781" a="46.1782" fwhm="0.0480078" res="17303.8" algo="Sum"/><pk mz="831.06529684" i="2927.19" sn="12.4965" a="142.145" fwhm="0.0408185" res="20360" algo="Sum"/><pk mz="831.56456749" i="30141.8" sn="128.78" a="1333.93" fwhm="0.0383404" res="21689" algo="Sum"/><pk mz="832.07201540" i="2453.56" sn="10.4893" a="155.359" fwhm="0.0522995" res="15909.8" algo="Sum"/><pk mz="832.57744183" i="146814" sn="628.091" a="5547.9" fwhm="0.0311682" res="26712.4" algo="Sum"/><pk mz="833.08138106" i="2776.32" sn="11.8912" a="112.668" fwhm="0.0483412" res="17233.4" algo="Sum"/><pk mz="833.58114027" i="72218.8" sn="309.489" a="2867.84" fwhm="0.0344915" res="24167.7" algo="Sum"/><pk mz="833.64496608" i="15020.9" sn="64.3763" a="652.752" fwhm="0.050851" res="16393.9" algo="Sum"/><pk mz="834.08921569" i="1814.37" sn="7.7838" a="70.539" fwhm="0.0442555" res="18847.1" algo="Sum"/><pk mz="834.59095780" i="60979.9" sn="261.773" a="2707.59" fwhm="0.0374923" res="22260.4" algo="Sum"/><pk mz="835.12255107" i="1239.53" sn="5.32799" a="65.5394" fwhm="0.0544482" res="15337.9" algo="Sum"/><pk mz="835.59622232" i="26615.3" sn="114.52" a="1128.94" fwhm="0.0407883" res="20486.2" algo="Sum"/><pk mz="835.66066933" i="25496.9" sn="109.733" a="1106.48" fwhm="0.0397476" res="21024.2" algo="Sum"/><pk mz="836.60481311" i="12887.4" sn="55.6006" a="613.805" fwhm="0.0478027" res="17501.2" algo="Sum"/><pk mz="836.66438475" i="13569.2" sn="58.5548" a="580.044" fwhm="0.0433515" res="19299.5" algo="Sum"/><pk mz="837.61138918" i="5541.33" sn="24.0245" a="261.639" fwhm="0.056854" res="14732.7" algo="Sum"/><pk mz="837.67459294" i="11720.4" sn="50.827" a="566.34" fwhm="0.0430707" res="19448.8" algo="Sum"/><pk mz="838.50565452" i="12536.5" sn="54.5323" a="571.702" fwhm="0.0399997" res="20962.8" algo="Sum"/><pk mz="838.62156327" i="3947.76" sn="17.1801" a="198.579" fwhm="0.0756567" res="11084.6" algo="Sum"/><pk mz="838.67850209" i="5405.01" sn="23.525" a="270.381" fwhm="0.0493541" res="16993.1" algo="Sum"/><pk mz="839.50895703" i="6231.21" sn="27.2139" a="277.909" fwhm="0.0418534" res="20058.3" algo="Sum"/><pk mz="839.62832020" i="2676.14" sn="11.6923" a="158.921" fwhm="0.0817712" res="10268" algo="Sum"/><pk mz="839.68241929" i="2222.5" sn="9.71129" a="109.776" fwhm="0.0576916" res="14554.7" algo="Sum"/><pk mz="840.51110265" i="7890.19" sn="34.5502" a="431.321" fwhm="0.0504925" res="16646.3" algo="Sum"/><pk mz="840.58247599" i="4557.17" sn="19.9588" a="223.929" fwhm="0.066903" res="12564.2" algo="Sum"/><pk mz="840.68901414" i="1148.98" sn="5.03264" a="75.1509" fwhm="0.0556373" res="15110.2" algo="Sum"/><pk mz="841.51527117" i="3513.47" sn="15.4555" a="220.806" fwhm="0.0607363" res="13855.2" algo="Sum"/><pk mz="841.58301633" i="2681.68" sn="11.7975" a="149.397" fwhm="0.0808517" res="10409" algo="Sum"/><pk mz="842.51942554" i="2873.53" sn="12.6845" a="158.943" fwhm="0.0518317" res="16254.9" algo="Sum"/><pk mz="842.59389290" i="5029.05" sn="22.2012" a="261.663" fwhm="0.0541477" res="15561" algo="Sum"/><pk mz="843.52532036" i="1436.41" sn="6.3753" a="52.857" fwhm="0.0487147" res="17315.6" algo="Sum"/><pk mz="843.59650622" i="2919.78" sn="12.9595" a="130.629" fwhm="0.0529091" res="15944.3" algo="Sum"/><pk mz="844.52058729" i="19509.5" sn="86.9087" a="928.822" fwhm="0.0386648" res="21842.1" algo="Sum"/><pk mz="844.60953184" i="3846.98" sn="17.1371" a="200.607" fwhm="0.0585558" res="14424" algo="Sum"/><pk mz="845.07781542" i="869.985" sn="3.87844" a="55.1387" fwhm="0.0569569" res="14837.1" algo="Sum"/><pk mz="845.52454395" i="10000.9" sn="44.7613" a="501.169" fwhm="0.0407893" res="20729.1" algo="Sum"/><pk mz="845.61292342" i="2275.02" sn="10.1824" a="128.335" fwhm="0.0603202" res="14018.7" algo="Sum"/><pk mz="846.53273135" i="12575.3" sn="56.4638" a="647.285" fwhm="0.0429948" res="19689.2" algo="Sum"/><pk mz="846.62497785" i="2841.41" sn="12.7583" a="155.165" fwhm="0.0665449" res="12722.6" algo="Sum"/><pk mz="847.53769618" i="5787.94" sn="26.0444" a="342.524" fwhm="0.0485893" res="17442.9" algo="Sum"/><pk mz="847.58936663" i="1757" sn="7.90689" a="29.1174" fwhm="0.0172238" res="49210.4" algo="Sum"/><pk mz="847.62771999" i="1897.6" sn="8.5409" a="104.532" fwhm="0.0790805" res="10718.5" algo="Sum"/><pk mz="848.54334058" i="38666.5" sn="174.524" a="1928.47" fwhm="0.0442908" res="19158.5" algo="Sum"/><pk mz="848.64299433" i="2434.12" sn="10.9894" a="131.431" fwhm="0.0625632" res="13564.6" algo="Sum"/><pk mz="849.54670085" i="18901.9" sn="85.5117" a="987.782" fwhm="0.0457834" res="18555.8" algo="Sum"/><pk mz="849.61511984" i="3227.91" sn="14.6049" a="146.524" fwhm="0.0553971" res="15336.8" algo="Sum"/><pk mz="849.66375203" i="1967.44" sn="8.9035" a="86.9289" fwhm="0.0391559" res="21699.5" algo="Sum"/><pk mz="850.55441361" i="16209.4" sn="73.5338" a="860.623" fwhm="0.0483241" res="17601" algo="Sum"/><pk mz="851.55928616" i="6865.78" sn="31.2386" a="358.859" fwhm="0.0522197" res="16307.3" algo="Sum"/><pk mz="851.63453270" i="3996.19" sn="18.1869" a="216.102" fwhm="0.0621108" res="13711.5" algo="Sum"/><pk mz="852.55920069" i="4040.47" sn="18.4834" a="252.762" fwhm="0.0674621" res="12637.6" algo="Sum"/><pk mz="852.63824118" i="2593.74" sn="11.8689" a="126.531" fwhm="0.0715594" res="11915.1" algo="Sum"/><pk mz="852.73850380" i="1128.45" sn="5.16548" a="59.1982" fwhm="0.0585046" res="14575.6" algo="Sum"/><pk mz="853.56378257" i="2147.07" sn="9.86022" a="148.402" fwhm="0.0966616" res="8830.43" algo="Sum"/><pk mz="853.64817558" i="2293.84" sn="10.5378" a="151.77" fwhm="0.0762255" res="11199" algo="Sum"/><pk mz="853.72017032" i="963.677" sn="4.42769" a="62.2144" fwhm="0.0503869" res="16943.3" algo="Sum"/><pk mz="854.48360193" i="1963.65" sn="9.06201" a="94.9504" fwhm="0.0575939" res="14836.4" algo="Sum"/><pk mz="854.56264316" i="5539.73" sn="25.573" a="314.214" fwhm="0.0486293" res="17573" algo="Sum"/><pk mz="854.64548571" i="1400.9" sn="6.46841" a="94.3146" fwhm="0.0907306" res="9419.59" algo="Sum"/><pk mz="855.48704835" i="987.584" sn="4.57643" a="46.9942" fwhm="0.0520712" res="16429.2" algo="Sum"/><pk mz="855.56737367" i="3110.07" sn="14.416" a="201.683" fwhm="0.0534902" res="15994.8" algo="Sum"/><pk mz="855.62978087" i="959.404" sn="4.4473" a="5.39816" fwhm="0.0114082" res="75001" algo="Sum"/><pk mz="855.65464662" i="976.68" sn="4.52747" a="26.9354" fwhm="0.0346107" res="24722.3" algo="Sum"/><pk mz="855.66976563" i="941.21" sn="4.36305" a="29.4702" fwhm="0.0461485" res="18541.7" algo="Sum"/><pk mz="856.57737452" i="26100.2" sn="121.589" a="1157.11" fwhm="0.0390715" res="21923.3" algo="Sum"/><pk mz="857.58185139" i="14806.8" sn="69.1602" a="735.2" fwhm="0.0418742" res="20480" algo="Sum"/><pk mz="858.58938538" i="10638.7" sn="49.9307" a="546.839" fwhm="0.0455418" res="18852.8" algo="Sum"/><pk mz="859.59461459" i="4617.58" sn="21.7626" a="240.174" fwhm="0.0494415" res="17386.1" algo="Sum"/><pk mz="860.49716113" i="1236.67" sn="5.85575" a="55.8215" fwhm="0.0544133" res="15814.1" algo="Sum"/><pk mz="860.60319440" i="4009.12" sn="18.9836" a="202.763" fwhm="0.0534245" res="16108.8" algo="Sum"/><pk mz="861.52859904" i="1332.56" sn="6.32781" a="67.2761" fwhm="0.0694591" res="12403.4" algo="Sum"/><pk mz="861.60814700" i="2086.54" sn="9.90827" a="138.605" fwhm="0.06597" res="13060.6" algo="Sum"/><pk mz="862.50569492" i="6319.01" sn="30.074" a="374.853" fwhm="0.045838" res="18816.4" algo="Sum"/><pk mz="862.61545436" i="1808.66" sn="8.60956" a="110.42" fwhm="0.0807876" res="10677.6" algo="Sum"/><pk mz="863.50925981" i="3385" sn="16.1509" a="205.267" fwhm="0.047484" res="18185.3" algo="Sum"/><pk mz="863.61293585" i="1356.1" sn="6.47231" a="99.3292" fwhm="0.0776441" res="11122.7" algo="Sum"/><pk mz="864.51219942" i="6907.51" sn="33.0599" a="398.183" fwhm="0.0467604" res="18488.1" algo="Sum"/><pk mz="864.62245207" i="1376.62" sn="6.59049" a="84.3729" fwhm="0.083656" res="10335.5" algo="Sum"/><pk mz="865.51243455" i="3990.13" sn="19.1642" a="239.827" fwhm="0.0562837" res="15377.7" algo="Sum"/><pk mz="865.58766435" i="1275.68" sn="6.12827" a="59.1473" fwhm="0.0638207" res="13562.8" algo="Sum"/><pk mz="866.53127837" i="6696.22" sn="32.2684" a="394.096" fwhm="0.0515018" res="16825.3" algo="Sum"/><pk mz="866.59024182" i="1424.31" sn="6.8652" a="55.1168" fwhm="0.0562044" res="15418.5" algo="Sum"/><pk mz="867.53704760" i="3821.7" sn="18.4897" a="218.229" fwhm="0.0501889" res="17285.4" algo="Sum"/><pk mz="867.59989125" i="1450.9" sn="7.02126" a="80.8993" fwhm="0.0710114" res="12217.8" algo="Sum"/><pk mz="868.53734307" i="3510.91" sn="17.0474" a="206.207" fwhm="0.0547471" res="15864.5" algo="Sum"/><pk mz="868.61063782" i="1473.97" sn="7.15885" a="80.6475" fwhm="0.0731818" res="11869.2" algo="Sum"/><pk mz="869.54150418" i="1856.38" sn="9.0562" a="136.744" fwhm="0.076713" res="11335" algo="Sum"/><pk mz="869.60738140" i="1078.77" sn="5.26385" a="63.1155" fwhm="0.0639892" res="13589.9" algo="Sum"/><pk mz="870.53206315" i="2489.93" sn="12.2033" a="187.906" fwhm="0.0699098" res="12452.2" algo="Sum"/><pk mz="870.62541635" i="1748.84" sn="8.57259" a="98.3089" fwhm="0.0654173" res="13308.8" algo="Sum"/><pk mz="871.53594678" i="1401.94" sn="6.89704" a="117.489" fwhm="0.0872702" res="9986.64" algo="Sum"/><pk mz="871.62663593" i="1475.18" sn="7.25898" a="113.342" fwhm="0.0758682" res="11488.7" algo="Sum"/><pk mz="872.53852173" i="12694.7" sn="62.6621" a="673.23" fwhm="0.0463115" res="18840.6" algo="Sum"/><pk mz="872.64411309" i="2022.74" sn="9.98636" a="120.133" fwhm="0.0646828" res="13491.1" algo="Sum"/><pk mz="873.54251004" i="6710.91" sn="33.2973" a="399.848" fwhm="0.0483047" res="18084" algo="Sum"/><pk mz="873.64533626" i="1277.63" sn="6.33918" a="84.7357" fwhm="0.0604405" res="14454.6" algo="Sum"/><pk mz="874.55044971" i="7493.47" sn="37.2945" a="411.968" fwhm="0.0463445" res="18870.7" algo="Sum"/><pk mz="874.66066664" i="1690.84" sn="8.4152" a="84.3254" fwhm="0.0658522" res="13282.2" algo="Sum"/><pk mz="874.72471450" i="5450.98" sn="27.1292" a="266.858" fwhm="0.0426418" res="20513.3" algo="Sum"/><pk mz="875.55421827" i="3445.92" sn="17.2115" a="213.9" fwhm="0.0547826" res="15982.3" algo="Sum"/><pk mz="875.61660888" i="1488.24" sn="7.43341" a="67.5193" fwhm="0.0555114" res="15773.6" algo="Sum"/><pk mz="875.66277339" i="1114.85" sn="5.56841" a="29.8203" fwhm="0.0350133" res="25009.4" algo="Sum"/><pk mz="875.72734176" i="3448.3" sn="17.2234" a="181.98" fwhm="0.0440086" res="19899" algo="Sum"/><pk mz="876.56498564" i="9178.11" sn="45.988" a="512.46" fwhm="0.0444224" res="19732.5" algo="Sum"/><pk mz="876.67738925" i="1461.23" sn="7.32217" a="75.9592" fwhm="0.0700667" res="12512" algo="Sum"/><pk mz="876.72733036" i="1691.37" sn="8.47675" a="91.3398" fwhm="0.0573306" res="15292.5" algo="Sum"/><pk mz="877.56874967" i="4756.76" sn="23.8946" a="265.691" fwhm="0.0475621" res="18451" algo="Sum"/><pk mz="877.62858310" i="1615.07" sn="8.11419" a="79.5301" fwhm="0.0701055" res="12518.7" algo="Sum"/><pk mz="877.72087660" i="1031.79" sn="5.18495" a="45.2843" fwhm="0.0506124" res="17342" algo="Sum"/><pk mz="878.48754361" i="1181.08" sn="5.95042" a="57.6417" fwhm="0.0526909" res="16672.5" algo="Sum"/><pk mz="878.57380701" i="2633.54" sn="13.2707" a="190.132" fwhm="0.0632328" res="13894.3" algo="Sum"/><pk mz="878.62854631" i="1209.5" sn="6.09572" a="44.0141" fwhm="0.0783026" res="11220.9" algo="Sum"/><pk mz="878.69394302" i="1124.44" sn="5.66802" a="46.3964" fwhm="0.058456" res="15031.7" algo="Sum"/><pk mz="879.58148363" i="1358.63" sn="6.8653" a="147.034" fwhm="0.106032" res="8295.4" algo="Sum"/><pk mz="880.48971375" i="1226.1" sn="6.21057" a="89.5966" fwhm="0.0809" res="10883.7" algo="Sum"/><pk mz="880.58734052" i="1044.03" sn="5.28982" a="64.682" fwhm="0.088674" res="9930.62" algo="Sum"/><pk mz="881.59994462" i="983.444" sn="4.99693" a="94.0911" fwhm="0.0986513" res="8936.53" algo="Sum"/><pk mz="882.51281103" i="1362.95" sn="6.95716" a="108.692" fwhm="0.0793887" res="11116.3" algo="Sum"/><pk mz="882.58563441" i="1120.87" sn="5.72302" a="42.2435" fwhm="0.0527269" res="16738.8" algo="Sum"/><pk mz="883.57326895" i="938.496" sn="4.81222" a="74.6802" fwhm="0.117238" res="7536.58" algo="Sum"/><pk mz="884.51532997" i="943.973" sn="4.86211" a="45.0381" fwhm="0.0605194" res="14615.4" algo="Sum"/><pk mz="884.59989338" i="1644.92" sn="8.47503" a="140.101" fwhm="0.0676219" res="13081.6" algo="Sum"/><pk mz="885.60003115" i="1034.5" sn="5.35042" a="90.772" fwhm="0.0799932" res="11070.9" algo="Sum"/><pk mz="886.50717065" i="2760.69" sn="14.3422" a="194.526" fwhm="0.0567695" res="15615.9" algo="Sum"/><pk mz="886.59600212" i="1060.82" sn="5.51199" a="23.9042" fwhm="0.0234873" res="37747.8" algo="Sum"/><pk mz="886.61622990" i="1154.26" sn="5.99782" a="47.6763" fwhm="0.0615324" res="14408.9" algo="Sum"/><pk mz="887.50934459" i="1445.54" sn="7.54387" a="91.4303" fwhm="0.073208" res="12123.1" algo="Sum"/><pk mz="888.51257288" i="2876.56" sn="15.0829" a="202.21" fwhm="0.057757" res="15383.6" algo="Sum"/><pk mz="889.51867846" i="1772.57" sn="9.32205" a="107.43" fwhm="0.064495" res="13792.1" algo="Sum"/><pk mz="889.63355418" i="988.678" sn="5.1996" a="69.0275" fwhm="0.0644614" res="13801" algo="Sum"/><pk mz="890.53290215" i="3962.39" sn="20.91" a="240.946" fwhm="0.0508278" res="17520.6" algo="Sum"/><pk mz="890.63789702" i="871.689" sn="4.60001" a="58.7407" fwhm="0.0841968" res="10578" algo="Sum"/><pk mz="890.71987428" i="991.793" sn="5.23418" a="56.2828" fwhm="0.0724775" res="12289.6" algo="Sum"/><pk mz="891.53631787" i="2145.21" sn="11.3453" a="142.242" fwhm="0.0585431" res="15228.7" algo="Sum"/><pk mz="891.61113462" i="992.596" sn="5.24949" a="33.6737" fwhm="0.0471073" res="18927.2" algo="Sum"/><pk mz="891.64496154" i="1050.53" sn="5.55608" a="62.1266" fwhm="0.0733841" res="12150.4" algo="Sum"/><pk mz="892.54295809" i="3269.94" sn="17.3451" a="211.676" fwhm="0.0577666" res="15450.8" algo="Sum"/><pk mz="892.66434347" i="974.765" sn="5.17164" a="41.1106" fwhm="0.058919" res="15150.7" algo="Sum"/><pk mz="893.54541581" i="1742.56" sn="9.26513" a="133.175" fwhm="0.0729863" res="12242.6" algo="Sum"/><pk mz="893.61715739" i="1356.81" sn="7.21566" a="83.0184" fwhm="0.0754325" res="11846.6" algo="Sum"/><pk mz="894.55176291" i="1350.66" sn="7.2026" a="101.814" fwhm="0.103819" res="8616.44" algo="Sum"/><pk mz="894.62697053" i="1151.79" sn="6.14328" a="70.9497" fwhm="0.0556059" res="16088.7" algo="Sum"/><pk mz="895.62632728" i="1136.87" sn="6.0845" a="82.5795" fwhm="0.0746358" res="12000" algo="Sum"/><pk mz="896.46888734" i="1405.54" sn="7.5551" a="68.4343" fwhm="0.0521091" res="17203.7" algo="Sum"/><pk mz="896.53502991" i="3802.34" sn="20.4422" a="214.991" fwhm="0.049262" res="18199.3" algo="Sum"/><pk mz="896.63962784" i="1140.19" sn="6.13193" a="81.2696" fwhm="0.0804467" res="11145.8" algo="Sum"/><pk mz="897.53817608" i="2236.48" sn="12.0644" a="128.182" fwhm="0.0541999" res="16559.8" algo="Sum"/><pk mz="897.62372376" i="2124.52" sn="11.4638" a="132.722" fwhm="0.0548817" res="16355.6" algo="Sum"/><pk mz="898.46786892" i="1185.42" sn="6.42305" a="66.2349" fwhm="0.0674455" res="13321.4" algo="Sum"/><pk mz="898.55019763" i="2523.91" sn="13.6793" a="152.825" fwhm="0.0534856" res="16799.9" algo="Sum"/><pk mz="898.65004992" i="1636.69" sn="8.87374" a="125.306" fwhm="0.0884365" res="10161.5" algo="Sum"/><pk mz="899.55221126" i="1378.58" sn="7.50921" a="87.1757" fwhm="0.0652469" res="13786.9" algo="Sum"/><pk mz="899.64981681" i="1096.16" sn="5.97274" a="85.7496" fwhm="0.0904245" res="9949.19" algo="Sum"/><pk mz="900.56461656" i="4823.59" sn="26.3955" a="284.072" fwhm="0.0470269" res="19150" algo="Sum"/><pk mz="900.67478554" i="1416.79" sn="7.75411" a="91.6219" fwhm="0.0581631" res="15485.3" algo="Sum"/><pk mz="901.56762870" i="2632.28" sn="14.4643" a="146.051" fwhm="0.0488668" res="18449.5" algo="Sum"/><pk mz="901.63490453" i="1257.01" sn="6.90809" a="56.3511" fwhm="0.0651359" res="13842.4" algo="Sum"/><pk mz="901.67254781" i="985.317" sn="5.41545" a="45.3212" fwhm="0.0549635" res="16404.9" algo="Sum"/><pk mz="902.57828408" i="2192.91" sn="12.0944" a="155.765" fwhm="0.0593914" res="15197.1" algo="Sum"/><pk mz="903.58027092" i="1163.91" sn="6.44355" a="75.0075" fwhm="0.0887624" res="10179.8" algo="Sum"/><pk mz="903.64750590" i="1692.48" sn="9.36996" a="93.6154" fwhm="0.0559465" res="16152" algo="Sum"/><pk mz="904.59597359" i="887.861" sn="4.92741" a="54.6936" fwhm="0.088987" res="10165.5" algo="Sum"/><pk mz="904.65569782" i="1246.78" sn="6.91975" a="76.157" fwhm="0.0746893" res="12112.3" algo="Sum"/><pk mz="905.66573786" i="1141.16" sn="6.35477" a="84.835" fwhm="0.0745323" res="12151.3" algo="Sum"/><pk mz="906.49721620" i="1914.58" sn="10.6886" a="111.423" fwhm="0.0600062" res="15106.7" algo="Sum"/><pk mz="906.69091988" i="994.372" sn="5.55216" a="81.6981" fwhm="0.0918898" res="9867.16" algo="Sum"/><pk mz="907.50072838" i="1186.57" sn="6.63694" a="86.6631" fwhm="0.0686441" res="13220.4" algo="Sum"/><pk mz="907.69900994" i="1646.22" sn="9.21009" a="98.8084" fwhm="0.0521369" res="17409.9" algo="Sum"/><pk mz="908.50757326" i="1488.07" sn="8.34948" a="109.596" fwhm="0.0736801" res="12330.4" algo="Sum"/><pk mz="908.70219159" i="1042.84" sn="5.8527" a="64.7041" fwhm="0.0628827" res="14450.8" algo="Sum"/><pk mz="909.53762938" i="1220.46" sn="6.87006" a="57.2927" fwhm="0.0640039" res="14210.7" algo="Sum"/><pk mz="910.54334555" i="911.54" sn="5.14452" a="45.5799" fwhm="0.0654569" res="13910.6" algo="Sum"/><pk mz="912.51866132" i="880.068" sn="5.00053" a="54.1863" fwhm="0.058963" res="15476.1" algo="Sum"/><pk mz="913.62000889" i="1348.95" sn="7.68816" a="92.1742" fwhm="0.066314" res="13777.2" algo="Sum"/><pk mz="914.53654936" i="1230.85" sn="7.04021" a="88.0129" fwhm="0.0803002" res="11389" algo="Sum"/><pk mz="914.62571590" i="1169.15" sn="6.68904" a="75.8152" fwhm="0.0779585" res="11732.2" algo="Sum"/><pk mz="916.52763911" i="2830.03" sn="16.2796" a="174.577" fwhm="0.0552873" res="16577.5" algo="Sum"/><pk mz="917.52924094" i="1473.44" sn="8.50089" a="95.9585" fwhm="0.0615933" res="14896.6" algo="Sum"/><pk mz="918.53979729" i="1338.44" sn="7.74838" a="114.316" fwhm="0.0830017" res="11066.5" algo="Sum"/><pk mz="922.47535642" i="939.608" sn="5.51477" a="68.1457" fwhm="0.0754635" res="12224.1" algo="Sum"/><pk mz="922.71019278" i="1589.85" sn="9.33326" a="83.2834" fwhm="0.0526203" res="17535.3" algo="Sum"/><pk mz="923.71189820" i="1042.04" sn="6.13958" a="56.5155" fwhm="0.0631789" res="14620.6" algo="Sum"/><pk mz="924.48672148" i="1019.59" sn="6.03197" a="67.5127" fwhm="0.0631182" res="14646.9" algo="Sum"/><pk mz="924.56759359" i="1449.37" sn="8.57486" a="94.7467" fwhm="0.0588938" res="15698.9" algo="Sum"/><pk mz="925.56966380" i="868.385" sn="5.15679" a="59.6745" fwhm="0.078656" res="11767.3" algo="Sum"/><pk mz="929.60130081" i="892.23" sn="5.37043" a="61.4724" fwhm="0.0883523" res="10521.5" algo="Sum"/><pk mz="930.49712741" i="985.015" sn="5.94056" a="81.0611" fwhm="0.0913919" res="10181.4" algo="Sum"/><pk mz="931.51882722" i="1243.89" sn="7.5274" a="89.3481" fwhm="0.0683661" res="13625.4" algo="Sum"/><pk mz="932.50783609" i="1303.49" sn="7.90666" a="100.549" fwhm="0.0719027" res="12969" algo="Sum"/><pk mz="934.52300567" i="1053.14" sn="6.42721" a="90.2351" fwhm="0.0743923" res="12562.1" algo="Sum"/><pk mz="940.52409607" i="1119.42" sn="6.95647" a="86.1862" fwhm="0.0684559" res="13739.1" algo="Sum"/><pk mz="942.53968671" i="921.451" sn="5.76302" a="64.4793" fwhm="0.0753841" res="12503.2" algo="Sum"/><pk mz="944.55613015" i="1048.41" sn="6.59672" a="79.53" fwhm="0.0871213" res="10841.8" algo="Sum"/><pk mz="963.58275233" i="1176.22" sn="7.94123" a="68.0134" fwhm="0.0579693" res="16622.3" algo="Sum"/><pk mz="964.58319850" i="923.845" sn="6.26464" a="61.8346" fwhm="0.0893808" res="10791.8" algo="Sum"/><pk mz="1022.76442924" i="1094.86" sn="10.7423" a="67.8518" fwhm="0.0508562" res="20110.9" algo="Sum"/><pk mz="1023.76753550" i="923.415" sn="9.11293" a="56.9373" fwhm="0.0530543" res="19296.6" algo="Sum"/><pk mz="1051.79367936" i="5480.85" sn="65.7701" a="297.689" fwhm="0.0460005" res="22864.8" algo="Sum"/><pk mz="1052.79713883" i="3486.15" sn="42.0583" a="185.45" fwhm="0.0478355" res="22008.7" algo="Sum"/><pk mz="1053.79760414" i="1711.91" sn="20.7745" a="95.7569" fwhm="0.051743" res="20366" algo="Sum"/><pk mz="1067.77810026" i="1710.45" sn="22.8117" a="117.683" fwhm="0.0606249" res="17612.9" algo="Sum"/><pk mz="1068.78147949" i="1205.27" sn="16.1263" a="81.9319" fwhm="0.0587121" res="18203.8" algo="Sum"/></ms_peaks><deconvolution_results/><annotation_list/><GMF_results/></ms_spectrum></DataAnalysis></analysis><checksums><DataAnalysis_checksum>6d6e173e4dc2f876af1f50671ad827c0</DataAnalysis_checksum></checksums></root>
