# Supplementary material for: Diagnosing Impaired Glucose Tolerance Using Direct Infusion Mass Spectrometry of Blood Plasma
Source: PLoS One. 2014 Sep 9;9(9):e105343. doi: 10.1371/journal.pone.0105343 (PMC4159123; doi:10.1371/journal.pone.0105343)
Supplement: Supporting Information S1 — Mass spectra of blood plasma metabolites obtained by direct infusion mass spectrometry (DIMS) of blood plasma samples from control subjects (n = 30) and patients with impaired glucose tolerance (n = 20). (ZIP) [file pone.0105343.s002.zip › Mass spectra/Sample 34.xml]

<root><fileinfo appname="Bruker Compass DataAnalysis" appversion="4.1.335.0" date="2014-06-18T12:21:25" type="DataAnalysisResults" typeversion="1.1" subtype="MS Spectrum"/><generalinfo organisation="" user="111" hostname="TRIFONOVA-PC" os="Windows 7"/><analysis name="C:\Users\Trifonova\Desktop\Mass spectra\Diabetes\Plasma Sample 336 ST PM 07022013.d\analysis.baf"><info><DateTime>2013-02-07T18:05:15+04:00</DateTime><method>Tune_pos_Standard.m</method><sample><![CDATA[Plasma Sample 336 ST PM 07022013]]></sample><comment><![CDATA[Sample 336. Diabetes. Human blood plasma after protein precipitation 50 fold in MeoH with 0.1% FA
]]></comment><operator>BDAL@DE</operator><instrument>maXis impact</instrument><instrument_serial_number>282001.00069</instrument_serial_number></info><DataAnalysis version="DataAnalysis 4.1.335.0" DataAnalysisResults=""><DataAnalysis_processing_parameters><find_compounds_chromatogram detect_version="3" detect_areamode="1" detect_areathresholdabs="0" detect_areathresholdrel="0" detect_intensitymode="1" detect_intensitythresholdabs="3000" detect_intensitythresholdrel="3" detect_sensitivity="0.333333" detect_skimratio="0" detect_smoothingwidth="3" detect_averageno="5" detect_averagemode="0" add_uv_or_ms_spectra="0" spectrum_load_mode="0" background_subtraction_mode="2" MS_peaksensmode2="1" MS_pc12="0.4" MS_pc22="4" MS_peaksens12="99" MS_peaksens22="99" MS_areamode2="2" MS_areathresholdabs2="1000" MS_areathresholdrel2="10" MS_intensitymode2="0" MS_intensitythresholdabs2="1000" MS_intensitythresholdrel2="10" MS_basesmoothmode2="1" MS_basesmoothpts2="8" MS_basesmoothmin2="12" MS_basesmoothforce2="0.1" MS_startendslope2="10" MS_valleyfilterused2="1" MS_valleyfilter2="10" MS_noisecorr2="0" UV_peaksensmode2="1" UV_pc12="0.4" UV_pc22="4" UV_peaksens12="99.9" UV_peaksens22="100" UV_areamode2="0" UV_areathresholdabs2="5" UV_areathresholdrel2="1" UV_intensitymode2="1" UV_intensitythresholdabs2="1" UV_intensitythresholdrel2="0.01" UV_basesmoothmode2="1" UV_basesmoothpts2="8" UV_basesmoothmin2="12" UV_basesmoothforce2="1" UV_startendslope2="10" UV_valleyfilterused2="1" UV_valleyfilter2="10" UV_noisecorr2="0" detect_delcmpdsinrng="1"/><auto_ms_n use_retention_time_window="0" retention_time_window="1" rt_unit="min" minimum_intensity_positive="1000" minimum_intensity_negative="1000" create_max_number_compounds="100000" spectrum_load_mode="0" background_type="0" create_auto_ms_n_traces="0" create_detailed_traces="0" merge_positive_negative_compounds="0" detect_delcmpdsinrng="1" detect_keep_cmpds_detectedneutralloss="0" add_uv_spectra="0" create_individual_MSMS_cmpds="0" advanced_precursor_determination="0"/><dissect_params dissect_addsmoothing="0" dissect_allow_wider_peaks="0" dissect_resolving_power="1" dissect_deletepeaksinrange="1" dissect_fullrange="1" dissect_cutoff="0.1" dissect_sensitivity="0.333333" dissect_maxoverlap="5" dissect_smoothwidth="1" spectrum_load_mode="0" add_uv_spectra="0"/><find_all_compounds min_time_points="20" min_correlation="0.7" background_type="0" load_spec_type="2" additional_smoothing="1" proteomics="1" chrom_sn_threshold="3" chrom_smoothingwidth="10" detect_delcmpdsinrng="1" add_MSMS_spectra="1"/><ms_peak_finder ms_peak_finder_type="3" ms_manually_use_peak_finder="1"><ms_peak_finder_apex minimum_intensity="100" peak_width="0.05" relative_threshold_base_peak="0.1" signal_to_noise="10"/><ms_peak_finder_centroid peak_width="1" signal_to_noise="1" relative_threshold_base_peak="2" minimum_intensity="100" centroid_percentage="80"/><ms_peak_finder_snap minimum_intensity="0" relative_threshold_base_peak="0" signal_to_noise="2" maximum_charge="12" quality_factor_threshold="0.9" number_of_patterns="500000" building_block_1="C 4.9384 N 1.3577 O 1.4773 S 0.0417 H 7.7583" building_block_2="" use_snap_2="1" add_detailed_results="0"/><ms_peak_finder_sumpeak minimum_intensity="100" peak_width="5" use_datapoints="1" sum_width="2" relative_threshold_base_peak="0.1" signal_to_noise="1" baseline_type="1" baseline_flatness="1" same_sumwidth_as_acquisition="1" use_resolution="0" res="10000" instrument_sum_width="2" use_sum_of_intensities="0"/><ms_peak_finder_ftms signal_to_noise="4" relative_threshold_base_peak="0.01" minimum_intensity="100" centroid_percentage="80" use_centroid="0"/></ms_peak_finder><deconvolution clear_prev_results="1" create_neutral_spectrum="0" incl_shifted_spectra="0" ret_residuals="0" incl_comp_details="0" show_comp_details="0" substance_class="1" extend_evelope="0" extend_before="1" extend_after="1" auto_apply="0"><deconvolution_detailed perf_deconv="1" rel_isotop_deconv="0" resolve_isotop="1" exclude_itraq_ions="1" abund_cutoff="2" envelope_cutoff="75" high_mass="4000" low_mass="250" mw_agreement="0" maximum_charge="10" max_charge_isotop="5" min_charge="1" min_peaks="3" precursor_deconv="0" max_components="10" adduct_ion_name="+H" adduct_ion_mass="1.00728" apply_min_max_mass_boundaries="0"/><deconvolution_detailed perf_deconv="1" rel_isotop_deconv="0" resolve_isotop="1" exclude_itraq_ions="1" abund_cutoff="2" envelope_cutoff="75" high_mass="3000" low_mass="100" mw_agreement="5" maximum_charge="3" max_charge_isotop="0" min_charge="1" min_peaks="3" precursor_deconv="0" max_components="10" adduct_ion_name="+H" adduct_ion_mass="1.00728" apply_min_max_mass_boundaries="0"/><deconvolution_detailed perf_deconv="1" rel_isotop_deconv="0" resolve_isotop="1" exclude_itraq_ions="1" abund_cutoff="0.5" envelope_cutoff="75" high_mass="2000" low_mass="50" mw_agreement="5" maximum_charge="3" max_charge_isotop="4" min_charge="1" min_peaks="3" precursor_deconv="0" max_components="10" adduct_ion_name="+H" adduct_ion_mass="1.00728" apply_min_max_mass_boundaries="0"/><deconvolution_detailed perf_deconv="1" rel_isotop_deconv="1" resolve_isotop="0" exclude_itraq_ions="0" abund_cutoff="10" envelope_cutoff="75" high_mass="100000" low_mass="5000" mw_agreement="5" maximum_charge="100" max_charge_isotop="0" min_charge="1" min_peaks="3" precursor_deconv="0" max_components="10" adduct_ion_name="+H" adduct_ion_mass="1.00728" apply_min_max_mass_boundaries="1"/><max_entropy_deconvolution adduct_ion_name="-H" adduct_ion_mass="-1.00783" low_mass="5000" high_mass="100000" spacint_out="0" resolving_power="10000" peak_width="0.3" width="1" maxentx="0"/></deconvolution><mascot_export globalchargelimit_apply="1" globalchargelimit="1+, 2+ and 3+" prefer_fullscan_deconvolution_results="1" deconvolution_export_type="2" msmssignals="50" threshold="100" mssignals_deconv="2" mssignals_non_deconv="20" normalize_msms="0" single_charged="0"/><process_parameters baseline_flatness="0.8" baseline_addchild="1" baseline_disableoriginal="0" baseline_usesamecolor="1" smoothing_algorithm="1" smoothing_width="0.2" smoothing_cycles="1" smoothing_addchild="1" smoothing_disableoriginal="0" smoothing_usesamecolor="1"/><process_parameters baseline_flatness="0.8" baseline_addchild="1" baseline_disableoriginal="0" baseline_usesamecolor="1" smoothing_algorithm="1" smoothing_width="0.2" smoothing_cycles="1" smoothing_addchild="1" smoothing_disableoriginal="0" smoothing_usesamecolor="1"/><display_params mass_precision="4" time_precision="1" structure_size="30" chrom_peak_label="Index"/><calibration_params calibration_range="0.05" calibration_listname="Samples Recalibration Diabetes" calibration_listgroupname="ESI" calibration_fit_mode="2" calibration_intensitythreshold="1000"/><calibration_params calibration_range="0.05" calibration_listname="Lockmass 1222" calibration_listgroupname="ESI" calibration_intensitythreshold="1000" calibration_lockmassmode="0"/><library_search_params del_prev_res="1"><library_search_basic_params accept_score="50" allowmasses_above="0" allowmasses_below="0" desired_score="900" increasedepth="0" maxnr_spectra="10" match_all="0" sort_by="1" include_precursor_spectra="1" skip_low_frgamnet_spectra="1" min_effective_score="500" minmatch_score="250" min_score="400"/><library_search_basic_params add_int_range="5" extended="1" locnorm="0" root="0" hwfstp="50" hwscdp="7" intrangefac="1.9" locnormeqfac="1" locnormfac="2" locnormwin="25" masdisint="20" minsrcint="100" minspepresrc="15" threshfstp="40" maskadducts="0" maskprecursor="0"/><library_search_libraries_params add_unid="0" srcparallel="0" libraries="" librariey_unidentified=""/><library_search_match_params chrgdeconv="0" collenerg="0" fragampl="1" instrtp="2" ionmeth="1" isolwidth="0" msmsstg="2" ms_vs_msms="4" pkwidth="0" polarity="4" psd="0" precion="0" prodion="0" rgtgaspress="0" rgtion="0" refl="0" trgtgas="0" trgtgaspress="0" trapdrv="1"/><library_search_basic_params add_confirm_mode="0"/><library_search_basic_params accepted_deviation="1" apply_rt_match="0" match_columnname="1" max_deviation="5"/></library_search_params><masslist_layout layout_columntypes="1 2 6 5 3 11 4 " layout_columnwidth="30 60 45 54 45 30 48 "/><cmpdlist_layout layout_columntypes="14 20 1 23 12 26 31 6 52 " layout_columnwidth="23 55 49 60 50 37 272 61 0 "/><cmpdlist_layout layout_columntypes="24 1 2 3 5 18 18 40 7 9 8 " layout_columnwidth="-1 -1 -1 -1 -1 -1 -1 -1 -1 -1 -1 "/><cmpdlist_layout layout_columntypes="6 0 5 3 4 2 12 14 10 11 " layout_columnwidth="-1 -1 -1 -1 -1 -1 -1 -1 -1 -1 "/><cmpdlist_layout layout_columntypes="15 14 6 5 43 11 1 2 17 7 8 9 10 4 3 39 40 41 42 16 18 19 25 20 21 22 23 24 31 26 27 28 29 30 37 32 33 34 35 36 " layout_columnwidth="-1 -1 -1 -1 -1 -1 -1 -1 -1 -1 -1 -1 -1 -1 -1 -1 -1 -1 -1 -1 -1 -1 -1 -1 -1 -1 -1 -1 -1 -1 -1 -1 -1 -1 -1 -1 -1 -1 -1 -1 "/><exclusion_masses/><xml_export_parameters export_detailed_information="0" export_peptide_database_query_information="1"/><smf1D_params max_nr_formulae="500" z="1" rdb_min="0" rdb_max="80" tolerance_ppm="5" tolerance_abs="2" tolerance_ppm_MSn="5" tolerance_abs_MSn="2" use_rel_tolerance="1" use_rel_tolerance_MSn="0" lower_bound_formula="" upper_bound_formula="" electron_configuration="2" electron_configuration_MSn="0" sigma_limit="0.02" sigma_limit_MSn="0.05" HC_Ratio_min="0" HC_Ratio_max="3" filtering="1" patternsearch="0" validate_formulae="1" filter_by_elementratio="1" estimate_carbon_count="1" relative_threshold_base_peak="10" delete_previous_results="1" filter_criteriy="0" adducts_positive_mode="'M+H' " adducts_negative_mode="'M-H' " collect_adducts="0"/><smf3D_params tolerance_neutralloss="2" intensitythresholdabs2="100" intensity_threshold_abs_msms="100" auto_filter="0" nr_explained_peaks="5" highlight_unexplained_peaks="0"/><uv_parameters rt_offset="0"/><target_screening delta_rt="1.5" threshold_sigma="0.05" detection_tolerance="5" identification_tolerance="5" use_tolerance_ppm="0" compound_database="C:\BDALSystemData\BuildingBlocks\TargetScreeningDataBase.csv" use_sampleinfo_xml="0" rt_range_start="0" rt_range_end="0" additional_smoothing="0" create_chromatogram_time_slices="1" rt_window_halfwidth="45" enable_BPC="1" evaluate_qualifier_ions="1" qualifier_ion_intensity_threshold="0" group_id="':' " lc_method_id=":" ms_method_id=":" matrix_id=":" useDB="0" sortanalytes="4"/><automatic_calibration automatic_calibration="0/0" automatic_calibration_use_spectrum_type="0/0" automatic_calibration_retain_data="0/0" automatic_calibration_perform_lockmass="0/0"/><target_screening_scoring threshold1_qualityfactor="0.05" threshold1_massaccuracy="10" threshold1_retentiontime="20" threshold2_retentiontime="40" use_tolerance_ppm="0"/></DataAnalysis_processing_parameters><ms_spectrum info="+MS, 0.2-0.7min #12-41" msmsinfo="All MS" polarity="+" scanmode="fullscan" seq_nr_start="12" seq_nr_end="41" spec_index="0" spec_nrs="12/13/14/15/16/17/18/19/20/21/22/23/24/25/26/27/28/29/30/31/32/33/34/35/36/37/38/39/40/41" rt="0.44745" rt_unit="min"><ms_peaks><pk mz="80.94786364" i="2650.4" sn="614.07" a="15.5861" fwhm="0.00527138" res="15356.1" algo="Sum"/><pk mz="82.94489411" i="2253.7" sn="519.672" a="13.2482" fwhm="0.00521749" res="15897.5" algo="Sum"/><pk mz="83.06038437" i="1077.97" sn="248.536" a="6.90325" fwhm="0.00566283" res="14667.6" algo="Sum"/><pk mz="84.04441897" i="2711.51" sn="621.897" a="15.7746" fwhm="0.00521749" res="16108.2" algo="Sum"/><pk mz="84.08070398" i="2740.31" sn="628.322" a="16.5061" fwhm="0.00540099" res="15567.6" algo="Sum"/><pk mz="84.95952966" i="1954.49" sn="445.964" a="11.5024" fwhm="0.00531713" res="15978.5" algo="Sum"/><pk mz="86.09635270" i="7630.28" sn="1734.51" a="45.6878" fwhm="0.00536033" res="16061.8" algo="Sum"/><pk mz="90.05498823" i="2914.59" sn="651.538" a="17.5227" fwhm="0.0052795" res="17057.5" algo="Sum"/><pk mz="90.97653663" i="26991.5" sn="6010.95" a="170.535" fwhm="0.00545335" res="16682.7" algo="Sum"/><pk mz="91.05447600" i="1206.26" sn="268.606" a="7.75978" fwhm="0.00587034" res="15510.9" algo="Sum"/><pk mz="93.05722408" i="5560.21" sn="1229.72" a="34.2011" fwhm="0.00541874" res="17173.2" algo="Sum"/><pk mz="94.06497394" i="11805.5" sn="2598.69" a="74.3768" fwhm="0.00557558" res="16870.9" algo="Sum"/><pk mz="96.07864309" i="1106.82" sn="241.598" a="7.56854" fwhm="0.00580326" res="16556" algo="Sum"/><pk mz="96.92171976" i="39354.7" sn="8546.21" a="237.538" fwhm="0.005538" res="17501.2" algo="Sum"/><pk mz="97.10117270" i="1364.26" sn="296.238" a="8.94148" fwhm="0.00567262" res="17117.5" algo="Sum"/><pk mz="98.91894199" i="16127.7" sn="3454.71" a="106.679" fwhm="0.00593792" res="16658.9" algo="Sum"/><pk mz="98.99544893" i="1855.26" sn="397.196" a="12.2371" fwhm="0.00548835" res="18037.4" algo="Sum"/><pk mz="100.91688116" i="1196.01" sn="253.088" a="7.10078" fwhm="0.00559792" res="18027.6" algo="Sum"/><pk mz="101.07079118" i="1013.27" sn="214.156" a="7.09975" fwhm="0.00611844" res="16519" algo="Sum"/><pk mz="102.05492684" i="3693.27" sn="775.957" a="23.9014" fwhm="0.00587576" res="17368.8" algo="Sum"/><pk mz="102.09121582" i="1201.44" sn="252.368" a="7.5417" fwhm="0.00558004" res="18295.8" algo="Sum"/><pk mz="103.03885565" i="2462.6" sn="513.522" a="16.8708" fwhm="0.00615188" res="16749.2" algo="Sum"/><pk mz="103.05442604" i="2385.87" sn="497.44" a="16.7602" fwhm="0.00617797" res="16680.9" algo="Sum"/><pk mz="104.05306182" i="2055.28" sn="425.137" a="15.1877" fwhm="0.00629349" res="16533.4" algo="Sum"/><pk mz="104.10692791" i="12599.9" sn="2605.01" a="80.8424" fwhm="0.00583557" res="17840.1" algo="Sum"/><pk mz="104.99217492" i="10025.2" sn="2054.56" a="68.0462" fwhm="0.0059314" res="17701.1" algo="Sum"/><pk mz="106.06521771" i="1262.42" sn="257.263" a="9.37927" fwhm="0.00663026" res="15997.1" algo="Sum"/><pk mz="106.08630994" i="2470.6" sn="503.463" a="16.4637" fwhm="0.00611546" res="17347.2" algo="Sum"/><pk mz="106.95049091" i="11092.8" sn="2241.76" a="77.0657" fwhm="0.00606932" res="17621.5" algo="Sum"/><pk mz="107.04905353" i="2281.17" sn="461.023" a="15.8661" fwhm="0.00627639" res="17055.8" algo="Sum"/><pk mz="108.08075577" i="7361.39" sn="1475.39" a="48.6928" fwhm="0.00604606" res="17876.2" algo="Sum"/><pk mz="110.00872169" i="4761.49" sn="923.346" a="35.3015" fwhm="0.00635045" res="17323" algo="Sum"/><pk mz="110.07126794" i="4460.13" sn="864.289" a="32.1036" fwhm="0.00645507" res="17051.9" algo="Sum"/><pk mz="111.11659562" i="1763.72" sn="337.038" a="12.364" fwhm="0.00625643" res="17760.4" algo="Sum"/><pk mz="112.89558031" i="61041.8" sn="11384.6" a="402.389" fwhm="0.00600377" res="18804.1" algo="Sum"/><pk mz="114.06612644" i="19251.3" sn="3546.85" a="140.252" fwhm="0.00654842" res="17418.9" algo="Sum"/><pk mz="114.09136986" i="6310.62" sn="1162.54" a="46.1174" fwhm="0.00633836" res="18000.1" algo="Sum"/><pk mz="114.89310312" i="28540.8" sn="5202.23" a="196.753" fwhm="0.00634206" res="18116.1" algo="Sum"/><pk mz="115.03665567" i="2324.41" sn="422.498" a="18.1566" fwhm="0.00697598" res="16490.4" algo="Sum"/><pk mz="116.07068069" i="29910.3" sn="5389.1" a="211.629" fwhm="0.00643064" res="18049.6" algo="Sum"/><pk mz="116.89130942" i="3075.62" sn="550.42" a="22.8699" fwhm="0.00663831" res="17608.6" algo="Sum"/><pk mz="116.99256834" i="1704.99" sn="304.705" a="12.9096" fwhm="0.00639258" res="18301.3" algo="Sum"/><pk mz="117.07416445" i="1780.25" sn="318.128" a="14.5417" fwhm="0.00711518" res="16454.1" algo="Sum"/><pk mz="118.08655368" i="31640.1" sn="5592.86" a="239.745" fwhm="0.00661303" res="17856.7" algo="Sum"/><pk mz="119.01777697" i="1062.35" sn="186.131" a="9.25597" fwhm="0.00814442" res="14613.4" algo="Sum"/><pk mz="119.04976601" i="1077.56" sn="188.796" a="8.01757" fwhm="0.00638127" res="18656.1" algo="Sum"/><pk mz="119.08964277" i="1895.77" sn="332.097" a="16.7657" fwhm="0.00770545" res="15455.3" algo="Sum"/><pk mz="120.00374526" i="3775.66" sn="653.361" a="29.0477" fwhm="0.00707688" res="16957.2" algo="Sum"/><pk mz="120.06601993" i="1533.63" sn="265.282" a="10.2" fwhm="0.00690054" res="17399.5" algo="Sum"/><pk mz="120.08124967" i="32696.2" sn="5655.64" a="244.428" fwhm="0.00669868" res="17926.1" algo="Sum"/><pk mz="120.96672202" i="1487.43" sn="253.952" a="11.4917" fwhm="0.007118" res="16994.5" algo="Sum"/><pk mz="120.99568381" i="1021.26" sn="174.3" a="10.7202" fwhm="0.00738618" res="16381.4" algo="Sum"/><pk mz="121.08474882" i="2986.08" sn="508.087" a="23.836" fwhm="0.0069326" res="17466" algo="Sum"/><pk mz="122.92504791" i="7817.39" sn="1292.78" a="58.8919" fwhm="0.00655912" res="18741.1" algo="Sum"/><pk mz="123.04463422" i="1823.63" sn="301.187" a="15.2124" fwhm="0.0066206" res="18585.1" algo="Sum"/><pk mz="124.92343857" i="1161.8" sn="186.044" a="9.03623" fwhm="0.00696775" res="17928.8" algo="Sum"/><pk mz="125.02199016" i="1584.64" sn="253.33" a="13.1153" fwhm="0.00706238" res="17702.5" algo="Sum"/><pk mz="128.02010310" i="4226.73" sn="641.228" a="34.2994" fwhm="0.00731593" res="17498.8" algo="Sum"/><pk mz="128.06932520" i="2667.38" sn="404.225" a="21.9902" fwhm="0.00731108" res="17517.2" algo="Sum"/><pk mz="129.06689543" i="9267.71" sn="1379.17" a="73.9803" fwhm="0.00711299" res="18145.2" algo="Sum"/><pk mz="129.10331819" i="1169.24" sn="174" a="10.6051" fwhm="0.00718098" res="17978.5" algo="Sum"/><pk mz="130.05093526" i="24236" sn="3557.38" a="193.772" fwhm="0.00726958" res="17889.8" algo="Sum"/><pk mz="130.08729449" i="14762.1" sn="2165.64" a="127.349" fwhm="0.00732378" res="17762.3" algo="Sum"/><pk mz="130.16008897" i="7306.57" sn="1070.96" a="56.6269" fwhm="0.00705659" res="18445.2" algo="Sum"/><pk mz="131.05259397" i="2092.2" sn="300.293" a="25.4551" fwhm="0.0104418" res="12550.8" algo="Sum"/><pk mz="131.09022207" i="1055.31" sn="151.291" a="11.9582" fwhm="0.00967723" res="13546.3" algo="Sum"/><pk mz="132.07808665" i="11026.8" sn="1535.91" a="90.8588" fwhm="0.00747113" res="17678.5" algo="Sum"/><pk mz="132.10304593" i="11444.1" sn="1592.71" a="92.1652" fwhm="0.0072118" res="18317.6" algo="Sum"/><pk mz="132.98845446" i="2764.7" sn="376.348" a="24.0182" fwhm="0.0071857" res="18507.4" algo="Sum"/><pk mz="133.03326840" i="2269.15" sn="308.577" a="20.2302" fwhm="0.00803273" res="16561.4" algo="Sum"/><pk mz="134.02012263" i="3410.86" sn="454.099" a="30.1096" fwhm="0.00745196" res="17984.5" algo="Sum"/><pk mz="135.00414654" i="40208.1" sn="5260.4" a="334.664" fwhm="0.00734392" res="18383.1" algo="Sum"/><pk mz="135.97842408" i="1112.25" sn="143.82" a="9.37382" fwhm="0.00740102" res="18372.9" algo="Sum"/><pk mz="136.00768643" i="1335.47" sn="172.682" a="11.3483" fwhm="0.00809641" res="16798.5" algo="Sum"/><pk mz="136.02281564" i="2812.59" sn="363.679" a="23.6725" fwhm="0.00764008" res="17803.8" algo="Sum"/><pk mz="136.04943333" i="9321" sn="1205.14" a="80.3767" fwhm="0.00772576" res="17609.8" algo="Sum"/><pk mz="136.07609338" i="10336.1" sn="1336.11" a="91.4906" fwhm="0.00791671" res="17188.5" algo="Sum"/><pk mz="137.06098939" i="3270.35" sn="416.05" a="32.2334" fwhm="0.00829498" res="16523.4" algo="Sum"/><pk mz="138.05415191" i="2289.5" sn="286.655" a="22.9023" fwhm="0.00779213" res="17717.1" algo="Sum"/><pk mz="138.90789035" i="3528.14" sn="436.207" a="30.007" fwhm="0.00776511" res="17888.7" algo="Sum"/><pk mz="140.06962547" i="15205.6" sn="1843.31" a="136.255" fwhm="0.00801947" res="17466.2" algo="Sum"/><pk mz="140.90487157" i="2275.11" sn="271.64" a="20.0184" fwhm="0.00797087" res="17677.5" algo="Sum"/><pk mz="141.07204215" i="1070.32" sn="127.76" a="11.5247" fwhm="0.00980789" res="14383.5" algo="Sum"/><pk mz="143.01802347" i="1480.74" sn="171.671" a="14.6825" fwhm="0.00837617" res="17074.4" algo="Sum"/><pk mz="143.08314094" i="1843.43" sn="213.475" a="17.9691" fwhm="0.00815276" res="17550.3" algo="Sum"/><pk mz="144.08242686" i="1298.97" sn="147.243" a="12.1861" fwhm="0.00840659" res="17139.2" algo="Sum"/><pk mz="144.10345265" i="2772.61" sn="314.164" a="26.4344" fwhm="0.00823263" res="17503.9" algo="Sum"/><pk mz="145.05027575" i="1689.89" sn="187.602" a="16.7294" fwhm="0.00877673" res="16526.7" algo="Sum"/><pk mz="146.03105560" i="1092.22" sn="118.852" a="10.8117" fwhm="0.00836053" res="17466.7" algo="Sum"/><pk mz="146.06149174" i="3430.89" sn="373.314" a="31.3229" fwhm="0.00820674" res="17797.7" algo="Sum"/><pk mz="146.11918249" i="1668.91" sn="181.566" a="14.8566" fwhm="0.00801269" res="18236" algo="Sum"/><pk mz="147.07799797" i="6790.1" sn="726.009" a="65.0859" fwhm="0.008508" res="17287" algo="Sum"/><pk mz="147.11458412" i="5951.79" sn="636.381" a="56.8232" fwhm="0.00840527" res="17502.7" algo="Sum"/><pk mz="148.93678597" i="2749.99" sn="284.924" a="24.7004" fwhm="0.00822186" res="18114.7" algo="Sum"/><pk mz="149.02450442" i="12868.5" sn="1331.92" a="123.196" fwhm="0.00852722" res="17476.3" algo="Sum"/><pk mz="149.06146611" i="1709.09" sn="176.67" a="20.2241" fwhm="0.00910492" res="16371.5" algo="Sum"/><pk mz="149.99444363" i="1478.68" sn="150.451" a="12.8332" fwhm="0.00811963" res="18473.1" algo="Sum"/><pk mz="150.01538852" i="3516.24" sn="357.754" a="35.3422" fwhm="0.00879807" res="17050.9" algo="Sum"/><pk mz="150.02651691" i="1165.96" sn="118.606" a="8.94697" fwhm="0.00657551" res="22815.9" algo="Sum"/><pk mz="150.06021764" i="1887.91" sn="191.975" a="18.2454" fwhm="0.00833461" res="18004.5" algo="Sum"/><pk mz="150.97828945" i="12979.4" sn="1310.95" a="116.434" fwhm="0.00826432" res="18268.7" algo="Sum"/><pk mz="151.04930857" i="3364.8" sn="339.821" a="32.7256" fwhm="0.00830237" res="18193.5" algo="Sum"/><pk mz="152.02406936" i="7977.99" sn="801.437" a="101.414" fwhm="0.0103371" res="14706.7" algo="Sum"/><pk mz="154.08575150" i="1284.88" sn="127.668" a="13.0077" fwhm="0.00892146" res="17271.4" algo="Sum"/><pk mz="154.88205496" i="1400.14" sn="137.782" a="13.1305" fwhm="0.00905422" res="17106.1" algo="Sum"/><pk mz="156.04367831" i="5213.64" sn="501.387" a="50.2172" fwhm="0.00876522" res="17802.6" algo="Sum"/><pk mz="156.07835618" i="4180.13" sn="401.48" a="43.4441" fwhm="0.0088989" res="17539.1" algo="Sum"/><pk mz="157.08468443" i="5224.59" sn="489.655" a="55.7416" fwhm="0.00889237" res="17665.1" algo="Sum"/><pk mz="158.09387481" i="1119.92" sn="102.731" a="15.2159" fwhm="0.0106854" res="14795.3" algo="Sum"/><pk mz="158.96565822" i="28530" sn="2575.84" a="271.186" fwhm="0.00861075" res="18461.3" algo="Sum"/><pk mz="159.00962716" i="1362.76" sn="122.929" a="20.5807" fwhm="0.0119974" res="13253.7" algo="Sum"/><pk mz="159.04327075" i="14130.7" sn="1274.35" a="145.205" fwhm="0.00888734" res="17895.5" algo="Sum"/><pk mz="159.07800016" i="2080.48" sn="187.64" a="23.057" fwhm="0.00941891" res="16889.2" algo="Sum"/><pk mz="160.03679361" i="2088.13" sn="185.951" a="29.5194" fwhm="0.0122214" res="13094.8" algo="Sum"/><pk mz="160.06199702" i="9999.73" sn="890.494" a="104.941" fwhm="0.00900272" res="17779.3" algo="Sum"/><pk mz="160.13471169" i="1706.07" sn="151.917" a="17.7859" fwhm="0.00949311" res="16868.5" algo="Sum"/><pk mz="161.02210256" i="1132.6" sn="99.5212" a="18.5472" fwhm="0.0131285" res="12265.1" algo="Sum"/><pk mz="161.13119099" i="2412.88" sn="211.971" a="28.9212" fwhm="0.0108687" res="14825.2" algo="Sum"/><pk mz="162.05198144" i="3967.67" sn="342.367" a="40.1101" fwhm="0.00855253" res="18947.8" algo="Sum"/><pk mz="162.11412021" i="74080.5" sn="6377.46" a="713.212" fwhm="0.0085649" res="18927.7" algo="Sum"/><pk mz="163.11801895" i="6267.71" sn="529.825" a="82.1033" fwhm="0.0116023" res="14059.2" algo="Sum"/><pk mz="164.03103085" i="4722.37" sn="395.324" a="49.0473" fwhm="0.00923256" res="17766.6" algo="Sum"/><pk mz="164.93185954" i="2484.35" sn="207.041" a="27.9087" fwhm="0.00988116" res="16691.5" algo="Sum"/><pk mz="165.01494526" i="11692.9" sn="974.312" a="113.594" fwhm="0.00883367" res="18680.2" algo="Sum"/><pk mz="165.05631391" i="5453.4" sn="454.406" a="58.5239" fwhm="0.00925997" res="17824.7" algo="Sum"/><pk mz="165.99005158" i="2197.64" sn="182.388" a="23.205" fwhm="0.00983619" res="16875.4" algo="Sum"/><pk mz="166.02785498" i="8691" sn="721.304" a="82.6465" fwhm="0.00841505" res="19729.9" algo="Sum"/><pk mz="166.08777303" i="15703.3" sn="1303.29" a="162.973" fwhm="0.00928773" res="17882.5" algo="Sum"/><pk mz="166.52950001" i="1133.62" sn="93.8322" a="9.9134" fwhm="0.00814554" res="20444.2" algo="Sum"/><pk mz="166.95227340" i="2617.51" sn="215.948" a="26.3651" fwhm="0.00888619" res="18787.8" algo="Sum"/><pk mz="167.09094663" i="1692.7" sn="139.65" a="20.069" fwhm="0.0105271" res="15872.5" algo="Sum"/><pk mz="169.05975384" i="5781.58" sn="467.135" a="61.9697" fwhm="0.00931633" res="18146.6" algo="Sum"/><pk mz="169.09601408" i="2514.42" sn="203.103" a="24.7641" fwhm="0.00900249" res="18783.3" algo="Sum"/><pk mz="169.98763503" i="1488.57" sn="117.908" a="15.3533" fwhm="0.00895348" res="18985.6" algo="Sum"/><pk mz="170.03474251" i="1318.49" sn="104.226" a="18.7904" fwhm="0.0124975" res="13605.5" algo="Sum"/><pk mz="170.06086469" i="1064.27" sn="84.1088" a="13.5682" fwhm="0.0115751" res="14692" algo="Sum"/><pk mz="170.09470896" i="2739.75" sn="216.39" a="32.7392" fwhm="0.0102808" res="16544.9" algo="Sum"/><pk mz="171.10058003" i="1653.95" sn="128.718" a="19.5928" fwhm="0.00994577" res="17203.3" algo="Sum"/><pk mz="172.98115507" i="2829.57" sn="215.775" a="28.3412" fwhm="0.00914303" res="18919.5" algo="Sum"/><pk mz="173.08017774" i="3864.39" sn="294.649" a="42.2581" fwhm="0.009907" res="17470.5" algo="Sum"/><pk mz="173.09283047" i="1639.96" sn="125.042" a="17.1523" fwhm="0.00977928" res="17700" algo="Sum"/><pk mz="174.93940360" i="6320.29" sn="473.135" a="63.2838" fwhm="0.00911654" res="19189.2" algo="Sum"/><pk mz="175.03350663" i="25581" sn="1914.91" a="255.522" fwhm="0.0087389" res="20029.2" algo="Sum"/><pk mz="175.12029810" i="14939.8" sn="1115.8" a="163.907" fwhm="0.00968752" res="18076.9" algo="Sum"/><pk mz="175.53457945" i="2542.44" sn="186.719" a="24.1876" fwhm="0.00883875" res="19859.7" algo="Sum"/><pk mz="176.03549238" i="1118.68" sn="81.3446" a="17.0845" fwhm="0.0142744" res="12332.3" algo="Sum"/><pk mz="176.06721713" i="6464.49" sn="469.579" a="68.2717" fwhm="0.00946395" res="18604" algo="Sum"/><pk mz="176.12366741" i="1234.37" sn="89.4519" a="16.8752" fwhm="0.0121533" res="14491.9" algo="Sum"/><pk mz="177.02670557" i="3184.37" sn="225.216" a="37.6534" fwhm="0.00972927" res="18195.3" algo="Sum"/><pk mz="177.06232885" i="1556.76" sn="110.008" a="26.2836" fwhm="0.0136632" res="12959.1" algo="Sum"/><pk mz="178.02595532" i="1381" sn="95.992" a="14.9548" fwhm="0.00978483" res="18194.1" algo="Sum"/><pk mz="178.06017981" i="1397.15" sn="97.1144" a="16.7703" fwhm="0.0104043" res="17114.1" algo="Sum"/><pk mz="180.00496573" i="2546.99" sn="172.104" a="26.9691" fwhm="0.00938184" res="19186.5" algo="Sum"/><pk mz="180.90533103" i="1038.92" sn="68.8789" a="10.9935" fwhm="0.00950542" res="19031.8" algo="Sum"/><pk mz="180.98859557" i="1730.31" sn="114.693" a="18.3754" fwhm="0.00956366" res="18924.6" algo="Sum"/><pk mz="181.08620014" i="1734.17" sn="114.943" a="24.0686" fwhm="0.0111199" res="16284.9" algo="Sum"/><pk mz="182.08255242" i="3246.45" sn="211.368" a="36.0639" fwhm="0.00990831" res="18376.8" algo="Sum"/><pk mz="184.07483042" i="1217.39" sn="74.9053" a="14.2579" fwhm="0.010084" res="18254.1" algo="Sum"/><pk mz="184.09570760" i="3308.82" sn="203.428" a="35.666" fwhm="0.00930815" res="19777.9" algo="Sum"/><pk mz="185.03383514" i="2652.37" sn="159.818" a="35.4523" fwhm="0.0105691" res="17507" algo="Sum"/><pk mz="185.11602268" i="40822.1" sn="2458.79" a="439.463" fwhm="0.00958445" res="19314.2" algo="Sum"/><pk mz="186.11925079" i="3873.92" sn="230.989" a="44.6878" fwhm="0.00990775" res="18785.2" algo="Sum"/><pk mz="187.05902829" i="4714.68" sn="276.645" a="57.144" fwhm="0.00984697" res="18996.6" algo="Sum"/><pk mz="188.07170622" i="20973.6" sn="1214.04" a="229.438" fwhm="0.00990108" res="18995.1" algo="Sum"/><pk mz="189.02099473" i="1578.85" sn="89.8044" a="25.3065" fwhm="0.0134653" res="14037.7" algo="Sum"/><pk mz="189.07516502" i="4504.82" sn="256.232" a="57.551" fwhm="0.0121533" res="15557.6" algo="Sum"/><pk mz="189.08579410" i="2865.35" sn="162.964" a="27.2681" fwhm="0.00854556" res="22126.8" algo="Sum"/><pk mz="189.13527252" i="1310.88" sn="74.3791" a="20.9301" fwhm="0.0135947" res="13912.5" algo="Sum"/><pk mz="190.91323172" i="1227.09" sn="65.9635" a="14.5613" fwhm="0.0108123" res="17657" algo="Sum"/><pk mz="191.01080069" i="1557.62" sn="83.406" a="23.9284" fwhm="0.0182928" res="10441.9" algo="Sum"/><pk mz="191.04136657" i="26127.3" sn="1397.68" a="291.497" fwhm="0.0101102" res="18896" algo="Sum"/><pk mz="191.07681062" i="6955.96" sn="371.52" a="105.963" fwhm="0.0135968" res="14053" algo="Sum"/><pk mz="192.04231889" i="2940.41" sn="153.98" a="42.1719" fwhm="0.0121871" res="15757.8" algo="Sum"/><pk mz="192.96274846" i="1277.03" sn="65.7218" a="15.4471" fwhm="0.0108897" res="17719.8" algo="Sum"/><pk mz="193.00080106" i="1201.07" sn="61.8097" a="17.0468" fwhm="0.0122504" res="15754.7" algo="Sum"/><pk mz="196.86597180" i="5253.49" sn="254.616" a="62.8071" fwhm="0.0106073" res="18559.5" algo="Sum"/><pk mz="197.07964451" i="1134.02" sn="54.4798" a="13.6248" fwhm="0.0115482" res="17065.8" algo="Sum"/><pk mz="197.10222863" i="1798.38" sn="86.3183" a="25.2789" fwhm="0.0131833" res="14950.9" algo="Sum"/><pk mz="198.05892711" i="1877.26" sn="87.969" a="20.2369" fwhm="0.00942575" res="21012.5" algo="Sum"/><pk mz="198.08648840" i="1159.95" sn="54.3098" a="16.7324" fwhm="0.0132757" res="14920.9" algo="Sum"/><pk mz="198.86312976" i="4974.18" sn="229.852" a="58.7991" fwhm="0.0106418" res="18687" algo="Sum"/><pk mz="200.04161273" i="2407.17" sn="108.766" a="29.503" fwhm="0.0110266" res="18141.8" algo="Sum"/><pk mz="200.06953040" i="1058.7" sn="47.8365" a="14.7682" fwhm="0.0120929" res="16544.4" algo="Sum"/><pk mz="200.86012407" i="1712.37" sn="76.1862" a="19.6145" fwhm="0.0101179" res="19851.9" algo="Sum"/><pk mz="201.08873607" i="2372.31" sn="105.369" a="29.0784" fwhm="0.0112016" res="17951.8" algo="Sum"/><pk mz="201.18586511" i="3014.24" sn="133.87" a="36.0532" fwhm="0.0109573" res="18360.9" algo="Sum"/><pk mz="202.99124780" i="1529.86" sn="66.1581" a="18.8251" fwhm="0.0104914" res="19348.4" algo="Sum"/><pk mz="203.03479808" i="3462.45" sn="149.73" a="30.2099" fwhm="0.00805334" res="25211.3" algo="Sum"/><pk mz="203.05377176" i="413991" sn="17902.6" a="3923.06" fwhm="0.00825219" res="24606.1" algo="Sum"/><pk mz="203.10134774" i="1191.57" sn="51.5282" a="29.0031" fwhm="0.0169977" res="11948.8" algo="Sum"/><pk mz="203.15026708" i="1155.47" sn="49.916" a="20.0429" fwhm="0.0138825" res="14633.5" algo="Sum"/><pk mz="204.05701823" i="26776.3" sn="1140.26" a="321.473" fwhm="0.0106212" res="19212.1" algo="Sum"/><pk mz="204.12375691" i="11096.1" sn="472.537" a="130.715" fwhm="0.0103208" res="19777.9" algo="Sum"/><pk mz="205.05861006" i="5519.62" sn="231.562" a="91.6371" fwhm="0.0144643" res="14176.9" algo="Sum"/><pk mz="205.09675669" i="5142.79" sn="215.586" a="65.9093" fwhm="0.0141005" res="14545.3" algo="Sum"/><pk mz="205.12567040" i="1406.09" sn="58.9192" a="22.486" fwhm="0.0157841" res="12995.7" algo="Sum"/><pk mz="206.89456486" i="13820.4" sn="561.345" a="160.323" fwhm="0.0104115" res="19871.8" algo="Sum"/><pk mz="207.01513576" i="8841.36" sn="358.799" a="112.617" fwhm="0.0111952" res="18491.4" algo="Sum"/><pk mz="207.05162392" i="1825.33" sn="74.0752" a="27.3834" fwhm="0.0120252" res="17218.2" algo="Sum"/><pk mz="207.11116306" i="1225.3" sn="49.7249" a="21.3779" fwhm="0.0132643" res="15614.2" algo="Sum"/><pk mz="208.89158554" i="8942.48" sn="354.432" a="105.354" fwhm="0.0107505" res="19431" algo="Sum"/><pk mz="210.05106098" i="3251.83" sn="127.41" a="40.0565" fwhm="0.0110536" res="19003" algo="Sum"/><pk mz="210.88871419" i="1325.02" sn="51.2349" a="18.0151" fwhm="0.0117879" res="17890.3" algo="Sum"/><pk mz="212.83964500" i="2545.73" sn="94.3379" a="31.5495" fwhm="0.0110619" res="19240.8" algo="Sum"/><pk mz="212.99994912" i="4391.58" sn="161.636" a="54.4775" fwhm="0.0110352" res="19301.9" algo="Sum"/><pk mz="213.11022307" i="1047.37" sn="38.4153" a="16.6614" fwhm="0.01304" res="16342.9" algo="Sum"/><pk mz="213.14668850" i="1874.65" sn="68.6617" a="24.7032" fwhm="0.0108389" res="19664.9" algo="Sum"/><pk mz="214.00625023" i="1115.9" sn="40.1399" a="15.3166" fwhm="0.0111636" res="19170" algo="Sum"/><pk mz="214.83662005" i="2745.62" sn="97.2309" a="33.2223" fwhm="0.0108583" res="19785.5" algo="Sum"/><pk mz="215.01673957" i="3130.04" sn="110.638" a="41.1867" fwhm="0.011412" res="18841.2" algo="Sum"/><pk mz="216.83366967" i="1071.75" sn="37.0978" a="12.6514" fwhm="0.0104167" res="20816" algo="Sum"/><pk mz="216.92316905" i="48856.3" sn="1690.39" a="595.306" fwhm="0.0109796" res="19756.9" algo="Sum"/><pk mz="217.08241284" i="1659.56" sn="57.4122" a="29.9265" fwhm="0.0131178" res="16548.7" algo="Sum"/><pk mz="217.10566714" i="2707.24" sn="93.6491" a="42.9519" fwhm="0.0120888" res="17959.3" algo="Sum"/><pk mz="217.92662993" i="1206.68" sn="41.2738" a="15.3024" fwhm="0.0113715" res="19164.3" algo="Sum"/><pk mz="218.13922051" i="1204.93" sn="41.1866" a="16.3353" fwhm="0.011758" res="18552.3" algo="Sum"/><pk mz="218.92016083" i="15649.9" sn="527.424" a="202.132" fwhm="0.0116204" res="18839.3" algo="Sum"/><pk mz="219.02738591" i="395123" sn="13272.9" a="4040.64" fwhm="0.00874341" res="25050.6" algo="Sum"/><pk mz="219.08320763" i="3565.7" sn="119.529" a="63.0611" fwhm="0.0137833" res="15894.8" algo="Sum"/><pk mz="220.03044970" i="25503.4" sn="836.849" a="322.535" fwhm="0.0115775" res="19005" algo="Sum"/><pk mz="220.06719824" i="1563.35" sn="51.2271" a="22.8625" fwhm="0.0122251" res="18001.3" algo="Sum"/><pk mz="221.02583728" i="28284.6" sn="910.042" a="409.009" fwhm="0.0127001" res="17403.4" algo="Sum"/><pk mz="221.06359589" i="4847.51" sn="155.84" a="74.0889" fwhm="0.0122801" res="18001.8" algo="Sum"/><pk mz="222.02905815" i="2116.31" sn="67.2626" a="31.0426" fwhm="0.0125717" res="17661" algo="Sum"/><pk mz="222.86814798" i="9984.66" sn="314.205" a="127.846" fwhm="0.0118019" res="18884.1" algo="Sum"/><pk mz="222.97269698" i="1020.11" sn="32.0898" a="15.7166" fwhm="0.0132234" res="16862" algo="Sum"/><pk mz="223.09543882" i="1139.2" sn="35.836" a="19.1898" fwhm="0.0144743" res="15413.3" algo="Sum"/><pk mz="223.16745647" i="1430.57" sn="45.0001" a="18.5575" fwhm="0.011835" res="18856.5" algo="Sum"/><pk mz="224.86532221" i="7248.85" sn="223.216" a="95.8992" fwhm="0.0118568" res="18965.1" algo="Sum"/><pk mz="225.03484854" i="22169.1" sn="682.4" a="290.472" fwhm="0.011395" res="19748.6" algo="Sum"/><pk mz="225.10991002" i="1037.46" sn="31.9324" a="14.4788" fwhm="0.0117048" res="19232.2" algo="Sum"/><pk mz="226.04319208" i="3408.95" sn="103.276" a="57.3197" fwhm="0.0152417" res="14830.6" algo="Sum"/><pk mz="226.86273494" i="1622.91" sn="48.4108" a="20.884" fwhm="0.0117173" res="19361.4" algo="Sum"/><pk mz="226.95178767" i="51858.9" sn="1542.5" a="651.163" fwhm="0.0114772" res="19774.2" algo="Sum"/><pk mz="227.07974567" i="2453.42" sn="72.6184" a="41.3521" fwhm="0.0136096" res="16685.3" algo="Sum"/><pk mz="227.12559992" i="3029.68" sn="89.5309" a="47.4644" fwhm="0.0118949" res="19094.4" algo="Sum"/><pk mz="227.95484563" i="1876.78" sn="54.4171" a="25.9307" fwhm="0.0118381" res="19256" algo="Sum"/><pk mz="229.15500540" i="2787.12" sn="79.3266" a="48.2393" fwhm="0.0134848" res="16993.6" algo="Sum"/><pk mz="229.21648800" i="1996.98" sn="56.8379" a="25.8999" fwhm="0.0110851" res="20677.9" algo="Sum"/><pk mz="232.89672778" i="37905.2" sn="1035.15" a="489.838" fwhm="0.011756" res="19810.9" algo="Sum"/><pk mz="233.00048753" i="4670.6" sn="127.542" a="63.1292" fwhm="0.0129753" res="17957.2" algo="Sum"/><pk mz="233.11345248" i="1101.48" sn="30.0791" a="17.843" fwhm="0.013388" res="17412.2" algo="Sum"/><pk mz="233.15044111" i="1484.22" sn="40.5287" a="20.9631" fwhm="0.0125803" res="18533" algo="Sum"/><pk mz="234.89389560" i="15145.3" sn="402.408" a="201.703" fwhm="0.0120698" res="19461.3" algo="Sum"/><pk mz="234.98173466" i="2866.9" sn="76.1031" a="41.2751" fwhm="0.0125516" res="18721.3" algo="Sum"/><pk mz="235.09185421" i="1754.57" sn="46.4864" a="28.7837" fwhm="0.0174971" res="13436" algo="Sum"/><pk mz="235.20372293" i="1481.92" sn="39.1924" a="20.709" fwhm="0.0128405" res="18317.3" algo="Sum"/><pk mz="236.99841699" i="1646.84" sn="42.5673" a="25.3131" fwhm="0.0128093" res="18502.1" algo="Sum"/><pk mz="237.14730240" i="1226.96" sn="31.708" a="19.0296" fwhm="0.0134609" res="17617.5" algo="Sum"/><pk mz="238.84164786" i="3941.19" sn="101.052" a="56.1428" fwhm="0.0126718" res="18848.3" algo="Sum"/><pk mz="239.06392723" i="3578.9" sn="91.6779" a="47.4368" fwhm="0.0125181" res="19097.5" algo="Sum"/><pk mz="239.08889066" i="6526.86" sn="167.194" a="93.8719" fwhm="0.012544" res="19060" algo="Sum"/><pk mz="239.14043578" i="1981.82" sn="50.7667" a="28.4395" fwhm="0.0141789" res="16865.9" algo="Sum"/><pk mz="239.16203861" i="2093.05" sn="53.6162" a="30.4766" fwhm="0.0129333" res="18492" algo="Sum"/><pk mz="240.83896894" i="2960.59" sn="75.2009" a="42.222" fwhm="0.0130672" res="18430.8" algo="Sum"/><pk mz="240.96721185" i="5028.39" sn="127.64" a="69.2014" fwhm="0.0123844" res="19457.4" algo="Sum"/><pk mz="241.00839865" i="3525.62" sn="89.4941" a="47.0944" fwhm="0.0124733" res="19321.9" algo="Sum"/><pk mz="241.02966892" i="1506.89" sn="38.2507" a="22.7603" fwhm="0.0146897" res="16408.1" algo="Sum"/><pk mz="241.15589210" i="2620.38" sn="66.5154" a="46.4055" fwhm="0.0130979" res="18411.8" algo="Sum"/><pk mz="242.92528594" i="22653.3" sn="562.182" a="310.687" fwhm="0.0123929" res="19602" algo="Sum"/><pk mz="243.00975854" i="1033.13" sn="25.5924" a="21.7242" fwhm="0.0163941" res="14823" algo="Sum"/><pk mz="243.09921041" i="3844.93" sn="95.032" a="62.8013" fwhm="0.0129498" res="18772.4" algo="Sum"/><pk mz="244.92419493" i="1983.76" sn="47.6716" a="31.9024" fwhm="0.0130047" res="18833.5" algo="Sum"/><pk mz="245.04538267" i="1237.13" sn="29.6391" a="17.3799" fwhm="0.0125625" res="19506" algo="Sum"/><pk mz="245.07831355" i="3314.81" sn="79.3605" a="48.3936" fwhm="0.0127495" res="19222.6" algo="Sum"/><pk mz="247.09225954" i="2232.11" sn="52.3206" a="35.8566" fwhm="0.013863" res="17823.9" algo="Sum"/><pk mz="247.13068657" i="1055.47" sn="24.7381" a="17.8509" fwhm="0.0139399" res="17728.3" algo="Sum"/><pk mz="248.87034487" i="12386.6" sn="284.979" a="171.881" fwhm="0.0127562" res="19509.7" algo="Sum"/><pk mz="249.06070203" i="2929.22" sn="67.3754" a="45.0713" fwhm="0.0142041" res="17534.4" algo="Sum"/><pk mz="249.09590424" i="1146.15" sn="26.3628" a="14.8514" fwhm="0.0122574" res="20322" algo="Sum"/><pk mz="249.10696247" i="1189.42" sn="27.3581" a="19.1582" fwhm="0.0154251" res="16149.5" algo="Sum"/><pk mz="249.15643951" i="4508.14" sn="103.692" a="82.6678" fwhm="0.0162724" res="15311.6" algo="Sum"/><pk mz="249.18358264" i="1881.18" sn="43.2692" a="27.9992" fwhm="0.0140434" res="17743.8" algo="Sum"/><pk mz="249.21853280" i="1580.55" sn="36.3138" a="23.789" fwhm="0.0134186" res="18572.6" algo="Sum"/><pk mz="250.86769487" i="6108.63" sn="137.819" a="84.3559" fwhm="0.0128279" res="19556.4" algo="Sum"/><pk mz="250.91971532" i="1588.95" sn="35.8186" a="24.7603" fwhm="0.0131382" res="19098.5" algo="Sum"/><pk mz="251.19799754" i="11035.8" sn="247.102" a="158.395" fwhm="0.0130354" res="19270.5" algo="Sum"/><pk mz="252.20173381" i="1684.42" sn="37.2445" a="24.8366" fwhm="0.0137712" res="18313.7" algo="Sum"/><pk mz="252.91724099" i="1029.21" sn="22.5784" a="14.9297" fwhm="0.0129028" res="19601.7" algo="Sum"/><pk mz="253.14184048" i="1653.49" sn="36.2416" a="26.2906" fwhm="0.0191952" res="13187.8" algo="Sum"/><pk mz="254.82245707" i="4750.49" sn="102.21" a="75.0724" fwhm="0.0139547" res="18260.7" algo="Sum"/><pk mz="255.15518071" i="3043.21" sn="65.4022" a="71.0203" fwhm="0.0177032" res="14413" algo="Sum"/><pk mz="255.97761964" i="1120.09" sn="23.8092" a="18.7462" fwhm="0.0138832" res="18438" algo="Sum"/><pk mz="256.15540639" i="1298.84" sn="27.5855" a="26.6087" fwhm="0.0158036" res="16208.6" algo="Sum"/><pk mz="256.29979101" i="4908.08" sn="103.898" a="72.7314" fwhm="0.0137416" res="18651.4" algo="Sum"/><pk mz="256.81972074" i="5806.23" sn="122.003" a="89.4282" fwhm="0.0136876" res="18762.9" algo="Sum"/><pk mz="256.94088759" i="1329.37" sn="27.9196" a="19.7556" fwhm="0.0136496" res="18824" algo="Sum"/><pk mz="257.07423805" i="1206.42" sn="25.3283" a="20.7812" fwhm="0.0148343" res="17329.7" algo="Sum"/><pk mz="257.15164087" i="2004.01" sn="42.0742" a="37.8708" fwhm="0.015396" res="16702.5" algo="Sum"/><pk mz="257.24716924" i="1234.44" sn="25.9138" a="17.7219" fwhm="0.0133647" res="19248.3" algo="Sum"/><pk mz="258.81718691" i="2618.31" sn="53.4521" a="41.5356" fwhm="0.0137412" res="18835.1" algo="Sum"/><pk mz="258.89891165" i="4400.73" sn="89.8398" a="62.3029" fwhm="0.0127682" res="20276.8" algo="Sum"/><pk mz="259.13015901" i="3770.41" sn="76.4822" a="60.9762" fwhm="0.0140657" res="18422.8" algo="Sum"/><pk mz="259.16681970" i="1179.6" sn="23.9083" a="19.2096" fwhm="0.0145438" res="17819.8" algo="Sum"/><pk mz="260.94844640" i="3919.53" sn="77.5079" a="60.4303" fwhm="0.0134872" res="19347.9" algo="Sum"/><pk mz="261.01178176" i="2254.61" sn="44.5425" a="40.2173" fwhm="0.0162289" res="16083.1" algo="Sum"/><pk mz="261.04460568" i="2662.01" sn="52.55" a="51.9637" fwhm="0.018009" res="14495.2" algo="Sum"/><pk mz="261.10941446" i="14692.2" sn="289.806" a="216.549" fwhm="0.0134162" res="19462.2" algo="Sum"/><pk mz="262.11290700" i="2168.79" sn="42.3838" a="33.8813" fwhm="0.0135578" res="19333.1" algo="Sum"/><pk mz="262.94563226" i="1414.52" sn="27.3683" a="21.5651" fwhm="0.0129834" res="20252.5" algo="Sum"/><pk mz="263.01026453" i="1200.83" sn="23.2268" a="21.5438" fwhm="0.0147104" res="17879.2" algo="Sum"/><pk mz="263.08685034" i="8121.81" sn="157.052" a="136.509" fwhm="0.0145609" res="18068.1" algo="Sum"/><pk mz="263.19790567" i="64186" sn="1240.91" a="895.965" fwhm="0.0127413" res="20657.1" algo="Sum"/><pk mz="263.23416057" i="5816.41" sn="112.449" a="102.912" fwhm="0.0153993" res="17093.9" algo="Sum"/><pk mz="264.09087261" i="1050.8" sn="20.1824" a="19.1485" fwhm="0.0146169" res="18067.5" algo="Sum"/><pk mz="264.20120463" i="10404.5" sn="199.774" a="158.121" fwhm="0.0138463" res="19081" algo="Sum"/><pk mz="264.23773740" i="1153.18" sn="22.1405" a="18.3502" fwhm="0.014905" res="17728.1" algo="Sum"/><pk mz="264.85024845" i="5629.92" sn="107.419" a="99.0602" fwhm="0.015571" res="17009.2" algo="Sum"/><pk mz="265.03298001" i="1016.36" sn="19.39" a="26.365" fwhm="0.0227359" res="11657" algo="Sum"/><pk mz="265.21229626" i="3822.09" sn="72.9061" a="70.1431" fwhm="0.0165987" res="15977.9" algo="Sum"/><pk mz="266.17255667" i="1941.32" sn="36.7959" a="31.9151" fwhm="0.014132" res="18834.7" algo="Sum"/><pk mz="266.84811330" i="4694.34" sn="88.0511" a="80.6201" fwhm="0.0152914" res="17450.9" algo="Sum"/><pk mz="266.89349581" i="1132.63" sn="21.2446" a="18.2514" fwhm="0.0136563" res="19543.6" algo="Sum"/><pk mz="267.15754278" i="1079.06" sn="20.1964" a="20.3986" fwhm="0.0199381" res="13399.3" algo="Sum"/><pk mz="268.84581605" i="1501.11" sn="27.4318" a="27.8574" fwhm="0.0147035" res="18284.4" algo="Sum"/><pk mz="270.79695013" i="2970.84" sn="52.921" a="44.4926" fwhm="0.0134831" res="20084.1" algo="Sum"/><pk mz="270.97715034" i="11419.4" sn="203.13" a="174.628" fwhm="0.0134728" res="20112.9" algo="Sum"/><pk mz="271.03931352" i="1761.12" sn="31.3271" a="33.6595" fwhm="0.0141191" res="19196.6" algo="Sum"/><pk mz="271.14446855" i="1166.13" sn="20.7433" a="21.6236" fwhm="0.0182445" res="14861.7" algo="Sum"/><pk mz="271.16625098" i="2740.49" sn="48.7483" a="43.2104" fwhm="0.0152422" res="17790.5" algo="Sum"/><pk mz="271.18746834" i="1447.4" sn="25.7466" a="22.1222" fwhm="0.0184014" res="14737.4" algo="Sum"/><pk mz="272.79410035" i="4041.43" sn="70.8245" a="61.7152" fwhm="0.0139196" res="19597.8" algo="Sum"/><pk mz="273.14581972" i="1010.54" sn="17.6859" a="20.645" fwhm="0.0170751" res="15996.7" algo="Sum"/><pk mz="273.18077422" i="1941.52" sn="33.9846" a="37.1507" fwhm="0.0153847" res="17756.7" algo="Sum"/><pk mz="274.14145680" i="1422.19" sn="24.6943" a="24.8401" fwhm="0.0151295" res="18119.7" algo="Sum"/><pk mz="274.79112981" i="1927.94" sn="33.0854" a="31.0599" fwhm="0.0146255" res="18788.6" algo="Sum"/><pk mz="274.88059368" i="3580.82" sn="61.4504" a="55.7748" fwhm="0.0141129" res="19477.3" algo="Sum"/><pk mz="276.87768696" i="2218.46" sn="37.2661" a="34.8036" fwhm="0.0140073" res="19766.6" algo="Sum"/><pk mz="276.92262684" i="3290.64" sn="55.1935" a="53.9733" fwhm="0.0143924" res="19240.9" algo="Sum"/><pk mz="277.21339352" i="3227.09" sn="53.7218" a="49.2016" fwhm="0.0136945" res="20242.6" algo="Sum"/><pk mz="277.24976968" i="3782.82" sn="62.9779" a="59.1431" fwhm="0.0139542" res="19868.5" algo="Sum"/><pk mz="278.24737978" i="1755.68" sn="28.9984" a="33.6374" fwhm="0.0175748" res="15832.2" algo="Sum"/><pk mz="278.91970624" i="1303.34" sn="21.2806" a="22.6617" fwhm="0.0147014" res="18972.3" algo="Sum"/><pk mz="279.05733449" i="1248.69" sn="20.3398" a="22.7337" fwhm="0.0155284" res="17970.7" algo="Sum"/><pk mz="279.15740627" i="3662.26" sn="59.6493" a="63.5511" fwhm="0.0149546" res="18667" algo="Sum"/><pk mz="279.22886022" i="5175.04" sn="84.2938" a="81.7814" fwhm="0.0140411" res="19886.6" algo="Sum"/><pk mz="280.82590547" i="2799.8" sn="44.6844" a="46.9802" fwhm="0.0143715" res="19540.5" algo="Sum"/><pk mz="281.20836661" i="3856.83" sn="61.5583" a="66.5446" fwhm="0.0150311" res="18708.5" algo="Sum"/><pk mz="281.24485010" i="1684.77" sn="26.8915" a="29.7623" fwhm="0.0159228" res="17663" algo="Sum"/><pk mz="282.20557383" i="2279.79" sn="36.112" a="55.0233" fwhm="0.0217305" res="12986.6" algo="Sum"/><pk mz="282.27848459" i="2095.92" sn="33.1732" a="35.378" fwhm="0.0150359" res="18773.7" algo="Sum"/><pk mz="282.82301718" i="2857.27" sn="44.8525" a="46.3666" fwhm="0.0143998" res="19640.8" algo="Sum"/><pk mz="283.02852623" i="1280.81" sn="20.0999" a="21.211" fwhm="0.0151107" res="18730.3" algo="Sum"/><pk mz="283.15171576" i="1054.68" sn="16.5433" a="17.5278" fwhm="0.0210799" res="13432.3" algo="Sum"/><pk mz="283.26291845" i="1057.51" sn="16.5445" a="18.447" fwhm="0.0154738" res="18306" algo="Sum"/><pk mz="284.33058342" i="1234.77" sn="19.065" a="19.4841" fwhm="0.0143962" res="19750.4" algo="Sum"/><pk mz="284.82065067" i="1022.77" sn="15.7378" a="19.3818" fwhm="0.0159516" res="17855.3" algo="Sum"/><pk mz="284.90937709" i="3223.75" sn="49.5743" a="49.277" fwhm="0.0139411" res="20436.6" algo="Sum"/><pk mz="285.07119966" i="1448.62" sn="22.1515" a="29.1414" fwhm="0.0181865" res="15674.9" algo="Sum"/><pk mz="285.13015127" i="1389.9" sn="21.2135" a="24.09" fwhm="0.0164267" res="17357.7" algo="Sum"/><pk mz="285.16190400" i="2419.81" sn="36.9018" a="50.9794" fwhm="0.0230864" res="12351.9" algo="Sum"/><pk mz="285.98790786" i="1055.25" sn="15.9183" a="18.686" fwhm="0.0155859" res="18349.1" algo="Sum"/><pk mz="286.77121724" i="1152.39" sn="17.2425" a="19.0463" fwhm="0.0151766" res="18895.6" algo="Sum"/><pk mz="286.90665899" i="1040.14" sn="15.4982" a="18.1552" fwhm="0.0155776" res="18417.9" algo="Sum"/><pk mz="286.95097870" i="4734.67" sn="70.4748" a="79.8469" fwhm="0.0144988" res="19791.4" algo="Sum"/><pk mz="287.05508019" i="2482.21" sn="36.9312" a="49.3597" fwhm="0.0159737" res="17970.5" algo="Sum"/><pk mz="287.09965971" i="1464.9" sn="21.7961" a="29.6281" fwhm="0.0167127" res="17178.6" algo="Sum"/><pk mz="287.19765476" i="1290.7" sn="19.1986" a="21.8384" fwhm="0.0141383" res="20313.4" algo="Sum"/><pk mz="288.21650091" i="1146.94" sn="16.882" a="22.616" fwhm="0.0162266" res="17761.9" algo="Sum"/><pk mz="288.28961688" i="1054.8" sn="15.5183" a="18.1804" fwhm="0.0159863" res="18033.6" algo="Sum"/><pk mz="288.76827660" i="1814.71" sn="26.4506" a="28.3198" fwhm="0.0140027" res="20622.3" algo="Sum"/><pk mz="288.92189096" i="1155.77" sn="16.8345" a="23.6886" fwhm="0.0182716" res="15812.6" algo="Sum"/><pk mz="289.17747748" i="1132.77" sn="16.4912" a="21.8814" fwhm="0.0178686" res="16183.6" algo="Sum"/><pk mz="289.24963744" i="1194" sn="17.3812" a="19.7958" fwhm="0.0154047" res="18776.7" algo="Sum"/><pk mz="290.76539626" i="1035.45" sn="14.8867" a="16.5746" fwhm="0.0144886" res="20068.6" algo="Sum"/><pk mz="290.85479304" i="2263.7" sn="32.5415" a="37.7635" fwhm="0.0142056" res="20474.7" algo="Sum"/><pk mz="291.19463533" i="2200.21" sn="31.6063" a="40.1581" fwhm="0.0159766" res="18226.3" algo="Sum"/><pk mz="291.22894457" i="4539.85" sn="65.2156" a="71.0882" fwhm="0.0145712" res="19986.6" algo="Sum"/><pk mz="291.26526922" i="8587.75" sn="123.354" a="142.89" fwhm="0.0148372" res="19630.7" algo="Sum"/><pk mz="292.23185427" i="1009.76" sn="14.3293" a="16.6699" fwhm="0.0151381" res="19304.4" algo="Sum"/><pk mz="292.26857758" i="1766.38" sn="25.0426" a="30.064" fwhm="0.0150896" res="19368.9" algo="Sum"/><pk mz="292.85200271" i="1666.61" sn="23.5204" a="27.3364" fwhm="0.0148115" res="19771.9" algo="Sum"/><pk mz="293.09737333" i="22888.8" sn="322.069" a="366.18" fwhm="0.0147039" res="19933.3" algo="Sum"/><pk mz="293.17331938" i="1198.57" sn="16.8303" a="28.1576" fwhm="0.0259568" res="11294.7" algo="Sum"/><pk mz="293.20834072" i="1329.48" sn="18.6552" a="23.684" fwhm="0.0170441" res="17202.9" algo="Sum"/><pk mz="293.24475084" i="4746.36" sn="66.5649" a="81.3167" fwhm="0.0156691" res="18714.8" algo="Sum"/><pk mz="294.10039180" i="2597.22" sn="36.058" a="48.7829" fwhm="0.015979" res="18405.4" algo="Sum"/><pk mz="294.93827509" i="3974.07" sn="54.6283" a="67.2406" fwhm="0.0153501" res="19214.1" algo="Sum"/><pk mz="295.10120466" i="1053.56" sn="14.4133" a="25.5943" fwhm="0.0192426" res="15335.8" algo="Sum"/><pk mz="295.18790943" i="2935.47" sn="40.1491" a="60.4887" fwhm="0.0158634" res="18608.1" algo="Sum"/><pk mz="295.22368340" i="6737.43" sn="92.1457" a="109.22" fwhm="0.0146918" res="20094.5" algo="Sum"/><pk mz="295.26015312" i="1309.06" sn="17.9042" a="24.8497" fwhm="0.017537" res="16836.4" algo="Sum"/><pk mz="296.22567937" i="1422.12" sn="19.2681" a="29.2729" fwhm="0.0179268" res="16524.2" algo="Sum"/><pk mz="298.34653677" i="2489.58" sn="32.9995" a="42.4765" fwhm="0.0153114" res="19485.2" algo="Sum"/><pk mz="299.16182337" i="5117.77" sn="67.275" a="102.78" fwhm="0.0187945" res="15917.5" algo="Sum"/><pk mz="299.19665669" i="5311.65" sn="69.8098" a="103.55" fwhm="0.0169883" res="17611.9" algo="Sum"/><pk mz="300.00336276" i="1096.9" sn="14.3518" a="19.0973" fwhm="0.0144438" res="20770.4" algo="Sum"/><pk mz="300.16478031" i="1053.57" sn="13.772" a="21.8595" fwhm="0.0193717" res="15495" algo="Sum"/><pk mz="300.20009422" i="1068.38" sn="13.9537" a="21.2418" fwhm="0.017306" res="17346.6" algo="Sum"/><pk mz="300.88354012" i="2194.49" sn="28.3747" a="38.517" fwhm="0.0143086" res="21028.2" algo="Sum"/><pk mz="300.98682495" i="1587.37" sn="20.5247" a="40.4881" fwhm="0.0198268" res="15180.8" algo="Sum"/><pk mz="301.14087006" i="245646" sn="3169.15" a="3534.08" fwhm="0.0124685" res="24152" algo="Sum"/><pk mz="301.21150471" i="8072.43" sn="103.919" a="159.706" fwhm="0.0178255" res="16897.8" algo="Sum"/><pk mz="302.14394773" i="39919.7" sn="506.992" a="693.161" fwhm="0.0152106" res="19864" algo="Sum"/><pk mz="302.21473637" i="1709.59" sn="21.6866" a="34.8093" fwhm="0.0191706" res="15764.5" algo="Sum"/><pk mz="302.24489452" i="2275" sn="28.8565" a="41.758" fwhm="0.016074" res="18803.4" algo="Sum"/><pk mz="302.96980856" i="1089.1" sn="13.7061" a="24.7902" fwhm="0.0210293" res="14407" algo="Sum"/><pk mz="303.14654037" i="5300.88" sn="66.4337" a="100.818" fwhm="0.0173281" res="17494.5" algo="Sum"/><pk mz="303.19249247" i="3765.63" sn="47.1882" a="65.463" fwhm="0.0158578" res="19119.5" algo="Sum"/><pk mz="303.22884759" i="28687.3" sn="359.498" a="483.946" fwhm="0.0150802" res="20107.7" algo="Sum"/><pk mz="303.26293359" i="1410.44" sn="17.6719" a="27.9798" fwhm="0.0197693" res="15340.1" algo="Sum"/><pk mz="304.23210394" i="5807.83" sn="72.2083" a="98.699" fwhm="0.0162889" res="18677.2" algo="Sum"/><pk mz="304.26038329" i="11146.2" sn="138.583" a="196.069" fwhm="0.0159667" res="19056" algo="Sum"/><pk mz="305.06519810" i="1688.82" sn="20.817" a="31.7669" fwhm="0.0165157" res="18471.2" algo="Sum"/><pk mz="305.15644004" i="1260.65" sn="15.5394" a="34.9439" fwhm="0.0314166" res="9713.23" algo="Sum"/><pk mz="305.24455697" i="31641.8" sn="389.977" a="561.964" fwhm="0.0154487" res="19758.6" algo="Sum"/><pk mz="305.27990943" i="5489.15" sn="67.6488" a="100.13" fwhm="0.0205975" res="14821.2" algo="Sum"/><pk mz="306.24790357" i="6228.26" sn="75.993" a="109.933" fwhm="0.015638" res="19583.6" algo="Sum"/><pk mz="306.27798995" i="3051.2" sn="37.2287" a="61.2884" fwhm="0.0201287" res="15216" algo="Sum"/><pk mz="307.20282648" i="1778.32" sn="21.5275" a="38.9188" fwhm="0.0192359" res="15970.3" algo="Sum"/><pk mz="307.22335779" i="1201.61" sn="14.5462" a="19.3941" fwhm="0.0208948" res="14703.3" algo="Sum"/><pk mz="307.25995129" i="8820.83" sn="106.781" a="162.437" fwhm="0.0160999" res="19084.6" algo="Sum"/><pk mz="308.26358058" i="1812.73" sn="21.8149" a="31.1065" fwhm="0.0152123" res="20264" algo="Sum"/><pk mz="308.87825315" i="1188.52" sn="14.1822" a="24.3628" fwhm="0.0174106" res="17740.8" algo="Sum"/><pk mz="308.95381912" i="1591.65" sn="18.9916" a="30.3684" fwhm="0.015936" res="19387.1" algo="Sum"/><pk mz="309.20331295" i="15630.6" sn="186.455" a="305.406" fwhm="0.0166586" res="18561.2" algo="Sum"/><pk mz="309.23838213" i="1803.39" sn="21.5124" a="31.6507" fwhm="0.0212048" res="14583.4" algo="Sum"/><pk mz="309.27574441" i="3037.84" sn="36.239" a="57.7429" fwhm="0.0167425" res="18472.5" algo="Sum"/><pk mz="310.20707317" i="2764.83" sn="32.7067" a="57.8883" fwhm="0.0184393" res="16823.1" algo="Sum"/><pk mz="310.87507760" i="1223.2" sn="14.4062" a="20.8523" fwhm="0.0158122" res="19660.4" algo="Sum"/><pk mz="310.91244956" i="2544.67" sn="29.9698" a="44.8566" fwhm="0.0155933" res="19938.8" algo="Sum"/><pk mz="311.20042306" i="1253.8" sn="14.7504" a="27.9117" fwhm="0.0193476" res="16084.7" algo="Sum"/><pk mz="311.21932523" i="1884.8" sn="22.1735" a="37.4339" fwhm="0.0297728" res="10453.2" algo="Sum"/><pk mz="313.17524633" i="1103.56" sn="12.7482" a="22.1196" fwhm="0.0246357" res="12712.3" algo="Sum"/><pk mz="313.21267781" i="1515.7" sn="17.5105" a="32.6306" fwhm="0.0182097" res="17200.3" algo="Sum"/><pk mz="314.23214519" i="1822.8" sn="20.9314" a="42.6902" fwhm="0.0182336" res="17233.7" algo="Sum"/><pk mz="314.77835264" i="1446.81" sn="16.4789" a="27.654" fwhm="0.0165752" res="18990.9" algo="Sum"/><pk mz="315.07936537" i="48342.3" sn="549.016" a="849.082" fwhm="0.0153704" res="20499.1" algo="Sum"/><pk mz="315.13483949" i="1370.43" sn="15.5673" a="28.2436" fwhm="0.0250031" res="12603.8" algo="Sum"/><pk mz="315.15894480" i="1154.92" sn="13.1211" a="18.6313" fwhm="0.0210054" res="15003.7" algo="Sum"/><pk mz="315.19253735" i="57576.4" sn="654.184" a="967.707" fwhm="0.0152881" res="20616.9" algo="Sum"/><pk mz="316.08243578" i="5763.13" sn="64.8684" a="106.75" fwhm="0.0165007" res="19155.7" algo="Sum"/><pk mz="316.11058618" i="2608.63" sn="29.3603" a="45.8518" fwhm="0.0178022" res="17756.9" algo="Sum"/><pk mz="316.19581426" i="11423.5" sn="128.573" a="206.295" fwhm="0.0161785" res="19544.1" algo="Sum"/><pk mz="316.24746528" i="2966.46" sn="33.3877" a="64.6696" fwhm="0.0176564" res="17911.3" algo="Sum"/><pk mz="316.98535375" i="1662.25" sn="18.5832" a="32.8679" fwhm="0.017623" res="17987" algo="Sum"/><pk mz="317.08432363" i="1212.56" sn="13.5553" a="19.1626" fwhm="0.0177695" res="17844.3" algo="Sum"/><pk mz="317.11430565" i="27950.5" sn="312.462" a="489.992" fwhm="0.0155377" res="20409.4" algo="Sum"/><pk mz="317.17446954" i="1768.58" sn="19.7707" a="41.1595" fwhm="0.0268999" res="11790.9" algo="Sum"/><pk mz="317.19993145" i="2106.08" sn="23.5421" a="54.0018" fwhm="0.0309026" res="10264.5" algo="Sum"/><pk mz="317.24525328" i="3710.9" sn="41.4809" a="72.6967" fwhm="0.017945" res="17678.8" algo="Sum"/><pk mz="317.28086338" i="1439.68" sn="16.0912" a="27.5931" fwhm="0.0171224" res="18530.1" algo="Sum"/><pk mz="318.11802827" i="5064.21" sn="56.2252" a="93.8366" fwhm="0.0161406" res="19709.2" algo="Sum"/><pk mz="319.03973438" i="1022.17" sn="11.2496" a="26.9206" fwhm="0.0182659" res="17466.4" algo="Sum"/><pk mz="319.11405525" i="2605" sn="28.6449" a="53.7573" fwhm="0.0182578" res="17478.2" algo="Sum"/><pk mz="319.15151854" i="2109.26" sn="23.1922" a="53.2377" fwhm="0.0200354" res="15929.4" algo="Sum"/><pk mz="319.22396080" i="1579.86" sn="17.3479" a="31.5105" fwhm="0.0191179" res="16697.6" algo="Sum"/><pk mz="319.26021273" i="7343.48" sn="80.5543" a="132.382" fwhm="0.0169164" res="18872.9" algo="Sum"/><pk mz="319.29665213" i="9117.82" sn="99.9257" a="172.795" fwhm="0.0170235" res="18756.2" algo="Sum"/><pk mz="320.23316667" i="1134.23" sn="12.3434" a="24.3068" fwhm="0.0191451" res="16726.6" algo="Sum"/><pk mz="320.26324952" i="1650.06" sn="17.9527" a="31.8931" fwhm="0.0182277" res="17570.2" algo="Sum"/><pk mz="320.29993470" i="2185.78" sn="23.7776" a="41.299" fwhm="0.0168454" res="19014.1" algo="Sum"/><pk mz="321.17939686" i="1183.73" sn="12.7895" a="17.3202" fwhm="0.0168177" res="19097.7" algo="Sum"/><pk mz="321.21240992" i="1950.74" sn="21.0779" a="42.1262" fwhm="0.0265154" res="12114.2" algo="Sum"/><pk mz="321.23917453" i="2647.64" sn="28.6079" a="56.8304" fwhm="0.0213901" res="15018.1" algo="Sum"/><pk mz="321.27530705" i="2619.22" sn="28.2992" a="50.4486" fwhm="0.0175694" res="18286.1" algo="Sum"/><pk mz="322.81031676" i="1688.37" sn="18.0119" a="28.6197" fwhm="0.0155038" res="20821.3" algo="Sum"/><pk mz="323.19697429" i="3084.86" sn="32.8058" a="78.0078" fwhm="0.01917" res="16859.5" algo="Sum"/><pk mz="323.22248379" i="1101.54" sn="11.7143" a="3.89501" fwhm="0.00624623" res="51746.8" algo="Sum"/><pk mz="323.22793278" i="1078.3" sn="11.4671" a="11.3757" fwhm="0.0106364" res="30389" algo="Sum"/><pk mz="323.25474575" i="2296.09" sn="24.4168" a="48.0426" fwhm="0.0192185" res="16819.9" algo="Sum"/><pk mz="323.29136949" i="1887.34" sn="20.0652" a="35.1673" fwhm="0.0167685" res="19279.7" algo="Sum"/><pk mz="324.80766389" i="2041.02" sn="21.3911" a="36.9414" fwhm="0.0160091" res="20288.9" algo="Sum"/><pk mz="325.17743222" i="2382.28" sn="24.9438" a="50.9226" fwhm="0.0229141" res="14191.2" algo="Sum"/><pk mz="325.21212187" i="13307.1" sn="139.333" a="257.895" fwhm="0.0175858" res="18492.9" algo="Sum"/><pk mz="326.21528506" i="2776.37" sn="28.9443" a="69.5393" fwhm="0.0187631" res="17386" algo="Sum"/><pk mz="327.01462093" i="3459.1" sn="35.8906" a="63.0366" fwhm="0.0161729" res="20219.9" algo="Sum"/><pk mz="327.19583348" i="15037.5" sn="155.982" a="292.872" fwhm="0.0171657" res="19061.1" algo="Sum"/><pk mz="327.22798892" i="26166.8" sn="271.413" a="499.735" fwhm="0.0169805" res="19270.8" algo="Sum"/><pk mz="328.19915098" i="2704.09" sn="27.8695" a="57.6117" fwhm="0.0190005" res="17273.2" algo="Sum"/><pk mz="328.23177182" i="5823.85" sn="59.9767" a="123.779" fwhm="0.0177604" res="18481.1" algo="Sum"/><pk mz="329.17685066" i="2239.83" sn="22.8765" a="50.335" fwhm="0.0267748" res="12294.3" algo="Sum"/><pk mz="329.21089372" i="8621.43" sn="87.9769" a="185.905" fwhm="0.0195055" res="16877.8" algo="Sum"/><pk mz="329.24332175" i="8696.62" sn="88.6626" a="172.779" fwhm="0.0187106" res="17596.6" algo="Sum"/><pk mz="330.21441827" i="1896.44" sn="19.1834" a="41.1662" fwhm="0.0197923" res="16684" algo="Sum"/><pk mz="330.24662496" i="2011.4" sn="20.3438" a="42.3943" fwhm="0.0200492" res="16471.8" algo="Sum"/><pk mz="330.75301321" i="1142.99" sn="11.5211" a="21.7741" fwhm="0.0173567" res="19056.2" algo="Sum"/><pk mz="331.04583933" i="38635" sn="386.632" a="776.849" fwhm="0.0177756" res="18623.6" algo="Sum"/><pk mz="331.18722260" i="47109" sn="470.757" a="856.385" fwhm="0.0170085" res="19471.9" algo="Sum"/><pk mz="331.26005285" i="4627.58" sn="46.2627" a="91.3092" fwhm="0.018104" res="18297.6" algo="Sum"/><pk mz="331.29667565" i="1368.41" sn="13.6803" a="27.3262" fwhm="0.0187012" res="17715.2" algo="Sum"/><pk mz="332.04893978" i="4509.67" sn="44.7574" a="95.6156" fwhm="0.0188125" res="17650.5" algo="Sum"/><pk mz="332.08497862" i="1009.78" sn="10.0218" a="20.308" fwhm="0.0231468" res="14346.9" algo="Sum"/><pk mz="332.19030398" i="9469.34" sn="93.9551" a="181.625" fwhm="0.0182367" res="18215.5" algo="Sum"/><pk mz="332.26313060" i="1173.9" sn="11.6489" a="21.8481" fwhm="0.0200341" res="16584.9" algo="Sum"/><pk mz="332.29242732" i="3216.03" sn="31.9164" a="67.159" fwhm="0.018384" res="18075" algo="Sum"/><pk mz="332.83956003" i="2693.58" sn="26.5418" a="54.2324" fwhm="0.0171528" res="19404.3" algo="Sum"/><pk mz="332.95895931" i="1126.82" sn="11.0829" a="25.2172" fwhm="0.018485" res="18012.4" algo="Sum"/><pk mz="333.05058580" i="1492.68" sn="14.6787" a="36.3731" fwhm="0.0206758" res="16108.2" algo="Sum"/><pk mz="333.16670797" i="2332.42" sn="22.9372" a="59.7142" fwhm="0.0272807" res="12212.5" algo="Sum"/><pk mz="333.19458703" i="1833.77" sn="18.029" a="48.4199" fwhm="0.0304831" res="10930.5" algo="Sum"/><pk mz="333.24002481" i="1239.24" sn="12.1832" a="26.9586" fwhm="0.0222547" res="14973.9" algo="Sum"/><pk mz="333.27615262" i="5197.21" sn="51.0881" a="102.118" fwhm="0.0177294" res="18797.9" algo="Sum"/><pk mz="333.31195104" i="5975.8" sn="58.7422" a="116.636" fwhm="0.0179739" res="18544.3" algo="Sum"/><pk mz="334.27863669" i="1569.57" sn="15.3022" a="30.0106" fwhm="0.0189519" res="17638.3" algo="Sum"/><pk mz="334.31374853" i="1770.19" sn="17.2581" a="39.7245" fwhm="0.0209475" res="15959.6" algo="Sum"/><pk mz="334.83657244" i="2704.87" sn="26.2325" a="48.7614" fwhm="0.0162148" res="20650" algo="Sum"/><pk mz="335.22309077" i="1067.41" sn="10.3522" a="28.2667" fwhm="0.0339029" res="9887.74" algo="Sum"/><pk mz="335.25503762" i="1767.35" sn="17.1404" a="37.8677" fwhm="0.0213118" res="15731" algo="Sum"/><pk mz="335.29109922" i="2779.85" sn="26.9603" a="60.6497" fwhm="0.0192384" res="17428.2" algo="Sum"/><pk mz="337.06139550" i="36528.6" sn="349.841" a="670.501" fwhm="0.016302" res="20676" algo="Sum"/><pk mz="337.17616253" i="1389.53" sn="13.3082" a="38.6547" fwhm="0.0216123" res="15601.1" algo="Sum"/><pk mz="337.21245382" i="1291.67" sn="12.3632" a="27.986" fwhm="0.026418" res="12764.5" algo="Sum"/><pk mz="337.23374652" i="1498.23" sn="14.3326" a="30.9249" fwhm="0.0254485" res="13251.6" algo="Sum"/><pk mz="337.27055970" i="2862.01" sn="27.3504" a="56.8004" fwhm="0.0182386" res="18492.1" algo="Sum"/><pk mz="337.30730159" i="6222.96" sn="59.4092" a="124.813" fwhm="0.0172254" res="19582" algo="Sum"/><pk mz="338.06450387" i="4446.53" sn="42.2575" a="88.942" fwhm="0.0173967" res="19432.7" algo="Sum"/><pk mz="338.31153875" i="1576.03" sn="14.89" a="25.9486" fwhm="0.0172521" res="19609.9" algo="Sum"/><pk mz="338.34129323" i="9497.38" sn="89.7246" a="177.794" fwhm="0.017219" res="19649.3" algo="Sum"/><pk mz="338.78460774" i="1393.22" sn="13.1513" a="27.6445" fwhm="0.0169523" res="19984.6" algo="Sum"/><pk mz="339.02997400" i="1349.38" sn="12.7096" a="36.118" fwhm="0.0255898" res="13248.6" algo="Sum"/><pk mz="339.19236779" i="2447.24" sn="22.9652" a="51.2886" fwhm="0.0200429" res="16923.3" algo="Sum"/><pk mz="339.22868676" i="1651.64" sn="15.499" a="40.2525" fwhm="0.0350762" res="9671.19" algo="Sum"/><pk mz="339.34527085" i="2329.59" sn="21.8575" a="58.5275" fwhm="0.0207975" res="16316.6" algo="Sum"/><pk mz="340.78194505" i="1829.65" sn="17.0033" a="36.4057" fwhm="0.017197" res="19816.4" algo="Sum"/><pk mz="341.20767692" i="6563.4" sn="60.6443" a="137.583" fwhm="0.0201947" res="16895.9" algo="Sum"/><pk mz="341.24470148" i="2331.72" sn="21.543" a="50.4586" fwhm="0.0212773" res="16038" algo="Sum"/><pk mz="342.21115802" i="1410.21" sn="12.9166" a="27.6773" fwhm="0.0223569" res="15306.7" algo="Sum"/><pk mz="342.24463522" i="1758.5" sn="16.1067" a="35.8146" fwhm="0.0243776" res="14039.3" algo="Sum"/><pk mz="342.25950998" i="1684.45" sn="15.4285" a="31.0188" fwhm="0.0173423" res="19735.5" algo="Sum"/><pk mz="342.86835409" i="4454.88" sn="40.578" a="89.4798" fwhm="0.017618" res="19461.3" algo="Sum"/><pk mz="342.98837454" i="1282.35" sn="11.6761" a="26.8851" fwhm="0.0183205" res="18721.5" algo="Sum"/><pk mz="343.19135246" i="83334" sn="758.575" a="1562.19" fwhm="0.0167957" res="20433.3" algo="Sum"/><pk mz="343.25670759" i="1348.26" sn="12.273" a="30.5894" fwhm="0.0248098" res="13835.5" algo="Sum"/><pk mz="344.19462268" i="15895.1" sn="143.626" a="317.802" fwhm="0.017963" res="19161.3" algo="Sum"/><pk mz="344.27852677" i="1087.09" sn="9.82165" a="22.5789" fwhm="0.0234303" res="14693.7" algo="Sum"/><pk mz="344.86548907" i="3012.2" sn="27.0685" a="59.9086" fwhm="0.0173369" res="19892" algo="Sum"/><pk mz="345.19785675" i="7274.19" sn="65.3285" a="269.204" fwhm="0.0356286" res="9688.78" algo="Sum"/><pk mz="345.23928771" i="6326.27" sn="56.8154" a="132.563" fwhm="0.0189995" res="18170.9" algo="Sum"/><pk mz="345.31236717" i="1416.15" sn="12.7188" a="28.6888" fwhm="0.0182642" res="18906.6" algo="Sum"/><pk mz="346.20471649" i="1354.81" sn="12.1164" a="58.1721" fwhm="0.0411043" res="8422.6" algo="Sum"/><pk mz="346.24302066" i="1432.77" sn="12.8052" a="30.7462" fwhm="0.0203479" res="17016.1" algo="Sum"/><pk mz="347.16196791" i="10057.8" sn="89.3638" a="212.474" fwhm="0.0222256" res="15619.9" algo="Sum"/><pk mz="347.22014200" i="2731.62" sn="24.2301" a="66.775" fwhm="0.0268332" res="12940" algo="Sum"/><pk mz="347.25482424" i="2110.15" sn="18.6953" a="44.9562" fwhm="0.0219304" res="15834.4" algo="Sum"/><pk mz="347.32797305" i="8574.07" sn="75.8017" a="170.995" fwhm="0.0179847" res="19312.4" algo="Sum"/><pk mz="348.16624233" i="2076.13" sn="18.2403" a="46.7358" fwhm="0.0231081" res="15066.8" algo="Sum"/><pk mz="348.33192737" i="2073.33" sn="18.1984" a="42.4754" fwhm="0.0178528" res="19511.4" algo="Sum"/><pk mz="348.81363717" i="2265.74" sn="19.8512" a="45.4787" fwhm="0.0177668" res="19632.8" algo="Sum"/><pk mz="349.05515930" i="5736.33" sn="50.0561" a="112.39" fwhm="0.0173415" res="20128.3" algo="Sum"/><pk mz="349.16256721" i="1350.41" sn="11.7473" a="30.5312" fwhm="0.023519" res="14846" algo="Sum"/><pk mz="349.18254619" i="1380.28" sn="12.0056" a="34.9613" fwhm="0.0343758" res="10157.8" algo="Sum"/><pk mz="349.20999713" i="1104.47" sn="9.60673" a="25.7611" fwhm="0.0271848" res="12845.8" algo="Sum"/><pk mz="349.27082892" i="2299.42" sn="20.0027" a="52.0853" fwhm="0.0203958" res="17124.6" algo="Sum"/><pk mz="349.30642677" i="1037.73" sn="9.0279" a="22.9892" fwhm="0.021271" res="16421.7" algo="Sum"/><pk mz="350.81060343" i="2274.25" sn="19.5692" a="45.4651" fwhm="0.0172741" res="20308.5" algo="Sum"/><pk mz="351.22895188" i="3444.06" sn="29.4944" a="79.2449" fwhm="0.0214366" res="16384.6" algo="Sum"/><pk mz="351.28627050" i="1659.25" sn="14.2097" a="37.2133" fwhm="0.0219526" res="16002" algo="Sum"/><pk mz="351.32305957" i="1574.89" sn="13.4861" a="33.9251" fwhm="0.019548" res="17972.3" algo="Sum"/><pk mz="352.89725232" i="8495.87" sn="71.7651" a="170.247" fwhm="0.017361" res="20327" algo="Sum"/><pk mz="353.02930003" i="28124.6" sn="237.694" a="638.507" fwhm="0.0205162" res="17207.3" algo="Sum"/><pk mz="353.24469225" i="2409.86" sn="20.3644" a="62.0253" fwhm="0.0249024" res="14185.2" algo="Sum"/><pk mz="353.26509574" i="2129.68" sn="17.9967" a="52.2896" fwhm="0.0280712" res="12584.6" algo="Sum"/><pk mz="354.03203051" i="3422.66" sn="28.752" a="81.4554" fwhm="0.0211045" res="16775.2" algo="Sum"/><pk mz="354.89440324" i="3114.55" sn="26.0963" a="61.3095" fwhm="0.0172686" res="20551.4" algo="Sum"/><pk mz="355.03354240" i="1542.94" sn="12.9234" a="38.8157" fwhm="0.0232345" res="15280.4" algo="Sum"/><pk mz="355.18791257" i="1697.74" sn="14.2173" a="38.1893" fwhm="0.0261522" res="13581.6" algo="Sum"/><pk mz="355.22370567" i="1057.37" sn="8.8547" a="25.0613" fwhm="0.0331304" res="10722" algo="Sum"/><pk mz="355.25978394" i="1407.63" sn="11.7871" a="41.4375" fwhm="0.0246515" res="14411.3" algo="Sum"/><pk mz="357.20607487" i="11418.3" sn="94.6403" a="232.737" fwhm="0.019112" res="18690.1" algo="Sum"/><pk mz="358.20954936" i="2271.31" sn="18.687" a="49.8561" fwhm="0.020403" res="17556.7" algo="Sum"/><pk mz="358.30558859" i="1021.37" sn="8.39918" a="30.4181" fwhm="0.02662" res="13460" algo="Sum"/><pk mz="358.84253397" i="3353.06" sn="27.489" a="65.1139" fwhm="0.0177554" res="20210.4" algo="Sum"/><pk mz="358.97958817" i="13098.2" sn="107.155" a="268.552" fwhm="0.0179625" res="19984.9" algo="Sum"/><pk mz="359.04329221" i="25570.4" sn="208.796" a="529.825" fwhm="0.017959" res="19992.4" algo="Sum"/><pk mz="359.16535747" i="14173.8" sn="115.682" a="295.955" fwhm="0.0185387" res="19373.8" algo="Sum"/><pk mz="359.21792064" i="4782.89" sn="39.0325" a="141.067" fwhm="0.0232069" res="15478.9" algo="Sum"/><pk mz="359.32776875" i="1385.19" sn="11.3034" a="32.0172" fwhm="0.0193467" res="18573.1" algo="Sum"/><pk mz="359.98218420" i="2038.47" sn="16.5474" a="48.1545" fwhm="0.019715" res="18259.3" algo="Sum"/><pk mz="360.04619587" i="3084.42" sn="25.0144" a="68.5246" fwhm="0.0191615" res="18790" algo="Sum"/><pk mz="360.16912280" i="2577.9" sn="20.8997" a="57.8871" fwhm="0.0196753" res="18305.6" algo="Sum"/><pk mz="360.22187282" i="1125.8" sn="9.12845" a="33.9937" fwhm="0.0250748" res="14365.9" algo="Sum"/><pk mz="360.32343324" i="42416.6" sn="343.983" a="842.381" fwhm="0.0175709" res="20506.8" algo="Sum"/><pk mz="360.83960911" i="2446.57" sn="19.7322" a="50.3761" fwhm="0.0179213" res="20134.7" algo="Sum"/><pk mz="360.97706635" i="8103.09" sn="65.2511" a="162.692" fwhm="0.0188603" res="19139.5" algo="Sum"/><pk mz="361.00943615" i="4142.18" sn="33.3507" a="94.5334" fwhm="0.0214848" res="16803" algo="Sum"/><pk mz="361.17184223" i="2375.19" sn="19.1228" a="109.328" fwhm="0.0535832" res="6740.4" algo="Sum"/><pk mz="361.20834427" i="2023.66" sn="16.2926" a="34.9611" fwhm="0.0224878" res="16062.4" algo="Sum"/><pk mz="361.23691023" i="2865.84" sn="23.0731" a="77.2473" fwhm="0.0308149" res="11722.8" algo="Sum"/><pk mz="361.27029328" i="1018.72" sn="8.20202" a="21.8529" fwhm="0.0260387" res="13874.4" algo="Sum"/><pk mz="361.32874226" i="10739.2" sn="86.4836" a="343.218" fwhm="0.0309435" res="11677.1" algo="Sum"/><pk mz="361.98034904" i="1391.83" sn="11.1088" a="33.5335" fwhm="0.020269" res="17858.8" algo="Sum"/><pk mz="362.24109860" i="8157.4" sn="65.0338" a="168.219" fwhm="0.0186531" res="19419.8" algo="Sum"/><pk mz="362.34251879" i="2179.74" sn="17.3832" a="73.921" fwhm="0.0311547" res="11630.4" algo="Sum"/><pk mz="362.92595807" i="7476.92" sn="59.1839" a="150.695" fwhm="0.0183851" res="19740.2" algo="Sum"/><pk mz="362.97309238" i="1514.53" sn="11.9876" a="36.5021" fwhm="0.0201891" res="17978.7" algo="Sum"/><pk mz="363.15742361" i="1991.58" sn="15.7524" a="51.799" fwhm="0.0252153" res="14402.3" algo="Sum"/><pk mz="363.24510144" i="2404.17" sn="19.0149" a="73.9083" fwhm="0.0267226" res="13593.2" algo="Sum"/><pk mz="363.32319988" i="1757.18" sn="13.8978" a="38.5155" fwhm="0.0205512" res="17678.9" algo="Sum"/><pk mz="363.35856563" i="1463.43" sn="11.5746" a="33.6492" fwhm="0.0208259" res="17447.5" algo="Sum"/><pk mz="365.10506808" i="1613.63" sn="12.5889" a="34.8112" fwhm="0.0199896" res="18264.7" algo="Sum"/><pk mz="365.13757178" i="1395.32" sn="10.8857" a="29.8172" fwhm="0.0229285" res="15925" algo="Sum"/><pk mz="365.24527405" i="1413.41" sn="11.0278" a="30.8912" fwhm="0.0248117" res="14720.7" algo="Sum"/><pk mz="365.26545936" i="1589.23" sn="12.3948" a="39.4631" fwhm="0.0274261" res="13318.2" algo="Sum"/><pk mz="365.30218320" i="1413.56" sn="11.0188" a="31.328" fwhm="0.0218558" res="16714.2" algo="Sum"/><pk mz="365.33890813" i="3286.32" sn="25.6171" a="66.4076" fwhm="0.0183599" res="19898.8" algo="Sum"/><pk mz="367.12139046" i="3547.7" sn="27.4145" a="78.4226" fwhm="0.0186912" res="19641.4" algo="Sum"/><pk mz="368.27972551" i="1056.83" sn="8.09996" a="32.6626" fwhm="0.0198515" res="18551.8" algo="Sum"/><pk mz="368.87133226" i="5000.53" sn="38.2341" a="99.4729" fwhm="0.0180692" res="20414.4" algo="Sum"/><pk mz="368.97600101" i="1142.3" sn="8.72283" a="32.6333" fwhm="0.029695" res="12425.5" algo="Sum"/><pk mz="369.00180826" i="3917.25" sn="29.8912" a="92.0595" fwhm="0.0216157" res="17071" algo="Sum"/><pk mz="369.20086581" i="1838.78" sn="13.9845" a="34.0249" fwhm="0.0204894" res="18019.1" algo="Sum"/><pk mz="369.22443548" i="3704.87" sn="28.1778" a="107.183" fwhm="0.0248946" res="14831.5" algo="Sum"/><pk mz="369.35128303" i="17344.5" sn="131.947" a="361.955" fwhm="0.01833" res="20150.1" algo="Sum"/><pk mz="370.29524779" i="1257.36" sn="9.51428" a="32.9022" fwhm="0.0215878" res="17153" algo="Sum"/><pk mz="370.35514818" i="5431.93" sn="41.1025" a="110.89" fwhm="0.0183737" res="20156.8" algo="Sum"/><pk mz="370.86909096" i="2034.1" sn="15.311" a="43.4301" fwhm="0.0194696" res="19048.6" algo="Sum"/><pk mz="371.03741649" i="3809.3" sn="28.6157" a="80.4684" fwhm="0.0184753" res="20082.9" algo="Sum"/><pk mz="371.22253659" i="1396.5" sn="10.4918" a="48.3399" fwhm="0.0393237" res="9440.18" algo="Sum"/><pk mz="372.73742625" i="1061.31" sn="7.87118" a="24.1062" fwhm="0.0199181" res="18713.5" algo="Sum"/><pk mz="373.18121067" i="3079.35" sn="22.7721" a="101.607" fwhm="0.0268342" res="13906.9" algo="Sum"/><pk mz="373.34428722" i="1443.41" sn="10.6716" a="31.4131" fwhm="0.018266" res="20439.3" algo="Sum"/><pk mz="374.30293767" i="1459.41" sn="10.7306" a="32.3813" fwhm="0.0196403" res="19057.9" algo="Sum"/><pk mz="374.81605603" i="1096.12" sn="8.039" a="23.7272" fwhm="0.0195497" res="19172.5" algo="Sum"/><pk mz="375.01258211" i="16934" sn="124.095" a="423.07" fwhm="0.0225133" res="16657.4" algo="Sum"/><pk mz="375.19217773" i="1459.58" sn="10.6898" a="42.428" fwhm="0.0313551" res="11965.9" algo="Sum"/><pk mz="375.21327035" i="1091.2" sn="7.99027" a="24.9777" fwhm="0.0279468" res="13426" algo="Sum"/><pk mz="375.28698223" i="2569.74" sn="18.8167" a="68.8808" fwhm="0.0223411" res="16798.1" algo="Sum"/><pk mz="375.35940833" i="7065.8" sn="51.7389" a="150.46" fwhm="0.0187133" res="20058.4" algo="Sum"/><pk mz="376.01580728" i="2177.94" sn="15.925" a="56.7598" fwhm="0.0225666" res="16662.5" algo="Sum"/><pk mz="376.29728796" i="5976.29" sn="43.5103" a="128.278" fwhm="0.0211407" res="17799.6" algo="Sum"/><pk mz="376.36261724" i="1910.86" sn="13.8845" a="45.5308" fwhm="0.0205699" res="18296.8" algo="Sum"/><pk mz="376.98382703" i="1306.94" sn="9.47264" a="30.9939" fwhm="0.0259341" res="14536.2" algo="Sum"/><pk mz="377.01515791" i="1191.45" sn="8.63557" a="35.1487" fwhm="0.0289151" res="13038.7" algo="Sum"/><pk mz="377.23597169" i="1905.05" sn="13.7476" a="54.5191" fwhm="0.0257811" res="14632.3" algo="Sum"/><pk mz="377.30144677" i="2341.13" sn="16.8903" a="66.869" fwhm="0.0250754" res="15046.7" algo="Sum"/><pk mz="377.33662345" i="1047.26" sn="7.55509" a="20.9538" fwhm="0.0234329" res="16102.8" algo="Sum"/><pk mz="378.21488826" i="1483.73" sn="10.637" a="34.0606" fwhm="0.0207265" res="18247.9" algo="Sum"/><pk mz="378.89994164" i="3999.45" sn="28.57" a="97.4433" fwhm="0.0191088" res="19828.6" algo="Sum"/><pk mz="379.28280876" i="1336.85" sn="9.5075" a="39.0744" fwhm="0.0325348" res="11657.7" algo="Sum"/><pk mz="379.31747063" i="1700.72" sn="12.0936" a="39.9476" fwhm="0.0224678" res="16882.7" algo="Sum"/><pk mz="379.35375160" i="1399.55" sn="9.95232" a="32.2936" fwhm="0.0218757" res="17341.3" algo="Sum"/><pk mz="380.76941210" i="1507.33" sn="10.6374" a="34.4136" fwhm="0.019625" res="19402.2" algo="Sum"/><pk mz="381.02533925" i="15046" sn="105.907" a="323" fwhm="0.0188816" res="20179.7" algo="Sum"/><pk mz="381.20694017" i="1728.13" sn="12.1643" a="52.0435" fwhm="0.0249547" res="15275.9" algo="Sum"/><pk mz="381.29745529" i="1667.19" sn="11.7375" a="47.5381" fwhm="0.0250832" res="15201.3" algo="Sum"/><pk mz="382.02826816" i="1792.43" sn="12.5316" a="43.2218" fwhm="0.0201602" res="18949.7" algo="Sum"/><pk mz="382.76610891" i="2222.64" sn="15.4535" a="52.0823" fwhm="0.0207177" res="18475.3" algo="Sum"/><pk mz="383.11621720" i="108223" sn="751.822" a="2104.8" fwhm="0.0172852" res="22164.4" algo="Sum"/><pk mz="383.22271279" i="92680.8" sn="643.851" a="1835.14" fwhm="0.0175646" res="21817.8" algo="Sum"/><pk mz="384.11936488" i="14908.4" sn="103.114" a="316.802" fwhm="0.0190973" res="20113.8" algo="Sum"/><pk mz="384.22577802" i="19580.6" sn="135.437" a="452.74" fwhm="0.0193679" res="19838.3" algo="Sum"/><pk mz="384.76392306" i="1363.33" sn="9.39052" a="33.0945" fwhm="0.0214498" res="17937.9" algo="Sum"/><pk mz="384.84524010" i="1311.57" sn="9.03377" a="29.9385" fwhm="0.0206354" res="18649.7" algo="Sum"/><pk mz="385.12129817" i="3798.49" sn="26.1552" a="93.4959" fwhm="0.0213276" res="18057.4" algo="Sum"/><pk mz="385.22273752" i="6228.72" sn="42.8883" a="201.518" fwhm="0.028264" res="13629.4" algo="Sum"/><pk mz="386.22321425" i="1218.98" sn="8.37232" a="38.7777" fwhm="0.0305027" res="12661.9" algo="Sum"/><pk mz="387.35965892" i="1215.31" sn="8.27392" a="27.0401" fwhm="0.0196776" res="19685.3" algo="Sum"/><pk mz="388.35722101" i="1027.93" sn="6.95117" a="28.7665" fwhm="0.0224729" res="17281.2" algo="Sum"/><pk mz="388.71205014" i="1077.11" sn="7.27028" a="23.7585" fwhm="0.0193455" res="20093.2" algo="Sum"/><pk mz="389.37509190" i="5476.01" sn="36.7235" a="128.322" fwhm="0.0206875" res="18821.8" algo="Sum"/><pk mz="389.97342824" i="1118.63" sn="7.46598" a="27.5244" fwhm="0.0200986" res="19403" algo="Sum"/><pk mz="390.37834487" i="1554.94" sn="10.3735" a="37.4821" fwhm="0.0202824" res="19247.1" algo="Sum"/><pk mz="390.79803017" i="3003.2" sn="19.9665" a="70.4591" fwhm="0.0194197" res="20123.8" algo="Sum"/><pk mz="390.98457776" i="3597.98" sn="23.8091" a="89.4323" fwhm="0.0220306" res="17747.3" algo="Sum"/><pk mz="391.28168175" i="2499.06" sn="16.5295" a="67.3911" fwhm="0.0273521" res="14305.4" algo="Sum"/><pk mz="391.35460986" i="1730.49" sn="11.4419" a="42.5654" fwhm="0.0218262" res="17930.5" algo="Sum"/><pk mz="391.39030191" i="1801.27" sn="11.91" a="43.0378" fwhm="0.021197" res="18464.4" algo="Sum"/><pk mz="392.28785065" i="1160.6" sn="7.62505" a="32.7386" fwhm="0.036256" res="10819.9" algo="Sum"/><pk mz="392.31207111" i="1011.27" sn="6.64385" a="22.9879" fwhm="0.0251635" res="15590.5" algo="Sum"/><pk mz="392.79521374" i="3837.74" sn="25.0976" a="81.8197" fwhm="0.0188311" res="20858.9" algo="Sum"/><pk mz="393.20564828" i="1696.86" sn="11.0749" a="61.1948" fwhm="0.0306793" res="12816.7" algo="Sum"/><pk mz="393.29756077" i="52247.5" sn="340.96" a="1192.02" fwhm="0.0192949" res="20383.5" algo="Sum"/><pk mz="393.36937003" i="2383.73" sn="15.5561" a="58.5058" fwhm="0.0228195" res="17238.3" algo="Sum"/><pk mz="394.30071213" i="13329.4" sn="86.5554" a="299.941" fwhm="0.0199272" res="19787" algo="Sum"/><pk mz="394.34593679" i="3620.2" sn="23.508" a="87.6663" fwhm="0.0234284" res="16832" algo="Sum"/><pk mz="394.79269459" i="1813.75" sn="11.7459" a="43.6859" fwhm="0.0216734" res="18215.5" algo="Sum"/><pk mz="395.21509422" i="1960.9" sn="12.6806" a="58.153" fwhm="0.0237164" res="16664.2" algo="Sum"/><pk mz="395.30298445" i="2512.85" sn="16.2491" a="88.5837" fwhm="0.0266355" res="14841.2" algo="Sum"/><pk mz="395.34960534" i="1315.99" sn="8.50687" a="32.7488" fwhm="0.0231985" res="17042" algo="Sum"/><pk mz="396.74328338" i="1447.29" sn="9.27444" a="33.2255" fwhm="0.0196914" res="20148" algo="Sum"/><pk mz="396.99540082" i="9841.44" sn="63.0716" a="259.445" fwhm="0.0232695" res="17060.8" algo="Sum"/><pk mz="397.23658478" i="2896.54" sn="18.518" a="79.6633" fwhm="0.0247711" res="16036.3" algo="Sum"/><pk mz="397.99836241" i="1198.89" sn="7.64334" a="34.6397" fwhm="0.0257261" res="15470.6" algo="Sum"/><pk mz="398.23278505" i="12063.1" sn="76.7317" a="271.758" fwhm="0.0204643" res="19459.9" algo="Sum"/><pk mz="398.74077603" i="2418.81" sn="15.3477" a="61.7418" fwhm="0.0217155" res="18362" algo="Sum"/><pk mz="399.08982581" i="15930.9" sn="100.802" a="349.441" fwhm="0.019887" res="20067.9" algo="Sum"/><pk mz="399.19919937" i="24563.4" sn="155.428" a="424.789" fwhm="0.0204788" res="19493.3" algo="Sum"/><pk mz="399.21543918" i="27884.1" sn="176.44" a="785.72" fwhm="0.0293124" res="13619.4" algo="Sum"/><pk mz="400.09341597" i="2220.91" sn="13.9944" a="59.6065" fwhm="0.0214325" res="18667.6" algo="Sum"/><pk mz="400.20488596" i="5807.98" sn="36.6014" a="109.504" fwhm="0.0225513" res="17746.4" algo="Sum"/><pk mz="400.21883230" i="6499.6" sn="40.9632" a="166.805" fwhm="0.0272508" res="14686.5" algo="Sum"/><pk mz="400.34191891" i="1808.49" sn="11.4006" a="45.4251" fwhm="0.0205599" res="19472" algo="Sum"/><pk mz="400.73800865" i="1625" sn="10.2277" a="38.1684" fwhm="0.0198686" res="20169.4" algo="Sum"/><pk mz="400.82710091" i="4123.73" sn="25.8937" a="98.9245" fwhm="0.0205772" res="19479.2" algo="Sum"/><pk mz="401.09028096" i="1504.76" sn="9.4288" a="43.1828" fwhm="0.0245948" res="16308" algo="Sum"/><pk mz="401.19721254" i="3659.1" sn="22.9296" a="99.0047" fwhm="0.0305954" res="13113" algo="Sum"/><pk mz="401.37518646" i="1199.26" sn="7.51906" a="26.678" fwhm="0.0207198" res="19371.6" algo="Sum"/><pk mz="401.77055635" i="1015.09" sn="6.33658" a="23.8751" fwhm="0.0195595" res="20541" algo="Sum"/><pk mz="402.35792496" i="1039.55" sn="6.459" a="33.9817" fwhm="0.0260565" res="15441.8" algo="Sum"/><pk mz="402.82405283" i="4041.47" sn="24.9707" a="93.4187" fwhm="0.0206735" res="19485" algo="Sum"/><pk mz="403.00746643" i="6018.81" sn="37.1639" a="141.595" fwhm="0.0200721" res="20078" algo="Sum"/><pk mz="403.39063897" i="5732.63" sn="35.4013" a="130.149" fwhm="0.0201148" res="20054.4" algo="Sum"/><pk mz="404.39411556" i="1664.27" sn="10.1889" a="39.8856" fwhm="0.0217973" res="18552.5" algo="Sum"/><pk mz="404.82137392" i="1399.21" sn="8.54234" a="36.7181" fwhm="0.0221223" res="18299.2" algo="Sum"/><pk mz="405.09810316" i="1060.29" sn="6.46873" a="32.3021" fwhm="0.0232865" res="17396.3" algo="Sum"/><pk mz="405.16008617" i="1219.89" sn="7.44197" a="34.4927" fwhm="0.0217331" res="18642.5" algo="Sum"/><pk mz="406.77201647" i="2511.35" sn="15.1961" a="61.9695" fwhm="0.0221315" res="18379.8" algo="Sum"/><pk mz="406.95413283" i="1106.08" sn="6.69385" a="30.1813" fwhm="0.02129" res="19114.8" algo="Sum"/><pk mz="407.34956871" i="1144.42" sn="6.89492" a="27.607" fwhm="0.0256517" res="15880" algo="Sum"/><pk mz="407.38513019" i="1255.43" sn="7.56276" a="29.7955" fwhm="0.0214641" res="18979.8" algo="Sum"/><pk mz="408.76975578" i="3806.14" sn="22.7651" a="86.6233" fwhm="0.0204889" res="19950.8" algo="Sum"/><pk mz="409.27141216" i="13377.3" sn="79.7387" a="334.44" fwhm="0.0211704" res="19332.2" algo="Sum"/><pk mz="409.34395493" i="4859.06" sn="28.9664" a="138.961" fwhm="0.0227536" res="17990.3" algo="Sum"/><pk mz="410.27476041" i="3343.45" sn="19.8396" a="97.111" fwhm="0.0221121" res="18554.3" algo="Sum"/><pk mz="410.34782877" i="1453.44" sn="8.62523" a="39.5634" fwhm="0.0231188" res="17749.5" algo="Sum"/><pk mz="410.76510089" i="2571.72" sn="15.2455" a="60.8238" fwhm="0.020506" res="20031.5" algo="Sum"/><pk mz="410.85591904" i="5159.74" sn="30.5612" a="122.576" fwhm="0.0206593" res="19887.2" algo="Sum"/><pk mz="411.25863530" i="2846.11" sn="16.799" a="109.898" fwhm="0.0372255" res="11047.8" algo="Sum"/><pk mz="412.85326354" i="3410.56" sn="19.937" a="79.3228" fwhm="0.0208893" res="19763.9" algo="Sum"/><pk mz="412.96841953" i="2515.4" sn="14.7025" a="74.5058" fwhm="0.0250367" res="16494.5" algo="Sum"/><pk mz="413.17945671" i="2145.3" sn="12.5226" a="55.9607" fwhm="0.0240344" res="17191.2" algo="Sum"/><pk mz="413.23225938" i="1790.21" sn="10.4475" a="52.3897" fwhm="0.0298469" res="13845.1" algo="Sum"/><pk mz="413.26583819" i="9565.07" sn="55.8209" a="248.793" fwhm="0.0222448" res="18578.1" algo="Sum"/><pk mz="413.77098257" i="2029.67" sn="11.8247" a="50.2067" fwhm="0.0208387" res="19855.9" algo="Sum"/><pk mz="414.22767608" i="2330.65" sn="13.5625" a="63.2103" fwhm="0.0239962" res="17262.2" algo="Sum"/><pk mz="414.27060780" i="3575.03" sn="20.8038" a="92.3045" fwhm="0.0223685" res="18520.2" algo="Sum"/><pk mz="414.71443652" i="1172.16" sn="6.80063" a="28.7962" fwhm="0.0206805" res="20053.4" algo="Sum"/><pk mz="415.19350590" i="20640.4" sn="119.685" a="559.907" fwhm="0.0222834" res="18632.4" algo="Sum"/><pk mz="415.27784999" i="1383.81" sn="8.02448" a="56.5056" fwhm="0.0302918" res="13709.3" algo="Sum"/><pk mz="416.19707519" i="4589.68" sn="26.4716" a="133.247" fwhm="0.0236612" res="17589.9" algo="Sum"/><pk mz="416.80084027" i="3525.88" sn="20.2489" a="97.5476" fwhm="0.0216317" res="19268.1" algo="Sum"/><pk mz="417.00201337" i="2675.86" sn="15.3572" a="68.2515" fwhm="0.021942" res="19004.7" algo="Sum"/><pk mz="417.19202013" i="2848.41" sn="16.3374" a="95.892" fwhm="0.0259011" res="16107.1" algo="Sum"/><pk mz="417.40676952" i="4790.2" sn="27.4155" a="117.479" fwhm="0.0210454" res="19833.6" algo="Sum"/><pk mz="418.40951905" i="1598.06" sn="9.10044" a="36.1244" fwhm="0.0207015" res="20211.6" algo="Sum"/><pk mz="418.79852077" i="3506.5" sn="19.9321" a="81.3071" fwhm="0.0209442" res="19995.9" algo="Sum"/><pk mz="418.98250355" i="2568.96" sn="14.6047" a="72.6325" fwhm="0.0320507" res="13072.5" algo="Sum"/><pk mz="419.38523386" i="1374.48" sn="7.80262" a="34.5666" fwhm="0.0263896" res="15892" algo="Sum"/><pk mz="419.42127925" i="1815.42" sn="10.3053" a="49.0447" fwhm="0.0245871" res="17058.6" algo="Sum"/><pk mz="420.79509169" i="1520.32" sn="8.59242" a="41.7478" fwhm="0.0221955" res="18958.6" algo="Sum"/><pk mz="420.88478320" i="5964.71" sn="33.6949" a="138.259" fwhm="0.0210015" res="20040.7" algo="Sum"/><pk mz="421.40144539" i="1616.42" sn="9.12728" a="40.9198" fwhm="0.0219405" res="19206.5" algo="Sum"/><pk mz="422.74714023" i="1189.53" sn="6.65958" a="33.1642" fwhm="0.025135" res="16819.1" algo="Sum"/><pk mz="422.88191303" i="2298.48" sn="12.8627" a="60.1165" fwhm="0.0221406" res="19099.9" algo="Sum"/><pk mz="423.16963855" i="2519.7" sn="14.0873" a="70.6475" fwhm="0.0226076" res="18718" algo="Sum"/><pk mz="424.34151748" i="1247.21" sn="6.92375" a="35.4074" fwhm="0.0237784" res="17845.7" algo="Sum"/><pk mz="424.74350063" i="1633.89" sn="9.04485" a="37.6377" fwhm="0.0214277" res="19822.1" algo="Sum"/><pk mz="425.31752656" i="1357.85" sn="7.50952" a="45.5802" fwhm="0.0294433" res="14445.3" algo="Sum"/><pk mz="425.77112679" i="1602.27" sn="8.84948" a="37.789" fwhm="0.020979" res="20295.1" algo="Sum"/><pk mz="426.35747310" i="2069.26" sn="11.3974" a="51.6058" fwhm="0.0220732" res="19315.6" algo="Sum"/><pk mz="426.82992618" i="3585.44" sn="19.7084" a="84.3777" fwhm="0.021774" res="19602.7" algo="Sum"/><pk mz="427.35612699" i="2237.38" sn="12.2653" a="60.3532" fwhm="0.0235454" res="18150.3" algo="Sum"/><pk mz="427.78611972" i="1293.86" sn="7.07238" a="31.4566" fwhm="0.0215048" res="19892.6" algo="Sum"/><pk mz="428.36847891" i="1143.62" sn="6.22939" a="37.5285" fwhm="0.0310462" res="13797.8" algo="Sum"/><pk mz="428.82678835" i="2759.76" sn="15.0181" a="65.6408" fwhm="0.0204793" res="20939.6" algo="Sum"/><pk mz="429.23908937" i="3653.66" sn="19.8011" a="114.789" fwhm="0.027755" res="15465.3" algo="Sum"/><pk mz="429.37235217" i="1439.16" sn="7.8016" a="36.8179" fwhm="0.0225916" res="19005.8" algo="Sum"/><pk mz="430.24232619" i="1070.59" sn="5.78032" a="33.4041" fwhm="0.0248879" res="17287.2" algo="Sum"/><pk mz="430.38065911" i="3143.4" sn="16.9704" a="89.0415" fwhm="0.0240049" res="17928.9" algo="Sum"/><pk mz="430.91326224" i="4915.05" sn="26.5012" a="116.091" fwhm="0.0210141" res="20505.9" algo="Sum"/><pk mz="431.17071649" i="3311.39" sn="17.8278" a="121.535" fwhm="0.0322889" res="13353.5" algo="Sum"/><pk mz="431.23952972" i="1052.87" sn="5.66861" a="38.1838" fwhm="0.0421473" res="10231.7" algo="Sum"/><pk mz="431.38541802" i="1755.74" sn="9.45452" a="43.0254" fwhm="0.0248237" res="17378" algo="Sum"/><pk mz="431.42201718" i="4185.75" sn="22.5331" a="108.662" fwhm="0.0225435" res="19137.4" algo="Sum"/><pk mz="432.42549808" i="1307.37" sn="7.01885" a="35.2398" fwhm="0.0234646" res="18428.9" algo="Sum"/><pk mz="432.77530646" i="1377.24" sn="7.38368" a="35.1651" fwhm="0.0221599" res="19529.7" algo="Sum"/><pk mz="432.97232456" i="1984.83" sn="10.617" a="53.6128" fwhm="0.0256062" res="16908.9" algo="Sum"/><pk mz="434.77214494" i="1358.53" sn="7.23367" a="36.6214" fwhm="0.023503" res="18498.6" algo="Sum"/><pk mz="434.96342438" i="1013.89" sn="5.39932" a="41.8389" fwhm="0.0373655" res="11640.8" algo="Sum"/><pk mz="435.41615609" i="1034.31" sn="5.49907" a="23.8918" fwhm="0.022901" res="19013" algo="Sum"/><pk mz="436.85858511" i="3524.74" sn="18.6548" a="85.6827" fwhm="0.0226112" res="19320.5" algo="Sum"/><pk mz="437.18650934" i="1332.61" sn="7.04173" a="36.7295" fwhm="0.0241466" res="18105.5" algo="Sum"/><pk mz="437.23557588" i="1103.09" sn="5.82898" a="39.4804" fwhm="0.0314851" res="13887" algo="Sum"/><pk mz="438.85629216" i="1693.62" sn="8.88605" a="44.2723" fwhm="0.0232253" res="18895.6" algo="Sum"/><pk mz="438.98351873" i="5808.92" sn="30.4765" a="148.714" fwhm="0.0219284" res="20018.9" algo="Sum"/><pk mz="440.72385386" i="1417.41" sn="7.36623" a="36.4889" fwhm="0.0223563" res="19713.6" algo="Sum"/><pk mz="440.98111503" i="1908.59" sn="9.90829" a="57.2448" fwhm="0.0242653" res="18173.4" algo="Sum"/><pk mz="441.29714222" i="2278.56" sn="11.8084" a="69.3532" fwhm="0.0257197" res="17158" algo="Sum"/><pk mz="442.72142171" i="1023.19" sn="5.27141" a="27.0295" fwhm="0.0243235" res="18201.4" algo="Sum"/><pk mz="442.80401617" i="1158.52" sn="5.96708" a="31.137" fwhm="0.02277" res="19446.8" algo="Sum"/><pk mz="445.43751398" i="4109.44" sn="21.0051" a="105.287" fwhm="0.022566" res="19739.3" algo="Sum"/><pk mz="446.44110896" i="1302.74" sn="6.63167" a="33.8252" fwhm="0.022622" res="19734.8" algo="Sum"/><pk mz="446.88703790" i="2576.58" sn="13.1055" a="74.7244" fwhm="0.0239485" res="18660.3" algo="Sum"/><pk mz="447.41538783" i="1034.84" sn="5.26142" a="26.3468" fwhm="0.0347767" res="12865.4" algo="Sum"/><pk mz="447.45283329" i="1902.68" sn="9.66956" a="49.0873" fwhm="0.0243259" res="18394.1" algo="Sum"/><pk mz="448.75554376" i="1315.52" sn="6.66155" a="38.4693" fwhm="0.0238295" res="18831.9" algo="Sum"/><pk mz="449.43247139" i="1082.24" sn="5.47468" a="34.3998" fwhm="0.0260112" res="17278.4" algo="Sum"/><pk mz="450.75263008" i="1796.12" sn="9.07101" a="48.5484" fwhm="0.0236252" res="19079.3" algo="Sum"/><pk mz="452.36207694" i="1087.38" sn="5.46774" a="32.4761" fwhm="0.0268433" res="16852" algo="Sum"/><pk mz="452.75046427" i="1139.18" sn="5.72367" a="30.779" fwhm="0.0242363" res="18680.7" algo="Sum"/><pk mz="452.83267764" i="1079.73" sn="5.42465" a="30.3691" fwhm="0.0249966" res="18115.7" algo="Sum"/><pk mz="453.16903417" i="1150.19" sn="5.77318" a="40.7966" fwhm="0.0326154" res="13894.3" algo="Sum"/><pk mz="453.36910379" i="1347.88" sn="6.75986" a="47.5949" fwhm="0.0350203" res="12945.9" algo="Sum"/><pk mz="454.95424792" i="4614.5" sn="23.101" a="131.896" fwhm="0.0254143" res="17901.5" algo="Sum"/><pk mz="456.69834401" i="1256.54" sn="6.25936" a="32.2079" fwhm="0.022452" res="20341.1" algo="Sum"/><pk mz="456.95189341" i="1853.82" sn="9.23507" a="57.697" fwhm="0.0263596" res="17335.3" algo="Sum"/><pk mz="458.78434885" i="1705.31" sn="8.45554" a="52.0555" fwhm="0.0246561" res="18607.3" algo="Sum"/><pk mz="459.45290145" i="3349.05" sn="16.5615" a="89.6023" fwhm="0.0235995" res="19468.7" algo="Sum"/><pk mz="460.45615035" i="1170.85" sn="5.76644" a="30.4254" fwhm="0.0238937" res="19271" algo="Sum"/><pk mz="460.78218966" i="1870.09" sn="9.18736" a="53.0324" fwhm="0.0239129" res="19269.2" algo="Sum"/><pk mz="460.96585303" i="3769.84" sn="18.5136" a="102.073" fwhm="0.0229506" res="20085.2" algo="Sum"/><pk mz="462.78034200" i="1164.17" sn="5.68988" a="31.2042" fwhm="0.023603" res="19606.9" algo="Sum"/><pk mz="462.96352695" i="1343.64" sn="6.56767" a="37.0396" fwhm="0.0271567" res="17047.9" algo="Sum"/><pk mz="463.20091792" i="1412.94" sn="6.90088" a="44.1326" fwhm="0.0280397" res="16519.5" algo="Sum"/><pk mz="463.35254238" i="1162.23" sn="5.67664" a="62.1543" fwhm="0.0349725" res="13249.1" algo="Sum"/><pk mz="464.73080391" i="1047.1" sn="5.08511" a="29.5969" fwhm="0.024246" res="19167.3" algo="Sum"/><pk mz="464.91082120" i="1055.56" sn="5.12185" a="30.7802" fwhm="0.0248809" res="18685.4" algo="Sum"/><pk mz="464.97712175" i="2448.22" sn="11.8789" a="67.3622" fwhm="0.0239164" res="19441.8" algo="Sum"/><pk mz="466.72750247" i="1865.48" sn="9.0276" a="46.9213" fwhm="0.0232301" res="20091.5" algo="Sum"/><pk mz="468.72463743" i="1177.73" sn="5.67264" a="31.8534" fwhm="0.023384" res="20044.6" algo="Sum"/><pk mz="468.81382588" i="1988.43" sn="9.57744" a="62.1786" fwhm="0.0252487" res="18567.9" algo="Sum"/><pk mz="469.32942518" i="1290.55" sn="6.21353" a="71.3716" fwhm="0.0567592" res="8268.78" algo="Sum"/><pk mz="469.36200865" i="1135.87" sn="5.46795" a="29.6106" fwhm="0.0384513" res="12206.7" algo="Sum"/><pk mz="470.81071142" i="1941.87" sn="9.31543" a="53.7092" fwhm="0.0242468" res="19417.5" algo="Sum"/><pk mz="470.92654899" i="1545.97" sn="7.41105" a="52.9551" fwhm="0.0279304" res="16860.7" algo="Sum"/><pk mz="470.99435739" i="2485.67" sn="11.9166" a="68.8658" fwhm="0.0239944" res="19629.3" algo="Sum"/><pk mz="473.46826738" i="3043.85" sn="14.4849" a="85.8366" fwhm="0.0253672" res="18664.6" algo="Sum"/><pk mz="474.47226548" i="1121.53" sn="5.31886" a="30.4967" fwhm="0.0232022" res="20449.5" algo="Sum"/><pk mz="474.75986546" i="1368.36" sn="6.48396" a="41.8414" fwhm="0.0253207" res="18749.9" algo="Sum"/><pk mz="475.32432839" i="3811.11" sn="17.9791" a="149.422" fwhm="0.0273702" res="17366.5" algo="Sum"/><pk mz="475.48348422" i="1652.64" sn="7.77413" a="50.1479" fwhm="0.0271814" res="17493" algo="Sum"/><pk mz="476.32721274" i="1209.08" sn="5.67731" a="40.1879" fwhm="0.0277754" res="17149.2" algo="Sum"/><pk mz="476.75583564" i="1737.29" sn="8.15216" a="49.7236" fwhm="0.0248181" res="19210" algo="Sum"/><pk mz="476.93858764" i="2297.49" sn="10.7585" a="79.0645" fwhm="0.0283205" res="16840.7" algo="Sum"/><pk mz="477.33111328" i="1277.92" sn="5.96271" a="53.5703" fwhm="0.0421141" res="11334.2" algo="Sum"/><pk mz="478.32806746" i="1776.08" sn="8.26141" a="55.3836" fwhm="0.02742" res="17444.5" algo="Sum"/><pk mz="478.75270318" i="1042.88" sn="4.83615" a="30.2524" fwhm="0.0250484" res="19113.1" algo="Sum"/><pk mz="478.84272240" i="2368.95" sn="10.9829" a="72.3522" fwhm="0.0253887" res="18860.5" algo="Sum"/><pk mz="478.93461068" i="1060.24" sn="4.91581" a="45.839" fwhm="0.0339077" res="14124.7" algo="Sum"/><pk mz="479.33738631" i="1124.91" sn="5.21171" a="62.0426" fwhm="0.0527502" res="9086.93" algo="Sum"/><pk mz="480.83976002" i="1667.47" sn="7.69213" a="53.064" fwhm="0.0263723" res="18232.8" algo="Sum"/><pk mz="481.20328105" i="1587.57" sn="7.31115" a="53.5181" fwhm="0.0283937" res="16947.5" algo="Sum"/><pk mz="481.26165328" i="1476.47" sn="6.79933" a="55.2339" fwhm="0.0289711" res="16611.8" algo="Sum"/><pk mz="483.34055938" i="1266.38" sn="5.80298" a="31.0941" fwhm="0.0370263" res="13054" algo="Sum"/><pk mz="483.37894570" i="2042.87" sn="9.36112" a="67.6359" fwhm="0.0293816" res="16451.8" algo="Sum"/><pk mz="484.78735067" i="1643.68" sn="7.48989" a="48.7664" fwhm="0.0268758" res="18038.1" algo="Sum"/><pk mz="485.35254782" i="1170.72" sn="5.33246" a="77.2458" fwhm="0.0652557" res="7437.71" algo="Sum"/><pk mz="486.78419539" i="1619.63" sn="7.32671" a="47.2389" fwhm="0.0250958" res="19397.1" algo="Sum"/><pk mz="486.96523936" i="1149.08" sn="5.19946" a="45.755" fwhm="0.0351859" res="13839.8" algo="Sum"/><pk mz="487.48324670" i="2573.07" sn="11.6251" a="72.1856" fwhm="0.0250105" res="19491.2" algo="Sum"/><pk mz="488.87165328" i="2823.94" sn="12.6876" a="87.5197" fwhm="0.0247126" res="19782.3" algo="Sum"/><pk mz="490.28957752" i="1513.44" sn="6.74537" a="54.0507" fwhm="0.0275925" res="17768.9" algo="Sum"/><pk mz="490.86868469" i="1249.09" sn="5.55773" a="43.0192" fwhm="0.0301227" res="16295.6" algo="Sum"/><pk mz="491.29797174" i="1422.75" sn="6.32194" a="61.5811" fwhm="0.0396644" res="12386.4" algo="Sum"/><pk mz="493.32284788" i="1414.96" sn="6.20625" a="57.8807" fwhm="0.0477969" res="10321.2" algo="Sum"/><pk mz="494.32257811" i="1621.8" sn="7.06847" a="68.0656" fwhm="0.0308019" res="16048.5" algo="Sum"/><pk mz="494.81585707" i="1708.32" sn="7.4351" a="49.3246" fwhm="0.028414" res="17414.5" algo="Sum"/><pk mz="495.33186697" i="1142.19" sn="4.96756" a="40.7451" fwhm="0.0388535" res="12748.7" algo="Sum"/><pk mz="496.33804222" i="40498.5" sn="175.367" a="1096.18" fwhm="0.0240436" res="20643.2" algo="Sum"/><pk mz="496.81274045" i="1370.64" sn="5.93052" a="47.1079" fwhm="0.0320704" res="15491.3" algo="Sum"/><pk mz="496.94066163" i="2785.04" sn="12.0499" a="79.7095" fwhm="0.0260231" res="19096.2" algo="Sum"/><pk mz="497.23539005" i="1073.78" sn="4.63934" a="39.3783" fwhm="0.031562" res="15754.2" algo="Sum"/><pk mz="497.34150852" i="11667.4" sn="50.4043" a="362.289" fwhm="0.0268378" res="18531.4" algo="Sum"/><pk mz="498.34437525" i="2205.71" sn="9.49099" a="78.8852" fwhm="0.0300842" res="16565" algo="Sum"/><pk mz="498.89859929" i="2106.33" sn="9.0536" a="58.2421" fwhm="0.0269054" res="18542.7" algo="Sum"/><pk mz="498.93688765" i="2085.35" sn="8.96292" a="63.0744" fwhm="0.0269902" res="18485.8" algo="Sum"/><pk mz="499.35167619" i="1134.85" sn="4.86424" a="54.8063" fwhm="0.043566" res="11462" algo="Sum"/><pk mz="501.38895229" i="4348.06" sn="18.5869" a="147.917" fwhm="0.0266734" res="18797.3" algo="Sum"/><pk mz="501.49839488" i="2229.71" sn="9.53052" a="66.3601" fwhm="0.0274586" res="18263.8" algo="Sum"/><pk mz="502.32520589" i="1493.46" sn="6.36566" a="48.845" fwhm="0.0321954" res="15602.4" algo="Sum"/><pk mz="502.39191583" i="1551.47" sn="6.61179" a="52.9423" fwhm="0.0279829" res="17953.5" algo="Sum"/><pk mz="503.32976571" i="1091.86" sn="4.63572" a="45.4546" fwhm="0.0427209" res="11781.8" algo="Sum"/><pk mz="503.51324386" i="1486.97" sn="6.30718" a="44.9818" fwhm="0.0272688" res="18464.8" algo="Sum"/><pk mz="504.30470752" i="1968.73" sn="8.31993" a="62.0634" fwhm="0.0335459" res="15033.3" algo="Sum"/><pk mz="504.33947793" i="1432.41" sn="6.0478" a="44.7055" fwhm="0.0342361" res="14731.2" algo="Sum"/><pk mz="504.84560387" i="1829.74" sn="7.68594" a="71.6508" fwhm="0.0293151" res="17221.3" algo="Sum"/><pk mz="508.70963371" i="1415.33" sn="5.83311" a="41.38" fwhm="0.0269449" res="18879.7" algo="Sum"/><pk mz="509.31991734" i="1086.82" sn="4.47459" a="26.0091" fwhm="0.0356037" res="14305.2" algo="Sum"/><pk mz="509.36109281" i="5760.6" sn="23.722" a="197.986" fwhm="0.0278477" res="18290.9" algo="Sum"/><pk mz="510.36075418" i="2570.31" sn="10.5455" a="102.628" fwhm="0.0319876" res="15955" algo="Sum"/><pk mz="510.70707341" i="1064.49" sn="4.36375" a="33.6531" fwhm="0.026866" res="19009.4" algo="Sum"/><pk mz="511.25056376" i="1134.04" sn="4.64673" a="48.8333" fwhm="0.0309754" res="16505" algo="Sum"/><pk mz="511.35920069" i="1111.33" sn="4.55362" a="62.909" fwhm="0.0715423" res="7147.65" algo="Sum"/><pk mz="512.91099687" i="3066.32" sn="12.5205" a="105.057" fwhm="0.0295348" res="17366.3" algo="Sum"/><pk mz="514.87224537" i="1363.08" sn="5.53059" a="34.6307" fwhm="0.0295711" res="17411.4" algo="Sum"/><pk mz="514.90752910" i="2166.07" sn="8.78868" a="72.0228" fwhm="0.0315446" res="16323.2" algo="Sum"/><pk mz="515.36997536" i="1938.67" sn="7.85435" a="46.4089" fwhm="0.0273695" res="18830.1" algo="Sum"/><pk mz="515.41017509" i="27307.8" sn="110.531" a="776.398" fwhm="0.0252969" res="20374.5" algo="Sum"/><pk mz="515.51335553" i="2052.96" sn="8.3051" a="64.8149" fwhm="0.028181" res="18292.9" algo="Sum"/><pk mz="516.30292797" i="3452.9" sn="13.8998" a="115.794" fwhm="0.0271058" res="19047.7" algo="Sum"/><pk mz="516.41345994" i="9505.37" sn="38.2542" a="276.708" fwhm="0.0260797" res="19801.3" algo="Sum"/><pk mz="516.74152642" i="1210.38" sn="4.86861" a="42.9548" fwhm="0.0284472" res="18164.9" algo="Sum"/><pk mz="517.30784248" i="1452.23" sn="5.81084" a="54.6754" fwhm="0.0380629" res="13590.9" algo="Sum"/><pk mz="517.36357456" i="2117.5" sn="8.47375" a="68.7461" fwhm="0.0350753" res="14750.1" algo="Sum"/><pk mz="517.41284945" i="3081.36" sn="12.3307" a="113.185" fwhm="0.0329947" res="15681.7" algo="Sum"/><pk mz="518.31926375" i="110120" sn="438.615" a="2906.45" fwhm="0.0228711" res="22662.6" algo="Sum"/><pk mz="518.73785865" i="1878.03" sn="7.46121" a="59.5047" fwhm="0.027126" res="19123.3" algo="Sum"/><pk mz="518.92211636" i="2967.59" sn="11.7861" a="97.3533" fwhm="0.0258742" res="20055.6" algo="Sum"/><pk mz="519.32216743" i="29412.3" sn="116.618" a="867.362" fwhm="0.02571" res="20199.2" algo="Sum"/><pk mz="520.33348422" i="14404.1" sn="56.8288" a="480.954" fwhm="0.0300182" res="17333.9" algo="Sum"/><pk mz="520.73651201" i="1133.96" sn="4.46704" a="36.637" fwhm="0.0293617" res="17735.2" algo="Sum"/><pk mz="520.91951707" i="2023.2" sn="7.96743" a="84.5572" fwhm="0.031519" res="16527.2" algo="Sum"/><pk mz="521.33919693" i="4221.75" sn="16.5919" a="142.395" fwhm="0.0298063" res="17490.9" algo="Sum"/><pk mz="522.35187771" i="8944.21" sn="34.9942" a="272.99" fwhm="0.026323" res="19843.9" algo="Sum"/><pk mz="522.93307906" i="1261.45" sn="4.93456" a="54.8577" fwhm="0.0359606" res="14541.8" algo="Sum"/><pk mz="523.36096075" i="3310.12" sn="12.9229" a="156.056" fwhm="0.044196" res="11841.8" algo="Sum"/><pk mz="524.27120897" i="1245.09" sn="4.85595" a="46.4518" fwhm="0.0301818" res="17370.4" algo="Sum"/><pk mz="524.36807317" i="10769.8" sn="42.0027" a="347.979" fwhm="0.0279975" res="18729.1" algo="Sum"/><pk mz="524.68380075" i="1373.14" sn="5.35442" a="43.5587" fwhm="0.0275154" res="19068.7" algo="Sum"/><pk mz="525.28400431" i="1994" sn="7.7747" a="68.0012" fwhm="0.0360493" res="14571.3" algo="Sum"/><pk mz="525.33718373" i="3011.36" sn="11.7415" a="88.0537" fwhm="0.034507" res="15224.1" algo="Sum"/><pk mz="525.36921134" i="4126.14" sn="16.0905" a="156.065" fwhm="0.0418697" res="12547.7" algo="Sum"/><pk mz="526.28833397" i="1078.99" sn="4.19632" a="34.8138" fwhm="0.0360764" res="14588.2" algo="Sum"/><pk mz="526.33786273" i="1168.88" sn="4.54592" a="40.1125" fwhm="0.0444541" res="11840" algo="Sum"/><pk mz="526.37202759" i="1013.7" sn="3.94242" a="41.1026" fwhm="0.0389219" res="13523.8" algo="Sum"/><pk mz="526.68109558" i="1207" sn="4.69038" a="35.4022" fwhm="0.0263929" res="19955.4" algo="Sum"/><pk mz="526.76918562" i="1634.2" sn="6.35011" a="59.2968" fwhm="0.0284482" res="18516.8" algo="Sum"/><pk mz="528.76709850" i="2036.29" sn="7.85123" a="68.5213" fwhm="0.0281035" res="18815" algo="Sum"/><pk mz="528.88453186" i="1426.85" sn="5.49202" a="55.2347" fwhm="0.0349065" res="15151.5" algo="Sum"/><pk mz="528.95025104" i="1563.08" sn="6.01807" a="55.9332" fwhm="0.0302092" res="17509.6" algo="Sum"/><pk mz="529.52768744" i="1791.86" sn="6.89585" a="56.508" fwhm="0.026572" res="19928.1" algo="Sum"/><pk mz="530.76511283" i="1086.36" sn="4.15051" a="44.3242" fwhm="0.0341909" res="15523.6" algo="Sum"/><pk mz="530.87968724" i="1163.52" sn="4.44649" a="48.5705" fwhm="0.0353068" res="15036.2" algo="Sum"/><pk mz="531.34490844" i="2451.94" sn="9.36261" a="91.9878" fwhm="0.0354973" res="14968.6" algo="Sum"/><pk mz="531.40399987" i="5900.88" sn="22.5326" a="202.47" fwhm="0.0290827" res="18272.2" algo="Sum"/><pk mz="531.54310473" i="1351.66" sn="5.15489" a="49.0561" fwhm="0.0325333" res="16338.4" algo="Sum"/><pk mz="532.33652191" i="2953.29" sn="11.228" a="121.528" fwhm="0.0346872" res="15346.8" algo="Sum"/><pk mz="532.43464212" i="3067.31" sn="11.6407" a="109.446" fwhm="0.0361647" res="14722.5" algo="Sum"/><pk mz="532.71574483" i="1153.23" sn="4.36534" a="40.7357" fwhm="0.0293696" res="18138.3" algo="Sum"/><pk mz="532.96212023" i="1629.61" sn="6.16565" a="55.9366" fwhm="0.0276172" res="19298.2" algo="Sum"/><pk mz="533.34239338" i="1440.18" sn="5.44181" a="75.2956" fwhm="0.0441557" res="12078.7" algo="Sum"/><pk mz="533.43802993" i="1402.16" sn="5.28905" a="51.2683" fwhm="0.0369683" res="14429.6" algo="Sum"/><pk mz="534.29228348" i="20350.3" sn="76.4445" a="662.519" fwhm="0.0268252" res="19917.5" algo="Sum"/><pk mz="534.71213219" i="1822.3" sn="6.83928" a="63.3688" fwhm="0.0264539" res="20213" algo="Sum"/><pk mz="534.89520719" i="2390.95" sn="8.97357" a="94.6488" fwhm="0.0301085" res="17765.6" algo="Sum"/><pk mz="535.29535875" i="5806.54" sn="21.7934" a="200.211" fwhm="0.0291252" res="18379.1" algo="Sum"/><pk mz="535.37539283" i="5743.09" sn="21.5553" a="186.385" fwhm="0.0278991" res="19189.7" algo="Sum"/><pk mz="536.29312048" i="2573.64" sn="9.65235" a="100.654" fwhm="0.0324747" res="16514.2" algo="Sum"/><pk mz="536.37843238" i="2073.89" sn="7.77758" a="85.5591" fwhm="0.0326862" res="16410" algo="Sum"/><pk mz="536.71002151" i="1362.31" sn="5.10338" a="48.415" fwhm="0.0263135" res="20396.8" algo="Sum"/><pk mz="536.79854779" i="1992.95" sn="7.46542" a="79.7512" fwhm="0.0309305" res="17355" algo="Sum"/><pk mz="536.89173758" i="1747.59" sn="6.54464" a="85.3173" fwhm="0.0412141" res="13026.9" algo="Sum"/><pk mz="537.30184850" i="1415.66" sn="5.29937" a="54.6765" fwhm="0.0575388" res="9338.07" algo="Sum"/><pk mz="537.39226584" i="1.00773e+006" sn="3772.01" a="17306.7" fwhm="0.0151662" res="35433.7" algo="Sum"/><pk mz="538.39507930" i="296846" sn="1110.42" a="7030.32" fwhm="0.019816" res="27169.7" algo="Sum"/><pk mz="538.79613129" i="2080.38" sn="7.77779" a="69.0547" fwhm="0.0321388" res="16764.7" algo="Sum"/><pk mz="538.97888850" i="1766.79" sn="6.60299" a="77.2029" fwhm="0.0311144" res="17322.5" algo="Sum"/><pk mz="539.39355025" i="81770.8" sn="305.635" a="2590.6" fwhm="0.0271089" res="19897.3" algo="Sum"/><pk mz="540.39373472" i="18298.5" sn="68.2157" a="641.754" fwhm="0.0299722" res="18029.8" algo="Sum"/><pk mz="540.79174732" i="1016.99" sn="3.78481" a="43.3254" fwhm="0.0521654" res="10366.9" algo="Sum"/><pk mz="541.25860050" i="1395.75" sn="5.18702" a="58.4991" fwhm="0.036337" res="14895.5" algo="Sum"/><pk mz="541.33351019" i="1314.86" sn="4.88677" a="65.0685" fwhm="0.0591296" res="9155.04" algo="Sum"/><pk mz="541.39417541" i="3885.24" sn="14.4388" a="143.813" fwhm="0.03314" res="16336.6" algo="Sum"/><pk mz="542.31771676" i="28708" sn="106.273" a="864.593" fwhm="0.0265246" res="20445.8" algo="Sum"/><pk mz="542.38776228" i="1175.45" sn="4.35138" a="49.6482" fwhm="0.0455039" res="11919.6" algo="Sum"/><pk mz="542.74327369" i="1478.77" sn="5.47089" a="50.6972" fwhm="0.0308634" res="17585.3" algo="Sum"/><pk mz="543.32090805" i="8635.39" sn="31.9129" a="296.495" fwhm="0.0286538" res="18961.5" algo="Sum"/><pk mz="543.54360023" i="1408.97" sn="5.1965" a="44.7268" fwhm="0.0262531" res="20704" algo="Sum"/><pk mz="544.33355384" i="27765.7" sn="102.221" a="878.908" fwhm="0.0267895" res="20318.9" algo="Sum"/><pk mz="544.74094144" i="1838.67" sn="6.76212" a="62.7044" fwhm="0.0274539" res="19842.1" algo="Sum"/><pk mz="544.91999214" i="1097.64" sn="4.03493" a="47.8092" fwhm="0.0365807" res="14896.4" algo="Sum"/><pk mz="545.33702637" i="8729.57" sn="32.0183" a="300.874" fwhm="0.0279666" res="19499.6" algo="Sum"/><pk mz="545.41294829" i="1017.63" sn="3.72616" a="42.1828" fwhm="0.0449823" res="12125" algo="Sum"/><pk mz="546.23011336" i="2224.53" sn="8.14192" a="81.0288" fwhm="0.0304122" res="17960.9" algo="Sum"/><pk mz="546.34841360" i="28052.4" sn="102.621" a="848.36" fwhm="0.027083" res="20173.1" algo="Sum"/><pk mz="546.73599988" i="1106.76" sn="4.04798" a="37.5046" fwhm="0.0310872" res="17587.2" algo="Sum"/><pk mz="546.82623667" i="2489.59" sn="9.1043" a="99.7943" fwhm="0.0310295" res="17622.8" algo="Sum"/><pk mz="547.23053604" i="1016.34" sn="3.71151" a="41.7738" fwhm="0.0337736" res="16202.9" algo="Sum"/><pk mz="547.35254327" i="8428.99" sn="30.7746" a="320.613" fwhm="0.0321439" res="17028.2" algo="Sum"/><pk mz="548.27039366" i="1131.5" sn="4.12566" a="35.3395" fwhm="0.0352977" res="15532.7" algo="Sum"/><pk mz="548.35534425" i="1999.82" sn="7.29431" a="69.6082" fwhm="0.0401322" res="13663.7" algo="Sum"/><pk mz="548.82333152" i="1771.02" sn="6.44698" a="78.9297" fwhm="0.0348774" res="15735.8" algo="Sum"/><pk mz="550.86961811" i="1138.56" sn="4.1327" a="54.4565" fwhm="0.0452834" res="12164.9" algo="Sum"/><pk mz="551.34926316" i="3939.63" sn="14.2839" a="133.308" fwhm="0.0308079" res="17896.4" algo="Sum"/><pk mz="551.40603852" i="2236.85" sn="8.1081" a="73.8208" fwhm="0.0366157" res="15059.3" algo="Sum"/><pk mz="552.35342041" i="1437.15" sn="5.19482" a="55.5775" fwhm="0.0369461" res="14950.3" algo="Sum"/><pk mz="552.41021176" i="1025.69" sn="3.70753" a="39.7937" fwhm="0.0498982" res="11070.7" algo="Sum"/><pk mz="552.77195431" i="1728.53" sn="6.23556" a="76.5806" fwhm="0.0317871" res="17389.8" algo="Sum"/><pk mz="552.86807206" i="1096.38" sn="3.95355" a="58.2313" fwhm="0.0484766" res="11404.8" algo="Sum"/><pk mz="553.36693153" i="426869" sn="1538.98" a="11495.1" fwhm="0.022456" res="24642.3" algo="Sum"/><pk mz="553.45122537" i="12682.5" sn="45.724" a="532.27" fwhm="0.0425198" res="13016.3" algo="Sum"/><pk mz="554.36955309" i="135799" sn="488.289" a="4538.2" fwhm="0.0287425" res="19287.5" algo="Sum"/><pk mz="554.45607398" i="6129.53" sn="22.0394" a="245.604" fwhm="0.040827" res="13580.6" algo="Sum"/><pk mz="554.76867022" i="1812.22" sn="6.50293" a="80.6301" fwhm="0.0330684" res="16776.4" algo="Sum"/><pk mz="554.89498303" i="1652.74" sn="5.93233" a="63.0169" fwhm="0.0411516" res="13484.2" algo="Sum"/><pk mz="554.94738381" i="1196.62" sn="4.29513" a="46.419" fwhm="0.0422293" res="13141.3" algo="Sum"/><pk mz="555.06759944" i="1243.51" sn="4.4623" a="52.3388" fwhm="0.0326108" res="17021" algo="Sum"/><pk mz="555.36555757" i="68231.8" sn="244.808" a="2456.67" fwhm="0.0303521" res="18297.4" algo="Sum"/><pk mz="555.45722843" i="1930.92" sn="6.92735" a="60.0228" fwhm="0.0365263" res="15207.1" algo="Sum"/><pk mz="556.36672670" i="19175.6" sn="68.7335" a="678.224" fwhm="0.0311062" res="17886" algo="Sum"/><pk mz="556.80116614" i="1258.35" sn="4.50524" a="42.7039" fwhm="0.0391263" res="14230.9" algo="Sum"/><pk mz="556.85581647" i="2511.84" sn="8.99364" a="80.622" fwhm="0.0384841" res="14469.8" algo="Sum"/><pk mz="556.89043498" i="1771.56" sn="6.34347" a="51.9584" fwhm="0.0357461" res="15579" algo="Sum"/><pk mz="557.30512898" i="1060.39" sn="3.79451" a="47.3182" fwhm="0.038655" res="14417.4" algo="Sum"/><pk mz="557.36562888" i="4917.09" sn="17.5846" a="203.458" fwhm="0.0353897" res="15749.4" algo="Sum"/><pk mz="557.55857006" i="1246.03" sn="4.45409" a="46.9923" fwhm="0.0327296" res="17035.3" algo="Sum"/><pk mz="558.29105438" i="5329.19" sn="18.9953" a="179.271" fwhm="0.0297786" res="18748.1" algo="Sum"/><pk mz="558.36430787" i="1244.34" sn="4.43451" a="61.0658" fwhm="0.046446" res="12021.8" algo="Sum"/><pk mz="558.85129537" i="1206" sn="4.29625" a="44.6735" fwhm="0.0430492" res="12981.7" algo="Sum"/><pk mz="559.29532392" i="1998.84" sn="7.11849" a="76.8097" fwhm="0.0334768" res="16706.9" algo="Sum"/><pk mz="559.57365592" i="1244.28" sn="4.42957" a="44.7762" fwhm="0.0298708" res="18733.1" algo="Sum"/><pk mz="560.30542221" i="4339.66" sn="15.4397" a="154.253" fwhm="0.0300862" res="18623.3" algo="Sum"/><pk mz="561.30934914" i="1446.45" sn="5.144" a="68.7072" fwhm="0.0418755" res="13404.2" algo="Sum"/><pk mz="562.32135099" i="5168.58" sn="18.3425" a="198.283" fwhm="0.0310756" res="18095.3" algo="Sum"/><pk mz="562.79983679" i="1778.21" sn="6.30508" a="81.7385" fwhm="0.0365139" res="15413.3" algo="Sum"/><pk mz="563.32538606" i="1772.39" sn="6.2808" a="83.8173" fwhm="0.0366976" res="15350.4" algo="Sum"/><pk mz="564.30798499" i="1090.38" sn="3.85218" a="69.1559" fwhm="0.059371" res="9504.78" algo="Sum"/><pk mz="564.79582498" i="1519.89" sn="5.3645" a="69.1288" fwhm="0.0340656" res="16579.6" algo="Sum"/><pk mz="565.42075846" i="14348.6" sn="50.63" a="468.483" fwhm="0.0280408" res="20164.2" algo="Sum"/><pk mz="566.31642071" i="17406.5" sn="61.3188" a="558.438" fwhm="0.0275616" res="20547.3" algo="Sum"/><pk mz="566.42389168" i="5518.57" sn="19.4387" a="184.46" fwhm="0.0293153" res="19321.8" algo="Sum"/><pk mz="566.66440689" i="1237.87" sn="4.3603" a="43.1191" fwhm="0.0277493" res="20420.8" algo="Sum"/><pk mz="566.88351621" i="1892.04" sn="6.66373" a="82.5115" fwhm="0.0330884" res="17132.4" algo="Sum"/><pk mz="567.34146752" i="8101.47" sn="28.489" a="285.248" fwhm="0.0386448" res="14680.9" algo="Sum"/><pk mz="567.41420003" i="2242.9" sn="7.88764" a="130.132" fwhm="0.0673101" res="8429.85" algo="Sum"/><pk mz="568.33541094" i="6097.33" sn="21.3889" a="279.371" fwhm="0.0401848" res="14143" algo="Sum"/><pk mz="568.42043308" i="1064.8" sn="3.7352" a="51.709" fwhm="0.0580866" res="9785.74" algo="Sum"/><pk mz="568.66166819" i="1095.27" sn="3.84009" a="39.2992" fwhm="0.0309949" res="18346.9" algo="Sum"/><pk mz="569.36012600" i="81691.6" sn="285.909" a="2519.72" fwhm="0.0270429" res="21053.9" algo="Sum"/><pk mz="569.42670224" i="12884.3" sn="45.043" a="444.22" fwhm="0.0323458" res="17604.4" algo="Sum"/><pk mz="570.36301832" i="28883.7" sn="100.858" a="928.941" fwhm="0.0288553" res="19766.3" algo="Sum"/><pk mz="570.43052837" i="5166.24" sn="18.0398" a="195.197" fwhm="0.0333077" res="17126.1" algo="Sum"/><pk mz="570.86539737" i="2330.86" sn="8.14047" a="94.6276" fwhm="0.0348771" res="16367.9" algo="Sum"/><pk mz="571.36027621" i="13368.8" sn="46.6364" a="485.503" fwhm="0.032684" res="17481.4" algo="Sum"/><pk mz="571.42874327" i="2364.99" sn="8.25016" a="88.7076" fwhm="0.0427793" res="13357.6" algo="Sum"/><pk mz="572.36211824" i="4276.86" sn="14.919" a="153.514" fwhm="0.0308685" res="18541.9" algo="Sum"/><pk mz="572.83033357" i="1816.94" sn="6.33372" a="52.4271" fwhm="0.0336982" res="16998.8" algo="Sum"/><pk mz="572.86203069" i="2425.33" sn="8.45409" a="91.2275" fwhm="0.0436846" res="13113.6" algo="Sum"/><pk mz="573.36156910" i="1603.33" sn="5.59153" a="75.467" fwhm="0.0444236" res="12906.7" algo="Sum"/><pk mz="574.82449987" i="1034.34" sn="3.60269" a="34.7465" fwhm="0.0480746" res="11956.9" algo="Sum"/><pk mz="574.85836668" i="1066.73" sn="3.71551" a="46.9146" fwhm="0.0463534" res="12401.6" algo="Sum"/><pk mz="576.27536091" i="2642.95" sn="9.1869" a="90.4708" fwhm="0.0301857" res="19091" algo="Sum"/><pk mz="576.69380512" i="1577.95" sn="5.48223" a="57.0667" fwhm="0.0319812" res="18032.3" algo="Sum"/><pk mz="576.87727622" i="2288.62" sn="7.93937" a="99.0323" fwhm="0.0332669" res="17340.9" algo="Sum"/><pk mz="578.27506279" i="1130.67" sn="3.91934" a="54.4803" fwhm="0.0323861" res="17855.7" algo="Sum"/><pk mz="578.69183759" i="1289.03" sn="4.46744" a="48.9281" fwhm="0.0339737" res="17033.5" algo="Sum"/><pk mz="578.77997510" i="1247.84" sn="4.32598" a="62.0329" fwhm="0.0411155" res="14076.9" algo="Sum"/><pk mz="578.87427115" i="2260.09" sn="7.83802" a="88.93" fwhm="0.033132" res="17471.8" algo="Sum"/><pk mz="579.28589853" i="2510.07" sn="8.69702" a="100.226" fwhm="0.0321701" res="18007" algo="Sum"/><pk mz="580.29079994" i="1080.03" sn="3.73658" a="43.6355" fwhm="0.0351278" res="16519.4" algo="Sum"/><pk mz="580.88113553" i="1279.1" sn="4.41838" a="70.2742" fwhm="0.0533564" res="10886.8" algo="Sum"/><pk mz="581.39609004" i="7323.92" sn="25.2594" a="326.383" fwhm="0.0352736" res="16482.5" algo="Sum"/><pk mz="582.29088165" i="3463.81" sn="11.9211" a="135.879" fwhm="0.0325014" res="17915.9" algo="Sum"/><pk mz="582.39874091" i="2781.18" sn="9.55905" a="129.35" fwhm="0.0351881" res="16551" algo="Sum"/><pk mz="582.63957694" i="1185.28" sn="4.07249" a="40.3691" fwhm="0.0305862" res="19049.1" algo="Sum"/><pk mz="582.85699127" i="1357.18" sn="4.66162" a="48.7703" fwhm="0.053317" res="10931.9" algo="Sum"/><pk mz="583.24921638" i="6787.94" sn="23.3087" a="232.501" fwhm="0.0296453" res="19674.3" algo="Sum"/><pk mz="583.31751908" i="3807.6" sn="13.0747" a="163.226" fwhm="0.0408045" res="14295.4" algo="Sum"/><pk mz="583.39213703" i="1978.29" sn="6.79313" a="104.947" fwhm="0.0570799" res="10220.6" algo="Sum"/><pk mz="584.25426623" i="3964.72" sn="13.5997" a="136.29" fwhm="0.0309936" res="18850.8" algo="Sum"/><pk mz="584.31654913" i="1754.2" sn="6.0172" a="88.0623" fwhm="0.0524094" res="11149.1" algo="Sum"/><pk mz="584.63655861" i="1132.18" sn="3.88401" a="42.2426" fwhm="0.0305432" res="19141.3" algo="Sum"/><pk mz="584.72552274" i="1495.43" sn="5.12897" a="65.4354" fwhm="0.0348745" res="16766.6" algo="Sum"/><pk mz="585.26572220" i="4532.69" sn="15.5341" a="182.71" fwhm="0.0397549" res="14721.8" algo="Sum"/><pk mz="585.33457523" i="19258.4" sn="66.0224" a="738.968" fwhm="0.0315621" res="18545.5" algo="Sum"/><pk mz="586.30313799" i="4357.78" sn="14.9411" a="124.979" fwhm="0.0347071" res="16892.9" algo="Sum"/><pk mz="586.33698585" i="7276.63" sn="24.9498" a="295.473" fwhm="0.0416561" res="14075.7" algo="Sum"/><pk mz="586.72225741" i="1957.38" sn="6.70845" a="74.5168" fwhm="0.0325773" res="18010.2" algo="Sum"/><pk mz="586.83954036" i="1301.52" sn="4.46012" a="60.5503" fwhm="0.0458602" res="12796.3" algo="Sum"/><pk mz="586.90516614" i="1205.36" sn="4.13061" a="52.4113" fwhm="0.0346177" res="16953.9" algo="Sum"/><pk mz="587.33412857" i="4665.74" sn="15.9772" a="201.315" fwhm="0.0387765" res="15146.7" algo="Sum"/><pk mz="587.60245680" i="1019.85" sn="3.49177" a="43.832" fwhm="0.0362359" res="16216" algo="Sum"/><pk mz="588.33604884" i="1467.85" sn="5.01689" a="68.1275" fwhm="0.0415392" res="14163.4" algo="Sum"/><pk mz="588.71997925" i="1404.06" sn="4.79439" a="54.0778" fwhm="0.0349063" res="16865.7" algo="Sum"/><pk mz="588.83252892" i="1280.38" sn="4.36863" a="60.3229" fwhm="0.0570859" res="10314.9" algo="Sum"/><pk mz="590.31571499" i="3939.99" sn="13.4258" a="140.92" fwhm="0.0310909" res="18986.8" algo="Sum"/><pk mz="590.91736447" i="1120.47" sn="3.82123" a="63.6853" fwhm="0.0381945" res="15471.3" algo="Sum"/><pk mz="591.31899954" i="1577.39" sn="5.37563" a="82.1767" fwhm="0.0429984" res="13752.1" algo="Sum"/><pk mz="592.32918113" i="1182.02" sn="4.02664" a="54.9392" fwhm="0.0415587" res="14252.8" algo="Sum"/><pk mz="592.66758977" i="1715.67" sn="5.84801" a="64.4301" fwhm="0.0310547" res="19084.6" algo="Sum"/><pk mz="592.85030498" i="2179.02" sn="7.4281" a="87.0477" fwhm="0.034901" res="16986.6" algo="Sum"/><pk mz="594.66437387" i="1389.12" sn="4.70711" a="59.359" fwhm="0.0340746" res="17451.8" algo="Sum"/><pk mz="594.75335562" i="1780.18" sn="6.03261" a="65.503" fwhm="0.0362344" res="16414" algo="Sum"/><pk mz="594.84776182" i="2056.03" sn="6.96931" a="101.441" fwhm="0.0395663" res="15034.2" algo="Sum"/><pk mz="595.34716986" i="1933.55" sn="6.5339" a="94.0655" fwhm="0.0391703" res="15198.9" algo="Sum"/><pk mz="596.75031305" i="2165.25" sn="7.3064" a="77.8493" fwhm="0.0332987" res="17921.1" algo="Sum"/><pk mz="596.84881259" i="1165.22" sn="3.93161" a="65.6062" fwhm="0.0570192" res="10467.5" algo="Sum"/><pk mz="596.93366779" i="1362.24" sn="4.59641" a="56.1303" fwhm="0.0344437" res="17330.7" algo="Sum"/><pk mz="597.34498110" i="1008.23" sn="3.40288" a="40.0621" fwhm="0.0432611" res="13807.9" algo="Sum"/><pk mz="597.38840109" i="1417.75" sn="4.78532" a="61.1958" fwhm="0.0444175" res="13449.4" algo="Sum"/><pk mz="598.74874153" i="1290.2" sn="4.34863" a="66.5877" fwhm="0.0548929" res="10907.6" algo="Sum"/><pk mz="599.37258578" i="1127.84" sn="3.80487" a="66.4491" fwhm="0.0657124" res="9121.15" algo="Sum"/><pk mz="600.69833678" i="1362.68" sn="4.59148" a="56.8118" fwhm="0.0353142" res="17010.1" algo="Sum"/><pk mz="600.94477149" i="1254.72" sn="4.22296" a="46.0301" fwhm="0.0312942" res="19203.1" algo="Sum"/><pk mz="601.34054717" i="4086.76" sn="13.7659" a="191.247" fwhm="0.0425375" res="14136.7" algo="Sum"/><pk mz="602.28057302" i="1237.4" sn="4.16005" a="53.1275" fwhm="0.0421195" res="14299.3" algo="Sum"/><pk mz="602.34438316" i="1610.67" sn="5.41497" a="82.7842" fwhm="0.0455119" res="13234.9" algo="Sum"/><pk mz="602.69553980" i="1954.28" sn="6.56192" a="68.2861" fwhm="0.0323534" res="18628.5" algo="Sum"/><pk mz="603.34231809" i="1082.26" sn="3.63221" a="73.3123" fwhm="0.0719581" res="8384.63" algo="Sum"/><pk mz="604.45210058" i="1409.11" sn="4.72831" a="76.3894" fwhm="0.0354172" res="17066.6" algo="Sum"/><pk mz="604.69219160" i="1492.02" sn="5.0023" a="62.2056" fwhm="0.0330068" res="18320.3" algo="Sum"/><pk mz="604.78248644" i="2271.45" sn="7.61877" a="106.143" fwhm="0.0405857" res="14901.4" algo="Sum"/><pk mz="605.37465732" i="1823.24" sn="6.1095" a="82.4157" fwhm="0.039596" res="15288.8" algo="Sum"/><pk mz="605.45168579" i="1173.77" sn="3.93332" a="58.5883" fwhm="0.0506937" res="11943.3" algo="Sum"/><pk mz="606.29011327" i="1021.38" sn="3.42189" a="50.6689" fwhm="0.0412896" res="14683.8" algo="Sum"/><pk mz="606.77992618" i="2163.81" sn="7.23988" a="81.0967" fwhm="0.0352703" res="17203.7" algo="Sum"/><pk mz="606.96282669" i="1175.47" sn="3.93255" a="48.2399" fwhm="0.0367377" res="16521.5" algo="Sum"/><pk mz="607.24524986" i="2826.57" sn="9.44884" a="102.471" fwhm="0.0328668" res="18476" algo="Sum"/><pk mz="608.24841619" i="1213.8" sn="4.04188" a="48.6427" fwhm="0.0366933" res="16576.5" algo="Sum"/><pk mz="608.64179875" i="1055.46" sn="3.51475" a="38.1061" fwhm="0.033733" res="18042.9" algo="Sum"/><pk mz="608.77588111" i="1007.95" sn="3.35688" a="55.3578" fwhm="0.0642072" res="9481.43" algo="Sum"/><pk mz="608.82310134" i="1282.66" sn="4.27177" a="62.3861" fwhm="0.0534249" res="11395.9" algo="Sum"/><pk mz="610.30208475" i="1269.01" sn="4.2257" a="44.7516" fwhm="0.0389389" res="15673.3" algo="Sum"/><pk mz="610.72829340" i="1619.98" sn="5.39065" a="63.3311" fwhm="0.0431746" res="14145.5" algo="Sum"/><pk mz="610.82153224" i="1253.46" sn="4.17102" a="68.4654" fwhm="0.0517154" res="11811.2" algo="Sum"/><pk mz="611.31973234" i="1022.84" sn="3.40365" a="41.0315" fwhm="0.0556986" res="10975.5" algo="Sum"/><pk mz="612.31966778" i="1097.85" sn="3.64708" a="63.6562" fwhm="0.0404768" res="15127.7" algo="Sum"/><pk mz="612.72474061" i="2062.56" sn="6.84504" a="71.8736" fwhm="0.0355968" res="17212.9" algo="Sum"/><pk mz="613.33189654" i="1843.28" sn="6.11741" a="84.146" fwhm="0.0449229" res="13653" algo="Sum"/><pk mz="614.33306836" i="1494.8" sn="4.943" a="60.3193" fwhm="0.0363005" res="16923.6" algo="Sum"/><pk mz="614.72017655" i="1339.96" sn="4.42646" a="65.2519" fwhm="0.0426338" res="14418.6" algo="Sum"/><pk mz="614.81067703" i="2370.16" sn="7.82949" a="95.3782" fwhm="0.0429127" res="14327" algo="Sum"/><pk mz="615.34208535" i="1038.38" sn="3.42983" a="50.3121" fwhm="0.0446492" res="13781.7" algo="Sum"/><pk mz="615.48820701" i="2534.37" sn="8.36921" a="113.557" fwhm="0.0329073" res="18703.7" algo="Sum"/><pk mz="615.63505138" i="1020.66" sn="3.36659" a="45.9239" fwhm="0.0405476" res="15183" algo="Sum"/><pk mz="616.16906537" i="5687.77" sn="18.7585" a="206.726" fwhm="0.0302011" res="20402.2" algo="Sum"/><pk mz="616.48989588" i="1101.24" sn="3.63199" a="41.2238" fwhm="0.040733" res="15134.9" algo="Sum"/><pk mz="616.80722965" i="1792.34" sn="5.91754" a="75.1434" fwhm="0.0455313" res="13546.9" algo="Sum"/><pk mz="617.17152682" i="2546.68" sn="8.40849" a="89.4152" fwhm="0.0308839" res="19983.6" algo="Sum"/><pk mz="617.31579449" i="2424.51" sn="8.00496" a="117.921" fwhm="0.0449772" res="13725.1" algo="Sum"/><pk mz="617.50286413" i="2472.9" sn="8.15519" a="98.6376" fwhm="0.0346262" res="17833.4" algo="Sum"/><pk mz="618.50863319" i="1024.95" sn="3.37876" a="47.3424" fwhm="0.0438538" res="14103.9" algo="Sum"/><pk mz="618.66993830" i="1192.74" sn="3.93428" a="46.6821" fwhm="0.0379173" res="16316.3" algo="Sum"/><pk mz="620.75732465" i="1828.44" sn="6.01039" a="90.8144" fwhm="0.0414934" res="14960.4" algo="Sum"/><pk mz="621.33769077" i="1423.7" sn="4.67237" a="66.2922" fwhm="0.0447427" res="13886.9" algo="Sum"/><pk mz="622.75375004" i="1723.53" sn="5.64504" a="86.7707" fwhm="0.0451816" res="13783.4" algo="Sum"/><pk mz="624.83966855" i="2288.86" sn="7.48561" a="95.2283" fwhm="0.0335419" res="18628.6" algo="Sum"/><pk mz="626.83566518" i="1144.19" sn="3.73946" a="48.9196" fwhm="0.0528599" res="11858.4" algo="Sum"/><pk mz="628.69880788" i="1160.08" sn="3.78323" a="50.7036" fwhm="0.0507917" res="12378" algo="Sum"/><pk mz="628.82147246" i="1234.21" sn="4.02688" a="74.3148" fwhm="0.0694753" res="9051" algo="Sum"/><pk mz="629.30832991" i="1366.99" sn="4.45662" a="65.1196" fwhm="0.037934" res="16589.6" algo="Sum"/><pk mz="630.78644777" i="1900.86" sn="6.17602" a="85.4755" fwhm="0.0556853" res="11327.7" algo="Sum"/><pk mz="630.81205333" i="1603.15" sn="5.20875" a="50.7532" fwhm="0.0338502" res="18635.4" algo="Sum"/><pk mz="631.46113228" i="1616.12" sn="5.24762" a="64.2915" fwhm="0.0386183" res="16351.3" algo="Sum"/><pk mz="632.48141891" i="1729.53" sn="5.61585" a="77.9254" fwhm="0.0385417" res="16410.3" algo="Sum"/><pk mz="632.78107550" i="1710.64" sn="5.55505" a="70.6642" fwhm="0.0494304" res="12801.5" algo="Sum"/><pk mz="633.47832366" i="1630.46" sn="5.29285" a="83.44" fwhm="0.0473435" res="13380.5" algo="Sum"/><pk mz="634.64943691" i="1392.97" sn="4.51475" a="71.8382" fwhm="0.0395411" res="16050.4" algo="Sum"/><pk mz="634.83233396" i="1783.98" sn="5.78206" a="81.5947" fwhm="0.049482" res="12829.6" algo="Sum"/><pk mz="634.86390412" i="1363.42" sn="4.41899" a="50.2379" fwhm="0.0363369" res="17471.6" algo="Sum"/><pk mz="636.64684620" i="1308.12" sn="4.23328" a="63.3932" fwhm="0.046248" res="13765.9" algo="Sum"/><pk mz="636.83051559" i="2116.78" sn="6.84971" a="103.135" fwhm="0.0425466" res="14967.8" algo="Sum"/><pk mz="638.72720072" i="1077.5" sn="3.48252" a="50.2092" fwhm="0.0616673" res="10357.6" algo="Sum"/><pk mz="638.83303173" i="1402.77" sn="4.53279" a="85.6482" fwhm="0.0586982" res="10883.4" algo="Sum"/><pk mz="639.48718494" i="2626.72" sn="8.48906" a="102.251" fwhm="0.0334642" res="19109.6" algo="Sum"/><pk mz="640.49143403" i="1228.45" sn="3.96634" a="59.5335" fwhm="0.0402226" res="15923.7" algo="Sum"/><pk mz="640.59225643" i="1030.53" sn="3.32668" a="49.3786" fwhm="0.042383" res="15114.4" algo="Sum"/><pk mz="640.81345074" i="1765.44" sn="5.70013" a="97.266" fwhm="0.0563184" res="11378.4" algo="Sum"/><pk mz="641.50342706" i="5357.33" sn="17.3129" a="194.695" fwhm="0.0305943" res="20968.1" algo="Sum"/><pk mz="642.50694250" i="2246.37" sn="7.25633" a="88.62" fwhm="0.0338843" res="18961.8" algo="Sum"/><pk mz="642.59106112" i="1050.74" sn="3.39364" a="45.4938" fwhm="0.0366132" res="17550.8" algo="Sum"/><pk mz="642.68269786" i="1248.74" sn="4.03491" a="57.8342" fwhm="0.0542369" res="11849.6" algo="Sum"/><pk mz="642.80899596" i="1014.4" sn="3.27914" a="47.4341" fwhm="0.0613172" res="10483.3" algo="Sum"/><pk mz="643.51722008" i="4076.26" sn="13.1649" a="163.611" fwhm="0.034507" res="18648.9" algo="Sum"/><pk mz="643.66540434" i="1040.14" sn="3.3607" a="54.3766" fwhm="0.0564993" res="11392.5" algo="Sum"/><pk mz="644.52157849" i="1847.23" sn="5.96544" a="70.7365" fwhm="0.0345546" res="18652.3" algo="Sum"/><pk mz="644.58903567" i="1150.62" sn="3.71688" a="58.8694" fwhm="0.042706" res="15093.6" algo="Sum"/><pk mz="644.67668223" i="1976.15" sn="6.38325" a="86.5101" fwhm="0.0442188" res="14579.3" algo="Sum"/><pk mz="644.79575101" i="1036.94" sn="3.34932" a="56.3265" fwhm="0.0563881" res="11435" algo="Sum"/><pk mz="646.49808899" i="2226.8" sn="7.17098" a="90.2358" fwhm="0.0345039" res="18737" algo="Sum"/><pk mz="646.67609483" i="1563.72" sn="5.03714" a="70.3524" fwhm="0.0448627" res="14414.6" algo="Sum"/><pk mz="646.78390628" i="1269.45" sn="4.08924" a="76.827" fwhm="0.0490444" res="13187.7" algo="Sum"/><pk mz="647.45022611" i="2040.48" sn="6.5656" a="86.1195" fwhm="0.037751" res="17150.5" algo="Sum"/><pk mz="647.50181453" i="1333.26" sn="4.28966" a="54.1369" fwhm="0.0449723" res="14397.8" algo="Sum"/><pk mz="648.78969356" i="1081.46" sn="3.47659" a="48.4458" fwhm="0.0532784" res="12177.3" algo="Sum"/><pk mz="648.87144512" i="1044.64" sn="3.35864" a="65.3078" fwhm="0.0630555" res="10290.5" algo="Sum"/><pk mz="649.42905117" i="1607.6" sn="5.16968" a="83.8827" fwhm="0.050283" res="12915.5" algo="Sum"/><pk mz="650.43754292" i="1531.87" sn="4.92472" a="70.8092" fwhm="0.0424269" res="15330.8" algo="Sum"/><pk mz="650.62460044" i="1357.75" sn="4.36364" a="62.2358" fwhm="0.0440722" res="14762.7" algo="Sum"/><pk mz="650.80528126" i="1946.85" sn="6.25647" a="89.5765" fwhm="0.0506961" res="12837.4" algo="Sum"/><pk mz="652.62253741" i="1158.48" sn="3.724" a="54.0023" fwhm="0.0507495" res="12859.7" algo="Sum"/><pk mz="652.71214242" i="1452.77" sn="4.66912" a="84.9324" fwhm="0.0566297" res="11526" algo="Sum"/><pk mz="652.80324913" i="2131.54" sn="6.85076" a="104.019" fwhm="0.0419021" res="15579.2" algo="Sum"/><pk mz="654.70757292" i="2017.22" sn="6.48914" a="88.0614" fwhm="0.0430168" res="15219.8" algo="Sum"/><pk mz="654.80472781" i="1547.25" sn="4.97827" a="66.9487" fwhm="0.0543313" res="12052.1" algo="Sum"/><pk mz="654.89142373" i="1087.01" sn="3.49844" a="49.9371" fwhm="0.0435846" res="15025.8" algo="Sum"/><pk mz="655.46100842" i="1540.6" sn="4.95647" a="69.2319" fwhm="0.0408317" res="16052.8" algo="Sum"/><pk mz="656.70512424" i="1604.74" sn="5.1644" a="98.9824" fwhm="0.0521209" res="12599.7" algo="Sum"/><pk mz="656.79350766" i="1067.91" sn="3.43735" a="48.5368" fwhm="0.0606468" res="10829.8" algo="Sum"/><pk mz="657.35976813" i="1129.66" sn="3.63336" a="57.8223" fwhm="0.0469914" res="13988.9" algo="Sum"/><pk mz="657.47645142" i="2597.57" sn="8.35557" a="123.262" fwhm="0.0369177" res="17809.3" algo="Sum"/><pk mz="658.47866142" i="1193.6" sn="3.84026" a="54.364" fwhm="0.0406961" res="16180.4" algo="Sum"/><pk mz="658.65746642" i="1167.38" sn="3.75571" a="46.3449" fwhm="0.0507617" res="12975.5" algo="Sum"/><pk mz="658.70743498" i="1015.11" sn="3.2664" a="46.1314" fwhm="0.0657964" res="10011.3" algo="Sum"/><pk mz="658.90162968" i="1046.43" sn="3.3668" a="48.5741" fwhm="0.0503222" res="13093.6" algo="Sum"/><pk mz="659.49025410" i="2038.07" sn="6.5561" a="89.6567" fwhm="0.0395668" res="16667.8" algo="Sum"/><pk mz="660.65238162" i="1826.28" sn="5.8798" a="91.1272" fwhm="0.0435477" res="15170.8" algo="Sum"/><pk mz="660.83258766" i="1092.85" sn="3.5184" a="55.6076" fwhm="0.0575631" res="11480.1" algo="Sum"/><pk mz="661.43020833" i="1695.2" sn="5.45832" a="84.7019" fwhm="0.0488319" res="13545.1" algo="Sum"/><pk mz="661.92849537" i="1280.47" sn="4.12406" a="55.5082" fwhm="0.0320009" res="20684.7" algo="Sum"/><pk mz="662.43473855" i="1267.54" sn="4.08404" a="68.1368" fwhm="0.0435109" res="15224.6" algo="Sum"/><pk mz="662.64957994" i="1614.58" sn="5.20627" a="82.4562" fwhm="0.0449212" res="14751.4" algo="Sum"/><pk mz="662.73901038" i="1956.07" sn="6.30741" a="106.598" fwhm="0.0480759" res="13785.3" algo="Sum"/><pk mz="663.44478198" i="11336.3" sn="36.5846" a="451.003" fwhm="0.0329966" res="20106.4" algo="Sum"/><pk mz="664.44890187" i="5408.51" sn="17.4798" a="211.036" fwhm="0.0347519" res="19119.8" algo="Sum"/><pk mz="664.73678878" i="2102.01" sn="6.79122" a="133.21" fwhm="0.0471657" res="14093.6" algo="Sum"/><pk mz="664.92045446" i="1161.31" sn="3.75197" a="49.6399" fwhm="0.0499083" res="13322.9" algo="Sum"/><pk mz="665.45133729" i="1609.79" sn="5.20716" a="65.7488" fwhm="0.0429226" res="15503.5" algo="Sum"/><pk mz="665.50150453" i="1144.46" sn="3.70197" a="52.2508" fwhm="0.0450207" res="14782.1" algo="Sum"/><pk mz="666.59743895" i="1144.47" sn="3.70168" a="49.3314" fwhm="0.0404859" res="16464.9" algo="Sum"/><pk mz="666.73408491" i="1343.29" sn="4.34537" a="56.4432" fwhm="0.0552997" res="12056.7" algo="Sum"/><pk mz="666.77734530" i="1259.28" sn="4.07405" a="49.5967" fwhm="0.0492492" res="13538.8" algo="Sum"/><pk mz="668.59642760" i="1152.54" sn="3.73069" a="58.3598" fwhm="0.05231" res="12781.4" algo="Sum"/><pk mz="668.68568274" i="1434.26" sn="4.64413" a="86.0782" fwhm="0.0632537" res="10571.5" algo="Sum"/><pk mz="668.77550961" i="1442.11" sn="4.67154" a="89.7279" fwhm="0.072906" res="9173.12" algo="Sum"/><pk mz="669.43224931" i="2764.42" sn="8.956" a="127.217" fwhm="0.0366781" res="18251.6" algo="Sum"/><pk mz="670.43568814" i="1353.93" sn="4.38342" a="67.6362" fwhm="0.0446276" res="15022.9" algo="Sum"/><pk mz="670.60219111" i="1759.52" sn="5.6969" a="81.4372" fwhm="0.0394803" res="16985.7" algo="Sum"/><pk mz="670.68164871" i="2146.12" sn="6.94915" a="84.7213" fwhm="0.0455392" res="14727.6" algo="Sum"/><pk mz="670.77477209" i="1119.25" sn="3.62415" a="59.445" fwhm="0.0632324" res="10608.1" algo="Sum"/><pk mz="670.86169875" i="1039.6" sn="3.36668" a="58.0266" fwhm="0.0493963" res="13581.2" algo="Sum"/><pk mz="671.43930192" i="1856.94" sn="6.01663" a="101.118" fwhm="0.0389651" res="17231.8" algo="Sum"/><pk mz="671.56581635" i="1252.11" sn="4.05754" a="53.8229" fwhm="0.0417125" res="16099.9" algo="Sum"/><pk mz="671.69611534" i="1109.11" sn="3.59364" a="86.2587" fwhm="0.076808" res="8745.13" algo="Sum"/><pk mz="672.61851793" i="1708.14" sn="5.53637" a="78.4826" fwhm="0.0504309" res="13337.4" algo="Sum"/><pk mz="672.68135946" i="1789.29" sn="5.80049" a="99.3885" fwhm="0.0492078" res="13670.2" algo="Sum"/><pk mz="672.76900794" i="2056.98" sn="6.66847" a="115.212" fwhm="0.0531266" res="12663.5" algo="Sum"/><pk mz="673.33238252" i="1040.71" sn="3.37332" a="59.2867" fwhm="0.0476386" res="14134.2" algo="Sum"/><pk mz="673.42758454" i="1041.72" sn="3.37785" a="56.7349" fwhm="0.0471675" res="14277.4" algo="Sum"/><pk mz="674.63318002" i="1057.65" sn="3.43331" a="41.4552" fwhm="0.0507142" res="13302.6" algo="Sum"/><pk mz="674.67350875" i="1080.25" sn="3.50666" a="49.6316" fwhm="0.0717117" res="9408.13" algo="Sum"/><pk mz="674.76457258" i="1907.94" sn="6.19349" a="85.7027" fwhm="0.0492255" res="13707.6" algo="Sum"/><pk mz="674.94426439" i="1370.1" sn="4.44759" a="61.957" fwhm="0.0426382" res="15829.6" algo="Sum"/><pk mz="675.44242878" i="1565.02" sn="5.07828" a="72.0046" fwhm="0.035107" res="19239.5" algo="Sum"/><pk mz="675.53506350" i="4347.18" sn="14.1053" a="180.694" fwhm="0.0351772" res="19203.8" algo="Sum"/><pk mz="675.94606888" i="1198.3" sn="3.88811" a="55.9478" fwhm="0.0369951" res="18271.3" algo="Sum"/><pk mz="676.53910955" i="2107.38" sn="6.8314" a="96.1305" fwhm="0.0365056" res="18532.5" algo="Sum"/><pk mz="676.62855178" i="1240.15" sn="4.01957" a="55.2557" fwhm="0.0494706" res="13677.4" algo="Sum"/><pk mz="676.75997069" i="1232.55" sn="3.99492" a="79.493" fwhm="0.0472691" res="14317.2" algo="Sum"/><pk mz="678.62240783" i="1011.8" sn="3.28145" a="48.238" fwhm="0.048706" res="13933" algo="Sum"/><pk mz="678.71327116" i="1555.94" sn="5.04732" a="68.1531" fwhm="0.0636242" res="10667.5" algo="Sum"/><pk mz="680.47961258" i="1736.55" sn="5.65472" a="103.118" fwhm="0.0461295" res="14751.5" algo="Sum"/><pk mz="680.70944894" i="1919.63" sn="6.25424" a="79.3697" fwhm="0.0507266" res="13419.2" algo="Sum"/><pk mz="681.47929744" i="1332.32" sn="4.34343" a="82.1837" fwhm="0.0483392" res="14097.9" algo="Sum"/><pk mz="682.70962343" i="1323.5" sn="4.3245" a="72.8652" fwhm="0.0648121" res="10533.7" algo="Sum"/><pk mz="682.79551120" i="2087.71" sn="6.82427" a="108.371" fwhm="0.0430561" res="15858.3" algo="Sum"/><pk mz="684.66274578" i="1038.92" sn="3.40081" a="55.8086" fwhm="0.0687174" res="9963.45" algo="Sum"/><pk mz="684.79386732" i="1591.38" sn="5.20925" a="73.8965" fwhm="0.0521776" res="13124.3" algo="Sum"/><pk mz="685.42697986" i="57896.3" sn="189.497" a="2198.65" fwhm="0.03246" res="21116.1" algo="Sum"/><pk mz="686.43006216" i="26553.1" sn="87.0337" a="1099.38" fwhm="0.0344589" res="19920.3" algo="Sum"/><pk mz="686.57587432" i="1065.86" sn="3.49376" a="52.5922" fwhm="0.0494708" res="13878.4" algo="Sum"/><pk mz="686.65305129" i="1496.89" sn="4.90695" a="92.1048" fwhm="0.0626806" res="10954.8" algo="Sum"/><pk mz="686.77616249" i="1167.63" sn="3.8276" a="69.2935" fwhm="0.0685001" res="10025.9" algo="Sum"/><pk mz="687.43435469" i="7325.81" sn="24.0194" a="313.29" fwhm="0.0365953" res="18784.8" algo="Sum"/><pk mz="687.53686732" i="1074.19" sn="3.52291" a="52.3091" fwhm="0.072384" res="9498.46" algo="Sum"/><pk mz="688.43980258" i="1532.18" sn="5.02768" a="89.295" fwhm="0.0433849" res="15868.2" algo="Sum"/><pk mz="688.65124768" i="1236.36" sn="4.06043" a="60.4587" fwhm="0.0731491" res="9414.35" algo="Sum"/><pk mz="688.69562564" i="1038.47" sn="3.4105" a="20.1952" fwhm="0.0207007" res="33269.2" algo="Sum"/><pk mz="688.74377496" i="1709.79" sn="5.61522" a="90.282" fwhm="0.0682113" res="10097.2" algo="Sum"/><pk mz="689.55104815" i="4039.23" sn="13.2649" a="171.794" fwhm="0.0365639" res="18858.8" algo="Sum"/><pk mz="690.55527135" i="1868.73" sn="6.13569" a="85.8043" fwhm="0.0445926" res="15485.9" algo="Sum"/><pk mz="690.73990045" i="1670.18" sn="5.48375" a="75.2984" fwhm="0.0571609" res="12084.1" algo="Sum"/><pk mz="692.60886161" i="1258.42" sn="4.14021" a="65.5965" fwhm="0.0437953" res="15814.7" algo="Sum"/><pk mz="692.73390864" i="1207.39" sn="3.97435" a="72.2046" fwhm="0.0643363" res="10767.4" algo="Sum"/><pk mz="692.82425864" i="1798.06" sn="5.9186" a="88.2332" fwhm="0.0519817" res="13328.2" algo="Sum"/><pk mz="694.60594203" i="1196.28" sn="3.95393" a="58.5977" fwhm="0.0652215" res="10649.9" algo="Sum"/><pk mz="694.69081847" i="1123.26" sn="3.7126" a="44.4672" fwhm="0.0571741" res="12150.5" algo="Sum"/><pk mz="694.79039111" i="1748.09" sn="5.77677" a="77.9337" fwhm="0.055676" res="12479.2" algo="Sum"/><pk mz="695.50170723" i="1076.71" sn="3.57016" a="59.4903" fwhm="0.0500546" res="13894.9" algo="Sum"/><pk mz="696.68666603" i="1301.02" sn="4.31823" a="68.3773" fwhm="0.0658626" res="10577.9" algo="Sum"/><pk mz="696.78828485" i="1345.47" sn="4.467" a="87.8725" fwhm="0.0706759" res="9858.93" algo="Sum"/><pk mz="697.51736339" i="7278.16" sn="24.2276" a="310.632" fwhm="0.0347672" res="20062.5" algo="Sum"/><pk mz="698.52193182" i="3094.33" sn="10.3014" a="155.731" fwhm="0.0386427" res="18076.4" algo="Sum"/><pk mz="698.68150375" i="1023.12" sn="3.40605" a="50.2782" fwhm="0.0625508" res="11169.8" algo="Sum"/><pk mz="698.73070289" i="1081.63" sn="3.6007" a="31.379" fwhm="0.0417018" res="16755.4" algo="Sum"/><pk mz="698.77222089" i="1683.43" sn="5.60407" a="113.213" fwhm="0.0596208" res="11720.3" algo="Sum"/><pk mz="699.52807400" i="1185.17" sn="3.95325" a="67.4375" fwhm="0.0469224" res="14908.2" algo="Sum"/><pk mz="699.72232327" i="1033.09" sn="3.44535" a="66.1096" fwhm="0.063609" res="11000.4" algo="Sum"/><pk mz="700.64283905" i="1201.27" sn="4.00726" a="85.7751" fwhm="0.0775337" res="9036.63" algo="Sum"/><pk mz="700.73401662" i="1112.91" sn="3.71252" a="50.4054" fwhm="0.0489697" res="14309.6" algo="Sum"/><pk mz="700.76716838" i="1327.94" sn="4.42981" a="91.2995" fwhm="0.0590198" res="11873.4" algo="Sum"/><pk mz="701.40148919" i="25935.3" sn="86.4866" a="976.652" fwhm="0.0337747" res="20767.1" algo="Sum"/><pk mz="701.55144237" i="7804.43" sn="26.0366" a="328.66" fwhm="0.0353815" res="19828.2" algo="Sum"/><pk mz="702.40527695" i="11999.5" sn="40.0017" a="474.308" fwhm="0.0352029" res="19953.1" algo="Sum"/><pk mz="702.55401802" i="4037.29" sn="13.4643" a="166.892" fwhm="0.0349809" res="20083.9" algo="Sum"/><pk mz="702.63764500" i="1623.69" sn="5.41497" a="85.4975" fwhm="0.0663216" res="10594.4" algo="Sum"/><pk mz="702.75740272" i="1020.44" sn="3.40315" a="61.7182" fwhm="0.0801627" res="8766.64" algo="Sum"/><pk mz="702.85120145" i="1033.03" sn="3.44513" a="57.5946" fwhm="0.0608435" res="11551.8" algo="Sum"/><pk mz="703.40641308" i="5052.74" sn="16.8504" a="217.098" fwhm="0.0399234" res="17618.9" algo="Sum"/><pk mz="703.56704028" i="48427.2" sn="161.553" a="1791.8" fwhm="0.0326105" res="21574.9" algo="Sum"/><pk mz="704.40673578" i="1607.55" sn="5.36416" a="95.8494" fwhm="0.0460018" res="15312.6" algo="Sum"/><pk mz="704.57034803" i="20991.5" sn="70.036" a="794.1" fwhm="0.0341344" res="20641.1" algo="Sum"/><pk mz="704.71710233" i="1212.05" sn="4.04389" a="47.1482" fwhm="0.05235" res="13461.6" algo="Sum"/><pk mz="704.73694548" i="1178.55" sn="3.93211" a="51.3375" fwhm="0.0527778" res="13352.9" algo="Sum"/><pk mz="705.57598761" i="7093.48" sn="23.6831" a="331.385" fwhm="0.0380012" res="18567.2" algo="Sum"/><pk mz="706.53064796" i="1226.32" sn="4.10572" a="50.3071" fwhm="0.0534385" res="13221.4" algo="Sum"/><pk mz="706.58161220" i="2318.94" sn="7.76419" a="108.553" fwhm="0.0473088" res="14935.5" algo="Sum"/><pk mz="706.62938601" i="1109.7" sn="3.71638" a="42.6003" fwhm="0.0520439" res="13577.6" algo="Sum"/><pk mz="706.71242604" i="1180.81" sn="3.95578" a="49.6983" fwhm="0.0579556" res="12194" algo="Sum"/><pk mz="708.76242350" i="1492.86" sn="5.03346" a="63.0761" fwhm="0.0639635" res="11080.7" algo="Sum"/><pk mz="708.79542734" i="1368.15" sn="4.61376" a="78.9554" fwhm="0.0587324" res="12068.2" algo="Sum"/><pk mz="710.67154834" i="1340.99" sn="4.55142" a="96.686" fwhm="0.0629238" res="11294.2" algo="Sum"/><pk mz="710.76281210" i="1760.31" sn="5.97507" a="97.6128" fwhm="0.064584" res="11005.2" algo="Sum"/><pk mz="711.53348788" i="6382.89" sn="21.7077" a="279.959" fwhm="0.0366866" res="19394.9" algo="Sum"/><pk mz="712.53746194" i="3086.15" sn="10.5388" a="168.079" fwhm="0.041574" res="17139" algo="Sum"/><pk mz="712.66633404" i="1796.32" sn="6.13591" a="112.981" fwhm="0.0556346" res="12809.8" algo="Sum"/><pk mz="712.75999244" i="1391.26" sn="4.75216" a="97.0088" fwhm="0.073848" res="9651.71" algo="Sum"/><pk mz="713.49230702" i="1695.95" sn="5.79979" a="67.7376" fwhm="0.0447979" res="15926.9" algo="Sum"/><pk mz="713.53677436" i="1114.41" sn="3.81175" a="50.1589" fwhm="0.0507043" res="14072.5" algo="Sum"/><pk mz="714.66486376" i="1555.18" sn="5.34028" a="92.1473" fwhm="0.0554656" res="12884.8" algo="Sum"/><pk mz="714.70363564" i="1126.54" sn="3.86838" a="27.7466" fwhm="0.0316322" res="22594.2" algo="Sum"/><pk mz="714.74951811" i="1274.88" sn="4.37777" a="57.413" fwhm="0.0666974" res="10716.3" algo="Sum"/><pk mz="716.67140735" i="1080.66" sn="3.72399" a="53.0226" fwhm="0.0686295" res="10442.6" algo="Sum"/><pk mz="716.69915315" i="1134.46" sn="3.90939" a="32.4618" fwhm="0.0422349" res="16969.4" algo="Sum"/><pk mz="716.74391841" i="1053.29" sn="3.62969" a="57.6508" fwhm="0.0767512" res="9338.54" algo="Sum"/><pk mz="717.58370675" i="2281.2" sn="7.86352" a="132.954" fwhm="0.0428174" res="16759.2" algo="Sum"/><pk mz="718.57660147" i="2199.55" sn="7.58365" a="96.0993" fwhm="0.0528342" res="13600.6" algo="Sum"/><pk mz="719.49627658" i="1127.94" sn="3.8938" a="53.2982" fwhm="0.0524226" res="13724.9" algo="Sum"/><pk mz="719.57079998" i="1178.32" sn="4.06775" a="96.1038" fwhm="0.0664164" res="10834.2" algo="Sum"/><pk mz="720.58985001" i="2025.69" sn="7.0053" a="150.99" fwhm="0.0773684" res="9313.75" algo="Sum"/><pk mz="720.69895290" i="1517.3" sn="5.24939" a="89.7018" fwhm="0.0633661" res="11373.6" algo="Sum"/><pk mz="721.58620371" i="1059.48" sn="3.67554" a="52.5864" fwhm="0.0486806" res="14822.9" algo="Sum"/><pk mz="722.69669316" i="1819.54" sn="6.32347" a="129.054" fwhm="0.0636288" res="11358" algo="Sum"/><pk mz="723.53408095" i="12275.5" sn="42.8337" a="499.172" fwhm="0.0349307" res="20713.4" algo="Sum"/><pk mz="724.53637971" i="6453.19" sn="22.5538" a="312.61" fwhm="0.0423863" res="17093.6" algo="Sum"/><pk mz="724.69399016" i="1406.81" sn="4.91774" a="90.4412" fwhm="0.0854687" res="8479.06" algo="Sum"/><pk mz="724.73384658" i="1195.52" sn="4.17968" a="41.5458" fwhm="0.0477799" res="15168.2" algo="Sum"/><pk mz="724.77123304" i="1052.35" sn="3.67915" a="33.7743" fwhm="0.032908" res="22024.1" algo="Sum"/><pk mz="725.54991071" i="77814.5" sn="272.953" a="2861.64" fwhm="0.0314823" res="23046.3" algo="Sum"/><pk mz="725.67201818" i="1062.01" sn="3.72537" a="51.1296" fwhm="0.0607605" res="11943.2" algo="Sum"/><pk mz="725.68938385" i="1082.15" sn="3.79602" a="20.5965" fwhm="0.026562" res="27320.6" algo="Sum"/><pk mz="726.55319675" i="34142.7" sn="120.124" a="1337.81" fwhm="0.034083" res="21317.2" algo="Sum"/><pk mz="726.64370743" i="1439.83" sn="5.06712" a="70.0499" fwhm="0.0637905" res="11391.1" algo="Sum"/><pk mz="726.68414627" i="1147.27" sn="4.0383" a="29.7602" fwhm="0.0494578" res="14693" algo="Sum"/><pk mz="726.73556754" i="1469.18" sn="5.17146" a="87.9282" fwhm="0.0678128" res="10716.8" algo="Sum"/><pk mz="727.55902169" i="11762.8" sn="41.6318" a="514.135" fwhm="0.0374264" res="19439.7" algo="Sum"/><pk mz="728.51403198" i="2675.47" sn="9.50458" a="117.396" fwhm="0.0451311" res="16142.2" algo="Sum"/><pk mz="728.56245708" i="3691.48" sn="13.1163" a="175.327" fwhm="0.0509477" res="14300.2" algo="Sum"/><pk mz="728.64071923" i="1591.62" sn="5.65513" a="89.2028" fwhm="0.0748993" res="9728.27" algo="Sum"/><pk mz="728.73427139" i="1300.33" sn="4.62016" a="99.9005" fwhm="0.0866005" res="8414.9" algo="Sum"/><pk mz="729.51662006" i="1184.77" sn="4.22858" a="54.929" fwhm="0.0475374" res="15346.1" algo="Sum"/><pk mz="729.58256586" i="6774.88" sn="24.1804" a="302.522" fwhm="0.038702" res="18851.3" algo="Sum"/><pk mz="730.53119882" i="1659.32" sn="5.92548" a="73.0129" fwhm="0.0510181" res="14319.1" algo="Sum"/><pk mz="730.58741138" i="3321.5" sn="11.8612" a="154.862" fwhm="0.0461604" res="15827.2" algo="Sum"/><pk mz="730.63495201" i="1672.86" sn="5.97386" a="77.6463" fwhm="0.0563967" res="12955.3" algo="Sum"/><pk mz="730.72874287" i="1731.36" sn="6.18256" a="84.298" fwhm="0.0663665" res="11010.5" algo="Sum"/><pk mz="731.59941758" i="11573.1" sn="41.3631" a="474.998" fwhm="0.0364679" res="20061.5" algo="Sum"/><pk mz="732.54749042" i="6254.72" sn="22.3722" a="235.891" fwhm="0.0383602" res="19096.6" algo="Sum"/><pk mz="732.60257673" i="5827.11" sn="20.8426" a="295.475" fwhm="0.0451872" res="16212.6" algo="Sum"/><pk mz="732.72670952" i="1764.84" sn="6.31243" a="89.4546" fwhm="0.054176" res="13524.9" algo="Sum"/><pk mz="733.54992056" i="3172.12" sn="11.3629" a="143.359" fwhm="0.0417812" res="17556.9" algo="Sum"/><pk mz="733.61052873" i="2532.84" sn="9.0743" a="131.036" fwhm="0.0488369" res="15021.6" algo="Sum"/><pk mz="734.56325727" i="7259.5" sn="26.0462" a="302.696" fwhm="0.0398811" res="18418.8" algo="Sum"/><pk mz="734.72065209" i="1220.95" sn="4.38006" a="87.9412" fwhm="0.0700671" res="10486" algo="Sum"/><pk mz="735.56589204" i="3232.36" sn="11.6082" a="170.604" fwhm="0.0404222" res="18197.1" algo="Sum"/><pk mz="736.57454822" i="1675.11" sn="6.03596" a="80.1311" fwhm="0.0561019" res="13129.2" algo="Sum"/><pk mz="736.67372615" i="1336.39" sn="4.81572" a="98.2191" fwhm="0.0797087" res="9242.08" algo="Sum"/><pk mz="737.55058102" i="1074.85" sn="3.88481" a="63.8434" fwhm="0.0589769" res="12505.8" algo="Sum"/><pk mz="738.53893069" i="1392.87" sn="5.0585" a="59.3855" fwhm="0.058951" res="12528" algo="Sum"/><pk mz="738.67206017" i="1631.52" sn="5.92898" a="97.5821" fwhm="0.0745239" res="9911.88" algo="Sum"/><pk mz="739.51255994" i="2128.19" sn="7.74514" a="97.1668" fwhm="0.0506773" res="14592.6" algo="Sum"/><pk mz="739.56625471" i="3812.91" sn="13.8789" a="181.357" fwhm="0.0453961" res="16291.4" algo="Sum"/><pk mz="740.55385692" i="3925.12" sn="14.3534" a="216.497" fwhm="0.0601244" res="12317" algo="Sum"/><pk mz="740.66871249" i="1381.47" sn="5.05267" a="98.2408" fwhm="0.0803229" res="9221.14" algo="Sum"/><pk mz="740.75568669" i="1574.27" sn="5.7578" a="99.372" fwhm="0.0606096" res="12221.8" algo="Sum"/><pk mz="741.52538703" i="10724.5" sn="39.308" a="558.352" fwhm="0.0406496" res="18241.9" algo="Sum"/><pk mz="742.53287566" i="6143.1" sn="22.6393" a="227.626" fwhm="0.0412668" res="17993.5" algo="Sum"/><pk mz="742.56319932" i="6323.71" sn="23.306" a="293.178" fwhm="0.044695" res="16614" algo="Sum"/><pk mz="742.65469859" i="1025.3" sn="3.77872" a="25.6414" fwhm="0.0322446" res="23031.9" algo="Sum"/><pk mz="742.75204348" i="1580.83" sn="5.82614" a="83.9646" fwhm="0.06513" res="11404.1" algo="Sum"/><pk mz="743.53609777" i="2856.89" sn="10.538" a="106.119" fwhm="0.0405214" res="18349.2" algo="Sum"/><pk mz="743.56946373" i="3211.29" sn="11.8452" a="163.705" fwhm="0.0469259" res="15845.6" algo="Sum"/><pk mz="744.58097703" i="3811.87" sn="14.0929" a="216.464" fwhm="0.0557877" res="13346.7" algo="Sum"/><pk mz="744.74245191" i="1245.7" sn="4.60543" a="93.9376" fwhm="0.0831472" res="8956.91" algo="Sum"/><pk mz="745.46567015" i="1039.44" sn="3.84635" a="65.298" fwhm="0.0628978" res="11852" algo="Sum"/><pk mz="745.60342561" i="2030.48" sn="7.51295" a="154.074" fwhm="0.0902387" res="8262.56" algo="Sum"/><pk mz="746.50333070" i="3002.91" sn="11.1389" a="151.448" fwhm="0.0457788" res="16306.7" algo="Sum"/><pk mz="746.60290140" i="3618.12" sn="13.4209" a="166.037" fwhm="0.0569576" res="13108" algo="Sum"/><pk mz="746.70148377" i="1423.06" sn="5.27933" a="65.6802" fwhm="0.0582391" res="12821.3" algo="Sum"/><pk mz="746.72970807" i="1217.76" sn="4.51801" a="51.7307" fwhm="0.0504056" res="14814.4" algo="Sum"/><pk mz="747.50499799" i="1717.41" sn="6.37209" a="88.0163" fwhm="0.0555494" res="13456.6" algo="Sum"/><pk mz="747.57049566" i="1462.04" sn="5.42556" a="45.3834" fwhm="0.0485261" res="15405.5" algo="Sum"/><pk mz="747.60355504" i="1693.69" sn="6.28616" a="90.4059" fwhm="0.0771942" res="9684.71" algo="Sum"/><pk mz="748.52082274" i="1807.88" sn="6.72559" a="98.3755" fwhm="0.0561315" res="13335.1" algo="Sum"/><pk mz="748.57928907" i="1342.66" sn="4.99594" a="47.0065" fwhm="0.048559" res="15415.9" algo="Sum"/><pk mz="748.59612251" i="1308.51" sn="4.86903" a="61.3359" fwhm="0.104329" res="7175.36" algo="Sum"/><pk mz="748.70206922" i="1529.04" sn="5.69156" a="92.5422" fwhm="0.0436229" res="17163.1" algo="Sum"/><pk mz="749.54240273" i="1437.41" sn="5.37142" a="95.8834" fwhm="0.0768835" res="9749.07" algo="Sum"/><pk mz="750.54078575" i="2196.73" sn="8.23328" a="149.644" fwhm="0.0637881" res="11766.2" algo="Sum"/><pk mz="750.69623827" i="1106.92" sn="4.15144" a="69.3903" fwhm="0.0676706" res="11093.4" algo="Sum"/><pk mz="750.75157457" i="1265.13" sn="4.74605" a="55.2749" fwhm="0.0594359" res="12631.3" algo="Sum"/><pk mz="750.78009617" i="1294.78" sn="4.8577" a="61.2992" fwhm="0.0520674" res="14419.4" algo="Sum"/><pk mz="751.56677460" i="9855.47" sn="37.0974" a="448.337" fwhm="0.0382397" res="19654.1" algo="Sum"/><pk mz="752.52046551" i="2918.46" sn="11.0159" a="101.272" fwhm="0.0353346" res="21297" algo="Sum"/><pk mz="752.56485693" i="6634.13" sn="25.0462" a="362.494" fwhm="0.0511418" res="14715.3" algo="Sum"/><pk mz="752.65194181" i="1108.43" sn="4.18638" a="47.8157" fwhm="0.0595114" res="12647.2" algo="Sum"/><pk mz="752.68081082" i="1031.64" sn="3.89635" a="33.7255" fwhm="0.0227473" res="33088.8" algo="Sum"/><pk mz="752.75159782" i="1561.47" sn="5.89649" a="72.7963" fwhm="0.0573521" res="13125.1" algo="Sum"/><pk mz="753.04848142" i="3336.73" sn="12.6039" a="140.899" fwhm="0.0353721" res="21289.3" algo="Sum"/><pk mz="753.58158552" i="17985.4" sn="68.1929" a="796.633" fwhm="0.0397068" res="18978.7" algo="Sum"/><pk mz="754.05518892" i="3189.29" sn="12.0936" a="143.253" fwhm="0.0372002" res="20270.2" algo="Sum"/><pk mz="754.53268742" i="12371.2" sn="46.9611" a="571.478" fwhm="0.0540533" res="13959" algo="Sum"/><pk mz="754.58272477" i="9111.86" sn="34.587" a="379.544" fwhm="0.0468391" res="16110.1" algo="Sum"/><pk mz="754.74882837" i="1490.03" sn="5.65518" a="90.6912" fwhm="0.074602" res="10117" algo="Sum"/><pk mz="755.05866084" i="1452.84" sn="5.51658" a="64.7586" fwhm="0.0438126" res="17233.8" algo="Sum"/><pk mz="755.53587360" i="5996.6" sn="22.8094" a="251.49" fwhm="0.0435278" res="17357.5" algo="Sum"/><pk mz="755.59092724" i="3958.45" sn="15.0579" a="180.954" fwhm="0.0535187" res="14118.3" algo="Sum"/><pk mz="756.54642238" i="18719.3" sn="71.3515" a="820.007" fwhm="0.0373286" res="20267.2" algo="Sum"/><pk mz="756.68121310" i="1045.5" sn="3.98536" a="21.6211" fwhm="0.0216984" res="34872.6" algo="Sum"/><pk mz="756.73599680" i="1536.59" sn="5.85738" a="97.533" fwhm="0.0752513" res="10056.1" algo="Sum"/><pk mz="757.55010762" i="8581.62" sn="32.8515" a="359.852" fwhm="0.0374089" res="20250.5" algo="Sum"/><pk mz="757.61573698" i="3543.11" sn="13.5635" a="181.711" fwhm="0.0523121" res="14482.6" algo="Sum"/><pk mz="758.56508224" i="158831" sn="608.88" a="5511.61" fwhm="0.0291204" res="26049.3" algo="Sum"/><pk mz="758.69579112" i="1537.49" sn="5.89404" a="32.3366" fwhm="0.0217273" res="34919.1" algo="Sum"/><pk mz="758.73042495" i="1663.09" sn="6.37616" a="81.8987" fwhm="0.0678946" res="11175.1" algo="Sum"/><pk mz="759.56820492" i="70863.8" sn="272.356" a="2679.65" fwhm="0.0331329" res="22924.9" algo="Sum"/><pk mz="759.62858625" i="6728.2" sn="25.859" a="279.091" fwhm="0.0434282" res="17491.6" algo="Sum"/><pk mz="760.57937603" i="93844.5" sn="360.989" a="3464.43" fwhm="0.0331323" res="22955.8" algo="Sum"/><pk mz="760.71036340" i="1358.08" sn="5.22429" a="98.4322" fwhm="0.0746323" res="10192.8" algo="Sum"/><pk mz="760.81019642" i="1172.31" sn="4.50947" a="82.9142" fwhm="0.0580523" res="13105.6" algo="Sum"/><pk mz="761.04398337" i="1051.09" sn="4.0443" a="58.6504" fwhm="0.0552313" res="13779.2" algo="Sum"/><pk mz="761.58304735" i="39883" sn="153.653" a="1707.88" fwhm="0.0354354" res="21492.1" algo="Sum"/><pk mz="762.49841478" i="1785.51" sn="6.89565" a="97.038" fwhm="0.0570205" res="13372.3" algo="Sum"/><pk mz="762.58753572" i="11632.8" sn="44.9299" a="562.014" fwhm="0.0393826" res="19363.5" algo="Sum"/><pk mz="762.67742182" i="1218.01" sn="4.7041" a="31.9113" fwhm="0.0326763" res="23340.4" algo="Sum"/><pk mz="763.50061306" i="1023.57" sn="3.9617" a="43.8812" fwhm="0.0566913" res="13467.7" algo="Sum"/><pk mz="763.59364663" i="3113.7" sn="12.0532" a="197.232" fwhm="0.0466167" res="16380.3" algo="Sum"/><pk mz="764.55161199" i="6221.96" sn="24.1978" a="314.543" fwhm="0.0454252" res="16831" algo="Sum"/><pk mz="764.67789030" i="1263.18" sn="4.91547" a="45.9046" fwhm="0.0514374" res="14866.2" algo="Sum"/><pk mz="764.70660751" i="1059.34" sn="4.12288" a="33.1372" fwhm="0.0436264" res="17528.5" algo="Sum"/><pk mz="765.04960374" i="3355.66" sn="13.0699" a="139.977" fwhm="0.0353777" res="21625.2" algo="Sum"/><pk mz="765.55388219" i="5724.21" sn="22.3135" a="332.735" fwhm="0.0412459" res="18560.7" algo="Sum"/><pk mz="766.05620813" i="2867.21" sn="11.1903" a="121.603" fwhm="0.0349906" res="21893.2" algo="Sum"/><pk mz="766.56656498" i="13357.5" sn="52.2037" a="789.901" fwhm="0.0478257" res="16028.3" algo="Sum"/><pk mz="766.65801821" i="1088.87" sn="4.25723" a="21.9367" fwhm="0.0218409" res="35101.9" algo="Sum"/><pk mz="766.67407742" i="1042.1" sn="4.07444" a="16.5925" fwhm="0.0163809" res="46803" algo="Sum"/><pk mz="766.72694677" i="1213.57" sn="4.74453" a="72.1951" fwhm="0.0819064" res="9361.01" algo="Sum"/><pk mz="766.75860069" i="1242.54" sn="4.85753" a="54.7853" fwhm="0.0631137" res="12148.8" algo="Sum"/><pk mz="767.06530229" i="3001.61" sn="11.7383" a="142.516" fwhm="0.0377548" res="20317" algo="Sum"/><pk mz="767.57058203" i="8165.14" sn="32.0026" a="462.585" fwhm="0.0576399" res="13316.7" algo="Sum"/><pk mz="768.07094097" i="1993.61" sn="7.82083" a="115.363" fwhm="0.0434796" res="17665.1" algo="Sum"/><pk mz="768.58293352" i="15351.4" sn="60.4642" a="710.274" fwhm="0.0484175" res="15874.1" algo="Sum"/><pk mz="768.72812748" i="1504.52" sn="5.92608" a="74.8506" fwhm="0.0681165" res="11285.5" algo="Sum"/><pk mz="769.06399413" i="1060.85" sn="4.17986" a="76.1935" fwhm="0.0670131" res="11476.3" algo="Sum"/><pk mz="769.58259594" i="7788.82" sn="30.7386" a="366.905" fwhm="0.0458669" res="16778.6" algo="Sum"/><pk mz="770.05900503" i="1309.96" sn="5.17124" a="68.878" fwhm="0.0404121" res="19055.1" algo="Sum"/><pk mz="770.50852901" i="4292.71" sn="17.0197" a="176.718" fwhm="0.0484266" res="15910.8" algo="Sum"/><pk mz="770.56569744" i="5252.67" sn="20.8286" a="239.212" fwhm="0.0622065" res="12387.2" algo="Sum"/><pk mz="770.72294545" i="1339.83" sn="5.31294" a="84.1479" fwhm="0.0929568" res="8291.19" algo="Sum"/><pk mz="771.06503034" i="1202.24" sn="4.77028" a="61.0921" fwhm="0.0430074" res="17928.7" algo="Sum"/><pk mz="771.51309781" i="2106.74" sn="8.36696" a="104.212" fwhm="0.053994" res="14288.9" algo="Sum"/><pk mz="771.56978935" i="2736.74" sn="10.869" a="119.651" fwhm="0.0602729" res="12801.3" algo="Sum"/><pk mz="772.52227102" i="5315.19" sn="21.1462" a="235.306" fwhm="0.0459045" res="16828.9" algo="Sum"/><pk mz="772.58092337" i="5307.21" sn="21.1144" a="226.58" fwhm="0.0587527" res="13149.7" algo="Sum"/><pk mz="772.72003184" i="1105.14" sn="4.39673" a="97.6343" fwhm="0.0806164" res="9585.15" algo="Sum"/><pk mz="773.52809612" i="2703.33" sn="10.7701" a="135.389" fwhm="0.0525126" res="14730.3" algo="Sum"/><pk mz="773.58411363" i="2759.74" sn="10.9948" a="135.213" fwhm="0.0670708" res="11533.8" algo="Sum"/><pk mz="773.64798459" i="2591.61" sn="10.3256" a="143.752" fwhm="0.0563741" res="13723.5" algo="Sum"/><pk mz="774.53864880" i="5089.76" sn="20.3165" a="246.616" fwhm="0.0489548" res="15821.5" algo="Sum"/><pk mz="774.59534003" i="3421.71" sn="13.6583" a="187.228" fwhm="0.0591322" res="13099.4" algo="Sum"/><pk mz="774.64447294" i="2029.92" sn="8.10378" a="73.2282" fwhm="0.0479724" res="16147.7" algo="Sum"/><pk mz="774.70543033" i="1068.39" sn="4.26561" a="32.6237" fwhm="0.0439106" res="17642.8" algo="Sum"/><pk mz="775.54585706" i="2820.92" sn="11.2715" a="158.444" fwhm="0.0635003" res="12213.3" algo="Sum"/><pk mz="775.59388323" i="1759.57" sn="7.03073" a="89.5271" fwhm="0.0626943" res="12371" algo="Sum"/><pk mz="776.55872189" i="2790.42" sn="11.1682" a="141.92" fwhm="0.0651064" res="11927.5" algo="Sum"/><pk mz="777.05148620" i="1374.18" sn="5.51331" a="72.9566" fwhm="0.0461879" res="16823.7" algo="Sum"/><pk mz="777.55646323" i="2416.95" sn="9.69796" a="170.179" fwhm="0.0746484" res="10416.3" algo="Sum"/><pk mz="778.05749331" i="1798.34" sn="7.23075" a="93.9273" fwhm="0.0375044" res="20745.8" algo="Sum"/><pk mz="778.53286055" i="9596.18" sn="38.6128" a="580.317" fwhm="0.0496301" res="15686.7" algo="Sum"/><pk mz="778.65954797" i="1322.1" sn="5.32269" a="59.3098" fwhm="0.0605914" res="12851" algo="Sum"/><pk mz="779.06553497" i="3054.75" sn="12.3322" a="136.498" fwhm="0.037194" res="20946" algo="Sum"/><pk mz="779.53863096" i="6007.18" sn="24.2479" a="307.347" fwhm="0.057575" res="13539.5" algo="Sum"/><pk mz="779.59627255" i="5139.35" sn="20.7504" a="243.105" fwhm="0.0524955" res="14850.7" algo="Sum"/><pk mz="780.07179470" i="2450.03" sn="9.90424" a="118.021" fwhm="0.044504" res="17528.1" algo="Sum"/><pk mz="780.54937625" i="325322" sn="1315.73" a="9885.89" fwhm="0.0253149" res="30833.6" algo="Sum"/><pk mz="780.73753968" i="1322.44" sn="5.35142" a="52.4619" fwhm="0.0551018" res="14169" algo="Sum"/><pk mz="781.05117842" i="5658.95" sn="22.8928" a="328.709" fwhm="0.0416795" res="18739.5" algo="Sum"/><pk mz="781.55265084" i="149939" sn="607.029" a="5154.41" fwhm="0.0298385" res="26192.7" algo="Sum"/><pk mz="782.05777585" i="7684.06" sn="31.1337" a="367.576" fwhm="0.0361186" res="21652.5" algo="Sum"/><pk mz="782.56388832" i="373261" sn="1516.38" a="11163.1" fwhm="0.0250499" res="31240.2" algo="Sum"/><pk mz="783.06349718" i="4251.62" sn="17.2909" a="231.893" fwhm="0.0394513" res="19848.9" algo="Sum"/><pk mz="783.56676562" i="157189" sn="641.768" a="5748.98" fwhm="0.0300881" res="26042.4" algo="Sum"/><pk mz="784.07098157" i="1717.49" sn="7.01462" a="95.0635" fwhm="0.04585" res="17100.8" algo="Sum"/><pk mz="784.57527438" i="81690.6" sn="334.747" a="3367.78" fwhm="0.035643" res="22012" algo="Sum"/><pk mz="784.69162184" i="1513.82" sn="6.20333" a="68.6" fwhm="0.0795429" res="9865.01" algo="Sum"/><pk mz="785.07387291" i="1168.29" sn="4.78825" a="35.0629" fwhm="0.0445431" res="17625" algo="Sum"/><pk mz="785.58065519" i="28466.9" sn="117.292" a="1243.25" fwhm="0.0398655" res="19705.8" algo="Sum"/><pk mz="785.64811855" i="7929.58" sn="32.6723" a="350.704" fwhm="0.0465586" res="16874.4" algo="Sum"/><pk mz="786.05822235" i="1314.2" sn="5.42235" a="87.5057" fwhm="0.0546125" res="14393.4" algo="Sum"/><pk mz="786.50455837" i="2794.32" sn="11.5455" a="144.185" fwhm="0.0518163" res="15178.7" algo="Sum"/><pk mz="786.59485958" i="58085" sn="239.994" a="2365.83" fwhm="0.0357816" res="21983.2" algo="Sum"/><pk mz="787.06270826" i="1270.03" sn="5.25159" a="88.5129" fwhm="0.0610658" res="12888.8" algo="Sum"/><pk mz="787.51077386" i="1461.96" sn="6.05574" a="69.7714" fwhm="0.0469558" res="16771.3" algo="Sum"/><pk mz="787.59858000" i="27251.3" sn="112.88" a="1170.51" fwhm="0.0370431" res="21261.7" algo="Sum"/><pk mz="787.66214620" i="8409.1" sn="34.8322" a="373.28" fwhm="0.0485562" res="16221.7" algo="Sum"/><pk mz="788.06511921" i="1119.27" sn="4.64062" a="92.278" fwhm="0.0673319" res="11704.2" algo="Sum"/><pk mz="788.55210240" i="13536.1" sn="56.1785" a="645" fwhm="0.0480492" res="16411.4" algo="Sum"/><pk mz="788.60622946" i="14697" sn="60.9967" a="662.839" fwhm="0.0485054" res="16258.1" algo="Sum"/><pk mz="788.66651158" i="4706.61" sn="19.5383" a="241.462" fwhm="0.0472253" res="16700.1" algo="Sum"/><pk mz="789.05967318" i="1069.78" sn="4.44375" a="78.1904" fwhm="0.0809216" res="9750.92" algo="Sum"/><pk mz="789.55403988" i="7056.16" sn="29.329" a="365.164" fwhm="0.0473046" res="16690.9" algo="Sum"/><pk mz="789.61155393" i="5552.68" sn="23.0837" a="249.643" fwhm="0.0507273" res="15565.8" algo="Sum"/><pk mz="789.67071288" i="1928.55" sn="8.01893" a="91.5472" fwhm="0.054049" res="14610.3" algo="Sum"/><pk mz="790.05182764" i="1150.56" sn="4.78949" a="68.7358" fwhm="0.0574964" res="13740.9" algo="Sum"/><pk mz="790.56517294" i="19561.8" sn="81.4617" a="1112.93" fwhm="0.0453562" res="17430.2" algo="Sum"/><pk mz="790.68033826" i="1561" sn="6.50088" a="117.918" fwhm="0.0636011" res="12431.9" algo="Sum"/><pk mz="791.05954115" i="1238.01" sn="5.1667" a="80.66" fwhm="0.0544284" res="14533.9" algo="Sum"/><pk mz="791.56840909" i="9983.65" sn="41.7039" a="484.169" fwhm="0.0490761" res="16129.4" algo="Sum"/><pk mz="792.05439708" i="1317.83" sn="5.52659" a="96.8397" fwhm="0.0688601" res="11502.4" algo="Sum"/><pk mz="792.54878264" i="15188.5" sn="63.7063" a="662.808" fwhm="0.052171" res="15191.4" algo="Sum"/><pk mz="792.68083211" i="1132.66" sn="4.75358" a="60.1791" fwhm="0.0689639" res="11494.1" algo="Sum"/><pk mz="793.04928341" i="10754.9" sn="45.2562" a="469.695" fwhm="0.0349757" res="22674.3" algo="Sum"/><pk mz="793.55212696" i="19050.4" sn="80.1674" a="994.53" fwhm="0.0410946" res="19310.4" algo="Sum"/><pk mz="794.05628021" i="11288.4" sn="47.6613" a="488.336" fwhm="0.0358498" res="22149.5" algo="Sum"/><pk mz="794.56077451" i="21263.7" sn="89.8074" a="891.27" fwhm="0.051322" res="15481.9" algo="Sum"/><pk mz="795.06334239" i="8162.22" sn="34.5209" a="394.628" fwhm="0.0370031" res="21486.4" algo="Sum"/><pk mz="795.56868716" i="12534.7" sn="53.0731" a="543.484" fwhm="0.0512915" res="15510.7" algo="Sum"/><pk mz="795.69174022" i="1324.7" sn="5.61032" a="71.2426" fwhm="0.0633268" res="12564.9" algo="Sum"/><pk mz="796.07140170" i="5003.84" sn="21.1993" a="256.58" fwhm="0.0400952" res="19854.5" algo="Sum"/><pk mz="796.52070920" i="56648.6" sn="240.212" a="2247.57" fwhm="0.0347726" res="22906.6" algo="Sum"/><pk mz="796.57645987" i="13222.3" sn="56.0777" a="511.779" fwhm="0.0556579" res="14312" algo="Sum"/><pk mz="797.07820986" i="2158.45" sn="9.1593" a="128.137" fwhm="0.052874" res="15075" algo="Sum"/><pk mz="797.52379493" i="26736.3" sn="113.636" a="1120.73" fwhm="0.037219" res="21427.9" algo="Sum"/><pk mz="797.58141690" i="7162.89" sn="30.4436" a="278.463" fwhm="0.0556929" res="14321.1" algo="Sum"/><pk mz="798.06024339" i="1094.61" sn="4.65955" a="64.1473" fwhm="0.0610131" res="13080.1" algo="Sum"/><pk mz="798.53390281" i="37966.2" sn="162.362" a="1756.49" fwhm="0.0390294" res="20459.8" algo="Sum"/><pk mz="798.71285513" i="1127.68" sn="4.823" a="72.5457" fwhm="0.0842774" res="9477.19" algo="Sum"/><pk mz="799.06733561" i="1325.45" sn="5.67373" a="89.1876" fwhm="0.0595797" res="13411.7" algo="Sum"/><pk mz="799.53855826" i="16584.1" sn="71.2565" a="864.133" fwhm="0.0424537" res="18833.2" algo="Sum"/><pk mz="799.66357934" i="4530.17" sn="19.4671" a="248.984" fwhm="0.0468986" res="17050.9" algo="Sum"/><pk mz="800.06858843" i="1727.79" sn="7.43071" a="111.957" fwhm="0.0552175" res="14489.4" algo="Sum"/><pk mz="800.54027323" i="8375.27" sn="36.1857" a="568.372" fwhm="0.0523493" res="15292.3" algo="Sum"/><pk mz="800.66701809" i="2766.69" sn="11.9536" a="143.731" fwhm="0.0654415" res="12234.9" algo="Sum"/><pk mz="801.06561642" i="1499.06" sn="6.47845" a="55.9263" fwhm="0.0502329" res="15947" algo="Sum"/><pk mz="801.54237741" i="4135.2" sn="17.9005" a="233.87" fwhm="0.0565229" res="14180.8" algo="Sum"/><pk mz="801.67817923" i="4307.09" sn="18.6446" a="222.968" fwhm="0.044718" res="17927.4" algo="Sum"/><pk mz="802.04720648" i="1519" sn="6.58364" a="73.0991" fwhm="0.0511593" res="15677.5" algo="Sum"/><pk mz="802.09908183" i="1189.82" sn="5.15807" a="46.9725" fwhm="0.0476872" res="16820" algo="Sum"/><pk mz="802.53206014" i="15003.3" sn="65.0943" a="761.997" fwhm="0.0424863" res="18889.2" algo="Sum"/><pk mz="802.68278031" i="2566.51" sn="11.137" a="177.318" fwhm="0.0604259" res="13283.8" algo="Sum"/><pk mz="803.05193795" i="1231.53" sn="5.34845" a="76.0726" fwhm="0.0505988" res="15871" algo="Sum"/><pk mz="803.53643283" i="8148.67" sn="35.4182" a="517.234" fwhm="0.0450191" res="17848.8" algo="Sum"/><pk mz="803.68591322" i="1206.29" sn="5.24488" a="96.2284" fwhm="0.0820604" res="9793.83" algo="Sum"/><pk mz="804.05147667" i="1322.62" sn="5.75246" a="85.2429" fwhm="0.0570633" res="14090.5" algo="Sum"/><pk mz="804.54734820" i="339130" sn="1476.67" a="10295.1" fwhm="0.0254791" res="31576.7" algo="Sum"/><pk mz="805.04901947" i="8946.94" sn="38.9904" a="388.34" fwhm="0.0362034" res="22236.9" algo="Sum"/><pk mz="805.55053485" i="164246" sn="716.059" a="5817.21" fwhm="0.0295761" res="27236.5" algo="Sum"/><pk mz="806.05618873" i="8808.99" sn="38.4709" a="419.364" fwhm="0.0369348" res="21823.8" algo="Sum"/><pk mz="806.56136292" i="188613" sn="824.228" a="6691.6" fwhm="0.0301186" res="26779.5" algo="Sum"/><pk mz="807.06443738" i="11900.1" sn="52.1601" a="551.458" fwhm="0.037038" res="21790.2" algo="Sum"/><pk mz="807.56611447" i="83978.9" sn="368.26" a="3380.89" fwhm="0.0342097" res="23606.4" algo="Sum"/><pk mz="807.62793997" i="10475.7" sn="45.9496" a="440.311" fwhm="0.0421015" res="19182.9" algo="Sum"/><pk mz="808.07282231" i="8245.97" sn="36.255" a="438.539" fwhm="0.0471708" res="17130.8" algo="Sum"/><pk mz="808.57748557" i="144909" sn="637.432" a="5559.95" fwhm="0.0311793" res="25933.1" algo="Sum"/><pk mz="809.08208055" i="3649.15" sn="16.1018" a="172.358" fwhm="0.0479851" res="16861.1" algo="Sum"/><pk mz="809.58143281" i="64947.1" sn="286.925" a="2680.72" fwhm="0.0346202" res="23384.7" algo="Sum"/><pk mz="809.64356623" i="12276" sn="54.2456" a="504.054" fwhm="0.0439759" res="18411.1" algo="Sum"/><pk mz="810.09344993" i="1644.27" sn="7.26616" a="128.026" fwhm="0.0774373" res="10461.3" algo="Sum"/><pk mz="810.59440548" i="97928.6" sn="433.492" a="3702.59" fwhm="0.0339062" res="23907" algo="Sum"/><pk mz="811.06973606" i="1220.16" sn="5.40543" a="93.8512" fwhm="0.0767131" res="10572.8" algo="Sum"/><pk mz="811.59824345" i="46333.7" sn="206.096" a="1955.16" fwhm="0.0360934" res="22486.1" algo="Sum"/><pk mz="811.66225746" i="11639.3" sn="51.7714" a="566.855" fwhm="0.0503565" res="16118.3" algo="Sum"/><pk mz="812.06796280" i="1424.24" sn="6.33734" a="110.195" fwhm="0.0660463" res="12295.4" algo="Sum"/><pk mz="812.60615578" i="22709.4" sn="101.257" a="1027.33" fwhm="0.041404" res="19626.3" algo="Sum"/><pk mz="812.66490893" i="6418.99" sn="28.6258" a="290.086" fwhm="0.0459859" res="17672" algo="Sum"/><pk mz="813.04185833" i="1212.09" sn="5.40743" a="39.9038" fwhm="0.039469" res="20599.5" algo="Sum"/><pk mz="813.07467230" i="1361.41" sn="6.07387" a="94.443" fwhm="0.0787393" res="10326.2" algo="Sum"/><pk mz="813.55465185" i="3403.16" sn="15.239" a="182.732" fwhm="0.0541422" res="15026.3" algo="Sum"/><pk mz="813.61100899" i="8855.68" sn="39.6606" a="398.022" fwhm="0.0472148" res="17232.1" algo="Sum"/><pk mz="813.67925369" i="17857.2" sn="79.9743" a="793.615" fwhm="0.0396897" res="20501" algo="Sum"/><pk mz="814.08722166" i="1231.86" sn="5.5209" a="94.4827" fwhm="0.0848502" res="9594.41" algo="Sum"/><pk mz="814.56407660" i="7504.29" sn="33.7346" a="491.965" fwhm="0.0669417" res="12168.3" algo="Sum"/><pk mz="814.61008948" i="4046.66" sn="18.1913" a="175.563" fwhm="0.0619129" res="13157.4" algo="Sum"/><pk mz="814.68313256" i="9466.65" sn="42.5561" a="446.154" fwhm="0.0418687" res="19458" algo="Sum"/><pk mz="815.05282799" i="1617.82" sn="7.28637" a="79.7084" fwhm="0.0536378" res="15195.5" algo="Sum"/><pk mz="815.10249611" i="1209.76" sn="5.44948" a="68.3817" fwhm="0.0518693" res="15714.5" algo="Sum"/><pk mz="815.55545184" i="5447.86" sn="24.653" a="349.341" fwhm="0.0642845" res="12686.6" algo="Sum"/><pk mz="815.69194388" i="6388.71" sn="28.9106" a="321.735" fwhm="0.043312" res="18832.9" algo="Sum"/><pk mz="816.05749376" i="1305.24" sn="5.91183" a="89.2503" fwhm="0.0472866" res="17257.7" algo="Sum"/><pk mz="816.58072572" i="16066.6" sn="72.842" a="757.356" fwhm="0.0490824" res="16636.9" algo="Sum"/><pk mz="816.69593959" i="3332.69" sn="15.1118" a="169.677" fwhm="0.0503029" res="16235.6" algo="Sum"/><pk mz="817.05067863" i="4151.5" sn="18.8257" a="176.405" fwhm="0.0361467" res="22603.8" algo="Sum"/><pk mz="817.58020540" i="8731.21" sn="39.6327" a="650.316" fwhm="0.0675746" res="12098.9" algo="Sum"/><pk mz="817.70074086" i="1229.35" sn="5.58173" a="85.2617" fwhm="0.0710823" res="11503.6" algo="Sum"/><pk mz="818.05682511" i="4054.28" sn="18.4166" a="182.389" fwhm="0.038967" res="20993.6" algo="Sum"/><pk mz="818.51190076" i="3351.97" sn="15.2306" a="156.041" fwhm="0.0463726" res="17650.8" algo="Sum"/><pk mz="818.56410398" i="19989.3" sn="90.8362" a="806.404" fwhm="0.0473102" res="17302.1" algo="Sum"/><pk mz="819.06477976" i="8813.16" sn="40.074" a="409.097" fwhm="0.0374798" res="21853.5" algo="Sum"/><pk mz="819.56899540" i="14287.9" sn="65.0394" a="592.735" fwhm="0.0496768" res="16498" algo="Sum"/><pk mz="820.07245359" i="5957.36" sn="27.1904" a="246.75" fwhm="0.0480378" res="17071.4" algo="Sum"/><pk mz="820.52063388" i="59517.4" sn="271.833" a="2423.88" fwhm="0.0350213" res="23429.2" algo="Sum"/><pk mz="820.57340837" i="11038.1" sn="50.4141" a="332.291" fwhm="0.0451921" res="18157.5" algo="Sum"/><pk mz="821.08216837" i="3882.38" sn="17.7679" a="172.446" fwhm="0.0488865" res="16795.7" algo="Sum"/><pk mz="821.52411311" i="28332.8" sn="129.799" a="1227.71" fwhm="0.0382462" res="21479.9" algo="Sum"/><pk mz="821.58141635" i="6386.24" sn="29.2617" a="251.508" fwhm="0.050352" res="16316.8" algo="Sum"/><pk mz="821.64102625" i="6103.88" sn="27.9745" a="321.071" fwhm="0.0594331" res="13824.6" algo="Sum"/><pk mz="822.10543356" i="1923.74" sn="8.86909" a="159.035" fwhm="0.0724562" res="11346.2" algo="Sum"/><pk mz="822.53130159" i="25814.5" sn="119.172" a="1206.03" fwhm="0.0422855" res="19451.9" algo="Sum"/><pk mz="822.64015229" i="4812.52" sn="22.2249" a="310.104" fwhm="0.0657576" res="12510.2" algo="Sum"/><pk mz="823.12334922" i="1120.89" sn="5.19234" a="47.9204" fwhm="0.0433845" res="18972.8" algo="Sum"/><pk mz="823.53594759" i="10925.4" sn="50.6588" a="540.087" fwhm="0.044983" res="18307.7" algo="Sum"/><pk mz="823.60577962" i="3217.05" sn="14.9202" a="118.537" fwhm="0.0509344" res="16169.9" algo="Sum"/><pk mz="823.65764535" i="5400.36" sn="25.0515" a="298.751" fwhm="0.0576161" res="14295.6" algo="Sum"/><pk mz="824.55016985" i="22020.2" sn="102.644" a="1104.27" fwhm="0.0411157" res="20054.4" algo="Sum"/><pk mz="824.65852032" i="3668.33" sn="17.105" a="210.264" fwhm="0.0681525" res="12100.2" algo="Sum"/><pk mz="825.55394445" i="10695" sn="49.9507" a="528.217" fwhm="0.043187" res="19115.8" algo="Sum"/><pk mz="825.61205000" i="2778.24" sn="12.9776" a="107.876" fwhm="0.0545091" res="15146.3" algo="Sum"/><pk mz="825.65525832" i="2000.84" sn="9.34638" a="121.186" fwhm="0.0558136" res="14793.1" algo="Sum"/><pk mz="826.55680311" i="7837.1" sn="36.7893" a="496.758" fwhm="0.0545036" res="15165.2" algo="Sum"/><pk mz="826.67797885" i="1479.43" sn="6.94586" a="77.3648" fwhm="0.0793796" res="10414.2" algo="Sum"/><pk mz="827.05295849" i="1198.45" sn="5.62877" a="72.9517" fwhm="0.0541058" res="15285.8" algo="Sum"/><pk mz="827.56002890" i="3691.81" sn="17.3809" a="242.148" fwhm="0.0662629" res="12489" algo="Sum"/><pk mz="827.69435386" i="2044.69" sn="9.62835" a="115.395" fwhm="0.060801" res="13613.2" algo="Sum"/><pk mz="828.54709042" i="99685.2" sn="472.053" a="3938.85" fwhm="0.033042" res="25075.6" algo="Sum"/><pk mz="828.69431237" i="1752.52" sn="8.29919" a="115.743" fwhm="0.0829324" res="9992.4" algo="Sum"/><pk mz="829.05614679" i="1310.91" sn="6.21173" a="83.8278" fwhm="0.0480897" res="17239.8" algo="Sum"/><pk mz="829.55037382" i="51548.5" sn="245.089" a="2165.59" fwhm="0.0349907" res="23707.7" algo="Sum"/><pk mz="829.69875322" i="1413.75" sn="6.7217" a="76.7568" fwhm="0.0623427" res="13308.7" algo="Sum"/><pk mz="829.84666553" i="1440.87" sn="6.85159" a="91.0212" fwhm="0.0532144" res="15594.4" algo="Sum"/><pk mz="830.05916408" i="1421.78" sn="6.7674" a="74.999" fwhm="0.0519944" res="15964.4" algo="Sum"/><pk mz="830.56057543" i="62611" sn="299.123" a="2636.09" fwhm="0.0358248" res="23184" algo="Sum"/><pk mz="830.66704280" i="1356.42" sn="6.48029" a="42.4088" fwhm="0.0454691" res="18268.8" algo="Sum"/><pk mz="831.06494452" i="3364.98" sn="16.0994" a="170.52" fwhm="0.039414" res="21085.5" algo="Sum"/><pk mz="831.56510137" i="29452.7" sn="141.113" a="1268.23" fwhm="0.0381086" res="21821" algo="Sum"/><pk mz="832.07284600" i="2579.83" sn="12.3693" a="157.772" fwhm="0.0492477" res="16895.7" algo="Sum"/><pk mz="832.57784349" i="146743" sn="704.575" a="5593.88" fwhm="0.0311612" res="26718.4" algo="Sum"/><pk mz="833.08164424" i="2712.41" sn="13.0378" a="125.484" fwhm="0.0537668" res="15494.4" algo="Sum"/><pk mz="833.58124978" i="72209" sn="347.36" a="2876.21" fwhm="0.0346382" res="24065.4" algo="Sum"/><pk mz="833.64462424" i="13864.6" sn="66.7053" a="610.547" fwhm="0.0493482" res="16893.1" algo="Sum"/><pk mz="834.09720720" i="1560.49" sn="7.51409" a="56.5742" fwhm="0.066117" res="12615.5" algo="Sum"/><pk mz="834.10766080" i="1511.02" sn="7.27582" a="59.3221" fwhm="0.0411116" res="20288.9" algo="Sum"/><pk mz="834.59065983" i="50342.7" sn="242.579" a="2310.48" fwhm="0.0388376" res="21489.3" algo="Sum"/><pk mz="835.12479874" i="1091.43" sn="5.26634" a="63.9682" fwhm="0.0618288" res="13507" algo="Sum"/><pk mz="835.59623580" i="20758.2" sn="100.288" a="897.714" fwhm="0.042912" res="19472.3" algo="Sum"/><pk mz="835.66063279" i="23137.6" sn="111.811" a="998.127" fwhm="0.0397432" res="21026.5" algo="Sum"/><pk mz="836.60570017" i="10620.6" sn="51.4198" a="464.462" fwhm="0.0487704" res="17154" algo="Sum"/><pk mz="836.66408453" i="11922.9" sn="57.7374" a="542.975" fwhm="0.0439829" res="19022.5" algo="Sum"/><pk mz="837.61250097" i="5005.79" sn="24.3733" a="223.174" fwhm="0.0540312" res="15502.4" algo="Sum"/><pk mz="837.67351321" i="7946.58" sn="38.7008" a="385.041" fwhm="0.0442271" res="18940.3" algo="Sum"/><pk mz="838.50743739" i="4970.1" sn="24.2942" a="298.532" fwhm="0.0458554" res="18285.9" algo="Sum"/><pk mz="838.62121822" i="3484.27" sn="17.0387" a="189.026" fwhm="0.0710997" res="11795" algo="Sum"/><pk mz="838.67787198" i="3762" sn="18.4004" a="209.959" fwhm="0.0519146" res="16155" algo="Sum"/><pk mz="839.50975143" i="2426.04" sn="11.9198" a="114.925" fwhm="0.0572091" res="14674.4" algo="Sum"/><pk mz="839.56068993" i="1364.49" sn="6.70537" a="61.57" fwhm="0.0571397" res="14693.1" algo="Sum"/><pk mz="839.62911559" i="2357.5" sn="11.5878" a="133.746" fwhm="0.0781831" res="10739.3" algo="Sum"/><pk mz="839.68172365" i="1521.57" sn="7.47973" a="76.6979" fwhm="0.0572188" res="14674.9" algo="Sum"/><pk mz="840.51566985" i="4497.44" sn="22.1782" a="249.641" fwhm="0.0518364" res="16214.8" algo="Sum"/><pk mz="840.58024412" i="3065.76" sn="15.1214" a="156.469" fwhm="0.073628" res="11416.6" algo="Sum"/><pk mz="841.52043448" i="2046.94" sn="10.1598" a="125.719" fwhm="0.0624607" res="13472.8" algo="Sum"/><pk mz="841.58663280" i="1917.71" sn="9.51882" a="99.5026" fwhm="0.0800917" res="10507.8" algo="Sum"/><pk mz="841.62022042" i="1557.11" sn="7.72917" a="76.5064" fwhm="0.0586051" res="14360.9" algo="Sum"/><pk mz="842.57200568" i="3959.48" sn="19.7127" a="169.594" fwhm="0.0592374" res="14223.7" algo="Sum"/><pk mz="843.57095194" i="2508.08" sn="12.5485" a="117.083" fwhm="0.0662628" res="12730.7" algo="Sum"/><pk mz="844.52085361" i="18815.3" sn="94.4974" a="933.795" fwhm="0.0393185" res="21479" algo="Sum"/><pk mz="844.60863693" i="3276.21" sn="16.4551" a="151.826" fwhm="0.0527905" res="15999.2" algo="Sum"/><pk mz="845.52424740" i="9951.04" sn="50.1938" a="492.917" fwhm="0.0400651" res="21103.8" algo="Sum"/><pk mz="845.61182092" i="2009.08" sn="10.134" a="101.66" fwhm="0.0556914" res="15183.9" algo="Sum"/><pk mz="846.53348806" i="12544.1" sn="63.5193" a="654.207" fwhm="0.0438235" res="19316.9" algo="Sum"/><pk mz="846.59715577" i="2261.1" sn="11.4495" a="25.0833" fwhm="0.0114757" res="73773.1" algo="Sum"/><pk mz="846.62508504" i="2562.33" sn="12.9748" a="125.275" fwhm="0.0599758" res="14116.1" algo="Sum"/><pk mz="847.53841843" i="6424.41" sn="32.603" a="328.447" fwhm="0.0440967" res="19220" algo="Sum"/><pk mz="847.62227314" i="1653.69" sn="8.39277" a="81.248" fwhm="0.0688955" res="12303" algo="Sum"/><pk mz="848.54820250" i="32346.7" sn="164.67" a="1548.11" fwhm="0.0416402" res="20378.1" algo="Sum"/><pk mz="848.64255324" i="2076.5" sn="10.5744" a="145.438" fwhm="0.075442" res="11248.9" algo="Sum"/><pk mz="849.55188909" i="15747.2" sn="80.3525" a="780.032" fwhm="0.04423" res="19207.6" algo="Sum"/><pk mz="849.61729207" i="2863.22" sn="14.612" a="129.601" fwhm="0.0632291" res="13437.1" algo="Sum"/><pk mz="849.67476366" i="2473.68" sn="12.626" a="119.013" fwhm="0.0521131" res="16304.4" algo="Sum"/><pk mz="850.55623704" i="13199.1" sn="67.5991" a="717.877" fwhm="0.0453565" res="18752.7" algo="Sum"/><pk mz="850.63345842" i="2020.8" sn="10.3521" a="69.5169" fwhm="0.046012" res="18487.2" algo="Sum"/><pk mz="850.66715642" i="2251.91" sn="11.5375" a="127.124" fwhm="0.0584684" res="14549.2" algo="Sum"/><pk mz="851.55897481" i="5718.07" sn="29.3793" a="289.597" fwhm="0.0501207" res="16990.2" algo="Sum"/><pk mz="851.63592111" i="3895.85" sn="20.0222" a="197.803" fwhm="0.0606773" res="14035.5" algo="Sum"/><pk mz="852.55951506" i="3023.92" sn="15.6325" a="185.211" fwhm="0.06922" res="12316.7" algo="Sum"/><pk mz="852.63972168" i="2315.4" sn="11.9733" a="118.69" fwhm="0.0680707" res="12525.8" algo="Sum"/><pk mz="853.56395736" i="1540.67" sn="8.00003" a="107.491" fwhm="0.0779255" res="10953.6" algo="Sum"/><pk mz="853.64857014" i="1763.35" sn="9.15905" a="103.954" fwhm="0.0831453" res="10267" algo="Sum"/><pk mz="854.48790810" i="1130.19" sn="5.8997" a="61.4139" fwhm="0.0565959" res="15098" algo="Sum"/><pk mz="854.56247279" i="5511.16" sn="28.7766" a="298.484" fwhm="0.0442468" res="19313.5" algo="Sum"/><pk mz="854.64637557" i="1161.22" sn="6.06488" a="56.0542" fwhm="0.0634159" res="13476.9" algo="Sum"/><pk mz="855.56621339" i="3123.8" sn="16.3745" a="175.225" fwhm="0.048888" res="17500.5" algo="Sum"/><pk mz="856.49925670" i="1043.41" sn="5.49964" a="37.252" fwhm="0.0490023" res="17478.8" algo="Sum"/><pk mz="856.57757897" i="24906.4" sn="131.298" a="1128.69" fwhm="0.0390867" res="21914.8" algo="Sum"/><pk mz="857.58304325" i="15477.7" sn="81.8566" a="749.39" fwhm="0.0401969" res="21334.6" algo="Sum"/><pk mz="858.58999872" i="11648.3" sn="61.9727" a="610.254" fwhm="0.0432093" res="19870.5" algo="Sum"/><pk mz="859.59584315" i="5156.55" sn="27.5501" a="276.395" fwhm="0.0465264" res="18475.5" algo="Sum"/><pk mz="860.60477176" i="3802.96" sn="20.4224" a="212.687" fwhm="0.055371" res="15542.5" algo="Sum"/><pk mz="861.61007151" i="2027.55" sn="10.9341" a="121.732" fwhm="0.0584768" res="14734.2" algo="Sum"/><pk mz="862.50631572" i="5069.51" sn="27.3844" a="283.369" fwhm="0.0434773" res="19838.1" algo="Sum"/><pk mz="862.61625144" i="1508.23" sn="8.14795" a="105.277" fwhm="0.0843766" res="10223.4" algo="Sum"/><pk mz="863.50968565" i="2611.58" sn="14.1463" a="156.738" fwhm="0.0464326" res="18597" algo="Sum"/><pk mz="863.61584063" i="1037.98" sn="5.62402" a="67.1951" fwhm="0.0686941" res="12571.9" algo="Sum"/><pk mz="864.51156112" i="4134.9" sn="22.4583" a="257.015" fwhm="0.0492237" res="17562.9" algo="Sum"/><pk mz="864.62526699" i="1096.46" sn="5.95668" a="76.1075" fwhm="0.0972514" res="8890.62" algo="Sum"/><pk mz="865.51118771" i="2329.96" sn="12.6913" a="154.963" fwhm="0.0584816" res="14799.7" algo="Sum"/><pk mz="866.52935723" i="2994.38" sn="16.3461" a="192.626" fwhm="0.058374" res="14844.4" algo="Sum"/><pk mz="866.61096863" i="1025.27" sn="5.59837" a="49.4687" fwhm="0.0606068" res="14298.9" algo="Sum"/><pk mz="867.53484277" i="1839.55" sn="10.0828" a="132.116" fwhm="0.0560702" res="15472.3" algo="Sum"/><pk mz="868.53908997" i="1806.36" sn="9.93406" a="107.896" fwhm="0.067992" res="12774.1" algo="Sum"/><pk mz="868.60975912" i="1067.64" sn="5.87285" a="42.8349" fwhm="0.0576969" res="15054.7" algo="Sum"/><pk mz="870.53696467" i="1836.79" sn="10.1795" a="120.962" fwhm="0.0678158" res="12836.8" algo="Sum"/><pk mz="870.62861689" i="1435.91" sn="7.95897" a="93.1644" fwhm="0.0973774" res="8940.77" algo="Sum"/><pk mz="871.53930425" i="1035.03" sn="5.76127" a="63.4801" fwhm="0.0773046" res="11274.1" algo="Sum"/><pk mz="871.62071150" i="1329.32" sn="7.40042" a="102.042" fwhm="0.089047" res="9788.32" algo="Sum"/><pk mz="872.54118705" i="10922" sn="61.0261" a="575.493" fwhm="0.0472552" res="18464.5" algo="Sum"/><pk mz="872.64542026" i="2020.17" sn="11.2898" a="132.535" fwhm="0.0796102" res="10961.5" algo="Sum"/><pk mz="873.54425804" i="5662.06" sn="31.7678" a="351.99" fwhm="0.0506212" res="17256.5" algo="Sum"/><pk mz="873.64375019" i="1328.58" sn="7.45442" a="71.9571" fwhm="0.0644103" res="13563.7" algo="Sum"/><pk mz="874.55334370" i="5165.09" sn="29.0695" a="307.984" fwhm="0.0496132" res="17627.4" algo="Sum"/><pk mz="874.65744424" i="1549.03" sn="8.71804" a="83.0108" fwhm="0.0758035" res="11538.5" algo="Sum"/><pk mz="874.72387348" i="1821.9" sn="10.2538" a="101.741" fwhm="0.052529" res="16652.2" algo="Sum"/><pk mz="875.55854425" i="2393.54" sn="13.53" a="146.696" fwhm="0.0573663" res="15262.6" algo="Sum"/><pk mz="875.61430797" i="1069.75" sn="6.04698" a="39.64" fwhm="0.0525185" res="16672.5" algo="Sum"/><pk mz="875.72720581" i="1210.06" sn="6.84018" a="61.8955" fwhm="0.0581546" res="15058.6" algo="Sum"/><pk mz="876.56568901" i="3903.52" sn="22.1609" a="219.13" fwhm="0.0505117" res="17353.7" algo="Sum"/><pk mz="876.67698784" i="1183.16" sn="6.71714" a="69.3831" fwhm="0.0782023" res="11210.4" algo="Sum"/><pk mz="877.56912512" i="1979.29" sn="11.268" a="113.632" fwhm="0.0603889" res="14532" algo="Sum"/><pk mz="878.57662947" i="1471.29" sn="8.40154" a="108.592" fwhm="0.0649752" res="13521.7" algo="Sum"/><pk mz="878.69569150" i="1196.59" sn="6.83483" a="63.7313" fwhm="0.0700664" res="12540.9" algo="Sum"/><pk mz="882.59275098" i="1067.15" sn="6.16592" a="76.1894" fwhm="0.0714277" res="12356.5" algo="Sum"/><pk mz="884.60370999" i="1376.43" sn="8.02098" a="105.772" fwhm="0.0846169" res="10454.2" algo="Sum"/><pk mz="886.50831782" i="1737.53" sn="10.2113" a="100.582" fwhm="0.0644542" res="13754.1" algo="Sum"/><pk mz="887.51059499" i="1029.56" sn="6.07562" a="63.9855" fwhm="0.0637809" res="13915" algo="Sum"/><pk mz="888.51442187" i="2254.84" sn="13.3707" a="150.58" fwhm="0.0581169" res="15288.4" algo="Sum"/><pk mz="889.51964452" i="1426.85" sn="8.48597" a="86.1421" fwhm="0.0663728" res="13401.9" algo="Sum"/><pk mz="890.53389312" i="3039.63" sn="18.1485" a="181.363" fwhm="0.0497456" res="17901.8" algo="Sum"/><pk mz="891.53710370" i="1513.27" sn="9.05664" a="108.977" fwhm="0.0629759" res="14156.8" algo="Sum"/><pk mz="892.54146703" i="1934.88" sn="11.6054" a="162.96" fwhm="0.0632773" res="14105.2" algo="Sum"/><pk mz="893.54857394" i="1050.72" sn="6.33276" a="89.3807" fwhm="0.0846426" res="10556.7" algo="Sum"/><pk mz="893.61530934" i="1021.84" sn="6.15975" a="58.5764" fwhm="0.0676493" res="13209.5" algo="Sum"/><pk mz="896.53517983" i="2645.73" sn="16.1733" a="156.587" fwhm="0.0491463" res="18242.2" algo="Sum"/><pk mz="897.53736630" i="1603.6" sn="9.84497" a="84.9714" fwhm="0.0517052" res="17358.7" algo="Sum"/><pk mz="897.62408453" i="2822" sn="17.3299" a="157.543" fwhm="0.0499517" res="17969.8" algo="Sum"/><pk mz="898.55025633" i="1789.23" sn="11.0306" a="106.711" fwhm="0.0656018" res="13697" algo="Sum"/><pk mz="898.63120729" i="1858.43" sn="11.4603" a="96.3662" fwhm="0.063593" res="14131" algo="Sum"/><pk mz="899.55349790" i="1011.91" sn="6.26582" a="69.1801" fwhm="0.0740834" res="12142.4" algo="Sum"/><pk mz="899.63474688" i="1054.76" sn="6.53288" a="102.242" fwhm="0.165618" res="5431.97" algo="Sum"/><pk mz="900.56498730" i="3884.66" sn="24.1649" a="228.309" fwhm="0.0440944" res="20423.6" algo="Sum"/><pk mz="900.67503705" i="1483.72" sn="9.23173" a="86.8244" fwhm="0.0699487" res="12876.2" algo="Sum"/><pk mz="901.56896944" i="2050.41" sn="12.7989" a="113.042" fwhm="0.0521639" res="17283.4" algo="Sum"/><pk mz="902.57624628" i="1444.6" sn="9.04815" a="77.5227" fwhm="0.0596224" res="15138.2" algo="Sum"/><pk mz="903.65076371" i="1302.5" sn="8.1915" a="66.1783" fwhm="0.0593626" res="15222.5" algo="Sum"/><pk mz="907.69952653" i="2009.17" sn="12.7885" a="104.048" fwhm="0.0443557" res="20464.1" algo="Sum"/><pk mz="908.69907443" i="1324.26" sn="8.45147" a="79.3726" fwhm="0.058274" res="15593.6" algo="Sum"/><pk mz="913.61869858" i="2075.52" sn="13.46" a="121.936" fwhm="0.0494211" res="18486.4" algo="Sum"/><pk mz="914.62493375" i="1473.68" sn="9.60313" a="103.743" fwhm="0.0613831" res="14900.3" algo="Sum"/><pk mz="916.53146601" i="1544.23" sn="10.1353" a="121.864" fwhm="0.0687353" res="13334.2" algo="Sum"/><pk mz="924.56499982" i="1048.57" sn="7.07924" a="71.4325" fwhm="0.0595393" res="15528.6" algo="Sum"/><pk mz="929.60561214" i="1259.87" sn="8.66058" a="94.7908" fwhm="0.0669513" res="13884.8" algo="Sum"/><pk mz="963.58318990" i="1097.6" sn="8.50836" a="65.4201" fwhm="0.0573234" res="16809.6" algo="Sum"/><pk mz="1051.79413107" i="8253.77" sn="107.999" a="433.779" fwhm="0.047177" res="22294.7" algo="Sum"/><pk mz="1052.79647890" i="5649.91" sn="74.3554" a="294.897" fwhm="0.0469433" res="22427" algo="Sum"/><pk mz="1053.79719198" i="2734.04" sn="36.1705" a="151.544" fwhm="0.0502376" res="20976.3" algo="Sum"/><pk mz="1054.79724277" i="1049.87" sn="13.9839" a="55.4945" fwhm="0.0496622" res="21239.5" algo="Sum"/><pk mz="1067.77757892" i="2777.06" sn="40.1136" a="188.313" fwhm="0.0585728" res="18229.9" algo="Sum"/><pk mz="1068.77922393" i="1973.77" sn="28.5941" a="125.613" fwhm="0.0573427" res="18638.5" algo="Sum"/></ms_peaks><deconvolution_results/><annotation_list/><GMF_results/></ms_spectrum></DataAnalysis></analysis><checksums><DataAnalysis_checksum>9d8d146e018b6b9f23200853eec54c2d</DataAnalysis_checksum></checksums></root>
