# Supplementary material for: Diagnosing Impaired Glucose Tolerance Using Direct Infusion Mass Spectrometry of Blood Plasma
Source: PLoS One. 2014 Sep 9;9(9):e105343. doi: 10.1371/journal.pone.0105343 (PMC4159123; doi:10.1371/journal.pone.0105343)
Supplement: Supporting Information S1 — Mass spectra of blood plasma metabolites obtained by direct infusion mass spectrometry (DIMS) of blood plasma samples from control subjects (n = 30) and patients with impaired glucose tolerance (n = 20). (ZIP) [file pone.0105343.s002.zip › Mass spectra/Sample 35.xml]

<root><fileinfo appname="Bruker Compass DataAnalysis" appversion="4.1.335.0" date="2014-06-18T12:22:49" type="DataAnalysisResults" typeversion="1.1" subtype="MS Spectrum"/><generalinfo organisation="" user="111" hostname="TRIFONOVA-PC" os="Windows 7"/><analysis name="C:\Users\Trifonova\Desktop\Mass spectra\Diabetes\Plasma Sample 348 ST PM 06022013.d\analysis.baf"><info><DateTime>2013-02-06T15:45:51+04:00</DateTime><method>Tune_pos_Standard.m</method><sample><![CDATA[Plasma Sample 348 ST PM 06022013]]></sample><comment><![CDATA[Sample 348. Diabetes. Human blood plasma after protein precipitation 50 fold in MeoH with 0.1% FA
]]></comment><operator>BDAL@DE</operator><instrument>maXis impact</instrument><instrument_serial_number>282001.00069</instrument_serial_number></info><DataAnalysis version="DataAnalysis 4.1.335.0" DataAnalysisResults=""><DataAnalysis_processing_parameters><find_compounds_chromatogram detect_version="3" detect_areamode="1" detect_areathresholdabs="0" detect_areathresholdrel="0" detect_intensitymode="1" detect_intensitythresholdabs="3000" detect_intensitythresholdrel="3" detect_sensitivity="0.333333" detect_skimratio="0" detect_smoothingwidth="3" detect_averageno="5" detect_averagemode="0" add_uv_or_ms_spectra="0" spectrum_load_mode="0" background_subtraction_mode="2" MS_peaksensmode2="1" MS_pc12="0.4" MS_pc22="4" MS_peaksens12="99" MS_peaksens22="99" MS_areamode2="2" MS_areathresholdabs2="1000" MS_areathresholdrel2="10" MS_intensitymode2="0" MS_intensitythresholdabs2="1000" MS_intensitythresholdrel2="10" MS_basesmoothmode2="1" MS_basesmoothpts2="8" MS_basesmoothmin2="12" MS_basesmoothforce2="0.1" MS_startendslope2="10" MS_valleyfilterused2="1" MS_valleyfilter2="10" MS_noisecorr2="0" UV_peaksensmode2="1" UV_pc12="0.4" UV_pc22="4" UV_peaksens12="99.9" UV_peaksens22="100" UV_areamode2="0" UV_areathresholdabs2="5" UV_areathresholdrel2="1" UV_intensitymode2="1" UV_intensitythresholdabs2="1" UV_intensitythresholdrel2="0.01" UV_basesmoothmode2="1" UV_basesmoothpts2="8" UV_basesmoothmin2="12" UV_basesmoothforce2="1" UV_startendslope2="10" UV_valleyfilterused2="1" UV_valleyfilter2="10" UV_noisecorr2="0" detect_delcmpdsinrng="1"/><auto_ms_n use_retention_time_window="0" retention_time_window="1" rt_unit="min" minimum_intensity_positive="1000" minimum_intensity_negative="1000" create_max_number_compounds="100000" spectrum_load_mode="0" background_type="0" create_auto_ms_n_traces="0" create_detailed_traces="0" merge_positive_negative_compounds="0" detect_delcmpdsinrng="1" detect_keep_cmpds_detectedneutralloss="0" add_uv_spectra="0" create_individual_MSMS_cmpds="0" advanced_precursor_determination="0"/><dissect_params dissect_addsmoothing="0" dissect_allow_wider_peaks="0" dissect_resolving_power="1" dissect_deletepeaksinrange="1" dissect_fullrange="1" dissect_cutoff="0.1" dissect_sensitivity="0.333333" dissect_maxoverlap="5" dissect_smoothwidth="1" spectrum_load_mode="0" add_uv_spectra="0"/><find_all_compounds min_time_points="20" min_correlation="0.7" background_type="0" load_spec_type="2" additional_smoothing="1" proteomics="1" chrom_sn_threshold="3" chrom_smoothingwidth="10" detect_delcmpdsinrng="1" add_MSMS_spectra="1"/><ms_peak_finder ms_peak_finder_type="3" ms_manually_use_peak_finder="1"><ms_peak_finder_apex minimum_intensity="100" peak_width="0.05" relative_threshold_base_peak="0.1" signal_to_noise="10"/><ms_peak_finder_centroid peak_width="1" signal_to_noise="1" relative_threshold_base_peak="2" minimum_intensity="100" centroid_percentage="80"/><ms_peak_finder_snap minimum_intensity="0" relative_threshold_base_peak="0" signal_to_noise="2" maximum_charge="12" quality_factor_threshold="0.9" number_of_patterns="500000" building_block_1="C 4.9384 N 1.3577 O 1.4773 S 0.0417 H 7.7583" building_block_2="" use_snap_2="1" add_detailed_results="0"/><ms_peak_finder_sumpeak minimum_intensity="100" peak_width="5" use_datapoints="1" sum_width="2" relative_threshold_base_peak="0.1" signal_to_noise="1" baseline_type="1" baseline_flatness="1" same_sumwidth_as_acquisition="1" use_resolution="0" res="10000" instrument_sum_width="2" use_sum_of_intensities="0"/><ms_peak_finder_ftms signal_to_noise="4" relative_threshold_base_peak="0.01" minimum_intensity="100" centroid_percentage="80" use_centroid="0"/></ms_peak_finder><deconvolution clear_prev_results="1" create_neutral_spectrum="0" incl_shifted_spectra="0" ret_residuals="0" incl_comp_details="0" show_comp_details="0" substance_class="1" extend_evelope="0" extend_before="1" extend_after="1" auto_apply="0"><deconvolution_detailed perf_deconv="1" rel_isotop_deconv="0" resolve_isotop="1" exclude_itraq_ions="1" abund_cutoff="2" envelope_cutoff="75" high_mass="4000" low_mass="250" mw_agreement="0" maximum_charge="10" max_charge_isotop="5" min_charge="1" min_peaks="3" precursor_deconv="0" max_components="10" adduct_ion_name="+H" adduct_ion_mass="1.00728" apply_min_max_mass_boundaries="0"/><deconvolution_detailed perf_deconv="1" rel_isotop_deconv="0" resolve_isotop="1" exclude_itraq_ions="1" abund_cutoff="2" envelope_cutoff="75" high_mass="3000" low_mass="100" mw_agreement="5" maximum_charge="3" max_charge_isotop="0" min_charge="1" min_peaks="3" precursor_deconv="0" max_components="10" adduct_ion_name="+H" adduct_ion_mass="1.00728" apply_min_max_mass_boundaries="0"/><deconvolution_detailed perf_deconv="1" rel_isotop_deconv="0" resolve_isotop="1" exclude_itraq_ions="1" abund_cutoff="0.5" envelope_cutoff="75" high_mass="2000" low_mass="50" mw_agreement="5" maximum_charge="3" max_charge_isotop="4" min_charge="1" min_peaks="3" precursor_deconv="0" max_components="10" adduct_ion_name="+H" adduct_ion_mass="1.00728" apply_min_max_mass_boundaries="0"/><deconvolution_detailed perf_deconv="1" rel_isotop_deconv="1" resolve_isotop="0" exclude_itraq_ions="0" abund_cutoff="10" envelope_cutoff="75" high_mass="100000" low_mass="5000" mw_agreement="5" maximum_charge="100" max_charge_isotop="0" min_charge="1" min_peaks="3" precursor_deconv="0" max_components="10" adduct_ion_name="+H" adduct_ion_mass="1.00728" apply_min_max_mass_boundaries="1"/><max_entropy_deconvolution adduct_ion_name="-H" adduct_ion_mass="-1.00783" low_mass="5000" high_mass="100000" spacint_out="0" resolving_power="10000" peak_width="0.3" width="1" maxentx="0"/></deconvolution><mascot_export globalchargelimit_apply="1" globalchargelimit="1+, 2+ and 3+" prefer_fullscan_deconvolution_results="1" deconvolution_export_type="2" msmssignals="50" threshold="100" mssignals_deconv="2" mssignals_non_deconv="20" normalize_msms="0" single_charged="0"/><process_parameters baseline_flatness="0.8" baseline_addchild="1" baseline_disableoriginal="0" baseline_usesamecolor="1" smoothing_algorithm="1" smoothing_width="0.2" smoothing_cycles="1" smoothing_addchild="1" smoothing_disableoriginal="0" smoothing_usesamecolor="1"/><process_parameters baseline_flatness="0.8" baseline_addchild="1" baseline_disableoriginal="0" baseline_usesamecolor="1" smoothing_algorithm="1" smoothing_width="0.2" smoothing_cycles="1" smoothing_addchild="1" smoothing_disableoriginal="0" smoothing_usesamecolor="1"/><display_params mass_precision="4" time_precision="1" structure_size="30" chrom_peak_label="Index"/><calibration_params calibration_range="0.05" calibration_listname="Samples Recalibration Diabetes" calibration_listgroupname="ESI" calibration_fit_mode="2" calibration_intensitythreshold="1000"/><calibration_params calibration_range="0.05" calibration_listname="Lockmass 1222" calibration_listgroupname="ESI" calibration_intensitythreshold="1000" calibration_lockmassmode="0"/><library_search_params del_prev_res="1"><library_search_basic_params accept_score="50" allowmasses_above="0" allowmasses_below="0" desired_score="900" increasedepth="0" maxnr_spectra="10" match_all="0" sort_by="1" include_precursor_spectra="1" skip_low_frgamnet_spectra="1" min_effective_score="500" minmatch_score="250" min_score="400"/><library_search_basic_params add_int_range="5" extended="1" locnorm="0" root="0" hwfstp="50" hwscdp="7" intrangefac="1.9" locnormeqfac="1" locnormfac="2" locnormwin="25" masdisint="20" minsrcint="100" minspepresrc="15" threshfstp="40" maskadducts="0" maskprecursor="0"/><library_search_libraries_params add_unid="0" srcparallel="0" libraries="" librariey_unidentified=""/><library_search_match_params chrgdeconv="0" collenerg="0" fragampl="1" instrtp="2" ionmeth="1" isolwidth="0" msmsstg="2" ms_vs_msms="4" pkwidth="0" polarity="4" psd="0" precion="0" prodion="0" rgtgaspress="0" rgtion="0" refl="0" trgtgas="0" trgtgaspress="0" trapdrv="1"/><library_search_basic_params add_confirm_mode="0"/><library_search_basic_params accepted_deviation="1" apply_rt_match="0" match_columnname="1" max_deviation="5"/></library_search_params><masslist_layout layout_columntypes="1 2 6 5 3 11 4 " layout_columnwidth="30 60 45 54 45 36 48 "/><cmpdlist_layout layout_columntypes="14 20 1 23 12 26 31 6 52 " layout_columnwidth="23 55 49 60 50 37 272 61 0 "/><cmpdlist_layout layout_columntypes="24 1 2 3 5 18 18 40 7 9 8 " layout_columnwidth="-1 -1 -1 -1 -1 -1 -1 -1 -1 -1 -1 "/><cmpdlist_layout layout_columntypes="6 0 5 3 4 2 12 14 10 11 " layout_columnwidth="-1 -1 -1 -1 -1 -1 -1 -1 -1 -1 "/><cmpdlist_layout layout_columntypes="15 14 6 5 43 11 1 2 17 7 8 9 10 4 3 39 40 41 42 16 18 19 25 20 21 22 23 24 31 26 27 28 29 30 37 32 33 34 35 36 " layout_columnwidth="-1 -1 -1 -1 -1 -1 -1 -1 -1 -1 -1 -1 -1 -1 -1 -1 -1 -1 -1 -1 -1 -1 -1 -1 -1 -1 -1 -1 -1 -1 -1 -1 -1 -1 -1 -1 -1 -1 -1 -1 "/><exclusion_masses/><xml_export_parameters export_detailed_information="0" export_peptide_database_query_information="1"/><smf1D_params max_nr_formulae="500" z="1" rdb_min="0" rdb_max="80" tolerance_ppm="5" tolerance_abs="2" tolerance_ppm_MSn="5" tolerance_abs_MSn="2" use_rel_tolerance="1" use_rel_tolerance_MSn="0" lower_bound_formula="" upper_bound_formula="" electron_configuration="2" electron_configuration_MSn="0" sigma_limit="0.02" sigma_limit_MSn="0.05" HC_Ratio_min="0" HC_Ratio_max="3" filtering="1" patternsearch="0" validate_formulae="1" filter_by_elementratio="1" estimate_carbon_count="1" relative_threshold_base_peak="10" delete_previous_results="1" filter_criteriy="0" adducts_positive_mode="'M+H' " adducts_negative_mode="'M-H' " collect_adducts="0"/><smf3D_params tolerance_neutralloss="2" intensitythresholdabs2="100" intensity_threshold_abs_msms="100" auto_filter="0" nr_explained_peaks="5" highlight_unexplained_peaks="0"/><uv_parameters rt_offset="0"/><target_screening delta_rt="1.5" threshold_sigma="0.05" detection_tolerance="5" identification_tolerance="5" use_tolerance_ppm="0" compound_database="C:\BDALSystemData\BuildingBlocks\TargetScreeningDataBase.csv" use_sampleinfo_xml="0" rt_range_start="0" rt_range_end="0" additional_smoothing="0" create_chromatogram_time_slices="1" rt_window_halfwidth="45" enable_BPC="1" evaluate_qualifier_ions="1" qualifier_ion_intensity_threshold="0" group_id="':' " lc_method_id=":" ms_method_id=":" matrix_id=":" useDB="0" sortanalytes="4"/><automatic_calibration automatic_calibration="0/0" automatic_calibration_use_spectrum_type="0/0" automatic_calibration_retain_data="0/0" automatic_calibration_perform_lockmass="0/0"/><target_screening_scoring threshold1_qualityfactor="0.05" threshold1_massaccuracy="10" threshold1_retentiontime="20" threshold2_retentiontime="40" use_tolerance_ppm="0"/></DataAnalysis_processing_parameters><ms_spectrum info="+MS, 0.2-0.7min #12-41" msmsinfo="All MS" polarity="+" scanmode="fullscan" seq_nr_start="12" seq_nr_end="41" spec_index="0" spec_nrs="12/13/14/15/16/17/18/19/20/21/22/23/24/25/26/27/28/29/30/31/32/33/34/35/36/37/38/39/40/41" rt="0.447425" rt_unit="min"><ms_peaks><pk mz="80.94790679" i="2047.58" sn="400.681" a="12.602" fwhm="0.0056058" res="14440" algo="Sum"/><pk mz="81.93730788" i="411.617" sn="80.269" a="2.33482" fwhm="0.00511434" res="16021.1" algo="Sum"/><pk mz="82.94469857" i="1871.33" sn="363.49" a="11.9993" fwhm="0.00564148" res="14702.6" algo="Sum"/><pk mz="83.92970134" i="2227.7" sn="429.352" a="13.9627" fwhm="0.00536692" res="15638.3" algo="Sum"/><pk mz="84.04443766" i="2818.51" sn="542.1" a="17.2304" fwhm="0.00561374" res="14971.2" algo="Sum"/><pk mz="84.08070863" i="2837.61" sn="545.768" a="17.3683" fwhm="0.00544483" res="15442.3" algo="Sum"/><pk mz="84.93755775" i="2381.66" sn="454.805" a="19.9966" fwhm="0.00589644" res="14404.9" algo="Sum"/><pk mz="84.95950559" i="3185.8" sn="608.288" a="18.9555" fwhm="0.00517214" res="16426.4" algo="Sum"/><pk mz="85.02823522" i="1141.42" sn="217.872" a="6.99905" fwhm="0.00540076" res="15743.8" algo="Sum"/><pk mz="85.94511818" i="1369.7" sn="260.306" a="9.1687" fwhm="0.00586507" res="14653.7" algo="Sum"/><pk mz="86.09630986" i="8711.58" sn="1653.68" a="53.0294" fwhm="0.00547262" res="15732.2" algo="Sum"/><pk mz="87.09964453" i="643.487" sn="121.148" a="4.20975" fwhm="0.00549549" res="15849.3" algo="Sum"/><pk mz="88.07580452" i="457.484" sn="85.6281" a="2.88532" fwhm="0.00551427" res="15972.4" algo="Sum"/><pk mz="88.93205519" i="693.598" sn="128.827" a="4.73031" fwhm="0.00593882" res="14974.7" algo="Sum"/><pk mz="89.93974086" i="448.821" sn="83.0549" a="3.24215" fwhm="0.00630159" res="14272.6" algo="Sum"/><pk mz="90.05490351" i="3425.65" sn="634.164" a="20.4149" fwhm="0.00546817" res="16468.9" algo="Sum"/><pk mz="90.90319497" i="3415.58" sn="628.633" a="20.8965" fwhm="0.00532361" res="17075.5" algo="Sum"/><pk mz="90.97649103" i="29857.2" sn="5494.58" a="189.222" fwhm="0.00553539" res="16435.4" algo="Sum"/><pk mz="91.05411423" i="1560.54" sn="287.212" a="10.3178" fwhm="0.00581763" res="15651.4" algo="Sum"/><pk mz="91.98007821" i="420.377" sn="77.0029" a="2.54111" fwhm="0.0051617" res="17819.7" algo="Sum"/><pk mz="92.90101690" i="1419.43" sn="258.507" a="10.0354" fwhm="0.00650835" res="14274.1" algo="Sum"/><pk mz="92.96630680" i="788.499" sn="143.539" a="5.11485" fwhm="0.00567288" res="16387.8" algo="Sum"/><pk mz="93.05728852" i="5211.98" sn="948.198" a="34.6771" fwhm="0.00588841" res="15803.5" algo="Sum"/><pk mz="94.06495445" i="11568.2" sn="2087.11" a="73.5362" fwhm="0.00580809" res="16195.5" algo="Sum"/><pk mz="95.06825701" i="870.118" sn="156.022" a="6.11359" fwhm="0.00653068" res="14557.2" algo="Sum"/><pk mz="95.97327956" i="3481.51" sn="619.638" a="22.8214" fwhm="0.00590961" res="16240.2" algo="Sum"/><pk mz="96.07851486" i="828.875" sn="147.504" a="5.40896" fwhm="0.00579757" res="16572.2" algo="Sum"/><pk mz="96.92170375" i="35697.9" sn="6300.3" a="224.867" fwhm="0.00567773" res="17070.5" algo="Sum"/><pk mz="97.96886731" i="73701.6" sn="12905.8" a="338.144" fwhm="0.0041901" res="23381" algo="Sum"/><pk mz="98.51234582" i="465.973" sn="80.9271" a="2.96583" fwhm="0.00605925" res="16258.2" algo="Sum"/><pk mz="98.91885765" i="15479.5" sn="2675.69" a="99.374" fwhm="0.00594982" res="16625.5" algo="Sum"/><pk mz="98.96151656" i="4865.35" sn="840.379" a="36.1703" fwhm="0.00621851" res="15914" algo="Sum"/><pk mz="98.96870807" i="2303.17" sn="397.83" a="15.4475" fwhm="0.0114041" res="8678.38" algo="Sum"/><pk mz="98.99543298" i="2093.71" sn="361.627" a="13.9188" fwhm="0.00574952" res="17218" algo="Sum"/><pk mz="99.51225196" i="640.376" sn="110.432" a="3.45152" fwhm="0.00486971" res="20434.9" algo="Sum"/><pk mz="99.96898753" i="11622" sn="1997.35" a="78.0627" fwhm="0.0055943" res="17869.8" algo="Sum"/><pk mz="99.97940077" i="2776.36" sn="477.144" a="15.5222" fwhm="0.00547787" res="18251.5" algo="Sum"/><pk mz="100.07560433" i="453.146" sn="77.852" a="3.03128" fwhm="0.00603005" res="16596.1" algo="Sum"/><pk mz="100.91698507" i="1075.74" sn="183.805" a="6.60121" fwhm="0.00547828" res="18421.3" algo="Sum"/><pk mz="100.93216424" i="1390.58" sn="237.598" a="9.09667" fwhm="0.00598433" res="16866.1" algo="Sum"/><pk mz="100.95687069" i="1875.19" sn="320.391" a="14.1217" fwhm="0.00658693" res="15326.9" algo="Sum"/><pk mz="100.98069314" i="412.237" sn="70.4301" a="3.04578" fwhm="0.0068575" res="14725.6" algo="Sum"/><pk mz="101.07096476" i="1287.62" sn="219.977" a="8.37486" fwhm="0.00585555" res="17260.7" algo="Sum"/><pk mz="101.94029299" i="1434.26" sn="244.033" a="9.97266" fwhm="0.00601112" res="16958.6" algo="Sum"/><pk mz="101.96456292" i="4232.17" sn="720.087" a="28.8215" fwhm="0.00612433" res="16649.1" algo="Sum"/><pk mz="101.97695900" i="1319.35" sn="224.482" a="9.15179" fwhm="0.00670939" res="15199.1" algo="Sum"/><pk mz="102.05484789" i="3108.13" sn="528.787" a="20.2169" fwhm="0.00581981" res="17535.8" algo="Sum"/><pk mz="102.09123428" i="1211.21" sn="206.013" a="7.97137" fwhm="0.00585878" res="17425.3" algo="Sum"/><pk mz="102.90368441" i="439.288" sn="74.2181" a="2.85548" fwhm="0.00606268" res="16973.3" algo="Sum"/><pk mz="102.94848652" i="830.439" sn="140.297" a="7.88352" fwhm="0.00820512" res="12546.9" algo="Sum"/><pk mz="103.03891903" i="2790.17" sn="471.397" a="18.2579" fwhm="0.00617993" res="16673.1" algo="Sum"/><pk mz="103.05429669" i="1682.68" sn="284.289" a="12.2628" fwhm="0.0064319" res="16022.4" algo="Sum"/><pk mz="103.96173864" i="673.615" sn="112.787" a="5.53828" fwhm="0.00627395" res="16570.4" algo="Sum"/><pk mz="104.05291126" i="1226.44" sn="205.034" a="9.06884" fwhm="0.00684343" res="15204.8" algo="Sum"/><pk mz="104.10697580" i="8603.42" sn="1437.07" a="56.5745" fwhm="0.00600599" res="17333.9" algo="Sum"/><pk mz="104.99223342" i="12635.4" sn="2091.27" a="85.4119" fwhm="0.00607182" res="17291.7" algo="Sum"/><pk mz="105.11062069" i="491.686" sn="81.351" a="3.66424" fwhm="0.00642429" res="16361.4" algo="Sum"/><pk mz="106.04972564" i="409.719" sn="67.2878" a="2.69263" fwhm="0.00646329" res="16408" algo="Sum"/><pk mz="106.06516298" i="659.398" sn="108.292" a="4.83242" fwhm="0.00669065" res="15852.7" algo="Sum"/><pk mz="106.08622713" i="1840.42" sn="302.25" a="12.3381" fwhm="0.00614387" res="17267" algo="Sum"/><pk mz="106.95048656" i="16333.8" sn="2660.87" a="107.817" fwhm="0.00609121" res="17558.2" algo="Sum"/><pk mz="107.04930333" i="836.832" sn="136.3" a="5.84529" fwhm="0.00636521" res="16817.9" algo="Sum"/><pk mz="107.96687084" i="412.185" sn="66.7083" a="2.94643" fwhm="0.0065635" res="16449.6" algo="Sum"/><pk mz="108.08074560" i="7321.38" sn="1184.29" a="50.1582" fwhm="0.00624451" res="17308.1" algo="Sum"/><pk mz="108.94879707" i="1226.27" sn="196.618" a="8.87677" fwhm="0.0066186" res="16461" algo="Sum"/><pk mz="108.96102774" i="428.154" sn="68.63" a="2.99618" fwhm="0.00809908" res="13453.5" algo="Sum"/><pk mz="109.08376193" i="623.882" sn="99.749" a="4.69278" fwhm="0.00693669" res="15725.6" algo="Sum"/><pk mz="110.00869668" i="40934.1" sn="6449.51" a="272.213" fwhm="0.00614352" res="17906.5" algo="Sum"/><pk mz="110.07131262" i="5025.29" sn="791.492" a="34.3175" fwhm="0.00615064" res="17895.9" algo="Sum"/><pk mz="111.00993639" i="6086.63" sn="944.98" a="46.9965" fwhm="0.00717144" res="15479.5" algo="Sum"/><pk mz="111.11689718" i="561.517" sn="87.0932" a="4.00919" fwhm="0.0060536" res="18355.5" algo="Sum"/><pk mz="111.96794591" i="1480.78" sn="227.165" a="12.8777" fwhm="0.00679296" res="16482.9" algo="Sum"/><pk mz="112.00619810" i="5718.92" sn="877.32" a="43.3756" fwhm="0.00685005" res="16351.1" algo="Sum"/><pk mz="112.02270276" i="572.325" sn="87.7985" a="4.05562" fwhm="0.00678481" res="16510.8" algo="Sum"/><pk mz="112.89559537" i="61505.9" sn="9281.67" a="418.17" fwhm="0.00623156" res="18116.8" algo="Sum"/><pk mz="112.95563956" i="743.036" sn="112.129" a="7.28226" fwhm="0.0073764" res="15313.1" algo="Sum"/><pk mz="113.00909492" i="507.626" sn="76.6022" a="4.71331" fwhm="0.00825588" res="13688.3" algo="Sum"/><pk mz="113.07102729" i="597.19" sn="90.1124" a="4.64501" fwhm="0.0062443" res="18107.9" algo="Sum"/><pk mz="113.10715171" i="548.874" sn="82.8221" a="4.52709" fwhm="0.0074405" res="15201.6" algo="Sum"/><pk mz="113.94035998" i="1038.17" sn="154.881" a="6.96468" fwhm="0.00603608" res="18876.5" algo="Sum"/><pk mz="113.96384776" i="25365.2" sn="3782.92" a="158.509" fwhm="0.00546409" res="20856.9" algo="Sum"/><pk mz="113.97668389" i="3868.36" sn="576.785" a="26.0174" fwhm="0.00681339" res="16728.3" algo="Sum"/><pk mz="114.06614178" i="15016.6" sn="2235.92" a="106.572" fwhm="0.00647648" res="17612.4" algo="Sum"/><pk mz="114.09126424" i="3642.2" sn="542.198" a="27.6431" fwhm="0.00658911" res="17315.1" algo="Sum"/><pk mz="114.89306962" i="28422.7" sn="4190.67" a="202.871" fwhm="0.00657155" res="17483.4" algo="Sum"/><pk mz="114.95623093" i="8282.65" sn="1220.21" a="71.0742" fwhm="0.00645451" res="17810.2" algo="Sum"/><pk mz="114.97734285" i="642.359" sn="94.5994" a="5.41245" fwhm="0.00782" res="14703" algo="Sum"/><pk mz="115.03682000" i="828.574" sn="121.96" a="7.17019" fwhm="0.00733597" res="15681.2" algo="Sum"/><pk mz="115.06988625" i="642.928" sn="94.6222" a="6.38465" fwhm="0.00862053" res="13348.4" algo="Sum"/><pk mz="115.08705101" i="681.169" sn="100.204" a="6.97699" fwhm="0.0087395" res="13168.6" algo="Sum"/><pk mz="115.96415228" i="7995.49" sn="1167.54" a="61.018" fwhm="0.00666165" res="17407.7" algo="Sum"/><pk mz="115.97913022" i="1609.12" sn="234.972" a="12.8058" fwhm="0.00768327" res="15095" algo="Sum"/><pk mz="116.05293101" i="1165.09" sn="170.129" a="7.94075" fwhm="0.00625796" res="18544.9" algo="Sum"/><pk mz="116.07070417" i="28275.7" sn="4128.88" a="210.042" fwhm="0.00667664" res="17384.6" algo="Sum"/><pk mz="116.89114315" i="3048.89" sn="442.441" a="23.3016" fwhm="0.00691452" res="16905.2" algo="Sum"/><pk mz="116.95180788" i="3196.15" sn="463.432" a="25.3286" fwhm="0.00689676" res="16957.5" algo="Sum"/><pk mz="116.97217349" i="17717.1" sn="2568.58" a="123.858" fwhm="0.00643657" res="18173.1" algo="Sum"/><pk mz="116.99233320" i="1961.41" sn="284.371" a="16.8924" fwhm="0.0078216" res="14957.6" algo="Sum"/><pk mz="117.07401482" i="1741" sn="252.399" a="14.4396" fwhm="0.00721625" res="16223.7" algo="Sum"/><pk mz="117.92754909" i="2120.38" sn="303.848" a="16.2916" fwhm="0.00676072" res="17443.1" algo="Sum"/><pk mz="117.95966131" i="3487.35" sn="499.732" a="27.1913" fwhm="0.00682981" res="17271.3" algo="Sum"/><pk mz="117.97988886" i="14233.5" sn="2039.64" a="111.409" fwhm="0.00680962" res="17325.5" algo="Sum"/><pk mz="118.06516870" i="724.402" sn="103.8" a="5.89486" fwhm="0.00695292" res="16980.7" algo="Sum"/><pk mz="118.08647593" i="20121.5" sn="2883.06" a="146.851" fwhm="0.00657345" res="17964.2" algo="Sum"/><pk mz="118.94345420" i="2310.6" sn="327.969" a="19.9154" fwhm="0.00768467" res="15478" algo="Sum"/><pk mz="118.96754389" i="6322.8" sn="897.464" a="52.7807" fwhm="0.00705761" res="16856.6" algo="Sum"/><pk mz="118.98193609" i="501.757" sn="71.2197" a="3.46986" fwhm="0.00860407" res="13828.6" algo="Sum"/><pk mz="119.01724895" i="548.292" sn="77.8251" a="4.7761" fwhm="0.00678195" res="17549.1" algo="Sum"/><pk mz="119.04963933" i="731.904" sn="103.868" a="5.63136" fwhm="0.00652201" res="18253.5" algo="Sum"/><pk mz="119.08967516" i="1152.74" sn="163.569" a="10.2192" fwhm="0.00736802" res="16163" algo="Sum"/><pk mz="119.92478359" i="690.481" sn="97.1473" a="5.59958" fwhm="0.0073306" res="16359.5" algo="Sum"/><pk mz="119.95287751" i="840.304" sn="118.222" a="10.5409" fwhm="0.0122116" res="9822.86" algo="Sum"/><pk mz="119.97547557" i="5951.37" sn="837.164" a="48.9825" fwhm="0.00713509" res="16814.9" algo="Sum"/><pk mz="119.98596359" i="841.053" sn="118.308" a="4.87153" fwhm="0.00583918" res="20548.4" algo="Sum"/><pk mz="120.00354627" i="3670.94" sn="516.349" a="28.5627" fwhm="0.00673301" res="17823.2" algo="Sum"/><pk mz="120.06609564" i="984.671" sn="138.486" a="6.78316" fwhm="0.0070896" res="16935.5" algo="Sum"/><pk mz="120.08109086" i="24976.7" sn="3512.76" a="184.428" fwhm="0.00680975" res="17633.7" algo="Sum"/><pk mz="120.96641196" i="3456.62" sn="481.251" a="31.9959" fwhm="0.00737785" res="16395.9" algo="Sum"/><pk mz="121.02895243" i="1103.58" sn="153.458" a="8.49958" fwhm="0.00667633" res="18128.1" algo="Sum"/><pk mz="121.08446628" i="2146.71" sn="298.26" a="17.2721" fwhm="0.00685944" res="17652.2" algo="Sum"/><pk mz="121.97296601" i="960.979" sn="132.785" a="8.19283" fwhm="0.00773141" res="15776.3" algo="Sum"/><pk mz="122.02773868" i="529.971" sn="73.1534" a="4.48562" fwhm="0.00761273" res="16029.4" algo="Sum"/><pk mz="122.09674513" i="1006.83" sn="138.895" a="8.4514" fwhm="0.00742551" res="16442.9" algo="Sum"/><pk mz="122.92494786" i="11872.8" sn="1616.02" a="94.9531" fwhm="0.00729215" res="16857.2" algo="Sum"/><pk mz="122.96480684" i="945.198" sn="128.631" a="7.18886" fwhm="0.00662513" res="18560.3" algo="Sum"/><pk mz="122.97735213" i="617.896" sn="84.0891" a="4.82483" fwhm="0.00755912" res="16268.7" algo="Sum"/><pk mz="123.04427821" i="1270.62" sn="172.906" a="11.4223" fwhm="0.00770801" res="15963.2" algo="Sum"/><pk mz="124.08752952" i="780.021" sn="104.715" a="6.7535" fwhm="0.00795419" res="15600.3" algo="Sum"/><pk mz="124.92322987" i="1745.1" sn="231.513" a="14.5362" fwhm="0.00771155" res="16199.5" algo="Sum"/><pk mz="124.93790079" i="496.223" sn="65.8313" a="3.78428" fwhm="0.00803178" res="15555.5" algo="Sum"/><pk mz="124.95727033" i="1240.04" sn="164.508" a="11.6674" fwhm="0.00765732" res="16318.7" algo="Sum"/><pk mz="125.02155347" i="3596.68" sn="476.395" a="29.2183" fwhm="0.0075371" res="16587.5" algo="Sum"/><pk mz="125.97246542" i="698.724" sn="90.4974" a="5.88015" fwhm="0.0081923" res="15376.9" algo="Sum"/><pk mz="125.98674090" i="1629.27" sn="211.008" a="13.144" fwhm="0.00719385" res="17513.1" algo="Sum"/><pk mz="126.96816590" i="6402.13" sn="814.472" a="54.0955" fwhm="0.00742165" res="17107.8" algo="Sum"/><pk mz="127.95677264" i="706.495" sn="89.4137" a="5.63537" fwhm="0.00792257" res="16150.9" algo="Sum"/><pk mz="127.97580459" i="6275.58" sn="794.132" a="53.6911" fwhm="0.00731013" res="17506.6" algo="Sum"/><pk mz="128.01991865" i="34908.2" sn="4414.64" a="267.608" fwhm="0.00700169" res="18284.2" algo="Sum"/><pk mz="128.06908400" i="2557.89" sn="323.448" a="20.1437" fwhm="0.00698625" res="18331.6" algo="Sum"/><pk mz="128.14385074" i="661.511" sn="83.6357" a="5.2332" fwhm="0.00663497" res="19313.4" algo="Sum"/><pk mz="128.93907691" i="661.064" sn="82.2231" a="5.6085" fwhm="0.00744787" res="17312.2" algo="Sum"/><pk mz="128.96368604" i="2597.25" sn="323.045" a="24.7596" fwhm="0.00767797" res="16796.6" algo="Sum"/><pk mz="129.02101658" i="5447.72" sn="677.586" a="51.3892" fwhm="0.00841503" res="15332.2" algo="Sum"/><pk mz="129.05383966" i="655.356" sn="81.5131" a="4.88707" fwhm="0.00759086" res="17001.2" algo="Sum"/><pk mz="129.06671816" i="1816.01" sn="225.875" a="16.7232" fwhm="0.00788783" res="16362.8" algo="Sum"/><pk mz="129.10300415" i="566.842" sn="70.5037" a="4.94282" fwhm="0.00752812" res="17149.4" algo="Sum"/><pk mz="129.93537317" i="702.654" sn="86.4041" a="6.96014" fwhm="0.00829644" res="15661.6" algo="Sum"/><pk mz="129.97148190" i="2584.87" sn="317.856" a="26.7784" fwhm="0.00807069" res="16104.1" algo="Sum"/><pk mz="130.01767216" i="5333.46" sn="655.779" a="45.3017" fwhm="0.00765394" res="16987" algo="Sum"/><pk mz="130.03436896" i="1013.62" sn="124.631" a="6.97024" fwhm="0.00794728" res="16362.1" algo="Sum"/><pk mz="130.05056671" i="25656.6" sn="3154.09" a="215.335" fwhm="0.00764602" res="17008.9" algo="Sum"/><pk mz="130.08692326" i="15327.4" sn="1882.88" a="130.544" fwhm="0.00739247" res="17597.2" algo="Sum"/><pk mz="130.15980635" i="6854.4" sn="840.035" a="55.4014" fwhm="0.00747108" res="17421.8" algo="Sum"/><pk mz="130.94379321" i="692.144" sn="83.0191" a="7.05115" fwhm="0.00830603" res="15764.9" algo="Sum"/><pk mz="130.96664978" i="906.924" sn="108.699" a="12.3392" fwhm="0.0104548" res="12526.9" algo="Sum"/><pk mz="131.01949150" i="584.534" sn="69.8968" a="6.23304" fwhm="0.0107434" res="12195.4" algo="Sum"/><pk mz="131.05288560" i="1952.77" sn="233.293" a="22.4634" fwhm="0.0101076" res="12965.8" algo="Sum"/><pk mz="131.08994346" i="1045.25" sn="124.735" a="10.9215" fwhm="0.00854109" res="15348.2" algo="Sum"/><pk mz="131.16313729" i="626.183" sn="74.627" a="5.18024" fwhm="0.0074574" res="17588.3" algo="Sum"/><pk mz="131.93068806" i="10685.5" sn="1242.43" a="75.8436" fwhm="0.00629408" res="20961.1" algo="Sum"/><pk mz="131.95133612" i="778.248" sn="90.4792" a="7.43873" fwhm="0.008072" res="16346.8" algo="Sum"/><pk mz="131.97498737" i="4910" sn="570.602" a="40.5537" fwhm="0.00734573" res="17966.2" algo="Sum"/><pk mz="131.98766974" i="1345.26" sn="156.281" a="12.1813" fwhm="0.0083646" res="15779.3" algo="Sum"/><pk mz="132.07759941" i="14224.2" sn="1649.57" a="134.138" fwhm="0.00799708" res="16515.7" algo="Sum"/><pk mz="132.10263309" i="9107.48" sn="1055.71" a="80.1557" fwhm="0.00798937" res="16534.8" algo="Sum"/><pk mz="132.93203011" i="466.102" sn="52.9725" a="4.80714" fwhm="0.00889497" res="14944.6" algo="Sum"/><pk mz="132.96751335" i="2326.57" sn="264.236" a="25.9607" fwhm="0.00932691" res="14256.3" algo="Sum"/><pk mz="132.98811603" i="3056.92" sn="347.123" a="27.5481" fwhm="0.0079079" res="16817.1" algo="Sum"/><pk mz="133.03289813" i="1365.77" sn="154.962" a="12.5375" fwhm="0.00819843" res="16226.6" algo="Sum"/><pk mz="133.08112408" i="894.613" sn="101.288" a="10.9098" fwhm="0.0123289" res="10794.2" algo="Sum"/><pk mz="133.10030769" i="1103.82" sn="124.937" a="16.1814" fwhm="0.0183957" res="7235.41" algo="Sum"/><pk mz="133.92918988" i="5496.28" sn="612.53" a="49.7763" fwhm="0.00824381" res="16246" algo="Sum"/><pk mz="133.97495256" i="1273.43" sn="141.712" a="13.9951" fwhm="0.00924785" res="14487.2" algo="Sum"/><pk mz="134.01988238" i="2592.36" sn="288.278" a="23.9164" fwhm="0.00799376" res="16765.6" algo="Sum"/><pk mz="134.96328093" i="877.937" sn="95.7709" a="8.79919" fwhm="0.00789941" res="17085.2" algo="Sum"/><pk mz="135.00374538" i="59467.9" sn="6487.14" a="508.885" fwhm="0.00770887" res="17512.8" algo="Sum"/><pk mz="135.92726833" i="1975.26" sn="213.126" a="14.8337" fwhm="0.0078471" res="17322" algo="Sum"/><pk mz="135.93836524" i="1709.62" sn="184.464" a="15.3275" fwhm="0.0086012" res="15804.6" algo="Sum"/><pk mz="135.97728573" i="1300.66" sn="140.338" a="16.6787" fwhm="0.0110051" res="12355.8" algo="Sum"/><pk mz="136.00652926" i="2396.91" sn="258.621" a="24.5682" fwhm="0.0091147" res="14921.7" algo="Sum"/><pk mz="136.02244736" i="3116.52" sn="336.266" a="26.9794" fwhm="0.0078941" res="17230.9" algo="Sum"/><pk mz="136.04890581" i="11729.4" sn="1265.46" a="97.385" fwhm="0.0075228" res="18084.9" algo="Sum"/><pk mz="136.07573479" i="7143.21" sn="770.612" a="68.4523" fwhm="0.00862489" res="15777.1" algo="Sum"/><pk mz="136.11305606" i="1438.47" sn="155.161" a="12.8749" fwhm="0.00792821" res="17168.2" algo="Sum"/><pk mz="136.90994583" i="451.349" sn="48.1239" a="3.96423" fwhm="0.00738392" res="18541.6" algo="Sum"/><pk mz="137.00788261" i="511.958" sn="54.4576" a="5.5356" fwhm="0.00845799" res="16198.6" algo="Sum"/><pk mz="137.02625523" i="466.05" sn="49.5461" a="4.44304" fwhm="0.00878452" res="15598.6" algo="Sum"/><pk mz="137.06011371" i="1176.29" sn="124.932" a="14.6798" fwhm="0.0145817" res="9399.44" algo="Sum"/><pk mz="137.07725658" i="730.81" sn="77.6021" a="9.31095" fwhm="0.0154177" res="8890.92" algo="Sum"/><pk mz="137.92389991" i="500.649" sn="52.4229" a="5.36061" fwhm="0.00862497" res="15991.2" algo="Sum"/><pk mz="137.93568092" i="537.937" sn="56.314" a="4.98622" fwhm="0.00884476" res="15595.2" algo="Sum"/><pk mz="138.05367091" i="2167.51" sn="226.708" a="20.4025" fwhm="0.00775972" res="17791.1" algo="Sum"/><pk mz="138.90752664" i="1976.74" sn="204.165" a="16.8825" fwhm="0.00782546" res="17750.7" algo="Sum"/><pk mz="139.04031838" i="2011.6" sn="207.274" a="16.3132" fwhm="0.0069191" res="20095.1" algo="Sum"/><pk mz="139.04917753" i="761.818" sn="78.4917" a="5.78533" fwhm="0.00693297" res="20056.2" algo="Sum"/><pk mz="139.91592738" i="737.737" sn="74.9065" a="6.95528" fwhm="0.00832578" res="16805.1" algo="Sum"/><pk mz="139.96429110" i="3847.41" sn="390.043" a="32.2017" fwhm="0.00769775" res="18182.5" algo="Sum"/><pk mz="139.98896510" i="4706.13" sn="476.622" a="43.7791" fwhm="0.00794919" res="17610.5" algo="Sum"/><pk mz="140.06916284" i="14067.6" sn="1424.57" a="120.328" fwhm="0.00776892" res="18029.4" algo="Sum"/><pk mz="140.90450254" i="1171.59" sn="116.591" a="10.5255" fwhm="0.00796969" res="17680" algo="Sum"/><pk mz="140.95315091" i="545.144" sn="54.2427" a="5.15869" fwhm="0.0113117" res="12460.8" algo="Sum"/><pk mz="140.96270722" i="569.711" sn="56.6871" a="6.92502" fwhm="0.0109642" res="12856.6" algo="Sum"/><pk mz="140.99644897" i="3648.2" sn="363.002" a="38.974" fwhm="0.00882163" res="15983" algo="Sum"/><pk mz="141.07216577" i="845.767" sn="84.1551" a="9.0023" fwhm="0.00941273" res="14987.4" algo="Sum"/><pk mz="141.95992247" i="75069" sn="7382.67" a="466.703" fwhm="0.00554961" res="25580.2" algo="Sum"/><pk mz="141.98408173" i="2227.54" sn="219.071" a="27.7116" fwhm="0.0093125" res="15246.6" algo="Sum"/><pk mz="142.04897051" i="520.945" sn="51.2098" a="5.06531" fwhm="0.00840016" res="16910.3" algo="Sum"/><pk mz="142.94953891" i="2019.55" sn="195.173" a="15.7549" fwhm="0.00774156" res="18465.2" algo="Sum"/><pk mz="142.96302468" i="3773.71" sn="364.677" a="49.7279" fwhm="0.0118772" res="12036.7" algo="Sum"/><pk mz="142.99191097" i="1317.88" sn="127.255" a="15.7234" fwhm="0.00844431" res="16933.5" algo="Sum"/><pk mz="143.02503059" i="672.727" sn="64.9033" a="7.63745" fwhm="0.01004" res="14245.5" algo="Sum"/><pk mz="143.96010843" i="30690.3" sn="2890.81" a="249.061" fwhm="0.00726327" res="19820.3" algo="Sum"/><pk mz="143.99775402" i="764.413" sn="71.9964" a="10.3958" fwhm="0.00988573" res="14566.2" algo="Sum"/><pk mz="144.04286014" i="651.108" sn="61.2479" a="7.2986" fwhm="0.00896134" res="16073.8" algo="Sum"/><pk mz="144.08204172" i="844.348" sn="79.3798" a="7.59767" fwhm="0.00896608" res="16069.7" algo="Sum"/><pk mz="144.10292849" i="53556" sn="5034.6" a="461.521" fwhm="0.00788512" res="18275.3" algo="Sum"/><pk mz="144.17559470" i="536.368" sn="50.3362" a="5.46486" fwhm="0.00869722" res="16577.2" algo="Sum"/><pk mz="144.93921563" i="1264.39" sn="116.724" a="11.0709" fwhm="0.00815706" res="17768.6" algo="Sum"/><pk mz="144.96042510" i="3172.16" sn="292.812" a="32.9628" fwhm="0.00956516" res="15155" algo="Sum"/><pk mz="144.99013296" i="531.743" sn="49.0312" a="8.90997" fwhm="0.0135333" res="10713.6" algo="Sum"/><pk mz="145.05029175" i="2168.51" sn="199.567" a="22.6339" fwhm="0.00923282" res="15710.3" algo="Sum"/><pk mz="145.10607644" i="4148.81" sn="380.875" a="40.8473" fwhm="0.00851986" res="17031.5" algo="Sum"/><pk mz="145.95558621" i="12076.4" sn="1089.6" a="109.945" fwhm="0.00786041" res="18568.4" algo="Sum"/><pk mz="146.03079499" i="6787.75" sn="611.696" a="62.5751" fwhm="0.00833614" res="17517.8" algo="Sum"/><pk mz="146.06103837" i="2363.48" sn="212.982" a="21.9777" fwhm="0.00784136" res="18627" algo="Sum"/><pk mz="146.09361609" i="448.943" sn="40.4559" a="3.58227" fwhm="0.00894508" res="16332.3" algo="Sum"/><pk mz="146.11866104" i="1266.32" sn="114.113" a="16.1189" fwhm="0.00945204" res="15459" algo="Sum"/><pk mz="146.95771895" i="888.48" sn="78.7354" a="10.8813" fwhm="0.0105778" res="13893" algo="Sum"/><pk mz="146.98212977" i="520.123" sn="46.0922" a="5.953" fwhm="0.010042" res="14636.7" algo="Sum"/><pk mz="147.03056207" i="1296.43" sn="114.887" a="16.7383" fwhm="0.0118854" res="12370.6" algo="Sum"/><pk mz="147.04481828" i="624.624" sn="55.3529" a="5.44997" fwhm="0.00851129" res="17276.4" algo="Sum"/><pk mz="147.07748812" i="6751.54" sn="598.308" a="62.7435" fwhm="0.00815082" res="18044.5" algo="Sum"/><pk mz="147.11405612" i="5689.14" sn="504.16" a="55.5373" fwhm="0.00885288" res="16617.7" algo="Sum"/><pk mz="147.95368413" i="1803.01" sn="157.547" a="25.2525" fwhm="0.0119431" res="12388.3" algo="Sum"/><pk mz="148.00511819" i="621.874" sn="54.3393" a="5.74798" fwhm="0.00858559" res="17238.8" algo="Sum"/><pk mz="148.02857024" i="1529.68" sn="133.663" a="15.0985" fwhm="0.00926689" res="15973.9" algo="Sum"/><pk mz="148.04523889" i="804.945" sn="70.3351" a="7.92646" fwhm="0.0103968" res="14239.6" algo="Sum"/><pk mz="148.06161264" i="1410.17" sn="123.219" a="13.0547" fwhm="0.00841688" res="17591" algo="Sum"/><pk mz="148.08016026" i="483.368" sn="42.211" a="5.97073" fwhm="0.0122941" res="12044.8" algo="Sum"/><pk mz="148.11700784" i="482.41" sn="42.0919" a="5.17144" fwhm="0.00913744" res="16209.9" algo="Sum"/><pk mz="148.91024167" i="2326.44" sn="199.507" a="20.1494" fwhm="0.00794544" res="18741.6" algo="Sum"/><pk mz="148.93639073" i="2526.07" sn="216.626" a="22.3385" fwhm="0.00788468" res="18889.3" algo="Sum"/><pk mz="148.96235140" i="1421.63" sn="121.891" a="15.1036" fwhm="0.00952428" res="15640.3" algo="Sum"/><pk mz="148.97742345" i="467.286" sn="40.0571" a="5.69749" fwhm="0.0111548" res="13355.5" algo="Sum"/><pk mz="149.02334088" i="6947.69" sn="594.64" a="73.4388" fwhm="0.00946285" res="15748.2" algo="Sum"/><pk mz="149.06096389" i="1112.98" sn="95.1937" a="11.8915" fwhm="0.00938884" res="15876.4" algo="Sum"/><pk mz="149.94206907" i="4366.35" sn="366.975" a="27.2248" fwhm="0.00628822" res="23844.9" algo="Sum"/><pk mz="149.95433430" i="12730.4" sn="1069.81" a="122.963" fwhm="0.00841585" res="17818.1" algo="Sum"/><pk mz="149.99465683" i="1297.21" sn="108.989" a="14.2459" fwhm="0.00979867" res="15307.6" algo="Sum"/><pk mz="150.01503120" i="3166.23" sn="265.964" a="36.5114" fwhm="0.00865089" res="17341" algo="Sum"/><pk mz="150.05981669" i="882.198" sn="74.0371" a="10.1316" fwhm="0.00968493" res="15494.2" algo="Sum"/><pk mz="150.11355979" i="679.009" sn="56.9713" a="6.928" fwhm="0.00916064" res="16386.8" algo="Sum"/><pk mz="150.90748764" i="740.298" sn="61.5066" a="7.00312" fwhm="0.00871995" res="17306" algo="Sum"/><pk mz="150.93442842" i="883.328" sn="73.3544" a="9.86396" fwhm="0.010688" res="14121.9" algo="Sum"/><pk mz="150.95553758" i="1796.73" sn="149.215" a="19.2777" fwhm="0.00975742" res="15470.8" algo="Sum"/><pk mz="150.97788482" i="24300.3" sn="2018.08" a="229.035" fwhm="0.00854117" res="17676.5" algo="Sum"/><pk mz="151.04883511" i="3734.78" sn="310.2" a="36.2186" fwhm="0.00853447" res="17698.7" algo="Sum"/><pk mz="151.95144907" i="4438.52" sn="366.557" a="47.533" fwhm="0.00959953" res="15829" algo="Sum"/><pk mz="151.98252348" i="1283.63" sn="106.009" a="14.9975" fwhm="0.00999829" res="15200.9" algo="Sum"/><pk mz="152.02362989" i="16989.4" sn="1403.15" a="190.385" fwhm="0.00940386" res="16166.1" algo="Sum"/><pk mz="152.04959399" i="602.931" sn="49.7948" a="6.16001" fwhm="0.0109488" res="13887.4" algo="Sum"/><pk mz="152.06954564" i="496.933" sn="41.041" a="5.76002" fwhm="0.00942544" res="16133.9" algo="Sum"/><pk mz="152.95213815" i="611.137" sn="50.0324" a="7.98351" fwhm="0.0119374" res="12812.8" algo="Sum"/><pk mz="152.97626202" i="1911.4" sn="156.482" a="21.0985" fwhm="0.00884251" res="17300.1" algo="Sum"/><pk mz="153.02691169" i="976.876" sn="79.9713" a="15.1367" fwhm="0.0119389" res="12817.5" algo="Sum"/><pk mz="153.90520143" i="567.243" sn="46.2398" a="5.46376" fwhm="0.0089129" res="17267.7" algo="Sum"/><pk mz="153.93869793" i="664.194" sn="54.1382" a="6.1606" fwhm="0.00866683" res="17761.8" algo="Sum"/><pk mz="153.94891978" i="565.49" sn="46.0929" a="5.69377" fwhm="0.00929144" res="16568.9" algo="Sum"/><pk mz="154.02348839" i="1457.4" sn="118.783" a="23.0934" fwhm="0.0138674" res="11106.9" algo="Sum"/><pk mz="154.05957761" i="1798.25" sn="146.548" a="18.9176" fwhm="0.00857507" res="17966" algo="Sum"/><pk mz="154.08495710" i="617.018" sn="50.2835" a="6.54992" fwhm="0.00914437" res="16850.2" algo="Sum"/><pk mz="154.88139069" i="865.617" sn="69.8218" a="8.12891" fwhm="0.00867801" res="17847.6" algo="Sum"/><pk mz="154.97023541" i="778.559" sn="62.7664" a="7.98411" fwhm="0.00875852" res="17693.6" algo="Sum"/><pk mz="155.04353989" i="469.417" sn="37.8438" a="6.17587" fwhm="0.0111988" res="13844.7" algo="Sum"/><pk mz="155.08013168" i="914.554" sn="73.7237" a="12.9123" fwhm="0.00972893" res="15940.1" algo="Sum"/><pk mz="155.90180179" i="409.971" sn="32.503" a="3.79473" fwhm="0.00839414" res="18572.7" algo="Sum"/><pk mz="156.04318595" i="6310.24" sn="497.221" a="64.7926" fwhm="0.00933222" res="16720.9" algo="Sum"/><pk mz="156.07795647" i="4489" sn="353.559" a="45.146" fwhm="0.00878481" res="17766.8" algo="Sum"/><pk mz="156.87897950" i="608.767" sn="47.0868" a="6.23881" fwhm="0.00957374" res="16386.4" algo="Sum"/><pk mz="156.96001849" i="539.019" sn="41.5963" a="6.26327" fwhm="0.00935281" res="16782.1" algo="Sum"/><pk mz="157.04806988" i="524.073" sn="40.3892" a="6.91051" fwhm="0.0100078" res="15692.5" algo="Sum"/><pk mz="157.08440328" i="4602.44" sn="354.382" a="47.8509" fwhm="0.00915636" res="17155.8" algo="Sum"/><pk mz="157.97506131" i="1708.36" sn="128.645" a="17.2728" fwhm="0.00898398" res="17584.1" algo="Sum"/><pk mz="157.99036847" i="556.302" sn="41.8916" a="4.89314" fwhm="0.0084606" res="18673.7" algo="Sum"/><pk mz="158.03905259" i="2581.45" sn="194.392" a="25.0234" fwhm="0.00821074" res="19247.8" algo="Sum"/><pk mz="158.09345428" i="1171.12" sn="88.1893" a="16.0118" fwhm="0.0120263" res="13145.6" algo="Sum"/><pk mz="158.53948511" i="498.358" sn="37.2961" a="4.28807" fwhm="0.00792288" res="20010.3" algo="Sum"/><pk mz="158.92336099" i="470.645" sn="34.8434" a="5.13053" fwhm="0.0100226" res="15856.5" algo="Sum"/><pk mz="158.96486597" i="30709" sn="2270.1" a="369.668" fwhm="0.00927004" res="17148.2" algo="Sum"/><pk mz="159.01027715" i="1212.59" sn="89.6309" a="24.2374" fwhm="0.0168603" res="9431.06" algo="Sum"/><pk mz="159.04246176" i="1640.42" sn="121.254" a="23.3738" fwhm="0.0111428" res="14273.2" algo="Sum"/><pk mz="159.07759328" i="3038" sn="224.559" a="33.132" fwhm="0.00914435" res="17396.3" algo="Sum"/><pk mz="159.09219115" i="623.184" sn="46.0638" a="7.21048" fwhm="0.0110622" res="14381.6" algo="Sum"/><pk mz="159.97049975" i="33723.2" sn="2455.99" a="248.776" fwhm="0.00662706" res="24139" algo="Sum"/><pk mz="160.03597661" i="1913.06" sn="139.324" a="19.9316" fwhm="0.00889785" res="17985.9" algo="Sum"/><pk mz="160.06151763" i="12118.2" sn="882.543" a="122.688" fwhm="0.00928677" res="17235.4" algo="Sum"/><pk mz="160.09787553" i="719.711" sn="52.415" a="7.73593" fwhm="0.00959864" res="16679.2" algo="Sum"/><pk mz="160.13453894" i="1755.05" sn="127.801" a="18.3159" fwhm="0.00940214" res="17031.7" algo="Sum"/><pk mz="160.95214678" i="3178.95" sn="228.302" a="32.1928" fwhm="0.00911545" res="17657.1" algo="Sum"/><pk mz="160.97036334" i="2116.64" sn="152.01" a="30.667" fwhm="0.0137323" res="11722" algo="Sum"/><pk mz="161.01984959" i="890.51" sn="63.9275" a="12.3696" fwhm="0.0121592" res="13242.6" algo="Sum"/><pk mz="161.03523026" i="633.63" sn="45.4863" a="6.6945" fwhm="0.010321" res="15602.7" algo="Sum"/><pk mz="161.06505874" i="862.132" sn="61.8729" a="10.6184" fwhm="0.0102935" res="15647.2" algo="Sum"/><pk mz="161.13389017" i="442.439" sn="31.7482" a="6.1088" fwhm="0.0135208" res="11917.5" algo="Sum"/><pk mz="161.95276158" i="516.957" sn="36.5612" a="5.51344" fwhm="0.0104724" res="15464.8" algo="Sum"/><pk mz="161.97071057" i="14755.4" sn="1042.93" a="145.945" fwhm="0.00899858" res="17999.6" algo="Sum"/><pk mz="162.05135879" i="2729.11" sn="192.397" a="31.8568" fwhm="0.00974642" res="16626.8" algo="Sum"/><pk mz="162.11362771" i="77373" sn="5447.16" a="759.548" fwhm="0.00889269" res="18230" algo="Sum"/><pk mz="162.90548985" i="2013.42" sn="139.275" a="19.9839" fwhm="0.0089558" res="18189.9" algo="Sum"/><pk mz="162.95125404" i="743.085" sn="51.3497" a="7.94698" fwhm="0.0102486" res="15899.9" algo="Sum"/><pk mz="162.97166364" i="845.79" sn="58.417" a="12.6381" fwhm="0.0134723" res="12096.8" algo="Sum"/><pk mz="163.03561280" i="505.365" sn="34.8987" a="5.94314" fwhm="0.00917422" res="17771.1" algo="Sum"/><pk mz="163.11729585" i="6369.19" sn="439.113" a="78.5497" fwhm="0.0107943" res="15111.4" algo="Sum"/><pk mz="163.96618616" i="5964.01" sn="406.187" a="63.9277" fwhm="0.00900734" res="18203.6" algo="Sum"/><pk mz="164.03037760" i="3301.49" sn="224.852" a="35.7051" fwhm="0.00951146" res="17245.6" algo="Sum"/><pk mz="164.12873247" i="1886.79" sn="128.433" a="22.0191" fwhm="0.0110442" res="14861.1" algo="Sum"/><pk mz="164.90429557" i="1443.38" sn="97.5414" a="21.642" fwhm="0.0147823" res="11155.5" algo="Sum"/><pk mz="164.93126833" i="6720.63" sn="454.215" a="73.145" fwhm="0.00951966" res="17325.3" algo="Sum"/><pk mz="164.96701716" i="551.758" sn="37.2842" a="8.38514" fwhm="0.0145307" res="11353" algo="Sum"/><pk mz="164.99359668" i="723.376" sn="48.8647" a="7.46165" fwhm="0.0102498" res="16097.2" algo="Sum"/><pk mz="165.01441917" i="14894.8" sn="1006.02" a="146.95" fwhm="0.00909442" res="18144.6" algo="Sum"/><pk mz="165.05578984" i="4032.59" sn="272.367" a="39.6735" fwhm="0.0087476" res="18868.7" algo="Sum"/><pk mz="165.96515739" i="1191.1" sn="80.1156" a="15.1179" fwhm="0.0116387" res="14259.8" algo="Sum"/><pk mz="165.98956152" i="2342.59" sn="157.567" a="26.9614" fwhm="0.0103772" res="15995.5" algo="Sum"/><pk mz="166.02720469" i="25126.6" sn="1690.06" a="230.754" fwhm="0.00840249" res="19759.3" algo="Sum"/><pk mz="166.05870524" i="484.568" sn="32.5929" a="5.82294" fwhm="0.011503" res="14436.2" algo="Sum"/><pk mz="166.08550195" i="31812.6" sn="2139.77" a="328.097" fwhm="0.00939049" res="17686.6" algo="Sum"/><pk mz="166.52907875" i="2827.01" sn="189.541" a="27.5231" fwhm="0.00909185" res="18316.3" algo="Sum"/><pk mz="166.90522093" i="434.086" sn="28.945" a="6.05845" fwhm="0.0139565" res="11958.9" algo="Sum"/><pk mz="166.95183850" i="6297.61" sn="419.912" a="65.3115" fwhm="0.00902725" res="18494.2" algo="Sum"/><pk mz="167.03080247" i="1039.3" sn="69.2986" a="16.6319" fwhm="0.0142435" res="11726.8" algo="Sum"/><pk mz="167.08894977" i="2762.52" sn="184.195" a="30.4336" fwhm="0.0100635" res="16603.5" algo="Sum"/><pk mz="167.96503585" i="3933.74" sn="261.013" a="46.7669" fwhm="0.00982496" res="17095.7" algo="Sum"/><pk mz="168.02416059" i="574.675" sn="38.0775" a="6.94072" fwhm="0.0104473" res="16083" algo="Sum"/><pk mz="168.94983642" i="1130.66" sn="73.8336" a="11.5111" fwhm="0.00900383" res="18764.2" algo="Sum"/><pk mz="168.96544950" i="575.248" sn="37.5354" a="6.20246" fwhm="0.0113614" res="14871.9" algo="Sum"/><pk mz="168.98417837" i="590.618" sn="38.5094" a="7.26162" fwhm="0.0105629" res="15997.9" algo="Sum"/><pk mz="169.03714644" i="790.078" sn="51.4718" a="8.9548" fwhm="0.0123522" res="13684.8" algo="Sum"/><pk mz="169.05936879" i="6331.2" sn="412.317" a="66.9818" fwhm="0.00948534" res="17823.2" algo="Sum"/><pk mz="169.09572632" i="3523.07" sn="229.427" a="40.6035" fwhm="0.00948876" res="17820.6" algo="Sum"/><pk mz="169.96218234" i="1329.84" sn="84.9202" a="16.0621" fwhm="0.0101257" res="16785.3" algo="Sum"/><pk mz="169.98707933" i="2096.78" sn="133.841" a="22.3297" fwhm="0.00931614" res="18246.5" algo="Sum"/><pk mz="170.03389116" i="3635.38" sn="231.708" a="43.7494" fwhm="0.00996336" res="17065.9" algo="Sum"/><pk mz="170.06070343" i="880.263" sn="56.1011" a="11.3572" fwhm="0.0121153" res="14036.9" algo="Sum"/><pk mz="170.09395907" i="3205.2" sn="204.14" a="38.9662" fwhm="0.0106155" res="16023.1" algo="Sum"/><pk mz="170.85545897" i="686.242" sn="43.2293" a="7.1993" fwhm="0.00969138" res="17629.6" algo="Sum"/><pk mz="171.01627930" i="511.921" sn="32.1424" a="6.96385" fwhm="0.0100527" res="17012" algo="Sum"/><pk mz="171.05464184" i="550.494" sn="34.5469" a="10.0182" fwhm="0.0142466" res="12006.7" algo="Sum"/><pk mz="171.10009746" i="2897.77" sn="181.627" a="32.0437" fwhm="0.00975434" res="17540.9" algo="Sum"/><pk mz="172.04297030" i="466.241" sn="28.8639" a="10.3507" fwhm="0.0173486" res="9916.84" algo="Sum"/><pk mz="172.09560495" i="2007.41" sn="124.274" a="25.2154" fwhm="0.0101052" res="17030.4" algo="Sum"/><pk mz="172.85255470" i="458.005" sn="28.0453" a="5.05957" fwhm="0.0103327" res="16728.7" algo="Sum"/><pk mz="172.95777040" i="1138.19" sn="69.656" a="11.7628" fwhm="0.00974179" res="17754.2" algo="Sum"/><pk mz="172.98085985" i="3294.96" sn="201.647" a="36.4676" fwhm="0.00992184" res="17434.4" algo="Sum"/><pk mz="173.03159737" i="755.563" sn="46.2369" a="9.25531" fwhm="0.0118529" res="14598.2" algo="Sum"/><pk mz="173.04191689" i="595.155" sn="36.4207" a="5.5183" fwhm="0.00960845" res="18009.3" algo="Sum"/><pk mz="173.07950068" i="5214.74" sn="319.117" a="55.8132" fwhm="0.00970375" res="17836.4" algo="Sum"/><pk mz="174.01468446" i="695.509" sn="41.9874" a="8.95522" fwhm="0.0108178" res="16085.9" algo="Sum"/><pk mz="174.93898899" i="8566.72" sn="511.698" a="88.0671" fwhm="0.00959986" res="18223.1" algo="Sum"/><pk mz="174.96891836" i="588.581" sn="35.1564" a="7.97755" fwhm="0.0131833" res="13272.1" algo="Sum"/><pk mz="175.00154860" i="678.116" sn="40.5045" a="13.0322" fwhm="0.018236" res="9596.51" algo="Sum"/><pk mz="175.03257670" i="58450.2" sn="3489.69" a="546.814" fwhm="0.00859776" res="20357.9" algo="Sum"/><pk mz="175.05716099" i="677.23" sn="40.4054" a="7.58318" fwhm="0.0115127" res="15205.6" algo="Sum"/><pk mz="175.11984970" i="15495.1" sn="922.213" a="162.641" fwhm="0.0095264" res="18382.6" algo="Sum"/><pk mz="175.53406710" i="6507.59" sn="381.813" a="63.4411" fwhm="0.00905472" res="19385.9" algo="Sum"/><pk mz="176.00938836" i="674.759" sn="39.2426" a="8.15175" fwhm="0.0100472" res="17518.2" algo="Sum"/><pk mz="176.03463173" i="2140.87" sn="124.461" a="30.4954" fwhm="0.0131244" res="13412.8" algo="Sum"/><pk mz="176.06720001" i="3750.46" sn="218.012" a="41.5115" fwhm="0.00983242" res="17906.8" algo="Sum"/><pk mz="176.10428881" i="754.929" sn="43.8262" a="7.30449" fwhm="0.00924077" res="19057.3" algo="Sum"/><pk mz="176.12313449" i="1236.59" sn="71.7236" a="16.995" fwhm="0.0118217" res="14898.3" algo="Sum"/><pk mz="176.93780396" i="689.07" sn="39.1756" a="7.48488" fwhm="0.0104568" res="16920.9" algo="Sum"/><pk mz="176.96518940" i="2327.15" sn="132.206" a="29.6967" fwhm="0.00955166" res="18527.2" algo="Sum"/><pk mz="177.02679995" i="3051.43" sn="173.103" a="35.8071" fwhm="0.0107034" res="16539.3" algo="Sum"/><pk mz="177.06197992" i="2572.46" sn="145.868" a="31.7325" fwhm="0.0108175" res="16368.2" algo="Sum"/><pk mz="177.96303951" i="839.606" sn="46.9619" a="10.1588" fwhm="0.012404" res="14347.2" algo="Sum"/><pk mz="177.98065374" i="1224.62" sn="68.4544" a="16.9924" fwhm="0.0105386" res="16888.5" algo="Sum"/><pk mz="178.00873536" i="472.951" sn="26.411" a="4.71427" fwhm="0.0138123" res="12887.7" algo="Sum"/><pk mz="178.02549451" i="1101.72" sn="61.4973" a="14.1636" fwhm="0.0109051" res="16325" algo="Sum"/><pk mz="178.06016837" i="1583.96" sn="88.4153" a="19.0989" fwhm="0.0111655" res="15947.4" algo="Sum"/><pk mz="178.96251383" i="833.943" sn="45.7962" a="11.3592" fwhm="0.011298" res="15840.2" algo="Sum"/><pk mz="178.97459890" i="525.158" sn="28.8402" a="4.62318" fwhm="0.00907711" res="19717.1" algo="Sum"/><pk mz="179.09145188" i="809.566" sn="44.4591" a="11.2064" fwhm="0.0105984" res="16898" algo="Sum"/><pk mz="179.98126560" i="2185.65" sn="118.827" a="24.63" fwhm="0.0105907" res="16994.3" algo="Sum"/><pk mz="180.00409484" i="1900.81" sn="103.341" a="21.1106" fwhm="0.0102889" res="17495" algo="Sum"/><pk mz="180.88422096" i="474.306" sn="25.2613" a="5.51938" fwhm="0.0113931" res="15876.6" algo="Sum"/><pk mz="180.90487499" i="3201.54" sn="170.512" a="42.5823" fwhm="0.0108806" res="16626.3" algo="Sum"/><pk mz="180.98812882" i="2781.58" sn="148.142" a="33.199" fwhm="0.010202" res="17740.4" algo="Sum"/><pk mz="181.00927745" i="429.01" sn="22.8484" a="6.34221" fwhm="0.0130992" res="13818.3" algo="Sum"/><pk mz="181.08547135" i="1236.34" sn="65.8301" a="15.4746" fwhm="0.0108549" res="16682.3" algo="Sum"/><pk mz="181.98004179" i="4495.95" sn="236.042" a="54.0218" fwhm="0.0108541" res="16766" algo="Sum"/><pk mz="182.05876228" i="6182.66" sn="324.175" a="67.1124" fwhm="0.00997129" res="18258.3" algo="Sum"/><pk mz="182.08132438" i="2431.26" sn="127.355" a="30.85" fwhm="0.0116282" res="15658.6" algo="Sum"/><pk mz="182.98470309" i="1519.27" sn="77.8806" a="22.4074" fwhm="0.0120847" res="15141.9" algo="Sum"/><pk mz="183.06254797" i="702.122" sn="35.9109" a="10.1095" fwhm="0.0108106" res="16933.7" algo="Sum"/><pk mz="183.93679036" i="479.042" sn="23.939" a="4.95038" fwhm="0.00935706" res="19657.5" algo="Sum"/><pk mz="183.97765340" i="1528.64" sn="76.277" a="21.1161" fwhm="0.0115078" res="15987.2" algo="Sum"/><pk mz="184.05751895" i="499.762" sn="24.8918" a="6.83168" fwhm="0.0130804" res="14071.2" algo="Sum"/><pk mz="184.07467996" i="445.95" sn="22.2116" a="3.71498" fwhm="0.0107017" res="17200.6" algo="Sum"/><pk mz="184.09529063" i="10856.8" sn="540.734" a="121.201" fwhm="0.0100627" res="18294.7" algo="Sum"/><pk mz="184.98614884" i="3828.73" sn="187.56" a="49.7806" fwhm="0.0105596" res="17518.3" algo="Sum"/><pk mz="185.03312632" i="3191.04" sn="156.143" a="38.1037" fwhm="0.0103011" res="17962.4" algo="Sum"/><pk mz="185.06945873" i="1191.53" sn="58.3025" a="17.0388" fwhm="0.0112766" res="16411.8" algo="Sum"/><pk mz="185.11573807" i="33298.8" sn="1629.31" a="360.807" fwhm="0.00991881" res="18663.1" algo="Sum"/><pk mz="185.93102651" i="8200.5" sn="397.384" a="88.0436" fwhm="0.00990175" res="18777.6" algo="Sum"/><pk mz="185.96111038" i="835.115" sn="40.4685" a="11.8841" fwhm="0.0134319" res="13844.8" algo="Sum"/><pk mz="185.98412141" i="745.692" sn="36.1355" a="9.24681" fwhm="0.0119679" res="15540.3" algo="Sum"/><pk mz="186.01739568" i="623.863" sn="30.2323" a="7.13099" fwhm="0.0093827" res="19825.6" algo="Sum"/><pk mz="186.11893308" i="3194.4" sn="154.8" a="41.4091" fwhm="0.0107765" res="17270.7" algo="Sum"/><pk mz="186.93171563" i="1167.83" sn="55.7923" a="14.0255" fwhm="0.0108394" res="17245.6" algo="Sum"/><pk mz="186.98222195" i="1604.73" sn="76.6642" a="24.6973" fwhm="0.0116227" res="16087.7" algo="Sum"/><pk mz="187.05872709" i="4933.92" sn="235.713" a="59.6107" fwhm="0.0105974" res="17651.4" algo="Sum"/><pk mz="187.09446894" i="488.203" sn="23.3234" a="6.48223" fwhm="0.0115182" res="16243.4" algo="Sum"/><pk mz="187.92799089" i="5377.03" sn="253.27" a="61.6468" fwhm="0.0104729" res="17944.2" algo="Sum"/><pk mz="187.98634518" i="1352.91" sn="63.7252" a="21.4179" fwhm="0.0115325" res="16300.6" algo="Sum"/><pk mz="188.07131350" i="14481.8" sn="682.032" a="167.735" fwhm="0.0104795" res="17946.6" algo="Sum"/><pk mz="188.92863766" i="725.731" sn="33.5688" a="9.14382" fwhm="0.0116146" res="16266.4" algo="Sum"/><pk mz="188.95465105" i="567.633" sn="26.256" a="6.95065" fwhm="0.0106419" res="17755.8" algo="Sum"/><pk mz="189.01919242" i="1179.84" sn="54.5735" a="18.8311" fwhm="0.0135467" res="13953.2" algo="Sum"/><pk mz="189.05126616" i="538.997" sn="24.9211" a="6.72361" fwhm="0.0135456" res="13956.6" algo="Sum"/><pk mz="189.07483339" i="3234.37" sn="149.496" a="39.744" fwhm="0.0116258" res="16263.4" algo="Sum"/><pk mz="189.08656735" i="2447.74" sn="113.094" a="27.2773" fwhm="0.0102615" res="18426.7" algo="Sum"/><pk mz="189.13535453" i="747.076" sn="34.4556" a="10.7837" fwhm="0.011545" res="16382.5" algo="Sum"/><pk mz="189.92564373" i="1037.16" sn="46.8158" a="12.249" fwhm="0.0106716" res="17797.2" algo="Sum"/><pk mz="189.98194157" i="467.793" sn="21.0786" a="7.39142" fwhm="0.0148105" res="12827.5" algo="Sum"/><pk mz="190.91265288" i="2470.9" sn="108.524" a="28.211" fwhm="0.00999667" res="19097.6" algo="Sum"/><pk mz="190.98083952" i="818.205" sn="35.8257" a="12.0472" fwhm="0.0125112" res="15264.8" algo="Sum"/><pk mz="191.00953721" i="1031.52" sn="45.1101" a="14.6538" fwhm="0.0132731" res="14390.7" algo="Sum"/><pk mz="191.04110087" i="27371.3" sn="1195.72" a="306.822" fwhm="0.0101388" res="18842.6" algo="Sum"/><pk mz="191.07743860" i="9034.59" sn="394.11" a="107.478" fwhm="0.010709" res="17842.7" algo="Sum"/><pk mz="191.10408093" i="439.619" sn="19.1557" a="5.82399" fwhm="0.0130831" res="14607" algo="Sum"/><pk mz="191.98041045" i="429.267" sn="18.3663" a="7.23184" fwhm="0.0143021" res="13423.2" algo="Sum"/><pk mz="192.02541046" i="1376.12" sn="58.8776" a="19.916" fwhm="0.0126885" res="15133.8" algo="Sum"/><pk mz="192.04255127" i="2663.4" sn="113.954" a="35.2424" fwhm="0.0122179" res="15718.1" algo="Sum"/><pk mz="192.07871885" i="885.979" sn="37.9068" a="16.8524" fwhm="0.0188324" res="10199.4" algo="Sum"/><pk mz="192.96263717" i="2020.19" sn="85.0907" a="25.7559" fwhm="0.0113509" res="16999.8" algo="Sum"/><pk mz="192.98132567" i="458.5" sn="19.3121" a="4.62385" fwhm="0.0109576" res="17611.6" algo="Sum"/><pk mz="192.99997576" i="884.95" sn="37.2743" a="14.421" fwhm="0.0148818" res="12968.9" algo="Sum"/><pk mz="193.03775336" i="751.851" sn="31.6681" a="15.6112" fwhm="0.021989" res="8778.84" algo="Sum"/><pk mz="194.00399696" i="474.735" sn="19.7893" a="5.96914" fwhm="0.0131047" res="14804.2" algo="Sum"/><pk mz="194.02462108" i="598.583" sn="24.9518" a="9.21008" fwhm="0.0166553" res="11649.5" algo="Sum"/><pk mz="194.93127069" i="1820.37" sn="74.5356" a="22.3064" fwhm="0.0112331" res="17353.3" algo="Sum"/><pk mz="194.95977427" i="721.744" sn="29.5521" a="10.0353" fwhm="0.0132652" res="14697.1" algo="Sum"/><pk mz="195.02312578" i="973.453" sn="39.8584" a="14.6049" fwhm="0.0116414" res="16752.6" algo="Sum"/><pk mz="195.10009518" i="649.799" sn="26.6039" a="8.6764" fwhm="0.0116391" res="16762.4" algo="Sum"/><pk mz="196.09577048" i="450.088" sn="18.1082" a="7.2059" fwhm="0.0121987" res="16075.2" algo="Sum"/><pk mz="196.86603645" i="2286.49" sn="90.3429" a="28.0982" fwhm="0.0117291" res="16784.4" algo="Sum"/><pk mz="196.92825861" i="1176.34" sn="46.3634" a="14.267" fwhm="0.0109142" res="18043.2" algo="Sum"/><pk mz="197.07923834" i="977.33" sn="38.3013" a="11.7506" fwhm="0.0111413" res="17689" algo="Sum"/><pk mz="197.10157226" i="2436.32" sn="95.3907" a="30.9983" fwhm="0.0114827" res="17165.1" algo="Sum"/><pk mz="198.05395076" i="825.134" sn="31.6523" a="9.199" fwhm="0.0100162" res="19773.3" algo="Sum"/><pk mz="198.08582968" i="1697.36" sn="65.0446" a="21.535" fwhm="0.0113862" res="17397" algo="Sum"/><pk mz="198.86296488" i="2085.38" sn="78.9902" a="26.9807" fwhm="0.0113538" res="17515.1" algo="Sum"/><pk mz="199.09335104" i="518.231" sn="19.4762" a="8.14962" fwhm="0.014247" res="13974.4" algo="Sum"/><pk mz="199.13122952" i="2455.48" sn="92.2856" a="30.621" fwhm="0.0111063" res="17929.5" algo="Sum"/><pk mz="199.99112209" i="890.882" sn="33.116" a="14.581" fwhm="0.0130625" res="15310.4" algo="Sum"/><pk mz="200.04147462" i="2665.91" sn="99.0885" a="31.5106" fwhm="0.0106483" res="18786.2" algo="Sum"/><pk mz="200.06916500" i="7092.31" sn="263.612" a="85.9778" fwhm="0.0110628" res="18084.9" algo="Sum"/><pk mz="200.86022503" i="704.222" sn="25.7598" a="9.02968" fwhm="0.0108653" res="18486.4" algo="Sum"/><pk mz="201.07307424" i="869.032" sn="31.77" a="11.0154" fwhm="0.0113045" res="17787" algo="Sum"/><pk mz="201.08874974" i="964.692" sn="35.2672" a="11.2642" fwhm="0.012288" res="16364.6" algo="Sum"/><pk mz="201.11056353" i="504.89" sn="18.4578" a="6.59766" fwhm="0.0121562" res="16543.9" algo="Sum"/><pk mz="201.99095001" i="533.512" sn="19.2772" a="8.22596" fwhm="0.0125504" res="16094.4" algo="Sum"/><pk mz="202.03381931" i="762.354" sn="27.5451" a="11.595" fwhm="0.0115057" res="17559.5" algo="Sum"/><pk mz="202.06775710" i="669.848" sn="24.2034" a="8.90332" fwhm="0.0116591" res="17331.4" algo="Sum"/><pk mz="202.99140218" i="3151.85" sn="111.967" a="41.3134" fwhm="0.0116305" res="17453.4" algo="Sum"/><pk mz="203.00850130" i="453.998" sn="16.1279" a="4.13134" fwhm="0.0112388" res="18063.2" algo="Sum"/><pk mz="203.03369067" i="4112.46" sn="146.092" a="35.0578" fwhm="0.00854097" res="23771.7" algo="Sum"/><pk mz="203.05354755" i="277172" sn="9846.3" a="2936.7" fwhm="0.00931876" res="21789.8" algo="Sum"/><pk mz="203.14985609" i="665.955" sn="23.6252" a="12.1461" fwhm="0.0145564" res="13956" algo="Sum"/><pk mz="203.94091741" i="3827.87" sn="133.514" a="50.1356" fwhm="0.0113196" res="18016.5" algo="Sum"/><pk mz="203.99269044" i="431.241" sn="15.0145" a="6.70861" fwhm="0.0136065" res="14992.3" algo="Sum"/><pk mz="204.02833610" i="843.543" sn="29.3405" a="13.77" fwhm="0.0196004" res="10409.4" algo="Sum"/><pk mz="204.05681257" i="19383.8" sn="673.764" a="240.447" fwhm="0.0108806" res="18754.1" algo="Sum"/><pk mz="204.12364850" i="18455.7" sn="640.104" a="225.678" fwhm="0.0110801" res="18422.5" algo="Sum"/><pk mz="204.94142616" i="470.831" sn="16.0267" a="7.56043" fwhm="0.0145573" res="14078.3" algo="Sum"/><pk mz="205.00206497" i="422.209" sn="14.3366" a="8.84178" fwhm="0.019557" res="10482.3" algo="Sum"/><pk mz="205.03004026" i="411.889" sn="13.9706" a="6.42249" fwhm="0.0164384" res="12472.6" algo="Sum"/><pk mz="205.05918141" i="3925.62" sn="132.99" a="75.804" fwhm="0.0192126" res="10673.2" algo="Sum"/><pk mz="205.09573394" i="1735.99" sn="58.7333" a="37.5602" fwhm="0.0230276" res="8906.54" algo="Sum"/><pk mz="205.12677047" i="2126.62" sn="71.875" a="29.1617" fwhm="0.0119449" res="17172.8" algo="Sum"/><pk mz="205.93806178" i="2387.88" sn="79.2767" a="34.4145" fwhm="0.0122484" res="16813.5" algo="Sum"/><pk mz="206.53031868" i="414.912" sn="13.722" a="4.99459" fwhm="0.011066" res="18663.5" algo="Sum"/><pk mz="206.89427590" i="8233.21" sn="268.515" a="99.6485" fwhm="0.010849" res="19070.3" algo="Sum"/><pk mz="206.98233802" i="468.986" sn="15.2852" a="8.6738" fwhm="0.0164777" res="12561.3" algo="Sum"/><pk mz="207.01494808" i="9797.73" sn="319.327" a="129.312" fwhm="0.0116339" res="17794.1" algo="Sum"/><pk mz="207.05121881" i="2554.05" sn="83.2414" a="37.9342" fwhm="0.0123696" res="16738.7" algo="Sum"/><pk mz="207.11042426" i="1471.78" sn="47.9659" a="21.9234" fwhm="0.0118294" res="17508.1" algo="Sum"/><pk mz="207.93543430" i="510.971" sn="16.5426" a="6.99968" fwhm="0.011542" res="18015.6" algo="Sum"/><pk mz="208.01699885" i="765.297" sn="24.7755" a="12.9248" fwhm="0.0139038" res="14961.2" algo="Sum"/><pk mz="208.89144907" i="5184.55" sn="165.132" a="64.4239" fwhm="0.0114356" res="18266.8" algo="Sum"/><pk mz="208.93593243" i="1062.44" sn="33.8348" a="14.1275" fwhm="0.0108338" res="19285.5" algo="Sum"/><pk mz="209.01324609" i="873.828" sn="27.8269" a="12.3543" fwhm="0.0119071" res="17553.7" algo="Sum"/><pk mz="209.11536140" i="682.552" sn="21.7352" a="10.3816" fwhm="0.0122283" res="17100.9" algo="Sum"/><pk mz="210.05103006" i="2124.07" sn="66.9134" a="26.39" fwhm="0.0112369" res="18693" algo="Sum"/><pk mz="210.88868357" i="844.996" sn="26.2959" a="10.8569" fwhm="0.01123" res="18779" algo="Sum"/><pk mz="210.93405212" i="496.525" sn="15.4516" a="7.92244" fwhm="0.0129505" res="16287.7" algo="Sum"/><pk mz="210.99757328" i="589.685" sn="18.3499" a="7.73928" fwhm="0.0129038" res="16351.6" algo="Sum"/><pk mz="211.09490537" i="1194.13" sn="37.0929" a="17.1273" fwhm="0.0119017" res="17736.6" algo="Sum"/><pk mz="212.01587962" i="450.917" sn="13.7353" a="5.4571" fwhm="0.0106703" res="19869.7" algo="Sum"/><pk mz="212.83970401" i="1456.88" sn="43.5651" a="17.8549" fwhm="0.0109883" res="19369.6" algo="Sum"/><pk mz="212.94235390" i="852.212" sn="25.3769" a="13.191" fwhm="0.0132547" res="16065.5" algo="Sum"/><pk mz="212.99991816" i="6681.48" sn="198.559" a="87.8281" fwhm="0.0113343" res="18792.6" algo="Sum"/><pk mz="213.07555815" i="900.412" sn="26.7009" a="14.6813" fwhm="0.0136622" res="15595.9" algo="Sum"/><pk mz="213.11029187" i="985.895" sn="29.2021" a="14.1885" fwhm="0.0120783" res="17644.1" algo="Sum"/><pk mz="213.14650391" i="3609.49" sn="106.768" a="47.0836" fwhm="0.0118672" res="17961" algo="Sum"/><pk mz="214.00601503" i="1708.19" sn="49.7372" a="25.857" fwhm="0.0136867" res="15636.1" algo="Sum"/><pk mz="214.05739752" i="948.047" sn="27.6007" a="14.1116" fwhm="0.0125225" res="17093.8" algo="Sum"/><pk mz="214.14970621" i="450.918" sn="13.1277" a="6.64673" fwhm="0.0123383" res="17356.4" algo="Sum"/><pk mz="214.83665559" i="1497.89" sn="42.9757" a="18.7934" fwhm="0.0111237" res="19313.4" algo="Sum"/><pk mz="214.93891980" i="607.16" sn="17.4071" a="9.87496" fwhm="0.0145251" res="14797.8" algo="Sum"/><pk mz="215.01663844" i="3758.44" sn="107.72" a="51.7454" fwhm="0.0118666" res="18119.5" algo="Sum"/><pk mz="215.12589081" i="922.138" sn="26.4248" a="14.499" fwhm="0.0132267" res="16264.5" algo="Sum"/><pk mz="215.53531318" i="600.348" sn="17.1519" a="6.65841" fwhm="0.0100333" res="21481.9" algo="Sum"/><pk mz="216.01638649" i="1217.77" sn="34.6292" a="18.0447" fwhm="0.0137585" res="15700.6" algo="Sum"/><pk mz="216.83374512" i="514.559" sn="14.4537" a="6.60567" fwhm="0.0111928" res="19372.6" algo="Sum"/><pk mz="216.92307161" i="43066.8" sn="1209.04" a="526.695" fwhm="0.0110388" res="19650.9" algo="Sum"/><pk mz="217.08216032" i="2005.92" sn="56.3096" a="33.248" fwhm="0.0139068" res="15609.7" algo="Sum"/><pk mz="217.10525576" i="4696.96" sn="131.851" a="63.0214" fwhm="0.0119973" res="18096.2" algo="Sum"/><pk mz="217.92673836" i="1159.13" sn="32.1811" a="14.7306" fwhm="0.0119582" res="18224.1" algo="Sum"/><pk mz="217.95702254" i="1446.67" sn="40.1642" a="19.3513" fwhm="0.0121338" res="17962.8" algo="Sum"/><pk mz="218.10866495" i="524.014" sn="14.5436" a="7.52066" fwhm="0.0127721" res="17076.9" algo="Sum"/><pk mz="218.13880711" i="1014.95" sn="28.1443" a="15.779" fwhm="0.0124866" res="17469.9" algo="Sum"/><pk mz="218.92021819" i="14142.3" sn="387.167" a="177.412" fwhm="0.0113325" res="19317.9" algo="Sum"/><pk mz="218.96411387" i="1217.13" sn="33.264" a="20.039" fwhm="0.0145572" res="15041.6" algo="Sum"/><pk mz="219.02724259" i="265126" sn="7231.32" a="2932.96" fwhm="0.00974437" res="22477.3" algo="Sum"/><pk mz="219.08333865" i="3967" sn="107.984" a="62.5602" fwhm="0.0125375" res="17474.2" algo="Sum"/><pk mz="219.95434697" i="1054.18" sn="28.2024" a="15.876" fwhm="0.0121297" res="18133.5" algo="Sum"/><pk mz="220.00357669" i="524.251" sn="14.0025" a="9.01634" fwhm="0.0176237" res="12483.4" algo="Sum"/><pk mz="220.03040773" i="17611.3" sn="469.852" a="228.672" fwhm="0.0116889" res="18823.8" algo="Sum"/><pk mz="220.06717535" i="2336.87" sn="62.2814" a="32.4831" fwhm="0.0127018" res="17325.6" algo="Sum"/><pk mz="220.93432010" i="624.232" sn="16.3976" a="10.5003" fwhm="0.0132376" res="16689.9" algo="Sum"/><pk mz="221.00314686" i="574.205" sn="15.0596" a="5.92678" fwhm="0.00989578" res="22333.1" algo="Sum"/><pk mz="221.02568783" i="20288.3" sn="531.908" a="300.533" fwhm="0.0128816" res="17158.3" algo="Sum"/><pk mz="221.06346838" i="3187.75" sn="83.5091" a="50.1054" fwhm="0.0128395" res="17217.4" algo="Sum"/><pk mz="221.11574111" i="630.36" sn="16.4976" a="9.52801" fwhm="0.0121868" res="18143.9" algo="Sum"/><pk mz="221.95137006" i="2530.73" sn="65.6716" a="35.1398" fwhm="0.0123622" res="17954" algo="Sum"/><pk mz="222.02926382" i="1367.14" sn="35.4769" a="22.6307" fwhm="0.014096" res="15751.2" algo="Sum"/><pk mz="222.86819352" i="7724.82" sn="198.827" a="99.0909" fwhm="0.0118602" res="18791.3" algo="Sum"/><pk mz="222.97265958" i="1015.95" sn="26.1466" a="13.1652" fwhm="0.0143035" res="15588.7" algo="Sum"/><pk mz="222.98855842" i="1059.71" sn="27.2728" a="15.6621" fwhm="0.0153206" res="14554.8" algo="Sum"/><pk mz="223.02745476" i="473.001" sn="12.1732" a="11.8419" fwhm="0.0264145" res="8443.39" algo="Sum"/><pk mz="223.09494134" i="1055.35" sn="27.1607" a="18.8846" fwhm="0.0144987" res="15387.3" algo="Sum"/><pk mz="223.13088493" i="547.013" sn="14.078" a="8.4784" fwhm="0.0121439" res="18373.9" algo="Sum"/><pk mz="223.50525651" i="405.607" sn="10.4141" a="4.82857" fwhm="0.010144" res="22033.2" algo="Sum"/><pk mz="223.94844945" i="1724.03" sn="43.9852" a="25.3149" fwhm="0.0125636" res="17825.2" algo="Sum"/><pk mz="224.12837513" i="413.311" sn="10.5398" a="6.62423" fwhm="0.0135677" res="16519.2" algo="Sum"/><pk mz="224.86520575" i="5588.59" sn="140.981" a="72.4366" fwhm="0.0118624" res="18956.1" algo="Sum"/><pk mz="225.03488471" i="28233.3" sn="712.174" a="364.453" fwhm="0.0116453" res="19324.2" algo="Sum"/><pk mz="225.11047991" i="840.414" sn="21.1964" a="12.9166" fwhm="0.0128331" res="17541.4" algo="Sum"/><pk mz="225.14464453" i="484.081" sn="12.2092" a="7.60009" fwhm="0.0184284" res="12217.3" algo="Sum"/><pk mz="226.04249375" i="3537.48" sn="88.1419" a="61.8561" fwhm="0.0160013" res="14126.5" algo="Sum"/><pk mz="226.10582218" i="640.829" sn="15.9417" a="11.0253" fwhm="0.0146143" res="15471.6" algo="Sum"/><pk mz="226.86263116" i="1220.35" sn="29.9632" a="19.1419" fwhm="0.012884" res="17608.1" algo="Sum"/><pk mz="226.95173862" i="44382.7" sn="1086.74" a="557.536" fwhm="0.0114411" res="19836.6" algo="Sum"/><pk mz="227.04268471" i="640.074" sn="15.63" a="15.3146" fwhm="0.0261319" res="8688.35" algo="Sum"/><pk mz="227.07969286" i="2100.58" sn="51.2276" a="35.4927" fwhm="0.0138279" res="16421.8" algo="Sum"/><pk mz="227.12573674" i="3186.88" sn="77.5958" a="47.0688" fwhm="0.01284" res="17688.9" algo="Sum"/><pk mz="227.95527020" i="1682.27" sn="40.2791" a="25.7773" fwhm="0.0134969" res="16889.5" algo="Sum"/><pk mz="228.12912694" i="427.519" sn="10.2059" a="7.02808" fwhm="0.0132456" res="17223" algo="Sum"/><pk mz="228.26892970" i="1172.84" sn="27.9878" a="16.7176" fwhm="0.0130528" res="17488.1" algo="Sum"/><pk mz="228.95582719" i="877.852" sn="20.6455" a="10.4395" fwhm="0.0129321" res="17704.4" algo="Sum"/><pk mz="228.97338519" i="1374.82" sn="32.3332" a="20.6067" fwhm="0.0131266" res="17443.4" algo="Sum"/><pk mz="229.05072218" i="472.833" sn="11.1058" a="7.96541" fwhm="0.0136511" res="16778.9" algo="Sum"/><pk mz="229.11897778" i="433.114" sn="10.1657" a="6.07996" fwhm="0.0206618" res="11089" algo="Sum"/><pk mz="229.14333526" i="2564.05" sn="60.1815" a="31.3049" fwhm="0.0151113" res="15163.7" algo="Sum"/><pk mz="229.15295437" i="2545.04" sn="59.7354" a="37.6187" fwhm="0.014276" res="16051.6" algo="Sum"/><pk mz="229.97990306" i="559.839" sn="12.984" a="9.08759" fwhm="0.0139298" res="16509.9" algo="Sum"/><pk mz="230.24825528" i="567.455" sn="13.1561" a="7.59457" fwhm="0.0126435" res="18210.8" algo="Sum"/><pk mz="230.81037824" i="448.207" sn="10.303" a="6.27508" fwhm="0.0120429" res="19165.7" algo="Sum"/><pk mz="230.93962995" i="790.968" sn="18.1525" a="12.0417" fwhm="0.016916" res="13652.1" algo="Sum"/><pk mz="231.08388893" i="655.062" sn="15.0306" a="11.4843" fwhm="0.01635" res="14133.6" algo="Sum"/><pk mz="231.12065882" i="547.659" sn="12.5661" a="8.42227" fwhm="0.0163464" res="14138.9" algo="Sum"/><pk mz="232.15483720" i="557.717" sn="12.6836" a="7.69886" fwhm="0.0128219" res="18106.2" algo="Sum"/><pk mz="232.51051110" i="650.397" sn="14.6714" a="8.1586" fwhm="0.0107986" res="21531.5" algo="Sum"/><pk mz="232.89688497" i="41468.9" sn="931.93" a="548.689" fwhm="0.0118893" res="19588.8" algo="Sum"/><pk mz="232.94515423" i="473.015" sn="10.6301" a="10.8927" fwhm="0.0166378" res="14001" algo="Sum"/><pk mz="233.00096540" i="5831.27" sn="131.043" a="90.7919" fwhm="0.0127352" res="18295.8" algo="Sum"/><pk mz="233.07783289" i="1131.24" sn="25.4218" a="22.4062" fwhm="0.0132997" res="17525" algo="Sum"/><pk mz="233.15137702" i="1142.81" sn="25.6792" a="19.3633" fwhm="0.0144234" res="16164.8" algo="Sum"/><pk mz="233.90043975" i="1010.1" sn="22.449" a="15.8317" fwhm="0.0137288" res="17037.2" algo="Sum"/><pk mz="234.00449732" i="453.377" sn="10.0705" a="7.88306" fwhm="0.0148899" res="15715.6" algo="Sum"/><pk mz="234.89411667" i="16150.9" sn="353.584" a="222.49" fwhm="0.0126159" res="18618.8" algo="Sum"/><pk mz="234.98204313" i="4161.91" sn="91.0229" a="62.1806" fwhm="0.0129434" res="18154.6" algo="Sum"/><pk mz="235.05692729" i="1122.69" sn="24.5104" a="17.622" fwhm="0.0137436" res="17103.1" algo="Sum"/><pk mz="235.07985164" i="628.566" sn="13.7142" a="9.47362" fwhm="0.0170758" res="13766.9" algo="Sum"/><pk mz="235.13131743" i="468.07" sn="10.1971" a="7.50342" fwhm="0.0132984" res="17681.2" algo="Sum"/><pk mz="235.89774559" i="453.741" sn="9.79787" a="6.50545" fwhm="0.0118022" res="19987.5" algo="Sum"/><pk mz="235.96739278" i="1261.17" sn="27.1798" a="19.4665" fwhm="0.0145653" res="16200.7" algo="Sum"/><pk mz="236.04069864" i="949.378" sn="20.4375" a="14.1991" fwhm="0.012991" res="18169.5" algo="Sum"/><pk mz="236.89278155" i="1033.76" sn="22.0187" a="17.0913" fwhm="0.0189215" res="12519.8" algo="Sum"/><pk mz="236.99855210" i="2205.26" sn="46.922" a="36.2082" fwhm="0.0140465" res="16872.4" algo="Sum"/><pk mz="237.11039408" i="739.843" sn="15.7369" a="12.1297" fwhm="0.0138686" res="17096.9" algo="Sum"/><pk mz="237.14750354" i="912.05" sn="19.3998" a="15.4304" fwhm="0.0150296" res="15778.7" algo="Sum"/><pk mz="237.96469130" i="1027.45" sn="21.7877" a="17.5004" fwhm="0.0145049" res="16405.9" algo="Sum"/><pk mz="238.84188260" i="3925.29" sn="82.8374" a="53.6459" fwhm="0.0127254" res="18768.8" algo="Sum"/><pk mz="239.06402607" i="4964.78" sn="104.693" a="65.1859" fwhm="0.0130118" res="18372.8" algo="Sum"/><pk mz="239.08920787" i="24954.9" sn="526.227" a="352.312" fwhm="0.0128155" res="18656.3" algo="Sum"/><pk mz="239.12525043" i="909.693" sn="19.1829" a="19.5271" fwhm="0.0280462" res="8526.12" algo="Sum"/><pk mz="239.16182765" i="2396.1" sn="50.5269" a="35.7919" fwhm="0.0127511" res="18756.2" algo="Sum"/><pk mz="240.06795674" i="456.16" sn="9.57249" a="6.92502" fwhm="0.0140627" res="17071.2" algo="Sum"/><pk mz="240.09286427" i="2992.57" sn="62.799" a="43.7909" fwhm="0.0131484" res="18260.2" algo="Sum"/><pk mz="240.83901115" i="2943.86" sn="61.6073" a="40.8747" fwhm="0.013043" res="18465" algo="Sum"/><pk mz="240.96729543" i="5463.27" sn="114.268" a="73.7547" fwhm="0.0121771" res="19788.6" algo="Sum"/><pk mz="241.00854438" i="5047.76" sn="105.577" a="73.7351" fwhm="0.0133348" res="18073.6" algo="Sum"/><pk mz="241.03014769" i="2475.61" sn="51.7789" a="35.7705" fwhm="0.0145494" res="16566.4" algo="Sum"/><pk mz="241.10300420" i="761.846" sn="15.9341" a="19.5488" fwhm="0.0213518" res="11292" algo="Sum"/><pk mz="241.14226389" i="899.35" sn="18.81" a="14.6099" fwhm="0.0197031" res="12238.8" algo="Sum"/><pk mz="241.15148473" i="819.207" sn="17.1338" a="9.46298" fwhm="0.0111711" res="21587.1" algo="Sum"/><pk mz="241.17740959" i="408.453" sn="8.54284" a="6.07344" fwhm="0.0163839" res="14720.4" algo="Sum"/><pk mz="242.01763131" i="1022.77" sn="21.2026" a="21.2272" fwhm="0.0184613" res="13109.5" algo="Sum"/><pk mz="242.83668571" i="812.328" sn="16.6182" a="13.2721" fwhm="0.0133042" res="18252.6" algo="Sum"/><pk mz="242.92552360" i="25032.8" sn="511.865" a="346.528" fwhm="0.0126778" res="19161.5" algo="Sum"/><pk mz="243.00867445" i="563.083" sn="11.501" a="11.0259" fwhm="0.0184505" res="13170.9" algo="Sum"/><pk mz="243.02399897" i="427.265" sn="8.72446" a="6.20074" fwhm="0.0189733" res="12808.7" algo="Sum"/><pk mz="243.06373961" i="1091.66" sn="22.2745" a="26.0947" fwhm="0.0224654" res="10819.5" algo="Sum"/><pk mz="243.09929669" i="3357.82" sn="68.4626" a="46.0794" fwhm="0.0127551" res="19059" algo="Sum"/><pk mz="243.11907830" i="719.665" sn="14.6645" a="13.7294" fwhm="0.0186356" res="13045.9" algo="Sum"/><pk mz="243.92942505" i="944.595" sn="18.9716" a="18.086" fwhm="0.0160933" res="15157.2" algo="Sum"/><pk mz="244.07793670" i="529.791" sn="10.6089" a="8.52738" fwhm="0.0153612" res="15889.2" algo="Sum"/><pk mz="244.10250839" i="575.587" sn="11.5222" a="8.85879" fwhm="0.0145462" res="16781.1" algo="Sum"/><pk mz="244.87070677" i="535.163" sn="10.6027" a="9.10188" fwhm="0.0147874" res="16559.5" algo="Sum"/><pk mz="244.92424107" i="2100.39" sn="41.5706" a="32.7835" fwhm="0.0141823" res="17269.7" algo="Sum"/><pk mz="245.04585403" i="1175.21" sn="23.2074" a="17.8972" fwhm="0.013643" res="17961.3" algo="Sum"/><pk mz="245.07859963" i="2935.9" sn="57.9434" a="48.7115" fwhm="0.0133049" res="18420.2" algo="Sum"/><pk mz="245.11350645" i="461.637" sn="9.11093" a="5.79284" fwhm="0.0154355" res="15879.9" algo="Sum"/><pk mz="245.13814620" i="676.55" sn="13.3525" a="9.03325" fwhm="0.0161349" res="15193" algo="Sum"/><pk mz="245.14706240" i="676.581" sn="13.3531" a="10.7749" fwhm="0.0187131" res="13100.3" algo="Sum"/><pk mz="245.94952157" i="554.357" sn="10.8471" a="10.4272" fwhm="0.0155813" res="15784.9" algo="Sum"/><pk mz="246.08165575" i="416.243" sn="8.13985" a="8.08584" fwhm="0.0159493" res="15429" algo="Sum"/><pk mz="246.17011268" i="509.369" sn="9.95973" a="8.33418" fwhm="0.0126601" res="19444.5" algo="Sum"/><pk mz="246.91228950" i="446.043" sn="8.63332" a="6.69607" fwhm="0.0136129" res="18138.1" algo="Sum"/><pk mz="247.01706560" i="533.045" sn="10.3152" a="9.16443" fwhm="0.0131318" res="18810.6" algo="Sum"/><pk mz="247.09220849" i="1005.02" sn="19.4492" a="18.1546" fwhm="0.015466" res="15976.5" algo="Sum"/><pk mz="247.13040416" i="731.995" sn="14.165" a="14.3697" fwhm="0.0166232" res="14866.6" algo="Sum"/><pk mz="248.87059754" i="17865.2" sn="339.872" a="257.546" fwhm="0.0129436" res="19227.3" algo="Sum"/><pk mz="248.97439929" i="866.357" sn="16.4762" a="12.7242" fwhm="0.016401" res="15180.4" algo="Sum"/><pk mz="248.99930572" i="866.864" sn="16.4859" a="13.9761" fwhm="0.0144595" res="17220.4" algo="Sum"/><pk mz="249.03951478" i="792.009" sn="15.0633" a="12.2235" fwhm="0.0181575" res="13715.5" algo="Sum"/><pk mz="249.06090689" i="2766.39" sn="52.6146" a="46.5619" fwhm="0.0141292" res="17627.4" algo="Sum"/><pk mz="249.10813335" i="1329.01" sn="25.2767" a="21.9784" fwhm="0.0152386" res="16347.2" algo="Sum"/><pk mz="249.15590385" i="3549" sn="67.4992" a="67.5364" fwhm="0.0178084" res="13991" algo="Sum"/><pk mz="249.18338099" i="933.265" sn="17.75" a="14.1039" fwhm="0.01369" res="18201.9" algo="Sum"/><pk mz="249.87459998" i="494.047" sn="9.30536" a="8.28313" fwhm="0.0140843" res="17741.4" algo="Sum"/><pk mz="249.98339757" i="499.292" sn="9.40433" a="10.0558" fwhm="0.0167986" res="14881.2" algo="Sum"/><pk mz="250.06288975" i="420.903" sn="7.92397" a="6.92718" fwhm="0.0146939" res="17018.1" algo="Sum"/><pk mz="250.15910168" i="573.868" sn="10.7862" a="8.94644" fwhm="0.0201068" res="12441.5" algo="Sum"/><pk mz="250.18016141" i="405.857" sn="7.62795" a="6.8046" fwhm="0.019284" res="12973.4" algo="Sum"/><pk mz="250.86790185" i="8797.68" sn="164.325" a="124.264" fwhm="0.0130354" res="19245.1" algo="Sum"/><pk mz="250.92000929" i="1509.51" sn="28.1691" a="24.6047" fwhm="0.0142837" res="17566.9" algo="Sum"/><pk mz="250.95540717" i="1468.27" sn="27.3849" a="25.8306" fwhm="0.0140352" res="17880.4" algo="Sum"/><pk mz="251.12641454" i="676.865" sn="12.5707" a="14.205" fwhm="0.0182389" res="13768.7" algo="Sum"/><pk mz="251.16231027" i="450.5" sn="8.36213" a="7.8118" fwhm="0.0156661" res="16032.2" algo="Sum"/><pk mz="251.19832358" i="467.688" sn="8.67329" a="8.67571" fwhm="0.0163063" res="15404.9" algo="Sum"/><pk mz="251.98045321" i="412.378" sn="7.56824" a="8.82289" fwhm="0.0178916" res="14083.8" algo="Sum"/><pk mz="252.86596754" i="1020.74" sn="18.5578" a="19.5497" fwhm="0.0150073" res="16849.6" algo="Sum"/><pk mz="252.91728274" i="980.888" sn="17.8074" a="15.665" fwhm="0.0141408" res="17885.7" algo="Sum"/><pk mz="252.97102961" i="1038.91" sn="18.854" a="18.7601" fwhm="0.0156741" res="16139.4" algo="Sum"/><pk mz="253.14196162" i="1271.42" sn="23.0493" a="23.7576" fwhm="0.0154539" res="16380.5" algo="Sum"/><pk mz="253.21439959" i="422.999" sn="7.66843" a="7.41996" fwhm="0.0169805" res="14912" algo="Sum"/><pk mz="254.14252076" i="444.812" sn="7.96838" a="7.74793" fwhm="0.0137596" res="18470.1" algo="Sum"/><pk mz="254.81939875" i="2194.22" sn="38.8854" a="44.4961" fwhm="0.0176699" res="14421.1" algo="Sum"/><pk mz="254.90054121" i="494.602" sn="8.76261" a="10.3305" fwhm="0.0178028" res="14318" algo="Sum"/><pk mz="255.06253364" i="1862.48" sn="32.9717" a="31.1579" fwhm="0.014133" res="18047.3" algo="Sum"/><pk mz="255.12126051" i="575.704" sn="10.1895" a="13.7176" fwhm="0.0209863" res="12156.6" algo="Sum"/><pk mz="255.15618967" i="3844.48" sn="68.0442" a="66.0613" fwhm="0.0147593" res="17287.8" algo="Sum"/><pk mz="255.97826757" i="1004.43" sn="17.6066" a="17.373" fwhm="0.0139048" res="18409.3" algo="Sum"/><pk mz="256.15650526" i="1168.16" sn="20.4638" a="22.6275" fwhm="0.016278" res="15736.3" algo="Sum"/><pk mz="256.26342361" i="1028.49" sn="17.9777" a="15.4636" fwhm="0.0146721" res="17466" algo="Sum"/><pk mz="256.29973649" i="8116.03" sn="141.715" a="124.13" fwhm="0.0137726" res="18609.4" algo="Sum"/><pk mz="256.81738464" i="2375.21" sn="41.1156" a="45.4359" fwhm="0.0172187" res="14915" algo="Sum"/><pk mz="256.94108181" i="2072.34" sn="35.8487" a="35.6348" fwhm="0.0141566" res="18149.9" algo="Sum"/><pk mz="257.07436389" i="503.776" sn="8.71299" a="9.15732" fwhm="0.0216867" res="11854" algo="Sum"/><pk mz="257.15231756" i="624.468" sn="10.8003" a="12.0244" fwhm="0.0276122" res="9312.98" algo="Sum"/><pk mz="257.30335424" i="1438.02" sn="24.8294" a="23.1628" fwhm="0.0143209" res="17967" algo="Sum"/><pk mz="258.27841044" i="726.282" sn="12.3038" a="9.72545" fwhm="0.0126979" res="20340.2" algo="Sum"/><pk mz="258.81613148" i="976.995" sn="16.4623" a="18.5655" fwhm="0.0171615" res="15081.2" algo="Sum"/><pk mz="258.89945923" i="6580.06" sn="110.86" a="98.0358" fwhm="0.0137421" res="18839.9" algo="Sum"/><pk mz="258.98048597" i="1122.34" sn="18.883" a="19.4657" fwhm="0.0151001" res="17150.9" algo="Sum"/><pk mz="259.02728191" i="892.469" sn="14.9982" a="16.1009" fwhm="0.0159953" res="16193.9" algo="Sum"/><pk mz="259.06316967" i="496.366" sn="8.33165" a="10.5548" fwhm="0.020441" res="12673.7" algo="Sum"/><pk mz="259.09464860" i="520.701" sn="8.73283" a="9.19011" fwhm="0.0160406" res="16152.4" algo="Sum"/><pk mz="259.13060654" i="1278.97" sn="21.4261" a="23.5733" fwhm="0.0156068" res="16603.7" algo="Sum"/><pk mz="259.16612834" i="577.749" sn="9.66806" a="13.3161" fwhm="0.0223266" res="11607.9" algo="Sum"/><pk mz="259.96479087" i="413.003" sn="6.83809" a="8.72043" fwhm="0.0163134" res="15935.7" algo="Sum"/><pk mz="260.89797752" i="1007.55" sn="16.5008" a="18.2915" fwhm="0.0152161" res="17146.1" algo="Sum"/><pk mz="260.94878060" i="6178.8" sn="101.084" a="98.0399" fwhm="0.0141395" res="18455.3" algo="Sum"/><pk mz="261.01229646" i="1778.06" sn="29.0591" a="32.3039" fwhm="0.0162556" res="16056.8" algo="Sum"/><pk mz="261.04531488" i="3349.23" sn="54.7103" a="58.7523" fwhm="0.016128" res="16185.9" algo="Sum"/><pk mz="261.07457813" i="726.333" sn="11.8608" a="12.1504" fwhm="0.021045" res="12405.5" algo="Sum"/><pk mz="261.10972393" i="13067.5" sn="213.399" a="199.887" fwhm="0.013878" res="18814.6" algo="Sum"/><pk mz="261.92330594" i="467.688" sn="7.57534" a="7.73482" fwhm="0.0144498" res="18126.4" algo="Sum"/><pk mz="261.95421082" i="422.175" sn="6.83796" a="8.73277" fwhm="0.0156273" res="16762.6" algo="Sum"/><pk mz="262.11319705" i="1907.47" sn="30.8773" a="29.7275" fwhm="0.0150617" res="17402.6" algo="Sum"/><pk mz="262.94593439" i="2027.62" sn="32.5759" a="33.1652" fwhm="0.0152338" res="17260.7" algo="Sum"/><pk mz="263.01156913" i="1413.2" sn="22.6965" a="26.3031" fwhm="0.0164783" res="15961" algo="Sum"/><pk mz="263.08739501" i="6823.41" sn="109.571" a="115.732" fwhm="0.0147596" res="17824.8" algo="Sum"/><pk mz="263.12162942" i="638.654" sn="10.2551" a="13.6087" fwhm="0.0259165" res="10152.7" algo="Sum"/><pk mz="263.16127762" i="598.925" sn="9.61403" a="10.087" fwhm="0.0153159" res="17182.2" algo="Sum"/><pk mz="263.19834852" i="1926.33" sn="30.9192" a="30.3462" fwhm="0.0140139" res="18781.2" algo="Sum"/><pk mz="264.09118702" i="826.296" sn="13.2026" a="15.2086" fwhm="0.0156742" res="16848.8" algo="Sum"/><pk mz="264.84681631" i="4832.27" sn="76.9599" a="95.3269" fwhm="0.0175226" res="15114.6" algo="Sum"/><pk mz="264.97252265" i="537.243" sn="8.55431" a="11.5459" fwhm="0.0174524" res="15182.6" algo="Sum"/><pk mz="265.03344857" i="1127.42" sn="17.951" a="22.9929" fwhm="0.0218613" res="12123.4" algo="Sum"/><pk mz="265.10457848" i="612.258" sn="9.74847" a="9.39572" fwhm="0.0193817" res="13678.1" algo="Sum"/><pk mz="265.13899064" i="723.112" sn="11.5135" a="19.6808" fwhm="0.0267285" res="9919.7" algo="Sum"/><pk mz="265.17773569" i="830.226" sn="13.2188" a="16.5977" fwhm="0.0149053" res="17790.9" algo="Sum"/><pk mz="265.25299576" i="451.185" sn="7.18354" a="7.29319" fwhm="0.0145367" res="18247.2" algo="Sum"/><pk mz="266.17290379" i="1624.64" sn="25.6989" a="30.0716" fwhm="0.0160881" res="16544.7" algo="Sum"/><pk mz="266.84550622" i="3368.85" sn="52.816" a="65.6299" fwhm="0.0177054" res="15071.5" algo="Sum"/><pk mz="266.89409792" i="1346.19" sn="21.1053" a="22.2233" fwhm="0.0141561" res="18853.7" algo="Sum"/><pk mz="267.05875917" i="730.106" sn="11.4477" a="13.0552" fwhm="0.0144633" res="18464.5" algo="Sum"/><pk mz="267.12094318" i="412.01" sn="6.45824" a="9.38452" fwhm="0.0187518" res="14245.1" algo="Sum"/><pk mz="267.15722301" i="1098.52" sn="17.2096" a="18.364" fwhm="0.0176109" res="15170" algo="Sum"/><pk mz="268.84473345" i="913.21" sn="13.9896" a="15.5805" fwhm="0.0168474" res="15957.7" algo="Sum"/><pk mz="268.89111049" i="933.468" sn="14.2858" a="16.5596" fwhm="0.0151035" res="17803.3" algo="Sum"/><pk mz="268.96259152" i="790.948" sn="12.0719" a="15.2263" fwhm="0.0149672" res="17970.1" algo="Sum"/><pk mz="269.04495843" i="938.403" sn="14.2944" a="16.0033" fwhm="0.0147893" res="18191.9" algo="Sum"/><pk mz="269.13524588" i="620.263" sn="9.44878" a="15.7595" fwhm="0.0233625" res="11520" algo="Sum"/><pk mz="269.17253810" i="599.053" sn="9.12572" a="13.6237" fwhm="0.0248224" res="10843.9" algo="Sum"/><pk mz="269.20888980" i="623.65" sn="9.50041" a="10.3775" fwhm="0.0172433" res="15612.4" algo="Sum"/><pk mz="269.99374608" i="726.347" sn="10.9707" a="13.2292" fwhm="0.0152981" res="17648.8" algo="Sum"/><pk mz="270.79720854" i="1181.97" sn="17.6993" a="19.2676" fwhm="0.0149" res="18174.3" algo="Sum"/><pk mz="270.97749254" i="17821" sn="266.39" a="286.319" fwhm="0.014038" res="19303.1" algo="Sum"/><pk mz="271.03929541" i="1652.06" sn="24.6952" a="34.8653" fwhm="0.0162636" res="16665.4" algo="Sum"/><pk mz="271.08965393" i="728.17" sn="10.8845" a="16.6732" fwhm="0.020334" res="13331.8" algo="Sum"/><pk mz="271.13047022" i="428.772" sn="6.40916" a="6.68114" fwhm="0.019471" res="13924.8" algo="Sum"/><pk mz="271.16621563" i="1046.56" sn="15.6436" a="19.565" fwhm="0.0181931" res="14904.9" algo="Sum"/><pk mz="271.18766542" i="4444.25" sn="66.4313" a="76.6668" fwhm="0.0147926" res="18332.7" algo="Sum"/><pk mz="271.96071548" i="761.855" sn="11.3056" a="16.2072" fwhm="0.0242171" res="11230.1" algo="Sum"/><pk mz="271.98055297" i="1147.16" sn="17.0225" a="21.9974" fwhm="0.0232197" res="11713.3" algo="Sum"/><pk mz="272.19172801" i="784.978" sn="11.6355" a="13.1572" fwhm="0.0145268" res="18737.2" algo="Sum"/><pk mz="272.79441795" i="1637.84" sn="24.107" a="24.651" fwhm="0.0139682" res="19529.7" algo="Sum"/><pk mz="272.95081162" i="482.35" sn="7.09275" a="13.2861" fwhm="0.0262215" res="10409.4" algo="Sum"/><pk mz="273.14660897" i="590.802" sn="8.68469" a="10.4464" fwhm="0.0169179" res="16145.5" algo="Sum"/><pk mz="273.17954801" i="1301.13" sn="19.1234" a="35.8995" fwhm="0.0234995" res="11624.9" algo="Sum"/><pk mz="274.79203670" i="814.821" sn="11.7365" a="14.4291" fwhm="0.0154559" res="17779.1" algo="Sum"/><pk mz="274.87996576" i="2787.12" sn="40.1451" a="50.607" fwhm="0.0163781" res="16783.4" algo="Sum"/><pk mz="274.95604881" i="718.548" sn="10.3498" a="18.3436" fwhm="0.0227931" res="12063.1" algo="Sum"/><pk mz="275.00134344" i="431.455" sn="6.21395" a="7.82839" fwhm="0.0156928" res="17524.1" algo="Sum"/><pk mz="275.10767888" i="406.54" sn="5.84544" a="10.8209" fwhm="0.0214506" res="12825.2" algo="Sum"/><pk mz="275.16036248" i="603.557" sn="8.66738" a="11.5084" fwhm="0.0202148" res="13611.8" algo="Sum"/><pk mz="276.15627975" i="458.13" sn="6.48377" a="9.86817" fwhm="0.0172042" res="16051.7" algo="Sum"/><pk mz="276.22982490" i="490.432" sn="6.93875" a="8.07681" fwhm="0.0144246" res="19149.9" algo="Sum"/><pk mz="276.87773444" i="1696.84" sn="23.8313" a="31.6014" fwhm="0.016128" res="17167.6" algo="Sum"/><pk mz="276.92250852" i="6135.62" sn="86.0363" a="106.989" fwhm="0.0147906" res="18722.9" algo="Sum"/><pk mz="276.98515454" i="753.514" sn="10.5437" a="14.0603" fwhm="0.0163821" res="16907.8" algo="Sum"/><pk mz="277.02037666" i="1077.99" sn="15.0655" a="25.8212" fwhm="0.0210676" res="13149.1" algo="Sum"/><pk mz="277.08419498" i="794.065" sn="11.0787" a="14.435" fwhm="0.0217473" res="12741.1" algo="Sum"/><pk mz="277.10340702" i="882.47" sn="12.3101" a="16.9041" fwhm="0.0203034" res="13648.1" algo="Sum"/><pk mz="277.13983736" i="489.506" sn="6.82501" a="10.0848" fwhm="0.0204891" res="13526.2" algo="Sum"/><pk mz="277.17792841" i="617.944" sn="8.61212" a="11.7081" fwhm="0.0166299" res="16667.4" algo="Sum"/><pk mz="277.21416698" i="727.138" sn="10.1297" a="12.7791" fwhm="0.015519" res="17862.9" algo="Sum"/><pk mz="278.24538913" i="6290.95" sn="86.8024" a="101.169" fwhm="0.0146334" res="19014.4" algo="Sum"/><pk mz="278.89215302" i="909.637" sn="12.3754" a="14.7851" fwhm="0.0173092" res="16112.4" algo="Sum"/><pk mz="278.91997036" i="2546.61" sn="34.6205" a="45.8129" fwhm="0.0154237" res="18083.8" algo="Sum"/><pk mz="279.05847809" i="625.013" sn="8.48268" a="11.5329" fwhm="0.0169192" res="16493.6" algo="Sum"/><pk mz="279.08575921" i="489.714" sn="6.64639" a="7.78528" fwhm="0.0211253" res="13211" algo="Sum"/><pk mz="279.10217002" i="504.516" sn="6.84656" a="8.32923" fwhm="0.0263554" res="10590" algo="Sum"/><pk mz="279.15735891" i="2161.52" sn="29.3322" a="38.9105" fwhm="0.0155659" res="17933.9" algo="Sum"/><pk mz="279.19259386" i="524.095" sn="7.11287" a="9.84747" fwhm="0.017928" res="15573" algo="Sum"/><pk mz="279.22967929" i="835.926" sn="11.3443" a="11.0106" fwhm="0.0130568" res="21385.7" algo="Sum"/><pk mz="279.24777772" i="1117.55" sn="15.1684" a="21.1074" fwhm="0.0182152" res="15330.5" algo="Sum"/><pk mz="280.15986710" i="436.187" sn="5.8504" a="11.1573" fwhm="0.0214435" res="13065" algo="Sum"/><pk mz="280.82619392" i="1663.76" sn="22.1268" a="34.6955" fwhm="0.0157827" res="17793.3" algo="Sum"/><pk mz="280.92664348" i="426.078" sn="5.66451" a="10.9809" fwhm="0.02677" res="10494.1" algo="Sum"/><pk mz="280.96215658" i="693.401" sn="9.21824" a="11.7838" fwhm="0.0162412" res="17299.3" algo="Sum"/><pk mz="280.99122727" i="1431.44" sn="19.03" a="33.6682" fwhm="0.0181994" res="15439.6" algo="Sum"/><pk mz="281.15088588" i="1813.03" sn="24.0915" a="38.1588" fwhm="0.0167414" res="16793.8" algo="Sum"/><pk mz="281.17128633" i="989.176" sn="13.1441" a="15.5935" fwhm="0.0154388" res="18212" algo="Sum"/><pk mz="281.20839741" i="1646.84" sn="21.8831" a="27.8311" fwhm="0.0148411" res="18948" algo="Sum"/><pk mz="281.24607072" i="433.571" sn="5.75971" a="9.39372" fwhm="0.0167703" res="16770.5" algo="Sum"/><pk mz="281.99424651" i="557.739" sn="7.35246" a="11.8514" fwhm="0.0165179" res="17072.1" algo="Sum"/><pk mz="282.15332115" i="505.711" sn="6.66122" a="11.3772" fwhm="0.0220564" res="12792.4" algo="Sum"/><pk mz="282.20782102" i="635.174" sn="8.35834" a="13.6374" fwhm="0.024831" res="11365.1" algo="Sum"/><pk mz="282.27921543" i="3893.13" sn="51.1343" a="63.304" fwhm="0.0148966" res="18949.2" algo="Sum"/><pk mz="282.82359892" i="1700.96" sn="22.2183" a="30.919" fwhm="0.015154" res="18663.3" algo="Sum"/><pk mz="282.86700958" i="525.187" sn="6.86011" a="12.8115" fwhm="0.0197698" res="14308" algo="Sum"/><pk mz="283.02823519" i="1557.33" sn="20.3331" a="28.7822" fwhm="0.0152135" res="18603.8" algo="Sum"/><pk mz="283.16552059" i="1037.25" sn="13.5382" a="19.1639" fwhm="0.0219642" res="12892.1" algo="Sum"/><pk mz="283.18611662" i="432.14" sn="5.63952" a="4.94684" fwhm="0.0132738" res="21334.2" algo="Sum"/><pk mz="283.20424829" i="410.182" sn="5.35023" a="5.95226" fwhm="0.0199113" res="14223.3" algo="Sum"/><pk mz="283.22195612" i="414.61" sn="5.40534" a="7.08755" fwhm="0.0203687" res="13904.8" algo="Sum"/><pk mz="283.26377922" i="829.755" sn="10.8052" a="14.4937" fwhm="0.021214" res="13352.7" algo="Sum"/><pk mz="283.28174604" i="842.724" sn="10.9689" a="13.6088" fwhm="0.0201102" res="14086.5" algo="Sum"/><pk mz="284.29484227" i="976.252" sn="12.6019" a="17.0274" fwhm="0.016125" res="17630.7" algo="Sum"/><pk mz="284.33101816" i="2181.75" sn="28.1508" a="36.2731" fwhm="0.0150077" res="18945.6" algo="Sum"/><pk mz="284.82136719" i="675.423" sn="8.68764" a="12.5117" fwhm="0.0190701" res="14935.5" algo="Sum"/><pk mz="284.86374018" i="423.687" sn="5.44983" a="7.47438" fwhm="0.0185679" res="15341.7" algo="Sum"/><pk mz="284.91012949" i="3313.59" sn="42.5934" a="58.7318" fwhm="0.0159944" res="17813.1" algo="Sum"/><pk mz="284.93265725" i="463.806" sn="5.9587" a="7.09361" fwhm="0.0138957" res="20505.1" algo="Sum"/><pk mz="284.99427458" i="1322.25" sn="16.9585" a="25.2895" fwhm="0.0162862" res="17499.1" algo="Sum"/><pk mz="285.07069014" i="1447.46" sn="18.5259" a="26.1165" fwhm="0.0150694" res="18917.2" algo="Sum"/><pk mz="285.13103543" i="1142.42" sn="14.596" a="25.567" fwhm="0.0194256" res="14678.1" algo="Sum"/><pk mz="285.16672495" i="1725.78" sn="22.0347" a="34.8948" fwhm="0.0230393" res="12377.4" algo="Sum"/><pk mz="285.21981090" i="675.496" sn="8.62279" a="12.8276" fwhm="0.0149341" res="19098.6" algo="Sum"/><pk mz="285.33564329" i="474.868" sn="6.05792" a="8.6701" fwhm="0.0171339" res="16653.3" algo="Sum"/><pk mz="285.97089308" i="467.798" sn="5.91675" a="8.10216" fwhm="0.0174685" res="16370.6" algo="Sum"/><pk mz="285.98787138" i="766.649" sn="9.69143" a="17.0349" fwhm="0.0210175" res="13607.1" algo="Sum"/><pk mz="286.16988090" i="424.693" sn="5.36326" a="11.2676" fwhm="0.0227576" res="12574.7" algo="Sum"/><pk mz="286.77165253" i="666.128" sn="8.37345" a="10.006" fwhm="0.0139748" res="20520.6" algo="Sum"/><pk mz="286.90711440" i="1106.89" sn="13.8908" a="19.7695" fwhm="0.0160618" res="17862.7" algo="Sum"/><pk mz="286.95131563" i="10129.7" sn="127.02" a="181.137" fwhm="0.0152123" res="18863.1" algo="Sum"/><pk mz="287.01214285" i="745.524" sn="9.34476" a="18.7978" fwhm="0.0215679" res="13307.4" algo="Sum"/><pk mz="287.05472726" i="8965.8" sn="112.407" a="158.746" fwhm="0.0157349" res="18243.2" algo="Sum"/><pk mz="287.09960097" i="676.381" sn="8.48036" a="15.2978" fwhm="0.0247593" res="11595.6" algo="Sum"/><pk mz="287.16138299" i="807.274" sn="10.1215" a="24.928" fwhm="0.0249576" res="11506" algo="Sum"/><pk mz="287.19715246" i="826.981" sn="10.3672" a="15.7914" fwhm="0.0171942" res="16703.1" algo="Sum"/><pk mz="287.23714944" i="908.866" sn="11.3931" a="16.3041" fwhm="0.0155946" res="18419" algo="Sum"/><pk mz="287.95382485" i="737.609" sn="9.16877" a="16.4376" fwhm="0.0248811" res="11573.2" algo="Sum"/><pk mz="288.05796568" i="1091.9" sn="13.5687" a="21.7785" fwhm="0.0162691" res="17705.9" algo="Sum"/><pk mz="288.21633171" i="655.711" sn="8.14504" a="15.2631" fwhm="0.0182169" res="15821.4" algo="Sum"/><pk mz="288.28933211" i="827.718" sn="10.281" a="14.6505" fwhm="0.0162882" res="17699.2" algo="Sum"/><pk mz="288.76832903" i="941.798" sn="11.6117" a="14.8702" fwhm="0.013871" res="20818.2" algo="Sum"/><pk mz="288.92222620" i="1273.17" sn="15.6833" a="23.4675" fwhm="0.0171205" res="16875.8" algo="Sum"/><pk mz="288.95015604" i="944.44" sn="11.6339" a="17.8523" fwhm="0.0168559" res="17142.4" algo="Sum"/><pk mz="289.03930487" i="664.802" sn="8.18705" a="14.4023" fwhm="0.0229173" res="12612.3" algo="Sum"/><pk mz="289.15463014" i="833.253" sn="10.2608" a="19.7214" fwhm="0.0263939" res="10955.4" algo="Sum"/><pk mz="289.17657304" i="745.632" sn="9.18178" a="14.4997" fwhm="0.0223693" res="12927.4" algo="Sum"/><pk mz="289.21490103" i="444.451" sn="5.47259" a="9.32108" fwhm="0.0202371" res="14291.3" algo="Sum"/><pk mz="290.76601175" i="514.831" sn="6.28002" a="9.16014" fwhm="0.015006" res="19376.7" algo="Sum"/><pk mz="290.85485916" i="2222.74" sn="27.1074" a="41.868" fwhm="0.0151688" res="19174.6" algo="Sum"/><pk mz="290.94090218" i="405.797" sn="4.94889" a="9.05603" fwhm="0.0304502" res="9554.63" algo="Sum"/><pk mz="290.95902856" i="697.165" sn="8.50228" a="16.4948" fwhm="0.0195713" res="14866.6" algo="Sum"/><pk mz="291.12057553" i="745.45" sn="9.08542" a="15.8479" fwhm="0.0183772" res="15841.4" algo="Sum"/><pk mz="291.15635155" i="526.422" sn="6.41588" a="12.6404" fwhm="0.0230065" res="12655.4" algo="Sum"/><pk mz="291.19429568" i="1315.98" sn="16.0387" a="23.1469" fwhm="0.0161291" res="18053.9" algo="Sum"/><pk mz="291.22933093" i="614.206" sn="7.48558" a="11.0891" fwhm="0.0165192" res="17629.8" algo="Sum"/><pk mz="292.85239167" i="1598.31" sn="19.1534" a="28.5367" fwhm="0.0159179" res="18397.7" algo="Sum"/><pk mz="292.89666250" i="2364.89" sn="28.3397" a="46.5806" fwhm="0.016816" res="17417.8" algo="Sum"/><pk mz="292.93997986" i="761.984" sn="9.13123" a="16.0294" fwhm="0.0259385" res="11293.6" algo="Sum"/><pk mz="293.02140656" i="1228.66" sn="14.7005" a="25.4409" fwhm="0.0169189" res="17319.1" algo="Sum"/><pk mz="293.09769036" i="31979.7" sn="381.934" a="509.935" fwhm="0.0146628" res="19989.2" algo="Sum"/><pk mz="293.17294900" i="1164.99" sn="13.8917" a="27.4381" fwhm="0.0256673" res="11422" algo="Sum"/><pk mz="293.20826544" i="1186.06" sn="14.1338" a="22.2502" fwhm="0.0161383" res="18168.4" algo="Sum"/><pk mz="293.24469056" i="573.226" sn="6.8281" a="10.8973" fwhm="0.0169303" res="17320.7" algo="Sum"/><pk mz="294.10085881" i="3696.98" sn="43.5905" a="66.3059" fwhm="0.0158794" res="18520.9" algo="Sum"/><pk mz="294.21742618" i="768.885" sn="9.06325" a="16.4729" fwhm="0.0182302" res="16139" algo="Sum"/><pk mz="294.86509525" i="1065.84" sn="12.4649" a="18.7862" fwhm="0.0223817" res="13174.4" algo="Sum"/><pk mz="294.89412753" i="1184.97" sn="13.8441" a="22.9503" fwhm="0.0176963" res="16664.2" algo="Sum"/><pk mz="294.93861009" i="3650.25" sn="42.5904" a="66.8969" fwhm="0.016073" res="18349.9" algo="Sum"/><pk mz="295.10200883" i="972.714" sn="11.3014" a="20.1386" fwhm="0.0175753" res="16790.8" algo="Sum"/><pk mz="295.16581464" i="618.71" sn="7.18805" a="6.02484" fwhm="0.0101636" res="29041.4" algo="Sum"/><pk mz="295.18817584" i="2119.05" sn="24.622" a="45.7787" fwhm="0.0178197" res="16565.2" algo="Sum"/><pk mz="295.22398984" i="2983.91" sn="34.6716" a="52.8052" fwhm="0.0157951" res="18690.8" algo="Sum"/><pk mz="296.19098934" i="418.154" sn="4.81395" a="7.91775" fwhm="0.0231133" res="12814.7" algo="Sum"/><pk mz="296.22036619" i="3094.7" sn="35.6273" a="60.0016" fwhm="0.0170772" res="17345.9" algo="Sum"/><pk mz="296.80070346" i="659.454" sn="7.50711" a="12.3705" fwhm="0.0168107" res="17655.5" algo="Sum"/><pk mz="296.85943134" i="530.772" sn="6.03153" a="15.5404" fwhm="0.0265299" res="11189.6" algo="Sum"/><pk mz="296.93722713" i="509.227" sn="5.78276" a="9.32375" fwhm="0.0203992" res="14556.3" algo="Sum"/><pk mz="296.96049597" i="407.78" sn="4.63151" a="8.99178" fwhm="0.0230742" res="12869.8" algo="Sum"/><pk mz="297.12718029" i="580.515" sn="6.58617" a="10.1046" fwhm="0.0228818" res="12985.3" algo="Sum"/><pk mz="297.14643105" i="512.247" sn="5.81233" a="7.87035" fwhm="0.0203953" res="14569.4" algo="Sum"/><pk mz="297.16851163" i="879.711" sn="9.98361" a="18.5773" fwhm="0.0229261" res="12962" algo="Sum"/><pk mz="297.23938873" i="4272.88" sn="48.4943" a="91.2728" fwhm="0.0163581" res="18170.7" algo="Sum"/><pk mz="298.05223144" i="611.025" sn="6.87651" a="10.9053" fwhm="0.0151379" res="19689.1" algo="Sum"/><pk mz="298.24321143" i="798.155" sn="8.97722" a="15.4135" fwhm="0.0164298" res="18152.6" algo="Sum"/><pk mz="298.34674319" i="2274.37" sn="25.5709" a="41.1923" fwhm="0.0167363" res="17826.3" algo="Sum"/><pk mz="298.79783944" i="730.101" sn="8.14604" a="15.46" fwhm="0.0160501" res="18616.6" algo="Sum"/><pk mz="298.92594803" i="764.285" sn="8.52562" a="15.8069" fwhm="0.0171901" res="17389.4" algo="Sum"/><pk mz="299.00261123" i="657.156" sn="7.32849" a="15.0854" fwhm="0.0185468" res="16121.5" algo="Sum"/><pk mz="299.10996759" i="4938.97" sn="55.0513" a="93.2463" fwhm="0.0159011" res="18810.6" algo="Sum"/><pk mz="299.16181511" i="2703.93" sn="30.1388" a="58.8176" fwhm="0.0173983" res="17194.9" algo="Sum"/><pk mz="299.19644857" i="2118.08" sn="23.6088" a="46.4472" fwhm="0.0188931" res="15836.2" algo="Sum"/><pk mz="299.34995013" i="625.694" sn="6.95592" a="10.257" fwhm="0.0141802" res="21110.4" algo="Sum"/><pk mz="300.00392044" i="1013.35" sn="11.2204" a="18.2961" fwhm="0.0146027" res="20544.3" algo="Sum"/><pk mz="300.11440041" i="782.665" sn="8.66076" a="16.4862" fwhm="0.0181279" res="16555.4" algo="Sum"/><pk mz="300.16482773" i="490.556" sn="5.42535" a="12.8551" fwhm="0.0201549" res="14892.9" algo="Sum"/><pk mz="300.20023235" i="510.601" sn="5.64267" a="10.7589" fwhm="0.0195029" res="15392.6" algo="Sum"/><pk mz="300.22948948" i="424.641" sn="4.68825" a="9.01783" fwhm="0.0198913" res="15093.5" algo="Sum"/><pk mz="300.88383619" i="3078.37" sn="33.7236" a="54.2495" fwhm="0.0152294" res="19756.8" algo="Sum"/><pk mz="300.98714427" i="1414.46" sn="15.4954" a="29.5784" fwhm="0.021068" res="14286.5" algo="Sum"/><pk mz="301.04371544" i="473.17" sn="5.18176" a="10.9586" fwhm="0.0211928" res="14205" algo="Sum"/><pk mz="301.14120643" i="188381" sn="2059.59" a="2874.2" fwhm="0.0138" res="21821.8" algo="Sum"/><pk mz="301.21140155" i="12045.7" sn="131.446" a="229.341" fwhm="0.0165114" res="18242.6" algo="Sum"/><pk mz="301.96269124" i="588.216" sn="6.36791" a="16.3324" fwhm="0.0223078" res="13536.2" algo="Sum"/><pk mz="302.14429034" i="33046.3" sn="355.878" a="566.723" fwhm="0.0154651" res="19537.1" algo="Sum"/><pk mz="302.21463751" i="2472.67" sn="26.5937" a="41.2395" fwhm="0.0164753" res="18343.5" algo="Sum"/><pk mz="302.24500847" i="8942.73" sn="96.1777" a="161.968" fwhm="0.0158196" res="19105.7" algo="Sum"/><pk mz="302.88098161" i="1249.07" sn="13.3607" a="24.5002" fwhm="0.0179245" res="16897.6" algo="Sum"/><pk mz="302.92515749" i="1871.09" sn="19.9909" a="38.9838" fwhm="0.0172757" res="17534.8" algo="Sum"/><pk mz="302.96957550" i="1496.33" sn="15.9697" a="31.8896" fwhm="0.0186109" res="16279.1" algo="Sum"/><pk mz="303.05945074" i="729.565" sn="7.76889" a="20.8772" fwhm="0.0252634" res="11996" algo="Sum"/><pk mz="303.14695333" i="4409.5" sn="46.896" a="87.1546" fwhm="0.017488" res="17334.6" algo="Sum"/><pk mz="303.19237937" i="2083.33" sn="22.1633" a="41.6582" fwhm="0.0177032" res="17126.4" algo="Sum"/><pk mz="303.22952551" i="2451.72" sn="26.0825" a="49.9221" fwhm="0.0209152" res="14498.1" algo="Sum"/><pk mz="303.24550265" i="1887.89" sn="20.0843" a="33.8241" fwhm="0.0162903" res="18615.1" algo="Sum"/><pk mz="303.97203467" i="416.485" sn="4.39777" a="11.4575" fwhm="0.0305366" res="9954.34" algo="Sum"/><pk mz="304.15121860" i="532.599" sn="5.61872" a="17.117" fwhm="0.0246545" res="12336.6" algo="Sum"/><pk mz="304.19734781" i="445.555" sn="4.70061" a="10.8227" fwhm="0.021604" res="14080.6" algo="Sum"/><pk mz="304.26094532" i="55339" sn="583.821" a="927.964" fwhm="0.0153063" res="19878.2" algo="Sum"/><pk mz="304.29876143" i="3724.72" sn="39.2954" a="80.4013" fwhm="0.0227264" res="13389.6" algo="Sum"/><pk mz="304.89486248" i="856.527" sn="8.9679" a="19.2607" fwhm="0.019841" res="15366.9" algo="Sum"/><pk mz="304.97517463" i="804.416" sn="8.42017" a="18.5717" fwhm="0.0184816" res="16501.6" algo="Sum"/><pk mz="305.06533719" i="5955.94" sn="62.3298" a="105.851" fwhm="0.0161056" res="18941.5" algo="Sum"/><pk mz="305.15682729" i="1902.26" sn="19.9074" a="41.2788" fwhm="0.02318" res="13164.7" algo="Sum"/><pk mz="305.20834865" i="741.659" sn="7.76156" a="15.3468" fwhm="0.0214026" res="14260.4" algo="Sum"/><pk mz="305.26385078" i="11412" sn="119.427" a="211.66" fwhm="0.0170824" res="17870.1" algo="Sum"/><pk mz="305.30237106" i="919.689" sn="9.62389" a="19.6053" fwhm="0.0226494" res="13479.5" algo="Sum"/><pk mz="305.95764108" i="528.61" sn="5.48033" a="16.711" fwhm="0.026527" res="11533.8" algo="Sum"/><pk mz="306.06841367" i="692.376" sn="7.17302" a="13.5747" fwhm="0.0161845" res="18911.1" algo="Sum"/><pk mz="306.27595427" i="8085.86" sn="83.7371" a="152.67" fwhm="0.0169359" res="18084.4" algo="Sum"/><pk mz="306.82848666" i="799.844" sn="8.23676" a="14.6875" fwhm="0.0182501" res="16812.5" algo="Sum"/><pk mz="306.95938098" i="759.438" sn="7.81924" a="12.5747" fwhm="0.0203305" res="15098.4" algo="Sum"/><pk mz="306.97293094" i="750.712" sn="7.72939" a="14.9153" fwhm="0.0254924" res="12041.7" algo="Sum"/><pk mz="306.98939120" i="491.583" sn="5.06138" a="7.62501" fwhm="0.0272056" res="11284" algo="Sum"/><pk mz="307.05304770" i="716.708" sn="7.37781" a="16.1391" fwhm="0.0185726" res="16532.6" algo="Sum"/><pk mz="307.16666125" i="548.69" sn="5.64695" a="11.2902" fwhm="0.03069" res="10008.7" algo="Sum"/><pk mz="307.20230109" i="947.049" sn="9.74673" a="23.3053" fwhm="0.0327852" res="9370.14" algo="Sum"/><pk mz="307.22385525" i="900.951" sn="9.27231" a="17.2748" fwhm="0.023809" res="12903.7" algo="Sum"/><pk mz="307.26281176" i="1323.11" sn="13.6167" a="18.4006" fwhm="0.0130452" res="23553.7" algo="Sum"/><pk mz="307.27832653" i="1668.1" sn="17.1672" a="37.1816" fwhm="0.0219226" res="14016.5" algo="Sum"/><pk mz="308.82693852" i="626.989" sn="6.345" a="12.9532" fwhm="0.0177524" res="17396.4" algo="Sum"/><pk mz="308.87735287" i="1135.13" sn="11.4866" a="25.6432" fwhm="0.0199303" res="15497.8" algo="Sum"/><pk mz="308.91571438" i="450.185" sn="4.55551" a="11.2292" fwhm="0.0271059" res="11396.6" algo="Sum"/><pk mz="308.95448059" i="1453.05" sn="14.7037" a="29.0445" fwhm="0.0167745" res="18418.1" algo="Sum"/><pk mz="308.99387538" i="442.051" sn="4.4732" a="11.1479" fwhm="0.0204094" res="15139.8" algo="Sum"/><pk mz="309.13077081" i="1037.47" sn="10.4965" a="28.2036" fwhm="0.0219837" res="14061.8" algo="Sum"/><pk mz="309.20361285" i="14807.3" sn="149.82" a="324.6" fwhm="0.0183114" res="16885.8" algo="Sum"/><pk mz="309.27791042" i="986.679" sn="9.97304" a="21.2152" fwhm="0.0193392" res="15992.3" algo="Sum"/><pk mz="310.20702933" i="2819.94" sn="28.1812" a="59.4251" fwhm="0.0193119" res="16063" algo="Sum"/><pk mz="310.31010375" i="804.413" sn="8.02113" a="16.4051" fwhm="0.0178362" res="17397.7" algo="Sum"/><pk mz="310.84022829" i="515.331" sn="5.11988" a="9.51869" fwhm="0.0202761" res="15330.4" algo="Sum"/><pk mz="310.87544483" i="1067.76" sn="10.6081" a="20.727" fwhm="0.0169367" res="18355.1" algo="Sum"/><pk mz="310.91263497" i="3153.07" sn="31.3285" a="59.8215" fwhm="0.0165824" res="18749.5" algo="Sum"/><pk mz="311.00786453" i="444.226" sn="4.4064" a="12.2012" fwhm="0.0240357" res="12939.4" algo="Sum"/><pk mz="311.16136739" i="652.78" sn="6.45338" a="12.418" fwhm="0.0251863" res="12354.4" algo="Sum"/><pk mz="311.20025368" i="1371.8" sn="13.5515" a="31.9395" fwhm="0.026015" res="11962.3" algo="Sum"/><pk mz="311.21944263" i="1700.36" sn="16.7943" a="40.2781" fwhm="0.0269863" res="11532.5" algo="Sum"/><pk mz="311.25491576" i="2001.47" sn="19.76" a="41.1698" fwhm="0.0196777" res="15817.6" algo="Sum"/><pk mz="312.04081576" i="412.545" sn="4.04135" a="8.40976" fwhm="0.0189362" res="16478.6" algo="Sum"/><pk mz="312.19480923" i="907.872" sn="8.88669" a="21.1414" fwhm="0.0211205" res="14781.6" algo="Sum"/><pk mz="312.25898836" i="410.384" sn="4.01704" a="8.46849" fwhm="0.018962" res="16467.6" algo="Sum"/><pk mz="312.36238761" i="442.594" sn="4.33038" a="8.48617" fwhm="0.0160301" res="19486" algo="Sum"/><pk mz="312.86871894" i="603.653" sn="5.87021" a="14.4777" fwhm="0.0299022" res="10463.1" algo="Sum"/><pk mz="312.91205091" i="461.016" sn="4.47663" a="14.1921" fwhm="0.0236407" res="13236.1" algo="Sum"/><pk mz="313.14182194" i="417.143" sn="4.03754" a="9.41203" fwhm="0.0217383" res="14405.1" algo="Sum"/><pk mz="313.17524353" i="1134.48" sn="10.9815" a="22.1101" fwhm="0.0279436" res="11207.4" algo="Sum"/><pk mz="313.21307409" i="2721.17" sn="26.3433" a="67.4762" fwhm="0.0190689" res="16425.4" algo="Sum"/><pk mz="314.23115961" i="1007.59" sn="9.67486" a="24.3699" fwhm="0.0264532" res="11878.8" algo="Sum"/><pk mz="314.77790871" i="468.103" sn="4.4513" a="11.5664" fwhm="0.0189539" res="16607.6" algo="Sum"/><pk mz="315.00380166" i="2234.71" sn="21.1946" a="45.8358" fwhm="0.0177616" res="17735.1" algo="Sum"/><pk mz="315.07940005" i="66271.4" sn="628.598" a="1235.5" fwhm="0.0160855" res="19587.8" algo="Sum"/><pk mz="315.13511910" i="1171.03" sn="11.1076" a="23.4591" fwhm="0.0274705" res="11471.8" algo="Sum"/><pk mz="315.15696035" i="1031.42" sn="9.78433" a="16.0927" fwhm="0.0210045" res="15004.3" algo="Sum"/><pk mz="315.19277999" i="31387.4" sn="297.79" a="566.989" fwhm="0.0163791" res="19243.6" algo="Sum"/><pk mz="315.22784465" i="2182.37" sn="20.7012" a="43.6392" fwhm="0.0243224" res="12960.4" algo="Sum"/><pk mz="315.97879461" i="483.439" sn="4.54865" a="11.5683" fwhm="0.0184861" res="17092.8" algo="Sum"/><pk mz="316.08209934" i="7977.53" sn="75.0204" a="169.55" fwhm="0.0185057" res="17080.2" algo="Sum"/><pk mz="316.11085922" i="3192.97" sn="30.0256" a="56.9059" fwhm="0.019101" res="16549.5" algo="Sum"/><pk mz="316.19632803" i="6448.89" sn="60.6431" a="121.775" fwhm="0.0166796" res="18957.1" algo="Sum"/><pk mz="316.24569688" i="1011" sn="9.50711" a="21.1832" fwhm="0.0205414" res="15395.5" algo="Sum"/><pk mz="316.32091378" i="447.595" sn="4.20727" a="8.80402" fwhm="0.0172114" res="18378.6" algo="Sum"/><pk mz="316.85819356" i="1128.56" sn="10.53" a="23.7875" fwhm="0.0173728" res="18238.8" algo="Sum"/><pk mz="316.94227042" i="467.287" sn="4.35919" a="9.62848" fwhm="0.0239946" res="13208.9" algo="Sum"/><pk mz="316.96105486" i="683.166" sn="6.37348" a="10.6763" fwhm="0.0210645" res="15047.2" algo="Sum"/><pk mz="316.98564377" i="1789.47" sn="16.6946" a="35.4419" fwhm="0.0176839" res="17925.1" algo="Sum"/><pk mz="317.02264126" i="758.971" sn="7.08067" a="16.4099" fwhm="0.0208041" res="15238.4" algo="Sum"/><pk mz="317.08378405" i="1767.75" sn="16.4914" a="29.5845" fwhm="0.0193684" res="16371.2" algo="Sum"/><pk mz="317.11465850" i="23439.3" sn="218.665" a="430.515" fwhm="0.016262" res="19500.3" algo="Sum"/><pk mz="317.18608559" i="2088.35" sn="19.4823" a="59.5016" fwhm="0.0337305" res="9403.53" algo="Sum"/><pk mz="317.24611900" i="812.241" sn="7.5757" a="17.3017" fwhm="0.0190222" res="16677.7" algo="Sum"/><pk mz="318.11829321" i="4284.15" sn="39.7081" a="80.5982" fwhm="0.0160901" res="19771.1" algo="Sum"/><pk mz="318.16601126" i="456.666" sn="4.23139" a="9.67134" fwhm="0.0263545" res="12072.5" algo="Sum"/><pk mz="318.18822864" i="457.601" sn="4.23815" a="8.30176" fwhm="0.0281402" res="11307.2" algo="Sum"/><pk mz="318.21822557" i="1806.21" sn="16.7286" a="36.0947" fwhm="0.0189422" res="16799.4" algo="Sum"/><pk mz="318.85580186" i="534.639" sn="4.91623" a="12.4041" fwhm="0.0176173" res="18099.1" algo="Sum"/><pk mz="318.90709233" i="1019.9" sn="9.37837" a="21.8035" fwhm="0.0192731" res="16546.8" algo="Sum"/><pk mz="318.94323285" i="753.81" sn="6.9316" a="16.1688" fwhm="0.0218786" res="14577.9" algo="Sum"/><pk mz="318.97928280" i="878.819" sn="8.08112" a="28.2088" fwhm="0.0296172" res="10770.1" algo="Sum"/><pk mz="319.03868664" i="1485.07" sn="13.6554" a="37.413" fwhm="0.0179674" res="17756.5" algo="Sum"/><pk mz="319.11520274" i="2097.05" sn="19.2712" a="47.0446" fwhm="0.0202316" res="15773.1" algo="Sum"/><pk mz="319.15226860" i="1572.04" sn="14.4383" a="42.9689" fwhm="0.0262397" res="12162.9" algo="Sum"/><pk mz="319.19105103" i="691.798" sn="6.34811" a="15.563" fwhm="0.0317077" res="10066.7" algo="Sum"/><pk mz="319.22451056" i="2147.41" sn="19.6836" a="47.5796" fwhm="0.0191758" res="16647.2" algo="Sum"/><pk mz="319.26035885" i="678.826" sn="6.21535" a="13.6966" fwhm="0.021595" res="14784" algo="Sum"/><pk mz="319.29580635" i="537.399" sn="4.91444" a="10.803" fwhm="0.0175357" res="18208.4" algo="Sum"/><pk mz="320.03676761" i="431.785" sn="3.93382" a="10.1718" fwhm="0.020943" res="15281.3" algo="Sum"/><pk mz="320.13017486" i="788.161" sn="7.16366" a="21.8746" fwhm="0.0266361" res="12018.6" algo="Sum"/><pk mz="320.23456804" i="8122.61" sn="73.6596" a="168.996" fwhm="0.0171222" res="18702.9" algo="Sum"/><pk mz="320.90416295" i="740.821" sn="6.6962" a="13.3754" fwhm="0.0165645" res="19373.1" algo="Sum"/><pk mz="320.95111394" i="632.144" sn="5.70721" a="13.8263" fwhm="0.0255309" res="12571.1" algo="Sum"/><pk mz="321.13155656" i="945.786" sn="8.50497" a="25.6604" fwhm="0.0249073" res="12893.1" algo="Sum"/><pk mz="321.18094226" i="1581.47" sn="14.2233" a="43.2275" fwhm="0.0278851" res="11518" algo="Sum"/><pk mz="321.23846394" i="3845.48" sn="34.5833" a="100.336" fwhm="0.0190862" res="16830.9" algo="Sum"/><pk mz="321.27416297" i="560.43" sn="5.04008" a="10.5713" fwhm="0.0229821" res="13979.3" algo="Sum"/><pk mz="321.31506379" i="553.364" sn="4.97586" a="10.8412" fwhm="0.0165353" res="19432.1" algo="Sum"/><pk mz="322.18725384" i="590.047" sn="5.25711" a="17.6058" fwhm="0.0285581" res="11281.8" algo="Sum"/><pk mz="322.24297101" i="1445.99" sn="12.8851" a="45.8926" fwhm="0.0298353" res="10800.7" algo="Sum"/><pk mz="322.81013386" i="709.032" sn="6.2843" a="17.8879" fwhm="0.0189363" res="17047.1" algo="Sum"/><pk mz="322.89228971" i="422.201" sn="3.73232" a="12.2141" fwhm="0.0307139" res="10512.9" algo="Sum"/><pk mz="322.93188219" i="652.473" sn="5.76229" a="13.2564" fwhm="0.0233684" res="13819.2" algo="Sum"/><pk mz="323.15887204" i="504.689" sn="4.45511" a="11.0761" fwhm="0.0231364" res="13967.6" algo="Sum"/><pk mz="323.19722596" i="4082.79" sn="36.0405" a="91.3058" fwhm="0.0184746" res="17494.1" algo="Sum"/><pk mz="323.22093858" i="1138.43" sn="10.0494" a="21.1795" fwhm="0.0283623" res="11396.1" algo="Sum"/><pk mz="323.25389732" i="1186.2" sn="10.4711" a="26.3444" fwhm="0.0224234" res="14415.9" algo="Sum"/><pk mz="324.20181281" i="933.399" sn="8.16904" a="29.1849" fwhm="0.02325" res="13944.2" algo="Sum"/><pk mz="324.80713901" i="855.359" sn="7.42361" a="16.7837" fwhm="0.0179091" res="18136.5" algo="Sum"/><pk mz="324.85264236" i="945.588" sn="8.20607" a="18.4514" fwhm="0.0172896" res="18788.9" algo="Sum"/><pk mz="324.92788951" i="784.295" sn="6.80478" a="17.026" fwhm="0.0183108" res="17745.1" algo="Sum"/><pk mz="325.01346051" i="657.685" sn="5.70517" a="16.17" fwhm="0.0192725" res="16864.1" algo="Sum"/><pk mz="325.17759765" i="2010.18" sn="17.4283" a="44.7485" fwhm="0.0252968" res="12854.5" algo="Sum"/><pk mz="325.21260978" i="20862.1" sn="180.874" a="438.378" fwhm="0.017654" res="18421.5" algo="Sum"/><pk mz="325.27039753" i="1413.64" sn="12.2563" a="30.8994" fwhm="0.0203319" res="15998" algo="Sum"/><pk mz="325.32155780" i="1082.51" sn="9.38425" a="23.73" fwhm="0.0177936" res="18283.1" algo="Sum"/><pk mz="326.18119895" i="481.067" sn="4.14807" a="11.9061" fwhm="0.0230596" res="14145.1" algo="Sum"/><pk mz="326.21627306" i="4600.67" sn="39.6699" a="97.4282" fwhm="0.0175657" res="18571.3" algo="Sum"/><pk mz="326.80701629" i="471.62" sn="4.04612" a="12.2092" fwhm="0.0235564" res="13873.4" algo="Sum"/><pk mz="326.84942956" i="867.617" sn="7.44228" a="17.1394" fwhm="0.0183841" res="17778.9" algo="Sum"/><pk mz="326.88707408" i="1057.41" sn="9.0698" a="22.5366" fwhm="0.0185125" res="17657.6" algo="Sum"/><pk mz="327.01449305" i="3021.74" sn="25.9098" a="56.0053" fwhm="0.0169004" res="19349.6" algo="Sum"/><pk mz="327.05102051" i="1009.55" sn="8.65633" a="21.1112" fwhm="0.0181957" res="17974.1" algo="Sum"/><pk mz="327.19545405" i="5826.7" sn="49.9182" a="134.271" fwhm="0.0202072" res="16192.1" algo="Sum"/><pk mz="327.22880570" i="42409.7" sn="363.215" a="830.095" fwhm="0.017055" res="19186.6" algo="Sum"/><pk mz="328.01617298" i="510.546" sn="4.34993" a="10.83" fwhm="0.0183193" res="17905.5" algo="Sum"/><pk mz="328.19905111" i="1068.6" sn="9.09412" a="22.7069" fwhm="0.0220104" res="14911.1" algo="Sum"/><pk mz="328.23223581" i="9131.12" sn="77.6686" a="183.835" fwhm="0.0179147" res="18321.9" algo="Sum"/><pk mz="328.84307438" i="429.053" sn="3.63139" a="13.0607" fwhm="0.0348128" res="9446.03" algo="Sum"/><pk mz="328.93605197" i="1139.66" sn="9.6458" a="26.2464" fwhm="0.0163753" res="20087.3" algo="Sum"/><pk mz="328.99980500" i="1015.26" sn="8.59335" a="27.0197" fwhm="0.0251853" res="13063.2" algo="Sum"/><pk mz="329.09427795" i="406.351" sn="3.43366" a="10.6053" fwhm="0.0254435" res="12934.3" algo="Sum"/><pk mz="329.17823121" i="1615.14" sn="13.6145" a="44.7588" fwhm="0.0272703" res="12070.9" algo="Sum"/><pk mz="329.20833773" i="4894.96" sn="41.2215" a="105.47" fwhm="0.0196801" res="16728" algo="Sum"/><pk mz="329.24302998" i="16130.8" sn="135.696" a="319.239" fwhm="0.0179744" res="18317.3" algo="Sum"/><pk mz="330.21292423" i="1075.38" sn="8.96836" a="24.1055" fwhm="0.0217898" res="15154.4" algo="Sum"/><pk mz="330.24631795" i="3495.77" sn="29.1536" a="70.331" fwhm="0.0187423" res="17620.4" algo="Sum"/><pk mz="330.75314562" i="413.697" sn="3.44027" a="8.82471" fwhm="0.0193297" res="17111.1" algo="Sum"/><pk mz="330.93275125" i="562.274" sn="4.65268" a="11.4713" fwhm="0.0190694" res="17354.1" algo="Sum"/><pk mz="330.97821211" i="1257.45" sn="10.39" a="25.6626" fwhm="0.0212234" res="15595" algo="Sum"/><pk mz="331.04553380" i="134259" sn="1107.28" a="2410.45" fwhm="0.0161039" res="20556.8" algo="Sum"/><pk mz="331.13137270" i="604.384" sn="4.98217" a="11.982" fwhm="0.0251186" res="13182.7" algo="Sum"/><pk mz="331.18738605" i="30855.2" sn="254.426" a="605.94" fwhm="0.0183194" res="18078.5" algo="Sum"/><pk mz="331.22125375" i="2433.77" sn="20.0709" a="42.1126" fwhm="0.0166799" res="19857.5" algo="Sum"/><pk mz="331.25750915" i="1230" sn="10.1456" a="33.5741" fwhm="0.032039" res="10339.2" algo="Sum"/><pk mz="332.04829786" i="15435.7" sn="126.416" a="318.689" fwhm="0.0186886" res="17767.4" algo="Sum"/><pk mz="332.08580307" i="1709.92" sn="14.003" a="36.3972" fwhm="0.0229564" res="14466" algo="Sum"/><pk mz="332.19079535" i="6356.69" sn="52.0494" a="128.597" fwhm="0.0187602" res="17707.2" algo="Sum"/><pk mz="332.22532457" i="630.434" sn="5.16208" a="12.4883" fwhm="0.0228527" res="14537.7" algo="Sum"/><pk mz="332.29224190" i="11433.3" sn="93.6272" a="218.712" fwhm="0.0173001" res="19207.5" algo="Sum"/><pk mz="332.33060896" i="1919.21" sn="15.7174" a="41.0048" fwhm="0.0193906" res="17138.8" algo="Sum"/><pk mz="332.83963063" i="1705.83" sn="13.8365" a="37.2234" fwhm="0.0190445" res="17476.9" algo="Sum"/><pk mz="332.95891859" i="1433.46" sn="11.6141" a="37.2797" fwhm="0.0224994" res="14798.6" algo="Sum"/><pk mz="332.99498605" i="513.149" sn="4.15791" a="12.9067" fwhm="0.0272523" res="12219" algo="Sum"/><pk mz="333.04891753" i="4342.6" sn="35.1847" a="98.6487" fwhm="0.0200533" res="16608.2" algo="Sum"/><pk mz="333.16739040" i="1959.15" sn="15.8748" a="47.4904" fwhm="0.0265093" res="12568" algo="Sum"/><pk mz="333.19601936" i="1513.01" sn="12.2561" a="39.5515" fwhm="0.0317214" res="10503.8" algo="Sum"/><pk mz="333.24017289" i="901.992" sn="7.30496" a="20.6701" fwhm="0.0221211" res="15064.4" algo="Sum"/><pk mz="333.29571184" i="2712.46" sn="21.9736" a="73.4695" fwhm="0.0209077" res="15941.3" algo="Sum"/><pk mz="333.33276639" i="495.583" sn="4.01484" a="10.8241" fwhm="0.0226896" res="14691" algo="Sum"/><pk mz="334.04899637" i="568.012" sn="4.56283" a="17.464" fwhm="0.0286471" res="11660.8" algo="Sum"/><pk mz="334.12169304" i="516.72" sn="4.15038" a="11.926" fwhm="0.0221628" res="15075.8" algo="Sum"/><pk mz="334.16929179" i="440.103" sn="3.53525" a="10.4403" fwhm="0.0335853" res="9949.88" algo="Sum"/><pk mz="334.21116518" i="405.524" sn="3.25748" a="10.4556" fwhm="0.0324207" res="10308.6" algo="Sum"/><pk mz="334.30736655" i="1627.49" sn="13.0732" a="35.6659" fwhm="0.0201567" res="16585.4" algo="Sum"/><pk mz="334.83636667" i="1522.19" sn="12.1355" a="31.4023" fwhm="0.0185313" res="18068.7" algo="Sum"/><pk mz="334.88137300" i="895.027" sn="7.13673" a="18.8807" fwhm="0.0189722" res="17651.2" algo="Sum"/><pk mz="334.91693349" i="438.44" sn="3.49609" a="10.4264" fwhm="0.0310298" res="10793.4" algo="Sum"/><pk mz="334.95678222" i="644.784" sn="5.14227" a="17.4241" fwhm="0.0246161" res="13607.2" algo="Sum"/><pk mz="335.03762410" i="2861.68" sn="22.8252" a="59.7736" fwhm="0.0184619" res="18147.6" algo="Sum"/><pk mz="335.12601987" i="853.078" sn="6.80318" a="20.1855" fwhm="0.0241649" res="13868.3" algo="Sum"/><pk mz="335.16464288" i="1566.34" sn="12.4922" a="44.5067" fwhm="0.0212047" res="15806.2" algo="Sum"/><pk mz="335.19793113" i="548.686" sn="4.376" a="3.95996" fwhm="0.00652992" res="51332.7" algo="Sum"/><pk mz="335.21880897" i="984.029" sn="7.84804" a="24.0897" fwhm="0.0231119" res="14504.2" algo="Sum"/><pk mz="335.25467478" i="1065.22" sn="8.4956" a="22.9409" fwhm="0.0201713" res="16620.4" algo="Sum"/><pk mz="335.29212229" i="1149.64" sn="9.16893" a="35.2536" fwhm="0.023838" res="14065.4" algo="Sum"/><pk mz="336.04139288" i="408.91" sn="3.24027" a="9.4142" fwhm="0.0223284" res="15050" algo="Sum"/><pk mz="336.16816123" i="417.177" sn="3.30387" a="9.96219" fwhm="0.0208547" res="16119.5" algo="Sum"/><pk mz="336.22772825" i="437.994" sn="3.46531" a="11.5988" fwhm="0.0315358" res="10661.8" algo="Sum"/><pk mz="336.83519496" i="518.616" sn="4.07219" a="14.2543" fwhm="0.0257849" res="13063.3" algo="Sum"/><pk mz="336.87819679" i="630.388" sn="4.94985" a="13.6321" fwhm="0.0195661" res="17217.5" algo="Sum"/><pk mz="337.06024909" i="48066.7" sn="377.36" a="1068.04" fwhm="0.0196623" res="17142.5" algo="Sum"/><pk mz="337.17644113" i="2336.23" sn="18.3417" a="70.1978" fwhm="0.0222262" res="15170.2" algo="Sum"/><pk mz="337.21216744" i="1167.08" sn="9.16264" a="24.554" fwhm="0.0300567" res="11219.2" algo="Sum"/><pk mz="337.23406820" i="1310.07" sn="10.2785" a="28.6657" fwhm="0.0271798" res="12407.5" algo="Sum"/><pk mz="337.27104378" i="1316.56" sn="10.3175" a="27.0878" fwhm="0.0201208" res="16762.3" algo="Sum"/><pk mz="337.30747134" i="4220.18" sn="33.0338" a="83.9484" fwhm="0.0181965" res="18537" algo="Sum"/><pk mz="338.06154509" i="6308.06" sn="49.1433" a="175.008" fwhm="0.0264191" res="12796.1" algo="Sum"/><pk mz="338.18043575" i="553.722" sn="4.29761" a="13.7402" fwhm="0.029458" res="11480.1" algo="Sum"/><pk mz="338.27196423" i="543.821" sn="4.21396" a="13.4343" fwhm="0.0264095" res="12808.7" algo="Sum"/><pk mz="338.31159987" i="892.417" sn="6.9108" a="16.6753" fwhm="0.0209942" res="16114.5" algo="Sum"/><pk mz="338.34152731" i="7836.2" sn="60.6773" a="150.665" fwhm="0.0177202" res="19093.6" algo="Sum"/><pk mz="338.78477377" i="688.704" sn="5.32607" a="14.3588" fwhm="0.0193149" res="17540" algo="Sum"/><pk mz="338.91803775" i="538.319" sn="4.1633" a="17.5807" fwhm="0.0359868" res="9417.85" algo="Sum"/><pk mz="338.96425673" i="910.447" sn="7.04037" a="26.5861" fwhm="0.0205885" res="16463.7" algo="Sum"/><pk mz="339.04645273" i="2696.02" sn="20.7977" a="63.6438" fwhm="0.0350979" res="9660.03" algo="Sum"/><pk mz="339.19269753" i="4293.68" sn="33.0016" a="95.17" fwhm="0.0206592" res="16418.5" algo="Sum"/><pk mz="339.22944710" i="2038.59" sn="15.6686" a="45.8556" fwhm="0.0253427" res="13385.7" algo="Sum"/><pk mz="339.24824745" i="1699.62" sn="13.0624" a="31.715" fwhm="0.0179051" res="18947" algo="Sum"/><pk mz="339.28516309" i="413.055" sn="3.17451" a="9.29917" fwhm="0.0239073" res="14191.7" algo="Sum"/><pk mz="339.34481127" i="2015.58" sn="15.4879" a="41.5677" fwhm="0.0181432" res="18703.7" algo="Sum"/><pk mz="340.19519351" i="1039.4" sn="7.90933" a="22.85" fwhm="0.0265655" res="12805.9" algo="Sum"/><pk mz="340.23200653" i="593.264" sn="4.51535" a="11.2343" fwhm="0.0250729" res="13569.7" algo="Sum"/><pk mz="340.25413695" i="695.681" sn="5.29525" a="15.4875" fwhm="0.0270508" res="12578.3" algo="Sum"/><pk mz="340.78291959" i="901.023" sn="6.83531" a="20.3482" fwhm="0.0191755" res="17771.8" algo="Sum"/><pk mz="340.98647659" i="762.068" sn="5.74932" a="16.9558" fwhm="0.0188077" res="18130.1" algo="Sum"/><pk mz="341.20781595" i="13937.8" sn="105.116" a="277.246" fwhm="0.0202391" res="16858.9" algo="Sum"/><pk mz="341.26587039" i="9183.98" sn="69.2637" a="225.678" fwhm="0.0189697" res="17990.1" algo="Sum"/><pk mz="342.21185466" i="3161.18" sn="23.6161" a="64.7139" fwhm="0.0206287" res="16589.1" algo="Sum"/><pk mz="342.26821173" i="2079.52" sn="15.534" a="47.0244" fwhm="0.0205958" res="16618.4" algo="Sum"/><pk mz="342.77943950" i="510.87" sn="3.79299" a="11.904" fwhm="0.0202735" res="16907.7" algo="Sum"/><pk mz="342.86819035" i="4027.93" sn="29.8913" a="87.503" fwhm="0.0187771" res="18259.9" algo="Sum"/><pk mz="342.98858297" i="1427.19" sn="10.5876" a="30.9709" fwhm="0.0186979" res="18343.7" algo="Sum"/><pk mz="343.02564002" i="526.905" sn="3.908" a="14.7969" fwhm="0.0242266" res="14159.1" algo="Sum"/><pk mz="343.13186784" i="551.851" sn="4.09065" a="14.5933" fwhm="0.0210795" res="16278" algo="Sum"/><pk mz="343.19258677" i="48144.7" sn="356.917" a="1049.39" fwhm="0.0200804" res="17090.9" algo="Sum"/><pk mz="343.25858318" i="1090.89" sn="8.08727" a="35.9172" fwhm="0.0383068" res="8960.77" algo="Sum"/><pk mz="343.33208222" i="477.399" sn="3.53916" a="10.1326" fwhm="0.0200384" res="17133.7" algo="Sum"/><pk mz="344.19558214" i="9101.53" sn="66.8979" a="217.78" fwhm="0.0214526" res="16044.4" algo="Sum"/><pk mz="344.86574279" i="2624.06" sn="19.1498" a="53.2293" fwhm="0.0178974" res="19269" algo="Sum"/><pk mz="344.91021325" i="827.023" sn="6.03542" a="23.1781" fwhm="0.0219848" res="15688.6" algo="Sum"/><pk mz="344.97247927" i="414.959" sn="3.02763" a="10.4708" fwhm="0.0250354" res="13779.4" algo="Sum"/><pk mz="345.02352738" i="517.179" sn="3.77345" a="15.0527" fwhm="0.0320898" res="10751.8" algo="Sum"/><pk mz="345.10788010" i="410.834" sn="2.99669" a="9.10703" fwhm="0.0209522" res="16471.2" algo="Sum"/><pk mz="345.20365898" i="6754.59" sn="49.2633" a="189.656" fwhm="0.0371662" res="9288.11" algo="Sum"/><pk mz="345.23849196" i="4904.63" sn="35.771" a="106.983" fwhm="0.0254799" res="13549.4" algo="Sum"/><pk mz="345.98393214" i="605.33" sn="4.38804" a="15.551" fwhm="0.0250335" res="13820.8" algo="Sum"/><pk mz="346.02004572" i="555.401" sn="4.02559" a="16.5524" fwhm="0.0287023" res="12055.5" algo="Sum"/><pk mz="346.20835884" i="1401.28" sn="10.1414" a="40.5786" fwhm="0.038763" res="8931.41" algo="Sum"/><pk mz="346.24186613" i="1204.12" sn="8.71203" a="25.647" fwhm="0.0246932" res="14021.7" algo="Sum"/><pk mz="346.86255003" i="572.133" sn="4.11777" a="16.0338" fwhm="0.021951" res="15801.7" algo="Sum"/><pk mz="347.01718376" i="2927.06" sn="21.0644" a="61.7855" fwhm="0.0183243" res="18937.6" algo="Sum"/><pk mz="347.16216704" i="7309.73" sn="52.5248" a="150.645" fwhm="0.0254223" res="13655.8" algo="Sum"/><pk mz="347.21806452" i="2456.77" sn="17.6218" a="59.3095" fwhm="0.0288444" res="12037.6" algo="Sum"/><pk mz="347.25438948" i="1403.97" sn="10.0589" a="29.5557" fwhm="0.0209858" res="16547.1" algo="Sum"/><pk mz="347.29197366" i="411.006" sn="2.94144" a="9.78057" fwhm="0.0270344" res="12846.3" algo="Sum"/><pk mz="347.32825983" i="478.816" sn="3.42265" a="11.322" fwhm="0.0197224" res="17610.8" algo="Sum"/><pk mz="348.01928562" i="531.83" sn="3.78689" a="14.905" fwhm="0.0217469" res="16003.1" algo="Sum"/><pk mz="348.16549721" i="1553.59" sn="11.0129" a="33.1051" fwhm="0.0257478" res="13522.1" algo="Sum"/><pk mz="348.22178309" i="490.086" sn="3.47198" a="12.8063" fwhm="0.032868" res="10594.6" algo="Sum"/><pk mz="348.26583325" i="2135.91" sn="15.124" a="55.2625" fwhm="0.0199341" res="17470.8" algo="Sum"/><pk mz="348.81387632" i="1714.21" sn="12.1091" a="39.2833" fwhm="0.018444" res="18912.1" algo="Sum"/><pk mz="348.92086847" i="818.683" sn="5.778" a="29.468" fwhm="0.0338555" res="10306.2" algo="Sum"/><pk mz="348.98914580" i="478.112" sn="3.3683" a="10.1791" fwhm="0.0247942" res="14075.4" algo="Sum"/><pk mz="349.05535967" i="18110.4" sn="127.368" a="364.611" fwhm="0.0178259" res="19581.3" algo="Sum"/><pk mz="349.11844496" i="575.767" sn="4.0412" a="14.0837" fwhm="0.0314529" res="11099.7" algo="Sum"/><pk mz="349.16417139" i="1069.79" sn="7.49993" a="23.3744" fwhm="0.0234698" res="14877.1" algo="Sum"/><pk mz="349.18224032" i="1454.07" sn="10.1933" a="39.2568" fwhm="0.0400245" res="8724.21" algo="Sum"/><pk mz="349.23234966" i="647.806" sn="4.54141" a="13.8219" fwhm="0.0322821" res="10818.1" algo="Sum"/><pk mz="349.27123056" i="1787.73" sn="12.5352" a="41.6772" fwhm="0.0201054" res="17372" algo="Sum"/><pk mz="349.30625290" i="436.326" sn="3.05991" a="9.31867" fwhm="0.0210352" res="16605.8" algo="Sum"/><pk mz="350.05874308" i="2242.42" sn="15.6262" a="49.3034" fwhm="0.0182424" res="19189.3" algo="Sum"/><pk mz="350.27259708" i="668.339" sn="4.65696" a="19.1952" fwhm="0.0311222" res="11254.7" algo="Sum"/><pk mz="350.81117444" i="1777.97" sn="12.3236" a="37.0979" fwhm="0.0179441" res="19550.2" algo="Sum"/><pk mz="350.90622139" i="582.384" sn="4.02573" a="20.9015" fwhm="0.0356782" res="9835.3" algo="Sum"/><pk mz="350.98179380" i="1101.01" sn="7.59545" a="24.6758" fwhm="0.0192064" res="18274.2" algo="Sum"/><pk mz="351.01318620" i="539.719" sn="3.7237" a="10.8593" fwhm="0.0216886" res="16184.2" algo="Sum"/><pk mz="351.06114197" i="667.443" sn="4.60405" a="20.3427" fwhm="0.0289203" res="12138.9" algo="Sum"/><pk mz="351.15692206" i="926.579" sn="6.39262" a="23.0388" fwhm="0.0277141" res="12670.7" algo="Sum"/><pk mz="351.19407226" i="827.732" sn="5.71027" a="19.7388" fwhm="0.0320391" res="10961.4" algo="Sum"/><pk mz="351.22757593" i="1178.59" sn="8.13079" a="23.44" fwhm="0.0217932" res="16116.4" algo="Sum"/><pk mz="351.24973126" i="1920.89" sn="13.2528" a="51.4103" fwhm="0.0267374" res="13137" algo="Sum"/><pk mz="351.28556963" i="690.315" sn="4.76322" a="15.1469" fwhm="0.0251133" res="13988" algo="Sum"/><pk mz="351.32527972" i="412.309" sn="2.84538" a="9.60212" fwhm="0.0250944" res="14000.1" algo="Sum"/><pk mz="351.98772436" i="453.041" sn="3.11355" a="13.9557" fwhm="0.0234656" res="15000.1" algo="Sum"/><pk mz="352.19419534" i="419.424" sn="2.87994" a="11.1859" fwhm="0.0238949" res="14739.3" algo="Sum"/><pk mz="352.25374166" i="535.189" sn="3.67422" a="13.4441" fwhm="0.0289709" res="12158.9" algo="Sum"/><pk mz="352.80797622" i="706.402" sn="4.8209" a="17.3479" fwhm="0.0208873" res="16891" algo="Sum"/><pk mz="352.89730853" i="8114.91" sn="55.3884" a="173.451" fwhm="0.018623" res="18949.6" algo="Sum"/><pk mz="352.97887910" i="560.097" sn="3.82297" a="15.3845" fwhm="0.029007" res="12168.8" algo="Sum"/><pk mz="353.02759506" i="133544" sn="911.264" a="2561.72" fwhm="0.0169545" res="20822.1" algo="Sum"/><pk mz="353.15417980" i="1114.9" sn="7.60896" a="24.6055" fwhm="0.0218886" res="16134.1" algo="Sum"/><pk mz="353.17022966" i="1134.26" sn="7.74136" a="29.4521" fwhm="0.036546" res="9663.71" algo="Sum"/><pk mz="353.20761979" i="1232.23" sn="8.41009" a="33.8218" fwhm="0.0351173" res="10057.9" algo="Sum"/><pk mz="353.26630563" i="2828.79" sn="19.3077" a="72.6446" fwhm="0.0243012" res="14537" algo="Sum"/><pk mz="353.29704724" i="888.748" sn="6.06609" a="20.1272" fwhm="0.0252786" res="13976.1" algo="Sum"/><pk mz="353.35267110" i="2405.08" sn="16.414" a="52.4641" fwhm="0.01939" res="18223.4" algo="Sum"/><pk mz="353.89942639" i="572.584" sn="3.8906" a="13.9633" fwhm="0.0209491" res="16893.3" algo="Sum"/><pk mz="353.98432546" i="437.352" sn="2.97099" a="12.1585" fwhm="0.0241726" res="14644.1" algo="Sum"/><pk mz="354.03016868" i="16111.3" sn="109.448" a="348.067" fwhm="0.0194163" res="18233.6" algo="Sum"/><pk mz="354.26940134" i="688.318" sn="4.67254" a="19.0941" fwhm="0.0231702" res="15289.9" algo="Sum"/><pk mz="354.35601136" i="637.802" sn="4.329" a="14.0294" fwhm="0.0182055" res="19464.2" algo="Sum"/><pk mz="354.89438199" i="2944.58" sn="19.9187" a="65.2274" fwhm="0.0194844" res="18214.3" algo="Sum"/><pk mz="354.93859690" i="772.12" sn="5.22349" a="18.9884" fwhm="0.0194318" res="18265.8" algo="Sum"/><pk mz="355.03083590" i="4810.16" sn="32.5349" a="132.215" fwhm="0.0227756" res="15588.2" algo="Sum"/><pk mz="355.18805531" i="2530.19" sn="17.1073" a="62.9966" fwhm="0.0302307" res="11749.3" algo="Sum"/><pk mz="355.22380086" i="2111.02" sn="14.2729" a="53.3308" fwhm="0.028461" res="12481.1" algo="Sum"/><pk mz="355.28163252" i="4416.78" sn="29.8398" a="107.659" fwhm="0.0193034" res="18405.1" algo="Sum"/><pk mz="356.03530581" i="873.952" sn="5.88806" a="28.9726" fwhm="0.0304226" res="11703" algo="Sum"/><pk mz="356.17327829" i="458.508" sn="3.08762" a="10.505" fwhm="0.0136921" res="26013" algo="Sum"/><pk mz="356.19232106" i="679.808" sn="4.57787" a="17.7369" fwhm="0.0310654" res="11465.9" algo="Sum"/><pk mz="356.22609785" i="600.48" sn="4.04367" a="15.1113" fwhm="0.027709" res="12856" algo="Sum"/><pk mz="356.28717693" i="1562.78" sn="10.5151" a="38.549" fwhm="0.0218482" res="16307.4" algo="Sum"/><pk mz="356.75544769" i="464.956" sn="3.11443" a="9.06863" fwhm="0.0185019" res="19282.1" algo="Sum"/><pk mz="356.88582829" i="411.549" sn="2.75668" a="9.96862" fwhm="0.0310804" res="11482.6" algo="Sum"/><pk mz="357.02001138" i="2991.36" sn="20.0274" a="64.0979" fwhm="0.0187" res="19092" algo="Sum"/><pk mz="357.14894956" i="1399.12" sn="9.35228" a="32.6915" fwhm="0.0281578" res="12683.8" algo="Sum"/><pk mz="357.18540367" i="5006.8" sn="33.4303" a="77.9821" fwhm="0.0144374" res="24740.3" algo="Sum"/><pk mz="357.20501506" i="8894.03" sn="59.3501" a="218.388" fwhm="0.0241453" res="14794" algo="Sum"/><pk mz="357.23916567" i="2950.26" sn="19.6672" a="61.2691" fwhm="0.0250469" res="14262.8" algo="Sum"/><pk mz="358.02518074" i="459.299" sn="3.0475" a="14.3654" fwhm="0.0237567" res="15070.5" algo="Sum"/><pk mz="358.19002808" i="1173.18" sn="7.75222" a="22.6705" fwhm="0.0222616" res="16090.1" algo="Sum"/><pk mz="358.20819749" i="1890.35" sn="12.4886" a="45.6004" fwhm="0.0274156" res="13065.8" algo="Sum"/><pk mz="358.24156585" i="821.31" sn="5.42431" a="18.717" fwhm="0.0269882" res="13274" algo="Sum"/><pk mz="358.30740453" i="2847.03" sn="18.8045" a="64.7309" fwhm="0.0193136" res="18552" algo="Sum"/><pk mz="358.84234563" i="3898.45" sn="25.7058" a="79.6014" fwhm="0.0186493" res="19241.6" algo="Sum"/><pk mz="358.94733186" i="1091.14" sn="7.17992" a="25.2097" fwhm="0.0239724" res="14973.4" algo="Sum"/><pk mz="358.97985164" i="4992.67" sn="32.817" a="108.059" fwhm="0.0194189" res="18486.1" algo="Sum"/><pk mz="359.04049954" i="31828.8" sn="208.883" a="826.999" fwhm="0.0241387" res="14874" algo="Sum"/><pk mz="359.09787143" i="666.923" sn="4.3724" a="15.1022" fwhm="0.028583" res="12563.4" algo="Sum"/><pk mz="359.16582197" i="10588.2" sn="69.4015" a="233.803" fwhm="0.0201104" res="17859.7" algo="Sum"/><pk mz="359.21843021" i="7703.93" sn="50.4898" a="230.169" fwhm="0.0236129" res="15212.8" algo="Sum"/><pk mz="359.25203733" i="1062.51" sn="6.96343" a="20.7068" fwhm="0.0179468" res="20017.7" algo="Sum"/><pk mz="359.31114834" i="821.921" sn="5.38648" a="25.8096" fwhm="0.0250306" res="14354.9" algo="Sum"/><pk mz="359.98323991" i="939.234" sn="6.11396" a="26.412" fwhm="0.0224372" res="16044" algo="Sum"/><pk mz="360.03942361" i="4793.09" sn="31.1893" a="148.492" fwhm="0.0290352" res="12400.1" algo="Sum"/><pk mz="360.16944007" i="2109.32" sn="13.7205" a="49.7496" fwhm="0.0212032" res="16986.6" algo="Sum"/><pk mz="360.22191336" i="1748.03" sn="11.3722" a="38.8777" fwhm="0.025118" res="14341.2" algo="Sum"/><pk mz="360.32379199" i="122831" sn="798.899" a="2276.28" fwhm="0.0163831" res="21993.6" algo="Sum"/><pk mz="360.83970854" i="2832.98" sn="18.3033" a="62.4268" fwhm="0.0193988" res="18601.1" algo="Sum"/><pk mz="360.93129959" i="673.109" sn="4.34358" a="20.8739" fwhm="0.035868" res="10062.8" algo="Sum"/><pk mz="360.97728847" i="2952.24" sn="19.0527" a="64.746" fwhm="0.0225874" res="15981.4" algo="Sum"/><pk mz="361.01222780" i="4113.69" sn="26.5454" a="177.091" fwhm="0.0309895" res="11649.5" algo="Sum"/><pk mz="361.17167870" i="2188.05" sn="14.1189" a="76.5163" fwhm="0.0361531" res="9990.06" algo="Sum"/><pk mz="361.20577113" i="1890.15" sn="12.1966" a="44.0413" fwhm="0.0310181" res="11645" algo="Sum"/><pk mz="361.23452460" i="2996.01" sn="19.3324" a="76.9727" fwhm="0.0260917" res="13844.8" algo="Sum"/><pk mz="361.27112002" i="1254.45" sn="8.0958" a="26.0097" fwhm="0.0230135" res="15698.2" algo="Sum"/><pk mz="361.32685002" i="28746.6" sn="185.545" a="621.059" fwhm="0.0189943" res="19023" algo="Sum"/><pk mz="361.98283532" i="737.82" sn="4.7248" a="19.8793" fwhm="0.0308935" res="11717.1" algo="Sum"/><pk mz="362.01740478" i="771.381" sn="4.93972" a="29.9785" fwhm="0.0386465" res="9367.4" algo="Sum"/><pk mz="362.19204347" i="786.36" sn="5.03231" a="20.5396" fwhm="0.0326726" res="11085.5" algo="Sum"/><pk mz="362.24104415" i="5887.34" sn="37.6745" a="132.158" fwhm="0.0198761" res="18224.9" algo="Sum"/><pk mz="362.33225546" i="4539.11" sn="29.0528" a="111.398" fwhm="0.0220028" res="16467.6" algo="Sum"/><pk mz="362.83708408" i="680.201" sn="4.31721" a="19.0442" fwhm="0.0243327" res="14911.5" algo="Sum"/><pk mz="362.92638289" i="5432.57" sn="34.4699" a="113.842" fwhm="0.0183014" res="19830.5" algo="Sum"/><pk mz="362.97293356" i="698.305" sn="4.43103" a="17.1561" fwhm="0.0237757" res="15266.6" algo="Sum"/><pk mz="363.15835872" i="1371.64" sn="8.69952" a="35.1237" fwhm="0.0319077" res="11381.5" algo="Sum"/><pk mz="363.18736116" i="1058.67" sn="6.71436" a="25.3658" fwhm="0.0338224" res="10738.1" algo="Sum"/><pk mz="363.21404030" i="1224.2" sn="7.76417" a="22.9887" fwhm="0.0286292" res="12686.8" algo="Sum"/><pk mz="363.24840886" i="3502.34" sn="22.2128" a="87.4255" fwhm="0.0208357" res="17433.9" algo="Sum"/><pk mz="363.28436844" i="483.028" sn="3.06348" a="9.44219" fwhm="0.0300685" res="12081.9" algo="Sum"/><pk mz="363.32895340" i="835.245" sn="5.29734" a="36.5532" fwhm="0.0404531" res="8981.48" algo="Sum"/><pk mz="363.92925183" i="492.073" sn="3.1107" a="15.8425" fwhm="0.0281044" res="12949.2" algo="Sum"/><pk mz="364.15874126" i="1196.19" sn="7.55162" a="28.0628" fwhm="0.0193994" res="18771.6" algo="Sum"/><pk mz="364.25339027" i="874.244" sn="5.51838" a="22.0815" fwhm="0.0209462" res="17390" algo="Sum"/><pk mz="364.78740557" i="895.818" sn="5.62051" a="20.8214" fwhm="0.0193639" res="18838.5" algo="Sum"/><pk mz="364.92660691" i="655.545" sn="4.11279" a="21.4911" fwhm="0.0402229" res="9072.61" algo="Sum"/><pk mz="365.10493360" i="1761.07" sn="11.0423" a="37.5465" fwhm="0.0193903" res="18829.2" algo="Sum"/><pk mz="365.13637655" i="1652.5" sn="10.3615" a="38.1458" fwhm="0.029019" res="12582.7" algo="Sum"/><pk mz="365.20008682" i="617.374" sn="3.87105" a="22.9764" fwhm="0.0527581" res="6922.16" algo="Sum"/><pk mz="365.24335444" i="1238.37" sn="7.76294" a="29.3895" fwhm="0.030642" res="11919.7" algo="Sum"/><pk mz="365.26645631" i="1427.63" sn="8.94449" a="36.2478" fwhm="0.0264359" res="13817.1" algo="Sum"/><pk mz="365.30354767" i="743.438" sn="4.65727" a="17.2291" fwhm="0.0320986" res="11380.7" algo="Sum"/><pk mz="365.33826603" i="1077.52" sn="6.75009" a="24.4499" fwhm="0.0205993" res="17735.5" algo="Sum"/><pk mz="366.14188256" i="445.756" sn="2.78434" a="11.7174" fwhm="0.027942" res="13103.6" algo="Sum"/><pk mz="366.24989763" i="456.751" sn="2.84889" a="11.5631" fwhm="0.0303869" res="12052.9" algo="Sum"/><pk mz="366.26632393" i="458.203" sn="2.85668" a="10.356" fwhm="0.0339655" res="10783.5" algo="Sum"/><pk mz="366.29929415" i="577.625" sn="3.59762" a="15.3691" fwhm="0.031084" res="11784.2" algo="Sum"/><pk mz="366.34552534" i="502.779" sn="3.12898" a="11.9843" fwhm="0.020181" res="18153" algo="Sum"/><pk mz="366.78499714" i="963.36" sn="5.98823" a="21.9139" fwhm="0.0194584" res="18849.7" algo="Sum"/><pk mz="366.91322111" i="771.456" sn="4.79435" a="18.8904" fwhm="0.0217779" res="16848" algo="Sum"/><pk mz="366.95219123" i="611.836" sn="3.80237" a="16.7607" fwhm="0.0236954" res="15486.2" algo="Sum"/><pk mz="367.00347529" i="940.864" sn="5.84717" a="24.7412" fwhm="0.0226444" res="16207.3" algo="Sum"/><pk mz="367.12213095" i="2389.47" sn="14.8409" a="54.03" fwhm="0.0211171" res="17385.1" algo="Sum"/><pk mz="367.15061441" i="800.995" sn="4.97066" a="20.1443" fwhm="0.0360073" res="10196.6" algo="Sum"/><pk mz="367.18891120" i="800.642" sn="4.96271" a="21.8375" fwhm="0.0390959" res="9392" algo="Sum"/><pk mz="367.22592172" i="959.986" sn="5.94353" a="20.749" fwhm="0.0298343" res="12308.8" algo="Sum"/><pk mz="367.24550945" i="1441.71" sn="8.9209" a="39.3503" fwhm="0.0336215" res="10922.9" algo="Sum"/><pk mz="367.28132069" i="1033.98" sn="6.39132" a="23.1895" fwhm="0.0262855" res="13972.7" algo="Sum"/><pk mz="367.99981635" i="868.776" sn="5.35655" a="24.82" fwhm="0.0261793" res="14056.9" algo="Sum"/><pk mz="368.12591482" i="437.299" sn="2.68743" a="10.7113" fwhm="0.0250845" res="14675.4" algo="Sum"/><pk mz="368.25228238" i="426.603" sn="2.62024" a="12.1489" fwhm="0.0415772" res="8857.07" algo="Sum"/><pk mz="368.28043607" i="513.216" sn="3.15223" a="13.1658" fwhm="0.0238839" res="15419.6" algo="Sum"/><pk mz="368.42433275" i="1327.69" sn="8.14964" a="27.1548" fwhm="0.0184875" res="19928.3" algo="Sum"/><pk mz="368.78333409" i="430.331" sn="2.63827" a="11.0115" fwhm="0.0228267" res="16155.8" algo="Sum"/><pk mz="368.87126476" i="6903.71" sn="42.3204" a="143.889" fwhm="0.0189382" res="19477.7" algo="Sum"/><pk mz="369.00026427" i="35893.2" sn="219.285" a="758.386" fwhm="0.0187941" res="19633.9" algo="Sum"/><pk mz="369.06897312" i="449.63" sn="2.74297" a="11.7315" fwhm="0.0333648" res="11061.6" algo="Sum"/><pk mz="369.10533798" i="536.024" sn="3.26754" a="11.1301" fwhm="0.0277104" res="13320.1" algo="Sum"/><pk mz="369.14497106" i="609.362" sn="3.71271" a="10.1822" fwhm="0.0227324" res="16238.7" algo="Sum"/><pk mz="369.19985411" i="2565.31" sn="15.6309" a="68.6312" fwhm="0.0247817" res="14898.1" algo="Sum"/><pk mz="369.22658661" i="3140.17" sn="19.1308" a="100.943" fwhm="0.0357612" res="10324.8" algo="Sum"/><pk mz="369.29700737" i="2186.64" sn="13.3181" a="53.5777" fwhm="0.0209887" res="17595" algo="Sum"/><pk mz="369.35142716" i="5247.51" sn="31.9572" a="116.623" fwhm="0.0195349" res="18907.3" algo="Sum"/><pk mz="369.87644131" i="431.789" sn="2.61821" a="14.311" fwhm="0.0249335" res="14834.5" algo="Sum"/><pk mz="370.00359885" i="4519.85" sn="27.3911" a="107.086" fwhm="0.0205687" res="17988.7" algo="Sum"/><pk mz="370.20151208" i="1340.84" sn="8.12369" a="30.7116" fwhm="0.0246732" res="15004.2" algo="Sum"/><pk mz="370.22780100" i="773.351" sn="4.68547" a="25.1168" fwhm="0.0325734" res="11366" algo="Sum"/><pk mz="370.29795184" i="785.43" sn="4.75865" a="21.5052" fwhm="0.0224518" res="16493.1" algo="Sum"/><pk mz="370.35463486" i="1530.1" sn="9.27038" a="37.7701" fwhm="0.0202842" res="18258.3" algo="Sum"/><pk mz="370.86872789" i="2943.16" sn="17.711" a="62.2641" fwhm="0.0192854" res="19230.5" algo="Sum"/><pk mz="370.95662122" i="495.071" sn="2.97541" a="11.7024" fwhm="0.0252606" res="14685.2" algo="Sum"/><pk mz="371.00028803" i="3087.17" sn="18.5534" a="66.0975" fwhm="0.0223088" res="16630.2" algo="Sum"/><pk mz="371.03734588" i="17078.5" sn="102.654" a="356.473" fwhm="0.0190343" res="19493.1" algo="Sum"/><pk mz="371.16266558" i="2311.83" sn="13.8938" a="69.0278" fwhm="0.0331815" res="11185.8" algo="Sum"/><pk mz="371.19688373" i="1324.5" sn="7.96005" a="23.3303" fwhm="0.0227955" res="16283.8" algo="Sum"/><pk mz="371.21883929" i="1537.76" sn="9.24199" a="42.2069" fwhm="0.038697" res="9592.97" algo="Sum"/><pk mz="371.25581662" i="1663.56" sn="9.99986" a="52.5354" fwhm="0.0288057" res="12888.3" algo="Sum"/><pk mz="371.36182484" i="975.378" sn="5.86268" a="23.0631" fwhm="0.0211918" res="17523.8" algo="Sum"/><pk mz="372.00499562" i="529.504" sn="3.16354" a="12.9397" fwhm="0.0270148" res="13770.4" algo="Sum"/><pk mz="372.04023420" i="2135.48" sn="12.7585" a="47.9076" fwhm="0.0200167" res="18586.5" algo="Sum"/><pk mz="372.16640262" i="512.62" sn="3.06217" a="13.1403" fwhm="0.0294396" res="12641.7" algo="Sum"/><pk mz="372.21762530" i="491.71" sn="2.93785" a="23.6614" fwhm="0.0439013" res="8478.51" algo="Sum"/><pk mz="372.26000091" i="567.298" sn="3.389" a="16.7581" fwhm="0.0372875" res="9983.51" algo="Sum"/><pk mz="372.99547851" i="733.148" sn="4.34127" a="17.6907" fwhm="0.0225084" res="16571.4" algo="Sum"/><pk mz="373.04000491" i="756.204" sn="4.47842" a="23.7117" fwhm="0.0252398" res="14779.8" algo="Sum"/><pk mz="373.12160088" i="500.753" sn="2.9634" a="13.5854" fwhm="0.02348" res="15891" algo="Sum"/><pk mz="373.18085622" i="3194.27" sn="18.9041" a="80.7911" fwhm="0.0293874" res="12698.7" algo="Sum"/><pk mz="373.23427750" i="1777.16" sn="10.5179" a="47.319" fwhm="0.0329321" res="11333.4" algo="Sum"/><pk mz="373.27135174" i="1321.43" sn="7.82069" a="34.2255" fwhm="0.0274148" res="13615.7" algo="Sum"/><pk mz="374.18535501" i="711.48" sn="4.18558" a="21.1046" fwhm="0.0322882" res="11588.9" algo="Sum"/><pk mz="374.23526200" i="441.447" sn="2.597" a="11.0652" fwhm="0.0341877" res="10946.5" algo="Sum"/><pk mz="374.30281150" i="1718.82" sn="10.1071" a="41.0254" fwhm="0.0347113" res="10783.3" algo="Sum"/><pk mz="374.32452798" i="1243.17" sn="7.30656" a="24.7259" fwhm="0.0190304" res="19669.8" algo="Sum"/><pk mz="374.81697158" i="1705.74" sn="9.99458" a="40.2379" fwhm="0.0216569" res="17307" algo="Sum"/><pk mz="374.92127796" i="439.827" sn="2.57663" a="10.4325" fwhm="0.0298193" res="12573.1" algo="Sum"/><pk mz="374.94359483" i="440.092" sn="2.57818" a="10.9515" fwhm="0.0304973" res="12294.3" algo="Sum"/><pk mz="375.00955294" i="78385.7" sn="459.231" a="1716.98" fwhm="0.0192752" res="19455.5" algo="Sum"/><pk mz="375.14986908" i="471.288" sn="2.76127" a="10.1847" fwhm="0.0242044" res="15499.3" algo="Sum"/><pk mz="375.19316837" i="2408.74" sn="14.1112" a="68.8442" fwhm="0.0287849" res="13034.4" algo="Sum"/><pk mz="375.24998969" i="1276.3" sn="7.47423" a="30.1402" fwhm="0.0292577" res="12825.7" algo="Sum"/><pk mz="375.28676762" i="1752.59" sn="10.2635" a="52.2782" fwhm="0.0250105" res="15005.2" algo="Sum"/><pk mz="375.32140198" i="582.38" sn="3.41052" a="9.7909" fwhm="0.036168" res="10377.2" algo="Sum"/><pk mz="375.36003777" i="495.838" sn="2.90349" a="12.5413" fwhm="0.0241476" res="15544.4" algo="Sum"/><pk mz="376.01197586" i="10012.2" sn="58.4538" a="239.409" fwhm="0.0214248" res="17550.3" algo="Sum"/><pk mz="376.19913169" i="560.524" sn="3.26872" a="26.0298" fwhm="0.0420052" res="8956.02" algo="Sum"/><pk mz="376.29733405" i="23595.4" sn="137.161" a="558.044" fwhm="0.020032" res="18784.8" algo="Sum"/><pk mz="376.81381856" i="1436.33" sn="8.31938" a="32.8111" fwhm="0.0192692" res="19555.3" algo="Sum"/><pk mz="376.86616933" i="497.055" sn="2.87971" a="12.0634" fwhm="0.0241173" res="15626.4" algo="Sum"/><pk mz="376.90176507" i="521.389" sn="3.02016" a="11.1448" fwhm="0.0280359" res="13443.5" algo="Sum"/><pk mz="376.93924664" i="815.037" sn="4.72058" a="24.2792" fwhm="0.0310819" res="12127.3" algo="Sum"/><pk mz="376.98675349" i="2130.45" sn="12.3392" a="42.0744" fwhm="0.0235659" res="15997.1" algo="Sum"/><pk mz="377.01061623" i="3752.03" sn="21.7312" a="115.964" fwhm="0.0334771" res="11261.8" algo="Sum"/><pk mz="377.08963348" i="519.581" sn="3.00541" a="14.202" fwhm="0.0215077" res="17532.8" algo="Sum"/><pk mz="377.20835736" i="1237.04" sn="7.13316" a="34.6897" fwhm="0.0414931" res="9090.87" algo="Sum"/><pk mz="377.23054346" i="1143.9" sn="6.59191" a="28.4072" fwhm="0.0354738" res="10634.1" algo="Sum"/><pk mz="377.26550655" i="945.248" sn="5.44539" a="18.5371" fwhm="0.0304393" res="12394" algo="Sum"/><pk mz="377.30114099" i="6616.84" sn="38.1223" a="168.835" fwhm="0.0209097" res="18044.3" algo="Sum"/><pk mz="377.99675503" i="813.329" sn="4.67013" a="19.9262" fwhm="0.0275761" res="13707.4" algo="Sum"/><pk mz="378.21512542" i="857.937" sn="4.90718" a="21.3221" fwhm="0.0257088" res="14711.5" algo="Sum"/><pk mz="378.29902947" i="2452.61" sn="14.0299" a="68.7848" fwhm="0.0244658" res="15462.3" algo="Sum"/><pk mz="378.81202751" i="421.267" sn="2.40405" a="12.4148" fwhm="0.0237411" res="15956" algo="Sum"/><pk mz="378.86329775" i="410.453" sn="2.34215" a="8.12197" fwhm="0.0213564" res="17740" algo="Sum"/><pk mz="378.90031832" i="4181.32" sn="23.8417" a="101.447" fwhm="0.0199259" res="19015.5" algo="Sum"/><pk mz="379.00103658" i="1650.9" sn="9.38777" a="50.2068" fwhm="0.0240432" res="15763.3" algo="Sum"/><pk mz="379.18749051" i="600.28" sn="3.40984" a="14.6506" fwhm="0.0259956" res="14586.6" algo="Sum"/><pk mz="379.22419516" i="1008.58" sn="5.72909" a="28.0562" fwhm="0.0285481" res="13283.7" algo="Sum"/><pk mz="379.24603920" i="904.716" sn="5.13885" a="21.7427" fwhm="0.0345241" res="10985" algo="Sum"/><pk mz="379.28274028" i="1571.13" sn="8.92413" a="50.451" fwhm="0.0400667" res="9466.29" algo="Sum"/><pk mz="379.31583102" i="1061.89" sn="6.03159" a="24.8393" fwhm="0.0264745" res="14327.6" algo="Sum"/><pk mz="380.24789585" i="590.182" sn="3.32975" a="15.8447" fwhm="0.0348653" res="10906.2" algo="Sum"/><pk mz="380.28276177" i="491.4" sn="2.7724" a="14.3879" fwhm="0.0307233" res="12377.7" algo="Sum"/><pk mz="380.76663612" i="686.395" sn="3.85978" a="20.2284" fwhm="0.0237428" res="16037.2" algo="Sum"/><pk mz="380.89816561" i="698.15" sn="3.9142" a="20.0593" fwhm="0.0290767" res="13099.8" algo="Sum"/><pk mz="381.02254481" i="16098.5" sn="90.2523" a="437.18" fwhm="0.0247539" res="15392.4" algo="Sum"/><pk mz="381.07995327" i="759.361" sn="4.25693" a="21.1753" fwhm="0.0317616" res="11998.1" algo="Sum"/><pk mz="381.11142622" i="406.571" sn="2.27921" a="11.366" fwhm="0.0273263" res="13946.7" algo="Sum"/><pk mz="381.20505699" i="1312.49" sn="7.35843" a="44.7781" fwhm="0.0352748" res="10806.7" algo="Sum"/><pk mz="381.24504002" i="758.747" sn="4.25461" a="23.195" fwhm="0.0451726" res="8439.75" algo="Sum"/><pk mz="381.29652918" i="2527.5" sn="14.1729" a="69.5283" fwhm="0.0229799" res="16592.6" algo="Sum"/><pk mz="381.33363147" i="976.071" sn="5.47376" a="21.0395" fwhm="0.0230019" res="16578.3" algo="Sum"/><pk mz="381.96978872" i="1450.62" sn="8.08079" a="33.1264" fwhm="0.0205438" res="18593" algo="Sum"/><pk mz="382.02058634" i="2446.16" sn="13.6259" a="77.545" fwhm="0.0294704" res="12962.9" algo="Sum"/><pk mz="382.20689328" i="416.89" sn="2.32041" a="15.5365" fwhm="0.0397618" res="9612.41" algo="Sum"/><pk mz="382.29990493" i="679.988" sn="3.78544" a="19.0078" fwhm="0.0242005" res="15797.2" algo="Sum"/><pk mz="382.76495572" i="822.608" sn="4.5519" a="21.2928" fwhm="0.0223749" res="17106.9" algo="Sum"/><pk mz="382.88723496" i="555.025" sn="3.0699" a="15.8374" fwhm="0.0261202" res="14658.6" algo="Sum"/><pk mz="382.97527617" i="587.368" sn="3.24712" a="15.5847" fwhm="0.0304038" res="12596.3" algo="Sum"/><pk mz="383.01179207" i="1503.78" sn="8.31176" a="44.2755" fwhm="0.0270225" res="14173.8" algo="Sum"/><pk mz="383.11595569" i="40981.2" sn="226.535" a="886.66" fwhm="0.0195197" res="19627.2" algo="Sum"/><pk mz="383.16679620" i="1379.87" sn="7.62657" a="40.4899" fwhm="0.0379859" res="10087.1" algo="Sum"/><pk mz="383.22248181" i="40692.1" sn="224.882" a="883.357" fwhm="0.0194021" res="19751.6" algo="Sum"/><pk mz="383.27466340" i="1424.08" sn="7.87009" a="36.9823" fwhm="0.030752" res="12463.4" algo="Sum"/><pk mz="383.30912457" i="543.423" sn="3.0032" a="14.2683" fwhm="0.0251768" res="15224.7" algo="Sum"/><pk mz="383.96810323" i="1126.75" sn="6.1935" a="30.6758" fwhm="0.0230438" res="16662.5" algo="Sum"/><pk mz="384.11937403" i="5663.08" sn="31.1187" a="132.774" fwhm="0.0208055" res="18462.4" algo="Sum"/><pk mz="384.22570060" i="8777.16" sn="48.2362" a="213.64" fwhm="0.0209008" res="18383.3" algo="Sum"/><pk mz="384.27801791" i="470.364" sn="2.5853" a="13.8079" fwhm="0.0303932" res="12643.6" algo="Sum"/><pk mz="384.35627984" i="429.389" sn="2.35763" a="12.7938" fwhm="0.0273345" res="14061.2" algo="Sum"/><pk mz="384.76432419" i="520.723" sn="2.84566" a="14.4609" fwhm="0.0222786" res="17270.6" algo="Sum"/><pk mz="384.84553332" i="2511.18" sn="13.7232" a="57.6462" fwhm="0.0209884" res="18336.1" algo="Sum"/><pk mz="384.97236613" i="2932.92" sn="16.0295" a="71.4086" fwhm="0.020626" res="18664.4" algo="Sum"/><pk mz="385.12184033" i="1592.93" sn="8.70266" a="44.2564" fwhm="0.0252113" res="15275.8" algo="Sum"/><pk mz="385.17963242" i="2317.7" sn="12.6623" a="81.0962" fwhm="0.0410793" res="9376.48" algo="Sum"/><pk mz="385.22435191" i="3381.54" sn="18.4722" a="114.937" fwhm="0.0340004" res="11330" algo="Sum"/><pk mz="385.29238375" i="12458.4" sn="68.05" a="294.206" fwhm="0.0206091" res="18695.2" algo="Sum"/><pk mz="385.97523947" i="573.586" sn="3.12547" a="17.5595" fwhm="0.0286901" res="13453.3" algo="Sum"/><pk mz="386.18173041" i="680.427" sn="3.70501" a="26.0328" fwhm="0.0416914" res="9262.87" algo="Sum"/><pk mz="386.23144854" i="649.627" sn="3.5373" a="23.5658" fwhm="0.0466519" res="8279.01" algo="Sum"/><pk mz="386.29592631" i="2940.2" sn="15.9976" a="77.2336" fwhm="0.0215258" res="17945.7" algo="Sum"/><pk mz="386.84324673" i="1301.23" sn="7.0576" a="29.1084" fwhm="0.0204943" res="18875.6" algo="Sum"/><pk mz="386.89467344" i="916.492" sn="4.97037" a="26.0392" fwhm="0.0234335" res="16510.3" algo="Sum"/><pk mz="386.96841090" i="585.505" sn="3.17505" a="18.9995" fwhm="0.0340821" res="11354" algo="Sum"/><pk mz="387.01169759" i="1969.07" sn="10.6778" a="47.0804" fwhm="0.02121" res="18246.7" algo="Sum"/><pk mz="387.13893764" i="691.755" sn="3.74639" a="18.6595" fwhm="0.0300712" res="12874.1" algo="Sum"/><pk mz="387.19898727" i="1369.65" sn="7.4052" a="58.704" fwhm="0.0529913" res="7306.84" algo="Sum"/><pk mz="387.25193758" i="1379.01" sn="7.4446" a="41.1091" fwhm="0.0288783" res="13409.8" algo="Sum"/><pk mz="387.29490406" i="635.995" sn="3.42926" a="17.0538" fwhm="0.031502" res="12294.3" algo="Sum"/><pk mz="388.20699656" i="451.427" sn="2.41602" a="11.9668" fwhm="0.0349703" res="11101" algo="Sum"/><pk mz="388.25636261" i="521.731" sn="2.79214" a="15.0707" fwhm="0.0281782" res="13778.6" algo="Sum"/><pk mz="388.35244542" i="2626.69" sn="14.0527" a="73.4951" fwhm="0.0258855" res="15002.7" algo="Sum"/><pk mz="388.89295197" i="590.18" sn="3.14751" a="16.5982" fwhm="0.0226073" res="17202.1" algo="Sum"/><pk mz="388.98601304" i="1027.52" sn="5.46546" a="26.3822" fwhm="0.0247311" res="15728.6" algo="Sum"/><pk mz="389.17656200" i="1033.32" sn="5.48068" a="24.5469" fwhm="0.0293823" res="13245.3" algo="Sum"/><pk mz="389.19831477" i="1007.14" sn="5.34185" a="33.6354" fwhm="0.0478336" res="8136.5" algo="Sum"/><pk mz="389.24538274" i="934.547" sn="4.9581" a="16.1717" fwhm="0.0233432" res="16674.9" algo="Sum"/><pk mz="389.35814442" i="749.622" sn="3.9776" a="37.0901" fwhm="0.0542129" res="7182.02" algo="Sum"/><pk mz="389.97458325" i="4447.72" sn="23.4773" a="114.128" fwhm="0.0226029" res="17253.3" algo="Sum"/><pk mz="390.27677640" i="792.353" sn="4.18225" a="34.6028" fwhm="0.0400266" res="9750.44" algo="Sum"/><pk mz="390.37223847" i="440.19" sn="2.32344" a="12.3462" fwhm="0.0238135" res="16392.9" algo="Sum"/><pk mz="390.79690854" i="1520.78" sn="7.99144" a="46.9268" fwhm="0.0226436" res="17258.6" algo="Sum"/><pk mz="390.98213591" i="36081.8" sn="188.926" a="813.593" fwhm="0.0200317" res="19518.2" algo="Sum"/><pk mz="391.07536578" i="446.369" sn="2.33711" a="13.2167" fwhm="0.0404797" res="9661.02" algo="Sum"/><pk mz="391.19208528" i="653.966" sn="3.42273" a="16.6485" fwhm="0.0294124" res="13300.2" algo="Sum"/><pk mz="391.21822438" i="763.853" sn="3.99693" a="23.6797" fwhm="0.026479" res="14774.6" algo="Sum"/><pk mz="391.28034537" i="1675.03" sn="8.76691" a="51.2339" fwhm="0.0302846" res="12920.1" algo="Sum"/><pk mz="391.35453016" i="1249.64" sn="6.54111" a="31.7624" fwhm="0.0219226" res="17851.6" algo="Sum"/><pk mz="391.98450288" i="4758" sn="24.7819" a="118.424" fwhm="0.0217155" res="18050.9" algo="Sum"/><pk mz="392.29018479" i="1435.33" sn="7.47095" a="45.1101" fwhm="0.0294463" res="13322.2" algo="Sum"/><pk mz="392.31115452" i="1318.09" sn="6.86041" a="31.2206" fwhm="0.0274451" res="14294.4" algo="Sum"/><pk mz="392.79469770" i="1831.86" sn="9.47655" a="43.1506" fwhm="0.0213583" res="18390.7" algo="Sum"/><pk mz="392.84065451" i="469.081" sn="2.42646" a="12.3234" fwhm="0.0247835" res="15850.9" algo="Sum"/><pk mz="392.91576549" i="503.067" sn="2.60212" a="15.0402" fwhm="0.0303015" res="12966.9" algo="Sum"/><pk mz="392.95236174" i="700.737" sn="3.62442" a="17.2335" fwhm="0.0291794" res="13466.8" algo="Sum"/><pk mz="392.98225338" i="3178.35" sn="16.438" a="79.1741" fwhm="0.0230822" res="17025.4" algo="Sum"/><pk mz="393.01834579" i="833.406" sn="4.31072" a="18.9814" fwhm="0.0252878" res="15541.8" algo="Sum"/><pk mz="393.20426846" i="1847.77" sn="9.5456" a="71.422" fwhm="0.0336028" res="11701.5" algo="Sum"/><pk mz="393.29734232" i="26968.2" sn="139.318" a="596.318" fwhm="0.0203093" res="19365.4" algo="Sum"/><pk mz="393.98163955" i="507.959" sn="2.61294" a="14.4411" fwhm="0.0326774" res="12056.7" algo="Sum"/><pk mz="394.20811468" i="419.225" sn="2.15478" a="17.1217" fwhm="0.0366972" res="10742.2" algo="Sum"/><pk mz="394.26825800" i="502.549" sn="2.58254" a="14.743" fwhm="0.0325239" res="12122.4" algo="Sum"/><pk mz="394.30093334" i="6785.15" sn="34.8648" a="156.267" fwhm="0.0212262" res="18576.2" algo="Sum"/><pk mz="394.34536129" i="1704.75" sn="8.76024" a="45.1122" fwhm="0.0271963" res="14500" algo="Sum"/><pk mz="394.37583036" i="549.666" sn="2.82441" a="12.5094" fwhm="0.0269731" res="14621.1" algo="Sum"/><pk mz="394.79337829" i="899.019" sn="4.59897" a="24.5738" fwhm="0.0235828" res="16740.7" algo="Sum"/><pk mz="394.83762157" i="461.931" sn="2.36329" a="10.29" fwhm="0.025843" res="15278.3" algo="Sum"/><pk mz="394.87372930" i="1425.25" sn="7.29164" a="34.2931" fwhm="0.0230438" res="17135.8" algo="Sum"/><pk mz="394.94782046" i="417.571" sn="2.136" a="10.2807" fwhm="0.0304601" res="12966.1" algo="Sum"/><pk mz="394.97567259" i="700.038" sn="3.5809" a="20.7578" fwhm="0.0385071" res="10257.2" algo="Sum"/><pk mz="394.99824153" i="472.95" sn="2.41892" a="8.33897" fwhm="0.0152949" res="25825.5" algo="Sum"/><pk mz="395.21529221" i="1624.8" sn="8.30363" a="47.817" fwhm="0.0279094" res="14160.7" algo="Sum"/><pk mz="395.27832010" i="1440.75" sn="7.36153" a="28.5301" fwhm="0.0306189" res="12909.6" algo="Sum"/><pk mz="395.30245926" i="1624.68" sn="8.30029" a="46.5718" fwhm="0.0333304" res="11860.1" algo="Sum"/><pk mz="395.34884987" i="641.238" sn="3.27512" a="16.8218" fwhm="0.0270461" res="14617.6" algo="Sum"/><pk mz="396.21892653" i="465.69" sn="2.37029" a="14.6579" fwhm="0.0273388" res="14492.9" algo="Sum"/><pk mz="396.28133172" i="413.305" sn="2.10088" a="9.54864" fwhm="0.0304802" res="13001.3" algo="Sum"/><pk mz="396.30550461" i="416.903" sn="2.11761" a="12.5859" fwhm="0.0357412" res="11088.2" algo="Sum"/><pk mz="396.74330317" i="614.249" sn="3.10918" a="15.8224" fwhm="0.0204586" res="19392.5" algo="Sum"/><pk mz="396.87144515" i="455.708" sn="2.30685" a="13.4131" fwhm="0.0299156" res="13266.4" algo="Sum"/><pk mz="396.92453951" i="1545.72" sn="7.82565" a="42.7696" fwhm="0.0235513" res="16853.6" algo="Sum"/><pk mz="396.99165492" i="36948.6" sn="187.063" a="887.769" fwhm="0.0214053" res="18546.4" algo="Sum"/><pk mz="397.18128947" i="677.458" sn="3.41982" a="22.1869" fwhm="0.0406411" res="9772.9" algo="Sum"/><pk mz="397.23300621" i="2714.07" sn="13.6859" a="79.3534" fwhm="0.026119" res="15208.6" algo="Sum"/><pk mz="397.27033140" i="1178.47" sn="5.94025" a="27.2608" fwhm="0.0353738" res="11230.6" algo="Sum"/><pk mz="397.32735425" i="969.811" sn="4.88626" a="27.5014" fwhm="0.0309057" res="12856.1" algo="Sum"/><pk mz="397.94319161" i="1315.46" sn="6.61533" a="31.9821" fwhm="0.0216385" res="18390.5" algo="Sum"/><pk mz="397.99363098" i="4854.36" sn="24.411" a="135.78" fwhm="0.0240751" res="16531.4" algo="Sum"/><pk mz="398.23688700" i="808.685" sn="4.04842" a="23.8591" fwhm="0.0275419" res="14459.3" algo="Sum"/><pk mz="398.27387682" i="429.935" sn="2.15247" a="17.2295" fwhm="0.0449861" res="8853.27" algo="Sum"/><pk mz="398.32905908" i="439.229" sn="2.19887" a="12.2395" fwhm="0.0275192" res="14474.6" algo="Sum"/><pk mz="398.74280975" i="896.218" sn="4.47687" a="17.83" fwhm="0.0228894" res="17420.4" algo="Sum"/><pk mz="398.76008226" i="1046.88" sn="5.22947" a="23.8395" fwhm="0.0268878" res="14830.5" algo="Sum"/><pk mz="398.92203365" i="645.439" sn="3.22146" a="18.7568" fwhm="0.0338208" res="11795.2" algo="Sum"/><pk mz="398.99136315" i="2037.51" sn="10.1528" a="63.4493" fwhm="0.0316248" res="12616.4" algo="Sum"/><pk mz="399.08995692" i="6446.21" sn="32.0833" a="156.745" fwhm="0.0213149" res="18723.5" algo="Sum"/><pk mz="399.14049687" i="448.108" sn="2.23019" a="10.684" fwhm="0.0341227" res="11697.2" algo="Sum"/><pk mz="399.21485073" i="15103.4" sn="75.1543" a="394.813" fwhm="0.0299405" res="13333.6" algo="Sum"/><pk mz="399.26457020" i="1386.8" sn="6.90069" a="34.8937" fwhm="0.032745" res="12193.1" algo="Sum"/><pk mz="399.30803355" i="6090.95" sn="30.3085" a="145.984" fwhm="0.0212983" res="18748.3" algo="Sum"/><pk mz="399.77333572" i="621.22" sn="3.08574" a="17.2349" fwhm="0.0240855" res="16598.1" algo="Sum"/><pk mz="399.94178802" i="864.424" sn="4.28715" a="21.4456" fwhm="0.0236775" res="16891.2" algo="Sum"/><pk mz="399.98289471" i="581.77" sn="2.88526" a="13.9873" fwhm="0.0321428" res="12444" algo="Sum"/><pk mz="400.09313944" i="989.543" sn="4.9" a="24.4485" fwhm="0.0211698" res="18899.2" algo="Sum"/><pk mz="400.21824837" i="3353.31" sn="16.5992" a="88.0461" fwhm="0.029202" res="13705.2" algo="Sum"/><pk mz="400.27646616" i="645.522" sn="3.19524" a="16.7841" fwhm="0.0308081" res="12992.6" algo="Sum"/><pk mz="400.31224790" i="1471.09" sn="7.28225" a="34.7806" fwhm="0.0255122" res="15691" algo="Sum"/><pk mz="400.34140393" i="1573.26" sn="7.78802" a="36.4321" fwhm="0.0228983" res="17483.5" algo="Sum"/><pk mz="400.73796607" i="609.124" sn="3.00884" a="16.7803" fwhm="0.0238443" res="16806.4" algo="Sum"/><pk mz="400.78467506" i="515.423" sn="2.54405" a="12.0939" fwhm="0.0264851" res="15132.5" algo="Sum"/><pk mz="400.82628356" i="2805.3" sn="13.8294" a="74.0146" fwhm="0.0220657" res="18165.2" algo="Sum"/><pk mz="400.94472744" i="527.247" sn="2.59308" a="14.619" fwhm="0.0317008" res="12647.8" algo="Sum"/><pk mz="400.98394309" i="923.167" sn="4.54079" a="25.3338" fwhm="0.0243434" res="16472" algo="Sum"/><pk mz="401.09011185" i="830.809" sn="4.08697" a="23.7799" fwhm="0.0254615" res="15752.8" algo="Sum"/><pk mz="401.15496733" i="886.641" sn="4.36103" a="28.0654" fwhm="0.0348448" res="11512.6" algo="Sum"/><pk mz="401.20049265" i="2128.9" sn="10.4712" a="98.2803" fwhm="0.0471662" res="8506.11" algo="Sum"/><pk mz="401.26775818" i="2430.53" sn="11.9561" a="73.4879" fwhm="0.0282359" res="14211.3" algo="Sum"/><pk mz="401.34566835" i="520.653" sn="2.56116" a="13.1462" fwhm="0.0261155" res="15368.1" algo="Sum"/><pk mz="402.19958533" i="494.949" sn="2.41276" a="14.4602" fwhm="0.043502" res="9245.54" algo="Sum"/><pk mz="402.23004152" i="455.214" sn="2.21944" a="9.64975" fwhm="0.031639" res="12713.1" algo="Sum"/><pk mz="402.26723811" i="885.492" sn="4.31793" a="28.6373" fwhm="0.0350679" res="11471.1" algo="Sum"/><pk mz="402.35783710" i="49158.2" sn="239.71" a="1100.49" fwhm="0.0204001" res="19723.4" algo="Sum"/><pk mz="402.77302130" i="459.22" sn="2.2259" a="15.7269" fwhm="0.0310729" res="12962.2" algo="Sum"/><pk mz="402.82362223" i="2754.62" sn="13.353" a="66.1165" fwhm="0.0216316" res="18622" algo="Sum"/><pk mz="402.86813373" i="943.767" sn="4.57492" a="25.2214" fwhm="0.0227086" res="17740.8" algo="Sum"/><pk mz="403.00760430" i="3886.06" sn="18.8272" a="101.245" fwhm="0.0218036" res="18483.5" algo="Sum"/><pk mz="403.19391281" i="558.983" sn="2.70764" a="10.2076" fwhm="0.0237577" res="16971.1" algo="Sum"/><pk mz="403.22527974" i="667.093" sn="3.23174" a="14.7001" fwhm="0.0277185" res="14547.2" algo="Sum"/><pk mz="403.26057057" i="793.127" sn="3.84255" a="23.5152" fwhm="0.0435591" res="9257.78" algo="Sum"/><pk mz="403.36108767" i="12892.5" sn="62.4618" a="306.053" fwhm="0.0212246" res="19004.4" algo="Sum"/><pk mz="404.01091975" i="546.785" sn="2.6359" a="16.5236" fwhm="0.0253878" res="15913.6" algo="Sum"/><pk mz="404.33056316" i="706.627" sn="3.39991" a="16.0352" fwhm="0.0270458" res="14949.8" algo="Sum"/><pk mz="404.36400848" i="2048.1" sn="9.85412" a="55.8778" fwhm="0.0225356" res="17943.3" algo="Sum"/><pk mz="404.82124414" i="1034.19" sn="4.9619" a="28.7886" fwhm="0.0263543" res="15360.7" algo="Sum"/><pk mz="404.86503820" i="684.986" sn="3.28647" a="17.3731" fwhm="0.0227904" res="17764.7" algo="Sum"/><pk mz="404.95858238" i="579.058" sn="2.7771" a="21.1921" fwhm="0.0310912" res="13024.9" algo="Sum"/><pk mz="405.03555252" i="443.89" sn="2.12841" a="13.8407" fwhm="0.0307147" res="13187" algo="Sum"/><pk mz="405.09769194" i="917.677" sn="4.39828" a="29.3" fwhm="0.0225037" res="18001.4" algo="Sum"/><pk mz="405.16852300" i="411.608" sn="1.97235" a="14.5105" fwhm="0.0424019" res="9555.44" algo="Sum"/><pk mz="405.22561037" i="612.411" sn="2.9345" a="23.4595" fwhm="0.040332" res="10047.2" algo="Sum"/><pk mz="405.26250236" i="1258.49" sn="6.02863" a="52.0322" fwhm="0.0354424" res="11434.4" algo="Sum"/><pk mz="405.33351081" i="698.155" sn="3.34381" a="20.8973" fwhm="0.0384583" res="10539.6" algo="Sum"/><pk mz="405.36758660" i="514.697" sn="2.46473" a="11.8936" fwhm="0.0284007" res="14273.2" algo="Sum"/><pk mz="405.94729966" i="2781.62" sn="13.3074" a="77.1857" fwhm="0.0239264" res="16966.5" algo="Sum"/><pk mz="406.26667415" i="619.359" sn="2.95745" a="20.5722" fwhm="0.0381712" res="10643.3" algo="Sum"/><pk mz="406.33790644" i="433.087" sn="2.0656" a="15.0643" fwhm="0.0453377" res="8962.48" algo="Sum"/><pk mz="406.77215910" i="1573.62" sn="7.49038" a="38.7908" fwhm="0.0236832" res="17175.5" algo="Sum"/><pk mz="406.95448811" i="6815.38" sn="32.4554" a="168.6" fwhm="0.0216635" res="18785.2" algo="Sum"/><pk mz="407.18414644" i="425.369" sn="2.02432" a="12.4407" fwhm="0.0378357" res="10761.9" algo="Sum"/><pk mz="407.25316021" i="1016.78" sn="4.82974" a="45.4206" fwhm="0.0496087" res="8209.32" algo="Sum"/><pk mz="407.28079278" i="920.351" sn="4.36922" a="28.3391" fwhm="0.0435144" res="9359.67" algo="Sum"/><pk mz="407.32246663" i="713.087" sn="3.38181" a="17.5844" fwhm="0.0358183" res="11371.9" algo="Sum"/><pk mz="407.34158281" i="763.993" sn="3.62198" a="21.0797" fwhm="0.0306499" res="13290.1" algo="Sum"/><pk mz="407.95642864" i="1134.84" sn="5.36419" a="32.8513" fwhm="0.0270769" res="15066.6" algo="Sum"/><pk mz="408.28443062" i="827.831" sn="3.90017" a="24.2876" fwhm="0.0417865" res="9770.71" algo="Sum"/><pk mz="408.30614964" i="711.044" sn="3.34995" a="17.6087" fwhm="0.0289018" res="14127.4" algo="Sum"/><pk mz="408.34648048" i="481.261" sn="2.26737" a="15.447" fwhm="0.0337884" res="12085.4" algo="Sum"/><pk mz="408.77044179" i="2257.96" sn="10.6233" a="58.6012" fwhm="0.0229814" res="17787" algo="Sum"/><pk mz="408.95444497" i="927.08" sn="4.35984" a="33.2245" fwhm="0.0313658" res="13038.2" algo="Sum"/><pk mz="409.17845604" i="813.028" sn="3.81031" a="34.2095" fwhm="0.0363726" res="11249.6" algo="Sum"/><pk mz="409.27110649" i="7273.35" sn="34.0974" a="200.48" fwhm="0.0229175" res="17858.4" algo="Sum"/><pk mz="409.34269659" i="1454.5" sn="6.81669" a="52.4084" fwhm="0.0334826" res="12225.5" algo="Sum"/><pk mz="410.27428291" i="1859.6" sn="8.67567" a="53.8151" fwhm="0.0254023" res="16151.1" algo="Sum"/><pk mz="410.32378120" i="1265.55" sn="5.90376" a="34.1228" fwhm="0.0302589" res="13560.4" algo="Sum"/><pk mz="410.76570083" i="1578.66" sn="7.35374" a="41.1427" fwhm="0.0227493" res="18056.2" algo="Sum"/><pk mz="410.85596438" i="4436.39" sn="20.6302" a="111.679" fwhm="0.021521" res="19090.9" algo="Sum"/><pk mz="410.97923332" i="1197.97" sn="5.55519" a="42.5971" fwhm="0.0363089" res="11319" algo="Sum"/><pk mz="411.18849388" i="699.723" sn="3.24307" a="27.2495" fwhm="0.0337973" res="12166.3" algo="Sum"/><pk mz="411.25692511" i="1957.81" sn="9.07417" a="81.415" fwhm="0.0380618" res="10805" algo="Sum"/><pk mz="411.32160140" i="537.502" sn="2.49122" a="19.8832" fwhm="0.0436131" res="9431.16" algo="Sum"/><pk mz="411.77244629" i="407.003" sn="1.88355" a="12.6871" fwhm="0.0245144" res="16797.2" algo="Sum"/><pk mz="411.96809580" i="556.408" sn="2.57053" a="18.1986" fwhm="0.0323918" res="12718.3" algo="Sum"/><pk mz="412.26057912" i="531.827" sn="2.45527" a="12.2616" fwhm="0.0239397" res="17220.8" algo="Sum"/><pk mz="412.27019597" i="480.859" sn="2.21986" a="14.8672" fwhm="0.0568807" res="7247.98" algo="Sum"/><pk mz="412.38894437" i="531.231" sn="2.45181" a="14.4977" fwhm="0.0245125" res="16823.6" algo="Sum"/><pk mz="412.77636391" i="724.544" sn="3.32835" a="26.2721" fwhm="0.0318338" res="12966.6" algo="Sum"/><pk mz="412.85334465" i="2905.52" sn="13.332" a="70.0757" fwhm="0.0220297" res="18740.8" algo="Sum"/><pk mz="412.89793579" i="1548.92" sn="7.10719" a="37.3663" fwhm="0.0212518" res="19428.8" algo="Sum"/><pk mz="412.96427733" i="22801.2" sn="104.612" a="566.843" fwhm="0.0217455" res="18990.8" algo="Sum"/><pk mz="413.18019156" i="1277.2" sn="5.85355" a="33.4328" fwhm="0.0308009" res="13414.6" algo="Sum"/><pk mz="413.20937790" i="1093.04" sn="5.00869" a="24.2185" fwhm="0.0280594" res="14726.2" algo="Sum"/><pk mz="413.22899324" i="1130.09" sn="5.17821" a="17.2363" fwhm="0.0160343" res="25771.6" algo="Sum"/><pk mz="413.26619613" i="11359.7" sn="52.0532" a="290.944" fwhm="0.0221999" res="18615.6" algo="Sum"/><pk mz="413.32325855" i="3071.81" sn="14.0774" a="79.1731" fwhm="0.0219213" res="18854.9" algo="Sum"/><pk mz="413.96686769" i="3154.51" sn="14.3937" a="86.0146" fwhm="0.0226184" res="18302.2" algo="Sum"/><pk mz="414.26968461" i="3053.73" sn="13.9259" a="82.9603" fwhm="0.0229332" res="18064.2" algo="Sum"/><pk mz="414.32659876" i="762.708" sn="3.47817" a="20.6293" fwhm="0.0303272" res="13661.9" algo="Sum"/><pk mz="414.35706976" i="799.822" sn="3.64707" a="19.853" fwhm="0.0262865" res="15763.1" algo="Sum"/><pk mz="414.71389640" i="661.055" sn="3.00132" a="18.2174" fwhm="0.0224056" res="18509.4" algo="Sum"/><pk mz="414.85152993" i="706.709" sn="3.20841" a="24.2917" fwhm="0.0364304" res="11387.5" algo="Sum"/><pk mz="414.89411233" i="597.613" sn="2.71319" a="19.4493" fwhm="0.0337096" res="12307.9" algo="Sum"/><pk mz="414.96508998" i="2082.84" sn="9.45396" a="61.0037" fwhm="0.0276837" res="14989.5" algo="Sum"/><pk mz="414.99505075" i="1050.24" sn="4.76703" a="24.2085" fwhm="0.0252785" res="16416.9" algo="Sum"/><pk mz="415.19321337" i="10515.9" sn="47.7069" a="296.151" fwhm="0.0234442" res="17709.8" algo="Sum"/><pk mz="415.27997094" i="1818.91" sn="8.25208" a="65.412" fwhm="0.0315627" res="13157.3" algo="Sum"/><pk mz="415.96605804" i="406.025" sn="1.83516" a="11.627" fwhm="0.031458" res="13222.9" algo="Sum"/><pk mz="416.19735112" i="2425.74" sn="10.9551" a="70.893" fwhm="0.0243085" res="17121.4" algo="Sum"/><pk mz="416.28292532" i="689.544" sn="3.11335" a="25.7876" fwhm="0.0290197" res="14344.8" algo="Sum"/><pk mz="416.37362793" i="1228.44" sn="5.54239" a="32.4109" fwhm="0.0229539" res="18139.5" algo="Sum"/><pk mz="416.71300150" i="518.342" sn="2.33318" a="13.7893" fwhm="0.0216855" res="19216.2" algo="Sum"/><pk mz="416.80081623" i="3116.62" sn="14.0268" a="79.8646" fwhm="0.0227078" res="18355" algo="Sum"/><pk mz="416.90981751" i="478.069" sn="2.1511" a="11.7406" fwhm="0.0291871" res="14284.1" algo="Sum"/><pk mz="416.95812653" i="624.602" sn="2.81053" a="16.9907" fwhm="0.0292053" res="14276.8" algo="Sum"/><pk mz="417.00112035" i="2861.18" sn="12.8745" a="75.0525" fwhm="0.0243519" res="17124" algo="Sum"/><pk mz="417.12910393" i="560.625" sn="2.52193" a="22.4573" fwhm="0.0308264" res="13531.6" algo="Sum"/><pk mz="417.19232569" i="1427.45" sn="6.42029" a="53.7215" fwhm="0.0295233" res="14131" algo="Sum"/><pk mz="417.25981762" i="574.458" sn="2.58309" a="13.9893" fwhm="0.0327373" res="12745.7" algo="Sum"/><pk mz="417.27675228" i="656.929" sn="2.95273" a="24.4422" fwhm="0.0395649" res="10546.6" algo="Sum"/><pk mz="417.37401469" i="515.416" sn="2.31669" a="13.843" fwhm="0.029685" res="14060.1" algo="Sum"/><pk mz="417.40502808" i="536.743" sn="2.41261" a="13.5638" fwhm="0.0259747" res="16069.7" algo="Sum"/><pk mz="418.00211083" i="421.207" sn="1.88992" a="13.9625" fwhm="0.0354924" res="11777.2" algo="Sum"/><pk mz="418.28244110" i="600.455" sn="2.68212" a="17.8608" fwhm="0.0281407" res="14864" algo="Sum"/><pk mz="418.79819806" i="3275.49" sn="14.5956" a="78.7534" fwhm="0.0214638" res="19511.8" algo="Sum"/><pk mz="418.84009643" i="491.631" sn="2.19071" a="12.5863" fwhm="0.0298482" res="14032.3" algo="Sum"/><pk mz="418.98224552" i="2867.13" sn="12.7774" a="106.81" fwhm="0.0340134" res="12318.1" algo="Sum"/><pk mz="419.24439870" i="754.879" sn="3.3562" a="26.1404" fwhm="0.0419321" res="9998.18" algo="Sum"/><pk mz="419.27791768" i="1128.22" sn="5.01587" a="38.0103" fwhm="0.0418249" res="10024.6" algo="Sum"/><pk mz="419.38532659" i="1083.13" sn="4.81389" a="30.3815" fwhm="0.0240549" res="17434.5" algo="Sum"/><pk mz="419.98118598" i="450.129" sn="1.99481" a="14.7642" fwhm="0.0371184" res="11314.7" algo="Sum"/><pk mz="420.28398987" i="530.14" sn="2.34817" a="18.111" fwhm="0.0485143" res="8663.1" algo="Sum"/><pk mz="420.76540137" i="426.942" sn="1.88893" a="8.46705" fwhm="0.0221543" res="18992.5" algo="Sum"/><pk mz="420.79546238" i="1296.14" sn="5.73544" a="38.6207" fwhm="0.0273507" res="15385.2" algo="Sum"/><pk mz="420.88465377" i="4779.16" sn="21.1124" a="112.231" fwhm="0.0216838" res="19410.1" algo="Sum"/><pk mz="420.97087536" i="603.168" sn="2.66093" a="20.7716" fwhm="0.0413049" res="10191.8" algo="Sum"/><pk mz="421.01131724" i="986.489" sn="4.35027" a="29.6144" fwhm="0.0287099" res="14664.3" algo="Sum"/><pk mz="421.25506058" i="837.456" sn="3.69261" a="24.0633" fwhm="0.0413966" res="10176.1" algo="Sum"/><pk mz="421.30393946" i="618.56" sn="2.72757" a="18.0116" fwhm="0.0404754" res="10408.9" algo="Sum"/><pk mz="421.33728693" i="748.608" sn="3.30113" a="24.75" fwhm="0.0454754" res="9265.18" algo="Sum"/><pk mz="421.39907805" i="415.079" sn="1.8303" a="10.5372" fwhm="0.0256827" res="16407.9" algo="Sum"/><pk mz="421.88717272" i="408.789" sn="1.79876" a="10.651" fwhm="0.0283355" res="14889" algo="Sum"/><pk mz="421.92178025" i="614.974" sn="2.70372" a="15.9914" fwhm="0.0257989" res="16354.3" algo="Sum"/><pk mz="422.29139694" i="546.96" sn="2.4004" a="17.5015" fwhm="0.026942" res="15674.1" algo="Sum"/><pk mz="422.74879676" i="898.592" sn="3.93223" a="27.9468" fwhm="0.0289739" res="14590.7" algo="Sum"/><pk mz="422.79466692" i="521.612" sn="2.28199" a="18.3981" fwhm="0.0347246" res="12175.7" algo="Sum"/><pk mz="422.88204372" i="1779.07" sn="7.77909" a="50.9773" fwhm="0.0255392" res="16558.2" algo="Sum"/><pk mz="422.92551915" i="1242.58" sn="5.43379" a="37.78" fwhm="0.0256281" res="16502.4" algo="Sum"/><pk mz="423.24019794" i="519.826" sn="2.27089" a="15.8728" fwhm="0.0512886" res="8252.13" algo="Sum"/><pk mz="423.25854773" i="673.969" sn="2.94426" a="22.4329" fwhm="0.0263186" res="16082.1" algo="Sum"/><pk mz="423.31712770" i="731.583" sn="3.19569" a="29.8073" fwhm="0.0482345" res="8776.22" algo="Sum"/><pk mz="423.34111806" i="677.803" sn="2.96076" a="16.8517" fwhm="0.0280288" res="15103.8" algo="Sum"/><pk mz="424.27679845" i="739.295" sn="3.20951" a="29.1011" fwhm="0.0340188" res="12471.8" algo="Sum"/><pk mz="424.34162372" i="831.987" sn="3.61164" a="30.3409" fwhm="0.0241532" res="17568.8" algo="Sum"/><pk mz="424.74341680" i="1210.7" sn="5.23739" a="29.073" fwhm="0.0241868" res="17560.9" algo="Sum"/><pk mz="424.77658196" i="543.885" sn="2.35249" a="19.5619" fwhm="0.0356888" res="11902.3" algo="Sum"/><pk mz="424.87245254" i="601.52" sn="2.60105" a="19.5922" fwhm="0.0313932" res="13533.9" algo="Sum"/><pk mz="425.13610813" i="525.819" sn="2.27174" a="18.1467" fwhm="0.0283797" res="14980.3" algo="Sum"/><pk mz="425.21475773" i="1354.59" sn="5.85107" a="44.9237" fwhm="0.026978" res="15761.6" algo="Sum"/><pk mz="425.28291095" i="877.245" sn="3.78921" a="27.2127" fwhm="0.0369608" res="11506.3" algo="Sum"/><pk mz="425.31775299" i="2363.16" sn="10.2071" a="74.7944" fwhm="0.0284386" res="14955.7" algo="Sum"/><pk mz="425.35880596" i="1462.03" sn="6.31552" a="38.1811" fwhm="0.0303548" res="14012.9" algo="Sum"/><pk mz="426.28548262" i="410.746" sn="1.76448" a="7.45669" fwhm="0.0244286" res="17450.3" algo="Sum"/><pk mz="426.32134727" i="876.612" sn="3.76566" a="23.1954" fwhm="0.0300651" res="14179.9" algo="Sum"/><pk mz="426.35786439" i="3781.24" sn="16.2398" a="93.4223" fwhm="0.022469" res="18975.4" algo="Sum"/><pk mz="426.74089101" i="711.293" sn="3.04949" a="20.5599" fwhm="0.0244942" res="17422.1" algo="Sum"/><pk mz="426.82990881" i="4223.41" sn="18.1057" a="106.493" fwhm="0.0227184" res="18787.8" algo="Sum"/><pk mz="426.93861014" i="918.712" sn="3.9387" a="35.5193" fwhm="0.034523" res="12366.8" algo="Sum"/><pk mz="427.02308279" i="413.422" sn="1.77242" a="15.3633" fwhm="0.0393603" res="10849.1" algo="Sum"/><pk mz="427.15758343" i="1387.66" sn="5.94658" a="38.5425" fwhm="0.0228369" res="18704.7" algo="Sum"/><pk mz="427.24393045" i="724.89" sn="3.10607" a="35.8966" fwhm="0.0565826" res="7550.8" algo="Sum"/><pk mz="427.30319281" i="1378.67" sn="5.90746" a="53.1764" fwhm="0.0346993" res="12314.5" algo="Sum"/><pk mz="427.35877232" i="1404.27" sn="6.01715" a="43.051" fwhm="0.027838" res="15351.6" algo="Sum"/><pk mz="427.94179840" i="406.694" sn="1.73888" a="13.9221" fwhm="0.0292717" res="14619.7" algo="Sum"/><pk mz="428.30845224" i="715.623" sn="3.04701" a="19.9703" fwhm="0.0341251" res="12551.1" algo="Sum"/><pk mz="428.37323240" i="31640.4" sn="134.725" a="767.593" fwhm="0.0217044" res="19736.7" algo="Sum"/><pk mz="428.82711600" i="3043.58" sn="12.9453" a="80.1301" fwhm="0.0231922" res="18490.1" algo="Sum"/><pk mz="428.87017980" i="699.759" sn="2.97626" a="16.6576" fwhm="0.0287709" res="14906.4" algo="Sum"/><pk mz="428.93712632" i="6339.19" sn="26.9612" a="172.478" fwhm="0.0234883" res="18261.7" algo="Sum"/><pk mz="428.99805696" i="1158.59" sn="4.92762" a="43.0976" fwhm="0.0325551" res="13177.6" algo="Sum"/><pk mz="429.15430633" i="813.122" sn="3.45074" a="26.5608" fwhm="0.0312073" res="13751.7" algo="Sum"/><pk mz="429.23972510" i="4796.6" sn="20.3221" a="131.321" fwhm="0.024059" res="17841.2" algo="Sum"/><pk mz="429.31814492" i="14019.2" sn="59.3806" a="360.615" fwhm="0.0223907" res="19173.9" algo="Sum"/><pk mz="429.37620836" i="9190.25" sn="38.9394" a="235.06" fwhm="0.0230473" res="18630.2" algo="Sum"/><pk mz="429.93952160" i="975.21" sn="4.126" a="31.9571" fwhm="0.0230027" res="18690.8" algo="Sum"/><pk mz="430.24312648" i="1328.28" sn="5.60332" a="37.675" fwhm="0.0257265" res="16723.7" algo="Sum"/><pk mz="430.32155822" i="3538.38" sn="14.9261" a="91.1259" fwhm="0.0230877" res="18638.6" algo="Sum"/><pk mz="430.38802717" i="14283.2" sn="60.2435" a="378.491" fwhm="0.0233062" res="18466.7" algo="Sum"/><pk mz="430.82596864" i="899.666" sn="3.78884" a="28.8065" fwhm="0.0284197" res="15159.4" algo="Sum"/><pk mz="430.91502693" i="2647.79" sn="11.146" a="88.3674" fwhm="0.0285267" res="15105.6" algo="Sum"/><pk mz="430.97084453" i="818.045" sn="3.43888" a="25.027" fwhm="0.0381946" res="11283.6" algo="Sum"/><pk mz="431.17057802" i="2296.26" sn="9.63975" a="82.6793" fwhm="0.0327326" res="13172.5" algo="Sum"/><pk mz="431.24165009" i="1152.1" sn="4.8371" a="39.2288" fwhm="0.0368694" res="11696.5" algo="Sum"/><pk mz="431.28055177" i="905.563" sn="3.80204" a="26.0855" fwhm="0.0361573" res="11927.9" algo="Sum"/><pk mz="431.32451997" i="804.682" sn="3.37904" a="25.9581" fwhm="0.0306661" res="14065.2" algo="Sum"/><pk mz="431.39163205" i="3988.03" sn="16.7483" a="117.671" fwhm="0.0241224" res="17883.5" algo="Sum"/><pk mz="432.17291184" i="608.857" sn="2.54858" a="21.4237" fwhm="0.0314227" res="13753.5" algo="Sum"/><pk mz="432.25614988" i="411.716" sn="1.72338" a="21.1925" fwhm="0.0503616" res="8583.05" algo="Sum"/><pk mz="432.39415736" i="669.586" sn="2.80276" a="21.5838" fwhm="0.0276106" res="15660.4" algo="Sum"/><pk mz="432.77373231" i="1650.54" sn="6.89923" a="48.4384" fwhm="0.0245998" res="17592.6" algo="Sum"/><pk mz="432.82093293" i="420.475" sn="1.75543" a="10.7673" fwhm="0.0360858" res="11994.2" algo="Sum"/><pk mz="432.96901064" i="5878.65" sn="24.4944" a="152.162" fwhm="0.0238821" res="18129.5" algo="Sum"/><pk mz="433.16858106" i="550.487" sn="2.29204" a="23.5346" fwhm="0.0418912" res="10340.3" algo="Sum"/><pk mz="433.26126005" i="486.536" sn="2.0258" a="20.7146" fwhm="0.0492795" res="8791.92" algo="Sum"/><pk mz="433.29673313" i="626.335" sn="2.6071" a="28.3161" fwhm="0.0410236" res="10562.1" algo="Sum"/><pk mz="433.36887874" i="538.333" sn="2.23981" a="17.4817" fwhm="0.0399132" res="10857.8" algo="Sum"/><pk mz="433.97239527" i="800.738" sn="3.32153" a="23.9336" fwhm="0.0263631" res="16461.3" algo="Sum"/><pk mz="434.30652071" i="452.095" sn="1.87479" a="13.7141" fwhm="0.0293618" res="14791.5" algo="Sum"/><pk mz="434.77210278" i="1650.13" sn="6.81477" a="45.1016" fwhm="0.0231513" res="18779.6" algo="Sum"/><pk mz="434.82119383" i="469.406" sn="1.93848" a="16.9994" fwhm="0.0442189" res="9833.38" algo="Sum"/><pk mz="434.90041380" i="887.56" sn="3.66258" a="25.4086" fwhm="0.02671" res="16282.3" algo="Sum"/><pk mz="434.96374815" i="2637.98" sn="10.8842" a="95.3549" fwhm="0.0296619" res="14664.1" algo="Sum"/><pk mz="435.04005865" i="430.637" sn="1.77634" a="13.5876" fwhm="0.0305143" res="14256.9" algo="Sum"/><pk mz="435.21721984" i="578.237" sn="2.38321" a="20.0808" fwhm="0.0396322" res="10981.4" algo="Sum"/><pk mz="435.26096862" i="544.06" sn="2.24229" a="24.3149" fwhm="0.0617106" res="7053.26" algo="Sum"/><pk mz="435.31184465" i="605.136" sn="2.49401" a="18.0799" fwhm="0.0424353" res="10258.2" algo="Sum"/><pk mz="435.35565227" i="505.864" sn="2.08482" a="14.8054" fwhm="0.0385132" res="11304.1" algo="Sum"/><pk mz="435.37133389" i="514.355" sn="2.11981" a="13.0442" fwhm="0.0296694" res="14674.1" algo="Sum"/><pk mz="435.96934415" i="442.448" sn="1.81888" a="11.072" fwhm="0.0265053" res="16448.4" algo="Sum"/><pk mz="436.33910628" i="975.077" sn="4.00407" a="29.9442" fwhm="0.0259937" res="16786.3" algo="Sum"/><pk mz="436.77188009" i="811.901" sn="3.32676" a="24.157" fwhm="0.0270185" res="16165.7" algo="Sum"/><pk mz="436.82065430" i="529.25" sn="2.16847" a="12.8873" fwhm="0.0317907" res="13740.5" algo="Sum"/><pk mz="436.85888701" i="4288.22" sn="17.5699" a="106.057" fwhm="0.0231316" res="18885.8" algo="Sum"/><pk mz="436.96310503" i="974.75" sn="3.99386" a="44.1894" fwhm="0.0368753" res="11849.7" algo="Sum"/><pk mz="437.18646329" i="1463.18" sn="5.98622" a="41.5738" fwhm="0.0245261" res="17825.4" algo="Sum"/><pk mz="437.23415798" i="1179.8" sn="4.82689" a="41.6228" fwhm="0.0320577" res="13639" algo="Sum"/><pk mz="437.27952447" i="574.801" sn="2.35177" a="10.7109" fwhm="0.0236428" res="18495.3" algo="Sum"/><pk mz="437.32078074" i="681.343" sn="2.78759" a="27.7654" fwhm="0.0414397" res="10553.2" algo="Sum"/><pk mz="437.33656904" i="669.267" sn="2.73818" a="21.3497" fwhm="0.0353315" res="12378.1" algo="Sum"/><pk mz="438.28492174" i="488.815" sn="1.99301" a="13.366" fwhm="0.0386742" res="11332.8" algo="Sum"/><pk mz="438.35492036" i="484.023" sn="1.97014" a="18.1248" fwhm="0.0328706" res="13335.8" algo="Sum"/><pk mz="438.85629750" i="1837.93" sn="7.45674" a="52.2288" fwhm="0.0248339" res="17671.6" algo="Sum"/><pk mz="438.89957998" i="532.844" sn="2.16177" a="12.3906" fwhm="0.0262897" res="16694.7" algo="Sum"/><pk mz="438.98130982" i="5088.29" sn="20.6433" a="156.648" fwhm="0.0276058" res="15901.8" algo="Sum"/><pk mz="439.15123856" i="455.577" sn="1.84829" a="16.5323" fwhm="0.0356387" res="12322.3" algo="Sum"/><pk mz="439.24541934" i="547.679" sn="2.21968" a="17.8728" fwhm="0.0319834" res="13733.5" algo="Sum"/><pk mz="439.26951753" i="621.133" sn="2.51734" a="23.5335" fwhm="0.0495956" res="8857.02" algo="Sum"/><pk mz="439.30335583" i="578.705" sn="2.34537" a="13.0458" fwhm="0.0289319" res="15184" algo="Sum"/><pk mz="439.35182803" i="417.556" sn="1.69238" a="15.3859" fwhm="0.0350153" res="12547.4" algo="Sum"/><pk mz="439.98078127" i="843.205" sn="3.4109" a="37.0021" fwhm="0.0300436" res="14644.7" algo="Sum"/><pk mz="440.72198923" i="581.114" sn="2.33517" a="17.1629" fwhm="0.0286268" res="15395.4" algo="Sum"/><pk mz="440.84998662" i="575.074" sn="2.3102" a="15.675" fwhm="0.0302324" res="14582" algo="Sum"/><pk mz="440.97802868" i="2037" sn="8.17238" a="68.0955" fwhm="0.0307579" res="14337.1" algo="Sum"/><pk mz="441.12136438" i="444.072" sn="1.77713" a="15.9042" fwhm="0.0358178" res="12315.7" algo="Sum"/><pk mz="441.18764445" i="590.745" sn="2.36445" a="25.6902" fwhm="0.0346833" res="12720.5" algo="Sum"/><pk mz="441.25992707" i="680.423" sn="2.72328" a="20.9622" fwhm="0.0327926" res="13456.1" algo="Sum"/><pk mz="441.29845539" i="2953.53" sn="11.821" a="104.322" fwhm="0.0319615" res="13807.2" algo="Sum"/><pk mz="441.35348028" i="1442.71" sn="5.7742" a="41.5687" fwhm="0.0336492" res="13116.3" algo="Sum"/><pk mz="442.30135525" i="928.728" sn="3.69629" a="32.2389" fwhm="0.0279707" res="15813" algo="Sum"/><pk mz="442.35349526" i="874.629" sn="3.48156" a="23.5943" fwhm="0.0281045" res="15739.6" algo="Sum"/><pk mz="442.38703576" i="608.273" sn="2.4213" a="14.4226" fwhm="0.0276721" res="15986.7" algo="Sum"/><pk mz="442.80361841" i="1862.38" sn="7.4003" a="52.263" fwhm="0.0246273" res="17980.2" algo="Sum"/><pk mz="442.83706921" i="435.344" sn="1.72847" a="10.383" fwhm="0.0212185" res="20870.4" algo="Sum"/><pk mz="442.93020867" i="488.343" sn="1.93668" a="11.3347" fwhm="0.0359815" res="12310" algo="Sum"/><pk mz="442.99583804" i="2259.06" sn="8.95962" a="64.8125" fwhm="0.0249625" res="17746.5" algo="Sum"/><pk mz="443.13192326" i="1195.16" sn="4.73903" a="42.7039" fwhm="0.0273442" res="16205.7" algo="Sum"/><pk mz="443.22281440" i="586.792" sn="2.32673" a="7.80415" fwhm="0.0166059" res="26690.7" algo="Sum"/><pk mz="443.23268077" i="574.916" sn="2.27965" a="13.105" fwhm="0.0322272" res="13753.4" algo="Sum"/><pk mz="443.30003245" i="982.442" sn="3.8952" a="19.9341" fwhm="0.0314375" res="14101" algo="Sum"/><pk mz="443.33386864" i="7856.16" sn="31.1458" a="216.289" fwhm="0.0241339" res="18369.8" algo="Sum"/><pk mz="443.81891669" i="430.795" sn="1.7059" a="16.5247" fwhm="0.0294418" res="15074.5" algo="Sum"/><pk mz="444.30548338" i="669.761" sn="2.64467" a="17.8499" fwhm="0.0257628" res="17246" algo="Sum"/><pk mz="444.33689373" i="2165.7" sn="8.54838" a="57.704" fwhm="0.0260886" res="17031.9" algo="Sum"/><pk mz="444.80174237" i="1721.55" sn="6.78221" a="48.3397" fwhm="0.0241197" res="18441.5" algo="Sum"/><pk mz="444.85121500" i="871.204" sn="3.43203" a="25.3266" fwhm="0.0291032" res="15285.3" algo="Sum"/><pk mz="444.91573337" i="1097.42" sn="4.32288" a="52.0264" fwhm="0.0436519" res="10192.4" algo="Sum"/><pk mz="444.97138966" i="548.206" sn="2.15939" a="24.6823" fwhm="0.0437665" res="10166.9" algo="Sum"/><pk mz="445.13485589" i="607.212" sn="2.39122" a="20.818" fwhm="0.0427041" res="10423.7" algo="Sum"/><pk mz="445.25534921" i="431.385" sn="1.69905" a="14.7057" fwhm="0.0368555" res="12081.1" algo="Sum"/><pk mz="445.29304878" i="2752.28" sn="10.8401" a="89.3167" fwhm="0.0287684" res="15478.6" algo="Sum"/><pk mz="445.33993695" i="777.978" sn="3.06399" a="23.5214" fwhm="0.0433204" res="10280.2" algo="Sum"/><pk mz="445.36849027" i="455.631" sn="1.79446" a="10.4073" fwhm="0.031072" res="14333.4" algo="Sum"/><pk mz="445.43653012" i="486.984" sn="1.91794" a="13.6329" fwhm="0.0264401" res="16847" algo="Sum"/><pk mz="446.29336236" i="794.438" sn="3.11122" a="34.5551" fwhm="0.0377194" res="11831.9" algo="Sum"/><pk mz="446.79859894" i="598.576" sn="2.33858" a="21.7111" fwhm="0.0439516" res="10165.7" algo="Sum"/><pk mz="446.84878095" i="771.024" sn="3.01218" a="23.1477" fwhm="0.0330864" res="13505.5" algo="Sum"/><pk mz="446.88744917" i="2213.62" sn="8.64802" a="67.7119" fwhm="0.0258609" res="17280.4" algo="Sum"/><pk mz="446.94018705" i="446.174" sn="1.74307" a="14.7054" fwhm="0.0369584" res="12093.1" algo="Sum"/><pk mz="447.17083532" i="653.08" sn="2.55048" a="37.7369" fwhm="0.051147" res="8742.86" algo="Sum"/><pk mz="447.28992413" i="594.892" sn="2.32273" a="21.1584" fwhm="0.0420891" res="10627.2" algo="Sum"/><pk mz="447.34975425" i="675.357" sn="2.63689" a="32.103" fwhm="0.0481111" res="9298.26" algo="Sum"/><pk mz="447.41560987" i="473.399" sn="1.84742" a="15.4011" fwhm="0.0394807" res="11332.5" algo="Sum"/><pk mz="447.93342410" i="464.012" sn="1.8072" a="21.4519" fwhm="0.0393622" res="11379.8" algo="Sum"/><pk mz="448.75296810" i="714.436" sn="2.77202" a="24.2643" fwhm="0.0283859" res="15809" algo="Sum"/><pk mz="448.84743968" i="441.054" sn="1.71073" a="16.8775" fwhm="0.0522711" res="8586.91" algo="Sum"/><pk mz="448.88677244" i="463.815" sn="1.79892" a="14.4886" fwhm="0.0386419" res="11616.6" algo="Sum"/><pk mz="448.94164176" i="2353.04" sn="9.12774" a="68.6545" fwhm="0.0254528" res="17638.2" algo="Sum"/><pk mz="449.00052718" i="3203.71" sn="12.4276" a="108.332" fwhm="0.0287617" res="15611" algo="Sum"/><pk mz="449.28616432" i="927.105" sn="3.59103" a="37.3062" fwhm="0.0397746" res="11295.8" algo="Sum"/><pk mz="449.37386391" i="2038.12" sn="7.88812" a="62.7864" fwhm="0.0272639" res="16482.4" algo="Sum"/><pk mz="449.94234864" i="489.736" sn="1.89477" a="14.6965" fwhm="0.0311642" res="14437.8" algo="Sum"/><pk mz="450.00202121" i="877.65" sn="3.39555" a="26.4075" fwhm="0.0273999" res="16423.5" algo="Sum"/><pk mz="450.29226682" i="447.449" sn="1.72798" a="18.4494" fwhm="0.0334953" res="13443.4" algo="Sum"/><pk mz="450.37598970" i="717.415" sn="2.77003" a="30.6082" fwhm="0.0310127" res="14522.3" algo="Sum"/><pk mz="450.75089919" i="938.495" sn="3.61883" a="27.2752" fwhm="0.0261161" res="17259.5" algo="Sum"/><pk mz="450.79740975" i="508.858" sn="1.96186" a="14.5465" fwhm="0.0369287" res="12207.3" algo="Sum"/><pk mz="450.87440588" i="689.706" sn="2.65832" a="23.662" fwhm="0.0318941" res="14136.6" algo="Sum"/><pk mz="450.93896208" i="1196.32" sn="4.61095" a="39.7719" fwhm="0.0321164" res="14040.8" algo="Sum"/><pk mz="450.99891683" i="1066.3" sn="4.10983" a="33.9621" fwhm="0.0324795" res="13885.6" algo="Sum"/><pk mz="451.15610003" i="631.109" sn="2.4324" a="22.0515" fwhm="0.0286139" res="15767" algo="Sum"/><pk mz="451.25943039" i="451.566" sn="1.74111" a="15.6391" fwhm="0.0424037" res="10642" algo="Sum"/><pk mz="451.29312562" i="636.428" sn="2.4536" a="21.3782" fwhm="0.0418313" res="10788.4" algo="Sum"/><pk mz="451.37084615" i="589.394" sn="2.27126" a="18.0211" fwhm="0.0342949" res="13161.5" algo="Sum"/><pk mz="452.30165148" i="697.408" sn="2.6842" a="31.5227" fwhm="0.0371076" res="12188.9" algo="Sum"/><pk mz="452.36211073" i="645.027" sn="2.48256" a="22.1617" fwhm="0.0336354" res="13449" algo="Sum"/><pk mz="452.74838183" i="610.94" sn="2.3485" a="17.3398" fwhm="0.0262614" res="17240.1" algo="Sum"/><pk mz="452.79674727" i="739.78" sn="2.84349" a="19.4785" fwhm="0.0322665" res="14033" algo="Sum"/><pk mz="452.83263079" i="1799.27" sn="6.91557" a="50.9906" fwhm="0.0267081" res="16954.9" algo="Sum"/><pk mz="452.95810023" i="797.271" sn="3.06197" a="49.0975" fwhm="0.0547098" res="8279.29" algo="Sum"/><pk mz="453.16432847" i="1424.64" sn="5.46158" a="48.4005" fwhm="0.0323871" res="13992.1" algo="Sum"/><pk mz="453.20882309" i="698.862" sn="2.67885" a="24.1867" fwhm="0.0365095" res="12413.4" algo="Sum"/><pk mz="453.29697324" i="891.199" sn="3.41489" a="32.6934" fwhm="0.0450601" res="10059.8" algo="Sum"/><pk mz="453.36824816" i="630.076" sn="2.41429" a="24.1385" fwhm="0.0349836" res="12959.5" algo="Sum"/><pk mz="454.78816156" i="420.407" sn="1.60596" a="14.648" fwhm="0.0492737" res="9229.83" algo="Sum"/><pk mz="454.83097762" i="1207.19" sn="4.61" a="34.8511" fwhm="0.0263525" res="17259.5" algo="Sum"/><pk mz="454.88129429" i="1342.4" sn="5.12553" a="39.845" fwhm="0.0259703" res="17515.5" algo="Sum"/><pk mz="454.95035007" i="11466.8" sn="43.7921" a="328.401" fwhm="0.0252346" res="18028.8" algo="Sum"/><pk mz="455.18752430" i="1001.41" sn="3.8204" a="42.7625" fwhm="0.0320862" res="14186.4" algo="Sum"/><pk mz="455.28464006" i="518.185" sn="1.97625" a="22.252" fwhm="0.0484448" res="9398" algo="Sum"/><pk mz="455.32869670" i="863.213" sn="3.29077" a="33.4822" fwhm="0.0393486" res="11571.7" algo="Sum"/><pk mz="455.95301005" i="1841.02" sn="6.99967" a="57.9746" fwhm="0.0270245" res="16871.8" algo="Sum"/><pk mz="456.87862080" i="1004.61" sn="3.80466" a="28.5811" fwhm="0.0244492" res="18686.8" algo="Sum"/><pk mz="456.94754503" i="4440.1" sn="16.8115" a="139.482" fwhm="0.0271461" res="16832.9" algo="Sum"/><pk mz="457.01530901" i="470.018" sn="1.77947" a="17.0103" fwhm="0.0395216" res="11563.7" algo="Sum"/><pk mz="457.18610830" i="432.089" sn="1.63473" a="17.7223" fwhm="0.04234" res="10798" algo="Sum"/><pk mz="457.27053485" i="1508.17" sn="5.70546" a="53.8092" fwhm="0.0376363" res="12149.7" algo="Sum"/><pk mz="457.30597731" i="895.976" sn="3.3895" a="13.1432" fwhm="0.0168678" res="27111.1" algo="Sum"/><pk mz="457.34902515" i="3324.15" sn="12.5739" a="101.314" fwhm="0.0270955" res="16879.1" algo="Sum"/><pk mz="457.95828333" i="1867.83" sn="7.0442" a="64.5444" fwhm="0.0283571" res="16149.7" algo="Sum"/><pk mz="458.27783730" i="533.389" sn="2.00832" a="17.9495" fwhm="0.0351257" res="13046.8" algo="Sum"/><pk mz="458.30612682" i="485.876" sn="1.82933" a="11.5692" fwhm="0.0237641" res="19285.7" algo="Sum"/><pk mz="458.35157707" i="1092.72" sn="4.11357" a="33.0955" fwhm="0.025626" res="17886.2" algo="Sum"/><pk mz="458.41943641" i="438.232" sn="1.64823" a="12.5567" fwhm="0.0269845" res="16988.3" algo="Sum"/><pk mz="458.69559901" i="408.623" sn="1.53355" a="11.6533" fwhm="0.0223305" res="20541.2" algo="Sum"/><pk mz="458.78244581" i="1122.63" sn="4.21154" a="37.2401" fwhm="0.0296427" res="15477.1" algo="Sum"/><pk mz="458.90190167" i="421.8" sn="1.58238" a="12.3671" fwhm="0.0410342" res="11183.4" algo="Sum"/><pk mz="458.96159230" i="1116.04" sn="4.18232" a="48.8381" fwhm="0.0426551" res="10759.8" algo="Sum"/><pk mz="459.10785071" i="591.351" sn="2.21385" a="22.5823" fwhm="0.0313708" res="14634.9" algo="Sum"/><pk mz="459.27466068" i="645.477" sn="2.41551" a="10.6908" fwhm="0.025356" res="18113.1" algo="Sum"/><pk mz="459.31375475" i="1917.2" sn="7.17339" a="78.2029" fwhm="0.0418672" res="10970.7" algo="Sum"/><pk mz="460.31310679" i="655.899" sn="2.44512" a="25.0965" fwhm="0.044644" res="10310.8" algo="Sum"/><pk mz="460.78126879" i="1314.19" sn="4.88459" a="38.3157" fwhm="0.0262701" res="17540.2" algo="Sum"/><pk mz="460.82649270" i="846.19" sn="3.14285" a="30.0183" fwhm="0.0322178" res="14303.5" algo="Sum"/><pk mz="460.90127445" i="601.062" sn="2.23214" a="21.1629" fwhm="0.0381019" res="12096.6" algo="Sum"/><pk mz="460.96546780" i="2474.88" sn="9.19086" a="85.9749" fwhm="0.0251288" res="18344.1" algo="Sum"/><pk mz="461.18469202" i="869.961" sn="3.22821" a="31.7726" fwhm="0.0314188" res="14678.6" algo="Sum"/><pk mz="461.28282340" i="784.55" sn="2.90916" a="30.4125" fwhm="0.0417216" res="11056.2" algo="Sum"/><pk mz="461.33754057" i="1337.37" sn="4.95989" a="54.4445" fwhm="0.0329767" res="13989.8" algo="Sum"/><pk mz="461.83228628" i="504.161" sn="1.86683" a="15.1666" fwhm="0.0313021" res="14754" algo="Sum"/><pk mz="461.96855100" i="477.623" sn="1.76848" a="20.6805" fwhm="0.0280969" res="16442" algo="Sum"/><pk mz="462.34022261" i="528.676" sn="1.9539" a="18.1927" fwhm="0.0374383" res="12349.4" algo="Sum"/><pk mz="462.77936765" i="629.658" sn="2.32151" a="20.9831" fwhm="0.0338299" res="13679.6" algo="Sum"/><pk mz="462.82537018" i="1029.6" sn="3.79605" a="28.4747" fwhm="0.0278137" res="16640.2" algo="Sum"/><pk mz="462.86263617" i="1011.95" sn="3.73098" a="37.7651" fwhm="0.0307661" res="15044.6" algo="Sum"/><pk mz="462.96316487" i="996.121" sn="3.67091" a="35.8556" fwhm="0.0362557" res="12769.4" algo="Sum"/><pk mz="463.13816296" i="621.654" sn="2.28934" a="20.9176" fwhm="0.037994" res="12189.8" algo="Sum"/><pk mz="463.20104629" i="859.998" sn="3.16707" a="27.3263" fwhm="0.0290027" res="15970.9" algo="Sum"/><pk mz="463.30445176" i="1488.06" sn="5.4797" a="52.0308" fwhm="0.0431218" res="10744.1" algo="Sum"/><pk mz="463.35297432" i="1885.57" sn="6.94278" a="75.9005" fwhm="0.0357357" res="12966.1" algo="Sum"/><pk mz="463.82689513" i="451.633" sn="1.65929" a="15.8505" fwhm="0.0351718" res="13187.5" algo="Sum"/><pk mz="464.30818289" i="584.576" sn="2.1435" a="22.7951" fwhm="0.0375671" res="12359.4" algo="Sum"/><pk mz="464.35554491" i="738.912" sn="2.70978" a="27.5317" fwhm="0.0334913" res="13864.9" algo="Sum"/><pk mz="464.73132477" i="491.695" sn="1.80164" a="15.5582" fwhm="0.027928" res="16640.3" algo="Sum"/><pk mz="464.82058456" i="505.607" sn="1.84964" a="18.3826" fwhm="0.0401746" res="11570" algo="Sum"/><pk mz="464.86050843" i="408.573" sn="1.49347" a="10.7804" fwhm="0.0332471" res="13982" algo="Sum"/><pk mz="464.91056642" i="1984.22" sn="7.24848" a="58.0643" fwhm="0.0256939" res="18094.2" algo="Sum"/><pk mz="464.97682493" i="12388.5" sn="45.2608" a="337.794" fwhm="0.0237628" res="19567.5" algo="Sum"/><pk mz="465.03975383" i="1082.77" sn="3.95554" a="33.7529" fwhm="0.0317406" res="14651.3" algo="Sum"/><pk mz="465.21697220" i="1224.68" sn="4.4724" a="40.4556" fwhm="0.0290264" res="16027.4" algo="Sum"/><pk mz="465.26426412" i="605.66" sn="2.21221" a="14.7243" fwhm="0.0382812" res="12153.9" algo="Sum"/><pk mz="465.30338965" i="802.376" sn="2.93085" a="30.2059" fwhm="0.0461507" res="10082.3" algo="Sum"/><pk mz="465.36547667" i="2164.48" sn="7.90667" a="73.3885" fwhm="0.0375503" res="12393.1" algo="Sum"/><pk mz="465.97955386" i="1997.23" sn="7.288" a="64.1191" fwhm="0.0260687" res="17875.1" algo="Sum"/><pk mz="466.31919134" i="759.326" sn="2.76731" a="27.7451" fwhm="0.030114" res="15485.1" algo="Sum"/><pk mz="466.37060191" i="742.342" sn="2.70584" a="22.2016" fwhm="0.0322172" res="14475.8" algo="Sum"/><pk mz="466.72753543" i="775.172" sn="2.82337" a="22.7733" fwhm="0.0254634" res="18329.3" algo="Sum"/><pk mz="466.82222079" i="538.483" sn="1.96166" a="20.8015" fwhm="0.0409608" res="11396.8" algo="Sum"/><pk mz="466.90890806" i="833.366" sn="3.03523" a="28.5378" fwhm="0.0345949" res="13496.5" algo="Sum"/><pk mz="466.97564585" i="1034.57" sn="3.76793" a="34.5575" fwhm="0.0354681" res="13166.1" algo="Sum"/><pk mz="467.10175834" i="902.776" sn="3.28718" a="25.7715" fwhm="0.0288735" res="16177.5" algo="Sum"/><pk mz="467.12971481" i="562.164" sn="2.04694" a="21.5821" fwhm="0.0309562" res="15090" algo="Sum"/><pk mz="467.28000407" i="646.717" sn="2.35473" a="23.0193" fwhm="0.0436577" res="10703.3" algo="Sum"/><pk mz="467.31630364" i="711.705" sn="2.59135" a="22.1514" fwhm="0.0383515" res="12185.1" algo="Sum"/><pk mz="467.34636283" i="589.715" sn="2.14718" a="6.8735" fwhm="0.0127889" res="36543.1" algo="Sum"/><pk mz="467.37120644" i="700.8" sn="2.55164" a="26.1103" fwhm="0.0460366" res="10152.2" algo="Sum"/><pk mz="468.10139270" i="421.215" sn="1.52859" a="12.913" fwhm="0.0271722" res="17227.2" algo="Sum"/><pk mz="468.29761370" i="497.557" sn="1.80338" a="14.8467" fwhm="0.0412144" res="11362.5" algo="Sum"/><pk mz="468.33533988" i="518.399" sn="1.87875" a="19.1116" fwhm="0.0377284" res="12413.4" algo="Sum"/><pk mz="468.72503168" i="570.306" sn="2.0625" a="15.9147" fwhm="0.024641" res="19022.2" algo="Sum"/><pk mz="468.81259000" i="1685.64" sn="6.09608" a="51.1012" fwhm="0.0284256" res="16492.6" algo="Sum"/><pk mz="468.92767273" i="846.592" sn="3.06176" a="33.1691" fwhm="0.0426068" res="11005.9" algo="Sum"/><pk mz="468.97173154" i="541.445" sn="1.95818" a="20.3008" fwhm="0.0342846" res="13678.8" algo="Sum"/><pk mz="469.14109051" i="750.036" sn="2.71143" a="36.788" fwhm="0.0430251" res="10903.9" algo="Sum"/><pk mz="469.25541311" i="430.296" sn="1.55527" a="14.4795" fwhm="0.0469348" res="9998.04" algo="Sum"/><pk mz="469.32868833" i="2348.07" sn="8.48671" a="89.1633" fwhm="0.0368125" res="12749.2" algo="Sum"/><pk mz="469.38410715" i="1888.88" sn="6.82703" a="63.43" fwhm="0.0323312" res="14518" algo="Sum"/><pk mz="470.33259833" i="814.881" sn="2.93414" a="31.1984" fwhm="0.0370299" res="12701.4" algo="Sum"/><pk mz="470.38752075" i="688.519" sn="2.47796" a="22.915" fwhm="0.0283856" res="16571.4" algo="Sum"/><pk mz="470.81047945" i="1526.26" sn="5.4845" a="43.762" fwhm="0.0267178" res="17621.6" algo="Sum"/><pk mz="470.85653079" i="1283.11" sn="4.6102" a="40.1516" fwhm="0.0294044" res="16013.1" algo="Sum"/><pk mz="470.92253383" i="8054.47" sn="28.921" a="247.75" fwhm="0.0258225" res="18236.9" algo="Sum"/><pk mz="470.99373981" i="1403.85" sn="5.04055" a="42.2605" fwhm="0.0291734" res="16144.6" algo="Sum"/><pk mz="471.05001953" i="706.164" sn="2.53549" a="28.3815" fwhm="0.0344249" res="13683.4" algo="Sum"/><pk mz="471.16272929" i="673.463" sn="2.41779" a="27.5665" fwhm="0.0417128" res="11295.4" algo="Sum"/><pk mz="471.27587980" i="587.644" sn="2.10855" a="20.6591" fwhm="0.0429206" res="10980.2" algo="Sum"/><pk mz="471.32888879" i="1656.01" sn="5.93511" a="68.5413" fwhm="0.0372526" res="12652.2" algo="Sum"/><pk mz="471.92567668" i="1157.53" sn="4.13929" a="45.1044" fwhm="0.0279673" res="16874.2" algo="Sum"/><pk mz="472.30520118" i="822.383" sn="2.93638" a="27.4885" fwhm="0.038359" res="12312.8" algo="Sum"/><pk mz="472.33289980" i="643.683" sn="2.29832" a="20.2767" fwhm="0.0332391" res="14210.2" algo="Sum"/><pk mz="472.80786456" i="692.487" sn="2.46644" a="21.7132" fwhm="0.030397" res="15554.4" algo="Sum"/><pk mz="472.85187535" i="1008.14" sn="3.59033" a="31.7857" fwhm="0.0289287" res="16345.4" algo="Sum"/><pk mz="472.92043665" i="3606.43" sn="12.8437" a="106.506" fwhm="0.0254936" res="18550.6" algo="Sum"/><pk mz="472.98428318" i="1158.04" sn="4.12418" a="42.4575" fwhm="0.0415472" res="11384.3" algo="Sum"/><pk mz="473.34388774" i="13566.1" sn="48.1917" a="401.486" fwhm="0.02494" res="18979.3" algo="Sum"/><pk mz="473.42947666" i="572.818" sn="2.03528" a="14.0257" fwhm="0.0291732" res="16228.2" algo="Sum"/><pk mz="473.46884294" i="523.443" sn="1.85994" a="15.0553" fwhm="0.0330127" res="14342" algo="Sum"/><pk mz="473.93024267" i="1054.19" sn="3.73481" a="42.098" fwhm="0.0326449" res="14517.7" algo="Sum"/><pk mz="474.31229097" i="851.413" sn="3.01536" a="28.0667" fwhm="0.0417846" res="11351.4" algo="Sum"/><pk mz="474.34716027" i="3857.31" sn="13.6607" a="117.065" fwhm="0.0254237" res="18657.7" algo="Sum"/><pk mz="474.75800771" i="900.587" sn="3.187" a="27.5788" fwhm="0.0273869" res="17335.2" algo="Sum"/><pk mz="474.81186178" i="527.491" sn="1.86652" a="18.3986" fwhm="0.0407265" res="11658.6" algo="Sum"/><pk mz="474.85631736" i="490.995" sn="1.73715" a="16.3757" fwhm="0.043441" res="10931.1" algo="Sum"/><pk mz="474.93579612" i="1408.77" sn="4.98119" a="65.5104" fwhm="0.0433105" res="10965.8" algo="Sum"/><pk mz="475.32302467" i="3104.32" sn="10.9438" a="114.421" fwhm="0.0347582" res="13675.1" algo="Sum"/><pk mz="475.41753356" i="437.531" sn="1.5419" a="10.621" fwhm="0.0324944" res="14630.8" algo="Sum"/><pk mz="475.44484540" i="440.335" sn="1.55115" a="15.9248" fwhm="0.0388138" res="12249.4" algo="Sum"/><pk mz="475.84654985" i="936.179" sn="3.29099" a="28.0659" fwhm="0.0274072" res="17362.1" algo="Sum"/><pk mz="475.94862337" i="456.61" sn="1.60446" a="24.0728" fwhm="0.0476324" res="9992.11" algo="Sum"/><pk mz="476.28308405" i="663.956" sn="2.33295" a="28.7394" fwhm="0.0441283" res="10793.1" algo="Sum"/><pk mz="476.32536742" i="965.771" sn="3.39345" a="33.8779" fwhm="0.0433946" res="10976.6" algo="Sum"/><pk mz="476.75561675" i="1199.87" sn="4.21008" a="34.1307" fwhm="0.0247242" res="19283" algo="Sum"/><pk mz="476.79829965" i="564.196" sn="1.97751" a="16.7001" fwhm="0.0431018" res="11062.1" algo="Sum"/><pk mz="476.84841888" i="804.264" sn="2.81622" a="33.564" fwhm="0.0354619" res="13446.8" algo="Sum"/><pk mz="476.93883781" i="2262.41" sn="7.91758" a="93.2114" fwhm="0.03028" res="15751" algo="Sum"/><pk mz="477.11309091" i="814.374" sn="2.84898" a="28.171" fwhm="0.0303113" res="15740.4" algo="Sum"/><pk mz="477.15132155" i="1312.56" sn="4.59213" a="42.8293" fwhm="0.0287322" res="16606.9" algo="Sum"/><pk mz="477.33116195" i="2022.74" sn="7.06002" a="99.8605" fwhm="0.0418302" res="11411.2" algo="Sum"/><pk mz="477.84359520" i="803.2" sn="2.79261" a="29.4349" fwhm="0.0290816" res="16431.1" algo="Sum"/><pk mz="478.32866415" i="3281.36" sn="11.3906" a="96.1333" fwhm="0.0265768" res="17998" algo="Sum"/><pk mz="478.75479284" i="689.189" sn="2.38126" a="21.8548" fwhm="0.0306166" res="15637.1" algo="Sum"/><pk mz="478.79674061" i="489.687" sn="1.69179" a="13.4969" fwhm="0.0332286" res="14409.2" algo="Sum"/><pk mz="478.84194725" i="2221.09" sn="7.67271" a="72.2877" fwhm="0.0279824" res="17112.3" algo="Sum"/><pk mz="478.93547677" i="1124.43" sn="3.8839" a="55.7685" fwhm="0.0449696" res="10650.2" algo="Sum"/><pk mz="478.99878090" i="640.542" sn="2.21247" a="22.438" fwhm="0.039476" res="12133.9" algo="Sum"/><pk mz="479.17359825" i="503.082" sn="1.73677" a="18.5353" fwhm="0.0356664" res="13434.9" algo="Sum"/><pk mz="479.28202655" i="663.32" sn="2.28922" a="26.8498" fwhm="0.0442552" res="10830" algo="Sum"/><pk mz="479.33312029" i="2002.2" sn="6.90989" a="104.154" fwhm="0.0458495" res="10454.5" algo="Sum"/><pk mz="479.40390267" i="441.626" sn="1.52409" a="13.1818" fwhm="0.035046" res="13679.3" algo="Sum"/><pk mz="479.84232834" i="440.833" sn="1.51548" a="18.173" fwhm="0.0359552" res="13345.5" algo="Sum"/><pk mz="479.97102611" i="495.997" sn="1.70479" a="16.3459" fwhm="0.0393498" res="12197.6" algo="Sum"/><pk mz="480.30542404" i="579.063" sn="1.98788" a="14.5874" fwhm="0.0291244" res="16491.5" algo="Sum"/><pk mz="480.33255720" i="649.179" sn="2.22858" a="35.4177" fwhm="0.0483537" res="9933.74" algo="Sum"/><pk mz="480.84014004" i="1537.22" sn="5.26801" a="45.0619" fwhm="0.0273927" res="17553.6" algo="Sum"/><pk mz="480.88381700" i="1420.87" sn="4.86929" a="43.2617" fwhm="0.0292629" res="16433.2" algo="Sum"/><pk mz="480.95027525" i="8378.47" sn="28.7076" a="243.607" fwhm="0.0249295" res="19292.4" algo="Sum"/><pk mz="481.20295814" i="1740.79" sn="5.95827" a="63.3148" fwhm="0.0306421" res="15704" algo="Sum"/><pk mz="481.26174946" i="1295.71" sn="4.43482" a="51.8803" fwhm="0.0382394" res="12585.5" algo="Sum"/><pk mz="481.35305057" i="1729.73" sn="5.91712" a="98.2771" fwhm="0.0488984" res="9843.95" algo="Sum"/><pk mz="481.95336012" i="1397.39" sn="4.77332" a="54.6086" fwhm="0.0292605" res="16471.1" algo="Sum"/><pk mz="482.20639428" i="479.583" sn="1.63764" a="18.279" fwhm="0.0349054" res="13814.7" algo="Sum"/><pk mz="482.26573145" i="416.726" sn="1.42273" a="13.4292" fwhm="0.0365037" res="13211.4" algo="Sum"/><pk mz="482.31028129" i="660.298" sn="2.2522" a="24.3824" fwhm="0.0479669" res="10055.1" algo="Sum"/><pk mz="482.35774270" i="646.543" sn="2.20305" a="33.8036" fwhm="0.0606194" res="7957.15" algo="Sum"/><pk mz="482.70217108" i="471.91" sn="1.60726" a="13.6669" fwhm="0.026683" res="18090.3" algo="Sum"/><pk mz="482.83751873" i="576.269" sn="1.95989" a="21.4561" fwhm="0.044787" res="10780.8" algo="Sum"/><pk mz="482.87989007" i="792.728" sn="2.69503" a="30.1172" fwhm="0.0389758" res="12389.2" algo="Sum"/><pk mz="482.95124964" i="971.736" sn="3.30408" a="32.4006" fwhm="0.0346512" res="13937.5" algo="Sum"/><pk mz="482.98386393" i="564.799" sn="1.92042" a="16.8642" fwhm="0.0349758" res="13809.1" algo="Sum"/><pk mz="483.07716191" i="462.461" sn="1.57241" a="16.2744" fwhm="0.0427176" res="11308.6" algo="Sum"/><pk mz="483.12609182" i="454.63" sn="1.54574" a="11.1115" fwhm="0.0363345" res="13296.6" algo="Sum"/><pk mz="483.29855609" i="766.641" sn="2.60525" a="16.7615" fwhm="0.0267693" res="18054.2" algo="Sum"/><pk mz="483.34351555" i="827.178" sn="2.81106" a="26.3051" fwhm="0.0324274" res="14905.4" algo="Sum"/><pk mz="483.37709300" i="1332.39" sn="4.52765" a="45.5443" fwhm="0.0338096" res="14297" algo="Sum"/><pk mz="484.32363603" i="945.456" sn="3.20314" a="35.4279" fwhm="0.0358066" res="13526.1" algo="Sum"/><pk mz="484.38209285" i="495.112" sn="1.67713" a="17.1899" fwhm="0.0375882" res="12886.5" algo="Sum"/><pk mz="484.78805660" i="1614.41" sn="5.45051" a="52.3152" fwhm="0.0277625" res="17462" algo="Sum"/><pk mz="484.83259237" i="420" sn="1.41792" a="12.22" fwhm="0.0404554" res="11984.4" algo="Sum"/><pk mz="484.89481660" i="620.526" sn="2.09485" a="22.8304" fwhm="0.0447922" res="10825.4" algo="Sum"/><pk mz="484.94171180" i="450.511" sn="1.5209" a="22.0551" fwhm="0.0505835" res="9586.96" algo="Sum"/><pk mz="485.11337377" i="777.866" sn="2.62288" a="31.9348" fwhm="0.0372044" res="13039.1" algo="Sum"/><pk mz="485.30014224" i="1769.2" sn="5.96661" a="65.4034" fwhm="0.036488" res="13300.3" algo="Sum"/><pk mz="485.34285440" i="1737.12" sn="5.85842" a="56.3177" fwhm="0.044911" res="10806.8" algo="Sum"/><pk mz="485.37801189" i="2090.66" sn="7.05072" a="67.2598" fwhm="0.0364063" res="13332.3" algo="Sum"/><pk mz="486.30178487" i="555.849" sn="1.86492" a="16.5127" fwhm="0.0364789" res="13331" algo="Sum"/><pk mz="486.34075815" i="666.232" sn="2.23559" a="26.779" fwhm="0.0440585" res="11038.5" algo="Sum"/><pk mz="486.38007032" i="632.813" sn="2.12366" a="23.1854" fwhm="0.0353578" res="13755.9" algo="Sum"/><pk mz="486.78513961" i="1615.04" sn="5.40605" a="48.0095" fwhm="0.0277668" res="17531.2" algo="Sum"/><pk mz="486.82744944" i="705.118" sn="2.36035" a="22.638" fwhm="0.0380677" res="12788.5" algo="Sum"/><pk mz="486.89535127" i="2932.13" sn="9.80648" a="94.8463" fwhm="0.0272988" res="17835.8" algo="Sum"/><pk mz="486.96333167" i="1315.41" sn="4.39705" a="56.4623" fwhm="0.0439698" res="11075" algo="Sum"/><pk mz="487.02092417" i="3048.54" sn="10.1904" a="100.853" fwhm="0.0267432" res="18211" algo="Sum"/><pk mz="487.12826551" i="423.696" sn="1.41563" a="26.5655" fwhm="0.0571172" res="8528.57" algo="Sum"/><pk mz="487.35892944" i="8576.15" sn="28.6452" a="244.936" fwhm="0.0259408" res="18787.4" algo="Sum"/><pk mz="487.89817416" i="572.519" sn="1.90534" a="22.0435" fwhm="0.0363949" res="13405.7" algo="Sum"/><pk mz="488.02406700" i="549.3" sn="1.82709" a="18.585" fwhm="0.0314139" res="15535.3" algo="Sum"/><pk mz="488.33164824" i="959.244" sn="3.18595" a="19.746" fwhm="0.030265" res="16135.2" algo="Sum"/><pk mz="488.36230281" i="2618.47" sn="8.69195" a="80.7562" fwhm="0.0265863" res="18368.9" algo="Sum"/><pk mz="488.78275525" i="720.283" sn="2.38455" a="23.9678" fwhm="0.0328093" res="14897.7" algo="Sum"/><pk mz="488.82925219" i="788.563" sn="2.61065" a="23.6147" fwhm="0.031905" res="15321.4" algo="Sum"/><pk mz="488.87440677" i="2409.87" sn="7.97721" a="104.646" fwhm="0.0322298" res="15168.4" algo="Sum"/><pk mz="488.95166999" i="905.674" sn="2.99757" a="38.5066" fwhm="0.0474434" res="10306" algo="Sum"/><pk mz="489.31747829" i="4535.63" sn="14.9872" a="138.939" fwhm="0.0298841" res="16373.9" algo="Sum"/><pk mz="489.42698757" i="602.878" sn="1.99178" a="25.2228" fwhm="0.0509896" res="9598.57" algo="Sum"/><pk mz="490.29783206" i="1052.36" sn="3.45439" a="32.1266" fwhm="0.031166" res="15731.8" algo="Sum"/><pk mz="490.31868658" i="1467.84" sn="4.81773" a="46.0532" fwhm="0.0395809" res="12387.8" algo="Sum"/><pk mz="490.73368513" i="576.417" sn="1.88635" a="19.4507" fwhm="0.0278091" res="17646.5" algo="Sum"/><pk mz="490.81463842" i="435.02" sn="1.42362" a="13.0927" fwhm="0.0399287" res="12292.3" algo="Sum"/><pk mz="490.86754835" i="1220.02" sn="3.99253" a="40.2588" fwhm="0.0365839" res="13417.6" algo="Sum"/><pk mz="490.92112989" i="1830.23" sn="5.98901" a="74.0549" fwhm="0.0416506" res="11786.6" algo="Sum"/><pk mz="491.30813351" i="1680.43" sn="5.49234" a="86.3258" fwhm="0.051558" res="9529.22" algo="Sum"/><pk mz="491.36675160" i="965.702" sn="3.15625" a="36.2188" fwhm="0.0420071" res="11697.2" algo="Sum"/><pk mz="491.40982472" i="410.766" sn="1.34271" a="4.73433" fwhm="0.013114" res="37472.1" algo="Sum"/><pk mz="491.43968391" i="480.28" sn="1.56933" a="20.9546" fwhm="0.0562054" res="8743.63" algo="Sum"/><pk mz="492.31189266" i="587.333" sn="1.90586" a="22.5255" fwhm="0.0413613" res="11902.7" algo="Sum"/><pk mz="492.73028001" i="722.645" sn="2.33786" a="21.7995" fwhm="0.0271065" res="18177.6" algo="Sum"/><pk mz="492.85585920" i="438.682" sn="1.41844" a="13.2891" fwhm="0.041169" res="11971.5" algo="Sum"/><pk mz="492.91810884" i="1627.8" sn="5.25944" a="74.9075" fwhm="0.0399948" res="12324.6" algo="Sum"/><pk mz="493.03101042" i="1046.23" sn="3.3787" a="45.8928" fwhm="0.0331217" res="14885.4" algo="Sum"/><pk mz="493.34725645" i="6414.41" sn="20.6936" a="215.223" fwhm="0.0313528" res="15735.3" algo="Sum"/><pk mz="494.34979901" i="2050.15" sn="6.57278" a="66.2966" fwhm="0.0357813" res="13815.9" algo="Sum"/><pk mz="494.64687507" i="472.125" sn="1.51289" a="15.8605" fwhm="0.0278081" res="17787.8" algo="Sum"/><pk mz="494.72951374" i="454.422" sn="1.45526" a="14.07" fwhm="0.0311755" res="15869.2" algo="Sum"/><pk mz="494.77613169" i="445.987" sn="1.42702" a="9.61913" fwhm="0.0285796" res="17312.2" algo="Sum"/><pk mz="494.81620056" i="2144.34" sn="6.85972" a="64.3398" fwhm="0.0268674" res="18417" algo="Sum"/><pk mz="494.91420229" i="1056.07" sn="3.37784" a="47.4696" fwhm="0.0462551" res="10699.7" algo="Sum"/><pk mz="494.97235977" i="1229.77" sn="3.93331" a="50.5188" fwhm="0.035414" res="13976.7" algo="Sum"/><pk mz="495.34041764" i="1529.4" sn="4.87925" a="49.6454" fwhm="0.0423563" res="11694.6" algo="Sum"/><pk mz="495.37803769" i="813.699" sn="2.59625" a="20.9465" fwhm="0.0356783" res="13884.6" algo="Sum"/><pk mz="495.92030166" i="417.072" sn="1.32632" a="11.5092" fwhm="0.0346403" res="14316.3" algo="Sum"/><pk mz="496.33768456" i="7923.3" sn="25.1979" a="239.764" fwhm="0.027444" res="18085.5" algo="Sum"/><pk mz="496.81587035" i="1861.44" sn="5.90756" a="67.3161" fwhm="0.0351049" res="14152.3" algo="Sum"/><pk mz="496.85506889" i="778.876" sn="2.47189" a="20.506" fwhm="0.0306748" res="16197.5" algo="Sum"/><pk mz="496.92832436" i="3821.97" sn="12.1287" a="150.933" fwhm="0.0349493" res="14218.6" algo="Sum"/><pk mz="496.98256334" i="944.755" sn="2.99811" a="31.2489" fwhm="0.0398225" res="12479.9" algo="Sum"/><pk mz="497.18354828" i="566.288" sn="1.79345" a="29.3482" fwhm="0.0510815" res="9733.15" algo="Sum"/><pk mz="497.23580590" i="859.779" sn="2.72248" a="30.6383" fwhm="0.0337766" res="14721.3" algo="Sum"/><pk mz="497.28851033" i="547.793" sn="1.73446" a="13.3832" fwhm="0.0351791" res="14135.9" algo="Sum"/><pk mz="497.34351689" i="3159.76" sn="10.0063" a="146.62" fwhm="0.0412282" res="12063.2" algo="Sum"/><pk mz="497.81987280" i="469.317" sn="1.48303" a="20.1475" fwhm="0.0544003" res="9151.06" algo="Sum"/><pk mz="497.93252265" i="747.125" sn="2.35972" a="34.9473" fwhm="0.043516" res="11442.5" algo="Sum"/><pk mz="498.30720119" i="454.087" sn="1.43296" a="17.7177" fwhm="0.061679" res="8079.05" algo="Sum"/><pk mz="498.34924202" i="903.241" sn="2.85032" a="46.1198" fwhm="0.0473447" res="10526" algo="Sum"/><pk mz="498.80955813" i="666.579" sn="2.10234" a="26.9873" fwhm="0.0413641" res="12059" algo="Sum"/><pk mz="498.85617258" i="684.602" sn="2.15756" a="22.0216" fwhm="0.0437114" res="11412.5" algo="Sum"/><pk mz="498.90292142" i="1223.92" sn="3.85338" a="31.3425" fwhm="0.0305891" res="16309.8" algo="Sum"/><pk mz="498.93377771" i="1678.48" sn="5.28363" a="66.8014" fwhm="0.0403017" res="12380" algo="Sum"/><pk mz="499.09449608" i="1281.1" sn="4.0308" a="46.0495" fwhm="0.0358459" res="13923.3" algo="Sum"/><pk mz="499.12959384" i="1028.1" sn="3.23528" a="34.8907" fwhm="0.0348248" res="14332.6" algo="Sum"/><pk mz="499.29811810" i="613.737" sn="1.93012" a="25.1091" fwhm="0.0349449" res="14288.2" algo="Sum"/><pk mz="499.31961775" i="624.29" sn="1.96256" a="10.611" fwhm="0.0176256" res="28329.3" algo="Sum"/><pk mz="499.35749741" i="1352.41" sn="4.24825" a="68.6526" fwhm="0.0461455" res="10821.4" algo="Sum"/><pk mz="499.92878897" i="412.054" sn="1.29203" a="16.3515" fwhm="0.0560253" res="8923.26" algo="Sum"/><pk mz="499.97224224" i="694.602" sn="2.17789" a="23.6835" fwhm="0.0341214" res="14652.7" algo="Sum"/><pk mz="500.08542566" i="422.396" sn="1.32403" a="15.3677" fwhm="0.0406962" res="12288.3" algo="Sum"/><pk mz="500.30424437" i="964.784" sn="3.02291" a="32.5939" fwhm="0.0323364" res="15471.9" algo="Sum"/><pk mz="500.35567419" i="477.846" sn="1.49682" a="19.3581" fwhm="0.0471219" res="10618.3" algo="Sum"/><pk mz="500.76172786" i="842.401" sn="2.63424" a="27.4944" fwhm="0.03072" res="16300.8" algo="Sum"/><pk mz="500.89914967" i="554.013" sn="1.73188" a="18.1492" fwhm="0.0441335" res="11349.6" algo="Sum"/><pk mz="500.93371616" i="622.041" sn="1.94462" a="19.9629" fwhm="0.0407533" res="12291.8" algo="Sum"/><pk mz="500.97895102" i="629.007" sn="1.96644" a="22.8988" fwhm="0.0393247" res="12739.5" algo="Sum"/><pk mz="501.08860266" i="493.614" sn="1.54279" a="21.6889" fwhm="0.0428558" res="11692.4" algo="Sum"/><pk mz="501.32530088" i="751.291" sn="2.34337" a="27.9643" fwhm="0.0485673" res="10322.3" algo="Sum"/><pk mz="501.37759887" i="3676.83" sn="11.4685" a="149.967" fwhm="0.0343043" res="14615.6" algo="Sum"/><pk mz="501.46176514" i="732.411" sn="2.28431" a="23.4684" fwhm="0.0303222" res="16537.8" algo="Sum"/><pk mz="502.01048514" i="1199.5" sn="3.73193" a="53.4824" fwhm="0.0366435" res="13699.9" algo="Sum"/><pk mz="502.29506017" i="581.604" sn="1.80743" a="13.4676" fwhm="0.0293018" res="17142.1" algo="Sum"/><pk mz="502.32561638" i="1011.31" sn="3.1428" a="38.3264" fwhm="0.0415788" res="12081.3" algo="Sum"/><pk mz="502.38003884" i="1185.64" sn="3.68439" a="48.8759" fwhm="0.0358183" res="14025.8" algo="Sum"/><pk mz="502.75951330" i="962.204" sn="2.98072" a="29.8372" fwhm="0.0276739" res="18167.3" algo="Sum"/><pk mz="502.80821338" i="490.038" sn="1.51797" a="17.6634" fwhm="0.0530612" res="9476" algo="Sum"/><pk mz="502.87172014" i="833.159" sn="2.58098" a="45.239" fwhm="0.0561501" res="8955.84" algo="Sum"/><pk mz="502.93308113" i="697.381" sn="2.16038" a="31.1365" fwhm="0.0513845" res="9787.65" algo="Sum"/><pk mz="502.99543841" i="1269.49" sn="3.93216" a="42.3569" fwhm="0.0311589" res="16142.9" algo="Sum"/><pk mz="503.33271905" i="3191.23" sn="9.8775" a="128.367" fwhm="0.0315426" res="15957.2" algo="Sum"/><pk mz="503.40469756" i="558.28" sn="1.72688" a="21.1717" fwhm="0.0447162" res="11257.8" algo="Sum"/><pk mz="503.44918763" i="433" sn="1.33788" a="7.23456" fwhm="0.0176983" res="28446.2" algo="Sum"/><pk mz="503.47575315" i="585.356" sn="1.80752" a="22.2453" fwhm="0.0423199" res="11896.9" algo="Sum"/><pk mz="504.00417376" i="840.296" sn="2.58657" a="27.2138" fwhm="0.0289896" res="17385.7" algo="Sum"/><pk mz="504.30803214" i="1396.01" sn="4.29331" a="42.9354" fwhm="0.0347938" res="14494.2" algo="Sum"/><pk mz="504.33668466" i="1569.99" sn="4.82469" a="57.0633" fwhm="0.038864" res="12977" algo="Sum"/><pk mz="504.76062452" i="461.018" sn="1.41576" a="17.4312" fwhm="0.0423036" res="11931.9" algo="Sum"/><pk mz="504.84547928" i="2087.34" sn="6.40289" a="83.6534" fwhm="0.0331965" res="15207.8" algo="Sum"/><pk mz="504.93269686" i="542.449" sn="1.66147" a="30.3111" fwhm="0.0556198" res="9078.29" algo="Sum"/><pk mz="505.10737964" i="648.313" sn="1.98618" a="25.5259" fwhm="0.0409122" res="12346.1" algo="Sum"/><pk mz="505.15373005" i="546.12" sn="1.67349" a="21.4396" fwhm="0.0437582" res="11544.2" algo="Sum"/><pk mz="505.30747839" i="1517.27" sn="4.6443" a="52.2286" fwhm="0.0439776" res="11490.1" algo="Sum"/><pk mz="505.33466145" i="1143.01" sn="3.49863" a="34.0404" fwhm="0.033635" res="15024.1" algo="Sum"/><pk mz="505.38728590" i="468.321" sn="1.43356" a="9.54584" fwhm="0.0265986" res="19000.5" algo="Sum"/><pk mz="505.42007786" i="514.726" sn="1.5756" a="16.532" fwhm="0.0427629" res="11819.1" algo="Sum"/><pk mz="505.88610869" i="500.197" sn="1.52834" a="16.6124" fwhm="0.0381908" res="13246.3" algo="Sum"/><pk mz="506.27286951" i="412.665" sn="1.2576" a="14.2366" fwhm="0.034445" res="14698" algo="Sum"/><pk mz="506.29788588" i="491.307" sn="1.49722" a="9.8777" fwhm="0.0266224" res="19017.7" algo="Sum"/><pk mz="506.31352456" i="503.668" sn="1.53487" a="6.6176" fwhm="0.022638" res="22365.6" algo="Sum"/><pk mz="506.35762189" i="1225.16" sn="3.73355" a="57.0032" fwhm="0.0354962" res="14265.1" algo="Sum"/><pk mz="506.84476989" i="1196.62" sn="3.63557" a="43.5938" fwhm="0.0392993" res="12897" algo="Sum"/><pk mz="506.89570442" i="1084.2" sn="3.29415" a="46.9549" fwhm="0.0505072" res="10036.1" algo="Sum"/><pk mz="506.95813084" i="1284.57" sn="3.90256" a="44.0971" fwhm="0.0338538" res="14974.9" algo="Sum"/><pk mz="507.09788930" i="422.565" sn="1.28286" a="14.1146" fwhm="0.0316256" res="16034.4" algo="Sum"/><pk mz="507.32671443" i="2171.39" sn="6.59233" a="81.3191" fwhm="0.0510314" res="9941.47" algo="Sum"/><pk mz="507.43527711" i="557.783" sn="1.69308" a="24.508" fwhm="0.0470867" res="10776.6" algo="Sum"/><pk mz="507.87951099" i="588.63" sn="1.78339" a="31.175" fwhm="0.0425983" res="11922.5" algo="Sum"/><pk mz="507.96010903" i="443.591" sn="1.34331" a="15.3131" fwhm="0.0414172" res="12264.5" algo="Sum"/><pk mz="508.33175018" i="788.607" sn="2.38488" a="29.3828" fwhm="0.0530825" res="9576.26" algo="Sum"/><pk mz="508.70827374" i="500.407" sn="1.50912" a="17.9006" fwhm="0.0318355" res="15979.3" algo="Sum"/><pk mz="508.83846199" i="487.107" sn="1.46843" a="21.6952" fwhm="0.0487903" res="10429.1" algo="Sum"/><pk mz="508.89259335" i="924.267" sn="2.78672" a="39.2595" fwhm="0.0438061" res="11616.9" algo="Sum"/><pk mz="508.95225111" i="807.444" sn="2.43384" a="31.7826" fwhm="0.0441452" res="11529.1" algo="Sum"/><pk mz="509.00224392" i="3472.63" sn="10.4657" a="112.413" fwhm="0.0281157" res="18103.9" algo="Sum"/><pk mz="509.24538165" i="515.489" sn="1.55188" a="20.2338" fwhm="0.043077" res="11821.7" algo="Sum"/><pk mz="509.32182620" i="5762.61" sn="17.347" a="217.952" fwhm="0.032321" res="15758.2" algo="Sum"/><pk mz="509.36089260" i="3109.28" sn="9.3589" a="111.564" fwhm="0.0353589" res="14405.5" algo="Sum"/><pk mz="510.00162273" i="752.501" sn="2.25778" a="32.4876" fwhm="0.0429408" res="11876.9" algo="Sum"/><pk mz="510.33059784" i="1917.12" sn="5.74516" a="91.4784" fwhm="0.0475864" res="10724.3" algo="Sum"/><pk mz="510.79007070" i="1209.68" sn="3.62147" a="38.9908" fwhm="0.0286527" res="17826.9" algo="Sum"/><pk mz="510.84536401" i="626.568" sn="1.87471" a="22.2729" fwhm="0.0429807" res="11885.4" algo="Sum"/><pk mz="510.89303385" i="640.429" sn="1.91613" a="25.0981" fwhm="0.0571366" res="8941.6" algo="Sum"/><pk mz="510.94125152" i="816.281" sn="2.44171" a="37.9916" fwhm="0.0486999" res="10491.6" algo="Sum"/><pk mz="510.99313318" i="435.339" sn="1.30221" a="14.2256" fwhm="0.0313739" res="16287.2" algo="Sum"/><pk mz="511.10706469" i="2475.93" sn="7.40418" a="81.2397" fwhm="0.0280915" res="18194.4" algo="Sum"/><pk mz="511.25260466" i="659.945" sn="1.97308" a="21.6069" fwhm="0.0340236" res="15026.4" algo="Sum"/><pk mz="511.32713550" i="1500.14" sn="4.48162" a="92.2314" fwhm="0.0757781" res="6747.69" algo="Sum"/><pk mz="511.38934837" i="804.539" sn="2.40312" a="28.8431" fwhm="0.0320848" res="15938.7" algo="Sum"/><pk mz="512.11102626" i="604.081" sn="1.80073" a="20.6367" fwhm="0.0341744" res="14985.2" algo="Sum"/><pk mz="512.32941084" i="620.266" sn="1.84362" a="24.9697" fwhm="0.0695817" res="7362.99" algo="Sum"/><pk mz="512.34115171" i="648.795" sn="1.92838" a="2.68796" fwhm="0.00683119" res="75000.3" algo="Sum"/><pk mz="512.34605834" i="691.083" sn="2.05407" a="16.4186" fwhm="0.0486685" res="10527.3" algo="Sum"/><pk mz="512.78988092" i="939.652" sn="2.78612" a="37.1259" fwhm="0.0407938" res="12570.3" algo="Sum"/><pk mz="512.83314468" i="692.232" sn="2.05251" a="24.4081" fwhm="0.049122" res="10440" algo="Sum"/><pk mz="512.90751592" i="4902.53" sn="14.5352" a="179.495" fwhm="0.031209" res="16434.6" algo="Sum"/><pk mz="512.94887136" i="830.489" sn="2.46195" a="26.4451" fwhm="0.0432684" res="11855" algo="Sum"/><pk mz="513.11291288" i="443.185" sn="1.31327" a="17.5913" fwhm="0.0366449" res="14002.3" algo="Sum"/><pk mz="513.34993738" i="1772.92" sn="5.2515" a="79.6168" fwhm="0.0449008" res="11433" algo="Sum"/><pk mz="513.41018792" i="2829.19" sn="8.38026" a="91.8129" fwhm="0.0293038" res="17520.3" algo="Sum"/><pk mz="513.90905554" i="975.007" sn="2.8835" a="43.2864" fwhm="0.0368685" res="13939" algo="Sum"/><pk mz="514.35581205" i="665.661" sn="1.96253" a="28.9676" fwhm="0.0435022" res="11823.7" algo="Sum"/><pk mz="514.41398334" i="937.13" sn="2.76264" a="32.777" fwhm="0.0304074" res="16917.4" algo="Sum"/><pk mz="514.65077807" i="787.876" sn="2.31897" a="26.6118" fwhm="0.030795" res="16712.2" algo="Sum"/><pk mz="514.78554236" i="477.303" sn="1.40414" a="19.9791" fwhm="0.0463765" res="11100.1" algo="Sum"/><pk mz="514.83675996" i="624.761" sn="1.83786" a="21.2261" fwhm="0.0368681" res="13964.3" algo="Sum"/><pk mz="514.90432787" i="3438.03" sn="10.1136" a="122.768" fwhm="0.031443" res="16375.8" algo="Sum"/><pk mz="514.98500807" i="764.451" sn="2.24891" a="28.9141" fwhm="0.0532712" res="9667.23" algo="Sum"/><pk mz="515.01688273" i="454.75" sn="1.33747" a="12.3506" fwhm="0.031744" res="16224.1" algo="Sum"/><pk mz="515.35694774" i="1659.49" sn="4.87594" a="66.6335" fwhm="0.0554971" res="9286.19" algo="Sum"/><pk mz="515.41068599" i="3615.55" sn="10.6091" a="126.858" fwhm="0.028956" res="17799.8" algo="Sum"/><pk mz="515.47754611" i="573.566" sn="1.68089" a="16.2877" fwhm="0.0346789" res="14864.3" algo="Sum"/><pk mz="515.91227277" i="868.056" sn="2.53682" a="38.0143" fwhm="0.0382815" res="13476.8" algo="Sum"/><pk mz="516.05029907" i="412.207" sn="1.20381" a="16.7477" fwhm="0.0386927" res="13337.1" algo="Sum"/><pk mz="516.30463642" i="1824.37" sn="5.32245" a="67.7965" fwhm="0.0314796" res="16401.2" algo="Sum"/><pk mz="516.35685081" i="643.85" sn="1.87835" a="23.3864" fwhm="0.0488349" res="10573.5" algo="Sum"/><pk mz="516.41386776" i="1259.03" sn="3.67234" a="47.6078" fwhm="0.0308333" res="16748.6" algo="Sum"/><pk mz="516.74190137" i="699.484" sn="2.03788" a="24.8852" fwhm="0.0315899" res="16357.8" algo="Sum"/><pk mz="516.82729092" i="561.442" sn="1.63359" a="13.9176" fwhm="0.0257344" res="20083.1" algo="Sum"/><pk mz="516.90447366" i="1153.97" sn="3.35588" a="42.166" fwhm="0.0459681" res="11244.8" algo="Sum"/><pk mz="516.94810695" i="907.361" sn="2.63819" a="22.9379" fwhm="0.0403516" res="12811.1" algo="Sum"/><pk mz="516.98650961" i="1815.58" sn="5.27841" a="61.438" fwhm="0.0303851" res="17014.4" algo="Sum"/><pk mz="517.02964075" i="595.466" sn="1.73118" a="23.9852" fwhm="0.0486221" res="10633.6" algo="Sum"/><pk mz="517.31212518" i="1158.82" sn="3.36163" a="43.185" fwhm="0.0364717" res="14183.9" algo="Sum"/><pk mz="517.36833362" i="12354.6" sn="35.8407" a="431.653" fwhm="0.0287573" res="17990.8" algo="Sum"/><pk mz="517.45308336" i="941.541" sn="2.73047" a="38.1642" fwhm="0.048823" res="10598.5" algo="Sum"/><pk mz="517.91211258" i="466.672" sn="1.34926" a="16.2876" fwhm="0.0399809" res="12954" algo="Sum"/><pk mz="517.99041501" i="635.311" sn="1.83642" a="27.8182" fwhm="0.0462725" res="11194.3" algo="Sum"/><pk mz="518.31981808" i="55053.8" sn="159.058" a="1595.56" fwhm="0.0256656" res="20195.1" algo="Sum"/><pk mz="518.36716899" i="4812.23" sn="13.9032" a="129.536" fwhm="0.0300038" res="17276.7" algo="Sum"/><pk mz="518.45274105" i="518.707" sn="1.49846" a="17.9421" fwhm="0.0507819" res="10209.4" algo="Sum"/><pk mz="518.73804087" i="884.5" sn="2.54878" a="28.597" fwhm="0.0297611" res="17430.1" algo="Sum"/><pk mz="518.78493357" i="461.54" sn="1.32967" a="13.6957" fwhm="0.0449147" res="11550.5" algo="Sum"/><pk mz="518.83730972" i="862.423" sn="2.48401" a="32.9346" fwhm="0.0380266" res="13644.1" algo="Sum"/><pk mz="518.92172649" i="1606.15" sn="4.62487" a="68.4788" fwhm="0.0337212" res="15388.6" algo="Sum"/><pk mz="518.97604032" i="674.725" sn="1.94274" a="23.8635" fwhm="0.0463835" res="11188.8" algo="Sum"/><pk mz="519.26690240" i="490.559" sn="1.40941" a="19.1192" fwhm="0.0466071" res="11141.4" algo="Sum"/><pk mz="519.32283951" i="15419.5" sn="44.2909" a="467.999" fwhm="0.0277648" res="18704.3" algo="Sum"/><pk mz="519.43811312" i="659.365" sn="1.89476" a="26.7315" fwhm="0.0539319" res="9631.37" algo="Sum"/><pk mz="519.97586226" i="557.025" sn="1.59638" a="24.0168" fwhm="0.0378452" res="13739.5" algo="Sum"/><pk mz="520.27648261" i="422.968" sn="1.21152" a="12.8951" fwhm="0.0282373" res="18425.1" algo="Sum"/><pk mz="520.33077748" i="4697" sn="13.4519" a="198.769" fwhm="0.0335814" res="15494.6" algo="Sum"/><pk mz="520.73619198" i="571.17" sn="1.63317" a="18.597" fwhm="0.0365364" res="14252.5" algo="Sum"/><pk mz="520.77963006" i="592.949" sn="1.69518" a="14.4663" fwhm="0.034694" res="15010.7" algo="Sum"/><pk mz="520.82025955" i="1084.85" sn="3.10142" a="42.6179" fwhm="0.0371346" res="14025.2" algo="Sum"/><pk mz="520.86946534" i="700.394" sn="2.00242" a="25.6713" fwhm="0.0489133" res="10648.8" algo="Sum"/><pk mz="520.92019505" i="1144.05" sn="3.27049" a="55.8737" fwhm="0.0501853" res="10379.9" algo="Sum"/><pk mz="520.97885450" i="459.666" sn="1.31322" a="19.6686" fwhm="0.0434357" res="11994.2" algo="Sum"/><pk mz="521.07567788" i="1662.1" sn="4.74808" a="64.4181" fwhm="0.0369288" res="14110.3" algo="Sum"/><pk mz="521.11121760" i="963.762" sn="2.75299" a="26.423" fwhm="0.0384108" res="13566.8" algo="Sum"/><pk mz="521.27233346" i="662.958" sn="1.89282" a="15.9176" fwhm="0.0360178" res="14472.6" algo="Sum"/><pk mz="521.33809640" i="1545.71" sn="4.41398" a="59.9785" fwhm="0.0364911" res="14286.7" algo="Sum"/><pk mz="521.37874345" i="9912.02" sn="28.2924" a="316.029" fwhm="0.0273876" res="19037" algo="Sum"/><pk mz="521.44431208" i="674.61" sn="1.92238" a="25.2753" fwhm="0.0464449" res="11227.2" algo="Sum"/><pk mz="521.87038973" i="566.959" sn="1.61466" a="27.6679" fwhm="0.0463454" res="11260.5" algo="Sum"/><pk mz="522.00064881" i="580.664" sn="1.65304" a="21.6109" fwhm="0.0339949" res="15355.2" algo="Sum"/><pk mz="522.06456739" i="589.275" sn="1.67755" a="27.8135" fwhm="0.0460122" res="11346.2" algo="Sum"/><pk mz="522.25984900" i="433.859" sn="1.23458" a="18.7934" fwhm="0.0489882" res="10660.9" algo="Sum"/><pk mz="522.38129429" i="3255.82" sn="9.2638" a="114.784" fwhm="0.0361274" res="14459.4" algo="Sum"/><pk mz="522.59695460" i="500.503" sn="1.42401" a="18.9997" fwhm="0.0302227" res="17291.6" algo="Sum"/><pk mz="522.77903124" i="430.68" sn="1.22479" a="15.2288" fwhm="0.044956" res="11628.7" algo="Sum"/><pk mz="522.81698783" i="671.707" sn="1.9097" a="23.3682" fwhm="0.0482486" res="10835.9" algo="Sum"/><pk mz="522.86616877" i="1069.79" sn="3.04079" a="41.2162" fwhm="0.0373666" res="13992.9" algo="Sum"/><pk mz="522.93418158" i="5250.33" sn="14.9249" a="170.972" fwhm="0.0292219" res="17895.3" algo="Sum"/><pk mz="523.06654289" i="463.272" sn="1.31599" a="22.5161" fwhm="0.0567339" res="9219.66" algo="Sum"/><pk mz="523.29971291" i="1501.54" sn="4.26044" a="68.9432" fwhm="0.0563665" res="9283.87" algo="Sum"/><pk mz="523.37793588" i="1719.6" sn="4.8793" a="84.8968" fwhm="0.0489153" res="10699.7" algo="Sum"/><pk mz="523.93799922" i="960.863" sn="2.72332" a="42.8089" fwhm="0.0395229" res="13256.6" algo="Sum"/><pk mz="523.99860431" i="833.064" sn="2.361" a="32.2574" fwhm="0.0386142" res="13570.1" algo="Sum"/><pk mz="524.27421768" i="824.847" sn="2.33712" a="31.3532" fwhm="0.0360919" res="14526.1" algo="Sum"/><pk mz="524.32766583" i="925.286" sn="2.62212" a="17.9263" fwhm="0.0270639" res="19373.7" algo="Sum"/><pk mz="524.36950877" i="2688.59" sn="7.61907" a="97.729" fwhm="0.0321815" res="16294.1" algo="Sum"/><pk mz="524.67983430" i="599.627" sn="1.69717" a="25.3744" fwhm="0.03365" res="15592.3" algo="Sum"/><pk mz="524.81304673" i="414.396" sn="1.17228" a="10.6827" fwhm="0.038325" res="13693.7" algo="Sum"/><pk mz="524.86262738" i="801.08" sn="2.26554" a="32.9282" fwhm="0.036491" res="14383.4" algo="Sum"/><pk mz="524.93138954" i="2233.47" sn="6.31634" a="78.5009" fwhm="0.0301843" res="17390.9" algo="Sum"/><pk mz="524.97517882" i="2114.33" sn="5.98001" a="77.2712" fwhm="0.0312913" res="16777" algo="Sum"/><pk mz="525.28821821" i="2067.32" sn="5.84358" a="80.8617" fwhm="0.0384593" res="13658.3" algo="Sum"/><pk mz="525.33661216" i="1950.96" sn="5.51343" a="65.0294" fwhm="0.0429039" res="12244.5" algo="Sum"/><pk mz="525.36961056" i="1734.78" sn="4.90185" a="74.4227" fwhm="0.0437531" res="12007.6" algo="Sum"/><pk mz="525.44675979" i="571.718" sn="1.61529" a="20.764" fwhm="0.0388474" res="13525.9" algo="Sum"/><pk mz="525.94313932" i="1004.78" sn="2.83389" a="39.2776" fwhm="0.0448763" res="11719.9" algo="Sum"/><pk mz="526.29410171" i="801.014" sn="2.25682" a="30.5371" fwhm="0.0379712" res="13860.4" algo="Sum"/><pk mz="526.33151368" i="1037.81" sn="2.92398" a="46.7729" fwhm="0.0564131" res="9329.95" algo="Sum"/><pk mz="526.37121182" i="570.015" sn="1.60598" a="11.4964" fwhm="0.0271454" res="19390.8" algo="Sum"/><pk mz="526.68065090" i="461.618" sn="1.29902" a="14.7238" fwhm="0.0304563" res="17293" algo="Sum"/><pk mz="526.76989194" i="1046.14" sn="2.94406" a="39.8319" fwhm="0.0326584" res="16129.7" algo="Sum"/><pk mz="526.83645162" i="537.548" sn="1.51277" a="16.5689" fwhm="0.037801" res="13937.1" algo="Sum"/><pk mz="526.85205044" i="511.361" sn="1.43907" a="11.1826" fwhm="0.0418771" res="12580.9" algo="Sum"/><pk mz="526.89833245" i="726.49" sn="2.0444" a="26.5811" fwhm="0.04909" res="10733.3" algo="Sum"/><pk mz="526.93690365" i="658.773" sn="1.85243" a="29.5416" fwhm="0.0633727" res="8314.89" algo="Sum"/><pk mz="527.09027800" i="1044.93" sn="2.93283" a="37.5503" fwhm="0.0371045" res="14205.6" algo="Sum"/><pk mz="527.13331359" i="824.109" sn="2.31322" a="40.245" fwhm="0.0431123" res="12227" algo="Sum"/><pk mz="527.32702042" i="1202.25" sn="3.37366" a="61.1563" fwhm="0.0624999" res="8437.24" algo="Sum"/><pk mz="527.38762782" i="682.931" sn="1.91562" a="39.0726" fwhm="0.0545807" res="9662.53" algo="Sum"/><pk mz="527.47676072" i="431.037" sn="1.20825" a="14.5004" fwhm="0.0328151" res="16074.2" algo="Sum"/><pk mz="528.08073776" i="504.16" sn="1.40865" a="17.7253" fwhm="0.0419736" res="12581.3" algo="Sum"/><pk mz="528.30197812" i="943.764" sn="2.63512" a="35.2139" fwhm="0.0392659" res="13454.5" algo="Sum"/><pk mz="528.76788587" i="1191.91" sn="3.32292" a="40.1062" fwhm="0.0363416" res="14549.9" algo="Sum"/><pk mz="528.80654629" i="986.196" sn="2.74641" a="34.6204" fwhm="0.0407121" res="12988.9" algo="Sum"/><pk mz="528.87915486" i="4142.33" sn="11.5215" a="146.434" fwhm="0.0308031" res="17169.7" algo="Sum"/><pk mz="528.95033653" i="1161.19" sn="3.23046" a="54.1705" fwhm="0.0493266" res="10723.4" algo="Sum"/><pk mz="529.07849255" i="433.644" sn="1.20622" a="18.8207" fwhm="0.0385254" res="13733.3" algo="Sum"/><pk mz="529.32692422" i="1615.34" sn="4.49064" a="62.3134" fwhm="0.043154" res="12266" algo="Sum"/><pk mz="529.36698545" i="1626.06" sn="4.52031" a="55.2424" fwhm="0.0416697" res="12703.9" algo="Sum"/><pk mz="529.40351326" i="2600.21" sn="7.22836" a="100.413" fwhm="0.042634" res="12417.4" algo="Sum"/><pk mz="529.49215944" i="1081.12" sn="3.00522" a="33.4079" fwhm="0.0314503" res="16835.9" algo="Sum"/><pk mz="529.52509377" i="435.587" sn="1.21073" a="13.7518" fwhm="0.034637" res="15287.8" algo="Sum"/><pk mz="529.65897262" i="563.183" sn="1.56472" a="19.4412" fwhm="0.0330367" res="16032.4" algo="Sum"/><pk mz="529.87833654" i="853.371" sn="2.36817" a="46.9154" fwhm="0.0405988" res="13051.6" algo="Sum"/><pk mz="529.95134572" i="405.482" sn="1.12488" a="11.3421" fwhm="0.0310965" res="17042.1" algo="Sum"/><pk mz="529.98980281" i="479.958" sn="1.3313" a="19.145" fwhm="0.0452879" res="11702.7" algo="Sum"/><pk mz="530.35587438" i="959.351" sn="2.65535" a="37.4445" fwhm="0.0581421" res="9121.72" algo="Sum"/><pk mz="530.40710473" i="892.878" sn="2.47136" a="33.7137" fwhm="0.0430555" res="12319.1" algo="Sum"/><pk mz="530.49612348" i="443.81" sn="1.22858" a="15.7963" fwhm="0.0344162" res="15414.1" algo="Sum"/><pk mz="530.76559054" i="710.576" sn="1.96268" a="24.6417" fwhm="0.0339384" res="15639.1" algo="Sum"/><pk mz="530.81075718" i="723.963" sn="1.99993" a="23.9005" fwhm="0.0473948" res="11199.8" algo="Sum"/><pk mz="530.87710352" i="3025.8" sn="8.35851" a="116.743" fwhm="0.0321109" res="16532.6" algo="Sum"/><pk mz="530.94365087" i="647.595" sn="1.78893" a="15.9062" fwhm="0.0363505" res="14606.2" algo="Sum"/><pk mz="530.97400508" i="596.768" sn="1.64836" a="26.1126" fwhm="0.0627931" res="8455.93" algo="Sum"/><pk mz="531.25774704" i="471.946" sn="1.30308" a="15.8171" fwhm="0.0456826" res="11629.3" algo="Sum"/><pk mz="531.34832939" i="2191.3" sn="6.05036" a="83.9695" fwhm="0.0373995" res="14207.4" algo="Sum"/><pk mz="531.38402127" i="8416.09" sn="23.2357" a="295.069" fwhm="0.0307895" res="17258.6" algo="Sum"/><pk mz="531.46153054" i="647.702" sn="1.78797" a="10.7255" fwhm="0.0227303" res="23381.2" algo="Sum"/><pk mz="531.50433145" i="697.917" sn="1.92682" a="29.4686" fwhm="0.0376231" res="14127.1" algo="Sum"/><pk mz="531.88357212" i="783.475" sn="2.15964" a="30.6196" fwhm="0.051974" res="10233.6" algo="Sum"/><pk mz="532.27947861" i="651.51" sn="1.79124" a="22.7649" fwhm="0.0425274" res="12516.2" algo="Sum"/><pk mz="532.34879982" i="1820.92" sn="5.00637" a="78.8287" fwhm="0.0470639" res="11311.2" algo="Sum"/><pk mz="532.38655677" i="2836.35" sn="7.79633" a="103.374" fwhm="0.0365432" res="14568.7" algo="Sum"/><pk mz="532.43370449" i="813.656" sn="2.23462" a="29.4999" fwhm="0.0415961" res="12800.1" algo="Sum"/><pk mz="532.71500080" i="580.361" sn="1.58915" a="22.3823" fwhm="0.0343055" res="15528.5" algo="Sum"/><pk mz="532.80461276" i="501.735" sn="1.37355" a="22.7205" fwhm="0.0647863" res="8224.03" algo="Sum"/><pk mz="532.88851934" i="1595.29" sn="4.36675" a="43.8853" fwhm="0.0409691" res="13007.1" algo="Sum"/><pk mz="532.96219364" i="6971.84" sn="19.0806" a="236.768" fwhm="0.028146" res="18935.7" algo="Sum"/><pk mz="533.08741571" i="3857.51" sn="10.5582" a="117.929" fwhm="0.0281675" res="18925.6" algo="Sum"/><pk mz="533.28217933" i="484.602" sn="1.32552" a="19.2229" fwhm="0.0444017" res="12010.4" algo="Sum"/><pk mz="533.34282318" i="6689.42" sn="18.2989" a="277.206" fwhm="0.0313061" res="17036.4" algo="Sum"/><pk mz="533.44917465" i="1189.71" sn="3.24985" a="65.6054" fwhm="0.0585114" res="9117.01" algo="Sum"/><pk mz="533.88995365" i="583.655" sn="1.59264" a="28.5269" fwhm="0.0476982" res="11193.1" algo="Sum"/><pk mz="533.96513307" i="1283.15" sn="3.50093" a="51.8075" fwhm="0.0318461" res="16767" algo="Sum"/><pk mz="534.09092807" i="875.541" sn="2.3882" a="30.464" fwhm="0.030304" res="17624.4" algo="Sum"/><pk mz="534.29296487" i="11801.6" sn="32.1405" a="371.235" fwhm="0.0283412" res="18852.2" algo="Sum"/><pk mz="534.34382946" i="2408.07" sn="6.55165" a="86.6044" fwhm="0.0403817" res="13232.3" algo="Sum"/><pk mz="534.44951175" i="490.914" sn="1.33528" a="28.7926" fwhm="0.0453051" res="11796.7" algo="Sum"/><pk mz="534.65183276" i="506.141" sn="1.37597" a="19.1054" fwhm="0.0331896" res="16109" algo="Sum"/><pk mz="534.71297461" i="909.237" sn="2.47116" a="30.463" fwhm="0.0296634" res="18026" algo="Sum"/><pk mz="534.82280904" i="574.243" sn="1.56034" a="21.8433" fwhm="0.0545407" res="9805.93" algo="Sum"/><pk mz="534.89349634" i="2120.47" sn="5.76139" a="90.0873" fwhm="0.0350223" res="15272.9" algo="Sum"/><pk mz="534.96969065" i="785.599" sn="2.13406" a="44.5903" fwhm="0.0561872" res="9521.2" algo="Sum"/><pk mz="535.08689270" i="451.686" sn="1.2267" a="14.6163" fwhm="0.0393395" res="13601.8" algo="Sum"/><pk mz="535.29700757" i="3650.49" sn="9.91162" a="135.813" fwhm="0.0337398" res="15865.4" algo="Sum"/><pk mz="535.33943952" i="1446.99" sn="3.92879" a="25.0217" fwhm="0.0182503" res="29333.2" algo="Sum"/><pk mz="535.37660339" i="2588.66" sn="7.02858" a="112.066" fwhm="0.0482629" res="11092.9" algo="Sum"/><pk mz="535.43296918" i="555.772" sn="1.50885" a="5.00253" fwhm="0.0142419" res="37595.7" algo="Sum"/><pk mz="535.46469142" i="993.132" sn="2.69607" a="40.1947" fwhm="0.0413457" res="12950.9" algo="Sum"/><pk mz="535.89541619" i="653.484" sn="1.77251" a="40.0454" fwhm="0.0443923" res="12071.8" algo="Sum"/><pk mz="536.29466774" i="1623.08" sn="4.39658" a="63.4783" fwhm="0.033441" res="16037" algo="Sum"/><pk mz="536.33696476" i="520.874" sn="1.41102" a="11.7995" fwhm="0.0402207" res="13334.8" algo="Sum"/><pk mz="536.37973472" i="1014.98" sn="2.74927" a="44.9604" fwhm="0.0399463" res="13427.5" algo="Sum"/><pk mz="536.46664141" i="443.332" sn="1.20004" a="21.3143" fwhm="0.0423643" res="12663.2" algo="Sum"/><pk mz="536.67245200" i="425.178" sn="1.15032" a="14.7801" fwhm="0.032975" res="16275.1" algo="Sum"/><pk mz="536.71099302" i="715.172" sn="1.9347" a="25.5189" fwhm="0.0355244" res="15108.2" algo="Sum"/><pk mz="536.79929240" i="1449.29" sn="3.92031" a="68.5233" fwhm="0.0367573" res="14603.9" algo="Sum"/><pk mz="536.89192111" i="1304.77" sn="3.52821" a="55.5829" fwhm="0.0489802" res="10961.4" algo="Sum"/><pk mz="536.95480448" i="565.562" sn="1.52942" a="19.6416" fwhm="0.0502643" res="10682.6" algo="Sum"/><pk mz="537.00725542" i="541.812" sn="1.46525" a="18.5028" fwhm="0.0502662" res="10683.3" algo="Sum"/><pk mz="537.04627745" i="689.57" sn="1.86488" a="25.9116" fwhm="0.0528285" res="10165.8" algo="Sum"/><pk mz="537.08316483" i="553.816" sn="1.49753" a="16.7498" fwhm="0.0439686" res="12215.2" algo="Sum"/><pk mz="537.39285036" i="405341" sn="1095.23" a="9009.59" fwhm="0.0191719" res="28030.2" algo="Sum"/><pk mz="537.80461729" i="431.275" sn="1.16415" a="17.8029" fwhm="0.0330192" res="16287.6" algo="Sum"/><pk mz="537.83355015" i="425.736" sn="1.14916" a="7.29995" fwhm="0.0182927" res="29401.6" algo="Sum"/><pk mz="537.86440806" i="514.831" sn="1.38982" a="21.2375" fwhm="0.053762" res="10004.5" algo="Sum"/><pk mz="537.89899976" i="527.86" sn="1.42514" a="24.6354" fwhm="0.0356099" res="15105.3" algo="Sum"/><pk mz="538.03770457" i="479.346" sn="1.29343" a="27.6666" fwhm="0.054017" res="9960.53" algo="Sum"/><pk mz="538.28794130" i="623.551" sn="1.68239" a="18.5451" fwhm="0.0411297" res="13087.6" algo="Sum"/><pk mz="538.30730364" i="572.319" sn="1.54402" a="9.91226" fwhm="0.0183008" res="29414.4" algo="Sum"/><pk mz="538.39575949" i="127847" sn="344.93" a="3478.65" fwhm="0.0239697" res="22461.5" algo="Sum"/><pk mz="538.67139122" i="728.398" sn="1.96468" a="31.0867" fwhm="0.0380432" res="14159.5" algo="Sum"/><pk mz="538.79651998" i="1678.79" sn="4.52644" a="58.6712" fwhm="0.0337255" res="15976" algo="Sum"/><pk mz="538.84009066" i="1064.38" sn="2.86985" a="37.6976" fwhm="0.0460329" res="11705.6" algo="Sum"/><pk mz="538.90795108" i="4403.35" sn="11.8718" a="163.346" fwhm="0.0308215" res="17484.8" algo="Sum"/><pk mz="538.98014117" i="899.184" sn="2.42477" a="25.6805" fwhm="0.050514" res="10669.9" algo="Sum"/><pk mz="539.00774643" i="1016.1" sn="2.73942" a="46.5214" fwhm="0.0480448" res="11218.9" algo="Sum"/><pk mz="539.09436426" i="1901.1" sn="5.12502" a="77.7731" fwhm="0.0355584" res="15160.8" algo="Sum"/><pk mz="539.22758424" i="453.229" sn="1.22134" a="16.0686" fwhm="0.0347269" res="15527.7" algo="Sum"/><pk mz="539.29164204" i="1506.99" sn="4.06093" a="68.1392" fwhm="0.0470827" res="11454.1" algo="Sum"/><pk mz="539.39421113" i="36826.1" sn="99.2233" a="1232.99" fwhm="0.0302212" res="17848.2" algo="Sum"/><pk mz="539.79209566" i="775.894" sn="2.0869" a="25.9477" fwhm="0.0307474" res="17555.7" algo="Sum"/><pk mz="539.83911637" i="473.835" sn="1.2742" a="18.8218" fwhm="0.0595622" res="9063.44" algo="Sum"/><pk mz="539.91041007" i="935.374" sn="2.51477" a="46.6684" fwhm="0.046114" res="11708.2" algo="Sum"/><pk mz="539.98259724" i="628.697" sn="1.69019" a="23.2634" fwhm="0.0436857" res="12360.6" algo="Sum"/><pk mz="540.09561055" i="660.981" sn="1.77726" a="29.1536" fwhm="0.0377262" res="14316.2" algo="Sum"/><pk mz="540.30042623" i="757.736" sn="2.03712" a="27.5124" fwhm="0.0352563" res="15325" algo="Sum"/><pk mz="540.34919307" i="1601.85" sn="4.30644" a="52.1253" fwhm="0.0357469" res="15116" algo="Sum"/><pk mz="540.39366410" i="9186.42" sn="24.6976" a="339.203" fwhm="0.0312354" res="17300.7" algo="Sum"/><pk mz="540.65736419" i="426.33" sn="1.14518" a="18.2853" fwhm="0.0362088" res="14931.6" algo="Sum"/><pk mz="540.79535661" i="793.676" sn="2.13006" a="30.2469" fwhm="0.0440827" res="12267.7" algo="Sum"/><pk mz="540.84172040" i="1254" sn="3.36466" a="53.5281" fwhm="0.0477758" res="11320.4" algo="Sum"/><pk mz="540.90492462" i="1870.52" sn="5.0191" a="70.0702" fwhm="0.036179" res="14950.8" algo="Sum"/><pk mz="540.94286956" i="910.626" sn="2.44284" a="36.4133" fwhm="0.0396522" res="13642.2" algo="Sum"/><pk mz="541.00471416" i="437.163" sn="1.1724" a="15.8943" fwhm="0.0409773" res="13202.5" algo="Sum"/><pk mz="541.11661433" i="1035.96" sn="2.77765" a="36.8797" fwhm="0.0383205" res="14120.8" algo="Sum"/><pk mz="541.26056994" i="991.793" sn="2.65727" a="45.0467" fwhm="0.0378969" res="14282.4" algo="Sum"/><pk mz="541.34344481" i="1269.59" sn="3.40128" a="44.2652" fwhm="0.0470771" res="11499.1" algo="Sum"/><pk mz="541.39121148" i="2355.52" sn="6.30961" a="105.464" fwhm="0.0426222" res="12702.1" algo="Sum"/><pk mz="541.84307676" i="546.486" sn="1.46066" a="26.4354" fwhm="0.0673679" res="8043.04" algo="Sum"/><pk mz="541.91449929" i="787.825" sn="2.106" a="32.4744" fwhm="0.0514764" res="10527.4" algo="Sum"/><pk mz="542.11865016" i="508.755" sn="1.35925" a="16.5876" fwhm="0.0408423" res="13273.4" algo="Sum"/><pk mz="542.31887753" i="15631.2" sn="41.7474" a="521.161" fwhm="0.0286641" res="18919.8" algo="Sum"/><pk mz="542.38933942" i="903.922" sn="2.41418" a="35.9851" fwhm="0.039387" res="13770.8" algo="Sum"/><pk mz="542.66011470" i="430.35" sn="1.14829" a="20.4683" fwhm="0.0438889" res="12364.4" algo="Sum"/><pk mz="542.74506652" i="1113.74" sn="2.97086" a="40.792" fwhm="0.0325395" res="16679.6" algo="Sum"/><pk mz="542.79220771" i="491.38" sn="1.3106" a="12.1456" fwhm="0.0367536" res="14768.4" algo="Sum"/><pk mz="542.82368853" i="675.784" sn="1.80228" a="29.251" fwhm="0.0509274" res="10658.8" algo="Sum"/><pk mz="542.88446271" i="906.846" sn="2.41821" a="37.9551" fwhm="0.0628364" res="8639.65" algo="Sum"/><pk mz="542.91972674" i="931.441" sn="2.4838" a="43.2021" fwhm="0.0452147" res="12007.6" algo="Sum"/><pk mz="543.05615569" i="1918.18" sn="5.11108" a="71.3617" fwhm="0.0477564" res="11371.4" algo="Sum"/><pk mz="543.09484824" i="1075.38" sn="2.86513" a="45.9381" fwhm="0.0362424" res="14985.1" algo="Sum"/><pk mz="543.32223167" i="5288.86" sn="14.0782" a="182.152" fwhm="0.0300014" res="18109.9" algo="Sum"/><pk mz="543.38376461" i="1419.64" sn="3.77961" a="66.9746" fwhm="0.0496552" res="10943.1" algo="Sum"/><pk mz="543.46936743" i="795.484" sn="2.11808" a="33.4108" fwhm="0.0445859" res="12189.3" algo="Sum"/><pk mz="543.50436577" i="575.168" sn="1.53113" a="19.0702" fwhm="0.0395945" res="13726.8" algo="Sum"/><pk mz="543.88036621" i="591.193" sn="1.56981" a="26.7194" fwhm="0.0486136" res="11187.8" algo="Sum"/><pk mz="543.91879269" i="437.53" sn="1.16178" a="13.4682" fwhm="0.037187" res="14626.6" algo="Sum"/><pk mz="543.99665791" i="957.652" sn="2.54278" a="37.0191" fwhm="0.0373764" res="14554.5" algo="Sum"/><pk mz="544.05051885" i="673.421" sn="1.78822" a="31.9218" fwhm="0.0572956" res="9495.51" algo="Sum"/><pk mz="544.09255159" i="405.35" sn="1.07629" a="3.4521" fwhm="0.00919941" res="59144.3" algo="Sum"/><pk mz="544.10451299" i="413.919" sn="1.09897" a="14.6934" fwhm="0.0378702" res="14367.6" algo="Sum"/><pk mz="544.33374356" i="10876.6" sn="28.8559" a="355.983" fwhm="0.0290336" res="18748.4" algo="Sum"/><pk mz="544.46457130" i="416.178" sn="1.10391" a="19.597" fwhm="0.0432728" res="12582.2" algo="Sum"/><pk mz="544.66456589" i="562.166" sn="1.48949" a="23.593" fwhm="0.0377818" res="14416.1" algo="Sum"/><pk mz="544.74165673" i="1352.75" sn="3.58413" a="45.2494" fwhm="0.0303295" res="17960.8" algo="Sum"/><pk mz="544.80436649" i="925.549" sn="2.45223" a="37.6405" fwhm="0.0476764" res="11427.1" algo="Sum"/><pk mz="544.85293050" i="1871.55" sn="4.95853" a="68.2652" fwhm="0.0340744" res="15990.1" algo="Sum"/><pk mz="544.92244734" i="1175.08" sn="3.11263" a="56.7976" fwhm="0.0518052" res="10518.7" algo="Sum"/><pk mz="544.97943072" i="647.615" sn="1.71467" a="34.1357" fwhm="0.0749611" res="7270.17" algo="Sum"/><pk mz="545.05174784" i="601.336" sn="1.59181" a="29.0887" fwhm="0.055168" res="9879.85" algo="Sum"/><pk mz="545.33777352" i="4011" sn="10.6018" a="156.004" fwhm="0.0338461" res="16112.3" algo="Sum"/><pk mz="545.39767653" i="3308.29" sn="8.73318" a="132.147" fwhm="0.038062" res="14329.2" algo="Sum"/><pk mz="545.46944328" i="1157.24" sn="3.05285" a="60.1405" fwhm="0.0580548" res="9395.76" algo="Sum"/><pk mz="545.81778267" i="650.642" sn="1.71595" a="29.347" fwhm="0.0454494" res="12009.3" algo="Sum"/><pk mz="545.84978586" i="485.891" sn="1.28142" a="17.5626" fwhm="0.050679" res="10770.7" algo="Sum"/><pk mz="545.89711295" i="442.434" sn="1.16662" a="10.6541" fwhm="0.0368586" res="14810.6" algo="Sum"/><pk mz="545.91787697" i="422.112" sn="1.11285" a="16.1725" fwhm="0.0489619" res="11149.8" algo="Sum"/><pk mz="546.02101267" i="406.71" sn="1.07201" a="20.9971" fwhm="0.0609797" res="8954.14" algo="Sum"/><pk mz="546.34962978" i="18297.3" sn="48.1768" a="577.629" fwhm="0.0284578" res="19198.6" algo="Sum"/><pk mz="546.47110146" i="565.26" sn="1.48882" a="28.8245" fwhm="0.0659695" res="8283.7" algo="Sum"/><pk mz="546.73991269" i="800.611" sn="2.10784" a="28.7734" fwhm="0.0348436" res="15691.3" algo="Sum"/><pk mz="546.78214993" i="521.759" sn="1.37362" a="12.8599" fwhm="0.0368885" res="14822.6" algo="Sum"/><pk mz="546.83354907" i="2217.36" sn="5.83821" a="117.501" fwhm="0.0493971" res="11070.2" algo="Sum"/><pk mz="546.91187758" i="814.616" sn="2.14474" a="35.5768" fwhm="0.0575373" res="9505.35" algo="Sum"/><pk mz="547.28365603" i="554.799" sn="1.45794" a="20.4064" fwhm="0.0431741" res="12676.2" algo="Sum"/><pk mz="547.35541904" i="9610.34" sn="25.2507" a="378.617" fwhm="0.0310132" res="17649.1" algo="Sum"/><pk mz="547.43017400" i="789.637" sn="2.07473" a="18.6304" fwhm="0.027615" res="19823.7" algo="Sum"/><pk mz="547.47052932" i="931.269" sn="2.44681" a="46.5523" fwhm="0.0587761" res="9314.51" algo="Sum"/><pk mz="547.84365122" i="464.988" sn="1.22047" a="21.6374" fwhm="0.0465438" res="11770.5" algo="Sum"/><pk mz="547.85882257" i="477.13" sn="1.25234" a="10.0825" fwhm="0.0275222" res="19906.1" algo="Sum"/><pk mz="547.90119469" i="466.554" sn="1.22462" a="20.9123" fwhm="0.0569405" res="9622.35" algo="Sum"/><pk mz="548.27209830" i="804.945" sn="2.11018" a="30.7546" fwhm="0.0403039" res="13603.5" algo="Sum"/><pk mz="548.35736872" i="2746.05" sn="7.20179" a="134.006" fwhm="0.0370691" res="14792.9" algo="Sum"/><pk mz="548.47404267" i="414.105" sn="1.08546" a="23.1702" fwhm="0.0732876" res="7483.86" algo="Sum"/><pk mz="548.69083487" i="450.691" sn="1.18091" a="18.1319" fwhm="0.040966" res="13393.8" algo="Sum"/><pk mz="548.83063469" i="1663.34" sn="4.35811" a="89.5301" fwhm="0.0499404" res="10989.7" algo="Sum"/><pk mz="548.86518337" i="1256.34" sn="3.29172" a="26.0414" fwhm="0.0277193" res="19800.8" algo="Sum"/><pk mz="548.93600701" i="4821.17" sn="12.6334" a="161.46" fwhm="0.0293513" res="18702.3" algo="Sum"/><pk mz="549.06200906" i="988.165" sn="2.58941" a="54.2695" fwhm="0.0520864" res="10541.4" algo="Sum"/><pk mz="549.11379977" i="532.317" sn="1.39489" a="19.1513" fwhm="0.0382156" res="14368.8" algo="Sum"/><pk mz="549.28042522" i="597.089" sn="1.56408" a="21.4837" fwhm="0.0364272" res="15078.9" algo="Sum"/><pk mz="549.33384611" i="1319.63" sn="3.4569" a="56.8862" fwhm="0.0493216" res="11137.8" algo="Sum"/><pk mz="549.36004424" i="1277.05" sn="3.34578" a="32.4648" fwhm="0.0369756" res="14857.4" algo="Sum"/><pk mz="549.40894280" i="5372.98" sn="14.0802" a="182.89" fwhm="0.0301862" res="18200.7" algo="Sum"/><pk mz="549.65954966" i="446.946" sn="1.17048" a="15.4758" fwhm="0.0319011" res="17230.1" algo="Sum"/><pk mz="549.82696269" i="497.32" sn="1.30139" a="19.2795" fwhm="0.0544713" res="10093.9" algo="Sum"/><pk mz="549.84683780" i="491.377" sn="1.28581" a="4.08437" fwhm="0.0136583" res="40257.4" algo="Sum"/><pk mz="549.86823702" i="563.128" sn="1.47356" a="17.6505" fwhm="0.0370675" res="14834.2" algo="Sum"/><pk mz="549.93775960" i="984.909" sn="2.57646" a="36.1839" fwhm="0.0352654" res="15594.2" algo="Sum"/><pk mz="549.99392996" i="459.57" sn="1.202" a="20.7379" fwhm="0.0617169" res="8911.56" algo="Sum"/><pk mz="550.06551271" i="627.586" sn="1.64178" a="26.661" fwhm="0.0397344" res="13843.5" algo="Sum"/><pk mz="550.28315498" i="696.996" sn="1.82307" a="26.7874" fwhm="0.0431834" res="12742.9" algo="Sum"/><pk mz="550.33451778" i="574.047" sn="1.50127" a="21.8463" fwhm="0.0431512" res="12753.6" algo="Sum"/><pk mz="550.36095551" i="550.714" sn="1.44025" a="13.893" fwhm="0.0370092" res="14870.9" algo="Sum"/><pk mz="550.41179246" i="1931.02" sn="5.04952" a="68.1286" fwhm="0.0310401" res="17732.3" algo="Sum"/><pk mz="550.62562574" i="565.201" sn="1.47764" a="22.1032" fwhm="0.0336331" res="16371.5" algo="Sum"/><pk mz="550.68563187" i="725.569" sn="1.89655" a="24.8177" fwhm="0.031802" res="17316.1" algo="Sum"/><pk mz="550.78352438" i="496.454" sn="1.29756" a="18.0653" fwhm="0.0392271" res="14040.9" algo="Sum"/><pk mz="550.82241462" i="714.613" sn="1.86775" a="20.8997" fwhm="0.0381524" res="14437.4" algo="Sum"/><pk mz="550.87009932" i="1448.67" sn="3.78627" a="69.1727" fwhm="0.0454166" res="12129.3" algo="Sum"/><pk mz="550.93516674" i="806.005" sn="2.10627" a="29.6617" fwhm="0.0427316" res="12892.9" algo="Sum"/><pk mz="550.98774668" i="792.989" sn="2.07172" a="27.3798" fwhm="0.0479206" res="11497.9" algo="Sum"/><pk mz="551.06319712" i="474.912" sn="1.2404" a="29.3736" fwhm="0.0499709" res="11027.7" algo="Sum"/><pk mz="551.35093068" i="3922.11" sn="10.2468" a="145.925" fwhm="0.0343465" res="16052.6" algo="Sum"/><pk mz="551.40966319" i="1504.41" sn="3.9306" a="60.9476" fwhm="0.060118" res="9172.13" algo="Sum"/><pk mz="551.87431521" i="625.187" sn="1.63145" a="32.4131" fwhm="0.0546897" res="10091" algo="Sum"/><pk mz="552.01562779" i="464.918" sn="1.2129" a="17.9575" fwhm="0.0408684" res="13507.2" algo="Sum"/><pk mz="552.35579457" i="1463.45" sn="3.81653" a="60.9926" fwhm="0.0347743" res="15884" algo="Sum"/><pk mz="552.41017994" i="663.496" sn="1.73026" a="29.1135" fwhm="0.0486767" res="11348.5" algo="Sum"/><pk mz="552.45560151" i="407.2" sn="1.06178" a="12.0366" fwhm="0.0420746" res="13130.4" algo="Sum"/><pk mz="552.68486960" i="553.96" sn="1.4437" a="20.4818" fwhm="0.0322603" res="17132" algo="Sum"/><pk mz="552.77316769" i="1636.11" sn="4.25967" a="67.1184" fwhm="0.0362503" res="15248.8" algo="Sum"/><pk mz="552.86914257" i="1072.38" sn="2.78959" a="60.1758" fwhm="0.0596054" res="9275.49" algo="Sum"/><pk mz="552.91403493" i="589.206" sn="1.53292" a="5.36676" fwhm="0.00927368" res="59621.9" algo="Sum"/><pk mz="552.92447169" i="605.095" sn="1.57427" a="22.9484" fwhm="0.0449441" res="12302.5" algo="Sum"/><pk mz="552.97995517" i="516.822" sn="1.3446" a="19.3172" fwhm="0.052507" res="10531.6" algo="Sum"/><pk mz="553.36699818" i="199715" sn="519.645" a="6106.39" fwhm="0.0258454" res="21410.6" algo="Sum"/><pk mz="553.45395621" i="8337.09" sn="21.6925" a="325.387" fwhm="0.0398904" res="13874.4" algo="Sum"/><pk mz="553.68195281" i="627.252" sn="1.63164" a="28.1554" fwhm="0.035138" res="15757.3" algo="Sum"/><pk mz="553.78176379" i="548.469" sn="1.4262" a="22.7341" fwhm="0.0451019" res="12278.5" algo="Sum"/><pk mz="553.81089237" i="505.655" sn="1.31502" a="13.2289" fwhm="0.0379387" res="14597.5" algo="Sum"/><pk mz="553.87066714" i="602.884" sn="1.5676" a="41.2069" fwhm="0.0861612" res="6428.31" algo="Sum"/><pk mz="554.01568175" i="641.886" sn="1.66833" a="40.3094" fwhm="0.0541289" res="10235.1" algo="Sum"/><pk mz="554.29258341" i="498.069" sn="1.2937" a="17.5902" fwhm="0.0464263" res="11939.2" algo="Sum"/><pk mz="554.36971721" i="67918.4" sn="176.378" a="2350.77" fwhm="0.0303432" res="18270" algo="Sum"/><pk mz="554.45789212" i="3675.01" sn="9.54173" a="134.369" fwhm="0.039789" res="13934.9" algo="Sum"/><pk mz="554.77039605" i="1775.11" sn="4.59974" a="62.6522" fwhm="0.0345004" res="16080.1" algo="Sum"/><pk mz="554.88093770" i="2762.61" sn="7.15931" a="131.319" fwhm="0.0441446" res="12569.6" algo="Sum"/><pk mz="554.94385028" i="1212.59" sn="3.14242" a="43.4831" fwhm="0.0523096" res="10608.8" algo="Sum"/><pk mz="555.06886379" i="7886.28" sn="20.4315" a="260.069" fwhm="0.0293397" res="18918.7" algo="Sum"/><pk mz="555.29335696" i="584.293" sn="1.51359" a="12.5344" fwhm="0.0278809" res="19916.6" algo="Sum"/><pk mz="555.36660505" i="34222.1" sn="88.6509" a="1266.4" fwhm="0.0319916" res="17359.8" algo="Sum"/><pk mz="555.45727276" i="1208.17" sn="3.12953" a="40.1142" fwhm="0.0411441" res="13500.3" algo="Sum"/><pk mz="555.50709104" i="1025.34" sn="2.65591" a="37.6324" fwhm="0.0404121" res="13746.1" algo="Sum"/><pk mz="555.79535387" i="1764.49" sn="4.57116" a="73.4166" fwhm="0.0301158" res="18455.3" algo="Sum"/><pk mz="555.88880058" i="722.309" sn="1.87076" a="39.5692" fwhm="0.0659285" res="8431.69" algo="Sum"/><pk mz="555.94654923" i="453.039" sn="1.17307" a="19.172" fwhm="0.0463296" res="11999.8" algo="Sum"/><pk mz="556.07239730" i="1751.44" sn="4.53224" a="62.2781" fwhm="0.0318846" res="17440.2" algo="Sum"/><pk mz="556.29915179" i="1152.47" sn="2.97983" a="42.0922" fwhm="0.0383451" res="14507.7" algo="Sum"/><pk mz="556.36752887" i="9745.27" sn="25.1993" a="360.811" fwhm="0.0326767" res="17026.5" algo="Sum"/><pk mz="556.51111196" i="434.56" sn="1.12305" a="16.0426" fwhm="0.0487377" res="11418.5" algo="Sum"/><pk mz="556.77075614" i="925.172" sn="2.39116" a="27.074" fwhm="0.0335289" res="16605.7" algo="Sum"/><pk mz="556.80421715" i="1500.2" sn="3.87752" a="56.446" fwhm="0.0522657" res="10653.3" algo="Sum"/><pk mz="556.86217378" i="1867.06" sn="4.82683" a="58.341" fwhm="0.037602" res="14809.4" algo="Sum"/><pk mz="556.88778921" i="1844.28" sn="4.7685" a="71.7338" fwhm="0.0456582" res="12196.9" algo="Sum"/><pk mz="557.01718775" i="450.375" sn="1.16484" a="15.0759" fwhm="0.0417137" res="13353.4" algo="Sum"/><pk mz="557.08820204" i="1362.57" sn="3.52413" a="67.7622" fwhm="0.0434913" res="12809.2" algo="Sum"/><pk mz="557.30593045" i="1060.79" sn="2.74221" a="50.6147" fwhm="0.0373953" res="14903.1" algo="Sum"/><pk mz="557.36699506" i="2832.31" sn="7.32143" a="133.096" fwhm="0.043765" res="12735.5" algo="Sum"/><pk mz="557.43510736" i="3671.3" sn="9.4874" a="147.212" fwhm="0.0330671" res="16857.7" algo="Sum"/><pk mz="557.52346604" i="1154.66" sn="2.98363" a="40.2927" fwhm="0.0344197" res="16197.8" algo="Sum"/><pk mz="557.80927033" i="674.406" sn="1.74261" a="27.0343" fwhm="0.0368022" res="15156.9" algo="Sum"/><pk mz="557.85835927" i="504.933" sn="1.30407" a="12.9626" fwhm="0.0372602" res="14972" algo="Sum"/><pk mz="557.89274557" i="705.477" sn="1.82183" a="31.501" fwhm="0.0592563" res="9414.91" algo="Sum"/><pk mz="558.09144347" i="653.229" sn="1.68536" a="35.9091" fwhm="0.0403327" res="13837.2" algo="Sum"/><pk mz="558.29254626" i="3550.17" sn="9.14557" a="137.53" fwhm="0.0316471" res="17641.2" algo="Sum"/><pk mz="558.36587861" i="895.258" sn="2.30521" a="44.972" fwhm="0.0593833" res="9402.74" algo="Sum"/><pk mz="558.43893466" i="1331.81" sn="3.4288" a="58.2759" fwhm="0.0362971" res="15385.2" algo="Sum"/><pk mz="558.52532550" i="524.2" sn="1.34919" a="19.9317" fwhm="0.0414066" res="13488.8" algo="Sum"/><pk mz="558.67484753" i="983.424" sn="2.53139" a="32.2717" fwhm="0.0332017" res="16826.7" algo="Sum"/><pk mz="558.71650948" i="762.653" sn="1.96327" a="27.095" fwhm="0.0330055" res="16928" algo="Sum"/><pk mz="558.76745504" i="435.854" sn="1.12198" a="12.677" fwhm="0.041952" res="13319.2" algo="Sum"/><pk mz="558.82125843" i="757.353" sn="1.95009" a="30.9249" fwhm="0.0568589" res="9828.21" algo="Sum"/><pk mz="558.85516941" i="972.8" sn="2.5049" a="31.8387" fwhm="0.0466169" res="11988.3" algo="Sum"/><pk mz="558.89298895" i="1121.75" sn="2.88844" a="43.5467" fwhm="0.0493675" res="11321.1" algo="Sum"/><pk mz="559.01413476" i="1289.28" sn="3.31864" a="75.9589" fwhm="0.0651963" res="8574.32" algo="Sum"/><pk mz="559.07018353" i="784.057" sn="2.01768" a="35.8021" fwhm="0.0530964" res="10529.3" algo="Sum"/><pk mz="559.12711361" i="469.327" sn="1.20781" a="19.5004" fwhm="0.0456509" res="12247.9" algo="Sum"/><pk mz="559.29895834" i="1399.02" sn="3.60104" a="70.3628" fwhm="0.0429902" res="13009.9" algo="Sum"/><pk mz="559.37548143" i="1633" sn="4.20328" a="100.497" fwhm="0.0557432" res="10034.9" algo="Sum"/><pk mz="559.43361568" i="819.49" sn="2.10934" a="17.5622" fwhm="0.0279846" res="19990.8" algo="Sum"/><pk mz="559.44972571" i="833.598" sn="2.14565" a="21.1906" fwhm="0.0326494" res="17135" algo="Sum"/><pk mz="559.47440647" i="785.337" sn="2.02143" a="16.7438" fwhm="0.0279859" res="19991.3" algo="Sum"/><pk mz="559.51446917" i="775.383" sn="1.9957" a="40.7383" fwhm="0.0631999" res="8853.09" algo="Sum"/><pk mz="559.82000993" i="482.217" sn="1.24027" a="16.3354" fwhm="0.0371481" res="15069.9" algo="Sum"/><pk mz="559.86253880" i="472.304" sn="1.21456" a="19.9285" fwhm="0.0452951" res="12360.3" algo="Sum"/><pk mz="559.89276899" i="439.786" sn="1.13082" a="19.456" fwhm="0.0562951" res="9945.68" algo="Sum"/><pk mz="560.01699840" i="497.494" sn="1.27954" a="12.1017" fwhm="0.0373324" res="15000.8" algo="Sum"/><pk mz="560.30646986" i="2514.85" sn="6.46399" a="108.428" fwhm="0.0341863" res="16389.8" algo="Sum"/><pk mz="560.36985459" i="744.392" sn="1.91378" a="21.2862" fwhm="0.0413323" res="13557.7" algo="Sum"/><pk mz="560.49642084" i="693.99" sn="1.78328" a="37.4177" fwhm="0.0538641" res="10405.7" algo="Sum"/><pk mz="560.71319824" i="947.811" sn="2.43439" a="45.1352" fwhm="0.04185" res="13398.2" algo="Sum"/><pk mz="560.76688049" i="505.2" sn="1.29757" a="15.9392" fwhm="0.0455711" res="12305.3" algo="Sum"/><pk mz="560.82774888" i="803.075" sn="2.06232" a="49.5183" fwhm="0.0601513" res="9323.62" algo="Sum"/><pk mz="560.89175711" i="872.918" sn="2.24129" a="41.5516" fwhm="0.0592563" res="9465.51" algo="Sum"/><pk mz="560.93022811" i="525.193" sn="1.34828" a="8.60016" fwhm="0.0186814" res="30026.1" algo="Sum"/><pk mz="560.94853642" i="471.57" sn="1.21065" a="15.264" fwhm="0.0282205" res="19877.4" algo="Sum"/><pk mz="561.02221169" i="745.132" sn="1.91311" a="21.7179" fwhm="0.0417084" res="13451" algo="Sum"/><pk mz="561.07672625" i="1711.2" sn="4.39357" a="69.2378" fwhm="0.0384908" res="14576.9" algo="Sum"/><pk mz="561.27668563" i="645.247" sn="1.65566" a="12.6282" fwhm="0.0264406" res="21227.8" algo="Sum"/><pk mz="561.31935606" i="1265.49" sn="3.24716" a="59.6063" fwhm="0.0596526" res="9409.8" algo="Sum"/><pk mz="561.39304091" i="10414.7" sn="26.7202" a="402.286" fwhm="0.0327463" res="17143.7" algo="Sum"/><pk mz="561.44676486" i="1085.74" sn="2.78559" a="19.4234" fwhm="0.0324338" res="17310.5" algo="Sum"/><pk mz="561.48046095" i="1555.14" sn="3.99025" a="84.6705" fwhm="0.0541269" res="10373.4" algo="Sum"/><pk mz="561.77806325" i="423.473" sn="1.08568" a="22.6118" fwhm="0.0531686" res="10566" algo="Sum"/><pk mz="561.84654496" i="499.855" sn="1.2815" a="9.98423" fwhm="0.0280449" res="20033.8" algo="Sum"/><pk mz="561.86484860" i="510.318" sn="1.30833" a="12.8299" fwhm="0.037394" res="15025.5" algo="Sum"/><pk mz="562.00967590" i="535.981" sn="1.37282" a="26.974" fwhm="0.0413986" res="13575.6" algo="Sum"/><pk mz="562.07850562" i="641.161" sn="1.64039" a="31.2861" fwhm="0.0396964" res="14159.4" algo="Sum"/><pk mz="562.32351924" i="4107.84" sn="10.5166" a="139.937" fwhm="0.0371737" res="15126.9" algo="Sum"/><pk mz="562.39650931" i="3489.76" sn="8.93524" a="140.898" fwhm="0.0423599" res="13276.6" algo="Sum"/><pk mz="562.48229935" i="665.476" sn="1.70327" a="24.5696" fwhm="0.0476724" res="11798.9" algo="Sum"/><pk mz="562.71412579" i="586.202" sn="1.49892" a="23.5754" fwhm="0.0475943" res="11823.1" algo="Sum"/><pk mz="562.80306181" i="2102.52" sn="5.37496" a="85.2806" fwhm="0.0368493" res="15273.1" algo="Sum"/><pk mz="562.86099291" i="1145.86" sn="2.92931" a="52.8025" fwhm="0.0680914" res="8266.26" algo="Sum"/><pk mz="563.07255742" i="457.502" sn="1.16831" a="21.6029" fwhm="0.0599474" res="9392.78" algo="Sum"/><pk mz="563.12628452" i="480.141" sn="1.22618" a="20.1323" fwhm="0.0412497" res="13651.7" algo="Sum"/><pk mz="563.32889025" i="1703.19" sn="4.35021" a="73.989" fwhm="0.0465928" res="12090.5" algo="Sum"/><pk mz="563.39873627" i="1246.27" sn="3.18324" a="52.5077" fwhm="0.0553934" res="10170.9" algo="Sum"/><pk mz="563.45979688" i="1005.92" sn="2.56977" a="35.4586" fwhm="0.0393086" res="14334.3" algo="Sum"/><pk mz="563.80746780" i="482.408" sn="1.231" a="15.6252" fwhm="0.0468232" res="12041.2" algo="Sum"/><pk mz="563.86739679" i="604.51" sn="1.54056" a="26.0956" fwhm="0.0493466" res="11426.7" algo="Sum"/><pk mz="563.99924819" i="651.28" sn="1.65836" a="32.6149" fwhm="0.0395035" res="14277.2" algo="Sum"/><pk mz="564.32661526" i="1240.09" sn="3.15872" a="61.7878" fwhm="0.0501062" res="11262.6" algo="Sum"/><pk mz="564.39584866" i="586.533" sn="1.49409" a="21.4598" fwhm="0.0410292" res="13756" algo="Sum"/><pk mz="564.46292868" i="468.238" sn="1.1928" a="18.5703" fwhm="0.0492553" res="11460" algo="Sum"/><pk mz="564.66959837" i="509.025" sn="1.29601" a="21.8838" fwhm="0.0440356" res="12823" algo="Sum"/><pk mz="564.80009157" i="1810.78" sn="4.60905" a="61.2274" fwhm="0.0371211" res="15215.1" algo="Sum"/><pk mz="564.90804860" i="2698.17" sn="6.86708" a="112.054" fwhm="0.0347163" res="16272.1" algo="Sum"/><pk mz="564.97146394" i="712.573" sn="1.81393" a="23.6419" fwhm="0.0375786" res="15034.4" algo="Sum"/><pk mz="565.02964814" i="1579.35" sn="4.02067" a="89.0395" fwhm="0.057688" res="9794.58" algo="Sum"/><pk mz="565.31849910" i="749.056" sn="1.90604" a="16.2474" fwhm="0.0274161" res="20619.9" algo="Sum"/><pk mz="565.38417873" i="4370.98" sn="11.1225" a="135.323" fwhm="0.033642" res="16805.9" algo="Sum"/><pk mz="565.42202052" i="6790.17" sn="17.2775" a="250.67" fwhm="0.035949" res="15728.4" algo="Sum"/><pk mz="565.80509024" i="413.732" sn="1.05173" a="10.5668" fwhm="0.0375248" res="15078.2" algo="Sum"/><pk mz="565.83694913" i="445.21" sn="1.13144" a="16.6075" fwhm="0.040507" res="13968.9" algo="Sum"/><pk mz="565.90849209" i="779.741" sn="1.98135" a="26.8902" fwhm="0.0434446" res="13026" algo="Sum"/><pk mz="566.02330757" i="944.555" sn="2.40011" a="44.9341" fwhm="0.0451328" res="12541.3" algo="Sum"/><pk mz="566.31817536" i="3877.26" sn="9.84918" a="143.437" fwhm="0.031633" res="17902.8" algo="Sum"/><pk mz="566.38587790" i="1693.67" sn="4.30234" a="54.0354" fwhm="0.044196" res="12815.3" algo="Sum"/><pk mz="566.42545708" i="2629.66" sn="6.67872" a="94.6018" fwhm="0.0366801" res="15442.3" algo="Sum"/><pk mz="566.67025303" i="446.168" sn="1.13296" a="17.6195" fwhm="0.041347" res="13705.2" algo="Sum"/><pk mz="566.78694386" i="2762.55" sn="7.01523" a="108.965" fwhm="0.0306371" res="18500" algo="Sum"/><pk mz="566.84200491" i="728.407" sn="1.84982" a="22.153" fwhm="0.0422541" res="13415.1" algo="Sum"/><pk mz="566.89678835" i="1074.99" sn="2.7302" a="61.2729" fwhm="0.0713636" res="7943.78" algo="Sum"/><pk mz="566.95977051" i="1861.25" sn="4.72683" a="74.8387" fwhm="0.0356471" res="15904.8" algo="Sum"/><pk mz="567.03181794" i="806.302" sn="2.04743" a="35.9878" fwhm="0.0395261" res="14345.8" algo="Sum"/><pk mz="567.29026513" i="1672.96" sn="4.24387" a="45.2538" fwhm="0.0296571" res="19128.3" algo="Sum"/><pk mz="567.34301011" i="3739.38" sn="9.48759" a="192.917" fwhm="0.0572971" res="9901.77" algo="Sum"/><pk mz="567.41513178" i="1652.43" sn="4.19326" a="66.3374" fwhm="0.0444596" res="12762.5" algo="Sum"/><pk mz="567.79363519" i="1879.52" sn="4.75954" a="68.2193" fwhm="0.032335" res="17559.7" algo="Sum"/><pk mz="567.90074646" i="419.633" sn="1.06258" a="18.5264" fwhm="0.0580103" res="9789.65" algo="Sum"/><pk mz="567.91497071" i="416.315" sn="1.05413" a="9.4269" fwhm="0.0281962" res="20141.5" algo="Sum"/><pk mz="567.96564425" i="554.989" sn="1.40526" a="24.5729" fwhm="0.0455429" res="12471" algo="Sum"/><pk mz="568.02339280" i="896.526" sn="2.27005" a="40.4374" fwhm="0.0366689" res="15490.6" algo="Sum"/><pk mz="568.30086363" i="1124.74" sn="2.84557" a="27.5336" fwhm="0.028371" res="20031.1" algo="Sum"/><pk mz="568.34303955" i="2427.35" sn="6.14081" a="144.623" fwhm="0.0502064" res="11320.1" algo="Sum"/><pk mz="568.41882621" i="710.054" sn="1.79672" a="22.0912" fwhm="0.0432353" res="13147.1" algo="Sum"/><pk mz="568.66576968" i="432.872" sn="1.09501" a="14.5541" fwhm="0.0337763" res="16836.2" algo="Sum"/><pk mz="568.69963160" i="475.221" sn="1.2022" a="17.8331" fwhm="0.0441514" res="12880.7" algo="Sum"/><pk mz="568.74665628" i="1027.96" sn="2.60051" a="39.1747" fwhm="0.038778" res="14666.7" algo="Sum"/><pk mz="568.80083933" i="1082.73" sn="2.73914" a="45.3968" fwhm="0.0564858" res="10069.8" algo="Sum"/><pk mz="568.83982976" i="688.025" sn="1.74051" a="14.8537" fwhm="0.0282191" res="20158" algo="Sum"/><pk mz="568.89633755" i="653.048" sn="1.65149" a="29.0158" fwhm="0.0555933" res="10233.2" algo="Sum"/><pk mz="568.95462223" i="1009.63" sn="2.55283" a="44.0408" fwhm="0.037194" res="15297" algo="Sum"/><pk mz="569.03192201" i="418.966" sn="1.05934" a="19.9473" fwhm="0.0630904" res="9019.32" algo="Sum"/><pk mz="569.09089855" i="545.235" sn="1.37859" a="27.5452" fwhm="0.0497677" res="11434.9" algo="Sum"/><pk mz="569.25624375" i="423.97" sn="1.07113" a="13.0667" fwhm="0.0294955" res="19299.8" algo="Sum"/><pk mz="569.31343947" i="1941.66" sn="4.90442" a="58.1261" fwhm="0.0297113" res="19161.5" algo="Sum"/><pk mz="569.36159437" i="32124.8" sn="81.1109" a="1078.83" fwhm="0.029871" res="19060.7" algo="Sum"/><pk mz="569.42893075" i="12592.6" sn="31.7588" a="425.264" fwhm="0.0310541" res="18336.7" algo="Sum"/><pk mz="569.80749308" i="1324.45" sn="3.33854" a="57.6822" fwhm="0.047992" res="11873" algo="Sum"/><pk mz="569.95837485" i="414.567" sn="1.04458" a="10.1136" fwhm="0.0376621" res="15133.5" algo="Sum"/><pk mz="569.99255342" i="502.878" sn="1.26705" a="19.4297" fwhm="0.049112" res="11606" algo="Sum"/><pk mz="570.03219627" i="504.361" sn="1.27077" a="20.7184" fwhm="0.0438027" res="13013.6" algo="Sum"/><pk mz="570.25558243" i="418.012" sn="1.05262" a="14.149" fwhm="0.0454297" res="12552.5" algo="Sum"/><pk mz="570.31269568" i="1278.16" sn="3.21821" a="37.8207" fwhm="0.0342109" res="16670.5" algo="Sum"/><pk mz="570.36415187" i="11898.9" sn="29.9595" a="421.105" fwhm="0.0309097" res="18452.6" algo="Sum"/><pk mz="570.43287194" i="4922.42" sn="12.3939" a="180.993" fwhm="0.0338986" res="16827.6" algo="Sum"/><pk mz="570.74366552" i="1193.56" sn="3.00438" a="43.3713" fwhm="0.0357586" res="15961" algo="Sum"/><pk mz="570.81047907" i="996.63" sn="2.50866" a="47.3424" fwhm="0.0680462" res="8388.58" algo="Sum"/><pk mz="570.86231030" i="3401.88" sn="8.56185" a="143.297" fwhm="0.0370579" res="15404.6" algo="Sum"/><pk mz="570.91346645" i="957.05" sn="2.40868" a="30.6465" fwhm="0.045303" res="12602.1" algo="Sum"/><pk mz="571.04059433" i="2955.07" sn="7.43381" a="117.789" fwhm="0.034139" res="16726.9" algo="Sum"/><pk mz="571.09478239" i="527.382" sn="1.32684" a="22.9997" fwhm="0.0448146" res="12743.5" algo="Sum"/><pk mz="571.36144754" i="5716.05" sn="14.377" a="223.512" fwhm="0.0364812" res="15661.8" algo="Sum"/><pk mz="571.43063236" i="2412.47" sn="6.06783" a="99.7241" fwhm="0.0449391" res="12715.7" algo="Sum"/><pk mz="571.48031174" i="1060.52" sn="2.66753" a="26.5211" fwhm="0.0377124" res="15153.7" algo="Sum"/><pk mz="571.53027578" i="523.998" sn="1.31826" a="13.2576" fwhm="0.0318535" res="17942.5" algo="Sum"/><pk mz="571.80300077" i="467.111" sn="1.17507" a="15.0555" fwhm="0.0459495" res="12444.2" algo="Sum"/><pk mz="571.86381625" i="888.131" sn="2.23427" a="42.614" fwhm="0.0434223" res="13169.8" algo="Sum"/><pk mz="572.04162120" i="822.415" sn="2.06895" a="39.8738" fwhm="0.0448804" res="12745.9" algo="Sum"/><pk mz="572.36296571" i="2132.72" sn="5.3646" a="80.2727" fwhm="0.0355076" res="16119.4" algo="Sum"/><pk mz="572.43218185" i="852.568" sn="2.14461" a="42.363" fwhm="0.0556615" res="10284.2" algo="Sum"/><pk mz="572.49333138" i="530.409" sn="1.33412" a="25.098" fwhm="0.0456556" res="12539.4" algo="Sum"/><pk mz="572.74160431" i="652.784" sn="1.64068" a="28.8084" fwhm="0.0513959" res="11143.7" algo="Sum"/><pk mz="572.79050640" i="703.639" sn="1.76849" a="20.1025" fwhm="0.0397312" res="14416.7" algo="Sum"/><pk mz="572.85979567" i="3228" sn="8.11251" a="121.577" fwhm="0.0418013" res="13704.4" algo="Sum"/><pk mz="572.99812703" i="626.943" sn="1.57603" a="20.9663" fwhm="0.0428685" res="13366.4" algo="Sum"/><pk mz="573.04452476" i="664.583" sn="1.67082" a="25.8259" fwhm="0.0474158" res="12085.5" algo="Sum"/><pk mz="573.35330955" i="1703.93" sn="4.2826" a="63.7319" fwhm="0.0453207" res="12651" algo="Sum"/><pk mz="573.42648662" i="2897.49" sn="7.28244" a="128.709" fwhm="0.0446341" res="12847.3" algo="Sum"/><pk mz="573.49974602" i="1319.19" sn="3.31594" a="62.6074" fwhm="0.055346" res="10362.1" algo="Sum"/><pk mz="573.68282755" i="795.762" sn="1.99867" a="31.6523" fwhm="0.0345176" res="16620" algo="Sum"/><pk mz="573.87115168" i="879.081" sn="2.20696" a="35.1934" fwhm="0.0444209" res="12918.9" algo="Sum"/><pk mz="574.01377732" i="661.409" sn="1.66042" a="30.3197" fwhm="0.0525742" res="10918.2" algo="Sum"/><pk mz="574.39242931" i="756.371" sn="1.8984" a="20.2725" fwhm="0.0566997" res="10130.4" algo="Sum"/><pk mz="574.43005161" i="1083.31" sn="2.71928" a="56.7933" fwhm="0.0602288" res="9537.47" algo="Sum"/><pk mz="574.50150617" i="567.603" sn="1.42459" a="33.4855" fwhm="0.0692037" res="8301.61" algo="Sum"/><pk mz="574.69747155" i="629.182" sn="1.57827" a="31.4159" fwhm="0.0466156" res="12328.4" algo="Sum"/><pk mz="574.77783519" i="743.534" sn="1.86439" a="34.6208" fwhm="0.04299" res="13370" algo="Sum"/><pk mz="574.85822367" i="1576.48" sn="3.95238" a="67.8618" fwhm="0.0514679" res="11169.3" algo="Sum"/><pk mz="574.90313497" i="779.788" sn="1.955" a="17.1448" fwhm="0.0283691" res="20265.1" algo="Sum"/><pk mz="574.94069334" i="1091.97" sn="2.73767" a="46.5415" fwhm="0.0555128" res="10356.9" algo="Sum"/><pk mz="574.98456618" i="531.036" sn="1.33054" a="22.1866" fwhm="0.0614713" res="9353.71" algo="Sum"/><pk mz="575.03229598" i="438.909" sn="1.09929" a="15.284" fwhm="0.0420173" res="13685.6" algo="Sum"/><pk mz="575.10672329" i="509.632" sn="1.27629" a="24.7431" fwhm="0.0484862" res="11861.2" algo="Sum"/><pk mz="575.28302203" i="702.509" sn="1.75977" a="39.4545" fwhm="0.0579732" res="9923.26" algo="Sum"/><pk mz="575.40803985" i="7918.62" sn="19.8389" a="274.992" fwhm="0.0324984" res="17705.7" algo="Sum"/><pk mz="575.49706098" i="1154.74" sn="2.89294" a="49.812" fwhm="0.0492602" res="11682.8" algo="Sum"/><pk mz="575.78072763" i="464.944" sn="1.16371" a="27.7838" fwhm="0.0489003" res="11774.6" algo="Sum"/><pk mz="575.86918484" i="662.004" sn="1.65658" a="36.6689" fwhm="0.0638742" res="9015.68" algo="Sum"/><pk mz="575.93949557" i="521.093" sn="1.30358" a="26.4821" fwhm="0.0614363" res="9374.58" algo="Sum"/><pk mz="576.00585300" i="435.981" sn="1.09081" a="19.3587" fwhm="0.0678613" res="8487.98" algo="Sum"/><pk mz="576.27666155" i="3668.89" sn="9.18044" a="134.263" fwhm="0.0304447" res="18928.7" algo="Sum"/><pk mz="576.41094771" i="2766.34" sn="6.92107" a="94.8126" fwhm="0.0387468" res="14876.3" algo="Sum"/><pk mz="576.46264113" i="910.355" sn="2.27755" a="32.0757" fwhm="0.0520805" res="11068.7" algo="Sum"/><pk mz="576.69358121" i="808.793" sn="2.02367" a="30.5052" fwhm="0.0378407" res="15240" algo="Sum"/><pk mz="576.73891365" i="477.59" sn="1.19434" a="16.0268" fwhm="0.0470124" res="12267.8" algo="Sum"/><pk mz="576.78699427" i="541.718" sn="1.35474" a="21.1304" fwhm="0.0520946" res="11071.9" algo="Sum"/><pk mz="576.82276460" i="586.694" sn="1.46704" a="17.9504" fwhm="0.0426242" res="13532.7" algo="Sum"/><pk mz="576.88105014" i="1742.47" sn="4.35629" a="85.5405" fwhm="0.0454716" res="12686.6" algo="Sum"/><pk mz="576.93509586" i="761.678" sn="1.90454" a="29.1902" fwhm="0.0486709" res="11853.8" algo="Sum"/><pk mz="576.98721870" i="1467.28" sn="3.6695" a="53.1294" fwhm="0.0363037" res="15893.4" algo="Sum"/><pk mz="577.04982594" i="4737.82" sn="11.8518" a="164.943" fwhm="0.0313217" res="18423.3" algo="Sum"/><pk mz="577.28130349" i="1298.81" sn="3.24922" a="53.2071" fwhm="0.047002" res="12282.1" algo="Sum"/><pk mz="577.36763499" i="7226.4" sn="18.0784" a="288.857" fwhm="0.0332698" res="17354.1" algo="Sum"/><pk mz="577.42063621" i="1625.24" sn="4.0659" a="22.2818" fwhm="0.0142155" res="40619.1" algo="Sum"/><pk mz="577.43710388" i="1657.26" sn="4.146" a="36.7922" fwhm="0.0284314" res="20309.9" algo="Sum"/><pk mz="577.47404030" i="1961.46" sn="4.90701" a="78.5782" fwhm="0.0529593" res="10904.1" algo="Sum"/><pk mz="577.77882193" i="1221.01" sn="3.05292" a="52.742" fwhm="0.0323073" res="17883.8" algo="Sum"/><pk mz="577.85737766" i="487.024" sn="1.21782" a="18.0756" fwhm="0.0521427" res="11082.2" algo="Sum"/><pk mz="577.88009896" i="539.673" sn="1.34948" a="13.9195" fwhm="0.0291052" res="19854.9" algo="Sum"/><pk mz="577.89652767" i="529.877" sn="1.32498" a="13.3352" fwhm="0.0192002" res="30098.4" algo="Sum"/><pk mz="577.99289540" i="571.714" sn="1.4296" a="28.6565" fwhm="0.0565392" res="10222.9" algo="Sum"/><pk mz="578.05075847" i="1246.88" sn="3.11737" a="52.468" fwhm="0.036011" res="16052" algo="Sum"/><pk mz="578.27656532" i="1922.01" sn="4.80386" a="75.5123" fwhm="0.033649" res="17185.5" algo="Sum"/><pk mz="578.37002706" i="2557.57" sn="6.39144" a="116.834" fwhm="0.0334773" res="17276.5" algo="Sum"/><pk mz="578.44616551" i="687.028" sn="1.71703" a="20.798" fwhm="0.0426841" res="13551.8" algo="Sum"/><pk mz="578.47703683" i="968.379" sn="2.42024" a="38.3053" fwhm="0.0382816" res="15111.1" algo="Sum"/><pk mz="578.68421435" i="950.329" sn="2.37283" a="42.5336" fwhm="0.0394773" res="14658.7" algo="Sum"/><pk mz="578.78176491" i="2392.95" sn="5.97536" a="94.9134" fwhm="0.0354108" res="16344.8" algo="Sum"/><pk mz="578.87631671" i="1151.74" sn="2.8767" a="62.9008" fwhm="0.0597923" res="9681.45" algo="Sum"/><pk mz="578.90706157" i="971.073" sn="2.42558" a="39.6215" fwhm="0.0344171" res="16820.3" algo="Sum"/><pk mz="579.00695597" i="763.473" sn="1.90641" a="37.1158" fwhm="0.0550011" res="10527.2" algo="Sum"/><pk mz="579.05353950" i="568.877" sn="1.42022" a="19.4426" fwhm="0.0474519" res="12202.9" algo="Sum"/><pk mz="579.09856071" i="725.36" sn="1.81052" a="29.8192" fwhm="0.0439526" res="13175.5" algo="Sum"/><pk mz="579.28738070" i="2646.73" sn="6.60383" a="107.193" fwhm="0.032501" res="17823.7" algo="Sum"/><pk mz="579.36255363" i="1432.71" sn="3.57453" a="59.3724" fwhm="0.051533" res="11242.5" algo="Sum"/><pk mz="579.42616336" i="938.405" sn="2.34117" a="46.8357" fwhm="0.0646169" res="8967.1" algo="Sum"/><pk mz="579.49036659" i="1361.83" sn="3.39785" a="54.8115" fwhm="0.0384009" res="15090.6" algo="Sum"/><pk mz="579.79412596" i="1398.64" sn="3.49008" a="55.2603" fwhm="0.0358905" res="16154.5" algo="Sum"/><pk mz="579.83969448" i="567.361" sn="1.4156" a="17.7447" fwhm="0.0344324" res="16840" algo="Sum"/><pk mz="579.87815187" i="460.51" sn="1.14899" a="8.40237" fwhm="0.0189943" res="30529.1" algo="Sum"/><pk mz="579.90126468" i="481.417" sn="1.20112" a="17.7417" fwhm="0.0522357" res="11101.6" algo="Sum"/><pk mz="580.29271551" i="1440.63" sn="3.58957" a="58.5827" fwhm="0.0387009" res="14994.3" algo="Sum"/><pk mz="580.36228517" i="558.213" sn="1.39119" a="25.8515" fwhm="0.0607442" res="9554.2" algo="Sum"/><pk mz="580.40847377" i="444.867" sn="1.10861" a="7.24284" fwhm="0.0190029" res="30543.1" algo="Sum"/><pk mz="580.43261957" i="411.088" sn="1.02411" a="19.0886" fwhm="0.0554365" res="10470.2" algo="Sum"/><pk mz="580.49422678" i="533.577" sn="1.32747" a="24.671" fwhm="0.0452921" res="12816.7" algo="Sum"/><pk mz="580.69630853" i="642.857" sn="1.59875" a="27.5174" fwhm="0.0465048" res="12486.8" algo="Sum"/><pk mz="580.72928445" i="484.679" sn="1.20527" a="6.35592" fwhm="0.0142562" res="40735.2" algo="Sum"/><pk mz="580.79719978" i="2055.1" sn="5.11055" a="133.399" fwhm="0.0642787" res="9035.61" algo="Sum"/><pk mz="580.88941706" i="3103.41" sn="7.71744" a="128.069" fwhm="0.036018" res="16127.7" algo="Sum"/><pk mz="580.99848879" i="1155.83" sn="2.87489" a="52.7329" fwhm="0.0607912" res="9557.28" algo="Sum"/><pk mz="581.29999057" i="1332.06" sn="3.30923" a="56.6508" fwhm="0.0489685" res="11870.9" algo="Sum"/><pk mz="581.33564783" i="932.34" sn="2.31645" a="25.6288" fwhm="0.0332819" res="17467" algo="Sum"/><pk mz="581.39611811" i="3902.34" sn="9.69091" a="173.753" fwhm="0.037812" res="15376" algo="Sum"/><pk mz="581.80500486" i="1185.83" sn="2.9418" a="43.808" fwhm="0.0508468" res="11442.3" algo="Sum"/><pk mz="581.89341328" i="817.539" sn="2.02823" a="45.9471" fwhm="0.0614326" res="9472.06" algo="Sum"/><pk mz="581.94760397" i="414.211" sn="1.0275" a="9.509" fwhm="0.0389292" res="14948.9" algo="Sum"/><pk mz="581.99179899" i="530.778" sn="1.31631" a="27.5036" fwhm="0.0605942" res="9604.74" algo="Sum"/><pk mz="582.29463260" i="1245.18" sn="3.08159" a="75.0949" fwhm="0.0558267" res="10430.4" algo="Sum"/><pk mz="582.34686781" i="652.556" sn="1.61296" a="17.8705" fwhm="0.0333109" res="17482.2" algo="Sum"/><pk mz="582.40102050" i="1780.02" sn="4.39832" a="78.1144" fwhm="0.039954" res="14576.8" algo="Sum"/><pk mz="582.63914145" i="410.947" sn="1.01482" a="15.8624" fwhm="0.0420407" res="13858.9" algo="Sum"/><pk mz="582.69822298" i="800.512" sn="1.97643" a="37.731" fwhm="0.0382273" res="15243" algo="Sum"/><pk mz="582.81667202" i="1131.07" sn="2.79225" a="42.326" fwhm="0.0505024" res="11540.4" algo="Sum"/><pk mz="582.88556446" i="2266.03" sn="5.59364" a="108.195" fwhm="0.0510292" res="11422.6" algo="Sum"/><pk mz="582.93077844" i="1601.94" sn="3.95434" a="59.7726" fwhm="0.0378677" res="15393.9" algo="Sum"/><pk mz="583.00764206" i="763.835" sn="1.88528" a="27.0247" fwhm="0.0545914" res="10679.5" algo="Sum"/><pk mz="583.02985099" i="765.793" sn="1.89011" a="24.7316" fwhm="0.0418348" res="13936.5" algo="Sum"/><pk mz="583.25164435" i="1417.08" sn="3.49711" a="58.7714" fwhm="0.0377241" res="15461" algo="Sum"/><pk mz="583.32003691" i="2526.05" sn="6.23387" a="116.108" fwhm="0.0473551" res="12318" algo="Sum"/><pk mz="583.36783071" i="1324.89" sn="3.2696" a="36.9944" fwhm="0.03334" res="17497.5" algo="Sum"/><pk mz="583.38923387" i="1327.68" sn="3.27648" a="52.6604" fwhm="0.0488494" res="11942.6" algo="Sum"/><pk mz="583.48325810" i="1011.99" sn="2.49726" a="40.5659" fwhm="0.0471893" res="12364.7" algo="Sum"/><pk mz="583.53734811" i="649.966" sn="1.60367" a="21.4525" fwhm="0.0398675" res="14636.9" algo="Sum"/><pk mz="583.81120146" i="655.588" sn="1.61758" a="22.3136" fwhm="0.0443285" res="13170.1" algo="Sum"/><pk mz="583.86075159" i="731.376" sn="1.80453" a="27.6498" fwhm="0.0458335" res="12738.7" algo="Sum"/><pk mz="583.89495646" i="777.176" sn="1.91765" a="24.8856" fwhm="0.0476501" res="12253.8" algo="Sum"/><pk mz="583.92884749" i="567.811" sn="1.40076" a="22.1057" fwhm="0.0407302" res="14336.5" algo="Sum"/><pk mz="583.99310929" i="628.773" sn="1.55117" a="31.8093" fwhm="0.0526782" res="11086" algo="Sum"/><pk mz="584.25444702" i="726.876" sn="1.79205" a="28.5614" fwhm="0.0375062" res="15577.5" algo="Sum"/><pk mz="584.31987096" i="1267.75" sn="3.12531" a="63.8094" fwhm="0.0633808" res="9219.19" algo="Sum"/><pk mz="584.37147744" i="1855.5" sn="4.57468" a="90.2915" fwhm="0.0464691" res="12575.5" algo="Sum"/><pk mz="584.48526268" i="571.311" sn="1.40813" a="23.2757" fwhm="0.0433525" res="13482.2" algo="Sum"/><pk mz="584.72542311" i="921.372" sn="2.2704" a="44.3403" fwhm="0.0410717" res="14236.7" algo="Sum"/><pk mz="584.81514781" i="751.631" sn="1.85165" a="22.1053" fwhm="0.0429187" res="13626.1" algo="Sum"/><pk mz="584.87569278" i="1759.95" sn="4.33531" a="83.245" fwhm="0.0487451" res="11998.7" algo="Sum"/><pk mz="584.92596779" i="923.897" sn="2.27586" a="29.6164" fwhm="0.047692" res="12264.6" algo="Sum"/><pk mz="584.97122510" i="1060.72" sn="2.61278" a="52.5479" fwhm="0.0550361" res="10628.9" algo="Sum"/><pk mz="585.04769902" i="453.117" sn="1.11607" a="20.1184" fwhm="0.0579179" res="10101.3" algo="Sum"/><pk mz="585.27492933" i="1902.75" sn="4.68568" a="87.0336" fwhm="0.0508692" res="11505.5" algo="Sum"/><pk mz="585.33673899" i="11868.3" sn="29.2359" a="489.995" fwhm="0.0324626" res="18031.1" algo="Sum"/><pk mz="585.45026747" i="732.938" sn="1.8056" a="22.369" fwhm="0.042942" res="13633.5" algo="Sum"/><pk mz="585.47163035" i="667.454" sn="1.64406" a="23.2516" fwhm="0.0751573" res="7789.95" algo="Sum"/><pk mz="585.54752435" i="594.148" sn="1.46318" a="23.1589" fwhm="0.0508457" res="11516.2" algo="Sum"/><pk mz="585.76709121" i="483.952" sn="1.19147" a="19.1088" fwhm="0.0506269" res="11570.3" algo="Sum"/><pk mz="585.78870947" i="443.984" sn="1.09295" a="5.93992" fwhm="0.0143182" res="40912.2" algo="Sum"/><pk mz="585.81436929" i="465.078" sn="1.14476" a="13.8053" fwhm="0.0429555" res="13637.7" algo="Sum"/><pk mz="585.88102534" i="663.034" sn="1.63192" a="17.5068" fwhm="0.0327471" res="17891.1" algo="Sum"/><pk mz="585.89681535" i="620.518" sn="1.52716" a="23.4708" fwhm="0.0398288" res="14710.4" algo="Sum"/><pk mz="585.97117065" i="552.092" sn="1.35861" a="20.9566" fwhm="0.0541632" res="10818.6" algo="Sum"/><pk mz="586.02255461" i="414.499" sn="1.0201" a="18.1197" fwhm="0.0583775" res="10038.5" algo="Sum"/><pk mz="586.30513210" i="5779.19" sn="14.236" a="193.36" fwhm="0.0417769" res="14034.2" algo="Sum"/><pk mz="586.33680179" i="4739.31" sn="11.6745" a="156.424" fwhm="0.0378364" res="15496.6" algo="Sum"/><pk mz="586.72332399" i="1078.44" sn="2.65599" a="40.5429" fwhm="0.0436968" res="13427.1" algo="Sum"/><pk mz="586.77032693" i="857.827" sn="2.11249" a="35.3941" fwhm="0.0539134" res="10883.6" algo="Sum"/><pk mz="586.83672587" i="2681.81" sn="6.60329" a="113.314" fwhm="0.0376056" res="15605" algo="Sum"/><pk mz="586.90611062" i="1364.1" sn="3.35877" a="65.8861" fwhm="0.0499489" res="11750.1" algo="Sum"/><pk mz="587.00205030" i="1092.47" sn="2.68866" a="70.9808" fwhm="0.0566077" res="10369.7" algo="Sum"/><pk mz="587.33464302" i="3356.5" sn="8.26706" a="144.255" fwhm="0.0490292" res="11979.3" algo="Sum"/><pk mz="587.40606507" i="1414.29" sn="3.48326" a="59.7232" fwhm="0.0524238" res="11205" algo="Sum"/><pk mz="587.46250900" i="987.816" sn="2.43356" a="39.3957" fwhm="0.0504784" res="11637.9" algo="Sum"/><pk mz="587.49200480" i="693.131" sn="1.70763" a="15.416" fwhm="0.0286781" res="20485.7" algo="Sum"/><pk mz="587.54309032" i="948.658" sn="2.33656" a="39.8788" fwhm="0.0580702" res="10117.8" algo="Sum"/><pk mz="587.77927560" i="489.948" sn="1.20576" a="23.4897" fwhm="0.0596543" res="9853.1" algo="Sum"/><pk mz="587.83882116" i="815.266" sn="2.00514" a="38.161" fwhm="0.0450181" res="13057.8" algo="Sum"/><pk mz="587.90685053" i="649.951" sn="1.59767" a="35.1309" fwhm="0.061884" res="9500.14" algo="Sum"/><pk mz="588.02095543" i="1199.77" sn="2.9491" a="61.1606" fwhm="0.0390872" res="15043.8" algo="Sum"/><pk mz="588.35015013" i="1481.97" sn="3.64504" a="75.9943" fwhm="0.0614784" res="9570.03" algo="Sum"/><pk mz="588.40357286" i="1051.9" sn="2.58721" a="42.5116" fwhm="0.0444773" res="13229.3" algo="Sum"/><pk mz="588.49612716" i="969.763" sn="2.38463" a="45.2841" fwhm="0.0507452" res="11597.1" algo="Sum"/><pk mz="588.53913545" i="540.449" sn="1.32893" a="17.4334" fwhm="0.0732844" res="8030.89" algo="Sum"/><pk mz="588.71839447" i="871.909" sn="2.14319" a="28.8071" fwhm="0.0478464" res="12304.3" algo="Sum"/><pk mz="588.76681897" i="2152.56" sn="5.29215" a="80.6388" fwhm="0.0428177" res="13750.6" algo="Sum"/><pk mz="588.83313210" i="2933.8" sn="7.21243" a="133.02" fwhm="0.0395133" res="14902.2" algo="Sum"/><pk mz="588.90180262" i="880.951" sn="2.1651" a="31.3565" fwhm="0.0412787" res="14266.5" algo="Sum"/><pk mz="588.93106458" i="661.284" sn="1.62517" a="14.9666" fwhm="0.0264398" res="22274.4" algo="Sum"/><pk mz="589.01576601" i="780.123" sn="1.91733" a="41.1548" fwhm="0.0607121" res="9701.79" algo="Sum"/><pk mz="589.13397392" i="476.468" sn="1.17102" a="24.7409" fwhm="0.0429883" res="13704.5" algo="Sum"/><pk mz="589.27095581" i="1147.64" sn="2.82029" a="40.8459" fwhm="0.0374736" res="15725" algo="Sum"/><pk mz="589.42017745" i="3248.99" sn="7.98471" a="162.087" fwhm="0.051061" res="11543.4" algo="Sum"/><pk mz="589.47645360" i="1547.05" sn="3.80203" a="50.4715" fwhm="0.0472768" res="12468.6" algo="Sum"/><pk mz="589.77505362" i="1472.06" sn="3.61511" a="61.7069" fwhm="0.0354484" res="16637.6" algo="Sum"/><pk mz="589.83662786" i="846.848" sn="2.0794" a="44.8245" fwhm="0.0443648" res="13295.1" algo="Sum"/><pk mz="589.89655724" i="432.336" sn="1.06182" a="13.4715" fwhm="0.0431049" res="13685.1" algo="Sum"/><pk mz="590.28373371" i="847.665" sn="2.08071" a="16.752" fwhm="0.0256832" res="22983.3" algo="Sum"/><pk mz="590.31700203" i="1913.51" sn="4.69693" a="83.7937" fwhm="0.0403117" res="14643.8" algo="Sum"/><pk mz="590.42392821" i="1317.19" sn="3.23335" a="62.1217" fwhm="0.0604244" res="9771.28" algo="Sum"/><pk mz="590.47708349" i="766.081" sn="1.88043" a="32.438" fwhm="0.0575016" res="10268.9" algo="Sum"/><pk mz="590.59204360" i="581.628" sn="1.42791" a="26.0178" fwhm="0.0419701" res="14071.7" algo="Sum"/><pk mz="590.67452039" i="509.344" sn="1.25005" a="20.9084" fwhm="0.0431614" res="13685.2" algo="Sum"/><pk mz="590.78698610" i="1547.38" sn="3.79716" a="68.3612" fwhm="0.055764" res="10594.4" algo="Sum"/><pk mz="590.83723315" i="1751.8" sn="4.29982" a="90.8581" fwhm="0.0630478" res="9371.26" algo="Sum"/><pk mz="590.91896524" i="4455.85" sn="10.9408" a="181.35" fwhm="0.0333399" res="17724.1" algo="Sum"/><pk mz="590.99705952" i="464.527" sn="1.14031" a="10.0461" fwhm="0.0287634" res="20546.9" algo="Sum"/><pk mz="591.02352574" i="450.98" sn="1.10693" a="9.48726" fwhm="0.0234131" res="25243.2" algo="Sum"/><pk mz="591.04065729" i="440.471" sn="1.08107" a="7.39974" fwhm="0.0191763" res="30821.4" algo="Sum"/><pk mz="591.07599858" i="484.767" sn="1.18968" a="24.597" fwhm="0.0551748" res="10712.8" algo="Sum"/><pk mz="591.28710105" i="909.365" sn="2.23111" a="24.8601" fwhm="0.0419991" res="14078.6" algo="Sum"/><pk mz="591.32495968" i="1067.66" sn="2.61919" a="36.8287" fwhm="0.0656247" res="9010.7" algo="Sum"/><pk mz="591.38234392" i="5739.24" sn="14.0785" a="230.447" fwhm="0.0348" res="16993.8" algo="Sum"/><pk mz="591.49060762" i="1727.02" sn="4.23794" a="88.6024" fwhm="0.0428191" res="13813.7" algo="Sum"/><pk mz="591.78990128" i="1292.71" sn="3.17206" a="71.0256" fwhm="0.045928" res="12885.2" algo="Sum"/><pk mz="591.84725083" i="707.29" sn="1.73577" a="26.4295" fwhm="0.0383482" res="15433.5" algo="Sum"/><pk mz="591.92178340" i="1004.79" sn="2.46586" a="45.7385" fwhm="0.0435302" res="13598" algo="Sum"/><pk mz="591.97422905" i="472.287" sn="1.15892" a="12.3435" fwhm="0.0375908" res="15747.9" algo="Sum"/><pk mz="592.01184856" i="582.566" sn="1.42928" a="31.9995" fwhm="0.0543203" res="10898.5" algo="Sum"/><pk mz="592.25350749" i="973.868" sn="2.38754" a="36.0267" fwhm="0.041807" res="14166.4" algo="Sum"/><pk mz="592.29056257" i="755.887" sn="1.85314" a="23.5704" fwhm="0.0431922" res="13712.9" algo="Sum"/><pk mz="592.38227458" i="2198.17" sn="5.38858" a="137.838" fwhm="0.0547538" res="10819" algo="Sum"/><pk mz="592.49194321" i="853.425" sn="2.09246" a="37.9388" fwhm="0.0486528" res="12178" algo="Sum"/><pk mz="592.67341908" i="761.837" sn="1.86959" a="33.2153" fwhm="0.0396217" res="14958.3" algo="Sum"/><pk mz="592.79477506" i="1411.51" sn="3.46415" a="49.4197" fwhm="0.0466683" res="12702.3" algo="Sum"/><pk mz="592.85251662" i="2232.31" sn="5.47859" a="96.3861" fwhm="0.0429538" res="13802.1" algo="Sum"/><pk mz="592.91630969" i="1974.8" sn="4.84659" a="72.2179" fwhm="0.0386406" res="15344.4" algo="Sum"/><pk mz="592.95643118" i="1215.46" sn="2.98303" a="39.8836" fwhm="0.041735" res="14207.6" algo="Sum"/><pk mz="593.02228039" i="2807.89" sn="6.89105" a="114.749" fwhm="0.0340215" res="17430.8" algo="Sum"/><pk mz="593.31223914" i="935.958" sn="2.29532" a="28.8428" fwhm="0.0858062" res="6914.56" algo="Sum"/><pk mz="593.34884015" i="1527.03" sn="3.74448" a="81.5796" fwhm="0.0540671" res="10974.3" algo="Sum"/><pk mz="593.41062941" i="1375.47" sn="3.37092" a="60.8106" fwhm="0.0475958" res="12467.7" algo="Sum"/><pk mz="593.45096713" i="974.378" sn="2.38712" a="32.5203" fwhm="0.0392829" res="15107.1" algo="Sum"/><pk mz="593.50344594" i="1043.41" sn="2.55585" a="43.7332" fwhm="0.0360894" res="16445.3" algo="Sum"/><pk mz="593.68752047" i="594.016" sn="1.45506" a="28.2651" fwhm="0.0366044" res="16219" algo="Sum"/><pk mz="593.80427683" i="798.224" sn="1.95498" a="35.945" fwhm="0.0529979" res="11204.3" algo="Sum"/><pk mz="593.84614510" i="743.826" sn="1.82158" a="17.358" fwhm="0.0582791" res="10189.7" algo="Sum"/><pk mz="593.85275791" i="768.189" sn="1.88125" a="25.4871" fwhm="0.0465392" res="12760.3" algo="Sum"/><pk mz="593.92752463" i="833.453" sn="2.0411" a="48.7958" fwhm="0.0645825" res="9196.42" algo="Sum"/><pk mz="594.02380632" i="1009.04" sn="2.47108" a="53.4145" fwhm="0.0465769" res="12753.6" algo="Sum"/><pk mz="594.25223228" i="528.308" sn="1.29319" a="18.6975" fwhm="0.0443311" res="13404.9" algo="Sum"/><pk mz="594.30250101" i="586.446" sn="1.43526" a="20.4864" fwhm="0.0415314" res="14309.7" algo="Sum"/><pk mz="594.34621142" i="1018.84" sn="2.49316" a="51.9944" fwhm="0.0717174" res="8287.34" algo="Sum"/><pk mz="594.38070912" i="658.919" sn="1.61197" a="14.5337" fwhm="0.0288459" res="20605.4" algo="Sum"/><pk mz="594.41550436" i="644.772" sn="1.57712" a="22.4313" fwhm="0.0498468" res="11924.9" algo="Sum"/><pk mz="594.46088472" i="481.488" sn="1.17772" a="14.2753" fwhm="0.0384635" res="15455.2" algo="Sum"/><pk mz="594.50232006" i="451.024" sn="1.1032" a="24.1074" fwhm="0.062871" res="9455.91" algo="Sum"/><pk mz="594.67013892" i="669.586" sn="1.63771" a="27.0328" fwhm="0.0502984" res="11822.8" algo="Sum"/><pk mz="594.71284559" i="451.888" sn="1.10512" a="10.2118" fwhm="0.0288536" res="20611.4" algo="Sum"/><pk mz="594.75542984" i="1252.37" sn="3.06268" a="52.8659" fwhm="0.0482036" res="12338.4" algo="Sum"/><pk mz="594.79895062" i="798.422" sn="1.95263" a="21.399" fwhm="0.0384742" res="15459.7" algo="Sum"/><pk mz="594.84814818" i="1749.93" sn="4.27942" a="87.817" fwhm="0.0466263" res="12757.8" algo="Sum"/><pk mz="594.90012637" i="800.899" sn="1.95828" a="14.3814" fwhm="0.0192388" res="30921.9" algo="Sum"/><pk mz="595.02550390" i="644.277" sn="1.57416" a="30.4661" fwhm="0.0491674" res="12102" algo="Sum"/><pk mz="595.06372482" i="453.284" sn="1.10696" a="16.05" fwhm="0.0447655" res="13292.9" algo="Sum"/><pk mz="595.26115025" i="476.407" sn="1.16171" a="26.0053" fwhm="0.0520859" res="11428.5" algo="Sum"/><pk mz="595.37260551" i="2445.36" sn="5.95975" a="114.329" fwhm="0.0443112" res="13436.2" algo="Sum"/><pk mz="595.48210018" i="872.409" sn="2.12582" a="45.9663" fwhm="0.0628712" res="9471.46" algo="Sum"/><pk mz="595.71165895" i="456.907" sn="1.11269" a="24.6379" fwhm="0.0464057" res="12837" algo="Sum"/><pk mz="595.76474663" i="491.161" sn="1.19583" a="15.1932" fwhm="0.0351687" res="16940.2" algo="Sum"/><pk mz="595.81383837" i="598.311" sn="1.45684" a="30.3579" fwhm="0.0489536" res="12171" algo="Sum"/><pk mz="595.85199158" i="710.628" sn="1.73058" a="22.6948" fwhm="0.0421209" res="14146.2" algo="Sum"/><pk mz="595.88798246" i="636.931" sn="1.55115" a="13.2586" fwhm="0.028882" res="20631.8" algo="Sum"/><pk mz="595.90276796" i="623.703" sn="1.51884" a="27.5582" fwhm="0.0413842" res="14399.3" algo="Sum"/><pk mz="596.28346716" i="422.045" sn="1.02735" a="10.3571" fwhm="0.033707" res="17690.2" algo="Sum"/><pk mz="596.37776452" i="968.317" sn="2.35657" a="69.7373" fwhm="0.0762837" res="7817.9" algo="Sum"/><pk mz="596.48716291" i="431.261" sn="1.0498" a="14.8836" fwhm="0.0433067" res="13773.5" algo="Sum"/><pk mz="596.70531017" i="435.36" sn="1.05923" a="13.3117" fwhm="0.0400155" res="14911.9" algo="Sum"/><pk mz="596.75202886" i="1862.39" sn="4.53116" a="71.4006" fwhm="0.0364033" res="16392.8" algo="Sum"/><pk mz="596.79857812" i="1006.38" sn="2.44793" a="34.0411" fwhm="0.0481736" res="12388.5" algo="Sum"/><pk mz="596.86380729" i="2772.93" sn="6.74423" a="136.36" fwhm="0.0401923" res="14850.2" algo="Sum"/><pk mz="596.93523891" i="1090.12" sn="2.65141" a="53.936" fwhm="0.049992" res="11940.6" algo="Sum"/><pk mz="597.08808011" i="427.508" sn="1.0399" a="18.4026" fwhm="0.0373177" res="16000.1" algo="Sum"/><pk mz="597.25696667" i="559.345" sn="1.36011" a="29.358" fwhm="0.046626" res="12809.5" algo="Sum"/><pk mz="597.34536145" i="1281.74" sn="3.1163" a="59.8191" fwhm="0.0441189" res="13539.4" algo="Sum"/><pk mz="597.38027831" i="1448.94" sn="3.52302" a="70.8763" fwhm="0.067942" res="8792.51" algo="Sum"/><pk mz="597.44382376" i="910.664" sn="2.21384" a="41.9768" fwhm="0.0579202" res="10315" algo="Sum"/><pk mz="597.48057366" i="595.464" sn="1.44766" a="8.09514" fwhm="0.0265989" res="22462.6" algo="Sum"/><pk mz="597.70724146" i="683.092" sn="1.65977" a="31.3719" fwhm="0.0397416" res="15039.8" algo="Sum"/><pk mz="597.76139936" i="760.109" sn="1.84691" a="26.4882" fwhm="0.0443294" res="13484.5" algo="Sum"/><pk mz="597.86411122" i="754.598" sn="1.83311" a="62.1669" fwhm="0.0589172" res="10147.5" algo="Sum"/><pk mz="597.94065775" i="520.154" sn="1.26322" a="26.4672" fwhm="0.0485226" res="12322.9" algo="Sum"/><pk mz="598.26164959" i="485.491" sn="1.17929" a="31.7213" fwhm="0.0523085" res="11437.2" algo="Sum"/><pk mz="598.34461442" i="717.414" sn="1.74331" a="26.5449" fwhm="0.0454708" res="13158.9" algo="Sum"/><pk mz="598.39321475" i="1580.38" sn="3.84117" a="72.5151" fwhm="0.0385383" res="15527.2" algo="Sum"/><pk mz="598.45201876" i="538.8" sn="1.30941" a="14.9273" fwhm="0.0374224" res="15991.8" algo="Sum"/><pk mz="598.68075958" i="460.793" sn="1.11905" a="20.6612" fwhm="0.0471356" res="12701.2" algo="Sum"/><pk mz="598.75663717" i="1049.99" sn="2.54906" a="40.0582" fwhm="0.0454113" res="13185.2" algo="Sum"/><pk mz="598.79288908" i="1068.59" sn="2.5942" a="39.1278" fwhm="0.0482556" res="12408.8" algo="Sum"/><pk mz="598.86043087" i="1992.24" sn="4.83654" a="92.1578" fwhm="0.0452851" res="13224.2" algo="Sum"/><pk mz="598.89329724" i="1552.03" sn="3.76786" a="69.2034" fwhm="0.0457592" res="13087.9" algo="Sum"/><pk mz="598.96200866" i="609.571" sn="1.47985" a="13.1336" fwhm="0.0289566" res="20684.8" algo="Sum"/><pk mz="599.02956281" i="1335.19" sn="3.24095" a="66.2463" fwhm="0.0426699" res="14038.7" algo="Sum"/><pk mz="599.23890369" i="656.021" sn="1.59321" a="22.7635" fwhm="0.0368314" res="16269.8" algo="Sum"/><pk mz="599.26683604" i="591.042" sn="1.43557" a="19.3979" fwhm="0.0482734" res="12414" algo="Sum"/><pk mz="599.33679397" i="759.158" sn="1.84408" a="29.2018" fwhm="0.0492023" res="12181.1" algo="Sum"/><pk mz="599.36460417" i="962.816" sn="2.33888" a="23.7401" fwhm="0.0373646" res="16041" algo="Sum"/><pk mz="599.38762581" i="964.29" sn="2.34246" a="30.213" fwhm="0.0434501" res="13794.8" algo="Sum"/><pk mz="599.44534595" i="1139.95" sn="2.76928" a="78.4985" fwhm="0.093602" res="6404.19" algo="Sum"/><pk mz="599.51340342" i="696.505" sn="1.69205" a="33.2605" fwhm="0.0689015" res="8701.02" algo="Sum"/><pk mz="599.77114198" i="773.125" sn="1.87672" a="50.939" fwhm="0.0570833" res="10506.9" algo="Sum"/><pk mz="599.82803639" i="497.422" sn="1.20724" a="13.504" fwhm="0.0338069" res="17742.7" algo="Sum"/><pk mz="599.87057074" i="780.708" sn="1.89446" a="30.7755" fwhm="0.0579565" res="10350.4" algo="Sum"/><pk mz="599.95967144" i="461.032" sn="1.11848" a="21.916" fwhm="0.0539605" res="11118.5" algo="Sum"/><pk mz="600.03539680" i="454.311" sn="1.10193" a="29.194" fwhm="0.0522298" res="11488.4" algo="Sum"/><pk mz="600.27406481" i="1323.01" sn="3.21075" a="54.667" fwhm="0.0406395" res="14770.7" algo="Sum"/><pk mz="600.32705813" i="591.463" sn="1.4353" a="10.1213" fwhm="0.0193262" res="31062.8" algo="Sum"/><pk mz="600.35666852" i="605.232" sn="1.46861" a="21.8682" fwhm="0.0483167" res="12425.4" algo="Sum"/><pk mz="600.45859481" i="748.607" sn="1.81606" a="29.7448" fwhm="0.0575772" res="10428.7" algo="Sum"/><pk mz="600.50633576" i="443.4" sn="1.07561" a="11.5351" fwhm="0.0338263" res="17752.7" algo="Sum"/><pk mz="600.70275361" i="960.422" sn="2.32979" a="39.5755" fwhm="0.0408264" res="14713.6" algo="Sum"/><pk mz="600.77336057" i="1273.7" sn="3.0893" a="51.797" fwhm="0.0477147" res="12591" algo="Sum"/><pk mz="600.87469859" i="1291.93" sn="3.13136" a="63.8303" fwhm="0.0677043" res="8874.99" algo="Sum"/><pk mz="600.94707703" i="4010.68" sn="9.71965" a="156.667" fwhm="0.0329041" res="18263.6" algo="Sum"/><pk mz="601.03607974" i="710.015" sn="1.72097" a="45.3347" fwhm="0.0742895" res="8090.45" algo="Sum"/><pk mz="601.27392691" i="930.799" sn="2.25694" a="45.4454" fwhm="0.0482757" res="12455" algo="Sum"/><pk mz="601.34563590" i="2510.49" sn="6.08831" a="143.427" fwhm="0.0506823" res="11865" algo="Sum"/><pk mz="601.46185926" i="3914.7" sn="9.49395" a="180.911" fwhm="0.0358173" res="16792.5" algo="Sum"/><pk mz="601.52259422" i="774.255" sn="1.87754" a="30.0146" fwhm="0.0532005" res="11306.7" algo="Sum"/><pk mz="601.77484187" i="1130.74" sn="2.74047" a="48.8444" fwhm="0.0402712" res="14943.1" algo="Sum"/><pk mz="601.83022978" i="509.827" sn="1.23531" a="9.01657" fwhm="0.0388675" res="15484.1" algo="Sum"/><pk mz="601.84699763" i="535.765" sn="1.29815" a="19.2373" fwhm="0.048377" res="12440.8" algo="Sum"/><pk mz="601.87905949" i="517.954" sn="1.25497" a="19.6808" fwhm="0.0397663" res="15135.4" algo="Sum"/><pk mz="601.94780560" i="910.883" sn="2.20759" a="49.0934" fwhm="0.0488113" res="12332.1" algo="Sum"/><pk mz="602.27987558" i="2066.56" sn="5.00579" a="89.2878" fwhm="0.0387157" res="15556.5" algo="Sum"/><pk mz="602.34873419" i="1148.35" sn="2.7817" a="64.0567" fwhm="0.0625713" res="9626.59" algo="Sum"/><pk mz="602.41866238" i="475.443" sn="1.15173" a="10.2441" fwhm="0.0290399" res="20744.6" algo="Sum"/><pk mz="602.46449343" i="1548.97" sn="3.75198" a="70.5061" fwhm="0.0382682" res="15743.2" algo="Sum"/><pk mz="602.52847226" i="415.852" sn="1.00721" a="15.5204" fwhm="0.0484044" res="12447.8" algo="Sum"/><pk mz="602.69770993" i="1960" sn="4.74189" a="81.1352" fwhm="0.0342167" res="17614.1" algo="Sum"/><pk mz="602.74635140" i="633.492" sn="1.53263" a="8.71844" fwhm="0.0145239" res="41500.3" algo="Sum"/><pk mz="602.80798679" i="1719.21" sn="4.15933" a="69.4698" fwhm="0.0424077" res="14214.6" algo="Sum"/><pk mz="602.87599748" i="1308.9" sn="3.16683" a="63.579" fwhm="0.0550538" res="10950.7" algo="Sum"/><pk mz="602.96649392" i="823.163" sn="1.9921" a="32.0404" fwhm="0.0485872" res="12410" algo="Sum"/><pk mz="603.03295814" i="1041.67" sn="2.52052" a="52.5104" fwhm="0.0459624" res="13120.1" algo="Sum"/><pk mz="603.28396494" i="1292.52" sn="3.12691" a="63.2718" fwhm="0.0431997" res="13965" algo="Sum"/><pk mz="603.36219965" i="1548.41" sn="3.74595" a="79.8157" fwhm="0.0676981" res="8912.54" algo="Sum"/><pk mz="603.39658389" i="1381.84" sn="3.34299" a="43.0594" fwhm="0.0435954" res="13840.8" algo="Sum"/><pk mz="603.42923568" i="1279.72" sn="3.09594" a="53.1179" fwhm="0.0489445" res="12328.8" algo="Sum"/><pk mz="603.48905815" i="1079.44" sn="2.61142" a="42.8083" fwhm="0.0532871" res="11325.2" algo="Sum"/><pk mz="603.53601491" i="1258.27" sn="3.04383" a="54.4119" fwhm="0.0529963" res="11388.3" algo="Sum"/><pk mz="603.70284493" i="513.541" sn="1.2416" a="25.7312" fwhm="0.0403316" res="14968.5" algo="Sum"/><pk mz="603.74788252" i="426.885" sn="1.03177" a="9.0994" fwhm="0.0290717" res="20767.5" algo="Sum"/><pk mz="603.79252162" i="906.009" sn="2.18939" a="48.6977" fwhm="0.0607766" res="9934.62" algo="Sum"/><pk mz="603.83085629" i="572.128" sn="1.38266" a="15.1826" fwhm="0.0239714" res="25189.6" algo="Sum"/><pk mz="603.86831638" i="603.953" sn="1.45954" a="12.6433" fwhm="0.0290748" res="20769.4" algo="Sum"/><pk mz="603.88918902" i="616.61" sn="1.48994" a="25.8686" fwhm="0.0395824" res="15256.5" algo="Sum"/><pk mz="603.97697672" i="456.271" sn="1.10221" a="23.6399" fwhm="0.062145" res="9718.83" algo="Sum"/><pk mz="604.30389371" i="1591.06" sn="3.84003" a="99.0466" fwhm="0.0516407" res="11702.1" algo="Sum"/><pk mz="604.36490518" i="767.617" sn="1.85286" a="18.5081" fwhm="0.0335721" res="18002" algo="Sum"/><pk mz="604.40250177" i="642.199" sn="1.54984" a="20.6331" fwhm="0.0436316" res="13852.4" algo="Sum"/><pk mz="604.43755338" i="642.88" sn="1.55163" a="14.6293" fwhm="0.0290884" res="20779.3" algo="Sum"/><pk mz="604.45571598" i="657.994" sn="1.58828" a="14.1812" fwhm="0.0290891" res="20779.5" algo="Sum"/><pk mz="604.49354099" i="883.988" sn="2.13402" a="36.5495" fwhm="0.0481621" res="12551.2" algo="Sum"/><pk mz="604.53566125" i="629.905" sn="1.52037" a="29.2803" fwhm="0.0500609" res="12076" algo="Sum"/><pk mz="604.69671099" i="976.136" sn="2.35386" a="35.9805" fwhm="0.0427013" res="14161.1" algo="Sum"/><pk mz="604.73200153" i="837.667" sn="2.02018" a="24.656" fwhm="0.0343936" res="17582.7" algo="Sum"/><pk mz="604.79577009" i="2328.48" sn="5.61637" a="134.721" fwhm="0.0551014" res="10976" algo="Sum"/><pk mz="604.87415714" i="1003.89" sn="2.42141" a="39.7834" fwhm="0.0419287" res="14426.3" algo="Sum"/><pk mz="604.98261086" i="610.43" sn="1.47239" a="23.3945" fwhm="0.0416854" res="14513.1" algo="Sum"/><pk mz="605.05077470" i="461.67" sn="1.11324" a="22.0046" fwhm="0.0435694" res="13887.1" algo="Sum"/><pk mz="605.23403387" i="623.84" sn="1.50321" a="26.9525" fwhm="0.0521351" res="11608.9" algo="Sum"/><pk mz="605.30292609" i="853.038" sn="2.05466" a="32.0497" fwhm="0.0531305" res="11392.8" algo="Sum"/><pk mz="605.33170969" i="763.238" sn="1.83792" a="22.2276" fwhm="0.0279183" res="21682.2" algo="Sum"/><pk mz="605.41634968" i="8091.75" sn="19.4887" a="354.179" fwhm="0.0401998" res="15060.2" algo="Sum"/><pk mz="605.50433500" i="2072.59" sn="4.9927" a="89.9693" fwhm="0.0492034" res="12306.2" algo="Sum"/><pk mz="605.72980127" i="429.034" sn="1.03437" a="13.1661" fwhm="0.0477916" res="12674.4" algo="Sum"/><pk mz="605.79940632" i="789.482" sn="1.90359" a="53.0306" fwhm="0.0585998" res="10337.9" algo="Sum"/><pk mz="605.83910809" i="675.945" sn="1.62968" a="17.2801" fwhm="0.0388298" res="15602.4" algo="Sum"/><pk mz="605.87620267" i="640.148" sn="1.54309" a="19.008" fwhm="0.0436846" res="13869.3" algo="Sum"/><pk mz="606.29691486" i="1057.62" sn="2.54611" a="47.8442" fwhm="0.0453173" res="13378.9" algo="Sum"/><pk mz="606.38528520" i="2715.4" sn="6.53642" a="102.35" fwhm="0.03953" res="15339.9" algo="Sum"/><pk mz="606.41931712" i="2815.45" sn="6.77752" a="132.953" fwhm="0.046262" res="13108.4" algo="Sum"/><pk mz="606.50667550" i="1016.83" sn="2.44842" a="41.5451" fwhm="0.0466139" res="13011.3" algo="Sum"/><pk mz="606.70067722" i="559.178" sn="1.34647" a="22.0012" fwhm="0.0517482" res="11724.1" algo="Sum"/><pk mz="606.73876764" i="596.17" sn="1.43574" a="18.3552" fwhm="0.0388581" res="15614.2" algo="Sum"/><pk mz="606.79000021" i="1617.52" sn="3.89552" a="84.2254" fwhm="0.0621356" res="9765.58" algo="Sum"/><pk mz="606.89115392" i="4447" sn="10.7089" a="191.27" fwhm="0.0361255" res="16799.5" algo="Sum"/><pk mz="606.96112778" i="733.714" sn="1.7665" a="33.0429" fwhm="0.0662989" res="9154.92" algo="Sum"/><pk mz="607.01636728" i="598.599" sn="1.44119" a="21.5117" fwhm="0.0485843" res="12494.1" algo="Sum"/><pk mz="607.24796081" i="3157.08" sn="7.59993" a="129.745" fwhm="0.033708" res="18014.9" algo="Sum"/><pk mz="607.29966462" i="721.425" sn="1.73656" a="19.3648" fwhm="0.0388766" res="15621.2" algo="Sum"/><pk mz="607.32832712" i="673.801" sn="1.62176" a="9.05346" fwhm="0.014579" res="41657.8" algo="Sum"/><pk mz="607.38663096" i="1517.51" sn="3.65245" a="83.0541" fwhm="0.063102" res="9625.47" algo="Sum"/><pk mz="607.42282618" i="1141.52" sn="2.74749" a="34.8309" fwhm="0.0437406" res="13886.9" algo="Sum"/><pk mz="607.46323950" i="1030.99" sn="2.48148" a="48.0807" fwhm="0.0514878" res="11798.2" algo="Sum"/><pk mz="607.51861485" i="905.257" sn="2.17884" a="37.1933" fwhm="0.0460515" res="13192.2" algo="Sum"/><pk mz="607.75104943" i="519.778" sn="1.25074" a="12.3145" fwhm="0.038715" res="15698.1" algo="Sum"/><pk mz="607.77009114" i="513.18" sn="1.23487" a="11.8665" fwhm="0.0291686" res="20836.4" algo="Sum"/><pk mz="607.81422482" i="609.384" sn="1.46659" a="27.2001" fwhm="0.0566579" res="10727.8" algo="Sum"/><pk mz="607.89456980" i="1105.3" sn="2.66038" a="52.6384" fwhm="0.0515067" res="11802.2" algo="Sum"/><pk mz="607.96470133" i="465.869" sn="1.1213" a="5.90259" fwhm="0.0145866" res="41679.6" algo="Sum"/><pk mz="607.98754744" i="442.573" sn="1.06518" a="8.04892" fwhm="0.0194491" res="31260.4" algo="Sum"/><pk mz="608.02387387" i="751.637" sn="1.80851" a="40.6194" fwhm="0.0504649" res="12048.5" algo="Sum"/><pk mz="608.25099553" i="1387.45" sn="3.33434" a="64.6121" fwhm="0.0380965" res="15966.1" algo="Sum"/><pk mz="608.30899281" i="526.474" sn="1.26504" a="16.0346" fwhm="0.0433411" res="14035.4" algo="Sum"/><pk mz="608.36091676" i="906.252" sn="2.1773" a="43.8825" fwhm="0.0549606" res="11069" algo="Sum"/><pk mz="608.41350753" i="888.116" sn="2.13367" a="41.2976" fwhm="0.0603274" res="10085.2" algo="Sum"/><pk mz="608.46534524" i="667.864" sn="1.60454" a="22.7473" fwhm="0.0471393" res="12907.8" algo="Sum"/><pk mz="608.48749968" i="610.539" sn="1.46691" a="15.5944" fwhm="0.0389147" res="15636.4" algo="Sum"/><pk mz="608.64435763" i="528.87" sn="1.27065" a="20.6675" fwhm="0.0545582" res="11155.9" algo="Sum"/><pk mz="608.69621767" i="598.601" sn="1.43842" a="31.3136" fwhm="0.0558438" res="10900" algo="Sum"/><pk mz="608.77676322" i="979.709" sn="2.35367" a="37.5916" fwhm="0.0535198" res="11374.8" algo="Sum"/><pk mz="608.82135929" i="1459.66" sn="3.50627" a="67.0738" fwhm="0.0557711" res="10916.4" algo="Sum"/><pk mz="608.89096378" i="1829.2" sn="4.39445" a="80.7173" fwhm="0.0488114" res="12474.4" algo="Sum"/><pk mz="608.99236637" i="1045.92" sn="2.5125" a="40.325" fwhm="0.0551126" res="11050" algo="Sum"/><pk mz="609.25596297" i="778.98" sn="1.87051" a="36.2726" fwhm="0.0446698" res="13639.1" algo="Sum"/><pk mz="609.30794122" i="689.725" sn="1.65619" a="20.5717" fwhm="0.0429981" res="14170.6" algo="Sum"/><pk mz="609.33582557" i="817.121" sn="1.9621" a="38.0469" fwhm="0.0676828" res="9002.82" algo="Sum"/><pk mz="609.41661706" i="1093.75" sn="2.62653" a="68.1021" fwhm="0.0812699" res="7498.67" algo="Sum"/><pk mz="609.47123905" i="703.448" sn="1.68954" a="15.506" fwhm="0.0292093" res="20865.6" algo="Sum"/><pk mz="609.49732720" i="795.387" sn="1.91024" a="32.5969" fwhm="0.0458137" res="13303.8" algo="Sum"/><pk mz="609.76256052" i="906.132" sn="2.17524" a="42.7175" fwhm="0.0480978" res="12677.6" algo="Sum"/><pk mz="609.81880321" i="618.449" sn="1.48457" a="16.0196" fwhm="0.0389568" res="15653.7" algo="Sum"/><pk mz="609.91380407" i="886.196" sn="2.12663" a="50.0326" fwhm="0.0475772" res="12819.5" algo="Sum"/><pk mz="609.95313699" i="497.793" sn="1.1948" a="10.7871" fwhm="0.029221" res="20873.8" algo="Sum"/><pk mz="609.97289157" i="481.464" sn="1.15576" a="8.47441" fwhm="0.019481" res="31311.2" algo="Sum"/><pk mz="609.99234156" i="460.242" sn="1.10495" a="15.6795" fwhm="0.0319256" res="19106.7" algo="Sum"/><pk mz="610.04516499" i="527.519" sn="1.2667" a="21.2164" fwhm="0.0320912" res="19009.7" algo="Sum"/><pk mz="610.26586512" i="605.257" sn="1.45326" a="18.5079" fwhm="0.0386305" res="15797.5" algo="Sum"/><pk mz="610.30425672" i="1850.42" sn="4.44334" a="79.0744" fwhm="0.0389365" res="15674.3" algo="Sum"/><pk mz="610.38240369" i="656.335" sn="1.57608" a="29.4281" fwhm="0.0586699" res="10403.7" algo="Sum"/><pk mz="610.41853193" i="521.864" sn="1.25323" a="11.4969" fwhm="0.0292322" res="20881.7" algo="Sum"/><pk mz="610.50647990" i="422.377" sn="1.01422" a="26.9909" fwhm="0.060722" res="10054.1" algo="Sum"/><pk mz="610.64039867" i="544.019" sn="1.3058" a="23.8275" fwhm="0.0378742" res="16122.8" algo="Sum"/><pk mz="610.72940381" i="1534.67" sn="3.68269" a="67.9185" fwhm="0.0483861" res="12622" algo="Sum"/><pk mz="610.76884617" i="1060.68" sn="2.54526" a="30.7264" fwhm="0.0412948" res="14790.4" algo="Sum"/><pk mz="610.82254756" i="1243.27" sn="2.98341" a="67.2163" fwhm="0.0613122" res="9962.5" algo="Sum"/><pk mz="610.90253366" i="813.061" sn="1.95107" a="47.2375" fwhm="0.0783666" res="7795.44" algo="Sum"/><pk mz="610.99064454" i="598.753" sn="1.4365" a="31.3864" fwhm="0.0601996" res="10149.4" algo="Sum"/><pk mz="611.05128404" i="454.544" sn="1.09049" a="20.0714" fwhm="0.0469" res="13028.8" algo="Sum"/><pk mz="611.34730624" i="1803.15" sn="4.32693" a="85.279" fwhm="0.0513412" res="11907.5" algo="Sum"/><pk mz="611.41609754" i="643.296" sn="1.54343" a="22.8533" fwhm="0.04876" res="12539.3" algo="Sum"/><pk mz="611.45758622" i="628.961" sn="1.50904" a="28.3645" fwhm="0.0633904" res="9645.9" algo="Sum"/><pk mz="611.73923220" i="470.412" sn="1.1275" a="9.95969" fwhm="0.0235394" res="25987.8" algo="Sum"/><pk mz="611.77254859" i="718.051" sn="1.7208" a="29.9271" fwhm="0.0574812" res="10643" algo="Sum"/><pk mz="611.83312597" i="665.465" sn="1.59478" a="29.7149" fwhm="0.0519785" res="11770.9" algo="Sum"/><pk mz="611.88599908" i="452.96" sn="1.08551" a="6.3294" fwhm="0.0146336" res="41813.8" algo="Sum"/><pk mz="611.90732727" i="519.831" sn="1.24577" a="20.3198" fwhm="0.0580521" res="10540.7" algo="Sum"/><pk mz="612.04823577" i="590.739" sn="1.41524" a="25.6016" fwhm="0.0397523" res="15396.5" algo="Sum"/><pk mz="612.27448017" i="428.405" sn="1.02706" a="7.87194" fwhm="0.0195176" res="31370.3" algo="Sum"/><pk mz="612.32036287" i="1436.81" sn="3.44537" a="71.2101" fwhm="0.0491882" res="12448.5" algo="Sum"/><pk mz="612.44791684" i="503.173" sn="1.20684" a="23.3289" fwhm="0.0407263" res="15038.2" algo="Sum"/><pk mz="612.55193031" i="1006.38" sn="2.41312" a="44.772" fwhm="0.0384492" res="15931.5" algo="Sum"/><pk mz="612.72705382" i="1853.93" sn="4.44366" a="67.8517" fwhm="0.0419911" res="14591.8" algo="Sum"/><pk mz="612.76896339" i="1266.43" sn="3.0355" a="49.2107" fwhm="0.0566219" res="10822.1" algo="Sum"/><pk mz="612.83756261" i="1764.71" sn="4.22982" a="94.3778" fwhm="0.0515804" res="11881.2" algo="Sum"/><pk mz="612.90709091" i="1026.42" sn="2.46009" a="53.5883" fwhm="0.0712653" res="8600.36" algo="Sum"/><pk mz="612.95900237" i="531.082" sn="1.27281" a="9.83795" fwhm="0.0195286" res="31387.8" algo="Sum"/><pk mz="612.97552431" i="515.403" sn="1.23534" a="11.3498" fwhm="0.0292935" res="20925.3" algo="Sum"/><pk mz="613.02655433" i="1324.95" sn="3.17637" a="53.9729" fwhm="0.05022" res="12206.8" algo="Sum"/><pk mz="613.27014659" i="726.741" sn="1.74241" a="29.1081" fwhm="0.0416017" res="14741.5" algo="Sum"/><pk mz="613.33526142" i="1952.33" sn="4.67993" a="123.763" fwhm="0.0541554" res="11325.5" algo="Sum"/><pk mz="613.42890530" i="1140.27" sn="2.73425" a="50.6852" fwhm="0.0617621" res="9932.13" algo="Sum"/><pk mz="613.47436988" i="1408.31" sn="3.37698" a="68.8948" fwhm="0.0510094" res="12026.7" algo="Sum"/><pk mz="613.55202722" i="679.6" sn="1.62961" a="33.7414" fwhm="0.0545795" res="11241.4" algo="Sum"/><pk mz="613.77507505" i="830.057" sn="1.99021" a="35.148" fwhm="0.0612639" res="10018.5" algo="Sum"/><pk mz="613.84602765" i="668.717" sn="1.60205" a="41.6881" fwhm="0.0726062" res="8454.45" algo="Sum"/><pk mz="613.89588125" i="539.656" sn="1.29242" a="28.3029" fwhm="0.0606593" res="10120.4" algo="Sum"/><pk mz="614.02327334" i="468.307" sn="1.1218" a="23.2598" fwhm="0.0434947" res="14117.2" algo="Sum"/><pk mz="614.27151940" i="459.393" sn="1.10088" a="17.6932" fwhm="0.053761" res="11426" algo="Sum"/><pk mz="614.33643752" i="2422.47" sn="5.8059" a="95.7451" fwhm="0.0442531" res="13882.3" algo="Sum"/><pk mz="614.43365687" i="677.864" sn="1.62479" a="23.0488" fwhm="0.04888" res="12570.3" algo="Sum"/><pk mz="614.47453260" i="827.168" sn="1.9828" a="47.1387" fwhm="0.0539311" res="11393.7" algo="Sum"/><pk mz="614.72657491" i="1143.26" sn="2.7384" a="48.041" fwhm="0.0478242" res="12853.9" algo="Sum"/><pk mz="614.77615076" i="1126.98" sn="2.69924" a="33.0047" fwhm="0.0399434" res="15391.2" algo="Sum"/><pk mz="614.82413048" i="2006.25" sn="4.80558" a="118.75" fwhm="0.0727414" res="8452.19" algo="Sum"/><pk mz="614.87653308" i="1240.04" sn="2.97093" a="45.2599" fwhm="0.0520032" res="11823.8" algo="Sum"/><pk mz="615.01938917" i="870.774" sn="2.08703" a="50.9415" fwhm="0.0601637" res="10222.4" algo="Sum"/><pk mz="615.13407050" i="916.818" sn="2.19811" a="36.7824" fwhm="0.0385009" res="15977.1" algo="Sum"/><pk mz="615.28368154" i="689.742" sn="1.65311" a="19.115" fwhm="0.0375153" res="16400.9" algo="Sum"/><pk mz="615.33845700" i="1304.77" sn="3.12689" a="66.3024" fwhm="0.0531083" res="11586.5" algo="Sum"/><pk mz="615.44752593" i="1265.34" sn="3.03228" a="54.8421" fwhm="0.0684878" res="8986.24" algo="Sum"/><pk mz="615.48967481" i="3111.35" sn="7.45721" a="137.176" fwhm="0.0367989" res="16725.8" algo="Sum"/><pk mz="615.57458622" i="746.916" sn="1.79026" a="38.7054" fwhm="0.0564744" res="10900.1" algo="Sum"/><pk mz="615.72075292" i="497.115" sn="1.18959" a="22.8009" fwhm="0.0495856" res="12417.3" algo="Sum"/><pk mz="615.73959267" i="475.197" sn="1.13717" a="8.87095" fwhm="0.0244661" res="25167.1" algo="Sum"/><pk mz="615.78685370" i="748.583" sn="1.79179" a="42.4047" fwhm="0.0759505" res="8107.73" algo="Sum"/><pk mz="615.84633032" i="743.649" sn="1.78037" a="35.261" fwhm="0.0634394" res="9707.63" algo="Sum"/><pk mz="615.90543087" i="563.249" sn="1.34853" a="14.8711" fwhm="0.0342573" res="17978.8" algo="Sum"/><pk mz="615.92815954" i="471.21" sn="1.12814" a="15.6433" fwhm="0.0228053" res="27008.1" algo="Sum"/><pk mz="616.02804637" i="464.61" sn="1.11195" a="31.7049" fwhm="0.0560374" res="10993.2" algo="Sum"/><pk mz="616.17168972" i="3386.52" sn="8.10197" a="120.598" fwhm="0.0329457" res="18702.7" algo="Sum"/><pk mz="616.25178940" i="515.811" sn="1.23403" a="21.0185" fwhm="0.0519327" res="11866.4" algo="Sum"/><pk mz="616.28725714" i="481.134" sn="1.15107" a="13.3249" fwhm="0.0391629" res="15736.5" algo="Sum"/><pk mz="616.33758576" i="642.384" sn="1.53676" a="46.3017" fwhm="0.0477643" res="12903.7" algo="Sum"/><pk mz="616.38491886" i="574.27" sn="1.37364" a="10.7656" fwhm="0.0195832" res="31475.2" algo="Sum"/><pk mz="616.40872565" i="528.876" sn="1.26514" a="15.2672" fwhm="0.0529156" res="11648.9" algo="Sum"/><pk mz="616.49342469" i="1393.64" sn="3.33414" a="65.4612" fwhm="0.0459207" res="13425.2" algo="Sum"/><pk mz="616.57900598" i="558.725" sn="1.33716" a="29.8998" fwhm="0.060643" res="10167.4" algo="Sum"/><pk mz="616.67463284" i="643.998" sn="1.54171" a="27.6385" fwhm="0.0425403" res="14496.2" algo="Sum"/><pk mz="616.73325399" i="691.801" sn="1.65619" a="27.2246" fwhm="0.0538682" res="11448.9" algo="Sum"/><pk mz="616.76118691" i="680.353" sn="1.6288" a="19.5515" fwhm="0.0448414" res="13754.3" algo="Sum"/><pk mz="616.81369534" i="1532.92" sn="3.67063" a="70.5356" fwhm="0.0564769" res="10921.5" algo="Sum"/><pk mz="616.84757199" i="1358.42" sn="3.25298" a="47.0127" fwhm="0.0469062" res="13150.6" algo="Sum"/><pk mz="616.92070070" i="3129.72" sn="7.49387" a="134.434" fwhm="0.0362686" res="17009.8" algo="Sum"/><pk mz="617.01545244" i="586.21" sn="1.40325" a="18.3787" fwhm="0.0417339" res="14784.5" algo="Sum"/><pk mz="617.13244744" i="521.586" sn="1.2485" a="15.3657" fwhm="0.0337607" res="18279.6" algo="Sum"/><pk mz="617.17403803" i="1556.84" sn="3.7259" a="70.4398" fwhm="0.0374323" res="16487.7" algo="Sum"/><pk mz="617.26024358" i="470.18" sn="1.12503" a="14.8898" fwhm="0.044093" res="13999" algo="Sum"/><pk mz="617.32091714" i="1953.43" sn="4.67319" a="96.3" fwhm="0.0576185" res="10713.9" algo="Sum"/><pk mz="617.37438457" i="1304.54" sn="3.1215" a="49.3062" fwhm="0.0489968" res="12600.3" algo="Sum"/><pk mz="617.45083701" i="3587.26" sn="8.58347" a="223.484" fwhm="0.0637469" res="9685.98" algo="Sum"/><pk mz="617.50543212" i="2575.48" sn="6.16012" a="101.028" fwhm="0.048155" res="12823.3" algo="Sum"/><pk mz="617.70975835" i="947.722" sn="2.2671" a="37.0254" fwhm="0.0393865" res="15683.3" algo="Sum"/><pk mz="617.74606465" i="900.37" sn="2.1538" a="41.4873" fwhm="0.0567133" res="10892.4" algo="Sum"/><pk mz="617.78584898" i="605.45" sn="1.44815" a="8.56473" fwhm="0.0124912" res="49457.5" algo="Sum"/><pk mz="617.80627343" i="632.178" sn="1.51195" a="22.5947" fwhm="0.0490143" res="12604.6" algo="Sum"/><pk mz="617.85325876" i="598.428" sn="1.43115" a="27.1413" fwhm="0.0588193" res="10504.3" algo="Sum"/><pk mz="617.92060479" i="1061.51" sn="2.53862" a="58.808" fwhm="0.056215" res="10992.1" algo="Sum"/><pk mz="618.04142783" i="616.493" sn="1.47429" a="32.2325" fwhm="0.0417311" res="14810.1" algo="Sum"/><pk mz="618.17824235" i="518.775" sn="1.24001" a="21.6093" fwhm="0.0476697" res="12967.9" algo="Sum"/><pk mz="618.24864448" i="781.043" sn="1.86646" a="36.5736" fwhm="0.0376409" res="16424.9" algo="Sum"/><pk mz="618.32501604" i="914.557" sn="2.1849" a="50.6659" fwhm="0.0586344" res="10545.4" algo="Sum"/><pk mz="618.38481405" i="622.037" sn="1.48606" a="19.4745" fwhm="0.0441331" res="14011.8" algo="Sum"/><pk mz="618.45317225" i="1459.96" sn="3.48858" a="61.8115" fwhm="0.061072" res="10126.6" algo="Sum"/><pk mz="618.50817143" i="1204.19" sn="2.87714" a="61.9309" fwhm="0.0499714" res="12377.2" algo="Sum"/><pk mz="618.62589757" i="476.384" sn="1.13879" a="14.6312" fwhm="0.0446217" res="13863.8" algo="Sum"/><pk mz="618.67261933" i="942.807" sn="2.25408" a="39.6217" fwhm="0.0450469" res="13734" algo="Sum"/><pk mz="618.75096741" i="975.77" sn="2.3329" a="34.4376" fwhm="0.0490515" res="12614.3" algo="Sum"/><pk mz="618.77930334" i="917.268" sn="2.19303" a="21.4215" fwhm="0.0294317" res="21024.3" algo="Sum"/><pk mz="618.84466405" i="989.595" sn="2.36604" a="56.1945" fwhm="0.0624136" res="9915.23" algo="Sum"/><pk mz="618.92047201" i="786.515" sn="1.88068" a="50.6975" fwhm="0.0737774" res="8389.02" algo="Sum"/><pk mz="619.03750902" i="1060.44" sn="2.53537" a="54.2604" fwhm="0.0511133" res="12111.1" algo="Sum"/><pk mz="619.25490572" i="621.559" sn="1.48567" a="26.3515" fwhm="0.0468054" res="13230.4" algo="Sum"/><pk mz="619.31271028" i="961.596" sn="2.29924" a="44.8582" fwhm="0.0622685" res="9945.84" algo="Sum"/><pk mz="619.43380670" i="6628.01" sn="15.841" a="287.068" fwhm="0.0369405" res="16768.4" algo="Sum"/><pk mz="619.51791039" i="1685.94" sn="4.02958" a="70.3046" fwhm="0.0515684" res="12013.5" algo="Sum"/><pk mz="619.74524256" i="688.131" sn="1.64498" a="44.6166" fwhm="0.0605197" res="10240.4" algo="Sum"/><pk mz="619.81627277" i="574.619" sn="1.37409" a="30.2288" fwhm="0.0736403" res="8416.81" algo="Sum"/><pk mz="619.84401587" i="521.018" sn="1.24587" a="11.6342" fwhm="0.0559488" res="11078.8" algo="Sum"/><pk mz="619.87015200" i="499.598" sn="1.19451" a="4.59727" fwhm="0.0098192" res="63128.4" algo="Sum"/><pk mz="619.89965547" i="558.046" sn="1.33406" a="27.4137" fwhm="0.0509333" res="12170.8" algo="Sum"/><pk mz="620.03493209" i="442.281" sn="1.05717" a="23.51" fwhm="0.0554079" res="11190.4" algo="Sum"/><pk mz="620.28061896" i="573.138" sn="1.36967" a="20.3916" fwhm="0.0491123" res="12629.8" algo="Sum"/><pk mz="620.31569348" i="589.762" sn="1.40915" a="14.7523" fwhm="0.0392909" res="15787.8" algo="Sum"/><pk mz="620.43490170" i="2573.35" sn="6.14769" a="110.844" fwhm="0.0460341" res="13477.7" algo="Sum"/><pk mz="620.52087882" i="881.642" sn="2.10615" a="45.9444" fwhm="0.0414184" res="14981.8" algo="Sum"/><pk mz="620.67173553" i="704.262" sn="1.68238" a="31.2899" fwhm="0.0514962" res="12052.8" algo="Sum"/><pk mz="620.75920101" i="2122.21" sn="5.06884" a="126.289" fwhm="0.0460688" res="13474.6" algo="Sum"/><pk mz="620.84755025" i="835.522" sn="1.99631" a="32.6253" fwhm="0.0540476" res="11487" algo="Sum"/><pk mz="620.90641516" i="1278.82" sn="3.05566" a="52.6725" fwhm="0.0494534" res="12555.4" algo="Sum"/><pk mz="620.95408176" i="615.224" sn="1.47011" a="23.9148" fwhm="0.047854" res="12976" algo="Sum"/><pk mz="621.03061360" i="794.927" sn="1.89928" a="41.4429" fwhm="0.0543093" res="11435.1" algo="Sum"/><pk mz="621.25313451" i="536.24" sn="1.28023" a="17.12" fwhm="0.041492" res="14972.9" algo="Sum"/><pk mz="621.39240926" i="5981.92" sn="14.2768" a="234.894" fwhm="0.0374655" res="16585.7" algo="Sum"/><pk mz="621.49723112" i="1404.28" sn="3.35169" a="95.6457" fwhm="0.0577359" res="10764.5" algo="Sum"/><pk mz="621.76093633" i="959.785" sn="2.28981" a="47.4295" fwhm="0.0554979" res="11203.3" algo="Sum"/><pk mz="621.79966782" i="543.196" sn="1.29574" a="7.52237" fwhm="0.0262129" res="23721.2" algo="Sum"/><pk mz="621.82605650" i="576.254" sn="1.37456" a="15.3322" fwhm="0.0321553" res="19338.2" algo="Sum"/><pk mz="621.85235297" i="543.85" sn="1.29735" a="11.8136" fwhm="0.0295047" res="21076.4" algo="Sum"/><pk mz="621.87366915" i="516.307" sn="1.23175" a="9.078" fwhm="0.019947" res="31176.4" algo="Sum"/><pk mz="621.88978229" i="494.941" sn="1.18085" a="6.59872" fwhm="0.0147528" res="42154" algo="Sum"/><pk mz="621.91573451" i="497.954" sn="1.18819" a="12.3875" fwhm="0.0305405" res="20363.6" algo="Sum"/><pk mz="621.94290662" i="428.494" sn="1.02248" a="13.2687" fwhm="0.0442603" res="14051.9" algo="Sum"/><pk mz="622.26654612" i="559.942" sn="1.33571" a="30.3014" fwhm="0.0726179" res="8569.05" algo="Sum"/><pk mz="622.39374596" i="2337.95" sn="5.57896" a="110.987" fwhm="0.0408671" res="15229.7" algo="Sum"/><pk mz="622.49827266" i="741.423" sn="1.76946" a="33.099" fwhm="0.0514567" res="12097.5" algo="Sum"/><pk mz="622.70286449" i="929.59" sn="2.2169" a="35.2565" fwhm="0.046704" res="13333" algo="Sum"/><pk mz="622.75897738" i="2295.2" sn="5.47363" a="97.2869" fwhm="0.047336" res="13156.1" algo="Sum"/><pk mz="622.86706591" i="2036.67" sn="4.85665" a="97.7773" fwhm="0.0435868" res="14290.3" algo="Sum"/><pk mz="622.93487173" i="1040.9" sn="2.48272" a="57.2167" fwhm="0.0612476" res="10170.8" algo="Sum"/><pk mz="622.99163805" i="913.24" sn="2.17813" a="26.9768" fwhm="0.0442974" res="14063.8" algo="Sum"/><pk mz="623.03531189" i="977.257" sn="2.33102" a="56.1335" fwhm="0.0585621" res="10638.9" algo="Sum"/><pk mz="623.12968724" i="1308.55" sn="3.12101" a="53.5031" fwhm="0.0346689" res="17973.7" algo="Sum"/><pk mz="623.22614008" i="793.23" sn="1.89165" a="37.8561" fwhm="0.0554625" res="11236.9" algo="Sum"/><pk mz="623.26334189" i="709.322" sn="1.69161" a="30.1585" fwhm="0.047403" res="13148.2" algo="Sum"/><pk mz="623.38887613" i="1352.92" sn="3.22754" a="72.0606" fwhm="0.0768889" res="8107.66" algo="Sum"/><pk mz="623.44208465" i="770.386" sn="1.83775" a="27.7982" fwhm="0.0494504" res="12607.4" algo="Sum"/><pk mz="623.51654364" i="1226.78" sn="2.9257" a="64.083" fwhm="0.0434736" res="14342.4" algo="Sum"/><pk mz="623.71452476" i="426.506" sn="1.01688" a="18.5044" fwhm="0.0610408" res="10218" algo="Sum"/><pk mz="623.76820501" i="921.045" sn="2.19562" a="55.2936" fwhm="0.0726105" res="8590.61" algo="Sum"/><pk mz="623.82386594" i="588.199" sn="1.40217" a="19.0831" fwhm="0.0410602" res="15192.9" algo="Sum"/><pk mz="623.86933280" i="737.473" sn="1.75801" a="42.0949" fwhm="0.0484396" res="12879.3" algo="Sum"/><pk mz="623.93602864" i="575.218" sn="1.371" a="28.7083" fwhm="0.0554242" res="11257.5" algo="Sum"/><pk mz="623.98116251" i="463.442" sn="1.10441" a="17.8344" fwhm="0.03079" res="20265.7" algo="Sum"/><pk mz="624.22892282" i="488.988" sn="1.16593" a="18.0253" fwhm="0.0398376" res="15669.4" algo="Sum"/><pk mz="624.27246083" i="741.345" sn="1.7678" a="30.7828" fwhm="0.0641757" res="9727.55" algo="Sum"/><pk mz="624.30518963" i="481.846" sn="1.14917" a="14.6305" fwhm="0.0413117" res="15112.1" algo="Sum"/><pk mz="624.39097429" i="792.012" sn="1.88888" a="41.8604" fwhm="0.054943" res="11364.3" algo="Sum"/><pk mz="624.46107550" i="476.506" sn="1.13643" a="17.7503" fwhm="0.0518527" res="12043" algo="Sum"/><pk mz="624.51673559" i="584.392" sn="1.39373" a="33.4416" fwhm="0.0623728" res="10012.6" algo="Sum"/><pk mz="624.75321929" i="1187.62" sn="2.82994" a="44.1381" fwhm="0.0491813" res="12703.1" algo="Sum"/><pk mz="624.78949261" i="1033.9" sn="2.46364" a="41.1691" fwhm="0.0591487" res="10563" algo="Sum"/><pk mz="624.85599957" i="1616.95" sn="3.85299" a="90.1896" fwhm="0.0652509" res="9576.2" algo="Sum"/><pk mz="624.91620207" i="1502.91" sn="3.58126" a="68.3894" fwhm="0.0495667" res="12607.6" algo="Sum"/><pk mz="624.96067642" i="679.01" sn="1.61795" a="12.3288" fwhm="0.0197189" res="31693.5" algo="Sum"/><pk mz="624.97913238" i="616.849" sn="1.46986" a="24.9049" fwhm="0.0420063" res="14878.2" algo="Sum"/><pk mz="625.05461075" i="540.726" sn="1.28886" a="27.808" fwhm="0.0504715" res="12384.3" algo="Sum"/><pk mz="625.27855554" i="574.242" sn="1.36935" a="17.6334" fwhm="0.0421256" res="14843.2" algo="Sum"/><pk mz="625.29616299" i="538.483" sn="1.2842" a="9.74115" fwhm="0.0353389" res="17694.3" algo="Sum"/><pk mz="625.32851322" i="498.723" sn="1.18957" a="7.00807" fwhm="0.0293622" res="21297" algo="Sum"/><pk mz="625.39319493" i="1249.48" sn="2.9799" a="89.0269" fwhm="0.0561176" res="11144.3" algo="Sum"/><pk mz="625.45297555" i="501.552" sn="1.19602" a="9.31297" fwhm="0.0197267" res="31706" algo="Sum"/><pk mz="625.51630134" i="433.674" sn="1.03415" a="8.26178" fwhm="0.00834021" res="75000" algo="Sum"/><pk mz="625.52312878" i="442.701" sn="1.05565" a="19.101" fwhm="0.0890553" res="7023.99" algo="Sum"/><pk mz="625.73851117" i="737.396" sn="1.75723" a="28.2713" fwhm="0.0512352" res="12213.1" algo="Sum"/><pk mz="625.77217112" i="751.144" sn="1.79006" a="22.5419" fwhm="0.0443961" res="14095.2" algo="Sum"/><pk mz="625.85611785" i="744.633" sn="1.77474" a="30.3279" fwhm="0.0455183" res="13749.6" algo="Sum"/><pk mz="625.90311589" i="647.261" sn="1.54262" a="14.9837" fwhm="0.0343032" res="18246.2" algo="Sum"/><pk mz="625.92126262" i="679.77" sn="1.62025" a="21.8534" fwhm="0.0408143" res="15335.8" algo="Sum"/><pk mz="626.23874966" i="465.987" sn="1.11161" a="14.8508" fwhm="0.038419" res="16300.2" algo="Sum"/><pk mz="626.27815948" i="742.476" sn="1.77133" a="41.1889" fwhm="0.0586498" res="10678.3" algo="Sum"/><pk mz="626.38927381" i="644.197" sn="1.5364" a="26.8893" fwhm="0.0540129" res="11597" algo="Sum"/><pk mz="626.41585867" i="541.216" sn="1.29069" a="18.9692" fwhm="0.0377348" res="16600.5" algo="Sum"/><pk mz="626.71220653" i="1165.49" sn="2.77923" a="40.5643" fwhm="0.0430707" res="14550.8" algo="Sum"/><pk mz="626.78996461" i="939.405" sn="2.23965" a="45.1883" fwhm="0.0690094" res="9082.68" algo="Sum"/><pk mz="626.84873328" i="927.712" sn="2.21092" a="38.487" fwhm="0.0543083" res="11542.4" algo="Sum"/><pk mz="626.86893070" i="968.843" sn="2.30904" a="21.4686" fwhm="0.0296236" res="21161.1" algo="Sum"/><pk mz="626.91198931" i="1027.9" sn="2.45004" a="48.0475" fwhm="0.0511144" res="12264.9" algo="Sum"/><pk mz="626.96293198" i="529.615" sn="1.26203" a="24.7387" fwhm="0.0650876" res="9632.61" algo="Sum"/><pk mz="627.02556805" i="441.609" sn="1.0525" a="11.3683" fwhm="0.0285047" res="21997.3" algo="Sum"/><pk mz="627.05371872" i="658.164" sn="1.56866" a="24.9731" fwhm="0.0421025" res="14893.5" algo="Sum"/><pk mz="627.27664735" i="666.286" sn="1.58762" a="32.3592" fwhm="0.068786" res="9119.25" algo="Sum"/><pk mz="627.32276009" i="562.323" sn="1.33992" a="18.6628" fwhm="0.044451" res="14112.7" algo="Sum"/><pk mz="627.35158952" i="570.449" sn="1.3594" a="10.5881" fwhm="0.0197564" res="31754.3" algo="Sum"/><pk mz="627.39043627" i="993.862" sn="2.36861" a="37.4806" fwhm="0.0457021" res="13727.8" algo="Sum"/><pk mz="627.46426025" i="610.738" sn="1.45577" a="10.5933" fwhm="0.0197584" res="31756.8" algo="Sum"/><pk mz="627.54422284" i="523.081" sn="1.24672" a="32.8455" fwhm="0.0535109" res="11727.4" algo="Sum"/><pk mz="627.72940600" i="598.66" sn="1.4254" a="29.2964" fwhm="0.0536227" res="11706.4" algo="Sum"/><pk mz="627.76854660" i="564.674" sn="1.34435" a="10.5588" fwhm="0.0197631" res="31764.7" algo="Sum"/><pk mz="627.79239621" i="606.778" sn="1.4445" a="16.2105" fwhm="0.0395269" res="15882.7" algo="Sum"/><pk mz="627.82158266" i="571.206" sn="1.35987" a="15.4725" fwhm="0.0395278" res="15883" algo="Sum"/><pk mz="627.84573791" i="550.298" sn="1.31014" a="12.4003" fwhm="0.0288186" res="21786.1" algo="Sum"/><pk mz="627.88160056" i="654.938" sn="1.5594" a="22.7501" fwhm="0.0493547" res="12721.8" algo="Sum"/><pk mz="628.29341570" i="550.359" sn="1.31088" a="23.5774" fwhm="0.036811" res="17068.1" algo="Sum"/><pk mz="628.39610930" i="1972.49" sn="4.69728" a="106.552" fwhm="0.0411858" res="15257.6" algo="Sum"/><pk mz="628.48507966" i="431.796" sn="1.02836" a="14.7102" fwhm="0.0492116" res="12771.1" algo="Sum"/><pk mz="628.70103034" i="1286.7" sn="3.06105" a="48.4105" fwhm="0.0484218" res="12983.8" algo="Sum"/><pk mz="628.74232293" i="976.789" sn="2.32401" a="40.3435" fwhm="0.0427516" res="14706.9" algo="Sum"/><pk mz="628.81792737" i="1578.16" sn="3.75568" a="88.3782" fwhm="0.0637668" res="9861.22" algo="Sum"/><pk mz="628.89573825" i="1806.85" sn="4.30112" a="105.93" fwhm="0.0509152" res="12351.8" algo="Sum"/><pk mz="628.99642833" i="928.953" sn="2.21118" a="47.086" fwhm="0.0618456" res="10170.4" algo="Sum"/><pk mz="629.05478861" i="827.864" sn="1.97029" a="45.5089" fwhm="0.0648383" res="9701.9" algo="Sum"/><pk mz="629.14358807" i="885.13" sn="2.10595" a="42.4692" fwhm="0.0433016" res="14529.3" algo="Sum"/><pk mz="629.23306136" i="896.019" sn="2.13186" a="50.1089" fwhm="0.0599189" res="10501.4" algo="Sum"/><pk mz="629.30890336" i="1115.43" sn="2.6539" a="56.4377" fwhm="0.0540356" res="11646.2" algo="Sum"/><pk mz="629.39712491" i="1334.23" sn="3.17415" a="76.4678" fwhm="0.0606242" res="10381.9" algo="Sum"/><pk mz="629.44698022" i="1564.76" sn="3.72204" a="74.5237" fwhm="0.0584239" res="10773.8" algo="Sum"/><pk mz="629.55898669" i="459.784" sn="1.09401" a="17.7182" fwhm="0.0544255" res="11567.4" algo="Sum"/><pk mz="629.57965393" i="463.512" sn="1.10273" a="9.70561" fwhm="0.029019" res="21695.4" algo="Sum"/><pk mz="629.74948910" i="857.409" sn="2.04001" a="41.527" fwhm="0.059271" res="10624.9" algo="Sum"/><pk mz="629.81295564" i="737.507" sn="1.75474" a="50.1307" fwhm="0.0602609" res="10451.4" algo="Sum"/><pk mz="629.89773287" i="632.394" sn="1.50435" a="31.0459" fwhm="0.0666315" res="9453.46" algo="Sum"/><pk mz="630.05182727" i="472.79" sn="1.12383" a="18.1269" fwhm="0.0419399" res="15022.7" algo="Sum"/><pk mz="630.24301178" i="697.752" sn="1.65784" a="45.0738" fwhm="0.0669194" res="9417.94" algo="Sum"/><pk mz="630.32033784" i="1073.57" sn="2.55088" a="65.6663" fwhm="0.0633498" res="9949.83" algo="Sum"/><pk mz="630.39477598" i="669.139" sn="1.59031" a="27.3302" fwhm="0.0544619" res="11575" algo="Sum"/><pk mz="630.44922557" i="834.028" sn="1.98144" a="54.9442" fwhm="0.0672252" res="9378.17" algo="Sum"/><pk mz="630.53919712" i="484.097" sn="1.14861" a="15.3923" fwhm="0.0357967" res="17614.5" algo="Sum"/><pk mz="630.57279087" i="475.456" sn="1.12808" a="6.82051" fwhm="0.0148554" res="42447.4" algo="Sum"/><pk mz="630.58740788" i="464.344" sn="1.10178" a="13.7312" fwhm="0.0266842" res="23631.4" algo="Sum"/><pk mz="630.70084845" i="952.98" sn="2.26204" a="43.884" fwhm="0.0441561" res="14283.4" algo="Sum"/><pk mz="630.74960319" i="1290.64" sn="3.06353" a="42.2176" fwhm="0.0461977" res="13653.3" algo="Sum"/><pk mz="630.80766700" i="2099.72" sn="4.984" a="145.048" fwhm="0.0823312" res="7661.83" algo="Sum"/><pk mz="630.86605648" i="813.377" sn="1.93067" a="33.1079" fwhm="0.0397879" res="15855.7" algo="Sum"/><pk mz="630.93096403" i="927.689" sn="2.20198" a="43.7945" fwhm="0.0393671" res="16026.9" algo="Sum"/><pk mz="630.99533960" i="583.007" sn="1.38383" a="30.767" fwhm="0.065068" res="9697.48" algo="Sum"/><pk mz="631.04654511" i="429.022" sn="1.01829" a="19.2609" fwhm="0.0586936" res="10751.5" algo="Sum"/><pk mz="631.10879790" i="1044.43" sn="2.47897" a="47.4768" fwhm="0.0387071" res="16304.7" algo="Sum"/><pk mz="631.24722846" i="789.136" sn="1.87203" a="46.1361" fwhm="0.055445" res="11385.1" algo="Sum"/><pk mz="631.31963765" i="659.098" sn="1.5633" a="27.532" fwhm="0.0567636" res="11121.9" algo="Sum"/><pk mz="631.35421678" i="743.343" sn="1.76335" a="35.8898" fwhm="0.0646855" res="9760.37" algo="Sum"/><pk mz="631.46209612" i="2560.76" sn="6.07497" a="124.531" fwhm="0.0515733" res="12244" algo="Sum"/><pk mz="631.52617567" i="684.392" sn="1.62399" a="9.8534" fwhm="0.0148666" res="42479.6" algo="Sum"/><pk mz="631.56856267" i="1912.49" sn="4.53888" a="83.2051" fwhm="0.0391357" res="16137.9" algo="Sum"/><pk mz="631.75580138" i="911.667" sn="2.16279" a="40.6568" fwhm="0.0601896" res="10496.1" algo="Sum"/><pk mz="631.79458923" i="740.48" sn="1.7564" a="13.7732" fwhm="0.0198264" res="31866.4" algo="Sum"/><pk mz="631.81810323" i="785.309" sn="1.86254" a="26.3041" fwhm="0.0457839" res="13800" algo="Sum"/><pk mz="631.85025650" i="576.972" sn="1.36819" a="10.4578" fwhm="0.0198273" res="31867.7" algo="Sum"/><pk mz="631.87615621" i="544.613" sn="1.29128" a="14.4264" fwhm="0.030074" res="21010.7" algo="Sum"/><pk mz="631.92999029" i="637.462" sn="1.51125" a="38.6982" fwhm="0.0642706" res="9832.33" algo="Sum"/><pk mz="632.04653893" i="732.492" sn="1.73603" a="29.9591" fwhm="0.0409099" res="15449.7" algo="Sum"/><pk mz="632.10996672" i="525.451" sn="1.24494" a="24.9161" fwhm="0.0469757" res="13456.1" algo="Sum"/><pk mz="632.26184208" i="599.064" sn="1.41876" a="22.3974" fwhm="0.0508461" res="12434.8" algo="Sum"/><pk mz="632.29879574" i="469.902" sn="1.11261" a="10.3755" fwhm="0.0273858" res="23088.6" algo="Sum"/><pk mz="632.32564466" i="433.39" sn="1.02603" a="10.4173" fwhm="0.029752" res="21253.2" algo="Sum"/><pk mz="632.38216258" i="1010.07" sn="2.39021" a="54.6225" fwhm="0.0491245" res="12873.1" algo="Sum"/><pk mz="632.47107505" i="1286.2" sn="3.04339" a="82.8766" fwhm="0.054663" res="11570.4" algo="Sum"/><pk mz="632.57036969" i="1013.72" sn="2.39865" a="53.7167" fwhm="0.0472148" res="13397.7" algo="Sum"/><pk mz="632.65285410" i="505.357" sn="1.19577" a="23.5134" fwhm="0.0440246" res="14370.4" algo="Sum"/><pk mz="632.72199915" i="926.577" sn="2.19253" a="44.8715" fwhm="0.062372" res="10144.3" algo="Sum"/><pk mz="632.78523374" i="1750.23" sn="4.14199" a="80.647" fwhm="0.0497946" res="12707.9" algo="Sum"/><pk mz="632.80901714" i="1510.17" sn="3.57387" a="58.4015" fwhm="0.0467739" res="13529.1" algo="Sum"/><pk mz="632.89453791" i="1843.52" sn="4.36255" a="85.0686" fwhm="0.0451868" res="14006.2" algo="Sum"/><pk mz="633.01329895" i="501.102" sn="1.18571" a="16.1984" fwhm="0.0362412" res="17466.7" algo="Sum"/><pk mz="633.04845135" i="490.654" sn="1.16099" a="16.6149" fwhm="0.0494733" res="12795.8" algo="Sum"/><pk mz="633.10857490" i="591.411" sn="1.3994" a="25.8757" fwhm="0.0581234" res="10892.5" algo="Sum"/><pk mz="633.14292973" i="520.849" sn="1.23227" a="17.4286" fwhm="0.0486641" res="13010.5" algo="Sum"/><pk mz="633.26201166" i="584.694" sn="1.38336" a="34.0174" fwhm="0.0546976" res="11577.5" algo="Sum"/><pk mz="633.32681754" i="855.019" sn="2.02291" a="27.6047" fwhm="0.0451638" res="14022.9" algo="Sum"/><pk mz="633.44383732" i="3040.68" sn="7.1931" a="141.988" fwhm="0.0643213" res="9848.12" algo="Sum"/><pk mz="633.53302155" i="904.727" sn="2.14024" a="43.4954" fwhm="0.0643296" res="9848.23" algo="Sum"/><pk mz="633.76674401" i="807.706" sn="1.91024" a="42.1704" fwhm="0.0673173" res="9414.62" algo="Sum"/><pk mz="633.81395824" i="656.546" sn="1.55263" a="15.3276" fwhm="0.029787" res="21278.2" algo="Sum"/><pk mz="633.83078763" i="657.32" sn="1.55429" a="22.5283" fwhm="0.0352928" res="17959.2" algo="Sum"/><pk mz="633.89362652" i="713.536" sn="1.6872" a="40.4475" fwhm="0.0676912" res="9364.49" algo="Sum"/><pk mz="633.96006199" i="454.695" sn="1.07502" a="15.6108" fwhm="0.0440463" res="14393" algo="Sum"/><pk mz="634.23388073" i="863.139" sn="2.04107" a="45.3247" fwhm="0.0466333" res="13600.5" algo="Sum"/><pk mz="634.30338046" i="756.505" sn="1.7887" a="54.2396" fwhm="0.0625549" res="10139.9" algo="Sum"/><pk mz="634.44698079" i="1358.15" sn="3.21063" a="65.5456" fwhm="0.065523" res="9682.81" algo="Sum"/><pk mz="634.53695031" i="529.701" sn="1.25201" a="31.4406" fwhm="0.0424788" res="14937.7" algo="Sum"/><pk mz="634.64943306" i="654.044" sn="1.54578" a="31.2564" fwhm="0.0522336" res="12150.2" algo="Sum"/><pk mz="634.77436781" i="1104.03" sn="2.60898" a="53.3334" fwhm="0.0593385" res="10697.5" algo="Sum"/><pk mz="634.82791221" i="1156.58" sn="2.73316" a="59.7285" fwhm="0.062343" res="10182.8" algo="Sum"/><pk mz="634.87964512" i="1052.18" sn="2.48646" a="54.0476" fwhm="0.0693869" res="9149.85" algo="Sum"/><pk mz="634.94358081" i="1226.03" sn="2.89728" a="49.8553" fwhm="0.0519085" res="12232" algo="Sum"/><pk mz="635.00840870" i="1901.08" sn="4.49198" a="78.8265" fwhm="0.0428962" res="14803.4" algo="Sum"/><pk mz="635.23645172" i="498.461" sn="1.17708" a="20.8866" fwhm="0.059731" res="10634.9" algo="Sum"/><pk mz="635.27228852" i="702.498" sn="1.6589" a="49.7557" fwhm="0.0490374" res="12954.8" algo="Sum"/><pk mz="635.40797351" i="4896.08" sn="11.5648" a="275.293" fwhm="0.0395362" res="16071.6" algo="Sum"/><pk mz="635.50977179" i="1030.89" sn="2.43548" a="57.7005" fwhm="0.0578115" res="10992.8" algo="Sum"/><pk mz="635.71850172" i="532.905" sn="1.25826" a="18.1852" fwhm="0.0497195" res="12786.1" algo="Sum"/><pk mz="635.77391409" i="698.115" sn="1.64835" a="38.3154" fwhm="0.0540161" res="11770.1" algo="Sum"/><pk mz="635.83836411" i="589.046" sn="1.39059" a="13.5045" fwhm="0.0298346" res="21312.1" algo="Sum"/><pk mz="635.87518515" i="570.664" sn="1.34715" a="37.2641" fwhm="0.0926503" res="6863.17" algo="Sum"/><pk mz="635.94618354" i="503.156" sn="1.18768" a="22.0493" fwhm="0.0641786" res="9909.01" algo="Sum"/><pk mz="636.01013166" i="611.601" sn="1.44363" a="29.5587" fwhm="0.0578677" res="10990.8" algo="Sum"/><pk mz="636.23240961" i="639.478" sn="1.50911" a="39.8081" fwhm="0.0608908" res="10448.8" algo="Sum"/><pk mz="636.28364832" i="509.642" sn="1.20282" a="13.9611" fwhm="0.0397933" res="15989.7" algo="Sum"/><pk mz="636.31519288" i="535.925" sn="1.26501" a="16.2113" fwhm="0.0447686" res="14213.4" algo="Sum"/><pk mz="636.40670561" i="2182.97" sn="5.15275" a="150.592" fwhm="0.0587297" res="10836.2" algo="Sum"/><pk mz="636.51736774" i="635.839" sn="1.50052" a="20.9933" fwhm="0.0487579" res="13054.7" algo="Sum"/><pk mz="636.54380392" i="453.548" sn="1.0702" a="18.158" fwhm="0.0512977" res="12408.8" algo="Sum"/><pk mz="636.64242896" i="773.41" sn="1.82447" a="35.8671" fwhm="0.0497916" res="12786.1" algo="Sum"/><pk mz="636.73347284" i="1358.02" sn="3.2034" a="62.9731" fwhm="0.0652116" res="9764.11" algo="Sum"/><pk mz="636.76903160" i="909.859" sn="2.14626" a="27.7934" fwhm="0.0274592" res="23189.6" algo="Sum"/><pk mz="636.83534337" i="1035.19" sn="2.44189" a="54.0695" fwhm="0.0544048" res="11705.5" algo="Sum"/><pk mz="636.88857993" i="1198.53" sn="2.82721" a="56.416" fwhm="0.0613069" res="10388.5" algo="Sum"/><pk mz="636.93851970" i="755.412" sn="1.78164" a="30.8871" fwhm="0.0492498" res="12932.8" algo="Sum"/><pk mz="637.00378074" i="1023.65" sn="2.41371" a="49.3647" fwhm="0.049411" res="12891.9" algo="Sum"/><pk mz="637.05749438" i="472.831" sn="1.115" a="18.1668" fwhm="0.049772" res="12799.5" algo="Sum"/><pk mz="637.24092296" i="560.594" sn="1.32268" a="27.6251" fwhm="0.0667246" res="9550.31" algo="Sum"/><pk mz="637.28081921" i="586.026" sn="1.3827" a="15.9359" fwhm="0.0326129" res="19540.8" algo="Sum"/><pk mz="637.30124842" i="620.949" sn="1.46509" a="16.0027" fwhm="0.0398252" res="16002.5" algo="Sum"/><pk mz="637.39437204" i="1404.09" sn="3.31312" a="125.638" fwhm="0.0902284" res="7064.23" algo="Sum"/><pk mz="637.47733076" i="916.706" sn="2.16308" a="42.3965" fwhm="0.0697034" res="9145.57" algo="Sum"/><pk mz="637.53001287" i="836.159" sn="1.97261" a="42.3389" fwhm="0.0584849" res="10900.8" algo="Sum"/><pk mz="637.73379126" i="850.409" sn="2.00575" a="36.3529" fwhm="0.0533555" res="11952.5" algo="Sum"/><pk mz="637.79436548" i="677.055" sn="1.59664" a="30.5856" fwhm="0.0499604" res="12766" algo="Sum"/><pk mz="637.83992714" i="567.788" sn="1.3387" a="21.6046" fwhm="0.0498023" res="12807.4" algo="Sum"/><pk mz="637.86555493" i="527.241" sn="1.24307" a="10.4282" fwhm="0.0199214" res="32019.1" algo="Sum"/><pk mz="637.89095859" i="574.876" sn="1.35545" a="18.6285" fwhm="0.0448241" res="14231" algo="Sum"/><pk mz="638.04350616" i="460.034" sn="1.08489" a="24.086" fwhm="0.0566277" res="11267.3" algo="Sum"/><pk mz="638.24001969" i="532.675" sn="1.25687" a="25.188" fwhm="0.0474591" res="13448.2" algo="Sum"/><pk mz="638.26728016" i="507.993" sn="1.19874" a="6.83188" fwhm="0.0149457" res="42705.6" algo="Sum"/><pk mz="638.28917536" i="492.834" sn="1.16316" a="18.6938" fwhm="0.0426939" res="14950.3" algo="Sum"/><pk mz="638.37671477" i="670.104" sn="1.58141" a="26.9396" fwhm="0.0509454" res="12530.6" algo="Sum"/><pk mz="638.39302553" i="661.648" sn="1.56133" a="9.21998" fwhm="0.0149473" res="42709.7" algo="Sum"/><pk mz="638.41135156" i="630.541" sn="1.48779" a="17.4412" fwhm="0.0348776" res="18304.3" algo="Sum"/><pk mz="638.47195476" i="1473.22" sn="3.47488" a="67.592" fwhm="0.0397873" res="16047.1" algo="Sum"/><pk mz="638.56437710" i="1117.53" sn="2.63582" a="67.9629" fwhm="0.0600644" res="10631.3" algo="Sum"/><pk mz="638.64430007" i="433.537" sn="1.02248" a="15.179" fwhm="0.0406771" res="15700.3" algo="Sum"/><pk mz="638.73170161" i="1680.95" sn="3.96429" a="75.6278" fwhm="0.047476" res="13453.8" algo="Sum"/><pk mz="638.77182370" i="1029.33" sn="2.42753" a="36.2264" fwhm="0.0498393" res="12816.6" algo="Sum"/><pk mz="638.84618903" i="1876.04" sn="4.4257" a="97.8225" fwhm="0.0531059" res="12029.7" algo="Sum"/><pk mz="638.89769442" i="826.544" sn="1.94978" a="19.0334" fwhm="0.0299062" res="21363.4" algo="Sum"/><pk mz="638.91797216" i="786.49" sn="1.85522" a="22.4937" fwhm="0.0348914" res="18311.6" algo="Sum"/><pk mz="638.96933967" i="782.916" sn="1.84707" a="37.8475" fwhm="0.0632695" res="10099.2" algo="Sum"/><pk mz="639.05578284" i="440.595" sn="1.0398" a="13.2118" fwhm="0.0398368" res="16041.8" algo="Sum"/><pk mz="639.23986393" i="688.437" sn="1.62478" a="24.3911" fwhm="0.0432875" res="14767.3" algo="Sum"/><pk mz="639.25868579" i="529.889" sn="1.25067" a="9.60438" fwhm="0.0249291" res="25643.1" algo="Sum"/><pk mz="639.30785773" i="442.152" sn="1.04378" a="7.97028" fwhm="0.024001" res="26636.8" algo="Sum"/><pk mz="639.40365785" i="1997.34" sn="4.71411" a="101.167" fwhm="0.0522453" res="12238.5" algo="Sum"/><pk mz="639.49019892" i="4134.35" sn="9.75795" a="185.109" fwhm="0.0380344" res="16813.5" algo="Sum"/><pk mz="639.56798895" i="625.527" sn="1.47638" a="36.5568" fwhm="0.070744" res="9040.59" algo="Sum"/><pk mz="639.74046842" i="1042.16" sn="2.4603" a="55.2988" fwhm="0.0629118" res="10168.8" algo="Sum"/><pk mz="639.84693527" i="684.705" sn="1.61486" a="29.4177" fwhm="0.0600944" res="10647.4" algo="Sum"/><pk mz="639.87608668" i="614.487" sn="1.44939" a="16.7081" fwhm="0.0348078" res="18383.1" algo="Sum"/><pk mz="639.92070629" i="766.325" sn="1.80793" a="32.5644" fwhm="0.0580652" res="11020.7" algo="Sum"/><pk mz="640.24090111" i="560.046" sn="1.32154" a="27.8031" fwhm="0.044554" res="14370" algo="Sum"/><pk mz="640.40849750" i="950.444" sn="2.24362" a="52.8666" fwhm="0.0651499" res="9829.76" algo="Sum"/><pk mz="640.49307702" i="2061.71" sn="4.86765" a="87.7498" fwhm="0.0357446" res="17918.6" algo="Sum"/><pk mz="640.58192205" i="23538.9" sn="55.5729" a="894.732" fwhm="0.032773" res="19546" algo="Sum"/><pk mz="640.73490106" i="1245.87" sn="2.94057" a="56.9212" fwhm="0.0549106" res="11668.7" algo="Sum"/><pk mz="640.77149339" i="1113.73" sn="2.6291" a="35.5185" fwhm="0.0449251" res="14263.1" algo="Sum"/><pk mz="640.83789403" i="1905.9" sn="4.49997" a="116.107" fwhm="0.078749" res="8137.72" algo="Sum"/><pk mz="640.88736314" i="1411.1" sn="3.33246" a="70.2461" fwhm="0.0446112" res="14366.1" algo="Sum"/><pk mz="640.95829759" i="735.5" sn="1.73773" a="31.5782" fwhm="0.0439259" res="14591.8" algo="Sum"/><pk mz="641.01725293" i="588.193" sn="1.39027" a="20.3674" fwhm="0.0478485" res="13396.8" algo="Sum"/><pk mz="641.22050801" i="447.513" sn="1.05752" a="10.198" fwhm="0.0299605" res="21402.2" algo="Sum"/><pk mz="641.24537965" i="460.631" sn="1.08852" a="11.0418" fwhm="0.0299611" res="21402.6" algo="Sum"/><pk mz="641.25881475" i="469.284" sn="1.10896" a="10.5315" fwhm="0.0273063" res="23483.9" algo="Sum"/><pk mz="641.29528437" i="464.191" sn="1.0969" a="15.1253" fwhm="0.0449434" res="14268.9" algo="Sum"/><pk mz="641.36526657" i="787.179" sn="1.85983" a="39.7281" fwhm="0.0671098" res="9556.95" algo="Sum"/><pk mz="641.40491969" i="1154.95" sn="2.72877" a="51.0802" fwhm="0.0601571" res="10662.2" algo="Sum"/><pk mz="641.50653826" i="6388.46" sn="15.0956" a="259.647" fwhm="0.038061" res="16854.7" algo="Sum"/><pk mz="641.58499976" i="10805.5" sn="25.5371" a="422.956" fwhm="0.0344102" res="18645.2" algo="Sum"/><pk mz="641.65975277" i="616.492" sn="1.45576" a="15.1593" fwhm="0.028246" res="22716.8" algo="Sum"/><pk mz="641.69004027" i="479.517" sn="1.13222" a="8.77251" fwhm="0.0216958" res="29576.7" algo="Sum"/><pk mz="641.73891843" i="1010.59" sn="2.38656" a="72.1717" fwhm="0.0752084" res="8532.81" algo="Sum"/><pk mz="641.83385728" i="680.106" sn="1.60671" a="16.4442" fwhm="0.0299747" res="21412.5" algo="Sum"/><pk mz="641.84900695" i="665.161" sn="1.57152" a="18.8973" fwhm="0.0349714" res="18353.5" algo="Sum"/><pk mz="641.88040680" i="603.645" sn="1.42615" a="8.69126" fwhm="0.014988" res="42826.4" algo="Sum"/><pk mz="641.90545345" i="643.85" sn="1.52094" a="23.5902" fwhm="0.049961" res="12848.1" algo="Sum"/><pk mz="641.93334829" i="579.209" sn="1.36815" a="15.7402" fwhm="0.0572137" res="11219.9" algo="Sum"/><pk mz="642.25018242" i="521.683" sn="1.2313" a="33.81" fwhm="0.0623837" res="10295.2" algo="Sum"/><pk mz="642.41716055" i="1451.49" sn="3.42579" a="70.4169" fwhm="0.0444005" res="14468.7" algo="Sum"/><pk mz="642.51041626" i="2720.06" sn="6.41936" a="118.417" fwhm="0.0389582" res="16492.3" algo="Sum"/><pk mz="642.58843270" i="3023.43" sn="7.13543" a="129.394" fwhm="0.0376041" res="17088.3" algo="Sum"/><pk mz="642.68403718" i="787.056" sn="1.85836" a="34.8208" fwhm="0.0584136" res="11002.3" algo="Sum"/><pk mz="642.75950296" i="978.256" sn="2.30993" a="55.9859" fwhm="0.0790911" res="8126.83" algo="Sum"/><pk mz="642.81891053" i="1139.28" sn="2.69077" a="44.1122" fwhm="0.0491727" res="13072.7" algo="Sum"/><pk mz="642.83735301" i="1135.75" sn="2.68245" a="29.7339" fwhm="0.039998" res="16071.7" algo="Sum"/><pk mz="642.88567166" i="1120.19" sn="2.64566" a="29.934" fwhm="0.039999" res="16072.6" algo="Sum"/><pk mz="642.92314559" i="1664.43" sn="3.93102" a="93.4469" fwhm="0.0567723" res="11324.6" algo="Sum"/><pk mz="643.02153845" i="510.001" sn="1.20434" a="16.0395" fwhm="0.045004" res="14288.1" algo="Sum"/><pk mz="643.25639402" i="547.366" sn="1.2929" a="28.9832" fwhm="0.0801662" res="8024.04" algo="Sum"/><pk mz="643.30315305" i="456.602" sn="1.07846" a="10.5279" fwhm="0.030009" res="21437" algo="Sum"/><pk mz="643.32452622" i="466.316" sn="1.10151" a="10.6827" fwhm="0.0300097" res="21437.2" algo="Sum"/><pk mz="643.38802144" i="728.429" sn="1.72111" a="16.2215" fwhm="0.0297291" res="21641.7" algo="Sum"/><pk mz="643.42277627" i="1023.28" sn="2.41769" a="46.5416" fwhm="0.0542466" res="11861.1" algo="Sum"/><pk mz="643.46235632" i="903.317" sn="2.134" a="27.4433" fwhm="0.0450194" res="14293" algo="Sum"/><pk mz="643.52021010" i="3584.82" sn="8.46503" a="147.929" fwhm="0.0360009" res="17875.1" algo="Sum"/><pk mz="643.59198770" i="909.596" sn="2.14841" a="49.1841" fwhm="0.051487" res="12500.1" algo="Sum"/><pk mz="643.70719051" i="518.428" sn="1.22474" a="13.9393" fwhm="0.0375234" res="17154.8" algo="Sum"/><pk mz="643.76152818" i="852.029" sn="2.01236" a="49.2746" fwhm="0.0569445" res="11305.1" algo="Sum"/><pk mz="643.80776077" i="647.338" sn="1.52865" a="17.7966" fwhm="0.0400279" res="16084" algo="Sum"/><pk mz="643.85095349" i="673.697" sn="1.59087" a="29.5216" fwhm="0.0543418" res="11848.2" algo="Sum"/><pk mz="643.92498715" i="601.017" sn="1.41924" a="27.963" fwhm="0.0593797" res="10844.2" algo="Sum"/><pk mz="644.26298535" i="1311.86" sn="3.09608" a="70.3851" fwhm="0.0404902" res="15911.6" algo="Sum"/><pk mz="644.38081057" i="652.929" sn="1.541" a="19.7618" fwhm="0.0450514" res="14303.2" algo="Sum"/><pk mz="644.43734465" i="481.716" sn="1.13681" a="8.69377" fwhm="0.0200237" res="32183.7" algo="Sum"/><pk mz="644.46653311" i="485.207" sn="1.14496" a="11.0932" fwhm="0.0275583" res="23385.6" algo="Sum"/><pk mz="644.52530633" i="1548.17" sn="3.65405" a="74.2351" fwhm="0.0395768" res="16285.4" algo="Sum"/><pk mz="644.59000647" i="926.289" sn="2.18659" a="45.3829" fwhm="0.0453011" res="14229" algo="Sum"/><pk mz="644.67880788" i="998.983" sn="2.35816" a="48.7687" fwhm="0.0526576" res="12242.8" algo="Sum"/><pk mz="644.72525085" i="952.692" sn="2.24912" a="23.7436" fwhm="0.0285189" res="22606.9" algo="Sum"/><pk mz="644.79329389" i="1713.77" sn="4.04567" a="76.4116" fwhm="0.0558753" res="11539.9" algo="Sum"/><pk mz="644.86286870" i="1055.83" sn="2.49245" a="36.0951" fwhm="0.0500755" res="12877.8" algo="Sum"/><pk mz="644.87915426" i="1011.99" sn="2.38909" a="36.9966" fwhm="0.0456317" res="14132.3" algo="Sum"/><pk mz="644.96607038" i="1339.22" sn="3.16107" a="81.2416" fwhm="0.0765619" res="8424.12" algo="Sum"/><pk mz="645.03479082" i="1542.06" sn="3.63949" a="68.4371" fwhm="0.0427456" res="15090.1" algo="Sum"/><pk mz="645.11066411" i="2967.62" sn="7.00356" a="122.089" fwhm="0.0349745" res="18445.2" algo="Sum"/><pk mz="645.20893464" i="516.257" sn="1.21858" a="13.2419" fwhm="0.0316561" res="20381.8" algo="Sum"/><pk mz="645.21474003" i="525.071" sn="1.23938" a="9.63816" fwhm="0.020036" res="32202.9" algo="Sum"/><pk mz="645.27315611" i="793.153" sn="1.87232" a="41.4403" fwhm="0.0601954" res="10719.6" algo="Sum"/><pk mz="645.30977454" i="615.345" sn="1.45279" a="22.8278" fwhm="0.0500936" res="12882.1" algo="Sum"/><pk mz="645.48451624" i="3505.04" sn="8.2684" a="141.275" fwhm="0.0371601" res="17370.3" algo="Sum"/><pk mz="645.53986802" i="1053.79" sn="2.4859" a="34.2908" fwhm="0.0396279" res="16290" algo="Sum"/><pk mz="645.57132311" i="718.496" sn="1.69493" a="16.3717" fwhm="0.0300623" res="21474.4" algo="Sum"/><pk mz="645.73728102" i="670.394" sn="1.5814" a="30.6229" fwhm="0.0614332" res="10511.2" algo="Sum"/><pk mz="645.79615671" i="852.883" sn="2.01178" a="28.9933" fwhm="0.0398257" res="16215.5" algo="Sum"/><pk mz="645.85249753" i="563.899" sn="1.33" a="15.9371" fwhm="0.0400913" res="16109.5" algo="Sum"/><pk mz="645.87495277" i="586.269" sn="1.3827" a="28.7086" fwhm="0.0409211" res="15783.4" algo="Sum"/><pk mz="645.96142573" i="606.373" sn="1.42961" a="27.3833" fwhm="0.0547788" res="11792.2" algo="Sum"/><pk mz="646.03748279" i="480.003" sn="1.13166" a="24.9715" fwhm="0.060121" res="10745.6" algo="Sum"/><pk mz="646.11407854" i="851.43" sn="2.00729" a="38.561" fwhm="0.0411602" res="15697.5" algo="Sum"/><pk mz="646.26178906" i="744.954" sn="1.75665" a="32.0737" fwhm="0.0461449" res="14005.1" algo="Sum"/><pk mz="646.29340953" i="532.653" sn="1.25598" a="12.8261" fwhm="0.0453375" res="14255.2" algo="Sum"/><pk mz="646.39139244" i="450.648" sn="1.06245" a="12.2565" fwhm="0.0440095" res="14687.5" algo="Sum"/><pk mz="646.41610683" i="507.809" sn="1.19723" a="9.23596" fwhm="0.0200543" res="32233.3" algo="Sum"/><pk mz="646.44354564" i="617.774" sn="1.45632" a="18.4034" fwhm="0.0451231" res="14326.2" algo="Sum"/><pk mz="646.49165143" i="1597.35" sn="3.76509" a="84.2337" fwhm="0.0458547" res="14098.7" algo="Sum"/><pk mz="646.54650588" i="682.708" sn="1.60924" a="27.2564" fwhm="0.0386048" res="16747.8" algo="Sum"/><pk mz="646.59404676" i="454.65" sn="1.07177" a="18.2844" fwhm="0.0467748" res="13823.6" algo="Sum"/><pk mz="646.67668718" i="783.042" sn="1.84622" a="30.8142" fwhm="0.0444616" res="14544.6" algo="Sum"/><pk mz="646.72676009" i="1718.8" sn="4.05249" a="62.0274" fwhm="0.0442111" res="14628.1" algo="Sum"/><pk mz="646.78791884" i="2170.95" sn="5.11846" a="134.35" fwhm="0.062912" res="10280.8" algo="Sum"/><pk mz="646.85631420" i="901.465" sn="2.12539" a="39.9207" fwhm="0.0506346" res="12775" algo="Sum"/><pk mz="646.89581669" i="799.963" sn="1.88583" a="28.6558" fwhm="0.0467172" res="13847.1" algo="Sum"/><pk mz="646.95423244" i="567.894" sn="1.33859" a="15.3539" fwhm="0.0351102" res="18426.4" algo="Sum"/><pk mz="647.05894862" i="754.707" sn="1.77899" a="40.8427" fwhm="0.0681179" res="9499.1" algo="Sum"/><pk mz="647.09398592" i="594.871" sn="1.40212" a="18.9859" fwhm="0.0451464" res="14333.2" algo="Sum"/><pk mz="647.22637436" i="544.341" sn="1.2826" a="19.3886" fwhm="0.0466205" res="13882.9" algo="Sum"/><pk mz="647.25984706" i="613.967" sn="1.44643" a="23.3496" fwhm="0.0551858" res="11728.7" algo="Sum"/><pk mz="647.28553205" i="481.89" sn="1.13514" a="9.01684" fwhm="0.0200681" res="32254.5" algo="Sum"/><pk mz="647.33023431" i="620.357" sn="1.46113" a="23.98" fwhm="0.0493603" res="13114.4" algo="Sum"/><pk mz="647.45206196" i="2343.04" sn="5.51761" a="100.685" fwhm="0.0539879" res="11992.5" algo="Sum"/><pk mz="647.54431142" i="1257.8" sn="2.96212" a="61.6445" fwhm="0.0487088" res="13294.2" algo="Sum"/><pk mz="647.72737160" i="995.138" sn="2.34306" a="49.6581" fwhm="0.0600811" res="10780.9" algo="Sum"/><pk mz="647.78640264" i="822.583" sn="1.93658" a="37.8415" fwhm="0.0652461" res="9928.35" algo="Sum"/><pk mz="647.82387892" i="639.967" sn="1.50644" a="20.8946" fwhm="0.0451718" res="14341.3" algo="Sum"/><pk mz="647.85938449" i="595.8" sn="1.40268" a="16.2352" fwhm="0.0351346" res="18439.4" algo="Sum"/><pk mz="647.91418607" i="521.422" sn="1.2279" a="22.8487" fwhm="0.0552079" res="11735.9" algo="Sum"/><pk mz="647.95873125" i="437.573" sn="1.03059" a="15.152" fwhm="0.0472823" res="13704.1" algo="Sum"/><pk mz="648.22723932" i="539.664" sn="1.27058" a="28.241" fwhm="0.0496775" res="13048.7" algo="Sum"/><pk mz="648.27108609" i="491.896" sn="1.15815" a="15.6392" fwhm="0.0451874" res="14346.3" algo="Sum"/><pk mz="648.34116989" i="491.201" sn="1.1568" a="10.7104" fwhm="0.0549909" res="11790" algo="Sum"/><pk mz="648.36183486" i="572.111" sn="1.34748" a="16.9508" fwhm="0.0425177" res="15249.2" algo="Sum"/><pk mz="648.37935276" i="471.124" sn="1.10963" a="6.66867" fwhm="0.0150637" res="43042.4" algo="Sum"/><pk mz="648.45361443" i="1098.64" sn="2.58766" a="58.6951" fwhm="0.0573852" res="11300" algo="Sum"/><pk mz="648.54239654" i="675.317" sn="1.59049" a="41.8385" fwhm="0.0570296" res="11372" algo="Sum"/><pk mz="648.63417292" i="424.843" sn="1.00019" a="21.3614" fwhm="0.0540157" res="12008.3" algo="Sum"/><pk mz="648.78967194" i="1641.12" sn="3.8636" a="79.2883" fwhm="0.0541135" res="11989.4" algo="Sum"/><pk mz="648.87581591" i="2685.86" sn="6.3223" a="141" fwhm="0.0426289" res="15221.5" algo="Sum"/><pk mz="648.95962325" i="649.969" sn="1.53008" a="25.357" fwhm="0.0511862" res="12678.4" algo="Sum"/><pk mz="648.98835889" i="481.685" sn="1.13383" a="16.9461" fwhm="0.0361036" res="17975.7" algo="Sum"/><pk mz="649.11368144" i="579.057" sn="1.36268" a="25.1256" fwhm="0.0493811" res="13145" algo="Sum"/><pk mz="649.23340936" i="507.138" sn="1.19326" a="17.347" fwhm="0.0432947" res="14995.7" algo="Sum"/><pk mz="649.28692252" i="669.452" sn="1.57526" a="31.2285" fwhm="0.0619561" res="10479.8" algo="Sum"/><pk mz="649.44195490" i="5855.64" sn="13.7787" a="278.255" fwhm="0.0415174" res="15642.6" algo="Sum"/><pk mz="649.53277261" i="1645.36" sn="3.87125" a="86.7" fwhm="0.0441823" res="14701.2" algo="Sum"/><pk mz="649.73933250" i="783.609" sn="1.84262" a="38.5292" fwhm="0.0662751" res="9803.67" algo="Sum"/><pk mz="649.79230458" i="807.371" sn="1.89851" a="45.5311" fwhm="0.0698699" res="9300.03" algo="Sum"/><pk mz="649.88151264" i="868.114" sn="2.04134" a="50.5926" fwhm="0.0499033" res="13022.8" algo="Sum"/><pk mz="649.93080296" i="738.854" sn="1.73739" a="21.7771" fwhm="0.039234" res="16565.5" algo="Sum"/><pk mz="650.22046610" i="513.406" sn="1.20717" a="26.4808" fwhm="0.0569885" res="11409.7" algo="Sum"/><pk mz="650.23919692" i="466.125" sn="1.09594" a="6.79711" fwhm="0.0264154" res="24615.9" algo="Sum"/><pk mz="650.28053198" i="557.447" sn="1.31066" a="15.1172" fwhm="0.0325246" res="19993.5" algo="Sum"/><pk mz="650.30385576" i="501.94" sn="1.18022" a="19.8011" fwhm="0.0290774" res="22364.6" algo="Sum"/><pk mz="650.41603091" i="2456.46" sn="5.77595" a="79.9369" fwhm="0.0378491" res="17184.5" algo="Sum"/><pk mz="650.44297948" i="2909.83" sn="6.84197" a="128.332" fwhm="0.0477735" res="13615.1" algo="Sum"/><pk mz="650.53375016" i="765.617" sn="1.80021" a="36.12" fwhm="0.0657461" res="9894.64" algo="Sum"/><pk mz="650.62907473" i="573.514" sn="1.34831" a="25.0768" fwhm="0.0508293" res="12800.3" algo="Sum"/><pk mz="650.65804358" i="447.724" sn="1.05259" a="8.6671" fwhm="0.0201202" res="32338.6" algo="Sum"/><pk mz="650.74178903" i="1028.18" sn="2.41675" a="60.5379" fwhm="0.0809582" res="8037.99" algo="Sum"/><pk mz="650.80586593" i="1578.65" sn="3.71063" a="80.9232" fwhm="0.0678869" res="9586.62" algo="Sum"/><pk mz="650.87327940" i="1968.23" sn="4.62635" a="74.4109" fwhm="0.0462681" res="14067.4" algo="Sum"/><pk mz="650.91252276" i="2298.61" sn="5.40291" a="107.491" fwhm="0.0523731" res="12428.4" algo="Sum"/><pk mz="650.98011985" i="1540.86" sn="3.62174" a="71.438" fwhm="0.050017" res="13015.2" algo="Sum"/><pk mz="651.04484663" i="589.227" sn="1.38536" a="27.3155" fwhm="0.042237" res="15414.1" algo="Sum"/><pk mz="651.12279509" i="1224.73" sn="2.88016" a="60.8086" fwhm="0.0437388" res="14886.6" algo="Sum"/><pk mz="651.23442529" i="676.971" sn="1.59291" a="30.9066" fwhm="0.0659815" res="9869.96" algo="Sum"/><pk mz="651.28599515" i="536.039" sn="1.26137" a="14.8355" fwhm="0.0352274" res="18488.1" algo="Sum"/><pk mz="651.30627616" i="487.16" sn="1.14632" a="9.24858" fwhm="0.0251629" res="25883.6" algo="Sum"/><pk mz="651.41424862" i="1383.67" sn="3.25554" a="54.7466" fwhm="0.0566456" res="11499.8" algo="Sum"/><pk mz="651.43726577" i="1324.23" sn="3.11567" a="57.1081" fwhm="0.0464992" res="14009.6" algo="Sum"/><pk mz="651.50407509" i="662.863" sn="1.5596" a="14.5226" fwhm="0.0301999" res="21573.1" algo="Sum"/><pk mz="651.54585172" i="835.875" sn="1.9666" a="43.8784" fwhm="0.0535664" res="12163.3" algo="Sum"/><pk mz="651.74432281" i="993.508" sn="2.33641" a="45.6875" fwhm="0.0567167" res="11491.2" algo="Sum"/><pk mz="651.78218158" i="674.268" sn="1.5857" a="10.053" fwhm="0.0151031" res="43155.5" algo="Sum"/><pk mz="651.80078447" i="719.966" sn="1.69322" a="23.5362" fwhm="0.0453102" res="14385.3" algo="Sum"/><pk mz="651.88218262" i="816" sn="1.91925" a="24.0231" fwhm="0.0398061" res="16376.4" algo="Sum"/><pk mz="651.89540279" i="829.766" sn="1.95159" a="19.1316" fwhm="0.0302091" res="21579.5" algo="Sum"/><pk mz="651.97701515" i="615.248" sn="1.44751" a="30.0539" fwhm="0.0505287" res="12903.1" algo="Sum"/><pk mz="652.04539530" i="598.812" sn="1.40926" a="30.0031" fwhm="0.0504061" res="12935.8" algo="Sum"/><pk mz="652.12547255" i="447.975" sn="1.05453" a="25.3856" fwhm="0.066053" res="9872.77" algo="Sum"/><pk mz="652.24081539" i="598.502" sn="1.40877" a="21.2733" fwhm="0.0486742" res="13400.1" algo="Sum"/><pk mz="652.27626322" i="527.646" sn="1.24225" a="19.6524" fwhm="0.057397" res="11364.3" algo="Sum"/><pk mz="652.33300282" i="473.947" sn="1.11565" a="9.48733" fwhm="0.0302191" res="21586.8" algo="Sum"/><pk mz="652.38761941" i="787.19" sn="1.85259" a="45.4626" fwhm="0.0617293" res="10568.5" algo="Sum"/><pk mz="652.43438835" i="597.497" sn="1.40593" a="14.5375" fwhm="0.0302214" res="21588.5" algo="Sum"/><pk mz="652.54435251" i="485.266" sn="1.14185" a="23.6229" fwhm="0.0682418" res="9562.24" algo="Sum"/><pk mz="652.57561033" i="500.625" sn="1.17799" a="15.5193" fwhm="0.0426675" res="15294.4" algo="Sum"/><pk mz="652.62492317" i="575.188" sn="1.35344" a="28.0642" fwhm="0.0518768" res="12580.3" algo="Sum"/><pk mz="652.71335732" i="1328.93" sn="3.12699" a="78.969" fwhm="0.0579304" res="11267.2" algo="Sum"/><pk mz="652.80572170" i="1428.27" sn="3.36023" a="87.2883" fwhm="0.0705637" res="9251.29" algo="Sum"/><pk mz="652.87006422" i="972.169" sn="2.2871" a="49.9065" fwhm="0.0755794" res="8638.2" algo="Sum"/><pk mz="652.95381660" i="1145.72" sn="2.69604" a="48.7255" fwhm="0.045449" res="14366.7" algo="Sum"/><pk mz="653.04346088" i="473.503" sn="1.11452" a="28.2572" fwhm="0.0604869" res="10796.4" algo="Sum"/><pk mz="653.24606668" i="664.549" sn="1.5641" a="48.1419" fwhm="0.0711467" res="9181.68" algo="Sum"/><pk mz="653.27966215" i="589.411" sn="1.38725" a="15.1005" fwhm="0.0305999" res="21349" algo="Sum"/><pk mz="653.33134176" i="596.334" sn="1.40334" a="21.2029" fwhm="0.0483534" res="13511.6" algo="Sum"/><pk mz="653.35385691" i="583.599" sn="1.37338" a="8.43401" fwhm="0.00960589" res="68016" algo="Sum"/><pk mz="653.37280650" i="585.02" sn="1.37684" a="8.61146" fwhm="0.0151215" res="43208.3" algo="Sum"/><pk mz="653.39203571" i="662.685" sn="1.55972" a="17.965" fwhm="0.0403247" res="16203.3" algo="Sum"/><pk mz="653.44280404" i="1151.34" sn="2.70984" a="65.6735" fwhm="0.0614632" res="10631.4" algo="Sum"/><pk mz="653.52179403" i="647.477" sn="1.52371" a="36.9884" fwhm="0.0717767" res="9104.93" algo="Sum"/><pk mz="653.75771807" i="793.246" sn="1.86675" a="35.1583" fwhm="0.0605038" res="10805.2" algo="Sum"/><pk mz="653.78398881" i="739.056" sn="1.73919" a="17.1045" fwhm="0.0302528" res="21610.7" algo="Sum"/><pk mz="653.80335543" i="667.99" sn="1.57195" a="24.1138" fwhm="0.0886394" res="7375.99" algo="Sum"/><pk mz="653.87574975" i="648.849" sn="1.52703" a="16.1762" fwhm="0.0357942" res="18267.7" algo="Sum"/><pk mz="653.94459152" i="741.672" sn="1.74588" a="29.218" fwhm="0.057243" res="11424" algo="Sum"/><pk mz="654.23451817" i="491.122" sn="1.15656" a="20.4867" fwhm="0.0727056" res="8998.41" algo="Sum"/><pk mz="654.29108811" i="1482.81" sn="3.49194" a="66.7786" fwhm="0.0417814" res="15659.9" algo="Sum"/><pk mz="654.40222418" i="584.295" sn="1.37559" a="32.9729" fwhm="0.0699691" res="9352.73" algo="Sum"/><pk mz="654.45877489" i="669.655" sn="1.57681" a="32.0054" fwhm="0.0547215" res="11959.8" algo="Sum"/><pk mz="654.60082473" i="725.561" sn="1.70886" a="47.1575" fwhm="0.0742279" res="8818.79" algo="Sum"/><pk mz="654.66265959" i="508.974" sn="1.19836" a="16.1581" fwhm="0.0454092" res="14416.9" algo="Sum"/><pk mz="654.71243152" i="1547.48" sn="3.64397" a="65.8549" fwhm="0.0506527" res="12925.5" algo="Sum"/><pk mz="654.74977021" i="1253.4" sn="2.95202" a="48.6399" fwhm="0.0555045" res="11796.3" algo="Sum"/><pk mz="654.81966854" i="1876.71" sn="4.4214" a="102.362" fwhm="0.0584719" res="11198.9" algo="Sum"/><pk mz="654.88811107" i="1006.03" sn="2.3709" a="57.0577" fwhm="0.0712657" res="9189.39" algo="Sum"/><pk mz="654.94628231" i="737.343" sn="1.73783" a="19.8723" fwhm="0.0350165" res="18703.9" algo="Sum"/><pk mz="655.02649087" i="461.199" sn="1.08689" a="12.4531" fwhm="0.0326577" res="20057.3" algo="Sum"/><pk mz="655.24545093" i="625.843" sn="1.47478" a="28.7577" fwhm="0.0605726" res="10817.5" algo="Sum"/><pk mz="655.29165949" i="762.189" sn="1.79607" a="36.8349" fwhm="0.0577925" res="11338.7" algo="Sum"/><pk mz="655.37540709" i="1375.82" sn="3.24207" a="71.4908" fwhm="0.0553633" res="11837.7" algo="Sum"/><pk mz="655.46440376" i="2998.69" sn="7.06624" a="150.935" fwhm="0.0397202" res="16502" algo="Sum"/><pk mz="655.60148431" i="494.099" sn="1.16489" a="24.9498" fwhm="0.047643" res="13760.7" algo="Sum"/><pk mz="655.71424614" i="773.087" sn="1.8228" a="31.0744" fwhm="0.0437114" res="15001" algo="Sum"/><pk mz="655.76018895" i="767.907" sn="1.81076" a="21.7413" fwhm="0.0353476" res="18551.8" algo="Sum"/><pk mz="655.76756744" i="765.868" sn="1.80599" a="20.9558" fwhm="0.0353487" res="18551.4" algo="Sum"/><pk mz="655.81390870" i="739.88" sn="1.74504" a="27.2538" fwhm="0.0479803" res="13668.4" algo="Sum"/><pk mz="655.87246592" i="598.741" sn="1.4121" a="11.388" fwhm="0.0202007" res="32467.9" algo="Sum"/><pk mz="655.94287932" i="482.84" sn="1.13836" a="18.478" fwhm="0.0483665" res="13561.9" algo="Sum"/><pk mz="656.06858823" i="441.685" sn="1.04085" a="19.312" fwhm="0.046832" res="14009" algo="Sum"/><pk mz="656.21350987" i="465.317" sn="1.09695" a="11.2634" fwhm="0.0342356" res="19167.6" algo="Sum"/><pk mz="656.24856155" i="462.11" sn="1.08928" a="13.0581" fwhm="0.0404125" res="16238.7" algo="Sum"/><pk mz="656.27350465" i="494.79" sn="1.16631" a="16.5558" fwhm="0.0454652" res="14434.6" algo="Sum"/><pk mz="656.38840728" i="831.284" sn="1.9599" a="48.5301" fwhm="0.0785941" res="8351.63" algo="Sum"/><pk mz="656.46820023" i="1412.11" sn="3.32863" a="77.5894" fwhm="0.0454428" res="14446" algo="Sum"/><pk mz="656.58095964" i="510.432" sn="1.20296" a="20.4564" fwhm="0.0449337" res="14612.2" algo="Sum"/><pk mz="656.71040687" i="1149.97" sn="2.71196" a="39.2424" fwhm="0.0400765" res="16386.4" algo="Sum"/><pk mz="656.75213478" i="1584.98" sn="3.73822" a="72.6682" fwhm="0.0613249" res="10709.4" algo="Sum"/><pk mz="656.81635813" i="1847.25" sn="4.35678" a="95.9731" fwhm="0.078027" res="8417.81" algo="Sum"/><pk mz="656.91836734" i="685.441" sn="1.61663" a="25.4447" fwhm="0.0505427" res="12997.3" algo="Sum"/><pk mz="656.99176046" i="940.662" sn="2.21855" a="39.7224" fwhm="0.0563357" res="11662.1" algo="Sum"/><pk mz="657.25809680" i="759.235" sn="1.79037" a="35.8626" fwhm="0.0607789" res="10813.9" algo="Sum"/><pk mz="657.36636119" i="1344.31" sn="3.16946" a="72.0943" fwhm="0.06452" res="10188.6" algo="Sum"/><pk mz="657.47842766" i="4376.47" sn="10.3199" a="225.129" fwhm="0.0395378" res="16629.1" algo="Sum"/><pk mz="657.58258548" i="432.444" sn="1.02015" a="11.6909" fwhm="0.0341605" res="19249.8" algo="Sum"/><pk mz="657.71844872" i="888.015" sn="2.09527" a="36.9657" fwhm="0.0514928" res="12773" algo="Sum"/><pk mz="657.76692824" i="810.282" sn="1.91226" a="34.5933" fwhm="0.0556321" res="11823.5" algo="Sum"/><pk mz="657.82846836" i="783.54" sn="1.849" a="36.0603" fwhm="0.0657493" res="10005.1" algo="Sum"/><pk mz="657.89417059" i="620.838" sn="1.46464" a="14.684" fwhm="0.0303477" res="21678.6" algo="Sum"/><pk mz="657.91519826" i="599.23" sn="1.41353" a="22.0193" fwhm="0.0297579" res="22108.9" algo="Sum"/><pk mz="658.23807890" i="598.282" sn="1.41045" a="14.2081" fwhm="0.0303556" res="21684.2" algo="Sum"/><pk mz="658.30144907" i="500.851" sn="1.18145" a="24.4175" fwhm="0.0528678" res="12451.9" algo="Sum"/><pk mz="658.40022094" i="1306.87" sn="3.08302" a="62.7608" fwhm="0.0555291" res="11856.9" algo="Sum"/><pk mz="658.48291906" i="1929.23" sn="4.55198" a="97.8582" fwhm="0.0440741" res="14940.4" algo="Sum"/><pk mz="658.56566122" i="559.059" sn="1.31909" a="22.1195" fwhm="0.0494809" res="13309.5" algo="Sum"/><pk mz="658.60721452" i="777.914" sn="1.83551" a="39.5529" fwhm="0.0693791" res="9492.88" algo="Sum"/><pk mz="658.65601692" i="701.019" sn="1.65411" a="28.7809" fwhm="0.0556696" res="11831.5" algo="Sum"/><pk mz="658.73150976" i="1081.16" sn="2.55094" a="74.8678" fwhm="0.0851897" res="7732.53" algo="Sum"/><pk mz="658.82673773" i="1349.41" sn="3.18381" a="74.8768" fwhm="0.0739211" res="8912.57" algo="Sum"/><pk mz="658.90404275" i="3366.69" sn="7.94339" a="156.559" fwhm="0.038745" res="17006.2" algo="Sum"/><pk mz="658.98974916" i="783.548" sn="1.8487" a="44.7457" fwhm="0.0471438" res="13978.3" algo="Sum"/><pk mz="659.23215521" i="684.993" sn="1.61604" a="36.8587" fwhm="0.0646747" res="10193.1" algo="Sum"/><pk mz="659.27969450" i="646.363" sn="1.52488" a="21.4419" fwhm="0.0500185" res="13180.7" algo="Sum"/><pk mz="659.30759901" i="527.843" sn="1.245" a="11.7194" fwhm="0.0265586" res="24824.6" algo="Sum"/><pk mz="659.33418010" i="469.519" sn="1.10743" a="8.78686" fwhm="0.0216174" res="30500.2" algo="Sum"/><pk mz="659.40295650" i="1059.05" sn="2.49777" a="59.4388" fwhm="0.0679144" res="9709.33" algo="Sum"/><pk mz="659.49309309" i="2663.08" sn="6.28073" a="159.74" fwhm="0.046655" res="14135.5" algo="Sum"/><pk mz="659.60130438" i="1669.89" sn="3.93828" a="79.2572" fwhm="0.0423897" res="15560.4" algo="Sum"/><pk mz="659.68186333" i="485.652" sn="1.14535" a="9.01182" fwhm="0.0202591" res="32562.2" algo="Sum"/><pk mz="659.73153483" i="1090.34" sn="2.57139" a="49.6175" fwhm="0.0592505" res="11134.6" algo="Sum"/><pk mz="659.79571170" i="736.914" sn="1.73752" a="20.085" fwhm="0.0405219" res="16282.5" algo="Sum"/><pk mz="659.82180599" i="686.224" sn="1.61791" a="16.4529" fwhm="0.0303921" res="21710.3" algo="Sum"/><pk mz="659.90850787" i="1043.06" sn="2.46054" a="62.0816" fwhm="0.0516591" res="12774.3" algo="Sum"/><pk mz="659.98124213" i="548.201" sn="1.29321" a="16.8251" fwhm="0.0455933" res="14475.4" algo="Sum"/><pk mz="660.23346438" i="911.732" sn="2.15103" a="52.4057" fwhm="0.0515518" res="12807.2" algo="Sum"/><pk mz="660.42824425" i="580.615" sn="1.36958" a="32.8283" fwhm="0.0647719" res="10196.2" algo="Sum"/><pk mz="660.49951469" i="1186.91" sn="2.80079" a="70.1192" fwhm="0.0564731" res="11695.8" algo="Sum"/><pk mz="660.56416735" i="627.383" sn="1.47978" a="20.9172" fwhm="0.0456134" res="14481.8" algo="Sum"/><pk mz="660.60427119" i="848.22" sn="2.00087" a="37.1207" fwhm="0.0608199" res="10861.6" algo="Sum"/><pk mz="660.65353745" i="1042.27" sn="2.45857" a="48.6096" fwhm="0.0614431" res="10752.3" algo="Sum"/><pk mz="660.76301887" i="1448.25" sn="3.41629" a="70.4753" fwhm="0.0592569" res="11150.8" algo="Sum"/><pk mz="660.83562197" i="1214.06" sn="2.8637" a="65.0569" fwhm="0.0692157" res="9547.48" algo="Sum"/><pk mz="660.90329479" i="1452.98" sn="3.42767" a="65.8586" fwhm="0.0601984" res="10978.8" algo="Sum"/><pk mz="660.93215559" i="1250.85" sn="2.95084" a="48.5486" fwhm="0.0489492" res="13502.4" algo="Sum"/><pk mz="661.00683114" i="1270.19" sn="2.99671" a="51.392" fwhm="0.0457674" res="14442.8" algo="Sum"/><pk mz="661.07716280" i="2932.17" sn="6.91719" a="123.93" fwhm="0.0369708" res="17881.1" algo="Sum"/><pk mz="661.18877372" i="438.681" sn="1.03488" a="7.52006" fwhm="0.0202822" res="32599.4" algo="Sum"/><pk mz="661.23697688" i="768.071" sn="1.81194" a="34.5064" fwhm="0.0583274" res="11336.7" algo="Sum"/><pk mz="661.25636463" i="618.136" sn="1.45823" a="16.4365" fwhm="0.0694046" res="9527.56" algo="Sum"/><pk mz="661.28884134" i="472.404" sn="1.11444" a="6.99471" fwhm="0.0247351" res="26734.8" algo="Sum"/><pk mz="661.46905199" i="3487.6" sn="8.23091" a="229.192" fwhm="0.0657264" res="10064" algo="Sum"/><pk mz="661.55856622" i="836.552" sn="1.97447" a="39.9697" fwhm="0.0431805" res="15320.8" algo="Sum"/><pk mz="661.63846578" i="457.519" sn="1.07966" a="10.432" fwhm="0.0263959" res="25066" algo="Sum"/><pk mz="661.73531312" i="1196.15" sn="2.82273" a="75.4445" fwhm="0.0559659" res="11823.9" algo="Sum"/><pk mz="661.78600646" i="731.103" sn="1.7253" a="20.8526" fwhm="0.040583" res="16307" algo="Sum"/><pk mz="661.82053954" i="737.636" sn="1.74071" a="22.8648" fwhm="0.044496" res="14873.7" algo="Sum"/><pk mz="661.92775504" i="1102.96" sn="2.60327" a="56.6484" fwhm="0.0607222" res="10900.9" algo="Sum"/><pk mz="662.00865510" i="453.544" sn="1.07087" a="17.4573" fwhm="0.0550411" res="12027.5" algo="Sum"/><pk mz="662.07636204" i="1023.11" sn="2.41692" a="49.3934" fwhm="0.0457337" res="14476.8" algo="Sum"/><pk mz="662.25243114" i="711.023" sn="1.6798" a="58.2735" fwhm="0.0700718" res="9451.06" algo="Sum"/><pk mz="662.46753182" i="1508.56" sn="3.56392" a="89.9297" fwhm="0.0705762" res="9386.56" algo="Sum"/><pk mz="662.54235677" i="680.773" sn="1.60802" a="31.7935" fwhm="0.0659854" res="10040.7" algo="Sum"/><pk mz="662.65182029" i="898.892" sn="2.12463" a="40.0657" fwhm="0.0497956" res="13307.4" algo="Sum"/><pk mz="662.69177835" i="802.191" sn="1.89625" a="18.0932" fwhm="0.030458" res="21757.5" algo="Sum"/><pk mz="662.75325641" i="1862.96" sn="4.40347" a="131.768" fwhm="0.073601" res="9004.67" algo="Sum"/><pk mz="662.83165393" i="1005.94" sn="2.37774" a="50.4611" fwhm="0.0626949" res="10572.3" algo="Sum"/><pk mz="662.89854508" i="792.625" sn="1.87353" a="14.6112" fwhm="0.0203085" res="32641.4" algo="Sum"/><pk mz="662.92871277" i="851.606" sn="2.01294" a="43.4571" fwhm="0.058911" res="11253.1" algo="Sum"/><pk mz="663.02008699" i="500.685" sn="1.18345" a="19.4407" fwhm="0.050876" res="13032.1" algo="Sum"/><pk mz="663.07621826" i="551.754" sn="1.30455" a="25.8384" fwhm="0.0575083" res="11530.1" algo="Sum"/><pk mz="663.24481606" i="574.912" sn="1.35987" a="23.8043" fwhm="0.0558629" res="11872.7" algo="Sum"/><pk mz="663.32620880" i="616.11" sn="1.45756" a="40.6174" fwhm="0.0856146" res="7747.82" algo="Sum"/><pk mz="663.45558704" i="6533.72" sn="15.4588" a="311.756" fwhm="0.0418004" res="15872" algo="Sum"/><pk mz="663.54132930" i="1104.75" sn="2.61382" a="51.2992" fwhm="0.0559901" res="11851" algo="Sum"/><pk mz="663.70230199" i="599.964" sn="1.41963" a="13.9727" fwhm="0.0304812" res="21774.1" algo="Sum"/><pk mz="663.75523569" i="1000.4" sn="2.36712" a="41.082" fwhm="0.0588641" res="11276.1" algo="Sum"/><pk mz="663.80219388" i="670.004" sn="1.5851" a="19.8517" fwhm="0.0535766" res="12389.8" algo="Sum"/><pk mz="663.83510067" i="636.638" sn="1.50616" a="20.7036" fwhm="0.0452888" res="14657.8" algo="Sum"/><pk mz="663.86729630" i="544.216" sn="1.2875" a="7.66241" fwhm="0.0152425" res="43553.7" algo="Sum"/><pk mz="663.88467780" i="525.579" sn="1.24341" a="12.5549" fwhm="0.0304855" res="21777" algo="Sum"/><pk mz="663.93489966" i="661.678" sn="1.56539" a="47.4071" fwhm="0.0844866" res="7858.46" algo="Sum"/><pk mz="664.25769932" i="650.543" sn="1.54263" a="34.1541" fwhm="0.0471516" res="14087.7" algo="Sum"/><pk mz="664.32881428" i="488.76" sn="1.15913" a="16.7804" fwhm="0.0508258" res="13070.7" algo="Sum"/><pk mz="664.45483892" i="3054.4" sn="7.24319" a="187.744" fwhm="0.0579038" res="11475.1" algo="Sum"/><pk mz="664.58126562" i="2553.3" sn="6.05393" a="139.097" fwhm="0.0431963" res="15385.1" algo="Sum"/><pk mz="664.65322074" i="596.515" sn="1.41431" a="26.043" fwhm="0.0610063" res="10894.8" algo="Sum"/><pk mz="664.74394533" i="2104.37" sn="4.98904" a="92.7251" fwhm="0.0568983" res="11683" algo="Sum"/><pk mz="664.84891531" i="2470.53" sn="5.85839" a="119.26" fwhm="0.0453573" res="14658" algo="Sum"/><pk mz="664.93398543" i="1552.61" sn="3.68268" a="81.5164" fwhm="0.0510665" res="13020.9" algo="Sum"/><pk mz="665.06976415" i="515.143" sn="1.22263" a="22.4031" fwhm="0.0494514" res="13448.9" algo="Sum"/><pk mz="665.20094540" i="462.775" sn="1.09894" a="12.1151" fwhm="0.0406874" res="16349.1" algo="Sum"/><pk mz="665.25060930" i="694.845" sn="1.65063" a="19.7198" fwhm="0.0406891" res="16349.6" algo="Sum"/><pk mz="665.26908722" i="625.28" sn="1.48568" a="18.7695" fwhm="0.0336399" res="19776.2" algo="Sum"/><pk mz="665.31863028" i="513.38" sn="1.21985" a="12.0249" fwhm="0.0288075" res="23095.3" algo="Sum"/><pk mz="665.34309966" i="553.341" sn="1.31471" a="12.6256" fwhm="0.0305189" res="21801" algo="Sum"/><pk mz="665.41947584" i="4232.51" sn="10.0553" a="198.187" fwhm="0.0423286" res="15720.3" algo="Sum"/><pk mz="665.51632285" i="1297.39" sn="3.08223" a="72.9846" fwhm="0.0812404" res="8191.94" algo="Sum"/><pk mz="665.58367239" i="1315.03" sn="3.12415" a="68.235" fwhm="0.0486326" res="13686" algo="Sum"/><pk mz="665.67318678" i="441.382" sn="1.04857" a="13.3011" fwhm="0.0430325" res="15469.1" algo="Sum"/><pk mz="665.75236011" i="982.661" sn="2.33414" a="48.72" fwhm="0.0712326" res="9346.18" algo="Sum"/><pk mz="665.85117698" i="796.36" sn="1.8918" a="49.1406" fwhm="0.0870523" res="7648.86" algo="Sum"/><pk mz="665.89678209" i="573.796" sn="1.3634" a="11.3689" fwhm="0.0203544" res="32715.1" algo="Sum"/><pk mz="665.93261959" i="645.261" sn="1.53307" a="28.0858" fwhm="0.0610649" res="10905.3" algo="Sum"/><pk mz="666.25367340" i="572.736" sn="1.3613" a="28.6977" fwhm="0.0712595" res="9349.68" algo="Sum"/><pk mz="666.28698428" i="527.812" sn="1.25434" a="17.3805" fwhm="0.025096" res="26549.6" algo="Sum"/><pk mz="666.33111316" i="436.828" sn="1.03819" a="11.9461" fwhm="0.035632" res="18700.4" algo="Sum"/><pk mz="666.42041041" i="1782.72" sn="4.23834" a="118.248" fwhm="0.0489914" res="13602.8" algo="Sum"/><pk mz="666.52074041" i="811.284" sn="1.9284" a="41.9509" fwhm="0.0659348" res="10108.8" algo="Sum"/><pk mz="666.59743673" i="28563.7" sn="67.8942" a="1107.79" fwhm="0.0333425" res="19992.4" algo="Sum"/><pk mz="666.73527507" i="1496.18" sn="3.55688" a="56.0556" fwhm="0.0509179" res="13094.3" algo="Sum"/><pk mz="666.77653283" i="1738.23" sn="4.13248" a="83.4069" fwhm="0.062799" res="10617.6" algo="Sum"/><pk mz="666.84628752" i="1898.09" sn="4.51395" a="98.1395" fwhm="0.0638019" res="10451.8" algo="Sum"/><pk mz="666.89494284" i="1159.43" sn="2.75757" a="38.8977" fwhm="0.0324382" res="20559" algo="Sum"/><pk mz="666.95357004" i="1152.55" sn="2.74249" a="53.9669" fwhm="0.0612289" res="10892.8" algo="Sum"/><pk mz="667.01792588" i="931.509" sn="2.21686" a="41.1352" fwhm="0.0622962" res="10707.2" algo="Sum"/><pk mz="667.09080845" i="3953.48" sn="9.40752" a="184.487" fwhm="0.0387432" res="17218.2" algo="Sum"/><pk mz="667.21039839" i="484.702" sn="1.15337" a="12.1801" fwhm="0.0376575" res="17717.9" algo="Sum"/><pk mz="667.22106294" i="494.625" sn="1.17699" a="9.73412" fwhm="0.0326988" res="20405.1" algo="Sum"/><pk mz="667.26133485" i="616.484" sn="1.46695" a="21.9439" fwhm="0.050938" res="13099.5" algo="Sum"/><pk mz="667.28874398" i="612.185" sn="1.45671" a="22.2125" fwhm="0.0295511" res="22580.9" algo="Sum"/><pk mz="667.33537561" i="437.808" sn="1.0416" a="8.70065" fwhm="0.0227342" res="29353.9" algo="Sum"/><pk mz="667.41649405" i="1193.53" sn="2.84003" a="55.3313" fwhm="0.0490015" res="13620.3" algo="Sum"/><pk mz="667.53916171" i="1153.89" sn="2.74629" a="51.3273" fwhm="0.0575756" res="11594.1" algo="Sum"/><pk mz="667.60078121" i="12925.9" sn="30.7664" a="513.521" fwhm="0.0342509" res="19491.5" algo="Sum"/><pk mz="667.72211914" i="904.637" sn="2.15332" a="50.814" fwhm="0.065573" res="10182.9" algo="Sum"/><pk mz="667.75324618" i="900.049" sn="2.14273" a="21.6433" fwhm="0.0305742" res="21840.4" algo="Sum"/><pk mz="667.84866013" i="819.642" sn="1.95156" a="67.4457" fwhm="0.0741457" res="9007.25" algo="Sum"/><pk mz="667.91971298" i="546.358" sn="1.30117" a="7.75258" fwhm="0.015289" res="43686.3" algo="Sum"/><pk mz="667.95170208" i="554.475" sn="1.32045" a="20.5967" fwhm="0.0509644" res="13106.2" algo="Sum"/><pk mz="668.01211098" i="424.245" sn="1.00984" a="17.281" fwhm="0.0505674" res="13210.3" algo="Sum"/><pk mz="668.09398038" i="1082.77" sn="2.57727" a="56.7092" fwhm="0.045216" res="14775.6" algo="Sum"/><pk mz="668.21684976" i="535.12" sn="1.27343" a="18.3319" fwhm="0.0342349" res="19518.6" algo="Sum"/><pk mz="668.26246581" i="662.606" sn="1.57681" a="32.0352" fwhm="0.0647747" res="10316.7" algo="Sum"/><pk mz="668.28626106" i="612.084" sn="1.45659" a="18.06" fwhm="0.0456893" res="14626.7" algo="Sum"/><pk mz="668.32976842" i="432.817" sn="1.02998" a="10.3235" fwhm="0.0305874" res="21849.8" algo="Sum"/><pk mz="668.37285279" i="530.611" sn="1.2627" a="17.6659" fwhm="0.0388527" res="17202.7" algo="Sum"/><pk mz="668.40416950" i="513.194" sn="1.22118" a="12.1928" fwhm="0.0305888" res="21851.3" algo="Sum"/><pk mz="668.42349960" i="556.693" sn="1.32463" a="15.0281" fwhm="0.040786" res="16388.6" algo="Sum"/><pk mz="668.53075394" i="643.425" sn="1.5315" a="37.4044" fwhm="0.0643339" res="10391.6" algo="Sum"/><pk mz="668.61112060" i="14913.6" sn="35.5214" a="601.433" fwhm="0.0359884" res="18578.5" algo="Sum"/><pk mz="668.68350006" i="1301.61" sn="3.10131" a="65.0056" fwhm="0.0490934" res="13620.6" algo="Sum"/><pk mz="668.77580430" i="1482.88" sn="3.53459" a="113.221" fwhm="0.0787018" res="8497.59" algo="Sum"/><pk mz="668.84972647" i="1120.49" sn="2.67134" a="78.1009" fwhm="0.0596269" res="11217.2" algo="Sum"/><pk mz="668.93452710" i="2172.62" sn="5.1795" a="98.0239" fwhm="0.0438635" res="15250.4" algo="Sum"/><pk mz="669.08744376" i="744.581" sn="1.77511" a="38.8786" fwhm="0.0404544" res="16539.3" algo="Sum"/><pk mz="669.21123675" i="503.143" sn="1.19988" a="32.1232" fwhm="0.0746869" res="8960.22" algo="Sum"/><pk mz="669.25885879" i="651.607" sn="1.55355" a="41.0738" fwhm="0.0564999" res="11845.3" algo="Sum"/><pk mz="669.31013078" i="523.614" sn="1.24843" a="17.0578" fwhm="0.0308761" res="21677.3" algo="Sum"/><pk mz="669.43276107" i="1529.07" sn="3.64749" a="79.6757" fwhm="0.050376" res="13288.7" algo="Sum"/><pk mz="669.48440537" i="659.771" sn="1.57381" a="9.56347" fwhm="0.0153068" res="43737.7" algo="Sum"/><pk mz="669.49608516" i="655.43" sn="1.56347" a="18.4112" fwhm="0.0357165" res="18744.7" algo="Sum"/><pk mz="669.61597906" i="6147.57" sn="14.6696" a="271.484" fwhm="0.0361649" res="18515.6" algo="Sum"/><pk mz="669.75829519" i="949.382" sn="2.26591" a="34.4152" fwhm="0.0510332" res="13124" algo="Sum"/><pk mz="669.86119157" i="733.17" sn="1.74987" a="31.5494" fwhm="0.0554054" res="12090.2" algo="Sum"/><pk mz="669.93242488" i="849.44" sn="2.02739" a="49.4252" fwhm="0.066123" res="10131.6" algo="Sum"/><pk mz="670.26697415" i="825.601" sn="1.9696" a="34.3674" fwhm="0.0486149" res="13787.3" algo="Sum"/><pk mz="670.38702942" i="492.444" sn="1.17448" a="27.5624" fwhm="0.0346737" res="19334.2" algo="Sum"/><pk mz="670.43483315" i="878.414" sn="2.09537" a="44.5415" fwhm="0.0618258" res="10843.9" algo="Sum"/><pk mz="670.49865628" i="432.859" sn="1.03282" a="11.8727" fwhm="0.0357433" res="18758.7" algo="Sum"/><pk mz="670.61472489" i="2415.9" sn="5.76714" a="118.97" fwhm="0.0452239" res="14828.8" algo="Sum"/><pk mz="670.68452660" i="1539.03" sn="3.67426" a="64.1692" fwhm="0.0553712" res="12112.5" algo="Sum"/><pk mz="670.73079297" i="1187.18" sn="2.83426" a="38.6303" fwhm="0.0459632" res="14592.8" algo="Sum"/><pk mz="670.79323797" i="1534.88" sn="3.66435" a="104.285" fwhm="0.0849318" res="7898.02" algo="Sum"/><pk mz="670.86254313" i="1261.69" sn="3.01191" a="72.5212" fwhm="0.0712236" res="9419.1" algo="Sum"/><pk mz="670.91906469" i="698.413" sn="1.66718" a="7.10972" fwhm="0.00894559" res="75000" algo="Sum"/><pk mz="670.93131339" i="760.316" sn="1.81495" a="20.314" fwhm="0.0326172" res="20569.9" algo="Sum"/><pk mz="670.95464626" i="633.938" sn="1.51327" a="12.0842" fwhm="0.0255396" res="26271.1" algo="Sum"/><pk mz="670.97764012" i="587.886" sn="1.40334" a="15.9224" fwhm="0.0337903" res="19857.1" algo="Sum"/><pk mz="671.08537879" i="519.981" sn="1.24076" a="28.9421" fwhm="0.046778" res="14346.2" algo="Sum"/><pk mz="671.23704203" i="598.123" sn="1.4282" a="14.0328" fwhm="0.0306539" res="21897.3" algo="Sum"/><pk mz="671.27349248" i="643.681" sn="1.5374" a="43.9863" fwhm="0.0563414" res="11914.4" algo="Sum"/><pk mz="671.36290304" i="568.688" sn="1.35891" a="18.1461" fwhm="0.0459846" res="14599.7" algo="Sum"/><pk mz="671.44054871" i="1243.84" sn="2.97167" a="89.406" fwhm="0.0699544" res="9598.26" algo="Sum"/><pk mz="671.56938589" i="1454.13" sn="3.47478" a="65.92" fwhm="0.0486525" res="13803.4" algo="Sum"/><pk mz="671.61173035" i="955.878" sn="2.28409" a="41.4505" fwhm="0.0501656" res="13387.9" algo="Sum"/><pk mz="671.69670782" i="676.225" sn="1.61567" a="27.5161" fwhm="0.0562171" res="11948.3" algo="Sum"/><pk mz="671.73409012" i="938.034" sn="2.24165" a="52.9282" fwhm="0.0729517" res="9207.93" algo="Sum"/><pk mz="671.78009218" i="883.828" sn="2.11232" a="19.9616" fwhm="0.0306662" res="21906.2" algo="Sum"/><pk mz="671.80018398" i="810.801" sn="1.93789" a="21.8382" fwhm="0.035778" res="18776.9" algo="Sum"/><pk mz="671.83815507" i="623.094" sn="1.48914" a="12.1951" fwhm="0.0204449" res="32860.9" algo="Sum"/><pk mz="671.86350272" i="710.889" sn="1.6989" a="32.672" fwhm="0.0412248" res="16297.5" algo="Sum"/><pk mz="671.91950333" i="608.336" sn="1.45347" a="18.969" fwhm="0.046004" res="14605.7" algo="Sum"/><pk mz="672.23119395" i="568.899" sn="1.35894" a="28.8628" fwhm="0.0531401" res="12650.2" algo="Sum"/><pk mz="672.25608510" i="517.193" sn="1.23543" a="5.09993" fwhm="0.0102257" res="65742.1" algo="Sum"/><pk mz="672.28887664" i="749.516" sn="1.79035" a="43.3074" fwhm="0.0560932" res="11985.2" algo="Sum"/><pk mz="672.42209745" i="2196.37" sn="5.24814" a="132.253" fwhm="0.0423624" res="15873.1" algo="Sum"/><pk mz="672.57296177" i="930.917" sn="2.22442" a="40.6217" fwhm="0.0528596" res="12723.8" algo="Sum"/><pk mz="672.62138593" i="1342.83" sn="3.20851" a="59.2202" fwhm="0.0542411" res="12400.6" algo="Sum"/><pk mz="672.68345868" i="1238.48" sn="2.95959" a="50.3367" fwhm="0.0529457" res="12705.2" algo="Sum"/><pk mz="672.73379190" i="1254.59" sn="2.99812" a="46.3054" fwhm="0.0511462" res="13153.2" algo="Sum"/><pk mz="672.78005217" i="1963.07" sn="4.69121" a="124.57" fwhm="0.0781373" res="8610.23" algo="Sum"/><pk mz="672.85622346" i="999.267" sn="2.38831" a="46.264" fwhm="0.0574149" res="11719.2" algo="Sum"/><pk mz="672.88433700" i="847.461" sn="2.02573" a="4.15032" fwhm="0.00897179" res="75000" algo="Sum"/><pk mz="672.92215882" i="1822.09" sn="4.35587" a="76.7219" fwhm="0.0440465" res="15277.5" algo="Sum"/><pk mz="673.10231134" i="1215.21" sn="2.90465" a="67.7338" fwhm="0.0475978" res="14141.5" algo="Sum"/><pk mz="673.23534482" i="672.449" sn="1.6076" a="39.9774" fwhm="0.0447479" res="15045.1" algo="Sum"/><pk mz="673.28105823" i="565.88" sn="1.35255" a="19.0723" fwhm="0.0417371" res="16131.5" algo="Sum"/><pk mz="673.33847027" i="899.614" sn="2.15027" a="53.6082" fwhm="0.0738519" res="9117.42" algo="Sum"/><pk mz="673.42193086" i="1491.66" sn="3.5659" a="100.661" fwhm="0.0581424" res="11582.3" algo="Sum"/><pk mz="673.50535621" i="510.668" sn="1.22116" a="7.57009" fwhm="0.0153527" res="43868.9" algo="Sum"/><pk mz="673.52355168" i="549.228" sn="1.31334" a="18.9951" fwhm="0.0493859" res="13638" algo="Sum"/><pk mz="673.57914035" i="638.822" sn="1.52746" a="27.2337" fwhm="0.0586775" res="11479.3" algo="Sum"/><pk mz="673.62379150" i="794.406" sn="1.89993" a="36.9925" fwhm="0.0468766" res="14370.2" algo="Sum"/><pk mz="673.74472343" i="962.44" sn="2.30181" a="37.2303" fwhm="0.0510498" res="13197.8" algo="Sum"/><pk mz="673.79332615" i="883.326" sn="2.1126" a="39.7181" fwhm="0.0665435" res="10125.6" algo="Sum"/><pk mz="673.86302877" i="605.691" sn="1.44845" a="19.9065" fwhm="0.0623491" res="10807.9" algo="Sum"/><pk mz="673.93025503" i="694.28" sn="1.6607" a="22.3601" fwhm="0.0460729" res="14627.5" algo="Sum"/><pk mz="674.11077363" i="511.99" sn="1.225" a="24.0331" fwhm="0.0531174" res="12691" algo="Sum"/><pk mz="674.23828001" i="584.745" sn="1.39915" a="28.6932" fwhm="0.0604473" res="11154.2" algo="Sum"/><pk mz="674.28032464" i="558.418" sn="1.33618" a="26.6757" fwhm="0.0398066" res="16938.9" algo="Sum"/><pk mz="674.33764364" i="586.393" sn="1.40321" a="26.9242" fwhm="0.0535786" res="12586" algo="Sum"/><pk mz="674.42738322" i="647.202" sn="1.54937" a="48.9199" fwhm="0.117787" res="5725.82" algo="Sum"/><pk mz="674.58218673" i="681.255" sn="1.63152" a="24.3677" fwhm="0.0511459" res="13189.4" algo="Sum"/><pk mz="674.63591538" i="794.629" sn="1.90288" a="36.2468" fwhm="0.0637356" res="10584.9" algo="Sum"/><pk mz="674.69081419" i="832.674" sn="1.99399" a="30.9804" fwhm="0.0509757" res="13235.5" algo="Sum"/><pk mz="674.77262772" i="1587.1" sn="3.8006" a="109.285" fwhm="0.0586018" res="11514.5" algo="Sum"/><pk mz="674.87896512" i="2831.18" sn="6.77954" a="134.693" fwhm="0.040751" res="16561" algo="Sum"/><pk mz="674.95505369" i="1043.59" sn="2.49925" a="60.8331" fwhm="0.054407" res="12405.7" algo="Sum"/><pk mz="675.10443870" i="488.923" sn="1.17202" a="17.7387" fwhm="0.0512366" res="13176.2" algo="Sum"/><pk mz="675.21259279" i="583.612" sn="1.3989" a="40.4847" fwhm="0.077209" res="8745.26" algo="Sum"/><pk mz="675.26808469" i="522.606" sn="1.25246" a="10.2572" fwhm="0.020497" res="32944.8" algo="Sum"/><pk mz="675.27467744" i="529.698" sn="1.26946" a="9.80236" fwhm="0.0394524" res="17116.2" algo="Sum"/><pk mz="675.30058133" i="464.953" sn="1.11429" a="6.65991" fwhm="0.0153732" res="43927.1" algo="Sum"/><pk mz="675.34761799" i="537.925" sn="1.28913" a="26.7766" fwhm="0.0717435" res="9413.37" algo="Sum"/><pk mz="675.45239801" i="1210.19" sn="2.90012" a="66.2878" fwhm="0.0638248" res="10582.9" algo="Sum"/><pk mz="675.53928082" i="1236.8" sn="2.96353" a="58.7147" fwhm="0.0626507" res="10782.6" algo="Sum"/><pk mz="675.57192012" i="925.672" sn="2.21803" a="33.3643" fwhm="0.0387998" res="17411.7" algo="Sum"/><pk mz="675.65137462" i="462.54" sn="1.10884" a="26.892" fwhm="0.0749445" res="9015.36" algo="Sum"/><pk mz="675.76196335" i="847.134" sn="2.03096" a="40.0217" fwhm="0.0554367" res="12189.8" algo="Sum"/><pk mz="675.80394519" i="785.218" sn="1.88252" a="38.4393" fwhm="0.0533539" res="12666.4" algo="Sum"/><pk mz="675.87927071" i="935.086" sn="2.24182" a="47.9776" fwhm="0.0555788" res="12160.7" algo="Sum"/><pk mz="675.95046808" i="752.558" sn="1.80422" a="36.0767" fwhm="0.0670538" res="10080.7" algo="Sum"/><pk mz="676.07353041" i="501.346" sn="1.20226" a="24.6782" fwhm="0.0550263" res="12286.4" algo="Sum"/><pk mz="676.21461812" i="606.421" sn="1.45429" a="27.7906" fwhm="0.0613686" res="11018.9" algo="Sum"/><pk mz="676.27174920" i="508.32" sn="1.21932" a="15.1488" fwhm="0.0452336" res="14950.7" algo="Sum"/><pk mz="676.41002248" i="752.984" sn="1.80707" a="38.2146" fwhm="0.0583444" res="11593.4" algo="Sum"/><pk mz="676.45417039" i="630.643" sn="1.51346" a="30.0913" fwhm="0.0691363" res="9784.35" algo="Sum"/><pk mz="676.49197607" i="429.15" sn="1.0298" a="6.31714" fwhm="0.0153868" res="43965.7" algo="Sum"/><pk mz="676.54361265" i="703.825" sn="1.68901" a="34.7674" fwhm="0.0619888" res="10914" algo="Sum"/><pk mz="676.57524910" i="626.736" sn="1.50399" a="19.7957" fwhm="0.0461634" res="14656.1" algo="Sum"/><pk mz="676.63331418" i="819.08" sn="1.96547" a="38.1405" fwhm="0.0540582" res="12516.8" algo="Sum"/><pk mz="676.74564179" i="1422.51" sn="3.41432" a="35.1839" fwhm="0.0328079" res="20627.5" algo="Sum"/><pk mz="676.75154964" i="1357.51" sn="3.2583" a="36.9937" fwhm="0.0410397" res="16490.2" algo="Sum"/><pk mz="676.80465861" i="1277.47" sn="3.06619" a="65.5023" fwhm="0.0801859" res="8440.44" algo="Sum"/><pk mz="676.87581237" i="1399.78" sn="3.35977" a="72.4558" fwhm="0.0652256" res="10377.5" algo="Sum"/><pk mz="676.98097121" i="879.64" sn="2.11131" a="59.6231" fwhm="0.077214" res="8767.59" algo="Sum"/><pk mz="677.05084264" i="595.455" sn="1.42935" a="36.7207" fwhm="0.0576589" res="11742.4" algo="Sum"/><pk mz="677.23420891" i="604.925" sn="1.45443" a="31.9267" fwhm="0.0718436" res="9426.5" algo="Sum"/><pk mz="677.28021458" i="435.795" sn="1.04787" a="2.23575" fwhm="0.0090304" res="75000" algo="Sum"/><pk mz="677.29852045" i="501.41" sn="1.20569" a="7.08567" fwhm="0.0287712" res="23540.9" algo="Sum"/><pk mz="677.31575321" i="508.344" sn="1.2223" a="14.1497" fwhm="0.0410563" res="16497.2" algo="Sum"/><pk mz="677.36355121" i="641.908" sn="1.5434" a="27.7946" fwhm="0.065371" res="10361.8" algo="Sum"/><pk mz="677.46191724" i="2476.71" sn="5.95493" a="153.726" fwhm="0.0587871" res="11524" algo="Sum"/><pk mz="677.56104194" i="806.934" sn="1.93968" a="53.4658" fwhm="0.0694998" res="9749.11" algo="Sum"/><pk mz="677.75136440" i="849.371" sn="2.04232" a="39.3958" fwhm="0.0616041" res="11001.7" algo="Sum"/><pk mz="677.78261450" i="807.927" sn="1.94316" a="15.1996" fwhm="0.0205352" res="33005.8" algo="Sum"/><pk mz="677.80421601" i="795.829" sn="1.91421" a="21.4652" fwhm="0.0410712" res="16503.1" algo="Sum"/><pk mz="677.82950421" i="650.627" sn="1.56499" a="15.4032" fwhm="0.0308041" res="22004.5" algo="Sum"/><pk mz="677.88698615" i="756.04" sn="1.81847" a="39.2277" fwhm="0.0746237" res="9084.08" algo="Sum"/><pk mz="677.93992456" i="456.568" sn="1.09836" a="12.5512" fwhm="0.0325807" res="20808" algo="Sum"/><pk mz="677.97855864" i="425.278" sn="1.02321" a="16.606" fwhm="0.0513455" res="13204.3" algo="Sum"/><pk mz="678.24264808" i="628.008" sn="1.51238" a="16.8927" fwhm="0.0406589" res="16681.3" algo="Sum"/><pk mz="678.28376555" i="701.829" sn="1.69016" a="42.828" fwhm="0.0652128" res="10401.1" algo="Sum"/><pk mz="678.35204991" i="524.598" sn="1.26332" a="20.5314" fwhm="0.0564957" res="12007.1" algo="Sum"/><pk mz="678.46626803" i="1137.04" sn="2.73803" a="72.5576" fwhm="0.0665893" res="10188.8" algo="Sum"/><pk mz="678.56813064" i="591.152" sn="1.42351" a="26.5558" fwhm="0.0514547" res="13187.7" algo="Sum"/><pk mz="678.62681701" i="766.219" sn="1.84511" a="32.5996" fwhm="0.0463477" res="14642.1" algo="Sum"/><pk mz="678.71895940" i="1554.88" sn="3.74454" a="114.895" fwhm="0.0819792" res="8279.16" algo="Sum"/><pk mz="678.80085602" i="1241.9" sn="2.99195" a="57.0193" fwhm="0.0558574" res="12152.4" algo="Sum"/><pk mz="678.88410615" i="774.813" sn="1.86761" a="15.0824" fwhm="0.0205518" res="33032.8" algo="Sum"/><pk mz="678.90217566" i="823.843" sn="1.98583" a="36.5295" fwhm="0.0548212" res="12383.9" algo="Sum"/><pk mz="678.98340845" i="634.102" sn="1.52832" a="41.9657" fwhm="0.0742552" res="9143.92" algo="Sum"/><pk mz="679.24659555" i="715.544" sn="1.72544" a="25.8375" fwhm="0.0504671" res="13459.2" algo="Sum"/><pk mz="679.29999084" i="699.901" sn="1.68829" a="38.0307" fwhm="0.0599308" res="11334.7" algo="Sum"/><pk mz="679.43376768" i="3992.48" sn="9.64145" a="224.161" fwhm="0.0482393" res="14084.6" algo="Sum"/><pk mz="679.53897897" i="861.11" sn="2.07948" a="43.6685" fwhm="0.0749634" res="9064.94" algo="Sum"/><pk mz="679.72258449" i="951.472" sn="2.29831" a="53.1159" fwhm="0.0462546" res="14695.2" algo="Sum"/><pk mz="679.76469374" i="829.58" sn="2.0041" a="19.5119" fwhm="0.030848" res="22035.9" algo="Sum"/><pk mz="679.78986326" i="765.765" sn="1.85002" a="33.2144" fwhm="0.056556" res="12019.8" algo="Sum"/><pk mz="679.89636747" i="618.407" sn="1.4956" a="25.5172" fwhm="0.0617011" res="11019.2" algo="Sum"/><pk mz="680.23941075" i="576.59" sn="1.39628" a="16.6777" fwhm="0.0411448" res="16532.8" algo="Sum"/><pk mz="680.30441878" i="642.059" sn="1.55471" a="34.8414" fwhm="0.0748592" res="9087.79" algo="Sum"/><pk mz="680.34461255" i="458.163" sn="1.10954" a="12.1564" fwhm="0.0360048" res="18896" algo="Sum"/><pk mz="680.42913661" i="2015.01" sn="4.8819" a="118.223" fwhm="0.0639016" res="10648.1" algo="Sum"/><pk mz="680.52695580" i="824.819" sn="1.99845" a="31.1586" fwhm="0.0514419" res="13229" algo="Sum"/><pk mz="680.57620928" i="867.204" sn="2.10155" a="35.8397" fwhm="0.0565879" res="12026.9" algo="Sum"/><pk mz="680.61460474" i="852.718" sn="2.06659" a="40.3645" fwhm="0.0637908" res="10669.5" algo="Sum"/><pk mz="680.71661368" i="1997.3" sn="4.84261" a="91.9209" fwhm="0.0547083" res="12442.7" algo="Sum"/><pk mz="680.82321246" i="1688.93" sn="4.09596" a="91.3435" fwhm="0.067825" res="10037.9" algo="Sum"/><pk mz="680.90969778" i="1401.37" sn="3.39972" a="92.2404" fwhm="0.0762291" res="8932.41" algo="Sum"/><pk mz="680.96069678" i="822.148" sn="1.99479" a="26.1249" fwhm="0.0463128" res="14703.5" algo="Sum"/><pk mz="681.05065325" i="463.805" sn="1.1258" a="22.7817" fwhm="0.0723394" res="9414.66" algo="Sum"/><pk mz="681.22092258" i="657.783" sn="1.59659" a="18.148" fwhm="0.0430512" res="15823.5" algo="Sum"/><pk mz="681.25097156" i="750.028" sn="1.82049" a="41.5889" fwhm="0.0668721" res="10187.4" algo="Sum"/><pk mz="681.34078511" i="500.123" sn="1.21391" a="11.1295" fwhm="0.0280306" res="24307.1" algo="Sum"/><pk mz="681.35948601" i="442.932" sn="1.0751" a="2.23249" fwhm="0.00949843" res="71733.9" algo="Sum"/><pk mz="681.42169762" i="1298.95" sn="3.15267" a="82.9441" fwhm="0.0749045" res="9097.21" algo="Sum"/><pk mz="681.48219340" i="1095.98" sn="2.66023" a="67.9293" fwhm="0.0881215" res="7733.44" algo="Sum"/><pk mz="681.55531727" i="780.95" sn="1.89669" a="45.4803" fwhm="0.0633633" res="10756.3" algo="Sum"/><pk mz="681.61428726" i="527.035" sn="1.28003" a="22.1658" fwhm="0.0377625" res="18050" algo="Sum"/><pk mz="681.73597480" i="1096.43" sn="2.66362" a="59.45" fwhm="0.0729474" res="9345.59" algo="Sum"/><pk mz="681.82806714" i="760.562" sn="1.84845" a="33.5243" fwhm="0.0483783" res="14093.7" algo="Sum"/><pk mz="681.90484933" i="690.257" sn="1.67755" a="42.055" fwhm="0.0499628" res="13648.3" algo="Sum"/><pk mz="682.23493403" i="631.328" sn="1.53648" a="26.7117" fwhm="0.0580152" res="11759.6" algo="Sum"/><pk mz="682.26451421" i="641.934" sn="1.56229" a="22.3646" fwhm="0.0492446" res="13854.6" algo="Sum"/><pk mz="682.32304399" i="811.93" sn="1.97596" a="43.3521" fwhm="0.0596145" res="11445.6" algo="Sum"/><pk mz="682.42387147" i="696.446" sn="1.69492" a="32.7724" fwhm="0.0698715" res="9766.84" algo="Sum"/><pk mz="682.48325701" i="628.632" sn="1.5297" a="18.8943" fwhm="0.0463641" res="14720.1" algo="Sum"/><pk mz="682.58938976" i="1132.5" sn="2.75823" a="45.0547" fwhm="0.0586525" res="11637.9" algo="Sum"/><pk mz="682.71297032" i="1406.42" sn="3.42575" a="57.7121" fwhm="0.0452568" res="15085.3" algo="Sum"/><pk mz="682.75102376" i="1317.79" sn="3.2104" a="43.2855" fwhm="0.0463734" res="14722.9" algo="Sum"/><pk mz="682.80779560" i="1827.42" sn="4.45238" a="108.849" fwhm="0.0707991" res="9644.3" algo="Sum"/><pk mz="682.87511510" i="1163.51" sn="2.83481" a="74.5375" fwhm="0.0738679" res="9244.55" algo="Sum"/><pk mz="682.93512118" i="818.863" sn="1.9951" a="8.18821" fwhm="0.0190749" res="35802.9" algo="Sum"/><pk mz="682.94184839" i="811.263" sn="1.97659" a="19.2389" fwhm="0.0602309" res="11338.7" algo="Sum"/><pk mz="682.98624035" i="770.274" sn="1.87676" a="32.7841" fwhm="0.0530577" res="12872.5" algo="Sum"/><pk mz="683.06037794" i="4629.55" sn="11.2777" a="204.035" fwhm="0.0359387" res="19006.2" algo="Sum"/><pk mz="683.18844839" i="431.02" sn="1.05042" a="14.9914" fwhm="0.0445501" res="15335.3" algo="Sum"/><pk mz="683.24151729" i="614.374" sn="1.49724" a="29.0743" fwhm="0.0528402" res="12930.3" algo="Sum"/><pk mz="683.26669510" i="605.239" sn="1.47498" a="25.1688" fwhm="0.0567002" res="12050.5" algo="Sum"/><pk mz="683.30918303" i="540.368" sn="1.31687" a="10.202" fwhm="0.0206188" res="33140.2" algo="Sum"/><pk mz="683.32836454" i="522.443" sn="1.27323" a="14.8432" fwhm="0.0412383" res="16570.2" algo="Sum"/><pk mz="683.35643371" i="472.487" sn="1.15152" a="8.98862" fwhm="0.0206195" res="33141.2" algo="Sum"/><pk mz="683.42976886" i="1484.17" sn="3.61766" a="90.8984" fwhm="0.0545825" res="12521" algo="Sum"/><pk mz="683.51114742" i="869.359" sn="2.11962" a="64.1408"
[truncated: 344,604 more chars]
