# Supplementary material for: Diagnosing Impaired Glucose Tolerance Using Direct Infusion Mass Spectrometry of Blood Plasma
Source: PLoS One. 2014 Sep 9;9(9):e105343. doi: 10.1371/journal.pone.0105343 (PMC4159123; doi:10.1371/journal.pone.0105343)
Supplement: Supporting Information S1 — Mass spectra of blood plasma metabolites obtained by direct infusion mass spectrometry (DIMS) of blood plasma samples from control subjects (n = 30) and patients with impaired glucose tolerance (n = 20). (ZIP) [file pone.0105343.s002.zip › Mass spectra/Sample 36.xml]

<root><fileinfo appname="Bruker Compass DataAnalysis" appversion="4.1.335.0" date="2014-06-18T12:24:17" type="DataAnalysisResults" typeversion="1.1" subtype="MS Spectrum"/><generalinfo organisation="" user="111" hostname="TRIFONOVA-PC" os="Windows 7"/><analysis name="C:\Users\Trifonova\Desktop\Mass spectra\Diabetes\Plasma Sample 354 ST PM 07022013.d\analysis.baf"><info><DateTime>2013-02-07T18:25:12+04:00</DateTime><method>Tune_pos_Standard.m</method><sample><![CDATA[Plasma Sample 354 ST PM 07022013]]></sample><comment><![CDATA[Sample 354. Diabetes. Human blood plasma after protein precipitation 50 fold in MeoH with 0.1% FA
]]></comment><operator>BDAL@DE</operator><instrument>maXis impact</instrument><instrument_serial_number>282001.00069</instrument_serial_number></info><DataAnalysis version="DataAnalysis 4.1.335.0" DataAnalysisResults=""><DataAnalysis_processing_parameters><find_compounds_chromatogram detect_version="3" detect_areamode="1" detect_areathresholdabs="0" detect_areathresholdrel="0" detect_intensitymode="1" detect_intensitythresholdabs="3000" detect_intensitythresholdrel="3" detect_sensitivity="0.333333" detect_skimratio="0" detect_smoothingwidth="3" detect_averageno="5" detect_averagemode="0" add_uv_or_ms_spectra="0" spectrum_load_mode="0" background_subtraction_mode="2" MS_peaksensmode2="1" MS_pc12="0.4" MS_pc22="4" MS_peaksens12="99" MS_peaksens22="99" MS_areamode2="2" MS_areathresholdabs2="1000" MS_areathresholdrel2="10" MS_intensitymode2="0" MS_intensitythresholdabs2="1000" MS_intensitythresholdrel2="10" MS_basesmoothmode2="1" MS_basesmoothpts2="8" MS_basesmoothmin2="12" MS_basesmoothforce2="0.1" MS_startendslope2="10" MS_valleyfilterused2="1" MS_valleyfilter2="10" MS_noisecorr2="0" UV_peaksensmode2="1" UV_pc12="0.4" UV_pc22="4" UV_peaksens12="99.9" UV_peaksens22="100" UV_areamode2="0" UV_areathresholdabs2="5" UV_areathresholdrel2="1" UV_intensitymode2="1" UV_intensitythresholdabs2="1" UV_intensitythresholdrel2="0.01" UV_basesmoothmode2="1" UV_basesmoothpts2="8" UV_basesmoothmin2="12" UV_basesmoothforce2="1" UV_startendslope2="10" UV_valleyfilterused2="1" UV_valleyfilter2="10" UV_noisecorr2="0" detect_delcmpdsinrng="1"/><auto_ms_n use_retention_time_window="0" retention_time_window="1" rt_unit="min" minimum_intensity_positive="1000" minimum_intensity_negative="1000" create_max_number_compounds="100000" spectrum_load_mode="0" background_type="0" create_auto_ms_n_traces="0" create_detailed_traces="0" merge_positive_negative_compounds="0" detect_delcmpdsinrng="1" detect_keep_cmpds_detectedneutralloss="0" add_uv_spectra="0" create_individual_MSMS_cmpds="0" advanced_precursor_determination="0"/><dissect_params dissect_addsmoothing="0" dissect_allow_wider_peaks="0" dissect_resolving_power="1" dissect_deletepeaksinrange="1" dissect_fullrange="1" dissect_cutoff="0.1" dissect_sensitivity="0.333333" dissect_maxoverlap="5" dissect_smoothwidth="1" spectrum_load_mode="0" add_uv_spectra="0"/><find_all_compounds min_time_points="20" min_correlation="0.7" background_type="0" load_spec_type="2" additional_smoothing="1" proteomics="1" chrom_sn_threshold="3" chrom_smoothingwidth="10" detect_delcmpdsinrng="1" add_MSMS_spectra="1"/><ms_peak_finder ms_peak_finder_type="3" ms_manually_use_peak_finder="1"><ms_peak_finder_apex minimum_intensity="100" peak_width="0.05" relative_threshold_base_peak="0.1" signal_to_noise="10"/><ms_peak_finder_centroid peak_width="1" signal_to_noise="1" relative_threshold_base_peak="2" minimum_intensity="100" centroid_percentage="80"/><ms_peak_finder_snap minimum_intensity="0" relative_threshold_base_peak="0" signal_to_noise="2" maximum_charge="12" quality_factor_threshold="0.9" number_of_patterns="500000" building_block_1="C 4.9384 N 1.3577 O 1.4773 S 0.0417 H 7.7583" building_block_2="" use_snap_2="1" add_detailed_results="0"/><ms_peak_finder_sumpeak minimum_intensity="100" peak_width="5" use_datapoints="1" sum_width="2" relative_threshold_base_peak="0.1" signal_to_noise="1" baseline_type="1" baseline_flatness="1" same_sumwidth_as_acquisition="1" use_resolution="0" res="10000" instrument_sum_width="2" use_sum_of_intensities="0"/><ms_peak_finder_ftms signal_to_noise="4" relative_threshold_base_peak="0.01" minimum_intensity="100" centroid_percentage="80" use_centroid="0"/></ms_peak_finder><deconvolution clear_prev_results="1" create_neutral_spectrum="0" incl_shifted_spectra="0" ret_residuals="0" incl_comp_details="0" show_comp_details="0" substance_class="1" extend_evelope="0" extend_before="1" extend_after="1" auto_apply="0"><deconvolution_detailed perf_deconv="1" rel_isotop_deconv="0" resolve_isotop="1" exclude_itraq_ions="1" abund_cutoff="2" envelope_cutoff="75" high_mass="4000" low_mass="250" mw_agreement="0" maximum_charge="10" max_charge_isotop="5" min_charge="1" min_peaks="3" precursor_deconv="0" max_components="10" adduct_ion_name="+H" adduct_ion_mass="1.00728" apply_min_max_mass_boundaries="0"/><deconvolution_detailed perf_deconv="1" rel_isotop_deconv="0" resolve_isotop="1" exclude_itraq_ions="1" abund_cutoff="2" envelope_cutoff="75" high_mass="3000" low_mass="100" mw_agreement="5" maximum_charge="3" max_charge_isotop="0" min_charge="1" min_peaks="3" precursor_deconv="0" max_components="10" adduct_ion_name="+H" adduct_ion_mass="1.00728" apply_min_max_mass_boundaries="0"/><deconvolution_detailed perf_deconv="1" rel_isotop_deconv="0" resolve_isotop="1" exclude_itraq_ions="1" abund_cutoff="0.5" envelope_cutoff="75" high_mass="2000" low_mass="50" mw_agreement="5" maximum_charge="3" max_charge_isotop="4" min_charge="1" min_peaks="3" precursor_deconv="0" max_components="10" adduct_ion_name="+H" adduct_ion_mass="1.00728" apply_min_max_mass_boundaries="0"/><deconvolution_detailed perf_deconv="1" rel_isotop_deconv="1" resolve_isotop="0" exclude_itraq_ions="0" abund_cutoff="10" envelope_cutoff="75" high_mass="100000" low_mass="5000" mw_agreement="5" maximum_charge="100" max_charge_isotop="0" min_charge="1" min_peaks="3" precursor_deconv="0" max_components="10" adduct_ion_name="+H" adduct_ion_mass="1.00728" apply_min_max_mass_boundaries="1"/><max_entropy_deconvolution adduct_ion_name="-H" adduct_ion_mass="-1.00783" low_mass="5000" high_mass="100000" spacint_out="0" resolving_power="10000" peak_width="0.3" width="1" maxentx="0"/></deconvolution><mascot_export globalchargelimit_apply="1" globalchargelimit="1+, 2+ and 3+" prefer_fullscan_deconvolution_results="1" deconvolution_export_type="2" msmssignals="50" threshold="100" mssignals_deconv="2" mssignals_non_deconv="20" normalize_msms="0" single_charged="0"/><process_parameters baseline_flatness="0.8" baseline_addchild="1" baseline_disableoriginal="0" baseline_usesamecolor="1" smoothing_algorithm="1" smoothing_width="0.2" smoothing_cycles="1" smoothing_addchild="1" smoothing_disableoriginal="0" smoothing_usesamecolor="1"/><process_parameters baseline_flatness="0.8" baseline_addchild="1" baseline_disableoriginal="0" baseline_usesamecolor="1" smoothing_algorithm="1" smoothing_width="0.2" smoothing_cycles="1" smoothing_addchild="1" smoothing_disableoriginal="0" smoothing_usesamecolor="1"/><display_params mass_precision="4" time_precision="1" structure_size="30" chrom_peak_label="Index"/><calibration_params calibration_range="0.05" calibration_listname="Samples Recalibration Diabetes" calibration_listgroupname="ESI" calibration_fit_mode="2" calibration_intensitythreshold="1000"/><calibration_params calibration_range="0.05" calibration_listname="Lockmass 1222" calibration_listgroupname="ESI" calibration_intensitythreshold="1000" calibration_lockmassmode="0"/><library_search_params del_prev_res="1"><library_search_basic_params accept_score="50" allowmasses_above="0" allowmasses_below="0" desired_score="900" increasedepth="0" maxnr_spectra="10" match_all="0" sort_by="1" include_precursor_spectra="1" skip_low_frgamnet_spectra="1" min_effective_score="500" minmatch_score="250" min_score="400"/><library_search_basic_params add_int_range="5" extended="1" locnorm="0" root="0" hwfstp="50" hwscdp="7" intrangefac="1.9" locnormeqfac="1" locnormfac="2" locnormwin="25" masdisint="20" minsrcint="100" minspepresrc="15" threshfstp="40" maskadducts="0" maskprecursor="0"/><library_search_libraries_params add_unid="0" srcparallel="0" libraries="" librariey_unidentified=""/><library_search_match_params chrgdeconv="0" collenerg="0" fragampl="1" instrtp="2" ionmeth="1" isolwidth="0" msmsstg="2" ms_vs_msms="4" pkwidth="0" polarity="4" psd="0" precion="0" prodion="0" rgtgaspress="0" rgtion="0" refl="0" trgtgas="0" trgtgaspress="0" trapdrv="1"/><library_search_basic_params add_confirm_mode="0"/><library_search_basic_params accepted_deviation="1" apply_rt_match="0" match_columnname="1" max_deviation="5"/></library_search_params><masslist_layout layout_columntypes="1 2 6 5 3 11 4 " layout_columnwidth="30 60 45 54 45 30 48 "/><cmpdlist_layout layout_columntypes="14 20 1 23 12 26 31 6 52 " layout_columnwidth="23 55 49 60 50 37 272 61 0 "/><cmpdlist_layout layout_columntypes="24 1 2 3 5 18 18 40 7 9 8 " layout_columnwidth="-1 -1 -1 -1 -1 -1 -1 -1 -1 -1 -1 "/><cmpdlist_layout layout_columntypes="6 0 5 3 4 2 12 14 10 11 " layout_columnwidth="-1 -1 -1 -1 -1 -1 -1 -1 -1 -1 "/><cmpdlist_layout layout_columntypes="15 14 6 5 43 11 1 2 17 7 8 9 10 4 3 39 40 41 42 16 18 19 25 20 21 22 23 24 31 26 27 28 29 30 37 32 33 34 35 36 " layout_columnwidth="-1 -1 -1 -1 -1 -1 -1 -1 -1 -1 -1 -1 -1 -1 -1 -1 -1 -1 -1 -1 -1 -1 -1 -1 -1 -1 -1 -1 -1 -1 -1 -1 -1 -1 -1 -1 -1 -1 -1 -1 "/><exclusion_masses/><xml_export_parameters export_detailed_information="0" export_peptide_database_query_information="1"/><smf1D_params max_nr_formulae="500" z="1" rdb_min="0" rdb_max="80" tolerance_ppm="5" tolerance_abs="2" tolerance_ppm_MSn="5" tolerance_abs_MSn="2" use_rel_tolerance="1" use_rel_tolerance_MSn="0" lower_bound_formula="" upper_bound_formula="" electron_configuration="2" electron_configuration_MSn="0" sigma_limit="0.02" sigma_limit_MSn="0.05" HC_Ratio_min="0" HC_Ratio_max="3" filtering="1" patternsearch="0" validate_formulae="1" filter_by_elementratio="1" estimate_carbon_count="1" relative_threshold_base_peak="10" delete_previous_results="1" filter_criteriy="0" adducts_positive_mode="'M+H' " adducts_negative_mode="'M-H' " collect_adducts="0"/><smf3D_params tolerance_neutralloss="2" intensitythresholdabs2="100" intensity_threshold_abs_msms="100" auto_filter="0" nr_explained_peaks="5" highlight_unexplained_peaks="0"/><uv_parameters rt_offset="0"/><target_screening delta_rt="1.5" threshold_sigma="0.05" detection_tolerance="5" identification_tolerance="5" use_tolerance_ppm="0" compound_database="C:\BDALSystemData\BuildingBlocks\TargetScreeningDataBase.csv" use_sampleinfo_xml="0" rt_range_start="0" rt_range_end="0" additional_smoothing="0" create_chromatogram_time_slices="1" rt_window_halfwidth="45" enable_BPC="1" evaluate_qualifier_ions="1" qualifier_ion_intensity_threshold="0" group_id="':' " lc_method_id=":" ms_method_id=":" matrix_id=":" useDB="0" sortanalytes="4"/><automatic_calibration automatic_calibration="0/0" automatic_calibration_use_spectrum_type="0/0" automatic_calibration_retain_data="0/0" automatic_calibration_perform_lockmass="0/0"/><target_screening_scoring threshold1_qualityfactor="0.05" threshold1_massaccuracy="10" threshold1_retentiontime="20" threshold2_retentiontime="40" use_tolerance_ppm="0"/></DataAnalysis_processing_parameters><ms_spectrum info="+MS, 0.2-0.7min #11-40" msmsinfo="All MS" polarity="+" scanmode="fullscan" seq_nr_start="11" seq_nr_end="40" spec_index="0" spec_nrs="11/12/13/14/15/16/17/18/19/20/21/22/23/24/25/26/27/28/29/30/31/32/33/34/35/36/37/38/39/40" rt="0.443942" rt_unit="min"><ms_peaks><pk mz="80.94786147" i="2399.69" sn="532.787" a="14.4986" fwhm="0.00512486" res="15795.1" algo="Sum"/><pk mz="82.94488816" i="2257.25" sn="500.454" a="13.0256" fwhm="0.00509684" res="16273.8" algo="Sum"/><pk mz="84.04439614" i="2580.35" sn="570.093" a="15.2484" fwhm="0.00524987" res="16008.9" algo="Sum"/><pk mz="84.08073181" i="2765.68" sn="610.895" a="17.8984" fwhm="0.00563699" res="14915.9" algo="Sum"/><pk mz="84.95962917" i="1382.84" sn="304.537" a="8.22595" fwhm="0.00525896" res="16155.2" algo="Sum"/><pk mz="85.02839166" i="1560.81" sn="343.629" a="9.56516" fwhm="0.0056094" res="15158.2" algo="Sum"/><pk mz="86.09639771" i="11246.7" sn="2468.96" a="70.4459" fwhm="0.00538956" res="15974.7" algo="Sum"/><pk mz="87.09966088" i="907.603" sn="198.425" a="6.3245" fwhm="0.0059064" res="14746.6" algo="Sum"/><pk mz="90.05495688" i="2926.49" sn="634.778" a="19.0584" fwhm="0.00579099" res="15550.9" algo="Sum"/><pk mz="90.97655196" i="27567.7" sn="5967.11" a="165.692" fwhm="0.00538163" res="16905" algo="Sum"/><pk mz="91.05442913" i="1232.31" sn="266.727" a="7.84712" fwhm="0.00569569" res="15986.6" algo="Sum"/><pk mz="93.05726201" i="4752.84" sn="1022.19" a="30.5726" fwhm="0.00565527" res="16455" algo="Sum"/><pk mz="94.06503722" i="10647" sn="2283.63" a="66.6732" fwhm="0.00567429" res="16577.4" algo="Sum"/><pk mz="96.07873580" i="855.826" sn="182.595" a="6.43933" fwhm="0.00604438" res="15895.5" algo="Sum"/><pk mz="96.92175507" i="37390.9" sn="7951.54" a="229.993" fwhm="0.00551595" res="17571.2" algo="Sum"/><pk mz="97.10125903" i="979.536" sn="208.249" a="6.25847" fwhm="0.00569244" res="17057.9" algo="Sum"/><pk mz="98.91894591" i="16519.7" sn="3471.87" a="105.382" fwhm="0.00576537" res="17157.4" algo="Sum"/><pk mz="98.99552361" i="1759.89" sn="369.522" a="11.6756" fwhm="0.00587857" res="16840.1" algo="Sum"/><pk mz="100.91691644" i="1021.22" sn="212.564" a="6.49661" fwhm="0.00583365" res="17299.1" algo="Sum"/><pk mz="101.07106871" i="1171.97" sn="243.73" a="7.39459" fwhm="0.00557516" res="18128.8" algo="Sum"/><pk mz="102.05498609" i="3948.9" sn="818.559" a="25.0514" fwhm="0.00571276" res="17864.4" algo="Sum"/><pk mz="102.09149599" i="1189.17" sn="246.394" a="8.36436" fwhm="0.00596343" res="17119.6" algo="Sum"/><pk mz="103.03891970" i="3102.84" sn="638.603" a="19.0898" fwhm="0.00573067" res="17980.3" algo="Sum"/><pk mz="103.05440140" i="2243.4" sn="461.717" a="16.5973" fwhm="0.00652828" res="15785.9" algo="Sum"/><pk mz="104.05318415" i="1823.92" sn="372.726" a="13.7734" fwhm="0.00630058" res="16514.9" algo="Sum"/><pk mz="104.10701768" i="11491.5" sn="2347.96" a="73.812" fwhm="0.00592262" res="17577.9" algo="Sum"/><pk mz="104.99238133" i="10131.6" sn="2054.89" a="67.3757" fwhm="0.00594908" res="17648.5" algo="Sum"/><pk mz="106.06518923" i="1313.44" sn="265.002" a="8.93735" fwhm="0.0058656" res="18082.6" algo="Sum"/><pk mz="106.08633420" i="2301.21" sn="464.296" a="14.8499" fwhm="0.00592517" res="17904.4" algo="Sum"/><pk mz="106.95052152" i="10937.5" sn="2194.36" a="74.3178" fwhm="0.00612402" res="17464.1" algo="Sum"/><pk mz="107.04925136" i="1812.23" sn="363.557" a="12.3127" fwhm="0.00621155" res="17233.9" algo="Sum"/><pk mz="108.08080601" i="6258.27" sn="1248.04" a="42.3038" fwhm="0.00582645" res="18550" algo="Sum"/><pk mz="108.94879611" i="953.891" sn="188.399" a="6.69566" fwhm="0.00633192" res="17206.3" algo="Sum"/><pk mz="110.00874422" i="4220.56" sn="819.789" a="30.9183" fwhm="0.00638231" res="17236.5" algo="Sum"/><pk mz="110.07120198" i="5017.62" sn="974.018" a="34.7666" fwhm="0.00618255" res="17803.5" algo="Sum"/><pk mz="111.11688989" i="1380.27" sn="264.48" a="9.44879" fwhm="0.00624095" res="17804.5" algo="Sum"/><pk mz="112.89558191" i="61612.2" sn="11567.5" a="420.938" fwhm="0.00607007" res="18598.7" algo="Sum"/><pk mz="113.02088721" i="946.978" sn="177.759" a="6.58116" fwhm="0.00612559" res="18450.6" algo="Sum"/><pk mz="114.06614043" i="15770.8" sn="2929.97" a="119.138" fwhm="0.00655052" res="17413.3" algo="Sum"/><pk mz="114.09134383" i="4845.29" sn="899.877" a="37.4036" fwhm="0.00667056" res="17103.7" algo="Sum"/><pk mz="114.89314751" i="28020.6" sn="5155.12" a="204.944" fwhm="0.00657491" res="17474.5" algo="Sum"/><pk mz="115.03685426" i="1678.5" sn="308.12" a="13.3775" fwhm="0.00703547" res="16351" algo="Sum"/><pk mz="115.06951641" i="851.591" sn="156.248" a="8.04533" fwhm="0.00764471" res="15052.2" algo="Sum"/><pk mz="116.07081333" i="21786" sn="3964.31" a="152.352" fwhm="0.00640181" res="18130.9" algo="Sum"/><pk mz="116.89126319" i="3220.82" sn="583.215" a="23.9947" fwhm="0.00655573" res="17830.4" algo="Sum"/><pk mz="116.99242158" i="1594.21" sn="288.407" a="12.0653" fwhm="0.00678192" res="17250.6" algo="Sum"/><pk mz="117.07419291" i="1235.41" sn="223.423" a="10.6752" fwhm="0.00773485" res="15135.9" algo="Sum"/><pk mz="118.06520434" i="1033.49" sn="185.204" a="9.10606" fwhm="0.00806919" res="14631.6" algo="Sum"/><pk mz="118.08659571" i="27142.6" sn="4864.07" a="201.586" fwhm="0.00671958" res="17573.5" algo="Sum"/><pk mz="119.01790281" i="913.607" sn="162.378" a="7.72095" fwhm="0.00752402" res="15818.4" algo="Sum"/><pk mz="119.04961275" i="1381.37" sn="245.513" a="10.1189" fwhm="0.00642224" res="18537.1" algo="Sum"/><pk mz="119.08967018" i="1759.53" sn="312.672" a="15.2449" fwhm="0.00736781" res="16163.5" algo="Sum"/><pk mz="120.00371377" i="3360.6" sn="590.035" a="25.7184" fwhm="0.00673678" res="17813.2" algo="Sum"/><pk mz="120.06627570" i="1087.58" sn="190.834" a="7.23767" fwhm="0.00681133" res="17627.4" algo="Sum"/><pk mz="120.08129362" i="31095.8" sn="5456.34" a="238.433" fwhm="0.0067191" res="17871.6" algo="Sum"/><pk mz="120.96673783" i="1556.41" sn="270.135" a="12.1688" fwhm="0.0069825" res="17324.3" algo="Sum"/><pk mz="121.08476800" i="2772.69" sn="479.769" a="21.539" fwhm="0.00691288" res="17515.8" algo="Sum"/><pk mz="122.92518741" i="7477.72" sn="1260.95" a="58.3829" fwhm="0.0070944" res="17327.1" algo="Sum"/><pk mz="123.04483908" i="2193.78" sn="369.337" a="18.6901" fwhm="0.00692379" res="17771.3" algo="Sum"/><pk mz="124.92362321" i="1241.94" sn="203.082" a="9.60227" fwhm="0.00699586" res="17856.8" algo="Sum"/><pk mz="125.02194197" i="2110.3" sn="344.541" a="16.8556" fwhm="0.00672064" res="18602.7" algo="Sum"/><pk mz="127.03774761" i="1995.45" sn="313.071" a="17.4968" fwhm="0.00764125" res="16625.3" algo="Sum"/><pk mz="128.02043173" i="3797.35" sn="591.843" a="30.4902" fwhm="0.0070971" res="18038.4" algo="Sum"/><pk mz="128.06947503" i="2399.78" sn="373.56" a="19.2558" fwhm="0.00705222" res="18160.2" algo="Sum"/><pk mz="129.06701735" i="2450.36" sn="374.997" a="20.6705" fwhm="0.00721257" res="17894.7" algo="Sum"/><pk mz="129.10320193" i="1549.47" sn="237.128" a="11.9628" fwhm="0.00652285" res="19792.5" algo="Sum"/><pk mz="130.05099122" i="24288.7" sn="3669.79" a="192.929" fwhm="0.00723269" res="17981" algo="Sum"/><pk mz="130.08737452" i="15610.3" sn="2357.87" a="130.568" fwhm="0.00705239" res="18445.8" algo="Sum"/><pk mz="130.16019470" i="6318.29" sn="952.985" a="49.3217" fwhm="0.00712633" res="18264.7" algo="Sum"/><pk mz="131.05288834" i="2181.8" sn="321.976" a="24.9485" fwhm="0.00979315" res="13382.1" algo="Sum"/><pk mz="131.09026578" i="1075.11" sn="158.476" a="12.7265" fwhm="0.00920194" res="14245.9" algo="Sum"/><pk mz="132.07819468" i="12777.7" sn="1830.47" a="111.064" fwhm="0.00795287" res="16607.6" algo="Sum"/><pk mz="132.10314806" i="15202.9" sn="2176.02" a="129.393" fwhm="0.0075807" res="17426.2" algo="Sum"/><pk mz="132.98857309" i="2006.95" sn="281.24" a="18.4496" fwhm="0.00769995" res="17271.4" algo="Sum"/><pk mz="133.03326501" i="2053.52" sn="287.481" a="18.1134" fwhm="0.00765816" res="17371.4" algo="Sum"/><pk mz="133.10447906" i="1332.82" sn="186.257" a="18.3509" fwhm="0.0139696" res="9528.15" algo="Sum"/><pk mz="134.02033907" i="2749.74" sn="377.858" a="22.0711" fwhm="0.00729554" res="18370.2" algo="Sum"/><pk mz="135.00422444" i="48646.4" sn="6549.45" a="414.025" fwhm="0.0074494" res="18122.8" algo="Sum"/><pk mz="135.11834372" i="840.001" sn="113.093" a="6.76538" fwhm="0.00677308" res="19949.3" algo="Sum"/><pk mz="135.97845997" i="989.02" sn="131.621" a="8.59085" fwhm="0.00797045" res="17060.3" algo="Sum"/><pk mz="136.00756453" i="1807.85" sn="240.591" a="15.0985" fwhm="0.0074447" res="18269" algo="Sum"/><pk mz="136.02279925" i="2617.12" sn="348.29" a="21.5666" fwhm="0.00744739" res="18264.5" algo="Sum"/><pk mz="136.04948868" i="8921.95" sn="1187.21" a="75.7994" fwhm="0.0077123" res="17640.6" algo="Sum"/><pk mz="136.07637808" i="11752.2" sn="1563.62" a="102.824" fwhm="0.00777025" res="17512.5" algo="Sum"/><pk mz="137.06096363" i="2920.52" sn="382.119" a="27.6913" fwhm="0.00847973" res="16163.4" algo="Sum"/><pk mz="137.07848111" i="983.613" sn="128.656" a="12.8214" fwhm="0.0131621" res="10414.6" algo="Sum"/><pk mz="138.05445547" i="1738.36" sn="223.572" a="17.3001" fwhm="0.00766381" res="18013.8" algo="Sum"/><pk mz="138.90787237" i="3328.96" sn="422.728" a="26.9351" fwhm="0.00729484" res="19041.9" algo="Sum"/><pk mz="140.06968674" i="13533.9" sn="1688.27" a="118.027" fwhm="0.00785291" res="17836.7" algo="Sum"/><pk mz="140.90515532" i="2154.18" sn="265.039" a="18.1821" fwhm="0.00776138" res="18154.7" algo="Sum"/><pk mz="141.07265054" i="863.113" sn="106.167" a="9.11079" fwhm="0.00957523" res="14733.1" algo="Sum"/><pk mz="142.94964949" i="1447.56" sn="173.239" a="14.692" fwhm="0.00775881" res="18424.2" algo="Sum"/><pk mz="143.01687470" i="1062.23" sn="126.918" a="12.8916" fwhm="0.0113644" res="12584.6" algo="Sum"/><pk mz="143.03252187" i="837.032" sn="99.9914" a="7.72327" fwhm="0.00918956" res="15564.7" algo="Sum"/><pk mz="143.08291394" i="2348.9" sn="280.356" a="21.2199" fwhm="0.00792783" res="18048.2" algo="Sum"/><pk mz="144.08270515" i="1232.04" sn="144.08" a="11.3186" fwhm="0.00871203" res="16538.4" algo="Sum"/><pk mz="144.10345129" i="18014.2" sn="2105.19" a="162.532" fwhm="0.00803706" res="17929.9" algo="Sum"/><pk mz="145.05099238" i="3383.24" sn="386.882" a="31.8376" fwhm="0.00811644" res="17871.3" algo="Sum"/><pk mz="145.10606809" i="1475.89" sn="168.434" a="19.2064" fwhm="0.012078" res="12014.1" algo="Sum"/><pk mz="146.06165222" i="3652.29" sn="409.297" a="34.3556" fwhm="0.00808506" res="18065.6" algo="Sum"/><pk mz="146.11926735" i="1264.72" sn="141.695" a="12.4242" fwhm="0.00766918" res="19052.8" algo="Sum"/><pk mz="146.98337048" i="886.469" sn="97.5678" a="7.46182" fwhm="0.00801085" res="18348" algo="Sum"/><pk mz="147.00456397" i="1337.32" sn="147.187" a="13.4903" fwhm="0.00861906" res="17055.8" algo="Sum"/><pk mz="147.04601883" i="1272.48" sn="140.051" a="11.8505" fwhm="0.00830849" res="17698.3" algo="Sum"/><pk mz="147.07806694" i="6375.57" sn="701.706" a="65.3632" fwhm="0.00812977" res="18091.3" algo="Sum"/><pk mz="147.11480308" i="6170.53" sn="679.138" a="59.5953" fwhm="0.0084728" res="17363.2" algo="Sum"/><pk mz="148.06223011" i="1346.41" sn="146.194" a="12.979" fwhm="0.00847757" res="17465.2" algo="Sum"/><pk mz="148.93693498" i="2553.62" sn="272.235" a="23.7316" fwhm="0.00855471" res="17409.9" algo="Sum"/><pk mz="149.02197488" i="19024" sn="2026.62" a="214.439" fwhm="0.0105265" res="14156.8" algo="Sum"/><pk mz="149.06154232" i="1727.94" sn="183.932" a="16.6464" fwhm="0.00842922" res="17683.9" algo="Sum"/><pk mz="149.99452249" i="1098.62" sn="115.11" a="9.64534" fwhm="0.0079753" res="18807.4" algo="Sum"/><pk mz="150.01575624" i="4109.64" sn="430.551" a="39.829" fwhm="0.00858909" res="17465.9" algo="Sum"/><pk mz="150.06034999" i="1519.42" sn="159.13" a="15.4889" fwhm="0.00910263" res="16485.4" algo="Sum"/><pk mz="150.97843870" i="17365.2" sn="1806.63" a="155.794" fwhm="0.00804604" res="18764.3" algo="Sum"/><pk mz="151.04943900" i="3343.98" sn="347.908" a="32.8196" fwhm="0.00841093" res="17958.7" algo="Sum"/><pk mz="151.98334642" i="841.361" sn="87.0536" a="9.59006" fwhm="0.00937186" res="16217" algo="Sum"/><pk mz="152.02432475" i="7000.56" sn="724.331" a="91.0468" fwhm="0.0115911" res="13115.6" algo="Sum"/><pk mz="152.97670647" i="1322.63" sn="136.066" a="12.6638" fwhm="0.00807442" res="18945.8" algo="Sum"/><pk mz="154.06028988" i="988.673" sn="101.285" a="12.9616" fwhm="0.00993394" res="15508.5" algo="Sum"/><pk mz="154.08575345" i="1919.01" sn="196.595" a="19.3876" fwhm="0.00888852" res="17335.4" algo="Sum"/><pk mz="154.88229325" i="1234.93" sn="125.784" a="11.769" fwhm="0.00891737" res="17368.6" algo="Sum"/><pk mz="154.97483674" i="848.305" sn="86.3614" a="10.0711" fwhm="0.0112134" res="13820.5" algo="Sum"/><pk mz="156.04389324" i="4564.07" sn="455.177" a="44.1758" fwhm="0.00863969" res="18061.3" algo="Sum"/><pk mz="156.07859833" i="4505.12" sn="448.757" a="44.9783" fwhm="0.00895757" res="17424.2" algo="Sum"/><pk mz="156.87932983" i="952.182" sn="93.2587" a="9.15616" fwhm="0.00874869" res="17931.7" algo="Sum"/><pk mz="157.08484409" i="5031.23" sn="490.744" a="55.4624" fwhm="0.00911523" res="17233.2" algo="Sum"/><pk mz="158.09402725" i="1325.3" sn="126.69" a="17.3037" fwhm="0.0107525" res="14702.9" algo="Sum"/><pk mz="158.96575232" i="28623.2" sn="2691.39" a="260.85" fwhm="0.00828528" res="19186.5" algo="Sum"/><pk mz="159.00985471" i="1291.44" sn="121.338" a="18.5689" fwhm="0.0113651" res="13991.1" algo="Sum"/><pk mz="159.04339401" i="13017.1" sn="1222.39" a="128.261" fwhm="0.00855687" res="18586.6" algo="Sum"/><pk mz="159.07829438" i="2490.35" sn="233.871" a="25.1181" fwhm="0.00871738" res="18248.4" algo="Sum"/><pk mz="159.09357985" i="1106.13" sn="103.877" a="10.797" fwhm="0.009844" res="16161.5" algo="Sum"/><pk mz="160.03713362" i="1328.89" sn="123.336" a="13.1057" fwhm="0.0124035" res="12902.6" algo="Sum"/><pk mz="160.04557529" i="1215.09" sn="112.774" a="8.16901" fwhm="0.0074844" res="21383.9" algo="Sum"/><pk mz="160.06209964" i="12427.4" sn="1153.41" a="119.04" fwhm="0.00863888" res="18528.1" algo="Sum"/><pk mz="160.13517376" i="2017.97" sn="187.286" a="18.7744" fwhm="0.00815769" res="19630" algo="Sum"/><pk mz="161.02124238" i="1086.66" sn="99.7092" a="17.4038" fwhm="0.0110782" res="14535" algo="Sum"/><pk mz="161.06522944" i="935.199" sn="85.8085" a="10.805" fwhm="0.00909869" res="17702" algo="Sum"/><pk mz="161.13331832" i="1064.13" sn="97.6419" a="12.725" fwhm="0.0107673" res="14965" algo="Sum"/><pk mz="162.05195844" i="5664.98" sn="510.694" a="62.9557" fwhm="0.00921886" res="17578.3" algo="Sum"/><pk mz="162.11420526" i="90776.7" sn="8168.77" a="817.317" fwhm="0.00807585" res="20074" algo="Sum"/><pk mz="163.11861502" i="7525.92" sn="665.052" a="98.7036" fwhm="0.0122064" res="13363.4" algo="Sum"/><pk mz="164.03109059" i="4291.63" sn="376.242" a="41.1627" fwhm="0.00865244" res="18957.8" algo="Sum"/><pk mz="164.12041010" i="849.74" sn="74.4789" a="10.59" fwhm="0.012933" res="12690" algo="Sum"/><pk mz="164.91101130" i="854.517" sn="74.5601" a="7.76939" fwhm="0.0086732" res="19013.9" algo="Sum"/><pk mz="164.93181908" i="5440.91" sn="474.744" a="55.0742" fwhm="0.00869932" res="18959.2" algo="Sum"/><pk mz="164.99423775" i="3785.26" sn="330.295" a="36.5938" fwhm="0.0091092" res="18112.9" algo="Sum"/><pk mz="165.01497801" i="11220.4" sn="979.105" a="113.953" fwhm="0.00895447" res="18428.2" algo="Sum"/><pk mz="165.05647927" i="7327.87" sn="639.418" a="75.6809" fwhm="0.00904866" res="18241" algo="Sum"/><pk mz="165.99058182" i="2304.04" sn="200.27" a="27.3962" fwhm="0.0109266" res="15191.5" algo="Sum"/><pk mz="166.02790431" i="9249.64" sn="804.009" a="86.3538" fwhm="0.00817018" res="20321.2" algo="Sum"/><pk mz="166.08723633" i="19144.3" sn="1664.09" a="203.158" fwhm="0.00959971" res="17301.3" algo="Sum"/><pk mz="166.52982174" i="1006.07" sn="87.275" a="9.72624" fwhm="0.00927087" res="17962.7" algo="Sum"/><pk mz="166.95240005" i="3568.24" sn="308.716" a="36.9803" fwhm="0.00893182" res="18691.9" algo="Sum"/><pk mz="167.03309829" i="839.233" sn="72.6084" a="12.8" fwhm="0.0115829" res="14420.7" algo="Sum"/><pk mz="167.09062351" i="1857.48" sn="160.704" a="22.5146" fwhm="0.010581" res="15791.5" algo="Sum"/><pk mz="169.03753688" i="1049.37" sn="89.1394" a="10.0794" fwhm="0.00897155" res="18841.5" algo="Sum"/><pk mz="169.06001626" i="6274.93" sn="532.77" a="66.5198" fwhm="0.00930812" res="18162.6" algo="Sum"/><pk mz="169.09640381" i="2729.31" sn="231.56" a="33.8096" fwhm="0.00957095" res="17667.7" algo="Sum"/><pk mz="169.98759254" i="1249.23" sn="104.101" a="13.1875" fwhm="0.00951001" res="17874.6" algo="Sum"/><pk mz="170.03479916" i="1764.33" sn="146.759" a="25.9241" fwhm="0.0124025" res="13709.8" algo="Sum"/><pk mz="170.06035661" i="1671.48" sn="139.008" a="18.5204" fwhm="0.0103793" res="16384.6" algo="Sum"/><pk mz="170.09550719" i="1369.56" sn="113.775" a="19.9983" fwhm="0.0115698" res="14701.7" algo="Sum"/><pk mz="170.85624738" i="853.76" sn="70.1026" a="8.69365" fwhm="0.00917961" res="18612.6" algo="Sum"/><pk mz="171.10066711" i="1286.16" sn="105.211" a="14.2299" fwhm="0.00980676" res="17447.2" algo="Sum"/><pk mz="172.98140262" i="2638.4" sn="211.381" a="26.4218" fwhm="0.0091827" res="18837.7" algo="Sum"/><pk mz="173.08026259" i="3227.79" sn="258.588" a="35.4043" fwhm="0.00997119" res="17358" algo="Sum"/><pk mz="173.09337214" i="1739.48" sn="139.355" a="18.8965" fwhm="0.0101946" res="16978.9" algo="Sum"/><pk mz="174.93953558" i="5648.44" sn="444.669" a="59.0329" fwhm="0.00953382" res="18349.4" algo="Sum"/><pk mz="175.03363367" i="24633.8" sn="1939.24" a="256.601" fwhm="0.009355" res="18710.2" algo="Sum"/><pk mz="175.12044314" i="19755.4" sn="1551.57" a="207.999" fwhm="0.0094318" res="18567" algo="Sum"/><pk mz="175.53466760" i="2634.85" sn="204.093" a="23.1113" fwhm="0.00808127" res="21721.2" algo="Sum"/><pk mz="176.03673597" i="1253.87" sn="96.2385" a="17.5971" fwhm="0.0135098" res="13030.3" algo="Sum"/><pk mz="176.06752250" i="10336.7" sn="792.575" a="107.411" fwhm="0.00922767" res="19080.4" algo="Sum"/><pk mz="176.12375839" i="1522.09" sn="116.48" a="20.0894" fwhm="0.0115757" res="15214.9" algo="Sum"/><pk mz="177.02672217" i="2792.57" sn="208.819" a="35.5945" fwhm="0.0103973" res="17026.2" algo="Sum"/><pk mz="177.06340126" i="2021.33" sn="151.064" a="33.1093" fwhm="0.0135421" res="13075" algo="Sum"/><pk mz="178.02593384" i="1776.38" sn="130.784" a="22.0904" fwhm="0.0107268" res="16596.3" algo="Sum"/><pk mz="178.06037394" i="1558.02" sn="114.708" a="18.5583" fwhm="0.0104632" res="17017.8" algo="Sum"/><pk mz="180.00498108" i="1960.17" sn="140.484" a="21.4789" fwhm="0.0102708" res="17525.9" algo="Sum"/><pk mz="180.90538860" i="2033.49" sn="143.015" a="22.1467" fwhm="0.00970683" res="18636.9" algo="Sum"/><pk mz="180.98876500" i="1710.78" sn="120.296" a="18.6552" fwhm="0.0094235" res="19206.1" algo="Sum"/><pk mz="181.08614333" i="1563.33" sn="109.924" a="20.2523" fwhm="0.0101211" res="17891.9" algo="Sum"/><pk mz="182.05908908" i="1678.63" sn="116.292" a="18.8945" fwhm="0.0101205" res="17989.1" algo="Sum"/><pk mz="182.08261762" i="3965.38" sn="274.385" a="45.062" fwhm="0.0100553" res="18108.2" algo="Sum"/><pk mz="184.07513284" i="1270.94" sn="83.0892" a="14.1408" fwhm="0.0101284" res="18174.1" algo="Sum"/><pk mz="184.09582810" i="3747.16" sn="244.915" a="41.2731" fwhm="0.00976859" res="18845.7" algo="Sum"/><pk mz="185.03397438" i="3247.38" sn="208.091" a="40.031" fwhm="0.0102225" res="18100.6" algo="Sum"/><pk mz="185.07069245" i="949.471" sn="60.8104" a="13.6374" fwhm="0.0109132" res="16958.5" algo="Sum"/><pk mz="185.11614329" i="36447.4" sn="2334.13" a="386.794" fwhm="0.00946554" res="19556.9" algo="Sum"/><pk mz="186.11933419" i="3451.13" sn="218.834" a="41.6731" fwhm="0.0107103" res="17377.6" algo="Sum"/><pk mz="187.05895964" i="7046.29" sn="439.713" a="83.1575" fwhm="0.00978452" res="19117.8" algo="Sum"/><pk mz="187.11005030" i="884.378" sn="55.1883" a="10.9132" fwhm="0.0113175" res="16532.9" algo="Sum"/><pk mz="188.07170861" i="22451.8" sn="1379.94" a="250.264" fwhm="0.0098558" res="19082.3" algo="Sum"/><pk mz="188.12938599" i="1925.9" sn="118.186" a="21.8053" fwhm="0.0100065" res="18800.7" algo="Sum"/><pk mz="189.02058885" i="1460.29" sn="88.2198" a="22.3608" fwhm="0.0136686" res="13828.8" algo="Sum"/><pk mz="189.07517021" i="4377.46" sn="264.231" a="54.5299" fwhm="0.0119017" res="15886.3" algo="Sum"/><pk mz="189.08710473" i="2964.37" sn="178.873" a="30.3732" fwhm="0.00934381" res="20236.6" algo="Sum"/><pk mz="189.13509560" i="1601.9" sn="96.4196" a="23.3293" fwhm="0.0122369" res="15456.1" algo="Sum"/><pk mz="190.91316333" i="1276.39" sn="72.9629" a="14.3878" fwhm="0.0103998" res="18357.3" algo="Sum"/><pk mz="191.01083494" i="1949.07" sn="110.907" a="31.0643" fwhm="0.017692" res="10796.5" algo="Sum"/><pk mz="191.04140617" i="27036.9" sn="1536.86" a="289.076" fwhm="0.00965996" res="19776.6" algo="Sum"/><pk mz="191.07707053" i="7258.1" sn="412.043" a="102.863" fwhm="0.0117702" res="16233.9" algo="Sum"/><pk mz="192.02624387" i="1252.2" sn="69.6825" a="14.8143" fwhm="0.0095043" res="20204.1" algo="Sum"/><pk mz="192.04215097" i="4004.44" sn="222.84" a="53.1643" fwhm="0.0117839" res="16297" algo="Sum"/><pk mz="192.96296866" i="1655.36" sn="90.4997" a="19.1218" fwhm="0.0105513" res="18288.1" algo="Sum"/><pk mz="193.00049824" i="1187.41" sn="64.914" a="16.2909" fwhm="0.0117218" res="16465" algo="Sum"/><pk mz="194.02392787" i="846.886" sn="45.8846" a="10.8508" fwhm="0.0126241" res="15369.3" algo="Sum"/><pk mz="196.86607674" i="4349.49" sn="223.711" a="55.738" fwhm="0.0108665" res="18116.9" algo="Sum"/><pk mz="197.07974331" i="1167.4" sn="59.5862" a="12.9009" fwhm="0.0102436" res="19239.4" algo="Sum"/><pk mz="197.10188039" i="2304.27" sn="117.493" a="37.4525" fwhm="0.011631" res="16946.2" algo="Sum"/><pk mz="198.08653860" i="1408.31" sn="70.0135" a="18.8515" fwhm="0.0121507" res="16302.4" algo="Sum"/><pk mz="198.86303556" i="4132.69" sn="202.896" a="49.8081" fwhm="0.0106867" res="18608.4" algo="Sum"/><pk mz="200.04171609" i="2445.34" sn="117.658" a="28.4499" fwhm="0.0104332" res="19173.6" algo="Sum"/><pk mz="200.06941442" i="1265.8" sn="60.9042" a="15.4618" fwhm="0.0103846" res="19266" algo="Sum"/><pk mz="200.85981835" i="1471.71" sn="69.7453" a="16.5274" fwhm="0.0099171" res="20253.9" algo="Sum"/><pk mz="201.08865212" i="2412.67" sn="114.118" a="33.8733" fwhm="0.0111867" res="17975.7" algo="Sum"/><pk mz="201.18590151" i="2143.8" sn="101.391" a="25.3768" fwhm="0.0107602" res="18697.3" algo="Sum"/><pk mz="202.03419324" i="904.065" sn="42.2572" a="11.7545" fwhm="0.0113182" res="17850.4" algo="Sum"/><pk mz="202.99142074" i="1629.82" sn="75.1284" a="20.9991" fwhm="0.0116559" res="17415.3" algo="Sum"/><pk mz="203.03332497" i="5384.56" sn="248.207" a="61.6804" fwhm="0.013294" res="15272.6" algo="Sum"/><pk mz="203.05384265" i="436794" sn="20134.5" a="3907.34" fwhm="0.0080545" res="25210" algo="Sum"/><pk mz="203.10192400" i="1219.95" sn="56.2351" a="19.3754" fwhm="0.0136422" res="14887.7" algo="Sum"/><pk mz="203.15041769" i="1022.29" sn="47.0543" a="17.4502" fwhm="0.0131528" res="15445.4" algo="Sum"/><pk mz="204.05708723" i="26460.9" sn="1200.98" a="330.189" fwhm="0.0110982" res="18386.5" algo="Sum"/><pk mz="204.12397543" i="29691.8" sn="1347.5" a="348.783" fwhm="0.0104382" res="19555.5" algo="Sum"/><pk mz="205.05818788" i="5727.57" sn="255.966" a="79.2154" fwhm="0.0116143" res="17655.7" algo="Sum"/><pk mz="205.09727473" i="4198.56" sn="187.447" a="54.6321" fwhm="0.0153491" res="13362.2" algo="Sum"/><pk mz="205.12655954" i="3262.3" sn="145.594" a="47.8277" fwhm="0.0125333" res="16366.5" algo="Sum"/><pk mz="206.89465205" i="13254.1" sn="573.285" a="148.826" fwhm="0.0102361" res="20212.3" algo="Sum"/><pk mz="206.98043246" i="1093.87" sn="47.2793" a="16.9062" fwhm="0.013127" res="15767.6" algo="Sum"/><pk mz="207.01503490" i="8407.18" sn="363.339" a="109.268" fwhm="0.0112998" res="18320.2" algo="Sum"/><pk mz="207.05180153" i="1772.59" sn="76.6073" a="24.6197" fwhm="0.0121449" res="17048.4" algo="Sum"/><pk mz="207.11112027" i="2195.98" sn="94.9033" a="30.5067" fwhm="0.0114011" res="18165.9" algo="Sum"/><pk mz="208.89164710" i="7971.27" sn="336.93" a="98.5965" fwhm="0.0112506" res="18567.1" algo="Sum"/><pk mz="210.05091654" i="3536.96" sn="147.86" a="43.2127" fwhm="0.0104385" res="20122.7" algo="Sum"/><pk mz="210.88862168" i="1377.16" sn="56.7952" a="17.2481" fwhm="0.0108764" res="19389.6" algo="Sum"/><pk mz="212.83955066" i="2232.09" sn="88.2707" a="27.0549" fwhm="0.0106951" res="19900.6" algo="Sum"/><pk mz="213.00013190" i="5872.94" sn="230.696" a="71.2386" fwhm="0.0109057" res="19531.1" algo="Sum"/><pk mz="213.07558054" i="1048.06" sn="41.0756" a="15.0261" fwhm="0.0116136" res="18347.1" algo="Sum"/><pk mz="213.11054591" i="983.689" sn="38.5194" a="15.5674" fwhm="0.0123098" res="17312.2" algo="Sum"/><pk mz="213.14689939" i="1603.41" sn="62.7175" a="21.3424" fwhm="0.0115773" res="18410.8" algo="Sum"/><pk mz="214.00610300" i="1514.01" sn="58.185" a="20.9701" fwhm="0.0121437" res="17622.9" algo="Sum"/><pk mz="214.25359224" i="1297.69" sn="49.8557" a="16.2988" fwhm="0.0112356" res="19069.1" algo="Sum"/><pk mz="214.83660761" i="2140.28" sn="81.1251" a="27.9318" fwhm="0.0118647" res="18107.3" algo="Sum"/><pk mz="215.01671711" i="3220.34" sn="121.778" a="39.8756" fwhm="0.0107772" res="19951" algo="Sum"/><pk mz="216.01628959" i="974.659" sn="36.5819" a="14.4896" fwhm="0.0134639" res="16044.1" algo="Sum"/><pk mz="216.92320984" i="49689.4" sn="1838.45" a="582.885" fwhm="0.0104957" res="20667.8" algo="Sum"/><pk mz="217.00688015" i="1048.14" sn="38.7745" a="15.1165" fwhm="0.013098" res="16567.9" algo="Sum"/><pk mz="217.08231529" i="1485.19" sn="54.939" a="20.9817" fwhm="0.0133518" res="16258.6" algo="Sum"/><pk mz="217.10581440" i="2021.17" sn="74.762" a="27.3767" fwhm="0.0121801" res="17824.7" algo="Sum"/><pk mz="217.92669359" i="1200.78" sn="43.9083" a="15.1368" fwhm="0.0109506" res="19900.8" algo="Sum"/><pk mz="218.92023808" i="16058" sn="578.761" a="198.595" fwhm="0.0111392" res="19653.1" algo="Sum"/><pk mz="219.02737012" i="438861" sn="15767.4" a="4253.11" fwhm="0.00854713" res="25625.8" algo="Sum"/><pk mz="219.08296408" i="3806.63" sn="136.468" a="67.234" fwhm="0.0134169" res="16328.8" algo="Sum"/><pk mz="220.03048921" i="28016" sn="984.418" a="339.254" fwhm="0.0109487" res="20096.6" algo="Sum"/><pk mz="220.06708136" i="1795.45" sn="63.0207" a="26.8148" fwhm="0.0129717" res="16965.1" algo="Sum"/><pk mz="221.02580682" i="30952.9" sn="1067.65" a="424.232" fwhm="0.0125583" res="17600" algo="Sum"/><pk mz="221.06348108" i="4716.76" sn="162.536" a="73.5708" fwhm="0.0124175" res="17802.6" algo="Sum"/><pk mz="222.02921583" i="2220.27" sn="75.6848" a="31.4183" fwhm="0.0123525" res="17974.5" algo="Sum"/><pk mz="222.86809566" i="9386.09" sn="316.473" a="117.177" fwhm="0.011361" res="19616.9" algo="Sum"/><pk mz="222.97258432" i="986.812" sn="33.2623" a="13.8524" fwhm="0.0133694" res="16677.8" algo="Sum"/><pk mz="223.09534473" i="1114.13" sn="37.5539" a="17.6751" fwhm="0.0126175" res="17681.4" algo="Sum"/><pk mz="223.16720900" i="1088.26" sn="36.6818" a="14.9355" fwhm="0.0122238" res="18256.8" algo="Sum"/><pk mz="224.86520571" i="6962.09" sn="229.749" a="85.2801" fwhm="0.0113029" res="19894.4" algo="Sum"/><pk mz="225.03488704" i="21829.7" sn="720.208" a="282.221" fwhm="0.0114559" res="19643.5" algo="Sum"/><pk mz="225.08483892" i="940.93" sn="31.0443" a="14.8659" fwhm="0.0145192" res="15502.5" algo="Sum"/><pk mz="225.10984631" i="923.242" sn="30.4616" a="12.942" fwhm="0.0122674" res="18350.2" algo="Sum"/><pk mz="226.04378381" i="4208.57" sn="136.7" a="69.3693" fwhm="0.0149092" res="15161.3" algo="Sum"/><pk mz="226.86274298" i="1473.77" sn="47.1167" a="19.3709" fwhm="0.0119344" res="19009.1" algo="Sum"/><pk mz="226.95177006" i="51003.4" sn="1626.57" a="627.955" fwhm="0.0109903" res="20650.2" algo="Sum"/><pk mz="227.07964383" i="2945.14" sn="93.465" a="41.9699" fwhm="0.0127269" res="17842.4" algo="Sum"/><pk mz="227.12584848" i="2608.98" sn="82.7012" a="40.3473" fwhm="0.0126067" res="18016.2" algo="Sum"/><pk mz="227.95512038" i="1818.01" sn="56.5626" a="24.1008" fwhm="0.0115938" res="19661.8" algo="Sum"/><pk mz="228.97328207" i="1030.55" sn="31.546" a="15.1388" fwhm="0.0129089" res="17737.6" algo="Sum"/><pk mz="229.15486099" i="2506.32" sn="76.488" a="42.5003" fwhm="0.012929" res="17724.1" algo="Sum"/><pk mz="229.21650407" i="1334.63" sn="40.7304" a="18.5722" fwhm="0.0120379" res="19041.3" algo="Sum"/><pk mz="230.24828177" i="1284.75" sn="38.7677" a="17.254" fwhm="0.012035" res="19131.5" algo="Sum"/><pk mz="232.89664505" i="37479.9" sn="1097.69" a="473.629" fwhm="0.011393" res="20442.1" algo="Sum"/><pk mz="233.00085795" i="4370.39" sn="127.994" a="60.0732" fwhm="0.012241" res="19034.5" algo="Sum"/><pk mz="233.07868706" i="902.763" sn="26.4391" a="16.0933" fwhm="0.0138346" res="16847.5" algo="Sum"/><pk mz="233.11314956" i="1300.29" sn="38.0813" a="20.0381" fwhm="0.0138689" res="16808.3" algo="Sum"/><pk mz="233.15087311" i="1101.17" sn="32.2492" a="17.0563" fwhm="0.0134396" res="17348" algo="Sum"/><pk mz="233.90061881" i="900.279" sn="26.0743" a="13.4883" fwhm="0.0123314" res="18967.9" algo="Sum"/><pk mz="234.89404274" i="14853.4" sn="423.197" a="195.867" fwhm="0.0120114" res="19555.9" algo="Sum"/><pk mz="234.98153047" i="3543.52" sn="100.9" a="50.8291" fwhm="0.0127025" res="18498.9" algo="Sum"/><pk mz="235.05711343" i="955.377" sn="27.1598" a="13.9897" fwhm="0.0131076" res="17932.9" algo="Sum"/><pk mz="235.09214319" i="1879.87" sn="53.4063" a="27.3818" fwhm="0.0143952" res="16331.3" algo="Sum"/><pk mz="235.20344831" i="1093.78" sn="31.0063" a="15.3679" fwhm="0.0124981" res="18819.2" algo="Sum"/><pk mz="236.89229082" i="980.638" sn="27.2393" a="15.543" fwhm="0.0128843" res="18386.1" algo="Sum"/><pk mz="236.99844636" i="1730.44" sn="48.0019" a="25.0702" fwhm="0.0121411" res="19520.4" algo="Sum"/><pk mz="237.14731502" i="1222.02" sn="33.8775" a="17.5646" fwhm="0.0132293" res="17925.9" algo="Sum"/><pk mz="238.84173371" i="3864.09" sn="106.243" a="48.9743" fwhm="0.0121229" res="19701.7" algo="Sum"/><pk mz="239.06389604" i="3884.19" sn="106.681" a="53.2786" fwhm="0.012348" res="19360.6" algo="Sum"/><pk mz="239.08900000" i="5757.34" sn="158.128" a="79.4407" fwhm="0.0122636" res="19495.8" algo="Sum"/><pk mz="239.14006288" i="1612.02" sn="44.2749" a="23.442" fwhm="0.0148646" res="16087.9" algo="Sum"/><pk mz="239.16177969" i="1956.26" sn="53.7296" a="29.207" fwhm="0.0137921" res="17340.5" algo="Sum"/><pk mz="240.83877827" i="2966.19" sn="80.7877" a="41.3216" fwhm="0.0119612" res="20135" algo="Sum"/><pk mz="240.96703279" i="4562.15" sn="124.175" a="63.6046" fwhm="0.0125171" res="19251" algo="Sum"/><pk mz="241.00866559" i="3562.79" sn="96.9737" a="49.2665" fwhm="0.0125378" res="19222.6" algo="Sum"/><pk mz="241.03000768" i="1482.47" sn="40.3505" a="21.347" fwhm="0.0140381" res="17169.8" algo="Sum"/><pk mz="241.15568312" i="2195.78" sn="59.7657" a="31.7333" fwhm="0.0136863" res="17620.2" algo="Sum"/><pk mz="242.01803550" i="1154.11" sn="31.1705" a="22.2159" fwhm="0.0152764" res="15842.6" algo="Sum"/><pk mz="242.83634403" i="838.751" sn="22.4084" a="11.4029" fwhm="0.0116147" res="20907.7" algo="Sum"/><pk mz="242.92531518" i="21524.7" sn="574.479" a="281.601" fwhm="0.0118051" res="20577.9" algo="Sum"/><pk mz="243.00979694" i="1227.67" sn="32.6976" a="24.2626" fwhm="0.0148151" res="16402.8" algo="Sum"/><pk mz="243.05447498" i="831.242" sn="22.1146" a="19.6983" fwhm="0.0228081" res="10656.5" algo="Sum"/><pk mz="243.09916296" i="4019.57" sn="106.807" a="67.1425" fwhm="0.0134456" res="18080.2" algo="Sum"/><pk mz="243.92925808" i="830.055" sn="21.7635" a="13.6675" fwhm="0.0143974" res="16942.6" algo="Sum"/><pk mz="244.92443150" i="1846.6" sn="47.7805" a="26.592" fwhm="0.0135315" res="18100.3" algo="Sum"/><pk mz="245.04600846" i="1130.28" sn="29.1647" a="17.3086" fwhm="0.014153" res="17314.1" algo="Sum"/><pk mz="245.07833042" i="2946.81" sn="75.9943" a="44.2452" fwhm="0.0130522" res="18776.7" algo="Sum"/><pk mz="247.09226381" i="2633.88" sn="66.5186" a="38.2" fwhm="0.0125598" res="19673.3" algo="Sum"/><pk mz="247.13043804" i="958.702" sn="24.2047" a="16.5261" fwhm="0.0143846" res="17180.2" algo="Sum"/><pk mz="248.87028678" i="11907.4" sn="294.445" a="172.333" fwhm="0.0131223" res="18965.4" algo="Sum"/><pk mz="248.99887166" i="891.83" sn="22.0454" a="12.8369" fwhm="0.0134769" res="18476" algo="Sum"/><pk mz="249.06062813" i="3102.98" sn="76.6976" a="50.7609" fwhm="0.0141064" res="17655.9" algo="Sum"/><pk mz="249.09773067" i="1081.22" sn="26.7259" a="12.8462" fwhm="0.0114883" res="21682.7" algo="Sum"/><pk mz="249.10676005" i="1140.92" sn="28.2015" a="19.6207" fwhm="0.0164499" res="15143.4" algo="Sum"/><pk mz="249.15647296" i="4226.21" sn="104.465" a="74.0895" fwhm="0.0148575" res="16769.7" algo="Sum"/><pk mz="249.18342957" i="1541.3" sn="38.0983" a="22.0468" fwhm="0.0135413" res="18401.8" algo="Sum"/><pk mz="249.21887763" i="1203.56" sn="29.7202" a="18.4322" fwhm="0.0134649" res="18508.8" algo="Sum"/><pk mz="250.17892378" i="829.802" sn="20.2843" a="15.6368" fwhm="0.0202783" res="12337.3" algo="Sum"/><pk mz="250.86795346" i="5780.06" sn="140.467" a="83.2208" fwhm="0.0132023" res="19001.8" algo="Sum"/><pk mz="250.92012072" i="1978.46" sn="48.0677" a="28.8526" fwhm="0.0126651" res="19812" algo="Sum"/><pk mz="250.95499749" i="1030.66" sn="25.0157" a="17.2958" fwhm="0.0142903" res="17561.3" algo="Sum"/><pk mz="251.19789712" i="8290.55" sn="200.139" a="118.544" fwhm="0.0128794" res="19503.9" algo="Sum"/><pk mz="252.20150003" i="1284.87" sn="30.6514" a="19.7441" fwhm="0.0145314" res="17355.7" algo="Sum"/><pk mz="252.91714135" i="1181.67" sn="27.9953" a="17.7256" fwhm="0.0136226" res="18566" algo="Sum"/><pk mz="253.14179530" i="1442.61" sn="34.1428" a="24.6926" fwhm="0.0190228" res="13307.3" algo="Sum"/><pk mz="254.82232303" i="3704.24" sn="85.9213" a="62.5339" fwhm="0.0148056" res="17211.2" algo="Sum"/><pk mz="255.15602992" i="2483.96" sn="57.5543" a="53.0547" fwhm="0.0156204" res="16334.8" algo="Sum"/><pk mz="255.97778162" i="1002.93" sn="22.9532" a="15.631" fwhm="0.0135135" res="18942.3" algo="Sum"/><pk mz="256.15520567" i="1075.28" sn="24.5892" a="20.5793" fwhm="0.0150806" res="16985.7" algo="Sum"/><pk mz="256.29966236" i="4724.16" sn="107.666" a="65.5897" fwhm="0.0127421" res="20114.4" algo="Sum"/><pk mz="256.81958319" i="4552.13" sn="102.711" a="74.0837" fwhm="0.0142707" res="17996.2" algo="Sum"/><pk mz="256.94085851" i="1273.09" sn="28.7099" a="19.2676" fwhm="0.0135982" res="18895.1" algo="Sum"/><pk mz="257.07483319" i="1369.01" sn="30.8613" a="23.43" fwhm="0.0138901" res="18507.7" algo="Sum"/><pk mz="257.15103746" i="1659.4" sn="37.4092" a="31.062" fwhm="0.0149845" res="17161.1" algo="Sum"/><pk mz="257.18757814" i="837.827" sn="18.8879" a="14.0216" fwhm="0.0133582" res="19253.2" algo="Sum"/><pk mz="257.24746594" i="875.797" sn="19.7419" a="14.1256" fwhm="0.0130756" res="19673.8" algo="Sum"/><pk mz="257.30307370" i="875.797" sn="19.7005" a="12.9229" fwhm="0.0130053" res="19784.5" algo="Sum"/><pk mz="258.81689687" i="2149.97" sn="47.1225" a="34.4629" fwhm="0.0139006" res="18619.1" algo="Sum"/><pk mz="258.89930486" i="4039.02" sn="88.5215" a="58.2075" fwhm="0.0129684" res="19963.9" algo="Sum"/><pk mz="258.98084970" i="973.71" sn="21.3104" a="15.6876" fwhm="0.0138931" res="18641" algo="Sum"/><pk mz="259.02712309" i="920.398" sn="20.1081" a="14.9162" fwhm="0.0134429" res="19268.7" algo="Sum"/><pk mz="259.12997781" i="3352.24" sn="72.9788" a="52.2201" fwhm="0.0137888" res="18792.8" algo="Sum"/><pk mz="259.16629688" i="1047.37" sn="22.7765" a="17.6325" fwhm="0.0144371" res="17951.4" algo="Sum"/><pk mz="260.94848336" i="5632.93" sn="119.455" a="80.7144" fwhm="0.0126844" res="20572.5" algo="Sum"/><pk mz="261.01173001" i="2073.02" sn="43.913" a="37.7363" fwhm="0.0161852" res="16126.6" algo="Sum"/><pk mz="261.04434827" i="2766.04" sn="58.5427" a="52.8001" fwhm="0.0158126" res="16508.6" algo="Sum"/><pk mz="261.10939041" i="21796.7" sn="460.912" a="331.112" fwhm="0.0133249" res="19595.6" algo="Sum"/><pk mz="262.11293743" i="3186.39" sn="66.7636" a="55.2701" fwhm="0.0137906" res="19006.6" algo="Sum"/><pk mz="262.94553728" i="1825.12" sn="37.8511" a="27.7217" fwhm="0.0135084" res="19465.4" algo="Sum"/><pk mz="263.01013059" i="1393.04" sn="28.8909" a="22.9462" fwhm="0.0148294" res="17735.7" algo="Sum"/><pk mz="263.08648675" i="6179.42" sn="128.158" a="101.149" fwhm="0.0145728" res="18053.3" algo="Sum"/><pk mz="263.12080592" i="832.135" sn="17.2585" a="21.4853" fwhm="0.0287518" res="9151.47" algo="Sum"/><pk mz="263.19780028" i="43344.1" sn="898.846" a="639.561" fwhm="0.0133474" res="19719.1" algo="Sum"/><pk mz="263.23423446" i="4672.26" sn="96.8908" a="74.552" fwhm="0.0144037" res="18275.5" algo="Sum"/><pk mz="264.20118170" i="7599.68" sn="156.668" a="111.766" fwhm="0.01351" res="19555.9" algo="Sum"/><pk mz="264.85006912" i="5010.47" sn="102.653" a="88.7379" fwhm="0.0161667" res="16382.4" algo="Sum"/><pk mz="264.93545936" i="948.541" sn="19.4311" a="18.0263" fwhm="0.0150136" res="17646.4" algo="Sum"/><pk mz="265.03422616" i="1105.35" sn="22.6433" a="25.4849" fwhm="0.0172629" res="15352.8" algo="Sum"/><pk mz="265.13480206" i="845.803" sn="17.3265" a="24.8764" fwhm="0.0238302" res="11126" algo="Sum"/><pk mz="265.21229514" i="2801.02" sn="57.3467" a="49.9786" fwhm="0.0158775" res="16703.6" algo="Sum"/><pk mz="266.17261879" i="1594.34" sn="32.414" a="25.8976" fwhm="0.0136652" res="19478.1" algo="Sum"/><pk mz="266.84804873" i="4276.5" sn="86.0201" a="72.2249" fwhm="0.0150112" res="17776.6" algo="Sum"/><pk mz="266.89407481" i="1225.48" sn="24.6499" a="21.1041" fwhm="0.0151546" res="17611.4" algo="Sum"/><pk mz="267.15711011" i="1034.35" sn="20.7666" a="17.5209" fwhm="0.0188719" res="14156.3" algo="Sum"/><pk mz="268.84589762" i="1341.5" sn="26.3043" a="24.0032" fwhm="0.0150074" res="17914.3" algo="Sum"/><pk mz="268.89080860" i="972.532" sn="19.0459" a="15.1892" fwhm="0.0136728" res="19666.1" algo="Sum"/><pk mz="269.07521451" i="953.014" sn="18.5807" a="17.6948" fwhm="0.015675" res="17165.8" algo="Sum"/><pk mz="270.79708763" i="2328.88" sn="44.5388" a="36.0217" fwhm="0.0139801" res="19370.1" algo="Sum"/><pk mz="270.97723217" i="13859.4" sn="264.69" a="216.596" fwhm="0.0138428" res="19575.4" algo="Sum"/><pk mz="271.03955798" i="1439.08" sn="27.4837" a="28.9168" fwhm="0.0162252" res="16704.8" algo="Sum"/><pk mz="271.14515141" i="983.915" sn="18.7909" a="18.2726" fwhm="0.0184382" res="14705.6" algo="Sum"/><pk mz="271.16596964" i="2107.84" sn="40.2557" a="35.9212" fwhm="0.0156081" res="17373.4" algo="Sum"/><pk mz="271.18758867" i="1082.65" sn="20.6765" a="18.8628" fwhm="0.0146811" res="18471.9" algo="Sum"/><pk mz="271.96279777" i="833.482" sn="15.7909" a="16.7851" fwhm="0.0246385" res="11038.1" algo="Sum"/><pk mz="271.97973749" i="872.662" sn="16.535" a="15.7638" fwhm="0.0213664" res="12729.3" algo="Sum"/><pk mz="272.79415942" i="3214.94" sn="60.4652" a="48.7463" fwhm="0.0135839" res="20082.2" algo="Sum"/><pk mz="273.14471200" i="896.355" sn="16.8366" a="16.688" fwhm="0.0161834" res="16878.1" algo="Sum"/><pk mz="273.18083332" i="1418.21" sn="26.6395" a="28.8817" fwhm="0.0167572" res="16302.3" algo="Sum"/><pk mz="274.14136861" i="1158.41" sn="21.5615" a="21.3551" fwhm="0.0158085" res="17341.4" algo="Sum"/><pk mz="274.79127514" i="1700.09" sn="31.2361" a="26.0817" fwhm="0.0140367" res="19576.7" algo="Sum"/><pk mz="274.88036161" i="3577.39" sn="65.7281" a="53.0101" fwhm="0.0134326" res="20463.6" algo="Sum"/><pk mz="274.96325623" i="1973.89" sn="36.2666" a="38.3519" fwhm="0.0164843" res="16680.3" algo="Sum"/><pk mz="276.87809862" i="2092.73" sn="37.4983" a="32.3581" fwhm="0.0141248" res="19602.2" algo="Sum"/><pk mz="276.92237784" i="4257.45" sn="76.1699" a="69.1862" fwhm="0.0137597" res="20125.6" algo="Sum"/><pk mz="276.98459297" i="913.118" sn="16.304" a="16.3401" fwhm="0.0166267" res="16659" algo="Sum"/><pk mz="277.08248575" i="1239.65" sn="22.0711" a="24.4688" fwhm="0.0169256" res="16370.6" algo="Sum"/><pk mz="277.21362247" i="2520.63" sn="44.7373" a="40.7182" fwhm="0.0149574" res="18533.5" algo="Sum"/><pk mz="277.24964476" i="2724.02" sn="48.3423" a="44.1887" fwhm="0.0143775" res="19283.6" algo="Sum"/><pk mz="278.24689585" i="1461.24" sn="25.6965" a="26.7701" fwhm="0.0171932" res="16183.5" algo="Sum"/><pk mz="278.91963216" i="1692.63" sn="29.4009" a="28.5156" fwhm="0.0149036" res="18714.9" algo="Sum"/><pk mz="279.05712705" i="1223.65" sn="21.1912" a="23.8409" fwhm="0.0166054" res="16805.2" algo="Sum"/><pk mz="279.08394402" i="864.697" sn="14.9747" a="13.9144" fwhm="0.0178275" res="15654.7" algo="Sum"/><pk mz="279.15758013" i="3111.98" sn="53.8884" a="57.4883" fwhm="0.0158157" res="17650.7" algo="Sum"/><pk mz="279.22912791" i="3783" sn="65.5137" a="64.9725" fwhm="0.0150788" res="18518" algo="Sum"/><pk mz="280.82617949" i="2407.27" sn="40.8291" a="40.6474" fwhm="0.0150028" res="18718.2" algo="Sum"/><pk mz="280.98652587" i="1020.43" sn="17.3082" a="17.5776" fwhm="0.0149497" res="18795.5" algo="Sum"/><pk mz="281.20802520" i="3077.67" sn="52.2004" a="52.1945" fwhm="0.0148926" res="18882.3" algo="Sum"/><pk mz="281.24451765" i="1426.14" sn="24.1911" a="24.0164" fwhm="0.0149334" res="18833.2" algo="Sum"/><pk mz="282.20513010" i="2037.39" sn="34.2929" a="47.4448" fwhm="0.0208143" res="13558.3" algo="Sum"/><pk mz="282.27843887" i="1389.34" sn="23.3607" a="22.5373" fwhm="0.0148719" res="18980.6" algo="Sum"/><pk mz="282.82308851" i="2588.59" sn="43.1502" a="43.9706" fwhm="0.0145462" res="19443.1" algo="Sum"/><pk mz="283.02831512" i="1251.76" sn="20.8643" a="24.0408" fwhm="0.0150489" res="18807.3" algo="Sum"/><pk mz="283.15175602" i="843.044" sn="14.0471" a="15.9919" fwhm="0.0213591" res="13256.7" algo="Sum"/><pk mz="284.33062819" i="1387.83" sn="22.7689" a="21.0396" fwhm="0.0134249" res="21179.3" algo="Sum"/><pk mz="284.82019969" i="928.865" sn="15.1852" a="17.012" fwhm="0.0152918" res="18625.7" algo="Sum"/><pk mz="284.90943701" i="3142.11" sn="51.3268" a="49.8404" fwhm="0.014415" res="19764.8" algo="Sum"/><pk mz="284.99311854" i="3337.78" sn="54.3628" a="62.6474" fwhm="0.0151915" res="18760" algo="Sum"/><pk mz="285.07012534" i="903.342" sn="14.6768" a="17.2822" fwhm="0.0153083" res="18621.9" algo="Sum"/><pk mz="285.13040907" i="1231.7" sn="19.9735" a="23.2421" fwhm="0.0176079" res="16193.3" algo="Sum"/><pk mz="285.16251624" i="2095.75" sn="33.9566" a="44.5729" fwhm="0.0218973" res="13022.7" algo="Sum"/><pk mz="285.98834976" i="1025.11" sn="16.4177" a="21.1295" fwhm="0.0191103" res="14965.2" algo="Sum"/><pk mz="286.77066417" i="909.268" sn="14.4424" a="14.9778" fwhm="0.0147678" res="19418.6" algo="Sum"/><pk mz="286.90684751" i="1018.15" sn="16.108" a="17.3644" fwhm="0.0150954" res="19006.3" algo="Sum"/><pk mz="286.95110463" i="5751.06" sn="90.8819" a="99.4732" fwhm="0.0151351" res="18959.4" algo="Sum"/><pk mz="287.05487847" i="2904.15" sn="45.869" a="53.2435" fwhm="0.015508" res="18510.2" algo="Sum"/><pk mz="287.19748785" i="938.609" sn="14.822" a="17.1716" fwhm="0.0169672" res="16926.6" algo="Sum"/><pk mz="288.21592069" i="1347.18" sn="21.0411" a="24.4579" fwhm="0.0151798" res="18986.8" algo="Sum"/><pk mz="288.28960405" i="1173.66" sn="18.327" a="20.7149" fwhm="0.0152232" res="18937.6" algo="Sum"/><pk mz="288.76812750" i="1451.78" sn="22.4564" a="23.3817" fwhm="0.0145321" res="19871.1" algo="Sum"/><pk mz="288.92224037" i="1024.42" sn="15.836" a="19.7833" fwhm="0.0179054" res="16136.1" algo="Sum"/><pk mz="289.17745007" i="948.283" sn="14.6521" a="18.3926" fwhm="0.0188022" res="15379.9" algo="Sum"/><pk mz="290.85494812" i="2048.51" sn="31.209" a="36.5144" fwhm="0.015166" res="19178.2" algo="Sum"/><pk mz="290.93826124" i="1516.54" sn="23.1014" a="29.6205" fwhm="0.0213164" res="13648.6" algo="Sum"/><pk mz="291.19472715" i="1758.68" sn="26.7728" a="31.2147" fwhm="0.0160308" res="18164.7" algo="Sum"/><pk mz="291.22888463" i="3379.74" sn="51.4506" a="54.9231" fwhm="0.0149361" res="19498.3" algo="Sum"/><pk mz="291.26541546" i="6184.04" sn="94.1031" a="103.181" fwhm="0.0148232" res="19649.4" algo="Sum"/><pk mz="292.26876143" i="1152.89" sn="17.3399" a="20.8387" fwhm="0.0159342" res="18342.3" algo="Sum"/><pk mz="292.85165161" i="1482.43" sn="22.1859" a="25.2494" fwhm="0.0153481" res="19080.6" algo="Sum"/><pk mz="292.89656078" i="1260.89" sn="18.87" a="21.7917" fwhm="0.014624" res="20028.5" algo="Sum"/><pk mz="292.93810310" i="1239.75" sn="18.5523" a="27.7344" fwhm="0.016362" res="17903.5" algo="Sum"/><pk mz="293.09726933" i="27390.7" sn="408.498" a="435.142" fwhm="0.0145804" res="20102.2" algo="Sum"/><pk mz="293.17321933" i="1035.82" sn="15.4166" a="23.7168" fwhm="0.024821" res="11811.5" algo="Sum"/><pk mz="293.20822793" i="1078.28" sn="16.0356" a="20.3707" fwhm="0.0173721" res="16878.1" algo="Sum"/><pk mz="293.24465064" i="4019.06" sn="59.7303" a="66.991" fwhm="0.0154058" res="19034.8" algo="Sum"/><pk mz="294.10071086" i="3164.65" sn="46.551" a="57.3921" fwhm="0.0157094" res="18721.3" algo="Sum"/><pk mz="294.93810537" i="3797.92" sn="55.3064" a="62.0327" fwhm="0.0151393" res="19481.7" algo="Sum"/><pk mz="295.10070346" i="1007.7" sn="14.6034" a="23.3391" fwhm="0.0177027" res="16669.8" algo="Sum"/><pk mz="295.18778214" i="2484.75" sn="36.001" a="51.5484" fwhm="0.0179362" res="16457.6" algo="Sum"/><pk mz="295.22385993" i="5210.68" sn="75.5035" a="90.66" fwhm="0.0152846" res="19315.1" algo="Sum"/><pk mz="295.25997996" i="1111.82" sn="16.1109" a="20.0359" fwhm="0.0166349" res="17749.4" algo="Sum"/><pk mz="296.22594255" i="1179.64" sn="16.9342" a="24.4945" fwhm="0.0179047" res="16544.6" algo="Sum"/><pk mz="297.16743726" i="887.118" sn="12.5718" a="15.5534" fwhm="0.021544" res="13793.5" algo="Sum"/><pk mz="298.05252198" i="833.551" sn="11.7091" a="15.353" fwhm="0.0165101" res="18052.7" algo="Sum"/><pk mz="298.34640222" i="1693.22" sn="23.7494" a="29.3522" fwhm="0.0151079" res="19747.7" algo="Sum"/><pk mz="298.79754562" i="885.767" sn="12.3346" a="16.7678" fwhm="0.0138243" res="21613.9" algo="Sum"/><pk mz="299.10912968" i="970.341" sn="13.4989" a="21.8482" fwhm="0.0185451" res="16128.7" algo="Sum"/><pk mz="299.16180198" i="4515.32" sn="62.815" a="85.3733" fwhm="0.0175709" res="17026" algo="Sum"/><pk mz="299.19631435" i="4788.23" sn="66.6082" a="88.2955" fwhm="0.0163452" res="18304.9" algo="Sum"/><pk mz="300.00370695" i="959.555" sn="13.28" a="17.1284" fwhm="0.0151996" res="19737.6" algo="Sum"/><pk mz="300.16446342" i="966.418" sn="13.3603" a="18.3571" fwhm="0.0164601" res="18235.9" algo="Sum"/><pk mz="300.19982277" i="1003.17" sn="13.8524" a="18.2445" fwhm="0.0173275" res="17325" algo="Sum"/><pk mz="300.88328770" i="1922.42" sn="26.2576" a="35.4722" fwhm="0.0158205" res="19018.6" algo="Sum"/><pk mz="300.96861971" i="1312.1" sn="17.9215" a="23.0335" fwhm="0.0166043" res="18125.9" algo="Sum"/><pk mz="300.98608901" i="1526.63" sn="20.8517" a="30.3479" fwhm="0.0217508" res="13838" algo="Sum"/><pk mz="301.14090959" i="225013" sn="3066.76" a="3210.12" fwhm="0.0123532" res="24377.6" algo="Sum"/><pk mz="301.21126922" i="8106.88" sn="110.267" a="160.345" fwhm="0.0168962" res="17827.2" algo="Sum"/><pk mz="302.01155371" i="842.124" sn="11.3467" a="14.8426" fwhm="0.0147184" res="20519.4" algo="Sum"/><pk mz="302.14383992" i="37243.2" sn="499.544" a="630.013" fwhm="0.0150007" res="20142" algo="Sum"/><pk mz="302.21455835" i="1797.24" sn="24.078" a="33.1257" fwhm="0.0166237" res="18179.8" algo="Sum"/><pk mz="302.24483912" i="1667.22" sn="22.3351" a="33.943" fwhm="0.0176851" res="17090.3" algo="Sum"/><pk mz="302.96888854" i="1314.89" sn="17.4746" a="29.9721" fwhm="0.0184991" res="16377.5" algo="Sum"/><pk mz="303.14637854" i="4873.81" sn="64.5018" a="90.4227" fwhm="0.0168175" res="18025.6" algo="Sum"/><pk mz="303.19263895" i="3286.91" sn="43.4964" a="59.2733" fwhm="0.0166234" res="18238.9" algo="Sum"/><pk mz="303.22893197" i="44656.5" sn="590.918" a="730.534" fwhm="0.0147482" res="20560.4" algo="Sum"/><pk mz="304.23206804" i="8947.09" sn="117.457" a="152.734" fwhm="0.0162464" res="18726.1" algo="Sum"/><pk mz="304.26048676" i="8642.05" sn="113.449" a="156.595" fwhm="0.0161062" res="18890.8" algo="Sum"/><pk mz="305.06477997" i="1974.55" sn="25.7039" a="37.768" fwhm="0.0153698" res="19848.3" algo="Sum"/><pk mz="305.15634795" i="995.83" sn="12.9633" a="27.3257" fwhm="0.0224966" res="13564.5" algo="Sum"/><pk mz="305.24445145" i="25270.3" sn="328.937" a="451.206" fwhm="0.0157466" res="19384.8" algo="Sum"/><pk mz="305.27968950" i="4181.62" sn="54.4304" a="82.7942" fwhm="0.0222542" res="13717.9" algo="Sum"/><pk mz="306.24789789" i="4982.34" sn="64.2061" a="87.2735" fwhm="0.0158744" res="19291.9" algo="Sum"/><pk mz="306.27784342" i="2232.36" sn="28.7678" a="47.1367" fwhm="0.0217458" res="14084.5" algo="Sum"/><pk mz="306.95752948" i="836.951" sn="10.7134" a="17.999" fwhm="0.0223406" res="13739.9" algo="Sum"/><pk mz="307.20190475" i="1296.45" sn="16.5913" a="31.1812" fwhm="0.0235988" res="13017.7" algo="Sum"/><pk mz="307.22258745" i="1031.32" sn="13.1983" a="15.8548" fwhm="0.020258" res="15165.5" algo="Sum"/><pk mz="307.25983422" i="6783.46" sn="86.8115" a="127.484" fwhm="0.016407" res="18727.3" algo="Sum"/><pk mz="308.12602034" i="834.593" sn="10.6108" a="17.6822" fwhm="0.0172806" res="17830.8" algo="Sum"/><pk mz="308.26342426" i="1523.67" sn="19.3596" a="25.3583" fwhm="0.0144075" res="21396.1" algo="Sum"/><pk mz="308.87759012" i="1406.64" sn="17.7317" a="27.0951" fwhm="0.0161039" res="19180.3" algo="Sum"/><pk mz="308.95401609" i="1500.81" sn="18.9187" a="28.5293" fwhm="0.0161333" res="19150" algo="Sum"/><pk mz="309.20330306" i="14319" sn="180.416" a="270.354" fwhm="0.0163033" res="18965.6" algo="Sum"/><pk mz="309.23807756" i="1607.43" sn="20.2533" a="28.8764" fwhm="0.0214212" res="14436.1" algo="Sum"/><pk mz="309.27569039" i="2312.7" sn="29.1388" a="43.6622" fwhm="0.0169598" res="18235.8" algo="Sum"/><pk mz="310.20654771" i="2817.22" sn="35.1895" a="54.1625" fwhm="0.0159311" res="19471.8" algo="Sum"/><pk mz="310.87509965" i="1362.25" sn="16.942" a="24.0673" fwhm="0.01659" res="18738.7" algo="Sum"/><pk mz="310.91228123" i="2304.98" sn="28.6666" a="40.9254" fwhm="0.0151795" res="20482.4" algo="Sum"/><pk mz="311.00768978" i="949.739" sn="11.8094" a="18.5741" fwhm="0.0162828" res="19100.4" algo="Sum"/><pk mz="311.21910331" i="1460.31" sn="18.1428" a="40.4256" fwhm="0.0334701" res="9298.41" algo="Sum"/><pk mz="312.04047704" i="1022.44" sn="12.627" a="18.4604" fwhm="0.01491" res="20928.3" algo="Sum"/><pk mz="313.21261803" i="909.456" sn="11.092" a="20.6073" fwhm="0.0208975" res="14988" algo="Sum"/><pk mz="314.23205485" i="2608.21" sn="31.6067" a="54.3597" fwhm="0.0171247" res="18349.7" algo="Sum"/><pk mz="314.77843695" i="1131.15" sn="13.5993" a="22.3462" fwhm="0.0169713" res="18547.7" algo="Sum"/><pk mz="315.00365945" i="1316.63" sn="15.7795" a="24.6054" fwhm="0.0163813" res="19229.4" algo="Sum"/><pk mz="315.07934546" i="68570.2" sn="821.855" a="1156.87" fwhm="0.0148395" res="21232.5" algo="Sum"/><pk mz="315.13413382" i="1423.44" sn="17.062" a="26.1713" fwhm="0.0257771" res="12225.3" algo="Sum"/><pk mz="315.16020471" i="1019.39" sn="12.2185" a="15.7507" fwhm="0.0210052" res="15003.9" algo="Sum"/><pk mz="315.19264691" i="49119.5" sn="588.831" a="846.077" fwhm="0.015434" res="20422" algo="Sum"/><pk mz="315.22760608" i="1880.83" sn="22.5499" a="34.288" fwhm="0.0167977" res="18766.1" algo="Sum"/><pk mz="316.08233179" i="8080.2" sn="95.984" a="148.769" fwhm="0.0165312" res="19120.3" algo="Sum"/><pk mz="316.11014316" i="1990.35" sn="23.64" a="33.5828" fwhm="0.0171029" res="18482.9" algo="Sum"/><pk mz="316.19596777" i="9351.57" sn="111.072" a="178.86" fwhm="0.016563" res="19090.5" algo="Sum"/><pk mz="316.24777786" i="2145.15" sn="25.4787" a="47.2357" fwhm="0.0174618" res="18110.8" algo="Sum"/><pk mz="316.98512145" i="1552.28" sn="18.3058" a="30.8424" fwhm="0.0164857" res="19227.8" algo="Sum"/><pk mz="317.08394093" i="1600.91" sn="18.8795" a="35.0359" fwhm="0.0184944" res="17144.9" algo="Sum"/><pk mz="317.11449966" i="24890.4" sn="293.533" a="449.454" fwhm="0.0158071" res="20061.5" algo="Sum"/><pk mz="317.17425488" i="1653.05" sn="19.4945" a="33.8594" fwhm="0.0245053" res="12943.1" algo="Sum"/><pk mz="317.19850921" i="1858.53" sn="21.9176" a="47.411" fwhm="0.0316495" res="10022.2" algo="Sum"/><pk mz="317.24516404" i="4123.18" sn="48.6221" a="76.535" fwhm="0.0167475" res="18942.9" algo="Sum"/><pk mz="317.28057911" i="1131.17" sn="13.3383" a="21.4315" fwhm="0.0167635" res="18926.9" algo="Sum"/><pk mz="318.11784419" i="4611.56" sn="54.078" a="86.5492" fwhm="0.0167401" res="19003.3" algo="Sum"/><pk mz="318.24740464" i="1011.72" sn="11.8529" a="19.99" fwhm="0.0173869" res="18303.9" algo="Sum"/><pk mz="318.90750302" i="840.703" sn="9.77341" a="16.7942" fwhm="0.0181092" res="17610.2" algo="Sum"/><pk mz="318.97573277" i="894.784" sn="10.4018" a="38.0601" fwhm="0.0387446" res="8232.78" algo="Sum"/><pk mz="319.11394719" i="2286.93" sn="26.5612" a="50.9119" fwhm="0.0189791" res="16814" algo="Sum"/><pk mz="319.15147953" i="1669.56" sn="19.3886" a="42.2679" fwhm="0.0218212" res="14625.8" algo="Sum"/><pk mz="319.20209007" i="922.45" sn="10.7039" a="19.6169" fwhm="0.0276023" res="11564.3" algo="Sum"/><pk mz="319.22347178" i="1295.57" sn="15.0231" a="24.2142" fwhm="0.0184906" res="17264.1" algo="Sum"/><pk mz="319.26013399" i="5917.15" sn="68.5373" a="103.621" fwhm="0.016211" res="19694.1" algo="Sum"/><pk mz="319.29664202" i="6903.71" sn="79.8862" a="129.276" fwhm="0.0163292" res="19553.7" algo="Sum"/><pk mz="320.23363955" i="967.445" sn="11.1196" a="20.2138" fwhm="0.0195192" res="16406" algo="Sum"/><pk mz="320.26322413" i="1416.33" sn="16.2733" a="27.3177" fwhm="0.0184245" res="17382.5" algo="Sum"/><pk mz="320.30002525" i="1637.11" sn="18.807" a="30.0239" fwhm="0.0166217" res="19270" algo="Sum"/><pk mz="321.21574406" i="1427.27" sn="16.2895" a="30.6837" fwhm="0.0259363" res="12384.8" algo="Sum"/><pk mz="321.23824942" i="2508.61" sn="28.631" a="53.4656" fwhm="0.0222286" res="14451.5" algo="Sum"/><pk mz="321.27574862" i="2070.21" sn="23.6275" a="42.6428" fwhm="0.0177221" res="18128.5" algo="Sum"/><pk mz="322.81025893" i="1307.42" sn="14.7274" a="26.4498" fwhm="0.017149" res="18823.8" algo="Sum"/><pk mz="323.19698643" i="2338.16" sn="26.2671" a="57.6613" fwhm="0.0184965" res="17473.4" algo="Sum"/><pk mz="323.22691025" i="985.469" sn="11.0709" a="15.6164" fwhm="0.0212725" res="15194.6" algo="Sum"/><pk mz="323.25509875" i="2107.85" sn="23.6798" a="44.2482" fwhm="0.0178403" res="18119.3" algo="Sum"/><pk mz="323.29144811" i="1383.99" sn="15.5463" a="27.2438" fwhm="0.0175224" res="18450.2" algo="Sum"/><pk mz="324.80769231" i="1624.17" sn="17.9593" a="30.4336" fwhm="0.0169748" res="19134.7" algo="Sum"/><pk mz="324.85244237" i="917.036" sn="10.1374" a="18.6389" fwhm="0.0178726" res="18176" algo="Sum"/><pk mz="325.17787880" i="2063.1" sn="22.7879" a="46.5195" fwhm="0.021106" res="15406.9" algo="Sum"/><pk mz="325.21142582" i="13612.8" sn="150.359" a="258.678" fwhm="0.0173481" res="18746.2" algo="Sum"/><pk mz="326.21502673" i="2799.37" sn="30.7671" a="64.2463" fwhm="0.0184617" res="17669.8" algo="Sum"/><pk mz="326.80450451" i="857.713" sn="9.3815" a="16.5503" fwhm="0.0154923" res="21094.7" algo="Sum"/><pk mz="326.84887883" i="972.801" sn="10.6386" a="18.3959" fwhm="0.0175691" res="18603.6" algo="Sum"/><pk mz="327.01436059" i="3095.64" sn="33.8408" a="59.43" fwhm="0.0166137" res="19683.4" algo="Sum"/><pk mz="327.05077905" i="948.464" sn="10.3684" a="21.2699" fwhm="0.0184321" res="17743.5" algo="Sum"/><pk mz="327.19576454" i="11011.8" sn="120.329" a="233.598" fwhm="0.0175688" res="18623.7" algo="Sum"/><pk mz="327.22746836" i="17192.8" sn="187.838" a="334.926" fwhm="0.0175699" res="18624.3" algo="Sum"/><pk mz="328.19886775" i="2230.16" sn="24.1908" a="43.7797" fwhm="0.0184377" res="17800.4" algo="Sum"/><pk mz="328.23098431" i="3853.88" sn="41.7767" a="81.3025" fwhm="0.0180095" res="18225.5" algo="Sum"/><pk mz="329.00058692" i="844.602" sn="9.10789" a="15.3872" fwhm="0.0229596" res="14329.5" algo="Sum"/><pk mz="329.01735041" i="899.298" sn="9.69828" a="18.4957" fwhm="0.0238742" res="13781.3" algo="Sum"/><pk mz="329.17592616" i="1616.65" sn="17.3861" a="35.851" fwhm="0.0231935" res="14192.6" algo="Sum"/><pk mz="329.21048309" i="6172.85" sn="66.3135" a="134.928" fwhm="0.0200953" res="16382.5" algo="Sum"/><pk mz="329.24304614" i="6733.79" sn="72.274" a="143.672" fwhm="0.0186986" res="17607.9" algo="Sum"/><pk mz="330.21422854" i="1332.39" sn="14.1827" a="29.7908" fwhm="0.0223663" res="14763.9" algo="Sum"/><pk mz="330.24618051" i="1613.72" sn="17.1754" a="35.847" fwhm="0.0193395" res="17076.2" algo="Sum"/><pk mz="330.75283262" i="847.168" sn="8.98141" a="16.9003" fwhm="0.0176058" res="18786.6" algo="Sum"/><pk mz="331.04594105" i="45280.8" sn="476.549" a="927.746" fwhm="0.0184211" res="17971" algo="Sum"/><pk mz="331.18726716" i="42267.3" sn="444.227" a="772.012" fwhm="0.0171457" res="19316.1" algo="Sum"/><pk mz="331.25997379" i="3660.08" sn="38.4835" a="77.0963" fwhm="0.0191598" res="17289.3" algo="Sum"/><pk mz="331.29688589" i="1130.71" sn="11.8875" a="24.6392" fwhm="0.0187833" res="17637.8" algo="Sum"/><pk mz="332.04899416" i="5487.95" sn="57.3259" a="120.208" fwhm="0.0192989" res="17205.6" algo="Sum"/><pk mz="332.19064533" i="8395.59" sn="87.6669" a="155.843" fwhm="0.0178988" res="18559.4" algo="Sum"/><pk mz="332.26322011" i="1006.89" sn="10.5143" a="20.881" fwhm="0.0209702" res="15844.6" algo="Sum"/><pk mz="332.29242655" i="2617.18" sn="27.3328" a="54.0875" fwhm="0.0178819" res="18582.7" algo="Sum"/><pk mz="332.83951478" i="2509.76" sn="26.0202" a="49.0044" fwhm="0.0169705" res="19612.8" algo="Sum"/><pk mz="332.95880304" i="1024.33" sn="10.5998" a="24.2514" fwhm="0.0191781" res="17361.4" algo="Sum"/><pk mz="333.05021909" i="2004.11" sn="20.7345" a="48.0799" fwhm="0.0203117" res="16396.9" algo="Sum"/><pk mz="333.16679928" i="1933.17" sn="19.9988" a="48.6674" fwhm="0.0215359" res="15470.3" algo="Sum"/><pk mz="333.19491354" i="1469.89" sn="15.2028" a="42.5425" fwhm="0.0322532" res="10330.6" algo="Sum"/><pk mz="333.23995546" i="1056.18" sn="10.9237" a="20.2783" fwhm="0.0215256" res="15481.1" algo="Sum"/><pk mz="333.27595342" i="3969.55" sn="41.0585" a="80.5094" fwhm="0.0182834" res="18228.3" algo="Sum"/><pk mz="333.31191135" i="4550.28" sn="47.072" a="94.9104" fwhm="0.0184192" res="18095.9" algo="Sum"/><pk mz="334.27851197" i="1164.46" sn="11.9481" a="23.924" fwhm="0.0192307" res="17382.5" algo="Sum"/><pk mz="334.31376224" i="1411.44" sn="14.4823" a="32.1685" fwhm="0.0192889" res="17331.9" algo="Sum"/><pk mz="334.83662813" i="2529.46" sn="25.8319" a="45.1587" fwhm="0.0164361" res="20372" algo="Sum"/><pk mz="335.03741479" i="1022.34" sn="10.4453" a="23.5524" fwhm="0.0179074" res="18709.4" algo="Sum"/><pk mz="335.25472714" i="1515.54" sn="15.4838" a="33.1234" fwhm="0.0204385" res="16403.1" algo="Sum"/><pk mz="335.29109064" i="2340.61" sn="23.9126" a="46.7339" fwhm="0.0181012" res="18523.1" algo="Sum"/><pk mz="337.06141626" i="54718.2" sn="551.741" a="1018.54" fwhm="0.0160209" res="21038.9" algo="Sum"/><pk mz="337.17528672" i="838.37" sn="8.45068" a="19.3338" fwhm="0.0255169" res="13213.8" algo="Sum"/><pk mz="337.21206996" i="1106.21" sn="11.1394" a="25.6494" fwhm="0.0273151" res="12345.3" algo="Sum"/><pk mz="337.23479575" i="1304.7" sn="13.1305" a="27.5176" fwhm="0.0273708" res="12321" algo="Sum"/><pk mz="337.27083296" i="2387.84" sn="24.0078" a="46.7407" fwhm="0.0179209" res="18820" algo="Sum"/><pk mz="337.30723999" i="5227.23" sn="52.5006" a="98.2548" fwhm="0.0166877" res="20213" algo="Sum"/><pk mz="338.06440032" i="6398.29" sn="63.9669" a="129.65" fwhm="0.0173994" res="19429.7" algo="Sum"/><pk mz="338.31111106" i="1193.75" sn="11.86" a="20.2487" fwhm="0.0182782" res="18509" algo="Sum"/><pk mz="338.34119265" i="5734.1" sn="56.9601" a="113.693" fwhm="0.0179347" res="18865.2" algo="Sum"/><pk mz="338.78503362" i="1123.78" sn="11.1506" a="25.2121" fwhm="0.0181426" res="18673.4" algo="Sum"/><pk mz="339.03025034" i="1308.02" sn="12.9537" a="32.9007" fwhm="0.0241306" res="14049.8" algo="Sum"/><pk mz="339.06571059" i="1264.92" sn="12.5144" a="27.0787" fwhm="0.0199453" res="16999.8" algo="Sum"/><pk mz="339.19189448" i="1395.54" sn="13.7656" a="28.691" fwhm="0.0244361" res="13880.8" algo="Sum"/><pk mz="339.22823932" i="1421.23" sn="14.0181" a="33.3348" fwhm="0.030894" res="10980.4" algo="Sum"/><pk mz="339.34552614" i="1432.09" sn="14.1215" a="40.2007" fwhm="0.0219426" res="15465.1" algo="Sum"/><pk mz="340.25705017" i="855.971" sn="8.38026" a="22.0655" fwhm="0.0292039" res="11651.1" algo="Sum"/><pk mz="340.78207809" i="1564.19" sn="15.2791" a="31.6877" fwhm="0.0170854" res="19945.8" algo="Sum"/><pk mz="341.18696175" i="2675.47" sn="25.9984" a="54.9112" fwhm="0.0238969" res="14277.5" algo="Sum"/><pk mz="341.20770382" i="3237.81" sn="31.4623" a="68.7735" fwhm="0.0251827" res="13549.3" algo="Sum"/><pk mz="341.24516833" i="2076.48" sn="20.1765" a="54.6173" fwhm="0.021535" res="15846.1" algo="Sum"/><pk mz="342.26226708" i="1785.09" sn="17.1947" a="41.5423" fwhm="0.0270908" res="12633.9" algo="Sum"/><pk mz="342.77942246" i="857.79" sn="8.21515" a="17.1395" fwhm="0.0175204" res="19564.5" algo="Sum"/><pk mz="342.86837939" i="4345.22" sn="41.6074" a="88.5366" fwhm="0.0176905" res="19381.5" algo="Sum"/><pk mz="342.98840339" i="1192.27" sn="11.413" a="26.1514" fwhm="0.0184656" res="18574.4" algo="Sum"/><pk mz="343.19134995" i="67793.4" sn="648.683" a="1237.19" fwhm="0.016654" res="20607.2" algo="Sum"/><pk mz="343.25968551" i="1183.1" sn="11.3197" a="27.0962" fwhm="0.0267627" res="12826.1" algo="Sum"/><pk mz="344.19431388" i="12437.1" sn="118.171" a="269.957" fwhm="0.0178729" res="19257.9" algo="Sum"/><pk mz="344.86554480" i="2721.6" sn="25.6964" a="55.7342" fwhm="0.0178857" res="19281.6" algo="Sum"/><pk mz="345.19886145" i="5996" sn="56.5822" a="210.056" fwhm="0.0387989" res="8897.12" algo="Sum"/><pk mz="345.23935285" i="4694.4" sn="44.2995" a="100.733" fwhm="0.0191094" res="18066.5" algo="Sum"/><pk mz="345.31280916" i="1074.79" sn="10.1403" a="23.3754" fwhm="0.018762" res="18404.9" algo="Sum"/><pk mz="346.20351897" i="1208.66" sn="11.3442" a="44.4755" fwhm="0.0319984" res="10819.4" algo="Sum"/><pk mz="346.24272042" i="1103.71" sn="10.3514" a="25.2525" fwhm="0.0204924" res="16896.1" algo="Sum"/><pk mz="347.16181386" i="9325.63" sn="86.9357" a="188.772" fwhm="0.0209068" res="16605.2" algo="Sum"/><pk mz="347.21948855" i="1852.68" sn="17.2434" a="46.976" fwhm="0.0273953" res="12674.4" algo="Sum"/><pk mz="347.25454696" i="1799.99" sn="16.734" a="38.1812" fwhm="0.0210687" res="16482" algo="Sum"/><pk mz="347.29109661" i="904.632" sn="8.40051" a="16.4744" fwhm="0.0184007" res="18873.8" algo="Sum"/><pk mz="347.32804319" i="6483.16" sn="60.1368" a="123.801" fwhm="0.0176479" res="19680.9" algo="Sum"/><pk mz="348.16540880" i="1992.22" sn="18.3606" a="41.4537" fwhm="0.0210661" res="16527.3" algo="Sum"/><pk mz="348.33109853" i="1662.65" sn="15.3061" a="32.4624" fwhm="0.0169285" res="20576.6" algo="Sum"/><pk mz="348.81337311" i="2102.25" sn="19.3184" a="41.0439" fwhm="0.0174743" res="19961.5" algo="Sum"/><pk mz="349.05540035" i="6692.18" sn="61.2409" a="130.208" fwhm="0.0171665" res="20333.6" algo="Sum"/><pk mz="349.16261526" i="1284.44" sn="11.7175" a="28.4058" fwhm="0.0257196" res="13575.8" algo="Sum"/><pk mz="349.27094626" i="1907.53" sn="17.3993" a="44.9132" fwhm="0.0200265" res="17440.5" algo="Sum"/><pk mz="349.30661854" i="839.243" sn="7.65591" a="16.8512" fwhm="0.0196622" res="17765.4" algo="Sum"/><pk mz="350.05911978" i="872.948" sn="7.91717" a="18.7019" fwhm="0.0183577" res="19068.8" algo="Sum"/><pk mz="350.81090719" i="2234.76" sn="20.1752" a="43.7583" fwhm="0.0180696" res="19414.4" algo="Sum"/><pk mz="350.98234369" i="936.854" sn="8.41712" a="23.7987" fwhm="0.0208772" res="16811.8" algo="Sum"/><pk mz="351.22897073" i="2758.78" sn="24.7943" a="63.8565" fwhm="0.0232804" res="15086.9" algo="Sum"/><pk mz="351.28529995" i="1448.86" sn="13.0216" a="30.9921" fwhm="0.0187427" res="18742.5" algo="Sum"/><pk mz="351.32324124" i="1376.04" sn="12.3657" a="26.9679" fwhm="0.0177015" res="19847.1" algo="Sum"/><pk mz="352.80801424" i="913.466" sn="8.09773" a="17.7244" fwhm="0.0169951" res="20759.4" algo="Sum"/><pk mz="352.89719931" i="7814.37" sn="69.2637" a="150.493" fwhm="0.0177313" res="19902.5" algo="Sum"/><pk mz="353.02952927" i="37883.3" sn="335.774" a="868.337" fwhm="0.0206275" res="17114.5" algo="Sum"/><pk mz="353.24414867" i="1676.84" sn="14.8664" a="37.2961" fwhm="0.0258841" res="13647.2" algo="Sum"/><pk mz="353.26627382" i="1757.01" sn="15.5771" a="50.2379" fwhm="0.029533" res="11961.7" algo="Sum"/><pk mz="354.03267619" i="4601.87" sn="40.5655" a="106.911" fwhm="0.0218689" res="16188.9" algo="Sum"/><pk mz="354.89460949" i="2694.15" sn="23.673" a="56.9992" fwhm="0.0182502" res="19446" algo="Sum"/><pk mz="355.03342865" i="2325.09" sn="20.4231" a="58.025" fwhm="0.021422" res="16573.3" algo="Sum"/><pk mz="355.18921456" i="972.963" sn="8.54445" a="26.6046" fwhm="0.0373002" res="9522.44" algo="Sum"/><pk mz="355.25934390" i="1038.38" sn="9.11929" a="25.9795" fwhm="0.0248524" res="14294.8" algo="Sum"/><pk mz="357.20648746" i="8600.86" sn="74.7559" a="191.438" fwhm="0.0190394" res="18761.5" algo="Sum"/><pk mz="358.20984308" i="1738.27" sn="14.9872" a="39.5676" fwhm="0.0195455" res="18326.9" algo="Sum"/><pk mz="358.84258649" i="3274.77" sn="28.1404" a="65.1007" fwhm="0.0176988" res="20274.9" algo="Sum"/><pk mz="358.94838850" i="922.021" sn="7.91202" a="21.9112" fwhm="0.0231699" res="15492" algo="Sum"/><pk mz="358.97958158" i="17094.7" sn="146.555" a="331.076" fwhm="0.0174842" res="20531.7" algo="Sum"/><pk mz="359.04335087" i="39437.4" sn="337.465" a="773.45" fwhm="0.0173653" res="20676" algo="Sum"/><pk mz="359.16544249" i="11680.6" sn="99.9023" a="255.115" fwhm="0.0189197" res="18983.7" algo="Sum"/><pk mz="359.21717546" i="2162.02" sn="18.4897" a="67.1212" fwhm="0.0333084" res="10784.6" algo="Sum"/><pk mz="359.32799159" i="986.954" sn="8.43977" a="25.2272" fwhm="0.0206508" res="17400.2" algo="Sum"/><pk mz="359.98190748" i="2629.27" sn="22.3719" a="58.2014" fwhm="0.0192579" res="18692.7" algo="Sum"/><pk mz="360.04638030" i="4702.94" sn="39.9872" a="105.146" fwhm="0.0193473" res="18609.6" algo="Sum"/><pk mz="360.16928343" i="2245.73" sn="19.0895" a="50.4203" fwhm="0.0191403" res="18817.3" algo="Sum"/><pk mz="360.32358107" i="33199.2" sn="282.319" a="658.492" fwhm="0.0175406" res="20542.2" algo="Sum"/><pk mz="360.83976686" i="2310.2" sn="19.5117" a="48.39" fwhm="0.0184559" res="19551.5" algo="Sum"/><pk mz="360.97705700" i="10181.9" sn="85.8481" a="207.209" fwhm="0.0186908" res="19313.1" algo="Sum"/><pk mz="361.00986007" i="3994.33" sn="33.676" a="91.9017" fwhm="0.0246978" res="14617.1" algo="Sum"/><pk mz="361.04679027" i="1220.7" sn="10.2917" a="31.7792" fwhm="0.0282391" res="12785.3" algo="Sum"/><pk mz="361.16851299" i="2074.98" sn="17.4933" a="92.6044" fwhm="0.0414608" res="8711.09" algo="Sum"/><pk mz="361.20937386" i="1656.51" sn="13.9654" a="30.6453" fwhm="0.0291324" res="12398.9" algo="Sum"/><pk mz="361.23757954" i="1706.5" sn="14.3868" a="40.0215" fwhm="0.0266399" res="13560" algo="Sum"/><pk mz="361.32869813" i="8353.66" sn="70.452" a="198.146" fwhm="0.0275378" res="13121.2" algo="Sum"/><pk mz="361.97959171" i="1651.87" sn="13.8082" a="36.7232" fwhm="0.0198069" res="18275.4" algo="Sum"/><pk mz="362.24105783" i="7099.07" sn="59.2776" a="145.029" fwhm="0.0181488" res="19959.5" algo="Sum"/><pk mz="362.34178000" i="1664.72" sn="13.9038" a="55.5597" fwhm="0.0326859" res="11085.6" algo="Sum"/><pk mz="362.92611701" i="6695.61" sn="55.4852" a="137.221" fwhm="0.0185017" res="19615.8" algo="Sum"/><pk mz="362.97334406" i="1801.61" sn="14.9279" a="39.4177" fwhm="0.0196312" res="18489.6" algo="Sum"/><pk mz="363.15707088" i="1683.12" sn="13.9374" a="39.7839" fwhm="0.0205549" res="17667.6" algo="Sum"/><pk mz="363.24548049" i="2187.77" sn="18.1164" a="58.8111" fwhm="0.0243528" res="14916" algo="Sum"/><pk mz="363.32299322" i="1343.86" sn="11.1281" a="30.093" fwhm="0.0207068" res="17546.1" algo="Sum"/><pk mz="363.35844881" i="1060.46" sn="8.78107" a="23.4441" fwhm="0.0214365" res="16950.4" algo="Sum"/><pk mz="365.10544213" i="1498.76" sn="12.2401" a="29.1264" fwhm="0.0183104" res="19939.8" algo="Sum"/><pk mz="365.13717867" i="1016.11" sn="8.29835" a="21.4639" fwhm="0.0280045" res="13038.5" algo="Sum"/><pk mz="365.24517853" i="1533.38" sn="12.5239" a="33.0054" fwhm="0.024667" res="14807" algo="Sum"/><pk mz="365.26458439" i="1402.2" sn="11.4484" a="31.906" fwhm="0.0283198" res="12897.8" algo="Sum"/><pk mz="365.30206768" i="1162.44" sn="9.48516" a="25.8675" fwhm="0.0212525" res="17188.6" algo="Sum"/><pk mz="365.33865896" i="2482.64" sn="20.2529" a="53.0919" fwhm="0.0195671" res="18671.1" algo="Sum"/><pk mz="366.78483580" i="880.655" sn="7.11351" a="18.6386" fwhm="0.0191732" res="19130" algo="Sum"/><pk mz="367.12138759" i="5049.85" sn="40.7828" a="104.403" fwhm="0.0190651" res="19256.2" algo="Sum"/><pk mz="368.12542336" i="851.209" sn="6.81704" a="17.9438" fwhm="0.0197114" res="18675.8" algo="Sum"/><pk mz="368.27929026" i="2034.1" sn="16.289" a="50.209" fwhm="0.0196625" res="18730" algo="Sum"/><pk mz="368.87128391" i="4631.53" sn="37.0013" a="97.7018" fwhm="0.0188536" res="19565" algo="Sum"/><pk mz="369.00179178" i="5395.16" sn="43.018" a="120.944" fwhm="0.0206358" res="17881.7" algo="Sum"/><pk mz="369.20129069" i="1674.6" sn="13.3023" a="39.2897" fwhm="0.0231832" res="15925.4" algo="Sum"/><pk mz="369.22471550" i="3218.99" sn="25.5711" a="82.5463" fwhm="0.0238459" res="15483.8" algo="Sum"/><pk mz="369.35139029" i="18235.2" sn="144.873" a="377.825" fwhm="0.0185079" res="19956.5" algo="Sum"/><pk mz="370.29508784" i="2106.6" sn="16.6697" a="45.0051" fwhm="0.0184193" res="20103.6" algo="Sum"/><pk mz="370.35491018" i="5089.15" sn="40.2707" a="112.834" fwhm="0.020033" res="18487.3" algo="Sum"/><pk mz="370.86877691" i="1830.52" sn="14.4066" a="40.2569" fwhm="0.0192119" res="19304.1" algo="Sum"/><pk mz="371.03754577" i="4822.49" sn="37.8824" a="102.911" fwhm="0.0185076" res="20047.8" algo="Sum"/><pk mz="371.22457969" i="1048.3" sn="8.23486" a="34.0522" fwhm="0.0374621" res="9909.32" algo="Sum"/><pk mz="371.35876835" i="846.334" sn="6.64445" a="19.3659" fwhm="0.0195831" res="18963.2" algo="Sum"/><pk mz="373.18089032" i="2239.73" sn="17.3203" a="74.5228" fwhm="0.0250577" res="14892.8" algo="Sum"/><pk mz="373.34477278" i="979.435" sn="7.57288" a="22.9129" fwhm="0.0213799" res="17462.5" algo="Sum"/><pk mz="374.30258748" i="1006.55" sn="7.73177" a="24.1968" fwhm="0.02167" res="17272.9" algo="Sum"/><pk mz="374.81678956" i="1041.67" sn="7.97229" a="22.9275" fwhm="0.0197544" res="18973.8" algo="Sum"/><pk mz="375.01327770" i="24597.9" sn="188.175" a="580.095" fwhm="0.0215095" res="17434.8" algo="Sum"/><pk mz="375.18886743" i="848.101" sn="6.48474" a="26.7058" fwhm="0.0314051" res="11946.8" algo="Sum"/><pk mz="375.28642745" i="2221.64" sn="16.9817" a="53.0593" fwhm="0.0215765" res="17393.3" algo="Sum"/><pk mz="375.35979952" i="5178.55" sn="39.5837" a="109.69" fwhm="0.0193444" res="19404" algo="Sum"/><pk mz="376.01640592" i="3001.59" sn="22.8933" a="76.0586" fwhm="0.0238202" res="15785.6" algo="Sum"/><pk mz="376.29720116" i="5184.31" sn="39.3492" a="118.118" fwhm="0.0205148" res="18342.8" algo="Sum"/><pk mz="376.36328436" i="1503.09" sn="11.3864" a="31.5354" fwhm="0.0191815" res="19621.2" algo="Sum"/><pk mz="376.93928427" i="843.935" sn="6.379" a="25.5877" fwhm="0.0293336" res="12850.1" algo="Sum"/><pk mz="376.98428188" i="1251.96" sn="9.46312" a="27.6542" fwhm="0.0270184" res="13952.8" algo="Sum"/><pk mz="377.01617230" i="1803.32" sn="13.6307" a="44.131" fwhm="0.0229532" res="16425.4" algo="Sum"/><pk mz="377.23672748" i="1235.58" sn="9.29927" a="34.3454" fwhm="0.03135" res="12033.1" algo="Sum"/><pk mz="377.26812474" i="975.03" sn="7.33715" a="21.9436" fwhm="0.0341991" res="11031.5" algo="Sum"/><pk mz="377.30105158" i="1985.03" sn="14.9357" a="53.5738" fwhm="0.023923" res="15771.5" algo="Sum"/><pk mz="378.21484264" i="1163.07" sn="8.68993" a="29.0373" fwhm="0.0233686" res="16184.8" algo="Sum"/><pk mz="378.90013201" i="3517.92" sn="26.1982" a="87.3455" fwhm="0.0190034" res="19938.5" algo="Sum"/><pk mz="379.28190215" i="1284.69" sn="9.52787" a="34.4892" fwhm="0.0259511" res="14615.2" algo="Sum"/><pk mz="379.31801955" i="1488.24" sn="11.0367" a="30.5398" fwhm="0.0207966" res="18239.4" algo="Sum"/><pk mz="379.35464242" i="1209.56" sn="8.97055" a="25.8196" fwhm="0.0189745" res="19992.9" algo="Sum"/><pk mz="380.76916515" i="1223.63" sn="9.00313" a="28.2034" fwhm="0.0189482" res="20095.2" algo="Sum"/><pk mz="381.02561721" i="22274.8" sn="163.443" a="472.008" fwhm="0.0188022" res="20264.9" algo="Sum"/><pk mz="381.20751267" i="1250.47" sn="9.17567" a="39.5083" fwhm="0.0280133" res="13608.1" algo="Sum"/><pk mz="381.29704035" i="1182.78" sn="8.68058" a="40.1306" fwhm="0.034283" res="11122" algo="Sum"/><pk mz="382.02813981" i="2620.94" sn="19.1075" a="63.7233" fwhm="0.0207133" res="18443.6" algo="Sum"/><pk mz="382.76638857" i="1833.52" sn="13.3033" a="41.5399" fwhm="0.0194618" res="19667.6" algo="Sum"/><pk mz="383.11617987" i="100870" sn="731.216" a="1981.04" fwhm="0.0175316" res="21852.9" algo="Sum"/><pk mz="383.22276257" i="67031.4" sn="485.905" a="1380" fwhm="0.0180844" res="21190.8" algo="Sum"/><pk mz="384.11954639" i="14020.8" sn="101.104" a="304.025" fwhm="0.0191179" res="20092.1" algo="Sum"/><pk mz="384.22589863" i="14719.4" sn="106.135" a="331.278" fwhm="0.0195846" res="19618.8" algo="Sum"/><pk mz="384.76362036" i="1138.01" sn="8.16924" a="26.4392" fwhm="0.0200702" res="19170.9" algo="Sum"/><pk mz="384.84583659" i="1383.6" sn="9.93161" a="29.9438" fwhm="0.0194234" res="19813.5" algo="Sum"/><pk mz="385.12128225" i="3439.94" sn="24.6871" a="83.9695" fwhm="0.0210096" res="18330.7" algo="Sum"/><pk mz="385.22323318" i="4898.87" sn="35.1592" a="148.952" fwhm="0.0282683" res="13627.4" algo="Sum"/><pk mz="386.22325711" i="910.405" sn="6.51438" a="27.6072" fwhm="0.0313928" res="12302.9" algo="Sum"/><pk mz="387.35985962" i="961.568" sn="6.81452" a="21.1797" fwhm="0.0188853" res="20511.2" algo="Sum"/><pk mz="388.35643823" i="921.474" sn="6.48312" a="22.4522" fwhm="0.0221571" res="17527.4" algo="Sum"/><pk mz="389.37542831" i="4314.19" sn="30.1364" a="99.0722" fwhm="0.0203882" res="19098.1" algo="Sum"/><pk mz="389.97387686" i="1095.85" sn="7.6136" a="24.446" fwhm="0.020239" res="19268.4" algo="Sum"/><pk mz="390.37854936" i="1169.76" sn="8.12582" a="27.1416" fwhm="0.0216024" res="18071.1" algo="Sum"/><pk mz="390.79811092" i="2559.77" sn="17.7205" a="60.0537" fwhm="0.0209312" res="18670.6" algo="Sum"/><pk mz="390.98519054" i="4703.96" sn="32.417" a="121.505" fwhm="0.0234215" res="16693.4" algo="Sum"/><pk mz="391.28084310" i="2048.05" sn="14.11" a="56.8789" fwhm="0.0313348" res="12487.1" algo="Sum"/><pk mz="391.35401996" i="1390.13" sn="9.57485" a="34.5758" fwhm="0.0221523" res="17666.5" algo="Sum"/><pk mz="391.39016765" i="1276.98" sn="8.79521" a="29.2749" fwhm="0.0219044" res="17868.1" algo="Sum"/><pk mz="392.28706625" i="1028.49" sn="7.0381" a="27.9884" fwhm="0.0284432" res="13792" algo="Sum"/><pk mz="392.79542338" i="3221.01" sn="21.931" a="70.7883" fwhm="0.0194314" res="20214.5" algo="Sum"/><pk mz="393.20228821" i="1795.87" sn="12.2082" a="60.8277" fwhm="0.0283139" res="13887.2" algo="Sum"/><pk mz="393.29761367" i="44659.2" sn="303.569" a="1005.84" fwhm="0.0192145" res="20468.8" algo="Sum"/><pk mz="393.36944275" i="1834.76" sn="12.4692" a="50.6526" fwhm="0.0241049" res="16319.1" algo="Sum"/><pk mz="394.30102049" i="10946.7" sn="74.0038" a="248.215" fwhm="0.020308" res="19416" algo="Sum"/><pk mz="394.34650698" i="3104.47" sn="20.9874" a="75.1064" fwhm="0.0225938" res="17453.7" algo="Sum"/><pk mz="394.79308639" i="1534.24" sn="10.3309" a="37.6371" fwhm="0.0206647" res="19104.7" algo="Sum"/><pk mz="394.87461778" i="951.071" sn="6.40421" a="21.3109" fwhm="0.0193602" res="20396.2" algo="Sum"/><pk mz="395.21480313" i="1815.67" sn="12.2086" a="49.6469" fwhm="0.0229387" res="17229.2" algo="Sum"/><pk mz="395.30266738" i="2083.96" sn="14.0109" a="67.1621" fwhm="0.0264352" res="14953.6" algo="Sum"/><pk mz="395.34988844" i="1016.7" sn="6.83113" a="26.1846" fwhm="0.0243585" res="16230.5" algo="Sum"/><pk mz="396.74399944" i="1165.45" sn="7.76558" a="27.5209" fwhm="0.0188706" res="21024.4" algo="Sum"/><pk mz="396.92382660" i="1053.84" sn="7.02137" a="25.6793" fwhm="0.01999" res="19856.1" algo="Sum"/><pk mz="396.99617780" i="13718.2" sn="91.4" a="354.871" fwhm="0.0228721" res="17357.2" algo="Sum"/><pk mz="397.23609107" i="2405.8" sn="15.9847" a="64.3667" fwhm="0.0242789" res="16361.4" algo="Sum"/><pk mz="397.99894649" i="1743.12" sn="11.5509" a="47.2499" fwhm="0.0238869" res="16661.8" algo="Sum"/><pk mz="398.74108414" i="1815.88" sn="11.9736" a="42.2378" fwhm="0.0245681" res="16230.1" algo="Sum"/><pk mz="398.99762683" i="1063.79" sn="7.00011" a="35.7156" fwhm="0.0268536" res="14858.3" algo="Sum"/><pk mz="399.09006501" i="15202.4" sn="99.9295" a="336.394" fwhm="0.0200772" res="19877.8" algo="Sum"/><pk mz="399.20014248" i="18843.6" sn="123.838" a="300.962" fwhm="0.015045" res="26533.7" algo="Sum"/><pk mz="399.21488345" i="20491.9" sn="134.67" a="520.904" fwhm="0.02946" res="13551.1" algo="Sum"/><pk mz="400.09375592" i="2093.87" sn="13.699" a="53.8042" fwhm="0.0208131" res="19223.2" algo="Sum"/><pk mz="400.20268228" i="4337.88" sn="28.3752" a="80.7867" fwhm="0.0216021" res="18526.1" algo="Sum"/><pk mz="400.21846087" i="4752.98" sn="31.0921" a="116.022" fwhm="0.0275451" res="14529.6" algo="Sum"/><pk mz="400.34223783" i="1387.87" sn="9.07953" a="35.7128" fwhm="0.0217723" res="18387.7" algo="Sum"/><pk mz="400.73881897" i="1242.88" sn="8.11462" a="31.1915" fwhm="0.0211817" res="18919.1" algo="Sum"/><pk mz="400.82694938" i="3910.64" sn="25.4837" a="94.3161" fwhm="0.0209239" res="19156.4" algo="Sum"/><pk mz="401.09030309" i="1564.65" sn="10.1729" a="42.8987" fwhm="0.022698" res="17670.8" algo="Sum"/><pk mz="401.19737768" i="2844.53" sn="18.4905" a="73.6972" fwhm="0.0304047" res="13195.2" algo="Sum"/><pk mz="401.37431018" i="932.312" sn="6.06183" a="21.5055" fwhm="0.0208258" res="19273" algo="Sum"/><pk mz="401.77059930" i="1882.56" sn="12.1944" a="41.0515" fwhm="0.0190328" res="21109.3" algo="Sum"/><pk mz="402.27236181" i="1065.57" sn="6.87178" a="25.6922" fwhm="0.0202446" res="19870.6" algo="Sum"/><pk mz="402.35838245" i="1462.08" sn="9.42598" a="43.4222" fwhm="0.0236581" res="17007.2" algo="Sum"/><pk mz="402.77561444" i="894.046" sn="5.73128" a="21.3918" fwhm="0.0213308" res="18882.4" algo="Sum"/><pk mz="402.82440359" i="3715.65" sn="23.8186" a="84.9489" fwhm="0.0204427" res="19705" algo="Sum"/><pk mz="403.00775100" i="8540.36" sn="54.7096" a="197.348" fwhm="0.0196108" res="20550.3" algo="Sum"/><pk mz="403.39068441" i="4100.24" sn="26.2656" a="96.443" fwhm="0.0207624" res="19428.9" algo="Sum"/><pk mz="404.01046338" i="1078.61" sn="6.86799" a="31.4902" fwhm="0.022419" res="18020.9" algo="Sum"/><pk mz="404.39388172" i="1182.71" sn="7.51444" a="30.2248" fwhm="0.0227273" res="17793.3" algo="Sum"/><pk mz="404.82154758" i="1300.55" sn="8.24085" a="33.9794" fwhm="0.0233911" res="17306.6" algo="Sum"/><pk mz="405.09755892" i="914.711" sn="5.7905" a="24.7439" fwhm="0.0256798" res="15775" algo="Sum"/><pk mz="406.77252095" i="2283.62" sn="14.3291" a="54.6943" fwhm="0.0204497" res="19891.3" algo="Sum"/><pk mz="406.95406396" i="1304.82" sn="8.18703" a="35.5863" fwhm="0.0227724" res="17870.5" algo="Sum"/><pk mz="407.34896054" i="898.377" sn="5.60791" a="24.3241" fwhm="0.0331641" res="12282.8" algo="Sum"/><pk mz="407.38502836" i="879.365" sn="5.48749" a="22.7535" fwhm="0.0243143" res="16754.9" algo="Sum"/><pk mz="408.76990614" i="3211.14" sn="19.8905" a="75.6878" fwhm="0.0215971" res="18927.1" algo="Sum"/><pk mz="409.27164620" i="11603.5" sn="71.6401" a="291.956" fwhm="0.0210391" res="19452.9" algo="Sum"/><pk mz="409.34422385" i="6663.99" sn="41.147" a="171.956" fwhm="0.0219006" res="18691" algo="Sum"/><pk mz="410.27454564" i="2886.9" sn="17.7588" a="76.9327" fwhm="0.0223073" res="18391.9" algo="Sum"/><pk mz="410.34758600" i="2030.16" sn="12.4892" a="54.0348" fwhm="0.0224032" res="18316.5" algo="Sum"/><pk mz="410.76530523" i="2192.61" sn="13.4681" a="51.6257" fwhm="0.0202583" res="20276.4" algo="Sum"/><pk mz="410.85637441" i="4716.4" sn="28.9466" a="113.459" fwhm="0.0207553" res="19795.2" algo="Sum"/><pk mz="411.26179942" i="2222.83" sn="13.5913" a="88.9729" fwhm="0.0372819" res="11031.2" algo="Sum"/><pk mz="412.85349568" i="3097.75" sn="18.7489" a="73.9008" fwhm="0.0205623" res="20078.2" algo="Sum"/><pk mz="412.96870468" i="3367.79" sn="20.3814" a="95.162" fwhm="0.025354" res="16288.1" algo="Sum"/><pk mz="413.17946373" i="1561.21" sn="9.43597" a="42.282" fwhm="0.0253279" res="16313.2" algo="Sum"/><pk mz="413.23182294" i="1230.27" sn="7.43449" a="26.3403" fwhm="0.0301096" res="13724.3" algo="Sum"/><pk mz="413.26648277" i="8321.72" sn="50.2878" a="224.438" fwhm="0.0227102" res="18197.4" algo="Sum"/><pk mz="413.77097639" i="1652.61" sn="9.95823" a="40.2156" fwhm="0.0192102" res="21539.1" algo="Sum"/><pk mz="414.27054343" i="2927.26" sn="17.6192" a="78.6758" fwhm="0.0216469" res="19137.6" algo="Sum"/><pk mz="414.71454945" i="910.318" sn="5.46027" a="24.3198" fwhm="0.023945" res="17319.4" algo="Sum"/><pk mz="414.77693659" i="923.852" sn="5.54244" a="25.8635" fwhm="0.0219304" res="18913.3" algo="Sum"/><pk mz="415.19339037" i="16182.3" sn="97.0153" a="424.862" fwhm="0.0219585" res="18908.1" algo="Sum"/><pk mz="415.27940549" i="1459.89" sn="8.75335" a="44.9913" fwhm="0.0289993" res="14320.3" algo="Sum"/><pk mz="415.78606069" i="1225.28" sn="7.31629" a="26.0868" fwhm="0.0180832" res="22992.9" algo="Sum"/><pk mz="416.19656017" i="3547.21" sn="21.1645" a="98.087" fwhm="0.0234282" res="17764.8" algo="Sum"/><pk mz="416.80123467" i="3226.06" sn="19.1511" a="93.189" fwhm="0.0227082" res="18354.7" algo="Sum"/><pk mz="417.00232410" i="3866.29" sn="22.9385" a="94.8932" fwhm="0.0207192" res="20126.4" algo="Sum"/><pk mz="417.19179476" i="2149.56" sn="12.7443" a="70.6102" fwhm="0.0257667" res="16191.1" algo="Sum"/><pk mz="417.40665357" i="3755.57" sn="22.2133" a="91.7733" fwhm="0.0207463" res="20119.6" algo="Sum"/><pk mz="418.40998460" i="1166.41" sn="6.86182" a="27.3376" fwhm="0.0213216" res="19623.7" algo="Sum"/><pk mz="418.79855061" i="3225.31" sn="18.9458" a="74.9772" fwhm="0.0215449" res="19438.4" algo="Sum"/><pk mz="418.98304476" i="3658.47" sn="21.4948" a="130.404" fwhm="0.0324485" res="12912.3" algo="Sum"/><pk mz="419.38573567" i="1114.66" sn="6.53904" a="26.854" fwhm="0.0253254" res="16559.9" algo="Sum"/><pk mz="419.42140624" i="1369.27" sn="8.03243" a="35.4498" fwhm="0.024419" res="17176.1" algo="Sum"/><pk mz="420.79487266" i="1353.78" sn="7.90593" a="37.5976" fwhm="0.022736" res="18507.9" algo="Sum"/><pk mz="420.88486399" i="5294.34" sn="30.91" a="121.843" fwhm="0.0208204" res="20215" algo="Sum"/><pk mz="421.40155076" i="1293.4" sn="7.5506" a="30.8536" fwhm="0.022276" res="18917.3" algo="Sum"/><pk mz="422.74798445" i="1055.37" sn="6.10988" a="31.7177" fwhm="0.0254304" res="16623.7" algo="Sum"/><pk mz="422.88234421" i="1951.28" sn="11.2893" a="52.25" fwhm="0.022806" res="18542.6" algo="Sum"/><pk mz="424.34206169" i="1712.09" sn="9.8284" a="45.179" fwhm="0.0228375" res="18580.9" algo="Sum"/><pk mz="424.74330233" i="1412.18" sn="8.08492" a="32.9703" fwhm="0.0203294" res="20893.1" algo="Sum"/><pk mz="425.31779770" i="2889.55" sn="16.5189" a="82.1976" fwhm="0.0255994" res="16614.4" algo="Sum"/><pk mz="425.77155753" i="1612.99" sn="9.20244" a="37.6525" fwhm="0.0202492" res="21026.5" algo="Sum"/><pk mz="426.27240524" i="972.106" sn="5.53175" a="26.4938" fwhm="0.022999" res="18534.4" algo="Sum"/><pk mz="426.32190884" i="949.052" sn="5.39934" a="22.9867" fwhm="0.0260385" res="16372.7" algo="Sum"/><pk mz="426.35766110" i="2031.88" sn="11.5586" a="49.9223" fwhm="0.0220653" res="19322.5" algo="Sum"/><pk mz="426.82995972" i="3347.29" sn="18.9961" a="77.2813" fwhm="0.0212646" res="20072.4" algo="Sum"/><pk mz="427.15821905" i="989.545" sn="5.61472" a="26.8061" fwhm="0.0236332" res="18074.5" algo="Sum"/><pk mz="427.35540793" i="2809.52" sn="15.8966" a="76.9321" fwhm="0.0238013" res="17955.1" algo="Sum"/><pk mz="427.78664105" i="1086.78" sn="6.13124" a="25.0531" fwhm="0.0200276" res="21359.8" algo="Sum"/><pk mz="428.37063036" i="1695.02" sn="9.5317" a="57.3949" fwhm="0.0300148" res="14272" algo="Sum"/><pk mz="428.82686609" i="2393.08" sn="13.4483" a="62.233" fwhm="0.0218273" res="19646.4" algo="Sum"/><pk mz="428.99765504" i="907.722" sn="5.10063" a="31.1804" fwhm="0.0261625" res="16397.4" algo="Sum"/><pk mz="429.21191368" i="1218.6" sn="6.82277" a="22.3033" fwhm="0.0210979" res="20343.8" algo="Sum"/><pk mz="429.23949685" i="3225.28" sn="18.0479" a="100.649" fwhm="0.0247351" res="17353.4" algo="Sum"/><pk mz="429.37262958" i="1613.23" sn="9.03035" a="42.884" fwhm="0.0238472" res="18005.2" algo="Sum"/><pk mz="429.40539540" i="858.462" sn="4.80594" a="19.6361" fwhm="0.0221479" res="19388.1" algo="Sum"/><pk mz="430.24370020" i="950.613" sn="5.30107" a="27.4976" fwhm="0.0252168" res="17061.8" algo="Sum"/><pk mz="430.38190504" i="3635.86" sn="20.2721" a="104.298" fwhm="0.024196" res="17787.3" algo="Sum"/><pk mz="430.91375380" i="4063.53" sn="22.6314" a="106.085" fwhm="0.0218367" res="19733.5" algo="Sum"/><pk mz="431.17023200" i="2864.44" sn="15.9208" a="104.425" fwhm="0.0315367" res="13672" algo="Sum"/><pk mz="431.38642260" i="1736.32" sn="9.65373" a="45.9601" fwhm="0.0249558" res="17286" algo="Sum"/><pk mz="431.42203080" i="3323.54" sn="18.4744" a="81.3231" fwhm="0.0224231" res="19240.1" algo="Sum"/><pk mz="432.42537710" i="1059.91" sn="5.87597" a="26.6737" fwhm="0.0214073" res="20199.9" algo="Sum"/><pk mz="432.77553585" i="1218.09" sn="6.74436" a="34.1646" fwhm="0.0239834" res="18044.8" algo="Sum"/><pk mz="432.97241659" i="2484.61" sn="13.7224" a="70.0098" fwhm="0.0258762" res="16732.5" algo="Sum"/><pk mz="434.77199140" i="1342.02" sn="7.37269" a="33.4495" fwhm="0.0219793" res="19781" algo="Sum"/><pk mz="434.96585737" i="1384.07" sn="7.60402" a="55.0631" fwhm="0.0364731" res="11925.7" algo="Sum"/><pk mz="436.85848974" i="3199.68" sn="17.4568" a="79.7332" fwhm="0.0226147" res="19317.5" algo="Sum"/><pk mz="437.18652088" i="1168.39" sn="6.36747" a="31.4812" fwhm="0.0250194" res="17473.9" algo="Sum"/><pk mz="437.23394327" i="957.463" sn="5.2184" a="34.0811" fwhm="0.0317011" res="13792.4" algo="Sum"/><pk mz="438.85609019" i="1485.19" sn="8.03302" a="40.511" fwhm="0.0237852" res="18450.8" algo="Sum"/><pk mz="438.98390106" i="8015.09" sn="43.3418" a="198.643" fwhm="0.0220289" res="19927.6" algo="Sum"/><pk mz="439.98593146" i="1117.23" sn="6.02272" a="33.2984" fwhm="0.0243424" res="18074.9" algo="Sum"/><pk mz="440.72305356" i="1018" sn="5.4526" a="27.9883" fwhm="0.0251276" res="17539.4" algo="Sum"/><pk mz="440.98128345" i="2823.09" sn="15.107" a="73.9577" fwhm="0.0236121" res="18676.1" algo="Sum"/><pk mz="441.29683779" i="1833.45" sn="9.79054" a="62.8793" fwhm="0.0265932" res="16594.3" algo="Sum"/><pk mz="442.80370874" i="1234.56" sn="6.55522" a="32.6554" fwhm="0.0215626" res="20535.7" algo="Sum"/><pk mz="443.13439617" i="841.511" sn="4.46045" a="32.7379" fwhm="0.033809" res="13107" algo="Sum"/><pk mz="444.80136920" i="958.351" sn="5.0462" a="25.232" fwhm="0.0236583" res="18801" algo="Sum"/><pk mz="444.85245979" i="883.571" sn="4.65225" a="23.9904" fwhm="0.0248741" res="17884.2" algo="Sum"/><pk mz="445.43784774" i="3211.91" sn="16.898" a="78.3658" fwhm="0.0223485" res="19931.4" algo="Sum"/><pk mz="446.44085509" i="1042.85" sn="5.46066" a="27.0282" fwhm="0.0221443" res="20160.6" algo="Sum"/><pk mz="446.88701740" i="2206.02" sn="11.5383" a="65.6358" fwhm="0.0230703" res="19370.7" algo="Sum"/><pk mz="447.45277790" i="1326.16" sn="6.92508" a="38.6165" fwhm="0.0253431" res="17655.8" algo="Sum"/><pk mz="448.75526189" i="973.42" sn="5.06149" a="31.006" fwhm="0.0259667" res="17282" algo="Sum"/><pk mz="449.01090066" i="1040.53" sn="5.41128" a="32.4827" fwhm="0.0263556" res="17036.6" algo="Sum"/><pk mz="449.43180221" i="967.08" sn="5.01947" a="23.3244" fwhm="0.023627" res="19022" algo="Sum"/><pk mz="450.75252071" i="1519.97" sn="7.8774" a="39.1623" fwhm="0.0228452" res="19730.8" algo="Sum"/><pk mz="451.15665232" i="971.217" sn="5.03018" a="28.5156" fwhm="0.0265797" res="16973.7" algo="Sum"/><pk mz="452.36202595" i="1342.56" sn="6.9374" a="36.063" fwhm="0.0235967" res="19170.6" algo="Sum"/><pk mz="452.75067117" i="904" sn="4.66908" a="25.6603" fwhm="0.0262043" res="17277.7" algo="Sum"/><pk mz="452.83313647" i="1071.72" sn="5.53513" a="30.3703" fwhm="0.025355" res="17859.7" algo="Sum"/><pk mz="453.16856561" i="1222.49" sn="6.30771" a="43.7179" fwhm="0.0342484" res="13231.8" algo="Sum"/><pk mz="453.36839311" i="1518.37" sn="7.82892" a="50.4331" fwhm="0.0288365" res="15722.1" algo="Sum"/><pk mz="454.88177126" i="1007.08" sn="5.1875" a="31.9124" fwhm="0.0274035" res="16599.4" algo="Sum"/><pk mz="454.95437038" i="6236.25" sn="32.1184" a="175.856" fwhm="0.0245704" res="18516.4" algo="Sum"/><pk mz="456.69895315" i="919.729" sn="4.70837" a="25.8229" fwhm="0.0238184" res="19174.2" algo="Sum"/><pk mz="456.95302089" i="2376.85" sn="12.1677" a="76.5154" fwhm="0.0281155" res="16252.7" algo="Sum"/><pk mz="457.27184949" i="881.594" sn="4.5113" a="27.4491" fwhm="0.0362946" res="12598.9" algo="Sum"/><pk mz="457.95786343" i="874.377" sn="4.46918" a="27.9295" fwhm="0.0256073" res="17883.9" algo="Sum"/><pk mz="458.78482634" i="1548.9" sn="7.87558" a="48.7287" fwhm="0.0247179" res="18560.8" algo="Sum"/><pk mz="459.45328652" i="2603.63" sn="13.2117" a="69.3627" fwhm="0.0242481" res="18948" algo="Sum"/><pk mz="460.45673711" i="944.444" sn="4.77042" a="24.4762" fwhm="0.0229453" res="20067.6" algo="Sum"/><pk mz="460.78197811" i="1846.32" sn="9.30564" a="48.1347" fwhm="0.0224731" res="20503.7" algo="Sum"/><pk mz="460.96574893" i="5163.59" sn="26.013" a="139.758" fwhm="0.0229786" res="20060.6" algo="Sum"/><pk mz="461.18534338" i="1364.64" sn="6.87389" a="40.5986" fwhm="0.0243736" res="18921.5" algo="Sum"/><pk mz="462.77953036" i="928.795" sn="4.65063" a="26.0881" fwhm="0.026168" res="17685" algo="Sum"/><pk mz="462.96281208" i="1781.23" sn="8.91795" a="49.272" fwhm="0.0272282" res="17003.1" algo="Sum"/><pk mz="463.20171413" i="1375.53" sn="6.88183" a="42.5305" fwhm="0.0241276" res="19198" algo="Sum"/><pk mz="463.35336349" i="839.075" sn="4.19712" a="43.7963" fwhm="0.0592219" res="7824.01" algo="Sum"/><pk mz="464.90975265" i="1128.35" sn="5.60118" a="35.9757" fwhm="0.0251754" res="18466.8" algo="Sum"/><pk mz="464.97791562" i="2851.38" sn="14.1547" a="81.4511" fwhm="0.024962" res="18627.4" algo="Sum"/><pk mz="466.72747686" i="1366.27" sn="6.76969" a="36.959" fwhm="0.0239416" res="19494.4" algo="Sum"/><pk mz="468.72475990" i="949.779" sn="4.68056" a="26.254" fwhm="0.0236347" res="19832.1" algo="Sum"/><pk mz="468.81360449" i="1809.28" sn="8.91615" a="59.3752" fwhm="0.0274222" res="17096.1" algo="Sum"/><pk mz="469.32975856" i="1782.51" sn="8.7805" a="74.8401" fwhm="0.0475091" res="9878.73" algo="Sum"/><pk mz="469.35998441" i="1194.18" sn="5.88247" a="31.0597" fwhm="0.0284337" res="16507.2" algo="Sum"/><pk mz="470.81022854" i="1666.16" sn="8.17875" a="47.3503" fwhm="0.0259142" res="18168" algo="Sum"/><pk mz="470.92664021" i="1937.14" sn="9.50292" a="69.0342" fwhm="0.0291747" res="16141.6" algo="Sum"/><pk mz="470.99412014" i="3122.92" sn="15.3203" a="89.1091" fwhm="0.0246062" res="19141.2" algo="Sum"/><pk mz="471.34133293" i="847.82" sn="4.15454" a="33.6271" fwhm="0.0391089" res="12052" algo="Sum"/><pk mz="472.92447807" i="912.241" sn="4.45146" a="36.313" fwhm="0.0322726" res="14654.1" algo="Sum"/><pk mz="473.34559311" i="935.857" sn="4.5548" a="40.7909" fwhm="0.0468578" res="10101.8" algo="Sum"/><pk mz="473.46780054" i="2334.51" sn="11.3622" a="64.4325" fwhm="0.0250491" res="18901.6" algo="Sum"/><pk mz="474.47156759" i="839.987" sn="4.07517" a="23.0316" fwhm="0.0248192" res="19117.1" algo="Sum"/><pk mz="474.75883689" i="1263.83" sn="6.12684" a="35.3927" fwhm="0.0258683" res="18352.9" algo="Sum"/><pk mz="474.93970034" i="970.786" sn="4.70257" a="29.9885" fwhm="0.0303854" res="15630.5" algo="Sum"/><pk mz="475.32413249" i="3498.16" sn="16.8762" a="123.432" fwhm="0.0252842" res="18799.3" algo="Sum"/><pk mz="475.48297524" i="1200.76" sn="5.77472" a="33.1956" fwhm="0.026558" res="17903.6" algo="Sum"/><pk mz="476.32685485" i="1003.7" sn="4.81706" a="32.2374" fwhm="0.0288865" res="16489.6" algo="Sum"/><pk mz="476.75572258" i="1533.3" sn="7.34939" a="43.443" fwhm="0.0249196" res="19131.8" algo="Sum"/><pk mz="476.93908064" i="3011.69" sn="14.3983" a="103.984" fwhm="0.0279575" res="17059.5" algo="Sum"/><pk mz="477.32604183" i="831.863" sn="3.96353" a="37.5623" fwhm="0.0493852" res="9665.37" algo="Sum"/><pk mz="478.32833663" i="1740.68" sn="8.26711" a="51.7328" fwhm="0.0266256" res="17965" algo="Sum"/><pk mz="478.75353870" i="873.439" sn="4.13187" a="25.9959" fwhm="0.0268608" res="17823.5" algo="Sum"/><pk mz="478.84245639" i="2163.54" sn="10.2322" a="66.8481" fwhm="0.0259046" res="18484.9" algo="Sum"/><pk mz="478.93478714" i="1515.1" sn="7.16605" a="59.9092" fwhm="0.0311971" res="15351.9" algo="Sum"/><pk mz="479.33116938" i="885.065" sn="4.18384" a="44.3591" fwhm="0.0436261" res="10987.3" algo="Sum"/><pk mz="480.83988957" i="1512.48" sn="7.11241" a="46.371" fwhm="0.0268789" res="17889.2" algo="Sum"/><pk mz="480.95025746" i="1058.83" sn="4.97639" a="40.2809" fwhm="0.0279913" res="17182.1" algo="Sum"/><pk mz="481.20365695" i="1347.19" sn="6.32576" a="45.8572" fwhm="0.0299699" res="16056.2" algo="Sum"/><pk mz="481.26333066" i="1149.7" sn="5.39824" a="43.1198" fwhm="0.0314045" res="15324.7" algo="Sum"/><pk mz="483.37911128" i="2448.76" sn="11.4405" a="75.182" fwhm="0.0265545" res="18203.3" algo="Sum"/><pk mz="484.78788596" i="1611.17" sn="7.48964" a="44.1528" fwhm="0.0256152" res="18925.8" algo="Sum"/><pk mz="485.35513540" i="1161.37" sn="5.39622" a="34.3012" fwhm="0.0405562" res="11967.5" algo="Sum"/><pk mz="486.78456398" i="1452.45" sn="6.69833" a="44.2292" fwhm="0.0263009" res="18508.3" algo="Sum"/><pk mz="486.96542620" i="1422.45" sn="6.56067" a="52.8051" fwhm="0.0326508" res="14914.4" algo="Sum"/><pk mz="487.33835622" i="1033.03" sn="4.7622" a="55.6769" fwhm="0.0556999" res="8749.36" algo="Sum"/><pk mz="487.48421625" i="1982.5" sn="9.13064" a="56.181" fwhm="0.0259901" res="18756.6" algo="Sum"/><pk mz="488.87109418" i="2472.64" sn="11.3102" a="77.2712" fwhm="0.0253253" res="19303.7" algo="Sum"/><pk mz="489.35455972" i="862.719" sn="3.94516" a="34.4712" fwhm="0.043226" res="11320.8" algo="Sum"/><pk mz="490.28986411" i="1026.21" sn="4.65619" a="39.0975" fwhm="0.0292158" res="16781.7" algo="Sum"/><pk mz="490.86782387" i="1035.48" sn="4.68738" a="35.4518" fwhm="0.032194" res="15247.2" algo="Sum"/><pk mz="490.92495034" i="890.577" sn="4.03115" a="43.8329" fwhm="0.0475568" res="10322.9" algo="Sum"/><pk mz="491.30087355" i="1049.53" sn="4.74689" a="48.5447" fwhm="0.046569" res="10549.9" algo="Sum"/><pk mz="491.36846894" i="906.358" sn="4.09926" a="34.3928" fwhm="0.0330684" res="14859.1" algo="Sum"/><pk mz="492.91572273" i="1167.44" sn="5.21286" a="51.966" fwhm="0.0403161" res="12226.3" algo="Sum"/><pk mz="493.31785451" i="835.399" sn="3.72603" a="37.0429" fwhm="0.0464021" res="10631.4" algo="Sum"/><pk mz="494.32257467" i="1159.09" sn="5.13663" a="44.8306" fwhm="0.0292515" res="16899.1" algo="Sum"/><pk mz="494.81615879" i="1642.96" sn="7.27273" a="49.0673" fwhm="0.0286696" res="17259.2" algo="Sum"/><pk mz="494.91246258" i="938.333" sn="4.15318" a="39.2111" fwhm="0.0397469" res="12451.6" algo="Sum"/><pk mz="496.33803306" i="32643.6" sn="143.752" a="889.719" fwhm="0.0240466" res="20640.7" algo="Sum"/><pk mz="496.81310994" i="1312.47" sn="5.7741" a="46.4321" fwhm="0.0315516" res="15746.1" algo="Sum"/><pk mz="496.94034119" i="3558.9" sn="15.6556" a="111.488" fwhm="0.0267194" res="18598.5" algo="Sum"/><pk mz="496.98236299" i="883.281" sn="3.88537" a="23.2033" fwhm="0.0316663" res="15694.4" algo="Sum"/><pk mz="497.23464618" i="850.542" sn="3.73523" a="28.505" fwhm="0.0304483" res="16330.4" algo="Sum"/><pk mz="497.34141893" i="9397.46" sn="41.2662" a="285.185" fwhm="0.0267094" res="18620.4" algo="Sum"/><pk mz="498.34468125" i="1836.81" sn="8.04047" a="63.2403" fwhm="0.0294688" res="16910.9" algo="Sum"/><pk mz="498.90008394" i="1688.86" sn="7.38314" a="47.4576" fwhm="0.0297832" res="16751.1" algo="Sum"/><pk mz="498.93730153" i="2612.4" sn="11.419" a="82.2685" fwhm="0.0257757" res="19356.9" algo="Sum"/><pk mz="499.35175817" i="1152.7" sn="5.0227" a="43.1002" fwhm="0.0433416" res="11521.3" algo="Sum"/><pk mz="501.38897046" i="3434.89" sn="14.8943" a="110.929" fwhm="0.0266285" res="18829" algo="Sum"/><pk mz="501.49853927" i="1751.9" sn="7.59895" a="54.532" fwhm="0.0272031" res="18435.3" algo="Sum"/><pk mz="502.32537349" i="905.704" sn="3.91483" a="32.9412" fwhm="0.0315927" res="15900" algo="Sum"/><pk mz="502.39309441" i="1086.14" sn="4.69333" a="39.8863" fwhm="0.031141" res="16132.9" algo="Sum"/><pk mz="503.32846879" i="833.265" sn="3.58466" a="33.5409" fwhm="0.0449486" res="11197.9" algo="Sum"/><pk mz="503.51315738" i="1081.68" sn="4.64484" a="35.2691" fwhm="0.0267589" res="18816.6" algo="Sum"/><pk mz="504.30382575" i="1458.32" sn="6.23523" a="41.1376" fwhm="0.0316305" res="15943.6" algo="Sum"/><pk mz="504.33696113" i="997.31" sn="4.26002" a="33.4013" fwhm="0.0354879" res="14211.5" algo="Sum"/><pk mz="504.84441171" i="1591.54" sn="6.76182" a="50.3712" fwhm="0.0312847" res="16137.1" algo="Sum"/><pk mz="505.34272731" i="871.414" sn="3.69218" a="29.5274" fwhm="0.032917" res="15352" algo="Sum"/><pk mz="506.84026688" i="861.589" sn="3.61996" a="30.514" fwhm="0.033105" res="15310.1" algo="Sum"/><pk mz="508.70972806" i="1031.39" sn="4.2933" a="33.229" fwhm="0.0283183" res="17964" algo="Sum"/><pk mz="509.36119886" i="4194.4" sn="17.4417" a="150.013" fwhm="0.0283146" res="17989.3" algo="Sum"/><pk mz="510.36267168" i="1593.13" sn="6.59739" a="63.4469" fwhm="0.0333163" res="15318.7" algo="Sum"/><pk mz="510.70780241" i="852.415" sn="3.52808" a="25.5621" fwhm="0.0251335" res="20319.8" algo="Sum"/><pk mz="511.25102368" i="882.192" sn="3.6505" a="30.4229" fwhm="0.0378674" res="13501.1" algo="Sum"/><pk mz="511.36362282" i="858.139" sn="3.55039" a="24.9993" fwhm="0.0338427" res="15110" algo="Sum"/><pk mz="512.91162710" i="3713.6" sn="15.3069" a="121.082" fwhm="0.0293033" res="17503.5" algo="Sum"/><pk mz="513.34948799" i="1100.31" sn="4.53337" a="36.8239" fwhm="0.0367632" res="13963.7" algo="Sum"/><pk mz="514.87397762" i="1103.07" sn="4.51576" a="28.9513" fwhm="0.0298737" res="17235" algo="Sum"/><pk mz="514.90889303" i="2658.23" sn="10.8823" a="87.698" fwhm="0.0308043" res="16715.5" algo="Sum"/><pk mz="515.36814796" i="1990.34" sn="8.13092" a="57.2278" fwhm="0.0281032" res="18338.4" algo="Sum"/><pk mz="515.41020697" i="16826.2" sn="68.6608" a="470.001" fwhm="0.0249325" res="20672.2" algo="Sum"/><pk mz="515.51290754" i="1426.98" sn="5.81721" a="51.1996" fwhm="0.0300862" res="17134.5" algo="Sum"/><pk mz="516.30335221" i="3167.93" sn="12.8525" a="96.8663" fwhm="0.0263081" res="19625.2" algo="Sum"/><pk mz="516.41359106" i="5678.29" sn="23.0316" a="167.196" fwhm="0.0266215" res="19398.3" algo="Sum"/><pk mz="516.74162168" i="1191.85" sn="4.83081" a="42.9835" fwhm="0.0278236" res="18572" algo="Sum"/><pk mz="516.90699710" i="861.649" sn="3.48465" a="33.0625" fwhm="0.0397419" res="13006.6" algo="Sum"/><pk mz="517.30862699" i="1278.13" sn="5.14706" a="47.5094" fwhm="0.0350278" res="14768.5" algo="Sum"/><pk mz="517.36535263" i="1906.86" sn="7.67984" a="71.3175" fwhm="0.0405712" res="12752" algo="Sum"/><pk mz="517.41259663" i="1820.87" sn="7.3335" a="68.4927" fwhm="0.0396339" res="13054.8" algo="Sum"/><pk mz="518.31933084" i="110037" sn="441.046" a="2853.66" fwhm="0.0226415" res="22892.4" algo="Sum"/><pk mz="518.73814613" i="1565.27" sn="6.25595" a="50.3953" fwhm="0.0274783" res="18878.1" algo="Sum"/><pk mz="518.92228321" i="3784.18" sn="15.1194" a="116.855" fwhm="0.0269198" res="19276.6" algo="Sum"/><pk mz="519.32228668" i="29347.2" sn="116.994" a="835.246" fwhm="0.0257022" res="20205.4" algo="Sum"/><pk mz="520.33343943" i="12383.8" sn="49.1303" a="421.53" fwhm="0.0304341" res="17097" algo="Sum"/><pk mz="520.73616818" i="1039.71" sn="4.11963" a="33.886" fwhm="0.0300114" res="17351.3" algo="Sum"/><pk mz="520.91919500" i="2572.6" sn="10.1886" a="100.01" fwhm="0.0306842" res="16976.8" algo="Sum"/><pk mz="521.33921751" i="3448.99" sn="13.6358" a="121.594" fwhm="0.0306356" res="17017.5" algo="Sum"/><pk mz="522.35208666" i="5004.89" sn="19.7003" a="164.105" fwhm="0.0283942" res="18396.5" algo="Sum"/><pk mz="522.93273106" i="1480.94" sn="5.82757" a="65.4373" fwhm="0.03854" res="13568.6" algo="Sum"/><pk mz="523.36024412" i="2032.62" sn="7.98095" a="106.522" fwhm="0.0467834" res="11186.9" algo="Sum"/><pk mz="524.27145263" i="842.107" sn="3.30318" a="33.6225" fwhm="0.0356606" res="14701.7" algo="Sum"/><pk mz="524.36833709" i="11180.2" sn="43.8519" a="346.058" fwhm="0.0269397" res="19464.5" algo="Sum"/><pk mz="524.68365319" i="1124.04" sn="4.40608" a="32.6178" fwhm="0.0246309" res="21301.8" algo="Sum"/><pk mz="525.28550166" i="1455.07" sn="5.70198" a="51.1057" fwhm="0.0339202" res="15485.9" algo="Sum"/><pk mz="525.33540594" i="2413.87" sn="9.45945" a="63.8812" fwhm="0.0308335" res="17037.8" algo="Sum"/><pk mz="525.37051766" i="3978.76" sn="15.594" a="149.542" fwhm="0.0375746" res="13982.1" algo="Sum"/><pk mz="526.33888935" i="842.631" sn="3.29479" a="26.1106" fwhm="0.0355385" res="14810.4" algo="Sum"/><pk mz="526.37157792" i="956.292" sn="3.73922" a="38.4133" fwhm="0.0422625" res="12454.8" algo="Sum"/><pk mz="526.68232398" i="873.908" sn="3.41271" a="26.1584" fwhm="0.0277378" res="18987.9" algo="Sum"/><pk mz="526.77021017" i="1525.74" sn="5.95781" a="55.0323" fwhm="0.0281114" res="18738.7" algo="Sum"/><pk mz="527.09258810" i="974.395" sn="3.79478" a="31.5863" fwhm="0.0323754" res="16280.7" algo="Sum"/><pk mz="528.76707786" i="1776.41" sn="6.87903" a="55.3685" fwhm="0.0288568" res="18323.8" algo="Sum"/><pk mz="528.88359231" i="1686.61" sn="6.51832" a="71.4645" fwhm="0.0338896" res="15606.1" algo="Sum"/><pk mz="528.94967607" i="2054.81" sn="7.9429" a="71.6229" fwhm="0.027594" res="19169" algo="Sum"/><pk mz="529.52709372" i="1376.93" sn="5.32084" a="45.7233" fwhm="0.0287525" res="18416.7" algo="Sum"/><pk mz="530.76550606" i="1020.75" sn="3.91497" a="36.3794" fwhm="0.0331001" res="16035.2" algo="Sum"/><pk mz="530.88113610" i="1349.79" sn="5.1779" a="51.0701" fwhm="0.0353672" res="15010.6" algo="Sum"/><pk mz="530.94904661" i="882.745" sn="3.38624" a="29.0582" fwhm="0.0375096" res="14155" algo="Sum"/><pk mz="531.34480884" i="1999.96" sn="7.66823" a="90.1904" fwhm="0.0388911" res="13662.4" algo="Sum"/><pk mz="531.40433325" i="3642.92" sn="13.9673" a="124.619" fwhm="0.0283406" res="18750.6" algo="Sum"/><pk mz="531.54380644" i="979.961" sn="3.75339" a="31.7413" fwhm="0.0337248" res="15761.2" algo="Sum"/><pk mz="532.33774171" i="1869.51" sn="7.13745" a="77.1426" fwhm="0.0360319" res="14774.1" algo="Sum"/><pk mz="532.43527882" i="2092" sn="7.9748" a="69.5905" fwhm="0.0330533" res="16108.4" algo="Sum"/><pk mz="532.71594010" i="936.442" sn="3.55999" a="31.733" fwhm="0.0301833" res="17649.3" algo="Sum"/><pk mz="532.89325392" i="920.393" sn="3.49725" a="54.2992" fwhm="0.061185" res="8709.54" algo="Sum"/><pk mz="532.96226620" i="1854.13" sn="7.04388" a="63.3829" fwhm="0.028336" res="18808.7" algo="Sum"/><pk mz="533.34378478" i="1216.49" sn="4.61585" a="64.1641" fwhm="0.0546685" res="9755.96" algo="Sum"/><pk mz="533.43952498" i="945.266" sn="3.58083" a="35.9394" fwhm="0.0448621" res="11890.6" algo="Sum"/><pk mz="534.29225101" i="21103.2" sn="79.6363" a="642.555" fwhm="0.0265181" res="20148.2" algo="Sum"/><pk mz="534.71239152" i="1484.47" sn="5.59416" a="49.3463" fwhm="0.0274946" res="19447.9" algo="Sum"/><pk mz="534.89528754" i="2980.06" sn="11.2251" a="116.309" fwhm="0.0304073" res="17591" algo="Sum"/><pk mz="535.29551542" i="6076.2" sn="22.8745" a="195.679" fwhm="0.027483" res="19477.3" algo="Sum"/><pk mz="535.37528792" i="4089.74" sn="15.3962" a="141.818" fwhm="0.0297273" res="18009.6" algo="Sum"/><pk mz="536.29348398" i="2652.13" sn="9.97365" a="95.4063" fwhm="0.0303522" res="17669" algo="Sum"/><pk mz="536.37830717" i="1527.01" sn="5.74205" a="68.3807" fwhm="0.0348636" res="15385" algo="Sum"/><pk mz="536.70992852" i="1069.39" sn="4.01719" a="39.8019" fwhm="0.0309367" res="17348.6" algo="Sum"/><pk mz="536.79784261" i="1828.93" sn="6.86966" a="75.729" fwhm="0.034156" res="15716" algo="Sum"/><pk mz="536.89127569" i="2239.74" sn="8.41088" a="99.8311" fwhm="0.0349197" res="15375" algo="Sum"/><pk mz="537.29711890" i="1208.13" sn="4.53506" a="56.6931" fwhm="0.0576909" res="9313.37" algo="Sum"/><pk mz="537.39230089" i="719277" sn="2699.39" a="13503.3" fwhm="0.0159943" res="33599" algo="Sum"/><pk mz="538.39505649" i="208604" sn="782.722" a="5312.37" fwhm="0.0212641" res="25319.5" algo="Sum"/><pk mz="538.79559898" i="1851.59" sn="6.94222" a="71.5274" fwhm="0.0307426" res="17526" algo="Sum"/><pk mz="538.90203291" i="1053.56" sn="3.94955" a="54.5464" fwhm="0.0585519" res="9203.83" algo="Sum"/><pk mz="538.97835023" i="2109.99" sn="7.9105" a="73.5698" fwhm="0.0294863" res="18279" algo="Sum"/><pk mz="539.10246923" i="957.801" sn="3.58968" a="34.1773" fwhm="0.0340666" res="15825" algo="Sum"/><pk mz="539.39350566" i="58075.1" sn="217.683" a="1896.43" fwhm="0.0284071" res="18988" algo="Sum"/><pk mz="540.39336920" i="13127" sn="49.0836" a="451.828" fwhm="0.0303539" res="17803.1" algo="Sum"/><pk mz="540.79397123" i="885.366" sn="3.30427" a="36.4521" fwhm="0.0405762" res="13327.9" algo="Sum"/><pk mz="541.25855888" i="1103.04" sn="4.10625" a="48.7825" fwhm="0.0344542" res="15709.5" algo="Sum"/><pk mz="541.33270280" i="1042.67" sn="3.88197" a="46.9332" fwhm="0.0460175" res="11763.6" algo="Sum"/><pk mz="541.39208344" i="3253.2" sn="12.1119" a="129.774" fwhm="0.0353232" res="15326.8" algo="Sum"/><pk mz="542.31776040" i="27968.8" sn="103.807" a="855.13" fwhm="0.0268786" res="20176.6" algo="Sum"/><pk mz="542.38307939" i="1169.71" sn="4.34144" a="36.3" fwhm="0.0366939" res="14781.3" algo="Sum"/><pk mz="542.74352683" i="1361.34" sn="5.04952" a="47.965" fwhm="0.0321944" res="16858.3" algo="Sum"/><pk mz="543.32113631" i="8481.8" sn="31.4109" a="275.624" fwhm="0.0283879" res="19139.2" algo="Sum"/><pk mz="543.39601203" i="999.052" sn="3.7003" a="36.5689" fwhm="0.0477275" res="11385.4" algo="Sum"/><pk mz="543.54243942" i="1016.63" sn="3.7583" a="38.9394" fwhm="0.0314039" res="17308.1" algo="Sum"/><pk mz="544.33304352" i="17431.5" sn="64.3414" a="546.574" fwhm="0.0279504" res="19475" algo="Sum"/><pk mz="544.74019063" i="1654.76" sn="6.10148" a="51.2104" fwhm="0.0280347" res="19430.9" algo="Sum"/><pk mz="544.80551369" i="1220.15" sn="4.49894" a="51.4693" fwhm="0.0338606" res="16089.6" algo="Sum"/><pk mz="544.92129124" i="1167.63" sn="4.3044" a="61.0319" fwhm="0.0442674" res="12309.8" algo="Sum"/><pk mz="545.33677992" i="5509.14" sn="20.264" a="200.347" fwhm="0.0291545" res="18705" algo="Sum"/><pk mz="545.39033335" i="839.743" sn="3.08491" a="11.4695" fwhm="0.0138161" res="39475" algo="Sum"/><pk mz="545.40567200" i="895.102" sn="3.2872" a="35.2388" fwhm="0.04108" res="13276.7" algo="Sum"/><pk mz="546.34869204" i="34273.4" sn="125.661" a="1032.62" fwhm="0.0266836" res="20475" algo="Sum"/><pk mz="546.73753578" i="993.592" sn="3.64218" a="33.7125" fwhm="0.0294577" res="18560.1" algo="Sum"/><pk mz="546.82724893" i="2198.18" sn="8.05764" a="93.0017" fwhm="0.0327826" res="16680.4" algo="Sum"/><pk mz="547.35226666" i="10310.6" sn="37.7374" a="358.726" fwhm="0.0294395" res="18592.4" algo="Sum"/><pk mz="548.35668021" i="2144.75" sn="7.84063" a="96.5412" fwhm="0.0378368" res="14492.7" algo="Sum"/><pk mz="548.82367452" i="1642.55" sn="5.99878" a="62.4441" fwhm="0.0341537" res="16069.2" algo="Sum"/><pk mz="550.86995616" i="1330.9" sn="4.84581" a="62.3685" fwhm="0.0442552" res="12447.6" algo="Sum"/><pk mz="551.34926245" i="3125.23" sn="11.371" a="113.464" fwhm="0.0308832" res="17852.7" algo="Sum"/><pk mz="551.40418953" i="1739.46" sn="6.32894" a="59.7236" fwhm="0.0408139" res="13510.2" algo="Sum"/><pk mz="552.35216738" i="1245.73" sn="4.51996" a="48.0096" fwhm="0.0345257" res="15998.3" algo="Sum"/><pk mz="552.77240492" i="1545.24" sn="5.59511" a="51.9136" fwhm="0.0323305" res="17097.6" algo="Sum"/><pk mz="552.86602033" i="1220.05" sn="4.41481" a="54.2581" fwhm="0.0385316" res="14348.4" algo="Sum"/><pk mz="553.36647629" i="330650" sn="1196.52" a="9127.29" fwhm="0.0231085" res="23946.5" algo="Sum"/><pk mz="553.45178431" i="10862.3" sn="39.3074" a="441.969" fwhm="0.0422413" res="13102.1" algo="Sum"/><pk mz="554.36911280" i="106639" sn="384.726" a="3555.41" fwhm="0.0287231" res="19300.4" algo="Sum"/><pk mz="554.45599991" i="4988.59" sn="17.9918" a="193.191" fwhm="0.0425871" res="13019.3" algo="Sum"/><pk mz="554.76918927" i="1619.57" sn="5.82726" a="59.8231" fwhm="0.0344335" res="16111.3" algo="Sum"/><pk mz="554.89562421" i="2033.8" sn="7.31943" a="70.3886" fwhm="0.0349312" res="15885.4" algo="Sum"/><pk mz="554.94742340" i="1261.81" sn="4.54113" a="55.0415" fwhm="0.0382278" res="14516.9" algo="Sum"/><pk mz="555.06704937" i="1493.94" sn="5.37502" a="61.2099" fwhm="0.0313186" res="17723.2" algo="Sum"/><pk mz="555.36550501" i="52409.7" sn="188.517" a="1914.46" fwhm="0.0308832" res="17982.8" algo="Sum"/><pk mz="555.45615605" i="1493.57" sn="5.3722" a="43.4645" fwhm="0.0359595" res="15446.7" algo="Sum"/><pk mz="555.79426611" i="1099.19" sn="3.95558" a="53.973" fwhm="0.0351179" res="15826.5" algo="Sum"/><pk mz="556.29711703" i="855.947" sn="3.07586" a="30.3082" fwhm="0.03544" res="15696.9" algo="Sum"/><pk mz="556.36645850" i="14846.2" sn="53.3563" a="549.495" fwhm="0.0313192" res="17764.4" algo="Sum"/><pk mz="556.76662063" i="871.681" sn="3.12897" a="26.6881" fwhm="0.0355173" res="15675.9" algo="Sum"/><pk mz="556.80176876" i="1286.84" sn="4.61921" a="42.4269" fwhm="0.0427142" res="13035.5" algo="Sum"/><pk mz="556.85482408" i="2174.38" sn="7.80494" a="62.9125" fwhm="0.0328538" res="16949.5" algo="Sum"/><pk mz="556.89185726" i="2112.08" sn="7.58008" a="71.0056" fwhm="0.0340947" res="16333.7" algo="Sum"/><pk mz="557.30537145" i="868.329" sn="3.1148" a="37.2367" fwhm="0.0445367" res="12513.4" algo="Sum"/><pk mz="557.36619365" i="4000.55" sn="14.3435" a="167.147" fwhm="0.0358525" res="15546.1" algo="Sum"/><pk mz="557.55846863" i="1059.17" sn="3.79556" a="38.8035" fwhm="0.0318506" res="17505.4" algo="Sum"/><pk mz="558.29045899" i="5514.88" sn="19.6903" a="188.548" fwhm="0.03015" res="18517.1" algo="Sum"/><pk mz="558.36481500" i="1089.99" sn="3.89081" a="48.6173" fwhm="0.0481467" res="11597.2" algo="Sum"/><pk mz="558.81741458" i="838.941" sn="2.99191" a="32.884" fwhm="0.0489336" res="11419.9" algo="Sum"/><pk mz="558.85168400" i="1148.81" sn="4.09676" a="33.4999" fwhm="0.0429591" res="13008.9" algo="Sum"/><pk mz="558.88988960" i="1076.4" sn="3.83857" a="40.9408" fwhm="0.046633" res="11984.9" algo="Sum"/><pk mz="559.29594472" i="1918.38" sn="6.84073" a="85.1021" fwhm="0.0361433" res="15474.4" algo="Sum"/><pk mz="559.57262761" i="877.556" sn="3.1283" a="35.555" fwhm="0.0384475" res="14554.2" algo="Sum"/><pk mz="560.30490594" i="3328.58" sn="11.8515" a="127.433" fwhm="0.032143" res="17431.6" algo="Sum"/><pk mz="560.71439460" i="904.164" sn="3.21604" a="31.2489" fwhm="0.0307765" res="18218.9" algo="Sum"/><pk mz="561.08411848" i="854.567" sn="3.04028" a="37.5875" fwhm="0.0307005" res="18276.1" algo="Sum"/><pk mz="561.30905365" i="1156.67" sn="4.11438" a="45.618" fwhm="0.0419533" res="13379.4" algo="Sum"/><pk mz="561.40422533" i="1239.73" sn="4.4096" a="47.1816" fwhm="0.0442651" res="12682.8" algo="Sum"/><pk mz="562.32176581" i="6621.06" sn="23.5088" a="244.115" fwhm="0.0295415" res="19035" algo="Sum"/><pk mz="562.79968791" i="1654.99" sn="5.87054" a="75.6806" fwhm="0.0347968" res="16173.9" algo="Sum"/><pk mz="563.32524654" i="2166.21" sn="7.67775" a="97.465" fwhm="0.0363248" res="15508" algo="Sum"/><pk mz="564.31887760" i="1171.67" sn="4.13972" a="67.0175" fwhm="0.0518464" res="10884.4" algo="Sum"/><pk mz="564.79661121" i="1510.34" sn="5.33284" a="60.3592" fwhm="0.0324319" res="17414.8" algo="Sum"/><pk mz="565.42086996" i="10188.5" sn="35.9512" a="352.944" fwhm="0.0295816" res="19114" algo="Sum"/><pk mz="566.31662975" i="8634.09" sn="30.3909" a="284.34" fwhm="0.0282958" res="20014.2" algo="Sum"/><pk mz="566.42404413" i="4050.16" sn="14.2537" a="144.3" fwhm="0.0293865" res="19275" algo="Sum"/><pk mz="566.66490540" i="894.497" sn="3.14717" a="31.8185" fwhm="0.0310606" res="18243.9" algo="Sum"/><pk mz="566.78662071" i="1417.19" sn="4.98544" a="56.1032" fwhm="0.0348038" res="16285.2" algo="Sum"/><pk mz="566.88292125" i="1580.45" sn="5.55924" a="70.3794" fwhm="0.0348596" res="16261.9" algo="Sum"/><pk mz="567.34414790" i="5761.99" sn="20.2445" a="223.022" fwhm="0.0413289" res="13727.5" algo="Sum"/><pk mz="567.41811647" i="1739.17" sn="6.11043" a="88.0684" fwhm="0.0605655" res="9368.66" algo="Sum"/><pk mz="567.79228828" i="1151.38" sn="4.03666" a="48.2664" fwhm="0.0308777" res="18388.4" algo="Sum"/><pk mz="568.33646656" i="4298.04" sn="15.0564" a="185.943" fwhm="0.0394068" res="14422.3" algo="Sum"/><pk mz="568.41913234" i="859.429" sn="3.01057" a="42.5543" fwhm="0.0550985" res="10316.4" algo="Sum"/><pk mz="568.79920244" i="919.371" sn="3.21941" a="55.0972" fwhm="0.0564556" res="10075.2" algo="Sum"/><pk mz="569.35976854" i="62420.6" sn="218.082" a="1898.21" fwhm="0.0268448" res="21209.3" algo="Sum"/><pk mz="569.42670073" i="11366.1" sn="39.6611" a="394.347" fwhm="0.0316199" res="18008.5" algo="Sum"/><pk mz="569.80124756" i="1116.23" sn="3.89283" a="56.0688" fwhm="0.0438525" res="12993.6" algo="Sum"/><pk mz="570.30981564" i="1044.17" sn="3.63811" a="37.1247" fwhm="0.0364384" res="15651.4" algo="Sum"/><pk mz="570.36288014" i="21391.1" sn="74.5309" a="708.715" fwhm="0.0294767" res="19349.6" algo="Sum"/><pk mz="570.43014762" i="4316.86" sn="15.0408" a="171.6" fwhm="0.0334376" res="17059.5" algo="Sum"/><pk mz="570.74267965" i="881.068" sn="3.07072" a="31.4582" fwhm="0.0418701" res="13631.3" algo="Sum"/><pk mz="570.79706666" i="987.269" sn="3.44094" a="24.6751" fwhm="0.0335281" res="17024.5" algo="Sum"/><pk mz="570.81265587" i="1041.76" sn="3.63098" a="25.6689" fwhm="0.037692" res="15144.1" algo="Sum"/><pk mz="570.86623372" i="2747.66" sn="9.57547" a="102.483" fwhm="0.0343472" res="16620.4" algo="Sum"/><pk mz="571.35946577" i="10318" sn="35.918" a="368.998" fwhm="0.0321757" res="17757.5" algo="Sum"/><pk mz="571.42890254" i="2060.58" sn="7.17308" a="87.1889" fwhm="0.0426932" res="13384.5" algo="Sum"/><pk mz="572.36123557" i="3368.52" sn="11.7171" a="122.655" fwhm="0.0317628" res="18019.8" algo="Sum"/><pk mz="572.82992883" i="1626.32" sn="5.65494" a="37.7995" fwhm="0.0282828" res="20253.7" algo="Sum"/><pk mz="572.86242491" i="2898.07" sn="10.0748" a="113.376" fwhm="0.0365454" res="15675.3" algo="Sum"/><pk mz="573.36099932" i="1360.5" sn="4.73063" a="63.6424" fwhm="0.0457072" res="12544.2" algo="Sum"/><pk mz="574.69594320" i="843.81" sn="2.92872" a="32.3865" fwhm="0.0391287" res="14687.3" algo="Sum"/><pk mz="574.82559568" i="891.752" sn="3.09441" a="29.3011" fwhm="0.0460685" res="12477.6" algo="Sum"/><pk mz="574.86001229" i="1363.37" sn="4.73095" a="57.5566" fwhm="0.0489358" res="11747.2" algo="Sum"/><pk mz="576.27510320" i="2616.35" sn="9.05582" a="99.4961" fwhm="0.0308787" res="18662.5" algo="Sum"/><pk mz="576.69390908" i="1271.8" sn="4.40021" a="46.5465" fwhm="0.033412" res="17260.1" algo="Sum"/><pk mz="576.87654692" i="2906.43" sn="10.0422" a="113.14" fwhm="0.0332821" res="17332.9" algo="Sum"/><pk mz="577.04819241" i="963.191" sn="3.32888" a="39.1629" fwhm="0.0336368" res="17155.3" algo="Sum"/><pk mz="577.27893738" i="896.379" sn="3.09773" a="42.7892" fwhm="0.0429901" res="13428.2" algo="Sum"/><pk mz="578.27412171" i="1317.34" sn="4.54322" a="48.0639" fwhm="0.0324639" res="17812.9" algo="Sum"/><pk mz="578.69138624" i="1025.93" sn="3.53706" a="39.709" fwhm="0.0396119" res="14609" algo="Sum"/><pk mz="578.77872366" i="1373.95" sn="4.73808" a="67.2077" fwhm="0.0407534" res="14202" algo="Sum"/><pk mz="578.87417946" i="2842.05" sn="9.80396" a="111.028" fwhm="0.0317146" res="18252.6" algo="Sum"/><pk mz="579.28605944" i="2246.25" sn="7.74099" a="92.4994" fwhm="0.0329739" res="17568" algo="Sum"/><pk mz="580.29010455" i="1109.72" sn="3.82102" a="49.8836" fwhm="0.0364428" res="15923.3" algo="Sum"/><pk mz="580.78655138" i="1228.61" sn="4.22075" a="60.647" fwhm="0.0607199" res="9565.01" algo="Sum"/><pk mz="580.88036431" i="1590.7" sn="5.46466" a="81.2979" fwhm="0.0511604" res="11354.1" algo="Sum"/><pk mz="581.29625996" i="902.881" sn="3.09888" a="36.7406" fwhm="0.0481166" res="12081" algo="Sum"/><pk mz="581.39528875" i="5788.63" sn="19.8546" a="217.975" fwhm="0.0342148" res="16992.5" algo="Sum"/><pk mz="581.79733436" i="888.396" sn="3.04485" a="56.4879" fwhm="0.0593183" res="9808.06" algo="Sum"/><pk mz="582.29030531" i="2252.2" sn="7.70209" a="87.2718" fwhm="0.0326827" res="17816.5" algo="Sum"/><pk mz="582.39883948" i="2227.88" sn="7.60676" a="90.0837" fwhm="0.0371189" res="15690.1" algo="Sum"/><pk mz="582.64029004" i="919.923" sn="3.13966" a="31.5605" fwhm="0.0295335" res="19728.1" algo="Sum"/><pk mz="582.81326431" i="1054.54" sn="3.59902" a="40.019" fwhm="0.0502987" res="11587" algo="Sum"/><pk mz="582.85820965" i="1224.99" sn="4.18057" a="47.965" fwhm="0.0513629" res="11347.8" algo="Sum"/><pk mz="583.24901042" i="4939" sn="16.8521" a="168.767" fwhm="0.0310634" res="18776.1" algo="Sum"/><pk mz="583.31773722" i="3198.86" sn="10.9146" a="134.219" fwhm="0.0372763" res="15648.5" algo="Sum"/><pk mz="583.38898526" i="1525.15" sn="5.20387" a="82.3072" fwhm="0.0650876" res="8963.14" algo="Sum"/><pk mz="584.25396237" i="2848.38" sn="9.70935" a="102.214" fwhm="0.0319921" res="18262.4" algo="Sum"/><pk mz="584.31716758" i="1538.29" sn="5.24359" a="75.3113" fwhm="0.047247" res="12367.3" algo="Sum"/><pk mz="584.63606435" i="832.537" sn="2.83708" a="30.0967" fwhm="0.0321849" res="18164.9" algo="Sum"/><pk mz="584.72536412" i="1301.04" sn="4.43258" a="57.5919" fwhm="0.0383178" res="15259.9" algo="Sum"/><pk mz="585.26586437" i="3558.42" sn="12.1138" a="152.501" fwhm="0.0409544" res="14290.7" algo="Sum"/><pk mz="585.33496396" i="16158.5" sn="55.0222" a="614.048" fwhm="0.0311708" res="18778.3" algo="Sum"/><pk mz="586.30397176" i="4442.46" sn="15.1254" a="127.96" fwhm="0.0361053" res="16238.7" algo="Sum"/><pk mz="586.33683746" i="6038.42" sn="20.5595" a="239.706" fwhm="0.0425163" res="13790.9" algo="Sum"/><pk mz="586.72228506" i="1696.78" sn="5.77417" a="65.8094" fwhm="0.0335217" res="17502.7" algo="Sum"/><pk mz="586.83987245" i="1459.86" sn="4.96793" a="82.5945" fwhm="0.0496515" res="11819.2" algo="Sum"/><pk mz="586.90526558" i="1455.92" sn="4.95451" a="60.3913" fwhm="0.0367399" res="15974.6" algo="Sum"/><pk mz="587.33271761" i="3835.65" sn="13.0399" a="177.453" fwhm="0.0419438" res="14002.9" algo="Sum"/><pk mz="588.33692821" i="1347.42" sn="4.57073" a="62.3956" fwhm="0.0421725" res="13950.7" algo="Sum"/><pk mz="588.40180586" i="849.557" sn="2.88195" a="38.784" fwhm="0.0500566" res="11754.7" algo="Sum"/><pk mz="588.71893325" i="1181.04" sn="4.00234" a="47.7891" fwhm="0.0412973" res="14255.6" algo="Sum"/><pk mz="588.76694360" i="1144.96" sn="3.87989" a="43.0183" fwhm="0.0528502" res="11140.3" algo="Sum"/><pk mz="588.80541338" i="903.375" sn="3.05977" a="12.1228" fwhm="0.0143554" res="41016.2" algo="Sum"/><pk mz="588.83630339" i="1534.84" sn="5.19713" a="65.6209" fwhm="0.0471198" res="12496.6" algo="Sum"/><pk mz="588.90300014" i="1116.58" sn="3.78031" a="46.5051" fwhm="0.0471499" res="12490" algo="Sum"/><pk mz="589.41268726" i="958.924" sn="3.24731" a="55.7191" fwhm="0.0622188" res="9473.22" algo="Sum"/><pk mz="589.47386874" i="986.629" sn="3.34106" a="39.5856" fwhm="0.0411147" res="14337.3" algo="Sum"/><pk mz="590.31552268" i="2943.06" sn="9.94594" a="115.351" fwhm="0.0330358" res="17869" algo="Sum"/><pk mz="590.78504566" i="966.734" sn="3.26805" a="35.6779" fwhm="0.0527253" res="11205" algo="Sum"/><pk mz="590.83914323" i="1102.53" sn="3.7276" a="56.1415" fwhm="0.0595783" res="9917.02" algo="Sum"/><pk mz="590.91729044" i="1339.45" sn="4.53006" a="68.2413" fwhm="0.0408742" res="14457" algo="Sum"/><pk mz="591.31745400" i="1452.94" sn="4.91145" a="64.0193" fwhm="0.040788" res="14497.3" algo="Sum"/><pk mz="591.78593774" i="864.218" sn="2.92283" a="47.9797" fwhm="0.0497815" res="11887.7" algo="Sum"/><pk mz="592.32843637" i="886.512" sn="2.99563" a="54.4969" fwhm="0.0577751" res="10252.3" algo="Sum"/><pk mz="592.66723436" i="1316.68" sn="4.45141" a="50.874" fwhm="0.0333433" res="17774.7" algo="Sum"/><pk mz="592.78746457" i="948.682" sn="3.20757" a="61.2536" fwhm="0.0600563" res="9870.53" algo="Sum"/><pk mz="592.84930358" i="2781.02" sn="9.40286" a="111.307" fwhm="0.0326551" res="18154.9" algo="Sum"/><pk mz="593.33265404" i="852.089" sn="2.87773" a="50.2294" fwhm="0.053969" res="10993.9" algo="Sum"/><pk mz="594.66625756" i="1102.12" sn="3.70375" a="40.8251" fwhm="0.03438" res="17296.9" algo="Sum"/><pk mz="594.75378879" i="1603.68" sn="5.38921" a="65.5583" fwhm="0.040834" res="14565.2" algo="Sum"/><pk mz="594.84644191" i="2587.82" sn="8.69835" a="109.766" fwhm="0.0369551" res="16096.5" algo="Sum"/><pk mz="595.34823223" i="1509.72" sn="5.05834" a="78.0608" fwhm="0.0429804" res="13851.6" algo="Sum"/><pk mz="596.75116917" i="1926.44" sn="6.44051" a="78.8868" fwhm="0.0360217" res="16566.4" algo="Sum"/><pk mz="596.84657866" i="1421.24" sn="4.75154" a="52.1975" fwhm="0.0474967" res="12566.1" algo="Sum"/><pk mz="596.93416419" i="1626.38" sn="5.43742" a="67.2339" fwhm="0.0334718" res="17833.9" algo="Sum"/><pk mz="597.34478294" i="966.734" sn="3.23254" a="37.8191" fwhm="0.047455" res="12587.6" algo="Sum"/><pk mz="597.38766142" i="1215.28" sn="4.06401" a="48.2127" fwhm="0.0520941" res="11467.5" algo="Sum"/><pk mz="597.43926781" i="921.376" sn="3.08195" a="35.43" fwhm="0.0538983" res="11084.6" algo="Sum"/><pk mz="598.74884249" i="1133.93" sn="3.78732" a="49.3365" fwhm="0.0467511" res="12807.2" algo="Sum"/><pk mz="599.37367194" i="969.423" sn="3.24029" a="48.7053" fwhm="0.0554065" res="10817.8" algo="Sum"/><pk mz="599.44924563" i="947.181" sn="3.16563" a="46.5293" fwhm="0.0584205" res="10260.9" algo="Sum"/><pk mz="600.27310714" i="1019.73" sn="3.40355" a="47.087" fwhm="0.0372377" res="16120" algo="Sum"/><pk mz="600.69883364" i="1242.67" sn="4.14813" a="53.0439" fwhm="0.0358967" res="16734.1" algo="Sum"/><pk mz="600.77535859" i="947.371" sn="3.16234" a="66.6879" fwhm="0.0745302" res="8060.83" algo="Sum"/><pk mz="600.87735398" i="846.135" sn="2.82025" a="35.3721" fwhm="0.0494314" res="12155.8" algo="Sum"/><pk mz="600.94644835" i="1333.23" sn="4.44399" a="53.8979" fwhm="0.0341355" res="17604.8" algo="Sum"/><pk mz="601.34138376" i="3122.2" sn="10.4137" a="160.083" fwhm="0.0448725" res="13401.1" algo="Sum"/><pk mz="602.27899834" i="1257.25" sn="4.18297" a="50.4202" fwhm="0.0413303" res="14572.3" algo="Sum"/><pk mz="602.34214196" i="1240.51" sn="4.12735" a="68.3206" fwhm="0.0494428" res="12182.6" algo="Sum"/><pk mz="602.69610624" i="1712.06" sn="5.69026" a="64.8027" fwhm="0.0323465" res="18632.5" algo="Sum"/><pk mz="602.78365426" i="985.121" sn="3.27419" a="54.3515" fwhm="0.0532625" res="11317.2" algo="Sum"/><pk mz="602.87778323" i="1147.48" sn="3.81367" a="61.0752" fwhm="0.0475362" res="12682.5" algo="Sum"/><pk mz="603.34332287" i="935.368" sn="3.10735" a="44.8157" fwhm="0.0616169" res="9791.85" algo="Sum"/><pk mz="604.30429991" i="1092.18" sn="3.62413" a="54.1147" fwhm="0.0501968" res="12038.7" algo="Sum"/><pk mz="604.69274396" i="1251.78" sn="4.14585" a="53.7262" fwhm="0.0352877" res="17136.1" algo="Sum"/><pk mz="604.78324338" i="2040.18" sn="6.75969" a="105.905" fwhm="0.0446991" res="13530.1" algo="Sum"/><pk mz="604.86924514" i="861.296" sn="2.85375" a="39.1413" fwhm="0.0618101" res="9785.93" algo="Sum"/><pk mz="605.23041406" i="965.628" sn="3.19585" a="36.816" fwhm="0.0337123" res="17952.8" algo="Sum"/><pk mz="605.37385426" i="1197.01" sn="3.96174" a="68.3641" fwhm="0.0518317" res="11679.6" algo="Sum"/><pk mz="605.44511787" i="976.43" sn="3.23109" a="47.5223" fwhm="0.054285" res="11153.1" algo="Sum"/><pk mz="606.29183052" i="995.709" sn="3.29219" a="51.3507" fwhm="0.0437977" res="13843" algo="Sum"/><pk mz="606.77993589" i="1930.42" sn="6.37253" a="75.2059" fwhm="0.0428794" res="14150.8" algo="Sum"/><pk mz="606.88800169" i="865.365" sn="2.85652" a="50.2349" fwhm="0.057471" res="10559.9" algo="Sum"/><pk mz="606.96220715" i="1388.39" sn="4.58305" a="54.4115" fwhm="0.0329763" res="18406" algo="Sum"/><pk mz="607.24566720" i="2477.75" sn="8.1756" a="92.3841" fwhm="0.0336136" res="18065.5" algo="Sum"/><pk mz="608.24800888" i="1105.9" sn="3.6357" a="51.5776" fwhm="0.0366579" res="16592.5" algo="Sum"/><pk mz="608.77579259" i="1019.31" sn="3.35027" a="39.806" fwhm="0.0492944" res="12349.8" algo="Sum"/><pk mz="608.82300823" i="1468.74" sn="4.82743" a="73.807" fwhm="0.0505924" res="12033.9" algo="Sum"/><pk mz="610.30200231" i="1273.08" sn="4.18127" a="43.5715" fwhm="0.0410126" res="14880.8" algo="Sum"/><pk mz="610.72789620" i="1457.64" sn="4.78325" a="56.5668" fwhm="0.0391251" res="15609.6" algo="Sum"/><pk mz="610.81986136" i="1561.54" sn="5.12421" a="83.6568" fwhm="0.0470105" res="12993.3" algo="Sum"/><pk mz="611.32130774" i="906.451" sn="2.97434" a="42.7562" fwhm="0.0601156" res="10169.1" algo="Sum"/><pk mz="612.31674213" i="902.44" sn="2.95816" a="55.0017" fwhm="0.0469617" res="13038.6" algo="Sum"/><pk mz="612.72431285" i="1825.87" sn="5.97903" a="69.1182" fwhm="0.0373346" res="16411.7" algo="Sum"/><pk mz="612.76440905" i="870.824" sn="2.85163" a="27.072" fwhm="0.0439341" res="13947.4" algo="Sum"/><pk mz="612.81865141" i="1122.17" sn="3.6747" a="48.6468" fwhm="0.0683445" res="8966.61" algo="Sum"/><pk mz="612.90585444" i="1000.71" sn="3.27649" a="50.375" fwhm="0.0547865" res="11187.2" algo="Sum"/><pk mz="613.33096937" i="1636.6" sn="5.3577" a="81.5247" fwhm="0.0419769" res="14611.2" algo="Sum"/><pk mz="613.47326776" i="1569" sn="5.13767" a="65.5903" fwhm="0.0343702" res="17849" algo="Sum"/><pk mz="614.33376463" i="1651.01" sn="5.38517" a="69.7877" fwhm="0.0380439" res="16148" algo="Sum"/><pk mz="614.72213584" i="1145.7" sn="3.73345" a="52.3579" fwhm="0.0407578" res="15082.3" algo="Sum"/><pk mz="614.81066178" i="2128.66" sn="6.93479" a="93.1231" fwhm="0.0461747" res="13314.9" algo="Sum"/><pk mz="615.33875387" i="1032.29" sn="3.36322" a="56.0174" fwhm="0.0532769" res="11549.8" algo="Sum"/><pk mz="615.48733797" i="4016.3" sn="13.0789" a="151.837" fwhm="0.0348598" res="17656.1" algo="Sum"/><pk mz="616.16850271" i="6354.43" sn="20.6736" a="231.012" fwhm="0.0307034" res="20068.4" algo="Sum"/><pk mz="616.49153452" i="1803.29" sn="5.86664" a="67.6747" fwhm="0.0352057" res="17511.1" algo="Sum"/><pk mz="616.80762444" i="1609.47" sn="5.24107" a="68.8126" fwhm="0.0501008" res="12311.3" algo="Sum"/><pk mz="616.84249546" i="1030.05" sn="3.35455" a="39.5378" fwhm="0.0452056" res="13645.3" algo="Sum"/><pk mz="617.17197074" i="2848.01" sn="9.27195" a="100.498" fwhm="0.0312536" res="19747.2" algo="Sum"/><pk mz="617.31579104" i="2060.19" sn="6.70624" a="107.462" fwhm="0.0494471" res="12484.4" algo="Sum"/><pk mz="617.46886383" i="1506.99" sn="4.90123" a="52.6969" fwhm="0.0301028" res="20512" algo="Sum"/><pk mz="617.50179652" i="2975.45" sn="9.67386" a="127.858" fwhm="0.0390647" res="15807.2" algo="Sum"/><pk mz="618.31825141" i="990.163" sn="3.21759" a="50.822" fwhm="0.0445607" res="13875.9" algo="Sum"/><pk mz="618.50685890" i="1223.57" sn="3.97539" a="51.6763" fwhm="0.0412895" res="14979.8" algo="Sum"/><pk mz="618.67049474" i="980.935" sn="3.18843" a="41.1257" fwhm="0.0414281" res="14933.6" algo="Sum"/><pk mz="618.80109195" i="868.784" sn="2.82437" a="44.7012" fwhm="0.0625158" res="9898.32" algo="Sum"/><pk mz="620.75704373" i="1741.39" sn="5.63172" a="90.4073" fwhm="0.0417157" res="14880.7" algo="Sum"/><pk mz="621.33552003" i="1139.19" sn="3.67664" a="55.8876" fwhm="0.0673572" res="9224.49" algo="Sum"/><pk mz="622.75385942" i="1796.1" sn="5.78245" a="98.8419" fwhm="0.0419658" res="14839.5" algo="Sum"/><pk mz="622.93275860" i="920.477" sn="2.96285" a="49.4266" fwhm="0.0459633" res="13552.8" algo="Sum"/><pk mz="624.75109020" i="1030.62" sn="3.31229" a="45.3234" fwhm="0.0523701" res="11929.5" algo="Sum"/><pk mz="624.79356205" i="860.369" sn="2.76512" a="27.4251" fwhm="0.044363" res="14083.7" algo="Sum"/><pk mz="624.83737846" i="1904.75" sn="6.12162" a="87.8704" fwhm="0.0402183" res="15536.2" algo="Sum"/><pk mz="626.70246312" i="861.303" sn="2.76701" a="36.8702" fwhm="0.0454886" res="13777.1" algo="Sum"/><pk mz="626.78801209" i="893.428" sn="2.86873" a="39.9004" fwhm="0.0603156" res="10391.8" algo="Sum"/><pk mz="626.83625845" i="992.664" sn="3.18625" a="47.1705" fwhm="0.0541736" res="11570.9" algo="Sum"/><pk mz="628.69767798" i="1081.93" sn="3.46023" a="42.8273" fwhm="0.0508627" res="12360.7" algo="Sum"/><pk mz="628.74536841" i="882.681" sn="2.82357" a="38.4498" fwhm="0.0593377" res="10596.1" algo="Sum"/><pk mz="628.82208760" i="1465.22" sn="4.68766" a="84.3827" fwhm="0.0456677" res="13769.5" algo="Sum"/><pk mz="629.30591349" i="1285.05" sn="4.10815" a="56.7239" fwhm="0.0402151" res="15648.5" algo="Sum"/><pk mz="629.44523008" i="1047.44" sn="3.34768" a="53.3774" fwhm="0.0525485" res="11978.4" algo="Sum"/><pk mz="630.74659678" i="1049.9" sn="3.34105" a="33.2629" fwhm="0.0460549" res="13695.5" algo="Sum"/><pk mz="630.78494326" i="1738.36" sn="5.53191" a="54.1517" fwhm="0.0402106" res="15687" algo="Sum"/><pk mz="630.81426697" i="1806.12" sn="5.74752" a="78.5972" fwhm="0.0476333" res="13243.1" algo="Sum"/><pk mz="631.46032562" i="2366.15" sn="7.52149" a="97.0383" fwhm="0.0369601" res="17084.9" algo="Sum"/><pk mz="632.47840310" i="1838.83" sn="5.83622" a="100.966" fwhm="0.0433737" res="14582.1" algo="Sum"/><pk mz="632.77872262" i="1493.78" sn="4.74035" a="61.067" fwhm="0.0492604" res="12845.6" algo="Sum"/><pk mz="632.80976812" i="1302.4" sn="4.13305" a="42.741" fwhm="0.0402557" res="15719.8" algo="Sum"/><pk mz="633.47759460" i="1985.36" sn="6.29559" a="99.7594" fwhm="0.045931" res="13791.9" algo="Sum"/><pk mz="634.47702507" i="883.521" sn="2.79721" a="44.8164" fwhm="0.0518943" res="12226.3" algo="Sum"/><pk mz="634.64891716" i="1128.57" sn="3.57067" a="48.1571" fwhm="0.039196" res="16191.7" algo="Sum"/><pk mz="634.76948283" i="980.743" sn="3.10295" a="38.4999" fwhm="0.0546529" res="11614.6" algo="Sum"/><pk mz="634.83293435" i="2118.09" sn="6.70138" a="94.3765" fwhm="0.0531924" res="11934.7" algo="Sum"/><pk mz="636.64650847" i="990.35" sn="3.12345" a="42.1826" fwhm="0.0452868" res="14058.1" algo="Sum"/><pk mz="636.73027591" i="1055.95" sn="3.33033" a="51.3395" fwhm="0.0668891" res="9519.19" algo="Sum"/><pk mz="636.83022841" i="2549.47" sn="8.04024" a="119.837" fwhm="0.0406037" res="15684" algo="Sum"/><pk mz="638.72983039" i="1105.16" sn="3.47773" a="57.5841" fwhm="0.0533758" res="11966.7" algo="Sum"/><pk mz="638.76962657" i="958.122" sn="3.01492" a="29.7442" fwhm="0.0398727" res="16020.2" algo="Sum"/><pk mz="638.83242774" i="1685.08" sn="5.30199" a="108.553" fwhm="0.0590451" res="10819.4" algo="Sum"/><pk mz="639.48693996" i="5980.49" sn="18.8077" a="241.216" fwhm="0.0334092" res="19141" algo="Sum"/><pk mz="640.49156446" i="2711.24" sn="8.51794" a="110.498" fwhm="0.0337377" res="18984.4" algo="Sum"/><pk mz="640.81669022" i="1587.97" sn="4.98865" a="99.6558" fwhm="0.0702258" res="9125.09" algo="Sum"/><pk mz="641.50247470" i="9039.66" sn="28.4042" a="341.355" fwhm="0.0317076" res="20231.8" algo="Sum"/><pk mz="642.50634550" i="3858.05" sn="12.1013" a="146.333" fwhm="0.032408" res="19825.5" algo="Sum"/><pk mz="642.68154313" i="1117.81" sn="3.5058" a="52.7256" fwhm="0.0515048" res="12478.1" algo="Sum"/><pk mz="642.76168704" i="971.908" sn="3.04897" a="51.0475" fwhm="0.0806101" res="7973.71" algo="Sum"/><pk mz="642.81206938" i="1008.88" sn="3.16554" a="38.6011" fwhm="0.0547528" res="11740.3" algo="Sum"/><pk mz="643.51759070" i="4456.51" sn="13.966" a="172.103" fwhm="0.0338377" res="19017.8" algo="Sum"/><pk mz="644.52190120" i="1796.74" sn="5.62881" a="69.2013" fwhm="0.0347702" res="18536.6" algo="Sum"/><pk mz="644.58767817" i="1116.74" sn="3.49905" a="53.2186" fwhm="0.0400931" res="16077.3" algo="Sum"/><pk mz="644.67752633" i="1720.06" sn="5.3892" a="74.4802" fwhm="0.0424412" res="15189.9" algo="Sum"/><pk mz="644.79254853" i="1172.26" sn="3.67295" a="56.4287" fwhm="0.0481197" res="13399.8" algo="Sum"/><pk mz="644.86134055" i="1262.14" sn="3.95455" a="66.655" fwhm="0.0499003" res="12923" algo="Sum"/><pk mz="646.49861041" i="2137.04" sn="6.67034" a="83.801" fwhm="0.0348302" res="18561.4" algo="Sum"/><pk mz="646.67627434" i="1309.61" sn="4.08728" a="58.7702" fwhm="0.0511609" res="12640" algo="Sum"/><pk mz="646.71975513" i="1010" sn="3.1522" a="32.1394" fwhm="0.0435125" res="14862.9" algo="Sum"/><pk mz="646.76011733" i="1182.3" sn="3.68996" a="37.583" fwhm="0.045136" res="14329.2" algo="Sum"/><pk mz="646.78736917" i="1410.41" sn="4.40188" a="56.237" fwhm="0.0488513" res="13239.9" algo="Sum"/><pk mz="646.85769082" i="1281.51" sn="3.99975" a="50.8529" fwhm="0.0494264" res="13087.3" algo="Sum"/><pk mz="647.50123393" i="1198.95" sn="3.73881" a="48.8384" fwhm="0.0380769" res="17005.1" algo="Sum"/><pk mz="648.72456866" i="925.409" sn="2.88211" a="32.3047" fwhm="0.0295101" res="21983.2" algo="Sum"/><pk mz="648.75553962" i="1049.9" sn="3.26983" a="27.7662" fwhm="0.0401827" res="16145.1" algo="Sum"/><pk mz="648.79165770" i="1165.69" sn="3.63046" a="66.922" fwhm="0.0813553" res="7974.79" algo="Sum"/><pk mz="648.87307157" i="1212.1" sn="3.77495" a="84.6413" fwhm="0.0594209" res="10920" algo="Sum"/><pk mz="649.42793538" i="2086.4" sn="6.4955" a="108.76" fwhm="0.0347899" res="18667.1" algo="Sum"/><pk mz="649.93063059" i="1311.71" sn="4.0781" a="58.053" fwhm="0.0355131" res="18301.2" algo="Sum"/><pk mz="650.43534886" i="1466.27" sn="4.56115" a="66.7927" fwhm="0.0395588" res="16442.2" algo="Sum"/><pk mz="650.62373985" i="1077.28" sn="3.35031" a="46.1521" fwhm="0.0407049" res="15983.9" algo="Sum"/><pk mz="650.71763477" i="862.261" sn="2.68116" a="35.0192" fwhm="0.0458685" res="14186.6" algo="Sum"/><pk mz="650.73638426" i="881.618" sn="2.74135" a="32.3224" fwhm="0.0503056" res="12935.7" algo="Sum"/><pk mz="650.80551866" i="2290.96" sn="7.12366" a="107.212" fwhm="0.0529955" res="12280.4" algo="Sum"/><pk mz="651.12496759" i="1245.56" sn="3.87468" a="53.0899" fwhm="0.036503" res="17837.6" algo="Sum"/><pk mz="652.62144798" i="906.08" sn="2.81736" a="43.1698" fwhm="0.0471052" res="13854.6" algo="Sum"/><pk mz="652.71115959" i="1366.85" sn="4.2491" a="82.2815" fwhm="0.0613794" res="10634" algo="Sum"/><pk mz="652.80306274" i="2656.65" sn="8.25763" a="130.65" fwhm="0.0398619" res="16376.6" algo="Sum"/><pk mz="653.80334712" i="839.748" sn="2.60926" a="35.2176" fwhm="0.0533363" res="12258.1" algo="Sum"/><pk mz="654.28792325" i="940.532" sn="2.92337" a="48.3427" fwhm="0.0444834" res="14708.6" algo="Sum"/><pk mz="654.70815499" i="1788.61" sn="5.55953" a="84.2364" fwhm="0.0536504" res="12203.2" algo="Sum"/><pk mz="654.74895103" i="1093.77" sn="3.40008" a="29.4303" fwhm="0.0403683" res="16219.4" algo="Sum"/><pk mz="654.80219529" i="1790.59" sn="5.56538" a="103.398" fwhm="0.0559287" res="11707.8" algo="Sum"/><pk mz="654.89034082" i="1317.85" sn="4.09668" a="71.3603" fwhm="0.0467124" res="14019.6" algo="Sum"/><pk mz="655.46094793" i="3646.33" sn="11.329" a="144.48" fwhm="0.0347089" res="18884.5" algo="Sum"/><pk mz="656.46471964" i="1696.83" sn="5.27035" a="77.7741" fwhm="0.0359499" res="18260.5" algo="Sum"/><pk mz="656.70278380" i="1390.72" sn="4.31886" a="63.9614" fwhm="0.0482969" res="13597.2" algo="Sum"/><pk mz="656.74802285" i="1016.85" sn="3.15832" a="29.1016" fwhm="0.0404297" res="16244.2" algo="Sum"/><pk mz="656.79546972" i="1209.26" sn="3.75591" a="82.9024" fwhm="0.0713106" res="9210.35" algo="Sum"/><pk mz="656.88824640" i="1083.75" sn="3.36611" a="54.2539" fwhm="0.0553376" res="11870.6" algo="Sum"/><pk mz="657.35615889" i="1099.62" sn="3.41235" a="55.6556" fwhm="0.0444924" res="14774.6" algo="Sum"/><pk mz="657.47593918" i="5057.41" sn="15.6972" a="201.395" fwhm="0.0349036" res="18836.9" algo="Sum"/><pk mz="658.47897560" i="2125.95" sn="6.59717" a="89.9013" fwhm="0.0356098" res="18491.5" algo="Sum"/><pk mz="658.65591299" i="1045.68" sn="3.24489" a="41.5545" fwhm="0.0528126" res="12471.6" algo="Sum"/><pk mz="658.71469734" i="965.444" sn="2.99636" a="35.1407" fwhm="0.0506122" res="13014.9" algo="Sum"/><pk mz="658.73471887" i="991.858" sn="3.07819" a="45.0614" fwhm="0.0509421" res="12931.1" algo="Sum"/><pk mz="658.83531350" i="854.184" sn="2.65093" a="43.9336" fwhm="0.0753236" res="8746.73" algo="Sum"/><pk mz="658.90011771" i="1108.77" sn="3.44096" a="56.4992" fwhm="0.050942" res="12934.3" algo="Sum"/><pk mz="659.48830913" i="2541" sn="7.88063" a="119.655" fwhm="0.03773" res="17479.1" algo="Sum"/><pk mz="660.49477399" i="1088.29" sn="3.37874" a="52.7175" fwhm="0.0402974" res="16390.5" algo="Sum"/><pk mz="660.65240817" i="1569.72" sn="4.87248" a="65.2887" fwhm="0.043221" res="15285.5" algo="Sum"/><pk mz="660.74087747" i="977.863" sn="3.03533" a="52.158" fwhm="0.0604104" res="10937.5" algo="Sum"/><pk mz="660.83316166" i="1314.95" sn="4.08167" a="69.6256" fwhm="0.0524212" res="12606.2" algo="Sum"/><pk mz="661.43097903" i="1201.92" sn="3.73299" a="55.3484" fwhm="0.0452248" res="14625.4" algo="Sum"/><pk mz="661.92715542" i="1042.72" sn="3.2385" a="42.6005" fwhm="0.0407239" res="16254" algo="Sum"/><pk mz="662.43565158" i="1115.08" sn="3.46426" a="50.1195" fwhm="0.0419668" res="15784.8" algo="Sum"/><pk mz="662.65046206" i="1327.7" sn="4.12765" a="68.1099" fwhm="0.0450905" res="14696" algo="Sum"/><pk mz="662.73741442" i="1873.49" sn="5.82445" a="104.827" fwhm="0.0551243" res="12022.6" algo="Sum"/><pk mz="662.83090596" i="1181.03" sn="3.67167" a="73.8773" fwhm="0.0623354" res="10633.3" algo="Sum"/><pk mz="662.93683608" i="853.347" sn="2.65296" a="35.9413" fwhm="0.0457436" res="14492.5" algo="Sum"/><pk mz="663.44447691" i="10313.2" sn="32.0803" a="425.382" fwhm="0.0337713" res="19645.2" algo="Sum"/><pk mz="663.73854711" i="867.555" sn="2.69837" a="45.0163" fwhm="0.055763" res="11902.8" algo="Sum"/><pk mz="663.94443457" i="1173.63" sn="3.64999" a="54.7276" fwhm="0.0386758" res="17166.9" algo="Sum"/><pk mz="664.44843539" i="4889.54" sn="15.2322" a="226.563" fwhm="0.0348157" res="19084.7" algo="Sum"/><pk mz="664.73704072" i="1909.6" sn="5.94567" a="91.2033" fwhm="0.0524176" res="12681.6" algo="Sum"/><pk mz="664.83416516" i="947.322" sn="2.94974" a="55.2966" fwhm="0.073612" res="9031.6" algo="Sum"/><pk mz="664.91970575" i="1354.34" sn="4.21696" a="79.1296" fwhm="0.0534468" res="12440.8" algo="Sum"/><pk mz="665.45194672" i="1413.5" sn="4.40661" a="56.0509" fwhm="0.0428109" res="15544" algo="Sum"/><pk mz="665.50236795" i="930.144" sn="2.89975" a="41.4337" fwhm="0.047904" res="13892.4" algo="Sum"/><pk mz="666.59863551" i="839.328" sn="2.61564" a="37.7085" fwhm="0.0437015" res="15253.5" algo="Sum"/><pk mz="666.73433377" i="1327.98" sn="4.13806" a="50.6083" fwhm="0.054112" res="12321.4" algo="Sum"/><pk mz="666.77682698" i="1488.74" sn="4.63956" a="70.6445" fwhm="0.0613309" res="10871.8" algo="Sum"/><pk mz="667.09279057" i="1028.35" sn="3.20646" a="43.9665" fwhm="0.0368918" res="18082.4" algo="Sum"/><pk mz="668.59530277" i="943.377" sn="2.93887" a="47.4504" fwhm="0.0449694" res="14867.8" algo="Sum"/><pk mz="668.68646482" i="1305.88" sn="4.06911" a="78.5641" fwhm="0.0534299" res="12515.2" algo="Sum"/><pk mz="668.73289616" i="977.986" sn="3.04763" a="23.2098" fwhm="0.0305977" res="21855.6" algo="Sum"/><pk mz="668.77481336" i="1690.06" sn="5.26757" a="94.3492" fwhm="0.0547767" res="12209.1" algo="Sum"/><pk mz="668.93125512" i="958.155" sn="2.98688" a="45.1944" fwhm="0.0503492" res="13285.8" algo="Sum"/><pk mz="669.43152386" i="951.396" sn="2.96605" a="53.0975" fwhm="0.0542439" res="12341.1" algo="Sum"/><pk mz="670.60074093" i="1363.4" sn="4.24389" a="65.5552" fwhm="0.0457728" res="14650.6" algo="Sum"/><pk mz="670.68163731" i="1984.18" sn="6.1761" a="86.0691" fwhm="0.0397784" res="16860.4" algo="Sum"/><pk mz="670.72529497" i="950.763" sn="2.95941" a="23.0931" fwhm="0.0306433" res="21888.1" algo="Sum"/><pk mz="670.77730023" i="1356.37" sn="4.22195" a="86.1846" fwhm="0.0742508" res="9033.94" algo="Sum"/><pk mz="670.86141750" i="1188.41" sn="3.69927" a="69.3691" fwhm="0.0598792" res="11203.6" algo="Sum"/><pk mz="671.44074548" i="1466.55" sn="4.56552" a="82.864" fwhm="0.0412164" res="16290.6" algo="Sum"/><pk mz="671.56487045" i="1204.25" sn="3.74891" a="48.9142" fwhm="0.0487058" res="13788.2" algo="Sum"/><pk mz="671.60572677" i="871.6" sn="2.71336" a="31.7433" fwhm="0.0392593" res="17106.9" algo="Sum"/><pk mz="671.69240031" i="1102.11" sn="3.43026" a="54.0456" fwhm="0.0611522" res="10983.9" algo="Sum"/><pk mz="672.61787736" i="1654.56" sn="5.15119" a="73.43" fwhm="0.0470802" res="14286.6" algo="Sum"/><pk mz="672.68035063" i="1478.7" sn="4.60455" a="72.4769" fwhm="0.0627395" res="10721.8" algo="Sum"/><pk mz="672.76725920" i="1910.05" sn="5.948" a="121.386" fwhm="0.0606325" res="11095.8" algo="Sum"/><pk mz="672.85751814" i="1101.24" sn="3.42932" a="66.555" fwhm="0.0603187" res="11155" algo="Sum"/><pk mz="673.10533370" i="1457.13" sn="4.53701" a="65.1619" fwhm="0.0369509" res="18216.2" algo="Sum"/><pk mz="673.33148652" i="967.33" sn="3.01102" a="49.134" fwhm="0.0429119" res="15691" algo="Sum"/><pk mz="673.42888996" i="829.749" sn="2.58385" a="46.6067" fwhm="0.0454961" res="14801.9" algo="Sum"/><pk mz="673.62376861" i="843.205" sn="2.62769" a="42.0181" fwhm="0.0522461" res="12893.3" algo="Sum"/><pk mz="674.62991201" i="944.705" sn="2.94147" a="39.5904" fwhm="0.0536853" res="12566.4" algo="Sum"/><pk mz="674.67311992" i="899.536" sn="2.80083" a="45.5412" fwhm="0.0717116" res="9408.15" algo="Sum"/><pk mz="674.76426397" i="1737.08" sn="5.40865" a="100.648" fwhm="0.0529826" res="12735.6" algo="Sum"/><pk mz="674.79788806" i="1070.31" sn="3.33257" a="33.701" fwhm="0.0487448" res="13843.5" algo="Sum"/><pk mz="674.94667108" i="1289.89" sn="4.015" a="67.5739" fwhm="0.0444533" res="15183.3" algo="Sum"/><pk mz="675.44240025" i="1121.81" sn="3.49233" a="51.9607" fwhm="0.0379011" res="17821.2" algo="Sum"/><pk mz="675.53480563" i="3725.46" sn="11.5969" a="158.257" fwhm="0.0344788" res="19592.7" algo="Sum"/><pk mz="675.94592783" i="1030.7" sn="3.20859" a="38.3562" fwhm="0.036285" res="18628.8" algo="Sum"/><pk mz="676.53870713" i="1719.59" sn="5.34977" a="69.0584" fwhm="0.0385638" res="17543.4" algo="Sum"/><pk mz="676.62514859" i="985.782" sn="3.06621" a="44.9142" fwhm="0.0561719" res="12045.6" algo="Sum"/><pk mz="676.70236151" i="848.606" sn="2.63954" a="42.3721" fwhm="0.0718177" res="9422.5" algo="Sum"/><pk mz="676.75638159" i="1192.83" sn="3.71023" a="64.2487" fwhm="0.0575893" res="11751.4" algo="Sum"/><pk mz="676.79867403" i="1114.57" sn="3.46679" a="64.7816" fwhm="0.0536862" res="12606.6" algo="Sum"/><pk mz="677.45729379" i="939.384" sn="2.92543" a="56.3711" fwhm="0.0493201" res="13735.9" algo="Sum"/><pk mz="678.62560277" i="875.532" sn="2.72467" a="38.4139" fwhm="0.0465753" res="14570.5" algo="Sum"/><pk mz="678.71260009" i="1540.72" sn="4.79495" a="100.748" fwhm="0.0547215" res="12403" algo="Sum"/><pk mz="678.80376004" i="994.713" sn="3.09622" a="52.5137" fwhm="0.0758659" res="8947.42" algo="Sum"/><pk mz="679.45939117" i="909.935" sn="2.83388" a="51.9645" fwhm="0.0542593" res="12522.4" algo="Sum"/><pk mz="680.47452656" i="1534.33" sn="4.78356" a="84.9998" fwhm="0.043227" res="15741.9" algo="Sum"/><pk mz="680.71038813" i="1721" sn="5.36674" a="93.424" fwhm="0.0544893" res="12492.6" algo="Sum"/><pk mz="680.76822332" i="893.781" sn="2.7869" a="17.0922" fwhm="0.0205812" res="33077.2" algo="Sum"/><pk mz="680.79750963" i="1028.58" sn="3.2071" a="31.5163" fwhm="0.043594" res="15616.8" algo="Sum"/><pk mz="680.88906447" i="1007.48" sn="3.13959" a="53.1253" fwhm="0.0534243" res="12744.9" algo="Sum"/><pk mz="681.47777053" i="1177.14" sn="3.66933" a="58.9888" fwhm="0.0439584" res="15502.8" algo="Sum"/><pk mz="682.71041380" i="1319.7" sn="4.11569" a="58.8753" fwhm="0.0650643" res="10492.9" algo="Sum"/><pk mz="682.74652087" i="971.606" sn="3.03033" a="24.4521" fwhm="0.0309167" res="22083.4" algo="Sum"/><pk mz="682.79571576" i="1869.64" sn="5.83258" a="99.1543" fwhm="0.0514555" res="13269.6" algo="Sum"/><pk mz="682.88296758" i="830.329" sn="2.59065" a="48.3021" fwhm="0.0815729" res="8371.44" algo="Sum"/><pk mz="684.66042158" i="946.395" sn="2.9527" a="56.1579" fwhm="0.0553431" res="12371.2" algo="Sum"/><pk mz="684.70115408" i="947.663" sn="2.95665" a="32.4142" fwhm="0.0464411" res="14743.4" algo="Sum"/><pk mz="684.72546964" i="936.83" sn="2.92285" a="14.0683" fwhm="0.0154807" res="44231" algo="Sum"/><pk mz="684.74744523" i="1061.63" sn="3.31231" a="35.3327" fwhm="0.0464428" res="14743.9" algo="Sum"/><pk mz="684.79297867" i="1473.14" sn="4.59623" a="62.3982" fwhm="0.0540129" res="12678.3" algo="Sum"/><pk mz="685.42694457" i="65795.5" sn="205.263" a="2336.1" fwhm="0.030762" res="22281.6" algo="Sum"/><pk mz="686.43019533" i="29845.9" sn="93.1783" a="1095.11" fwhm="0.0330535" res="20767.3" algo="Sum"/><pk mz="686.57214089" i="908.621" sn="2.83732" a="48.9006" fwhm="0.0594347" res="11551.7" algo="Sum"/><pk mz="686.65422165" i="1319.96" sn="4.12231" a="79.2154" fwhm="0.0579657" res="11845.9" algo="Sum"/><pk mz="686.69173874" i="944.81" sn="2.95069" a="4.70449" fwhm="0.00915577" res="75001" algo="Sum"/><pk mz="686.70960251" i="994.581" sn="3.10613" a="33.5436" fwhm="0.0465093" res="14765" algo="Sum"/><pk mz="686.78164602" i="1299.8" sn="4.05933" a="75.153" fwhm="0.0636917" res="10782.9" algo="Sum"/><pk mz="686.83410988" i="868.959" sn="2.7138" a="50.8678" fwhm="0.0957064" res="7176.47" algo="Sum"/><pk mz="687.43396311" i="7690.72" sn="24.0184" a="296.02" fwhm="0.0355186" res="19354.2" algo="Sum"/><pk mz="687.53878607" i="1121.33" sn="3.50328" a="49.7767" fwhm="0.0473601" res="14517.3" algo="Sum"/><pk mz="687.69254768" i="853.093" sn="2.66524" a="23.409" fwhm="0.0413711" res="16622.5" algo="Sum"/><pk mz="688.43866774" i="1660.57" sn="5.18824" a="79.0319" fwhm="0.0376226" res="18298.5" algo="Sum"/><pk mz="688.59088357" i="829.99" sn="2.59586" a="43.0008" fwhm="0.0760102" res="9059.19" algo="Sum"/><pk mz="688.65494657" i="1094.35" sn="3.42265" a="46.8195" fwhm="0.0565509" res="12177.6" algo="Sum"/><pk mz="688.69646650" i="1059.3" sn="3.31305" a="35.8382" fwhm="0.0465764" res="14786.4" algo="Sum"/><pk mz="688.74340993" i="1648.87" sn="5.15697" a="70.9946" fwhm="0.0509796" res="13510.2" algo="Sum"/><pk mz="688.82666190" i="847.415" sn="2.65035" a="37.0062" fwhm="0.0567481" res="12138.3" algo="Sum"/><pk mz="689.07360680" i="1328.2" sn="4.15211" a="58.0109" fwhm="0.0378426" res="18208.9" algo="Sum"/><pk mz="689.55109881" i="2548.64" sn="7.97081" a="100.347" fwhm="0.0377643" res="18259.3" algo="Sum"/><pk mz="689.77545700" i="859.491" sn="2.68803" a="35.8535" fwhm="0.053365" res="12925.6" algo="Sum"/><pk mz="690.55214611" i="1304.24" sn="4.07851" a="57.8881" fwhm="0.0447752" res="15422.6" algo="Sum"/><pk mz="690.74303809" i="1584.54" sn="4.95558" a="84.2707" fwhm="0.0779747" res="8858.56" algo="Sum"/><pk mz="690.82622660" i="850.406" sn="2.65961" a="27.005" fwhm="0.0441879" res="15633.8" algo="Sum"/><pk mz="692.61006329" i="972.614" sn="3.04577" a="50.3852" fwhm="0.0573458" res="12077.8" algo="Sum"/><pk mz="692.73631206" i="1206.14" sn="3.77762" a="44.3533" fwhm="0.0519033" res="13346.7" algo="Sum"/><pk mz="692.79329567" i="1536.92" sn="4.81359" a="53.4813" fwhm="0.0509953" res="13585.4" algo="Sum"/><pk mz="692.81951278" i="1632.3" sn="5.11232" a="89.0553" fwhm="0.0541436" res="12796" algo="Sum"/><pk mz="694.60565770" i="965.371" sn="3.03586" a="53.349" fwhm="0.041868" res="16590.4" algo="Sum"/><pk mz="694.69225836" i="1188.34" sn="3.7371" a="36.5623" fwhm="0.0429901" res="16159.3" algo="Sum"/><pk mz="694.72524631" i="950.542" sn="2.989" a="27.7989" fwhm="0.0363845" res="19094" algo="Sum"/><pk mz="694.78822014" i="2014.41" sn="6.33338" a="100.54" fwhm="0.0553981" res="12541.7" algo="Sum"/><pk mz="695.08906335" i="1232.76" sn="3.88726" a="57.5685" fwhm="0.0375027" res="18534.4" algo="Sum"/><pk mz="695.50109327" i="1029.89" sn="3.24853" a="50.6435" fwhm="0.042048" res="16540.7" algo="Sum"/><pk mz="696.68761375" i="1295.9" sn="4.0885" a="57.7498" fwhm="0.0638172" res="10916.9" algo="Sum"/><pk mz="696.73105063" i="1075.02" sn="3.39206" a="34.8293" fwhm="0.04598" res="15152.9" algo="Sum"/><pk mz="696.78783566" i="1608.28" sn="5.07491" a="95.4816" fwhm="0.0658764" res="10577.2" algo="Sum"/><pk mz="697.51686066" i="7513.93" sn="23.7462" a="304.877" fwhm="0.0340854" res="20463.8" algo="Sum"/><pk mz="697.72030111" i="884.491" sn="2.7957" a="40.7625" fwhm="0.049753" res="14023.7" algo="Sum"/><pk mz="698.52071923" i="3250.66" sn="10.2744" a="149.382" fwhm="0.0370772" res="18839.6" algo="Sum"/><pk mz="698.69194421" i="1017.37" sn="3.21563" a="51.6816" fwhm="0.0671275" res="10408.4" algo="Sum"/><pk mz="698.72580045" i="1184.08" sn="3.74246" a="38.753" fwhm="0.043145" res="16194.8" algo="Sum"/><pk mz="698.77267752" i="1729.32" sn="5.46579" a="108.393" fwhm="0.0811772" res="8607.99" algo="Sum"/><pk mz="698.84938689" i="834.528" sn="2.63765" a="49.273" fwhm="0.0605974" res="11532.7" algo="Sum"/><pk mz="699.52618835" i="1172.15" sn="3.70939" a="57.5099" fwhm="0.0401955" res="17403.1" algo="Sum"/><pk mz="699.69379967" i="841.099" sn="2.66107" a="19.7528" fwhm="0.0312977" res="22356.1" algo="Sum"/><pk mz="699.72766394" i="1081.36" sn="3.42122" a="53.9766" fwhm="0.0650351" res="10759.2" algo="Sum"/><pk mz="700.64396548" i="986.905" sn="3.12038" a="48.4576" fwhm="0.0542764" res="12908.8" algo="Sum"/><pk mz="700.72513579" i="1246.9" sn="3.94241" a="50.5082" fwhm="0.0501697" res="13967.1" algo="Sum"/><pk mz="700.76649455" i="1383.63" sn="4.37475" a="57.019" fwhm="0.0574235" res="12203.5" algo="Sum"/><pk mz="701.40113789" i="32223.2" sn="101.815" a="1249.65" fwhm="0.0333763" res="21015" algo="Sum"/><pk mz="701.55045177" i="8625.87" sn="27.2561" a="356.78" fwhm="0.0352559" res="19898.8" algo="Sum"/><pk mz="701.70932292" i="908.476" sn="2.8705" a="32.196" fwhm="0.0455831" res="15394.1" algo="Sum"/><pk mz="702.40419528" i="14751.7" sn="46.5354" a="602.199" fwhm="0.0346638" res="20263.3" algo="Sum"/><pk mz="702.55355082" i="4150.21" sn="13.0936" a="180.44" fwhm="0.0375075" res="18731" algo="Sum"/><pk mz="702.63319039" i="1330.06" sn="4.19659" a="65.7431" fwhm="0.0565166" res="12432.3" algo="Sum"/><pk mz="702.67800703" i="937.586" sn="2.95825" a="22.7257" fwhm="0.0313647" res="22403.5" algo="Sum"/><pk mz="702.74289247" i="1134.77" sn="3.58041" a="38.3461" fwhm="0.0470487" res="14936.5" algo="Sum"/><pk mz="702.75591448" i="1094.2" sn="3.45239" a="42.5086" fwhm="0.0804874" res="8731.25" algo="Sum"/><pk mz="702.81395049" i="1056.53" sn="3.33354" a="39.443" fwhm="0.0522793" res="13443.4" algo="Sum"/><pk mz="702.84531694" i="1040.86" sn="3.28409" a="45.2006" fwhm="0.0564585" res="12448.9" algo="Sum"/><pk mz="703.40501737" i="6118.04" sn="19.3016" a="256.387" fwhm="0.0394771" res="17818.1" algo="Sum"/><pk mz="703.56651327" i="45555.8" sn="143.748" a="1745.26" fwhm="0.0327795" res="21463.6" algo="Sum"/><pk mz="703.71046414" i="896.215" sn="2.82793" a="37.0012" fwhm="0.0523126" res="13452" algo="Sum"/><pk mz="704.40714085" i="1834.79" sn="5.78807" a="118.002" fwhm="0.0465705" res="15125.6" algo="Sum"/><pk mz="704.57002824" i="19914.2" sn="62.8205" a="740.89" fwhm="0.0343843" res="20491.1" algo="Sum"/><pk mz="704.67027719" i="1119.72" sn="3.53223" a="28.3383" fwhm="0.0314091" res="22435.2" algo="Sum"/><pk mz="704.72210350" i="1297.08" sn="4.09169" a="69.4095" fwhm="0.0732899" res="9615.55" algo="Sum"/><pk mz="704.81543053" i="1106.33" sn="3.49051" a="58.2823" fwhm="0.0610106" res="11552.4" algo="Sum"/><pk mz="705.57616789" i="6666.52" sn="21.0435" a="294.113" fwhm="0.0376878" res="18721.6" algo="Sum"/><pk mz="705.71567655" i="854.953" sn="2.6994" a="43.6762" fwhm="0.0657088" res="10740" algo="Sum"/><pk mz="706.58060423" i="2163.61" sn="6.84204" a="99.5986" fwhm="0.0437585" res="16147.3" algo="Sum"/><pk mz="706.62976426" i="961.089" sn="3.0399" a="33.2916" fwhm="0.0471792" res="14977.6" algo="Sum"/><pk mz="706.67752221" i="998.452" sn="3.15888" a="32.5888" fwhm="0.0471805" res="14978.2" algo="Sum"/><pk mz="706.71634433" i="1214.14" sn="3.8415" a="45.3307" fwhm="0.0524242" res="13480.7" algo="Sum"/><pk mz="706.75260802" i="1178.67" sn="3.72925" a="58.8516" fwhm="0.0690975" res="10228.3" algo="Sum"/><pk mz="706.83121074" i="1031.24" sn="3.26287" a="50.1383" fwhm="0.0571363" res="12371" algo="Sum"/><pk mz="708.71271692" i="994.316" sn="3.16554" a="29.9073" fwhm="0.0419986" res="16874.7" algo="Sum"/><pk mz="708.76283127" i="1691.37" sn="5.38519" a="85.8582" fwhm="0.0759185" res="9335.84" algo="Sum"/><pk mz="709.75572606" i="868.773" sn="2.77695" a="30.8855" fwhm="0.0525372" res="13509.6" algo="Sum"/><pk mz="710.66949988" i="1282.61" sn="4.11022" a="49.1136" fwhm="0.0520729" res="13647.6" algo="Sum"/><pk mz="710.76209655" i="2028.24" sn="6.50021" a="106.593" fwhm="0.0591782" res="12010.5" algo="Sum"/><pk mz="711.05733819" i="1227.42" sn="3.93385" a="50.9041" fwhm="0.0379395" res="18741.9" algo="Sum"/><pk mz="711.53326111" i="4911.56" sn="15.7654" a="222.289" fwhm="0.0363432" res="19578.2" algo="Sum"/><pk mz="711.74097701" i="871.424" sn="2.79868" a="30.0221" fwhm="0.0473493" res="15031.7" algo="Sum"/><pk mz="711.76615781" i="861.096" sn="2.76562" a="40.2503" fwhm="0.0536398" res="13269.4" algo="Sum"/><pk mz="712.53656292" i="2318.43" sn="7.46812" a="95.7061" fwhm="0.0403731" res="17648.8" algo="Sum"/><pk mz="712.66521136" i="1616.29" sn="5.20696" a="93.7067" fwhm="0.0607319" res="11734.6" algo="Sum"/><pk mz="712.71490264" i="1034.6" sn="3.33336" a="25.9957" fwhm="0.0315877" res="22563" algo="Sum"/><pk mz="712.76036442" i="1666.9" sn="5.37057" a="110.089" fwhm="0.0721076" res="9884.67" algo="Sum"/><pk mz="712.84790707" i="987.272" sn="3.18087" a="57.1688" fwhm="0.0605196" res="11778.8" algo="Sum"/><pk mz="713.49195828" i="1574.86" sn="5.07752" a="68.5574" fwhm="0.0431656" res="16529.2" algo="Sum"/><pk mz="713.53709996" i="853.682" sn="2.75298" a="37.8179" fwhm="0.046051" res="15494.5" algo="Sum"/><pk mz="714.49651821" i="858.55" sn="2.77723" a="36.1615" fwhm="0.0476585" res="14992" algo="Sum"/><pk mz="714.66581864" i="1454.94" sn="4.70689" a="78.352" fwhm="0.0548427" res="13031.2" algo="Sum"/><pk mz="714.70581285" i="1096.53" sn="3.54738" a="33.6451" fwhm="0.036904" res="19366.6" algo="Sum"/><pk mz="714.75151451" i="1414.2" sn="4.57509" a="56.9055" fwhm="0.0557812" res="12813.5" algo="Sum"/><pk mz="714.84773023" i="1053.65" sn="3.40869" a="52.9149" fwhm="0.0639841" res="11172.3" algo="Sum"/><pk mz="715.70345412" i="959.045" sn="3.10555" a="40.3739" fwhm="0.0619497" res="11553" algo="Sum"/><pk mz="715.73531953" i="849.802" sn="2.7518" a="48.2534" fwhm="0.0701843" res="10197.9" algo="Sum"/><pk mz="716.67523565" i="1022.01" sn="3.31576" a="49.1235" fwhm="0.0492763" res="14544" algo="Sum"/><pk mz="716.70148005" i="1104.69" sn="3.58401" a="32.9141" fwhm="0.0369555" res="19393.7" algo="Sum"/><pk mz="716.73910755" i="1146.47" sn="3.71956" a="43.2364" fwhm="0.0527948" res="13575.9" algo="Sum"/><pk mz="716.85649265" i="895.684" sn="2.90581" a="61.9235" fwhm="0.0645112" res="11112.1" algo="Sum"/><pk mz="717.07076837" i="1127.78" sn="3.65705" a="55.6051" fwhm="0.041466" res="17293" algo="Sum"/><pk mz="717.58315836" i="1583.4" sn="5.13761" a="78.0528" fwhm="0.0422669" res="16977.4" algo="Sum"/><pk mz="718.57394886" i="1612.61" sn="5.23449" a="77.4879" fwhm="0.0628266" res="11437.4" algo="Sum"/><pk mz="718.69743667" i="1018.7" sn="3.30668" a="39.7784" fwhm="0.0528669" res="13594.5" algo="Sum"/><pk mz="718.74222116" i="925.749" sn="3.0052" a="33.1611" fwhm="0.0475815" res="15105.5" algo="Sum"/><pk mz="718.79349707" i="1156.29" sn="3.7541" a="72.9396" fwhm="0.0862226" res="8336.49" algo="Sum"/><pk mz="719.56780391" i="949.73" sn="3.08474" a="37.7368" fwhm="0.0476417" res="15103.7" algo="Sum"/><pk mz="720.58779490" i="1505.94" sn="4.89957" a="120.809" fwhm="0.0744635" res="9677.06" algo="Sum"/><pk mz="720.69831614" i="1546.48" sn="5.03319" a="114.112" fwhm="0.074702" res="9647.64" algo="Sum"/><pk mz="720.78645353" i="1175.15" sn="3.82464" a="71.8341" fwhm="0.070329" res="10248.8" algo="Sum"/><pk mz="721.58567726" i="853.58" sn="2.78428" a="58.466" fwhm="0.0644261" res="11200.2" algo="Sum"/><pk mz="722.60776295" i="853.483" sn="2.7902" a="42.57" fwhm="0.0694038" res="10411.7" algo="Sum"/><pk mz="722.69672478" i="1810.5" sn="5.91838" a="97.179" fwhm="0.0640275" res="11287.3" algo="Sum"/><pk mz="722.74157367" i="990.194" sn="3.23694" a="20.1214" fwhm="0.0265079" res="27265.2" algo="Sum"/><pk mz="722.78238130" i="1065.79" sn="3.48455" a="68.6581" fwhm="0.0599223" res="12062" algo="Sum"/><pk mz="722.87578487" i="904.881" sn="2.95977" a="47.127" fwhm="0.0630904" res="11457.8" algo="Sum"/><pk mz="723.53378743" i="17069.1" sn="55.9685" a="695.958" fwhm="0.0353179" res="20486.3" algo="Sum"/><pk mz="724.53638086" i="8202.71" sn="26.9352" a="364.465" fwhm="0.0378434" res="19145.7" algo="Sum"/><pk mz="724.69112016" i="1429.96" sn="4.69634" a="85.9754" fwhm="0.0698596" res="10373.5" algo="Sum"/><pk mz="724.73672117" i="1369.41" sn="4.49779" a="59.1111" fwhm="0.0583973" res="12410.4" algo="Sum"/><pk mz="725.54964792" i="91207" sn="300.297" a="3258.13" fwhm="0.0312411" res="23224.2" algo="Sum"/><pk mz="725.70036510" i="1097.22" sn="3.61265" a="38.0668" fwhm="0.0478115" res="15178.4" algo="Sum"/><pk mz="725.74263491" i="1037.77" sn="3.41726" a="50.4322" fwhm="0.0571477" res="12699.4" algo="Sum"/><pk mz="726.55285756" i="40854.9" sn="134.718" a="1525.22" fwhm="0.0328295" res="22131.1" algo="Sum"/><pk mz="726.63320198" i="1511.14" sn="4.98449" a="86.0627" fwhm="0.0802512" res="9054.49" algo="Sum"/><pk mz="726.69354444" i="1215.2" sn="4.00946" a="29.7791" fwhm="0.0318958" res="22783.3" algo="Sum"/><pk mz="726.73367653" i="1643.23" sn="5.42204" a="110.566" fwhm="0.0678445" res="10711.8" algo="Sum"/><pk mz="726.81967159" i="926.814" sn="3.05813" a="51.1918" fwhm="0.066256" res="10969.9" algo="Sum"/><pk mz="726.89077395" i="852.685" sn="2.81371" a="47.1454" fwhm="0.0632652" res="11489.6" algo="Sum"/><pk mz="727.55882418" i="13529.7" sn="44.8379" a="570.184" fwhm="0.0370966" res="19612.6" algo="Sum"/><pk mz="727.64823184" i="831.353" sn="2.75591" a="28.6058" fwhm="0.0425563" res="17098.5" algo="Sum"/><pk mz="727.70125708" i="886.184" sn="2.93767" a="34.5476" fwhm="0.0531967" res="13679.4" algo="Sum"/><pk mz="727.75476417" i="986.789" sn="3.27117" a="48.8649" fwhm="0.0601094" res="12107.2" algo="Sum"/><pk mz="728.51457083" i="1890.91" sn="6.2884" a="88.7562" fwhm="0.0442562" res="16461.3" algo="Sum"/><pk mz="728.56382053" i="4070.38" sn="13.5389" a="189.787" fwhm="0.0440355" res="16544.9" algo="Sum"/><pk mz="728.64258152" i="1414.33" sn="4.70443" a="77.5494" fwhm="0.0654195" res="11138" algo="Sum"/><pk mz="728.69115746" i="992.449" sn="3.30113" a="20.8511" fwhm="0.0212932" res="34221.7" algo="Sum"/><pk mz="728.73321735" i="1486.55" sn="4.94462" a="78.6984" fwhm="0.0671541" res="10851.7" algo="Sum"/><pk mz="728.82074959" i="1016.03" sn="3.37957" a="59.6291" fwhm="0.0727772" res="10014.4" algo="Sum"/><pk mz="729.51436968" i="989.537" sn="3.30301" a="41.1814" fwhm="0.0430786" res="16934.5" algo="Sum"/><pk mz="729.58241064" i="6475.76" sn="21.6207" a="280.114" fwhm="0.0381916" res="19103.2" algo="Sum"/><pk mz="729.69362186" i="857.103" sn="2.86162" a="37.6038" fwhm="0.0585965" res="12452.9" algo="Sum"/><pk mz="729.73301913" i="845.934" sn="2.82433" a="34.1154" fwhm="0.0532712" res="13698.5" algo="Sum"/><pk mz="729.76375944" i="838.508" sn="2.79953" a="20.1257" fwhm="0.0319635" res="22831.1" algo="Sum"/><pk mz="730.53187448" i="1908.2" sn="6.37552" a="91.0265" fwhm="0.0485306" res="15053" algo="Sum"/><pk mz="730.58747165" i="3215.83" sn="10.7445" a="140.857" fwhm="0.0441668" res="16541.5" algo="Sum"/><pk mz="730.63411376" i="1489.99" sn="4.97824" a="66.5618" fwhm="0.0609918" res="11979.2" algo="Sum"/><pk mz="730.72718039" i="1719.29" sn="5.74404" a="145.276" fwhm="0.075393" res="9692.24" algo="Sum"/><pk mz="730.81550571" i="1033.57" sn="3.45302" a="43.847" fwhm="0.0545979" res="13385.4" algo="Sum"/><pk mz="731.53293715" i="1053.66" sn="3.52081" a="43.0064" fwhm="0.0477322" res="15325.8" algo="Sum"/><pk mz="731.59951248" i="10543.8" sn="35.2323" a="426.789" fwhm="0.0361505" res="20237.6" algo="Sum"/><pk mz="731.70757419" i="863.828" sn="2.88649" a="22.2029" fwhm="0.0320059" res="22861.7" algo="Sum"/><pk mz="731.73412764" i="873.306" sn="2.91817" a="35.7457" fwhm="0.0533443" res="13717.2" algo="Sum"/><pk mz="732.54687182" i="5968.16" sn="19.9446" a="234.79" fwhm="0.038676" res="18940.6" algo="Sum"/><pk mz="732.60147569" i="5137.97" sn="17.1702" a="260.501" fwhm="0.0457801" res="16002.6" algo="Sum"/><pk mz="732.72558151" i="1717.47" sn="5.73966" a="90.1289" fwhm="0.0710422" res="10313.9" algo="Sum"/><pk mz="733.04210204" i="1252.89" sn="4.19082" a="61.655" fwhm="0.0393394" res="18633.8" algo="Sum"/><pk mz="733.55003952" i="2946.62" sn="9.85367" a="128.989" fwhm="0.0397672" res="18446.1" algo="Sum"/><pk mz="733.60896282" i="2330.88" sn="7.79543" a="125.281" fwhm="0.0493985" res="14850.8" algo="Sum"/><pk mz="733.71774631" i="831.62" sn="2.78187" a="24.1528" fwhm="0.042733" res="17169.8" algo="Sum"/><pk mz="734.56315857" i="5896.07" sn="19.7392" a="251.958" fwhm="0.0394161" res="18636.1" algo="Sum"/><pk mz="734.68142911" i="951.579" sn="3.18568" a="18.4627" fwhm="0.0213805" res="34362.2" algo="Sum"/><pk mz="734.72607473" i="1332.96" sn="4.46266" a="63.834" fwhm="0.0497779" res="14760.1" algo="Sum"/><pk mz="734.75867919" i="1186.21" sn="3.9713" a="56.9382" fwhm="0.0413357" res="17775.4" algo="Sum"/><pk mz="735.56657254" i="2600.82" sn="8.71465" a="144.227" fwhm="0.041303" res="17809" algo="Sum"/><pk mz="736.57133941" i="1230.24" sn="4.13205" a="61.8209" fwhm="0.0658906" res="11178.7" algo="Sum"/><pk mz="736.67327059" i="1246.9" sn="4.18828" a="86.4044" fwhm="0.0689526" res="10683.8" algo="Sum"/><pk mz="736.70925270" i="973.14" sn="3.2693" a="14.9872" fwhm="0.0306248" res="24056" algo="Sum"/><pk mz="736.74909267" i="1097.53" sn="3.68796" a="52.9288" fwhm="0.0695848" res="10587.8" algo="Sum"/><pk mz="737.55295516" i="1003.59" sn="3.38181" a="60.6931" fwhm="0.0622005" res="11857.7" algo="Sum"/><pk mz="738.50980428" i="1292.72" sn="4.3704" a="63.6026" fwhm="0.0476431" res="15500.9" algo="Sum"/><pk mz="738.53298668" i="1293.66" sn="4.37371" a="54.8936" fwhm="0.0589509" res="12527.9" algo="Sum"/><pk mz="738.67423351" i="1551.5" sn="5.24905" a="115.683" fwhm="0.0774073" res="9542.7" algo="Sum"/><pk mz="738.75357452" i="984.705" sn="3.33168" a="66.2537" fwhm="0.0951506" res="7764.04" algo="Sum"/><pk mz="739.05328158" i="1430.43" sn="4.83967" a="84.6703" fwhm="0.0508713" res="14527.9" algo="Sum"/><pk mz="739.51120450" i="3018.93" sn="10.2284" a="141.221" fwhm="0.0528536" res="13991.7" algo="Sum"/><pk mz="739.56376265" i="3091.18" sn="10.4753" a="144.601" fwhm="0.0464412" res="15924.7" algo="Sum"/><pk mz="739.69413893" i="854.611" sn="2.89592" a="59.9005" fwhm="0.059988" res="12330.7" algo="Sum"/><pk mz="740.55062167" i="3620.07" sn="12.3124" a="197.831" fwhm="0.0602702" res="12287.2" algo="Sum"/><pk mz="740.66885582" i="1356.05" sn="4.61275" a="79.2246" fwhm="0.0740459" res="10002.8" algo="Sum"/><pk mz="740.75492023" i="1552.03" sn="5.27982" a="112.161" fwhm="0.0633326" res="11696.3" algo="Sum"/><pk mz="740.83632755" i="855.399" sn="2.90962" a="34.1126" fwhm="0.0567001" res="13065.9" algo="Sum"/><pk mz="741.52488001" i="13225.9" sn="45.0572" a="625.327" fwhm="0.038328" res="19346.8" algo="Sum"/><pk mz="741.69945899" i="833.309" sn="2.83854" a="20.8998" fwhm="0.0322237" res="23017.2" algo="Sum"/><pk mz="741.74145508" i="908.449" sn="3.0945" a="25.835" fwhm="0.042966" res="17263.5" algo="Sum"/><pk mz="742.53124743" i="6404.8" sn="21.9122" a="261.125" fwhm="0.0451655" res="16440.2" algo="Sum"/><pk mz="742.55777055" i="5750.14" sn="19.6744" a="226.389" fwhm="0.0417771" res="17774.3" algo="Sum"/><pk mz="742.61961068" i="1040.34" sn="3.55946" a="36.5" fwhm="0.0745367" res="9963.14" algo="Sum"/><pk mz="742.67217363" i="1007.32" sn="3.44649" a="30.6742" fwhm="0.0429929" res="17274.3" algo="Sum"/><pk mz="742.71110252" i="1118.79" sn="3.82787" a="38.3737" fwhm="0.0483681" res="15355.4" algo="Sum"/><pk mz="742.75231375" i="1404.63" sn="4.80586" a="75.2377" fwhm="0.0799933" res="9285.18" algo="Sum"/><pk mz="743.53296466" i="3138.4" sn="10.7493" a="125.398" fwhm="0.0429327" res="17318.6" algo="Sum"/><pk mz="743.56261051" i="3029.35" sn="10.3758" a="150.309" fwhm="0.0478324" res="15545.2" algo="Sum"/><pk mz="743.72795442" i="850.74" sn="2.91333" a="38.6362" fwhm="0.0591573" res="12572" algo="Sum"/><pk mz="744.54985711" i="3439.94" sn="11.7984" a="156.326" fwhm="0.0527186" res="14123.1" algo="Sum"/><pk mz="744.57349916" i="2999.46" sn="10.2877" a="140.916" fwhm="0.0770945" res="9657.93" algo="Sum"/><pk mz="744.67154166" i="932.52" sn="3.1984" a="34.0278" fwhm="0.0484322" res="15375.5" algo="Sum"/><pk mz="744.73773742" i="1265.81" sn="4.34152" a="70.4097" fwhm="0.0706588" res="10539.9" algo="Sum"/><pk mz="744.79412655" i="832.793" sn="2.85646" a="31.7011" fwhm="0.0538183" res="13839" algo="Sum"/><pk mz="745.46515085" i="1145.35" sn="3.93022" a="62.5285" fwhm="0.0563678" res="13225" algo="Sum"/><pk mz="745.55298630" i="1537.37" sn="5.27463" a="60.3396" fwhm="0.0422321" res="17653.7" algo="Sum"/><pk mz="745.58785364" i="1516.48" sn="5.20296" a="47.1242" fwhm="0.0430772" res="17308.2" algo="Sum"/><pk mz="745.60027376" i="1499.38" sn="5.14428" a="64.5446" fwhm="0.0447397" res="16665.3" algo="Sum"/><pk mz="745.74170279" i="851.657" sn="2.9234" a="42.4788" fwhm="0.0674765" res="11051.9" algo="Sum"/><pk mz="746.50295937" i="1584.13" sn="5.44061" a="74.7107" fwhm="0.0653474" res="11423.6" algo="Sum"/><pk mz="746.60166565" i="2801.85" sn="9.62279" a="147.731" fwhm="0.057985" res="12875.8" algo="Sum"/><pk mz="746.70929836" i="1430.76" sn="4.91418" a="141.082" fwhm="0.126387" res="5908.13" algo="Sum"/><pk mz="746.78088394" i="842.912" sn="2.89598" a="21.9752" fwhm="0.0323342" res="23095.7" algo="Sum"/><pk mz="747.50610309" i="1036.14" sn="3.56036" a="51.4579" fwhm="0.0514883" res="14518" algo="Sum"/><pk mz="747.60119301" i="1343.09" sn="4.61627" a="79.7906" fwhm="0.0514651" res="14526.4" algo="Sum"/><pk mz="747.72124481" i="896.835" sn="3.08224" a="30.1941" fwhm="0.0485312" res="15407" algo="Sum"/><pk mz="748.52326841" i="1507.98" sn="5.18881" a="75.5252" fwhm="0.0625262" res="11971.4" algo="Sum"/><pk mz="748.60893494" i="1064.91" sn="3.66495" a="77.0121" fwhm="0.0753449" res="9935.76" algo="Sum"/><pk mz="748.70478719" i="1442.36" sn="4.9658" a="66.1657" fwhm="0.0592813" res="12629.7" algo="Sum"/><pk mz="748.77870793" i="867.431" sn="2.9876" a="21.7079" fwhm="0.0323772" res="23126.7" algo="Sum"/><pk mz="749.54854451" i="1489.99" sn="5.13975" a="117.516" fwhm="0.0708164" res="10584.4" algo="Sum"/><pk mz="750.54283717" i="1833.38" sn="6.3384" a="140.941" fwhm="0.0668623" res="11225.2" algo="Sum"/><pk mz="750.69972710" i="1132.73" sn="3.91954" a="50.5904" fwhm="0.064837" res="11578.3" algo="Sum"/><pk mz="750.74564305" i="1419.42" sn="4.91278" a="68.0827" fwhm="0.0624045" res="12030.3" algo="Sum"/><pk mz="750.78147650" i="1264.4" sn="4.37675" a="67.6646" fwhm="0.0571881" res="13128.3" algo="Sum"/><pk mz="751.56602444" i="11809" sn="40.9696" a="535.913" fwhm="0.0370674" res="20275.7" algo="Sum"/><pk mz="751.73773789" i="834.4" sn="2.89715" a="28.8602" fwhm="0.0486616" res="15448.3" algo="Sum"/><pk mz="752.04193627" i="1341.81" sn="4.65984" a="59.3382" fwhm="0.0379914" res="19795.1" algo="Sum"/><pk mz="752.51775697" i="3990.09" sn="13.8751" a="150.968" fwhm="0.0409799" res="18363.1" algo="Sum"/><pk mz="752.56653787" i="6752.86" sn="23.4886" a="346.482" fwhm="0.0538356" res="13979" algo="Sum"/><pk mz="752.64981139" i="1112.64" sn="3.87166" a="47.9187" fwhm="0.059511" res="12647.2" algo="Sum"/><pk mz="752.68497646" i="980.608" sn="3.41252" a="20.2439" fwhm="0.0216409" res="34780.7" algo="Sum"/><pk mz="752.74942385" i="1766.98" sn="6.14797" a="118.473" fwhm="0.080488" res="9352.32" algo="Sum"/><pk mz="753.04837989" i="6271.96" sn="21.8309" a="239.871" fwhm="0.0332732" res="22632.3" algo="Sum"/><pk mz="753.41789092" i="999.52" sn="3.48947" a="55.6301" fwhm="0.0468281" res="16089" algo="Sum"/><pk mz="753.58093088" i="20126.1" sn="70.3002" a="1073.16" fwhm="0.0437266" res="17233.9" algo="Sum"/><pk mz="753.70643155" i="854.346" sn="2.98406" a="31.4323" fwhm="0.0366711" res="20553.2" algo="Sum"/><pk mz="753.74469984" i="940.262" sn="3.28412" a="32.3997" fwhm="0.0487262" res="15469" algo="Sum"/><pk mz="754.05408986" i="4347.82" sn="15.1863" a="182.709" fwhm="0.0346822" res="21741.8" algo="Sum"/><pk mz="754.53176224" i="15180.1" sn="53.0791" a="643.657" fwhm="0.0479015" res="15751.8" algo="Sum"/><pk mz="754.58293934" i="9798.25" sn="34.2618" a="428.007" fwhm="0.0498357" res="15141.4" algo="Sum"/><pk mz="754.74761502" i="1609.19" sn="5.62534" a="105.125" fwhm="0.0645744" res="11688" algo="Sum"/><pk mz="755.03051182" i="1446.37" sn="5.05598" a="50.4885" fwhm="0.0386006" res="19560.1" algo="Sum"/><pk mz="755.05628504" i="1643.04" sn="5.74413" a="70.641" fwhm="0.0460053" res="16412.4" algo="Sum"/><pk mz="755.53464763" i="6928.87" sn="24.2468" a="292.907" fwhm="0.0418051" res="18072.8" algo="Sum"/><pk mz="755.59196837" i="4375.76" sn="15.312" a="222.75" fwhm="0.0514392" res="14689" algo="Sum"/><pk mz="755.70853560" i="837.633" sn="2.9315" a="34.7205" fwhm="0.0542107" res="13940.2" algo="Sum"/><pk mz="755.74257702" i="908.637" sn="3.17999" a="22.6636" fwhm="0.0325272" res="23234.1" algo="Sum"/><pk mz="755.76129576" i="873.508" sn="3.05705" a="29.7646" fwhm="0.0487918" res="15489.5" algo="Sum"/><pk mz="756.54645226" i="19991.3" sn="70.0899" a="914.196" fwhm="0.0372466" res="20311.8" algo="Sum"/><pk mz="756.69079789" i="1148.31" sn="4.02634" a="29.7175" fwhm="0.0325475" res="23248.8" algo="Sum"/><pk mz="756.73987620" i="1595.97" sn="5.59597" a="106.045" fwhm="0.0806598" res="9381.87" algo="Sum"/><pk mz="757.55032515" i="8946.26" sn="31.4971" a="400.162" fwhm="0.0394921" res="19182.3" algo="Sum"/><pk mz="757.61515424" i="3294.72" sn="11.5997" a="151.522" fwhm="0.0526159" res="14399" algo="Sum"/><pk mz="757.73219067" i="879.027" sn="3.09479" a="30.8505" fwhm="0.0852647" res="8886.82" algo="Sum"/><pk mz="757.74037777" i="841.287" sn="2.96192" a="21.8286" fwhm="0.0612126" res="12378.8" algo="Sum"/><pk mz="758.56513420" i="294387" sn="1038" a="9186.02" fwhm="0.0256156" res="29613.5" algo="Sum"/><pk mz="758.72412824" i="1906.23" sn="6.72196" a="126.43" fwhm="0.0693133" res="10946.3" algo="Sum"/><pk mz="758.80079867" i="1051.24" sn="3.70832" a="43.2608" fwhm="0.0576029" res="13173" algo="Sum"/><pk mz="759.56827104" i="132534" sn="468.465" a="4625.68" fwhm="0.0299297" res="25378.5" algo="Sum"/><pk mz="759.62368588" i="7781.28" sn="27.5043" a="277.608" fwhm="0.0335338" res="22652.5" algo="Sum"/><pk mz="759.75503661" i="979.255" sn="3.46268" a="32.8996" fwhm="0.0434852" res="17471.6" algo="Sum"/><pk mz="760.57765474" i="96932.2" sn="342.923" a="3853.39" fwhm="0.0329871" res="23056.8" algo="Sum"/><pk mz="760.70906039" i="1558.17" sn="5.51296" a="54.0073" fwhm="0.0435123" res="17482.6" algo="Sum"/><pk mz="760.77749188" i="1186.14" sn="4.1958" a="30.5999" fwhm="0.0326355" res="23311.3" algo="Sum"/><pk mz="760.80868023" i="1154.95" sn="4.08583" a="52.7706" fwhm="0.055748" res="13647.3" algo="Sum"/><pk mz="761.04034623" i="1539.91" sn="5.45006" a="81.6703" fwhm="0.0456598" res="16667.6" algo="Sum"/><pk mz="761.58224819" i="36643.3" sn="129.763" a="1576.06" fwhm="0.0357266" res="21317" algo="Sum"/><pk mz="762.49934866" i="1433.83" sn="5.09149" a="80.5011" fwhm="0.0552066" res="13811.7" algo="Sum"/><pk mz="762.58685111" i="10333.6" sn="36.7" a="508.161" fwhm="0.0396611" res="19227.6" algo="Sum"/><pk mz="762.67532334" i="1311.6" sn="4.6579" a="46.2996" fwhm="0.0490142" res="15560.3" algo="Sum"/><pk mz="762.70514304" i="1207.08" sn="4.28738" a="57.5162" fwhm="0.0641871" res="11882.5" algo="Sum"/><pk mz="762.77792020" i="1147.68" sn="4.07798" a="42.9336" fwhm="0.0500334" res="15245.4" algo="Sum"/><pk mz="763.50732463" i="873.176" sn="3.10809" a="50.4923" fwhm="0.0676947" res="11278.7" algo="Sum"/><pk mz="763.59256451" i="2792.65" sn="9.94144" a="161.954" fwhm="0.0487082" res="15676.9" algo="Sum"/><pk mz="763.67013567" i="879.271" sn="3.13115" a="31.5466" fwhm="0.0490459" res="15570.5" algo="Sum"/><pk mz="763.70156198" i="870.089" sn="3.09891" a="26.6219" fwhm="0.0435974" res="17517.1" algo="Sum"/><pk mz="763.73074569" i="918.762" sn="3.27277" a="29.2235" fwhm="0.0490482" res="15571" algo="Sum"/><pk mz="764.55152986" i="6296.59" sn="22.4899" a="312.967" fwhm="0.0433391" res="17641.1" algo="Sum"/><pk mz="764.64362014" i="974.304" sn="3.48154" a="15.2016" fwhm="0.0163591" res="46741.2" algo="Sum"/><pk mz="764.67583079" i="1158.07" sn="4.13886" a="46.1275" fwhm="0.0519508" res="14719.2" algo="Sum"/><pk mz="764.70348601" i="1165.39" sn="4.1656" a="29.7999" fwhm="0.0327196" res="23371.4" algo="Sum"/><pk mz="764.77986387" i="1010.98" sn="3.61506" a="30.5304" fwhm="0.043628" res="17529.6" algo="Sum"/><pk mz="765.04943437" i="2724.28" sn="9.74083" a="119.019" fwhm="0.0360741" res="21207.7" algo="Sum"/><pk mz="765.55286770" i="5331.88" sn="19.0832" a="297.712" fwhm="0.0416432" res="18383.6" algo="Sum"/><pk mz="766.05665062" i="3406.13" sn="12.2084" a="143.737" fwhm="0.0349663" res="21908.4" algo="Sum"/><pk mz="766.56371985" i="11990.8" sn="43.0583" a="537.997" fwhm="0.0491541" res="15595.1" algo="Sum"/><pk mz="766.67526243" i="1072.43" sn="3.85298" a="47.6205" fwhm="0.0357503" res="21445.3" algo="Sum"/><pk mz="766.72173859" i="1503.83" sn="5.40299" a="72.7591" fwhm="0.0613769" res="12492" algo="Sum"/><pk mz="766.75253356" i="1240.9" sn="4.458" a="32.4797" fwhm="0.0327635" res="23402.7" algo="Sum"/><pk mz="767.06484518" i="4894.24" sn="17.5869" a="218.627" fwhm="0.0360619" res="21270.8" algo="Sum"/><pk mz="767.56662176" i="9057.82" sn="32.6213" a="455.813" fwhm="0.0506628" res="15150.5" algo="Sum"/><pk mz="768.06905172" i="2875.23" sn="10.3567" a="161.727" fwhm="0.0452341" res="16979.9" algo="Sum"/><pk mz="768.49486521" i="1184.94" sn="4.28487" a="50.3281" fwhm="0.0408207" res="18826.1" algo="Sum"/><pk mz="768.58155560" i="12160" sn="43.9771" a="587.55" fwhm="0.0508109" res="15126.3" algo="Sum"/><pk mz="768.72185344" i="1666.85" sn="6.02757" a="121.167" fwhm="0.0839962" res="9151.86" algo="Sum"/><pk mz="769.05311084" i="1421.51" sn="5.14091" a="60.2172" fwhm="0.0466865" res="16472.7" algo="Sum"/><pk mz="769.55857691" i="7749.02" sn="28.0559" a="313.701" fwhm="0.0443864" res="17337.7" algo="Sum"/><pk mz="769.72566916" i="931.139" sn="3.37091" a="28.1651" fwhm="0.0437689" res="17586.1" algo="Sum"/><pk mz="770.05760879" i="2331.8" sn="8.44851" a="114.459" fwhm="0.03865" res="19923.9" algo="Sum"/><pk mz="770.50692625" i="4948.65" sn="17.9998" a="212.126" fwhm="0.0496473" res="15519.6" algo="Sum"/><pk mz="770.56306423" i="5832.17" sn="21.2146" a="250.218" fwhm="0.0595007" res="12950.5" algo="Sum"/><pk mz="770.72325002" i="1584.57" sn="5.76402" a="116.053" fwhm="0.0722865" res="10662.1" algo="Sum"/><pk mz="770.79356995" i="844.176" sn="3.07076" a="41.6373" fwhm="0.0711747" res="10829.6" algo="Sum"/><pk mz="771.06291805" i="1606.95" sn="5.84977" a="77.3481" fwhm="0.0384161" res="20071.3" algo="Sum"/><pk mz="771.51175984" i="2332.83" sn="8.50063" a="110.001" fwhm="0.0505334" res="15267.4" algo="Sum"/><pk mz="771.56842863" i="2678.19" sn="9.75946" a="122.702" fwhm="0.0682652" res="11302.5" algo="Sum"/><pk mz="772.52144119" i="4853.02" sn="17.7092" a="223.316" fwhm="0.0507119" res="15233.5" algo="Sum"/><pk mz="772.58038169" i="5033.35" sn="18.3673" a="233.677" fwhm="0.0615411" res="12553.9" algo="Sum"/><pk mz="772.71755751" i="1391" sn="5.07592" a="101.26" fwhm="0.0983306" res="7858.36" algo="Sum"/><pk mz="772.80589421" i="897.388" sn="3.27533" a="38.4755" fwhm="0.0603028" res="12815.4" algo="Sum"/><pk mz="773.52967181" i="2556.39" sn="9.34384" a="119.431" fwhm="0.054198" res="14272.3" algo="Sum"/><pk mz="773.58449371" i="2623.99" sn="9.59095" a="138.535" fwhm="0.0685749" res="11280.9" algo="Sum"/><pk mz="773.64845403" i="2540.92" sn="9.2873" a="126.948" fwhm="0.0592342" res="13060.8" algo="Sum"/><pk mz="773.70216133" i="907.638" sn="3.31831" a="23.6617" fwhm="0.0329115" res="23508.5" algo="Sum"/><pk mz="774.05381061" i="986.477" sn="3.61012" a="68.764" fwhm="0.0628497" res="12316" algo="Sum"/><pk mz="774.54047451" i="3539.68" sn="12.9588" a="205.123" fwhm="0.0538634" res="14379.7" algo="Sum"/><pk mz="774.58391375" i="2448.66" sn="8.96457" a="116.979" fwhm="0.0643404" res="12038.8" algo="Sum"/><pk mz="774.65180183" i="1934.48" sn="7.0828" a="99.584" fwhm="0.0615638" res="12582.9" algo="Sum"/><pk mz="774.71199350" i="1091.68" sn="3.99711" a="45.2305" fwhm="0.0548883" res="14114.3" algo="Sum"/><pk mz="775.05842202" i="1165.02" sn="4.2699" a="88.9756" fwhm="0.0525097" res="14760.3" algo="Sum"/><pk mz="775.54973259" i="2098.64" sn="7.69123" a="134.074" fwhm="0.0707135" res="10967.5" algo="Sum"/><pk mz="775.65969080" i="991.783" sn="3.63487" a="58.8521" fwhm="0.0767772" res="10102.7" algo="Sum"/><pk mz="776.55871856" i="2268.56" sn="8.33043" a="149.924" fwhm="0.0736915" res="10538" algo="Sum"/><pk mz="776.66721428" i="977.266" sn="3.58931" a="35.1132" fwhm="0.0439662" res="17665.1" algo="Sum"/><pk mz="776.71235683" i="932.371" sn="3.42516" a="29.587" fwhm="0.0439671" res="17665.8" algo="Sum"/><pk mz="776.75592382" i="975.15" sn="3.58312" a="36.1239" fwhm="0.0494641" res="15703.4" algo="Sum"/><pk mz="776.77785584" i="1025.13" sn="3.76718" a="35.7826" fwhm="0.0412693" res="18822.2" algo="Sum"/><pk mz="777.01127406" i="876.737" sn="3.22979" a="33.7992" fwhm="0.0391708" res="19836.5" algo="Sum"/><pk mz="777.05001836" i="1415.19" sn="5.21294" a="82.2594" fwhm="0.0548738" res="14160.7" algo="Sum"/><pk mz="777.55757954" i="1998.4" sn="7.35904" a="113.493" fwhm="0.0785749" res="9895.75" algo="Sum"/><pk mz="777.69395226" i="844.975" sn="3.11272" a="30.9472" fwhm="0.0494941" res="15712.9" algo="Sum"/><pk mz="778.05752716" i="1663.97" sn="6.13775" a="75.828" fwhm="0.0425657" res="18279" algo="Sum"/><pk mz="778.53334386" i="15356.2" sn="56.6422" a="793.289" fwhm="0.0416887" res="18674.9" algo="Sum"/><pk mz="778.66205079" i="1251.63" sn="4.61926" a="83.9361" fwhm="0.0947523" res="8217.87" algo="Sum"/><pk mz="778.71402334" i="975.774" sn="3.60205" a="15.789" fwhm="0.0165089" res="47169.3" algo="Sum"/><pk mz="778.75372672" i="1198.92" sn="4.42663" a="57.4175" fwhm="0.0660372" res="11792.6" algo="Sum"/><pk mz="779.06569230" i="2665.41" sn="9.85912" a="124.72" fwhm="0.039462" res="19742.2" algo="Sum"/><pk mz="779.53726946" i="8892.04" sn="32.896" a="459.709" fwhm="0.0593222" res="13140.7" algo="Sum"/><pk mz="779.59841540" i="6033.67" sn="22.3279" a="297.559" fwhm="0.0496077" res="15715.3" algo="Sum"/><pk mz="779.70211544" i="967.805" sn="3.58313" a="38.5897" fwhm="0.0550647" res="14159.8" algo="Sum"/><pk mz="780.06985560" i="2748.91" sn="10.1828" a="138.368" fwhm="0.0497201" res="15689.2" algo="Sum"/><pk mz="780.54934565" i="829196" sn="3075.4" a="18893.2" fwhm="0.0199744" res="39077.5" algo="Sum"/><pk mz="780.73382532" i="2000.21" sn="7.42333" a="61.0397" fwhm="0.0760895" res="10260.7" algo="Sum"/><pk mz="780.81341968" i="1121.42" sn="4.16114" a="34.4485" fwhm="0.038573" res="20242.5" algo="Sum"/><pk mz="781.05072552" i="17867.1" sn="66.2925" a="798.214" fwhm="0.0351994" res="22189.3" algo="Sum"/><pk mz="781.15749019" i="881.761" sn="3.27194" a="13.6657" fwhm="0.0165348" res="47243.3" algo="Sum"/><pk mz="781.18230807" i="859.248" sn="3.1888" a="43.884" fwhm="0.0716524" res="10902.4" algo="Sum"/><pk mz="781.55255516" i="355145" sn="1318.9" a="10139" fwhm="0.0249446" res="31331.5" algo="Sum"/><pk mz="781.84101828" i="835.014" sn="3.10206" a="20.2151" fwhm="0.0330843" res="23631.8" algo="Sum"/><pk mz="782.05693258" i="13395" sn="49.7749" a="609.329" fwhm="0.0359924" res="21728.4" algo="Sum"/><pk mz="782.45325494" i="851.942" sn="3.17032" a="29.3854" fwhm="0.0496451" res="15760.9" algo="Sum"/><pk mz="782.56229891" i="372644" sn="1387.34" a="11382.1" fwhm="0.0254336" res="30768.8" algo="Sum"/><pk mz="782.83645269" i="1048.79" sn="3.90471" a="56.1365" fwhm="0.0532547" res="14699.8" algo="Sum"/><pk mz="783.06185707" i="5050.63" sn="18.8119" a="237.854" fwhm="0.0391958" res="19978.2" algo="Sum"/><pk mz="783.56574538" i="143608" sn="537.31" a="5190.96" fwhm="0.0308292" res="25416.4" algo="Sum"/><pk mz="783.73541458" i="1086.93" sn="4.06677" a="38.8925" fwhm="0.0441661" res="17745.2" algo="Sum"/><pk mz="784.07031104" i="2795.29" sn="10.4629" a="143.298" fwhm="0.0403761" res="19419.2" algo="Sum"/><pk mz="784.57584253" i="89195" sn="334.995" a="3522.15" fwhm="0.0347133" res="22601.6" algo="Sum"/><pk mz="784.77764449" i="983.189" sn="3.69263" a="34.2237" fwhm="0.0420039" res="18683.5" algo="Sum"/><pk mz="784.84490400" i="872.799" sn="3.27803" a="53.3664" fwhm="0.0762668" res="10290.8" algo="Sum"/><pk mz="785.07363323" i="1466.03" sn="5.50954" a="73.8201" fwhm="0.0638464" res="12296.3" algo="Sum"/><pk mz="785.58109066" i="33462.2" sn="126.363" a="1410.52" fwhm="0.0383405" res="20489.6" algo="Sum"/><pk mz="785.64745252" i="9319.89" sn="35.1945" a="460.201" fwhm="0.0493661" res="15914.7" algo="Sum"/><pk mz="785.76030667" i="988.488" sn="3.73281" a="46.4564" fwhm="0.047902" res="16403.5" algo="Sum"/><pk mz="785.78738776" i="841.444" sn="3.17753" a="25.8605" fwhm="0.0442236" res="17768.5" algo="Sum"/><pk mz="786.05797240" i="1271.53" sn="4.8051" a="85.854" fwhm="0.0624221" res="12592.6" algo="Sum"/><pk mz="786.50425339" i="2670.59" sn="10.1039" a="133.061" fwhm="0.0518165" res="15178.6" algo="Sum"/><pk mz="786.59533097" i="112230" sn="424.613" a="4087.69" fwhm="0.0318144" res="24724.5" algo="Sum"/><pk mz="786.76274250" i="1183.59" sn="4.47838" a="25.512" fwhm="0.0221254" res="35559.2" algo="Sum"/><pk mz="786.81574068" i="904.375" sn="3.42276" a="32.2611" fwhm="0.0421239" res="18678.6" algo="Sum"/><pk mz="787.06350995" i="1222.33" sn="4.6292" a="80.1149" fwhm="0.0626498" res="12562.9" algo="Sum"/><pk mz="787.51238605" i="1398.48" sn="5.30257" a="89.0669" fwhm="0.0633726" res="12426.7" algo="Sum"/><pk mz="787.59853350" i="51448" sn="195.074" a="2083.15" fwhm="0.0352277" res="22357.4" algo="Sum"/><pk mz="787.66211368" i="12229.8" sn="46.3715" a="533.472" fwhm="0.047583" res="16553.4" algo="Sum"/><pk mz="788.06092638" i="1399.58" sn="5.31236" a="115.101" fwhm="0.0653639" res="12056.5" algo="Sum"/><pk mz="788.55091110" i="11552.9" sn="43.9055" a="504.702" fwhm="0.0476461" res="16550.2" algo="Sum"/><pk mz="788.60417865" i="20877" sn="79.3402" a="953.317" fwhm="0.0426265" res="18500.3" algo="Sum"/><pk mz="788.66628117" i="6540.83" sn="24.8626" a="318.561" fwhm="0.0490309" res="16085.1" algo="Sum"/><pk mz="788.76511752" i="966.398" sn="3.67374" a="59.0368" fwhm="0.0830766" res="9494.43" algo="Sum"/><pk mz="789.03843778" i="2118.22" sn="8.05647" a="112.539" fwhm="0.0606579" res="13008" algo="Sum"/><pk mz="789.55153027" i="6858.37" sn="26.1112" a="350.248" fwhm="0.0526997" res="14982.1" algo="Sum"/><pk mz="789.60924650" i="6664.57" sn="25.377" a="295.023" fwhm="0.0479514" res="16466.9" algo="Sum"/><pk mz="789.66922241" i="2441.59" sn="9.29893" a="110.029" fwhm="0.0563415" res="14015.8" algo="Sum"/><pk mz="790.04517367" i="1934.64" sn="7.37496" a="127.33" fwhm="0.046951" res="16827" algo="Sum"/><pk mz="790.56519371" i="15350.2" sn="58.5289" a="910.774" fwhm="0.0482763" res="16375.9" algo="Sum"/><pk mz="790.68122793" i="1651.6" sn="6.29702" a="85.5023" fwhm="0.0744095" res="10626.1" algo="Sum"/><pk mz="791.05866703" i="1370.81" sn="5.23852" a="78.1353" fwhm="0.0560951" res="14102.1" algo="Sum"/><pk mz="791.56681060" i="7842.13" sn="29.9962" a="392.4" fwhm="0.0492367" res="16076.8" algo="Sum"/><pk mz="791.68038072" i="872.861" sn="3.33979" a="44.4628" fwhm="0.0683843" res="11576.9" algo="Sum"/><pk mz="792.04719840" i="1736.45" sn="6.66584" a="124.094" fwhm="0.0623911" res="12694.9" algo="Sum"/><pk mz="792.54778296" i="19205.9" sn="73.7468" a="768.269" fwhm="0.0451501" res="17553.6" algo="Sum"/><pk mz="792.67803502" i="1171.42" sn="4.50044" a="41.1037" fwhm="0.0499688" res="15863.4" algo="Sum"/><pk mz="793.04835946" i="14511.1" sn="55.8818" a="604.485" fwhm="0.0352271" res="22512.4" algo="Sum"/><pk mz="793.55158426" i="24360.1" sn="93.8333" a="1194.55" fwhm="0.0382502" res="20746.3" algo="Sum"/><pk mz="793.68108911" i="850.115" sn="3.27639" a="66.9373" fwhm="0.105557" res="7518.98" algo="Sum"/><pk mz="794.05558529" i="14414.2" sn="55.677" a="631.845" fwhm="0.035993" res="22061.4" algo="Sum"/><pk mz="794.56080694" i="35738.7" sn="138.092" a="1691.12" fwhm="0.0388431" res="20455.7" algo="Sum"/><pk mz="795.06387238" i="18550.1" sn="71.7263" a="837.049" fwhm="0.0370956" res="21432.8" algo="Sum"/><pk mz="795.56778928" i="21019.2" sn="81.36" a="970.352" fwhm="0.0448421" res="17741.5" algo="Sum"/><pk mz="795.69251937" i="1888.7" sn="7.31353" a="99.0821" fwhm="0.0619632" res="12841.4" algo="Sum"/><pk mz="796.07115780" i="9254.36" sn="35.8395" a="470.963" fwhm="0.0400998" res="19852.2" algo="Sum"/><pk mz="796.52070731" i="137034" sn="531.087" a="4779.55" fwhm="0.0305964" res="26033.1" algo="Sum"/><pk mz="796.69538074" i="1743.2" sn="6.75726" a="129.766" fwhm="0.0680017" res="11715.8" algo="Sum"/><pk mz="797.07865589" i="2817.46" sn="10.9248" a="155.488" fwhm="0.050736" res="15710.3" algo="Sum"/><pk mz="797.52371297" i="61879.5" sn="240.325" a="2406.07" fwhm="0.034708" res="22978.1" algo="Sum"/><pk mz="797.69803715" i="1101.2" sn="4.2773" a="36.8632" fwhm="0.0501274" res="15913.4" algo="Sum"/><pk mz="798.08604732" i="1185.89" sn="4.60922" a="53.1069" fwhm="0.0451104" res="17691.8" algo="Sum"/><pk mz="798.53125745" i="53256" sn="207.885" a="2383.47" fwhm="0.0388746" res="20541.2" algo="Sum"/><pk mz="798.71594796" i="1204.72" sn="4.70304" a="84.0133" fwhm="0.0789454" res="10117.3" algo="Sum"/><pk mz="798.80165459" i="829.328" sn="3.23758" a="28.9087" fwhm="0.0501615" res="15924.6" algo="Sum"/><pk mz="799.06482070" i="1442.32" sn="5.63246" a="95.6606" fwhm="0.062401" res="12805.3" algo="Sum"/><pk mz="799.53598619" i="20948.4" sn="82.1302" a="1099.77" fwhm="0.0431441" res="18531.8" algo="Sum"/><pk mz="799.66320727" i="3920.62" sn="15.3735" a="199.598" fwhm="0.0466004" res="17160" algo="Sum"/><pk mz="800.06784066" i="1605.34" sn="6.29888" a="99.078" fwhm="0.0578567" res="13828.4" algo="Sum"/><pk mz="800.53877026" i="9935.2" sn="39.1444" a="616.103" fwhm="0.0471006" res="16996.3" algo="Sum"/><pk mz="800.66680779" i="2791.26" sn="10.9975" a="217.743" fwhm="0.059347" res="13491.3" algo="Sum"/><pk mz="801.03861489" i="1720.74" sn="6.78551" a="84.6421" fwhm="0.06153" res="13018.7" algo="Sum"/><pk mz="801.08179475" i="1477.53" sn="5.8276" a="72.0985" fwhm="0.0523742" res="15295.3" algo="Sum"/><pk mz="801.54066685" i="4828.02" sn="19.0641" a="265.625" fwhm="0.0490007" res="16357.7" algo="Sum"/><pk mz="801.67898424" i="4856.39" sn="19.1764" a="236.778" fwhm="0.0429028" res="18685.9" algo="Sum"/><pk mz="802.04440596" i="1889.49" sn="7.46957" a="89.0295" fwhm="0.0445348" res="18009.4" algo="Sum"/><pk mz="802.09921394" i="1674.83" sn="6.62262" a="97.0345" fwhm="0.0558334" res="14365.9" algo="Sum"/><pk mz="802.53275422" i="17826.6" sn="70.5517" a="876.782" fwhm="0.0419806" res="19116.8" algo="Sum"/><pk mz="802.68234471" i="2882.34" sn="11.4089" a="171.091" fwhm="0.0578893" res="13865.8" algo="Sum"/><pk mz="803.05087560" i="2232.87" sn="8.84551" a="128.974" fwhm="0.0552351" res="14538.8" algo="Sum"/><pk mz="803.10083832" i="1134.65" sn="4.4958" a="58.2118" fwhm="0.0712695" res="11268.5" algo="Sum"/><pk mz="803.53676716" i="9319.24" sn="36.937" a="486.484" fwhm="0.0448669" res="17909.4" algo="Sum"/><pk mz="803.68509312" i="1355.13" sn="5.37318" a="86.5094" fwhm="0.0847468" res="9483.36" algo="Sum"/><pk mz="804.05368101" i="1814.13" sn="7.19612" a="96.5371" fwhm="0.0537175" res="14968.2" algo="Sum"/><pk mz="804.54681638" i="299002" sn="1186.49" a="9229.74" fwhm="0.0260602" res="30872.6" algo="Sum"/><pk mz="804.80814631" i="920.197" sn="3.65423" a="26.4953" fwhm="0.0391611" res="20551.2" algo="Sum"/><pk mz="805.04887310" i="9685.02" sn="38.4728" a="441.348" fwhm="0.0362467" res="22210.2" algo="Sum"/><pk mz="805.55029923" i="146924" sn="583.961" a="5078.45" fwhm="0.0300701" res="26789.1" algo="Sum"/><pk mz="806.05581627" i="9657.2" sn="38.4503" a="421.61" fwhm="0.0374243" res="21538.3" algo="Sum"/><pk mz="806.56156696" i="239328" sn="952.644" a="8062.58" fwhm="0.0281757" res="28626.1" algo="Sum"/><pk mz="806.79075809" i="959.179" sn="3.82117" a="24.7308" fwhm="0.033608" res="24005.9" algo="Sum"/><pk mz="807.06406552" i="16786.6" sn="67.034" a="774.585" fwhm="0.0381707" res="21143.6" algo="Sum"/><pk mz="807.56596825" i="111933" sn="447.214" a="4214.55" fwhm="0.0321333" res="25131.8" algo="Sum"/><pk mz="807.62803349" i="14923.4" sn="59.6402" a="608.169" fwhm="0.0442866" res="18236.4" algo="Sum"/><pk mz="808.07209696" i="11629.4" sn="46.5911" a="449.812" fwhm="0.0440605" res="18340.1" algo="Sum"/><pk mz="808.57778265" i="302663" sn="1213.44" a="9506.14" fwhm="0.0265925" res="30406.3" algo="Sum"/><pk mz="809.08271964" i="6721.04" sn="27.0127" a="471.865" fwhm="0.0626224" res="12920" algo="Sum"/><pk mz="809.58137625" i="132340" sn="532.511" a="4962.16" fwhm="0.0319966" res="25302.1" algo="Sum"/><pk mz="809.64389813" i="19911.5" sn="80.1401" a="817.362" fwhm="0.0459747" res="17610.6" algo="Sum"/><pk mz="810.09486556" i="2620.85" sn="10.5555" a="194.769" fwhm="0.0721599" res="11226.4" algo="Sum"/><pk mz="810.59213912" i="102407" sn="413.357" a="4148.88" fwhm="0.0347187" res="23347.5" algo="Sum"/><pk mz="811.06742738" i="1109.59" sn="4.4815" a="32.7077" fwhm="0.0449289" res="18052.2" algo="Sum"/><pk mz="811.08902280" i="1105.8" sn="4.46645" a="34.3486" fwhm="0.0393137" res="20631.2" algo="Sum"/><pk mz="811.59709079" i="42216.5" sn="171.267" a="1888.3" fwhm="0.0374995" res="21642.9" algo="Sum"/><pk mz="811.66116707" i="12692.1" sn="51.4866" a="521.75" fwhm="0.0463528" res="17510.5" algo="Sum"/><pk mz="812.07403122" i="1316.85" sn="5.34385" a="79.362" fwhm="0.0690688" res="11757.5" algo="Sum"/><pk mz="812.60682313" i="24672.5" sn="100.354" a="1099.5" fwhm="0.0411565" res="19744.3" algo="Sum"/><pk mz="812.66366574" i="6632.29" sn="26.9808" a="326.308" fwhm="0.0423945" res="19169.1" algo="Sum"/><pk mz="813.03796971" i="1149.24" sn="4.67721" a="45.1987" fwhm="0.0459567" res="17691.4" algo="Sum"/><pk mz="813.07798256" i="1208.09" sn="4.91701" a="72.7609" fwhm="0.0802913" res="10126.6" algo="Sum"/><pk mz="813.54805045" i="3032.8" sn="12.388" a="156.157" fwhm="0.0476944" res="17057.5" algo="Sum"/><pk mz="813.61202338" i="9869.12" sn="40.3196" a="476.973" fwhm="0.046461" res="17511.7" algo="Sum"/><pk mz="813.67870308" i="16849.3" sn="68.8368" a="723.648" fwhm="0.039333" res="20686.9" algo="Sum"/><pk mz="814.04670015" i="1290.89" sn="5.27704" a="73.0413" fwhm="0.0541095" res="15044.4" algo="Sum"/><pk mz="814.09551188" i="1279.59" sn="5.23171" a="73.2423" fwhm="0.0603688" res="13485.4" algo="Sum"/><pk mz="814.56130889" i="7513.78" sn="30.783" a="456.864" fwhm="0.0719909" res="11314.8" algo="Sum"/><pk mz="814.61422831" i="4531.3" sn="18.5642" a="176.794" fwhm="0.0534165" res="15250.2" algo="Sum"/><pk mz="814.68319866" i="9013.75" sn="36.9282" a="432.393" fwhm="0.0420079" res="19393.6" algo="Sum"/><pk mz="815.05083099" i="2219.42" sn="9.10216" a="110.019" fwhm="0.0452774" res="18001.3" algo="Sum"/><pk mz="815.09607438" i="1229.71" sn="5.04425" a="66.5369" fwhm="0.0526786" res="15473" algo="Sum"/><pk mz="815.55745334" i="5456.75" sn="22.4782" a="344.42" fwhm="0.0623312" res="13084.3" algo="Sum"/><pk mz="815.61622057" i="2238.51" sn="9.22118" a="92.2177" fwhm="0.0563188" res="14482.1" algo="Sum"/><pk mz="815.69321975" i="7746.77" sn="31.9116" a="386.504" fwhm="0.0428669" res="19028.5" algo="Sum"/><pk mz="816.05674962" i="1694.74" sn="6.98866" a="94.4104" fwhm="0.0582322" res="14013.8" algo="Sum"/><pk mz="816.11114483" i="1116.11" sn="4.60256" a="61.0826" fwhm="0.0481336" res="16955.1" algo="Sum"/><pk mz="816.58056129" i="14279.1" sn="58.9479" a="850.865" fwhm="0.0530079" res="15404.9" algo="Sum"/><pk mz="816.69731242" i="4086.76" sn="16.8734" a="216.563" fwhm="0.0486703" res="16780.2" algo="Sum"/><pk mz="817.05067540" i="3423.06" sn="14.1339" a="151.633" fwhm="0.0423568" res="19289.7" algo="Sum"/><pk mz="817.57975698" i="7762.25" sn="32.0828" a="342.748" fwhm="0.0453098" res="18044.2" algo="Sum"/><pk mz="817.70124974" i="1612.21" sn="6.66515" a="99.1186" fwhm="0.0619565" res="13198" algo="Sum"/><pk mz="818.05668705" i="3837.78" sn="15.8719" a="181.296" fwhm="0.0406731" res="20113" algo="Sum"/><pk mz="818.50698736" i="3956" sn="16.366" a="159.8" fwhm="0.0409331" res="19996.2" algo="Sum"/><pk mz="818.56406778" i="15884.8" sn="65.7205" a="673.435" fwhm="0.0495982" res="16503.9" algo="Sum"/><pk mz="819.06437380" i="9051.64" sn="37.4746" a="422.62" fwhm="0.0381479" res="21470.7" algo="Sum"/><pk mz="819.51203027" i="2043.97" sn="8.46485" a="70.4999" fwhm="0.0375411" res="21829.7" algo="Sum"/><pk mz="819.56892400" i="12702.5" sn="52.615" a="729.754" fwhm="0.0514663" res="15924.4" algo="Sum"/><pk mz="820.07163762" i="6671.46" sn="27.6844" a="278.874" fwhm="0.0464438" res="17657.3" algo="Sum"/><pk mz="820.52040006" i="55052.1" sn="228.648" a="2228.65" fwhm="0.0354353" res="23155.5" algo="Sum"/><pk mz="820.57331266" i="11540.3" sn="47.9311" a="624.981" fwhm="0.0529841" res="15487.2" algo="Sum"/><pk mz="820.71915686" i="927.601" sn="3.85448" a="14.9558" fwhm="0.0283402" res="28959.5" algo="Sum"/><pk mz="820.73092894" i="887.598" sn="3.6884" a="4.86246" fwhm="0.0109429" res="75001.3" algo="Sum"/><pk mz="820.74551207" i="940.475" sn="3.90829" a="29.4869" fwhm="0.0451964" res="18159.5" algo="Sum"/><pk mz="821.08133672" i="5760.42" sn="23.9755" a="226.717" fwhm="0.0452917" res="18128.7" algo="Sum"/><pk mz="821.52391658" i="27111.7" sn="112.847" a="1126.79" fwhm="0.0372321" res="22064.9" algo="Sum"/><pk mz="821.58187196" i="7148.31" sn="29.758" a="310.717" fwhm="0.0621769" res="13213.6" algo="Sum"/><pk mz="821.64121768" i="6448.3" sn="26.8509" a="326.602" fwhm="0.0558378" res="14714.8" algo="Sum"/><pk mz="822.09834396" i="2802.47" sn="11.7367" a="113.337" fwhm="0.0600177" res="13697.6" algo="Sum"/><pk mz="822.10872743" i="2862.19" sn="11.9868" a="107.659" fwhm="0.0564973" res="14551.3" algo="Sum"/><pk mz="822.53281006" i="35267.4" sn="147.954" a="1709.02" fwhm="0.0392197" res="20972.4" algo="Sum"/><pk mz="822.63743253" i="4890.8" sn="20.5257" a="303.493" fwhm="0.064738" res="12707.2" algo="Sum"/><pk mz="822.72925731" i="910.497" sn="3.82266" a="48.8658" fwhm="0.0735333" res="11188.5" algo="Sum"/><pk mz="823.12332207" i="1658.9" sn="6.98269" a="96.769" fwhm="0.0585471" res="14059.2" algo="Sum"/><pk mz="823.53740599" i="15808.1" sn="66.5712" a="741.216" fwhm="0.0414247" res="19880.4" algo="Sum"/><pk mz="823.60548499" i="3949.47" sn="16.6362" a="145.506" fwhm="0.0509343" res="16170" algo="Sum"/><pk mz="823.65934113" i="7516.86" sn="31.6705" a="378.698" fwhm="0.0530832" res="15516.4" algo="Sum"/><pk mz="824.55062722" i="53918" sn="228.077" a="2347.12" fwhm="0.0365281" res="22573" algo="Sum"/><pk mz="824.66163874" i="4311.08" sn="18.2434" a="246.459" fwhm="0.0639738" res="12890.6" algo="Sum"/><pk mz="825.55396548" i="25639.7" sn="108.656" a="1155.44" fwhm="0.0383827" res="21508.5" algo="Sum"/><pk mz="825.61673180" i="4086.76" sn="17.3224" a="151.665" fwhm="0.053241" res="15507.2" algo="Sum"/><pk mz="826.09045589" i="829.367" sn="3.51818" a="58.1224" fwhm="0.0766375" res="10779.2" algo="Sum"/><pk mz="826.55592169" i="14442.1" sn="61.4933" a="769.605" fwhm="0.0460203" res="17960.7" algo="Sum"/><pk mz="826.67676863" i="1673.17" sn="7.12502" a="70.8688" fwhm="0.060764" res="13604.7" algo="Sum"/><pk mz="827.05071940" i="1232.69" sn="5.25137" a="73.8154" fwhm="0.0660059" res="12529.9" algo="Sum"/><pk mz="827.10031571" i="836.755" sn="3.56519" a="43.1034" fwhm="0.0554959" res="14903.8" algo="Sum"/><pk mz="827.55957075" i="5841.33" sn="24.9474" a="344.117" fwhm="0.0516801" res="16013.1" algo="Sum"/><pk mz="827.69048705" i="1420.11" sn="6.06653" a="86.0264" fwhm="0.0795568" res="10403.8" algo="Sum"/><pk mz="828.05739511" i="1065.04" sn="4.55565" a="65.7959" fwhm="0.0487993" res="16968.6" algo="Sum"/><pk mz="828.54677601" i="121778" sn="523.565" a="4617.42" fwhm="0.0315384" res="26271.1" algo="Sum"/><pk mz="828.68628508" i="1643.45" sn="7.06608" a="100.899" fwhm="0.0867142" res="9556.52" algo="Sum"/><pk mz="829.05692902" i="1457.26" sn="6.26974" a="86.8726" fwhm="0.0544671" res="15221.2" algo="Sum"/><pk mz="829.54998962" i="60277.6" sn="260.187" a="2532.09" fwhm="0.0351908" res="23572.9" algo="Sum"/><pk mz="829.68596859" i="1322.98" sn="5.71062" a="87.3939" fwhm="0.0650544" res="12753.7" algo="Sum"/><pk mz="830.05979267" i="1363.19" sn="5.89185" a="112.21" fwhm="0.0571582" res="14522.2" algo="Sum"/><pk mz="830.55984354" i="62033.3" sn="269.034" a="2561.18" fwhm="0.0358507" res="23167.2" algo="Sum"/><pk mz="830.75564296" i="903.379" sn="3.91819" a="28.1332" fwhm="0.0397873" res="20879.9" algo="Sum"/><pk mz="831.06522317" i="3005.99" sn="13.0667" a="180.354" fwhm="0.0409727" res="20283.4" algo="Sum"/><pk mz="831.56455862" i="28687.2" sn="124.748" a="1278.48" fwhm="0.0377817" res="22009.7" algo="Sum"/><pk mz="831.62505620" i="4132.97" sn="17.9725" a="165.988" fwhm="0.0410724" res="20247.8" algo="Sum"/><pk mz="832.07163109" i="2668.63" sn="11.6189" a="156.885" fwhm="0.0497992" res="16708.5" algo="Sum"/><pk mz="832.57758158" i="147244" sn="641.922" a="5364.57" fwhm="0.0308907" res="26952.4" algo="Sum"/><pk mz="832.76247501" i="931.564" sn="4.06287" a="29.8784" fwhm="0.0455261" res="18292" algo="Sum"/><pk mz="833.08106048" i="2683.26" sn="11.7138" a="172.448" fwhm="0.0589831" res="14124.1" algo="Sum"/><pk mz="833.58119837" i="70611" sn="308.455" a="2859.34" fwhm="0.0353729" res="23565.5" algo="Sum"/><pk mz="833.64448266" i="16114.9" sn="70.4061" a="665.432" fwhm="0.0457224" res="18232.7" algo="Sum"/><pk mz="834.09155102" i="1790.79" sn="7.82907" a="73.9526" fwhm="0.0479526" res="17394.1" algo="Sum"/><pk mz="834.59147193" i="63448.9" sn="277.568" a="2706.4" fwhm="0.0369396" res="22593.4" algo="Sum"/><pk mz="835.12493565" i="1125.85" sn="4.93157" a="62.8269" fwhm="0.0518138" res="16117.8" algo="Sum"/><pk mz="835.59580908" i="26952.8" sn="118.204" a="1226.45" fwhm="0.0412642" res="20249.9" algo="Sum"/><pk mz="835.66026056" i="26368.4" sn="115.664" a="1117.15" fwhm="0.0395961" res="21104.6" algo="Sum"/><pk mz="836.60457961" i="12566.8" sn="55.2327" a="575.838" fwhm="0.0485682" res="17225.3" algo="Sum"/><pk mz="836.66432660" i="13929" sn="61.2329" a="609.812" fwhm="0.0424584" res="19705.5" algo="Sum"/><pk mz="837.61209553" i="5311.33" sn="23.4595" a="244.921" fwhm="0.0570605" res="14679.4" algo="Sum"/><pk mz="837.67412781" i="12125.2" sn="53.5665" a="556.772" fwhm="0.0420984" res="19898" algo="Sum"/><pk mz="838.50562592" i="11380.6" sn="50.4846" a="580.153" fwhm="0.0406566" res="20624.1" algo="Sum"/><pk mz="838.62208811" i="3372.62" sn="14.9678" a="165.187" fwhm="0.0735929" res="11395.4" algo="Sum"/><pk mz="838.67940613" i="5545.34" sn="24.6161" a="317.098" fwhm="0.0484311" res="17317" algo="Sum"/><pk mz="839.50871225" i="5581.48" sn="24.9269" a="245.364" fwhm="0.0402779" res="20842.9" algo="Sum"/><pk mz="839.63104214" i="2485.98" sn="11.1073" a="139.139" fwhm="0.0711949" res="11793.4" algo="Sum"/><pk mz="839.68103127" i="2067.33" sn="9.23791" a="102.337" fwhm="0.0573745" res="14635.1" algo="Sum"/><pk mz="840.51095461" i="7356.54" sn="33.0006" a="386.791" fwhm="0.0462575" res="18170.2" algo="Sum"/><pk mz="840.58121632" i="3078.22" sn="13.8123" a="154.953" fwhm="0.0667947" res="12584.6" algo="Sum"/><pk mz="841.51436672" i="3231" sn="14.593" a="187.279" fwhm="0.0512708" res="16413.1" algo="Sum"/><pk mz="841.58536900" i="1979.12" sn="8.93948" a="108.404" fwhm="0.0825105" res="10199.7" algo="Sum"/><pk mz="842.51867117" i="2450.78" sn="11.0987" a="124.087" fwhm="0.0523247" res="16101.7" algo="Sum"/><pk mz="842.59490273" i="3509.27" sn="15.8929" a="154.081" fwhm="0.0520315" res="16193.9" algo="Sum"/><pk mz="843.58466883" i="2079.99" sn="9.46821" a="171.889" fwhm="0.0883929" res="9543.58" algo="Sum"/><pk mz="844.52056776" i="24343.7" sn="111.254" a="1117.12" fwhm="0.0378958" res="22285.3" algo="Sum"/><pk mz="844.60713211" i="2849.96" sn="13.0253" a="135.855" fwhm="0.0510073" res="16558.5" algo="Sum"/><pk mz="845.08390328" i="905.174" sn="4.14156" a="48.1265" fwhm="0.0542031" res="15591.1" algo="Sum"/><pk mz="845.52409670" i="12554.8" sn="57.6101" a="619.038" fwhm="0.0389781" res="21692.3" algo="Sum"/><pk mz="845.60901703" i="1806.37" sn="8.28882" a="67.9162" fwhm="0.0458581" res="18439.7" algo="Sum"/><pk mz="846.53196504" i="14062.4" sn="64.7653" a="691.68" fwhm="0.0425296" res="19904.6" algo="Sum"/><pk mz="846.62575358" i="2076.7" sn="9.56444" a="153.928" fwhm="0.0795844" res="10638.1" algo="Sum"/><pk mz="847.53741252" i="6382.09" sn="29.4955" a="353.41" fwhm="0.0468733" res="18081.4" algo="Sum"/><pk mz="847.60875715" i="1521.07" sn="7.02996" a="119.411" fwhm="0.0845212" res="10028.4" algo="Sum"/><pk mz="848.54456960" i="41948.4" sn="194.546" a="2044.78" fwhm="0.0430897" res="19692.5" algo="Sum"/><pk mz="848.63834918" i="1900.18" sn="8.81487" a="126.745" fwhm="0.0776352" res="10931.1" algo="Sum"/><pk mz="849.54853871" i="20215.5" sn="93.9923" a="1045.5" fwhm="0.0454936" res="18674" algo="Sum"/><pk mz="849.61644045" i="3469.56" sn="16.1352" a="142.893" fwhm="0.0562225" res="15111.7" algo="Sum"/><pk mz="850.55612689" i="17194.6" sn="80.3141" a="884.203" fwhm="0.0470199" res="18089.3" algo="Sum"/><pk mz="851.56195950" i="6995.75" sn="32.8019" a="373.891" fwhm="0.0518932" res="16409.9" algo="Sum"/><pk mz="851.63531196" i="4509.54" sn="21.1507" a="222.449" fwhm="0.0563423" res="15115.4" algo="Sum"/><pk mz="852.56196939" i="3767.92" sn="17.7748" a="225.826" fwhm="0.0631507" res="13500.4" algo="Sum"/><pk mz="852.63948153" i="2616.31" sn="12.3455" a="131.653" fwhm="0.0644822" res="13222.9" algo="Sum"/><pk mz="853.56762780" i="1732.53" sn="8.20164" a="104.226" fwhm="0.0713374" res="11965.2" algo="Sum"/><pk mz="853.64758107" i="2514.02" sn="11.904" a="155.184" fwhm="0.0626476" res="13626.2" algo="Sum"/><pk mz="854.48099021" i="1876.41" sn="8.94451" a="101.185" fwhm="0.0574355" res="14877.2" algo="Sum"/><pk mz="854.56279079" i="6591.61" sn="31.4304" a="339.419" fwhm="0.0448091" res="19071.2" algo="Sum"/><pk mz="854.64939114" i="1692.5" sn="8.07248" a="125.153" fwhm="0.075698" res="11290.3" algo="Sum"/><pk mz="855.48745711" i="1020.98" sn="4.89072" a="47.0073" fwhm="0.0482282" res="17738.3" algo="Sum"/><pk mz="855.56580468" i="3566.16" sn="17.0878" a="202.884" fwhm="0.0463289" res="18467.2" algo="Sum"/><pk mz="855.65327236" i="916.981" sn="4.39465" a="53.5877" fwhm="0.0807581" res="10595.3" algo="Sum"/><pk mz="856.48749326" i="1522.55" sn="7.33354" a="77.1453" fwhm="0.0550801" res="15549.9" algo="Sum"/><pk mz="856.57730010" i="33461.9" sn="161.199" a="1438.23" fwhm="0.0380368" res="22519.7" algo="Sum"/><pk mz="857.58142230" i="18552.3" sn="89.6256" a="915.842" fwhm="0.0401795" res="21343.8" algo="Sum"/><pk mz="858.58933003" i="12360.7" sn="60.0603" a="612.431" fwhm="0.0429547" res="19988.3" algo="Sum"/><pk mz="859.59447579" i="5284.68" sn="25.7932" a="267.43" fwhm="0.0454901" res="18896.3" algo="Sum"/><pk mz="860.60449830" i="3983.05" sn="19.5356" a="264.99" fwhm="0.0505198" res="17035" algo="Sum"/><pk mz="861.53115552" i="985.457" sn="4.85469" a="61.7432" fwhm="0.0665489" res="12945.8" algo="Sum"/><pk mz="861.61031331" i="1928.46" sn="9.5003" a="126.08" fwhm="0.0579437" res="14869.8" algo="Sum"/><pk mz="862.50621634" i="4831.91" sn="23.8522" a="268.453" fwhm="0.0447899" res="19256.7" algo="Sum"/><pk mz="862.61682386" i="1458.86" sn="7.20224" a="103.406" fwhm="0.0933589" res="9239.79" algo="Sum"/><pk mz="863.51022899" i="2476.07" sn="12.2621" a="147.291" fwhm="0.0455848" res="18942.9" algo="Sum"/><pk mz="863.61676998" i="1040.21" sn="5.15284" a="84.391" fwhm="0.0866304" res="9968.98" algo="Sum"/><pk mz="864.51095273" i="6065.08" sn="30.0988" a="342.444" fwhm="0.0456468" res="18939.2" algo="Sum"/><pk mz="864.62854111" i="1100.76" sn="5.46421" a="64.3864" fwhm="0.0382394" res="22610.9" algo="Sum"/><pk mz="865.51287704" i="3510.88" sn="17.4817" a="189.899" fwhm="0.0500327" res="17298.9" algo="Sum"/><pk mz="865.58956949" i="943.126" sn="4.69671" a="45.8839" fwhm="0.0638201" res="13563" algo="Sum"/><pk mz="865.63528563" i="887.51" sn="4.42039" a="57.8076" fwhm="0.0790692" res="10947.8" algo="Sum"/><pk mz="866.53141248" i="5697.13" sn="28.4426" a="339.532" fwhm="0.0518076" res="16726" algo="Sum"/><pk mz="866.59391799" i="1146.51" sn="5.72512" a="24.523" fwhm="0.0290262" res="29855.6" algo="Sum"/><pk mz="866.65203958" i="923.063" sn="4.61033" a="42.6035" fwhm="0.0540651" res="16029.8" algo="Sum"/><pk mz="867.53774069" i="3267.78" sn="16.3767" a="200.278" fwhm="0.0495072" res="17523.5" algo="Sum"/><pk mz="867.60182002" i="1130.92" sn="5.66908" a="64.2524" fwhm="0.0601609" res="14421.3" algo="Sum"/><pk mz="868.53671540" i="2919.58" sn="14.6875" a="174.141" fwhm="0.0544188" res="15960.2" algo="Sum"/><pk mz="868.61149363" i="1204.49" sn="6.06102" a="60.0176" fwhm="0.0697434" res="12454.4" algo="Sum"/><pk mz="868.66683401" i="981.04" sn="4.93764" a="53.883" fwhm="0.076043" res="11423.4" algo="Sum"/><pk mz="869.54146386" i="1502.45" sn="7.59124" a="95.8594" fwhm="0.0673923" res="12902.7" algo="Sum"/><pk mz="869.60736117" i="952.79" sn="4.81519" a="53.149" fwhm="0.0636438" res="13663.7" algo="Sum"/><pk mz="870.53770343" i="2289.74" sn="11.6196" a="149.587" fwhm="0.0606148" res="14361.8" algo="Sum"/><pk mz="870.62968774" i="1483.95" sn="7.53232" a="83.9724" fwhm="0.0864013" res="10076.6" algo="Sum"/><pk mz="871.53879887" i="1299.24" sn="6.61913" a="79.7141" fwhm="0.0725209" res="12017.8" algo="Sum"/><pk mz="871.62387056" i="1290.12" sn="6.57325" a="105.7" fwhm="0.088123" res="9890.99" algo="Sum"/><pk mz="872.54298502" i="12180.6" sn="62.2444" a="653.395" fwhm="0.0474206" res="18400.1" algo="Sum"/><pk mz="872.64636826" i="1598.07" sn="8.16813" a="100.995" fwhm="0.0855026" res="10206.1" algo="Sum"/><pk mz="873.54708859" i="6156.71" sn="31.5856" a="374.458" fwhm="0.0511414" res="17081" algo="Sum"/><pk mz="873.64401849" i="1055.15" sn="5.41323" a="66.1535" fwhm="0.0908683" res="9614.4" algo="Sum"/><pk mz="874.55231043" i="7068.34" sn="36.3685" a="389.915" fwhm="0.0467654" res="18700.9" algo="Sum"/><pk mz="874.65657480" i="1286.03" sn="6.61709" a="73.6786" fwhm="0.0742679" res="11777" algo="Sum"/><pk mz="874.72380602" i="1407.41" sn="7.24164" a="79.882" fwhm="0.0560702" res="15600.5" algo="Sum"/><pk mz="875.55697437" i="3117.13" sn="16.102" a="204.156" fwhm="0.0542301" res="16145.2" algo="Sum"/><pk mz="875.61075125" i="1173.98" sn="6.06434" a="25.3334" fwhm="0.0418811" res="20907.1" algo="Sum"/><pk mz="875.72506483" i="901.433" sn="4.65657" a="49.2668" fwhm="0.0672683" res="13018.4" algo="Sum"/><pk mz="876.56524158" i="8314.65" sn="43.0721" a="431.631" fwhm="0.0427102" res="20523.5" algo="Sum"/><pk mz="876.68130874" i="1269.72" sn="6.57791" a="68.2768" fwhm="0.0607367" res="14434.1" algo="Sum"/><pk mz="877.56835366" i="4072.36" sn="21.1607" a="215.512" fwhm="0.0464062" res="18910.6" algo="Sum"/><pk mz="877.63514505" i="1396.39" sn="7.25689" a="55.6422" fwhm="0.0527505" res="16637.5" algo="Sum"/><pk mz="877.70306641" i="850.116" sn="4.41894" a="14.8919" fwhm="0.0321766" res="27277.7" algo="Sum"/><pk mz="877.71224806" i="876.211" sn="4.55469" a="36.9246" fwhm="0.060902" res="14411.9" algo="Sum"/><pk mz="878.48402617" i="885.433" sn="4.61636" a="53.8782" fwhm="0.0674442" res="13025.4" algo="Sum"/><pk mz="878.57498054" i="2193.41" sn="11.4374" a="136.66" fwhm="0.0672015" res="13073.7" algo="Sum"/><pk mz="878.62852146" i="1110.63" sn="5.79213" a="47.4183" fwhm="0.0584539" res="15031.1" algo="Sum"/><pk mz="878.69190479" i="1055.2" sn="5.50362" a="58.4933" fwhm="0.068294" res="12866.3" algo="Sum"/><pk mz="879.57983630" i="1161.08" sn="6.07135" a="100.01" fwhm="0.0855447" res="10282.1" algo="Sum"/><pk mz="880.48833108" i="1074.88" sn="5.6341" a="70.0445" fwhm="0.0643898" res="13674.3" algo="Sum"/><pk mz="880.58133079" i="1014.37" sn="5.31758" a="62.6302" fwhm="0.0817821" res="10767.4" algo="Sum"/><pk mz="881.60205961" i="839.974" sn="4.41377" a="50.9751" fwhm="0.0642293" res="13725.9" algo="Sum"/><pk mz="882.50750308" i="1142.32" sn="6.02535" a="84.3061" fwhm="0.0793296" res="11124.6" algo="Sum"/><pk mz="882.59234960" i="953.845" sn="5.03269" a="58.7103" fwhm="0.07235" res="12198.9" algo="Sum"/><pk mz="884.60349918" i="1392.82" sn="7.41383" a="107.603" fwhm="0.0852629" res="10375" algo="Sum"/><pk mz="885.60663956" i="880.569" sn="4.70518" a="70.3509" fwhm="0.0870197" res="10177.1" algo="Sum"/><pk mz="886.50779185" i="2244.41" sn="12.0364" a="136.39" fwhm="0.0524658" res="16896.9" algo="Sum"/><pk mz="886.62180452" i="1004.06" sn="5.38571" a="70.5897" fwhm="0.0754189" res="11756" algo="Sum"/><pk mz="887.50966346" i="1261.2" sn="6.79747" a="75.9147" fwhm="0.0586933" res="15121.1" algo="Sum"/><pk mz="888.51248421" i="2457.5" sn="13.3056" a="155.279" fwhm="0.0542911" res="16365.7" algo="Sum"/><pk mz="888.62852523" i="906.801" sn="4.91047" a="57.9627" fwhm="0.0657646" res="13512.3" algo="Sum"/><pk mz="889.51578430" i="1396.7" sn="7.5843" a="113.74" fwhm="0.068135" res="13055.2" algo="Sum"/><pk mz="889.63550402" i="845.242" sn="4.59018" a="56.6597" fwhm="0.0812414" res="10950.5" algo="Sum"/><pk mz="890.53281112" i="3084.36" sn="16.8014" a="193.96" fwhm="0.0535257" res="16637.5" algo="Sum"/><pk mz="890.63316647" i="871.004" sn="4.74461" a="59.0507" fwhm="0.0777328" res="11457.6" algo="Sum"/><pk mz="891.53855275" i="1679.14" sn="9.16764" a="121.003" fwhm="0.0667845" res="13349.5" algo="Sum"/><pk mz="891.60060968" i="889.408" sn="4.85591" a="19.4702" fwhm="0.0235534" res="37854.5" algo="Sum"/><pk mz="891.63077782" i="851.195" sn="4.64734" a="63.4325" fwhm="0.0714514" res="12478.8" algo="Sum"/><pk mz="892.54494929" i="2980.65" sn="16.3528" a="210.393" fwhm="0.0590209" res="15122.5" algo="Sum"/><pk mz="893.55026116" i="1561.38" sn="8.58227" a="99.1896" fwhm="0.0766281" res="11660.9" algo="Sum"/><pk mz="893.61534456" i="1217.17" sn="6.69165" a="65.9356" fwhm="0.0668769" res="13362.1" algo="Sum"/><pk mz="894.55581981" i="1159.69" sn="6.38859" a="95.996" fwhm="0.102458" res="8730.96" algo="Sum"/><pk mz="894.62693332" i="1013.56" sn="5.58451" a="48.8279" fwhm="0.0508555" res="17591.6" algo="Sum"/><pk mz="895.62450691" i="1023.84" sn="5.6537" a="81.7406" fwhm="0.0802022" res="11167.1" algo="Sum"/><pk mz="896.46681867" i="1102.41" sn="6.11122" a="53.1824" fwhm="0.051923" res="17265.3" algo="Sum"/><pk mz="896.53461184" i="3260.83" sn="18.0789" a="182.019" fwhm="0.0467328" res="19184.3" algo="Sum"/><pk mz="896.64191981" i="984.883" sn="5.46193" a="75.121" fwhm="0.0928198" res="9660.03" algo="Sum"/><pk mz="897.53770621" i="1799.69" sn="10.029" a="98.3786" fwhm="0.0507063" res="17700.7" algo="Sum"/><pk mz="897.62569652" i="1938.15" sn="10.8036" a="122.825" fwhm="0.0562365" res="15961.6" algo="Sum"/><pk mz="898.46880413" i="1031.93" sn="5.78409" a="59.8846" fwhm="0.0554645" res="16199" algo="Sum"/><pk mz="898.54852044" i="1960.47" sn="10.9914" a="111.833" fwhm="0.055163" res="16289" algo="Sum"/><pk mz="898.63725284" i="1489.29" sn="8.35228" a="127.643" fwhm="0.0898998" res="9995.98" algo="Sum"/><pk mz="899.55368565" i="1041.9" sn="5.87357" a="65.2403" fwhm="0.0679891" res="13230.9" algo="Sum"/><pk mz="899.65779715" i="1081.09" sn="6.09644" a="56.0268" fwhm="0.0589835" res="15252.7" algo="Sum"/><pk mz="900.56473872" i="3876.31" sn="21.9909" a="225.714" fwhm="0.0445109" res="20232.5" algo="Sum"/><pk mz="900.67499006" i="1124.29" sn="6.37973" a="85.357" fwhm="0.0660188" res="13642.7" algo="Sum"/><pk mz="901.56842191" i="2047.74" sn="11.6679" a="111.314" fwhm="0.053816" res="16752.8" algo="Sum"/><pk mz="901.63221269" i="1156.19" sn="6.58837" a="52.256" fwhm="0.0609213" res="14799.9" algo="Sum"/><pk mz="902.57769454" i="1788.85" sn="10.2287" a="93.7783" fwhm="0.0685046" res="13175.4" algo="Sum"/><pk mz="903.58686849" i="956.775" sn="5.4929" a="60.7852" fwhm="0.0665507" res="13577.4" algo="Sum"/><pk mz="903.64970177" i="1456.23" sn="8.36129" a="96.9726" fwhm="0.0591832" res="15268.7" algo="Sum"/><pk mz="904.65585876" i="1088.91" sn="6.26829" a="58.174" fwhm="0.072899" res="12409.7" algo="Sum"/><pk mz="905.66900454" i="977.455" sn="5.64566" a="64.3863" fwhm="0.0787425" res="11501.7" algo="Sum"/><pk mz="906.49708762" i="1698.01" sn="9.83339" a="100.705" fwhm="0.0488497" res="18556.9" algo="Sum"/><pk mz="907.50757881" i="1069.71" sn="6.21141" a="75.2213" fwhm="0.0560554" res="16189.5" algo="Sum"/><pk mz="907.69621440" i="1447.95" sn="8.40935" a="105.134" fwhm="0.0583971" res="15543.5" algo="Sum"/><pk mz="908.50558994" i="1132.62" sn="6.59284" a="95.8723" fwhm="0.079814" res="11382.8" algo="Sum"/><pk mz="908.70053629" i="1110.93" sn="6.4676" a="75.7145" fwhm="0.0700823" res="12966.2" algo="Sum"/><pk mz="909.53946394" i="1127.76" sn="6.57858" a="59.1482" fwhm="0.0597052" res="15233.9" algo="Sum"/><pk mz="910.54363813" i="866.253" sn="5.0742" a="64.1747" fwhm="0.085052" res="10705.7" algo="Sum"/><pk mz="913.61893426" i="1400.2" sn="8.29788" a="94.2909" fwhm="0.0617903" res="14785.8" algo="Sum"/><pk mz="914.53590784" i="1043.53" sn="6.20974" a="75.2445" fwhm="0.0787126" res="11618.7" algo="Sum"/><pk mz="914.63049223" i="1222.18" sn="7.27482" a="90.2512" fwhm="0.0740751" res="12347.3" algo="Sum"/><pk mz="916.52833961" i="2352.17" sn="14.1063" a="169.668" fwhm="0.0618222" res="14825.2" algo="Sum"/><pk mz="917.53067489" i="1279.57" sn="7.71076" a="110.634" fwhm="0.0592458" res="15486.8" algo="Sum"/><pk mz="918.53988293" i="1154.72" sn="6.98804" a="84.758" fwhm="0.0745155" res="12326.8" algo="Sum"/><pk mz="920.59314982" i="832.407" sn="5.06337" a="68.6945" fwhm="0.0970087" res="9489.8" algo="Sum"/><pk mz="924.56587858" i="1314.8" sn="8.11919" a="93.924" fwhm="0.0679055" res="13615.5" algo="Sum"/><pk mz="925.56736452" i="839.057" sn="5.20141" a="61.3579" fwhm="0.083547" res="11078.4" algo="Sum"/><pk mz="929.60421912" i="964.698" sn="6.06624" a="73.4452" fwhm="0.0786064" res="11826.1" algo="Sum"/><pk mz="931.52260199" i="1174.45" sn="7.4294" a="68.136" fwhm="0.0574221" res="16222.4" algo="Sum"/><pk mz="932.51784174" i="1078.31" sn="6.84038" a="81.3709" fwhm="0.0816982" res="11414.2" algo="Sum"/><pk mz="940.52324117" i="862.974" sn="5.60495" a="61.5822" fwhm="0.0595233" res="15800.9" algo="Sum"/><pk mz="944.55037763" i="895.274" sn="5.88467" a="47.475" fwhm="0.0510841" res="18490.1" algo="Sum"/><pk mz="963.58428368" i="1381.73" sn="9.7553" a="67.2412" fwhm="0.05205" res="18512.7" algo="Sum"/><pk mz="964.58505034" i="985.181" sn="6.98249" a="71.0732" fwhm="0.0750303" res="12855.9" algo="Sum"/><pk mz="1051.79408620" i="5678.2" sn="65.868" a="317.908" fwhm="0.047827" res="21991.6" algo="Sum"/><pk mz="1052.79651649" i="3861.12" sn="45.0642" a="213.01" fwhm="0.0481665" res="21857.4" algo="Sum"/><pk mz="1053.79815939" i="1741.47" sn="20.4236" a="99.9713" fwhm="0.0511867" res="20587.3" algo="Sum"/><pk mz="1067.77715465" i="2146.2" sn="27.3189" a="138.457" fwhm="0.0577264" res="18497.2" algo="Sum"/><pk mz="1068.78026885" i="1509.53" sn="19.2848" a="91.0653" fwhm="0.0569491" res="18767.3" algo="Sum"/><pk mz="1069.77712560" i="854.029" sn="10.9708" a="58.3176" fwhm="0.0580094" res="18441.4" algo="Sum"/></ms_peaks><deconvolution_results/><annotation_list/><GMF_results/></ms_spectrum></DataAnalysis></analysis><checksums><DataAnalysis_checksum>36730ddcd7967ca1ba4481ebeb35e50f</DataAnalysis_checksum></checksums></root>
