# Supplementary material for: Diagnosing Impaired Glucose Tolerance Using Direct Infusion Mass Spectrometry of Blood Plasma
Source: PLoS One. 2014 Sep 9;9(9):e105343. doi: 10.1371/journal.pone.0105343 (PMC4159123; doi:10.1371/journal.pone.0105343)
Supplement: Supporting Information S1 — Mass spectra of blood plasma metabolites obtained by direct infusion mass spectrometry (DIMS) of blood plasma samples from control subjects (n = 30) and patients with impaired glucose tolerance (n = 20). (ZIP) [file pone.0105343.s002.zip › Mass spectra/Sample 37.xml]

<root><fileinfo appname="Bruker Compass DataAnalysis" appversion="4.1.335.0" date="2014-06-18T12:25:06" type="DataAnalysisResults" typeversion="1.1" subtype="MS Spectrum"/><generalinfo organisation="" user="111" hostname="TRIFONOVA-PC" os="Windows 7"/><analysis name="C:\Users\Trifonova\Desktop\Mass spectra\Diabetes\Plasma Sample 357 ST PM 09022013.d\analysis.baf"><info><DateTime>2013-02-09T15:56:33+04:00</DateTime><method>Tune_pos_Standard.m</method><sample><![CDATA[Plasma Sample 357 ST PM 09022013]]></sample><comment><![CDATA[Sample 357. Diabetes. Human blood plasma after protein precipitation 50 fold in MeOH with 0.1% FA
]]></comment><operator>BDAL@DE</operator><instrument>maXis impact</instrument><instrument_serial_number>282001.00069</instrument_serial_number></info><DataAnalysis version="DataAnalysis 4.1.335.0" DataAnalysisResults=""><DataAnalysis_processing_parameters><find_compounds_chromatogram detect_version="3" detect_areamode="1" detect_areathresholdabs="0" detect_areathresholdrel="0" detect_intensitymode="1" detect_intensitythresholdabs="3000" detect_intensitythresholdrel="3" detect_sensitivity="0.333333" detect_skimratio="0" detect_smoothingwidth="3" detect_averageno="5" detect_averagemode="0" add_uv_or_ms_spectra="0" spectrum_load_mode="0" background_subtraction_mode="2" MS_peaksensmode2="1" MS_pc12="0.4" MS_pc22="4" MS_peaksens12="99" MS_peaksens22="99" MS_areamode2="2" MS_areathresholdabs2="1000" MS_areathresholdrel2="10" MS_intensitymode2="0" MS_intensitythresholdabs2="1000" MS_intensitythresholdrel2="10" MS_basesmoothmode2="1" MS_basesmoothpts2="8" MS_basesmoothmin2="12" MS_basesmoothforce2="0.1" MS_startendslope2="10" MS_valleyfilterused2="1" MS_valleyfilter2="10" MS_noisecorr2="0" UV_peaksensmode2="1" UV_pc12="0.4" UV_pc22="4" UV_peaksens12="99.9" UV_peaksens22="100" UV_areamode2="0" UV_areathresholdabs2="5" UV_areathresholdrel2="1" UV_intensitymode2="1" UV_intensitythresholdabs2="1" UV_intensitythresholdrel2="0.01" UV_basesmoothmode2="1" UV_basesmoothpts2="8" UV_basesmoothmin2="12" UV_basesmoothforce2="1" UV_startendslope2="10" UV_valleyfilterused2="1" UV_valleyfilter2="10" UV_noisecorr2="0" detect_delcmpdsinrng="1"/><auto_ms_n use_retention_time_window="0" retention_time_window="1" rt_unit="min" minimum_intensity_positive="1000" minimum_intensity_negative="1000" create_max_number_compounds="100000" spectrum_load_mode="0" background_type="0" create_auto_ms_n_traces="0" create_detailed_traces="0" merge_positive_negative_compounds="0" detect_delcmpdsinrng="1" detect_keep_cmpds_detectedneutralloss="0" add_uv_spectra="0" create_individual_MSMS_cmpds="0" advanced_precursor_determination="0"/><dissect_params dissect_addsmoothing="0" dissect_allow_wider_peaks="0" dissect_resolving_power="1" dissect_deletepeaksinrange="1" dissect_fullrange="1" dissect_cutoff="0.1" dissect_sensitivity="0.333333" dissect_maxoverlap="5" dissect_smoothwidth="1" spectrum_load_mode="0" add_uv_spectra="0"/><find_all_compounds min_time_points="20" min_correlation="0.7" background_type="0" load_spec_type="2" additional_smoothing="1" proteomics="1" chrom_sn_threshold="3" chrom_smoothingwidth="10" detect_delcmpdsinrng="1" add_MSMS_spectra="1"/><ms_peak_finder ms_peak_finder_type="3" ms_manually_use_peak_finder="1"><ms_peak_finder_apex minimum_intensity="100" peak_width="0.05" relative_threshold_base_peak="0.1" signal_to_noise="10"/><ms_peak_finder_centroid peak_width="1" signal_to_noise="1" relative_threshold_base_peak="2" minimum_intensity="100" centroid_percentage="80"/><ms_peak_finder_snap minimum_intensity="0" relative_threshold_base_peak="0" signal_to_noise="2" maximum_charge="12" quality_factor_threshold="0.9" number_of_patterns="500000" building_block_1="C 4.9384 N 1.3577 O 1.4773 S 0.0417 H 7.7583" building_block_2="" use_snap_2="1" add_detailed_results="0"/><ms_peak_finder_sumpeak minimum_intensity="100" peak_width="5" use_datapoints="1" sum_width="2" relative_threshold_base_peak="0.1" signal_to_noise="1" baseline_type="1" baseline_flatness="1" same_sumwidth_as_acquisition="1" use_resolution="0" res="10000" instrument_sum_width="2" use_sum_of_intensities="0"/><ms_peak_finder_ftms signal_to_noise="4" relative_threshold_base_peak="0.01" minimum_intensity="100" centroid_percentage="80" use_centroid="0"/></ms_peak_finder><deconvolution clear_prev_results="1" create_neutral_spectrum="0" incl_shifted_spectra="0" ret_residuals="0" incl_comp_details="0" show_comp_details="0" substance_class="1" extend_evelope="0" extend_before="1" extend_after="1" auto_apply="0"><deconvolution_detailed perf_deconv="1" rel_isotop_deconv="0" resolve_isotop="1" exclude_itraq_ions="1" abund_cutoff="2" envelope_cutoff="75" high_mass="4000" low_mass="250" mw_agreement="0" maximum_charge="10" max_charge_isotop="5" min_charge="1" min_peaks="3" precursor_deconv="0" max_components="10" adduct_ion_name="+H" adduct_ion_mass="1.00728" apply_min_max_mass_boundaries="0"/><deconvolution_detailed perf_deconv="1" rel_isotop_deconv="0" resolve_isotop="1" exclude_itraq_ions="1" abund_cutoff="2" envelope_cutoff="75" high_mass="3000" low_mass="100" mw_agreement="5" maximum_charge="3" max_charge_isotop="0" min_charge="1" min_peaks="3" precursor_deconv="0" max_components="10" adduct_ion_name="+H" adduct_ion_mass="1.00728" apply_min_max_mass_boundaries="0"/><deconvolution_detailed perf_deconv="1" rel_isotop_deconv="0" resolve_isotop="1" exclude_itraq_ions="1" abund_cutoff="0.5" envelope_cutoff="75" high_mass="2000" low_mass="50" mw_agreement="5" maximum_charge="3" max_charge_isotop="4" min_charge="1" min_peaks="3" precursor_deconv="0" max_components="10" adduct_ion_name="+H" adduct_ion_mass="1.00728" apply_min_max_mass_boundaries="0"/><deconvolution_detailed perf_deconv="1" rel_isotop_deconv="1" resolve_isotop="0" exclude_itraq_ions="0" abund_cutoff="10" envelope_cutoff="75" high_mass="100000" low_mass="5000" mw_agreement="5" maximum_charge="100" max_charge_isotop="0" min_charge="1" min_peaks="3" precursor_deconv="0" max_components="10" adduct_ion_name="+H" adduct_ion_mass="1.00728" apply_min_max_mass_boundaries="1"/><max_entropy_deconvolution adduct_ion_name="-H" adduct_ion_mass="-1.00783" low_mass="5000" high_mass="100000" spacint_out="0" resolving_power="10000" peak_width="0.3" width="1" maxentx="0"/></deconvolution><mascot_export globalchargelimit_apply="1" globalchargelimit="1+, 2+ and 3+" prefer_fullscan_deconvolution_results="1" deconvolution_export_type="2" msmssignals="50" threshold="100" mssignals_deconv="2" mssignals_non_deconv="20" normalize_msms="0" single_charged="0"/><process_parameters baseline_flatness="0.8" baseline_addchild="1" baseline_disableoriginal="0" baseline_usesamecolor="1" smoothing_algorithm="1" smoothing_width="0.2" smoothing_cycles="1" smoothing_addchild="1" smoothing_disableoriginal="0" smoothing_usesamecolor="1"/><process_parameters baseline_flatness="0.8" baseline_addchild="1" baseline_disableoriginal="0" baseline_usesamecolor="1" smoothing_algorithm="1" smoothing_width="0.2" smoothing_cycles="1" smoothing_addchild="1" smoothing_disableoriginal="0" smoothing_usesamecolor="1"/><display_params mass_precision="4" time_precision="1" structure_size="30" chrom_peak_label="Index"/><calibration_params calibration_range="0.05" calibration_listname="Samples Recalibration Diabetes" calibration_listgroupname="ESI" calibration_fit_mode="2" calibration_intensitythreshold="1000"/><calibration_params calibration_range="0.05" calibration_listname="Lockmass 1222" calibration_listgroupname="ESI" calibration_intensitythreshold="1000" calibration_lockmassmode="0"/><library_search_params del_prev_res="1"><library_search_basic_params accept_score="50" allowmasses_above="0" allowmasses_below="0" desired_score="900" increasedepth="0" maxnr_spectra="10" match_all="0" sort_by="1" include_precursor_spectra="1" skip_low_frgamnet_spectra="1" min_effective_score="500" minmatch_score="250" min_score="400"/><library_search_basic_params add_int_range="5" extended="1" locnorm="0" root="0" hwfstp="50" hwscdp="7" intrangefac="1.9" locnormeqfac="1" locnormfac="2" locnormwin="25" masdisint="20" minsrcint="100" minspepresrc="15" threshfstp="40" maskadducts="0" maskprecursor="0"/><library_search_libraries_params add_unid="0" srcparallel="0" libraries="" librariey_unidentified=""/><library_search_match_params chrgdeconv="0" collenerg="0" fragampl="1" instrtp="2" ionmeth="1" isolwidth="0" msmsstg="2" ms_vs_msms="4" pkwidth="0" polarity="4" psd="0" precion="0" prodion="0" rgtgaspress="0" rgtion="0" refl="0" trgtgas="0" trgtgaspress="0" trapdrv="1"/><library_search_basic_params add_confirm_mode="0"/><library_search_basic_params accepted_deviation="1" apply_rt_match="0" match_columnname="1" max_deviation="5"/></library_search_params><masslist_layout layout_columntypes="1 2 6 5 3 11 4 " layout_columnwidth="30 60 45 48 45 30 48 "/><cmpdlist_layout layout_columntypes="14 20 1 23 12 26 31 6 52 " layout_columnwidth="23 55 49 60 50 37 272 61 0 "/><cmpdlist_layout layout_columntypes="24 1 2 3 5 18 18 40 7 9 8 " layout_columnwidth="-1 -1 -1 -1 -1 -1 -1 -1 -1 -1 -1 "/><cmpdlist_layout layout_columntypes="6 0 5 3 4 2 12 14 10 11 " layout_columnwidth="-1 -1 -1 -1 -1 -1 -1 -1 -1 -1 "/><cmpdlist_layout layout_columntypes="15 14 6 5 43 11 1 2 17 7 8 9 10 4 3 39 40 41 42 16 18 19 25 20 21 22 23 24 31 26 27 28 29 30 37 32 33 34 35 36 " layout_columnwidth="-1 -1 -1 -1 -1 -1 -1 -1 -1 -1 -1 -1 -1 -1 -1 -1 -1 -1 -1 -1 -1 -1 -1 -1 -1 -1 -1 -1 -1 -1 -1 -1 -1 -1 -1 -1 -1 -1 -1 -1 "/><exclusion_masses/><xml_export_parameters export_detailed_information="0" export_peptide_database_query_information="1"/><smf1D_params max_nr_formulae="500" z="1" rdb_min="0" rdb_max="80" tolerance_ppm="5" tolerance_abs="2" tolerance_ppm_MSn="5" tolerance_abs_MSn="2" use_rel_tolerance="1" use_rel_tolerance_MSn="0" lower_bound_formula="" upper_bound_formula="" electron_configuration="2" electron_configuration_MSn="0" sigma_limit="0.02" sigma_limit_MSn="0.05" HC_Ratio_min="0" HC_Ratio_max="3" filtering="1" patternsearch="0" validate_formulae="1" filter_by_elementratio="1" estimate_carbon_count="1" relative_threshold_base_peak="10" delete_previous_results="1" filter_criteriy="0" adducts_positive_mode="'M+H' " adducts_negative_mode="'M-H' " collect_adducts="0"/><smf3D_params tolerance_neutralloss="2" intensitythresholdabs2="100" intensity_threshold_abs_msms="100" auto_filter="0" nr_explained_peaks="5" highlight_unexplained_peaks="0"/><uv_parameters rt_offset="0"/><target_screening delta_rt="1.5" threshold_sigma="0.05" detection_tolerance="5" identification_tolerance="5" use_tolerance_ppm="0" compound_database="C:\BDALSystemData\BuildingBlocks\TargetScreeningDataBase.csv" use_sampleinfo_xml="0" rt_range_start="0" rt_range_end="0" additional_smoothing="0" create_chromatogram_time_slices="1" rt_window_halfwidth="45" enable_BPC="1" evaluate_qualifier_ions="1" qualifier_ion_intensity_threshold="0" group_id="':' " lc_method_id=":" ms_method_id=":" matrix_id=":" useDB="0" sortanalytes="4"/><automatic_calibration automatic_calibration="0/0" automatic_calibration_use_spectrum_type="0/0" automatic_calibration_retain_data="0/0" automatic_calibration_perform_lockmass="0/0"/><target_screening_scoring threshold1_qualityfactor="0.05" threshold1_massaccuracy="10" threshold1_retentiontime="20" threshold2_retentiontime="40" use_tolerance_ppm="0"/></DataAnalysis_processing_parameters><ms_spectrum info="+MS, 0.2-0.7min #12-41" msmsinfo="All MS" polarity="+" scanmode="fullscan" seq_nr_start="12" seq_nr_end="41" spec_index="0" spec_nrs="12/13/14/15/16/17/18/19/20/21/22/23/24/25/26/27/28/29/30/31/32/33/34/35/36/37/38/39/40/41" rt="0.447258" rt_unit="min"><ms_peaks><pk mz="80.94789701" i="1634.1" sn="400.864" a="9.5818" fwhm="0.00509442" res="15889.5" algo="Sum"/><pk mz="82.94484436" i="1331.25" sn="326.087" a="7.96001" fwhm="0.00529164" res="15674.7" algo="Sum"/><pk mz="84.04432660" i="1741.91" sn="425.537" a="10.9506" fwhm="0.00554627" res="15153.3" algo="Sum"/><pk mz="84.08072377" i="1609.91" sn="393.26" a="9.75917" fwhm="0.00527707" res="15933.2" algo="Sum"/><pk mz="84.95960606" i="3180.94" sn="774.561" a="19.9614" fwhm="0.00537888" res="15795" algo="Sum"/><pk mz="85.02860661" i="444.728" sn="108.282" a="2.68472" fwhm="0.00550373" res="15449.3" algo="Sum"/><pk mz="86.09628520" i="6854.27" sn="1666.22" a="41.3481" fwhm="0.00541127" res="15910.6" algo="Sum"/><pk mz="87.09969642" i="564.694" sn="136.938" a="3.57022" fwhm="0.00525217" res="16583.6" algo="Sum"/><pk mz="88.07579959" i="441.738" sn="106.917" a="2.62997" fwhm="0.00501197" res="17573.1" algo="Sum"/><pk mz="90.05485395" i="1235.67" sn="297.347" a="7.33279" fwhm="0.00543246" res="16577.2" algo="Sum"/><pk mz="90.97654145" i="13904.4" sn="3340.63" a="78.8141" fwhm="0.00530269" res="17156.7" algo="Sum"/><pk mz="91.05440571" i="944.838" sn="227.001" a="5.96229" fwhm="0.00521188" res="17470.6" algo="Sum"/><pk mz="93.05719325" i="3964.96" sn="948.154" a="23.7369" fwhm="0.00556485" res="16722.3" algo="Sum"/><pk mz="93.06933505" i="455.629" sn="108.948" a="2.70431" fwhm="0.00551439" res="16877.5" algo="Sum"/><pk mz="94.06498619" i="8348.09" sn="1990.03" a="53.1369" fwhm="0.00569077" res="16529.4" algo="Sum"/><pk mz="95.06839832" i="548.326" sn="130.388" a="5.22902" fwhm="0.00606955" res="15663.2" algo="Sum"/><pk mz="95.08539070" i="668.829" sn="159.031" a="3.94971" fwhm="0.00519847" res="18291" algo="Sum"/><pk mz="96.07900608" i="551.066" sn="130.729" a="4.31806" fwhm="0.00652188" res="14731.8" algo="Sum"/><pk mz="96.92164392" i="31435.7" sn="7426.56" a="193.096" fwhm="0.00559485" res="17323.4" algo="Sum"/><pk mz="97.10113302" i="1053.53" sn="248.805" a="6.3325" fwhm="0.00564408" res="17204.1" algo="Sum"/><pk mz="98.91898554" i="13907.7" sn="3248.91" a="87.6336" fwhm="0.00580438" res="17042.1" algo="Sum"/><pk mz="98.99563763" i="1032.42" sn="240.944" a="7.15278" fwhm="0.00596038" res="16609" algo="Sum"/><pk mz="99.97979868" i="422.705" sn="98.1227" a="2.75278" fwhm="0.00576378" res="17346.2" algo="Sum"/><pk mz="100.07576848" i="857.943" sn="199.148" a="5.22659" fwhm="0.00547561" res="18276.6" algo="Sum"/><pk mz="100.91684829" i="861.133" sn="198.818" a="5.64156" fwhm="0.00599987" res="16819.8" algo="Sum"/><pk mz="101.07105086" i="770.244" sn="177.701" a="5.15295" fwhm="0.00553782" res="18251" algo="Sum"/><pk mz="102.05497137" i="3021.15" sn="693.761" a="19.8464" fwhm="0.00586982" res="17386.4" algo="Sum"/><pk mz="102.09145122" i="692.834" sn="159.067" a="4.6877" fwhm="0.00621654" res="16422.5" algo="Sum"/><pk mz="103.03897889" i="1676.84" sn="382.958" a="10.1171" fwhm="0.00533415" res="19316.8" algo="Sum"/><pk mz="103.05451649" i="1673.4" sn="382.107" a="11.7017" fwhm="0.00628327" res="16401.4" algo="Sum"/><pk mz="104.05319743" i="1206.66" sn="273.278" a="9.35936" fwhm="0.00692952" res="15015.9" algo="Sum"/><pk mz="104.10695398" i="6954.01" sn="1574.26" a="48.1335" fwhm="0.00618742" res="16825.6" algo="Sum"/><pk mz="104.99222149" i="4083.82" sn="918.166" a="30.1046" fwhm="0.00603603" res="17394.3" algo="Sum"/><pk mz="105.06964877" i="399.515" sn="89.8067" a="2.60761" fwhm="0.00526172" res="19968.7" algo="Sum"/><pk mz="105.11024814" i="403.909" sn="90.797" a="2.90693" fwhm="0.00633863" res="16582.5" algo="Sum"/><pk mz="106.06514953" i="536.334" sn="119.936" a="3.24142" fwhm="0.00507936" res="20881.6" algo="Sum"/><pk mz="106.08625756" i="1743.92" sn="389.95" a="12.7918" fwhm="0.00662057" res="16023.7" algo="Sum"/><pk mz="106.95053944" i="7539.57" sn="1676.05" a="49.0638" fwhm="0.00599054" res="17853.2" algo="Sum"/><pk mz="107.04913396" i="2008.38" sn="446.426" a="14.9831" fwhm="0.00674766" res="15864.6" algo="Sum"/><pk mz="107.96677003" i="385.44" sn="85.2147" a="2.46733" fwhm="0.00560604" res="19259" algo="Sum"/><pk mz="108.08067665" i="5130.57" sn="1134.1" a="35.5253" fwhm="0.00629944" res="17157.2" algo="Sum"/><pk mz="108.94879505" i="573.761" sn="125.985" a="4.25997" fwhm="0.00642233" res="16964.1" algo="Sum"/><pk mz="109.08411509" i="399.892" sn="87.6526" a="3.28349" fwhm="0.00729671" res="14949.8" algo="Sum"/><pk mz="109.10118282" i="709.866" sn="155.573" a="5.09911" fwhm="0.0061749" res="17668.5" algo="Sum"/><pk mz="110.00876368" i="15066.7" sn="3266.73" a="100.594" fwhm="0.00612612" res="17957.3" algo="Sum"/><pk mz="110.07136860" i="2991.67" sn="648.484" a="21.8385" fwhm="0.00663462" res="16590.5" algo="Sum"/><pk mz="111.00989806" i="2531.09" sn="544.986" a="18.9837" fwhm="0.00675888" res="16424.3" algo="Sum"/><pk mz="111.11683103" i="1434.11" sn="308.282" a="10.1513" fwhm="0.00646638" res="17183.8" algo="Sum"/><pk mz="112.00625255" i="2078.65" sn="443.766" a="16.4084" fwhm="0.00694016" res="16138.9" algo="Sum"/><pk mz="112.89559518" i="70372.2" sn="14869.9" a="460.749" fwhm="0.00604594" res="18673" algo="Sum"/><pk mz="113.00850326" i="499.403" sn="105.522" a="3.5267" fwhm="0.00564238" res="20028.5" algo="Sum"/><pk mz="113.02076269" i="452.905" sn="95.6881" a="3.2606" fwhm="0.00629006" res="17968.2" algo="Sum"/><pk mz="113.13248390" i="428.813" sn="90.5871" a="3.25551" fwhm="0.00669867" res="16888.8" algo="Sum"/><pk mz="114.06622008" i="9167.91" sn="1916.81" a="66.8442" fwhm="0.00636303" res="17926.4" algo="Sum"/><pk mz="114.09126142" i="5883.99" sn="1229.95" a="42.1889" fwhm="0.00643029" res="17742.8" algo="Sum"/><pk mz="114.89306266" i="32514.6" sn="6747.11" a="225.646" fwhm="0.0063738" res="18025.8" algo="Sum"/><pk mz="115.03684308" i="764.551" sn="158.364" a="6.105" fwhm="0.00700662" res="16418.3" algo="Sum"/><pk mz="115.06985438" i="439.238" sn="90.959" a="4.59228" fwhm="0.00883454" res="13025" algo="Sum"/><pk mz="115.09423033" i="507.308" sn="104.994" a="3.64137" fwhm="0.00797254" res="14436.3" algo="Sum"/><pk mz="116.05308844" i="924.473" sn="189.977" a="6.60757" fwhm="0.00681329" res="17033.3" algo="Sum"/><pk mz="116.07065181" i="21812.4" sn="4482.39" a="160.948" fwhm="0.00654989" res="17721" algo="Sum"/><pk mz="116.89095860" i="3810.39" sn="778.213" a="25.9725" fwhm="0.00618799" res="18890" algo="Sum"/><pk mz="116.99248902" i="721.012" sn="147.067" a="5.81597" fwhm="0.00699005" res="16737" algo="Sum"/><pk mz="117.07393303" i="1298.5" sn="264.804" a="10.9633" fwhm="0.0073827" res="15857.9" algo="Sum"/><pk mz="118.06527324" i="699.239" sn="141.172" a="6.67134" fwhm="0.00840836" res="14041.4" algo="Sum"/><pk mz="118.08644768" i="15967.1" sn="3222.96" a="114.906" fwhm="0.0065627" res="17993.6" algo="Sum"/><pk mz="119.01712052" i="777.369" sn="155.568" a="6.52641" fwhm="0.00754444" res="15775.5" algo="Sum"/><pk mz="119.04936061" i="764.245" sn="152.934" a="6.04351" fwhm="0.00677047" res="17583.6" algo="Sum"/><pk mz="119.08902871" i="1039.48" sn="207.971" a="9.03923" fwhm="0.00764323" res="15581" algo="Sum"/><pk mz="120.00343479" i="1416.13" sn="280.124" a="10.6536" fwhm="0.00648813" res="18495.9" algo="Sum"/><pk mz="120.06584300" i="726.866" sn="143.698" a="4.63958" fwhm="0.00607015" res="19779.7" algo="Sum"/><pk mz="120.08096987" i="23638.6" sn="4673.23" a="169.384" fwhm="0.00652925" res="18391.2" algo="Sum"/><pk mz="120.96665688" i="852.108" sn="166.793" a="6.94849" fwhm="0.00736233" res="16430.5" algo="Sum"/><pk mz="120.99564352" i="1041.8" sn="203.916" a="9.04679" fwhm="0.00723106" res="16732.8" algo="Sum"/><pk mz="121.02889218" i="713.832" sn="139.639" a="5.70791" fwhm="0.00692406" res="17479.5" algo="Sum"/><pk mz="121.08444534" i="1981.98" sn="387.183" a="15.9819" fwhm="0.00693541" res="17458.9" algo="Sum"/><pk mz="121.10131881" i="452.799" sn="88.4174" a="3.85802" fwhm="0.00738913" res="16389.1" algo="Sum"/><pk mz="122.05935358" i="556.516" sn="107.571" a="4.93487" fwhm="0.00762748" res="16002.6" algo="Sum"/><pk mz="122.09618856" i="389.688" sn="75.2858" a="3.54585" fwhm="0.00730693" res="16709.7" algo="Sum"/><pk mz="122.92484377" i="7830.93" sn="1495.15" a="58.5688" fwhm="0.0067939" res="18093.4" algo="Sum"/><pk mz="123.04427055" i="1348.78" sn="257.26" a="10.8924" fwhm="0.00687804" res="17889.4" algo="Sum"/><pk mz="123.11720671" i="494.416" sn="94.3009" a="3.84409" fwhm="0.00711548" res="17302.7" algo="Sum"/><pk mz="124.92311100" i="1159.84" sn="216.035" a="9.2002" fwhm="0.00719483" res="17362.9" algo="Sum"/><pk mz="125.02157614" i="1666.83" sn="310.082" a="13.1908" fwhm="0.00708495" res="17646.1" algo="Sum"/><pk mz="125.13312164" i="596.971" sn="110.738" a="4.89997" fwhm="0.00751554" res="16649.9" algo="Sum"/><pk mz="125.98687785" i="1661.1" sn="303.244" a="12.2957" fwhm="0.00692233" res="18200.1" algo="Sum"/><pk mz="127.14832753" i="498.234" sn="89.4018" a="4.08393" fwhm="0.00750848" res="16934" algo="Sum"/><pk mz="128.01971458" i="13765.7" sn="2456.94" a="109.751" fwhm="0.00716629" res="17864.2" algo="Sum"/><pk mz="128.06869050" i="2666.15" sn="475.302" a="21.2696" fwhm="0.00709168" res="18059" algo="Sum"/><pk mz="128.99514080" i="716.103" sn="125.809" a="6.86589" fwhm="0.00790283" res="16322.7" algo="Sum"/><pk mz="129.02075897" i="2342.24" sn="411.498" a="20.5623" fwhm="0.00785323" res="16429" algo="Sum"/><pk mz="129.05472115" i="686.486" sn="120.604" a="4.87776" fwhm="0.00734456" res="17571.5" algo="Sum"/><pk mz="129.06662746" i="2068.27" sn="363.362" a="18.4908" fwhm="0.00751365" res="17177.6" algo="Sum"/><pk mz="129.10299708" i="791.862" sn="139.117" a="6.02554" fwhm="0.00676922" res="19072.1" algo="Sum"/><pk mz="130.01748685" i="2058.86" sn="357.909" a="17.6723" fwhm="0.00742157" res="17518.9" algo="Sum"/><pk mz="130.05038974" i="17930.2" sn="3116.65" a="140.52" fwhm="0.00722639" res="17996.6" algo="Sum"/><pk mz="130.08680120" i="7949.77" sn="1381.42" a="71.7719" fwhm="0.00760692" res="17101.1" algo="Sum"/><pk mz="130.15951286" i="5622.09" sn="976.158" a="44.3701" fwhm="0.00718338" res="18119.5" algo="Sum"/><pk mz="131.01910495" i="552.98" sn="94.5321" a="5.2185" fwhm="0.0088648" res="14779.7" algo="Sum"/><pk mz="131.05237815" i="1616.92" sn="276.068" a="18.5023" fwhm="0.00961816" res="13625.5" algo="Sum"/><pk mz="131.08948234" i="587.314" sn="100.194" a="6.64014" fwhm="0.0102326" res="12811" algo="Sum"/><pk mz="131.16305244" i="529.675" sn="90.2434" a="4.61533" fwhm="0.00766898" res="17103.1" algo="Sum"/><pk mz="132.06641663" i="2729.65" sn="455.278" a="19.4016" fwhm="0.00762069" res="17330" algo="Sum"/><pk mz="132.07747767" i="4871" sn="812.241" a="42.4156" fwhm="0.00788064" res="16759.7" algo="Sum"/><pk mz="132.10258545" i="8778.94" sn="1462.67" a="70.4638" fwhm="0.00725423" res="18210.4" algo="Sum"/><pk mz="132.98791336" i="2145.11" sn="350.659" a="18.0119" fwhm="0.0072089" res="18447.7" algo="Sum"/><pk mz="133.03247961" i="1354.58" sn="221.284" a="12.2245" fwhm="0.00814735" res="16328.3" algo="Sum"/><pk mz="133.06560706" i="380.28" sn="62.0906" a="4.71849" fwhm="0.0129059" res="10310.4" algo="Sum"/><pk mz="133.10146567" i="845.077" sn="137.949" a="12.9978" fwhm="0.0141083" res="9434.26" algo="Sum"/><pk mz="134.01940839" i="1942.49" sn="312.73" a="17.2657" fwhm="0.0077563" res="17278.8" algo="Sum"/><pk mz="135.00354964" i="50598.1" sn="8021.14" a="406.291" fwhm="0.00718076" res="18800.7" algo="Sum"/><pk mz="135.11752062" i="849.699" sn="134.685" a="7.42366" fwhm="0.00746911" res="18090.2" algo="Sum"/><pk mz="135.97793157" i="583.192" sn="91.5497" a="4.88075" fwhm="0.00760148" res="17888.3" algo="Sum"/><pk mz="136.00689135" i="1766.61" sn="277.317" a="13.9747" fwhm="0.00760925" res="17873.9" algo="Sum"/><pk mz="136.02215461" i="2189.11" sn="343.639" a="19.6261" fwhm="0.00789046" res="17238.8" algo="Sum"/><pk mz="136.04878144" i="7075.7" sn="1110.56" a="61.5512" fwhm="0.00793092" res="17154.2" algo="Sum"/><pk mz="136.07557583" i="6782.07" sn="1064.32" a="61.2591" fwhm="0.00805394" res="16895.5" algo="Sum"/><pk mz="137.00801729" i="424.961" sn="65.882" a="3.98202" fwhm="0.00778173" res="17606.4" algo="Sum"/><pk mz="137.06016155" i="2397.21" sn="371.225" a="21.1815" fwhm="0.00785341" res="17452.3" algo="Sum"/><pk mz="137.07858056" i="599.253" sn="92.7725" a="6.4071" fwhm="0.0102277" res="13402.6" algo="Sum"/><pk mz="137.13319501" i="415.527" sn="64.2728" a="3.61311" fwhm="0.00751823" res="18240.1" algo="Sum"/><pk mz="138.05345451" i="1173.82" sn="179.179" a="12.7536" fwhm="0.00889294" res="15523.9" algo="Sum"/><pk mz="138.90713317" i="2398.4" sn="361.894" a="20.0605" fwhm="0.00762504" res="18217.2" algo="Sum"/><pk mz="139.04086286" i="579.472" sn="87.2575" a="9.08775" fwhm="0.0117945" res="11788.6" algo="Sum"/><pk mz="139.91542066" i="896.535" sn="133.643" a="6.9443" fwhm="0.00712015" res="19650.6" algo="Sum"/><pk mz="140.06893812" i="8738.86" sn="1297.61" a="79.608" fwhm="0.00811206" res="17266.8" algo="Sum"/><pk mz="140.90413637" i="1541.33" sn="225.834" a="13.6368" fwhm="0.00817294" res="17240.3" algo="Sum"/><pk mz="140.99605109" i="469.62" sn="68.7946" a="4.77369" fwhm="0.00820021" res="17194.2" algo="Sum"/><pk mz="141.07106148" i="628.752" sn="92.0997" a="6.74947" fwhm="0.0103191" res="13670.9" algo="Sum"/><pk mz="141.16440776" i="400.295" sn="58.6188" a="3.23228" fwhm="0.00708582" res="19922.1" algo="Sum"/><pk mz="142.93988788" i="392.36" sn="56.0665" a="3.34845" fwhm="0.00849288" res="16830.5" algo="Sum"/><pk mz="143.01745581" i="1304.5" sn="186.153" a="12.8339" fwhm="0.00839271" res="17040.7" algo="Sum"/><pk mz="143.08231254" i="1555.43" sn="221.811" a="14.7004" fwhm="0.00881333" res="16234.8" algo="Sum"/><pk mz="143.99783807" i="723.945" sn="101.335" a="7.76605" fwhm="0.00862863" res="16688.4" algo="Sum"/><pk mz="144.04293073" i="462.816" sn="64.7272" a="4.94405" fwhm="0.00927772" res="15525.7" algo="Sum"/><pk mz="144.08210599" i="879.894" sn="122.987" a="8.90929" fwhm="0.00896893" res="16064.6" algo="Sum"/><pk mz="144.10275601" i="2409.08" sn="336.692" a="22.9129" fwhm="0.00849414" res="16965" algo="Sum"/><pk mz="144.17557579" i="487.921" sn="68.0764" a="4.26475" fwhm="0.0078814" res="18293.1" algo="Sum"/><pk mz="145.04966048" i="860.051" sn="118.083" a="8.38129" fwhm="0.00867196" res="16726.3" algo="Sum"/><pk mz="145.09987138" i="464.416" sn="63.661" a="6.33471" fwhm="0.0131682" res="11018.9" algo="Sum"/><pk mz="146.03060326" i="3189.87" sn="431.192" a="29.3525" fwhm="0.00820657" res="17794.4" algo="Sum"/><pk mz="146.06094153" i="2495.37" sn="337.312" a="22.1684" fwhm="0.0079849" res="18292.1" algo="Sum"/><pk mz="146.11813282" i="1093.13" sn="147.718" a="10.3927" fwhm="0.0082198" res="17776.4" algo="Sum"/><pk mz="147.03172312" i="600.607" sn="79.8598" a="6.29307" fwhm="0.0107022" res="13738.4" algo="Sum"/><pk mz="147.04463173" i="759.879" sn="101.037" a="7.08159" fwhm="0.00828956" res="17738.5" algo="Sum"/><pk mz="147.07715257" i="4611.91" sn="613.223" a="43.4728" fwhm="0.00848372" res="17336.4" algo="Sum"/><pk mz="147.11420529" i="3407.67" sn="453.102" a="33.5019" fwhm="0.00891928" res="16494" algo="Sum"/><pk mz="148.02751508" i="860.353" sn="113.09" a="9.32957" fwhm="0.0100944" res="14664.3" algo="Sum"/><pk mz="148.04441319" i="414.876" sn="54.5338" a="3.31336" fwhm="0.00995444" res="14872.2" algo="Sum"/><pk mz="148.06144655" i="926.547" sn="121.791" a="9.3219" fwhm="0.00863001" res="17156.6" algo="Sum"/><pk mz="148.93615252" i="1416.26" sn="183.163" a="12.3084" fwhm="0.00810439" res="18377.2" algo="Sum"/><pk mz="148.96247675" i="1041.9" sn="134.748" a="10.8139" fwhm="0.0093594" res="15915.8" algo="Sum"/><pk mz="149.02394284" i="12553" sn="1622.51" a="117.864" fwhm="0.0083291" res="17892" algo="Sum"/><pk mz="149.06077614" i="1562.95" sn="201.885" a="15.262" fwhm="0.00846225" res="17614.8" algo="Sum"/><pk mz="149.13317829" i="685.32" sn="88.3356" a="6.43925" fwhm="0.00819624" res="18195.3" algo="Sum"/><pk mz="149.99355645" i="1195.95" sn="151.927" a="10.2125" fwhm="0.00797524" res="18807.4" algo="Sum"/><pk mz="150.01481940" i="1198.66" sn="152.222" a="10.7599" fwhm="0.00968178" res="15494.5" algo="Sum"/><pk mz="150.02719139" i="1137.33" sn="144.415" a="12.0113" fwhm="0.010416" res="14403.5" algo="Sum"/><pk mz="150.05960957" i="1105.53" sn="140.307" a="11.2061" fwhm="0.00852753" res="17597.1" algo="Sum"/><pk mz="150.93322194" i="454.855" sn="57.264" a="4.17075" fwhm="0.00807201" res="18698.3" algo="Sum"/><pk mz="150.97748203" i="23740.4" sn="2987.51" a="212.575" fwhm="0.00815949" res="18503.3" algo="Sum"/><pk mz="151.04846070" i="1811.1" sn="227.896" a="18.4968" fwhm="0.00854935" res="17667.8" algo="Sum"/><pk mz="151.98175340" i="962.561" sn="120.509" a="10.6523" fwhm="0.00940645" res="16157.2" algo="Sum"/><pk mz="152.02309508" i="10339.5" sn="1294.41" a="109.943" fwhm="0.00910468" res="16697.2" algo="Sum"/><pk mz="152.04853090" i="400.901" sn="50.1892" a="4.754" fwhm="0.0143795" res="10574" algo="Sum"/><pk mz="152.97586209" i="1687" sn="209.317" a="17.4224" fwhm="0.00902179" res="16956.3" algo="Sum"/><pk mz="153.02494766" i="623.616" sn="77.3715" a="10.0836" fwhm="0.0130851" res="11694.6" algo="Sum"/><pk mz="153.09008091" i="454.07" sn="56.3349" a="4.53845" fwhm="0.00762103" res="20087.8" algo="Sum"/><pk mz="154.02443734" i="1106.07" sn="136.495" a="16.0148" fwhm="0.0138446" res="11125.3" algo="Sum"/><pk mz="154.05966872" i="672.239" sn="82.9541" a="6.27319" fwhm="0.00831282" res="18532.8" algo="Sum"/><pk mz="154.08490301" i="755.405" sn="93.2186" a="7.27159" fwhm="0.00856356" res="17993.1" algo="Sum"/><pk mz="154.88132009" i="1256.43" sn="153.314" a="11.4895" fwhm="0.00821504" res="18853.4" algo="Sum"/><pk mz="154.97487711" i="522.04" sn="63.6522" a="6.04322" fwhm="0.0110005" res="14087.9" algo="Sum"/><pk mz="155.07978209" i="472.358" sn="57.5898" a="5.5995" fwhm="0.0118846" res="13048.8" algo="Sum"/><pk mz="156.04279532" i="5080" sn="605.997" a="49.7121" fwhm="0.0088521" res="17627.8" algo="Sum"/><pk mz="156.07759118" i="3159.81" sn="376.534" a="30.6943" fwhm="0.00852969" res="18298.2" algo="Sum"/><pk mz="156.87841904" i="908.256" sn="106.56" a="8.52066" fwhm="0.00826491" res="18981.3" algo="Sum"/><pk mz="157.04735285" i="387.545" sn="45.3028" a="5.69706" fwhm="0.0102095" res="15382.4" algo="Sum"/><pk mz="157.08381825" i="3026.81" sn="353.613" a="32.2613" fwhm="0.00926236" res="16959.4" algo="Sum"/><pk mz="158.03978958" i="724.006" sn="83.0772" a="7.91963" fwhm="0.0102272" res="15452.9" algo="Sum"/><pk mz="158.09331832" i="794.127" sn="91.1233" a="10.9819" fwhm="0.0108833" res="14526.2" algo="Sum"/><pk mz="158.96489209" i="11168.1" sn="1263.88" a="107.23" fwhm="0.00894801" res="17765.4" algo="Sum"/><pk mz="159.01083564" i="1105.75" sn="124.982" a="18.9085" fwhm="0.0144576" res="10998.4" algo="Sum"/><pk mz="159.04282672" i="3401.81" sn="384.411" a="37.5077" fwhm="0.00921191" res="17264.9" algo="Sum"/><pk mz="159.07727261" i="1369.53" sn="154.743" a="16.0508" fwhm="0.00926023" res="17178.5" algo="Sum"/><pk mz="159.09227759" i="661.447" sn="74.7358" a="6.44594" fwhm="0.00943426" res="16863.2" algo="Sum"/><pk mz="160.03579587" i="1293.42" sn="144.603" a="14.8023" fwhm="0.00994113" res="16098.3" algo="Sum"/><pk mz="160.06119105" i="25963.9" sn="2902.75" a="250.272" fwhm="0.00858394" res="18646.6" algo="Sum"/><pk mz="160.13421102" i="1007.18" sn="112.606" a="10.1808" fwhm="0.00871753" res="18369.2" algo="Sum"/><pk mz="161.02120261" i="638.223" sn="70.2199" a="8.42756" fwhm="0.0111661" res="14420.6" algo="Sum"/><pk mz="161.06457066" i="1767.4" sn="194.449" a="19.4602" fwhm="0.00952103" res="16916.7" algo="Sum"/><pk mz="161.09700721" i="752.238" sn="82.7452" a="8.05381" fwhm="0.0088475" res="18208.2" algo="Sum"/><pk mz="161.13270438" i="1015.28" sn="111.677" a="11.2119" fwhm="0.0101579" res="15862.8" algo="Sum"/><pk mz="162.05120787" i="2762.49" sn="298.422" a="32.2487" fwhm="0.0094794" res="17095.1" algo="Sum"/><pk mz="162.11330215" i="44203.7" sn="4767.92" a="424.173" fwhm="0.00859409" res="18863.3" algo="Sum"/><pk mz="163.03568479" i="382.306" sn="40.53" a="5.40293" fwhm="0.0115849" res="14073.1" algo="Sum"/><pk mz="163.07634065" i="495.673" sn="52.5263" a="6.4336" fwhm="0.00981889" res="16608.4" algo="Sum"/><pk mz="163.11695606" i="3546.43" sn="375.511" a="43.1407" fwhm="0.0104381" res="15627" algo="Sum"/><pk mz="163.14839286" i="381.185" sn="40.3383" a="3.60245" fwhm="0.00872917" res="18690" algo="Sum"/><pk mz="164.03012096" i="1844.69" sn="193.339" a="18.5106" fwhm="0.00880636" res="18626.3" algo="Sum"/><pk mz="164.11895298" i="428.911" sn="44.9434" a="5.39122" fwhm="0.0125989" res="13026.4" algo="Sum"/><pk mz="164.91048046" i="622.578" sn="64.9645" a="5.69917" fwhm="0.0083878" res="19660.8" algo="Sum"/><pk mz="164.93236060" i="1278.88" sn="133.452" a="16.8364" fwhm="0.0117649" res="14019" algo="Sum"/><pk mz="165.01403243" i="5148.49" sn="537.217" a="51.7792" fwhm="0.00888824" res="18565.4" algo="Sum"/><pk mz="165.05558762" i="4221.99" sn="440.552" a="44.7092" fwhm="0.0090245" res="18289.7" algo="Sum"/><pk mz="165.98942338" i="1249.2" sn="129.813" a="12.884" fwhm="0.00897588" res="18492.8" algo="Sum"/><pk mz="166.02721333" i="7319.24" sn="760.559" a="67.4954" fwhm="0.00830521" res="19990.7" algo="Sum"/><pk mz="166.05877329" i="454.082" sn="47.1847" a="4.95343" fwhm="0.00919934" res="18051.2" algo="Sum"/><pk mz="166.08680007" i="8901.97" sn="925.024" a="94.2598" fwhm="0.009669" res="17177.2" algo="Sum"/><pk mz="166.52883241" i="877.057" sn="90.9351" a="8.27911" fwhm="0.0089896" res="18524.6" algo="Sum"/><pk mz="166.95161970" i="7648.79" sn="790.355" a="78.131" fwhm="0.00900936" res="18530.9" algo="Sum"/><pk mz="167.03335009" i="625.72" sn="64.6561" a="11.6743" fwhm="0.014169" res="11788.7" algo="Sum"/><pk mz="167.08978457" i="989.162" sn="102.211" a="11.1352" fwhm="0.00903075" res="18502.3" algo="Sum"/><pk mz="168.94981581" i="1134.75" sn="115.444" a="12.298" fwhm="0.00982669" res="17192.9" algo="Sum"/><pk mz="169.03654203" i="1121.3" sn="113.781" a="12.0753" fwhm="0.0100206" res="16868.9" algo="Sum"/><pk mz="169.05909902" i="3784.55" sn="383.948" a="40.2742" fwhm="0.00950056" res="17794.7" algo="Sum"/><pk mz="169.09535916" i="1225.16" sn="124.194" a="16.3255" fwhm="0.00938691" res="18014" algo="Sum"/><pk mz="169.19586452" i="469.971" sn="47.5572" a="4.94836" fwhm="0.00918958" res="18411.7" algo="Sum"/><pk mz="169.98723271" i="485.33" sn="48.307" a="5.28569" fwhm="0.00991572" res="17143.2" algo="Sum"/><pk mz="170.03372705" i="1512.92" sn="150.414" a="21.4586" fwhm="0.0113732" res="14950.4" algo="Sum"/><pk mz="170.05975537" i="988.86" sn="98.3115" a="12.0925" fwhm="0.0112305" res="15142.7" algo="Sum"/><pk mz="170.09418701" i="1913.55" sn="190.149" a="22.7508" fwhm="0.00985277" res="17263.6" algo="Sum"/><pk mz="170.85527813" i="972.422" sn="95.4624" a="9.9738" fwhm="0.00935792" res="18257.8" algo="Sum"/><pk mz="171.05489838" i="417.31" sn="40.7982" a="7.09944" fwhm="0.0129679" res="13190.6" algo="Sum"/><pk mz="171.07739894" i="401.056" sn="39.197" a="3.79451" fwhm="0.00933763" res="18321.3" algo="Sum"/><pk mz="171.10014039" i="1568.19" sn="153.169" a="16.8725" fwhm="0.0101685" res="16826.5" algo="Sum"/><pk mz="172.09598946" i="686.432" sn="66.1417" a="8.8254" fwhm="0.0105314" res="16341.3" algo="Sum"/><pk mz="172.85248336" i="790.035" sn="75.2024" a="8.20167" fwhm="0.00927191" res="18642.6" algo="Sum"/><pk mz="172.98092063" i="994.565" sn="94.5466" a="10.3916" fwhm="0.00937377" res="18453.7" algo="Sum"/><pk mz="173.02986673" i="499.787" sn="47.5113" a="6.19422" fwhm="0.0104929" res="16490.1" algo="Sum"/><pk mz="173.07957545" i="2803.24" sn="266.484" a="32.1486" fwhm="0.00994202" res="17408.9" algo="Sum"/><pk mz="174.93875112" i="3419.67" sn="318.308" a="36.2266" fwhm="0.00938444" res="18641.4" algo="Sum"/><pk mz="174.99983901" i="472.982" sn="44.0249" a="10.1019" fwhm="0.0168419" res="10390.8" algo="Sum"/><pk mz="175.03256507" i="21760.2" sn="2025.43" a="213.94" fwhm="0.008734" res="20040.4" algo="Sum"/><pk mz="175.05704874" i="419.266" sn="39.0211" a="3.85983" fwhm="0.00863034" res="20283.9" algo="Sum"/><pk mz="175.11966177" i="11464.6" sn="1064.56" a="119.584" fwhm="0.00938178" res="18665.9" algo="Sum"/><pk mz="175.14888654" i="613.779" sn="56.9114" a="7.76541" fwhm="0.0122229" res="14329.6" algo="Sum"/><pk mz="175.53384104" i="2271.48" sn="208.128" a="21.7948" fwhm="0.00896028" res="19590.2" algo="Sum"/><pk mz="176.00906240" i="574.543" sn="52.2156" a="5.49317" fwhm="0.00838763" res="20984.4" algo="Sum"/><pk mz="176.03408576" i="862.913" sn="78.3406" a="12.7902" fwhm="0.014297" res="12312.6" algo="Sum"/><pk mz="176.06672755" i="4638.69" sn="420.711" a="51.0652" fwhm="0.00959867" res="18342.8" algo="Sum"/><pk mz="176.10386954" i="381.212" sn="34.541" a="3.93824" fwhm="0.0114175" res="15424" algo="Sum"/><pk mz="176.12254880" i="846.026" sn="76.5954" a="11.3766" fwhm="0.012204" res="14431.6" algo="Sum"/><pk mz="177.02604022" i="1969.8" sn="174.635" a="21.7732" fwhm="0.0100075" res="17689.4" algo="Sum"/><pk mz="177.06210075" i="1022.45" sn="90.5709" a="16.4322" fwhm="0.0141857" res="12481.7" algo="Sum"/><pk mz="178.02530563" i="1163.52" sn="101.465" a="14.067" fwhm="0.0104705" res="17002.6" algo="Sum"/><pk mz="178.05984408" i="864.81" sn="75.4158" a="10.8116" fwhm="0.0107247" res="16602.7" algo="Sum"/><pk mz="179.09075438" i="424.153" sn="36.3248" a="4.9459" fwhm="0.0096333" res="18590.8" algo="Sum"/><pk mz="180.00427248" i="1293.47" sn="109.694" a="15.2105" fwhm="0.0108306" res="16620" algo="Sum"/><pk mz="180.88411744" i="421.418" sn="35.133" a="3.94816" fwhm="0.00881537" res="20519.2" algo="Sum"/><pk mz="180.90462479" i="641.63" sn="53.4918" a="7.01245" fwhm="0.00966989" res="18708" algo="Sum"/><pk mz="180.98820092" i="1046.66" sn="87.2378" a="12.8449" fwhm="0.0109218" res="16571.3" algo="Sum"/><pk mz="181.08556086" i="1408.48" sn="117.4" a="20.3498" fwhm="0.0117414" res="15422.8" algo="Sum"/><pk mz="182.05854878" i="555.274" sn="45.5182" a="6.85549" fwhm="0.0108684" res="16751.2" algo="Sum"/><pk mz="182.08207118" i="2114.57" sn="173.163" a="25.1965" fwhm="0.0106348" res="17121.3" algo="Sum"/><pk mz="184.07402820" i="1859.88" sn="144.481" a="20.5729" fwhm="0.00992453" res="18547.4" algo="Sum"/><pk mz="184.09529454" i="3747.09" sn="291.085" a="42.3587" fwhm="0.0103108" res="17854.6" algo="Sum"/><pk mz="185.03324571" i="3982.58" sn="303.278" a="45.2331" fwhm="0.0101175" res="18288.4" algo="Sum"/><pk mz="185.07059695" i="685.333" sn="52.1792" a="12.0321" fwhm="0.0164264" res="11266.7" algo="Sum"/><pk mz="185.11554487" i="31836.2" sn="2423.9" a="337.52" fwhm="0.00951679" res="19451.5" algo="Sum"/><pk mz="186.11886380" i="3018.22" sn="227.72" a="34.2205" fwhm="0.0103328" res="18012.4" algo="Sum"/><pk mz="187.05861072" i="3490.73" sn="259.162" a="43.3054" fwhm="0.00945993" res="19773.8" algo="Sum"/><pk mz="187.11048482" i="398.189" sn="29.5627" a="5.30848" fwhm="0.014081" res="13288.2" algo="Sum"/><pk mz="188.07121428" i="15077.3" sn="1105.5" a="167.434" fwhm="0.0101255" res="18574" algo="Sum"/><pk mz="189.02224520" i="1327.19" sn="95.6863" a="20.5251" fwhm="0.0128978" res="14655.4" algo="Sum"/><pk mz="189.07473132" i="3122.12" sn="225.03" a="35.0867" fwhm="0.0127151" res="14870.1" algo="Sum"/><pk mz="189.08687911" i="3248.35" sn="234.05" a="38.1038" fwhm="0.0118829" res="15912.5" algo="Sum"/><pk mz="189.13477718" i="420.676" sn="30.2485" a="7.74753" fwhm="0.0128398" res="14730.4" algo="Sum"/><pk mz="189.16237041" i="503.607" sn="36.1678" a="6.75224" fwhm="0.0120936" res="15641.6" algo="Sum"/><pk mz="190.91247761" i="1333.05" sn="91.4076" a="13.8884" fwhm="0.00968597" res="19710.2" algo="Sum"/><pk mz="191.00920499" i="1069.45" sn="73.0768" a="14.7636" fwhm="0.0126913" res="15050.4" algo="Sum"/><pk mz="191.04088665" i="14604.1" sn="997.126" a="162.281" fwhm="0.00991859" res="19260.9" algo="Sum"/><pk mz="191.07717098" i="3040.58" sn="207.357" a="39.8514" fwhm="0.0109441" res="17459.3" algo="Sum"/><pk mz="192.02540319" i="736.708" sn="49.3243" a="7.7905" fwhm="0.0098645" res="19466.3" algo="Sum"/><pk mz="192.04141650" i="2186.92" sn="146.419" a="30.4192" fwhm="0.0122186" res="15717.1" algo="Sum"/><pk mz="192.96224900" i="1926.35" sn="127.109" a="23.2567" fwhm="0.0104483" res="18468.3" algo="Sum"/><pk mz="193.00074754" i="903.219" sn="59.5985" a="12.3325" fwhm="0.0120242" res="16051" algo="Sum"/><pk mz="193.03831882" i="443.692" sn="29.2768" a="6.61252" fwhm="0.016347" res="11808.8" algo="Sum"/><pk mz="194.02505332" i="567.495" sn="37.0675" a="7.72198" fwhm="0.0172939" res="11219.3" algo="Sum"/><pk mz="194.95925020" i="662.916" sn="42.6378" a="8.10185" fwhm="0.0100439" res="19410.7" algo="Sum"/><pk mz="195.10040365" i="544.094" sn="34.9909" a="8.0513" fwhm="0.0116467" res="16751.6" algo="Sum"/><pk mz="196.86568997" i="3551.13" sn="221.121" a="42.6383" fwhm="0.0107346" res="18339.4" algo="Sum"/><pk mz="197.07949662" i="857.819" sn="53.0485" a="10.218" fwhm="0.0112428" res="17529.4" algo="Sum"/><pk mz="197.10208170" i="1264.64" sn="78.143" a="16.013" fwhm="0.0119861" res="16444.2" algo="Sum"/><pk mz="198.08559494" i="717.024" sn="43.3285" a="9.70018" fwhm="0.0111421" res="17778.2" algo="Sum"/><pk mz="198.86260937" i="3482.1" sn="207.822" a="40.0289" fwhm="0.0103556" res="19203.5" algo="Sum"/><pk mz="199.13108185" i="506.204" sn="29.9966" a="7.06026" fwhm="0.0115514" res="17238.7" algo="Sum"/><pk mz="200.04148291" i="1423.38" sn="83.4327" a="16.5868" fwhm="0.0105358" res="18986.8" algo="Sum"/><pk mz="200.06905167" i="2197.94" sn="128.834" a="25.999" fwhm="0.0108166" res="18496.5" algo="Sum"/><pk mz="200.85988890" i="1197.5" sn="69.1309" a="13.2065" fwhm="0.0097775" res="20543.1" algo="Sum"/><pk mz="201.08813229" i="2481.35" sn="142.997" a="30.5807" fwhm="0.0114171" res="17612.8" algo="Sum"/><pk mz="201.18544081" i="1613.54" sn="92.9771" a="18.6807" fwhm="0.0107315" res="18747.2" algo="Sum"/><pk mz="202.03364954" i="1125.62" sn="64.0566" a="15.1234" fwhm="0.0108747" res="18578.3" algo="Sum"/><pk mz="202.99093981" i="1263.31" sn="70.7378" a="16.6303" fwhm="0.011387" res="17826.6" algo="Sum"/><pk mz="203.03296700" i="3889.31" sn="217.778" a="38.2164" fwhm="0.00970714" res="20915.8" algo="Sum"/><pk mz="203.05334293" i="202067" sn="11314.6" a="2070.33" fwhm="0.00915122" res="22188.7" algo="Sum"/><pk mz="203.10288765" i="735.552" sn="41.1866" a="13.222" fwhm="0.0182998" res="11098.6" algo="Sum"/><pk mz="203.15041011" i="532.315" sn="29.7771" a="9.65133" fwhm="0.0175451" res="11578.7" algo="Sum"/><pk mz="204.05677354" i="12623" sn="692.86" a="173.796" fwhm="0.0116897" res="17456.1" algo="Sum"/><pk mz="204.12362435" i="4594.75" sn="251.636" a="58.9085" fwhm="0.0115138" res="17728.6" algo="Sum"/><pk mz="205.03168071" i="402.151" sn="21.5832" a="5.16333" fwhm="0.0154835" res="13242" algo="Sum"/><pk mz="205.05779051" i="2783.27" sn="149.229" a="43.5434" fwhm="0.0134571" res="15237.9" algo="Sum"/><pk mz="205.09555328" i="2645.92" sn="141.658" a="56.2938" fwhm="0.0168945" res="12139.8" algo="Sum"/><pk mz="205.12570456" i="722.815" sn="38.6674" a="10.3907" fwhm="0.012373" res="16578.4" algo="Sum"/><pk mz="206.09764455" i="387.41" sn="20.3689" a="8.33217" fwhm="0.0214315" res="9616.57" algo="Sum"/><pk mz="206.89440267" i="7465.19" sn="386.172" a="89.5164" fwhm="0.0109718" res="18857" algo="Sum"/><pk mz="206.98281944" i="495.545" sn="25.6196" a="7.12574" fwhm="0.0116565" res="17756.8" algo="Sum"/><pk mz="207.01479264" i="7345.05" sn="379.738" a="91.8558" fwhm="0.0111538" res="18560" algo="Sum"/><pk mz="207.05137344" i="1096.27" sn="56.6769" a="17.4137" fwhm="0.0126586" res="16356.6" algo="Sum"/><pk mz="207.10996945" i="775.434" sn="40.0898" a="12.4189" fwhm="0.0128603" res="16104.6" algo="Sum"/><pk mz="208.01686343" i="631.036" sn="32.4065" a="9.44063" fwhm="0.0151015" res="13774.6" algo="Sum"/><pk mz="208.89146282" i="4885.15" sn="247.368" a="57.7295" fwhm="0.010741" res="19448" algo="Sum"/><pk mz="208.93604825" i="1314.09" sn="66.5459" a="16.4313" fwhm="0.0110942" res="18833" algo="Sum"/><pk mz="209.01367311" i="649.602" sn="32.8922" a="9.34338" fwhm="0.0122416" res="17074" algo="Sum"/><pk mz="209.11573151" i="687.279" sn="34.7985" a="11.386" fwhm="0.0127517" res="16399" algo="Sum"/><pk mz="210.05078856" i="1844.27" sn="92.4699" a="23.7114" fwhm="0.011542" res="18198.8" algo="Sum"/><pk mz="210.88854532" i="791.892" sn="39.2719" a="9.24636" fwhm="0.0111808" res="18861.7" algo="Sum"/><pk mz="210.93382887" i="516.226" sn="25.6009" a="7.26012" fwhm="0.0118276" res="17834" algo="Sum"/><pk mz="211.09463679" i="392.319" sn="19.4202" a="5.96291" fwhm="0.0137458" res="15357.1" algo="Sum"/><pk mz="212.83941672" i="2318.39" sn="110.674" a="28.7393" fwhm="0.0114609" res="18571" algo="Sum"/><pk mz="213.00002788" i="1803.76" sn="85.554" a="23.4524" fwhm="0.011219" res="18985.6" algo="Sum"/><pk mz="213.07525002" i="850.73" sn="40.2659" a="12.3074" fwhm="0.0120283" res="17714.4" algo="Sum"/><pk mz="213.10995294" i="781.532" sn="36.9555" a="11.9831" fwhm="0.0118232" res="18024.8" algo="Sum"/><pk mz="213.14656771" i="1800.26" sn="85.0273" a="22.5" fwhm="0.0104839" res="20330.9" algo="Sum"/><pk mz="214.00639272" i="857.133" sn="39.8413" a="11.377" fwhm="0.0118687" res="18031.1" algo="Sum"/><pk mz="214.05804239" i="486.577" sn="22.6106" a="6.56046" fwhm="0.0117665" res="18192.1" algo="Sum"/><pk mz="214.83664040" i="2436.18" sn="111.447" a="28.7909" fwhm="0.010825" res="19846.3" algo="Sum"/><pk mz="215.01665338" i="1221.24" sn="55.7771" a="17.3478" fwhm="0.0124092" res="17327.3" algo="Sum"/><pk mz="215.12533703" i="413.495" sn="18.8829" a="5.97049" fwhm="0.0136915" res="15712.3" algo="Sum"/><pk mz="216.01567040" i="795.332" sn="36.0201" a="11.0728" fwhm="0.0120574" res="17915.6" algo="Sum"/><pk mz="216.83405545" i="895.26" sn="39.9746" a="11.3757" fwhm="0.0117925" res="18387.4" algo="Sum"/><pk mz="216.92305379" i="22276.6" sn="994.178" a="264.497" fwhm="0.0109464" res="19816.8" algo="Sum"/><pk mz="217.08234237" i="2076.1" sn="92.6394" a="31.3319" fwhm="0.0120982" res="17943.4" algo="Sum"/><pk mz="217.10570603" i="2750.05" sn="122.704" a="39.7792" fwhm="0.0113501" res="19128.1" algo="Sum"/><pk mz="217.15866289" i="523.463" sn="23.3338" a="7.63308" fwhm="0.0123511" res="17582.2" algo="Sum"/><pk mz="217.92676973" i="558.644" sn="24.6395" a="7.30225" fwhm="0.0115203" res="18916.8" algo="Sum"/><pk mz="218.13907518" i="935.109" sn="41.2073" a="11.9302" fwhm="0.0110539" res="19734.1" algo="Sum"/><pk mz="218.92014144" i="7290.08" sn="316.7" a="89.8062" fwhm="0.0112763" res="19414.2" algo="Sum"/><pk mz="218.96477745" i="614.262" sn="26.6464" a="10.4815" fwhm="0.0129839" res="16864.4" algo="Sum"/><pk mz="219.02723718" i="331451" sn="14343.9" a="3350.22" fwhm="0.00905292" res="24194.1" algo="Sum"/><pk mz="219.08335928" i="2493.61" sn="107.681" a="42.4238" fwhm="0.0139103" res="15749.7" algo="Sum"/><pk mz="219.13717270" i="427.151" sn="18.4089" a="7.25305" fwhm="0.0149829" res="14625.9" algo="Sum"/><pk mz="219.17470087" i="554.805" sn="23.8756" a="7.46727" fwhm="0.0115695" res="18944.2" algo="Sum"/><pk mz="219.21104372" i="419.399" sn="18.0367" a="5.60793" fwhm="0.0130738" res="16767.2" algo="Sum"/><pk mz="220.03047588" i="21104.1" sn="893.85" a="268.657" fwhm="0.0115687" res="19019.5" algo="Sum"/><pk mz="220.06692368" i="893.261" sn="37.7928" a="12.7884" fwhm="0.0132955" res="16551.9" algo="Sum"/><pk mz="220.93443580" i="539.091" sn="22.491" a="8.2099" fwhm="0.0132664" res="16653.6" algo="Sum"/><pk mz="221.02570055" i="23777.1" sn="990.607" a="326.998" fwhm="0.0125528" res="17607.6" algo="Sum"/><pk mz="221.06366983" i="2458.11" sn="102.344" a="34.6562" fwhm="0.0126855" res="17426.4" algo="Sum"/><pk mz="221.11691055" i="800.901" sn="33.3151" a="10.8511" fwhm="0.011259" res="19639.2" algo="Sum"/><pk mz="222.02921212" i="1743.77" sn="71.8305" a="25.4991" fwhm="0.0123875" res="17923.6" algo="Sum"/><pk mz="222.86820937" i="7648.09" sn="312.135" a="96.9332" fwhm="0.0114278" res="19502.3" algo="Sum"/><pk mz="222.97251529" i="628.954" sn="25.6591" a="7.95211" fwhm="0.0137284" res="16241.7" algo="Sum"/><pk mz="222.98860538" i="888.993" sn="36.2678" a="12.1589" fwhm="0.0129502" res="17219" algo="Sum"/><pk mz="223.02997443" i="455.324" sn="18.5756" a="8.28808" fwhm="0.0178987" res="12460.7" algo="Sum"/><pk mz="223.06584032" i="491.019" sn="20.0319" a="8.53689" fwhm="0.0171392" res="13015" algo="Sum"/><pk mz="223.09562678" i="949.194" sn="38.7237" a="14.8261" fwhm="0.0132195" res="16876.3" algo="Sum"/><pk mz="223.13061558" i="493.194" sn="20.1206" a="7.21408" fwhm="0.0114524" res="19483.2" algo="Sum"/><pk mz="223.16821059" i="438.319" sn="17.8815" a="5.78951" fwhm="0.0116627" res="19135.2" algo="Sum"/><pk mz="224.12855493" i="379.937" sn="15.3711" a="6.54178" fwhm="0.015145" res="14798.8" algo="Sum"/><pk mz="224.86524435" i="5255.77" sn="210.542" a="67.7632" fwhm="0.0115458" res="19476" algo="Sum"/><pk mz="225.03498481" i="8755.71" sn="350.602" a="120.897" fwhm="0.0121426" res="18532.6" algo="Sum"/><pk mz="225.08542053" i="488.275" sn="19.5526" a="8.804" fwhm="0.0168655" res="13345.9" algo="Sum"/><pk mz="225.11013282" i="698.128" sn="27.9564" a="9.75525" fwhm="0.0136073" res="16543.3" algo="Sum"/><pk mz="225.14299840" i="431.948" sn="17.2969" a="12.0121" fwhm="0.0285451" res="7887.27" algo="Sum"/><pk mz="226.02515610" i="841.908" sn="33.2435" a="9.10585" fwhm="0.0105633" res="21397.3" algo="Sum"/><pk mz="226.04429139" i="2300.14" sn="90.823" a="38.2782" fwhm="0.0145205" res="15567.2" algo="Sum"/><pk mz="226.86233548" i="1038.01" sn="40.3723" a="14.3592" fwhm="0.0130639" res="17365.5" algo="Sum"/><pk mz="226.95162196" i="19381" sn="752.128" a="243.771" fwhm="0.0114644" res="19796.2" algo="Sum"/><pk mz="226.98311448" i="437.702" sn="16.9653" a="7.31638" fwhm="0.0141286" res="16065.6" algo="Sum"/><pk mz="227.07996007" i="1556.63" sn="60.1349" a="24.8871" fwhm="0.0128677" res="17647.3" algo="Sum"/><pk mz="227.12576039" i="1997.25" sn="77.0309" a="30.553" fwhm="0.0125376" res="18115.5" algo="Sum"/><pk mz="227.17646210" i="384.103" sn="14.794" a="7.38825" fwhm="0.0150875" res="15057.3" algo="Sum"/><pk mz="227.95484242" i="772.588" sn="29.2583" a="10.0666" fwhm="0.0108329" res="21042.9" algo="Sum"/><pk mz="228.26888753" i="515.426" sn="19.4539" a="6.82482" fwhm="0.011315" res="20173.9" algo="Sum"/><pk mz="228.81322081" i="729.042" sn="27.2896" a="9.39487" fwhm="0.0116161" res="19698" algo="Sum"/><pk mz="228.97430843" i="428.556" sn="15.9844" a="5.82088" fwhm="0.0122934" res="18625.8" algo="Sum"/><pk mz="229.05183871" i="480.507" sn="17.8956" a="7.72227" fwhm="0.0136136" res="16825.3" algo="Sum"/><pk mz="229.11932235" i="386.731" sn="14.389" a="7.35434" fwhm="0.0150248" res="15249.4" algo="Sum"/><pk mz="229.15459473" i="1239.07" sn="46.1015" a="19.5505" fwhm="0.014471" res="15835.5" algo="Sum"/><pk mz="229.21650906" i="1123.35" sn="41.7961" a="16.3449" fwhm="0.012145" res="18873.4" algo="Sum"/><pk mz="230.24826529" i="554.476" sn="20.4462" a="7.19177" fwhm="0.0118846" res="19373.6" algo="Sum"/><pk mz="230.81090027" i="748.258" sn="27.4309" a="10.4778" fwhm="0.0128129" res="18013.9" algo="Sum"/><pk mz="230.93899853" i="380.586" sn="13.9301" a="5.83852" fwhm="0.0108865" res="21213.3" algo="Sum"/><pk mz="232.80764068" i="381.69" sn="13.7226" a="4.64095" fwhm="0.0116162" res="20041.7" algo="Sum"/><pk mz="232.89692452" i="24643.1" sn="885.418" a="317.012" fwhm="0.0119497" res="19489.7" algo="Sum"/><pk mz="233.00089611" i="1579.87" sn="56.758" a="23.8596" fwhm="0.0144239" res="16153.8" algo="Sum"/><pk mz="233.07859200" i="707.174" sn="25.4051" a="12.0824" fwhm="0.0141433" res="16479.8" algo="Sum"/><pk mz="233.11364328" i="1151.75" sn="41.3766" a="16.6136" fwhm="0.0122781" res="18986.1" algo="Sum"/><pk mz="233.15132809" i="797.087" sn="28.6347" a="12.754" fwhm="0.0139945" res="16660.2" algo="Sum"/><pk mz="233.90041380" i="586.904" sn="20.8777" a="8.58044" fwhm="0.0128179" res="18247.9" algo="Sum"/><pk mz="234.89406686" i="9522.37" sn="333.906" a="131.645" fwhm="0.0125889" res="18658.8" algo="Sum"/><pk mz="234.98184164" i="1199.51" sn="42.0356" a="17.2036" fwhm="0.012323" res="19068.6" algo="Sum"/><pk mz="235.05734664" i="727.15" sn="25.4451" a="11.3311" fwhm="0.0133937" res="17549.9" algo="Sum"/><pk mz="235.09269032" i="1853.79" sn="64.8164" a="32.4551" fwhm="0.0135414" res="17361" algo="Sum"/><pk mz="235.13085612" i="427.91" sn="14.9496" a="7.06511" fwhm="0.0144218" res="16303.8" algo="Sum"/><pk mz="235.16927360" i="836.554" sn="29.2088" a="11.7277" fwhm="0.0125772" res="18698" algo="Sum"/><pk mz="236.89264216" i="627.91" sn="21.4681" a="11.6477" fwhm="0.0143325" res="16528.4" algo="Sum"/><pk mz="236.99837084" i="607.926" sn="20.7548" a="9.65314" fwhm="0.0127172" res="18636.1" algo="Sum"/><pk mz="237.07945937" i="909.76" sn="31.0565" a="14.8321" fwhm="0.0139223" res="17028.7" algo="Sum"/><pk mz="237.10990901" i="585.441" sn="19.9862" a="10.2156" fwhm="0.0145793" res="16263.5" algo="Sum"/><pk mz="237.14812887" i="1078.52" sn="36.8193" a="15.5223" fwhm="0.0120938" res="19609" algo="Sum"/><pk mz="238.84187760" i="3992.23" sn="135.071" a="53.4766" fwhm="0.0120899" res="19755.5" algo="Sum"/><pk mz="239.06391524" i="2142.18" sn="72.4044" a="27.5265" fwhm="0.0122561" res="19505.7" algo="Sum"/><pk mz="239.08930402" i="5822.63" sn="196.802" a="82.8337" fwhm="0.0127991" res="18680.2" algo="Sum"/><pk mz="239.12742732" i="763.447" sn="25.8041" a="9.00815" fwhm="0.0140588" res="17009" algo="Sum"/><pk mz="239.13993516" i="860.688" sn="29.0908" a="12.5842" fwhm="0.0193233" res="12375.7" algo="Sum"/><pk mz="239.16188510" i="2078.26" sn="70.244" a="29.5728" fwhm="0.0125733" res="19021.5" algo="Sum"/><pk mz="240.09314734" i="722.31" sn="24.2628" a="11.1205" fwhm="0.0137241" res="17494.2" algo="Sum"/><pk mz="240.83918587" i="3190.49" sn="106.797" a="43.2477" fwhm="0.0120387" res="20005.4" algo="Sum"/><pk mz="240.96717037" i="1599.78" sn="53.5148" a="23.9007" fwhm="0.01287" res="18723.1" algo="Sum"/><pk mz="241.00870972" i="1911.39" sn="63.9354" a="26.2603" fwhm="0.0129747" res="18575.3" algo="Sum"/><pk mz="241.02998887" i="1244.68" sn="41.634" a="20.4461" fwhm="0.014376" res="16766.2" algo="Sum"/><pk mz="241.10398905" i="444.7" sn="14.875" a="7.98889" fwhm="0.018031" res="13371.6" algo="Sum"/><pk mz="241.15537459" i="1125.25" sn="37.6391" a="17.248" fwhm="0.017677" res="13642.4" algo="Sum"/><pk mz="241.17959258" i="395.068" sn="13.2149" a="7.78393" fwhm="0.0178332" res="13524.2" algo="Sum"/><pk mz="242.01866821" i="973.127" sn="32.1386" a="16.9717" fwhm="0.0137607" res="17587.7" algo="Sum"/><pk mz="242.83663940" i="797.368" sn="25.9665" a="10.9487" fwhm="0.0129965" res="18684.8" algo="Sum"/><pk mz="242.92549690" i="13282.6" sn="431.763" a="182.444" fwhm="0.0124187" res="19561.3" algo="Sum"/><pk mz="243.00973856" i="511.284" sn="16.5826" a="9.53221" fwhm="0.020718" res="11729.4" algo="Sum"/><pk mz="243.05320654" i="982.205" sn="31.8121" a="17.234" fwhm="0.0142641" res="17039.5" algo="Sum"/><pk mz="243.09952051" i="3038.99" sn="98.3031" a="47.7961" fwhm="0.0134837" res="18029.1" algo="Sum"/><pk mz="243.21091986" i="513.321" sn="16.5549" a="6.84268" fwhm="0.0123418" res="19706.2" algo="Sum"/><pk mz="243.92968169" i="492.78" sn="15.6747" a="8.95769" fwhm="0.0155689" res="15667.7" algo="Sum"/><pk mz="244.08018603" i="384.129" sn="12.1903" a="5.90693" fwhm="0.0143918" res="16959.7" algo="Sum"/><pk mz="244.10154265" i="509.434" sn="16.1629" a="8.48191" fwhm="0.0154717" res="15777.3" algo="Sum"/><pk mz="244.92438140" i="1098.3" sn="34.45" a="16.2008" fwhm="0.0134369" res="18227.7" algo="Sum"/><pk mz="245.04581243" i="1064.72" sn="33.3012" a="16.4886" fwhm="0.014458" res="16948.8" algo="Sum"/><pk mz="245.07851176" i="2538.83" sn="79.3492" a="35.5829" fwhm="0.0129869" res="18871.2" algo="Sum"/><pk mz="245.14911103" i="414.615" sn="12.9581" a="6.97545" fwhm="0.0167074" res="14673.1" algo="Sum"/><pk mz="247.01691614" i="457.694" sn="14.014" a="6.85475" fwhm="0.0125799" res="19635.8" algo="Sum"/><pk mz="247.09269926" i="3280.83" sn="100.429" a="49.3" fwhm="0.0132251" res="18683.6" algo="Sum"/><pk mz="247.13048253" i="674.681" sn="20.6519" a="11.9385" fwhm="0.0153073" res="16144.7" algo="Sum"/><pk mz="247.24234612" i="510.018" sn="15.6089" a="9.07632" fwhm="0.0137289" res="18008.9" algo="Sum"/><pk mz="248.09558108" i="381.886" sn="11.5949" a="6.83202" fwhm="0.0158781" res="15625" algo="Sum"/><pk mz="248.87058911" i="12700.4" sn="382.212" a="173.978" fwhm="0.0125772" res="19787.4" algo="Sum"/><pk mz="248.97298417" i="385.642" sn="11.6013" a="6.42273" fwhm="0.0210885" res="11806.1" algo="Sum"/><pk mz="248.99871385" i="597.209" sn="17.9659" a="9.15195" fwhm="0.0136927" res="18184.8" algo="Sum"/><pk mz="249.06069901" i="2024.59" sn="60.8981" a="30.0066" fwhm="0.015734" res="15829.5" algo="Sum"/><pk mz="249.09676930" i="891.452" sn="26.8134" a="9.53076" fwhm="0.0100642" res="24750.8" algo="Sum"/><pk mz="249.10769202" i="1018.95" sn="30.6483" a="17.206" fwhm="0.0172199" res="14466.3" algo="Sum"/><pk mz="249.15671271" i="4035.5" sn="121.381" a="67.8219" fwhm="0.0144448" res="17248.9" algo="Sum"/><pk mz="249.18386963" i="1253.49" sn="37.7029" a="19.1332" fwhm="0.0137787" res="18084.8" algo="Sum"/><pk mz="250.16045353" i="569.394" sn="16.9502" a="10.1702" fwhm="0.0182492" res="13708" algo="Sum"/><pk mz="250.17823735" i="899.313" sn="26.77" a="16.1436" fwhm="0.0181073" res="13816.4" algo="Sum"/><pk mz="250.86794716" i="5625.18" sn="166.568" a="81.0167" fwhm="0.0131742" res="19042.4" algo="Sum"/><pk mz="250.92015657" i="2392.16" sn="70.804" a="36.1485" fwhm="0.0130483" res="19230" algo="Sum"/><pk mz="250.95596090" i="514.708" sn="15.2225" a="9.1319" fwhm="0.0140816" res="17821.5" algo="Sum"/><pk mz="251.05095816" i="421.152" sn="12.4318" a="11.4206" fwhm="0.0208253" res="12055.1" algo="Sum"/><pk mz="251.12568643" i="546.407" sn="16.1027" a="10.1755" fwhm="0.0169205" res="14841.5" algo="Sum"/><pk mz="251.16158318" i="484.229" sn="14.2619" a="7.78637" fwhm="0.0140614" res="17861.8" algo="Sum"/><pk mz="251.19837392" i="1437.44" sn="42.315" a="24.697" fwhm="0.014036" res="17896.7" algo="Sum"/><pk mz="252.86677058" i="612.188" sn="17.7311" a="10.2807" fwhm="0.0146078" res="17310.4" algo="Sum"/><pk mz="252.91716388" i="1594.37" sn="46.1319" a="22.5702" fwhm="0.0126172" res="20045.4" algo="Sum"/><pk mz="253.14173118" i="1383.73" sn="39.9905" a="27.381" fwhm="0.015621" res="16205.2" algo="Sum"/><pk mz="254.82096218" i="3177.22" sn="90" a="58.0935" fwhm="0.0166993" res="15259.4" algo="Sum"/><pk mz="255.06228480" i="603.654" sn="17.0819" a="9.15778" fwhm="0.0138648" res="18396.4" algo="Sum"/><pk mz="255.09606682" i="403.039" sn="11.4043" a="6.58941" fwhm="0.0145665" res="17512.5" algo="Sum"/><pk mz="255.12201727" i="644.027" sn="18.2219" a="13.3322" fwhm="0.0247656" res="10301.5" algo="Sum"/><pk mz="255.15636289" i="2118.51" sn="59.9406" a="41.3997" fwhm="0.0151662" res="16824.1" algo="Sum"/><pk mz="255.26826020" i="576.971" sn="16.3212" a="8.94507" fwhm="0.0139178" res="18341.2" algo="Sum"/><pk mz="256.15587713" i="893.307" sn="24.9839" a="17.0996" fwhm="0.015672" res="16344.8" algo="Sum"/><pk mz="256.26435503" i="1070.68" sn="29.895" a="17.4272" fwhm="0.014849" res="17258" algo="Sum"/><pk mz="256.29996342" i="3625.31" sn="101.097" a="53.7368" fwhm="0.0134902" res="18998.9" algo="Sum"/><pk mz="256.81902571" i="3712.77" sn="102.652" a="64.4121" fwhm="0.0159277" res="16124.1" algo="Sum"/><pk mz="256.94079820" i="710.726" sn="19.6396" a="11.7522" fwhm="0.013499" res="19034.1" algo="Sum"/><pk mz="257.07508935" i="1005.83" sn="27.7858" a="18.7316" fwhm="0.0151787" res="16936.6" algo="Sum"/><pk mz="257.15201574" i="1235.12" sn="34.1197" a="23.6275" fwhm="0.0151228" res="17004.2" algo="Sum"/><pk mz="257.18784014" i="437.52" sn="12.0864" a="7.54635" fwhm="0.0165318" res="15557.1" algo="Sum"/><pk mz="257.24746992" i="649.018" sn="17.9271" a="10.5138" fwhm="0.013913" res="18489.7" algo="Sum"/><pk mz="257.30349049" i="703.72" sn="19.4061" a="10.0797" fwhm="0.0130442" res="19725.5" algo="Sum"/><pk mz="258.27967292" i="516.982" sn="13.9973" a="8.00478" fwhm="0.0138692" res="18622.5" algo="Sum"/><pk mz="258.81672143" i="1625.61" sn="43.7976" a="28.3712" fwhm="0.0149882" res="17268.1" algo="Sum"/><pk mz="258.89928460" i="4035.37" sn="108.722" a="58.656" fwhm="0.0130737" res="19803" algo="Sum"/><pk mz="258.98140096" i="448.063" sn="12.0501" a="8.1222" fwhm="0.0150649" res="17191.1" algo="Sum"/><pk mz="259.09380419" i="470.99" sn="12.6136" a="8.90214" fwhm="0.0175326" res="14777.8" algo="Sum"/><pk mz="259.13068284" i="2160.09" sn="57.7741" a="34.1313" fwhm="0.0136082" res="19042.3" algo="Sum"/><pk mz="259.16676448" i="638.031" sn="17.0467" a="11.8628" fwhm="0.0167932" res="15432.9" algo="Sum"/><pk mz="260.89790227" i="695.558" sn="18.1776" a="10.216" fwhm="0.01352" res="19297.2" algo="Sum"/><pk mz="260.94883826" i="4797.61" sn="125.199" a="73.1401" fwhm="0.0136272" res="19149.1" algo="Sum"/><pk mz="261.01235896" i="1530.24" sn="39.8819" a="30.7494" fwhm="0.0179094" res="14574.1" algo="Sum"/><pk mz="261.04489491" i="1675.95" sn="43.6481" a="30.5685" fwhm="0.0180038" res="14499.5" algo="Sum"/><pk mz="261.10973630" i="12787.8" sn="332.756" a="187.236" fwhm="0.0136212" res="19169.4" algo="Sum"/><pk mz="262.11338541" i="1880.2" sn="48.4903" a="35.8438" fwhm="0.0139971" res="18726.3" algo="Sum"/><pk mz="262.91621119" i="503.419" sn="12.8466" a="8.61851" fwhm="0.0148951" res="17651.2" algo="Sum"/><pk mz="262.94614200" i="1640.79" sn="41.8732" a="24.8488" fwhm="0.0134839" res="19500.7" algo="Sum"/><pk mz="263.01040250" i="776.942" sn="19.8274" a="13.4302" fwhm="0.0163835" res="16053.3" algo="Sum"/><pk mz="263.08719048" i="3064.41" sn="78.1873" a="51.0125" fwhm="0.0149873" res="17554" algo="Sum"/><pk mz="263.12245771" i="584.618" sn="14.9142" a="14.4448" fwhm="0.0266839" res="9860.73" algo="Sum"/><pk mz="263.16145872" i="416.924" sn="10.637" a="7.3915" fwhm="0.016456" res="15991.8" algo="Sum"/><pk mz="263.19831492" i="6004.03" sn="153.177" a="93.2324" fwhm="0.0143164" res="18384.4" algo="Sum"/><pk mz="263.23575051" i="1116.7" sn="28.4896" a="18.2747" fwhm="0.0139069" res="18928.4" algo="Sum"/><pk mz="264.20108669" i="1063.98" sn="26.9093" a="16.6802" fwhm="0.0134773" res="19603.4" algo="Sum"/><pk mz="264.84747315" i="4218.34" sn="105.967" a="79.8369" fwhm="0.0177742" res="14900.7" algo="Sum"/><pk mz="264.97245728" i="496.158" sn="12.4616" a="10.5382" fwhm="0.0185143" res="14311.8" algo="Sum"/><pk mz="265.03423872" i="1121.48" sn="28.1674" a="25.1824" fwhm="0.0204153" res="12982.1" algo="Sum"/><pk mz="265.10394683" i="425.722" sn="10.6922" a="6.64851" fwhm="0.0214369" res="12366.7" algo="Sum"/><pk mz="265.13322424" i="996.716" sn="25.033" a="24.1266" fwhm="0.0216406" res="12251.7" algo="Sum"/><pk mz="265.17770522" i="634.224" sn="15.9252" a="11.5853" fwhm="0.0150425" res="17628.6" algo="Sum"/><pk mz="265.21377465" i="710.677" sn="17.8445" a="12.284" fwhm="0.0157161" res="16875.2" algo="Sum"/><pk mz="265.25265742" i="719.192" sn="18.0583" a="11.5944" fwhm="0.0138684" res="19126.4" algo="Sum"/><pk mz="266.17257439" i="1298.03" sn="32.3592" a="22.5901" fwhm="0.0152049" res="17505.8" algo="Sum"/><pk mz="266.84661261" i="3166.64" sn="78.0785" a="59.0006" fwhm="0.0177211" res="15058.1" algo="Sum"/><pk mz="266.89420273" i="2120.9" sn="52.2942" a="34.1942" fwhm="0.0136983" res="19483.8" algo="Sum"/><pk mz="267.05883874" i="410.874" sn="10.1182" a="6.8356" fwhm="0.0147455" res="18111.2" algo="Sum"/><pk mz="267.15753056" i="969.787" sn="23.8378" a="16.6513" fwhm="0.0168434" res="15861.3" algo="Sum"/><pk mz="268.84557583" i="905.482" sn="21.7419" a="16.1291" fwhm="0.0180569" res="14888.8" algo="Sum"/><pk mz="268.89102524" i="1491.35" sn="35.7769" a="24.8857" fwhm="0.0140822" res="19094.4" algo="Sum"/><pk mz="268.96204321" i="426.509" sn="10.2127" a="7.02407" fwhm="0.0144878" res="18564.7" algo="Sum"/><pk mz="269.07609476" i="550.072" sn="13.1432" a="10.1083" fwhm="0.0149502" res="17998.2" algo="Sum"/><pk mz="269.13583199" i="536.344" sn="12.8142" a="11.9842" fwhm="0.0174909" res="15387.2" algo="Sum"/><pk mz="269.22580500" i="411.774" sn="9.83817" a="6.52128" fwhm="0.0154042" res="17477.4" algo="Sum"/><pk mz="269.99332464" i="385.406" sn="9.12613" a="6.92575" fwhm="0.0161102" res="16759.2" algo="Sum"/><pk mz="270.79746701" i="2285.77" sn="53.6851" a="35.7254" fwhm="0.0139004" res="19481.2" algo="Sum"/><pk mz="270.88898244" i="381.795" sn="8.96016" a="7.49342" fwhm="0.0139561" res="19410" algo="Sum"/><pk mz="270.97763394" i="10797.4" sn="253.337" a="180.44" fwhm="0.0140736" res="19254.4" algo="Sum"/><pk mz="271.03901580" i="560.178" sn="13.1433" a="13.3022" fwhm="0.0187686" res="14441.1" algo="Sum"/><pk mz="271.09074331" i="388.946" sn="9.12536" a="8.01044" fwhm="0.019177" res="14136.3" algo="Sum"/><pk mz="271.14508266" i="785.345" sn="18.4256" a="14.2866" fwhm="0.0209959" res="12914.2" algo="Sum"/><pk mz="271.16612448" i="1360.68" sn="31.924" a="19.9394" fwhm="0.0150307" res="18040.8" algo="Sum"/><pk mz="271.18782056" i="1113.07" sn="26.1145" a="19.0422" fwhm="0.0159237" res="17030.5" algo="Sum"/><pk mz="271.96452401" i="601.204" sn="14.001" a="11.1058" fwhm="0.0192174" res="14152" algo="Sum"/><pk mz="271.98043311" i="636.613" sn="14.8236" a="10.4996" fwhm="0.0187518" res="14504.2" algo="Sum"/><pk mz="272.79495964" i="3119.37" sn="72.1117" a="48.1724" fwhm="0.0138238" res="19733.8" algo="Sum"/><pk mz="272.94550118" i="609.608" sn="14.0776" a="13.1304" fwhm="0.0197493" res="13820.5" algo="Sum"/><pk mz="273.14622370" i="587.747" sn="13.5687" a="11.452" fwhm="0.0171407" res="15935.6" algo="Sum"/><pk mz="273.18161726" i="873.366" sn="20.1619" a="19.9714" fwhm="0.0186009" res="14686.5" algo="Sum"/><pk mz="274.14192884" i="527.65" sn="12.0889" a="11.669" fwhm="0.0170747" res="16055.5" algo="Sum"/><pk mz="274.79189786" i="1582.2" sn="35.8323" a="25.3213" fwhm="0.0141669" res="19396.7" algo="Sum"/><pk mz="274.87972336" i="1872.9" sn="42.4158" a="33.1072" fwhm="0.0155235" res="17707.3" algo="Sum"/><pk mz="275.10535341" i="408.233" sn="9.2368" a="8.9079" fwhm="0.0185377" res="14840.3" algo="Sum"/><pk mz="275.16160183" i="565.023" sn="12.7671" a="10.2889" fwhm="0.0194745" res="14129.4" algo="Sum"/><pk mz="276.23048086" i="462.336" sn="10.2945" a="7.71539" fwhm="0.0146504" res="18854.8" algo="Sum"/><pk mz="276.78907670" i="424.043" sn="9.40318" a="7.80483" fwhm="0.0146651" res="18874" algo="Sum"/><pk mz="276.87755218" i="1090.84" sn="24.1102" a="18.1846" fwhm="0.0151521" res="18273.3" algo="Sum"/><pk mz="276.92285903" i="5637.59" sn="124.417" a="90.7677" fwhm="0.0140486" res="19711.8" algo="Sum"/><pk mz="276.98502168" i="877.241" sn="19.3259" a="15.0911" fwhm="0.0148114" res="18700.8" algo="Sum"/><pk mz="277.01908177" i="768.032" sn="16.9099" a="17.9278" fwhm="0.0182558" res="15174.3" algo="Sum"/><pk mz="277.08318431" i="1029.64" sn="22.6354" a="19.9367" fwhm="0.0212612" res="13032.3" algo="Sum"/><pk mz="277.10416813" i="909.328" sn="19.98" a="15.5418" fwhm="0.0176217" res="15725.1" algo="Sum"/><pk mz="277.14086079" i="400.902" sn="8.80189" a="9.0122" fwhm="0.0210342" res="13175.7" algo="Sum"/><pk mz="277.17788579" i="707.107" sn="15.5124" a="12.8649" fwhm="0.0168703" res="16430" algo="Sum"/><pk mz="277.21476757" i="949.701" sn="20.828" a="16.3224" fwhm="0.0151237" res="18329.8" algo="Sum"/><pk mz="277.25082535" i="675.742" sn="14.8193" a="11.4418" fwhm="0.0149129" res="18591.3" algo="Sum"/><pk mz="278.24640571" i="1162.3" sn="25.2583" a="20.4344" fwhm="0.0159541" res="17440.5" algo="Sum"/><pk mz="278.89202156" i="898.049" sn="19.275" a="15.3048" fwhm="0.0165708" res="16830.3" algo="Sum"/><pk mz="278.92005551" i="2320.06" sn="49.7708" a="36.2302" fwhm="0.0141279" res="19742.6" algo="Sum"/><pk mz="278.98244275" i="393.633" sn="8.42872" a="8.54225" fwhm="0.0186019" res="14997.6" algo="Sum"/><pk mz="279.05748796" i="838.508" sn="17.944" a="15.1779" fwhm="0.0165887" res="16822.1" algo="Sum"/><pk mz="279.08463077" i="405.175" sn="8.67073" a="6.1773" fwhm="0.0197341" res="14142.3" algo="Sum"/><pk mz="279.10363298" i="543.895" sn="11.6385" a="9.76759" fwhm="0.0266391" res="10477.2" algo="Sum"/><pk mz="279.15773224" i="2729.06" sn="58.3984" a="49.4343" fwhm="0.0161167" res="17321" algo="Sum"/><pk mz="279.19307730" i="500.617" sn="10.7127" a="8.89736" fwhm="0.0212022" res="13168.1" algo="Sum"/><pk mz="279.23004850" i="1309.9" sn="28.0365" a="23.993" fwhm="0.0154146" res="18114.7" algo="Sum"/><pk mz="280.16083020" i="565.676" sn="11.9743" a="10.7931" fwhm="0.0162482" res="17242.6" algo="Sum"/><pk mz="280.26346361" i="514.387" sn="10.887" a="9.22869" fwhm="0.015372" res="18232.1" algo="Sum"/><pk mz="280.82641685" i="1929.36" sn="40.4685" a="32.6157" fwhm="0.0149022" res="18844.6" algo="Sum"/><pk mz="280.88862042" i="394.756" sn="8.27931" a="6.88714" fwhm="0.0160613" res="17488.5" algo="Sum"/><pk mz="280.92622939" i="398.408" sn="8.35539" a="11.2482" fwhm="0.0276876" res="10146.3" algo="Sum"/><pk mz="281.15033455" i="583.568" sn="12.2384" a="9.25095" fwhm="0.020634" res="13625.6" algo="Sum"/><pk mz="281.17146384" i="666.693" sn="13.9816" a="14.7092" fwhm="0.0237266" res="11850.5" algo="Sum"/><pk mz="281.20840315" i="1890.64" sn="39.6498" a="33.7434" fwhm="0.0149228" res="18844.3" algo="Sum"/><pk mz="281.24632326" i="529.837" sn="11.112" a="10.8209" fwhm="0.0164757" res="17070.4" algo="Sum"/><pk mz="282.20484637" i="1862.73" sn="38.7215" a="44.7752" fwhm="0.0213584" res="13212.8" algo="Sum"/><pk mz="282.27912045" i="4111.6" sn="85.3903" a="69.0163" fwhm="0.0150117" res="18804" algo="Sum"/><pk mz="282.82347849" i="2054.47" sn="42.2776" a="32.8353" fwhm="0.0140966" res="20063.2" algo="Sum"/><pk mz="282.86746477" i="861.038" sn="17.7188" a="14.6293" fwhm="0.0132991" res="21269.6" algo="Sum"/><pk mz="283.02899497" i="828.984" sn="17.0537" a="16.4084" fwhm="0.0156185" res="18121.3" algo="Sum"/><pk mz="283.15206126" i="803.947" sn="16.5326" a="14.8515" fwhm="0.0207903" res="13619.4" algo="Sum"/><pk mz="283.20606397" i="648.968" sn="13.3353" a="14.4378" fwhm="0.0202319" res="13998" algo="Sum"/><pk mz="283.26400375" i="612.364" sn="12.5574" a="7.88089" fwhm="0.0126851" res="22330.5" algo="Sum"/><pk mz="283.28239209" i="907.714" sn="18.603" a="15.4046" fwhm="0.0208054" res="13615.8" algo="Sum"/><pk mz="283.29680833" i="710.543" sn="14.556" a="11.3865" fwhm="0.0152582" res="18566.9" algo="Sum"/><pk mz="284.29512249" i="1120.2" sn="22.6685" a="20.2305" fwhm="0.0163498" res="17388.2" algo="Sum"/><pk mz="284.33111623" i="970.645" sn="19.6296" a="17.4368" fwhm="0.0163396" res="17401.4" algo="Sum"/><pk mz="284.82084660" i="741.997" sn="14.9474" a="15.6141" fwhm="0.0168199" res="16933.6" algo="Sum"/><pk mz="284.86470007" i="569.34" sn="11.4696" a="10.1194" fwhm="0.0156289" res="18226.7" algo="Sum"/><pk mz="284.91056672" i="1195.16" sn="24.0563" a="20.0504" fwhm="0.015548" res="18324.5" algo="Sum"/><pk mz="284.99476301" i="475.704" sn="9.54792" a="8.99395" fwhm="0.0156084" res="18259" algo="Sum"/><pk mz="285.07023286" i="455.591" sn="9.11953" a="8.87673" fwhm="0.0164636" res="17315.1" algo="Sum"/><pk mz="285.13092319" i="1013.29" sn="20.245" a="20.0713" fwhm="0.0183965" res="15499.2" algo="Sum"/><pk mz="285.16380014" i="1587.81" sn="31.6984" a="34.2818" fwhm="0.0226871" res="12569.4" algo="Sum"/><pk mz="285.22011542" i="652.114" sn="13.0155" a="12.0123" fwhm="0.0157847" res="18069.4" algo="Sum"/><pk mz="285.27904143" i="597.646" sn="11.926" a="10.9257" fwhm="0.0144334" res="19765.2" algo="Sum"/><pk mz="286.77163050" i="1343.83" sn="26.3246" a="21.0413" fwhm="0.0148066" res="19367.8" algo="Sum"/><pk mz="286.90730810" i="418.327" sn="8.16106" a="6.79397" fwhm="0.0163024" res="17599.1" algo="Sum"/><pk mz="286.95144224" i="7755.47" sn="151.176" a="135.421" fwhm="0.0146752" res="19553.5" algo="Sum"/><pk mz="287.01164682" i="523.687" sn="10.2041" a="12.24" fwhm="0.0217199" res="13214.2" algo="Sum"/><pk mz="287.05529210" i="931.971" sn="18.1574" a="19.7906" fwhm="0.0184837" res="15530.1" algo="Sum"/><pk mz="287.10001123" i="491.406" sn="9.57345" a="11.57" fwhm="0.0235077" res="12213" algo="Sum"/><pk mz="287.16189537" i="556.572" sn="10.8419" a="10.7093" fwhm="0.0178097" res="16123.9" algo="Sum"/><pk mz="287.19812782" i="615.237" sn="11.9843" a="11.5597" fwhm="0.0174362" res="16471.3" algo="Sum"/><pk mz="287.23699247" i="800.434" sn="15.5916" a="13.3598" fwhm="0.0147133" res="19522.3" algo="Sum"/><pk mz="287.94037457" i="392.589" sn="7.57378" a="5.93258" fwhm="0.0129534" res="22229" algo="Sum"/><pk mz="287.95448813" i="483.459" sn="9.32683" a="10.0145" fwhm="0.0185571" res="15517.2" algo="Sum"/><pk mz="288.21696194" i="473.255" sn="9.119" a="9.89776" fwhm="0.017994" res="16017.4" algo="Sum"/><pk mz="288.28964902" i="1258.4" sn="24.2441" a="19.8734" fwhm="0.0148273" res="19443.1" algo="Sum"/><pk mz="288.76852643" i="1912.28" sn="36.5104" a="29.5306" fwhm="0.0137974" res="20929.2" algo="Sum"/><pk mz="288.92168240" i="1366.09" sn="26.0608" a="25.1208" fwhm="0.0169696" res="17025.8" algo="Sum"/><pk mz="288.95029440" i="713.531" sn="13.612" a="12.5027" fwhm="0.0181403" res="15928.6" algo="Sum"/><pk mz="289.15620709" i="386.943" sn="7.37793" a="6.67282" fwhm="0.0216014" res="13386" algo="Sum"/><pk mz="289.17811735" i="737.45" sn="14.0611" a="14.5647" fwhm="0.0188503" res="15340.8" algo="Sum"/><pk mz="289.21640627" i="404.778" sn="7.7176" a="7.46291" fwhm="0.0164417" res="17590.4" algo="Sum"/><pk mz="289.25080383" i="465.263" sn="8.87021" a="8.15174" fwhm="0.0158957" res="18196.8" algo="Sum"/><pk mz="290.76590540" i="1049.35" sn="19.7415" a="17.2238" fwhm="0.0152347" res="19085.7" algo="Sum"/><pk mz="290.85502526" i="1447.72" sn="27.2338" a="24.692" fwhm="0.0151674" res="19176.3" algo="Sum"/><pk mz="291.12014387" i="813.825" sn="15.2993" a="16.3021" fwhm="0.0159616" res="18238.8" algo="Sum"/><pk mz="291.15704406" i="433.44" sn="8.14869" a="8.78769" fwhm="0.0250237" res="11635.3" algo="Sum"/><pk mz="291.19509721" i="2534.78" sn="47.6538" a="45.0755" fwhm="0.0154856" res="18804.3" algo="Sum"/><pk mz="291.22933617" i="943.402" sn="17.7359" a="15.267" fwhm="0.0148932" res="19554.5" algo="Sum"/><pk mz="291.26570828" i="1170.72" sn="22.0067" a="19.1614" fwhm="0.0137895" res="21122.3" algo="Sum"/><pk mz="292.19800983" i="554.724" sn="10.3119" a="10.8742" fwhm="0.016989" res="17199.2" algo="Sum"/><pk mz="292.85223993" i="1062.8" sn="19.6366" a="17.933" fwhm="0.0153958" res="19021.6" algo="Sum"/><pk mz="292.89668408" i="2350.56" sn="43.4296" a="40.3116" fwhm="0.0146854" res="19944.8" algo="Sum"/><pk mz="293.09793248" i="61049.4" sn="1123.98" a="991.699" fwhm="0.0143172" res="20471.8" algo="Sum"/><pk mz="293.17303991" i="908.819" sn="16.6969" a="19.9767" fwhm="0.0239662" res="12232.8" algo="Sum"/><pk mz="293.20844853" i="962.914" sn="17.6761" a="19.9098" fwhm="0.0195364" res="15008.3" algo="Sum"/><pk mz="293.24528468" i="1054.59" sn="19.3482" a="19.7525" fwhm="0.0169577" res="17292.7" algo="Sum"/><pk mz="294.10105273" i="7062.86" sn="128.324" a="126.306" fwhm="0.0158884" res="18510.4" algo="Sum"/><pk mz="294.86566910" i="619.955" sn="11.1875" a="9.86038" fwhm="0.0185461" res="15899.1" algo="Sum"/><pk mz="294.89435686" i="1005.5" sn="18.1286" a="17.7263" fwhm="0.0161866" res="18218.4" algo="Sum"/><pk mz="294.93885185" i="1388.61" sn="25.0009" a="24.9653" fwhm="0.0150443" res="19604.7" algo="Sum"/><pk mz="295.10232960" i="1597.42" sn="28.6207" a="30.9818" fwhm="0.0166237" res="17751.9" algo="Sum"/><pk mz="295.15288189" i="395.531" sn="7.08508" a="9.50698" fwhm="0.0228593" res="12911.7" algo="Sum"/><pk mz="295.18806003" i="2329.36" sn="41.7297" a="44.4818" fwhm="0.0171822" res="17179.9" algo="Sum"/><pk mz="295.22437558" i="3432.66" sn="61.4956" a="58.0896" fwhm="0.0155166" res="19026.4" algo="Sum"/><pk mz="295.26004332" i="385.8" sn="6.91148" a="7.29166" fwhm="0.0204948" res="14406.6" algo="Sum"/><pk mz="296.19229729" i="429.355" sn="7.62584" a="8.24458" fwhm="0.0230757" res="12835.7" algo="Sum"/><pk mz="296.22147327" i="1723.72" sn="30.6121" a="36.4374" fwhm="0.0187454" res="15802.4" algo="Sum"/><pk mz="296.80054539" i="731.699" sn="12.8861" a="12.2748" fwhm="0.0166855" res="17787.9" algo="Sum"/><pk mz="297.16782975" i="742.394" sn="13.0393" a="15.4093" fwhm="0.0238815" res="12443.5" algo="Sum"/><pk mz="297.22305094" i="552.452" sn="9.70421" a="11.661" fwhm="0.0237847" res="12496.4" algo="Sum"/><pk mz="297.23788752" i="580.823" sn="10.2026" a="10.4636" fwhm="0.01652" res="17992.7" algo="Sum"/><pk mz="297.31517465" i="445.295" sn="7.82101" a="7.79289" fwhm="0.0148046" res="20082.6" algo="Sum"/><pk mz="298.05228911" i="809.621" sn="14.1199" a="15.0038" fwhm="0.0164039" res="18169.6" algo="Sum"/><pk mz="298.17772791" i="683.281" sn="11.9089" a="15.1463" fwhm="0.0170718" res="17466.1" algo="Sum"/><pk mz="298.34678604" i="1867.72" sn="32.5376" a="30.5828" fwhm="0.0147267" res="20258.9" algo="Sum"/><pk mz="298.79798224" i="835.566" sn="14.4703" a="15.7595" fwhm="0.0157625" res="18956.2" algo="Sum"/><pk mz="299.00237365" i="390.557" sn="6.75997" a="6.95888" fwhm="0.015361" res="19465" algo="Sum"/><pk mz="299.06055594" i="385.437" sn="6.66919" a="7.75785" fwhm="0.0178414" res="16762.2" algo="Sum"/><pk mz="299.11069572" i="851.621" sn="14.7344" a="18.5376" fwhm="0.0188792" res="15843.4" algo="Sum"/><pk mz="299.14009758" i="717.348" sn="12.4113" a="12.0858" fwhm="0.0198972" res="15034.3" algo="Sum"/><pk mz="299.16170762" i="2574.04" sn="44.535" a="47.6264" fwhm="0.0167179" res="17894.7" algo="Sum"/><pk mz="299.19705710" i="1616.83" sn="27.9719" a="34.6616" fwhm="0.0196432" res="15231.5" algo="Sum"/><pk mz="299.35029416" i="438.877" sn="7.58071" a="7.63386" fwhm="0.0159329" res="18788.2" algo="Sum"/><pk mz="300.00397983" i="433.699" sn="7.46944" a="8.13539" fwhm="0.0143806" res="20861.8" algo="Sum"/><pk mz="300.16392189" i="567.654" sn="9.76877" a="15.2136" fwhm="0.0198581" res="15115.4" algo="Sum"/><pk mz="300.20137520" i="428.607" sn="7.37109" a="8.83759" fwhm="0.0192489" res="15595.8" algo="Sum"/><pk mz="300.88399386" i="1096.8" sn="18.6896" a="20.6239" fwhm="0.0174109" res="17281.4" algo="Sum"/><pk mz="300.98556429" i="610.321" sn="10.3999" a="18.947" fwhm="0.0341593" res="8811.24" algo="Sum"/><pk mz="301.04051524" i="475.366" sn="8.09979" a="10.4813" fwhm="0.0176446" res="17061.4" algo="Sum"/><pk mz="301.10823507" i="381.026" sn="6.48697" a="5.53456" fwhm="0.0251942" res="11951.5" algo="Sum"/><pk mz="301.14125126" i="196348" sn="3339.63" a="2944.91" fwhm="0.0131406" res="22916.8" algo="Sum"/><pk mz="301.21183678" i="2870.4" sn="48.7238" a="61.8911" fwhm="0.0185595" res="16229.5" algo="Sum"/><pk mz="302.14432487" i="33010.9" sn="552.679" a="553.27" fwhm="0.0153973" res="19623.2" algo="Sum"/><pk mz="302.21626405" i="624.756" sn="10.4463" a="12.5004" fwhm="0.0214308" res="14102" algo="Sum"/><pk mz="302.24441147" i="1492.83" sn="24.961" a="35.319" fwhm="0.0206755" res="14618.5" algo="Sum"/><pk mz="302.74504674" i="397.899" sn="6.63224" a="7.18652" fwhm="0.0162266" res="18657.4" algo="Sum"/><pk mz="302.88212865" i="457.073" sn="7.60703" a="10.0785" fwhm="0.018923" res="16006" algo="Sum"/><pk mz="302.92626655" i="1472.4" sn="24.4695" a="30.3111" fwhm="0.0165571" res="18295.9" algo="Sum"/><pk mz="302.96948315" i="419.426" sn="6.96021" a="9.03358" fwhm="0.0256267" res="11822.4" algo="Sum"/><pk mz="303.14712765" i="4355.98" sn="71.9946" a="84.7282" fwhm="0.0169095" res="17927.6" algo="Sum"/><pk mz="303.19291485" i="1376.24" sn="22.7468" a="26.0627" fwhm="0.0172083" res="17619" algo="Sum"/><pk mz="303.22917354" i="2061.13" sn="34.0677" a="43.2842" fwhm="0.0184053" res="16475.1" algo="Sum"/><pk mz="304.14996315" i="479.003" sn="7.8513" a="12.9605" fwhm="0.021729" res="13997.4" algo="Sum"/><pk mz="304.23186059" i="527.055" sn="8.63971" a="9.07175" fwhm="0.017503" res="17381.7" algo="Sum"/><pk mz="304.26088599" i="9607.86" sn="157.505" a="172.218" fwhm="0.0158675" res="19175.1" algo="Sum"/><pk mz="304.29734283" i="831.698" sn="13.6343" a="16.0332" fwhm="0.0198378" res="15339.3" algo="Sum"/><pk mz="304.74237632" i="556.415" sn="9.08311" a="9.44652" fwhm="0.0163526" res="18635.7" algo="Sum"/><pk mz="304.89574587" i="738.169" sn="12.0131" a="15.4575" fwhm="0.0167533" res="18199.2" algo="Sum"/><pk mz="304.97457237" i="1097.76" sn="17.8592" a="20.9412" fwhm="0.0148303" res="20564.4" algo="Sum"/><pk mz="305.06555798" i="691.863" sn="11.2521" a="15.0439" fwhm="0.0177166" res="17219.2" algo="Sum"/><pk mz="305.15719402" i="1745.06" sn="28.3808" a="36.4133" fwhm="0.0183877" res="16595.7" algo="Sum"/><pk mz="305.20993262" i="570.199" sn="9.27343" a="9.79437" fwhm="0.0208689" res="14625.1" algo="Sum"/><pk mz="305.24589552" i="3674.8" sn="59.7604" a="72.8023" fwhm="0.0199782" res="15278.9" algo="Sum"/><pk mz="306.24820027" i="739.627" sn="11.9153" a="14.4046" fwhm="0.020745" res="14762.5" algo="Sum"/><pk mz="306.27676429" i="1316.79" sn="21.2133" a="26.8902" fwhm="0.0186871" res="16389.7" algo="Sum"/><pk mz="306.82906900" i="627.274" sn="10.0359" a="10.9739" fwhm="0.0156037" res="19663.9" algo="Sum"/><pk mz="306.96015925" i="582.344" sn="9.31477" a="10.0827" fwhm="0.0207741" res="14776.1" algo="Sum"/><pk mz="306.97203927" i="635.07" sn="10.1581" a="10.7587" fwhm="0.0168923" res="18172.3" algo="Sum"/><pk mz="307.11405122" i="932.029" sn="14.9031" a="18.3739" fwhm="0.0172629" res="17790.4" algo="Sum"/><pk mz="307.16375649" i="422.907" sn="6.76226" a="6.79727" fwhm="0.0245487" res="12512.4" algo="Sum"/><pk mz="307.20188896" i="865.678" sn="13.8422" a="21.7346" fwhm="0.0302621" res="10151.4" algo="Sum"/><pk mz="307.22411976" i="898.623" sn="14.369" a="15.0694" fwhm="0.0202698" res="15156.7" algo="Sum"/><pk mz="307.26077718" i="1798.37" sn="28.7558" a="37.3342" fwhm="0.0175491" res="17508.7" algo="Sum"/><pk mz="308.12558807" i="407.028" sn="6.46298" a="10.3588" fwhm="0.0233144" res="13216.1" algo="Sum"/><pk mz="308.26389996" i="408.15" sn="6.47763" a="8.33772" fwhm="0.0166261" res="18540.9" algo="Sum"/><pk mz="308.82642247" i="482.592" sn="7.60397" a="8.35252" fwhm="0.015643" res="19742.2" algo="Sum"/><pk mz="308.87807176" i="2021.94" sn="31.8588" a="37.7771" fwhm="0.0163797" res="18857.4" algo="Sum"/><pk mz="308.95367037" i="684.07" sn="10.7786" a="14.148" fwhm="0.0180792" res="17088.9" algo="Sum"/><pk mz="309.20368673" i="12522.9" sn="197.186" a="233.068" fwhm="0.0166622" res="18557.2" algo="Sum"/><pk mz="309.23677367" i="1074.88" sn="16.925" a="22.4932" fwhm="0.023807" res="12989.3" algo="Sum"/><pk mz="309.27646792" i="828.136" sn="13.0404" a="15.5912" fwhm="0.0170192" res="18172.2" algo="Sum"/><pk mz="310.20721160" i="2341.32" sn="36.5295" a="44.7911" fwhm="0.0168579" res="18401.3" algo="Sum"/><pk mz="310.23721571" i="541.561" sn="8.44364" a="11.1282" fwhm="0.0241035" res="12871.1" algo="Sum"/><pk mz="310.31032723" i="955.07" sn="14.8822" a="17.0087" fwhm="0.0159903" res="19406.1" algo="Sum"/><pk mz="310.87487640" i="1696.64" sn="26.3449" a="32.4996" fwhm="0.0176113" res="17652" algo="Sum"/><pk mz="310.91233853" i="1176.11" sn="18.2622" a="23.5058" fwhm="0.0179428" res="17327.9" algo="Sum"/><pk mz="311.16176150" i="491.55" sn="7.62027" a="12.1314" fwhm="0.0229903" res="13534.5" algo="Sum"/><pk mz="311.21831445" i="1322.16" sn="20.4907" a="33.0372" fwhm="0.0275982" res="11276.8" algo="Sum"/><pk mz="311.25551374" i="490.953" sn="7.60717" a="9.56217" fwhm="0.0229423" res="13566.9" algo="Sum"/><pk mz="311.32983308" i="589.176" sn="9.12882" a="13.1234" fwhm="0.0180435" res="17254.4" algo="Sum"/><pk mz="312.04045120" i="432.179" sn="6.656" a="8.07117" fwhm="0.0150462" res="20738.8" algo="Sum"/><pk mz="312.19444090" i="584.621" sn="9.0007" a="12.9121" fwhm="0.0239601" res="13029.8" algo="Sum"/><pk mz="312.22129764" i="384.245" sn="5.91576" a="9.14492" fwhm="0.0262196" res="11907.9" algo="Sum"/><pk mz="312.32727322" i="447.292" sn="6.88432" a="8.60039" fwhm="0.0171646" res="18196" algo="Sum"/><pk mz="312.78133695" i="565.236" sn="8.66883" a="12.8715" fwhm="0.0201532" res="15520.2" algo="Sum"/><pk mz="312.87277033" i="617.249" sn="9.44034" a="13.6397" fwhm="0.0187171" res="16715.9" algo="Sum"/><pk mz="313.16620903" i="772.619" sn="11.758" a="27.9296" fwhm="0.0314175" res="9967.89" algo="Sum"/><pk mz="313.21345356" i="891.382" sn="13.5666" a="23.502" fwhm="0.0237401" res="13193.4" algo="Sum"/><pk mz="314.23259264" i="682.653" sn="10.323" a="18.1911" fwhm="0.0208263" res="15088.2" algo="Sum"/><pk mz="314.77795746" i="954.819" sn="14.3301" a="19.4687" fwhm="0.0180854" res="17405.1" algo="Sum"/><pk mz="315.00413029" i="1937.82" sn="28.9955" a="36.9265" fwhm="0.0167486" res="18807.8" algo="Sum"/><pk mz="315.07973145" i="59199.8" sn="885.786" a="1040.06" fwhm="0.0155729" res="20232.5" algo="Sum"/><pk mz="315.13413811" i="1009.49" sn="15.1086" a="22.0883" fwhm="0.0328037" res="9606.67" algo="Sum"/><pk mz="315.15752951" i="853.908" sn="12.78" a="13.449" fwhm="0.0210058" res="15003.4" algo="Sum"/><pk mz="315.19281372" i="38910.5" sn="582.35" a="680.298" fwhm="0.0158222" res="19920.9" algo="Sum"/><pk mz="316.08278607" i="6967.23" sn="103.289" a="130.792" fwhm="0.0171178" res="18465.2" algo="Sum"/><pk mz="316.11049936" i="2374.62" sn="35.2043" a="40.7586" fwhm="0.01889" res="16734.3" algo="Sum"/><pk mz="316.13649946" i="402.644" sn="5.96931" a="8.68809" fwhm="0.025065" res="12612.7" algo="Sum"/><pk mz="316.19631458" i="7846.79" sn="116.331" a="147.206" fwhm="0.0166873" res="18948.3" algo="Sum"/><pk mz="316.24752293" i="1241.02" sn="18.3985" a="30.2186" fwhm="0.0204886" res="15435.3" algo="Sum"/><pk mz="316.32106580" i="507.458" sn="7.52151" a="9.56453" fwhm="0.0170938" res="18505" algo="Sum"/><pk mz="316.77602233" i="524.311" sn="7.71618" a="12.4234" fwhm="0.0210991" res="15013.7" algo="Sum"/><pk mz="316.85862894" i="450.776" sn="6.63322" a="8.80849" fwhm="0.0159676" res="19843.9" algo="Sum"/><pk mz="316.98500908" i="757.902" sn="11.1467" a="13.57" fwhm="0.0204087" res="15531.9" algo="Sum"/><pk mz="317.08481706" i="1543.22" sn="22.6944" a="21.7764" fwhm="0.0169533" res="18703.4" algo="Sum"/><pk mz="317.11470665" i="32190.4" sn="473.388" a="578.27" fwhm="0.0160271" res="19786.2" algo="Sum"/><pk mz="317.17379745" i="1100.43" sn="16.1828" a="24.6635" fwhm="0.0295632" res="10728.7" algo="Sum"/><pk mz="317.20093151" i="1444.92" sn="21.2489" a="37.6322" fwhm="0.0296272" res="10706.4" algo="Sum"/><pk mz="317.24560201" i="1319.97" sn="19.412" a="28.4464" fwhm="0.0193483" res="16396.5" algo="Sum"/><pk mz="317.28104242" i="420.536" sn="6.18172" a="8.47056" fwhm="0.0205132" res="15467.2" algo="Sum"/><pk mz="317.98614051" i="388.283" sn="5.677" a="8.89648" fwhm="0.0175756" res="18092.5" algo="Sum"/><pk mz="318.11822441" i="5700.53" sn="83.3037" a="108.389" fwhm="0.0166003" res="19163.4" algo="Sum"/><pk mz="318.16672608" i="422.347" sn="6.17217" a="8.32857" fwhm="0.0260251" res="12225.4" algo="Sum"/><pk mz="318.21664331" i="399.693" sn="5.84124" a="8.17402" fwhm="0.0324296" res="9812.55" algo="Sum"/><pk mz="318.24127463" i="1479.66" sn="21.6195" a="32.4755" fwhm="0.0190627" res="16694.5" algo="Sum"/><pk mz="318.90665222" i="870.774" sn="12.6365" a="18.9924" fwhm="0.018686" res="17066.6" algo="Sum"/><pk mz="318.97138133" i="749.078" sn="10.8704" a="19.7622" fwhm="0.0253949" res="12560.5" algo="Sum"/><pk mz="319.11441198" i="2826.01" sn="40.9753" a="61.8928" fwhm="0.0195339" res="16336.5" algo="Sum"/><pk mz="319.15137236" i="1688.44" sn="24.4602" a="38.7507" fwhm="0.0200356" res="15929.2" algo="Sum"/><pk mz="319.20008789" i="522.55" sn="7.56458" a="10.7975" fwhm="0.0297604" res="10725.7" algo="Sum"/><pk mz="319.22452483" i="1197.66" sn="17.3258" a="26.2649" fwhm="0.0204246" res="15629.4" algo="Sum"/><pk mz="319.26009229" i="1353.38" sn="19.5607" a="26.0817" fwhm="0.0171959" res="18566.1" algo="Sum"/><pk mz="319.29673047" i="1515.82" sn="21.8907" a="27.6899" fwhm="0.0164268" res="19437.6" algo="Sum"/><pk mz="320.12697771" i="625.822" sn="8.98464" a="19.789" fwhm="0.0281459" res="11373.9" algo="Sum"/><pk mz="320.23542874" i="1272.74" sn="18.2433" a="21.2662" fwhm="0.0201916" res="15859.8" algo="Sum"/><pk mz="320.25591026" i="2555.92" sn="36.6307" a="51.1485" fwhm="0.0188443" res="16994.9" algo="Sum"/><pk mz="320.29893901" i="405.457" sn="5.81158" a="8.39007" fwhm="0.0182786" res="17523.1" algo="Sum"/><pk mz="320.90448120" i="559.63" sn="8.00356" a="10.8162" fwhm="0.0174922" res="18345.6" algo="Sum"/><pk mz="320.95001754" i="708.988" sn="10.1316" a="15.0334" fwhm="0.0247166" res="12985.2" algo="Sum"/><pk mz="321.13092694" i="1165.02" sn="16.5866" a="25.6216" fwhm="0.0196462" res="16345.7" algo="Sum"/><pk mz="321.16971279" i="812.267" sn="11.5635" a="11.6421" fwhm="0.0274059" res="11719" algo="Sum"/><pk mz="321.17515392" i="748.183" sn="10.6513" a="11.7375" fwhm="0.0176578" res="18188.8" algo="Sum"/><pk mz="321.21230452" i="1242.7" sn="17.6914" a="25.1792" fwhm="0.0237806" res="13507.3" algo="Sum"/><pk mz="321.23861835" i="2002.7" sn="28.5109" a="56.5907" fwhm="0.0275787" res="11648.1" algo="Sum"/><pk mz="321.27370867" i="703.382" sn="10.0135" a="13.2164" fwhm="0.0228373" res="14067.9" algo="Sum"/><pk mz="321.31498432" i="738.769" sn="10.5173" a="15.0568" fwhm="0.017111" res="18778.3" algo="Sum"/><pk mz="322.24014220" i="609.057" sn="8.60258" a="17.4569" fwhm="0.0308379" res="10449.5" algo="Sum"/><pk mz="322.81037019" i="840.645" sn="11.8238" a="15.4398" fwhm="0.0174731" res="18474.7" algo="Sum"/><pk mz="322.93172748" i="624.253" sn="8.76338" a="14.7798" fwhm="0.028319" res="11403.3" algo="Sum"/><pk mz="323.19790919" i="1854.77" sn="26.032" a="42.6383" fwhm="0.0204422" res="15810.3" algo="Sum"/><pk mz="323.22028696" i="886.062" sn="12.436" a="18.9099" fwhm="0.0319095" res="10129.3" algo="Sum"/><pk mz="323.25540776" i="1150.96" sn="16.154" a="24.4385" fwhm="0.0205445" res="15734.4" algo="Sum"/><pk mz="323.29095979" i="468.57" sn="6.57634" a="10.2608" fwhm="0.0195678" res="16521.5" algo="Sum"/><pk mz="324.20004631" i="460.483" sn="6.41224" a="12.1022" fwhm="0.0264008" res="12279.9" algo="Sum"/><pk mz="324.80753710" i="1072.96" sn="14.8439" a="20.2404" fwhm="0.016543" res="19634.2" algo="Sum"/><pk mz="324.85235004" i="1746.51" sn="24.1608" a="33.3364" fwhm="0.0168903" res="19233.1" algo="Sum"/><pk mz="324.92768107" i="493.948" sn="6.83217" a="12.3531" fwhm="0.0209098" res="15539.5" algo="Sum"/><pk mz="325.17747483" i="1763.71" sn="24.375" a="38.1685" fwhm="0.0238316" res="13644.8" algo="Sum"/><pk mz="325.21258956" i="5389.69" sn="74.487" a="113.262" fwhm="0.0189576" res="17154.7" algo="Sum"/><pk mz="325.27045237" i="540.227" sn="7.4661" a="11.5988" fwhm="0.0229043" res="14201.3" algo="Sum"/><pk mz="326.21626885" i="1264.35" sn="17.4" a="25.6144" fwhm="0.0187379" res="17409.5" algo="Sum"/><pk mz="326.80617599" i="476.918" sn="6.53759" a="12.3834" fwhm="0.0221004" res="14787.4" algo="Sum"/><pk mz="326.84939462" i="1764.66" sn="24.1907" a="32.5876" fwhm="0.0170706" res="19146.9" algo="Sum"/><pk mz="326.88635065" i="517.467" sn="7.09348" a="10.6225" fwhm="0.0189956" res="17208.5" algo="Sum"/><pk mz="327.01497936" i="1249.62" sn="17.1218" a="24.8263" fwhm="0.0183077" res="17862.1" algo="Sum"/><pk mz="327.19601645" i="6678.04" sn="91.4408" a="141.686" fwhm="0.0181335" res="18043.7" algo="Sum"/><pk mz="327.22861984" i="10854.6" sn="148.594" a="219.968" fwhm="0.0178205" res="18362.5" algo="Sum"/><pk mz="328.19915776" i="1387.53" sn="18.8705" a="27.7155" fwhm="0.0183393" res="17896" algo="Sum"/><pk mz="328.23258403" i="2427.65" sn="32.9927" a="55.5927" fwhm="0.0186907" res="17561.3" algo="Sum"/><pk mz="328.75637142" i="570.179" sn="7.71089" a="11.1733" fwhm="0.0171274" res="19194.8" algo="Sum"/><pk mz="328.84702959" i="627.893" sn="8.49091" a="13.2992" fwhm="0.0187554" res="17533.4" algo="Sum"/><pk mz="328.93599352" i="622.599" sn="8.41932" a="10.3842" fwhm="0.0158611" res="20738.6" algo="Sum"/><pk mz="328.99873977" i="496.27" sn="6.7112" a="15.0667" fwhm="0.0209632" res="15694.1" algo="Sum"/><pk mz="329.09558836" i="526.546" sn="7.11069" a="12.5117" fwhm="0.0191106" res="17220.6" algo="Sum"/><pk mz="329.17637315" i="1774.41" sn="23.9107" a="40.0391" fwhm="0.0240532" res="13685.3" algo="Sum"/><pk mz="329.21150339" i="6487.88" sn="87.3383" a="136.957" fwhm="0.0190665" res="17266.5" algo="Sum"/><pk mz="329.24318925" i="4141.85" sn="55.7145" a="82.1923" fwhm="0.0192969" res="17062" algo="Sum"/><pk mz="330.21492119" i="1455.78" sn="19.4276" a="31.3055" fwhm="0.0201013" res="16427.5" algo="Sum"/><pk mz="330.24722957" i="974.591" sn="13.0061" a="20.4613" fwhm="0.0253957" res="13004.1" algo="Sum"/><pk mz="330.75328992" i="969.858" sn="12.9013" a="18.2244" fwhm="0.0171419" res="19295.1" algo="Sum"/><pk mz="330.97801520" i="1122.28" sn="14.8529" a="24.7225" fwhm="0.017533" res="18877.4" algo="Sum"/><pk mz="331.04882713" i="21018.7" sn="277.702" a="476.31" fwhm="0.020494" res="16153.5" algo="Sum"/><pk mz="331.18735031" i="33737.4" sn="445.324" a="628.714" fwhm="0.017686" res="18725.9" algo="Sum"/><pk mz="331.26068517" i="1647.25" sn="21.7514" a="34.2497" fwhm="0.0183447" res="18057.6" algo="Sum"/><pk mz="331.29630713" i="409.874" sn="5.41224" a="8.34205" fwhm="0.0214845" res="15420.2" algo="Sum"/><pk mz="332.05226692" i="2690.72" sn="35.3162" a="60.8584" fwhm="0.0208627" res="15916.1" algo="Sum"/><pk mz="332.08510060" i="1275.48" sn="16.7409" a="25.9565" fwhm="0.0177194" res="18741.3" algo="Sum"/><pk mz="332.19095970" i="6717.34" sn="88.1532" a="136.975" fwhm="0.0191144" res="17379.1" algo="Sum"/><pk mz="332.26228226" i="477.767" sn="6.27027" a="8.77724" fwhm="0.0204295" res="16263.8" algo="Sum"/><pk mz="332.29281558" i="1633.2" sn="21.435" a="34.5492" fwhm="0.0182981" res="18159.9" algo="Sum"/><pk mz="332.75011170" i="630.655" sn="8.24526" a="13.5965" fwhm="0.018171" res="18312.2" algo="Sum"/><pk mz="332.83977416" i="1253.88" sn="16.3449" a="25.0879" fwhm="0.0176636" res="18843.3" algo="Sum"/><pk mz="332.95446861" i="790.367" sn="10.2867" a="27.1501" fwhm="0.033479" res="9945.17" algo="Sum"/><pk mz="333.05168776" i="1455.08" sn="18.9336" a="31.4046" fwhm="0.01886" res="17659.2" algo="Sum"/><pk mz="333.16720342" i="1929.57" sn="25.1047" a="48.4379" fwhm="0.0227737" res="14629.5" algo="Sum"/><pk mz="333.19551287" i="1434.75" sn="18.659" a="35.2907" fwhm="0.027791" res="11989.3" algo="Sum"/><pk mz="333.23974530" i="866.874" sn="11.2722" a="18.1252" fwhm="0.0185338" res="17980.1" algo="Sum"/><pk mz="333.27632983" i="1290.72" sn="16.7858" a="26.7461" fwhm="0.0198182" res="16816.7" algo="Sum"/><pk mz="333.31179274" i="1169.63" sn="15.2112" a="29.5369" fwhm="0.0225521" res="14779.6" algo="Sum"/><pk mz="334.14720583" i="437.335" sn="5.64554" a="7.68752" fwhm="0.0209567" res="15944.6" algo="Sum"/><pk mz="334.16883109" i="380.312" sn="4.90929" a="9.86574" fwhm="0.0316429" res="10560.6" algo="Sum"/><pk mz="334.21360522" i="720.02" sn="9.29444" a="18.8282" fwhm="0.0259401" res="12884" algo="Sum"/><pk mz="334.23620303" i="411.992" sn="5.31824" a="7.44094" fwhm="0.0230547" res="14497.5" algo="Sum"/><pk mz="334.27696313" i="511.55" sn="6.60339" a="11.2704" fwhm="0.0214089" res="15613.9" algo="Sum"/><pk mz="334.31246946" i="494.611" sn="6.38473" a="12.4127" fwhm="0.0226398" res="14766.6" algo="Sum"/><pk mz="334.83666417" i="1209.75" sn="15.5369" a="23.9093" fwhm="0.017843" res="18765.7" algo="Sum"/><pk mz="334.88125019" i="732.165" sn="9.40183" a="16.3427" fwhm="0.0186988" res="17909.2" algo="Sum"/><pk mz="334.95092519" i="415.238" sn="5.33338" a="15.7446" fwhm="0.0356772" res="9388.38" algo="Sum"/><pk mz="335.03763557" i="439.274" sn="5.64085" a="9.09293" fwhm="0.0164373" res="20382.7" algo="Sum"/><pk mz="335.12535103" i="702.319" sn="9.01621" a="15.2156" fwhm="0.0230407" res="14544.9" algo="Sum"/><pk mz="335.17925816" i="414.521" sn="5.32152" a="4.97061" fwhm="0.0144418" res="23208.9" algo="Sum"/><pk mz="335.19522298" i="404.572" sn="5.19379" a="5.28263" fwhm="0.0144421" res="23209.5" algo="Sum"/><pk mz="335.22005719" i="989.533" sn="12.7034" a="23.866" fwhm="0.0281067" res="11926.7" algo="Sum"/><pk mz="335.25561491" i="1065.1" sn="13.6735" a="23.7929" fwhm="0.0208768" res="16058.8" algo="Sum"/><pk mz="335.29163984" i="1096.62" sn="14.079" a="24.752" fwhm="0.019408" res="17275.9" algo="Sum"/><pk mz="336.22995929" i="1193.58" sn="15.2437" a="27.7747" fwhm="0.0231541" res="14521.4" algo="Sum"/><pk mz="336.25179152" i="680.528" sn="8.68818" a="13.6222" fwhm="0.0173125" res="19422.5" algo="Sum"/><pk mz="336.83519198" i="445.701" sn="5.65775" a="11.3363" fwhm="0.0261463" res="12882.7" algo="Sum"/><pk mz="336.87786014" i="464.876" sn="5.90036" a="11.4867" fwhm="0.0214071" res="15736.7" algo="Sum"/><pk mz="337.06155252" i="33089.6" sn="419.927" a="611.82" fwhm="0.0167614" res="20109.4" algo="Sum"/><pk mz="337.15240369" i="410.193" sn="5.20541" a="11.7193" fwhm="0.0398308" res="8464.61" algo="Sum"/><pk mz="337.17641116" i="921.834" sn="11.6982" a="19.7436" fwhm="0.0214259" res="15736.9" algo="Sum"/><pk mz="337.21225788" i="1037.39" sn="13.1568" a="21.7553" fwhm="0.026894" res="12538.6" algo="Sum"/><pk mz="337.23380571" i="1249.31" sn="15.8359" a="29.4186" fwhm="0.0250237" res="13476.6" algo="Sum"/><pk mz="337.27131588" i="1739.15" sn="22.0239" a="34.3509" fwhm="0.0173856" res="19399.5" algo="Sum"/><pk mz="337.30752162" i="2303.46" sn="29.1418" a="47.4543" fwhm="0.0181314" res="18603.5" algo="Sum"/><pk mz="338.06492031" i="3851.57" sn="48.5511" a="82.1573" fwhm="0.0184742" res="18299.3" algo="Sum"/><pk mz="338.27410157" i="593.957" sn="7.44769" a="16.4071" fwhm="0.0276825" res="12219.8" algo="Sum"/><pk mz="338.31040257" i="573.194" sn="7.18517" a="9.44347" fwhm="0.0195652" res="17291.5" algo="Sum"/><pk mz="338.34156037" i="11069.7" sn="138.747" a="211.539" fwhm="0.0171635" res="19712.9" algo="Sum"/><pk mz="338.78526374" i="937.369" sn="11.7339" a="18.6136" fwhm="0.017216" res="19678.5" algo="Sum"/><pk mz="338.96420044" i="415.716" sn="5.20326" a="11.0854" fwhm="0.0202055" res="16775.8" algo="Sum"/><pk mz="339.03597961" i="910.87" sn="11.3842" a="23.3636" fwhm="0.0269742" res="12568.9" algo="Sum"/><pk mz="339.06562409" i="791.08" sn="9.87895" a="20.5464" fwhm="0.0259388" res="13071.8" algo="Sum"/><pk mz="339.19236853" i="1505.19" sn="18.7496" a="32.9117" fwhm="0.0242289" res="13999.5" algo="Sum"/><pk mz="339.22990102" i="1428.06" sn="17.7876" a="34.3447" fwhm="0.0256498" res="13225.4" algo="Sum"/><pk mz="339.28672965" i="555.525" sn="6.91951" a="11.7593" fwhm="0.0224338" res="15123.9" algo="Sum"/><pk mz="339.34513978" i="2650.56" sn="33.0119" a="62.3904" fwhm="0.0190451" res="17818" algo="Sum"/><pk mz="340.17973776" i="490.609" sn="6.06757" a="13.237" fwhm="0.0237169" res="14343.3" algo="Sum"/><pk mz="340.23557429" i="382.664" sn="4.7336" a="7.61511" fwhm="0.0240321" res="14157.6" algo="Sum"/><pk mz="340.25708811" i="736.647" sn="9.11247" a="17.0127" fwhm="0.020641" res="16484.5" algo="Sum"/><pk mz="340.35180252" i="480" sn="5.93944" a="12.5268" fwhm="0.0231384" res="14709.4" algo="Sum"/><pk mz="340.78231678" i="1200.04" sn="14.8088" a="24.2398" fwhm="0.0173982" res="19587.2" algo="Sum"/><pk mz="340.82646491" i="615.92" sn="7.59188" a="13.1275" fwhm="0.0178923" res="19048.8" algo="Sum"/><pk mz="340.98552369" i="480.566" sn="5.89981" a="10.8722" fwhm="0.0188648" res="18075.3" algo="Sum"/><pk mz="341.20762164" i="4114.87" sn="50.5039" a="80.145" fwhm="0.0209965" res="16250.7" algo="Sum"/><pk mz="341.24445872" i="1286.97" sn="15.7949" a="30.238" fwhm="0.0298547" res="11430.2" algo="Sum"/><pk mz="342.16803357" i="491.652" sn="5.98175" a="10.5353" fwhm="0.0238382" res="14353.8" algo="Sum"/><pk mz="342.19136681" i="542.877" sn="6.605" a="7.60802" fwhm="0.0152157" res="22489.3" algo="Sum"/><pk mz="342.21154889" i="905.048" sn="11.0122" a="19.7304" fwhm="0.0229824" res="14890.1" algo="Sum"/><pk mz="342.24453971" i="1034.63" sn="12.5895" a="21.6699" fwhm="0.022826" res="14993.6" algo="Sum"/><pk mz="342.77915987" i="669.786" sn="8.10039" a="14.6116" fwhm="0.0187396" res="18291.7" algo="Sum"/><pk mz="342.82408068" i="563.142" sn="6.81058" a="12.605" fwhm="0.021009" res="16318" algo="Sum"/><pk mz="342.86878769" i="1961.02" sn="23.716" a="42.1133" fwhm="0.0178418" res="19217.2" algo="Sum"/><pk mz="342.98797636" i="771.598" sn="9.32931" a="17.3825" fwhm="0.0200357" res="17118.8" algo="Sum"/><pk mz="343.19158153" i="49305.9" sn="595.812" a="953.15" fwhm="0.017733" res="19353.3" algo="Sum"/><pk mz="343.25486505" i="760.474" sn="9.18955" a="25.6766" fwhm="0.0265743" res="12916.8" algo="Sum"/><pk mz="344.19473801" i="9360.5" sn="112.297" a="190.315" fwhm="0.0182936" res="18815" algo="Sum"/><pk mz="344.27832945" i="557.097" sn="6.68301" a="14.3772" fwhm="0.027139" res="12685.8" algo="Sum"/><pk mz="344.86516584" i="1300.4" sn="15.5109" a="25.6949" fwhm="0.0169633" res="20330" algo="Sum"/><pk mz="344.90991492" i="465.041" sn="5.54672" a="11.7654" fwhm="0.0225332" res="15306.8" algo="Sum"/><pk mz="345.20027143" i="5144.75" sn="61.3344" a="184.866" fwhm="0.0370404" res="9319.57" algo="Sum"/><pk mz="345.23929575" i="3601.33" sn="42.9341" a="80.6391" fwhm="0.020679" res="16695.2" algo="Sum"/><pk mz="345.31327319" i="389.063" sn="4.63804" a="8.61413" fwhm="0.0210786" res="16382.2" algo="Sum"/><pk mz="346.20659829" i="1082.44" sn="12.8398" a="25.0933" fwhm="0.0281555" res="12296.2" algo="Sum"/><pk mz="346.24332886" i="830.147" sn="9.84369" a="18.9279" fwhm="0.0212627" res="16284.1" algo="Sum"/><pk mz="346.72760865" i="466.277" sn="5.50496" a="9.34087" fwhm="0.0167865" res="20655.1" algo="Sum"/><pk mz="347.16230064" i="9325.25" sn="109.972" a="193.393" fwhm="0.0208701" res="16634.4" algo="Sum"/><pk mz="347.22118467" i="1783.27" sn="20.9948" a="44.5851" fwhm="0.0306147" res="11341.6" algo="Sum"/><pk mz="347.25433696" i="1230.99" sn="14.4782" a="27.5259" fwhm="0.0244127" res="14224.3" algo="Sum"/><pk mz="347.29157598" i="407.673" sn="4.78962" a="9.18434" fwhm="0.0243162" res="14282.3" algo="Sum"/><pk mz="347.32822355" i="1334.42" sn="15.6608" a="27.507" fwhm="0.0187898" res="18485" algo="Sum"/><pk mz="348.16570201" i="1964.76" sn="22.9088" a="43.0093" fwhm="0.0204653" res="17012.5" algo="Sum"/><pk mz="348.22271342" i="439.062" sn="5.11728" a="10.8189" fwhm="0.0292365" res="11910.5" algo="Sum"/><pk mz="348.26211167" i="480.586" sn="5.60055" a="12.6163" fwhm="0.0238625" res="14594.6" algo="Sum"/><pk mz="348.72440376" i="387.64" sn="4.5099" a="7.23928" fwhm="0.0157746" res="22106.6" algo="Sum"/><pk mz="348.81388509" i="1477.23" sn="17.1805" a="30.1137" fwhm="0.017756" res="19644.8" algo="Sum"/><pk mz="348.91990401" i="636.571" sn="7.39882" a="20.6922" fwhm="0.024964" res="13976.9" algo="Sum"/><pk mz="349.05556743" i="2514.07" sn="29.1189" a="50.4766" fwhm="0.0177735" res="19639.1" algo="Sum"/><pk mz="349.12292406" i="705.338" sn="8.15378" a="14.1136" fwhm="0.0198569" res="17581.9" algo="Sum"/><pk mz="349.16343608" i="1258.26" sn="14.5305" a="30.7099" fwhm="0.0268922" res="12983.8" algo="Sum"/><pk mz="349.18129155" i="1278.52" sn="14.7623" a="29.2901" fwhm="0.0334406" res="10441.8" algo="Sum"/><pk mz="349.23560556" i="575.628" sn="6.64623" a="12.7982" fwhm="0.0331685" res="10529.1" algo="Sum"/><pk mz="349.27089270" i="1393.28" sn="16.0888" a="32.5714" fwhm="0.0201847" res="17303.8" algo="Sum"/><pk mz="349.30720951" i="391.002" sn="4.51488" a="8.46819" fwhm="0.0223662" res="15617.7" algo="Sum"/><pk mz="350.27413419" i="418.671" sn="4.80773" a="11.3408" fwhm="0.0221999" res="15778.2" algo="Sum"/><pk mz="350.81072023" i="1583.6" sn="18.1077" a="30.2161" fwhm="0.0173789" res="20186.1" algo="Sum"/><pk mz="350.90850613" i="405.814" sn="4.62648" a="15.8851" fwhm="0.0356514" res="9842.78" algo="Sum"/><pk mz="350.97965978" i="475.913" sn="5.41484" a="13.1335" fwhm="0.0233727" res="15016.6" algo="Sum"/><pk mz="351.09953818" i="416.426" sn="4.73747" a="9.76612" fwhm="0.0238137" res="14743.6" algo="Sum"/><pk mz="351.15812915" i="666.275" sn="7.58173" a="15.5451" fwhm="0.0266742" res="13164.7" algo="Sum"/><pk mz="351.19316049" i="574.083" sn="6.53373" a="13.6632" fwhm="0.0287218" res="12227.4" algo="Sum"/><pk mz="351.22837220" i="1274.21" sn="14.5025" a="31.1056" fwhm="0.0234208" res="14996.4" algo="Sum"/><pk mz="351.25002831" i="1411.95" sn="16.0685" a="30.4212" fwhm="0.0243596" res="14419.4" algo="Sum"/><pk mz="351.28657060" i="770.555" sn="8.76764" a="17.1769" fwhm="0.0237185" res="14810.6" algo="Sum"/><pk mz="351.32240830" i="379.485" sn="4.31749" a="8.55817" fwhm="0.022556" res="15575.5" algo="Sum"/><pk mz="352.22992468" i="555.637" sn="6.28476" a="13.0619" fwhm="0.0270803" res="13006.9" algo="Sum"/><pk mz="352.80901482" i="572.699" sn="6.4326" a="14.3682" fwhm="0.0210561" res="16755.7" algo="Sum"/><pk mz="352.89754575" i="2933.23" sn="32.9433" a="62.1014" fwhm="0.0181337" res="19460.9" algo="Sum"/><pk mz="353.03326958" i="16437.8" sn="184.696" a="366.175" fwhm="0.0200858" res="17576.2" algo="Sum"/><pk mz="353.15318602" i="456.27" sn="5.12707" a="12.5268" fwhm="0.027604" res="12793.6" algo="Sum"/><pk mz="353.18913230" i="510.923" sn="5.74066" a="15.1185" fwhm="0.0407675" res="8663.5" algo="Sum"/><pk mz="353.21010098" i="693.153" sn="7.78911" a="12.3253" fwhm="0.0296502" res="11912.6" algo="Sum"/><pk mz="353.24215297" i="996.376" sn="11.1967" a="22.3809" fwhm="0.0300997" res="11735.8" algo="Sum"/><pk mz="353.26654768" i="1455.27" sn="16.3535" a="39.1048" fwhm="0.027704" res="12751.5" algo="Sum"/><pk mz="353.30019670" i="524.747" sn="5.89682" a="10.9459" fwhm="0.0180539" res="19569.2" algo="Sum"/><pk mz="354.03698860" i="2021.91" sn="22.5867" a="47.0472" fwhm="0.0212873" res="16631.4" algo="Sum"/><pk mz="354.26847484" i="382.08" sn="4.2646" a="9.93305" fwhm="0.0275729" res="12848.4" algo="Sum"/><pk mz="354.75951333" i="425.144" sn="4.73516" a="10.1766" fwhm="0.0189209" res="18749.6" algo="Sum"/><pk mz="354.89461011" i="1060.31" sn="11.8089" a="24.0913" fwhm="0.0197645" res="17956.1" algo="Sum"/><pk mz="355.03466763" i="1410.23" sn="15.7026" a="31.4553" fwhm="0.0217875" res="16295.3" algo="Sum"/><pk mz="355.06921195" i="1077.09" sn="11.9922" a="24.5171" fwhm="0.0196899" res="18033.1" algo="Sum"/><pk mz="355.17201836" i="674.462" sn="7.50881" a="16.4927" fwhm="0.0253856" res="13991.1" algo="Sum"/><pk mz="355.18907226" i="988.198" sn="11.0002" a="26.693" fwhm="0.0401497" res="8846.62" algo="Sum"/><pk mz="355.22294848" i="881.014" sn="9.80727" a="23.4641" fwhm="0.0318787" res="11143" algo="Sum"/><pk mz="355.25758140" i="469.93" sn="5.2308" a="11.7875" fwhm="0.0371703" res="9557.56" algo="Sum"/><pk mz="355.28149840" i="382.01" sn="4.25108" a="8.1083" fwhm="0.0177441" res="20022.5" algo="Sum"/><pk mz="356.07004933" i="453.294" sn="5.03149" a="10.5008" fwhm="0.0184352" res="19314.7" algo="Sum"/><pk mz="356.27938441" i="438.212" sn="4.86189" a="15.7585" fwhm="0.0338768" res="10516.9" algo="Sum"/><pk mz="356.75627261" i="609.634" sn="6.72877" a="13.0068" fwhm="0.0195557" res="18243.1" algo="Sum"/><pk mz="357.20611771" i="6535.27" sn="71.8783" a="141.751" fwhm="0.020532" res="17397.5" algo="Sum"/><pk mz="357.27795154" i="473.203" sn="5.19996" a="11.9702" fwhm="0.0275867" res="12951.1" algo="Sum"/><pk mz="358.20939910" i="1417.48" sn="15.4844" a="29.2966" fwhm="0.0209546" res="17094.5" algo="Sum"/><pk mz="358.30117336" i="644.11" sn="7.03633" a="21.825" fwhm="0.027337" res="13106.8" algo="Sum"/><pk mz="358.84265507" i="2150.95" sn="23.4251" a="45.0496" fwhm="0.0178013" res="20158.2" algo="Sum"/><pk mz="358.97957607" i="5483.77" sn="59.6217" a="113.56" fwhm="0.0185547" res="19347.1" algo="Sum"/><pk mz="359.04328670" i="22816.8" sn="247.675" a="456.152" fwhm="0.0179086" res="20048.7" algo="Sum"/><pk mz="359.09187770" i="449.2" sn="4.87464" a="12.8256" fwhm="0.0294943" res="12174.9" algo="Sum"/><pk mz="359.16526103" i="11469.8" sn="124.497" a="249.767" fwhm="0.0187883" res="19116.4" algo="Sum"/><pk mz="359.19429392" i="1777.93" sn="19.2983" a="6.46715" fwhm="0.00564338" res="63648.8" algo="Sum"/><pk mz="359.21756275" i="2630.23" sn="28.5495" a="74.2922" fwhm="0.031693" res="11334.3" algo="Sum"/><pk mz="359.98140510" i="882.487" sn="9.53572" a="22.8042" fwhm="0.0209264" res="17202.3" algo="Sum"/><pk mz="360.04643411" i="2728.06" sn="29.4496" a="59.9403" fwhm="0.0194164" res="18543.4" algo="Sum"/><pk mz="360.16878641" i="2280.09" sn="24.6073" a="47.4508" fwhm="0.0186219" res="19341.1" algo="Sum"/><pk mz="360.20202887" i="427.493" sn="4.61393" a="7.13908" fwhm="0.0197057" res="18279.1" algo="Sum"/><pk mz="360.22285502" i="581.958" sn="6.28169" a="13.1762" fwhm="0.0279468" res="12889.6" algo="Sum"/><pk mz="360.32349247" i="21148.2" sn="228.309" a="423.431" fwhm="0.0181608" res="19840.7" algo="Sum"/><pk mz="360.83956952" i="1518.91" sn="16.305" a="32.4264" fwhm="0.0184833" res="19522.5" algo="Sum"/><pk mz="360.97768870" i="3464.48" sn="37.1531" a="76.578" fwhm="0.0198736" res="18163.7" algo="Sum"/><pk mz="361.01074122" i="1683.39" sn="18.0518" a="42.0876" fwhm="0.0295059" res="12235.2" algo="Sum"/><pk mz="361.04601110" i="738.017" sn="7.91412" a="17.1096" fwhm="0.0243782" res="14810.2" algo="Sum"/><pk mz="361.17160841" i="2132.94" sn="22.8712" a="85.9886" fwhm="0.0486936" res="7417.23" algo="Sum"/><pk mz="361.23716095" i="1829.77" sn="19.6203" a="45.711" fwhm="0.0293625" res="12302.7" algo="Sum"/><pk mz="361.27120840" i="707.205" sn="7.5837" a="14.8051" fwhm="0.0262804" res="13746.8" algo="Sum"/><pk mz="361.32725108" i="5125.38" sn="54.9735" a="134.773" fwhm="0.023009" res="15703.7" algo="Sum"/><pk mz="361.98103802" i="586.842" sn="6.23869" a="14.8968" fwhm="0.0266076" res="13604.4" algo="Sum"/><pk mz="362.01653857" i="379.312" sn="4.03245" a="12.012" fwhm="0.0357456" res="10127.6" algo="Sum"/><pk mz="362.19267507" i="671.851" sn="7.13467" a="15.5536" fwhm="0.0260448" res="13906.5" algo="Sum"/><pk mz="362.24105565" i="6332.7" sn="67.229" a="141.535" fwhm="0.0190012" res="19064.1" algo="Sum"/><pk mz="362.33436407" i="855.994" sn="9.08913" a="29.7931" fwhm="0.0280555" res="12914.9" algo="Sum"/><pk mz="362.92673490" i="2872.6" sn="30.2809" a="59.2542" fwhm="0.0191036" res="18997.8" algo="Sum"/><pk mz="362.97442499" i="643.746" sn="6.78621" a="16.1731" fwhm="0.0229919" res="15787" algo="Sum"/><pk mz="363.15710628" i="2201.78" sn="23.198" a="53.2416" fwhm="0.027212" res="13345.5" algo="Sum"/><pk mz="363.24573336" i="1974.63" sn="20.8033" a="54.0464" fwhm="0.0231822" res="15669.2" algo="Sum"/><pk mz="363.28476387" i="423.073" sn="4.45721" a="7.22952" fwhm="0.0186602" res="19468.4" algo="Sum"/><pk mz="363.32423902" i="721.645" sn="7.60276" a="17.7901" fwhm="0.0228716" res="15885.4" algo="Sum"/><pk mz="364.15946485" i="636.614" sn="6.66332" a="16.6814" fwhm="0.0230355" res="15808.6" algo="Sum"/><pk mz="364.25065178" i="474.628" sn="4.96686" a="14.2968" fwhm="0.0324108" res="11238.5" algo="Sum"/><pk mz="364.78853014" i="813.507" sn="8.45558" a="17.6041" fwhm="0.0179378" res="20336.3" algo="Sum"/><pk mz="364.92770484" i="500.459" sn="5.20204" a="19.5917" fwhm="0.0385105" res="9476.07" algo="Sum"/><pk mz="365.10554141" i="890.486" sn="9.25065" a="19.3239" fwhm="0.019902" res="18345.2" algo="Sum"/><pk mz="365.13871185" i="954.423" sn="9.91484" a="18.5441" fwhm="0.0239975" res="15215.7" algo="Sum"/><pk mz="365.15472621" i="1011.65" sn="10.5092" a="24.2278" fwhm="0.0258572" res="14122" algo="Sum"/><pk mz="365.18887899" i="452.467" sn="4.70091" a="5.83156" fwhm="0.0150744" res="24225.8" algo="Sum"/><pk mz="365.20437992" i="453.765" sn="4.71454" a="8.92551" fwhm="0.0263809" res="13843.5" algo="Sum"/><pk mz="365.24579288" i="948.281" sn="9.85023" a="24.1378" fwhm="0.0271455" res="13455.1" algo="Sum"/><pk mz="365.26699328" i="1179.53" sn="12.2464" a="27.7852" fwhm="0.0286685" res="12741" algo="Sum"/><pk mz="365.30235420" i="674.904" sn="7.00425" a="14.8361" fwhm="0.026208" res="13938.6" algo="Sum"/><pk mz="365.33844954" i="884.669" sn="9.18011" a="20.408" fwhm="0.0200135" res="18254.6" algo="Sum"/><pk mz="366.26583027" i="406.237" sn="4.18491" a="10.4558" fwhm="0.0273568" res="13388.5" algo="Sum"/><pk mz="366.37286793" i="385.494" sn="3.96525" a="8.19722" fwhm="0.0209815" res="17461.7" algo="Sum"/><pk mz="366.78462152" i="857.708" sn="8.81034" a="18.3642" fwhm="0.0182623" res="20084.3" algo="Sum"/><pk mz="366.83630305" i="461.272" sn="4.73783" a="10.4544" fwhm="0.0200317" res="18312.8" algo="Sum"/><pk mz="366.91354775" i="497.267" sn="5.10743" a="12.5122" fwhm="0.0247347" res="14833.9" algo="Sum"/><pk mz="366.94991043" i="389.153" sn="3.997" a="10.0715" fwhm="0.0261453" res="14035" algo="Sum"/><pk mz="367.12129111" i="2844.09" sn="29.2043" a="62.8719" fwhm="0.0204007" res="17995.6" algo="Sum"/><pk mz="367.14957211" i="710.541" sn="7.29117" a="16.815" fwhm="0.0233459" res="15726.5" algo="Sum"/><pk mz="367.22281698" i="575.871" sn="5.89778" a="13.3754" fwhm="0.0340118" res="10796.9" algo="Sum"/><pk mz="367.25405636" i="627.244" sn="6.41877" a="18.3156" fwhm="0.0415717" res="8834.23" algo="Sum"/><pk mz="367.27745148" i="518.701" sn="5.30525" a="14.7496" fwhm="0.0319138" res="11508.4" algo="Sum"/><pk mz="368.12510155" i="518.377" sn="5.27289" a="12.2846" fwhm="0.0197979" res="18594.1" algo="Sum"/><pk mz="368.28176077" i="405.456" sn="4.12396" a="12.2563" fwhm="0.0281919" res="13063.4" algo="Sum"/><pk mz="368.42479433" i="440.039" sn="4.47257" a="8.532" fwhm="0.0170574" res="21599.1" algo="Sum"/><pk mz="368.83447935" i="569.826" sn="5.78187" a="11.0427" fwhm="0.0189565" res="19456.9" algo="Sum"/><pk mz="368.87189981" i="2467.19" sn="25.033" a="54.6555" fwhm="0.019757" res="18670.4" algo="Sum"/><pk mz="368.97413501" i="434.47" sn="4.40119" a="6.39668" fwhm="0.021303" res="17320.3" algo="Sum"/><pk mz="369.00483482" i="2062.03" sn="20.8706" a="53.7553" fwhm="0.0227413" res="16226.2" algo="Sum"/><pk mz="369.22513647" i="3245.38" sn="32.7495" a="83.3472" fwhm="0.0226708" res="16286.4" algo="Sum"/><pk mz="369.27634988" i="420.824" sn="4.24639" a="9.24593" fwhm="0.0331396" res="11143" algo="Sum"/><pk mz="369.35131069" i="19931.8" sn="201.116" a="415.533" fwhm="0.0187814" res="19665.8" algo="Sum"/><pk mz="370.22804794" i="702.966" sn="7.05655" a="22.0248" fwhm="0.0262262" res="14116.7" algo="Sum"/><pk mz="370.29526292" i="508.422" sn="5.10366" a="12.9166" fwhm="0.0218207" res="16969.9" algo="Sum"/><pk mz="370.35477962" i="5736.24" sn="57.5818" a="125.123" fwhm="0.0187129" res="19791.4" algo="Sum"/><pk mz="370.86865127" i="1145.86" sn="11.4504" a="24.9464" fwhm="0.0184302" res="20122.9" algo="Sum"/><pk mz="371.00513661" i="386.879" sn="3.85781" a="9.77567" fwhm="0.02665" res="13921.4" algo="Sum"/><pk mz="371.03785078" i="1384.52" sn="13.806" a="30.7419" fwhm="0.0193984" res="19127.3" algo="Sum"/><pk mz="371.10074115" i="1036.37" sn="10.3359" a="27.2049" fwhm="0.0204213" res="18172.2" algo="Sum"/><pk mz="371.16209459" i="548.016" sn="5.46477" a="15.5292" fwhm="0.0294208" res="12615.7" algo="Sum"/><pk mz="371.19346893" i="591.76" sn="5.90116" a="16.1895" fwhm="0.0379944" res="9769.69" algo="Sum"/><pk mz="371.22472430" i="841.728" sn="8.39261" a="28.8369" fwhm="0.0381393" res="9733.38" algo="Sum"/><pk mz="371.31703043" i="625.247" sn="6.22975" a="15.0981" fwhm="0.0258845" res="14345.1" algo="Sum"/><pk mz="371.35888567" i="839.131" sn="8.36065" a="21.7664" fwhm="0.0221323" res="16779.1" algo="Sum"/><pk mz="372.10292817" i="433.349" sn="4.29186" a="10.6736" fwhm="0.0207603" res="17923.8" algo="Sum"/><pk mz="372.31300125" i="407.701" sn="4.03744" a="10.5106" fwhm="0.0251178" res="14822.7" algo="Sum"/><pk mz="372.73603010" i="732.601" sn="7.21766" a="15.8266" fwhm="0.0189968" res="19621" algo="Sum"/><pk mz="373.18062358" i="2304.7" sn="22.6362" a="75.5884" fwhm="0.0249223" res="14973.7" algo="Sum"/><pk mz="373.23341860" i="719.769" sn="7.06937" a="18.263" fwhm="0.0323938" res="11521.8" algo="Sum"/><pk mz="373.27110522" i="562.46" sn="5.52428" a="15.221" fwhm="0.0270578" res="13795.3" algo="Sum"/><pk mz="373.34454868" i="390.765" sn="3.83668" a="8.51899" fwhm="0.0194" res="19244.5" algo="Sum"/><pk mz="374.18464767" i="555.804" sn="5.42618" a="14.4023" fwhm="0.0243581" res="15361.8" algo="Sum"/><pk mz="374.30202963" i="937.76" sn="9.15362" a="23.6964" fwhm="0.0218535" res="17127.8" algo="Sum"/><pk mz="374.73472365" i="531.236" sn="5.16674" a="12.6473" fwhm="0.0220517" res="16993.4" algo="Sum"/><pk mz="374.81622705" i="997.233" sn="9.70227" a="20.337" fwhm="0.0187511" res="19989" algo="Sum"/><pk mz="375.01601115" i="13498.2" sn="131.242" a="299.405" fwhm="0.0203452" res="18432.6" algo="Sum"/><pk mz="375.19154016" i="994.328" sn="9.66062" a="28.3563" fwhm="0.0340473" res="11019.7" algo="Sum"/><pk mz="375.25237209" i="589.213" sn="5.72274" a="13.9694" fwhm="0.0316247" res="11865.8" algo="Sum"/><pk mz="375.28714429" i="1506.07" sn="14.6277" a="40.1189" fwhm="0.0214669" res="17482.1" algo="Sum"/><pk mz="375.31739241" i="478.571" sn="4.64813" a="7.63798" fwhm="0.0175635" res="21369.2" algo="Sum"/><pk mz="375.35955394" i="1166.17" sn="11.3259" a="26.5451" fwhm="0.0201542" res="18624.3" algo="Sum"/><pk mz="376.01944879" i="1531.85" sn="14.8515" a="39.5841" fwhm="0.0230533" res="16310.9" algo="Sum"/><pk mz="376.29702283" i="3824.73" sn="36.9403" a="106.076" fwhm="0.021384" res="17597.1" algo="Sum"/><pk mz="376.81408435" i="741.462" sn="7.13292" a="16.8053" fwhm="0.0203742" res="18494.7" algo="Sum"/><pk mz="376.86593822" i="476.929" sn="4.58889" a="11.7839" fwhm="0.0219483" res="17170.7" algo="Sum"/><pk mz="376.93457698" i="437.69" sn="4.21081" a="16.6981" fwhm="0.0377803" res="9977.01" algo="Sum"/><pk mz="376.98347931" i="918.137" sn="8.83297" a="24.3818" fwhm="0.0312642" res="12058" algo="Sum"/><pk mz="377.01598277" i="1130.39" sn="10.8749" a="29.908" fwhm="0.0256015" res="14726.3" algo="Sum"/><pk mz="377.17513948" i="651.521" sn="6.24867" a="18.0694" fwhm="0.030328" res="12436.5" algo="Sum"/><pk mz="377.20530488" i="622.342" sn="5.96555" a="15.0551" fwhm="0.0343281" res="10988.2" algo="Sum"/><pk mz="377.23518535" i="1587.52" sn="15.2056" a="41.6514" fwhm="0.0237892" res="15857.4" algo="Sum"/><pk mz="377.26534042" i="619.888" sn="5.93644" a="10.4211" fwhm="0.0229826" res="16415.3" algo="Sum"/><pk mz="377.30119037" i="1485.43" sn="14.2247" a="38.809" fwhm="0.0231716" res="16282.9" algo="Sum"/><pk mz="378.21543198" i="1418.48" sn="13.4988" a="34.836" fwhm="0.0225275" res="16789" algo="Sum"/><pk mz="378.29836816" i="476.519" sn="4.53516" a="15.3873" fwhm="0.0318401" res="11881.2" algo="Sum"/><pk mz="378.86269977" i="398.767" sn="3.78337" a="9.11858" fwhm="0.0215179" res="17606.8" algo="Sum"/><pk mz="378.90067954" i="2260.56" sn="21.4369" a="51.0801" fwhm="0.0206916" res="18311.8" algo="Sum"/><pk mz="379.22050381" i="725.554" sn="6.85398" a="20.5744" fwhm="0.0328629" res="11539.5" algo="Sum"/><pk mz="379.24251511" i="546.628" sn="5.16375" a="9.28374" fwhm="0.0230428" res="16458.2" algo="Sum"/><pk mz="379.28291212" i="839.018" sn="7.92582" a="27.1055" fwhm="0.0315101" res="12036.9" algo="Sum"/><pk mz="379.31724309" i="788.285" sn="7.44608" a="18.6069" fwhm="0.0266419" res="14237.6" algo="Sum"/><pk mz="380.76747333" i="821.065" sn="7.69332" a="22.0906" fwhm="0.0227887" res="16708.6" algo="Sum"/><pk mz="380.89885750" i="558.023" sn="5.21638" a="17.761" fwhm="0.0378955" res="10051.3" algo="Sum"/><pk mz="381.02531382" i="12157.1" sn="113.613" a="259.681" fwhm="0.019001" res="20052.9" algo="Sum"/><pk mz="381.07828601" i="455.854" sn="4.25996" a="11.1788" fwhm="0.0305709" res="12465.4" algo="Sum"/><pk mz="381.20648653" i="848.9" sn="7.93381" a="24.9614" fwhm="0.0272212" res="14004" algo="Sum"/><pk mz="381.24203939" i="544.468" sn="5.08885" a="15.6905" fwhm="0.0385054" res="9901.01" algo="Sum"/><pk mz="381.27301104" i="533.223" sn="4.98421" a="9.6561" fwhm="0.0231039" res="16502.5" algo="Sum"/><pk mz="381.29627766" i="907.29" sn="8.48118" a="27.0664" fwhm="0.0320579" res="11894" algo="Sum"/><pk mz="381.33263406" i="437.635" sn="4.09159" a="10.1344" fwhm="0.026454" res="14414.9" algo="Sum"/><pk mz="382.02843551" i="1487.24" sn="13.8055" a="35.4223" fwhm="0.0198499" res="19245.9" algo="Sum"/><pk mz="382.76526782" i="1210.16" sn="11.1685" a="27.5119" fwhm="0.019513" res="19615.9" algo="Sum"/><pk mz="382.81100859" i="456.809" sn="4.21596" a="12.0793" fwhm="0.0244795" res="15638" algo="Sum"/><pk mz="382.88698327" i="407.261" sn="3.75793" a="12.944" fwhm="0.0281064" res="13622.8" algo="Sum"/><pk mz="383.11583518" i="57898.1" sn="533.919" a="1215.2" fwhm="0.018628" res="20566.7" algo="Sum"/><pk mz="383.22247406" i="42001.1" sn="387.283" a="905.604" fwhm="0.0186703" res="20525.7" algo="Sum"/><pk mz="384.11925573" i="8093.12" sn="74.2386" a="184.345" fwhm="0.0201975" res="19018.1" algo="Sum"/><pk mz="384.22556814" i="9261.15" sn="84.946" a="214.673" fwhm="0.0198034" res="19402" algo="Sum"/><pk mz="384.76352152" i="782.814" sn="7.15261" a="18.8375" fwhm="0.0205118" res="18758.2" algo="Sum"/><pk mz="384.80793014" i="594.258" sn="5.42968" a="13.0147" fwhm="0.0191447" res="20100" algo="Sum"/><pk mz="384.84539050" i="1112.05" sn="10.1607" a="24.2154" fwhm="0.0200172" res="19225.7" algo="Sum"/><pk mz="385.12120913" i="2140.45" sn="19.5508" a="54.2025" fwhm="0.0207572" res="18553.6" algo="Sum"/><pk mz="385.22225321" i="3025.12" sn="27.6292" a="96.1882" fwhm="0.0344589" res="11179.2" algo="Sum"/><pk mz="385.26957576" i="420.831" sn="3.84359" a="6.90968" fwhm="0.0232251" res="16588.5" algo="Sum"/><pk mz="386.22477065" i="632.896" sn="5.76733" a="20.6095" fwhm="0.0360167" res="10723.5" algo="Sum"/><pk mz="386.71455092" i="465.635" sn="4.23109" a="9.84101" fwhm="0.0200162" res="19320.1" algo="Sum"/><pk mz="386.84215192" i="575.461" sn="5.22784" a="13.3108" fwhm="0.0216688" res="17852.5" algo="Sum"/><pk mz="386.89384137" i="625.569" sn="5.68236" a="15.9598" fwhm="0.0196913" res="19648" algo="Sum"/><pk mz="387.16537795" i="377.99" sn="3.42852" a="10.3912" fwhm="0.0326091" res="11872.9" algo="Sum"/><pk mz="387.19871639" i="665.514" sn="6.03054" a="15.6277" fwhm="0.0305178" res="12687.6" algo="Sum"/><pk mz="387.25273562" i="540.607" sn="4.89128" a="16.2947" fwhm="0.0365164" res="10604.9" algo="Sum"/><pk mz="387.35996384" i="398.206" sn="3.59885" a="8.67538" fwhm="0.0194537" res="19911.9" algo="Sum"/><pk mz="388.35424455" i="503.63" sn="4.52364" a="13.0396" fwhm="0.021124" res="18384.5" algo="Sum"/><pk mz="388.71194068" i="871.155" sn="7.80755" a="19.1267" fwhm="0.019579" res="19853.5" algo="Sum"/><pk mz="388.89102230" i="403.534" sn="3.61272" a="10.4843" fwhm="0.0218363" res="17809.4" algo="Sum"/><pk mz="389.17766068" i="411.604" sn="3.66377" a="10.2656" fwhm="0.0311203" res="12505.6" algo="Sum"/><pk mz="389.19830103" i="419.239" sn="3.73108" a="5.8637" fwhm="0.015562" res="25009.5" algo="Sum"/><pk mz="389.20666816" i="408.25" sn="3.63308" a="8.74669" fwhm="0.0212602" res="18306.8" algo="Sum"/><pk mz="389.26637916" i="622.231" sn="5.53891" a="17.8672" fwhm="0.0361253" res="10775.5" algo="Sum"/><pk mz="389.34009964" i="392.959" sn="3.49909" a="7.3937" fwhm="0.0202872" res="19191.4" algo="Sum"/><pk mz="389.37466192" i="1182.82" sn="10.5304" a="29.1984" fwhm="0.0222664" res="17487.1" algo="Sum"/><pk mz="389.97357563" i="1467.08" sn="12.9994" a="33.8841" fwhm="0.0206112" res="18920.4" algo="Sum"/><pk mz="390.27712735" i="540.195" sn="4.78557" a="15.6321" fwhm="0.0287112" res="13593.2" algo="Sum"/><pk mz="390.70842843" i="685.749" sn="6.06704" a="16.8009" fwhm="0.0214368" res="18226.1" algo="Sum"/><pk mz="390.79723805" i="1456.83" sn="12.857" a="35.2866" fwhm="0.0216986" res="18010.2" algo="Sum"/><pk mz="390.98821108" i="2674.17" sn="23.494" a="73.8085" fwhm="0.0248555" res="15730.5" algo="Sum"/><pk mz="391.21069489" i="489.463" sn="4.29864" a="23.1446" fwhm="0.0445447" res="8782.43" algo="Sum"/><pk mz="391.27981374" i="1671.17" sn="14.6775" a="41.4518" fwhm="0.029925" res="13075.3" algo="Sum"/><pk mz="391.35370700" i="664.741" sn="5.83513" a="17.019" fwhm="0.0234318" res="16701.8" algo="Sum"/><pk mz="391.78053010" i="399.949" sn="3.49187" a="10.2779" fwhm="0.0202519" res="19345.4" algo="Sum"/><pk mz="391.98975496" i="378.954" sn="3.30514" a="13.0968" fwhm="0.0273976" res="14307.4" algo="Sum"/><pk mz="392.28720815" i="881.656" sn="7.69227" a="32.9967" fwhm="0.0342193" res="11463.9" algo="Sum"/><pk mz="392.79446342" i="1810.86" sn="15.7133" a="43.5004" fwhm="0.020272" res="19376.2" algo="Sum"/><pk mz="392.83896335" i="524.978" sn="4.55526" a="14.1006" fwhm="0.0235841" res="16656.9" algo="Sum"/><pk mz="392.98724833" i="503.129" sn="4.36596" a="14.79" fwhm="0.0293664" res="13382.2" algo="Sum"/><pk mz="393.20870991" i="955.291" sn="8.27484" a="38.5551" fwhm="0.0394954" res="9955.81" algo="Sum"/><pk mz="393.29725325" i="29056.8" sn="251.68" a="675.53" fwhm="0.0200371" res="19628.4" algo="Sum"/><pk mz="393.36804201" i="668.618" sn="5.79189" a="16.143" fwhm="0.0265858" res="14796.1" algo="Sum"/><pk mz="394.30057380" i="7310.06" sn="63.0238" a="162.905" fwhm="0.0203195" res="19405" algo="Sum"/><pk mz="394.34609665" i="2623.2" sn="22.6144" a="70.794" fwhm="0.0234601" res="16809.2" algo="Sum"/><pk mz="394.79292282" i="893.974" sn="7.68847" a="23.6358" fwhm="0.0229902" res="17172.3" algo="Sum"/><pk mz="394.83645067" i="548.241" sn="4.71514" a="11.4846" fwhm="0.0201046" res="19639.1" algo="Sum"/><pk mz="394.87427791" i="894.454" sn="7.69275" a="21.003" fwhm="0.0217189" res="18181.2" algo="Sum"/><pk mz="395.21812845" i="596.985" sn="5.12617" a="17.8166" fwhm="0.0394546" res="10017" algo="Sum"/><pk mz="395.25345306" i="450.217" sn="3.86544" a="12.8938" fwhm="0.0392066" res="10081.3" algo="Sum"/><pk mz="395.30259661" i="1479.36" sn="12.702" a="49.459" fwhm="0.028463" res="13888.3" algo="Sum"/><pk mz="395.34947494" i="945.958" sn="8.11954" a="23.5589" fwhm="0.0227504" res="17377.7" algo="Sum"/><pk mz="396.74374153" i="897.713" sn="7.64097" a="21.524" fwhm="0.0202853" res="19558.2" algo="Sum"/><pk mz="396.92351151" i="693.221" sn="5.89798" a="20.3931" fwhm="0.0237754" res="16694.7" algo="Sum"/><pk mz="396.99820750" i="8237.14" sn="70.0823" a="194.64" fwhm="0.0211423" res="18777.5" algo="Sum"/><pk mz="397.18224100" i="448.629" sn="3.80952" a="15.4552" fwhm="0.0330118" res="12031.5" algo="Sum"/><pk mz="397.23685490" i="1390.06" sn="11.8005" a="41.9317" fwhm="0.027861" res="14257.8" algo="Sum"/><pk mz="398.00064597" i="1041.73" sn="8.82039" a="26.6368" fwhm="0.021884" res="18186.8" algo="Sum"/><pk mz="398.74251947" i="1469.07" sn="12.3767" a="31.5093" fwhm="0.0261303" res="15259.8" algo="Sum"/><pk mz="398.75793026" i="1368.07" sn="11.5257" a="25.5433" fwhm="0.0185257" res="21524.6" algo="Sum"/><pk mz="398.99819292" i="758.855" sn="6.38607" a="23.424" fwhm="0.0226694" res="17600.7" algo="Sum"/><pk mz="399.08965437" i="12372.4" sn="104.015" a="286.875" fwhm="0.0202573" res="19701.1" algo="Sum"/><pk mz="399.21445019" i="18012.8" sn="151.39" a="470" fwhm="0.0290529" res="13740.9" algo="Sum"/><pk mz="399.25876132" i="1094.58" sn="9.1995" a="26.1153" fwhm="0.0379509" res="10520.4" algo="Sum"/><pk mz="399.31073873" i="435.517" sn="3.65987" a="14.6445" fwhm="0.0405314" res="9851.89" algo="Sum"/><pk mz="399.77386014" i="908.865" sn="7.6244" a="23.7676" fwhm="0.0223335" res="17900.2" algo="Sum"/><pk mz="400.09308168" i="1834.67" sn="15.3573" a="41.9578" fwhm="0.0204374" res="19576.5" algo="Sum"/><pk mz="400.20307582" i="3476.31" sn="29.0893" a="63.2245" fwhm="0.0212079" res="18870.5" algo="Sum"/><pk mz="400.21736775" i="4055.09" sn="33.9352" a="99.7846" fwhm="0.027825" res="14383.4" algo="Sum"/><pk mz="400.27666639" i="492.307" sn="4.12092" a="15.3508" fwhm="0.0366167" res="10931.5" algo="Sum"/><pk mz="400.34273100" i="901.313" sn="7.54464" a="24.7694" fwhm="0.0232592" res="17212.2" algo="Sum"/><pk mz="400.73802763" i="982.315" sn="8.20941" a="23.7788" fwhm="0.021653" res="18507.3" algo="Sum"/><pk mz="400.78251717" i="718.032" sn="5.99688" a="18.6168" fwhm="0.0258248" res="15519.3" algo="Sum"/><pk mz="400.82629197" i="2084.92" sn="17.3989" a="51.5595" fwhm="0.0207904" res="19279.4" algo="Sum"/><pk mz="401.09018287" i="1243.48" sn="10.3591" a="33.0619" fwhm="0.0229122" res="17505.5" algo="Sum"/><pk mz="401.19764346" i="2336.8" sn="19.4679" a="70.6231" fwhm="0.0341246" res="11756.8" algo="Sum"/><pk mz="401.28328524" i="557.528" sn="4.64456" a="22.2798" fwhm="0.0277769" res="14446.6" algo="Sum"/><pk mz="401.77097119" i="491.339" sn="4.07728" a="13.4179" fwhm="0.0236513" res="16987.3" algo="Sum"/><pk mz="402.19923377" i="559.332" sn="4.62265" a="22.298" fwhm="0.0385555" res="10431.7" algo="Sum"/><pk mz="402.27190546" i="383.625" sn="3.17002" a="11.7295" fwhm="0.0280182" res="14357.5" algo="Sum"/><pk mz="402.35691760" i="924.423" sn="7.63773" a="27.4428" fwhm="0.0254624" res="15802" algo="Sum"/><pk mz="402.73707094" i="393.271" sn="3.23212" a="9.80861" fwhm="0.0222242" res="18121.5" algo="Sum"/><pk mz="402.77488764" i="529.552" sn="4.35201" a="14.0525" fwhm="0.0256691" res="15691.1" algo="Sum"/><pk mz="402.82422937" i="1795.17" sn="14.7531" a="43.6358" fwhm="0.0219265" res="18371.6" algo="Sum"/><pk mz="402.86785811" i="661.356" sn="5.43517" a="15.7353" fwhm="0.0225916" res="17832.7" algo="Sum"/><pk mz="403.00720507" i="3508.97" sn="28.8286" a="89.3389" fwhm="0.0207678" res="19405.4" algo="Sum"/><pk mz="403.20821599" i="384.189" sn="3.15548" a="11.0429" fwhm="0.0395991" res="10182.2" algo="Sum"/><pk mz="403.26193277" i="514.078" sn="4.22246" a="18.4151" fwhm="0.0519499" res="7762.52" algo="Sum"/><pk mz="403.35852799" i="567.866" sn="4.66406" a="11.6575" fwhm="0.0237581" res="16977.7" algo="Sum"/><pk mz="403.39065884" i="976.416" sn="8.01947" a="23.7642" fwhm="0.0226322" res="17823.8" algo="Sum"/><pk mz="404.01075271" i="470.423" sn="3.83902" a="14.5439" fwhm="0.0244901" res="16496.9" algo="Sum"/><pk mz="404.68611150" i="637.636" sn="5.17593" a="14.0469" fwhm="0.0195176" res="20734.4" algo="Sum"/><pk mz="404.82310772" i="721.611" sn="5.8574" a="21.1972" fwhm="0.0296603" res="13648.6" algo="Sum"/><pk mz="404.86445060" i="491.638" sn="3.99047" a="12.8526" fwhm="0.0239126" res="16931" algo="Sum"/><pk mz="405.09726570" i="417.964" sn="3.39009" a="11.66" fwhm="0.0264206" res="15332.6" algo="Sum"/><pk mz="405.22010211" i="402.66" sn="3.26504" a="10.5544" fwhm="0.0341323" res="11872" algo="Sum"/><pk mz="405.27031691" i="687.132" sn="5.57105" a="36.1378" fwhm="0.0464403" res="8726.7" algo="Sum"/><pk mz="405.33255013" i="422.626" sn="3.42661" a="12.9431" fwhm="0.0320248" res="12656.8" algo="Sum"/><pk mz="405.94747593" i="798.451" sn="6.45328" a="21.0017" fwhm="0.0226754" res="17902.6" algo="Sum"/><pk mz="406.25614834" i="569.513" sn="4.59596" a="19.0278" fwhm="0.0271756" res="14949.3" algo="Sum"/><pk mz="406.68273310" i="541.811" sn="4.35506" a="13.2923" fwhm="0.0220594" res="18435.8" algo="Sum"/><pk mz="406.77209381" i="1600.17" sn="12.8629" a="40.2547" fwhm="0.02117" res="19214.6" algo="Sum"/><pk mz="406.95337969" i="923.913" sn="7.42866" a="24.9475" fwhm="0.0223104" res="18240.5" algo="Sum"/><pk mz="407.25446428" i="731.635" sn="5.86645" a="16.8268" fwhm="0.0348536" res="11684.7" algo="Sum"/><pk mz="407.28472278" i="629.906" sn="5.04697" a="25.061" fwhm="0.0467622" res="8709.7" algo="Sum"/><pk mz="407.32302289" i="437.144" sn="3.49947" a="8.17201" fwhm="0.0238806" res="17056.7" algo="Sum"/><pk mz="407.34896168" i="543.312" sn="4.34768" a="11.9631" fwhm="0.0210975" res="19307.9" algo="Sum"/><pk mz="408.30694437" i="603.933" sn="4.8027" a="18.9448" fwhm="0.0346222" res="11793.2" algo="Sum"/><pk mz="408.76998463" i="2577.4" sn="20.4704" a="60.582" fwhm="0.0215345" res="18982.1" algo="Sum"/><pk mz="409.18444127" i="647.964" sn="5.1308" a="18.9525" fwhm="0.0251231" res="16287.2" algo="Sum"/><pk mz="409.27099308" i="11044.2" sn="87.4762" a="267.914" fwhm="0.0208295" res="19648.6" algo="Sum"/><pk mz="409.34262758" i="1259.04" sn="9.97418" a="41.1025" fwhm="0.0317527" res="12891.6" algo="Sum"/><pk mz="410.27493838" i="2702.98" sn="21.3352" a="78.4319" fwhm="0.0221611" res="18513.3" algo="Sum"/><pk mz="410.34526203" i="386.086" sn="3.04778" a="10.404" fwhm="0.0336647" res="12189.2" algo="Sum"/><pk mz="410.76482880" i="1809.67" sn="14.2683" a="45.7203" fwhm="0.0215789" res="19035.4" algo="Sum"/><pk mz="410.85551563" i="2067.93" sn="16.2953" a="52.4935" fwhm="0.0211477" res="19427.9" algo="Sum"/><pk mz="411.26367607" i="1937.04" sn="15.2145" a="77.0558" fwhm="0.0364863" res="11271.7" algo="Sum"/><pk mz="411.77146861" i="579.795" sn="4.54283" a="15.2" fwhm="0.0234948" res="17526.1" algo="Sum"/><pk mz="412.27165985" i="657.743" sn="5.14654" a="24.5847" fwhm="0.0353628" res="11658.3" algo="Sum"/><pk mz="412.71768487" i="596.393" sn="4.66121" a="14.3935" fwhm="0.0205893" res="20045.2" algo="Sum"/><pk mz="412.77615837" i="942.156" sn="7.3518" a="29.8521" fwhm="0.0280691" res="14705.7" algo="Sum"/><pk mz="412.85295876" i="1413.7" sn="11.0227" a="33.2026" fwhm="0.021905" res="18847.4" algo="Sum"/><pk mz="412.89729859" i="690.548" sn="5.38416" a="18.4548" fwhm="0.0243634" res="16947.4" algo="Sum"/><pk mz="412.97160823" i="2260.89" sn="17.628" a="61.7838" fwhm="0.0242545" res="17026.6" algo="Sum"/><pk mz="413.13679068" i="604.597" sn="4.70891" a="15.2736" fwhm="0.025735" res="16053.5" algo="Sum"/><pk mz="413.17961932" i="969.958" sn="7.55048" a="27.5896" fwhm="0.0290168" res="14239.3" algo="Sum"/><pk mz="413.23164475" i="1052.71" sn="8.19263" a="30.8718" fwhm="0.040193" res="10281.2" algo="Sum"/><pk mz="413.26613976" i="5256.7" sn="40.9097" a="142.844" fwhm="0.0239387" res="17263.5" algo="Sum"/><pk mz="413.77707098" i="491.633" sn="3.82083" a="9.23168" fwhm="0.0275533" res="15017.3" algo="Sum"/><pk mz="413.78577887" i="482.332" sn="3.74854" a="10.8393" fwhm="0.019771" res="20928.9" algo="Sum"/><pk mz="414.26977441" i="1551.67" sn="12.0456" a="39.7164" fwhm="0.0239478" res="17298.9" algo="Sum"/><pk mz="414.71424298" i="980.89" sn="7.59132" a="23.3221" fwhm="0.0214859" res="19301.7" algo="Sum"/><pk mz="414.77660585" i="457.913" sn="3.54396" a="11.2193" fwhm="0.0270865" res="15313" algo="Sum"/><pk mz="414.85684994" i="432.97" sn="3.35129" a="16.7607" fwhm="0.0412641" res="10053.7" algo="Sum"/><pk mz="414.97240047" i="438.589" sn="3.3946" a="12.5307" fwhm="0.0296886" res="13977.5" algo="Sum"/><pk mz="415.19231180" i="13892.6" sn="107.429" a="365.85" fwhm="0.0222489" res="18661.3" algo="Sum"/><pk mz="415.28074578" i="1159.68" sn="8.96875" a="44.4938" fwhm="0.0311243" res="13342.7" algo="Sum"/><pk mz="416.19581537" i="3037.58" sn="23.3932" a="84.7009" fwhm="0.0222356" res="18717.5" algo="Sum"/><pk mz="416.28476673" i="432.495" sn="3.33005" a="13.4627" fwhm="0.0287179" res="14495.6" algo="Sum"/><pk mz="416.71119013" i="762.696" sn="5.84975" a="17.9172" fwhm="0.0218938" res="19033.3" algo="Sum"/><pk mz="416.80054305" i="2295.88" sn="17.6075" a="58.0718" fwhm="0.0217465" res="19166.4" algo="Sum"/><pk mz="417.00214739" i="3155.48" sn="24.1884" a="81.0922" fwhm="0.0215799" res="19323.6" algo="Sum"/><pk mz="417.19079006" i="1916.22" sn="14.6761" a="64.7807" fwhm="0.0264674" res="15762.5" algo="Sum"/><pk mz="417.28274920" i="473.399" sn="3.62395" a="17.5122" fwhm="0.0384064" res="10864.9" algo="Sum"/><pk mz="417.40628143" i="946.385" sn="7.23966" a="23.9182" fwhm="0.0234357" res="17810.7" algo="Sum"/><pk mz="418.00396045" i="415.345" sn="3.17129" a="11.9727" fwhm="0.0232491" res="17979.4" algo="Sum"/><pk mz="418.19375237" i="433.971" sn="3.30588" a="12.6577" fwhm="0.0262332" res="15941.4" algo="Sum"/><pk mz="418.79779663" i="2298.09" sn="17.4479" a="56.6007" fwhm="0.0219616" res="19069.5" algo="Sum"/><pk mz="418.84092577" i="432.371" sn="3.28272" a="11.2732" fwhm="0.030926" res="13543.3" algo="Sum"/><pk mz="418.98251180" i="2496.08" sn="18.9527" a="64.7031" fwhm="0.0309457" res="13539.3" algo="Sum"/><pk mz="419.23971500" i="510.542" sn="3.86964" a="17.7968" fwhm="0.0337082" res="12437.3" algo="Sum"/><pk mz="419.28971699" i="408.849" sn="3.09887" a="14.863" fwhm="0.0472977" res="8864.9" algo="Sum"/><pk mz="419.31202771" i="420.222" sn="3.18506" a="13.9036" fwhm="0.0444207" res="9439.56" algo="Sum"/><pk mz="419.35070378" i="507.262" sn="3.84479" a="13.1128" fwhm="0.0351037" res="11946" algo="Sum"/><pk mz="419.38525687" i="615.557" sn="4.66543" a="14.8094" fwhm="0.0257574" res="16282.2" algo="Sum"/><pk mz="420.79554686" i="895.898" sn="6.7572" a="30.3504" fwhm="0.0284229" res="14804.8" algo="Sum"/><pk mz="420.88533233" i="2030.1" sn="15.3" a="48.265" fwhm="0.021593" res="19491.8" algo="Sum"/><pk mz="421.24779542" i="438.433" sn="3.30202" a="17.128" fwhm="0.0452397" res="9311.46" algo="Sum"/><pk mz="421.30601717" i="487.987" sn="3.6755" a="14.3084" fwhm="0.0292197" res="14418.5" algo="Sum"/><pk mz="421.33212301" i="404.006" sn="3.04255" a="10.1536" fwhm="0.0364315" res="11565" algo="Sum"/><pk mz="421.36303602" i="475.157" sn="3.57826" a="12.4077" fwhm="0.029989" res="14050.6" algo="Sum"/><pk mz="421.40039909" i="413.273" sn="3.11225" a="10.2983" fwhm="0.0231025" res="18240.4" algo="Sum"/><pk mz="422.74662569" i="1030.76" sn="7.69317" a="28.6512" fwhm="0.0263366" res="16051.7" algo="Sum"/><pk mz="422.79071326" i="400.62" sn="2.99018" a="12.6422" fwhm="0.0364675" res="11593.6" algo="Sum"/><pk mz="422.88202958" i="822.258" sn="6.13464" a="24.2648" fwhm="0.0290518" res="14556.1" algo="Sum"/><pk mz="422.92624534" i="624.757" sn="4.66056" a="16.6885" fwhm="0.0260226" res="16252.3" algo="Sum"/><pk mz="423.26411518" i="525.031" sn="3.91271" a="19.8566" fwhm="0.0471308" res="8980.62" algo="Sum"/><pk mz="423.30224162" i="378.908" sn="2.82346" a="5.47986" fwhm="0.0162295" res="26082.3" algo="Sum"/><pk mz="423.32192270" i="449.416" sn="3.34885" a="14.0375" fwhm="0.0446325" res="9484.62" algo="Sum"/><pk mz="424.28116089" i="628.265" sn="4.6459" a="20.346" fwhm="0.0319424" res="13282.7" algo="Sum"/><pk mz="424.34136390" i="494.145" sn="3.65341" a="17.168" fwhm="0.0311648" res="13616" algo="Sum"/><pk mz="424.74292734" i="1332.83" sn="9.83975" a="31.487" fwhm="0.0221931" res="19138.5" algo="Sum"/><pk mz="424.78021854" i="685.206" sn="5.05861" a="23.9382" fwhm="0.0393006" res="10808.5" algo="Sum"/><pk mz="424.89664003" i="427.764" sn="3.15746" a="13.9896" fwhm="0.0355595" res="11948.9" algo="Sum"/><pk mz="425.21814286" i="436.805" sn="3.22066" a="14.7751" fwhm="0.0363942" res="11683.7" algo="Sum"/><pk mz="425.28192915" i="749.036" sn="5.5228" a="23.9439" fwhm="0.029531" res="14401.2" algo="Sum"/><pk mz="425.31614916" i="920.973" sn="6.79047" a="26.8288" fwhm="0.0323594" res="13143.5" algo="Sum"/><pk mz="426.32078318" i="428.462" sn="3.14024" a="10.2712" fwhm="0.0317022" res="13447.7" algo="Sum"/><pk mz="426.35730108" i="825.079" sn="6.04498" a="22.1609" fwhm="0.0238361" res="17887" algo="Sum"/><pk mz="426.74060379" i="804.166" sn="5.87956" a="20.8259" fwhm="0.0239585" res="17811.7" algo="Sum"/><pk mz="426.79074960" i="690.588" sn="5.04898" a="19.814" fwhm="0.0306205" res="13938.1" algo="Sum"/><pk mz="426.82951264" i="2046.06" sn="14.9585" a="54.2366" fwhm="0.0235582" res="18118.1" algo="Sum"/><pk mz="427.24038323" i="603.055" sn="4.40644" a="31.1828" fwhm="0.0479523" res="8909.69" algo="Sum"/><pk mz="427.35613479" i="691.178" sn="5.04369" a="18.3372" fwhm="0.0244258" res="17496.1" algo="Sum"/><pk mz="428.37220586" i="903.015" sn="6.55262" a="26.3004" fwhm="0.0230447" res="18588.8" algo="Sum"/><pk mz="428.79028419" i="552.448" sn="4.00498" a="13.953" fwhm="0.0281154" res="15251.1" algo="Sum"/><pk mz="428.82732534" i="1420.8" sn="10.3001" a="36.9069" fwhm="0.0241541" res="17753.8" algo="Sum"/><pk mz="428.94595964" i="393.667" sn="2.85299" a="13.0115" fwhm="0.0295494" res="14516.2" algo="Sum"/><pk mz="428.99831582" i="445.812" sn="3.2309" a="13.8448" fwhm="0.0296168" res="14485" algo="Sum"/><pk mz="429.09061480" i="559.84" sn="4.05602" a="25.0718" fwhm="0.0286691" res="14967" algo="Sum"/><pk mz="429.15331222" i="404.78" sn="2.92731" a="12.747" fwhm="0.0275687" res="15566.7" algo="Sum"/><pk mz="429.21341448" i="956.315" sn="6.90466" a="17.3719" fwhm="0.0173607" res="24723.3" algo="Sum"/><pk mz="429.23939682" i="2766.2" sn="19.963" a="84.217" fwhm="0.0243543" res="17624.8" algo="Sum"/><pk mz="429.31620438" i="505.358" sn="3.6472" a="15.4578" fwhm="0.0317801" res="13509" algo="Sum"/><pk mz="429.37332376" i="1433.16" sn="10.3457" a="38.1187" fwhm="0.0236028" res="18191.6" algo="Sum"/><pk mz="430.24279798" i="785.096" sn="5.64586" a="21.8146" fwhm="0.0241923" res="17784.3" algo="Sum"/><pk mz="430.38063497" i="3684.86" sn="26.4954" a="94.5675" fwhm="0.0231939" res="18555.7" algo="Sum"/><pk mz="430.69256094" i="650.598" sn="4.67558" a="17.1133" fwhm="0.0238077" res="18090.5" algo="Sum"/><pk mz="430.82506153" i="487.199" sn="3.50025" a="17.0247" fwhm="0.0287698" res="14974.9" algo="Sum"/><pk mz="430.91359878" i="1840.12" sn="13.2171" a="45.7479" fwhm="0.0210096" res="20510.4" algo="Sum"/><pk mz="431.17019170" i="2133.1" sn="15.2899" a="82.9251" fwhm="0.0328653" res="13119.3" algo="Sum"/><pk mz="431.24325161" i="753.806" sn="5.4032" a="24.8383" fwhm="0.040257" res="10712.3" algo="Sum"/><pk mz="431.27541602" i="532.055" sn="3.81354" a="15.8681" fwhm="0.0353282" res="12207.7" algo="Sum"/><pk mz="431.38488408" i="1683.97" sn="12.0728" a="39.874" fwhm="0.0214966" res="20067.6" algo="Sum"/><pk mz="431.42120897" i="829.395" sn="5.94464" a="19.3154" fwhm="0.0234636" res="18386.8" algo="Sum"/><pk mz="432.17229461" i="517.526" sn="3.69645" a="20.281" fwhm="0.0355823" res="12145.7" algo="Sum"/><pk mz="432.68946795" i="528.538" sn="3.77218" a="15.2648" fwhm="0.0274445" res="15766" algo="Sum"/><pk mz="432.77462471" i="1157.09" sn="8.2536" a="29.2657" fwhm="0.0228776" res="18917" algo="Sum"/><pk mz="432.97469091" i="2086.79" sn="14.8466" a="56.4828" fwhm="0.0238637" res="18143.6" algo="Sum"/><pk mz="433.16913338" i="443.066" sn="3.15022" a="17.2943" fwhm="0.0443006" res="9777.96" algo="Sum"/><pk mz="433.29893215" i="419.818" sn="2.98132" a="18.5242" fwhm="0.0540485" res="8016.86" algo="Sum"/><pk mz="433.36629880" i="457.705" sn="3.2492" a="17.55" fwhm="0.0482192" res="8987.43" algo="Sum"/><pk mz="434.77253474" i="1245.34" sn="8.80772" a="33.2022" fwhm="0.0226601" res="19186.7" algo="Sum"/><pk mz="434.82191924" i="616.326" sn="4.35956" a="18.629" fwhm="0.0261701" res="16615.2" algo="Sum"/><pk mz="434.96696019" i="1128.35" sn="7.98123" a="46.7599" fwhm="0.0394423" res="11027.9" algo="Sum"/><pk mz="435.21676919" i="519.201" sn="3.66684" a="19.8375" fwhm="0.0338882" res="12842.7" algo="Sum"/><pk mz="435.37877131" i="390.003" sn="2.75427" a="11.6489" fwhm="0.0349445" res="12459.1" algo="Sum"/><pk mz="436.77120746" i="648.714" sn="4.56272" a="19.3908" fwhm="0.0268276" res="16280.7" algo="Sum"/><pk mz="436.81976394" i="706.468" sn="4.96894" a="16.1558" fwhm="0.0241701" res="18072.7" algo="Sum"/><pk mz="436.85806459" i="1785.73" sn="12.5599" a="49.9244" fwhm="0.024271" res="17999.2" algo="Sum"/><pk mz="437.23451832" i="891.754" sn="6.2617" a="30.0894" fwhm="0.0293815" res="14881.3" algo="Sum"/><pk mz="437.28075019" i="478.264" sn="3.35887" a="11.1967" fwhm="0.0351141" res="12453.1" algo="Sum"/><pk mz="437.29741067" i="444.052" sn="3.11875" a="9.88786" fwhm="0.0202994" res="21542.4" algo="Sum"/><pk mz="437.33822619" i="409.125" sn="2.87321" a="10.7807" fwhm="0.0369349" res="11840.8" algo="Sum"/><pk mz="438.72403707" i="518.814" sn="3.62496" a="14.2584" fwhm="0.0264752" res="16571.1" algo="Sum"/><pk mz="438.85500344" i="958.841" sn="6.68771" a="29.5859" fwhm="0.0257297" res="17056.3" algo="Sum"/><pk mz="438.98324189" i="5571.61" sn="38.8608" a="150.662" fwhm="0.0229553" res="19123.4" algo="Sum"/><pk mz="439.98511530" i="760.251" sn="5.28379" a="23.5319" fwhm="0.0264103" res="16659.6" algo="Sum"/><pk mz="440.72059300" i="880.348" sn="6.08565" a="21.5799" fwhm="0.0224952" res="19591.8" algo="Sum"/><pk mz="440.76968622" i="562.443" sn="3.88781" a="16.4027" fwhm="0.0262745" res="16775.5" algo="Sum"/><pk mz="440.84697518" i="443.995" sn="3.06906" a="14.8647" fwhm="0.0344493" res="12797" algo="Sum"/><pk mz="440.98067623" i="2033.89" sn="14.0539" a="53.6336" fwhm="0.0236007" res="18685.1" algo="Sum"/><pk mz="441.29689906" i="1306.5" sn="9.011" a="40.6602" fwhm="0.0261475" res="16877.2" algo="Sum"/><pk mz="442.71890830" i="533.826" sn="3.6575" a="16.0173" fwhm="0.0275436" res="16073.4" algo="Sum"/><pk mz="442.76618997" i="763.789" sn="5.23163" a="19.8054" fwhm="0.0256593" res="17255.6" algo="Sum"/><pk mz="442.80301822" i="994.392" sn="6.80963" a="25.8314" fwhm="0.0244893" res="18081.5" algo="Sum"/><pk mz="443.22386507" i="558.137" sn="3.81551" a="19.9228" fwhm="0.0361223" res="12270.1" algo="Sum"/><pk mz="443.33019988" i="491.785" sn="3.36353" a="14.8958" fwhm="0.0300984" res="14729.4" algo="Sum"/><pk mz="444.76288834" i="572.424" sn="3.88158" a="14.3163" fwhm="0.0249265" res="17843" algo="Sum"/><pk mz="444.80089984" i="865.151" sn="5.86736" a="21.8972" fwhm="0.0233591" res="19041.9" algo="Sum"/><pk mz="444.85142728" i="867.346" sn="5.88202" a="26.6997" fwhm="0.0226896" res="19606" algo="Sum"/><pk mz="444.92654934" i="379.491" sn="2.5733" a="13.4036" fwhm="0.0346829" res="12828.4" algo="Sum"/><pk mz="445.12143854" i="648.086" sn="4.39245" a="21.9538" fwhm="0.0262234" res="16974.2" algo="Sum"/><pk mz="445.20028553" i="393.85" sn="2.66805" a="18.8785" fwhm="0.0459527" res="9688.23" algo="Sum"/><pk mz="445.43794621" i="826.51" sn="5.59795" a="22.918" fwhm="0.023465" res="18983.1" algo="Sum"/><pk mz="446.66968302" i="551.537" sn="3.70724" a="14.5755" fwhm="0.0234955" res="19010.8" algo="Sum"/><pk mz="446.84895002" i="705.548" sn="4.74235" a="20.2576" fwhm="0.0279672" res="15977.6" algo="Sum"/><pk mz="446.88787962" i="1512.56" sn="10.1669" a="44.6728" fwhm="0.0258243" res="17305" algo="Sum"/><pk mz="447.18217015" i="403.154" sn="2.70907" a="20.5896" fwhm="0.0449639" res="9945.37" algo="Sum"/><pk mz="447.34743757" i="433.998" sn="2.91539" a="21.4715" fwhm="0.0547574" res="8169.62" algo="Sum"/><pk mz="447.41404170" i="398.516" sn="2.67621" a="12.155" fwhm="0.0336994" res="13276.6" algo="Sum"/><pk mz="448.66655112" i="533.467" sn="3.56231" a="13.3479" fwhm="0.0221846" res="20224.3" algo="Sum"/><pk mz="448.75415899" i="722.729" sn="4.82609" a="20.7419" fwhm="0.0245737" res="18261.5" algo="Sum"/><pk mz="448.94654699" i="645.074" sn="4.30548" a="22.0042" fwhm="0.0293002" res="15322.3" algo="Sum"/><pk mz="449.28713125" i="509.559" sn="3.39717" a="21.4471" fwhm="0.0436922" res="10283" algo="Sum"/><pk mz="449.36195652" i="567.4" sn="3.7773" a="18.9807" fwhm="0.0444777" res="10103.1" algo="Sum"/><pk mz="450.75065909" i="1091.65" sn="7.25756" a="27.0143" fwhm="0.0221288" res="20369.4" algo="Sum"/><pk mz="450.79911975" i="721.815" sn="4.79796" a="22.6432" fwhm="0.0273545" res="16479.9" algo="Sum"/><pk mz="452.36159995" i="623.248" sn="4.13652" a="20.0341" fwhm="0.0245006" res="18463.3" algo="Sum"/><pk mz="452.74823107" i="626.301" sn="4.15568" a="16.9068" fwhm="0.0262292" res="17261.2" algo="Sum"/><pk mz="452.79458634" i="889.865" sn="5.9043" a="22.656" fwhm="0.0242077" res="18704.6" algo="Sum"/><pk mz="452.83281426" i="793.134" sn="5.26249" a="24.4795" fwhm="0.0301734" res="15007.7" algo="Sum"/><pk mz="453.21014136" i="644.278" sn="4.26345" a="22.2802" fwhm="0.0303001" res="14957.4" algo="Sum"/><pk mz="453.29708423" i="424.829" sn="2.81124" a="13.7427" fwhm="0.0461855" res="9814.7" algo="Sum"/><pk mz="453.33973227" i="494.327" sn="3.27071" a="17.5686" fwhm="0.0545854" res="8305.15" algo="Sum"/><pk mz="453.36840139" i="510.491" sn="3.3768" a="10.1479" fwhm="0.0309318" res="14657" algo="Sum"/><pk mz="454.29379039" i="443.9" sn="2.93132" a="15.5444" fwhm="0.0298421" res="15223.2" algo="Sum"/><pk mz="454.69971038" i="396.039" sn="2.61486" a="10.7165" fwhm="0.0250575" res="18146.3" algo="Sum"/><pk mz="454.79332588" i="500.401" sn="3.30302" a="16.5794" fwhm="0.0383721" res="11852.2" algo="Sum"/><pk mz="454.82960458" i="531.663" sn="3.50895" a="16.4889" fwhm="0.0366203" res="12420.2" algo="Sum"/><pk mz="454.88119595" i="882.289" sn="5.82365" a="27.1626" fwhm="0.0245242" res="18548.3" algo="Sum"/><pk mz="454.95615094" i="4869.62" sn="32.1359" a="131.733" fwhm="0.023898" res="19037.4" algo="Sum"/><pk mz="455.30798302" i="436.121" sn="2.87203" a="15.5067" fwhm="0.036556" res="12455.1" algo="Sum"/><pk mz="455.95814312" i="763.717" sn="5.02127" a="20.863" fwhm="0.0238552" res="19113.6" algo="Sum"/><pk mz="456.69740351" i="743.631" sn="4.87292" a="20.9319" fwhm="0.0249735" res="18287.3" algo="Sum"/><pk mz="456.87822798" i="615.036" sn="4.0296" a="21.5929" fwhm="0.0293278" res="15578.3" algo="Sum"/><pk mz="456.95398870" i="1929.18" sn="12.6403" a="62.8113" fwhm="0.0259809" res="17588.1" algo="Sum"/><pk mz="457.27146757" i="784.164" sn="5.13517" a="24.7254" fwhm="0.0360139" res="12697.1" algo="Sum"/><pk mz="457.34723507" i="482.615" sn="3.16045" a="21.6122" fwhm="0.0480931" res="9509.62" algo="Sum"/><pk mz="457.95778273" i="705.554" sn="4.6156" a="22.1289" fwhm="0.0246702" res="18563.2" algo="Sum"/><pk mz="458.69482062" i="585.205" sn="3.81114" a="16.9547" fwhm="0.0255492" res="17953.4" algo="Sum"/><pk mz="458.74078719" i="523.123" sn="3.40648" a="13.1773" fwhm="0.0264891" res="17318.1" algo="Sum"/><pk mz="458.78359911" i="930.478" sn="6.05911" a="31.6656" fwhm="0.0255801" res="17935.2" algo="Sum"/><pk mz="459.31656382" i="655.861" sn="4.25766" a="24.8365" fwhm="0.0448702" res="10236.6" algo="Sum"/><pk mz="459.45267959" i="675.164" sn="4.38149" a="19.1222" fwhm="0.0236463" res="19430.2" algo="Sum"/><pk mz="460.73716785" i="408.923" sn="2.63573" a="10.2695" fwhm="0.0251807" res="18297.2" algo="Sum"/><pk mz="460.78103948" i="975.805" sn="6.28448" a="27.5748" fwhm="0.0267126" res="17249.6" algo="Sum"/><pk mz="460.82600235" i="885.82" sn="5.70127" a="30.2188" fwhm="0.0288231" res="15988.1" algo="Sum"/><pk mz="460.96541677" i="2589.91" sn="16.6695" a="69.617" fwhm="0.0236471" res="19493.5" algo="Sum"/><pk mz="461.33085720" i="668.662" sn="4.30192" a="34.003" fwhm="0.0417455" res="11051" algo="Sum"/><pk mz="461.96675133" i="389.094" sn="2.49827" a="13.0943" fwhm="0.0276154" res="16728.6" algo="Sum"/><pk mz="462.77982800" i="525.245" sn="3.35897" a="15.6986" fwhm="0.0305145" res="15165.9" algo="Sum"/><pk mz="462.82396649" i="944.774" sn="6.04134" a="24.9486" fwhm="0.0257175" res="17996.4" algo="Sum"/><pk mz="462.86068277" i="762.484" sn="4.87531" a="20.0162" fwhm="0.0286931" res="16131.4" algo="Sum"/><pk mz="462.96299140" i="871.882" sn="5.57724" a="33.7451" fwhm="0.0293459" res="15776.1" algo="Sum"/><pk mz="463.30002588" i="455.622" sn="2.91308" a="11.2087" fwhm="0.0337432" res="13730.2" algo="Sum"/><pk mz="463.34624407" i="803.077" sn="5.13466" a="32.1603" fwhm="0.0517419" res="8954.95" algo="Sum"/><pk mz="464.73042844" i="671.748" sn="4.27011" a="19.1942" fwhm="0.0253612" res="18324.5" algo="Sum"/><pk mz="464.82356507" i="507.435" sn="3.2253" a="19.2318" fwhm="0.0362763" res="12813.4" algo="Sum"/><pk mz="464.91093683" i="840.565" sn="5.34183" a="27.1793" fwhm="0.0287472" res="16172.4" algo="Sum"/><pk mz="464.97790029" i="663.275" sn="4.21513" a="19.4481" fwhm="0.0258452" res="17990.9" algo="Sum"/><pk mz="465.36043795" i="501.405" sn="3.18498" a="16.6217" fwhm="0.0467962" res="9944.42" algo="Sum"/><pk mz="466.72731413" i="1072.67" sn="6.79834" a="26.1192" fwhm="0.0233846" res="19958.8" algo="Sum"/><pk mz="466.77269262" i="502.313" sn="3.18303" a="15.7601" fwhm="0.0296003" res="15769.2" algo="Sum"/><pk mz="466.90561316" i="415.66" sn="2.63311" a="16.6863" fwhm="0.0377219" res="12377.6" algo="Sum"/><pk mz="467.10120558" i="568.059" sn="3.59752" a="16.9221" fwhm="0.0247067" res="18905.9" algo="Sum"/><pk mz="467.31802765" i="424.813" sn="2.69029" a="13.4187" fwhm="0.0351651" res="13289.2" algo="Sum"/><pk mz="467.34838469" i="462.242" sn="2.92733" a="14.0074" fwhm="0.0384806" res="12145.1" algo="Sum"/><pk mz="468.30762012" i="1637.45" sn="10.3284" a="55.1074" fwhm="0.0278557" res="16811.9" algo="Sum"/><pk mz="468.72508463" i="647.351" sn="4.07522" a="19.7554" fwhm="0.0284222" res="16491.5" algo="Sum"/><pk mz="468.76908788" i="549.3" sn="3.45797" a="14.71" fwhm="0.0284874" res="16455.3" algo="Sum"/><pk mz="468.81274466" i="998.127" sn="6.28343" a="35.4095" fwhm="0.0289471" res="16195.5" algo="Sum"/><pk mz="469.32286571" i="1120.58" sn="7.04883" a="54.3728" fwhm="0.0512842" res="9151.4" algo="Sum"/><pk mz="469.36317552" i="680.696" sn="4.28144" a="14.613" fwhm="0.0341796" res="13732.3" algo="Sum"/><pk mz="470.76814673" i="382.217" sn="2.39488" a="11.4002" fwhm="0.0309028" res="15233.8" algo="Sum"/><pk mz="470.80980802" i="932.298" sn="5.84106" a="26.1563" fwhm="0.0266783" res="17647.7" algo="Sum"/><pk mz="470.85446864" i="852.457" sn="5.34033" a="27.0446" fwhm="0.027688" res="17005.7" algo="Sum"/><pk mz="470.92852978" i="1677.76" sn="10.5036" a="54.6655" fwhm="0.0282101" res="16693.6" algo="Sum"/><pk mz="470.99356306" i="1138.76" sn="7.1299" a="31.1265" fwhm="0.0238007" res="19789" algo="Sum"/><pk mz="471.34320414" i="728.977" sn="4.55694" a="24.6301" fwhm="0.0369207" res="12766.4" algo="Sum"/><pk mz="472.30280998" i="1141.82" sn="7.11846" a="36.0904" fwhm="0.0270613" res="17453.1" algo="Sum"/><pk mz="472.67229348" i="471.345" sn="2.93765" a="13.8861" fwhm="0.0243687" res="19396.7" algo="Sum"/><pk mz="472.80689460" i="440.45" sn="2.74046" a="14.5211" fwhm="0.0392149" res="12056.8" algo="Sum"/><pk mz="472.85201651" i="621.325" sn="3.86573" a="22.7638" fwhm="0.0327615" res="14433.1" algo="Sum"/><pk mz="472.92692949" i="802.919" sn="4.99557" a="31.6973" fwhm="0.032298" res="14642.6" algo="Sum"/><pk mz="473.30684210" i="689.606" sn="4.28221" a="26.959" fwhm="0.0380737" res="12431.3" algo="Sum"/><pk mz="473.34778464" i="739.79" sn="4.59357" a="38.2014" fwhm="0.0573131" res="8258.98" algo="Sum"/><pk mz="473.46809745" i="691.12" sn="4.291" a="18.7455" fwhm="0.022782" res="20782.5" algo="Sum"/><pk mz="473.93203027" i="390.902" sn="2.41799" a="14.7585" fwhm="0.0300915" res="15749.7" algo="Sum"/><pk mz="474.75879809" i="948.049" sn="5.84869" a="29.5007" fwhm="0.0243248" res="19517.5" algo="Sum"/><pk mz="474.94126431" i="823.175" sn="5.07615" a="40.7214" fwhm="0.0464706" res="10220.2" algo="Sum"/><pk mz="475.32418066" i="3101.34" sn="19.0579" a="101.281" fwhm="0.027363" res="17371" algo="Sum"/><pk mz="475.41543136" i="681.365" sn="4.1793" a="19.8204" fwhm="0.031233" res="15221.6" algo="Sum"/><pk mz="475.43897396" i="386.785" sn="2.37111" a="9.90765" fwhm="0.0410348" res="11586.2" algo="Sum"/><pk mz="476.27505161" i="427.436" sn="2.6127" a="13.3796" fwhm="0.029286" res="16262.9" algo="Sum"/><pk mz="476.32691279" i="955.438" sn="5.84001" a="33.6974" fwhm="0.0314242" res="15158" algo="Sum"/><pk mz="476.75611638" i="1221.91" sn="7.46209" a="32.5094" fwhm="0.0239997" res="19865.1" algo="Sum"/><pk mz="476.79977895" i="500.8" sn="3.05585" a="17.1094" fwhm="0.0398114" res="11976.4" algo="Sum"/><pk mz="476.93934147" i="2373.8" sn="14.4653" a="79.6991" fwhm="0.0282959" res="16855.4" algo="Sum"/><pk mz="477.32494502" i="925.102" sn="5.61539" a="44.0108" fwhm="0.0488434" res="9772.56" algo="Sum"/><pk mz="477.94044264" i="472.227" sn="2.86141" a="16.4296" fwhm="0.0272314" res="17551.1" algo="Sum"/><pk mz="478.29163833" i="635.37" sn="3.84064" a="16.035" fwhm="0.0281788" res="16973.5" algo="Sum"/><pk mz="478.32743242" i="2310.24" sn="13.9657" a="71.8711" fwhm="0.0266428" res="17953.3" algo="Sum"/><pk mz="478.75376799" i="685.181" sn="4.12809" a="20.3785" fwhm="0.0271042" res="17663.4" algo="Sum"/><pk mz="478.79710216" i="509.2" sn="3.06775" a="14.5045" fwhm="0.0291207" res="16441.8" algo="Sum"/><pk mz="478.84361974" i="1012.26" sn="6.09722" a="36.0403" fwhm="0.0313028" res="15297.2" algo="Sum"/><pk mz="478.93595194" i="1106.5" sn="6.66531" a="41.3005" fwhm="0.0306222" res="15640.2" algo="Sum"/><pk mz="479.33158694" i="1129.8" sn="6.80189" a="54.7857" fwhm="0.0411067" res="11660.7" algo="Sum"/><pk mz="480.30804401" i="435.641" sn="2.61115" a="13.4826" fwhm="0.0297174" res="16162.5" algo="Sum"/><pk mz="480.34287762" i="731.863" sn="4.38664" a="27.0377" fwhm="0.0430771" res="11150.8" algo="Sum"/><pk mz="480.79948762" i="409.469" sn="2.45063" a="11.9587" fwhm="0.0326072" res="14745.2" algo="Sum"/><pk mz="480.84054529" i="843.484" sn="5.04816" a="24.7812" fwhm="0.0290206" res="16568.9" algo="Sum"/><pk mz="480.88305380" i="782.926" sn="4.68573" a="23.7956" fwhm="0.0281998" res="17052.7" algo="Sum"/><pk mz="480.94817451" i="379.044" sn="2.26617" a="12.3928" fwhm="0.0358492" res="13415.9" algo="Sum"/><pk mz="481.20288873" i="1238.57" sn="7.39244" a="37.5514" fwhm="0.026692" res="18028" algo="Sum"/><pk mz="481.26034601" i="1044.73" sn="6.23508" a="33.998" fwhm="0.0308367" res="15606.7" algo="Sum"/><pk mz="481.31099369" i="515.483" sn="3.07696" a="13.273" fwhm="0.0389381" res="12360.9" algo="Sum"/><pk mz="481.34697942" i="714.428" sn="4.26421" a="30.3881" fwhm="0.0494268" res="9738.57" algo="Sum"/><pk mz="482.32270589" i="1267.41" sn="7.53852" a="38.2909" fwhm="0.0301287" res="16008.8" algo="Sum"/><pk mz="482.35643537" i="729.056" sn="4.33355" a="20.5089" fwhm="0.0328357" res="14690" algo="Sum"/><pk mz="482.70131494" i="572.573" sn="3.40123" a="17.7927" fwhm="0.0265558" res="18176.9" algo="Sum"/><pk mz="482.83729205" i="450.461" sn="2.6683" a="18.1088" fwhm="0.0499398" res="9668.39" algo="Sum"/><pk mz="482.87817724" i="404.607" sn="2.39544" a="14.3232" fwhm="0.0399268" res="12094.1" algo="Sum"/><pk mz="483.32533129" i="731.129" sn="4.32855" a="24.7655" fwhm="0.0371435" res="13012.4" algo="Sum"/><pk mz="483.37760388" i="1306.86" sn="7.73707" a="41.0944" fwhm="0.0290951" res="16613.7" algo="Sum"/><pk mz="484.38229935" i="491.412" sn="2.90032" a="15.3097" fwhm="0.0277173" res="17475.8" algo="Sum"/><pk mz="484.69810766" i="479.239" sn="2.81876" a="12.8345" fwhm="0.0245344" res="19755.8" algo="Sum"/><pk mz="484.74856170" i="521.478" sn="3.06776" a="12.8309" fwhm="0.0284048" res="17065.8" algo="Sum"/><pk mz="484.78813826" i="1069.86" sn="6.29459" a="31.6772" fwhm="0.0277371" res="17477.9" algo="Sum"/><pk mz="485.29493427" i="446.886" sn="2.62869" a="13.6554" fwhm="0.0595165" res="8153.96" algo="Sum"/><pk mz="485.33432807" i="787.104" sn="4.62966" a="14.8352" fwhm="0.0260672" res="18618.6" algo="Sum"/><pk mz="485.35122753" i="706.815" sn="4.15728" a="22.3045" fwhm="0.0392181" res="12375.7" algo="Sum"/><pk mz="486.74432418" i="384.671" sn="2.24491" a="10.9632" fwhm="0.0298326" res="16315.9" algo="Sum"/><pk mz="486.78451972" i="1038.11" sn="6.05823" a="30.5182" fwhm="0.0268094" res="18157.2" algo="Sum"/><pk mz="486.82713584" i="501.12" sn="2.92441" a="14.5961" fwhm="0.0324947" res="14981.7" algo="Sum"/><pk mz="486.90119103" i="499.729" sn="2.91594" a="21.9604" fwhm="0.0406664" res="11973.1" algo="Sum"/><pk mz="486.96508401" i="805.597" sn="4.70024" a="29.8519" fwhm="0.0309608" res="15728.5" algo="Sum"/><pk mz="487.29333285" i="385.848" sn="2.25054" a="10.3581" fwhm="0.034475" res="14134.7" algo="Sum"/><pk mz="487.33908889" i="1014.78" sn="5.91939" a="46.04" fwhm="0.0449132" res="10850.7" algo="Sum"/><pk mz="487.48294317" i="573.154" sn="3.34091" a="16.2202" fwhm="0.0271179" res="17976.4" algo="Sum"/><pk mz="488.28094102" i="456.486" sn="2.65043" a="19.597" fwhm="0.0447314" res="10915.8" algo="Sum"/><pk mz="488.34024053" i="394.444" sn="2.28855" a="13.679" fwhm="0.0397166" res="12295.6" algo="Sum"/><pk mz="488.78359606" i="529.704" sn="3.0689" a="16.9439" fwhm="0.0349581" res="13982" algo="Sum"/><pk mz="488.82494023" i="416.915" sn="2.41543" a="11.9762" fwhm="0.0396564" res="12326.5" algo="Sum"/><pk mz="488.87188996" i="1137.92" sn="6.59247" a="31.6652" fwhm="0.0266809" res="18322.9" algo="Sum"/><pk mz="489.31306937" i="577.467" sn="3.34401" a="13.9784" fwhm="0.0348982" res="14021.1" algo="Sum"/><pk mz="489.35343588" i="1225.46" sn="7.09645" a="47.4972" fwhm="0.0330192" res="14820.3" algo="Sum"/><pk mz="490.28882134" i="2193.14" sn="12.6126" a="66.4767" fwhm="0.026011" res="18849.3" algo="Sum"/><pk mz="490.35648207" i="488.607" sn="2.80958" a="16.1806" fwhm="0.0382118" res="12832.6" algo="Sum"/><pk mz="490.73286976" i="526.562" sn="3.02364" a="18.0184" fwhm="0.0306959" res="15986.9" algo="Sum"/><pk mz="490.86873437" i="544.193" sn="3.12461" a="19.2115" fwhm="0.0431718" res="11370.1" algo="Sum"/><pk mz="490.92740668" i="853.738" sn="4.90138" a="37.6746" fwhm="0.047446" res="10347.1" algo="Sum"/><pk mz="491.29560258" i="1349.16" sn="7.73649" a="59.5181" fwhm="0.0379672" res="12940" algo="Sum"/><pk mz="491.36868442" i="1387.43" sn="7.95569" a="44.9645" fwhm="0.0291773" res="16840.8" algo="Sum"/><pk mz="492.30316891" i="443.754" sn="2.52343" a="16.7328" fwhm="0.034282" res="14360.4" algo="Sum"/><pk mz="492.37212018" i="482.964" sn="2.74609" a="19.3228" fwhm="0.0351216" res="14019.1" algo="Sum"/><pk mz="492.72932150" i="700.878" sn="3.97971" a="21.0956" fwhm="0.0255105" res="19314.8" algo="Sum"/><pk mz="492.78185222" i="422.752" sn="2.40012" a="15.2781" fwhm="0.0327166" res="15062.1" algo="Sum"/><pk mz="492.91507844" i="1143.22" sn="6.48005" a="54.0131" fwhm="0.0396983" res="12416.5" algo="Sum"/><pk mz="493.03731711" i="571.173" sn="3.23565" a="18.6025" fwhm="0.0266492" res="18501" algo="Sum"/><pk mz="493.31934212" i="880.901" sn="4.98764" a="38.4699" fwhm="0.0553831" res="8907.4" algo="Sum"/><pk mz="494.32261114" i="2270.3" sn="12.7687" a="71.7364" fwhm="0.02762" res="17897.3" algo="Sum"/><pk mz="494.56476178" i="500.997" sn="2.81674" a="16.2735" fwhm="0.0237813" res="20796.3" algo="Sum"/><pk mz="494.72828457" i="437.094" sn="2.45683" a="13.7803" fwhm="0.0296065" res="16710.1" algo="Sum"/><pk mz="494.77679909" i="545.518" sn="3.06376" a="14.3659" fwhm="0.02997" res="16509" algo="Sum"/><pk mz="494.81656775" i="1151.14" sn="6.46412" a="45.1478" fwhm="0.0318519" res="15534.9" algo="Sum"/><pk mz="494.91148792" i="720.368" sn="4.04456" a="32.4523" fwhm="0.0402469" res="12296.9" algo="Sum"/><pk mz="495.32809640" i="1006.99" sn="5.6451" a="49.7017" fwhm="0.0486161" res="10188.6" algo="Sum"/><pk mz="496.33806408" i="50838.6" sn="283.693" a="1383.23" fwhm="0.0241912" res="20517.3" algo="Sum"/><pk mz="496.77490703" i="385.684" sn="2.14804" a="10.9169" fwhm="0.0273784" res="18144.8" algo="Sum"/><pk mz="496.81369417" i="1050.94" sn="5.85315" a="36.569" fwhm="0.034122" res="14559.9" algo="Sum"/><pk mz="496.94038052" i="2617.77" sn="14.5778" a="84.6544" fwhm="0.0271143" res="18327.6" algo="Sum"/><pk mz="497.23405926" i="891.403" sn="4.95743" a="28.3856" fwhm="0.0291918" res="17033.3" algo="Sum"/><pk mz="497.34115688" i="14030.3" sn="78.0447" a="414.641" fwhm="0.0262215" res="18966.9" algo="Sum"/><pk mz="497.94213102" i="503.812" sn="2.79296" a="15.813" fwhm="0.031522" res="15796.7" algo="Sum"/><pk mz="498.34422589" i="2739.91" sn="15.1761" a="85.2664" fwhm="0.0271151" res="18378.8" algo="Sum"/><pk mz="498.67847013" i="462.267" sn="2.55744" a="14.4233" fwhm="0.0279698" res="17829.2" algo="Sum"/><pk mz="498.80988031" i="596.902" sn="3.30242" a="15.8709" fwhm="0.0366496" res="13610.2" algo="Sum"/><pk mz="498.90066771" i="936.96" sn="5.17952" a="26.5561" fwhm="0.028779" res="17335.6" algo="Sum"/><pk mz="498.93699731" i="1838.43" sn="10.1613" a="58.5924" fwhm="0.0289787" res="17217.4" algo="Sum"/><pk mz="499.31057225" i="414.348" sn="2.28462" a="11.0336" fwhm="0.0359341" res="13895.2" algo="Sum"/><pk mz="499.34915576" i="955.897" sn="5.27027" a="29.4478" fwhm="0.0369096" res="13529" algo="Sum"/><pk mz="500.27332631" i="706.791" sn="3.88643" a="23.5519" fwhm="0.0301363" res="16600.4" algo="Sum"/><pk mz="500.67750176" i="447.863" sn="2.46115" a="13.0787" fwhm="0.0276388" res="18115" algo="Sum"/><pk mz="500.72358291" i="529.438" sn="2.90852" a="14.5919" fwhm="0.0325366" res="15389.6" algo="Sum"/><pk mz="500.76053957" i="658.917" sn="3.61905" a="20.1616" fwhm="0.0319743" res="15661.3" algo="Sum"/><pk mz="500.93531007" i="472.514" sn="2.59418" a="16.4199" fwhm="0.0370642" res="13515.3" algo="Sum"/><pk mz="501.28169954" i="406.653" sn="2.23152" a="11.6611" fwhm="0.0322132" res="15561.4" algo="Sum"/><pk mz="501.29242212" i="399.093" sn="2.19003" a="5.03187" fwhm="0.0132461" res="37844.5" algo="Sum"/><pk mz="501.32757337" i="489.397" sn="2.68514" a="19.2729" fwhm="0.052986" res="9461.52" algo="Sum"/><pk mz="501.38895728" i="1396.42" sn="7.66106" a="55.1448" fwhm="0.0296389" res="16916.6" algo="Sum"/><pk mz="501.49823125" i="585.776" sn="3.21268" a="18.4575" fwhm="0.0290069" res="17288.9" algo="Sum"/><pk mz="502.29010843" i="833.608" sn="4.56329" a="28.9576" fwhm="0.0384512" res="13063.1" algo="Sum"/><pk mz="502.32535371" i="845.803" sn="4.63005" a="28.739" fwhm="0.0375025" res="13394.4" algo="Sum"/><pk mz="502.39270660" i="575.989" sn="3.1526" a="19.258" fwhm="0.0302244" res="16622.1" algo="Sum"/><pk mz="502.71938432" i="448.35" sn="2.44886" a="11.8047" fwhm="0.0299213" res="16801.4" algo="Sum"/><pk mz="502.75692612" i="613.547" sn="3.35116" a="18.3294" fwhm="0.0299696" res="16775.6" algo="Sum"/><pk mz="502.80609410" i="576.147" sn="3.14691" a="20.6949" fwhm="0.033434" res="15038.8" algo="Sum"/><pk mz="502.88054916" i="386.441" sn="2.11074" a="15.639" fwhm="0.0409133" res="12291.4" algo="Sum"/><pk mz="502.93620288" i="402.165" sn="2.19663" a="17.5047" fwhm="0.0442857" res="11356.6" algo="Sum"/><pk mz="503.32877742" i="964.753" sn="5.26457" a="38.443" fwhm="0.038915" res="12934.1" algo="Sum"/><pk mz="503.40562505" i="490.468" sn="2.67646" a="20.2906" fwhm="0.0482662" res="10429.8" algo="Sum"/><pk mz="503.47650518" i="404.359" sn="2.20635" a="11.4374" fwhm="0.0333783" res="15083.9" algo="Sum"/><pk mz="504.30468716" i="1664.84" sn="9.04321" a="47.7269" fwhm="0.031996" res="15761.5" algo="Sum"/><pk mz="504.33884342" i="1031.43" sn="5.59838" a="34.2903" fwhm="0.0352739" res="14297.8" algo="Sum"/><pk mz="504.80573271" i="558.418" sn="3.01958" a="16.9427" fwhm="0.0325358" res="15515.4" algo="Sum"/><pk mz="504.84582737" i="1037.16" sn="5.60099" a="33.1874" fwhm="0.0316715" res="15940.1" algo="Sum"/><pk mz="505.10954456" i="401.164" sn="2.16436" a="15.0619" fwhm="0.0314375" res="16067.1" algo="Sum"/><pk mz="505.31179220" i="800.241" sn="4.3158" a="22.9776" fwhm="0.0370502" res="13638.6" algo="Sum"/><pk mz="505.34487795" i="1113.04" sn="6.00263" a="43.0839" fwhm="0.0449792" res="11235.1" algo="Sum"/><pk mz="505.88837073" i="414.763" sn="2.23017" a="14.2846" fwhm="0.0365295" res="13848.7" algo="Sum"/><pk mz="506.26254733" i="556.071" sn="2.98578" a="22.2746" fwhm="0.0342995" res="14760" algo="Sum"/><pk mz="506.35622777" i="1226.18" sn="6.58342" a="43.3847" fwhm="0.028991" res="17466" algo="Sum"/><pk mz="506.62378982" i="420.767" sn="2.25606" a="12.8033" fwhm="0.0242543" res="20888" algo="Sum"/><pk mz="506.71198422" i="447.265" sn="2.3924" a="15.9993" fwhm="0.0290166" res="17462.9" algo="Sum"/><pk mz="506.80283172" i="422.604" sn="2.25723" a="11.4409" fwhm="0.0286695" res="17677.4" algo="Sum"/><pk mz="506.84301053" i="670.239" sn="3.58057" a="25.9922" fwhm="0.0407844" res="12427.4" algo="Sum"/><pk mz="506.89865250" i="526.877" sn="2.81453" a="18.1072" fwhm="0.0409378" res="12382.2" algo="Sum"/><pk mz="507.29603688" i="522.128" sn="2.7863" a="14.1428" fwhm="0.0393815" res="12881.6" algo="Sum"/><pk mz="507.35863889" i="1012.37" sn="5.40245" a="42.5308" fwhm="0.0423403" res="11982.9" algo="Sum"/><pk mz="508.34287730" i="542.774" sn="2.88391" a="19.0932" fwhm="0.0398207" res="12765.8" algo="Sum"/><pk mz="508.36833451" i="592.742" sn="3.14956" a="22.8085" fwhm="0.0368858" res="13782.2" algo="Sum"/><pk mz="508.70815391" i="701.03" sn="3.70453" a="19.6305" fwhm="0.0253891" res="20036.5" algo="Sum"/><pk mz="508.75415157" i="422.286" sn="2.23136" a="16.3863" fwhm="0.0362327" res="14041.3" algo="Sum"/><pk mz="508.82815767" i="390.283" sn="2.06239" a="10.5332" fwhm="0.0400357" res="12709.4" algo="Sum"/><pk mz="508.89120896" i="507.725" sn="2.68299" a="22.7725" fwhm="0.045725" res="11129.4" algo="Sum"/><pk mz="509.00601842" i="480.095" sn="2.53637" a="17.08" fwhm="0.0344089" res="14792.9" algo="Sum"/><pk mz="509.32083714" i="754.082" sn="3.97909" a="15.7465" fwhm="0.0267034" res="19073.2" algo="Sum"/><pk mz="509.36153343" i="2360.1" sn="12.4553" a="95.6012" fwhm="0.0319448" res="15945.1" algo="Sum"/><pk mz="510.35596115" i="1955.97" sn="10.2681" a="76.3307" fwhm="0.0325985" res="15655.8" algo="Sum"/><pk mz="510.70619062" i="526.828" sn="2.76454" a="15.6306" fwhm="0.0282803" res="18058.7" algo="Sum"/><pk mz="510.75122813" i="562.725" sn="2.95345" a="15.3677" fwhm="0.0326714" res="15633" algo="Sum"/><pk mz="510.79189320" i="675.416" sn="3.5447" a="24.4281" fwhm="0.0478012" res="10685.8" algo="Sum"/><pk mz="510.88191565" i="404.445" sn="2.12244" a="13.6746" fwhm="0.0383148" res="13333.8" algo="Sum"/><pk mz="511.10740979" i="390.696" sn="2.04976" a="14.4153" fwhm="0.0309396" res="16519.5" algo="Sum"/><pk mz="511.25061086" i="719.325" sn="3.77104" a="30.0365" fwhm="0.0460202" res="11109.3" algo="Sum"/><pk mz="511.28983450" i="463.794" sn="2.43126" a="11.2794" fwhm="0.0312144" res="16379.9" algo="Sum"/><pk mz="511.35594641" i="838.248" sn="4.39418" a="43.7508" fwhm="0.0472145" res="10830.5" algo="Sum"/><pk mz="512.33622530" i="425.957" sn="2.228" a="18.8897" fwhm="0.054719" res="9363.04" algo="Sum"/><pk mz="512.75060196" i="441.719" sn="2.30709" a="12.7004" fwhm="0.0348781" res="14701.2" algo="Sum"/><pk mz="512.78753399" i="712.703" sn="3.72244" a="24.7048" fwhm="0.036762" res="13948.9" algo="Sum"/><pk mz="512.83595830" i="586.83" sn="3.06501" a="23.4854" fwhm="0.0462791" res="11081.4" algo="Sum"/><pk mz="512.91339129" i="3146.24" sn="16.4325" a="93.9571" fwhm="0.026927" res="19048.3" algo="Sum"/><pk mz="513.35123566" i="866.389" sn="4.52314" a="40.9362" fwhm="0.0467286" res="10985.8" algo="Sum"/><pk mz="513.91481115" i="553.806" sn="2.88873" a="22.6226" fwhm="0.0338184" res="15196.3" algo="Sum"/><pk mz="514.65581720" i="505.326" sn="2.62545" a="15.5382" fwhm="0.0266181" res="19334.8" algo="Sum"/><pk mz="514.78377588" i="451.985" sn="2.34732" a="20.3227" fwhm="0.043418" res="11856.5" algo="Sum"/><pk mz="514.83323950" i="560.351" sn="2.91011" a="15.4386" fwhm="0.0411521" res="12510.5" algo="Sum"/><pk mz="514.87479271" i="950.341" sn="4.93546" a="25.5724" fwhm="0.0336175" res="15315.7" algo="Sum"/><pk mz="514.91014321" i="2285.82" sn="11.8711" a="73.488" fwhm="0.0296481" res="17367.4" algo="Sum"/><pk mz="515.01800874" i="410.972" sn="2.13276" a="15.7927" fwhm="0.0290394" res="17735.1" algo="Sum"/><pk mz="515.36922225" i="1238.06" sn="6.41546" a="37.6992" fwhm="0.0297974" res="17295.8" algo="Sum"/><pk mz="515.41046391" i="18871.9" sn="97.7554" a="550.629" fwhm="0.0263252" res="19578.6" algo="Sum"/><pk mz="515.51357710" i="561.146" sn="2.90474" a="19.5281" fwhm="0.0344487" res="14964.7" algo="Sum"/><pk mz="515.91459318" i="577.263" sn="2.97827" a="19.6542" fwhm="0.030822" res="16738.5" algo="Sum"/><pk mz="516.30357909" i="2583.62" sn="13.3091" a="87.3047" fwhm="0.027654" res="18670.1" algo="Sum"/><pk mz="516.37028512" i="500.012" sn="2.57562" a="11.3591" fwhm="0.0324978" res="15889.4" algo="Sum"/><pk mz="516.41391827" i="6568.18" sn="33.8335" a="197.142" fwhm="0.0266728" res="19361.1" algo="Sum"/><pk mz="516.65395107" i="468.425" sn="2.41096" a="15.7506" fwhm="0.0290578" res="17780.2" algo="Sum"/><pk mz="516.74101072" i="658.492" sn="3.3893" a="28.8339" fwhm="0.0308478" res="16751.3" algo="Sum"/><pk mz="516.86716707" i="480.598" sn="2.46797" a="15.4211" fwhm="0.0440169" res="11742.5" algo="Sum"/><pk mz="516.90868449" i="702.084" sn="3.60461" a="24.9414" fwhm="0.0322417" res="16032.3" algo="Sum"/><pk mz="517.30845700" i="1127.18" sn="5.7762" a="39.3121" fwhm="0.0348598" res="14839.7" algo="Sum"/><pk mz="517.36589045" i="1252.85" sn="6.42146" a="47.3404" fwhm="0.045991" res="11249.3" algo="Sum"/><pk mz="517.41283425" i="2038.17" sn="10.4464" a="81.3228" fwhm="0.0409055" res="12649" algo="Sum"/><pk mz="518.31936748" i="61814" sn="315.666" a="1721.64" fwhm="0.0245592" res="21104.9" algo="Sum"/><pk mz="518.73923075" i="847.82" sn="4.31327" a="28.757" fwhm="0.031831" res="16296.7" algo="Sum"/><pk mz="518.78141807" i="538.417" sn="2.73955" a="19.9439" fwhm="0.0497236" res="10433.3" algo="Sum"/><pk mz="518.85776801" i="445.229" sn="2.26516" a="12.633" fwhm="0.0379606" res="13668.3" algo="Sum"/><pk mz="518.92228335" i="2053.75" sn="10.4463" a="65.3705" fwhm="0.0277278" res="18714.9" algo="Sum"/><pk mz="519.13650497" i="430.712" sn="2.1893" a="15.5685" fwhm="0.0294939" res="17601.5" algo="Sum"/><pk mz="519.32246872" i="16726.6" sn="84.9772" a="524.649" fwhm="0.0270765" res="19179.9" algo="Sum"/><pk mz="519.39548094" i="896.016" sn="4.55349" a="29.3232" fwhm="0.042244" res="12295.1" algo="Sum"/><pk mz="519.92500064" i="397.768" sn="2.01146" a="17.5435" fwhm="0.0361239" res="14392.8" algo="Sum"/><pk mz="520.27832069" i="496.798" sn="2.50996" a="15.0346" fwhm="0.0339627" res="15319.1" algo="Sum"/><pk mz="520.33610892" i="20777.4" sn="104.971" a="618.292" fwhm="0.0268483" res="19380.6" algo="Sum"/><pk mz="520.73723451" i="553.606" sn="2.78993" a="19.8776" fwhm="0.0398775" res="13058.4" algo="Sum"/><pk mz="520.78012606" i="730.818" sn="3.68298" a="20.1334" fwhm="0.0327728" res="15890.6" algo="Sum"/><pk mz="520.81863216" i="629.846" sn="3.17413" a="23.2572" fwhm="0.0359001" res="14507.5" algo="Sum"/><pk mz="520.91981706" i="1492.1" sn="7.51925" a="52.4594" fwhm="0.0289442" res="17997.4" algo="Sum"/><pk mz="521.34005396" i="5877.58" sn="29.5724" a="213.172" fwhm="0.0287863" res="18110.7" algo="Sum"/><pk mz="521.41287914" i="496.665" sn="2.49411" a="13.5485" fwhm="0.0388158" res="13433" algo="Sum"/><pk mz="521.86350647" i="426.513" sn="2.13902" a="14.8198" fwhm="0.0361554" res="14433.9" algo="Sum"/><pk mz="522.35198839" i="11091.6" sn="55.5206" a="332.616" fwhm="0.0265853" res="19648.2" algo="Sum"/><pk mz="522.59581986" i="1760.03" sn="8.81027" a="52.7713" fwhm="0.0261334" res="19997.2" algo="Sum"/><pk mz="522.68497365" i="461.052" sn="2.30752" a="15.6274" fwhm="0.0311317" res="16789.5" algo="Sum"/><pk mz="522.77904969" i="432.251" sn="2.1628" a="16.7562" fwhm="0.054243" res="9637.72" algo="Sum"/><pk mz="522.81664754" i="435.602" sn="2.17994" a="14.1565" fwhm="0.0407327" res="12835.3" algo="Sum"/><pk mz="522.86833557" i="646.821" sn="3.23762" a="25.0663" fwhm="0.0367993" res="14208.7" algo="Sum"/><pk mz="522.93008283" i="498.08" sn="2.49227" a="24.6783" fwhm="0.0510724" res="10239" algo="Sum"/><pk mz="523.25611097" i="502.488" sn="2.51119" a="14.1446" fwhm="0.0344191" res="15202.5" algo="Sum"/><pk mz="523.29979882" i="517.816" sn="2.5878" a="22.7621" fwhm="0.0473385" res="11054.4" algo="Sum"/><pk mz="523.35660230" i="3502.88" sn="17.5057" a="136.231" fwhm="0.0335098" res="15618" algo="Sum"/><pk mz="523.59726072" i="595.539" sn="2.97476" a="18.5129" fwhm="0.0249457" res="20989.5" algo="Sum"/><pk mz="524.27211901" i="647.768" sn="3.23233" a="28.3502" fwhm="0.0340297" res="15406.3" algo="Sum"/><pk mz="524.36820037" i="17606.6" sn="87.8488" a="535.871" fwhm="0.0268186" res="19552.4" algo="Sum"/><pk mz="524.68359970" i="768.847" sn="3.83364" a="24.7405" fwhm="0.0283679" res="18495.6" algo="Sum"/><pk mz="524.86232486" i="516.135" sn="2.57257" a="25.2597" fwhm="0.0393335" res="13343.9" algo="Sum"/><pk mz="525.28571078" i="1279.44" sn="6.37666" a="46.1358" fwhm="0.0411209" res="12774.2" algo="Sum"/><pk mz="525.33612351" i="1714.5" sn="8.54526" a="38.4765" fwhm="0.026382" res="19912.7" algo="Sum"/><pk mz="525.37134519" i="5586.2" sn="27.8469" a="193.801" fwhm="0.0295866" res="17757.1" algo="Sum"/><pk mz="526.28966104" i="792.723" sn="3.94203" a="27.7362" fwhm="0.0322265" res="16331" algo="Sum"/><pk mz="526.34053904" i="719.488" sn="3.57785" a="19.2027" fwhm="0.033894" res="15529" algo="Sum"/><pk mz="526.37467744" i="1249.86" sn="6.2153" a="45.0291" fwhm="0.0313661" res="16781.6" algo="Sum"/><pk mz="526.68234697" i="643.057" sn="3.19721" a="19.7527" fwhm="0.0290914" res="18104.4" algo="Sum"/><pk mz="526.72524277" i="389.981" sn="1.93876" a="11.091" fwhm="0.0427178" res="12330.4" algo="Sum"/><pk mz="526.77099144" i="880.975" sn="4.3793" a="34.6477" fwhm="0.0344535" res="15289.3" algo="Sum"/><pk mz="526.89733245" i="419.27" sn="2.08418" a="16.4984" fwhm="0.0497736" res="10585.9" algo="Sum"/><pk mz="527.09202422" i="625.384" sn="3.09941" a="22.8984" fwhm="0.0295049" res="17864.5" algo="Sum"/><pk mz="527.33139817" i="673.713" sn="3.33846" a="19.353" fwhm="0.0440689" res="11966.1" algo="Sum"/><pk mz="527.37502476" i="485.198" sn="2.4047" a="19.1401" fwhm="0.0538331" res="9796.48" algo="Sum"/><pk mz="528.76709919" i="1010.99" sn="4.97675" a="35.929" fwhm="0.0323488" res="16345.8" algo="Sum"/><pk mz="528.80859151" i="605.514" sn="2.97686" a="21.4317" fwhm="0.0460416" res="11485.4" algo="Sum"/><pk mz="528.88532544" i="1578.56" sn="7.75225" a="58.5057" fwhm="0.0316134" res="16729.8" algo="Sum"/><pk mz="528.95056586" i="765.848" sn="3.76203" a="28.8854" fwhm="0.0322072" res="16423.4" algo="Sum"/><pk mz="529.33854851" i="635.568" sn="3.12148" a="32.7188" fwhm="0.0498167" res="10625.7" algo="Sum"/><pk mz="529.40786639" i="384.529" sn="1.88858" a="14.2221" fwhm="0.0433609" res="12209.3" algo="Sum"/><pk mz="529.52849471" i="536.061" sn="2.6324" a="17.3149" fwhm="0.0292755" res="18087.8" algo="Sum"/><pk mz="530.32159468" i="562.616" sn="2.75149" a="16.386" fwhm="0.0344746" res="15383" algo="Sum"/><pk mz="530.35308178" i="622.902" sn="3.04632" a="22.9826" fwhm="0.0357107" res="14851.4" algo="Sum"/><pk mz="530.76556998" i="513.966" sn="2.50529" a="22.8213" fwhm="0.0496832" res="10683" algo="Sum"/><pk mz="530.80829414" i="648.043" sn="3.1589" a="20.6751" fwhm="0.0424535" res="12503.3" algo="Sum"/><pk mz="530.84745087" i="549.344" sn="2.67807" a="11.0371" fwhm="0.0404214" res="13132.8" algo="Sum"/><pk mz="530.88362951" i="1213.1" sn="5.91365" a="52.7472" fwhm="0.0360788" res="14714.6" algo="Sum"/><pk mz="530.98686144" i="420.984" sn="2.05176" a="11.0597" fwhm="0.0401051" res="13239.9" algo="Sum"/><pk mz="531.35035535" i="1337.18" sn="6.51374" a="65.716" fwhm="0.0484335" res="10970.7" algo="Sum"/><pk mz="531.40426057" i="3770.84" sn="18.3691" a="133.692" fwhm="0.0294831" res="18024.1" algo="Sum"/><pk mz="531.50177415" i="498.004" sn="2.42482" a="15.5635" fwhm="0.0307882" res="17263.2" algo="Sum"/><pk mz="531.89023861" i="464.529" sn="2.25445" a="21.1251" fwhm="0.0332226" res="16009.9" algo="Sum"/><pk mz="532.27761157" i="709.995" sn="3.44065" a="24.4894" fwhm="0.0332064" res="16029.4" algo="Sum"/><pk mz="532.33635926" i="1887.18" sn="9.14558" a="74.3186" fwhm="0.0340447" res="15636.4" algo="Sum"/><pk mz="532.41000196" i="1467.67" sn="7.10552" a="47.1614" fwhm="0.0372091" res="14308.6" algo="Sum"/><pk mz="532.43200402" i="1339.56" sn="6.48096" a="36.6104" fwhm="0.0313956" res="16958.8" algo="Sum"/><pk mz="532.71664606" i="676.859" sn="3.26415" a="24.9217" fwhm="0.0302362" res="17618.5" algo="Sum"/><pk mz="532.80414193" i="462.838" sn="2.23192" a="11.1393" fwhm="0.0325987" res="16344.3" algo="Sum"/><pk mz="532.89291215" i="857.048" sn="4.13351" a="43.4524" fwhm="0.0460961" res="11560.5" algo="Sum"/><pk mz="532.96275422" i="470" sn="2.26656" a="18.2486" fwhm="0.0454648" res="11722.5" algo="Sum"/><pk mz="533.28311744" i="382.348" sn="1.84257" a="18.9151" fwhm="0.0593206" res="8989.85" algo="Sum"/><pk mz="533.34142379" i="1015.19" sn="4.89007" a="44.7173" fwhm="0.0497595" res="10718.4" algo="Sum"/><pk mz="533.40799551" i="658.193" sn="3.16603" a="21.8494" fwhm="0.045546" res="11711.4" algo="Sum"/><pk mz="533.44401634" i="689.62" sn="3.31546" a="31.3908" fwhm="0.040878" res="13049.6" algo="Sum"/><pk mz="534.29261174" i="15155.6" sn="72.6138" a="462.733" fwhm="0.0270445" res="19756.1" algo="Sum"/><pk mz="534.71235416" i="1050.06" sn="5.02688" a="34.7431" fwhm="0.0289336" res="18480.7" algo="Sum"/><pk mz="534.76379172" i="414.341" sn="1.98367" a="10.7846" fwhm="0.0403278" res="13260.4" algo="Sum"/><pk mz="534.82476835" i="423.945" sn="2.02933" a="11.0177" fwhm="0.0242401" res="22063.7" algo="Sum"/><pk mz="534.89573970" i="2447.1" sn="11.7138" a="91.0582" fwhm="0.0317595" res="16842.1" algo="Sum"/><pk mz="535.29597731" i="4349.32" sn="20.8204" a="148.614" fwhm="0.0287011" res="18650.7" algo="Sum"/><pk mz="535.37609594" i="2071.76" sn="9.91762" a="82.1834" fwhm="0.0353911" res="15127.4" algo="Sum"/><pk mz="535.89662813" i="595.89" sn="2.8509" a="22.4262" fwhm="0.035698" res="15012" algo="Sum"/><pk mz="536.29395182" i="1913.97" sn="9.15347" a="74.2839" fwhm="0.031922" res="16800.1" algo="Sum"/><pk mz="536.38174574" i="944.438" sn="4.51693" a="42.6778" fwhm="0.0360088" res="14895.8" algo="Sum"/><pk mz="536.70961439" i="793.08" sn="3.78812" a="27.5046" fwhm="0.0320437" res="16749.3" algo="Sum"/><pk mz="536.75312229" i="465.009" sn="2.2211" a="13.0369" fwhm="0.0389482" res="13781.2" algo="Sum"/><pk mz="536.79966569" i="1099.69" sn="5.25263" a="42.5577" fwhm="0.0338898" res="15839.6" algo="Sum"/><pk mz="536.89291871" i="1870.88" sn="8.93449" a="74.074" fwhm="0.0320433" res="16755.2" algo="Sum"/><pk mz="537.29455420" i="840.408" sn="4.01305" a="30.7919" fwhm="0.0382152" res="14059.7" algo="Sum"/><pk mz="537.39249115" i="312399" sn="1491.58" a="7481.32" fwhm="0.0201996" res="26604.2" algo="Sum"/><pk mz="537.89486830" i="438.718" sn="2.09417" a="19.1779" fwhm="0.0558971" res="9622.95" algo="Sum"/><pk mz="538.39517904" i="102678" sn="490.043" a="2836.86" fwhm="0.0241462" res="22297.3" algo="Sum"/><pk mz="538.56905407" i="401.835" sn="1.91727" a="14.5577" fwhm="0.0362953" res="14838.5" algo="Sum"/><pk mz="538.74914854" i="421.309" sn="2.00925" a="9.10203" fwhm="0.0257268" res="20941.2" algo="Sum"/><pk mz="538.79624415" i="1029.84" sn="4.91105" a="38.3076" fwhm="0.0359786" res="14975.5" algo="Sum"/><pk mz="538.84156495" i="680.053" sn="3.24301" a="22.247" fwhm="0.0430483" res="12517.2" algo="Sum"/><pk mz="538.89221927" i="665.835" sn="3.17498" a="36.2365" fwhm="0.0545704" res="9875.17" algo="Sum"/><pk mz="538.97945870" i="900.682" sn="4.2947" a="33.8725" fwhm="0.0287366" res="18755.9" algo="Sum"/><pk mz="539.10172668" i="633.198" sn="3.01848" a="25.5159" fwhm="0.0324602" res="16608.1" algo="Sum"/><pk mz="539.29103455" i="402.451" sn="1.91814" a="19.2299" fwhm="0.0566902" res="9512.95" algo="Sum"/><pk mz="539.39383597" i="29485.1" sn="140.573" a="964.952" fwhm="0.0300995" res="17920.3" algo="Sum"/><pk mz="540.30238764" i="661.273" sn="3.14537" a="27.2005" fwhm="0.0385607" res="14011.7" algo="Sum"/><pk mz="540.39414827" i="6786.4" sn="32.2806" a="250.326" fwhm="0.0315273" res="17140.5" algo="Sum"/><pk mz="540.65734612" i="540.268" sn="2.56843" a="19.0181" fwhm="0.0324846" res="16643.5" algo="Sum"/><pk mz="540.79414299" i="636.277" sn="3.02294" a="23.1178" fwhm="0.0441394" res="12252" algo="Sum"/><pk mz="540.83123900" i="565.88" sn="2.6879" a="22.9744" fwhm="0.0460776" res="11737.4" algo="Sum"/><pk mz="541.11707890" i="751.413" sn="3.56653" a="27.4115" fwhm="0.032752" res="16521.6" algo="Sum"/><pk mz="541.25968985" i="1118.65" sn="5.30837" a="42.5564" fwhm="0.034693" res="15601.4" algo="Sum"/><pk mz="541.30239388" i="544.598" sn="2.58449" a="9.17313" fwhm="0.0183527" res="29494.5" algo="Sum"/><pk mz="541.33526446" i="730.559" sn="3.467" a="28.5453" fwhm="0.0419268" res="12911.4" algo="Sum"/><pk mz="541.38951991" i="2126.53" sn="10.0919" a="86.2034" fwhm="0.0369858" res="14637.8" algo="Sum"/><pk mz="542.11794299" i="380.313" sn="1.79874" a="13.4308" fwhm="0.0335521" res="16157.5" algo="Sum"/><pk mz="542.26319998" i="414.887" sn="1.96226" a="12.6272" fwhm="0.0315003" res="17214.6" algo="Sum"/><pk mz="542.31840756" i="22612.5" sn="106.941" a="671.01" fwhm="0.0270019" res="20084.4" algo="Sum"/><pk mz="542.65700552" i="473.8" sn="2.23816" a="17.6909" fwhm="0.0361824" res="14997.8" algo="Sum"/><pk mz="542.70473324" i="389.392" sn="1.83849" a="9.61866" fwhm="0.0355099" res="15283.2" algo="Sum"/><pk mz="542.74451162" i="981.248" sn="4.63332" a="34.8506" fwhm="0.032836" res="16529" algo="Sum"/><pk mz="542.79160384" i="404.796" sn="1.91171" a="10.3014" fwhm="0.0367559" res="14767.5" algo="Sum"/><pk mz="542.82779455" i="436.335" sn="2.06055" a="16.1707" fwhm="0.0505409" res="10740.4" algo="Sum"/><pk mz="542.92284018" i="461.403" sn="2.17861" a="21.1729" fwhm="0.042074" res="12904" algo="Sum"/><pk mz="543.06154393" i="383.099" sn="1.80814" a="16.7608" fwhm="0.0382399" res="14201.4" algo="Sum"/><pk mz="543.11331781" i="412.374" sn="1.94625" a="18.1127" fwhm="0.0432736" res="12550.7" algo="Sum"/><pk mz="543.32144082" i="6881.29" sn="32.4559" a="222.022" fwhm="0.02794" res="19446" algo="Sum"/><pk mz="543.39459241" i="941.831" sn="4.443" a="36.1961" fwhm="0.0483185" res="11246.1" algo="Sum"/><pk mz="543.44091209" i="572.96" sn="2.70228" a="23.3925" fwhm="0.0366447" res="14830" algo="Sum"/><pk mz="543.54455970" i="409.711" sn="1.92774" a="13.9884" fwhm="0.0382223" res="14220.6" algo="Sum"/><pk mz="544.33408177" i="16739.4" sn="78.5723" a="506.531" fwhm="0.0274662" res="19818.3" algo="Sum"/><pk mz="544.74188552" i="1277.34" sn="5.97958" a="44.3351" fwhm="0.0291733" res="18672.6" algo="Sum"/><pk mz="544.80205304" i="678.431" sn="3.17593" a="29.2877" fwhm="0.0358574" res="15193.6" algo="Sum"/><pk mz="544.85695220" i="614.133" sn="2.87488" a="27.518" fwhm="0.0630805" res="8637.48" algo="Sum"/><pk mz="544.92354250" i="683.317" sn="3.19797" a="33.9527" fwhm="0.0457576" res="11908.9" algo="Sum"/><pk mz="545.33762959" i="5036.98" sn="23.5211" a="186.37" fwhm="0.0296359" res="18401.3" algo="Sum"/><pk mz="545.41015866" i="800.155" sn="3.72871" a="30.1843" fwhm="0.0432051" res="12623.7" algo="Sum"/><pk mz="545.49743155" i="383.977" sn="1.78854" a="14.4015" fwhm="0.0334118" res="16326.5" algo="Sum"/><pk mz="545.80707383" i="383.958" sn="1.78758" a="8.60794" fwhm="0.031488" res="17333.8" algo="Sum"/><pk mz="546.34953428" i="21776.9" sn="101.243" a="649.397" fwhm="0.0273835" res="19951.8" algo="Sum"/><pk mz="546.74035210" i="663.346" sn="3.08255" a="24.668" fwhm="0.0415753" res="13150.6" algo="Sum"/><pk mz="546.78349268" i="449.335" sn="2.08828" a="13.0394" fwhm="0.0380016" res="14388.4" algo="Sum"/><pk mz="546.82699252" i="1079.21" sn="5.0149" a="54.1481" fwhm="0.0451173" res="12120.1" algo="Sum"/><pk mz="546.91763612" i="489.506" sn="2.27464" a="14.5162" fwhm="0.0357029" res="15318.6" algo="Sum"/><pk mz="547.35293027" i="6840.97" sn="31.7408" a="270.161" fwhm="0.0314831" res="17385.6" algo="Sum"/><pk mz="548.27340620" i="471.962" sn="2.18772" a="14.0661" fwhm="0.0393603" res="13929.6" algo="Sum"/><pk mz="548.30949564" i="658.687" sn="3.05344" a="18.9844" fwhm="0.0409914" res="13376.2" algo="Sum"/><pk mz="548.35715458" i="1624.21" sn="7.53048" a="59.2087" fwhm="0.0416258" res="13173.5" algo="Sum"/><pk mz="548.69080890" i="494.696" sn="2.29143" a="19.3309" fwhm="0.0377764" res="14524.7" algo="Sum"/><pk mz="548.82533586" i="861.366" sn="3.98809" a="31.8276" fwhm="0.0449289" res="12215.4" algo="Sum"/><pk mz="548.87505470" i="735.357" sn="3.40462" a="40.4267" fwhm="0.0679752" res="8074.64" algo="Sum"/><pk mz="548.92827830" i="401.753" sn="1.86001" a="13.0907" fwhm="0.0429475" res="12781.4" algo="Sum"/><pk mz="549.07218382" i="514.586" sn="2.38251" a="22.6795" fwhm="0.0331333" res="16571.6" algo="Sum"/><pk mz="549.31409113" i="540.686" sn="2.50364" a="17.0603" fwhm="0.0330497" res="16620.9" algo="Sum"/><pk mz="549.37126137" i="658.592" sn="3.05046" a="35.1967" fwhm="0.0636255" res="8634.45" algo="Sum"/><pk mz="550.38459301" i="405.338" sn="1.87354" a="17.3695" fwhm="0.0470678" res="11693.5" algo="Sum"/><pk mz="550.62375221" i="1563.99" sn="7.22809" a="55.4601" fwhm="0.030323" res="18158.6" algo="Sum"/><pk mz="550.68498253" i="798.549" sn="3.69015" a="26.1777" fwhm="0.0293326" res="18773.8" algo="Sum"/><pk mz="550.73783702" i="399.672" sn="1.84671" a="15.6593" fwhm="0.048853" res="11273.4" algo="Sum"/><pk mz="550.82949407" i="488.159" sn="2.2555" a="8.19565" fwhm="0.0185135" res="29752.9" algo="Sum"/><pk mz="550.87140390" i="1484.45" sn="6.85704" a="68.8519" fwhm="0.0415687" res="13252.1" algo="Sum"/><pk mz="550.99357141" i="518.69" sn="2.39302" a="21.7279" fwhm="0.0326489" res="16876.4" algo="Sum"/><pk mz="551.34951761" i="1993.15" sn="9.19413" a="77.7733" fwhm="0.0348717" res="15810.8" algo="Sum"/><pk mz="551.40556578" i="945.216" sn="4.35922" a="31.6533" fwhm="0.0436998" res="12618" algo="Sum"/><pk mz="551.62928583" i="622.335" sn="2.86868" a="21.8175" fwhm="0.0302462" res="18238" algo="Sum"/><pk mz="551.86980655" i="444.638" sn="2.04645" a="23.012" fwhm="0.0447129" res="12342.5" algo="Sum"/><pk mz="552.35443114" i="777.129" sn="3.57326" a="34.1897" fwhm="0.045842" res="12049.1" algo="Sum"/><pk mz="552.41090130" i="505.262" sn="2.32316" a="18.1242" fwhm="0.0509852" res="10834.7" algo="Sum"/><pk mz="552.68228563" i="604.61" sn="2.77944" a="20.4707" fwhm="0.0338715" res="16317" algo="Sum"/><pk mz="552.73584643" i="464.745" sn="2.13346" a="12.3291" fwhm="0.0400763" res="13792.1" algo="Sum"/><pk mz="552.77256777" i="1119.91" sn="5.13747" a="52.207" fwhm="0.0406356" res="13603.2" algo="Sum"/><pk mz="552.86960923" i="1225.11" sn="5.61737" a="55.3854" fwhm="0.0431305" res="12818.5" algo="Sum"/><pk mz="553.36677403" i="217469" sn="996.845" a="6368.6" fwhm="0.0245313" res="22557.6" algo="Sum"/><pk mz="553.45211150" i="6265.33" sn="28.7193" a="249.13" fwhm="0.0419323" res="13198.7" algo="Sum"/><pk mz="553.87897927" i="420.683" sn="1.92366" a="29.3658" fwhm="0.0425937" res="13003.8" algo="Sum"/><pk mz="554.36952755" i="72477.6" sn="330.93" a="2425.24" fwhm="0.0290778" res="19065.1" algo="Sum"/><pk mz="554.45770929" i="2659.78" sn="12.145" a="113.312" fwhm="0.0399158" res="13890.7" algo="Sum"/><pk mz="554.73248466" i="417.834" sn="1.90401" a="15.2064" fwhm="0.0414633" res="13378.9" algo="Sum"/><pk mz="554.77161574" i="1236.46" sn="5.63524" a="47.001" fwhm="0.0381974" res="14523.8" algo="Sum"/><pk mz="554.89576374" i="1531.28" sn="6.98172" a="59.9278" fwhm="0.0387753" res="14310.5" algo="Sum"/><pk mz="554.94776751" i="782.347" sn="3.56704" a="34.5226" fwhm="0.045971" res="12071.7" algo="Sum"/><pk mz="555.07000700" i="539.454" sn="2.45899" a="23.4837" fwhm="0.0369069" res="15039.7" algo="Sum"/><pk mz="555.29688740" i="445.286" sn="2.02937" a="17.1226" fwhm="0.0443066" res="12533.1" algo="Sum"/><pk mz="555.36596283" i="36194.5" sn="164.954" a="1274.45" fwhm="0.0311278" res="17841.5" algo="Sum"/><pk mz="555.79658675" i="429.773" sn="1.95904" a="19.4888" fwhm="0.0499368" res="11130" algo="Sum"/><pk mz="555.89235792" i="443.762" sn="2.02213" a="22.9632" fwhm="0.0556605" res="9987.19" algo="Sum"/><pk mz="556.29841341" i="380.787" sn="1.73283" a="13.4507" fwhm="0.0415565" res="13386.5" algo="Sum"/><pk mz="556.36740090" i="9714.12" sn="44.2082" a="354.239" fwhm="0.0325208" res="17108.1" algo="Sum"/><pk mz="556.77057892" i="757.504" sn="3.44158" a="31.674" fwhm="0.0495258" res="11242" algo="Sum"/><pk mz="556.80202731" i="720.896" sn="3.27526" a="21.6901" fwhm="0.0410432" res="13566.2" algo="Sum"/><pk mz="556.85839487" i="985.752" sn="4.47892" a="29.6229" fwhm="0.0347365" res="16030.9" algo="Sum"/><pk mz="556.89314995" i="1653.75" sn="7.51494" a="57.4271" fwhm="0.0367189" res="15166.4" algo="Sum"/><pk mz="557.09129805" i="1054.33" sn="4.79046" a="39.612" fwhm="0.0335986" res="16580.8" algo="Sum"/><pk mz="557.30632988" i="560.37" sn="2.5452" a="20.8751" fwhm="0.0506273" res="11008" algo="Sum"/><pk mz="557.36682730" i="2835.3" sn="12.8684" a="120.85" fwhm="0.0369975" res="15065" algo="Sum"/><pk mz="557.44654950" i="605.351" sn="2.7473" a="31.9125" fwhm="0.045683" res="12202.5" algo="Sum"/><pk mz="557.55856078" i="408.85" sn="1.85551" a="18.1739" fwhm="0.0416376" res="13390.8" algo="Sum"/><pk mz="557.80464586" i="397.799" sn="1.80508" a="16.8017" fwhm="0.041332" res="13495.7" algo="Sum"/><pk mz="557.89397931" i="488.886" sn="2.21816" a="20.2051" fwhm="0.0440796" res="12656.5" algo="Sum"/><pk mz="558.09130835" i="547.772" sn="2.48351" a="22.4045" fwhm="0.0312469" res="17860.7" algo="Sum"/><pk mz="558.29200330" i="5339.66" sn="24.157" a="180.975" fwhm="0.0297718" res="18752.4" algo="Sum"/><pk mz="558.36381336" i="866.076" sn="3.91721" a="31.231" fwhm="0.042431" res="13159.3" algo="Sum"/><pk mz="558.63279887" i="400.631" sn="1.8116" a="12.6376" fwhm="0.0336113" res="16620.4" algo="Sum"/><pk mz="558.68003417" i="453.57" sn="2.0507" a="13.4857" fwhm="0.0373061" res="14975.6" algo="Sum"/><pk mz="558.71871024" i="662.602" sn="2.99541" a="23.7472" fwhm="0.040846" res="13678.7" algo="Sum"/><pk mz="558.75249630" i="390.858" sn="1.76714" a="7.0356" fwhm="0.0186462" res="29966.1" algo="Sum"/><pk mz="558.77252417" i="431.744" sn="1.95203" a="10.5778" fwhm="0.0326316" res="17123.7" algo="Sum"/><pk mz="558.82020852" i="601.066" sn="2.71765" a="24.0881" fwhm="0.0542612" res="10298.7" algo="Sum"/><pk mz="558.85696689" i="613.896" sn="2.77566" a="15.2684" fwhm="0.0372958" res="14984.5" algo="Sum"/><pk mz="558.89180217" i="858.454" sn="3.88141" a="35.7181" fwhm="0.0393584" res="14200.1" algo="Sum"/><pk mz="559.08723212" i="554.412" sn="2.50616" a="24.336" fwhm="0.0368365" res="15177.5" algo="Sum"/><pk mz="559.29590042" i="1807.38" sn="8.17032" a="74.7641" fwhm="0.0338933" res="16501.7" algo="Sum"/><pk mz="559.39114808" i="902.496" sn="4.07977" a="58.962" fwhm="0.0550952" res="10153.2" algo="Sum"/><pk mz="559.46650594" i="468.282" sn="2.11662" a="19.942" fwhm="0.0544073" res="10282.9" algo="Sum"/><pk mz="559.52045597" i="446.317" sn="2.01688" a="12.1091" fwhm="0.0362736" res="15425" algo="Sum"/><pk mz="559.53027340" i="450.084" sn="2.03385" a="10.8793" fwhm="0.0349254" res="16020.7" algo="Sum"/><pk mz="560.30608698" i="3417" sn="15.4227" a="126.145" fwhm="0.0314798" res="17798.9" algo="Sum"/><pk mz="560.35944921" i="466.846" sn="2.10748" a="9.74323" fwhm="0.0249187" res="22487.5" algo="Sum"/><pk mz="560.39144053" i="493.661" sn="2.22889" a="19.8317" fwhm="0.0532927" res="10515.4" algo="Sum"/><pk mz="560.67738081" i="399.754" sn="1.80318" a="11.2366" fwhm="0.0317066" res="17683.3" algo="Sum"/><pk mz="560.71392665" i="808.886" sn="3.64864" a="27.7177" fwhm="0.0343951" res="16302.1" algo="Sum"/><pk mz="560.76464100" i="513.674" sn="2.31703" a="22.8731" fwhm="0.0574613" res="9758.99" algo="Sum"/><pk mz="560.81806458" i="427.853" sn="1.92977" a="12.4923" fwhm="0.0344759" res="16267" algo="Sum"/><pk mz="560.84201329" i="429.216" sn="1.93577" a="7.27323" fwhm="0.018681" res="30022" algo="Sum"/><pk mz="560.86928314" i="445.391" sn="2.00866" a="9.41791" fwhm="0.0280221" res="20015.2" algo="Sum"/><pk mz="560.89384134" i="542.172" sn="2.44514" a="20.7662" fwhm="0.0418233" res="13411" algo="Sum"/><pk mz="561.08451303" i="474.268" sn="2.1395" a="19.7759" fwhm="0.0344479" res="16287.9" algo="Sum"/><pk mz="561.31086320" i="1161.93" sn="5.24195" a="53.4034" fwhm="0.0411244" res="13649.1" algo="Sum"/><pk mz="561.40766953" i="1864.85" sn="8.41245" a="81.4432" fwhm="0.0361731" res="15520" algo="Sum"/><pk mz="561.48427662" i="419.871" sn="1.89396" a="14.0141" fwhm="0.0496224" res="11315.1" algo="Sum"/><pk mz="562.32278359" i="4935.71" sn="22.2176" a="182.21" fwhm="0.0301872" res="18627.9" algo="Sum"/><pk mz="562.40938201" i="732.978" sn="3.29952" a="31.3965" fwhm="0.0440971" res="12753.9" algo="Sum"/><pk mz="562.71489092" i="473.629" sn="2.13019" a="19.5644" fwhm="0.0475536" res="11833.3" algo="Sum"/><pk mz="562.76353610" i="565.56" sn="2.5436" a="19.7233" fwhm="0.0472137" res="11919.5" algo="Sum"/><pk mz="562.80188545" i="1133.81" sn="5.0993" a="51.1753" fwhm="0.0356294" res="15796" algo="Sum"/><pk mz="562.87945257" i="439.201" sn="1.97514" a="21.5193" fwhm="0.0493453" res="11406.9" algo="Sum"/><pk mz="563.32664169" i="1590.12" sn="7.14122" a="72.5183" fwhm="0.0367273" res="15338.1" algo="Sum"/><pk mz="563.42320128" i="1392.15" sn="6.25129" a="54.6399" fwhm="0.0374597" res="15040.8" algo="Sum"/><pk mz="564.31530727" i="1023.21" sn="4.57759" a="61.5467" fwhm="0.0525102" res="10746.8" algo="Sum"/><pk mz="564.42722475" i="654.342" sn="2.9276" a="26.2951" fwhm="0.0377632" res="14946.5" algo="Sum"/><pk mz="564.66696958" i="392.856" sn="1.75641" a="16.2002" fwhm="0.0416046" res="13572.2" algo="Sum"/><pk mz="564.75926130" i="493.347" sn="2.20356" a="17.3048" fwhm="0.0419164" res="13473.5" algo="Sum"/><pk mz="564.80017243" i="958.637" sn="4.28102" a="45.099" fwhm="0.0366881" res="15394.6" algo="Sum"/><pk mz="564.87049186" i="734.093" sn="3.27851" a="30.4654" fwhm="0.0564197" res="10011.9" algo="Sum"/><pk mz="565.04207550" i="379.356" sn="1.69406" a="18.295" fwhm="0.0383623" res="14729.1" algo="Sum"/><pk mz="565.31917153" i="532.876" sn="2.37851" a="20.8971" fwhm="0.0486217" res="11626.9" algo="Sum"/><pk mz="565.37132078" i="455.784" sn="2.03446" a="11.6232" fwhm="0.0313349" res="18042.9" algo="Sum"/><pk mz="565.42174510" i="5021.09" sn="22.4124" a="177.787" fwhm="0.0307878" res="18365.1" algo="Sum"/><pk mz="565.86709129" i="435.406" sn="1.93933" a="17.5057" fwhm="0.0543011" res="10420.9" algo="Sum"/><pk mz="566.31733784" i="4871.31" sn="21.6842" a="174.894" fwhm="0.0299173" res="18929.5" algo="Sum"/><pk mz="566.42542604" i="2045.7" sn="9.10497" a="77.5308" fwhm="0.0302978" res="18695.3" algo="Sum"/><pk mz="566.66472378" i="592.692" sn="2.63552" a="21.5719" fwhm="0.0319985" res="17709.1" algo="Sum"/><pk mz="566.78943766" i="628.974" sn="2.79709" a="38.3106" fwhm="0.0467318" res="12128.6" algo="Sum"/><pk mz="566.85343669" i="649.09" sn="2.8865" a="21.4628" fwhm="0.0652178" res="8691.7" algo="Sum"/><pk mz="566.88235238" i="1029.8" sn="4.57944" a="43.9652" fwhm="0.0385782" res="14694.4" algo="Sum"/><pk mz="566.96283866" i="467.181" sn="2.07726" a="22.7564" fwhm="0.0423977" res="13372.5" algo="Sum"/><pk mz="567.34299579" i="2781.99" sn="12.3575" a="112.142" fwhm="0.041954" res="13523" algo="Sum"/><pk mz="567.41322567" i="980.863" sn="4.35714" a="56.4671" fwhm="0.0551188" res="10294.4" algo="Sum"/><pk mz="568.33550393" i="3569.17" sn="15.8016" a="143.855" fwhm="0.0356553" res="15939.7" algo="Sum"/><pk mz="568.42118707" i="836.262" sn="3.70178" a="41.9217" fwhm="0.0472497" res="12030.2" algo="Sum"/><pk mz="568.66266060" i="496.344" sn="2.19528" a="18.7243" fwhm="0.0330935" res="17183.5" algo="Sum"/><pk mz="568.70865034" i="509.816" sn="2.25499" a="15.4829" fwhm="0.0365878" res="15543.7" algo="Sum"/><pk mz="568.74686905" i="752.119" sn="3.32673" a="34.5416" fwhm="0.0509778" res="11156.8" algo="Sum"/><pk mz="568.78589590" i="441.113" sn="1.9511" a="4.01343" fwhm="0.00758397" res="74998.5" algo="Sum"/><pk mz="568.80181780" i="416.039" sn="1.8402" a="8.05304" fwhm="0.0224138" res="25377.3" algo="Sum"/><pk mz="568.84613774" i="565.552" sn="2.50152" a="28.9254" fwhm="0.0752552" res="7558.9" algo="Sum"/><pk mz="569.36043950" i="37455.8" sn="165.313" a="1199.53" fwhm="0.0288864" res="19710.3" algo="Sum"/><pk mz="569.42772830" i="7480.15" sn="32.9764" a="272.903" fwhm="0.0328762" res="17320.4" algo="Sum"/><pk mz="569.79844162" i="496.067" sn="2.1853" a="29.3409" fwhm="0.04933" res="11550.7" algo="Sum"/><pk mz="570.36341339" i="13136.6" sn="57.7893" a="438.29" fwhm="0.030559" res="18664.3" algo="Sum"/><pk mz="570.43206918" i="3022.59" sn="13.2967" a="110.553" fwhm="0.0334207" res="17068.2" algo="Sum"/><pk mz="570.70782094" i="448.53" sn="1.97373" a="15.675" fwhm="0.042666" res="13376.2" algo="Sum"/><pk mz="570.74296598" i="925.704" sn="4.07364" a="33.2219" fwhm="0.045839" res="12451" algo="Sum"/><pk mz="570.80175115" i="744.906" sn="3.27755" a="33.8516" fwhm="0.0672105" res="8492.75" algo="Sum"/><pk mz="570.86888678" i="2218.1" sn="9.75868" a="85.052" fwhm="0.0331416" res="17225.2" algo="Sum"/><pk mz="570.91290494" i="499.712" sn="2.19852" a="17.515" fwhm="0.0456206" res="12514.4" algo="Sum"/><pk mz="571.36017593" i="6580.86" sn="28.9092" a="235.969" fwhm="0.0333853" res="17114.1" algo="Sum"/><pk mz="571.43022274" i="1502.09" sn="6.59857" a="60.336" fwhm="0.0422336" res="13530.2" algo="Sum"/><pk mz="571.86954279" i="577.097" sn="2.53455" a="27.4782" fwhm="0.0435102" res="13143.3" algo="Sum"/><pk mz="572.36248975" i="2206.06" sn="9.68236" a="78.4624" fwhm="0.0333992" res="17137" algo="Sum"/><pk mz="572.43310681" i="536.943" sn="2.35717" a="27.6684" fwhm="0.0485949" res="11779.7" algo="Sum"/><pk mz="572.73696592" i="581.613" sn="2.55175" a="23.4044" fwhm="0.0442413" res="12945.7" algo="Sum"/><pk mz="572.78966876" i="696.14" sn="3.05422" a="24.6805" fwhm="0.0480244" res="11927.1" algo="Sum"/><pk mz="572.83122168" i="1110.65" sn="4.87243" a="27.9809" fwhm="0.033709" res="16993.4" algo="Sum"/><pk mz="572.86584693" i="2439.76" sn="10.7028" a="93.8814" fwhm="0.0364261" res="15726.8" algo="Sum"/><pk mz="572.97453318" i="483.29" sn="2.12058" a="21.9743" fwhm="0.0402876" res="14222.1" algo="Sum"/><pk mz="573.36161478" i="1027.74" sn="4.50997" a="58.7546" fwhm="0.0535247" res="10712.1" algo="Sum"/><pk mz="573.43810759" i="629.189" sn="2.76093" a="25.4825" fwhm="0.0413306" res="13874.4" algo="Sum"/><pk mz="573.86833722" i="629.849" sn="2.76168" a="30.3752" fwhm="0.0481208" res="11925.6" algo="Sum"/><pk mz="574.37373131" i="430.891" sn="1.88813" a="24.266" fwhm="0.0517533" res="11098.3" algo="Sum"/><pk mz="574.60931487" i="446.377" sn="1.95427" a="14.2933" fwhm="0.0316574" res="18150.9" algo="Sum"/><pk mz="574.69645207" i="619.852" sn="2.71324" a="25.1063" fwhm="0.0434093" res="13239" algo="Sum"/><pk mz="574.82555368" i="703.426" sn="3.07833" a="23.8623" fwhm="0.047281" res="12157.6" algo="Sum"/><pk mz="574.86441398" i="1172.78" sn="5.13233" a="42.6941" fwhm="0.0441486" res="13021.1" algo="Sum"/><pk mz="575.38900771" i="675.66" sn="2.95362" a="29.6899" fwhm="0.0529501" res="10866.6" algo="Sum"/><pk mz="575.46336965" i="1032.69" sn="4.51381" a="33.4709" fwhm="0.0387918" res="14834.7" algo="Sum"/><pk mz="575.49314684" i="595.864" sn="2.60448" a="23.1119" fwhm="0.0492761" res="11679" algo="Sum"/><pk mz="576.27595169" i="1651.69" sn="7.2042" a="61.9081" fwhm="0.0312389" res="18447.4" algo="Sum"/><pk mz="576.46423998" i="716.39" sn="3.12232" a="26.455" fwhm="0.036096" res="15970.3" algo="Sum"/><pk mz="576.69403323" i="884.575" sn="3.85533" a="32.4362" fwhm="0.0376604" res="15313" algo="Sum"/><pk mz="576.73995262" i="538.08" sn="2.34327" a="21.6283" fwhm="0.0555033" res="10391.1" algo="Sum"/><pk mz="576.77914632" i="397.694" sn="1.73056" a="6.86732" fwhm="0.0189446" res="30445.6" algo="Sum"/><pk mz="576.81281613" i="474.956" sn="2.0665" a="17.6505" fwhm="0.0510603" res="11296.7" algo="Sum"/><pk mz="576.87742798" i="1727.95" sn="7.51811" a="73.5631" fwhm="0.0334836" res="17228.7" algo="Sum"/><pk mz="577.28203866" i="574.866" sn="2.50125" a="21.8391" fwhm="0.0402534" res="14341.2" algo="Sum"/><pk mz="577.33916085" i="378.609" sn="1.64738" a="9.67476" fwhm="0.046817" res="12331.8" algo="Sum"/><pk mz="577.37637038" i="706.498" sn="3.07411" a="36.1554" fwhm="0.0617625" res="9348.33" algo="Sum"/><pk mz="577.47594714" i="900.359" sn="3.91784" a="34.3927" fwhm="0.0405567" res="14238.7" algo="Sum"/><pk mz="577.50816786" i="572.18" sn="2.48979" a="17.9531" fwhm="0.0394139" res="14652.4" algo="Sum"/><pk mz="577.88073771" i="441.266" sn="1.91733" a="18.7838" fwhm="0.0464839" res="12431.8" algo="Sum"/><pk mz="578.27476233" i="742.4" sn="3.22485" a="32.2258" fwhm="0.0352955" res="16383.8" algo="Sum"/><pk mz="578.55551271" i="398.173" sn="1.72983" a="14.324" fwhm="0.0374795" res="15436.6" algo="Sum"/><pk mz="578.69274168" i="623.984" sn="2.71" a="24.6912" fwhm="0.0445102" res="13001.4" algo="Sum"/><pk mz="578.73441005" i="739.133" sn="3.21014" a="22.546" fwhm="0.0451782" res="12810" algo="Sum"/><pk mz="578.77502696" i="847.228" sn="3.68021" a="46.7314" fwhm="0.0516457" res="11206.7" algo="Sum"/><pk mz="578.87621572" i="1592.71" sn="6.92171" a="71.7147" fwhm="0.0369507" res="15666.2" algo="Sum"/><pk mz="579.28766459" i="2472.58" sn="10.7346" a="92.4844" fwhm="0.0320472" res="18076.1" algo="Sum"/><pk mz="579.34754344" i="490.373" sn="2.12866" a="8.52372" fwhm="0.0189867" res="30513.4" algo="Sum"/><pk mz="579.39456728" i="553.93" sn="2.40421" a="31.5427" fwhm="0.0785616" res="7375.04" algo="Sum"/><pk mz="579.42631029" i="434.71" sn="1.88668" a="14.3602" fwhm="0.0422209" res="13723.7" algo="Sum"/><pk mz="579.87252247" i="418.532" sn="1.81542" a="21.5014" fwhm="0.0327371" res="17713" algo="Sum"/><pk mz="580.28902875" i="1110.47" sn="4.81217" a="47.0901" fwhm="0.0358837" res="16171.4" algo="Sum"/><pk mz="580.64476182" i="393.595" sn="1.70196" a="12.2288" fwhm="0.029505" res="19679.6" algo="Sum"/><pk mz="580.70134887" i="404.288" sn="1.74819" a="14.1463" fwhm="0.0426479" res="13616.2" algo="Sum"/><pk mz="580.73174227" i="575.187" sn="2.48713" a="18.957" fwhm="0.0445244" res="13043" algo="Sum"/><pk mz="580.77993545" i="759.722" sn="3.28506" a="32.4073" fwhm="0.0651954" res="8908.3" algo="Sum"/><pk mz="580.82083237" i="715.153" sn="3.09234" a="29.5641" fwhm="0.0535447" res="10847.4" algo="Sum"/><pk mz="580.87410149" i="775.633" sn="3.35386" a="40.827" fwhm="0.050694" res="11458.4" algo="Sum"/><pk mz="581.29486646" i="535.667" sn="2.3136" a="25.9834" fwhm="0.0535463" res="10855.9" algo="Sum"/><pk mz="581.35330604" i="461.961" sn="1.99477" a="11.0786" fwhm="0.0366095" res="15879.8" algo="Sum"/><pk mz="581.39607995" i="3731.06" sn="16.0979" a="141.425" fwhm="0.0350569" res="16584.4" algo="Sum"/><pk mz="581.44322510" i="1026.55" sn="4.42547" a="39.588" fwhm="0.0402344" res="14451.4" algo="Sum"/><pk mz="581.80918776" i="493.701" sn="2.12758" a="25.24" fwhm="0.0569176" res="10221.9" algo="Sum"/><pk mz="581.83793281" i="379.263" sn="1.6345" a="15.9833" fwhm="0.064547" res="9014.17" algo="Sum"/><pk mz="582.29184742" i="1411.74" sn="6.06873" a="51.008" fwhm="0.0329755" res="17658.3" algo="Sum"/><pk mz="582.39934958" i="1440.3" sn="6.17986" a="59.6168" fwhm="0.0359543" res="16198.3" algo="Sum"/><pk mz="582.44909510" i="503.637" sn="2.16084" a="15.5778" fwhm="0.0382586" res="15224" algo="Sum"/><pk mz="582.64161536" i="649.343" sn="2.78542" a="21.4807" fwhm="0.0322367" res="18073.9" algo="Sum"/><pk mz="582.74042003" i="424.122" sn="1.81881" a="12.6913" fwhm="0.0428447" res="13601.2" algo="Sum"/><pk mz="582.77830020" i="491.014" sn="2.10578" a="16.6267" fwhm="0.0286316" res="20354.4" algo="Sum"/><pk mz="582.81834620" i="812.823" sn="3.48546" a="33.6794" fwhm="0.0617167" res="9443.45" algo="Sum"/><pk mz="582.85792319" i="1035.46" sn="4.44016" a="46.9772" fwhm="0.0442715" res="13165.5" algo="Sum"/><pk mz="583.25091600" i="3468.58" sn="14.8694" a="120.88" fwhm="0.0304568" res="19150.1" algo="Sum"/><pk mz="583.31851033" i="1902.13" sn="8.15417" a="79.9316" fwhm="0.0399731" res="14592.8" algo="Sum"/><pk mz="583.39202349" i="1097.4" sn="4.70441" a="64.4174" fwhm="0.0668762" res="8723.47" algo="Sum"/><pk mz="583.46244074" i="421.332" sn="1.80605" a="22.8497" fwhm="0.0606669" res="9617.47" algo="Sum"/><pk mz="583.81437223" i="447.994" sn="1.91911" a="15.2916" fwhm="0.0340707" res="17135.4" algo="Sum"/><pk mz="584.25666872" i="2310.29" sn="9.89103" a="79.5514" fwhm="0.0325736" res="17936.5" algo="Sum"/><pk mz="584.31462598" i="1161.56" sn="4.97298" a="55.3858" fwhm="0.0544735" res="10726.6" algo="Sum"/><pk mz="584.38915787" i="475.415" sn="2.0352" a="28.9456" fwhm="0.0716314" res="8158.28" algo="Sum"/><pk mz="584.63810437" i="620.662" sn="2.65631" a="22.2579" fwhm="0.033489" res="17457.6" algo="Sum"/><pk mz="584.67856925" i="434.471" sn="1.85909" a="10.0451" fwhm="0.0276587" res="21139.1" algo="Sum"/><pk mz="584.72740961" i="812.942" sn="3.47855" a="44.1905" fwhm="0.0505196" res="11574.3" algo="Sum"/><pk mz="584.81657435" i="552.69" sn="2.36457" a="26.7115" fwhm="0.0661431" res="8841.69" algo="Sum"/><pk mz="584.85080284" i="548.186" sn="2.3453" a="30.9777" fwhm="0.0459909" res="12716.7" algo="Sum"/><pk mz="585.26888724" i="3022.91" sn="12.9247" a="123.107" fwhm="0.0416826" res="14041.1" algo="Sum"/><pk mz="585.33592693" i="9416.76" sn="40.2752" a="348.104" fwhm="0.0328946" res="17794.3" algo="Sum"/><pk mz="585.44845406" i="632.838" sn="2.70736" a="31.3979" fwhm="0.0458533" res="12767.9" algo="Sum"/><pk mz="586.30420984" i="2168.1" sn="9.26498" a="62.2304" fwhm="0.0395698" res="14817" algo="Sum"/><pk mz="586.33868979" i="3593.02" sn="15.3544" a="146.101" fwhm="0.043185" res="13577.4" algo="Sum"/><pk mz="586.39804724" i="411.192" sn="1.75741" a="7.1954" fwhm="0.019102" res="30698.2" algo="Sum"/><pk mz="586.43151025" i="396.214" sn="1.69328" a="10.0976" fwhm="0.0382048" res="15349.7" algo="Sum"/><pk mz="586.63471605" i="403.975" sn="1.72562" a="13.5409" fwhm="0.0423" res="13868.4" algo="Sum"/><pk mz="586.68022537" i="380.21" sn="1.62399" a="10.6997" fwhm="0.0414439" res="14156" algo="Sum"/><pk mz="586.72292014" i="1029.88" sn="4.39877" a="39.8216" fwhm="0.0443042" res="13243.1" algo="Sum"/><pk mz="586.76953049" i="709.104" sn="3.02868" a="30.4522" fwhm="0.0561252" res="10454.6" algo="Sum"/><pk mz="586.84222373" i="1528.36" sn="6.52768" a="66.8655" fwhm="0.0395688" res="14830.9" algo="Sum"/><pk mz="586.90238070" i="729.925" sn="3.11754" a="28.0273" fwhm="0.0440627" res="13319.7" algo="Sum"/><pk mz="587.33564554" i="2373.19" sn="10.1278" a="116.881" fwhm="0.0427226" res="13747.7" algo="Sum"/><pk mz="587.39374322" i="559.379" sn="2.38707" a="7.48062" fwhm="0.0143386" res="40965.8" algo="Sum"/><pk mz="587.41071139" i="585.033" sn="2.49669" a="16.379" fwhm="0.0314343" res="18687" algo="Sum"/><pk mz="587.45435033" i="602.377" sn="2.57035" a="17.0484" fwhm="0.0380247" res="15449.3" algo="Sum"/><pk mz="587.54452256" i="395.501" sn="1.68761" a="23.6023" fwhm="0.0619591" res="9482.78" algo="Sum"/><pk mz="587.84372097" i="440.41" sn="1.87562" a="26.2667" fwhm="0.0633768" res="9275.37" algo="Sum"/><pk mz="588.33830558" i="899.559" sn="3.82737" a="35.8814" fwhm="0.0442102" res="13307.7" algo="Sum"/><pk mz="588.40531936" i="807.612" sn="3.43599" a="34.0785" fwhm="0.0373316" res="15761.6" algo="Sum"/><pk mz="588.58184368" i="386.657" sn="1.64391" a="13.3435" fwhm="0.036049" res="16327.3" algo="Sum"/><pk mz="588.72148172" i="769.73" sn="3.2718" a="28.5415" fwhm="0.0423731" res="13893.8" algo="Sum"/><pk mz="588.76586511" i="902.515" sn="3.83509" a="34.9115" fwhm="0.057291" res="10276.8" algo="Sum"/><pk mz="588.83879326" i="1635.52" sn="6.94192" a="81.8524" fwhm="0.0387601" res="15191.9" algo="Sum"/><pk mz="588.90175812" i="569.696" sn="2.41774" a="22.1272" fwhm="0.0574281" res="10254.6" algo="Sum"/><pk mz="588.94129579" i="452.161" sn="1.91897" a="11.3189" fwhm="0.029692" res="19835" algo="Sum"/><pk mz="589.33987482" i="472.57" sn="2.00594" a="25.9934" fwhm="0.0687881" res="8567.47" algo="Sum"/><pk mz="589.41315965" i="737.392" sn="3.13015" a="28.702" fwhm="0.0464244" res="12696.2" algo="Sum"/><pk mz="589.42326492" i="731.99" sn="3.10722" a="15.3528" fwhm="0.0264527" res="22282.2" algo="Sum"/><pk mz="589.47549116" i="989.859" sn="4.20185" a="46.1529" fwhm="0.0479998" res="12280.8" algo="Sum"/><pk mz="589.77587940" i="383.175" sn="1.62396" a="16.1445" fwhm="0.0482431" res="12225.1" algo="Sum"/><pk mz="589.84085433" i="444.566" sn="1.88385" a="19.8909" fwhm="0.0499465" res="11809.4" algo="Sum"/><pk mz="590.31750376" i="1430.44" sn="6.05915" a="54.4907" fwhm="0.0355694" res="16596.2" algo="Sum"/><pk mz="590.41811768" i="383.143" sn="1.62328" a="14.8897" fwhm="0.0560114" res="10541" algo="Sum"/><pk mz="590.44072776" i="422.828" sn="1.79148" a="8.85278" fwhm="0.0287515" res="20536" algo="Sum"/><pk mz="590.47556492" i="530.706" sn="2.2486" a="19.6229" fwhm="0.045355" res="13019" algo="Sum"/><pk mz="590.58733970" i="593.359" sn="2.51457" a="28.1138" fwhm="0.0459379" res="12856.2" algo="Sum"/><pk mz="590.67438254" i="544.081" sn="2.30506" a="23.5031" fwhm="0.0477595" res="12367.7" algo="Sum"/><pk mz="590.72231073" i="413.275" sn="1.75053" a="11.076" fwhm="0.0383442" res="15405.8" algo="Sum"/><pk mz="590.76362705" i="583.828" sn="2.47305" a="22.1669" fwhm="0.0527249" res="11204.6" algo="Sum"/><pk mz="590.77564025" i="581.919" sn="2.46509" a="2.73829" fwhm="0.00787717" res="74998.4" algo="Sum"/><pk mz="590.79163117" i="652.675" sn="2.76502" a="16.7463" fwhm="0.0383467" res="15406.6" algo="Sum"/><pk mz="590.84246992" i="1034.33" sn="4.38283" a="59.6008" fwhm="0.0530437" res="11138.8" algo="Sum"/><pk mz="590.92120865" i="471.694" sn="1.99928" a="15.702" fwhm="0.0437411" res="13509.5" algo="Sum"/><pk mz="591.32063641" i="683.774" sn="2.89619" a="39.3176" fwhm="0.0599634" res="9861.35" algo="Sum"/><pk mz="591.35990575" i="468.146" sn="1.98234" a="4.20048" fwhm="0.0136362" res="43366.9" algo="Sum"/><pk mz="591.38229845" i="509.159" sn="2.15616" a="20.6734" fwhm="0.043354" res="13640.8" algo="Sum"/><pk mz="591.45021014" i="539.119" sn="2.28347" a="23.56" fwhm="0.0467154" res="12660.7" algo="Sum"/><pk mz="591.48920821" i="856.518" sn="3.62791" a="29.8926" fwhm="0.0469675" res="12593.6" algo="Sum"/><pk mz="591.78641925" i="409.257" sn="1.73417" a="20.7255" fwhm="0.067108" res="8818.42" algo="Sum"/><pk mz="591.84361075" i="399.883" sn="1.69463" a="22.9247" fwhm="0.0470199" res="12587.1" algo="Sum"/><pk mz="592.25075743" i="482.322" sn="2.04145" a="25.7717" fwhm="0.0379636" res="15600.5" algo="Sum"/><pk mz="592.33028653" i="652.218" sn="2.76054" a="28.2983" fwhm="0.0519227" res="11407.9" algo="Sum"/><pk mz="592.49155779" i="377.666" sn="1.59742" a="14.5501" fwhm="0.0456514" res="12978.6" algo="Sum"/><pk mz="592.57942437" i="379.404" sn="1.6049" a="16.3545" fwhm="0.0450063" res="13166.6" algo="Sum"/><pk mz="592.66868808" i="964.535" sn="4.08274" a="34.6019" fwhm="0.0327165" res="18115.3" algo="Sum"/><pk mz="592.72170134" i="455.592" sn="1.92871" a="20.1102" fwhm="0.0528451" res="11216.2" algo="Sum"/><pk mz="592.78127527" i="605.823" sn="2.56446" a="24.2904" fwhm="0.0394385" res="15030.5" algo="Sum"/><pk mz="592.85143871" i="2327.87" sn="9.85363" a="89.9155" fwhm="0.033695" res="17594.6" algo="Sum"/><pk mz="593.33818983" i="770.164" sn="3.25475" a="40.8041" fwhm="0.0507845" res="11683.5" algo="Sum"/><pk mz="593.47206357" i="539.103" sn="2.27278" a="33.6276" fwhm="0.0462725" res="12825.6" algo="Sum"/><pk mz="593.79626678" i="400.839" sn="1.68935" a="9.73611" fwhm="0.0264252" res="22470.8" algo="Sum"/><pk mz="593.85204653" i="707.239" sn="2.98057" a="30.7941" fwhm="0.0369628" res="16066.2" algo="Sum"/><pk mz="594.34714118" i="474.448" sn="1.9958" a="24.549" fwhm="0.0501071" res="11861.5" algo="Sum"/><pk mz="594.66631610" i="856.577" sn="3.60032" a="30.3208" fwhm="0.0405826" res="14653.2" algo="Sum"/><pk mz="594.70680863" i="606.29" sn="2.54832" a="19.4029" fwhm="0.0480921" res="12366" algo="Sum"/><pk mz="594.75559921" i="1019.8" sn="4.28731" a="45.112" fwhm="0.0461738" res="12880.8" algo="Sum"/><pk mz="594.84870348" i="2248.91" sn="9.45452" a="97.6215" fwhm="0.035052" res="16970.5" algo="Sum"/><pk mz="595.34760913" i="828.635" sn="3.47001" a="37.1254" fwhm="0.0518196" res="11488.8" algo="Sum"/><pk mz="595.48712979" i="429.479" sn="1.79804" a="18.2467" fwhm="0.0471188" res="12638" algo="Sum"/><pk mz="595.75939699" i="384.199" sn="1.60822" a="16.7878" fwhm="0.0363336" res="16396.9" algo="Sum"/><pk mz="595.84890259" i="573.026" sn="2.39868" a="25.0008" fwhm="0.0501742" res="11875.6" algo="Sum"/><pk mz="596.35176931" i="449.108" sn="1.87768" a="19.2721" fwhm="0.0579383" res="10292.9" algo="Sum"/><pk mz="596.66709307" i="476.399" sn="1.9908" a="18.5315" fwhm="0.047697" res="12509.5" algo="Sum"/><pk mz="596.70748776" i="463.349" sn="1.93626" a="13.7036" fwhm="0.0429629" res="13888.9" algo="Sum"/><pk mz="596.75230512" i="1148.33" sn="4.79773" a="45.4105" fwhm="0.0462538" res="12901.7" algo="Sum"/><pk mz="596.79417307" i="770.147" sn="3.21768" a="25.9282" fwhm="0.0481764" res="12387.7" algo="Sum"/><pk mz="596.84632972" i="1064.44" sn="4.44726" a="42.6214" fwhm="0.0534961" res="11156.8" algo="Sum"/><pk mz="596.93262043" i="678.045" sn="2.8324" a="33.5337" fwhm="0.044786" res="13328.6" algo="Sum"/><pk mz="597.34655277" i="646.86" sn="2.70256" a="32.0001" fwhm="0.0531776" res="11233" algo="Sum"/><pk mz="597.38834313" i="807.272" sn="3.3729" a="28.1792" fwhm="0.0473927" res="12605.1" algo="Sum"/><pk mz="597.44365139" i="2434.46" sn="10.1742" a="89.333" fwhm="0.0328997" res="18159.5" algo="Sum"/><pk mz="597.75367466" i="379.265" sn="1.58403" a="20.2312" fwhm="0.0679575" res="8795.99" algo="Sum"/><pk mz="597.79972992" i="431.648" sn="1.80281" a="15.2655" fwhm="0.0477174" res="12527.9" algo="Sum"/><pk mz="597.83888906" i="421.259" sn="1.7592" a="10.1272" fwhm="0.0377983" res="15816.6" algo="Sum"/><pk mz="598.39663735" i="444.111" sn="1.85494" a="16.2582" fwhm="0.05544" res="10793.6" algo="Sum"/><pk mz="598.44615229" i="1035.31" sn="4.32398" a="44.2813" fwhm="0.0348889" res="17152.9" algo="Sum"/><pk mz="598.61451156" i="552.809" sn="2.30705" a="20.924" fwhm="0.03391" res="17653" algo="Sum"/><pk mz="598.75555871" i="867.35" sn="3.61873" a="34.6008" fwhm="0.0436425" res="13719.6" algo="Sum"/><pk mz="598.79308916" i="813.332" sn="3.39335" a="30.986" fwhm="0.0530825" res="11280.4" algo="Sum"/><pk mz="598.83085998" i="697.999" sn="2.91216" a="43.5008" fwhm="0.0525139" res="11403.3" algo="Sum"/><pk mz="598.93613247" i="378.419" sn="1.57882" a="12.7181" fwhm="0.0482624" res="12410" algo="Sum"/><pk mz="598.96172365" i="398.202" sn="1.66128" a="9.65843" fwhm="0.038611" res="15512.7" algo="Sum"/><pk mz="599.31553830" i="478.041" sn="1.99519" a="15.9035" fwhm="0.0493496" res="12144.3" algo="Sum"/><pk mz="599.33958183" i="464.867" sn="1.94019" a="8.35991" fwhm="0.0193115" res="31035.4" algo="Sum"/><pk mz="599.37172948" i="651.901" sn="2.72044" a="20.0244" fwhm="0.0347166" res="17264.7" algo="Sum"/><pk mz="599.40978113" i="439.516" sn="1.83405" a="3.87201" fwhm="0.0154694" res="38748" algo="Sum"/><pk mz="599.45695349" i="1622.97" sn="6.77171" a="64.9848" fwhm="0.0358098" res="16740" algo="Sum"/><pk mz="599.76989902" i="471.022" sn="1.96458" a="9.70805" fwhm="0.0289778" res="20697.5" algo="Sum"/><pk mz="600.27433742" i="854.555" sn="3.55848" a="34.7734" fwhm="0.0344611" res="17418.9" algo="Sum"/><pk mz="600.46248476" i="643.478" sn="2.67936" a="33.5571" fwhm="0.0420047" res="14295.1" algo="Sum"/><pk mz="600.60986283" i="660.01" sn="2.748" a="20.2506" fwhm="0.0278886" res="21536" algo="Sum"/><pk mz="600.70171820" i="908.006" sn="3.78036" a="36.6059" fwhm="0.0395738" res="15179.3" algo="Sum"/><pk mz="600.77520336" i="624.601" sn="2.60042" a="46.1042" fwhm="0.0520903" res="11533.3" algo="Sum"/><pk mz="600.83392290" i="530.744" sn="2.20751" a="15.5097" fwhm="0.0435052" res="13810.6" algo="Sum"/><pk mz="600.87706275" i="570.44" sn="2.37121" a="27.1217" fwhm="0.0484436" res="12403.6" algo="Sum"/><pk mz="600.94283431" i="398.355" sn="1.65608" a="19.2534" fwhm="0.0502075" res="11969.2" algo="Sum"/><pk mz="601.27651175" i="404.64" sn="1.6828" a="20.994" fwhm="0.0510545" res="11777.2" algo="Sum"/><pk mz="601.34290701" i="1464.52" sn="6.09089" a="77.3817" fwhm="0.0490529" res="12259.1" algo="Sum"/><pk mz="601.41102203" i="440.994" sn="1.83423" a="14.2603" fwhm="0.0435258" res="13817.3" algo="Sum"/><pk mz="601.46935231" i="885.102" sn="3.68126" a="35.4621" fwhm="0.0433509" res="13874.4" algo="Sum"/><pk mz="601.51352761" i="448.355" sn="1.86458" a="17.2113" fwhm="0.038946" res="15444.8" algo="Sum"/><pk mz="601.83236752" i="412.847" sn="1.7132" a="21.8144" fwhm="0.0699615" res="8602.34" algo="Sum"/><pk mz="602.28117362" i="865.318" sn="3.5912" a="39.147" fwhm="0.0460855" res="13068.8" algo="Sum"/><pk mz="602.34558797" i="678.884" sn="2.8176" a="39.2555" fwhm="0.0660456" res="9120.14" algo="Sum"/><pk mz="602.47590626" i="396.751" sn="1.64639" a="18.3706" fwhm="0.056564" res="10651.2" algo="Sum"/><pk mz="602.69711762" i="1220.69" sn="5.05921" a="47.5175" fwhm="0.0407472" res="14791.1" algo="Sum"/><pk mz="602.73924641" i="570.806" sn="2.36574" a="20.829" fwhm="0.0363517" res="16580.8" algo="Sum"/><pk mz="602.78572272" i="638.29" sn="2.64564" a="13.5041" fwhm="0.0290504" res="20749.6" algo="Sum"/><pk mz="602.81438251" i="801.178" sn="3.32076" a="26.0898" fwhm="0.0477503" res="12624.3" algo="Sum"/><pk mz="602.87761587" i="788.438" sn="3.26822" a="34.9954" fwhm="0.0415574" res="14507.1" algo="Sum"/><pk mz="603.29033881" i="518.246" sn="2.1469" a="22.6132" fwhm="0.0502341" res="12009.6" algo="Sum"/><pk mz="603.35072321" i="654.84" sn="2.7125" a="24.495" fwhm="0.0532842" res="11323.3" algo="Sum"/><pk mz="603.43239025" i="621.379" sn="2.57411" a="22.6274" fwhm="0.0416792" res="14478" algo="Sum"/><pk mz="603.48811431" i="625.822" sn="2.59297" a="22.454" fwhm="0.0413525" res="14593.7" algo="Sum"/><pk mz="603.52735175" i="659.283" sn="2.7319" a="24.3577" fwhm="0.0459443" res="13136.1" algo="Sum"/><pk mz="603.78687557" i="411.189" sn="1.7027" a="23.2535" fwhm="0.0585847" res="10306.2" algo="Sum"/><pk mz="603.83558694" i="385.669" sn="1.59698" a="13.2004" fwhm="0.0484599" res="12460.5" algo="Sum"/><pk mz="604.30218567" i="703.275" sn="2.91061" a="39.5431" fwhm="0.0577447" res="10465.1" algo="Sum"/><pk mz="604.36428535" i="379.386" sn="1.56984" a="19.2441" fwhm="0.042353" res="14269.7" algo="Sum"/><pk mz="604.45430985" i="562.32" sn="2.32678" a="30.2995" fwhm="0.0527827" res="11451.7" algo="Sum"/><pk mz="604.56941785" i="451.407" sn="1.86728" a="15.6296" fwhm="0.0475384" res="12717.5" algo="Sum"/><pk mz="604.69399718" i="972.449" sn="4.02209" a="35.5188" fwhm="0.0416405" res="14521.8" algo="Sum"/><pk mz="604.74123763" i="631.003" sn="2.61022" a="19.8405" fwhm="0.0436462" res="13855.5" algo="Sum"/><pk mz="604.78745985" i="1164.67" sn="4.81872" a="49.0693" fwhm="0.0518908" res="11655" algo="Sum"/><pk mz="604.87646624" i="656.473" sn="2.71619" a="28.824" fwhm="0.0561788" res="10767" algo="Sum"/><pk mz="604.90957775" i="391.389" sn="1.61939" a="17.6833" fwhm="0.0487456" res="12409.5" algo="Sum"/><pk mz="605.23394515" i="397.534" sn="1.64295" a="15.8188" fwhm="0.0419335" res="14433.2" algo="Sum"/><pk mz="605.33140242" i="392.72" sn="1.62288" a="6.83873" fwhm="0.0194079" res="31190" algo="Sum"/><pk mz="605.37757447" i="1069.22" sn="4.41897" a="54.6256" fwhm="0.0454869" res="13308.8" algo="Sum"/><pk mz="605.44978362" i="885.831" sn="3.66113" a="44.8992" fwhm="0.0596952" res="10142.4" algo="Sum"/><pk mz="605.49807340" i="421.067" sn="1.74" a="16.3842" fwhm="0.0377734" res="16029.7" algo="Sum"/><pk mz="605.78774529" i="513.382" sn="2.12279" a="15.7735" fwhm="0.0382276" res="15846.9" algo="Sum"/><pk mz="606.29683109" i="605.617" sn="2.5015" a="30.058" fwhm="0.0497643" res="12183.4" algo="Sum"/><pk mz="606.37880620" i="527.628" sn="2.17684" a="28.6729" fwhm="0.0569161" res="10653.9" algo="Sum"/><pk mz="606.46053647" i="428.661" sn="1.7673" a="20.2968" fwhm="0.0505046" res="12008" algo="Sum"/><pk mz="606.64984563" i="500.127" sn="2.06143" a="17.5112" fwhm="0.0363928" res="16669.5" algo="Sum"/><pk mz="606.69582060" i="517.506" sn="2.13324" a="19.4262" fwhm="0.0480424" res="12628.3" algo="Sum"/><pk mz="606.73892283" i="591.239" sn="2.43728" a="16.5054" fwhm="0.0425705" res="14252.6" algo="Sum"/><pk mz="606.78470408" i="1159.48" sn="4.77975" a="52.3868" fwhm="0.0618011" res="9818.35" algo="Sum"/><pk mz="606.81710969" i="915.661" sn="3.77465" a="33.4695" fwhm="0.0354263" res="17129" algo="Sum"/><pk mz="606.87616874" i="482.169" sn="1.98756" a="8.47847" fwhm="0.0194326" res="31229.8" algo="Sum"/><pk mz="606.88678727" i="461.806" sn="1.90363" a="13.7949" fwhm="0.0476987" res="12723.3" algo="Sum"/><pk mz="606.96503138" i="681.282" sn="2.80834" a="31.426" fwhm="0.0369118" res="16443.7" algo="Sum"/><pk mz="607.24819914" i="936.839" sn="3.85952" a="40.3493" fwhm="0.0403064" res="15065.8" algo="Sum"/><pk mz="607.30218336" i="438.816" sn="1.80678" a="20.7498" fwhm="0.0583323" res="10411.1" algo="Sum"/><pk mz="607.38538188" i="533.511" sn="2.19545" a="33.0938" fwhm="0.0702618" res="8644.6" algo="Sum"/><pk mz="607.46123239" i="644.676" sn="2.65232" a="34.1013" fwhm="0.043539" res="13952.1" algo="Sum"/><pk mz="608.25156183" i="487.992" sn="2.00219" a="22.0658" fwhm="0.0493716" res="12319.9" algo="Sum"/><pk mz="608.29833510" i="403.974" sn="1.65711" a="13.6587" fwhm="0.0519368" res="11712.3" algo="Sum"/><pk mz="608.41469171" i="520.332" sn="2.13403" a="23.4252" fwhm="0.0457706" res="13292.7" algo="Sum"/><pk mz="608.46336300" i="496.301" sn="2.03558" a="22.288" fwhm="0.0607747" res="10011.8" algo="Sum"/><pk mz="608.64286470" i="746.915" sn="3.06362" a="27.8094" fwhm="0.0392753" res="15496.8" algo="Sum"/><pk mz="608.69602309" i="444.723" sn="1.82398" a="18.1935" fwhm="0.049878" res="12203.7" algo="Sum"/><pk mz="608.78018634" i="699.941" sn="2.87072" a="18.268" fwhm="0.0389258" res="15639.5" algo="Sum"/><pk mz="608.82307503" i="1665.23" sn="6.82974" a="87.8305" fwhm="0.0421216" res="14453.9" algo="Sum"/><pk mz="608.94818313" i="482.383" sn="1.97856" a="22.0355" fwhm="0.0564525" res="10786.9" algo="Sum"/><pk mz="609.33355273" i="741.582" sn="3.04001" a="38.568" fwhm="0.0551088" res="11056.9" algo="Sum"/><pk mz="609.41379042" i="420.807" sn="1.72493" a="16.0381" fwhm="0.0426698" res="14282.1" algo="Sum"/><pk mz="609.45989272" i="386.026" sn="1.58232" a="18.3997" fwhm="0.0419743" res="14519.8" algo="Sum"/><pk mz="609.76473577" i="403.03" sn="1.65189" a="11.8715" fwhm="0.0404354" res="15080" algo="Sum"/><pk mz="609.82507401" i="552.525" sn="2.26463" a="22.2084" fwhm="0.0535658" res="11384.6" algo="Sum"/><pk mz="610.30586611" i="868.526" sn="3.56051" a="36.8386" fwhm="0.0522823" res="11673.3" algo="Sum"/><pk mz="610.63924313" i="671.53" sn="2.75167" a="27.3649" fwhm="0.0397796" res="15350.6" algo="Sum"/><pk mz="610.68883557" i="504.164" sn="2.06562" a="13.884" fwhm="0.039021" res="15650.3" algo="Sum"/><pk mz="610.73020680" i="1089.45" sn="4.46348" a="46.5995" fwhm="0.0469709" res="13002.3" algo="Sum"/><pk mz="610.82296801" i="1662.41" sn="6.81089" a="81.3237" fwhm="0.0397515" res="15366.1" algo="Sum"/><pk mz="610.91082859" i="444.903" sn="1.82277" a="16.4084" fwhm="0.0432337" res="14130.4" algo="Sum"/><pk mz="610.93721724" i="407.681" sn="1.67027" a="17.1303" fwhm="0.0509644" res="11987.5" algo="Sum"/><pk mz="611.31842487" i="730.485" sn="2.99386" a="26.1055" fwhm="0.0461567" res="13244.4" algo="Sum"/><pk mz="611.77395053" i="418.137" sn="1.71103" a="17.0818" fwhm="0.0519797" res="11769.5" algo="Sum"/><pk mz="611.82462825" i="519.562" sn="2.12607" a="30.6603" fwhm="0.0633673" res="9655.21" algo="Sum"/><pk mz="612.32020005" i="633.054" sn="2.59026" a="30.5936" fwhm="0.0480884" res="12733.2" algo="Sum"/><pk mz="612.68943521" i="537.058" sn="2.19548" a="11.0695" fwhm="0.0302479" res="20255.6" algo="Sum"/><pk mz="612.72725906" i="1453.75" sn="5.94283" a="65.5642" fwhm="0.0446558" res="13721.1" algo="Sum"/><pk mz="612.76614009" i="750.109" sn="3.0664" a="19.0882" fwhm="0.0390537" res="15690.3" algo="Sum"/><pk mz="612.82088367" i="934.19" sn="3.81892" a="38.0702" fwhm="0.0460069" res="13320.2" algo="Sum"/><pk mz="612.90417822" i="647.17" sn="2.64484" a="27.8989" fwhm="0.0454779" res="13477" algo="Sum"/><pk mz="613.33394732" i="1313.02" sn="5.36601" a="67.5407" fwhm="0.0414357" res="14802.1" algo="Sum"/><pk mz="613.42323328" i="1027.59" sn="4.19826" a="49.2709" fwhm="0.0572607" res="10712.8" algo="Sum"/><pk mz="613.47059276" i="734.667" sn="3.0015" a="33.2287" fwhm="0.0481825" res="12732.2" algo="Sum"/><pk mz="613.73470138" i="423.767" sn="1.72918" a="16.6613" fwhm="0.0578647" res="10606.4" algo="Sum"/><pk mz="613.77410536" i="397.36" sn="1.61983" a="16.2982" fwhm="0.0537426" res="11420.6" algo="Sum"/><pk mz="613.83090556" i="443.47" sn="1.80582" a="16.3091" fwhm="0.0396847" res="15467.7" algo="Sum"/><pk mz="613.85197620" i="419.889" sn="1.70934" a="16.7931" fwhm="0.0280521" res="21882.6" algo="Sum"/><pk mz="614.17512405" i="510.484" sn="2.07813" a="19.0779" fwhm="0.0348345" res="17631.2" algo="Sum"/><pk mz="614.33717236" i="1044.96" sn="4.25212" a="39.3346" fwhm="0.0382356" res="16067.1" algo="Sum"/><pk mz="614.43211126" i="532.678" sn="2.16809" a="25.5155" fwhm="0.0600415" res="10233.5" algo="Sum"/><pk mz="614.47114314" i="395.865" sn="1.61121" a="17.8842" fwhm="0.0325799" res="18860.4" algo="Sum"/><pk mz="614.72623779" i="997.975" sn="4.05672" a="45.9196" fwhm="0.0461756" res="13312.8" algo="Sum"/><pk mz="614.76438803" i="764.017" sn="3.10422" a="23.1611" fwhm="0.0338505" res="18161.2" algo="Sum"/><pk mz="614.81295764" i="1193.83" sn="4.84963" a="43.8875" fwhm="0.0475757" res="12922.8" algo="Sum"/><pk mz="614.90177899" i="419.494" sn="1.70425" a="16.9158" fwhm="0.053792" res="11431.1" algo="Sum"/><pk mz="615.13312163" i="498.694" sn="2.02649" a="18.2682" fwhm="0.0353734" res="17389.7" algo="Sum"/><pk mz="615.34236852" i="645.354" sn="2.62136" a="38.1724" fwhm="0.0581677" res="10578.8" algo="Sum"/><pk mz="615.45290857" i="3823.14" sn="15.5246" a="151.246" fwhm="0.0396435" res="15524.7" algo="Sum"/><pk mz="615.73784977" i="377.587" sn="1.5298" a="11.3446" fwhm="0.0440414" res="13980.9" algo="Sum"/><pk mz="615.79875595" i="393.213" sn="1.59353" a="14.1467" fwhm="0.04695" res="13116.1" algo="Sum"/><pk mz="615.84023708" i="480.084" sn="1.94549" a="15.1421" fwhm="0.0487106" res="12642.8" algo="Sum"/><pk mz="616.17066289" i="6518.52" sn="26.406" a="233.419" fwhm="0.0298111" res="20669.2" algo="Sum"/><pk mz="616.24669666" i="448.443" sn="1.81661" a="18.0775" fwhm="0.0400476" res="15387.8" algo="Sum"/><pk mz="616.45819267" i="1630.54" sn="6.60363" a="64.0777" fwhm="0.0415273" res="14844.6" algo="Sum"/><pk mz="616.58573294" i="583.482" sn="2.36268" a="28.2911" fwhm="0.048666" res="12669.7" algo="Sum"/><pk mz="616.63639684" i="429.46" sn="1.73902" a="10.9192" fwhm="0.0391763" res="15740" algo="Sum"/><pk mz="616.67728838" i="664.396" sn="2.69063" a="28.9914" fwhm="0.056759" res="10864.8" algo="Sum"/><pk mz="616.72755819" i="608.919" sn="2.46648" a="29.5584" fwhm="0.0685639" res="8994.93" algo="Sum"/><pk mz="616.75877858" i="589.055" sn="2.38633" a="12.7487" fwhm="0.0293855" res="20988.6" algo="Sum"/><pk mz="616.81132181" i="924.385" sn="3.74567" a="38.382" fwhm="0.054518" res="11313.9" algo="Sum"/><pk mz="616.84785314" i="816.615" sn="3.30913" a="36.2104" fwhm="0.0470504" res="13110.4" algo="Sum"/><pk mz="617.17443523" i="2759.27" sn="11.1785" a="101.649" fwhm="0.0327181" res="18863.4" algo="Sum"/><pk mz="617.31483054" i="1299.63" sn="5.26469" a="76.9372" fwhm="0.0409205" res="15085.7" algo="Sum"/><pk mz="617.46815287" i="4355.01" sn="17.6293" a="162.533" fwhm="0.0422712" res="14607.3" algo="Sum"/><pk mz="617.74493417" i="411.756" sn="1.66641" a="15.8297" fwhm="0.0495088" res="12477.5" algo="Sum"/><pk mz="617.76690480" i="398.132" sn="1.61128" a="6.99682" fwhm="0.0196063" res="31508.7" algo="Sum"/><pk mz="617.80563469" i="427.9" sn="1.73175" a="16.7988" fwhm="0.0485922" res="12714.1" algo="Sum"/><pk mz="618.17840081" i="666.229" sn="2.69523" a="27.2236" fwhm="0.0315568" res="19589.4" algo="Sum"/><pk mz="618.32199426" i="619.895" sn="2.50708" a="35.2635" fwhm="0.0510219" res="12118.8" algo="Sum"/><pk mz="618.47229037" i="1843.43" sn="7.45202" a="67.0292" fwhm="0.0404702" res="15282.1" algo="Sum"/><pk mz="618.59125127" i="457.893" sn="1.85123" a="17.2655" fwhm="0.0456287" res="13557.1" algo="Sum"/><pk mz="618.62537529" i="563.331" sn="2.27794" a="18.8376" fwhm="0.0429475" res="14404.2" algo="Sum"/><pk mz="618.67094234" i="983.369" sn="3.97669" a="39.602" fwhm="0.0442318" res="13987" algo="Sum"/><pk mz="618.72681263" i="680.315" sn="2.75123" a="22.0213" fwhm="0.0490534" res="12613.3" algo="Sum"/><pk mz="618.74929586" i="570.628" sn="2.30765" a="10.4182" fwhm="0.0196218" res="31533.7" algo="Sum"/><pk mz="618.78078303" i="571.681" sn="2.31191" a="13.0601" fwhm="0.0294332" res="21023.2" algo="Sum"/><pk mz="618.81311348" i="633.973" sn="2.56382" a="25.9193" fwhm="0.0539625" res="11467.5" algo="Sum"/><pk mz="618.84868864" i="750.07" sn="3.03333" a="31.4867" fwhm="0.0442215" res="13994.3" algo="Sum"/><pk mz="619.04217841" i="718.295" sn="2.90324" a="33.1532" fwhm="0.0339659" res="18225.4" algo="Sum"/><pk mz="619.30752756" i="618.763" sn="2.50037" a="33.073" fwhm="0.0616851" res="10039.8" algo="Sum"/><pk mz="619.36322074" i="423.344" sn="1.70912" a="9.7134" fwhm="0.0294472" res="21033" algo="Sum"/><pk mz="619.42653277" i="549.776" sn="2.21752" a="15.3176" fwhm="0.0343569" res="18029.2" algo="Sum"/><pk mz="619.48223892" i="2086.61" sn="8.41697" a="89.0838" fwhm="0.0392279" res="15791.9" algo="Sum"/><pk mz="619.74575683" i="416.158" sn="1.67803" a="13.5787" fwhm="0.0382848" res="16187.8" algo="Sum"/><pk mz="619.76541856" i="383.346" sn="1.54553" a="3.67784" fwhm="0.00981892" res="63119.5" algo="Sum"/><pk mz="619.78532825" i="391.109" sn="1.57679" a="9.15522" fwhm="0.0294571" res="21040.3" algo="Sum"/><pk mz="619.80995341" i="411.497" sn="1.65909" a="14.4835" fwhm="0.0454416" res="13639.7" algo="Sum"/><pk mz="620.30645035" i="379.827" sn="1.52877" a="11.0442" fwhm="0.0442045" res="14032.7" algo="Sum"/><pk mz="620.48462355" i="865.463" sn="3.48183" a="37.7383" fwhm="0.0442367" res="14026.5" algo="Sum"/><pk mz="620.63328815" i="381.339" sn="1.53436" a="7.01777" fwhm="0.00885312" res="70103.3" algo="Sum"/><pk mz="620.67012442" i="744.96" sn="2.99718" a="32.6128" fwhm="0.0460928" res="13465.7" algo="Sum"/><pk mz="620.75803215" i="1261.02" sn="5.07181" a="63.7439" fwhm="0.058752" res="10565.7" algo="Sum"/><pk mz="620.81744848" i="573.337" sn="2.30602" a="9.90975" fwhm="0.0196545" res="31586.6" algo="Sum"/><pk mz="620.84138507" i="543.146" sn="2.18458" a="25.8449" fwhm="0.0615308" res="10089.9" algo="Sum"/><pk mz="621.33802525" i="1303.63" sn="5.23243" a="53.8808" fwhm="0.0423204" res="14681.7" algo="Sum"/><pk mz="621.38622597" i="539.013" sn="2.16345" a="14.9904" fwhm="0.0393272" res="15800.4" algo="Sum"/><pk mz="621.43839878" i="454.603" sn="1.82451" a="11.5839" fwhm="0.0393287" res="15801.1" algo="Sum"/><pk mz="621.48446482" i="559.102" sn="2.24402" a="29.2229" fwhm="0.0493898" res="12583.3" algo="Sum"/><pk mz="621.76201606" i="483.876" sn="1.94048" a="28.9764" fwhm="0.0685136" res="9075.02" algo="Sum"/><pk mz="621.81738844" i="420.149" sn="1.68478" a="11.2622" fwhm="0.0393407" res="15806" algo="Sum"/><pk mz="622.34167495" i="638.445" sn="2.56008" a="31.0981" fwhm="0.0489831" res="12705.2" algo="Sum"/><pk mz="622.53480347" i="382.919" sn="1.5349" a="17.17" fwhm="0.0424222" res="14674.7" algo="Sum"/><pk mz="622.62116742" i="458" sn="1.83539" a="19.9419" fwhm="0.0487506" res="12771.6" algo="Sum"/><pk mz="622.66471597" i="455.224" sn="1.82397" a="15.2614" fwhm="0.0492093" res="12653.4" algo="Sum"/><pk mz="622.75821334" i="1311.78" sn="5.25595" a="56.4284" fwhm="0.0547884" res="11366.6" algo="Sum"/><pk mz="622.82933144" i="647.287" sn="2.59334" a="37.0625" fwhm="0.049784" res="12510.6" algo="Sum"/><pk mz="622.93280500" i="607.012" sn="2.43186" a="29.7997" fwhm="0.0488255" res="12758.3" algo="Sum"/><pk mz="623.34637448" i="485.937" sn="1.94744" a="23.2961" fwhm="0.0544927" res="11439.1" algo="Sum"/><pk mz="623.36931801" i="428.561" sn="1.71735" a="14.0063" fwhm="0.0399028" res="15622.2" algo="Sum"/><pk mz="623.77896464" i="484.239" sn="1.93946" a="21.9275" fwhm="0.0608923" res="10244" algo="Sum"/><pk mz="623.83179449" i="456.137" sn="1.82677" a="27.9111" fwhm="0.0355123" res="17566.6" algo="Sum"/><pk mz="624.38691821" i="429.889" sn="1.72107" a="21.0017" fwhm="0.0538429" res="11596.5" algo="Sum"/><pk mz="624.62237160" i="584.64" sn="2.33986" a="25.8972" fwhm="0.0514561" res="12138.9" algo="Sum"/><pk mz="624.66978492" i="448.465" sn="1.79486" a="13.0126" fwhm="0.0443597" res="14081.9" algo="Sum"/><pk mz="624.75632464" i="805.811" sn="3.22482" a="30.7288" fwhm="0.0542208" res="11522.4" algo="Sum"/><pk mz="624.79518416" i="950.526" sn="3.80396" a="35.4447" fwhm="0.0416407" res="15004.4" algo="Sum"/><pk mz="624.83834689" i="1049.26" sn="4.1991" a="48.1621" fwhm="0.051652" res="12097.1" algo="Sum"/><pk mz="624.92131986" i="585.953" sn="2.34496" a="28.5329" fwhm="0.0426757" res="14643.5" algo="Sum"/><pk mz="625.39328602" i="519.097" sn="2.07848" a="25.3566" fwhm="0.065472" res="9552.07" algo="Sum"/><pk mz="625.74248268" i="434.132" sn="1.73712" a="11.2876" fwhm="0.0335371" res="18658.2" algo="Sum"/><pk mz="625.79528512" i="468.003" sn="1.87276" a="18.5782" fwhm="0.0457005" res="13693.4" algo="Sum"/><pk mz="625.83333940" i="420.698" sn="1.68329" a="21.6561" fwhm="0.0297363" res="21046.1" algo="Sum"/><pk mz="626.27978712" i="388.768" sn="1.55652" a="23.8855" fwhm="0.0619418" res="10110.8" algo="Sum"/><pk mz="626.61760322" i="533.334" sn="2.13466" a="18.3493" fwhm="0.0394539" res="15882.3" algo="Sum"/><pk mz="626.66797223" i="532.606" sn="2.13174" a="17.2882" fwhm="0.0399923" res="15669.7" algo="Sum"/><pk mz="626.70447935" i="860.163" sn="3.44192" a="36.3436" fwhm="0.0550534" res="11383.6" algo="Sum"/><pk mz="626.73910373" i="638.467" sn="2.5538" a="20.4804" fwhm="0.0394964" res="15868.3" algo="Sum"/><pk mz="626.79404244" i="910.794" sn="3.64172" a="42.9861" fwhm="0.0631141" res="9931.12" algo="Sum"/><pk mz="626.83178822" i="698.503" sn="2.79206" a="23.0658" fwhm="0.045767" res="13696.2" algo="Sum"/><pk mz="626.87886536" i="481.447" sn="1.92459" a="17.7234" fwhm="0.0570382" res="10990.5" algo="Sum"/><pk mz="626.91499106" i="512.615" sn="2.04925" a="19.5148" fwhm="0.0369794" res="16953.1" algo="Sum"/><pk mz="627.42717401" i="394.291" sn="1.57646" a="18.409" fwhm="0.0589674" res="10640.2" algo="Sum"/><pk mz="627.52710654" i="525.239" sn="2.09947" a="23.9618" fwhm="0.0449934" res="13947.1" algo="Sum"/><pk mz="627.76138469" i="445.793" sn="1.77927" a="11.4677" fwhm="0.0326724" res="19213.8" algo="Sum"/><pk mz="627.80475720" i="427.099" sn="1.70489" a="19.4894" fwhm="0.0429106" res="14630.5" algo="Sum"/><pk mz="628.70153340" i="1041.5" sn="4.14859" a="43.7287" fwhm="0.0550346" res="11423.7" algo="Sum"/><pk mz="628.74810773" i="794.844" sn="3.16678" a="34.8649" fwhm="0.0552981" res="11370.2" algo="Sum"/><pk mz="628.82160222" i="1142.27" sn="4.552" a="63.2518" fwhm="0.051957" res="12102.7" algo="Sum"/><pk mz="629.14560985" i="956.736" sn="3.81089" a="37.4226" fwhm="0.0345725" res="18197.8" algo="Sum"/><pk mz="629.30679733" i="1290.15" sn="5.13894" a="56.2057" fwhm="0.0372785" res="16881.2" algo="Sum"/><pk mz="629.36875025" i="409.34" sn="1.63048" a="13.2519" fwhm="0.0445263" res="14134.8" algo="Sum"/><pk mz="629.46591736" i="1180.4" sn="4.70174" a="68.4129" fwhm="0.0529894" res="11879.1" algo="Sum"/><pk mz="629.75034135" i="471.061" sn="1.8749" a="28.6168" fwhm="0.0688598" res="9145.39" algo="Sum"/><pk mz="629.78239395" i="410.222" sn="1.6328" a="5.70319" fwhm="0.0148469" res="42418.3" algo="Sum"/><pk mz="629.82129080" i="480.571" sn="1.91285" a="22.8489" fwhm="0.0626326" res="10055.8" algo="Sum"/><pk mz="630.31331734" i="671.615" sn="2.66981" a="38.7712" fwhm="0.0511483" res="12323.3" algo="Sum"/><pk mz="630.47008911" i="731.518" sn="2.90443" a="36.2002" fwhm="0.0514181" res="12261.6" algo="Sum"/><pk mz="630.57972383" i="389.172" sn="1.5432" a="15.4498" fwhm="0.0656617" res="9603.46" algo="Sum"/><pk mz="630.60306804" i="461.768" sn="1.83102" a="22.4981" fwhm="0.0545303" res="11564.3" algo="Sum"/><pk mz="630.69696074" i="883.594" sn="3.50406" a="46.3804" fwhm="0.0532402" res="11846.3" algo="Sum"/><pk mz="630.74719788" i="913.684" sn="3.62363" a="26.7949" fwhm="0.0408075" res="15456.6" algo="Sum"/><pk mz="630.79397526" i="1222.92" sn="4.85004" a="35.37" fwhm="0.0391195" res="16124.8" algo="Sum"/><pk mz="630.81739757" i="1528.36" sn="6.0614" a="65.0718" fwhm="0.0444865" res="14180" algo="Sum"/><pk mz="630.86716838" i="456.924" sn="1.81214" a="18.1855" fwhm="0.054486" res="11578.5" algo="Sum"/><pk mz="630.92946659" i="579.761" sn="2.2993" a="26.4775" fwhm="0.0398554" res="15830.5" algo="Sum"/><pk mz="631.10703060" i="747.382" sn="2.96242" a="36.3354" fwhm="0.0344958" res="18295.2" algo="Sum"/><pk mz="631.31695240" i="436.529" sn="1.72886" a="20.3286" fwhm="0.04921" res="12829" algo="Sum"/><pk mz="631.34664431" i="452.931" sn="1.79362" a="10.197" fwhm="0.0297308" res="21235.4" algo="Sum"/><pk mz="631.43063307" i="1201.92" sn="4.75921" a="39.0399" fwhm="0.0340311" res="18554.5" algo="Sum"/><pk mz="631.46305094" i="1409.28" sn="5.57992" a="66.098" fwhm="0.0518947" res="12168.2" algo="Sum"/><pk mz="631.70508189" i="382.662" sn="1.5157" a="13.5495" fwhm="0.0469301" res="13460.5" algo="Sum"/><pk mz="631.72682558" i="391.866" sn="1.552" a="8.917" fwhm="0.0297398" res="21241.8" algo="Sum"/><pk mz="631.76169581" i="469.031" sn="1.85729" a="16.6057" fwhm="0.049057" res="12878.1" algo="Sum"/><pk mz="631.81381502" i="671.566" sn="2.65881" a="36.1743" fwhm="0.066525" res="9497.38" algo="Sum"/><pk mz="632.10903732" i="433.37" sn="1.71478" a="19.8604" fwhm="0.0351622" res="17976.9" algo="Sum"/><pk mz="632.48003247" i="1032.71" sn="4.0788" a="48.4434" fwhm="0.0497818" res="12705.1" algo="Sum"/><pk mz="632.56391373" i="437.141" sn="1.72654" a="19.466" fwhm="0.0510373" res="12394.2" algo="Sum"/><pk mz="632.64633396" i="626.167" sn="2.47311" a="26.8272" fwhm="0.0595227" res="10628.6" algo="Sum"/><pk mz="632.71211997" i="525.956" sn="2.07718" a="25.0854" fwhm="0.0632437" res="10004.4" algo="Sum"/><pk mz="632.78601072" i="1153.24" sn="4.55481" a="38.3151" fwhm="0.0442128" res="14312.3" algo="Sum"/><pk mz="632.81675738" i="1084.16" sn="4.28198" a="44.6564" fwhm="0.0464944" res="13610.6" algo="Sum"/><pk mz="632.92491853" i="555.257" sn="2.193" a="16.2406" fwhm="0.0359902" res="17586" algo="Sum"/><pk mz="633.10641690" i="441.824" sn="1.74493" a="22.8983" fwhm="0.047156" res="13425.8" algo="Sum"/><pk mz="633.30860805" i="466.505" sn="1.84225" a="17.1979" fwhm="0.0465108" res="13616.4" algo="Sum"/><pk mz="633.44675022" i="1331.18" sn="5.25467" a="38.3677" fwhm="0.033875" res="18699.5" algo="Sum"/><pk mz="633.47574659" i="1619.08" sn="6.39112" a="87.3999" fwhm="0.0536243" res="11813.2" algo="Sum"/><pk mz="633.77432821" i="561.239" sn="2.21602" a="20.8527" fwhm="0.0480286" res="13195.8" algo="Sum"/><pk mz="633.82483554" i="509.821" sn="2.01274" a="32.9598" fwhm="0.0563621" res="11245.6" algo="Sum"/><pk mz="634.23458948" i="436.788" sn="1.72171" a="16.2575" fwhm="0.0435642" res="14558.6" algo="Sum"/><pk mz="634.30612807" i="433.02" sn="1.7065" a="16.1473" fwhm="0.0537041" res="11811.1" algo="Sum"/><pk mz="634.45330532" i="600.135" sn="2.36472" a="16.5025" fwhm="0.0385697" res="16449.5" algo="Sum"/><pk mz="634.47732043" i="683.286" sn="2.69231" a="37.5401" fwhm="0.0628344" res="10097.6" algo="Sum"/><pk mz="634.64637256" i="791.485" sn="3.11745" a="32.488" fwhm="0.0516331" res="12291.5" algo="Sum"/><pk mz="634.69257743" i="606.607" sn="2.38927" a="19.9656" fwhm="0.0447141" res="14194.5" algo="Sum"/><pk mz="634.77822794" i="758.125" sn="2.98606" a="24.0589" fwhm="0.0434555" res="14607.6" algo="Sum"/><pk mz="634.83447532" i="1445.91" sn="5.69508" a="59.0162" fwhm="0.0482649" res="13153.1" algo="Sum"/><pk mz="635.01185590" i="514.237" sn="2.02561" a="19.7227" fwhm="0.0363806" res="17454.7" algo="Sum"/><pk mz="635.37097752" i="521.501" sn="2.0542" a="14.0889" fwhm="0.0347963" res="18259.8" algo="Sum"/><pk mz="635.41500557" i="556.817" sn="2.19345" a="12.8603" fwhm="0.0298265" res="21303.7" algo="Sum"/><pk mz="635.46055973" i="736.982" sn="2.90353" a="34.1817" fwhm="0.0695973" res="9130.54" algo="Sum"/><pk mz="635.71997451" i="405.141" sn="1.59578" a="17.1847" fwhm="0.0466158" res="13637.4" algo="Sum"/><pk mz="635.75932637" i="485.357" sn="1.91174" a="12.3141" fwhm="0.0375909" res="16912.6" algo="Sum"/><pk mz="635.77884083" i="498.126" sn="1.96203" a="15.0956" fwhm="0.0447526" res="14206.5" algo="Sum"/><pk mz="635.83107871" i="504.297" sn="1.98617" a="23.2441" fwhm="0.0543266" res="11703.9" algo="Sum"/><pk mz="636.64465883" i="823.74" sn="3.23851" a="30.8711" fwhm="0.0483084" res="13178.8" algo="Sum"/><pk mz="636.69558577" i="737.48" sn="2.89938" a="26.4585" fwhm="0.046998" res="13547.3" algo="Sum"/><pk mz="636.73001544" i="999.103" sn="3.92794" a="45.4791" fwhm="0.0482356" res="13200.4" algo="Sum"/><pk mz="636.76961228" i="632.138" sn="2.48523" a="17.3209" fwhm="0.0348349" res="18279.6" algo="Sum"/><pk mz="636.83176513" i="1484.08" sn="5.83463" a="71.1919" fwhm="0.0422597" res="15069.5" algo="Sum"/><pk mz="637.36056449" i="420.532" sn="1.65308" a="15.2805" fwhm="0.0500279" res="12740.1" algo="Sum"/><pk mz="637.37661289" i="381.895" sn="1.50127" a="6.94136" fwhm="0.0440897" res="14456.4" algo="Sum"/><pk mz="637.43797701" i="483.096" sn="1.89909" a="18.9902" fwhm="0.0547684" res="11638.8" algo="Sum"/><pk mz="637.47159313" i="591.04" sn="2.32343" a="22.0385" fwhm="0.0480164" res="13276.1" algo="Sum"/><pk mz="637.73564665" i="477.422" sn="1.87561" a="18.9049" fwhm="0.0489331" res="13032.8" algo="Sum"/><pk mz="637.77235835" i="521.588" sn="2.04894" a="10.8992" fwhm="0.0298817" res="21343.3" algo="Sum"/><pk mz="637.80011141" i="517.572" sn="2.03292" a="15.4745" fwhm="0.0448234" res="14229.2" algo="Sum"/><pk mz="637.83141539" i="520.02" sn="2.04253" a="20.3902" fwhm="0.055103" res="11575.3" algo="Sum"/><pk mz="638.47329967" i="508.139" sn="1.99554" a="21.0144" fwhm="0.0443542" res="14394.9" algo="Sum"/><pk mz="638.60123525" i="451.69" sn="1.77311" a="14.7035" fwhm="0.0430239" res="14842.9" algo="Sum"/><pk mz="638.65001020" i="499.965" sn="1.96238" a="17.1817" fwhm="0.0498366" res="12814.9" algo="Sum"/><pk mz="638.68940488" i="691.315" sn="2.71329" a="24.0278" fwhm="0.0484123" res="13192.7" algo="Sum"/><pk mz="638.73117795" i="986.585" sn="3.87217" a="46.9201" fwhm="0.0613892" res="10404.6" algo="Sum"/><pk mz="638.78743045" i="752.237" sn="2.95184" a="33.0012" fwhm="0.0548263" res="11651.1" algo="Sum"/><pk mz="638.82887538" i="1014.41" sn="3.98051" a="38.0738" fwhm="0.0453707" res="14080.2" algo="Sum"/><pk mz="638.91089078" i="421.386" sn="1.65331" a="20.5637" fwhm="0.0591196" res="10807.1" algo="Sum"/><pk mz="639.39815933" i="478.095" sn="1.87497" a="17.7229" fwhm="0.0548524" res="11656.7" algo="Sum"/><pk mz="639.44816724" i="523.177" sn="2.05177" a="21.2311" fwhm="0.0499515" res="12801.4" algo="Sum"/><pk mz="639.48676264" i="1079.29" sn="4.23271" a="50.3444" fwhm="0.0395636" res="16163.5" algo="Sum"/><pk mz="639.75413004" i="528.234" sn="2.07011" a="12.6971" fwhm="0.0299281" res="21376.4" algo="Sum"/><pk mz="639.78459913" i="548.637" sn="2.14992" a="18.0309" fwhm="0.0448931" res="14251.3" algo="Sum"/><pk mz="640.49708095" i="630.879" sn="2.47215" a="29.7637" fwhm="0.0449716" res="14242.2" algo="Sum"/><pk mz="640.58663954" i="925.338" sn="3.62524" a="42.917" fwhm="0.0446562" res="14344.9" algo="Sum"/><pk mz="640.65637120" i="460.356" sn="1.80362" a="7.99698" fwhm="0.0199661" res="32087.3" algo="Sum"/><pk mz="640.69479136" i="520.6" sn="2.03955" a="18.7602" fwhm="0.0499163" res="12835.4" algo="Sum"/><pk mz="640.73298165" i="714.514" sn="2.79926" a="21.8613" fwhm="0.0437871" res="14632.9" algo="Sum"/><pk mz="640.77625175" i="956.573" sn="3.74771" a="40.2109" fwhm="0.0474243" res="13511.6" algo="Sum"/><pk mz="640.81665706" i="1166.69" sn="4.5712" a="62.0659" fwhm="0.0682395" res="9390.7" algo="Sum"/><pk mz="640.88221910" i="487.204" sn="1.90927" a="26.0539" fwhm="0.0480619" res="13334.5" algo="Sum"/><pk mz="641.36056083" i="461.274" sn="1.80877" a="20.3692" fwhm="0.0546831" res="11728.7" algo="Sum"/><pk mz="641.41193676" i="416.771" sn="1.63354" a="16.489" fwhm="0.0505132" res="12697.9" algo="Sum"/><pk mz="641.46000661" i="379.514" sn="1.4874" a="13.4878" fwhm="0.0499462" res="12843" algo="Sum"/><pk mz="641.50467888" i="1774.31" sn="6.95395" a="71.7392" fwhm="0.0361737" res="17734" algo="Sum"/><pk mz="641.58506656" i="427.561" sn="1.67455" a="20.2196" fwhm="0.0453293" res="14153.9" algo="Sum"/><pk mz="641.65259271" i="389.336" sn="1.52474" a="19.5547" fwhm="0.0510593" res="12566.8" algo="Sum"/><pk mz="641.75116253" i="536.239" sn="2.10027" a="16.9518" fwhm="0.0449619" res="14273.2" algo="Sum"/><pk mz="641.76814026" i="525.329" sn="2.05764" a="9.74604" fwhm="0.0199835" res="32114.9" algo="Sum"/><pk mz="641.79261316" i="531.448" sn="2.08174" a="9.21966" fwhm="0.0199838" res="32115.7" algo="Sum"/><pk mz="641.81063299" i="519.43" sn="2.03484" a="15.2316" fwhm="0.0405264" res="15836.8" algo="Sum"/><pk mz="641.84443171" i="402.819" sn="1.57826" a="10.8382" fwhm="0.0271133" res="23672.7" algo="Sum"/><pk mz="642.50849502" i="943.466" sn="3.69383" a="40.5229" fwhm="0.03497" res="18373.2" algo="Sum"/><pk mz="642.59242333" i="721.851" sn="2.82535" a="27.0716" fwhm="0.0453506" res="14169.4" algo="Sum"/><pk mz="642.63750227" i="499.621" sn="1.9558" a="10.5755" fwhm="0.0248001" res="25912.7" algo="Sum"/><pk mz="642.68174780" i="808.519" sn="3.16528" a="48.3591" fwhm="0.0810241" res="7931.98" algo="Sum"/><pk mz="642.76812848" i="781.383" sn="3.06012" a="42.4497" fwhm="0.0670217" res="9590.45" algo="Sum"/><pk mz="642.81082093" i="803.826" sn="3.14846" a="37.5934" fwhm="0.0549157" res="11705.4" algo="Sum"/><pk mz="643.39213343" i="396.546" sn="1.55327" a="13.614" fwhm="0.0260166" res="24730" algo="Sum"/><pk mz="643.46272200" i="416.346" sn="1.62963" a="16.1909" fwhm="0.0550268" res="11693.6" algo="Sum"/><pk mz="643.52063569" i="1763.31" sn="6.90031" a="73.963" fwhm="0.0354198" res="18168.4" algo="Sum"/><pk mz="643.70030807" i="414.757" sn="1.62318" a="14.3026" fwhm="0.0493298" res="13048.9" algo="Sum"/><pk mz="643.76408258" i="527.153" sn="2.06303" a="29.9825" fwhm="0.0530142" res="12143.2" algo="Sum"/><pk mz="643.81180872" i="434.054" sn="1.69868" a="17.7763" fwhm="0.0477077" res="13494.9" algo="Sum"/><pk mz="644.26185332" i="451.397" sn="1.76464" a="24.824" fwhm="0.0620265" res="10386.9" algo="Sum"/><pk mz="644.52272727" i="813.246" sn="3.17925" a="35.5628" fwhm="0.03848" res="16749.5" algo="Sum"/><pk mz="644.58967587" i="663.186" sn="2.59322" a="29.2375" fwhm="0.0537361" res="11995.5" algo="Sum"/><pk mz="644.63566670" i="508.278" sn="1.98727" a="13.6301" fwhm="0.0400559" res="16093.4" algo="Sum"/><pk mz="644.67889863" i="1068.27" sn="4.17664" a="43.2178" fwhm="0.0443578" res="14533.6" algo="Sum"/><pk mz="644.72331597" i="849.596" sn="3.3217" a="42.4057" fwhm="0.0542947" res="11874.5" algo="Sum"/><pk mz="644.79740962" i="1044.52" sn="4.08379" a="58.271" fwhm="0.0638181" res="10103.7" algo="Sum"/><pk mz="644.86123865" i="702.546" sn="2.74671" a="42.0256" fwhm="0.0504633" res="12778.8" algo="Sum"/><pk mz="645.11306861" i="548.169" sn="2.14158" a="24.183" fwhm="0.0347553" res="18561.6" algo="Sum"/><pk mz="645.28657432" i="399.246" sn="1.55937" a="17.9524" fwhm="0.0650821" res="9914.96" algo="Sum"/><pk mz="645.47174326" i="630.414" sn="2.46222" a="25.0105" fwhm="0.0479482" res="13461.9" algo="Sum"/><pk mz="645.53543319" i="562.576" sn="2.19727" a="28.2323" fwhm="0.0442676" res="14582.6" algo="Sum"/><pk mz="645.70974255" i="406.063" sn="1.58485" a="11.0026" fwhm="0.0314486" res="20532.2" algo="Sum"/><pk mz="645.75928062" i="517.378" sn="2.0192" a="13.9334" fwhm="0.0327943" res="19691.2" algo="Sum"/><pk mz="645.79105475" i="472.309" sn="1.84331" a="11.1896" fwhm="0.0300689" res="21477" algo="Sum"/><pk mz="645.81126701" i="503.569" sn="1.96531" a="17.2095" fwhm="0.0490371" res="13169.9" algo="Sum"/><pk mz="645.86426938" i="382.027" sn="1.49092" a="12.8017" fwhm="0.0502706" res="12847.7" algo="Sum"/><pk mz="646.49950039" i="1145.68" sn="4.46716" a="45.5058" fwhm="0.03989" res="16207" algo="Sum"/><pk mz="646.53383102" i="538.605" sn="2.1001" a="15.4018" fwhm="0.0307133" res="21050.6" algo="Sum"/><pk mz="646.63216329" i="456.056" sn="1.77809" a="10.608" fwhm="0.0300883" res="21491.2" algo="Sum"/><pk mz="646.67742373" i="892.788" sn="3.48083" a="40.9273" fwhm="0.0572095" res="11303.7" algo="Sum"/><pk mz="646.72142085" i="1018.35" sn="3.97036" a="39.2894" fwhm="0.0497187" res="13007.6" algo="Sum"/><pk mz="646.79179696" i="1247.91" sn="4.86537" a="59.7988" fwhm="0.0561195" res="11525.3" algo="Sum"/><pk mz="646.86146425" i="709.413" sn="2.76602" a="31.7245" fwhm="0.059394" res="10891" algo="Sum"/><pk mz="646.90433555" i="577.131" sn="2.25025" a="25.3073" fwhm="0.0524438" res="12335.2" algo="Sum"/><pk mz="647.32413697" i="411.028" sn="1.59964" a="26.8963" fwhm="0.0488993" res="13237.9" algo="Sum"/><pk mz="647.45203864" i="2776.52" sn="10.8091" a="112.702" fwhm="0.0371499" res="17428.1" algo="Sum"/><pk mz="647.49940026" i="1183.14" sn="4.60575" a="46.9866" fwhm="0.044155" res="14664.2" algo="Sum"/><pk mz="647.54854547" i="429.786" sn="1.67268" a="13.1408" fwhm="0.0381028" res="16994.8" algo="Sum"/><pk mz="647.67065013" i="395.632" sn="1.53906" a="13.1972" fwhm="0.0403822" res="16038.5" algo="Sum"/><pk mz="647.73389421" i="556.999" sn="2.1668" a="27.5321" fwhm="0.0442065" res="14652.5" algo="Sum"/><pk mz="647.77538959" i="543.204" sn="2.11314" a="15.132" fwhm="0.0351338" res="18437.4" algo="Sum"/><pk mz="647.79453511" i="600.658" sn="2.33665" a="18.6256" fwhm="0.0451733" res="14340.2" algo="Sum"/><pk mz="648.32894522" i="522.033" sn="2.02957" a="35.5961" fwhm="0.0596007" res="10877.9" algo="Sum"/><pk mz="648.45679427" i="1395.08" sn="5.42513" a="66.3263" fwhm="0.0410316" res="15803.8" algo="Sum"/><pk mz="648.50578119" i="586.801" sn="2.28214" a="16.5819" fwhm="0.0401522" res="16151.2" algo="Sum"/><pk mz="648.63002868" i="641.603" sn="2.49433" a="31.1259" fwhm="0.0590557" res="10983.4" algo="Sum"/><pk mz="648.68158398" i="635.003" sn="2.46866" a="20.4521" fwhm="0.0452039" res="14350.1" algo="Sum"/><pk mz="648.72517041" i="839.728" sn="3.26456" a="28.7301" fwhm="0.0433099" res="14978.7" algo="Sum"/><pk mz="648.76405000" i="937.618" sn="3.64512" a="39.4714" fwhm="0.0470893" res="13777.3" algo="Sum"/><pk mz="648.79476215" i="1098.83" sn="4.27188" a="44.8909" fwhm="0.0527516" res="12299.1" algo="Sum"/><pk mz="648.87688973" i="570.304" sn="2.21694" a="24.5427" fwhm="0.055258" res="11742.7" algo="Sum"/><pk mz="649.11675017" i="444.215" sn="1.72594" a="23.4966" fwhm="0.0377705" res="17185.8" algo="Sum"/><pk mz="649.27684945" i="387.517" sn="1.5056" a="18.8926" fwhm="0.0578456" res="11224.3" algo="Sum"/><pk mz="649.43285660" i="1081.83" sn="4.20386" a="50.6069" fwhm="0.05869" res="11065.5" algo="Sum"/><pk mz="649.73517639" i="503.802" sn="1.95542" a="15.1666" fwhm="0.0360185" res="18039" algo="Sum"/><pk mz="649.75582439" i="509.739" sn="1.97848" a="16.9128" fwhm="0.0452417" res="14361.9" algo="Sum"/><pk mz="649.79666439" i="539.32" sn="2.09329" a="24.1011" fwhm="0.0601152" res="10809.2" algo="Sum"/><pk mz="649.93050752" i="623.798" sn="2.42118" a="31.7544" fwhm="0.0383137" res="16963.4" algo="Sum"/><pk mz="650.44022762" i="920.351" sn="3.5733" a="52.4282" fwhm="0.0506353" res="12845.6" algo="Sum"/><pk mz="650.62851244" i="907.283" sn="3.52123" a="38.1912" fwhm="0.0419204" res="15520.6" algo="Sum"/><pk mz="650.66456156" i="631.545" sn="2.45107" a="19.9746" fwhm="0.0402432" res="16168.3" algo="Sum"/><pk mz="650.72417969" i="691.792" sn="2.6849" a="28.4433" fwhm="0.0530055" res="12276.5" algo="Sum"/><pk mz="650.74580190" i="711.308" sn="2.76064" a="20.5042" fwhm="0.0352149" res="18479.3" algo="Sum"/><pk mz="650.80781106" i="1996.94" sn="7.75027" a="88.465" fwhm="0.044297" res="14691.9" algo="Sum"/><pk mz="650.91085472" i="421.512" sn="1.63592" a="6.14811" fwhm="0.0150939" res="43124.2" algo="Sum"/><pk mz="650.93297116" i="486.321" sn="1.88745" a="20.7786" fwhm="0.0525571" res="12385.3" algo="Sum"/><pk mz="650.98380814" i="415.169" sn="1.61158" a="20.6081" fwhm="0.0550777" res="11819.4" algo="Sum"/><pk mz="651.12636582" i="1444.72" sn="5.60957" a="62.2688" fwhm="0.0349804" res="18614" algo="Sum"/><pk mz="651.37353937" i="399.728" sn="1.55233" a="14.4975" fwhm="0.0502795" res="12955" algo="Sum"/><pk mz="651.39916608" i="380.237" sn="1.47664" a="5.45466" fwhm="0.0150996" res="43140.2" algo="Sum"/><pk mz="651.44162154" i="616.828" sn="2.39543" a="31.4053" fwhm="0.0599529" res="10865.9" algo="Sum"/><pk mz="651.72994306" i="508.216" sn="1.97243" a="8.90042" fwhm="0.0201378" res="32363.5" algo="Sum"/><pk mz="651.74615074" i="532.554" sn="2.06692" a="13.8248" fwhm="0.0307286" res="21209.7" algo="Sum"/><pk mz="651.76492012" i="484.43" sn="1.8802" a="2.30457" fwhm="0.00869039" res="74998.3" algo="Sum"/><pk mz="651.80878929" i="631.606" sn="2.45145" a="33.5826" fwhm="0.0518478" res="12571.6" algo="Sum"/><pk mz="652.13147523" i="413.34" sn="1.6053" a="21.2829" fwhm="0.0451681" res="14437.9" algo="Sum"/><pk mz="652.62254902" i="801.459" sn="3.11114" a="30.2034" fwhm="0.0427991" res="15248.5" algo="Sum"/><pk mz="652.66599927" i="760.959" sn="2.95422" a="26.1644" fwhm="0.049293" res="13240.5" algo="Sum"/><pk mz="652.71125875" i="974.387" sn="3.78188" a="44.2912" fwhm="0.0539203" res="12105.1" algo="Sum"/><pk mz="652.80590681" i="2318.69" sn="8.99946" a="107.28" fwhm="0.0377829" res="17277.8" algo="Sum"/><pk mz="653.44497202" i="508.308" sn="1.97326" a="30.2848" fwhm="0.0627894" res="10406.9" algo="Sum"/><pk mz="653.71837700" i="434.118" sn="1.68378" a="8.73613" fwhm="0.0324583" res="20140.3" algo="Sum"/><pk mz="653.74555040" i="540.017" sn="2.09443" a="21.5636" fwhm="0.0452221" res="14456.3" algo="Sum"/><pk mz="653.80708345" i="695.755" sn="2.69863" a="41.1083" fwhm="0.0624377" res="10471.4" algo="Sum"/><pk mz="654.28750288" i="464.999" sn="1.804" a="19.7953" fwhm="0.0580442" res="11272.2" algo="Sum"/><pk mz="654.62189390" i="518.042" sn="2.00923" a="20.5806" fwhm="0.0451328" res="14504.3" algo="Sum"/><pk mz="654.66469860" i="659.721" sn="2.55854" a="22.0291" fwhm="0.0447311" res="14635.6" algo="Sum"/><pk mz="654.70771507" i="1170.97" sn="4.54216" a="54.0819" fwhm="0.066004" res="9919.21" algo="Sum"/><pk mz="654.75319056" i="913.27" sn="3.54194" a="29.6391" fwhm="0.0454153" res="14417" algo="Sum"/><pk mz="654.80269100" i="1421.8" sn="5.51341" a="75.8212" fwhm="0.0563561" res="11619" algo="Sum"/><pk mz="654.89301173" i="658.416" sn="2.552" a="32.7964" fwhm="0.0532879" res="12289.7" algo="Sum"/><pk mz="655.37796601" i="454.916" sn="1.76245" a="17.1948" fwhm="0.0555343" res="11801.3" algo="Sum"/><pk mz="655.46204978" i="805.748" sn="3.12165" a="37.8431" fwhm="0.0472971" res="13858.4" algo="Sum"/><pk mz="655.66969486" i="401.975" sn="1.55731" a="19.4739" fwhm="0.0438336" res="14958.1" algo="Sum"/><pk mz="655.74458469" i="512.865" sn="1.98592" a="31.043" fwhm="0.0583098" res="11245.9" algo="Sum"/><pk mz="655.79008977" i="547.501" sn="2.11979" a="12.1865" fwhm="0.0251416" res="26083.9" algo="Sum"/><pk mz="655.81473670" i="460.016" sn="1.78102" a="19.1645" fwhm="0.066935" res="9797.78" algo="Sum"/><pk mz="656.46945674" i="605.718" sn="2.34354" a="32.722" fwhm="0.040315" res="16283.5" algo="Sum"/><pk mz="656.57969647" i="396.574" sn="1.53413" a="18.5625" fwhm="0.0506315" res="12967.8" algo="Sum"/><pk mz="656.62600086" i="476.18" sn="1.84138" a="10.8293" fwhm="0.026441" res="24833.6" algo="Sum"/><pk mz="656.70895676" i="1017.22" sn="3.93116" a="38.2499" fwhm="0.0532635" res="12329.4" algo="Sum"/><pk mz="656.74931322" i="1156.65" sn="4.47031" a="43.5462" fwhm="0.054062" res="12148.1" algo="Sum"/><pk mz="656.79556268" i="1006.05" sn="3.88824" a="46.7684" fwhm="0.0577872" res="11365.8" algo="Sum"/><pk mz="656.88678120" i="510.339" sn="1.97239" a="30.8034" fwhm="0.0700675" res="9375.06" algo="Sum"/><pk mz="656.94014054" i="381.381" sn="1.47399" a="16.8325" fwhm="0.0410756" res="15993.5" algo="Sum"/><pk mz="657.36083648" i="918.183" sn="3.54525" a="51.6249" fwhm="0.0490147" res="13411.5" algo="Sum"/><pk mz="657.42131131" i="403.607" sn="1.55846" a="9.2174" fwhm="0.0303385" res="21669.5" algo="Sum"/><pk mz="657.47839917" i="1223.55" sn="4.72484" a="56.8074" fwhm="0.0406099" res="16190.1" algo="Sum"/><pk mz="657.73880392" i="579.688" sn="2.23837" a="21.6897" fwhm="0.0505762" res="13004.9" algo="Sum"/><pk mz="657.78859496" i="516.807" sn="1.99558" a="13.9793" fwhm="0.0404627" res="16256.7" algo="Sum"/><pk mz="657.82091997" i="484.843" sn="1.87183" a="12.9766" fwhm="0.0404636" res="16257.1" algo="Sum"/><pk mz="658.36557759" i="496.349" sn="1.91519" a="27.6002" fwhm="0.050414" res="13059.2" algo="Sum"/><pk mz="658.48151097" i="664.757" sn="2.5652" a="31.1906" fwhm="0.0414321" res="15893" algo="Sum"/><pk mz="658.57133512" i="474.159" sn="1.82971" a="19.8578" fwhm="0.0470463" res="13998.4" algo="Sum"/><pk mz="658.61489633" i="683.663" sn="2.63816" a="21.344" fwhm="0.0448226" res="14693.8" algo="Sum"/><pk mz="658.65851014" i="788.099" sn="3.04116" a="36.4636" fwhm="0.0691426" res="9526.1" algo="Sum"/><pk mz="658.71703583" i="801.707" sn="3.09385" a="28.1975" fwhm="0.0506134" res="13014.7" algo="Sum"/><pk mz="658.74018414" i="882.551" sn="3.40583" a="23.8256" fwhm="0.0404918" res="16268.5" algo="Sum"/><pk mz="658.77758432" i="734.884" sn="2.83597" a="10.6205" fwhm="0.0233207" res="28248.6" algo="Sum"/><pk mz="658.83282603" i="682.028" sn="2.632" a="34.4177" fwhm="0.0651063" res="10119.3" algo="Sum"/><pk mz="658.90133774" i="446.918" sn="1.7247" a="29.7344" fwhm="0.0711196" res="9264.69" algo="Sum"/><pk mz="659.44481430" i="416.885" sn="1.60867" a="10.2787" fwhm="0.0303851" res="21702.9" algo="Sum"/><pk mz="659.49399152" i="1202.89" sn="4.64125" a="63.9773" fwhm="0.0437609" res="15070.4" algo="Sum"/><pk mz="659.65186193" i="390.163" sn="1.5059" a="10.8325" fwhm="0.0405198" res="16279.7" algo="Sum"/><pk mz="659.67117395" i="406.778" sn="1.57003" a="7.20207" fwhm="0.0202603" res="32559.8" algo="Sum"/><pk mz="659.72587495" i="604.196" sn="2.33203" a="23.6021" fwhm="0.055718" res="11840.4" algo="Sum"/><pk mz="659.75277557" i="497.267" sn="1.91914" a="7.24025" fwhm="0.0151962" res="43415.7" algo="Sum"/><pk mz="659.79381349" i="537.224" sn="2.073" a="21.4274" fwhm="0.0471378" res="13997.1" algo="Sum"/><pk mz="659.82055316" i="442.246" sn="1.70635" a="13.8368" fwhm="0.0372044" res="17735" algo="Sum"/><pk mz="660.23816518" i="428.823" sn="1.65413" a="20.5876" fwhm="0.0611692" res="10793.6" algo="Sum"/><pk mz="660.49347181" i="544.748" sn="2.10402" a="32.0769" fwhm="0.0575683" res="11473.2" algo="Sum"/><pk mz="660.56462836" i="418.745" sn="1.61733" a="17.0052" fwhm="0.0460255" res="14352.1" algo="Sum"/><pk mz="660.65293031" i="1277.47" sn="4.93392" a="49.7766" fwhm="0.0441034" res="14979.6" algo="Sum"/><pk mz="660.70764859" i="755.36" sn="2.91739" a="28.155" fwhm="0.0506902" res="13034.2" algo="Sum"/><pk mz="660.74457336" i="766.431" sn="2.96015" a="22.1153" fwhm="0.0405532" res="16293.3" algo="Sum"/><pk mz="660.76934559" i="842.894" sn="3.25547" a="36.2921" fwhm="0.0415147" res="15916.5" algo="Sum"/><pk mz="660.83410012" i="909.779" sn="3.5138" a="40.4349" fwhm="0.0512683" res="12889.7" algo="Sum"/><pk mz="661.36655086" i="458.988" sn="1.77217" a="17.4594" fwhm="0.0435025" res="15203" algo="Sum"/><pk mz="661.43535392" i="812.803" sn="3.139" a="42.4595" fwhm="0.0612373" res="10801.2" algo="Sum"/><pk mz="661.47754157" i="617.051" sn="2.38322" a="14.6245" fwhm="0.030432" res="21736.3" algo="Sum"/><pk mz="661.51877625" i="830.775" sn="3.20896" a="47.694" fwhm="0.054242" res="12195.7" algo="Sum"/><pk mz="661.64277838" i="409.763" sn="1.58257" a="23.3792" fwhm="0.0577514" res="11456.7" algo="Sum"/><pk mz="661.74140101" i="528.776" sn="2.04227" a="21.1857" fwhm="0.05073" res="13044.4" algo="Sum"/><pk mz="661.76874921" i="518.874" sn="2.00402" a="7.75453" fwhm="0.0203657" res="32494.2" algo="Sum"/><pk mz="661.78502247" i="505.472" sn="1.95226" a="22.5565" fwhm="0.0604147" res="10954" algo="Sum"/><pk mz="661.93005675" i="532.122" sn="2.05511" a="28.1244" fwhm="0.0497309" res="13310.2" algo="Sum"/><pk mz="662.43705571" i="741.683" sn="2.86454" a="36.1957" fwhm="0.0417659" res="15860.7" algo="Sum"/><pk mz="662.51661956" i="543.551" sn="2.09886" a="24.8998" fwhm="0.0563521" res="11756.7" algo="Sum"/><pk mz="662.64992174" i="1132.66" sn="4.3774" a="45.2591" fwhm="0.0511602" res="12952.5" algo="Sum"/><pk mz="662.69600688" i="867.092" sn="3.35104" a="27.7405" fwhm="0.0456899" res="14504.2" algo="Sum"/><pk mz="662.74239657" i="1178.84" sn="4.55585" a="78.0462" fwhm="0.0805104" res="8231.76" algo="Sum"/><pk mz="662.83028718" i="812.669" sn="3.14072" a="40.7281" fwhm="0.0594689" res="11145.8" algo="Sum"/><pk mz="662.93832298" i="519.479" sn="2.00762" a="25.6385" fwhm="0.0533508" res="12426" algo="Sum"/><pk mz="663.33118658" i="381.02" sn="1.47311" a="14.4806" fwhm="0.0546382" res="12140.4" algo="Sum"/><pk mz="663.39014759" i="479.991" sn="1.85606" a="21.6301" fwhm="0.0615526" res="10777.6" algo="Sum"/><pk mz="663.44660140" i="7445.54" sn="28.7882" a="297.919" fwhm="0.0344744" res="19244.6" algo="Sum"/><pk mz="663.66006378" i="410.815" sn="1.58851" a="24.6137" fwhm="0.0290296" res="22861.5" algo="Sum"/><pk mz="663.69852244" i="450.393" sn="1.74185" a="14.1948" fwhm="0.0457241" res="14515.3" algo="Sum"/><pk mz="663.73737360" i="578.007" sn="2.23542" a="26.0068" fwhm="0.0528895" res="12549.5" algo="Sum"/><pk mz="663.77851221" i="514.941" sn="1.99137" a="19.4944" fwhm="0.050808" res="13064.4" algo="Sum"/><pk mz="663.83331744" i="428.42" sn="1.65655" a="20.1884" fwhm="0.056211" res="11809.7" algo="Sum"/><pk mz="663.94705375" i="597.342" sn="2.30971" a="31.2166" fwhm="0.0367191" res="18081.8" algo="Sum"/><pk mz="664.45111233" i="3613.2" sn="13.9868" a="143.703" fwhm="0.035195" res="18879.1" algo="Sum"/><pk mz="664.60138965" i="409.565" sn="1.58469" a="20.4205" fwhm="0.0432785" res="15356.4" algo="Sum"/><pk mz="664.65162462" i="735.144" sn="2.84416" a="29.8921" fwhm="0.061414" res="10822.5" algo="Sum"/><pk mz="664.69558038" i="867.825" sn="3.35749" a="29.1833" fwhm="0.0429358" res="15481.2" algo="Sum"/><pk mz="664.73809670" i="1319.94" sn="5.10667" a="57.2806" fwhm="0.0596972" res="11135.2" algo="Sum"/><pk mz="664.81522916" i="637.926" sn="2.46809" a="6.24022" fwhm="0.0101695" res="65373.2" algo="Sum"/><pk mz="664.82384476" i="636.217" sn="2.46149" a="12.3323" fwhm="0.0454628" res="14623.5" algo="Sum"/><pk mz="664.88411072" i="448.491" sn="1.73505" a="6.60459" fwhm="0.0152552" res="43584.2" algo="Sum"/><pk mz="664.92186934" i="605.713" sn="2.3434" a="21.4356" fwhm="0.0500631" res="13281.7" algo="Sum"/><pk mz="664.94403237" i="531.185" sn="2.05531" a="11.8741" fwhm="0.0305118" res="21793" algo="Sum"/><pk mz="665.45388156" i="1061.97" sn="4.11183" a="46.7077" fwhm="0.0488146" res="13632.3" algo="Sum"/><pk mz="665.50274510" i="713.923" sn="2.76422" a="32.3507" fwhm="0.0499187" res="13331.7" algo="Sum"/><pk mz="665.65745962" i="388.269" sn="1.50293" a="11.1366" fwhm="0.0436651" res="15244.6" algo="Sum"/><pk mz="665.71454777" i="534.596" sn="2.06881" a="14.7585" fwhm="0.0407054" res="16354.5" algo="Sum"/><pk mz="665.73763043" i="535.168" sn="2.07089" a="13.1392" fwhm="0.0305296" res="21806.3" algo="Sum"/><pk mz="665.75796651" i="596.848" sn="2.30966" a="15.8627" fwhm="0.0407071" res="16354.8" algo="Sum"/><pk mz="665.83427229" i="432.89" sn="1.67516" a="11.2115" fwhm="0.0294471" res="22611.2" algo="Sum"/><pk mz="666.45756171" i="404.621" sn="1.56655" a="22.5246" fwhm="0.0447833" res="14881.8" algo="Sum"/><pk mz="666.51168792" i="467.575" sn="1.80993" a="24.2327" fwhm="0.0548242" res="12157.3" algo="Sum"/><pk mz="666.59804981" i="1181.51" sn="4.57456" a="47.1037" fwhm="0.0403679" res="16513.1" algo="Sum"/><pk mz="666.70544467" i="697.037" sn="2.69905" a="10.0784" fwhm="0.0152759" res="43644.2" algo="Sum"/><pk mz="666.73929580" i="926.565" sn="3.58782" a="33.5876" fwhm="0.0509208" res="13093.7" algo="Sum"/><pk mz="666.78038929" i="1665.79" sn="6.45109" a="84.6938" fwhm="0.0648438" res="10282.9" algo="Sum"/><pk mz="666.91951888" i="398.438" sn="1.54415" a="17.1406" fwhm="0.0560207" res="11904.9" algo="Sum"/><pk mz="666.95397851" i="415.907" sn="1.61246" a="23.292" fwhm="0.0526277" res="12673.1" algo="Sum"/><pk mz="667.09661325" i="775.985" sn="3.00829" a="34.631" fwhm="0.0393996" res="16931.5" algo="Sum"/><pk mz="667.59940590" i="419.587" sn="1.62544" a="23.283" fwhm="0.0378233" res="17650.5" algo="Sum"/><pk mz="667.73509272" i="556.24" sn="2.1557" a="26.2986" fwhm="0.0662462" res="10079.6" algo="Sum"/><pk mz="667.77406276" i="607.754" sn="2.35524" a="36.1038" fwhm="0.0701018" res="9525.78" algo="Sum"/><pk mz="668.26144308" i="388.424" sn="1.50495" a="18.1932" fwhm="0.0370962" res="18014.3" algo="Sum"/><pk mz="668.60634359" i="1032.93" sn="4.00175" a="53.0167" fwhm="0.0609473" res="10970.2" algo="Sum"/><pk mz="668.64938851" i="701.678" sn="2.71901" a="9.82595" fwhm="0.0152982" res="43707.7" algo="Sum"/><pk mz="668.68510395" i="1092.07" sn="4.23195" a="63.237" fwhm="0.0527961" res="12665.4" algo="Sum"/><pk mz="668.77935238" i="1933.74" sn="7.49472" a="107.327" fwhm="0.0450997" res="14828.9" algo="Sum"/><pk mz="668.86053626" i="598.442" sn="2.32005" a="23.2334" fwhm="0.0504825" res="13249.4" algo="Sum"/><pk mz="668.92268663" i="437.346" sn="1.69566" a="11.442" fwhm="0.0408035" res="16393.7" algo="Sum"/><pk mz="668.94024551" i="394.068" sn="1.52788" a="9.751" fwhm="0.0288323" res="23201" algo="Sum"/><pk mz="669.43230821" i="826.709" sn="3.20731" a="45.6464" fwhm="0.0553588" res="12092.6" algo="Sum"/><pk mz="669.48423037" i="593.604" sn="2.30231" a="20.5098" fwhm="0.0389599" res="17183.9" algo="Sum"/><pk mz="669.61687669" i="461.927" sn="1.79141" a="24.5718" fwhm="0.0427319" res="15670.2" algo="Sum"/><pk mz="669.68518572" i="535.7" sn="2.07721" a="22.7211" fwhm="0.0436569" res="15339.7" algo="Sum"/><pk mz="669.71962148" i="576.096" sn="2.23421" a="21.3542" fwhm="0.0510347" res="13122.8" algo="Sum"/><pk mz="669.78106833" i="667.713" sn="2.5899" a="39.6619" fwhm="0.0657951" res="10179.8" algo="Sum"/><pk mz="670.43780718" i="546.497" sn="2.11683" a="25.0401" fwhm="0.0457198" res="14664.1" algo="Sum"/><pk mz="670.60710682" i="764.279" sn="2.96159" a="46.0814" fwhm="0.0499902" res="13414.8" algo="Sum"/><pk mz="670.68719838" i="1439.62" sn="5.57926" a="67.8064" fwhm="0.048181" res="13920.1" algo="Sum"/><pk mz="670.71972920" i="937.161" sn="3.63197" a="26.6859" fwhm="0.0560745" res="11961.2" algo="Sum"/><pk mz="670.77886881" i="1387.18" sn="5.37602" a="77.6173" fwhm="0.0636184" res="10543.8" algo="Sum"/><pk mz="670.86538229" i="837.662" sn="3.24641" a="40.6008" fwhm="0.0522664" res="12835.5" algo="Sum"/><pk mz="671.44219209" i="1491.43" sn="5.78038" a="65.4653" fwhm="0.0384779" res="17450.1" algo="Sum"/><pk mz="671.56649719" i="797.151" sn="3.08953" a="36.6238" fwhm="0.0439481" res="15280.9" algo="Sum"/><pk mz="671.61471108" i="435.727" sn="1.68851" a="12.4859" fwhm="0.035775" res="18773.3" algo="Sum"/><pk mz="671.64012255" i="414.731" sn="1.60695" a="7.91894" fwhm="0.0204432" res="32853.9" algo="Sum"/><pk mz="671.69581272" i="560.814" sn="2.17259" a="28.5155" fwhm="0.0715532" res="9387.37" algo="Sum"/><pk mz="671.72300729" i="584.197" sn="2.26318" a="22.5205" fwhm="0.0511113" res="13142.3" algo="Sum"/><pk mz="671.75569740" i="549.542" sn="2.129" a="10.7584" fwhm="0.0278289" res="24138.8" algo="Sum"/><pk mz="671.78394236" i="523.53" sn="2.02817" a="18.6289" fwhm="0.0460022" res="14603.3" algo="Sum"/><pk mz="671.83413926" i="393.951" sn="1.52616" a="7.50193" fwhm="0.0204462" res="32858.7" algo="Sum"/><pk mz="671.85608462" i="392.767" sn="1.52158" a="8.98452" fwhm="0.0306698" res="21906.1" algo="Sum"/><pk mz="672.44475500" i="824.9" sn="3.19532" a="48.1458" fwhm="0.0409435" res="16423.7" algo="Sum"/><pk mz="672.56875756" i="561.431" sn="2.17493" a="17.3556" fwhm="0.0455972" res="14750.2" algo="Sum"/><pk mz="672.62510338" i="847.294" sn="3.28243" a="43.5402" fwhm="0.0570822" res="11783.4" algo="Sum"/><pk mz="672.68081905" i="1182.36" sn="4.58118" a="60.0161" fwhm="0.0655616" res="10260.3" algo="Sum"/><pk mz="672.72258828" i="979.869" sn="3.79651" a="27.2954" fwhm="0.0343448" res="19587.3" algo="Sum"/><pk mz="672.77061280" i="1329.04" sn="5.14935" a="62.5771" fwhm="0.0612501" res="10984" algo="Sum"/><pk mz="672.85534999" i="600.545" sn="2.32701" a="27.13" fwhm="0.0537797" res="12511.3" algo="Sum"/><pk mz="673.10885553" i="1254.75" sn="4.86118" a="54.3866" fwhm="0.0366158" res="18383" algo="Sum"/><pk mz="673.33502570" i="1009.39" sn="3.90946" a="47.5664" fwhm="0.0417227" res="16138.4" algo="Sum"/><pk mz="673.43844007" i="550.768" sn="2.13367" a="36.0022" fwhm="0.0769149" res="8755.63" algo="Sum"/><pk mz="673.52076979" i="1180.58" sn="4.57602" a="54.1761" fwhm="0.0406104" res="16584.9" algo="Sum"/><pk mz="673.58287403" i="407.618" sn="1.58033" a="13.2239" fwhm="0.0460635" res="14622.9" algo="Sum"/><pk mz="673.62806646" i="496.607" sn="1.92505" a="25.5475" fwhm="0.0535184" res="12586.8" algo="Sum"/><pk mz="673.68649308" i="530.307" sn="2.0557" a="21.5581" fwhm="0.053075" res="12693.1" algo="Sum"/><pk mz="673.73120096" i="600.951" sn="2.32942" a="24.4757" fwhm="0.056306" res="11965.5" algo="Sum"/><pk mz="673.78217460" i="574.997" sn="2.22882" a="27.5591" fwhm="0.0617369" res="10913.8" algo="Sum"/><pk mz="673.80689102" i="520.963" sn="2.01931" a="15.4643" fwhm="0.0249435" res="27013.3" algo="Sum"/><pk mz="674.11383224" i="414.504" sn="1.60676" a="17.3363" fwhm="0.0454064" res="14846.2" algo="Sum"/><pk mz="674.33760641" i="406.322" sn="1.5745" a="27.3767" fwhm="0.0717589" res="9397.27" algo="Sum"/><pk mz="674.44694769" i="472.831" sn="1.83216" a="13.3957" fwhm="0.0333129" res="20245.8" algo="Sum"/><pk mz="674.52843110" i="705.809" sn="2.73604" a="38.9002" fwhm="0.0555425" res="12144.4" algo="Sum"/><pk mz="674.59015256" i="514.596" sn="1.99475" a="18.8669" fwhm="0.0512198" res="13170.5" algo="Sum"/><pk mz="674.63500624" i="772.275" sn="2.99345" a="32.9647" fwhm="0.0538202" res="12535" algo="Sum"/><pk mz="674.67853617" i="855.454" sn="3.31587" a="27.2995" fwhm="0.0444124" res="15191.2" algo="Sum"/><pk mz="674.70056179" i="791.81" sn="3.06918" a="19.2741" fwhm="0.0295795" res="22809.8" algo="Sum"/><pk mz="674.73220390" i="740.016" sn="2.86841" a="14.8255" fwhm="0.0306582" res="22008.2" algo="Sum"/><pk mz="674.76769940" i="1135.5" sn="4.40138" a="46.2538" fwhm="0.0502834" res="13419.3" algo="Sum"/><pk mz="674.79462579" i="926.958" sn="3.59303" a="40.8988" fwhm="0.0517611" res="13036.7" algo="Sum"/><pk mz="674.84962085" i="483.498" sn="1.87411" a="9.45406" fwhm="0.0204921" res="32932.3" algo="Sum"/><pk mz="674.94651054" i="762.765" sn="2.95631" a="36.5898" fwhm="0.04717" res="14308.8" algo="Sum"/><pk mz="675.44457435" i="650.285" sn="2.51952" a="40.1792" fwhm="0.0499842" res="13513.2" algo="Sum"/><pk mz="675.53675673" i="8509.65" sn="32.9688" a="327.048" fwhm="0.0332256" res="20331.8" algo="Sum"/><pk mz="675.66475616" i="548.687" sn="2.12685" a="22.9035" fwhm="0.0542427" res="12456.3" algo="Sum"/><pk mz="675.69253464" i="565.654" sn="2.19252" a="15.8228" fwhm="0.0358835" res="18830.2" algo="Sum"/><pk mz="675.74211389" i="552.01" sn="2.13964" a="11.0126" fwhm="0.0315054" res="21448.4" algo="Sum"/><pk mz="675.76227025" i="606.127" sn="2.3494" a="19.5534" fwhm="0.0461382" res="14646.5" algo="Sum"/><pk mz="675.94745942" i="483.746" sn="1.87452" a="29.5194" fwhm="0.053015" res="12750.1" algo="Sum"/><pk mz="676.45116175" i="549.019" sn="2.12485" a="27.6165" fwhm="0.0512204" res="13206.7" algo="Sum"/><pk mz="676.54003606" i="3676.6" sn="14.2273" a="156.786" fwhm="0.0352062" res="19216.5" algo="Sum"/><pk mz="676.62947674" i="953.798" sn="3.69089" a="42.9199" fwhm="0.0474337" res="14264.7" algo="Sum"/><pk mz="676.67126702" i="822.476" sn="3.18272" a="41.4367" fwhm="0.0673472" res="10047.5" algo="Sum"/><pk mz="676.76105154" i="909.602" sn="3.51987" a="25.0422" fwhm="0.0359118" res="18845.1" algo="Sum"/><pk mz="676.80035301" i="938.098" sn="3.63014" a="34.3582" fwhm="0.0464703" res="14564.1" algo="Sum"/><pk mz="676.96066805" i="471.357" sn="1.824" a="17.9019" fwhm="0.0435277" res="15552.4" algo="Sum"/><pk mz="676.99438528" i="509.46" sn="1.97138" a="20.5996" fwhm="0.0446975" res="15146.1" algo="Sum"/><pk mz="677.42147134" i="381.236" sn="1.47478" a="7.09176" fwhm="0.0205309" res="32995.3" algo="Sum"/><pk mz="677.45824654" i="687.455" sn="2.65936" a="40.4398" fwhm="0.05868" res="11545" algo="Sum"/><pk mz="677.54693854" i="1237.61" sn="4.7867" a="60.9548" fwhm="0.0426319" res="15892.9" algo="Sum"/><pk mz="677.67618020" i="501.074" sn="1.93877" a="18.1765" fwhm="0.0426292" res="15897" algo="Sum"/><pk mz="677.71031318" i="555.266" sn="2.1488" a="20.2468" fwhm="0.0491975" res="13775.3" algo="Sum"/><pk mz="677.74253589" i="582.156" sn="2.2535" a="13.3505" fwhm="0.0308035" res="22002.1" algo="Sum"/><pk mz="677.75921395" i="555.627" sn="2.15096" a="18.9273" fwhm="0.0462064" res="14668.1" algo="Sum"/><pk mz="678.49713754" i="890.582" sn="3.44341" a="51.4404" fwhm="0.0502158" res="13511.6" algo="Sum"/><pk mz="678.54770045" i="525.15" sn="2.03048" a="23.1274" fwhm="0.0484159" res="14015" algo="Sum"/><pk mz="678.62593386" i="880.147" sn="3.40306" a="41.8585" fwhm="0.0537635" res="12622.4" algo="Sum"/><pk mz="678.71515577" i="1226.28" sn="4.74197" a="78.8472" fwhm="0.0643079" res="10554.1" algo="Sum"/><pk mz="678.79890522" i="785.128" sn="3.03639" a="42.0823" fwhm="0.0672202" res="10098.1" algo="Sum"/><pk mz="678.87950900" i="402.79" sn="1.5581" a="8.0479" fwhm="0.020553" res="33030.6" algo="Sum"/><pk mz="678.89617207" i="430.758" sn="1.66612" a="13.5167" fwhm="0.040611" res="16717" algo="Sum"/><pk mz="679.29693284" i="380.692" sn="1.47152" a="15.6012" fwhm="0.0455271" res="14920.7" algo="Sum"/><pk mz="679.41996268" i="569.276" sn="2.20209" a="24.6256" fwhm="0.0477012" res="14243.3" algo="Sum"/><pk mz="679.46168920" i="665.876" sn="2.57547" a="28.6321" fwhm="0.0516818" res="13147" algo="Sum"/><pk mz="679.67428702" i="479.797" sn="1.85527" a="8.62916" fwhm="0.020565" res="33050" algo="Sum"/><pk mz="679.72298268" i="623.536" sn="2.41107" a="31.3031" fwhm="0.0661812" res="10270.6" algo="Sum"/><pk mz="679.76606842" i="579.741" sn="2.24174" a="10.8511" fwhm="0.0205665" res="33052.1" algo="Sum"/><pk mz="679.78334382" i="528.419" sn="2.04349" a="14.6462" fwhm="0.0592944" res="11464.5" algo="Sum"/><pk mz="679.81087847" i="433.906" sn="1.67836" a="17.9552" fwhm="0.0895278" res="7593.29" algo="Sum"/><pk mz="680.48162742" i="898.688" sn="3.47732" a="52.5253" fwhm="0.0532533" res="12778.2" algo="Sum"/><pk mz="680.57984512" i="408.002" sn="1.57869" a="13.0328" fwhm="0.0430264" res="15817.7" algo="Sum"/><pk mz="680.62610716" i="606.281" sn="2.34643" a="28.0135" fwhm="0.0673493" res="10105.9" algo="Sum"/><pk mz="680.71479700" i="1466.88" sn="5.67674" a="62.3109" fwhm="0.0587381" res="11589" algo="Sum"/><pk mz="680.74998942" i="879.698" sn="3.40403" a="33.267" fwhm="0.0514538" res="13230.3" algo="Sum"/><pk mz="680.79320102" i="751.183" sn="2.90634" a="21.7292" fwhm="0.0411641" res="16538.5" algo="Sum"/><pk mz="680.89253894" i="649.685" sn="2.51233" a="29.5129" fwhm="0.0435037" res="15651.4" algo="Sum"/><pk mz="681.24214574" i="417.573" sn="1.61573" a="14.6354" fwhm="0.0294333" res="23145.3" algo="Sum"/><pk mz="681.48036029" i="725.468" sn="2.80539" a="43.9587" fwhm="0.0483194" res="14103.7" algo="Sum"/><pk mz="681.71169306" i="575.839" sn="2.22582" a="16.0104" fwhm="0.0349135" res="19525.7" algo="Sum"/><pk mz="681.75404825" i="601.558" sn="2.32517" a="8.9954" fwhm="0.0154474" res="44134" algo="Sum"/><pk mz="681.76803996" i="580.751" sn="2.24468" a="14.5722" fwhm="0.0308952" res="22067.1" algo="Sum"/><pk mz="681.81271423" i="443.948" sn="1.71563" a="8.4276" fwhm="0.0205975" res="33101.7" algo="Sum"/><pk mz="682.48478568" i="529.401" sn="2.04767" a="28.5262" fwhm="0.0455749" res="14975" algo="Sum"/><pk mz="682.58017350" i="466.061" sn="1.80266" a="22.5976" fwhm="0.0488477" res="13973.6" algo="Sum"/><pk mz="682.62551097" i="578.642" sn="2.23786" a="21.634" fwhm="0.0520926" res="13104.1" algo="Sum"/><pk mz="682.71540331" i="1112.99" sn="4.30236" a="51.349" fwhm="0.0649807" res="10506.4" algo="Sum"/><pk mz="682.75517035" i="1127.05" sn="4.35677" a="36.0604" fwhm="0.0463762" res="14722.1" algo="Sum"/><pk mz="682.79254766" i="1111.14" sn="4.29604" a="58.2068" fwhm="0.0635468" res="10744.7" algo="Sum"/><pk mz="682.88160598" i="553.818" sn="2.14177" a="36.9458" fwhm="0.0591591" res="11543.1" algo="Sum"/><pk mz="682.94261303" i="381.779" sn="1.47618" a="12.6002" fwhm="0.0319113" res="21401.3" algo="Sum"/><pk mz="683.42602595" i="413.076" sn="1.59694" a="18.433" fwhm="0.0411031" res="16627.1" algo="Sum"/><pk mz="683.50130324" i="523.041" sn="2.02205" a="32.3585" fwhm="0.0474436" res="14406.6" algo="Sum"/><pk mz="683.71204208" i="593.185" sn="2.29172" a="29.1849" fwhm="0.0604578" res="11308.9" algo="Sum"/><pk mz="683.74184612" i="630.787" sn="2.43697" a="23.0767" fwhm="0.0515665" res="13259.4" algo="Sum"/><pk mz="683.78122216" i="628" sn="2.42605" a="19.0255" fwhm="0.0464112" res="14733.1" algo="Sum"/><pk mz="684.15845789" i="457.885" sn="1.76822" a="23.9837" fwhm="0.0497103" res="13762.9" algo="Sum"/><pk mz="684.57383029" i="511.291" sn="1.97616" a="23.3612" fwhm="0.0469167" res="14591.3" algo="Sum"/><pk mz="684.66219006" i="925.438" sn="3.57632" a="36.471" fwhm="0.05101" res="13422.1" algo="Sum"/><pk mz="684.70220004" i="785.446" sn="3.03533" a="23.3969" fwhm="0.041282" res="16586" algo="Sum"/><pk mz="684.75239316" i="1192.89" sn="4.60988" a="60.1594" fwhm="0.0699198" res="9793.4" algo="Sum"/><pk mz="684.79122202" i="906.213" sn="3.50203" a="38.9068" fwhm="0.0588805" res="11630.2" algo="Sum"/><pk mz="684.84397429" i="652.476" sn="2.52147" a="18.4758" fwhm="0.0361256" res="18957.3" algo="Sum"/><pk mz="685.42668845" i="22573.7" sn="87.2659" a="956.775" fwhm="0.037604" res="18227.5" algo="Sum"/><pk mz="685.65480563" i="516.681" sn="1.99742" a="20.1339" fwhm="0.0506683" res="13532.2" algo="Sum"/><pk mz="685.74870041" i="630.506" sn="2.43761" a="23.9722" fwhm="0.0260328" res="26341.7" algo="Sum"/><pk mz="685.76142387" i="665.074" sn="2.57125" a="20.6505" fwhm="0.0464784" res="14754.4" algo="Sum"/><pk mz="685.84150015" i="435.68" sn="1.68435" a="15.689" fwhm="0.0516455" res="13279.8" algo="Sum"/><pk mz="685.88062719" i="458.563" sn="1.77284" a="19.7616" fwhm="0.0522182" res="13134.9" algo="Sum"/><pk mz="686.43032504" i="10925.4" sn="42.2542" a="488.834" fwhm="0.0377061" res="18204.8" algo="Sum"/><pk mz="686.52507018" i="404.83" sn="1.56544" a="7.68655" fwhm="0.0206685" res="33216" algo="Sum"/><pk mz="686.57263487" i="569.877" sn="2.20396" a="23.0347" fwhm="0.0592953" res="11578.9" algo="Sum"/><pk mz="686.65773961" i="1245.79" sn="4.81881" a="75.0786" fwhm="0.0606673" res="11318.4" algo="Sum"/><pk mz="686.70122500" i="960.53" sn="3.71541" a="30.0864" fwhm="0.0451527" res="15208.4" algo="Sum"/><pk mz="686.75679470" i="1030.68" sn="3.98676" a="40.8168" fwhm="0.0432691" res="15871.8" algo="Sum"/><pk mz="686.77502295" i="987.359" sn="3.81918" a="41.8873" fwhm="0.0492156" res="13954.4" algo="Sum"/><pk mz="686.83464392" i="754.858" sn="2.91985" a="31.9311" fwhm="0.0612342" res="11216.5" algo="Sum"/><pk mz="687.43361992" i="3048.22" sn="11.7886" a="154.732" fwhm="0.0428958" res="16025.7" algo="Sum"/><pk mz="687.49411359" i="555.064" sn="2.14711" a="10.9508" fwhm="0.0206831" res="33239.4" algo="Sum"/><pk mz="687.53964705" i="1086.58" sn="4.20398" a="56.5308" fwhm="0.0491896" res="13977.3" algo="Sum"/><pk mz="687.66374083" i="569.484" sn="2.20317" a="28.5069" fwhm="0.0602042" res="11422.2" algo="Sum"/><pk mz="687.70413893" i="636.335" sn="2.4618" a="23.4051" fwhm="0.0517155" res="13297.8" algo="Sum"/><pk mz="687.72836410" i="548.007" sn="2.12008" a="8.40875" fwhm="0.015515" res="44326.8" algo="Sum"/><pk mz="687.76818902" i="653.751" sn="2.52917" a="42.9063" fwhm="0.0613857" res="11204" algo="Sum"/><pk mz="687.82743118" i="442.912" sn="1.7135" a="11.5493" fwhm="0.0413764" res="16623.7" algo="Sum"/><pk mz="688.43941180" i="739.457" sn="2.86093" a="51.3427" fwhm="0.0629084" res="10943.5" algo="Sum"/><pk mz="688.53992762" i="630.655" sn="2.44115" a="29.251" fwhm="0.0672092" res="10244.7" algo="Sum"/><pk mz="688.58096327" i="501.958" sn="1.94365" a="9.89413" fwhm="0.0206993" res="33265.9" algo="Sum"/><pk mz="688.60801221" i="519.23" sn="2.01084" a="12.9794" fwhm="0.0416887" res="16517.9" algo="Sum"/><pk mz="688.65985802" i="1085.15" sn="4.20248" a="60.4779" fwhm="0.0710041" res="9698.88" algo="Sum"/><pk mz="688.70279663" i="1046.53" sn="4.05291" a="28.9792" fwhm="0.0414024" res="16634.4" algo="Sum"/><pk mz="688.74601836" i="1305.85" sn="5.05719" a="53.6275" fwhm="0.0569299" res="12098.1" algo="Sum"/><pk mz="688.82799365" i="699.645" sn="2.70949" a="28.4958" fwhm="0.0428031" res="16092.9" algo="Sum"/><pk mz="688.88632628" i="545.598" sn="2.1126" a="24.8185" fwhm="0.0580719" res="11862.6" algo="Sum"/><pk mz="689.07885029" i="903.677" sn="3.49782" a="40.9392" fwhm="0.0397744" res="17324.7" algo="Sum"/><pk mz="689.15550661" i="447.3" sn="1.73134" a="21.7779" fwhm="0.0484388" res="14227.3" algo="Sum"/><pk mz="689.55253830" i="5490.94" sn="21.2655" a="243.501" fwhm="0.035528" res="19408.7" algo="Sum"/><pk mz="689.66671110" i="550.965" sn="2.1345" a="11.058" fwhm="0.0366029" res="18841.8" algo="Sum"/><pk mz="689.68601807" i="601.857" sn="2.33169" a="14.3156" fwhm="0.0310738" res="22195.1" algo="Sum"/><pk mz="689.71562642" i="596.335" sn="2.31039" a="11.4996" fwhm="0.0207163" res="33293.4" algo="Sum"/><pk mz="689.72631960" i="585.467" sn="2.26829" a="11.881" fwhm="0.0207166" res="33293.4" algo="Sum"/><pk mz="689.76742814" i="705.425" sn="2.73265" a="43.866" fwhm="0.0598003" res="11534.5" algo="Sum"/><pk mz="690.55651517" i="2616.23" sn="10.1266" a="117.735" fwhm="0.0406138" res="17003" algo="Sum"/><pk mz="690.65680829" i="854.623" sn="3.30798" a="32.3058" fwhm="0.0440605" res="15675.2" algo="Sum"/><pk mz="690.69796113" i="886.021" sn="3.42951" a="34.239" fwhm="0.0518277" res="13326.8" algo="Sum"/><pk mz="690.74053679" i="1267.41" sn="4.90577" a="56.9828" fwhm="0.0668869" res="10327" algo="Sum"/><pk mz="690.82524716" i="546.174" sn="2.11407" a="23.7521" fwhm="0.0455093" res="15179.9" algo="Sum"/><pk mz="690.88465606" i="572.906" sn="2.21752" a="20.8732" fwhm="0.0314737" res="21951.2" algo="Sum"/><pk mz="690.90898117" i="581.215" sn="2.24968" a="33.1075" fwhm="0.0732161" res="9436.57" algo="Sum"/><pk mz="691.41348744" i="481.858" sn="1.86537" a="31.5633" fwhm="0.0546251" res="12657.4" algo="Sum"/><pk mz="691.55811444" i="845.087" sn="3.27136" a="48.3136" fwhm="0.0477306" res="14488.8" algo="Sum"/><pk mz="691.74109720" i="600.03" sn="2.32241" a="14.9493" fwhm="0.0311203" res="22228" algo="Sum"/><pk mz="691.75499356" i="613.489" sn="2.37451" a="11.702" fwhm="0.025934" res="26673.7" algo="Sum"/><pk mz="691.78104557" i="578.404" sn="2.23885" a="16.0415" fwhm="0.02793" res="24768.4" algo="Sum"/><pk mz="691.85341313" i="415.418" sn="1.60798" a="8.69859" fwhm="0.0311228" res="22229.8" algo="Sum"/><pk mz="692.51893854" i="568.511" sn="2.20088" a="22.5038" fwhm="0.0413811" res="16735.2" algo="Sum"/><pk mz="692.55453765" i="778.27" sn="3.01292" a="28.0272" fwhm="0.0437857" res="15816.9" algo="Sum"/><pk mz="692.60895141" i="962.256" sn="3.72505" a="47.4748" fwhm="0.0602372" res="11498" algo="Sum"/><pk mz="692.65052182" i="743.96" sn="2.88055" a="27.0924" fwhm="0.0519017" res="13345.4" algo="Sum"/><pk mz="692.73759807" i="948.048" sn="3.67129" a="32.0363" fwhm="0.0467139" res="14829.4" algo="Sum"/><pk mz="692.78838149" i="1101.75" sn="4.26637" a="54.3092" fwhm="0.054433" res="12727.4" algo="Sum"/><pk mz="692.81674644" i="968.014" sn="3.74848" a="40.2846" fwhm="0.0696246" res="9950.75" algo="Sum"/><pk mz="692.87725827" i="482.502" sn="1.86837" a="11.4393" fwhm="0.0311459" res="22246.1" algo="Sum"/><pk mz="692.96764524" i="443.831" sn="1.71899" a="20.7208" fwhm="0.0546862" res="12671.7" algo="Sum"/><pk mz="693.54962192" i="390.443" sn="1.51136" a="15.3662" fwhm="0.0543415" res="12762.8" algo="Sum"/><pk mz="693.62188490" i="459.574" sn="1.77917" a="24.8715" fwhm="0.0685881" res="10112.9" algo="Sum"/><pk mz="693.71658881" i="597.697" sn="2.31419" a="14.8" fwhm="0.0311647" res="22259.7" algo="Sum"/><pk mz="693.73804411" i="635.276" sn="2.45962" a="14.127" fwhm="0.0291075" res="23833.7" algo="Sum"/><pk mz="693.75941591" i="564.075" sn="2.18385" a="8.1397" fwhm="0.0245512" res="28257.6" algo="Sum"/><pk mz="693.79090737" i="577.025" sn="2.23368" a="21.4359" fwhm="0.0519439" res="13356.5" algo="Sum"/><pk mz="693.84659487" i="378.206" sn="1.46392" a="12.548" fwhm="0.0438238" res="15832.6" algo="Sum"/><pk mz="694.61364747" i="816.97" sn="3.16835" a="32.3899" fwhm="0.060617" res="11459.1" algo="Sum"/><pk mz="694.62915790" i="831.584" sn="3.22502" a="8.15541" fwhm="0.010395" res="66823.3" algo="Sum"/><pk mz="694.64816584" i="878.425" sn="3.40668" a="20.994" fwhm="0.0244892" res="28365.5" algo="Sum"/><pk mz="694.69353154" i="961.764" sn="3.72973" a="73.7626" fwhm="0.0772791" res="8989.42" algo="Sum"/><pk mz="694.78870127" i="1274.75" sn="4.94215" a="70.924" fwhm="0.060392" res="11504.7" algo="Sum"/><pk mz="694.96545348" i="417.75" sn="1.62236" a="24.8018" fwhm="0.0521011" res="13338.8" algo="Sum"/><pk mz="695.09006673" i="1098.25" sn="4.27073" a="49.821" fwhm="0.0376176" res="18477.8" algo="Sum"/><pk mz="695.38691542" i="503.433" sn="1.9556" a="30.3881" fwhm="0.0576297" res="12066.5" algo="Sum"/><pk mz="695.50501071" i="926.335" sn="3.59946" a="53.0415" fwhm="0.0522759" res="13304.5" algo="Sum"/><pk mz="695.56378610" i="459.247" sn="1.78441" a="14.6182" fwhm="0.0444222" res="15658" algo="Sum"/><pk mz="695.63411997" i="455.53" sn="1.76997" a="24.0671" fwhm="0.0560533" res="12410.2" algo="Sum"/><pk mz="695.70366402" i="554.72" sn="2.15485" a="8.58453" fwhm="0.0175353" res="39674.5" algo="Sum"/><pk mz="695.72981786" i="600.438" sn="2.33244" a="17.7899" fwhm="0.041613" res="16719" algo="Sum"/><pk mz="695.75696162" i="622.442" sn="2.41821" a="20.7407" fwhm="0.0447413" res="15550.6" algo="Sum"/><pk mz="695.78462094" i="569.759" sn="2.21385" a="16.2162" fwhm="0.0364132" res="19108" algo="Sum"/><pk mz="696.50734353" i="558.911" sn="2.17333" a="23.7947" fwhm="0.0540684" res="12882" algo="Sum"/><pk mz="696.54980593" i="397.339" sn="1.54504" a="14.5482" fwhm="0.0468424" res="14870.1" algo="Sum"/><pk mz="696.64463882" i="885.145" sn="3.44181" a="31.7714" fwhm="0.0520503" res="13384.1" algo="Sum"/><pk mz="696.68308242" i="1125.26" sn="4.37561" a="55.2317" fwhm="0.0728731" res="9560.22" algo="Sum"/><pk mz="696.72866082" i="932.887" sn="3.62835" a="30.7266" fwhm="0.0468485" res="14872" algo="Sum"/><pk mz="696.78412037" i="1119.81" sn="4.35589" a="73.0823" fwhm="0.0621286" res="11215.2" algo="Sum"/><pk mz="696.85495576" i="543.196" sn="2.11297" a="27.4238" fwhm="0.0333066" res="20922.4" algo="Sum"/><pk mz="697.51876922" i="5703.6" sn="22.2265" a="231.295" fwhm="0.035234" res="19796.7" algo="Sum"/><pk mz="697.65185298" i="572.192" sn="2.2288" a="34.6335" fwhm="0.0530963" res="13139.4" algo="Sum"/><pk mz="697.69158211" i="656.306" sn="2.5564" a="21.3403" fwhm="0.0468805" res="14882.3" algo="Sum"/><pk mz="697.71691442" i="718.45" sn="2.79846" a="16.5637" fwhm="0.0312544" res="22323.8" algo="Sum"/><pk mz="697.74086589" i="646.384" sn="2.51775" a="16.0315" fwhm="0.031255" res="22324.1" algo="Sum"/><pk mz="697.78529355" i="558.413" sn="2.17509" a="10.9" fwhm="0.0260468" res="26789.7" algo="Sum"/><pk mz="697.83057566" i="417.096" sn="1.62469" a="11.016" fwhm="0.0332631" res="20979.1" algo="Sum"/><pk mz="698.52278337" i="2454.56" sn="9.56084" a="115.225" fwhm="0.0407574" res="17138.6" algo="Sum"/><pk mz="698.60031079" i="481.681" sn="1.87621" a="11.7207" fwhm="0.0312742" res="22337.9" algo="Sum"/><pk mz="698.68323003" i="1038.09" sn="4.04352" a="37.6613" fwhm="0.0521267" res="13403.6" algo="Sum"/><pk mz="698.73299903" i="1074.33" sn="4.18419" a="40.827" fwhm="0.0427702" res="16336.9" algo="Sum"/><pk mz="698.77344197" i="1199.26" sn="4.67078" a="71.6806" fwhm="0.0668067" res="10459.6" algo="Sum"/><pk mz="698.85521179" i="663.116" sn="2.58254" a="34.7232" fwhm="0.069801" res="10012.1" algo="Sum"/><pk mz="698.91290006" i="413.809" sn="1.61149" a="22.7141" fwhm="0.0510244" res="13697.6" algo="Sum"/><pk mz="699.52928017" i="1052.1" sn="4.10797" a="64.9391" fwhm="0.0560514" res="12480.1" algo="Sum"/><pk mz="699.70756539" i="668.37" sn="2.6091" a="13.536" fwhm="0.0208659" res="33533.5" algo="Sum"/><pk mz="699.72990364" i="696.058" sn="2.71718" a="19.7828" fwhm="0.036063" res="19403" algo="Sum"/><pk mz="699.75977215" i="670.989" sn="2.61933" a="19.107" fwhm="0.0365169" res="19162.6" algo="Sum"/><pk mz="699.86190089" i="451.015" sn="1.76066" a="14.2749" fwhm="0.0469535" res="14905.4" algo="Sum"/><pk mz="700.48310978" i="832.839" sn="3.25427" a="34.9214" fwhm="0.0429884" res="16294.7" algo="Sum"/><pk mz="700.52904606" i="914.331" sn="3.57357" a="36.9335" fwhm="0.0501055" res="13981.1" algo="Sum"/><pk mz="700.64258075" i="855.843" sn="3.34531" a="48.9632" fwhm="0.0559045" res="12532.8" algo="Sum"/><pk mz="700.67019483" i="824.724" sn="3.22368" a="24.1523" fwhm="0.0365408" res="19175" algo="Sum"/><pk mz="700.73026826" i="992.519" sn="3.87955" a="33.009" fwhm="0.0469827" res="14914.6" algo="Sum"/><pk mz="700.76805604" i="1038.81" sn="4.06048" a="34.1789" fwhm="0.046984" res="14915.1" algo="Sum"/><pk mz="700.82973894" i="638.279" sn="2.4949" a="17.6527" fwhm="0.0365448" res="19177.3" algo="Sum"/><pk mz="701.40265838" i="14466.9" sn="56.5368" a="577.18" fwhm="0.0347827" res="20165.3" algo="Sum"/><pk mz="701.48368579" i="814.706" sn="3.18389" a="22.8899" fwhm="0.0417849" res="16788" algo="Sum"/><pk mz="701.55236145" i="13273.5" sn="51.8713" a="535.856" fwhm="0.0348905" res="20107.3" algo="Sum"/><pk mz="701.64835945" i="624.329" sn="2.4398" a="15.4325" fwhm="0.0313422" res="22386.7" algo="Sum"/><pk mz="701.67355404" i="640.141" sn="2.50159" a="19.0379" fwhm="0.0417905" res="16790.3" algo="Sum"/><pk mz="701.71058615" i="693.833" sn="2.71141" a="16.7831" fwhm="0.0313435" res="22387.8" algo="Sum"/><pk mz="701.72284131" i="688.457" sn="2.6904" a="20.6669" fwhm="0.0365683" res="19189.4" algo="Sum"/><pk mz="701.75829824" i="617.738" sn="2.41404" a="20.7681" fwhm="0.0470174" res="14925.5" algo="Sum"/><pk mz="702.22150722" i="404.879" sn="1.58101" a="11.1411" fwhm="0.0365812" res="19196.2" algo="Sum"/><pk mz="702.40631664" i="6532.97" sn="25.5116" a="275.762" fwhm="0.0365722" res="19206" algo="Sum"/><pk mz="702.49642818" i="502.376" sn="1.96209" a="16.9058" fwhm="0.0470415" res="14933.5" algo="Sum"/><pk mz="702.55482149" i="6160.78" sn="24.0667" a="264.219" fwhm="0.0372791" res="18845.8" algo="Sum"/><pk mz="702.63770303" i="1088.02" sn="4.25028" a="59.8416" fwhm="0.0673288" res="10435.9" algo="Sum"/><pk mz="702.68413502" i="878.285" sn="3.43097" a="30.7966" fwhm="0.0470484" res="14935.4" algo="Sum"/><pk mz="702.74866092" i="960.243" sn="3.75113" a="82.2674" fwhm="0.0816982" res="8601.76" algo="Sum"/><pk mz="702.82582248" i="702.565" sn="2.74453" a="13.9705" fwhm="0.036091" res="19473.7" algo="Sum"/><pk mz="702.84766191" i="734.822" sn="2.87054" a="38.7947" fwhm="0.0626874" res="11211.9" algo="Sum"/><pk mz="702.92380598" i="431.816" sn="1.6869" a="15.0533" fwhm="0.0329146" res="21356" algo="Sum"/><pk mz="703.21680042" i="402.764" sn="1.57221" a="12.6985" fwhm="0.0437982" res="16055.8" algo="Sum"/><pk mz="703.26442807" i="413.923" sn="1.61594" a="9.95668" fwhm="0.0293938" res="23925.6" algo="Sum"/><pk mz="703.40674645" i="2930.56" sn="11.4424" a="159.805" fwhm="0.038818" res="18120.6" algo="Sum"/><pk mz="703.56830745" i="71262.6" sn="278.282" a="2625.26" fwhm="0.0324602" res="21674.8" algo="Sum"/><pk mz="703.82055393" i="543.646" sn="2.12292" a="20.3508" fwhm="0.0482119" res="14598.5" algo="Sum"/><pk mz="704.21195100" i="388.455" sn="1.5167" a="21.8605" fwhm="0.0399579" res="17623.8" algo="Sum"/><pk mz="704.40642379" i="945.148" sn="3.69179" a="49.0283" fwhm="0.0475417" res="14816.6" algo="Sum"/><pk mz="704.57159680" i="31981.7" sn="124.922" a="1244.36" fwhm="0.0340575" res="20687.7" algo="Sum"/><pk mz="704.67929799" i="1265.48" sn="4.94304" a="42.5719" fwhm="0.047115" res="14956.6" algo="Sum"/><pk mz="704.71523033" i="1230.07" sn="4.8047" a="24.3915" fwhm="0.0209404" res="33653.3" algo="Sum"/><pk mz="704.73695835" i="1272.48" sn="4.97037" a="72.573" fwhm="0.0629417" res="11196.7" algo="Sum"/><pk mz="704.81078241" i="741.962" sn="2.89845" a="28.4893" fwhm="0.052355" res="13462.2" algo="Sum"/><pk mz="704.85956212" i="750.768" sn="2.93297" a="26.762" fwhm="0.0523565" res="13462.7" algo="Sum"/><pk mz="704.91550737" i="377.646" sn="1.47533" a="9.96212" fwhm="0.027102" res="26009.8" algo="Sum"/><pk mz="705.12470365" i="510.661" sn="1.99558" a="28.7638" fwhm="0.0537878" res="13109.4" algo="Sum"/><pk mz="705.21592100" i="389.885" sn="1.52347" a="13.9143" fwhm="0.0498485" res="14147.2" algo="Sum"/><pk mz="705.51974187" i="845.231" sn="3.3028" a="23.1296" fwhm="0.0419047" res="16836.3" algo="Sum"/><pk mz="705.57704381" i="10294.3" sn="40.2257" a="446.227" fwhm="0.0368234" res="19161.1" algo="Sum"/><pk mz="705.68046126" i="801.134" sn="3.1308" a="27.2095" fwhm="0.0417625" res="16897.5" algo="Sum"/><pk mz="705.72055750" i="774.847" sn="3.02876" a="28.5593" fwhm="0.0517843" res="13628.1" algo="Sum"/><pk mz="705.78151173" i="616.98" sn="2.41151" a="15.9959" fwhm="0.0328185" res="21505.6" algo="Sum"/><pk mz="705.85841022" i="404.921" sn="1.58428" a="8.82138" fwhm="0.0314364" res="22453.5" algo="Sum"/><pk mz="706.13076792" i="452.074" sn="1.76916" a="23.0711" fwhm="0.0571388" res="12358.2" algo="Sum"/><pk mz="706.53178574" i="5427.48" sn="21.2365" a="217.34" fwhm="0.0401866" res="17581.3" algo="Sum"/><pk mz="706.58044411" i="3084.42" sn="12.0686" a="126.768" fwhm="0.0483484" res="14614.3" algo="Sum"/><pk mz="706.71979966" i="1152.04" sn="4.51006" a="48.3953" fwhm="0.0629102" res="11233.8" algo="Sum"/><pk mz="706.75069692" i="1096.21" sn="4.29148" a="59.9252" fwhm="0.064421" res="10970.8" algo="Sum"/><pk mz="706.81735148" i="720.946" sn="2.82226" a="19.3128" fwhm="0.0317522" res="22260.4" algo="Sum"/><pk mz="706.85275946" i="782.428" sn="3.06252" a="26.9007" fwhm="0.0524306" res="13481.7" algo="Sum"/><pk mz="707.14096134" i="477.855" sn="1.87258" a="21.7857" fwhm="0.0452235" res="15636.6" algo="Sum"/><pk mz="707.15410847" i="480.727" sn="1.88384" a="20.2082" fwhm="0.0639229" res="11062.6" algo="Sum"/><pk mz="707.53518749" i="2336.82" sn="9.15988" a="95.5686" fwhm="0.0387629" res="18252.9" algo="Sum"/><pk mz="707.58520240" i="854.374" sn="3.34977" a="34.5255" fwhm="0.0513244" res="13786.5" algo="Sum"/><pk mz="707.63678070" i="468.454" sn="1.83713" a="12.0374" fwhm="0.0314759" res="22481.9" algo="Sum"/><pk mz="707.68890412" i="614.511" sn="2.40969" a="15.1081" fwhm="0.042342" res="16713.6" algo="Sum"/><pk mz="707.71163767" i="631.959" sn="2.47811" a="16.4827" fwhm="0.00943636" res="74998.3" algo="Sum"/><pk mz="707.72318933" i="642.895" sn="2.521" a="13.068" fwhm="0.0464739" res="15228.4" algo="Sum"/><pk mz="707.75144487" i="670.704" sn="2.62986" a="24.216" fwhm="0.0521654" res="13567.4" algo="Sum"/><pk mz="707.79364917" i="517.517" sn="2.02867" a="14.9591" fwhm="0.0419725" res="16863.3" algo="Sum"/><pk mz="707.82097345" i="462.894" sn="1.81423" a="8.63545" fwhm="0.0209866" res="33727.2" algo="Sum"/><pk mz="707.84557773" i="433.546" sn="1.69882" a="11.8542" fwhm="0.0367274" res="19273" algo="Sum"/><pk mz="708.53938928" i="813.792" sn="3.19904" a="36.4662" fwhm="0.0629921" res="11248.1" algo="Sum"/><pk mz="708.58284894" i="763.129" sn="3.00022" a="30.7717" fwhm="0.0577444" res="12271" algo="Sum"/><pk mz="708.64798415" i="669.992" sn="2.63406" a="26.2738" fwhm="0.0395006" res="17940.2" algo="Sum"/><pk mz="708.70679039" i="893.837" sn="3.51396" a="31.2078" fwhm="0.0472493" res="14999.3" algo="Sum"/><pk mz="708.76281625" i="1505.96" sn="5.91963" a="73.3619" fwhm="0.0706663" res="10029.7" algo="Sum"/><pk mz="708.94438798" i="463.234" sn="1.82142" a="21.0357" fwhm="0.0528546" res="13413.1" algo="Sum"/><pk mz="709.51984711" i="430.687" sn="1.69642" a="30.4697" fwhm="0.082101" res="8642.03" algo="Sum"/><pk mz="709.66118283" i="526.89" sn="2.07484" a="16.8811" fwhm="0.0472807" res="15009.5" algo="Sum"/><pk mz="709.71090691" i="675.325" sn="2.65901" a="15.2596" fwhm="0.0300067" res="23651.8" algo="Sum"/><pk mz="709.73632641" i="627.227" sn="2.46995" a="9.39532" fwhm="0.0157611" res="45030.8" algo="Sum"/><pk mz="709.75114324" i="642.528" sn="2.53039" a="12.8531" fwhm="0.0210151" res="33773.4" algo="Sum"/><pk mz="709.76877841" i="678.779" sn="2.67341" a="21.353" fwhm="0.0456895" res="15534.6" algo="Sum"/><pk mz="710.52862094" i="391.359" sn="1.54287" a="9.33011" fwhm="0.029778" res="23860.8" algo="Sum"/><pk mz="710.58370354" i="656.964" sn="2.58942" a="31.9435" fwhm="0.062443" res="11379.7" algo="Sum"/><pk mz="710.67060858" i="951.839" sn="3.75174" a="64.1195" fwhm="0.0893559" res="7953.26" algo="Sum"/><pk mz="710.76419410" i="1801.11" sn="7.10031" a="93.4998" fwhm="0.0554859" res="12809.8" algo="Sum"/><pk mz="710.93933228" i="408.977" sn="1.61239" a="21.5067" fwhm="0.0401915" res="17688.8" algo="Sum"/><pk mz="711.06360512" i="915.115" sn="3.6073" a="46.7191" fwhm="0.0393821" res="18055.5" algo="Sum"/><pk mz="711.53523730" i="3709.92" sn="14.6499" a="192.452" fwhm="0.0391903" res="18155.9" algo="Sum"/><pk mz="711.67318694" i="596.271" sn="2.35444" a="16.856" fwhm="0.042087" res="16909.6" algo="Sum"/><pk mz="711.71041937" i="624.387" sn="2.46547" a="24.7909" fwhm="0.0526101" res="13528" algo="Sum"/><pk mz="711.73854090" i="639.912" sn="2.52678" a="9.64456" fwhm="0.0301152" res="23633.8" algo="Sum"/><pk mz="711.76363188" i="662.694" sn="2.61675" a="33.0251" fwhm="0.0631349" res="11273.7" algo="Sum"/><pk mz="711.85541403" i="401.549" sn="1.58556" a="17.1767" fwhm="0.0563953" res="12622.6" algo="Sum"/><pk mz="712.25146173" i="418.807" sn="1.65656" a="13.2107" fwhm="0.0473674" res="15036.8" algo="Sum"/><pk mz="712.53669350" i="1930.13" sn="7.64273" a="104.634" fwhm="0.0465913" res="15293.3" algo="Sum"/><pk mz="712.66903306" i="1230.16" sn="4.87262" a="85.3827" fwhm="0.0748707" res="9518.66" algo="Sum"/><pk mz="712.70544687" i="944.753" sn="3.74232" a="28.5993" fwhm="0.0368533" res="19339" algo="Sum"/><pk mz="712.76158305" i="1371.89" sn="5.43429" a="63.0516" fwhm="0.0629282" res="11326.6" algo="Sum"/><pk mz="712.84553665" i="591.472" sn="2.34298" a="27.858" fwhm="0.0619189" res="11512.6" algo="Sum"/><pk mz="713.49536282" i="1448.02" sn="5.74411" a="68.7073" fwhm="0.0541305" res="13181" algo="Sum"/><pk mz="713.61768779" i="418.758" sn="1.66155" a="12.4189" fwhm="0.0397216" res="17965.5" algo="Sum"/><pk mz="713.68382286" i="657.45" sn="2.60891" a="35.4978" fwhm="0.0660646" res="10802.8" algo="Sum"/><pk mz="713.70797825" i="690.302" sn="2.73927" a="17.2672" fwhm="0.0316105" res="22578.2" algo="Sum"/><pk mz="713.72665716" i="713.277" sn="2.83044" a="16.4176" fwhm="0.0312222" res="22859.6" algo="Sum"/><pk mz="713.75992028" i="641.762" sn="2.54665" a="21.4219" fwhm="0.0474176" res="15052.6" algo="Sum"/><pk mz="713.86207406" i="424.694" sn="1.68466" a="13.4818" fwhm="0.0338919" res="21062.9" algo="Sum"/><pk mz="714.25501937" i="386.558" sn="1.5332" a="10.8368" fwhm="0.0474342" res="15057.8" algo="Sum"/><pk mz="714.49720969" i="1057.22" sn="4.20422" a="42.3128" fwhm="0.0422539" res="16909.6" algo="Sum"/><pk mz="714.52603722" i="853.38" sn="3.39412" a="34.4671" fwhm="0.0546597" res="13072.3" algo="Sum"/><pk mz="714.58080236" i="507.137" sn="2.01694" a="9.90172" fwhm="0.0210866" res="33887.9" algo="Sum"/><pk mz="714.66686877" i="1123.09" sn="4.4659" a="47.8284" fwhm="0.0622229" res="11485.6" algo="Sum"/><pk mz="714.70198116" i="1080.3" sn="4.29575" a="44.1013" fwhm="0.0527209" res="13556.3" algo="Sum"/><pk mz="714.75330977" i="1072.89" sn="4.26628" a="52.5324" fwhm="0.0685394" res="10428.4" algo="Sum"/><pk mz="714.83603593" i="593.266" sn="2.35897" a="25.7639" fwhm="0.0493404" res="14487.8" algo="Sum"/><pk mz="715.54092955" i="850.946" sn="3.3875" a="26.7928" fwhm="0.0474762" res="15071.6" algo="Sum"/><pk mz="715.56384400" i="932.013" sn="3.71021" a="40.2419" fwhm="0.0475994" res="15033" algo="Sum"/><pk mz="715.64097961" i="625.239" sn="2.48849" a="25.6462" fwhm="0.0580306" res="12332.1" algo="Sum"/><pk mz="715.70262727" i="697.824" sn="2.77738" a="36.7535" fwhm="0.0738597" res="9690.03" algo="Sum"/><pk mz="715.72362923" i="770.94" sn="3.06839" a="27.4535" fwhm="0.0379759" res="18846.8" algo="Sum"/><pk mz="715.78080408" i="601.732" sn="2.39501" a="23.2696" fwhm="0.0374777" res="19098.8" algo="Sum"/><pk mz="715.82360769" i="426.951" sn="1.69929" a="13.7796" fwhm="0.0821817" res="8710.25" algo="Sum"/><pk mz="715.87918097" i="427.729" sn="1.70247" a="19.9623" fwhm="0.0543008" res="13183.6" algo="Sum"/><pk mz="716.52207714" i="1226.59" sn="4.88384" a="59.1921" fwhm="0.0536193" res="13363.1" algo="Sum"/><pk mz="716.61783629" i="749.393" sn="2.9838" a="31.8991" fwhm="0.0580706" res="12340.5" algo="Sum"/><pk mz="716.70602454" i="1078.49" sn="4.29413" a="40.6599" fwhm="0.0527946" res="13575.4" algo="Sum"/><pk mz="716.73863309" i="1024.06" sn="4.07743" a="38.1582" fwhm="0.0520841" res="13761.2" algo="Sum"/><pk mz="716.77669981" i="820.472" sn="3.26681" a="19.9492" fwhm="0.0316785" res="22626.6" algo="Sum"/><pk mz="716.84741829" i="545.246" sn="2.17086" a="15.5667" fwhm="0.0330119" res="21714.8" algo="Sum"/><pk mz="716.87435458" i="439.465" sn="1.74947" a="12.2006" fwhm="0.042241" res="16971.1" algo="Sum"/><pk mz="717.07281592" i="908.932" sn="3.61697" a="43.7231" fwhm="0.0418792" res="17122.4" algo="Sum"/><pk mz="717.36219182" i="739.214" sn="2.94337" a="44.2348" fwhm="0.0501541" res="14303.2" algo="Sum"/><pk mz="717.58347075" i="3043.55" sn="12.1185" a="137.514" fwhm="0.0395907" res="18125" algo="Sum"/><pk mz="717.67398234" i="620.436" sn="2.47018" a="23.9428" fwhm="0.0337742" res="21249.2" algo="Sum"/><pk mz="717.69854567" i="670.356" sn="2.66882" a="13.3222" fwhm="0.0211324" res="33962" algo="Sum"/><pk mz="717.71618479" i="675.526" sn="2.68936" a="23.6543" fwhm="0.0475488" res="15094.3" algo="Sum"/><pk mz="717.74692554" i="661.389" sn="2.63312" a="24.2141" fwhm="0.0528335" res="13585.1" algo="Sum"/><pk mz="717.79087453" i="509.325" sn="2.02768" a="14.8544" fwhm="0.0422679" res="16981.9" algo="Sum"/><pk mz="718.19222946" i="386.482" sn="1.53882" a="24.4464" fwhm="0.0392816" res="18283.2" algo="Sum"/><pk mz="718.57433734" i="2955.95" sn="11.7717" a="186.037" fwhm="0.0611392" res="11753.1" algo="Sum"/><pk mz="718.66094829" i="870.603" sn="3.46707" a="20.6725" fwhm="0.0282479" res="25441.2" algo="Sum"/><pk mz="718.69238226" i="913.805" sn="3.63911" a="30.8224" fwhm="0.047581" res="15104.6" algo="Sum"/><pk mz="718.72748717" i="906.254" sn="3.60904" a="42.6604" fwhm="0.0578996" res="12413.3" algo="Sum"/><pk mz="718.79321216" i="963.877" sn="3.83898" a="43.9752" fwhm="0.0649504" res="11066.8" algo="Sum"/><pk mz="719.49788422" i="537.747" sn="2.14246" a="21.0356" fwhm="0.0418903" res="17175.8" algo="Sum"/><pk mz="719.57307310" i="1530.41" sn="6.09739" a="92.8835" fwhm="0.0670251" res="10735.9" algo="Sum"/><pk mz="719.66025393" i="552.917" sn="2.20308" a="16.5161" fwhm="0.0423225" res="17004.2" algo="Sum"/><pk mz="719.69401968" i="645.969" sn="2.57385" a="25.3426" fwhm="0.0529045" res="13603.7" algo="Sum"/><pk mz="719.71472860" i="646.979" sn="2.57779" a="12.7333" fwhm="0.0455537" res="15799.3" algo="Sum"/><pk mz="719.74732969" i="685.68" sn="2.73225" a="24.9226" fwhm="0.0529068" res="13604.1" algo="Sum"/><pk mz="719.77851858" i="573.013" sn="2.28336" a="32.3967" fwhm="0.0766747" res="9387.43" algo="Sum"/><pk mz="720.19676386" i="388.629" sn="1.55015" a="17.6118" fwhm="0.046179" res="15595.8" algo="Sum"/><pk mz="720.58044849" i="2739.98" sn="10.9239" a="143.873" fwhm="0.0539793" res="13349.2" algo="Sum"/><pk mz="720.65798473" i="876.302" sn="3.49465" a="22.9761" fwhm="0.031764" res="22687.9" algo="Sum"/><pk mz="720.70603543" i="1141.01" sn="4.5508" a="79.6676" fwhm="0.0908457" res="7933.3" algo="Sum"/><pk mz="720.79114560" i="905.833" sn="3.61281" a="33.049" fwhm="0.0529451" res="13613.9" algo="Sum"/><pk mz="721.18126543" i="465.189" sn="1.85976" a="15.2981" fwhm="0.0476635" res="15130.7" algo="Sum"/><pk mz="721.47788386" i="457.744" sn="1.82987" a="28.6196" fwhm="0.0403646" res="17874" algo="Sum"/><pk mz="721.58009083" i="1398.93" sn="5.59493" a="64.5437" fwhm="0.0539066" res="13385.7" algo="Sum"/><pk mz="721.63222201" i="522.712" sn="2.0909" a="13.447" fwhm="0.0317857" res="22703" algo="Sum"/><pk mz="721.69370512" i="654.144" sn="2.61658" a="15.8266" fwhm="0.0317869" res="22704.1" algo="Sum"/><pk mz="721.72175891" i="661.234" sn="2.64494" a="24.6462" fwhm="0.0511884" res="14099.3" algo="Sum"/><pk mz="721.83495741" i="420.853" sn="1.6829" a="17.1508" fwhm="0.0386349" res="18683.5" algo="Sum"/><pk mz="722.18515022" i="419.649" sn="1.68059" a="24.7709" fwhm="0.0475016" res="15203.4" algo="Sum"/><pk mz="722.50448377" i="1148.21" sn="4.59982" a="59.4388" fwhm="0.0508012" res="14222.2" algo="Sum"/><pk mz="722.55389330" i="884.82" sn="3.54558" a="36.8223" fwhm="0.0583105" res="12391.5" algo="Sum"/><pk mz="722.59504827" i="840.064" sn="3.36632" a="40.1781" fwhm="0.0644207" res="11216.8" algo="Sum"/><pk mz="722.69665419" i="1298.49" sn="5.20276" a="53.0107" fwhm="0.0583163" res="12392.7" algo="Sum"/><pk mz="722.77930525" i="809.747" sn="3.24548" a="23.4508" fwhm="0.0371128" res="19475.2" algo="Sum"/><pk mz="722.88079456" i="523.237" sn="2.09786" a="26.9607" fwhm="0.0394004" res="18347" algo="Sum"/><pk mz="723.13908901" i="528.185" sn="2.12362" a="28.8853" fwhm="0.0588562" res="12286.5" algo="Sum"/><pk mz="723.20448077" i="393.472" sn="1.58152" a="10.8615" fwhm="0.0329756" res="21931.5" algo="Sum"/><pk mz="723.53462680" i="8906.19" sn="35.7868" a="385.423" fwhm="0.0370128" res="19548.2" algo="Sum"/><pk mz="723.62356969" i="532.765" sn="2.14068" a="5.44839" fwhm="0.0156175" res="46334.3" algo="Sum"/><pk mz="723.68429836" i="678.627" sn="2.72699" a="20.0074" fwhm="0.0424406" res="17051.7" algo="Sum"/><pk mz="723.70680621" i="669.731" sn="2.69138" a="27.9911" fwhm="0.0530521" res="13641.4" algo="Sum"/><pk mz="723.74591521" i="657.533" sn="2.64292" a="28.4471" fwhm="0.0636646" res="11368.1" algo="Sum"/><pk mz="724.13876087" i="410.774" sn="1.65196" a="30.1467" fwhm="0.063499" res="11403.9" algo="Sum"/><pk mz="724.53130529" i="6256.94" sn="25.178" a="329.353" fwhm="0.0458803" res="15791.8" algo="Sum"/><pk mz="724.61631240" i="679.063" sn="2.73194" a="16.6868" fwhm="0.0316782" res="22874.3" algo="Sum"/><pk mz="724.70152010" i="1072.38" sn="4.3156" a="42.991" fwhm="0.0844831" res="8578.06" algo="Sum"/><pk mz="724.73967880" i="1426.96" sn="5.74316" a="80.9282" fwhm="0.0728313" res="9950.94" algo="Sum"/><pk mz="724.86970130" i="554.523" sn="2.23206" a="17.55" fwhm="0.0417452" res="17364.2" algo="Sum"/><pk mz="724.90872910" i="490.05" sn="1.97264" a="27.3845" fwhm="0.0682592" res="10619.9" algo="Sum"/><pk mz="725.13886542" i="457.711" sn="1.84241" a="25.169" fwhm="0.0536893" res="13506.2" algo="Sum"/><pk mz="725.17618119" i="378.284" sn="1.52377" a="5.24609" fwhm="0.0159317" res="45517.8" algo="Sum"/><pk mz="725.19486986" i="385.994" sn="1.55543" a="8.7857" fwhm="0.0318639" res="22759.1" algo="Sum"/><pk mz="725.55032274" i="47164.5" sn="190.276" a="1841.28" fwhm="0.0343597" res="21116.3" algo="Sum"/><pk mz="725.65473159" i="882.63" sn="3.5609" a="54.2906" fwhm="0.0500329" res="14503.6" algo="Sum"/><pk mz="725.69186535" i="753.273" sn="3.03902" a="7.93194" fwhm="0.010625" res="68300.7" algo="Sum"/><pk mz="725.74441316" i="805.9" sn="3.25127" a="48.0506" fwhm="0.0669405" res="10841.6" algo="Sum"/><pk mz="725.80953364" i="490.136" sn="1.97741" a="18.072" fwhm="0.0987457" res="7350.29" algo="Sum"/><pk mz="726.55354786" i="21122.3" sn="85.4463" a="856.041" fwhm="0.0366736" res="19811.3" algo="Sum"/><pk mz="726.63754578" i="1153.41" sn="4.66634" a="64.0503" fwhm="0.0656273" res="11072.2" algo="Sum"/><pk mz="726.73609197" i="1693.35" sn="6.85246" a="105.619" fwhm="0.0687409" res="10572.1" algo="Sum"/><pk mz="726.81481579" i="678.797" sn="2.74688" a="35.4476" fwhm="0.0660936" res="10996.8" algo="Sum"/><pk mz="726.89326890" i="463.899" sn="1.87691" a="16.5147" fwhm="0.0408165" res="17808.8" algo="Sum"/><pk mz="727.03357947" i="480.865" sn="1.94555" a="27.6551" fwhm="0.0507447" res="14327.3" algo="Sum"/><pk mz="727.50946831" i="1291.94" sn="5.24857" a="66.7154" fwhm="0.0449767" res="16175.3" algo="Sum"/><pk mz="727.55982155" i="7555.09" sn="30.7002" a="344.343" fwhm="0.0400289" res="18175.9" algo="Sum"/><pk mz="727.66254039" i="638.58" sn="2.5953" a="22.6429" fwhm="0.0425569" res="17098.6" algo="Sum"/><pk mz="727.68855544" i="689.643" sn="2.80283" a="17.0417" fwhm="0.0319185" res="22798.3" algo="Sum"/><pk mz="727.70878916" i="703.401" sn="2.85874" a="14.3979" fwhm="0.0212793" res="34197.9" algo="Sum"/><pk mz="727.74141211" i="819.812" sn="3.33186" a="36.5119" fwhm="0.0638396" res="11399.5" algo="Sum"/><pk mz="727.77676429" i="587.188" sn="2.3864" a="15.9409" fwhm="0.0352571" res="20642" algo="Sum"/><pk mz="727.80419987" i="448.744" sn="1.82352" a="15.4993" fwhm="0.0424998" res="17124.9" algo="Sum"/><pk mz="728.51439967" i="5496.73" sn="22.3951" a="242.537" fwhm="0.0468574" res="15547.5" algo="Sum"/><pk mz="728.55731839" i="3197.29" sn="13.0276" a="130.803" fwhm="0.0448248" res="16253.4" algo="Sum"/><pk mz="728.64260958" i="1284.4" sn="5.23383" a="64.1551" fwhm="0.0628989" res="11584.3" algo="Sum"/><pk mz="728.68409450" i="956.373" sn="3.89715" a="19.7249" fwhm="0.0212936" res="34220.8" algo="Sum"/><pk mz="728.73512155" i="1381.97" sn="5.63142" a="76.1303" fwhm="0.0827965" res="8801.52" algo="Sum"/><pk mz="728.82029868" i="724.739" sn="2.95326" a="40.557" fwhm="0.0665421" res="10952.8" algo="Sum"/><pk mz="728.86816866" i="384.407" sn="1.56631" a="7.65263" fwhm="0.0490943" res="14846.3" algo="Sum"/><pk mz="729.24057083" i="401.994" sn="1.63812" a="19.7677" fwhm="0.0738702" res="9871.92" algo="Sum"/><pk mz="729.51870025" i="2500.56" sn="10.2141" a="103.198" fwhm="0.0469327" res="15543.9" algo="Sum"/><pk mz="729.58353366" i="7611.62" sn="31.0915" a="355.761" fwhm="0.0390778" res="18670" algo="Sum"/><pk mz="729.66974886" i="709.012" sn="2.89613" a="14.7111" fwhm="0.021308" res="34243.9" algo="Sum"/><pk mz="729.69334840" i="729.772" sn="2.98093" a="22.1357" fwhm="0.0372898" res="19568.2" algo="Sum"/><pk mz="729.72944120" i="730.487" sn="2.98385" a="28.9608" fwhm="0.0532724" res="13698.1" algo="Sum"/><pk mz="729.81830331" i="510.269" sn="2.08407" a="26.3713" fwhm="0.0534657" res="13650.2" algo="Sum"/><pk mz="730.53203625" i="5285.8" sn="21.576" a="227.568" fwhm="0.0415611" res="17577.3" algo="Sum"/><pk mz="730.58634048" i="3970.92" sn="16.2088" a="183.711" fwhm="0.0528477" res="13824.4" algo="Sum"/><pk mz="730.63179293" i="1356.45" sn="5.53686" a="43.7521" fwhm="0.0479751" res="15229.4" algo="Sum"/><pk mz="730.67530836" i="1087.27" sn="4.43812" a="21.8283" fwhm="0.0213227" res="34267.5" algo="Sum"/><pk mz="730.73060109" i="1243.58" sn="5.07614" a="65.899" fwhm="0.0714477" res="10227.5" algo="Sum"/><pk mz="730.81360135" i="688.28" sn="2.80984" a="33.9475" fwhm="0.0639744" res="11423.5" algo="Sum"/><pk mz="730.88703366" i="396.272" sn="1.61783" a="10.6709" fwhm="0.042253" res="17297.9" algo="Sum"/><pk mz="731.53511042" i="2403.81" sn="9.81152" a="97.1306" fwhm="0.0445738" res="16411.8" algo="Sum"/><pk mz="731.59974459" i="12324.7" sn="50.3054" a="505.114" fwhm="0.0367431" res="19911.2" algo="Sum"/><pk mz="731.72804148" i="715.272" sn="2.91939" a="25.235" fwhm="0.0480107" res="15240.9" algo="Sum"/><pk mz="731.75232613" i="672.645" sn="2.74541" a="13.6988" fwhm="0.0367738" res="19898.8" algo="Sum"/><pk mz="731.84708432" i="432.035" sn="1.76292" a="10.9191" fwhm="0.0409719" res="17862.2" algo="Sum"/><pk mz="732.54789724" i="19536.3" sn="79.7217" a="771.502" fwhm="0.0362506" res="20207.9" algo="Sum"/><pk mz="732.60065210" i="6422.14" sn="26.2069" a="278.247" fwhm="0.0472741" res="15496.9" algo="Sum"/><pk mz="732.72734907" i="1242.74" sn="5.07124" a="59.6339" fwhm="0.0640577" res="11438.5" algo="Sum"/><pk mz="732.90522642" i="485.855" sn="1.98214" a="17.1122" fwhm="0.0491675" res="14906.3" algo="Sum"/><pk mz="733.04517696" i="971.18" sn="3.96429" a="47.8567" fwhm="0.0417052" res="17576.8" algo="Sum"/><pk mz="733.55139415" i="8755.3" sn="35.737" a="363.647" fwhm="0.0364915" res="20102" algo="Sum"/><pk mz="733.60813141" i="2663.51" sn="10.8727" a="135.586" fwhm="0.0478243" res="15339.7" algo="Sum"/><pk mz="733.70816966" i="713.037" sn="2.91108" a="20.9326" fwhm="0.0427336" res="17169.3" algo="Sum"/><pk mz="733.73732399" i="731.576" sn="2.987" a="21.0553" fwhm="0.040557" res="18091.5" algo="Sum"/><pk mz="733.79511706" i="481.105" sn="1.96452" a="13.8167" fwhm="0.0427366" res="17170.2" algo="Sum"/><pk mz="733.83804650" i="436.61" sn="1.78278" a="17.435" fwhm="0.0587644" res="12487.8" algo="Sum"/><pk mz="734.56235581" i="13348.7" sn="54.5154" a="547.264" fwhm="0.0384662" res="19096.3" algo="Sum"/><pk mz="734.69494008" i="926.361" sn="3.7823" a="18.4372" fwhm="0.0213811" res="34361.9" algo="Sum"/><pk mz="734.71886866" i="1045.47" sn="4.2689" a="40.4782" fwhm="0.053454" res="13744.9" algo="Sum"/><pk mz="734.76412831" i="1067.93" sn="4.36093" a="50.3052" fwhm="0.0641469" res="11454.4" algo="Sum"/><pk mz="735.56669354" i="5538.05" sn="22.6242" a="239.698" fwhm="0.0400922" res="18346.9" algo="Sum"/><pk mz="735.66060161" i="671.485" sn="2.74354" a="26.7859" fwhm="0.0534884" res="13753.7" algo="Sum"/><pk mz="735.69667764" i="638.333" sn="2.60796" a="13.1243" fwhm="0.0213958" res="34385.1" algo="Sum"/><pk mz="735.72416069" i="679.099" sn="2.77473" a="19.9386" fwhm="0.0374434" res="19649" algo="Sum"/><pk mz="735.74172247" i="629.704" sn="2.5731" a="12.9428" fwhm="0.0267458" res="27508.7" algo="Sum"/><pk mz="736.20257134" i="397.12" sn="1.62503" a="8.85586" fwhm="0.0321048" res="22931.2" algo="Sum"/><pk mz="736.57228760" i="2031.95" sn="8.31179" a="112.79" fwhm="0.0480604" res="15326" algo="Sum"/><pk mz="736.67815573" i="1148.95" sn="4.70084" a="65.9867" fwhm="0.0852595" res="8640.42" algo="Sum"/><pk mz="736.75739859" i="941.638" sn="3.85393" a="50.1022" fwhm="0.0749387" res="9831.46" algo="Sum"/><pk mz="736.84466745" i="503.415" sn="2.06108" a="15.5083" fwhm="0.0428249" res="17206" algo="Sum"/><pk mz="737.15695023" i="578.391" sn="2.368" a="40.8021" fwhm="0.0574781" res="12825" algo="Sum"/><pk mz="737.24311565" i="388.88" sn="1.59184" a="16.9826" fwhm="0.0624855" res="11798.6" algo="Sum"/><pk mz="737.56396614" i="820.8" sn="3.36153" a="35.3949" fwhm="0.0519351" res="14201.7" algo="Sum"/><pk mz="737.62699135" i="627.329" sn="2.56907" a="19.5411" fwhm="0.0356485" res="20691.7" algo="Sum"/><pk mz="737.67022486" i="667.291" sn="2.73298" a="29.4704" fwhm="0.0588704" res="12530.4" algo="Sum"/><pk mz="737.72485227" i="765.203" sn="3.13483" a="39.634" fwhm="0.0633427" res="11646.6" algo="Sum"/><pk mz="737.78120831" i="551.942" sn="2.26125" a="10.7618" fwhm="0.0214262" res="34433.7" algo="Sum"/><pk mz="737.83518634" i="426.841" sn="1.74858" a="16.5729" fwhm="0.0535673" res="13774" algo="Sum"/><pk mz="738.15744926" i="420.545" sn="1.72482" a="20.1448" fwhm="0.0663248" res="11129.4" algo="Sum"/><pk mz="738.50703973" i="1300.79" sn="5.33907" a="59.1589" fwhm="0.0398696" res="18523.1" algo="Sum"/><pk mz="738.53536185" i="1400.13" sn="5.74749" a="89.4545" fwhm="0.0580891" res="12713.8" algo="Sum"/><pk mz="738.67184335" i="1295.02" sn="5.31909" a="87.2398" fwhm="0.062329" res="11851.2" algo="Sum"/><pk mz="738.82269164" i="545.26" sn="2.24001" a="17.1085" fwhm="0.037522" res="19690.4" algo="Sum"/><pk mz="738.84845413" i="565.978" sn="2.32504" a="22.6764" fwhm="0.0501579" res="14730.4" algo="Sum"/><pk mz="739.05238839" i="1048.01" sn="4.30454" a="55.9113" fwhm="0.0471739" res="15666.6" algo="Sum"/><pk mz="739.15654622" i="412.203" sn="1.6932" a="25.9751" fwhm="0.0711136" res="10394" algo="Sum"/><pk mz="739.51156530" i="2174.18" sn="8.94634" a="96.9186" fwhm="0.0517882" res="14279.5" algo="Sum"/><pk mz="739.56411521" i="2168.54" sn="8.92533" a="100.06" fwhm="0.0524766" res="14093.2" algo="Sum"/><pk mz="739.69031623" i="745.21" sn="3.06717" a="25.1811" fwhm="0.0482711" res="15323.7" algo="Sum"/><pk mz="739.72093476" i="679.895" sn="2.79834" a="20.4912" fwhm="0.0375451" res="19702.2" algo="Sum"/><pk mz="739.74287234" i="622.179" sn="2.56092" a="12.6838" fwhm="0.0499784" res="14801.3" algo="Sum"/><pk mz="739.77065560" i="574.532" sn="2.3648" a="21.4563" fwhm="0.0525751" res="14070.7" algo="Sum"/><pk mz="739.81765866" i="444.572" sn="1.82958" a="12.3814" fwhm="0.0309135" res="23931.8" algo="Sum"/><pk mz="739.84476722" i="410.087" sn="1.68776" a="7.50436" fwhm="0.0214561" res="34481.8" algo="Sum"/><pk mz="740.05000725" i="526.265" sn="2.16563" a="31.5991" fwhm="0.0522933" res="14151.9" algo="Sum"/><pk mz="740.54811810" i="2968.91" sn="12.2679" a="161.313" fwhm="0.057014" res="12988.9" algo="Sum"/><pk mz="740.62038351" i="655.328" sn="2.70783" a="10.7256" fwhm="0.0161005" res="45999.8" algo="Sum"/><pk mz="740.67174336" i="1142.09" sn="4.72003" a="54.9533" fwhm="0.0743086" res="9967.51" algo="Sum"/><pk mz="740.71137856" i="1127.37" sn="4.65905" a="49.926" fwhm="0.0644061" res="11500.6" algo="Sum"/><pk mz="740.75133150" i="1065.23" sn="4.40224" a="57.7158" fwhm="0.0582329" res="12720.5" algo="Sum"/><pk mz="740.83126458" i="578.331" sn="2.39014" a="17.3105" fwhm="0.0429407" res="17252.4" algo="Sum"/><pk mz="741.04544548" i="394.602" sn="1.6306" a="20.4711" fwhm="0.0560216" res="13227.8" algo="Sum"/><pk mz="741.18800091" i="431.627" sn="1.78484" a="23.2485" fwhm="0.0790846" res="9372.09" algo="Sum"/><pk mz="741.52545232" i="9361.71" sn="38.8058" a="470.663" fwhm="0.040279" res="18409.7" algo="Sum"/><pk mz="741.66124106" i="644.833" sn="2.67249" a="28.5611" fwhm="0.0644465" res="11508.2" algo="Sum"/><pk mz="741.71927497" i="740.904" sn="3.07065" a="43.5428" fwhm="0.0805611" res="9206.91" algo="Sum"/><pk mz="741.74398628" i="680.42" sn="2.81998" a="34.2178" fwhm="0.0529413" res="14010.7" algo="Sum"/><pk mz="741.81964691" i="427.885" sn="1.77331" a="12.6777" fwhm="0.0429693" res="17264" algo="Sum"/><pk mz="741.84109933" i="434.793" sn="1.80215" a="11.1779" fwhm="0.0336889" res="22020.3" algo="Sum"/><pk mz="742.05534961" i="532.565" sn="2.20756" a="22.1576" fwhm="0.0379776" res="19539.3" algo="Sum"/><pk mz="742.19680738" i="421.86" sn="1.74917" a="27.1559" fwhm="0.0653666" res="11354.4" algo="Sum"/><pk mz="742.53710189" i="6652.9" sn="27.6985" a="188.125" fwhm="0.0320153" res="23193.2" algo="Sum"/><pk mz="742.56547058" i="8691.89" sn="36.1885" a="437.512" fwhm="0.054234" res="13691.9" algo="Sum"/><pk mz="742.67584259" i="1000.16" sn="4.16414" a="35.0576" fwhm="0.048368" res="15354.7" algo="Sum"/><pk mz="742.71241134" i="1325.66" sn="5.51938" a="53.402" fwhm="0.0570179" res="13025.9" algo="Sum"/><pk mz="743.06121343" i="464.499" sn="1.93511" a="20.8422" fwhm="0.0429276" res="17309.6" algo="Sum"/><pk mz="743.19537290" i="455.139" sn="1.89622" a="20.4558" fwhm="0.0343791" res="21617.6" algo="Sum"/><pk mz="743.44710746" i="383.606" sn="1.59792" a="11.9658" fwhm="0.0425971" res="17453" algo="Sum"/><pk mz="743.46732574" i="414.312" sn="1.72599" a="11.6317" fwhm="0.0345457" res="21521.3" algo="Sum"/><pk mz="743.56984447" i="4306.6" sn="17.9502" a="224.596" fwhm="0.055327" res="13439.6" algo="Sum"/><pk mz="743.65293103" i="690.148" sn="2.87658" a="17.3966" fwhm="0.0322666" res="23047.1" algo="Sum"/><pk mz="743.69126288" i="717.356" sn="2.98998" a="25.4958" fwhm="0.0697991" res="10654.7" algo="Sum"/><pk mz="743.71015266" i="711.336" sn="2.96489" a="11.3363" fwhm="0.00991634" res="74998.4" algo="Sum"/><pk mz="743.71922598" i="728.094" sn="3.03474" a="25.042" fwhm="0.0786394" res="9457.33" algo="Sum"/><pk mz="743.82062380" i="439.968" sn="1.83431" a="21.0233" fwhm="0.0374015" res="19887.5" algo="Sum"/><pk mz="744.23676082" i="381.919" sn="1.5933" a="13.6029" fwhm="0.0477554" res="15584.4" algo="Sum"/><pk mz="744.48951199" i="1722.7" sn="7.18888" a="83.2396" fwhm="0.0498196" res="14943.7" algo="Sum"/><pk mz="744.57904726" i="7505.58" sn="31.321" a="306.952" fwhm="0.0444281" res="16759.2" algo="Sum"/><pk mz="744.72076504" i="1100.53" sn="4.59256" a="54.9504" fwhm="0.0699607" res="10644.8" algo="Sum"/><pk mz="744.74020174" i="1107.97" sn="4.62359" a="42.3262" fwhm="0.0811342" res="9179.12" algo="Sum"/><pk mz="745.19149610" i="387.647" sn="1.61782" a="17.9841" fwhm="0.0699837" res="10648.1" algo="Sum"/><pk mz="745.41433254" i="438.203" sn="1.8287" a="18.1965" fwhm="0.0471667" res="15803.8" algo="Sum"/><pk mz="745.48944517" i="976.498" sn="4.07505" a="52.0353" fwhm="0.0537644" res="13865.9" algo="Sum"/><pk mz="745.55622154" i="3165.9" sn="13.2117" a="94.9264" fwhm="0.0339441" res="21964.2" algo="Sum"/><pk mz="745.58550020" i="3603.78" sn="15.039" a="202.314" fwhm="0.0735997" res="10130.3" algo="Sum"/><pk mz="745.69421405" i="802.587" sn="3.34951" a="26.548" fwhm="0.0403656" res="18473.5" algo="Sum"/><pk mz="745.72925520" i="733.56" sn="3.06202" a="17.5629" fwhm="0.0282856" res="26364.3" algo="Sum"/><pk mz="746.25541861" i="380.451" sn="1.58838" a="8.64912" fwhm="0.0268509" res="27792.6" algo="Sum"/><pk mz="746.50386137" i="3214.94" sn="13.429" a="146.606" fwhm="0.0498854" res="14964.4" algo="Sum"/><pk mz="746.56583200" i="6303.36" sn="26.3295" a="278.005" fwhm="0.0520753" res="14336.3" algo="Sum"/><pk mz="746.71363782" i="1312.84" sn="5.48445" a="107.683" fwhm="0.0713421" res="10466.7" algo="Sum"/><pk mz="746.84292232" i="552.204" sn="2.30786" a="20.3031" fwhm="0.032784" res="22780.7" algo="Sum"/><pk mz="746.88242837" i="434.585" sn="1.81639" a="17.9864" fwhm="0.0354843" res="21048.2" algo="Sum"/><pk mz="747.50875391" i="1625.25" sn="6.78587" a="72.2332" fwhm="0.0449114" res="16644.1" algo="Sum"/><pk mz="747.56956519" i="3002.29" sn="12.5364" a="118.013" fwhm="0.0464486" res="16094.6" algo="Sum"/><pk mz="747.69448935" i="702.544" sn="2.93346" a="21.489" fwhm="0.043139" res="17332.2" algo="Sum"/><pk mz="747.73072811" i="770.194" sn="3.21605" a="42.3176" fwhm="0.0788529" res="9482.6" algo="Sum"/><pk mz="747.77847476" i="541.302" sn="2.26136" a="13.1075" fwhm="0.0280585" res="26650.7" algo="Sum"/><pk mz="747.79965606" i="485.817" sn="2.02974" a="11.5396" fwhm="0.0270676" res="27627.1" algo="Sum"/><pk mz="748.19129070" i="384.956" sn="1.60924" a="11.296" fwhm="0.0422281" res="17717.9" algo="Sum"/><pk mz="748.52131388" i="2557.81" sn="10.6923" a="124.756" fwhm="0.0501382" res="14929.1" algo="Sum"/><pk mz="748.57883657" i="2781.55" sn="11.6294" a="192.008" fwhm="0.0730906" res="10241.8" algo="Sum"/><pk mz="748.70166924" i="1318.33" sn="5.5135" a="60.1516" fwhm="0.0577462" res="12965.4" algo="Sum"/><pk mz="748.72576318" i="1255.04" sn="5.24947" a="60.9668" fwhm="0.0470659" res="15908" algo="Sum"/><pk mz="748.84073744" i="600.469" sn="2.51338" a="23.1834" fwhm="0.0539653" res="13876.3" algo="Sum"/><pk mz="749.01923870" i="536.376" sn="2.24788" a="34.1713" fwhm="0.0535073" res="13998.4" algo="Sum"/><pk mz="749.53028304" i="1500.88" sn="6.28933" a="86.3335" fwhm="0.0645178" res="11617.4" algo="Sum"/><pk mz="749.58085153" i="1413.69" sn="5.92267" a="84.9297" fwhm="0.0590036" res="12704" algo="Sum"/><pk mz="749.68338044" i="695.468" sn="2.91481" a="27.4985" fwhm="0.0539953" res="13884.2" algo="Sum"/><pk mz="749.70087562" i="665.419" sn="2.78912" a="7.094" fwhm="0.0107993" res="69421.6" algo="Sum"/><pk mz="749.72371147" i="700.517" sn="2.93655" a="14.2382" fwhm="0.0215987" res="34711.5" algo="Sum"/><pk mz="749.73662271" i="717.445" sn="3.00765" a="20.149" fwhm="0.0377985" res="19835.1" algo="Sum"/><pk mz="749.82164003" i="427.883" sn="1.79405" a="12.8812" fwhm="0.0378006" res="19836.2" algo="Sum"/><pk mz="750.53836227" i="4129.64" sn="17.335" a="214.485" fwhm="0.0434876" res="17258.7" algo="Sum"/><pk mz="750.70098566" i="1062.2" sn="4.46241" a="66.2128" fwhm="0.0432099" res="17373.3" algo="Sum"/><pk mz="750.74409001" i="1315.46" sn="5.52768" a="65.6451" fwhm="0.0660977" res="11358.1" algo="Sum"/><pk mz="750.87395554" i="437.847" sn="1.83962" a="12.1227" fwhm="0.0432309" res="17368.9" algo="Sum"/><pk mz="751.16622526" i="379.919" sn="1.59973" a="17.968" fwhm="0.0615879" res="12196.7" algo="Sum"/><pk mz="751.23412776" i="379.785" sn="1.59871" a="15.485" fwhm="0.054314" res="13831.3" algo="Sum"/><pk mz="751.56454516" i="5334.34" sn="22.465" a="323.42" fwhm="0.0480517" res="15640.8" algo="Sum"/><pk mz="751.67606459" i="675.081" sn="2.84446" a="23.9382" fwhm="0.0306665" res="24511.3" algo="Sum"/><pk mz="751.69184508" i="663.301" sn="2.79504" a="13.7446" fwhm="0.0308386" res="24375" algo="Sum"/><pk mz="751.72488511" i="720.495" sn="3.03643" a="27.87" fwhm="0.0540692" res="13903" algo="Sum"/><pk mz="751.75494398" i="612.335" sn="2.58086" a="26.8257" fwhm="0.0988185" res="7607.43" algo="Sum"/><pk mz="751.79993007" i="464.301" sn="1.95692" a="16.2585" fwhm="0.0809989" res="9281.6" algo="Sum"/><pk mz="752.04228798" i="586.233" sn="2.4719" a="31.5329" fwhm="0.040777" res="18442.8" algo="Sum"/><pk mz="752.24229779" i="385.557" sn="1.62621" a="15.2369" fwhm="0.0540875" res="13907.9" algo="Sum"/><pk mz="752.52385739" i="5067.97" sn="21.4029" a="144.002" fwhm="0.0541722" res="13891.3" algo="Sum"/><pk mz="752.55555971" i="6884.94" sn="29.0799" a="386.834" fwhm="0.0637985" res="11795.8" algo="Sum"/><pk mz="752.65185717" i="998.249" sn="4.21808" a="46.1089" fwhm="0.0595123" res="12647" algo="Sum"/><pk mz="752.74569550" i="1347.84" sn="5.69445" a="85.155" fwhm="0.058823" res="12796.8" algo="Sum"/><pk mz="753.04975105" i="2366.88" sn="9.99733" a="95.2587" fwhm="0.0330613" res="22777.4" algo="Sum"/><pk mz="753.16711311" i="404.208" sn="1.71032" a="15.9143" fwhm="0.058413" res="12893.8" algo="Sum"/><pk mz="753.21633754" i="394.806" sn="1.67088" a="14.7569" fwhm="0.0466161" res="16157.9" algo="Sum"/><pk mz="753.23453574" i="409.677" sn="1.73392" a="12.7788" fwhm="0.0444294" res="16953.5" algo="Sum"/><pk mz="753.41873202" i="428.913" sn="1.81492" a="25.3603" fwhm="0.0747957" res="10073" algo="Sum"/><pk mz="753.57855300" i="8807.48" sn="37.2829" a="384.734" fwhm="0.0486624" res="15485.9" algo="Sum"/><pk mz="753.64924577" i="841.977" sn="3.56446" a="25.0883" fwhm="0.0378971" res="19886.7" algo="Sum"/><pk mz="753.68892988" i="760.547" sn="3.21959" a="23.0521" fwhm="0.0433118" res="17401.5" algo="Sum"/><pk mz="753.72986327" i="700.272" sn="2.96459" a="18.2893" fwhm="0.0324846" res="23202.7" algo="Sum"/><pk mz="753.74340872" i="737.945" sn="3.1243" a="36.4102" fwhm="0.0751839" res="10025.3" algo="Sum"/><pk mz="754.05450719" i="2151.26" sn="9.10831" a="91.6562" fwhm="0.0349995" res="21544.7" algo="Sum"/><pk mz="754.21271646" i="403.14" sn="1.70707" a="13.1293" fwhm="0.0387975" res="19439.7" algo="Sum"/><pk mz="754.24668288" i="382.797" sn="1.62101" a="15.2682" fwhm="0.0541598" res="13926.3" algo="Sum"/><pk mz="754.53120080" i="19950.2" sn="84.5351" a="837.634" fwhm="0.0400277" res="18850.2" algo="Sum"/><pk mz="754.69290351" i="1028.47" sn="4.3567" a="25.533" fwhm="0.0325056" res="23217.4" algo="Sum"/><pk mz="754.74475479" i="1246.3" sn="5.27943" a="76.1554" fwhm="0.0820157" res="9202.45" algo="Sum"/><pk mz="755.03494590" i="1231.12" sn="5.21638" a="91.6971" fwhm="0.07547" res="10004.4" algo="Sum"/><pk mz="755.17920029" i="393.6" sn="1.66679" a="12.5754" fwhm="0.0487738" res="15483.3" algo="Sum"/><pk mz="755.21822940" i="409.766" sn="1.73516" a="13.1385" fwhm="0.0447867" res="16862.6" algo="Sum"/><pk mz="755.53474505" i="9083.63" sn="38.5274" a="371.89" fwhm="0.0409487" res="18450.8" algo="Sum"/><pk mz="755.71116067" i="827.895" sn="3.51191" a="27.844" fwhm="0.0487911" res="15488.7" algo="Sum"/><pk mz="755.74289972" i="769.613" sn="3.26468" a="14.8351" fwhm="0.0216854" res="34850.3" algo="Sum"/><pk mz="755.80766991" i="442.267" sn="1.87591" a="6.93155" fwhm="0.0290141" res="26049.7" algo="Sum"/><pk mz="756.06344352" i="588.682" sn="2.49728" a="32.383" fwhm="0.0632728" res="11949.3" algo="Sum"/><pk mz="756.19358091" i="384.794" sn="1.63261" a="10.9622" fwhm="0.0379606" res="19920.5" algo="Sum"/><pk mz="756.25560989" i="391.019" sn="1.65908" a="23.301" fwhm="0.0619498" res="12207.6" algo="Sum"/><pk mz="756.54723266" i="24131.3" sn="102.432" a="1053.53" fwhm="0.0379954" res="19911.5" algo="Sum"/><pk mz="756.73541617" i="1228.11" sn="5.21362" a="80.2847" fwhm="0.0835695" res="9055.16" algo="Sum"/><pk mz="756.81119358" i="599.92" sn="2.5468" a="32.3986" fwhm="0.0672984" res="11245.6" algo="Sum"/><pk mz="756.86390657" i="492.881" sn="2.09222" a="11.6454" fwhm="0.0325522" res="23250.8" algo="Sum"/><pk mz="756.88144586" i="427.827" sn="1.81624" a="10.6554" fwhm="0.0325528" res="23250.9" algo="Sum"/><pk mz="756.94030767" i="484.992" sn="2.05998" a="29.0004" fwhm="0.0636855" res="11885.6" algo="Sum"/><pk mz="757.06000084" i="511.574" sn="2.17225" a="43.8235" fwhm="0.0851623" res="8889.62" algo="Sum"/><pk mz="757.17744159" i="424.67" sn="1.80339" a="14.7764" fwhm="0.0354729" res="21345.2" algo="Sum"/><pk mz="757.19631588" i="467.372" sn="1.98473" a="12.6599" fwhm="0.0434123" res="17442" algo="Sum"/><pk mz="757.22398556" i="405.539" sn="1.72211" a="12.5475" fwhm="0.0379866" res="19934" algo="Sum"/><pk mz="757.55131656" i="10881.5" sn="46.3092" a="497.015" fwhm="0.0395757" res="19141.8" algo="Sum"/><pk mz="757.61552195" i="3782.03" sn="16.0955" a="198.517" fwhm="0.0545057" res="13899.8" algo="Sum"/><pk mz="757.71061541" i="801.05" sn="3.4091" a="41.6595" fwhm="0.0705694" res="10737.1" algo="Sum"/><pk mz="757.80072289" i="531.151" sn="2.2602" a="16.3332" fwhm="0.0380012" res="19941.5" algo="Sum"/><pk mz="758.05149514" i="509.417" sn="2.16785" a="20.8303" fwhm="0.0455422" res="16645" algo="Sum"/><pk mz="758.16230215" i="401.602" sn="1.70951" a="14.3462" fwhm="0.0599692" res="12642.5" algo="Sum"/><pk mz="758.18493761" i="445.342" sn="1.89578" a="8.84597" fwhm="0.0217203" res="34906.7" algo="Sum"/><pk mz="758.21103405" i="497.588" sn="2.1181" a="11.4905" fwhm="0.0271978" res="27877.7" algo="Sum"/><pk mz="758.22667594" i="447.371" sn="1.90447" a="9.05474" fwhm="0.021721" res="34907.5" algo="Sum"/><pk mz="758.26264524" i="403.016" sn="1.71594" a="18.6997" fwhm="0.0597341" res="12694" algo="Sum"/><pk mz="758.31062688" i="408.737" sn="1.74028" a="12.1872" fwhm="0.0312862" res="24237.8" algo="Sum"/><pk mz="758.32683528" i="385.239" sn="1.64022" a="9.56658" fwhm="0.0325838" res="23273.1" algo="Sum"/><pk mz="758.37667205" i="406.942" sn="1.73226" a="15.5907" fwhm="0.043645" res="17376" algo="Sum"/><pk mz="758.45316706" i="563.315" sn="2.3977" a="13.9339" fwhm="0.0634706" res="11949.7" algo="Sum"/><pk mz="758.56552051" i="377468" sn="1606.67" a="11056.2" fwhm="0.0246056" res="30829" algo="Sum"/><pk mz="758.72881428" i="1734.94" sn="7.38489" a="56.4637" fwhm="0.0488888" res="15519.5" algo="Sum"/><pk mz="758.86309406" i="613.57" sn="2.61265" a="22.7863" fwhm="0.0342895" res="22131" algo="Sum"/><pk mz="758.93634779" i="590.779" sn="2.5158" a="26.3873" fwhm="0.0499041" res="15207.9" algo="Sum"/><pk mz="759.05789666" i="485.6" sn="2.06929" a="29.1804" fwhm="0.0560507" res="13542.3" algo="Sum"/><pk mz="759.16626940" i="427.878" sn="1.82404" a="10.7322" fwhm="0.0326016" res="23286.2" algo="Sum"/><pk mz="759.19222014" i="448.716" sn="1.91335" a="8.78115" fwhm="0.0217347" res="34930" algo="Sum"/><pk mz="759.21382024" i="458.674" sn="1.95601" a="8.97344" fwhm="0.021735" res="34930.5" algo="Sum"/><pk mz="759.23954349" i="473.858" sn="2.02082" a="18.1565" fwhm="0.0543387" res="13972.4" algo="Sum"/><pk mz="759.27737474" i="401.777" sn="1.71346" a="6.3559" fwhm="0.0101239" res="74998.5" algo="Sum"/><pk mz="759.28656717" i="397.688" sn="1.69605" a="13.7991" fwhm="0.0821087" res="9247.33" algo="Sum"/><pk mz="759.35999543" i="401.99" sn="1.71473" a="21.8793" fwhm="0.0562602" res="13497.3" algo="Sum"/><pk mz="759.40804045" i="419.434" sn="1.78909" a="14.0789" fwhm="0.0467393" res="16247.7" algo="Sum"/><pk mz="759.44239013" i="434.595" sn="1.8536" a="12.7784" fwhm="0.0434765" res="17467.9" algo="Sum"/><pk mz="759.56871147" i="166765" sn="711.168" a="5496.06" fwhm="0.0293229" res="25903.6" algo="Sum"/><pk mz="759.80266814" i="704.935" sn="3.00723" a="17.4958" fwhm="0.0303998" res="24993.7" algo="Sum"/><pk mz="759.90038962" i="387.944" sn="1.65481" a="5.92578" fwhm="0.0306468" res="24795.4" algo="Sum"/><pk mz="760.05679685" i="526.424" sn="2.24535" a="31.7359" fwhm="0.0600871" res="12649.3" algo="Sum"/><pk mz="760.16013735" i="429.551" sn="1.8327" a="9.9587" fwhm="0.0326228" res="23301.5" algo="Sum"/><pk mz="760.19492655" i="458.327" sn="1.95565" a="11.6264" fwhm="0.0326239" res="23301.8" algo="Sum"/><pk mz="760.23388017" i="465.145" sn="1.98463" a="18.0048" fwhm="0.0543743" res="13981.5" algo="Sum"/><pk mz="760.28233308" i="448.42" sn="1.91313" a="17.2496" fwhm="0.0543758" res="13982" algo="Sum"/><pk mz="760.57920099" i="178931" sn="763.539" a="6417.96" fwhm="0.0300319" res="25325.7" algo="Sum"/><pk mz="760.70502810" i="1655.24" sn="7.064" a="83.0363" fwhm="0.117962" res="6448.73" algo="Sum"/><pk mz="760.77245482" i="1169.78" sn="4.99175" a="33.9797" fwhm="0.0380757" res="19980.5" algo="Sum"/><pk mz="760.86749845" i="561.309" sn="2.39587" a="13.8315" fwhm="0.0508562" res="14961.1" algo="Sum"/><pk mz="760.89669732" i="485.43" sn="2.07206" a="9.80035" fwhm="0.0217592" res="34969" algo="Sum"/><pk mz="760.92087317" i="466.311" sn="1.99042" a="19.438" fwhm="0.052" res="14633.1" algo="Sum"/><pk mz="761.03986897" i="989.899" sn="4.22576" a="66.6149" fwhm="0.0570072" res="13349.9" algo="Sum"/><pk mz="761.17121551" i="396.731" sn="1.69384" a="5.85654" fwhm="0.0163222" res="46634" algo="Sum"/><pk mz="761.19589161" i="457.558" sn="1.95358" a="16.9036" fwhm="0.054346" res="14006.5" algo="Sum"/><pk mz="761.23114342" i="411.318" sn="1.75641" a="14.5952" fwhm="0.0489689" res="15545.2" algo="Sum"/><pk mz="761.25606956" i="383.313" sn="1.63665" a="7.6088" fwhm="0.0272055" res="27981.6" algo="Sum"/><pk mz="761.39192595" i="588.823" sn="2.51416" a="30.7407" fwhm="0.0609281" res="12496.6" algo="Sum"/><pk mz="761.48808721" i="505.685" sn="2.15918" a="21.2906" fwhm="0.0535669" res="14215.7" algo="Sum"/><pk mz="761.58317732" i="71652.8" sn="305.965" a="2831.79" fwhm="0.0342269" res="22251" algo="Sum"/><pk mz="761.77443880" i="730.128" sn="3.1198" a="20.8896" fwhm="0.0362919" res="20990.2" algo="Sum"/><pk mz="761.85486886" i="471.296" sn="2.01691" a="15.5734" fwhm="0.0489891" res="15551.5" algo="Sum"/><pk mz="761.89333965" i="401.797" sn="1.72009" a="18.1696" fwhm="0.0392096" res="19431.3" algo="Sum"/><pk mz="762.04654308" i="643.78" sn="2.75558" a="46.1255" fwhm="0.0541825" res="14064.4" algo="Sum"/><pk mz="762.16666636" i="405.496" sn="1.73487" a="13.766" fwhm="0.0489989" res="15554.8" algo="Sum"/><pk mz="762.20615042" i="430.393" sn="1.8413" a="16.305" fwhm="0.0538244" res="14161" algo="Sum"/><pk mz="762.49789642" i="1560.95" sn="6.67927" a="87.8642" fwhm="0.0661509" res="11526.6" algo="Sum"/><pk mz="762.58719868" i="20076.1" sn="85.9105" a="937.639" fwhm="0.0381358" res="19996.6" algo="Sum"/><pk mz="762.67657113" i="1283.36" sn="5.49133" a="20.53" fwhm="0.0285061" res="26754.8" algo="Sum"/><pk mz="762.70244179" i="1281.5" sn="5.48405" a="70.4242" fwhm="0.0671259" res="11362.3" algo="Sum"/><pk mz="762.77057971" i="858.745" sn="3.67613" a="38.8075" fwhm="0.0599117" res="12731.6" algo="Sum"/><pk mz="762.81782061" i="737.009" sn="3.15553" a="28.5093" fwhm="0.0544668" res="14005.2" algo="Sum"/><pk mz="762.89310251" i="429.285" sn="1.8399" a="18.3205" fwhm="0.0618184" res="12340.9" algo="Sum"/><pk mz="763.05006262" i="460.002" sn="1.97212" a="29.4379" fwhm="0.0810389" res="9415.85" algo="Sum"/><pk mz="763.17585984" i="525.094" sn="2.25074" a="38.8264" fwhm="0.0728342" res="10478.3" algo="Sum"/><pk mz="763.24119809" i="423.777" sn="1.81693" a="12.2373" fwhm="0.0390391" res="19550.7" algo="Sum"/><pk mz="763.50182273" i="927.246" sn="3.97696" a="54.1397" fwhm="0.0665852" res="11466.5" algo="Sum"/><pk mz="763.59245942" i="4736.33" sn="20.3156" a="259.398" fwhm="0.0441415" res="17298.7" algo="Sum"/><pk mz="763.66678239" i="811.825" sn="3.48345" a="33.9814" fwhm="0.0544969" res="14013" algo="Sum"/><pk mz="763.71006945" i="818.158" sn="3.5114" a="29.4408" fwhm="0.0490486" res="15570.5" algo="Sum"/><pk mz="763.76070761" i="692.641" sn="2.97319" a="13.2895" fwhm="0.0395545" res="19309.1" algo="Sum"/><pk mz="763.78711167" i="642.132" sn="2.75654" a="19.7621" fwhm="0.0296338" res="25774.1" algo="Sum"/><pk mz="763.83329137" i="530.655" sn="2.27809" a="21.6502" fwhm="0.0517733" res="14753.4" algo="Sum"/><pk mz="764.05060332" i="512.728" sn="2.20759" a="33.2593" fwhm="0.0572929" res="13335.9" algo="Sum"/><pk mz="764.17447894" i="447.921" sn="1.92805" a="19.1763" fwhm="0.0599662" res="12743.4" algo="Sum"/><pk mz="764.19785166" i="470.236" sn="2.02388" a="12.3019" fwhm="0.0344082" res="22209.8" algo="Sum"/><pk mz="764.55160706" i="6714.13" sn="28.8918" a="357.711" fwhm="0.0485413" res="15750.5" algo="Sum"/><pk mz="764.67687378" i="1201.14" sn="5.17181" a="23.9915" fwhm="0.0218131" res="35055.9" algo="Sum"/><pk mz="764.70950472" i="1258.67" sn="5.42007" a="85.5297" fwhm="0.0875363" res="8735.91" algo="Sum"/><pk mz="764.77647906" i="765.065" sn="3.29549" a="12.1885" fwhm="0.025271" res="30263" algo="Sum"/><pk mz="764.80161538" i="793.141" sn="3.41676" a="37.166" fwhm="0.0595162" res="12850.3" algo="Sum"/><pk mz="765.05101231" i="1140.79" sn="4.91815" a="57.7776" fwhm="0.041456" res="18454.6" algo="Sum"/><pk mz="765.17113619" i="441.319" sn="1.90212" a="23.7177" fwhm="0.0736559" res="10388.5" algo="Sum"/><pk mz="765.55357375" i="4154.38" sn="17.9197" a="215.284" fwhm="0.0457644" res="16728.1" algo="Sum"/><pk mz="765.65978021" i="711.626" sn="3.07099" a="29.445" fwhm="0.0545677" res="14031.4" algo="Sum"/><pk mz="765.69629777" i="787.849" sn="3.40054" a="23.8044" fwhm="0.0436553" res="17539.6" algo="Sum"/><pk mz="765.75642710" i="617.654" sn="2.66647" a="18.9999" fwhm="0.0382001" res="20045.9" algo="Sum"/><pk mz="765.77846127" i="584.129" sn="2.52181" a="14.4199" fwhm="0.0327436" res="23387.2" algo="Sum"/><pk mz="766.05632955" i="1441.07" sn="6.22255" a="63.5318" fwhm="0.0387036" res="19792.9" algo="Sum"/><pk mz="766.18482832" i="438.814" sn="1.89749" a="12.3608" fwhm="0.0369786" res="20719.7" algo="Sum"/><pk mz="766.56734597" i="17864.3" sn="77.2673" a="809.83" fwhm="0.0473966" res="16173.5" algo="Sum"/><pk mz="766.66473110" i="1144.55" sn="4.95269" a="28.4669" fwhm="0.0327622" res="23400.9" algo="Sum"/><pk mz="766.68583038" i="1107.73" sn="4.79367" a="11.5395" fwhm="0.0109209" res="70203.8" algo="Sum"/><pk mz="766.72741234" i="1398.47" sn="6.05218" a="79.422" fwhm="0.087369" res="8775.74" algo="Sum"/><pk mz="766.88414283" i="430.307" sn="1.86235" a="8.06483" fwhm="0.0218445" res="35106.5" algo="Sum"/><pk mz="766.90328025" i="410.52" sn="1.77671" a="22.8448" fwhm="0.0478964" res="16011.7" algo="Sum"/><pk mz="767.06512137" i="1985.59" sn="8.5941" a="97.3756" fwhm="0.0369904" res="20736.9" algo="Sum"/><pk mz="767.17864966" i="397.493" sn="1.72257" a="7.50463" fwhm="0.0218487" res="35113.2" algo="Sum"/><pk mz="767.19868322" i="398.797" sn="1.72843" a="7.76791" fwhm="0.021849" res="35113.6" algo="Sum"/><pk mz="767.22203030" i="385.037" sn="1.66908" a="11.2546" fwhm="0.0348109" res="22039.7" algo="Sum"/><pk mz="767.57014162" i="9800.67" sn="42.517" a="450.419" fwhm="0.0522318" res="14695.5" algo="Sum"/><pk mz="767.70042678" i="736.281" sn="3.19423" a="19.138" fwhm="0.0470001" res="16334" algo="Sum"/><pk mz="767.71284719" i="724.338" sn="3.14228" a="3.71464" fwhm="0.0102364" res="74998.5" algo="Sum"/><pk mz="767.72296631" i="802.071" sn="3.47945" a="34.9691" fwhm="0.0489749" res="15675.8" algo="Sum"/><pk mz="768.06667626" i="1332.16" sn="5.78066" a="91.0738" fwhm="0.0607427" res="12644.6" algo="Sum"/><pk mz="768.19253152" i="378.668" sn="1.64516" a="8.94593" fwhm="0.0327949" res="23424.2" algo="Sum"/><pk mz="768.49403161" i="1619.19" sn="7.04894" a="91.7435" fwhm="0.0436421" res="17609" algo="Sum"/><pk mz="768.58322705" i="21630.8" sn="94.1809" a="927.693" fwhm="0.0461161" res="16666.3" algo="Sum"/><pk mz="768.72459444" i="1704.31" sn="7.42066" a="85.5444" fwhm="0.0713579" res="10772.8" algo="Sum"/><pk mz="768.88759522" i="381.072" sn="1.65921" a="14.9665" fwhm="0.0546826" res="14060.9" algo="Sum"/><pk mz="769.05252203" i="1062.99" sn="4.62867" a="69.961" fwhm="0.0577984" res="13305.8" algo="Sum"/><pk mz="769.22033196" i="399.901" sn="1.74155" a="21.1862" fwhm="0.0620454" res="12397.7" algo="Sum"/><pk mz="769.49662677" i="908.259" sn="3.9605" a="38.8247" fwhm="0.0422143" res="18228.3" algo="Sum"/><pk mz="769.58505853" i="10479.8" sn="45.6881" a="515.783" fwhm="0.0502518" res="15314.6" algo="Sum"/><pk mz="769.72663800" i="812.167" sn="3.54074" a="43.8411" fwhm="0.0737515" res="10436.8" algo="Sum"/><pk mz="769.78123122" i="511.626" sn="2.23053" a="13.3164" fwhm="0.0328289" res="23448.2" algo="Sum"/><pk mz="770.05670142" i="1916.76" sn="8.35984" a="86.1555" fwhm="0.0367557" res="20950.7" algo="Sum"/><pk mz="770.20418547" i="399.476" sn="1.74243" a="13.0484" fwhm="0.0297544" res="25885.4" algo="Sum"/><pk mz="770.23299328" i="399.748" sn="1.74365" a="18.0151" fwhm="0.0376461" res="20459.8" algo="Sum"/><pk mz="770.50602100" i="6072.19" sn="26.5642" a="251.214" fwhm="0.0461176" res="16707.4" algo="Sum"/><pk mz="770.56840845" i="8006.66" sn="35.0357" a="309.949" fwhm="0.0454942" res="16937.7" algo="Sum"/><pk mz="770.59219090" i="8016.46" sn="35.0784" a="355.065" fwhm="0.0441445" res="17456.1" algo="Sum"/><pk mz="770.72131538" i="1488.59" sn="6.51376" a="100.967" fwhm="0.0689424" res="11179.2" algo="Sum"/><pk mz="770.78723042" i="690.538" sn="3.02165" a="17.6859" fwhm="0.0328503" res="23463.6" algo="Sum"/><pk mz="770.83395121" i="549.125" sn="2.40286" a="23.6282" fwhm="0.104921" res="7346.83" algo="Sum"/><pk mz="771.00135853" i="558.871" sn="2.44585" a="28.0232" fwhm="0.0551478" res="13980.6" algo="Sum"/><pk mz="771.06519349" i="1664.01" sn="7.28193" a="77.8114" fwhm="0.0401751" res="19192.6" algo="Sum"/><pk mz="771.20720360" i="383.685" sn="1.6793" a="18.0673" fwhm="0.0419772" res="18372" algo="Sum"/><pk mz="771.51052717" i="2882.47" sn="12.6292" a="126.596" fwhm="0.0453407" res="17015.9" algo="Sum"/><pk mz="771.57032530" i="3744.76" sn="16.4076" a="160.388" fwhm="0.0492961" res="15651.7" algo="Sum"/><pk mz="771.59494308" i="3543.04" sn="15.5238" a="195.248" fwhm="0.0794034" res="9717.41" algo="Sum"/><pk mz="771.71544700" i="706.995" sn="3.09769" a="35.6324" fwhm="0.0712187" res="10835.8" algo="Sum"/><pk mz="772.06987395" i="816.26" sn="3.57504" a="41.2762" fwhm="0.0474876" res="16258.3" algo="Sum"/><pk mz="772.17978515" i="398.194" sn="1.74473" a="15.1371" fwhm="0.0547995" res="14091" algo="Sum"/><pk mz="772.21317771" i="410.53" sn="1.79906" a="12.8958" fwhm="0.0432663" res="17847.9" algo="Sum"/><pk mz="772.52117827" i="6245.17" sn="27.3872" a="265.944" fwhm="0.0487887" res="15834" algo="Sum"/><pk mz="772.58175394" i="11584.9" sn="50.8036" a="589.433" fwhm="0.0458757" res="16840.8" algo="Sum"/><pk mz="772.70782800" i="1237.72" sn="5.42783" a="56.0346" fwhm="0.0603003" res="12814.3" algo="Sum"/><pk mz="772.79553408" i="666.862" sn="2.92458" a="31.3316" fwhm="0.0546116" res="14150.8" algo="Sum"/><pk mz="772.91608814" i="452.637" sn="1.98523" a="29.0588" fwhm="0.0652974" res="11836.9" algo="Sum"/><pk mz="773.05795654" i="527.175" sn="2.31216" a="37.1376" fwhm="0.0684808" res="11288.7" algo="Sum"/><pk mz="773.18015022" i="435.136" sn="1.90895" a="16.667" fwhm="0.0491676" res="15725.4" algo="Sum"/><pk mz="773.52716541" i="2879.07" sn="12.6352" a="135.286" fwhm="0.0515939" res="14992.6" algo="Sum"/><pk mz="773.58429941" i="5667.03" sn="24.8705" a="267.594" fwhm="0.046929" res="16484.2" algo="Sum"/><pk mz="773.64734793" i="3213.09" sn="14.1009" a="163.654" fwhm="0.0553438" res="13978.9" algo="Sum"/><pk mz="774.05424348" i="709.93" sn="3.11723" a="47.2256" fwhm="0.059312" res="13050.5" algo="Sum"/><pk mz="774.17955487" i="408.678" sn="1.7946" a="17.4444" fwhm="0.0524924" res="14748.4" algo="Sum"/><pk mz="774.20849226" i="428.494" sn="1.88175" a="11.4588" fwhm="0.0336528" res="23005.8" algo="Sum"/><pk mz="774.53952211" i="5921.31" sn="26.0112" a="275.88" fwhm="0.052733" res="14688" algo="Sum"/><pk mz="774.59476797" i="5986" sn="26.2954" a="298.972" fwhm="0.0576597" res="13433.9" algo="Sum"/><pk mz="774.64917021" i="2414.68" sn="10.6076" a="100.638" fwhm="0.0549842" res="14088.6" algo="Sum"/><pk mz="774.87575365" i="424.682" sn="1.86597" a="8.94474" fwhm="0.0219581" res="35288.9" algo="Sum"/><pk mz="774.90669163" i="489.06" sn="2.14937" a="30.6352" fwhm="0.0619265" res="12513.3" algo="Sum"/><pk mz="775.05734029" i="861.04" sn="3.78449" a="39.6376" fwhm="0.0490753" res="15793.2" algo="Sum"/><pk mz="775.54442919" i="3087.17" sn="13.5643" a="153.991" fwhm="0.0553875" res="14002.2" algo="Sum"/><pk mz="775.59939331" i="2779.63" sn="12.2139" a="144.561" fwhm="0.0607338" res="12770.5" algo="Sum"/><pk mz="775.82681072" i="417.085" sn="1.83516" a="10.2424" fwhm="0.0329575" res="23540.2" algo="Sum"/><pk mz="776.06097325" i="734.471" sn="3.23258" a="46.3459" fwhm="0.0512068" res="15155.4" algo="Sum"/><pk mz="776.22519164" i="407.743" sn="1.79451" a="18.1456" fwhm="0.0495022" res="15680.6" algo="Sum"/><pk mz="776.55399191" i="3475.19" sn="15.3035" a="167.501" fwhm="0.0650669" res="11934.7" algo="Sum"/><pk mz="776.69347594" i="968.67" sn="4.26669" a="42.9203" fwhm="0.0443005" res="17532.4" algo="Sum"/><pk mz="776.75186739" i="928.298" sn="4.09002" a="36.5552" fwhm="0.0549617" res="14132.6" algo="Sum"/><pk mz="776.88158857" i="378.163" sn="1.66949" a="16.0081" fwhm="0.0549665" res="14133.7" algo="Sum"/><pk mz="777.01670209" i="674.49" sn="2.97882" a="24.6749" fwhm="0.037582" res="20675.3" algo="Sum"/><pk mz="777.05617309" i="835.22" sn="3.68806" a="49.8442" fwhm="0.0634016" res="12256.1" algo="Sum"/><pk mz="777.19897249" i="393.627" sn="1.73766" a="5.39191" fwhm="0.0164932" res="47122.4" algo="Sum"/><pk mz="777.22484816" i="420.242" sn="1.85516" a="9.66959" fwhm="0.0314224" res="24734.7" algo="Sum"/><pk mz="777.24006849" i="410.517" sn="1.81223" a="14.9155" fwhm="0.0479226" res="16218.7" algo="Sum"/><pk mz="777.55748480" i="2020.55" sn="8.92082" a="107.963" fwhm="0.0753326" res="10321.7" algo="Sum"/><pk mz="777.65848764" i="696.819" sn="3.07696" a="7.42265" fwhm="0.010369" res="74998.6" algo="Sum"/><pk mz="777.68318418" i="763.636" sn="3.37237" a="22.7758" fwhm="0.040341" res="19277.7" algo="Sum"/><pk mz="777.70436044" i="711.633" sn="3.14304" a="11.4135" fwhm="0.0164986" res="47137.5" algo="Sum"/><pk mz="777.72218649" i="777.296" sn="3.43334" a="29.9826" fwhm="0.0311896" res="24935.3" algo="Sum"/><pk mz="777.76954961" i="569.824" sn="2.51752" a="22.4967" fwhm="0.0549982" res="14141.7" algo="Sum"/><pk mz="777.84574986" i="380.114" sn="1.67966" a="15.8745" fwhm="0.0605011" res="12856.7" algo="Sum"/><pk mz="778.05682540" i="875" sn="3.86945" a="47.033" fwhm="0.0564427" res="13784.9" algo="Sum"/><pk mz="778.18543152" i="396.812" sn="1.75438" a="11.9529" fwhm="0.0509483" res="15274" algo="Sum"/><pk mz="778.21794798" i="415.053" sn="1.83518" a="14.521" fwhm="0.0485253" res="16037.4" algo="Sum"/><pk mz="778.24646396" i="406.596" sn="1.79778" a="13.1065" fwhm="0.0495134" res="15717.9" algo="Sum"/><pk mz="778.53304314" i="11869" sn="52.5279" a="658.82" fwhm="0.0433924" res="17941.7" algo="Sum"/><pk mz="778.65913653" i="1034.8" sn="4.58215" a="32.6189" fwhm="0.0440231" res="17687.5" algo="Sum"/><pk mz="778.68264936" i="1088.43" sn="4.82014" a="32.4703" fwhm="0.0385211" res="20214.4" algo="Sum"/><pk mz="778.75514049" i="914.408" sn="4.05064" a="45.911" fwhm="0.071542" res="10885.3" algo="Sum"/><pk mz="778.79240441" i="763.127" sn="3.38092" a="32.627" fwhm="0.0493638" res="15776.6" algo="Sum"/><pk mz="778.87633685" i="378.349" sn="1.67623" a="13.9158" fwhm="0.0310791" res="25061.1" algo="Sum"/><pk mz="779.06275870" i="1196.17" sn="5.30869" a="72.6873" fwhm="0.0522638" res="14906.4" algo="Sum"/><pk mz="779.14702255" i="634.328" sn="2.81462" a="44.7126" fwhm="0.0657231" res="11855" algo="Sum"/><pk mz="779.21734326" i="470.072" sn="2.08517" a="17.7361" fwhm="0.0515253" res="15123" algo="Sum"/><pk mz="779.25947323" i="395.233" sn="1.75345" a="11.477" fwhm="0.0385353" res="20222" algo="Sum"/><pk mz="779.29266238" i="381.543" sn="1.69272" a="12.5138" fwhm="0.0472802" res="16482.4" algo="Sum"/><pk mz="779.53743099" i="6354.35" sn="28.1955" a="341.666" fwhm="0.0490745" res="15884.8" algo="Sum"/><pk mz="779.59325400" i="2864.24" sn="12.7121" a="116.696" fwhm="0.0417483" res="18673.6" algo="Sum"/><pk mz="779.65214982" i="794.172" sn="3.52555" a="16.6554" fwhm="0.0538468" res="14479.1" algo="Sum"/><pk mz="779.68560143" i="753.056" sn="3.34349" a="24.2101" fwhm="0.0440524" res="17699.1" algo="Sum"/><pk mz="779.73108600" i="692.357" sn="3.07455" a="10.5874" fwhm="0.0165201" res="47198.8" algo="Sum"/><pk mz="779.75713649" i="665.885" sn="2.95725" a="22.6617" fwhm="0.0440546" res="17699.8" algo="Sum"/><pk mz="779.79442113" i="553.683" sn="2.45903" a="26.8022" fwhm="0.109893" res="7095.97" algo="Sum"/><pk mz="780.06547161" i="1241.96" sn="5.51774" a="61.2158" fwhm="0.0525294" res="14850.1" algo="Sum"/><pk mz="780.15287238" i="643.844" sn="2.86066" a="30.0594" fwhm="0.069608" res="11207.8" algo="Sum"/><pk mz="780.19985288" i="544.01" sn="2.4169" a="8.28359" fwhm="0.0165251" res="47213" algo="Sum"/><pk mz="780.23202458" i="580.958" sn="2.58076" a="23.826" fwhm="0.0335896" res="23228.4" algo="Sum"/><pk mz="780.27645117" i="489.094" sn="2.17249" a="14.7463" fwhm="0.035406" res="22038" algo="Sum"/><pk mz="780.31552600" i="468.541" sn="2.08121" a="16.4927" fwhm="0.0495788" res="15738.9" algo="Sum"/><pk mz="780.35580834" i="458.363" sn="2.0361" a="13.5854" fwhm="0.0440711" res="17706.8" algo="Sum"/><pk mz="780.38452240" i="475.661" sn="2.11291" a="14.1092" fwhm="0.0385631" res="20236.6" algo="Sum"/><pk mz="780.44530245" i="685.018" sn="3.04349" a="27.8909" fwhm="0.0695976" res="11213.7" algo="Sum"/><pk mz="780.54911694" i="359171" sn="1596.58" a="10765.6" fwhm="0.0252543" res="30907.6" algo="Sum"/><pk mz="780.94810859" i="392.718" sn="1.7461" a="9.84459" fwhm="0.033066" res="23617.9" algo="Sum"/><pk mz="781.05031245" i="5682.58" sn="25.2645" a="273.092" fwhm="0.0392562" res="19896.2" algo="Sum"/><pk mz="781.14653943" i="738.324" sn="3.28253" a="29.2506" fwhm="0.0551168" res="14172.6" algo="Sum"/><pk mz="781.17923084" i="675.337" sn="3.00288" a="32.6207" fwhm="0.0675803" res="11559.3" algo="Sum"/><pk mz="781.24117578" i="551.191" sn="2.45153" a="24.6419" fwhm="0.0606325" res="12884.9" algo="Sum"/><pk mz="781.27662540" i="478.33" sn="2.1271" a="16.5267" fwhm="0.0440977" res="17717" algo="Sum"/><pk mz="781.32563358" i="453.778" sn="2.01752" a="14.813" fwhm="0.0385281" res="20279.4" algo="Sum"/><pk mz="781.36961212" i="424.383" sn="1.88659" a="12.3786" fwhm="0.0440997" res="17718.3" algo="Sum"/><pk mz="781.40490544" i="452.882" sn="2.01325" a="17.2526" fwhm="0.0526914" res="14829.8" algo="Sum"/><pk mz="781.55236002" i="164591" sn="732.069" a="5569.68" fwhm="0.0298675" res="26167.3" algo="Sum"/><pk mz="781.80740255" i="642.164" sn="2.8573" a="22.5355" fwhm="0.0491641" res="15902" algo="Sum"/><pk mz="781.83483549" i="553.8" sn="2.46413" a="23.746" fwhm="0.100551" res="7775.51" algo="Sum"/><pk mz="781.89671502" i="447.743" sn="1.99223" a="10.8708" fwhm="0.0330861" res="23632.2" algo="Sum"/><pk mz="781.91166335" i="405.089" sn="1.80244" a="8.10885" fwhm="0.0220577" res="35448.5" algo="Sum"/><pk mz="782.05789731" i="6711.11" sn="29.8709" a="300.688" fwhm="0.036352" res="21513.5" algo="Sum"/><pk mz="782.14314398" i="657.03" sn="2.92494" a="19.7173" fwhm="0.0441218" res="17726.9" algo="Sum"/><pk mz="782.17809065" i="640.531" sn="2.85187" a="38.0061" fwhm="0.0560517" res="13954.6" algo="Sum"/><pk mz="782.23797760" i="488.015" sn="2.17487" a="10.2773" fwhm="0.0506191" res="15453.4" algo="Sum"/><pk mz="782.27771035" i="505.266" sn="2.25209" a="26.9612" fwhm="0.0772202" res="10130.5" algo="Sum"/><pk mz="782.34204317" i="453.506" sn="2.02185" a="15.5998" fwhm="0.049643" res="15759.4" algo="Sum"/><pk mz="782.39773942" i="459.88" sn="2.05029" a="26.2451" fwhm="0.0772248" res="10131.4" algo="Sum"/><pk mz="782.56375105" i="328398" sn="1464.97" a="10469.8" fwhm="0.0262483" res="29813.8" algo="Sum"/><pk mz="782.69293931" i="1986.29" sn="8.85928" a="69.5241" fwhm="0.0496547" res="15762.7" algo="Sum"/><pk mz="782.83451360" i="745.227" sn="3.32456" a="14.9444" fwhm="0.0220707" res="35469.4" algo="Sum"/><pk mz="783.06378476" i="3747.52" sn="16.7241" a="185.898" fwhm="0.0401349" res="19510.8" algo="Sum"/><pk mz="783.16468467" i="529.849" sn="2.36456" a="11.0725" fwhm="0.0220752" res="35477.1" algo="Sum"/><pk mz="783.18780656" i="550.247" sn="2.45546" a="24.6242" fwhm="0.0662272" res="11825.8" algo="Sum"/><pk mz="783.24002151" i="517.375" sn="2.31033" a="15.1723" fwhm="0.0441526" res="17739.4" algo="Sum"/><pk mz="783.27428177" i="478.201" sn="2.13741" a="25.02" fwhm="0.0652887" res="11997.1" algo="Sum"/><pk mz="783.38088587" i="381.286" sn="1.70746" a="9.40695" fwhm="0.0295701" res="26492.3" algo="Sum"/><pk mz="783.41121876" i="413.408" sn="1.85145" a="14.2085" fwhm="0.0496771" res="15770.1" algo="Sum"/><pk mz="783.56707471" i="139173" sn="623.307" a="5110.35" fwhm="0.0316186" res="24781.9" algo="Sum"/><pk mz="783.82583633" i="560.342" sn="2.50976" a="20.7486" fwhm="0.0496903" res="15774.2" algo="Sum"/><pk mz="783.85527527" i="522.001" sn="2.33803" a="22.3493" fwhm="0.044862" res="17472.6" algo="Sum"/><pk mz="783.90986428" i="386.572" sn="1.73145" a="16.9013" fwhm="0.0605578" res="12944.8" algo="Sum"/><pk mz="784.07106322" i="2508.71" sn="11.2403" a="150.936" fwhm="0.0407006" res="19264.4" algo="Sum"/><pk mz="784.17540369" i="489.306" sn="2.19339" a="17.5022" fwhm="0.0497011" res="15777.8" algo="Sum"/><pk mz="784.19290520" i="482.408" sn="2.16249" a="17.3728" fwhm="0.0441799" res="17750" algo="Sum"/><pk mz="784.24727395" i="476.021" sn="2.13403" a="19.2317" fwhm="0.0552263" res="14200.6" algo="Sum"/><pk mz="784.27937978" i="443.537" sn="1.98875" a="16.6524" fwhm="0.0462064" res="16973.4" algo="Sum"/><pk mz="784.44183452" i="479.864" sn="2.15754" a="17.7364" fwhm="0.032403" res="24208.9" algo="Sum"/><pk mz="784.57817749" i="134432" sn="604.441" a="5226.75" fwhm="0.0324972" res="24142.9" algo="Sum"/><pk mz="784.68714702" i="1935.74" sn="8.70363" a="149.523" fwhm="0.0886952" res="8847.01" algo="Sum"/><pk mz="784.85183911" i="650.915" sn="2.92662" a="18.4414" fwhm="0.06522" res="12033.9" algo="Sum"/><pk mz="784.92119500" i="385.934" sn="1.73521" a="17.2813" fwhm="0.0620903" res="12641.6" algo="Sum"/><pk mz="785.07719348" i="1570.04" sn="7.06111" a="83.3624" fwhm="0.0532846" res="14733.7" algo="Sum"/><pk mz="785.18166623" i="510.445" sn="2.29689" a="23.1467" fwhm="0.057937" res="13552.3" algo="Sum"/><pk mz="785.20523978" i="492.261" sn="2.21521" a="10.2863" fwhm="0.0325074" res="24154.7" algo="Sum"/><pk mz="785.23218886" i="497.333" sn="2.23808" a="16.5133" fwhm="0.044209" res="17761.8" algo="Sum"/><pk mz="785.27228993" i="440.9" sn="1.98429" a="10.787" fwhm="0.0326323" res="24064.3" algo="Sum"/><pk mz="785.31491109" i="392.831" sn="1.76881" a="11.6756" fwhm="0.0386847" res="20300.4" algo="Sum"/><pk mz="785.36297679" i="384.198" sn="1.73077" a="9.23746" fwhm="0.0331593" res="23684.5" algo="Sum"/><pk mz="785.39375678" i="378.264" sn="1.70544" a="11.3896" fwhm="0.0386866" res="20301.4" algo="Sum"/><pk mz="785.58272694" i="55118.9" sn="249.097" a="2275.01" fwhm="0.0363674" res="21601.3" algo="Sum"/><pk mz="785.64762972" i="10628.5" sn="48.0329" a="471.337" fwhm="0.0497128" res="15803.7" algo="Sum"/><pk mz="786.06155823" i="1018.6" sn="4.60776" a="47.2008" fwhm="0.0500893" res="15693.2" algo="Sum"/><pk mz="786.14889010" i="538.557" sn="2.43707" a="9.29886" fwhm="0.0221172" res="35544.7" algo="Sum"/><pk mz="786.19678582" i="507.026" sn="2.2949" a="31.9718" fwhm="0.0884713" res="8886.46" algo="Sum"/><pk mz="786.24209353" i="447.422" sn="2.02546" a="13.3948" fwhm="0.0387076" res="20312.3" algo="Sum"/><pk mz="786.30684345" i="406.183" sn="1.83932" a="11.3813" fwhm="0.0360445" res="21814.9" algo="Sum"/><pk mz="786.59602786" i="184959" sn="837.467" a="6290.42" fwhm="0.0296396" res="26538.7" algo="Sum"/><pk mz="786.77646549" i="1085.75" sn="4.9164" a="29.0274" fwhm="0.0331892" res="23705.8" algo="Sum"/><pk mz="786.97494954" i="452.43" sn="2.04858" a="23.3903" fwhm="0.0767727" res="10250.7" algo="Sum"/><pk mz="787.06114216" i="1020.66" sn="4.62268" a="66.1709" fwhm="0.0587228" res="13403" algo="Sum"/><pk mz="787.12314892" i="437.818" sn="1.98371" a="8.69604" fwhm="0.022131" res="35566.6" algo="Sum"/><pk mz="787.15934319" i="437.322" sn="1.9823" a="13.3672" fwhm="0.0605047" res="13009.9" algo="Sum"/><pk mz="787.18751565" i="491.459" sn="2.22795" a="17.0345" fwhm="0.0491697" res="16009.6" algo="Sum"/><pk mz="787.24832498" i="475.289" sn="2.15499" a="15.9111" fwhm="0.0469873" res="16754.5" algo="Sum"/><pk mz="787.27489797" i="414.153" sn="1.87783" a="10.1883" fwhm="0.0331998" res="23713.2" algo="Sum"/><pk mz="787.59961917" i="85131.7" sn="386.086" a="3245.57" fwhm="0.0335204" res="23496.1" algo="Sum"/><pk mz="787.66232548" i="11947.4" sn="54.1834" a="501.365" fwhm="0.0458848" res="17166.1" algo="Sum"/><pk mz="788.06561436" i="1116.84" sn="5.06971" a="80.9561" fwhm="0.0566458" res="13912.2" algo="Sum"/><pk mz="788.18965004" i="485.004" sn="2.20366" a="18.9973" fwhm="0.0541403" res="14558.3" algo="Sum"/><pk mz="788.24613598" i="393.634" sn="1.78841" a="15.8717" fwhm="0.0552216" res="14274.2" algo="Sum"/><pk mz="788.55339784" i="11621.3" sn="52.8166" a="517.451" fwhm="0.043481" res="18135.6" algo="Sum"/><pk mz="788.60735004" i="44817.2" sn="203.685" a="1941.86" fwhm="0.0383556" res="20560.4" algo="Sum"/><pk mz="788.66482315" i="6704.21" sn="30.4731" a="293.256" fwhm="0.0399145" res="19758.9" algo="Sum"/><pk mz="788.77282113" i="919.026" sn="4.17776" a="35.0303" fwhm="0.0553859" res="14241.4" algo="Sum"/><pk mz="788.85754060" i="488.918" sn="2.22256" a="15.6054" fwhm="0.0380554" res="20729.2" algo="Sum"/><pk mz="788.88765666" i="480.476" sn="2.18418" a="32.1071" fwhm="0.0575815" res="13700.4" algo="Sum"/><pk mz="789.04777066" i="1112.89" sn="5.06038" a="50.1961" fwhm="0.0470201" res="16781.1" algo="Sum"/><pk mz="789.15810095" i="412.3" sn="1.87521" a="16.0818" fwhm="0.0553988" res="14245.1" algo="Sum"/><pk mz="789.20064480" i="420.12" sn="1.91098" a="14.8236" fwhm="0.0498602" res="15828.3" algo="Sum"/><pk mz="789.22451870" i="471.601" sn="2.14508" a="9.98969" fwhm="0.0274115" res="28791.8" algo="Sum"/><pk mz="789.55542325" i="6321.96" sn="28.7702" a="308.955" fwhm="0.0507988" res="15542.8" algo="Sum"/><pk mz="789.61278628" i="15633.8" sn="71.1586" a="705.709" fwhm="0.0421013" res="18755.1" algo="Sum"/><pk mz="789.87145095" i="388.144" sn="1.768" a="9.6834" fwhm="0.0332543" res="23752.5" algo="Sum"/><pk mz="790.04674114" i="1157.3" sn="5.27286" a="83.5848" fwhm="0.062039" res="12734.7" algo="Sum"/><pk mz="790.18076447" i="417.699" sn="1.90258" a="15.9613" fwhm="0.0497892" res="15870.5" algo="Sum"/><pk mz="790.21978668" i="420.861" sn="1.91686" a="9.87167" fwhm="0.0332614" res="23757.8" algo="Sum"/><pk mz="790.23826463" i="409.72" sn="1.86609" a="13.8334" fwhm="0.0498933" res="15838.6" algo="Sum"/><pk mz="790.56643291" i="16477.7" sn="75.0756" a="877.028" fwhm="0.0461774" res="17120.2" algo="Sum"/><pk mz="790.67839754" i="1664.4" sn="7.58234" a="59.6548" fwhm="0.0554526" res="14258.6" algo="Sum"/><pk mz="790.86747215" i="519.403" sn="2.37013" a="21.1067" fwhm="0.0649408" res="12178.3" algo="Sum"/><pk mz="791.05383141" i="946.242" sn="4.3176" a="56.0089" fwhm="0.0584719" res="13528.8" algo="Sum"/><pk mz="791.22297006" i="399.664" sn="1.82384" a="11.6889" fwhm="0.044377" res="17829.6" algo="Sum"/><pk mz="791.26473736" i="386.445" sn="1.76352" a="14.7974" fwhm="0.0530987" res="14901.8" algo="Sum"/><pk mz="791.56898974" i="8478.29" sn="38.7126" a="478.438" fwhm="0.0518804" res="15257.6" algo="Sum"/><pk mz="791.81442481" i="481.667" sn="2.20291" a="13.5842" fwhm="0.033466" res="23660.3" algo="Sum"/><pk mz="791.85358890" i="381.16" sn="1.74532" a="11.6479" fwhm="0.0443948" res="17836.6" algo="Sum"/><pk mz="792.04895193" i="1090.41" sn="4.9978" a="74.5032" fwhm="0.0611817" res="12945.9" algo="Sum"/><pk mz="792.14839868" i="400.394" sn="1.83494" a="11.0795" fwhm="0.044403" res="17840" algo="Sum"/><pk mz="792.19915760" i="404.978" sn="1.85565" a="14.7974" fwhm="0.0459912" res="17225" algo="Sum"/><pk mz="792.21927166" i="382.703" sn="1.75358" a="9.55558" fwhm="0.0324143" res="24440.4" algo="Sum"/><pk mz="792.57841360" i="11553.1" sn="52.982" a="542.229" fwhm="0.0487425" res="16260.5" algo="Sum"/><pk mz="792.66650313" i="1035.29" sn="4.74934" a="22.1656" fwhm="0.0222087" res="35691.7" algo="Sum"/><pk mz="792.69064032" i="1037.31" sn="4.75919" a="32.6465" fwhm="0.038866" res="20395.5" algo="Sum"/><pk mz="792.72453607" i="1025.06" sn="4.70366" a="30.5407" fwhm="0.0444192" res="17846.4" algo="Sum"/><pk mz="792.80598809" i="570.954" sn="2.62087" a="16.3333" fwhm="0.038869" res="20396.9" algo="Sum"/><pk mz="792.83538094" i="445.041" sn="2.04302" a="4.89071" fwhm="0.0111056" res="71390.8" algo="Sum"/><pk mz="792.86148495" i="470.58" sn="2.16022" a="16.7322" fwhm="0.0499759" res="15864.9" algo="Sum"/><pk mz="792.88879770" i="445.532" sn="2.04541" a="19.9354" fwhm="0.0285484" res="27773.5" algo="Sum"/><pk mz="792.98793140" i="421.492" sn="1.93838" a="17.9349" fwhm="0.0466235" res="17008.3" algo="Sum"/><pk mz="793.04968412" i="4843.06" sn="22.2773" a="223.576" fwhm="0.0369414" res="21467.8" algo="Sum"/><pk mz="793.16087063" i="379.784" sn="1.74651" a="11.2128" fwhm="0.0444312" res="17851.5" algo="Sum"/><pk mz="793.19835872" i="437.291" sn="2.01068" a="26.0279" fwhm="0.0888654" res="8925.84" algo="Sum"/><pk mz="793.55447184" i="11555.1" sn="53.1475" a="540.649" fwhm="0.0523119" res="15169.7" algo="Sum"/><pk mz="793.68308935" i="724.831" sn="3.33573" a="11.6024" fwhm="0.0166673" res="47619.1" algo="Sum"/><pk mz="793.76615858" i="542.597" sn="2.49814" a="16.972" fwhm="0.0444484" res="17858.1" algo="Sum"/><pk mz="793.82029215" i="422.511" sn="1.94512" a="15.6628" fwhm="0.030262" res="26231.6" algo="Sum"/><pk mz="794.05642606" i="6334.77" sn="29.2205" a="282.048" fwhm="0.0368637" res="21540.3" algo="Sum"/><pk mz="794.13800147" i="409.244" sn="1.88757" a="11.5076" fwhm="0.0270512" res="29356.9" algo="Sum"/><pk mz="794.19852329" i="417.631" sn="1.92582" a="19.5573" fwhm="0.0642191" res="12367" algo="Sum"/><pk mz="794.22620131" i="399.569" sn="1.84238" a="15.1815" fwhm="0.0532437" res="14916.8" algo="Sum"/><pk mz="794.56364770" i="21668.1" sn="99.9451" a="940.071" fwhm="0.0513775" res="15465.2" algo="Sum"/><pk mz="794.70607352" i="948.255" sn="4.37658" a="94.6232" fwhm="0.118639" res="6698.51" algo="Sum"/><pk mz="794.80215122" i="586.483" sn="2.70702" a="31.306" fwhm="0.0517984" res="15344.2" algo="Sum"/><pk mz="794.88355284" i="396.764" sn="1.83182" a="17.6165" fwhm="0.0589352" res="13487.4" algo="Sum"/><pk mz="795.06417387" i="8184.46" sn="37.7851" a="366.155" fwhm="0.0367471" res="21636.1" algo="Sum"/><pk mz="795.19357784" i="535.831" sn="2.47383" a="29.5683" fwhm="0.0663994" res="11975.9" algo="Sum"/><pk mz="795.57024126" i="14325.1" sn="66.1628" a="608.405" fwhm="0.0512308" res="15529.1" algo="Sum"/><pk mz="796.07156081" i="5774.21" sn="26.677" a="277.759" fwhm="0.0371766" res="21413.2" algo="Sum"/><pk mz="796.19610304" i="486.78" sn="2.2501" a="18.8291" fwhm="0.0456127" res="17455.6" algo="Sum"/><pk mz="796.21454677" i="481.023" sn="2.22372" a="19.4274" fwhm="0.0573462" res="13884.4" algo="Sum"/><pk mz="796.41621426" i="534.208" sn="2.4691" a="31.8607" fwhm="0.0550061" res="14478.7" algo="Sum"/><pk mz="796.52109446" i="77559.8" sn="358.614" a="3023.04" fwhm="0.0342563" res="23251.8" algo="Sum"/><pk mz="796.57728808" i="14256.3" sn="65.9301" a="509.867" fwhm="0.0500929" res="15902" algo="Sum"/><pk mz="796.80621754" i="622.259" sn="2.87824" a="21.5036" fwhm="0.0490579" res="16242.2" algo="Sum"/><pk mz="797.07859778" i="2604.48" sn="12.0472" a="133.046" fwhm="0.0460633" res="17304" algo="Sum"/><pk mz="797.15691827" i="650.549" sn="3.01016" a="36.4463" fwhm="0.0780479" res="10213.7" algo="Sum"/><pk mz="797.21562850" i="454.415" sn="2.10409" a="14.9623" fwhm="0.0420147" res="18974.7" algo="Sum"/><pk mz="797.52403925" i="36328.8" sn="168.335" a="1507.89" fwhm="0.036793" res="21675.9" algo="Sum"/><pk mz="797.58336685" i="7303.44" sn="33.8419" a="266.402" fwhm="0.0501246" res="15912" algo="Sum"/><pk mz="797.76747470" i="598.559" sn="2.77371" a="15.3353" fwhm="0.0332954" res="23960.3" algo="Sum"/><pk mz="798.08709172" i="1243.3" sn="5.76559" a="90.934" fwhm="0.0662336" res="12049.6" algo="Sum"/><pk mz="798.15215976" i="590.867" sn="2.74004" a="17.8167" fwhm="0.044571" res="17907.4" algo="Sum"/><pk mz="798.21357650" i="423.686" sn="1.96557" a="16.4398" fwhm="0.0557161" res="14326.4" algo="Sum"/><pk mz="798.41375191" i="450.956" sn="2.10014" a="26.9671" fwhm="0.0633994" res="12593.4" algo="Sum"/><pk mz="798.53339867" i="42768.4" sn="199.181" a="1855.87" fwhm="0.0394003" res="20267.2" algo="Sum"/><pk mz="798.78337368" i="679.29" sn="3.16386" a="33.2483" fwhm="0.0673988" res="11851.6" algo="Sum"/><pk mz="798.99839374" i="452.875" sn="2.10991" a="25.2781" fwhm="0.0551426" res="14489.7" algo="Sum"/><pk mz="799.06808331" i="1040.24" sn="4.84706" a="45.6469" fwhm="0.0526468" res="15177.9" algo="Sum"/><pk mz="799.14643115" i="525.885" sn="2.45079" a="11.3966" fwhm="0.0222993" res="35837.3" algo="Sum"/><pk mz="799.16018409" i="522.686" sn="2.43602" a="18.4122" fwhm="0.0501743" res="15927.7" algo="Sum"/><pk mz="799.20294498" i="484.917" sn="2.26073" a="14.8806" fwhm="0.0384171" res="20803.3" algo="Sum"/><pk mz="799.53794276" i="18155.4" sn="84.8696" a="871.535" fwhm="0.0426809" res="18732.9" algo="Sum"/><pk mz="799.66344513" i="5610.32" sn="26.2303" a="288.689" fwhm="0.046534" res="17184.5" algo="Sum"/><pk mz="799.79630817" i="595.484" sn="2.78417" a="18.8866" fwhm="0.0501941" res="15934.1" algo="Sum"/><pk mz="800.06868094" i="1129.05" sn="5.28272" a="70.6917" fwhm="0.060418" res="13242.2" algo="Sum"/><pk mz="800.16237119" i="441.731" sn="2.06768" a="17.6141" fwhm="0.0557839" res="14344" algo="Sum"/><pk mz="800.41033105" i="391.559" sn="1.83586" a="20.0797" fwhm="0.0519444" res="15409" algo="Sum"/><pk mz="800.54019196" i="8325.25" sn="39.1163" a="476.736" fwhm="0.0506561" res="15803.4" algo="Sum"/><pk mz="800.60037117" i="2529.08" sn="11.8829" a="116.099" fwhm="0.0613793" res="13043.5" algo="Sum"/><pk mz="800.66732312" i="3510.95" sn="16.4962" a="184.393" fwhm="0.0579781" res="13809.8" algo="Sum"/><pk mz="800.77765722" i="701.415" sn="3.29561" a="24.1379" fwhm="0.0350478" res="22848.2" algo="Sum"/><pk mz="800.87291460" i="389.946" sn="1.83226" a="6.06897" fwhm="0.0167426" res="47834.5" algo="Sum"/><pk mz="800.89989485" i="388.43" sn="1.82501" a="16.4158" fwhm="0.0592071" res="13527.1" algo="Sum"/><pk mz="801.06155456" i="993.073" sn="4.66818" a="62.1264" fwhm="0.0691416" res="11585.8" algo="Sum"/><pk mz="801.14034641" i="416.206" sn="1.95711" a="8.50092" fwhm="0.0223271" res="35882" algo="Sum"/><pk mz="801.16032111" i="421.651" sn="1.98285" a="12.3913" fwhm="0.044655" res="17941.1" algo="Sum"/><pk mz="801.21916950" i="379.88" sn="1.78679" a="13.6493" fwhm="0.0502385" res="15948.3" algo="Sum"/><pk mz="801.54230975" i="3684.09" sn="17.3483" a="223.461" fwhm="0.0593274" res="13510.5" algo="Sum"/><pk mz="801.59962308" i="1601.42" sn="7.54108" a="50.4297" fwhm="0.0716906" res="11181.4" algo="Sum"/><pk mz="801.67872430" i="5754.3" sn="27.0969" a="298.519" fwhm="0.0442668" res="18110.1" algo="Sum"/><pk mz="802.04747328" i="1147.94" sn="5.40961" a="56.1892" fwhm="0.0587795" res="13645" algo="Sum"/><pk mz="802.15743843" i="391.735" sn="1.84723" a="14.7078" fwhm="0.0502679" res="15957.6" algo="Sum"/><pk mz="802.18987929" i="408.118" sn="1.92479" a="9.63146" fwhm="0.0335127" res="23936.9" algo="Sum"/><pk mz="802.21719357" i="395.803" sn="1.86684" a="12.4534" fwhm="0.0323425" res="24803.8" algo="Sum"/><pk mz="802.53235081" i="17104.3" sn="80.7052" a="941.963" fwhm="0.0421517" res="19039.1" algo="Sum"/><pk mz="802.68270074" i="3413.18" sn="16.1054" a="196.375" fwhm="0.0522818" res="15353" algo="Sum"/><pk mz="802.79903575" i="630.296" sn="2.97528" a="12.289" fwhm="0.0410881" res="19538.5" algo="Sum"/><pk mz="803.05286722" i="1348.96" sn="6.37004" a="72.8389" fwhm="0.0578581" res="13879.7" algo="Sum"/><pk mz="803.16496566" i="385.683" sn="1.8225" a="9.76965" fwhm="0.033533" res="23951.5" algo="Sum"/><pk mz="803.19661709" i="419.519" sn="1.98238" a="14.2719" fwhm="0.0479691" res="16744" algo="Sum"/><pk mz="803.53679381" i="8899.51" sn="42.0618" a="517.775" fwhm="0.0447511" res="17955.7" algo="Sum"/><pk mz="803.68637008" i="1435.09" sn="6.78502" a="94.0731" fwhm="0.0683487" res="11758.6" algo="Sum"/><pk mz="803.74170240" i="689.939" sn="3.26215" a="21.6412" fwhm="0.0484191" res="16599.7" algo="Sum"/><pk mz="804.05596205" i="1290.81" sn="6.10445" a="72.7549" fwhm="0.0522957" res="15375.2" algo="Sum"/><pk mz="804.11180250" i="545.664" sn="2.58049" a="20.2501" fwhm="0.053942" res="14907" algo="Sum"/><pk mz="804.15918701" i="438.524" sn="2.07381" a="12.6273" fwhm="0.0348149" res="23098.1" algo="Sum"/><pk mz="804.20179949" i="388.547" sn="1.83761" a="12.4912" fwhm="0.0391468" res="20543.2" algo="Sum"/><pk mz="804.22570690" i="453.98" sn="2.14763" a="10.791" fwhm="0.0335552" res="23967.3" algo="Sum"/><pk mz="804.54716361" i="142683" sn="675.168" a="5288.75" fwhm="0.0312997" res="25704.7" algo="Sum"/><pk mz="804.67075408" i="1534.72" sn="7.26405" a="53.2653" fwhm="0.0473102" res="17008.4" algo="Sum"/><pk mz="804.79439361" i="714.039" sn="3.38099" a="17.9731" fwhm="0.0315436" res="25513.8" algo="Sum"/><pk mz="804.86496251" i="484.876" sn="2.29654" a="18.7051" fwhm="0.0552815" res="14559.4" algo="Sum"/><pk mz="805.05058566" i="2873.48" sn="13.6104" a="139.91" fwhm="0.0405203" res="19867.8" algo="Sum"/><pk mz="805.18220937" i="445.05" sn="2.1081" a="22.2593" fwhm="0.0491766" res="16373.3" algo="Sum"/><pk mz="805.21475677" i="392.489" sn="1.85946" a="20.9604" fwhm="0.0436573" res="18444" algo="Sum"/><pk mz="805.41782262" i="417.096" sn="1.9765" a="18.3059" fwhm="0.0560003" res="14382.4" algo="Sum"/><pk mz="805.55063014" i="70548.7" sn="334.374" a="2862.51" fwhm="0.0348995" res="23082" algo="Sum"/><pk mz="805.75824619" i="661.143" sn="3.13532" a="32.613" fwhm="0.069222" res="11640.2" algo="Sum"/><pk mz="806.05749689" i="4252.58" sn="20.2099" a="200.485" fwhm="0.0377812" res="21334.9" algo="Sum"/><pk mz="806.14735300" i="406.732" sn="1.93305" a="8.18717" fwhm="0.0223968" res="35993.9" algo="Sum"/><pk mz="806.18624468" i="454.243" sn="2.15902" a="11.2564" fwhm="0.0328929" res="24509.4" algo="Sum"/><pk mz="806.22446166" i="443.598" sn="2.10817" a="16.0137" fwhm="0.0503952" res="15998.1" algo="Sum"/><pk mz="806.25034086" i="406.738" sn="1.93282" a="8.76967" fwhm="0.0223983" res="35996.1" algo="Sum"/><pk mz="806.43302243" i="558.914" sn="2.65615" a="16.1396" fwhm="0.0448014" res="18000.2" algo="Sum"/><pk mz="806.44673950" i="547.342" sn="2.60158" a="5.76132" fwhm="0.0112005" res="72001" algo="Sum"/><pk mz="806.56276819" i="161274" sn="766.684" a="5981.91" fwhm="0.0312641" res="25798.4" algo="Sum"/><pk mz="806.78337797" i="791.711" sn="3.76679" a="32.7892" fwhm="0.0560144" res="14403.2" algo="Sum"/><pk mz="806.84300754" i="614.823" sn="2.92591" a="20.712" fwhm="0.0504148" res="16004.1" algo="Sum"/><pk mz="807.06469390" i="6521.66" sn="31.103" a="320.934" fwhm="0.0385428" res="20939.5" algo="Sum"/><pk mz="807.19885272" i="461.395" sn="2.19997" a="25.643" fwhm="0.0784392" res="10290.8" algo="Sum"/><pk mz="807.22940810" i="443.044" sn="2.11227" a="13.5169" fwhm="0.038515" res="20958.8" algo="Sum"/><pk mz="807.26373225" i="380.231" sn="1.8126" a="16.8651" fwhm="0.0616343" res="13097.6" algo="Sum"/><pk mz="807.56676514" i="77926.2" sn="371.601" a="3181.82" fwhm="0.0349198" res="23126.4" algo="Sum"/><pk mz="807.62415006" i="7319.46" sn="34.9123" a="262.143" fwhm="0.0366187" res="22055" algo="Sum"/><pk mz="807.76266424" i="694.876" sn="3.31635" a="24.4991" fwhm="0.0436966" res="18485.7" algo="Sum"/><pk mz="808.07290057" i="5858.65" sn="28.0203" a="310.138" fwhm="0.0423758" res="19069.2" algo="Sum"/><pk mz="808.17246682" i="479.491" sn="2.29309" a="21.695" fwhm="0.0672753" res="12012.9" algo="Sum"/><pk mz="808.21852549" i="444.769" sn="2.12665" a="6.85801" fwhm="0.0168192" res="48053.5" algo="Sum"/><pk mz="808.23441444" i="443.727" sn="2.12154" a="8.97196" fwhm="0.0224258" res="36040.4" algo="Sum"/><pk mz="808.26360625" i="443.123" sn="2.11842" a="13.537" fwhm="0.0377969" res="21384.4" algo="Sum"/><pk mz="808.28670951" i="424.856" sn="2.03101" a="13.8394" fwhm="0.0499528" res="16181" algo="Sum"/><pk mz="808.41596737" i="455.474" sn="2.17805" a="8.83865" fwhm="0.0432013" res="18712.8" algo="Sum"/><pk mz="808.44453845" i="567.034" sn="2.71157" a="19.1322" fwhm="0.0457156" res="17684.2" algo="Sum"/><pk mz="808.57844303" i="208897" sn="999.493" a="7274.33" fwhm="0.0293355" res="27563.2" algo="Sum"/><pk mz="808.88525491" i="483.482" sn="2.31466" a="19.5361" fwhm="0.0395555" res="20449.4" algo="Sum"/><pk mz="809.08160419" i="4090.19" sn="19.6214" a="235.644" fwhm="0.0476684" res="16973.1" algo="Sum"/><pk mz="809.17054946" i="502.973" sn="2.41266" a="12.6855" fwhm="0.0336582" res="24040.8" algo="Sum"/><pk mz="809.19859632" i="470.984" sn="2.25934" a="14.7395" fwhm="0.0354279" res="22840.7" algo="Sum"/><pk mz="809.23023442" i="419.454" sn="2.01256" a="7.09343" fwhm="0.01079" res="74998.5" algo="Sum"/><pk mz="809.23957239" i="436.76" sn="2.09567" a="9.071" fwhm="0.0369645" res="21892.4" algo="Sum"/><pk mz="809.26967620" i="416.046" sn="1.9963" a="16.022" fwhm="0.0439616" res="18408.6" algo="Sum"/><pk mz="809.58209143" i="95405.3" sn="458.13" a="3698.55" fwhm="0.0331698" res="24407.2" algo="Sum"/><pk mz="809.64174043" i="9398.25" sn="45.1408" a="350.33" fwhm="0.0388618" res="20833.9" algo="Sum"/><pk mz="810.08926132" i="2007.46" sn="9.64508" a="94.0792" fwhm="0.0528964" res="15314.6" algo="Sum"/><pk mz="810.18754807" i="497.418" sn="2.39112" a="26.7377" fwhm="0.0608716" res="13309.8" algo="Sum"/><pk mz="810.24138629" i="409.171" sn="1.9671" a="16.6883" fwhm="0.0393548" res="20588.1" algo="Sum"/><pk mz="810.27893405" i="398.334" sn="1.91545" a="12.9136" fwhm="0.0440201" res="18407" algo="Sum"/><pk mz="810.40174397" i="472.565" sn="2.27274" a="14.4792" fwhm="0.0430703" res="18815.8" algo="Sum"/><pk mz="810.43207365" i="497.859" sn="2.39437" a="12.8618" fwhm="0.0336843" res="24059.6" algo="Sum"/><pk mz="810.59429620" i="118440" sn="569.966" a="4852.66" fwhm="0.0333714" res="24290.1" algo="Sum"/><pk mz="810.84811769" i="503.296" sn="2.42238" a="18.3675" fwhm="0.0505395" res="16043.8" algo="Sum"/><pk mz="810.88124348" i="444.223" sn="2.13806" a="18.0722" fwhm="0.0561565" res="14439.7" algo="Sum"/><pk mz="810.91703322" i="396.914" sn="1.91036" a="16.7327" fwhm="0.0431751" res="18782.1" algo="Sum"/><pk mz="811.09471156" i="958.1" sn="4.61132" a="62.53" fwhm="0.0933927" res="8684.78" algo="Sum"/><pk mz="811.17257579" i="649.126" sn="3.12502" a="22.4481" fwhm="0.0505495" res="16047.1" algo="Sum"/><pk mz="811.59853258" i="53091.3" sn="256.05" a="2268.29" fwhm="0.0367148" res="22105.5" algo="Sum"/><pk mz="811.66322950" i="13460.3" sn="64.9183" a="593.041" fwhm="0.0496007" res="16364" algo="Sum"/><pk mz="811.85943208" i="412.056" sn="1.98761" a="17.5865" fwhm="0.0457837" res="17732.5" algo="Sum"/><pk mz="812.06977727" i="848.116" sn="4.09144" a="63.9655" fwhm="0.0684456" res="11864.5" algo="Sum"/><pk mz="812.17605651" i="537.624" sn="2.59395" a="21.6046" fwhm="0.0562012" res="14451.2" algo="Sum"/><pk mz="812.38653332" i="451.905" sn="2.18247" a="29.2404" fwhm="0.0589178" res="13788.5" algo="Sum"/><pk mz="812.60904047" i="44862.1" sn="216.706" a="1936.33" fwhm="0.0388638" res="20909.1" algo="Sum"/><pk mz="812.66321151" i="7823.6" sn="37.7981" a="343.909" fwhm="0.0396596" res="20490.9" algo="Sum"/><pk mz="812.78553364" i="729.678" sn="3.52532" a="27.8335" fwhm="0.0699223" res="11624.1" algo="Sum"/><pk mz="812.99366607" i="440.006" sn="2.12616" a="22.5534" fwhm="0.0604561" res="13447.7" algo="Sum"/><pk mz="813.07464275" i="820.175" sn="3.9639" a="64.7547" fwhm="0.069633" res="11676.6" algo="Sum"/><pk mz="813.17205690" i="477.17" sn="2.30609" a="12.2892" fwhm="0.0313583" res="25931.6" algo="Sum"/><pk mz="813.18149008" i="470.285" sn="2.27283" a="14.2939" fwhm="0.044989" res="18075.1" algo="Sum"/><pk mz="813.22182944" i="395.678" sn="1.91259" a="11.7367" fwhm="0.0393662" res="20657.9" algo="Sum"/><pk mz="813.61421056" i="19304.1" sn="93.5953" a="817.616" fwhm="0.041363" res="19670.1" algo="Sum"/><pk mz="813.67975769" i="20438.5" sn="99.0951" a="893.566" fwhm="0.0397028" res="20494.2" algo="Sum"/><pk mz="814.07657658" i="808.779" sn="3.92334" a="45.2252" fwhm="0.0630031" res="12921.2" algo="Sum"/><pk mz="814.16942027" i="433.419" sn="2.10318" a="16.5246" fwhm="0.0562697" res="14469.1" algo="Sum"/><pk mz="814.19599093" i="419.927" sn="2.03792" a="14.047" fwhm="0.050644" res="16076.9" algo="Sum"/><pk mz="814.23445842" i="385.156" sn="1.86954" a="12.6471" fwhm="0.0400646" res="20323" algo="Sum"/><pk mz="814.38654131" i="450.958" sn="2.19107" a="26.0141" fwhm="0.0593382" res="13724.5" algo="Sum"/><pk mz="814.56507670" i="6236.26" sn="30.3273" a="387.727" fwhm="0.0658278" res="12374.2" algo="Sum"/><pk mz="814.62053037" i="8519.52" sn="41.4309" a="387.888" fwhm="0.0561032" res="14520" algo="Sum"/><pk mz="814.68306153" i="10712.1" sn="52.0934" a="482.176" fwhm="0.0429252" res="18979.1" algo="Sum"/><pk mz="814.82724205" i="466.464" sn="2.26838" a="16.7192" fwhm="0.0506638" res="16083" algo="Sum"/><pk mz="814.87004563" i="400.103" sn="1.94608" a="22.2128" fwhm="0.0645529" res="12623.3" algo="Sum"/><pk mz="815.05658080" i="1157.16" sn="5.63074" a="54.138" fwhm="0.0556361" res="14649.8" algo="Sum"/><pk mz="815.16301184" i="390.912" sn="1.90298" a="10.2741" fwhm="0.0331297" res="24605.2" algo="Sum"/><pk mz="815.20787117" i="433.441" sn="2.11036" a="21.7118" fwhm="0.0675668" res="12065.2" algo="Sum"/><pk mz="815.56137080" i="4181.69" sn="20.4208" a="259.727" fwhm="0.0686568" res="11878.8" algo="Sum"/><pk mz="815.62488167" i="3189.96" sn="15.5778" a="136.93" fwhm="0.0619521" res="13165.4" algo="Sum"/><pk mz="815.69388935" i="8366.32" sn="40.8559" a="418.308" fwhm="0.0432627" res="18854.4" algo="Sum"/><pk mz="816.06067612" i="1092.49" sn="5.34038" a="59.7209" fwhm="0.0544045" res="14999.9" algo="Sum"/><pk mz="816.20560608" i="428.177" sn="2.0932" a="27.3326" fwhm="0.0704332" res="11588.4" algo="Sum"/><pk mz="816.37767320" i="387.123" sn="1.89342" a="13.2758" fwhm="0.051783" res="15765.4" algo="Sum"/><pk mz="816.58188110" i="12328.4" sn="60.3316" a="712.724" fwhm="0.0462649" res="17650.1" algo="Sum"/><pk mz="816.69776187" i="4169.24" sn="20.4039" a="219.284" fwhm="0.0485899" res="16808" algo="Sum"/><pk mz="816.87836870" i="441.606" sn="2.16161" a="13.6188" fwhm="0.0450907" res="18116.3" algo="Sum"/><pk mz="817.05674677" i="1301.05" sn="6.36771" a="74.7898" fwhm="0.0547069" res="14935.2" algo="Sum"/><pk mz="817.20978147" i="460.266" sn="2.25374" a="25.2564" fwhm="0.0661045" res="12362.4" algo="Sum"/><pk mz="817.58444029" i="6612.63" sn="32.3903" a="425.69" fwhm="0.05567" res="14686.3" algo="Sum"/><pk mz="817.69963291" i="1602.73" sn="7.85195" a="91.8451" fwhm="0.0734732" res="11129.2" algo="Sum"/><pk mz="818.06001856" i="1575.37" sn="7.72068" a="97.9569" fwhm="0.0443529" res="18444.3" algo="Sum"/><pk mz="818.17737959" i="389.958" sn="1.91226" a="12.1367" fwhm="0.0394853" res="20721.1" algo="Sum"/><pk mz="818.18737249" i="434.627" sn="2.13132" a="6.35818" fwhm="0.0298533" res="27407" algo="Sum"/><pk mz="818.50675654" i="4432.19" sn="21.7388" a="202.626" fwhm="0.0499607" res="16383" algo="Sum"/><pk mz="818.59303293" i="10200.8" sn="50.0399" a="460.355" fwhm="0.0489584" res="16720.2" algo="Sum"/><pk mz="818.82968000" i="406.742" sn="1.99605" a="12.6678" fwhm="0.0395018" res="20728.9" algo="Sum"/><pk mz="819.06516237" i="3212.88" sn="15.77" a="150.885" fwhm="0.0381122" res="21490.9" algo="Sum"/><pk mz="819.51108299" i="2326.51" sn="11.43" a="97.9572" fwhm="0.0444763" res="18425.8" algo="Sum"/><pk mz="819.57384245" i="7077.6" sn="34.7773" a="295.44" fwhm="0.0472403" res="17349" algo="Sum"/><pk mz="819.77176880" i="519.617" sn="2.55439" a="12.7435" fwhm="0.033878" res="24197.8" algo="Sum"/><pk mz="820.07239605" i="3236.25" sn="15.9281" a="173.29" fwhm="0.0403609" res="20318.5" algo="Sum"/><pk mz="820.52100841" i="34620.6" sn="170.47" a="1472.74" fwhm="0.0377027" res="21763" algo="Sum"/><pk mz="820.57695690" i="8648.22" sn="42.5846" a="305.707" fwhm="0.0508419" res="16139.8" algo="Sum"/><pk mz="820.72648223" i="773.818" sn="3.81205" a="72.5881" fwhm="0.0614193" res="13362.7" algo="Sum"/><pk mz="820.77866240" i="668.833" sn="3.29557" a="30.0648" fwhm="0.0680237" res="12066.1" algo="Sum"/><pk mz="820.83040379" i="438.731" sn="2.16265" a="12.9854" fwhm="0.0730088" res="11242.9" algo="Sum"/><pk mz="821.08157303" i="2822.52" sn="13.9287" a="166.385" fwhm="0.046012" res="17844.9" algo="Sum"/><pk mz="821.52423398" i="16632.1" sn="82.1308" a="727.039" fwhm="0.0394324" res="20833.8" algo="Sum"/><pk mz="821.58380336" i="5172.87" sn="25.5473" a="251.352" fwhm="0.0631781" res="13004.3" algo="Sum"/><pk mz="821.63331458" i="3926.39" sn="19.3953" a="218.318" fwhm="0.053952" res="15229" algo="Sum"/><pk mz="821.72888749" i="577.315" sn="2.85282" a="17.7768" fwhm="0.0395718" res="20765.5" algo="Sum"/><pk mz="822.09160225" i="1726.62" sn="8.57396" a="91.2489" fwhm="0.060737" res="13535.3" algo="Sum"/><pk mz="822.53427071" i="28092.8" sn="139.575" a="1236.26" fwhm="0.0402028" res="20459.6" algo="Sum"/><pk mz="822.63142965" i="4617.04" sn="22.9479" a="254.947" fwhm="0.0552144" res="14898.9" algo="Sum"/><pk mz="822.72364206" i="712.268" sn="3.54142" a="25.5483" fwhm="0.0525861" res="15645.3" algo="Sum"/><pk mz="822.77510238" i="678.456" sn="3.37391" a="29.825" fwhm="0.0365882" res="22487.4" algo="Sum"/><pk mz="823.10513657" i="849.697" sn="4.23748" a="41.291" fwhm="0.0599698" res="13725.3" algo="Sum"/><pk mz="823.11896780" i="831.229" sn="4.14538" a="36.0368" fwhm="0.039176" res="21010.8" algo="Sum"/><pk mz="823.53855467" i="12598.5" sn="62.8572" a="608.742" fwhm="0.0423116" res="19463.7" algo="Sum"/><pk mz="823.60514045" i="3064" sn="15.291" a="99.8129" fwhm="0.045276" res="18190.8" algo="Sum"/><pk mz="823.65508124" i="3888.07" sn="19.4074" a="227.277" fwhm="0.0669632" res="12300.1" algo="Sum"/><pk mz="823.77646460" i="460.412" sn="2.29886" a="20.1725" fwhm="0.0399646" res="20612.6" algo="Sum"/><pk mz="824.08291144" i="495.177" sn="2.48231" a="19.9958" fwhm="0.0566111" res="14556.9" algo="Sum"/><pk mz="824.12139830" i="508.948" sn="2.55253" a="31.8373" fwhm="0.0865497" res="9521.95" algo="Sum"/><pk mz="824.55131535" i="39515.2" sn="198.297" a="1831.5" fwhm="0.0384711" res="21433" algo="Sum"/><pk mz="824.65310369" i="3115.53" sn="15.6405" a="194.91" fwhm="0.0729505" res="11304.3" algo="Sum"/><pk mz="825.07345863" i="502.304" sn="2.52312" a="33.8583" fwhm="0.0837722" res="9849.01" algo="Sum"/><pk mz="825.19384473" i="385.354" sn="1.9371" a="15.7697" fwhm="0.0566494" res="14566.7" algo="Sum"/><pk mz="825.55523201" i="19248.8" sn="96.8203" a="851.329" fwhm="0.0392731" res="21020.9" algo="Sum"/><pk mz="825.74364859" i="560.804" sn="2.82133" a="19.297" fwhm="0.0808077" res="10218.6" algo="Sum"/><pk mz="826.08057994" i="536.671" sn="2.70111" a="27.8172" fwhm="0.0741997" res="11133.2" algo="Sum"/><pk mz="826.55968090" i="12848.4" sn="64.9078" a="691.798" fwhm="0.0467404" res="17684" algo="Sum"/><pk mz="826.67441878" i="1731.38" sn="8.7487" a="108.567" fwhm="0.0814532" res="10149.1" algo="Sum"/><pk mz="826.84201803" i="387.169" sn="1.9566" a="14.5378" fwhm="0.042789" res="19323.7" algo="Sum"/><pk mz="827.05417568" i="578.51" sn="2.92399" a="31.599" fwhm="0.0520009" res="15904.6" algo="Sum"/><pk mz="827.10760427" i="481.343" sn="2.43352" a="18.2162" fwhm="0.0706684" res="11704.1" algo="Sum"/><pk mz="827.56416428" i="5628.84" sn="28.5191" a="350.295" fwhm="0.0510564" res="16208.8" algo="Sum"/><pk mz="827.69594763" i="2068.27" sn="10.4813" a="136.292" fwhm="0.0706287" res="11719" algo="Sum"/><pk mz="827.76420575" i="525.005" sn="2.66055" a="20.5984" fwhm="0.047828" res="17307.1" algo="Sum"/><pk mz="828.06436859" i="636.78" sn="3.22807" a="31.5352" fwhm="0.0588721" res="14065.5" algo="Sum"/><pk mz="828.09910482" i="476.257" sn="2.41479" a="25.9898" fwhm="0.0441256" res="18766.8" algo="Sum"/><pk mz="828.54771727" i="44282.8" sn="225.626" a="1985.78" fwhm="0.0374451" res="22127" algo="Sum"/><pk mz="828.69406012" i="1765.44" sn="8.99583" a="127.699" fwhm="0.0933951" res="8872.99" algo="Sum"/><pk mz="828.76748089" i="634.259" sn="3.23188" a="38.5262" fwhm="0.0851589" res="9732.02" algo="Sum"/><pk mz="829.06824348" i="675.902" sn="3.44694" a="46.2831" fwhm="0.0601343" res="13786.9" algo="Sum"/><pk mz="829.55087153" i="22600.4" sn="115.654" a="1058.24" fwhm="0.0395157" res="20992.9" algo="Sum"/><pk mz="829.69995699" i="1417.78" sn="7.25539" a="114.958" fwhm="0.0975871" res="8502.14" algo="Sum"/><pk mz="829.81240842" i="493.66" sn="2.52628" a="26.483" fwhm="0.0746371" res="11118" algo="Sum"/><pk mz="830.06744393" i="794.593" sn="4.07126" a="69.8056" fwhm="0.0586821" res="14145.2" algo="Sum"/><pk mz="830.36042573" i="393.165" sn="2.01634" a="19.6195" fwhm="0.0692632" res="11988.5" algo="Sum"/><pk mz="830.56134624" i="37089.3" sn="190.644" a="1657.89" fwhm="0.0384284" res="21613.2" algo="Sum"/><pk mz="830.66948192" i="1236.1" sn="6.35374" a="67.5775" fwhm="0.0738888" res="11242.2" algo="Sum"/><pk mz="830.87162897" i="411.495" sn="2.11626" a="22.3574" fwhm="0.0565559" res="14691.2" algo="Sum"/><pk mz="831.06615586" i="1016.62" sn="5.23258" a="57.7247" fwhm="0.0472319" res="17595.4" algo="Sum"/><pk mz="831.13283112" i="397.001" sn="2.04338" a="9.54008" fwhm="0.0278612" res="29831.2" algo="Sum"/><pk mz="831.56561140" i="17871" sn="92.0319" a="826.794" fwhm="0.0400699" res="20752.9" algo="Sum"/><pk mz="831.79026071" i="389.533" sn="2.00656" a="10.3189" fwhm="0.0341255" res="24374.4" algo="Sum"/><pk mz="832.07392025" i="1160.88" sn="5.98361" a="74.1863" fwhm="0.051827" res="16054.8" algo="Sum"/><pk mz="832.19982748" i="387.58" sn="1.99822" a="17.5928" fwhm="0.0457964" res="18171.7" algo="Sum"/><pk mz="832.45707510" i="457.348" sn="2.3598" a="19.9093" fwhm="0.0376994" res="22081.4" algo="Sum"/><pk mz="832.57794389" i="73389.2" sn="378.649" a="3097.78" fwhm="0.0360508" res="23094.6" algo="Sum"/><pk mz="832.85678142" i="413.244" sn="2.13286" a="15.35" fwhm="0.0483711" res="17218.1" algo="Sum"/><pk mz="833.08109553" i="1203.82" sn="6.21699" a="92.727" fwhm="0.0526974" res="15808.8" algo="Sum"/><pk mz="833.58132850" i="36830.9" sn="190.301" a="1582.79" fwhm="0.0383422" res="21740.6" algo="Sum"/><pk mz="833.64525710" i="7752.4" sn="40.063" a="353.868" fwhm="0.0503327" res="16562.7" algo="Sum"/><pk mz="834.09039926" i="929.633" sn="4.80798" a="78.4228" fwhm="0.0750621" res="11112" algo="Sum"/><pk mz="834.45833400" i="409.159" sn="2.11648" a="8.62921" fwhm="0.0227866" res="36620.6" algo="Sum"/><pk mz="834.59339281" i="54712.8" sn="283.097" a="2428.31" fwhm="0.0380213" res="21950.7" algo="Sum"/><pk mz="834.81163920" i="438.072" sn="2.26895" a="9.40244" fwhm="0.0284895" res="29302.4" algo="Sum"/><pk mz="834.87713568" i="382.506" sn="1.98195" a="17.5035" fwhm="0.0486456" res="17162.4" algo="Sum"/><pk mz="835.09924243" i="650.663" sn="3.37094" a="27.8236" fwhm="0.0582546" res="14335.3" algo="Sum"/><pk mz="835.59748659" i="26143.5" sn="135.552" a="1172.61" fwhm="0.0398022" res="20993.8" algo="Sum"/><pk mz="835.66055071" i="11502.6" sn="59.6515" a="503.572" fwhm="0.0500475" res="16697.3" algo="Sum"/><pk mz="836.10535204" i="385.522" sn="2.00278" a="13.8073" fwhm="0.0877459" res="9528.71" algo="Sum"/><pk mz="836.11420368" i="401.369" sn="2.08504" a="4.34036" fwhm="0.0111484" res="74998.5" algo="Sum"/><pk mz="836.13813134" i="419.306" sn="2.17808" a="18.1285" fwhm="0.0602809" res="13870.7" algo="Sum"/><pk mz="836.60657658" i="15939.9" sn="82.8547" a="768.311" fwhm="0.043809" res="19096.7" algo="Sum"/><pk mz="836.66327434" i="6301.59" sn="32.7631" a="254.05" fwhm="0.0430983" res="19412.9" algo="Sum"/><pk mz="837.18718776" i="464.39" sn="2.42259" a="33.3526" fwhm="0.0646076" res="12958" algo="Sum"/><pk mz="837.61322862" i="6916.32" sn="36.1381" a="327.33" fwhm="0.0466665" res="17948.9" algo="Sum"/><pk mz="837.67440994" i="4899.41" sn="25.6047" a="231.08" fwhm="0.0520159" res="16104.2" algo="Sum"/><pk mz="838.09636241" i="406.301" sn="2.12873" a="17.6025" fwhm="0.0387857" res="21608.4" algo="Sum"/><pk mz="838.50653034" i="5464.03" sn="28.6388" a="274.213" fwhm="0.0430184" res="19491.8" algo="Sum"/><pk mz="838.62368639" i="5160.23" sn="27.0589" a="274.871" fwhm="0.05356" res="15657.6" algo="Sum"/><pk mz="838.67611461" i="2589.55" sn="13.5816" a="112.356" fwhm="0.0477334" res="17570" algo="Sum"/><pk mz="839.18238682" i="405.675" sn="2.13669" a="23.4524" fwhm="0.0595308" res="14096.6" algo="Sum"/><pk mz="839.50989603" i="2682.72" sn="14.1422" a="135.567" fwhm="0.0433522" res="19364.9" algo="Sum"/><pk mz="839.56378819" i="1112.21" sn="5.86436" a="35.5583" fwhm="0.0457126" res="18366.1" algo="Sum"/><pk mz="839.63161500" i="3082.66" sn="16.2583" a="165.598" fwhm="0.0532533" res="15766.7" algo="Sum"/><pk mz="839.68021229" i="1300.47" sn="6.85967" a="70.2941" fwhm="0.0426316" res="19696.2" algo="Sum"/><pk mz="840.51425666" i="4157.44" sn="22.0095" a="229.707" fwhm="0.050815" res="16540.7" algo="Sum"/><pk mz="840.58199392" i="2264.45" sn="11.9913" a="119.219" fwhm="0.0696454" res="12069.5" algo="Sum"/><pk mz="840.63674385" i="1803.09" sn="9.54946" a="86.2703" fwhm="0.0672755" res="12495.4" algo="Sum"/><pk mz="840.79184134" i="475.576" sn="2.5197" a="16.9067" fwhm="0.0499523" res="16831.9" algo="Sum"/><pk mz="841.07036191" i="398.542" sn="2.1128" a="21.7397" fwhm="0.0761641" res="11042.9" algo="Sum"/><pk mz="841.51675518" i="1882.27" sn="10.0304" a="100.297" fwhm="0.0632646" res="13301.5" algo="Sum"/><pk mz="841.58599834" i="1427.59" sn="7.60832" a="74.7943" fwhm="0.0673908" res="12488.1" algo="Sum"/><pk mz="841.63887898" i="1191.17" sn="6.34911" a="71.645" fwhm="0.0645047" res="13047.7" algo="Sum"/><pk mz="841.71487149" i="819.523" sn="4.36878" a="36.7684" fwhm="0.0568271" res="14811.8" algo="Sum"/><pk mz="842.52227511" i="1839.85" sn="9.83396" a="90.982" fwhm="0.0530034" res="15895.6" algo="Sum"/><pk mz="842.59484760" i="2740.17" sn="14.6468" a="140.985" fwhm="0.0569317" res="14800.1" algo="Sum"/><pk mz="842.65256680" i="1326.34" sn="7.09118" a="55.9645" fwhm="0.061677" res="13662.3" algo="Sum"/><pk mz="843.59475258" i="1585.38" sn="8.51203" a="140.666" fwhm="0.0910806" res="9262.06" algo="Sum"/><pk mz="843.67292896" i="875.765" sn="4.70206" a="27.6193" fwhm="0.0458243" res="18411" algo="Sum"/><pk mz="844.52113955" i="11553.9" sn="62.1912" a="561.352" fwhm="0.0403967" res="20905.7" algo="Sum"/><pk mz="844.61068924" i="2507.42" sn="13.4977" a="145.645" fwhm="0.0711293" res="11874.3" algo="Sum"/><pk mz="844.74677978" i="620.322" sn="3.33925" a="19.7618" fwhm="0.0385448" res="21916" algo="Sum"/><pk mz="845.07734143" i="454.581" sn="2.44911" a="19.0533" fwhm="0.0511516" res="16521" algo="Sum"/><pk mz="845.52483841" i="6038.3" sn="32.6368" a="282.165" fwhm="0.040261" res="21001.1" algo="Sum"/><pk mz="845.61011856" i="1501.71" sn="8.11672" a="108.965" fwhm="0.0877423" res="9637.43" algo="Sum"/><pk mz="845.67803277" i="654.809" sn="3.53923" a="36.4448" fwhm="0.12628" res="6696.83" algo="Sum"/><pk mz="846.09056735" i="403.737" sn="2.18635" a="12.2145" fwhm="0.0441458" res="19165.8" algo="Sum"/><pk mz="846.53456871" i="10145.5" sn="54.968" a="505.692" fwhm="0.0427639" res="19795.5" algo="Sum"/><pk mz="846.62788746" i="2164.76" sn="11.7286" a="133.633" fwhm="0.0810152" res="10450.2" algo="Sum"/><pk mz="846.73432568" i="631.502" sn="3.42228" a="19.2131" fwhm="0.0401693" res="21079.2" algo="Sum"/><pk mz="847.53875294" i="4656.42" sn="25.279" a="257.934" fwhm="0.0470963" res="17995.8" algo="Sum"/><pk mz="847.61979991" i="1325.04" sn="7.1935" a="101.281" fwhm="0.10577" res="8013.81" algo="Sum"/><pk mz="848.54803043" i="21991.2" sn="119.754" a="1127.04" fwhm="0.0447423" res="18965.2" algo="Sum"/><pk mz="848.64486312" i="1990.45" sn="10.8417" a="106.909" fwhm="0.0680316" res="12474.3" algo="Sum"/><pk mz="848.83579415" i="389.761" sn="2.12479" a="18.6327" fwhm="0.0606042" res="14006.2" algo="Sum"/><pk mz="849.55155869" i="11106.5" sn="60.6265" a="571.67" fwhm="0.0449982" res="18879.7" algo="Sum"/><pk mz="849.62085712" i="2215.22" sn="12.0941" a="100.8" fwhm="0.0583835" res="14552.4" algo="Sum"/><pk mz="849.74865318" i="434.286" sn="2.37273" a="11.6247" fwhm="0.0612365" res="13876.5" algo="Sum"/><pk mz="850.56068741" i="12784.4" sn="70.0325" a="689.134" fwhm="0.0466724" res="18224.1" algo="Sum"/><pk mz="850.66613601" i="2060.24" sn="11.2893" a="140.66" fwhm="0.0873669" res="9736.71" algo="Sum"/><pk mz="851.56527072" i="5598.32" sn="30.7814" a="292.81" fwhm="0.0501402" res="16983.7" algo="Sum"/><pk mz="851.63684429" i="2801.54" sn="15.4078" a="155.247" fwhm="0.0719642" res="11834.2" algo="Sum"/><pk mz="852.56816663" i="3175.47" sn="17.5482" a="203.959" fwhm="0.0647771" res="13161.6" algo="Sum"/><pk mz="852.64174878" i="1805.67" sn="9.98121" a="91.5799" fwhm="0.0742554" res="11482.6" algo="Sum"/><pk mz="853.16831319" i="458.852" sn="2.54211" a="17.9366" fwhm="0.0565794" res="15079.1" algo="Sum"/><pk mz="853.57047198" i="1520.05" sn="8.42866" a="109.514" fwhm="0.0786193" res="10857" algo="Sum"/><pk mz="853.64954593" i="1513.33" sn="8.39384" a="91.336" fwhm="0.0853924" res="9996.78" algo="Sum"/><pk mz="854.17235916" i="413.087" sn="2.3" a="25.4122" fwhm="0.0753211" res="11340.4" algo="Sum"/><pk mz="854.48128534" i="1388.45" sn="7.73735" a="73.9727" fwhm="0.0573948" res="14887.8" algo="Sum"/><pk mz="854.56318838" i="3418.9" sn="19.0583" a="205.357" fwhm="0.0514734" res="16602" algo="Sum"/><pk mz="854.63722447" i="1065.77" sn="5.94246" a="23.3763" fwhm="0.0230605" res="37060.7" algo="Sum"/><pk mz="854.66018552" i="1024.99" sn="5.71546" a="45.9723" fwhm="0.0576523" res="14824.4" algo="Sum"/><pk mz="855.16485307" i="454.176" sn="2.53778" a="16.9832" fwhm="0.051902" res="16476.5" algo="Sum"/><pk mz="855.19328020" i="477.349" sn="2.66793" a="21.0358" fwhm="0.047075" res="18166.6" algo="Sum"/><pk mz="855.48436001" i="691.926" sn="3.87016" a="41.1313" fwhm="0.0605893" res="14119.4" algo="Sum"/><pk mz="855.56859799" i="1938.29" sn="10.8447" a="107.228" fwhm="0.057739" res="14817.9" algo="Sum"/><pk mz="855.66856569" i="780.115" sn="4.36547" a="25.3429" fwhm="0.04038" res="21190.4" algo="Sum"/><pk mz="855.68773048" i="802.725" sn="4.49213" a="28.2379" fwhm="0.0519183" res="16481.4" algo="Sum"/><pk mz="855.73079333" i="610.729" sn="3.41818" a="33.5807" fwhm="0.0603662" res="14175.7" algo="Sum"/><pk mz="856.14771280" i="412.034" sn="2.31013" a="11.8467" fwhm="0.0461617" res="18546.7" algo="Sum"/><pk mz="856.17574987" i="443.383" sn="2.48718" a="10.8846" fwhm="0.034622" res="24729.3" algo="Sum"/><pk mz="856.48983833" i="1236.88" sn="6.94915" a="66.6079" fwhm="0.0546831" res="15662.8" algo="Sum"/><pk mz="856.57841950" i="16075.8" sn="90.3418" a="777.386" fwhm="0.0407939" res="20997.7" algo="Sum"/><pk mz="856.73621980" i="626.361" sn="3.52055" a="25.8906" fwhm="0.0577223" res="14842.4" algo="Sum"/><pk mz="857.49997983" i="727.83" sn="4.10395" a="36.0571" fwhm="0.0469138" res="18278.2" algo="Sum"/><pk mz="857.58280079" i="9405.67" sn="53.0405" a="496.962" fwhm="0.0420259" res="20406.1" algo="Sum"/><pk mz="857.69851099" i="711.325" sn="4.01198" a="31.3191" fwhm="0.0561653" res="15271" algo="Sum"/><pk mz="858.59151774" i="9234.5" sn="52.2933" a="468.469" fwhm="0.0435111" res="19732.7" algo="Sum"/><pk mz="859.59594294" i="4277.69" sn="24.311" a="212.536" fwhm="0.045154" res="19037" algo="Sum"/><pk mz="860.60698884" i="4206.59" sn="24.024" a="222.621" fwhm="0.050274" res="17118.3" algo="Sum"/><pk mz="860.70850168" i="639.649" sn="3.65306" a="19.6203" fwhm="0.037747" res="22802.1" algo="Sum"/><pk mz="861.53509201" i="698.259" sn="4.00341" a="48.5281" fwhm="0.0642369" res="13411.8" algo="Sum"/><pk mz="861.61078138" i="2113.18" sn="12.1157" a="125.615" fwhm="0.05471" res="15748.7" algo="Sum"/><pk mz="862.50645780" i="2451.97" sn="14.0895" a="160.592" fwhm="0.0549417" res="15698.6" algo="Sum"/><pk mz="862.61737273" i="1604.22" sn="9.2187" a="112.898" fwhm="0.0853746" res="10103.9" algo="Sum"/><pk mz="863.50986198" i="1322.87" sn="7.62128" a="75.5276" fwhm="0.0516941" res="16704.2" algo="Sum"/><pk mz="863.57464485" i="731.751" sn="4.21656" a="26.9806" fwhm="0.0497311" res="17364.9" algo="Sum"/><pk mz="863.62780664" i="948.021" sn="5.46358" a="64.1982" fwhm="0.078042" res="11066.2" algo="Sum"/><pk mz="864.51431951" i="3658.75" sn="21.1377" a="196.852" fwhm="0.048846" res="17698.8" algo="Sum"/><pk mz="864.64308699" i="1069.58" sn="6.18093" a="75.8823" fwhm="0.0742788" res="11640.5" algo="Sum"/><pk mz="864.75362518" i="462.156" sn="2.67159" a="20.0468" fwhm="0.0577789" res="14966.6" algo="Sum"/><pk mz="865.51758733" i="1953.23" sn="11.3128" a="125.577" fwhm="0.0523387" res="16536.8" algo="Sum"/><pk mz="865.64433484" i="844.539" sn="4.89268" a="78.6323" fwhm="0.082804" res=
[truncated: 33,987 more chars]
