# Supplementary material for: Diagnosing Impaired Glucose Tolerance Using Direct Infusion Mass Spectrometry of Blood Plasma
Source: PLoS One. 2014 Sep 9;9(9):e105343. doi: 10.1371/journal.pone.0105343 (PMC4159123; doi:10.1371/journal.pone.0105343)
Supplement: Supporting Information S1 — Mass spectra of blood plasma metabolites obtained by direct infusion mass spectrometry (DIMS) of blood plasma samples from control subjects (n = 30) and patients with impaired glucose tolerance (n = 20). (ZIP) [file pone.0105343.s002.zip › Mass spectra/Sample 38.xml]

<root><fileinfo appname="Bruker Compass DataAnalysis" appversion="4.1.335.0" date="2014-06-18T11:09:10" type="DataAnalysisResults" typeversion="1.1" subtype="MS Spectrum"/><generalinfo organisation="" user="111" hostname="TRIFONOVA-PC" os="Windows 7"/><analysis name="C:\Users\Trifonova\Desktop\Mass spectra\Diabetes\Plasma Sample 42 ST PM 15022013.d\analysis.baf"><info><DateTime>2013-02-15T12:48:11+04:00</DateTime><method>Tune_pos_Standard.m</method><sample><![CDATA[Plasma Sample 42 ST PM 15022013]]></sample><comment><![CDATA[Sample 42*. Diabetes. Human blood plasma after protein precipitation 50 fold in MeOH with 0.1% FA
]]></comment><operator>BDAL@DE</operator><instrument>maXis impact</instrument><instrument_serial_number>282001.00069</instrument_serial_number></info><DataAnalysis version="DataAnalysis 4.1.335.0" DataAnalysisResults=""><DataAnalysis_processing_parameters><find_compounds_chromatogram detect_version="3" detect_areamode="1" detect_areathresholdabs="0" detect_areathresholdrel="0" detect_intensitymode="1" detect_intensitythresholdabs="3000" detect_intensitythresholdrel="3" detect_sensitivity="0.333333" detect_skimratio="0" detect_smoothingwidth="3" detect_averageno="5" detect_averagemode="0" add_uv_or_ms_spectra="0" spectrum_load_mode="0" background_subtraction_mode="2" MS_peaksensmode2="1" MS_pc12="0.4" MS_pc22="4" MS_peaksens12="99" MS_peaksens22="99" MS_areamode2="2" MS_areathresholdabs2="1000" MS_areathresholdrel2="10" MS_intensitymode2="0" MS_intensitythresholdabs2="1000" MS_intensitythresholdrel2="10" MS_basesmoothmode2="1" MS_basesmoothpts2="8" MS_basesmoothmin2="12" MS_basesmoothforce2="0.1" MS_startendslope2="10" MS_valleyfilterused2="1" MS_valleyfilter2="10" MS_noisecorr2="0" UV_peaksensmode2="1" UV_pc12="0.4" UV_pc22="4" UV_peaksens12="99.9" UV_peaksens22="100" UV_areamode2="0" UV_areathresholdabs2="5" UV_areathresholdrel2="1" UV_intensitymode2="1" UV_intensitythresholdabs2="1" UV_intensitythresholdrel2="0.01" UV_basesmoothmode2="1" UV_basesmoothpts2="8" UV_basesmoothmin2="12" UV_basesmoothforce2="1" UV_startendslope2="10" UV_valleyfilterused2="1" UV_valleyfilter2="10" UV_noisecorr2="0" detect_delcmpdsinrng="1"/><auto_ms_n use_retention_time_window="0" retention_time_window="1" rt_unit="min" minimum_intensity_positive="1000" minimum_intensity_negative="1000" create_max_number_compounds="100000" spectrum_load_mode="0" background_type="0" create_auto_ms_n_traces="0" create_detailed_traces="0" merge_positive_negative_compounds="0" detect_delcmpdsinrng="1" detect_keep_cmpds_detectedneutralloss="0" add_uv_spectra="0" create_individual_MSMS_cmpds="0" advanced_precursor_determination="0"/><dissect_params dissect_addsmoothing="0" dissect_allow_wider_peaks="0" dissect_resolving_power="1" dissect_deletepeaksinrange="1" dissect_fullrange="1" dissect_cutoff="0.1" dissect_sensitivity="0.333333" dissect_maxoverlap="5" dissect_smoothwidth="1" spectrum_load_mode="0" add_uv_spectra="0"/><find_all_compounds min_time_points="20" min_correlation="0.7" background_type="0" load_spec_type="2" additional_smoothing="1" proteomics="1" chrom_sn_threshold="3" chrom_smoothingwidth="10" detect_delcmpdsinrng="1" add_MSMS_spectra="1"/><ms_peak_finder ms_peak_finder_type="3" ms_manually_use_peak_finder="1"><ms_peak_finder_apex minimum_intensity="100" peak_width="0.05" relative_threshold_base_peak="0.1" signal_to_noise="10"/><ms_peak_finder_centroid peak_width="1" signal_to_noise="1" relative_threshold_base_peak="2" minimum_intensity="100" centroid_percentage="80"/><ms_peak_finder_snap minimum_intensity="0" relative_threshold_base_peak="0" signal_to_noise="2" maximum_charge="12" quality_factor_threshold="0.9" number_of_patterns="500000" building_block_1="C 4.9384 N 1.3577 O 1.4773 S 0.0417 H 7.7583" building_block_2="" use_snap_2="1" add_detailed_results="0"/><ms_peak_finder_sumpeak minimum_intensity="100" peak_width="5" use_datapoints="1" sum_width="2" relative_threshold_base_peak="0.1" signal_to_noise="1" baseline_type="1" baseline_flatness="1" same_sumwidth_as_acquisition="1" use_resolution="0" res="10000" instrument_sum_width="2" use_sum_of_intensities="0"/><ms_peak_finder_ftms signal_to_noise="4" relative_threshold_base_peak="0.01" minimum_intensity="100" centroid_percentage="80" use_centroid="0"/></ms_peak_finder><deconvolution clear_prev_results="1" create_neutral_spectrum="0" incl_shifted_spectra="0" ret_residuals="0" incl_comp_details="0" show_comp_details="0" substance_class="1" extend_evelope="0" extend_before="1" extend_after="1" auto_apply="0"><deconvolution_detailed perf_deconv="1" rel_isotop_deconv="0" resolve_isotop="1" exclude_itraq_ions="1" abund_cutoff="2" envelope_cutoff="75" high_mass="4000" low_mass="250" mw_agreement="0" maximum_charge="10" max_charge_isotop="5" min_charge="1" min_peaks="3" precursor_deconv="0" max_components="10" adduct_ion_name="+H" adduct_ion_mass="1.00728" apply_min_max_mass_boundaries="0"/><deconvolution_detailed perf_deconv="1" rel_isotop_deconv="0" resolve_isotop="1" exclude_itraq_ions="1" abund_cutoff="2" envelope_cutoff="75" high_mass="3000" low_mass="100" mw_agreement="5" maximum_charge="3" max_charge_isotop="0" min_charge="1" min_peaks="3" precursor_deconv="0" max_components="10" adduct_ion_name="+H" adduct_ion_mass="1.00728" apply_min_max_mass_boundaries="0"/><deconvolution_detailed perf_deconv="1" rel_isotop_deconv="0" resolve_isotop="1" exclude_itraq_ions="1" abund_cutoff="0.5" envelope_cutoff="75" high_mass="2000" low_mass="50" mw_agreement="5" maximum_charge="3" max_charge_isotop="4" min_charge="1" min_peaks="3" precursor_deconv="0" max_components="10" adduct_ion_name="+H" adduct_ion_mass="1.00728" apply_min_max_mass_boundaries="0"/><deconvolution_detailed perf_deconv="1" rel_isotop_deconv="1" resolve_isotop="0" exclude_itraq_ions="0" abund_cutoff="10" envelope_cutoff="75" high_mass="100000" low_mass="5000" mw_agreement="5" maximum_charge="100" max_charge_isotop="0" min_charge="1" min_peaks="3" precursor_deconv="0" max_components="10" adduct_ion_name="+H" adduct_ion_mass="1.00728" apply_min_max_mass_boundaries="1"/><max_entropy_deconvolution adduct_ion_name="-H" adduct_ion_mass="-1.00783" low_mass="5000" high_mass="100000" spacint_out="0" resolving_power="10000" peak_width="0.3" width="1" maxentx="0"/></deconvolution><mascot_export globalchargelimit_apply="1" globalchargelimit="1+, 2+ and 3+" prefer_fullscan_deconvolution_results="1" deconvolution_export_type="2" msmssignals="50" threshold="100" mssignals_deconv="2" mssignals_non_deconv="20" normalize_msms="0" single_charged="0"/><process_parameters baseline_flatness="0.8" baseline_addchild="1" baseline_disableoriginal="0" baseline_usesamecolor="1" smoothing_algorithm="1" smoothing_width="0.2" smoothing_cycles="1" smoothing_addchild="1" smoothing_disableoriginal="0" smoothing_usesamecolor="1"/><process_parameters baseline_flatness="0.8" baseline_addchild="1" baseline_disableoriginal="0" baseline_usesamecolor="1" smoothing_algorithm="1" smoothing_width="0.2" smoothing_cycles="1" smoothing_addchild="1" smoothing_disableoriginal="0" smoothing_usesamecolor="1"/><display_params mass_precision="4" time_precision="1" structure_size="30" chrom_peak_label="Index"/><calibration_params calibration_range="0.05" calibration_listname="Samples Recalibration Diabetes" calibration_listgroupname="ESI" calibration_fit_mode="2" calibration_intensitythreshold="1000"/><calibration_params calibration_range="0.05" calibration_listname="Lockmass 1222" calibration_listgroupname="ESI" calibration_intensitythreshold="1000" calibration_lockmassmode="0"/><library_search_params del_prev_res="1"><library_search_basic_params accept_score="50" allowmasses_above="0" allowmasses_below="0" desired_score="900" increasedepth="0" maxnr_spectra="10" match_all="0" sort_by="1" include_precursor_spectra="1" skip_low_frgamnet_spectra="1" min_effective_score="500" minmatch_score="250" min_score="400"/><library_search_basic_params add_int_range="5" extended="1" locnorm="0" root="0" hwfstp="50" hwscdp="7" intrangefac="1.9" locnormeqfac="1" locnormfac="2" locnormwin="25" masdisint="20" minsrcint="100" minspepresrc="15" threshfstp="40" maskadducts="0" maskprecursor="0"/><library_search_libraries_params add_unid="0" srcparallel="0" libraries="" librariey_unidentified=""/><library_search_match_params chrgdeconv="0" collenerg="0" fragampl="1" instrtp="2" ionmeth="1" isolwidth="0" msmsstg="2" ms_vs_msms="4" pkwidth="0" polarity="4" psd="0" precion="0" prodion="0" rgtgaspress="0" rgtion="0" refl="0" trgtgas="0" trgtgaspress="0" trapdrv="1"/><library_search_basic_params add_confirm_mode="0"/><library_search_basic_params accepted_deviation="1" apply_rt_match="0" match_columnname="1" max_deviation="5"/></library_search_params><masslist_layout layout_columntypes="1 2 6 5 3 11 4 " layout_columnwidth="30 60 45 54 45 36 48 "/><cmpdlist_layout layout_columntypes="14 20 1 23 12 26 31 6 52 " layout_columnwidth="23 55 49 60 50 37 272 61 0 "/><cmpdlist_layout layout_columntypes="24 1 2 3 5 18 18 40 7 9 8 " layout_columnwidth="-1 -1 -1 -1 -1 -1 -1 -1 -1 -1 -1 "/><cmpdlist_layout layout_columntypes="6 0 5 3 4 2 12 14 10 11 " layout_columnwidth="-1 -1 -1 -1 -1 -1 -1 -1 -1 -1 "/><cmpdlist_layout layout_columntypes="15 14 6 5 43 11 1 2 17 7 8 9 10 4 3 39 40 41 42 16 18 19 25 20 21 22 23 24 31 26 27 28 29 30 37 32 33 34 35 36 " layout_columnwidth="-1 -1 -1 -1 -1 -1 -1 -1 -1 -1 -1 -1 -1 -1 -1 -1 -1 -1 -1 -1 -1 -1 -1 -1 -1 -1 -1 -1 -1 -1 -1 -1 -1 -1 -1 -1 -1 -1 -1 -1 "/><exclusion_masses/><xml_export_parameters export_detailed_information="0" export_peptide_database_query_information="1"/><smf1D_params max_nr_formulae="500" z="1" rdb_min="0" rdb_max="80" tolerance_ppm="5" tolerance_abs="2" tolerance_ppm_MSn="5" tolerance_abs_MSn="2" use_rel_tolerance="1" use_rel_tolerance_MSn="0" lower_bound_formula="" upper_bound_formula="" electron_configuration="2" electron_configuration_MSn="0" sigma_limit="0.02" sigma_limit_MSn="0.05" HC_Ratio_min="0" HC_Ratio_max="3" filtering="1" patternsearch="0" validate_formulae="1" filter_by_elementratio="1" estimate_carbon_count="1" relative_threshold_base_peak="10" delete_previous_results="1" filter_criteriy="0" adducts_positive_mode="'M+H' " adducts_negative_mode="'M-H' " collect_adducts="0"/><smf3D_params tolerance_neutralloss="2" intensitythresholdabs2="100" intensity_threshold_abs_msms="100" auto_filter="0" nr_explained_peaks="5" highlight_unexplained_peaks="0"/><uv_parameters rt_offset="0"/><target_screening delta_rt="1.5" threshold_sigma="0.05" detection_tolerance="5" identification_tolerance="5" use_tolerance_ppm="0" compound_database="C:\BDALSystemData\BuildingBlocks\TargetScreeningDataBase.csv" use_sampleinfo_xml="0" rt_range_start="0" rt_range_end="0" additional_smoothing="0" create_chromatogram_time_slices="1" rt_window_halfwidth="45" enable_BPC="1" evaluate_qualifier_ions="1" qualifier_ion_intensity_threshold="0" group_id="':' " lc_method_id=":" ms_method_id=":" matrix_id=":" useDB="0" sortanalytes="4"/><automatic_calibration automatic_calibration="0/0" automatic_calibration_use_spectrum_type="0/0" automatic_calibration_retain_data="0/0" automatic_calibration_perform_lockmass="0/0"/><target_screening_scoring threshold1_qualityfactor="0.05" threshold1_massaccuracy="10" threshold1_retentiontime="20" threshold2_retentiontime="40" use_tolerance_ppm="0"/></DataAnalysis_processing_parameters><ms_spectrum info="+MS, 0.2-0.7min #12-41" msmsinfo="All MS" polarity="+" scanmode="fullscan" seq_nr_start="12" seq_nr_end="41" spec_index="0" spec_nrs="12/13/14/15/16/17/18/19/20/21/22/23/24/25/26/27/28/29/30/31/32/33/34/35/36/37/38/39/40/41" rt="0.447717" rt_unit="min"><ms_peaks><pk mz="80.94760616" i="1916.03" sn="508.702" a="11.649" fwhm="0.00525883" res="15392.7" algo="Sum"/><pk mz="82.94472494" i="1733.31" sn="457.799" a="10.2452" fwhm="0.00531555" res="15604.2" algo="Sum"/><pk mz="84.04425380" i="1582.22" sn="415.212" a="9.76839" fwhm="0.00538018" res="15621.1" algo="Sum"/><pk mz="84.08059264" i="1564.98" sn="410.582" a="10.2472" fwhm="0.00572479" res="14687.1" algo="Sum"/><pk mz="84.95954629" i="6641.79" sn="1732.08" a="38.9323" fwhm="0.00523513" res="16228.7" algo="Sum"/><pk mz="85.02813207" i="833.478" sn="217.296" a="4.57221" fwhm="0.00492537" res="17263.3" algo="Sum"/><pk mz="86.09621020" i="6028.91" sn="1563.49" a="36.3307" fwhm="0.0053102" res="16213.4" algo="Sum"/><pk mz="87.08033783" i="432.155" sn="111.304" a="2.13185" fwhm="0.00458844" res="18978.2" algo="Sum"/><pk mz="87.09947266" i="498.864" sn="128.485" a="3.21454" fwhm="0.00550166" res="15831.5" algo="Sum"/><pk mz="88.07558878" i="492.188" sn="126.099" a="2.84091" fwhm="0.00473522" res="18600.1" algo="Sum"/><pk mz="90.05470733" i="2197.14" sn="556.738" a="13.5603" fwhm="0.00536964" res="16771.1" algo="Sum"/><pk mz="90.97641107" i="21141.3" sn="5326.11" a="121.025" fwhm="0.00535177" res="16999.3" algo="Sum"/><pk mz="91.05434858" i="923.229" sn="232.583" a="6.33336" fwhm="0.0061013" res="14923.8" algo="Sum"/><pk mz="93.05713485" i="4796.4" sn="1192.29" a="28.1191" fwhm="0.00541243" res="17193.2" algo="Sum"/><pk mz="93.06920376" i="468.235" sn="116.392" a="2.76715" fwhm="0.0055439" res="16787.7" algo="Sum"/><pk mz="94.06492084" i="10026.1" sn="2476.11" a="61.1858" fwhm="0.00555614" res="16929.9" algo="Sum"/><pk mz="95.06819337" i="684.705" sn="168.043" a="4.95049" fwhm="0.00649341" res="14640.7" algo="Sum"/><pk mz="95.08524799" i="787.029" sn="193.113" a="4.53238" fwhm="0.00517977" res="18357" algo="Sum"/><pk mz="96.07851848" i="860.992" sn="210.051" a="5.67239" fwhm="0.00585759" res="16402.4" algo="Sum"/><pk mz="96.92156485" i="43403.6" sn="10519.9" a="268.338" fwhm="0.00553762" res="17502.4" algo="Sum"/><pk mz="97.10112994" i="1136.62" sn="275.308" a="6.41346" fwhm="0.00512953" res="18929.8" algo="Sum"/><pk mz="98.91886051" i="19932.1" sn="4744.15" a="120.141" fwhm="0.00558953" res="17697.2" algo="Sum"/><pk mz="98.99532851" i="1928.04" sn="458.44" a="12.1239" fwhm="0.00566859" res="17463.8" algo="Sum"/><pk mz="99.97980460" i="968.389" sn="228.108" a="6.57313" fwhm="0.00616885" res="16207.2" algo="Sum"/><pk mz="100.07557173" i="533.255" sn="125.551" a="3.35314" fwhm="0.00577125" res="17340.4" algo="Sum"/><pk mz="100.91677410" i="1265.78" sn="295.631" a="8.05" fwhm="0.00581666" res="17349.6" algo="Sum"/><pk mz="101.07091158" i="574.777" sn="133.992" a="4.2682" fwhm="0.00687996" res="14690.6" algo="Sum"/><pk mz="101.97680563" i="499.598" sn="115.391" a="3.52753" fwhm="0.00606419" res="16816.2" algo="Sum"/><pk mz="102.05478407" i="2585.01" sn="596.875" a="18.3426" fwhm="0.005984" res="17054.6" algo="Sum"/><pk mz="102.09122708" i="803.055" sn="185.389" a="5.37694" fwhm="0.00582325" res="17531.6" algo="Sum"/><pk mz="103.03886714" i="1628.18" sn="372.239" a="10.418" fwhm="0.00597423" res="17247.2" algo="Sum"/><pk mz="103.05420992" i="1802.97" sn="412.097" a="12.6286" fwhm="0.00632947" res="16281.6" algo="Sum"/><pk mz="104.05312085" i="1110.54" sn="250.795" a="8.84477" fwhm="0.00709211" res="14671.7" algo="Sum"/><pk mz="104.10684808" i="15308.8" sn="3454.39" a="104.04" fwhm="0.00597274" res="17430.3" algo="Sum"/><pk mz="104.99218585" i="6057.19" sn="1354.66" a="42.9167" fwhm="0.00612526" res="17140.9" algo="Sum"/><pk mz="105.11033888" i="927.802" sn="207.401" a="6.60618" fwhm="0.00628493" res="16724.2" algo="Sum"/><pk mz="106.06510914" i="967.154" sn="214.468" a="6.24749" fwhm="0.00564181" res="18799.8" algo="Sum"/><pk mz="106.08618364" i="1907.83" sn="423.05" a="13.4088" fwhm="0.00627874" res="16896.1" algo="Sum"/><pk mz="106.95042408" i="14548.4" sn="3197.56" a="93.6112" fwhm="0.00597614" res="17896.2" algo="Sum"/><pk mz="107.04901383" i="2167.12" sn="476.271" a="15.1324" fwhm="0.00609236" res="17571" algo="Sum"/><pk mz="107.96676342" i="440.542" sn="95.9828" a="2.87996" fwhm="0.00605483" res="17831.5" algo="Sum"/><pk mz="108.08068729" i="6215.11" sn="1353.61" a="41.9394" fwhm="0.00626093" res="17262.7" algo="Sum"/><pk mz="108.94862644" i="1165.37" sn="251.067" a="8.37129" fwhm="0.00614777" res="17721.7" algo="Sum"/><pk mz="109.08396789" i="519.11" sn="111.628" a="3.74709" fwhm="0.00793601" res="13745.4" algo="Sum"/><pk mz="109.10101952" i="878.59" sn="188.935" a="6.01842" fwhm="0.0060912" res="17911.3" algo="Sum"/><pk mz="110.00861870" i="28636.6" sn="6071.28" a="186.493" fwhm="0.00603964" res="18214.4" algo="Sum"/><pk mz="110.07121478" i="3496.23" sn="740.593" a="25.4939" fwhm="0.00622117" res="17693" algo="Sum"/><pk mz="111.00981747" i="4380.69" sn="915.72" a="31.9008" fwhm="0.00671475" res="16532.2" algo="Sum"/><pk mz="111.11669191" i="1370.5" sn="285.587" a="9.96157" fwhm="0.0064304" res="17279.9" algo="Sum"/><pk mz="112.00621999" i="4207.14" sn="867.92" a="30.5207" fwhm="0.00630984" res="17751" algo="Sum"/><pk mz="112.05195246" i="461.882" sn="95.2848" a="3.56499" fwhm="0.00682087" res="16427.8" algo="Sum"/><pk mz="112.89559887" i="103258" sn="21026.2" a="645.097" fwhm="0.00580879" res="19435.3" algo="Sum"/><pk mz="113.00892130" i="440.345" sn="89.6498" a="3.50352" fwhm="0.00688854" res="16405.4" algo="Sum"/><pk mz="113.07082567" i="438.965" sn="89.3364" a="3.67718" fwhm="0.00690115" res="16384.3" algo="Sum"/><pk mz="114.06616430" i="15003.4" sn="3015.69" a="100.87" fwhm="0.00625615" res="18232.6" algo="Sum"/><pk mz="114.09124306" i="6184" sn="1242.78" a="44.2404" fwhm="0.00647469" res="17621.1" algo="Sum"/><pk mz="114.89302827" i="46813.4" sn="9294.89" a="318.235" fwhm="0.00629698" res="18245.7" algo="Sum"/><pk mz="115.03673461" i="1322.14" sn="261.844" a="9.95003" fwhm="0.00684774" res="16799.2" algo="Sum"/><pk mz="115.06947732" i="728.333" sn="144.129" a="7.0977" fwhm="0.0075151" res="15311.8" algo="Sum"/><pk mz="115.09409878" i="460.003" sn="90.9952" a="3.5472" fwhm="0.00817562" res="14077.7" algo="Sum"/><pk mz="116.05285771" i="2955.71" sn="579.14" a="20.5875" fwhm="0.00646084" res="17962.5" algo="Sum"/><pk mz="116.07057350" i="18621.2" sn="3648.61" a="133.904" fwhm="0.00649917" res="17859.3" algo="Sum"/><pk mz="116.89101169" i="5178.62" sn="1008.09" a="36.7227" fwhm="0.00654731" res="17853.3" algo="Sum"/><pk mz="116.99245229" i="1009.1" sn="196.084" a="8.28859" fwhm="0.00712718" res="16415" algo="Sum"/><pk mz="117.07380218" i="1161.21" sn="225.612" a="9.5718" fwhm="0.00745929" res="15695" algo="Sum"/><pk mz="117.99066833" i="525.311" sn="100.742" a="4.43357" fwhm="0.00712623" res="16557.2" algo="Sum"/><pk mz="118.06510019" i="843.494" sn="161.736" a="7.37825" fwhm="0.00768444" res="15364.2" algo="Sum"/><pk mz="118.08632820" i="20604.7" sn="3950.07" a="149.092" fwhm="0.00650019" res="18166.6" algo="Sum"/><pk mz="119.01696850" i="822.75" sn="156.146" a="7.03713" fwhm="0.00755293" res="15757.7" algo="Sum"/><pk mz="119.04941837" i="668.606" sn="126.883" a="5.43073" fwhm="0.00714877" res="16653.1" algo="Sum"/><pk mz="119.08884014" i="1316.21" sn="249.719" a="11.9304" fwhm="0.00837472" res="14220" algo="Sum"/><pk mz="120.00333753" i="2216.28" sn="413.686" a="15.7812" fwhm="0.00640163" res="18745.7" algo="Sum"/><pk mz="120.06559494" i="858.318" sn="160.133" a="5.68849" fwhm="0.00662098" res="18134.1" algo="Sum"/><pk mz="120.08090462" i="25863.1" sn="4825.25" a="183.45" fwhm="0.00653139" res="18385.2" algo="Sum"/><pk mz="120.96638534" i="1732.08" sn="318.747" a="12.8245" fwhm="0.00691162" res="17501.9" algo="Sum"/><pk mz="120.99533743" i="804.834" sn="148.034" a="8.39981" fwhm="0.00718361" res="16843.3" algo="Sum"/><pk mz="121.02896646" i="842.948" sn="154.86" a="6.49766" fwhm="0.00708929" res="17072.1" algo="Sum"/><pk mz="121.03922149" i="560.366" sn="102.893" a="3.84097" fwhm="0.00691285" res="17509.3" algo="Sum"/><pk mz="121.08436514" i="2126.65" sn="389.881" a="17.5438" fwhm="0.00748103" res="16185.5" algo="Sum"/><pk mz="121.10131300" i="530.075" sn="97.1396" a="4.29867" fwhm="0.00723767" res="16732.1" algo="Sum"/><pk mz="122.06025946" i="500.417" sn="90.5392" a="4.49496" fwhm="0.00709739" res="17197.9" algo="Sum"/><pk mz="122.09650503" i="461.234" sn="83.4233" a="4.75657" fwhm="0.00809358" res="15085.6" algo="Sum"/><pk mz="122.92467359" i="15832" sn="2816.93" a="121.075" fwhm="0.00694185" res="17707.8" algo="Sum"/><pk mz="123.04441559" i="1373.54" sn="244.119" a="10.512" fwhm="0.0068676" res="17916.7" algo="Sum"/><pk mz="123.11728927" i="616.733" sn="109.61" a="4.70985" fwhm="0.00690019" res="17842.6" algo="Sum"/><pk mz="123.94120916" i="632.573" sn="110.59" a="4.47918" fwhm="0.00630852" res="19646.6" algo="Sum"/><pk mz="124.08695520" i="587.122" sn="102.54" a="4.32444" fwhm="0.00668681" res="18557" algo="Sum"/><pk mz="124.92297628" i="2374.36" sn="408.365" a="18.6756" fwhm="0.00710577" res="17580.5" algo="Sum"/><pk mz="125.02125907" i="2297.45" sn="394.706" a="17.9562" fwhm="0.00713299" res="17527.2" algo="Sum"/><pk mz="125.13252498" i="705.234" sn="120.711" a="5.27769" fwhm="0.00676909" res="18485.9" algo="Sum"/><pk mz="125.98662443" i="3072.47" sn="515.484" a="23.2931" fwhm="0.0070139" res="17962.4" algo="Sum"/><pk mz="127.14848831" i="476.273" sn="78.2016" a="3.5687" fwhm="0.00694294" res="18313.3" algo="Sum"/><pk mz="128.01962306" i="22844" sn="3717.19" a="173.526" fwhm="0.00696294" res="18385.9" algo="Sum"/><pk mz="128.06872862" i="3325.58" sn="540.257" a="26.7296" fwhm="0.00723751" res="17695.1" algo="Sum"/><pk mz="129.02062968" i="3898.98" sn="621.578" a="34.8419" fwhm="0.00792049" res="16289.5" algo="Sum"/><pk mz="129.05431750" i="759.119" sn="121.019" a="6.01433" fwhm="0.00816529" res="15805.2" algo="Sum"/><pk mz="129.06668359" i="1091.2" sn="173.959" a="10.6195" fwhm="0.00861382" res="14983.7" algo="Sum"/><pk mz="129.10261299" i="594.163" sn="94.7217" a="4.97192" fwhm="0.00735568" res="17551.4" algo="Sum"/><pk mz="130.01729757" i="3461.79" sn="543.558" a="29.2946" fwhm="0.00752701" res="17273.4" algo="Sum"/><pk mz="130.05019171" i="14274.9" sn="2240.9" a="114.136" fwhm="0.00730576" res="17801.1" algo="Sum"/><pk mz="130.08661946" i="8877.17" sn="1393.28" a="76.9164" fwhm="0.00741349" res="17547.3" algo="Sum"/><pk mz="130.15946519" i="7387.55" sn="1157.72" a="57.4578" fwhm="0.00720883" res="18055.6" algo="Sum"/><pk mz="131.01828981" i="461.174" sn="70.609" a="7.99489" fwhm="0.0131792" res="9941.3" algo="Sum"/><pk mz="131.05182030" i="1501.96" sn="229.641" a="17.9647" fwhm="0.0101297" res="12937.4" algo="Sum"/><pk mz="131.08932891" i="740.32" sn="113.05" a="8.0213" fwhm="0.00910836" res="14392.2" algo="Sum"/><pk mz="131.16285796" i="689.419" sn="105.043" a="5.36521" fwhm="0.00703718" res="18638.6" algo="Sum"/><pk mz="132.05545987" i="439.674" sn="65.2324" a="3.47434" fwhm="0.0080293" res="16446.7" algo="Sum"/><pk mz="132.07735177" i="9524.46" sn="1412.28" a="79.4328" fwhm="0.00767205" res="17215.4" algo="Sum"/><pk mz="132.10238414" i="8463.53" sn="1253.86" a="69.0187" fwhm="0.00731734" res="18053.3" algo="Sum"/><pk mz="132.98786266" i="770.247" sn="111.768" a="7.09567" fwhm="0.0066036" res="20138.7" algo="Sum"/><pk mz="133.03257346" i="1297.98" sn="188.163" a="11.3208" fwhm="0.00784502" res="16957.6" algo="Sum"/><pk mz="133.06334521" i="471.647" sn="68.3092" a="5.48369" fwhm="0.0106218" res="12527.4" algo="Sum"/><pk mz="133.08312672" i="691.651" sn="100.146" a="9.24628" fwhm="0.0143365" res="9282.84" algo="Sum"/><pk mz="133.10236121" i="881.607" sn="127.65" a="11.7058" fwhm="0.0127833" res="10412.2" algo="Sum"/><pk mz="134.01930826" i="2114.91" sn="301.178" a="18.3346" fwhm="0.00754966" res="17751.7" algo="Sum"/><pk mz="135.00338794" i="32263.1" sn="4515.26" a="271.713" fwhm="0.00747231" res="18067.1" algo="Sum"/><pk mz="135.11749383" i="991.631" sn="138.771" a="7.65672" fwhm="0.00704039" res="19191.7" algo="Sum"/><pk mz="135.97762933" i="1073.57" sn="148.481" a="8.64583" fwhm="0.0073505" res="18499.1" algo="Sum"/><pk mz="136.00652595" i="1191.86" sn="164.84" a="10.6755" fwhm="0.0088837" res="15309.7" algo="Sum"/><pk mz="136.02220120" i="2356.39" sn="325.898" a="20.4257" fwhm="0.00758998" res="17921.3" algo="Sum"/><pk mz="136.04856603" i="11656.1" sn="1612.13" a="95.9785" fwhm="0.00748572" res="18174.4" algo="Sum"/><pk mz="136.07525339" i="8135.09" sn="1125.18" a="73.1234" fwhm="0.0082475" res="16499" algo="Sum"/><pk mz="136.11331943" i="431.298" sn="59.6538" a="4.30686" fwhm="0.00739309" res="18410.9" algo="Sum"/><pk mz="137.05997368" i="2753.18" sn="375.193" a="27.4832" fwhm="0.00849938" res="16125.9" algo="Sum"/><pk mz="137.07529140" i="713.644" sn="97.2123" a="9.79519" fwhm="0.016034" res="8549.03" algo="Sum"/><pk mz="137.13308071" i="480.865" sn="65.4343" a="4.47387" fwhm="0.00815358" res="16818.8" algo="Sum"/><pk mz="138.05357849" i="1220.61" sn="163.675" a="11.3038" fwhm="0.0079808" res="17298.2" algo="Sum"/><pk mz="138.90691536" i="2711.82" sn="357.935" a="22.2294" fwhm="0.00760657" res="18261.4" algo="Sum"/><pk mz="139.05040075" i="1369.86" sn="180.304" a="14.8217" fwhm="0.00989562" res="14051.7" algo="Sum"/><pk mz="139.91503665" i="1135.2" sn="147.566" a="9.8855" fwhm="0.00801132" res="17464.7" algo="Sum"/><pk mz="140.06876208" i="14985" sn="1940.08" a="125.432" fwhm="0.00763024" res="18357" algo="Sum"/><pk mz="140.90422739" i="1738.06" sn="221.18" a="14.579" fwhm="0.00776189" res="18153.3" algo="Sum"/><pk mz="140.99611972" i="613.124" sn="77.9958" a="6.27891" fwhm="0.00880984" res="16004.4" algo="Sum"/><pk mz="141.07107065" i="905.046" sn="115.131" a="10.7946" fwhm="0.010766" res="13103.4" algo="Sum"/><pk mz="143.01745253" i="1023.42" sn="125.856" a="10.0461" fwhm="0.00921348" res="15522.6" algo="Sum"/><pk mz="143.03165454" i="576.317" sn="70.8396" a="6.01838" fwhm="0.0101626" res="14074.3" algo="Sum"/><pk mz="143.08197400" i="702.371" sn="86.2555" a="6.9547" fwhm="0.00950666" res="15050.7" algo="Sum"/><pk mz="143.99759326" i="1155.65" sn="138.809" a="10.818" fwhm="0.00775261" res="18574.1" algo="Sum"/><pk mz="144.04243468" i="569.4" sn="68.3303" a="6.0455" fwhm="0.00894454" res="16104" algo="Sum"/><pk mz="144.08122709" i="865.901" sn="103.856" a="8.49889" fwhm="0.00864919" res="16658.3" algo="Sum"/><pk mz="144.10267200" i="873.784" sn="104.78" a="8.92209" fwhm="0.00842891" res="17096.2" algo="Sum"/><pk mz="144.17540659" i="589.313" sn="70.5061" a="5.39211" fwhm="0.00846143" res="17039.1" algo="Sum"/><pk mz="145.04954544" i="1717.84" sn="201.645" a="17.1601" fwhm="0.00842872" res="17209" algo="Sum"/><pk mz="146.03038245" i="4080.26" sn="469.417" a="37.3691" fwhm="0.0081658" res="17883.2" algo="Sum"/><pk mz="146.06079529" i="2425.02" sn="278.937" a="22.6222" fwhm="0.0083189" res="17557.7" algo="Sum"/><pk mz="146.11826379" i="1295.2" sn="148.971" a="11.711" fwhm="0.00813353" res="17964.9" algo="Sum"/><pk mz="147.02992828" i="820.646" sn="92.5414" a="11.0728" fwhm="0.0117489" res="12514.4" algo="Sum"/><pk mz="147.04486136" i="678.897" sn="76.5569" a="6.68318" fwhm="0.0100893" res="14574.3" algo="Sum"/><pk mz="147.07716886" i="3882.64" sn="437.832" a="40.5221" fwhm="0.00827635" res="17770.8" algo="Sum"/><pk mz="147.11404612" i="3940.12" sn="444.314" a="39.0974" fwhm="0.00906909" res="16221.5" algo="Sum"/><pk mz="148.02701065" i="1532.95" sn="170.487" a="17.7044" fwhm="0.0102164" res="14489.1" algo="Sum"/><pk mz="148.06111219" i="1244.49" sn="138.407" a="11.8707" fwhm="0.00814069" res="18187.8" algo="Sum"/><pk mz="148.93601925" i="1847.41" sn="201.604" a="16.29" fwhm="0.00805577" res="18488.1" algo="Sum"/><pk mz="149.02357211" i="12117.4" sn="1320.7" a="119.024" fwhm="0.00875094" res="17029.4" algo="Sum"/><pk mz="149.06044420" i="1670.02" sn="181.76" a="15.9837" fwhm="0.00796444" res="18715.8" algo="Sum"/><pk mz="149.13310604" i="637.877" sn="69.2441" a="6.30123" fwhm="0.00876056" res="17023.2" algo="Sum"/><pk mz="149.99358301" i="1464.53" sn="156.285" a="12.2462" fwhm="0.00757054" res="19812.8" algo="Sum"/><pk mz="150.01443475" i="2208.1" sn="235.576" a="21.9727" fwhm="0.00860583" res="17431.7" algo="Sum"/><pk mz="150.02650068" i="1069.11" sn="114.028" a="9.67963" fwhm="0.00776382" res="19323.8" algo="Sum"/><pk mz="150.05932724" i="1045.33" sn="111.465" a="10.7461" fwhm="0.00923868" res="16242.5" algo="Sum"/><pk mz="150.93282641" i="547.311" sn="57.7515" a="5.35932" fwhm="0.00843024" res="17903.8" algo="Sum"/><pk mz="150.97747275" i="18447.6" sn="1946.31" a="156.203" fwhm="0.00789743" res="19117.3" algo="Sum"/><pk mz="151.03535228" i="528.114" sn="55.7098" a="4.40017" fwhm="0.00678028" res="22275.7" algo="Sum"/><pk mz="151.04837834" i="1450.18" sn="152.982" a="15.7832" fwhm="0.0087919" res="17180.4" algo="Sum"/><pk mz="151.98197270" i="784.852" sn="82.3545" a="8.27934" fwhm="0.00843156" res="18025.4" algo="Sum"/><pk mz="152.02278236" i="17497.3" sn="1836.01" a="169.071" fwhm="0.00827675" res="18367.5" algo="Sum"/><pk mz="152.97587357" i="1441.43" sn="149.898" a="13.208" fwhm="0.00789327" res="19380.5" algo="Sum"/><pk mz="153.02558692" i="988.118" sn="102.745" a="14.4083" fwhm="0.0113249" res="13512.4" algo="Sum"/><pk mz="153.08956670" i="507.287" sn="52.7478" a="5.61486" fwhm="0.00943973" res="16217.6" algo="Sum"/><pk mz="154.02215375" i="1431.34" sn="148.02" a="16.8628" fwhm="0.0104953" res="14675.3" algo="Sum"/><pk mz="154.05914566" i="974.127" sn="100.735" a="11.1264" fwhm="0.00853556" res="18049.1" algo="Sum"/><pk mz="154.08543618" i="946.28" sn="97.855" a="9.40952" fwhm="0.0083508" res="18451.6" algo="Sum"/><pk mz="154.88078662" i="1753.95" sn="179.328" a="16.0864" fwhm="0.00836034" res="18525.7" algo="Sum"/><pk mz="154.97254383" i="560.031" sn="57.2368" a="6.36087" fwhm="0.00982652" res="15770.9" algo="Sum"/><pk mz="155.07946707" i="469.376" sn="47.968" a="5.29138" fwhm="0.00944681" res="16416.1" algo="Sum"/><pk mz="156.04284499" i="7687.88" sn="765.216" a="74.0364" fwhm="0.00853016" res="18293.1" algo="Sum"/><pk mz="156.07745178" i="3602.04" sn="357.952" a="35.9497" fwhm="0.00875625" res="17824.7" algo="Sum"/><pk mz="156.87846291" i="1330.06" sn="129.672" a="11.868" fwhm="0.007996" res="19619.6" algo="Sum"/><pk mz="157.04733333" i="646.132" sn="62.7596" a="8.3799" fwhm="0.0101602" res="15457.1" algo="Sum"/><pk mz="157.08370118" i="4459.49" sn="432.88" a="49.2805" fwhm="0.00958821" res="16383" algo="Sum"/><pk mz="158.04078900" i="684.829" sn="65.0134" a="8.05567" fwhm="0.00988089" res="15994.6" algo="Sum"/><pk mz="158.09260959" i="839.044" sn="79.6536" a="12.5296" fwhm="0.0125425" res="12604.6" algo="Sum"/><pk mz="158.11841883" i="555.618" sn="52.7469" a="6.22482" fwhm="0.00950496" res="16635.4" algo="Sum"/><pk mz="158.96470118" i="19262" sn="1797.79" a="173.156" fwhm="0.00830408" res="19143" algo="Sum"/><pk mz="159.00923761" i="1391.37" sn="129.753" a="19.6704" fwhm="0.0139368" res="11409.3" algo="Sum"/><pk mz="159.04267343" i="4659.81" sn="434.402" a="49.0854" fwhm="0.00889452" res="17881" algo="Sum"/><pk mz="159.07736259" i="2167.69" sn="202.066" a="25.8345" fwhm="0.00919673" res="17297.2" algo="Sum"/><pk mz="159.09229540" i="687.964" sn="64.1301" a="6.16762" fwhm="0.00835488" res="19041.8" algo="Sum"/><pk mz="160.03610567" i="1077.25" sn="99.102" a="13.5784" fwhm="0.0119161" res="13430.3" algo="Sum"/><pk mz="160.06111439" i="7832.74" sn="720.576" a="74.2038" fwhm="0.00853594" res="18751.4" algo="Sum"/><pk mz="160.13392074" i="1438.81" sn="132.363" a="14.9735" fwhm="0.00945633" res="16934" algo="Sum"/><pk mz="161.02099160" i="893.58" sn="80.886" a="14.3487" fwhm="0.0124369" res="12947.1" algo="Sum"/><pk mz="161.06401989" i="612.539" sn="55.4334" a="7.00043" fwhm="0.00947512" res="16998.6" algo="Sum"/><pk mz="161.09661335" i="710.573" sn="64.3044" a="8.3548" fwhm="0.00956196" res="16847.7" algo="Sum"/><pk mz="161.13297763" i="964.963" sn="87.3258" a="10.8978" fwhm="0.0101058" res="15944.6" algo="Sum"/><pk mz="162.05093389" i="2651.04" sn="234.555" a="29.4604" fwhm="0.00965162" res="16790" algo="Sum"/><pk mz="162.11315152" i="46528.5" sn="4107.61" a="427.43" fwhm="0.00833431" res="19451.3" algo="Sum"/><pk mz="163.07598090" i="580.906" sn="50.2901" a="5.9685" fwhm="0.0092718" res="17588.4" algo="Sum"/><pk mz="163.11679751" i="3763.67" sn="325.657" a="45.3615" fwhm="0.0103575" res="15748.7" algo="Sum"/><pk mz="164.03015138" i="2319.93" sn="198.507" a="23.8482" fwhm="0.00887879" res="18474.4" algo="Sum"/><pk mz="164.12843329" i="1431.16" sn="122.37" a="20.7638" fwhm="0.010264" res="15990.7" algo="Sum"/><pk mz="164.90976906" i="945.855" sn="80.4585" a="8.75148" fwhm="0.0088094" res="18719.8" algo="Sum"/><pk mz="164.93138993" i="712.309" sn="60.5943" a="7.87547" fwhm="0.00964419" res="17101.6" algo="Sum"/><pk mz="164.99347277" i="968.662" sn="82.3988" a="9.22084" fwhm="0.00909507" res="18141" algo="Sum"/><pk mz="165.01400006" i="7205.71" sn="612.953" a="72.0965" fwhm="0.0090144" res="18305.6" algo="Sum"/><pk mz="165.05534949" i="3740.37" sn="318.174" a="38.2837" fwhm="0.00909486" res="18148.2" algo="Sum"/><pk mz="165.98853232" i="1707.49" sn="144.682" a="16.7863" fwhm="0.00851442" res="19495" algo="Sum"/><pk mz="166.02690847" i="6253.92" sn="529.92" a="62.6015" fwhm="0.00868212" res="19122.9" algo="Sum"/><pk mz="166.08691427" i="11439.4" sn="969.302" a="109.821" fwhm="0.00875286" res="18975.2" algo="Sum"/><pk mz="166.52865748" i="684.997" sn="57.8972" a="6.90172" fwhm="0.00902512" res="18451.7" algo="Sum"/><pk mz="166.95134063" i="6558.84" sn="552.284" a="65.6832" fwhm="0.0087305" res="19122.8" algo="Sum"/><pk mz="167.03244342" i="738.941" sn="62.2221" a="9.86082" fwhm="0.01273" res="13121.2" algo="Sum"/><pk mz="167.09032066" i="1091.61" sn="91.9184" a="12.8124" fwhm="0.0101322" res="16491" algo="Sum"/><pk mz="168.94955173" i="940.415" sn="77.7019" a="9.64933" fwhm="0.00865257" res="19525.9" algo="Sum"/><pk mz="169.03643978" i="1493.24" sn="122.983" a="16.4933" fwhm="0.0093753" res="18030" algo="Sum"/><pk mz="169.05892666" i="2639.23" sn="217.255" a="27.9442" fwhm="0.00894024" res="18909.9" algo="Sum"/><pk mz="169.09515722" i="1532.19" sn="125.97" a="17.4663" fwhm="0.0100474" res="16829.8" algo="Sum"/><pk mz="169.98656203" i="857.162" sn="68.8872" a="8.55343" fwhm="0.00888774" res="19126" algo="Sum"/><pk mz="170.03355603" i="2462.17" sn="197.533" a="30.0013" fwhm="0.00956169" res="17782.8" algo="Sum"/><pk mz="170.05981642" i="664.296" sn="53.2781" a="7.47024" fwhm="0.0112697" res="15090.1" algo="Sum"/><pk mz="170.09353240" i="3295.23" sn="264.158" a="38.7305" fwhm="0.010466" res="16252" algo="Sum"/><pk mz="170.85500280" i="1732.16" sn="136.971" a="17.392" fwhm="0.00944468" res="18090.1" algo="Sum"/><pk mz="171.01511143" i="468.869" sn="36.9684" a="5.69095" fwhm="0.0099195" res="17240.3" algo="Sum"/><pk mz="171.06292793" i="446.933" sn="35.2047" a="4.36711" fwhm="0.0126716" res="13499.8" algo="Sum"/><pk mz="171.07694478" i="496.073" sn="39.066" a="5.10915" fwhm="0.00971102" res="17616.8" algo="Sum"/><pk mz="171.09971330" i="2320.74" sn="182.658" a="23.8693" fwhm="0.00923567" res="18526" algo="Sum"/><pk mz="172.04071638" i="540.79" sn="41.9902" a="7.57484" fwhm="0.0137073" res="12551.1" algo="Sum"/><pk mz="172.09548983" i="1353.47" sn="105.092" a="17.9734" fwhm="0.0107718" res="15976.5" algo="Sum"/><pk mz="172.85217714" i="1283.33" sn="98.4549" a="13.3508" fwhm="0.00970394" res="17812.6" algo="Sum"/><pk mz="172.98033801" i="1631.15" sn="124.953" a="17.1042" fwhm="0.00926035" res="18679.7" algo="Sum"/><pk mz="173.03021218" i="444.671" sn="34.0616" a="4.75552" fwhm="0.0103193" res="16767.7" algo="Sum"/><pk mz="173.04199638" i="560.371" sn="42.9242" a="5.57742" fwhm="0.0126893" res="13636.8" algo="Sum"/><pk mz="173.05991355" i="511.524" sn="39.1826" a="5.21532" fwhm="0.0134532" res="12863.8" algo="Sum"/><pk mz="173.07924188" i="4762.2" sn="364.783" a="51.4331" fwhm="0.00943426" res="18345.8" algo="Sum"/><pk mz="174.01504236" i="453.023" sn="34.2819" a="7.01898" fwhm="0.0122716" res="14180.3" algo="Sum"/><pk mz="174.93861531" i="7197.58" sn="539.374" a="72.0888" fwhm="0.00917704" res="19062.6" algo="Sum"/><pk mz="174.99890244" i="515.419" sn="38.6223" a="10.8141" fwhm="0.019215" res="9107.42" algo="Sum"/><pk mz="175.03235119" i="16655.6" sn="1248.07" a="166.186" fwhm="0.00875206" res="19999" algo="Sum"/><pk mz="175.05735644" i="678.521" sn="50.8176" a="8.4542" fwhm="0.00989565" res="17690.3" algo="Sum"/><pk mz="175.11960396" i="10743.7" sn="802.573" a="113.276" fwhm="0.00945174" res="18527.8" algo="Sum"/><pk mz="175.14839062" i="618.32" sn="46.1231" a="7.64808" fwhm="0.0107837" res="16242" algo="Sum"/><pk mz="175.53365899" i="1885.18" sn="138.588" a="17.4883" fwhm="0.00860447" res="20400.3" algo="Sum"/><pk mz="176.00921090" i="512.475" sn="37.2919" a="5.54244" fwhm="0.00984812" res="17872.4" algo="Sum"/><pk mz="176.03457057" i="760.162" sn="55.2604" a="12.8841" fwhm="0.0162629" res="10824.3" algo="Sum"/><pk mz="176.06653041" i="4092.05" sn="297.066" a="43.6687" fwhm="0.00941914" res="18692.4" algo="Sum"/><pk mz="176.10395980" i="494.668" sn="35.8675" a="5.34866" fwhm="0.0109206" res="16125.9" algo="Sum"/><pk mz="176.12284805" i="869.969" sn="63.0279" a="10.8489" fwhm="0.0107369" res="16403.5" algo="Sum"/><pk mz="176.93721580" i="635.192" sn="45.0694" a="6.30601" fwhm="0.00876974" res="20175.9" algo="Sum"/><pk mz="177.02580244" i="1799.86" sn="127.329" a="21.4216" fwhm="0.0103204" res="17153" algo="Sum"/><pk mz="177.06205866" i="1180.76" sn="83.4669" a="19.1545" fwhm="0.0130465" res="13571.6" algo="Sum"/><pk mz="178.02523217" i="1415.18" sn="98.3291" a="15.9254" fwhm="0.00979328" res="18178.3" algo="Sum"/><pk mz="178.05973715" i="1021.32" sn="70.9633" a="11.9312" fwhm="0.010639" res="16736.5" algo="Sum"/><pk mz="179.09080220" i="448.69" sn="30.628" a="5.13304" fwhm="0.0106547" res="16808.6" algo="Sum"/><pk mz="180.00409805" i="2081.19" sn="140.566" a="22.9202" fwhm="0.0100947" res="17831.5" algo="Sum"/><pk mz="180.10093573" i="525.183" sn="35.4708" a="6.97761" fwhm="0.01061" res="16974.6" algo="Sum"/><pk mz="180.88389290" i="700.436" sn="46.3332" a="7.3548" fwhm="0.0101946" res="17743.1" algo="Sum"/><pk mz="180.90421545" i="478.684" sn="31.6645" a="5.38339" fwhm="0.00987054" res="18327.7" algo="Sum"/><pk mz="180.98815437" i="1638.84" sn="108.386" a="19.1511" fwhm="0.0102637" res="17633.9" algo="Sum"/><pk mz="181.08555349" i="2093.42" sn="138.441" a="26.9722" fwhm="0.0105724" res="17128.2" algo="Sum"/><pk mz="182.08206453" i="2093.84" sn="135.781" a="24.513" fwhm="0.0104233" res="17468.7" algo="Sum"/><pk mz="184.07401534" i="1724.55" sn="105.64" a="19.5891" fwhm="0.0101001" res="18224.9" algo="Sum"/><pk mz="184.09512406" i="5700.63" sn="349.068" a="61.8299" fwhm="0.00951056" res="19356.9" algo="Sum"/><pk mz="185.03327928" i="1702.41" sn="102.017" a="21.808" fwhm="0.0104713" res="17670.5" algo="Sum"/><pk mz="185.07031057" i="666.704" sn="39.9521" a="10.1079" fwhm="0.0171621" res="10783.6" algo="Sum"/><pk mz="185.11541283" i="39919.1" sn="2391.98" a="433.967" fwhm="0.0097381" res="19009.4" algo="Sum"/><pk mz="185.96063200" i="529.865" sn="31.4531" a="6.0038" fwhm="0.0107909" res="17233.1" algo="Sum"/><pk mz="186.05411103" i="439.636" sn="26.0898" a="6.14707" fwhm="0.0121487" res="15314.7" algo="Sum"/><pk mz="186.11860326" i="3827.55" sn="227.143" a="44.4399" fwhm="0.010006" res="18600.7" algo="Sum"/><pk mz="187.05818598" i="4156.9" sn="242.889" a="46.0039" fwhm="0.0100822" res="18553.4" algo="Sum"/><pk mz="187.11988270" i="450.34" sn="26.3135" a="7.76192" fwhm="0.0141115" res="13260.1" algo="Sum"/><pk mz="188.07088928" i="14089.8" sn="811.879" a="157.264" fwhm="0.0100117" res="18785.1" algo="Sum"/><pk mz="189.02150854" i="1747.38" sn="99.0154" a="26.5142" fwhm="0.0135524" res="13947.4" algo="Sum"/><pk mz="189.05269349" i="526.746" sn="29.8407" a="7.4523" fwhm="0.0157719" res="11986.6" algo="Sum"/><pk mz="189.07440202" i="3490.26" sn="197.727" a="44.1638" fwhm="0.0120935" res="15634.3" algo="Sum"/><pk mz="189.08610657" i="2422.34" sn="137.143" a="22.0618" fwhm="0.00800968" res="23607.2" algo="Sum"/><pk mz="189.13422584" i="604.913" sn="34.1683" a="9.31631" fwhm="0.0154527" res="12239.5" algo="Sum"/><pk mz="189.16322813" i="465.502" sn="26.2527" a="6.05576" fwhm="0.0122257" res="15472.6" algo="Sum"/><pk mz="190.91241794" i="3057.47" sn="163.995" a="34.1362" fwhm="0.0099983" res="19094.5" algo="Sum"/><pk mz="191.01004960" i="950.367" sn="50.8067" a="13.4079" fwhm="0.0180001" res="10611.6" algo="Sum"/><pk mz="191.04065230" i="12061.9" sn="644.118" a="145.247" fwhm="0.0105123" res="18173.1" algo="Sum"/><pk mz="191.07674765" i="4781.89" sn="254.978" a="61.1618" fwhm="0.0108716" res="17575.8" algo="Sum"/><pk mz="192.02514610" i="937.972" sn="49.006" a="10.3659" fwhm="0.012242" res="15685.7" algo="Sum"/><pk mz="192.04120301" i="2230.58" sn="116.54" a="29.0464" fwhm="0.0114257" res="16807.8" algo="Sum"/><pk mz="192.07665364" i="583.65" sn="30.4938" a="12.8728" fwhm="0.022032" res="8718.07" algo="Sum"/><pk mz="192.96238828" i="1404.59" sn="72.1063" a="15.1997" fwhm="0.0097886" res="19713" algo="Sum"/><pk mz="193.00031051" i="1160.75" sn="59.5889" a="15.9528" fwhm="0.0114834" res="16806.9" algo="Sum"/><pk mz="193.03640905" i="530.542" sn="27.2361" a="11.2728" fwhm="0.021133" res="9134.35" algo="Sum"/><pk mz="194.02334895" i="563.49" sn="28.6665" a="6.55849" fwhm="0.0133523" res="14531.1" algo="Sum"/><pk mz="194.95981405" i="498.353" sn="24.8828" a="5.86902" fwhm="0.0108049" res="18043.6" algo="Sum"/><pk mz="195.10000444" i="868.2" sn="43.3421" a="11.9416" fwhm="0.0111879" res="17438.5" algo="Sum"/><pk mz="196.86540682" i="3625.68" sn="175.109" a="44.5894" fwhm="0.0108534" res="18138.6" algo="Sum"/><pk mz="197.07901322" i="1212.07" sn="58.1082" a="15.2973" fwhm="0.0114953" res="17144.3" algo="Sum"/><pk mz="197.10167512" i="1571.31" sn="75.2683" a="18.275" fwhm="0.0114447" res="17222.1" algo="Sum"/><pk mz="198.08537694" i="997.73" sn="46.9072" a="15.0747" fwhm="0.0112252" res="17646.5" algo="Sum"/><pk mz="198.86264419" i="3495.35" sn="162.618" a="40.0803" fwhm="0.010437" res="19053.7" algo="Sum"/><pk mz="199.09492608" i="514.329" sn="23.765" a="8.65188" fwhm="0.0127998" res="15554.5" algo="Sum"/><pk mz="199.13069366" i="944.831" sn="43.6465" a="12.4289" fwhm="0.01138" res="17498.3" algo="Sum"/><pk mz="200.04122921" i="1970.14" sn="89.9279" a="23.4452" fwhm="0.0110029" res="18180.8" algo="Sum"/><pk mz="200.06890643" i="2680.22" sn="122.34" a="32.6303" fwhm="0.0109372" res="18292.5" algo="Sum"/><pk mz="200.85966469" i="1244.59" sn="55.9791" a="14.2447" fwhm="0.00976618" res="20566.9" algo="Sum"/><pk mz="201.07478118" i="472.824" sn="21.229" a="4.4331" fwhm="0.00826887" res="24317.1" algo="Sum"/><pk mz="201.08889435" i="2039.23" sn="91.558" a="25.5116" fwhm="0.0105473" res="19065.5" algo="Sum"/><pk mz="201.10988683" i="457.867" sn="20.5575" a="5.80812" fwhm="0.0128643" res="15633.1" algo="Sum"/><pk mz="201.18533269" i="1163.98" sn="52.2562" a="14.5171" fwhm="0.0110426" res="18219" algo="Sum"/><pk mz="202.03346832" i="3049.28" sn="135.309" a="36.5694" fwhm="0.0109195" res="18502" algo="Sum"/><pk mz="202.99085160" i="1105.78" sn="48.2708" a="14.6467" fwhm="0.0110881" res="18307.1" algo="Sum"/><pk mz="203.03286089" i="4786.71" sn="208.956" a="52.8336" fwhm="0.0134332" res="15114.3" algo="Sum"/><pk mz="203.05327139" i="239612" sn="10459.9" a="2374.52" fwhm="0.00885404" res="22933.4" algo="Sum"/><pk mz="203.10260434" i="682.521" sn="29.7943" a="10.8095" fwhm="0.0139692" res="14539.3" algo="Sum"/><pk mz="203.15012448" i="834.935" sn="36.388" a="13.9389" fwhm="0.0139425" res="14570.6" algo="Sum"/><pk mz="204.03512265" i="556.377" sn="23.75" a="7.44701" fwhm="0.0164202" res="12425.9" algo="Sum"/><pk mz="204.05664823" i="15893.7" sn="678.034" a="193.394" fwhm="0.010853" res="18801.8" algo="Sum"/><pk mz="204.12338715" i="10711" sn="456.006" a="126.649" fwhm="0.0105874" res="19279.8" algo="Sum"/><pk mz="205.00202724" i="573.304" sn="23.8715" a="8.84076" fwhm="0.0123847" res="16552.9" algo="Sum"/><pk mz="205.05819463" i="3467.35" sn="144.035" a="63.7942" fwhm="0.0177986" res="11521" algo="Sum"/><pk mz="205.09567884" i="2722.42" sn="112.908" a="32.4821" fwhm="0.0121247" res="16915.6" algo="Sum"/><pk mz="205.12599415" i="1274.29" sn="52.8069" a="17.8183" fwhm="0.0123503" res="16608.9" algo="Sum"/><pk mz="206.89421933" i="8589.31" sn="342.298" a="101.122" fwhm="0.0105879" res="19540.7" algo="Sum"/><pk mz="206.98217865" i="545.371" sn="21.7144" a="7.22575" fwhm="0.0113697" res="18204.6" algo="Sum"/><pk mz="207.01468574" i="7414.03" sn="295.195" a="94.3068" fwhm="0.0112513" res="18399.1" algo="Sum"/><pk mz="207.05116191" i="2014.25" sn="80.1987" a="29.7726" fwhm="0.0118015" res="17544.4" algo="Sum"/><pk mz="207.11049331" i="1899.38" sn="75.6254" a="28.4471" fwhm="0.0120217" res="17228" algo="Sum"/><pk mz="208.01639164" i="832.433" sn="32.8967" a="12.5654" fwhm="0.0124753" res="16674.3" algo="Sum"/><pk mz="208.89124314" i="5139.33" sn="199.639" a="64.2946" fwhm="0.0114448" res="18252" algo="Sum"/><pk mz="208.93611819" i="948.246" sn="36.8318" a="12.8271" fwhm="0.0119474" res="17488.1" algo="Sum"/><pk mz="209.01313184" i="604.472" sn="23.4755" a="9.85611" fwhm="0.0143598" res="14555.4" algo="Sum"/><pk mz="209.11571174" i="1131.63" sn="43.9475" a="16.7837" fwhm="0.0121971" res="17144.7" algo="Sum"/><pk mz="210.05069345" i="2145.47" sn="82.3312" a="27.7768" fwhm="0.0107191" res="19596" algo="Sum"/><pk mz="210.88864713" i="943.916" sn="35.8024" a="11.2703" fwhm="0.0113254" res="18620.9" algo="Sum"/><pk mz="210.93339075" i="430.51" sn="16.3291" a="5.37371" fwhm="0.0109685" res="19230.8" algo="Sum"/><pk mz="211.09429955" i="650.063" sn="24.609" a="9.90344" fwhm="0.0133726" res="15785.5" algo="Sum"/><pk mz="211.13096020" i="812.337" sn="30.7121" a="13.2542" fwhm="0.0126109" res="16741.9" algo="Sum"/><pk mz="212.83932672" i="3049.62" sn="111.064" a="36.4942" fwhm="0.0110589" res="19245.9" algo="Sum"/><pk mz="212.99992998" i="3180.09" sn="114.932" a="40.6363" fwhm="0.0112025" res="19013.6" algo="Sum"/><pk mz="213.07490750" i="1105.34" sn="39.8705" a="15.0251" fwhm="0.0112262" res="18980.2" algo="Sum"/><pk mz="213.11018594" i="1116.44" sn="40.2235" a="16.4749" fwhm="0.0121692" res="17512.3" algo="Sum"/><pk mz="213.14640652" i="2411.31" sn="86.7469" a="33.2169" fwhm="0.0113612" res="18760.9" algo="Sum"/><pk mz="214.00609752" i="1118.47" sn="39.4743" a="14.5077" fwhm="0.0113131" res="18916.7" algo="Sum"/><pk mz="214.05752643" i="666.49" sn="23.5202" a="10.2729" fwhm="0.0133883" res="15988.4" algo="Sum"/><pk mz="214.83641499" i="3203.62" sn="111.08" a="38.1387" fwhm="0.010708" res="20063.2" algo="Sum"/><pk mz="215.01675194" i="1990.91" sn="68.8825" a="26.5098" fwhm="0.0114092" res="18845.9" algo="Sum"/><pk mz="215.12624960" i="643.564" sn="22.2686" a="9.74201" fwhm="0.0138618" res="15519.4" algo="Sum"/><pk mz="216.01542286" i="1383.41" sn="47.3543" a="18.2" fwhm="0.0113202" res="19082.3" algo="Sum"/><pk mz="216.83388932" i="1062.46" sn="35.8549" a="14.7446" fwhm="0.0124181" res="17461.1" algo="Sum"/><pk mz="216.92291179" i="27946.3" sn="942.62" a="326.88" fwhm="0.0106406" res="20386.2" algo="Sum"/><pk mz="217.08225959" i="1865.18" sn="62.8959" a="28.1357" fwhm="0.0120687" res="17987.1" algo="Sum"/><pk mz="217.10521576" i="4189.95" sn="141.289" a="61.601" fwhm="0.0121973" res="17799.4" algo="Sum"/><pk mz="217.15846362" i="521.192" sn="17.5461" a="6.98719" fwhm="0.0109559" res="19821.1" algo="Sum"/><pk mz="217.92659056" i="682.984" sn="22.7324" a="8.55868" fwhm="0.0114133" res="19094.1" algo="Sum"/><pk mz="218.02790746" i="701.799" sn="23.351" a="10.6447" fwhm="0.014086" res="15478.3" algo="Sum"/><pk mz="218.13904876" i="689.988" sn="22.9387" a="10.2764" fwhm="0.0119475" res="18258.1" algo="Sum"/><pk mz="218.92006166" i="9099.11" sn="297.839" a="111.334" fwhm="0.0111607" res="19615.3" algo="Sum"/><pk mz="218.96515286" i="582.755" sn="19.0417" a="10.1637" fwhm="0.015847" res="13817.5" algo="Sum"/><pk mz="219.02720332" i="375436" sn="12235.1" a="3649.48" fwhm="0.00873756" res="25067.3" algo="Sum"/><pk mz="219.08315592" i="2988.21" sn="97.1621" a="53.1599" fwhm="0.0136504" res="16049.6" algo="Sum"/><pk mz="219.13659396" i="495.912" sn="16.0875" a="8.54434" fwhm="0.0144458" res="15169.6" algo="Sum"/><pk mz="219.17444541" i="460.366" sn="14.9083" a="6.7862" fwhm="0.0130279" res="16823.5" algo="Sum"/><pk mz="219.21135045" i="431.741" sn="13.9714" a="5.50189" fwhm="0.0119193" res="18391.3" algo="Sum"/><pk mz="220.03036248" i="23446.7" sn="746.5" a="287.67" fwhm="0.0112597" res="19541.4" algo="Sum"/><pk mz="220.06689493" i="1393.87" sn="44.3186" a="19.9359" fwhm="0.0127933" res="17201.8" algo="Sum"/><pk mz="220.93432173" i="1348.01" sn="42.1708" a="18.1397" fwhm="0.0115516" res="19125.9" algo="Sum"/><pk mz="221.02568010" i="26225.2" sn="818.613" a="376.074" fwhm="0.0124111" res="17808.8" algo="Sum"/><pk mz="221.06354144" i="2671.83" sn="83.358" a="43.2879" fwhm="0.0128043" res="17264.8" algo="Sum"/><pk mz="221.11641868" i="960.668" sn="29.9444" a="12.5791" fwhm="0.0115157" res="19201.3" algo="Sum"/><pk mz="222.02915149" i="1962.84" sn="60.5064" a="29.9512" fwhm="0.0122097" res="18184.7" algo="Sum"/><pk mz="222.86810191" i="10755.1" sn="328.323" a="132.234" fwhm="0.0110911" res="20094.3" algo="Sum"/><pk mz="222.97268289" i="780.709" sn="23.8266" a="9.69306" fwhm="0.0144784" res="15400.4" algo="Sum"/><pk mz="222.98870178" i="1090.48" sn="33.2805" a="15.1188" fwhm="0.0127772" res="17452.1" algo="Sum"/><pk mz="223.02929918" i="573.341" sn="17.4974" a="11.9961" fwhm="0.019746" res="11294.9" algo="Sum"/><pk mz="223.09524894" i="1259.32" sn="38.4323" a="22.6728" fwhm="0.0150239" res="14849.3" algo="Sum"/><pk mz="223.13119463" i="584.039" sn="17.8239" a="10.4921" fwhm="0.0150668" res="14809.5" algo="Sum"/><pk mz="223.16783146" i="471.721" sn="14.3958" a="6.08765" fwhm="0.0104331" res="21390.5" algo="Sum"/><pk mz="224.03010642" i="564.666" sn="17.0863" a="8.82643" fwhm="0.0126489" res="17711.4" algo="Sum"/><pk mz="224.12940308" i="435.721" sn="13.1832" a="7.5833" fwhm="0.0144444" res="15516.7" algo="Sum"/><pk mz="224.86505861" i="7670.67" sn="229.625" a="97.2388" fwhm="0.0115038" res="19547" algo="Sum"/><pk mz="225.03481529" i="13872.7" sn="415.132" a="184.788" fwhm="0.0117808" res="19101.9" algo="Sum"/><pk mz="225.11005787" i="1059.15" sn="31.6954" a="15.4021" fwhm="0.0126992" res="17726.3" algo="Sum"/><pk mz="225.14473837" i="577.422" sn="17.2796" a="7.91052" fwhm="0.0116699" res="19292.8" algo="Sum"/><pk mz="226.02535560" i="1111.83" sn="32.8009" a="11.8425" fwhm="0.0107225" res="21079.6" algo="Sum"/><pk mz="226.04359915" i="2435.84" sn="71.8613" a="42.6013" fwhm="0.0151532" res="14917.3" algo="Sum"/><pk mz="226.86272681" i="1643.92" sn="47.7084" a="21.5555" fwhm="0.0115539" res="19635.2" algo="Sum"/><pk mz="226.95171464" i="32822.2" sn="949.437" a="403.591" fwhm="0.0112276" res="20213.7" algo="Sum"/><pk mz="226.98390451" i="724.481" sn="20.9294" a="12.2939" fwhm="0.014765" res="15373.1" algo="Sum"/><pk mz="227.08011563" i="1510.64" sn="43.4835" a="26.2933" fwhm="0.0144108" res="15757.6" algo="Sum"/><pk mz="227.12572996" i="3134" sn="90.0638" a="46.2478" fwhm="0.0124388" res="18259.4" algo="Sum"/><pk mz="227.17644879" i="473.706" sn="13.5979" a="9.35718" fwhm="0.0161246" res="14088.8" algo="Sum"/><pk mz="227.23695847" i="444.572" sn="12.7408" a="5.61417" fwhm="0.0104833" res="21676.1" algo="Sum"/><pk mz="227.95494484" i="1264.32" sn="35.6426" a="16.4999" fwhm="0.0115674" res="19706.7" algo="Sum"/><pk mz="228.12903564" i="460.732" sn="12.9472" a="7.98652" fwhm="0.0135315" res="16859.1" algo="Sum"/><pk mz="228.26874142" i="3712.68" sn="104.313" a="51.3994" fwhm="0.0126707" res="18015.4" algo="Sum"/><pk mz="228.81322828" i="1368.69" sn="38.0549" a="16.0853" fwhm="0.0104464" res="21903.5" algo="Sum"/><pk mz="228.95648865" i="455.779" sn="12.6195" a="5.01214" fwhm="0.0101241" res="22615" algo="Sum"/><pk mz="228.97322073" i="1006.24" sn="27.8606" a="15.5733" fwhm="0.0139117" res="16459" algo="Sum"/><pk mz="229.05075418" i="606.395" sn="16.7602" a="10.2185" fwhm="0.0136724" res="16752.7" algo="Sum"/><pk mz="229.11939072" i="466.698" sn="12.8832" a="6.8814" fwhm="0.0168624" res="13587.6" algo="Sum"/><pk mz="229.15480471" i="2678.73" sn="73.9464" a="47.0499" fwhm="0.0131882" res="17375.8" algo="Sum"/><pk mz="229.21686166" i="697.386" sn="19.2513" a="9.69832" fwhm="0.0125988" res="18193.5" algo="Sum"/><pk mz="229.27181533" i="626.303" sn="17.2896" a="8.67523" fwhm="0.0125866" res="18215.6" algo="Sum"/><pk mz="229.97696983" i="751.129" sn="20.498" a="12.1741" fwhm="0.0149549" res="15378" algo="Sum"/><pk mz="230.24808261" i="603.145" sn="16.4515" a="8.80756" fwhm="0.0133194" res="17286.7" algo="Sum"/><pk mz="230.81052671" i="1352.98" sn="36.5365" a="17.7666" fwhm="0.012083" res="19102.1" algo="Sum"/><pk mz="230.93849012" i="477.033" sn="12.8548" a="6.38595" fwhm="0.0114493" res="20170.5" algo="Sum"/><pk mz="232.80745049" i="548.368" sn="14.4831" a="7.48469" fwhm="0.0122572" res="18993.6" algo="Sum"/><pk mz="232.89680896" i="39434.4" sn="1040.96" a="488.1" fwhm="0.0112749" res="20656.2" algo="Sum"/><pk mz="233.00079766" i="2683.85" sn="70.8404" a="37.1466" fwhm="0.0129538" res="17987" algo="Sum"/><pk mz="233.04377383" i="509.107" sn="13.4386" a="11.3494" fwhm="0.0183728" res="12684.2" algo="Sum"/><pk mz="233.07843934" i="1148.18" sn="30.3078" a="20.2578" fwhm="0.0135322" res="17223.9" algo="Sum"/><pk mz="233.11430514" i="642.86" sn="16.9692" a="10.1535" fwhm="0.013319" res="17502.4" algo="Sum"/><pk mz="233.15107367" i="1218.55" sn="32.1635" a="19.5563" fwhm="0.0139889" res="16666.9" algo="Sum"/><pk mz="233.90058474" i="883.019" sn="23.0804" a="13.4639" fwhm="0.0134268" res="17420.4" algo="Sum"/><pk mz="234.89410164" i="15495.7" sn="398.159" a="204.59" fwhm="0.01207" res="19461" algo="Sum"/><pk mz="234.98179555" i="2085.45" sn="53.5113" a="29.1058" fwhm="0.0125834" res="18673.9" algo="Sum"/><pk mz="235.05684404" i="1100.03" sn="28.1792" a="17.0943" fwhm="0.0134865" res="17429" algo="Sum"/><pk mz="235.09248446" i="2057.04" sn="52.6471" a="38.0466" fwhm="0.0138341" res="16993.7" algo="Sum"/><pk mz="235.13094109" i="605.812" sn="15.4902" a="9.07252" fwhm="0.0132" res="17813" algo="Sum"/><pk mz="235.16893746" i="760.087" sn="19.4261" a="10.5434" fwhm="0.0123743" res="19004.6" algo="Sum"/><pk mz="236.04087343" i="983.969" sn="24.8306" a="16.8829" fwhm="0.0127987" res="18442.6" algo="Sum"/><pk mz="236.89251152" i="1058.85" sn="26.4172" a="19.8128" fwhm="0.0152088" res="15576" algo="Sum"/><pk mz="236.99847796" i="1224.25" sn="30.4821" a="18.251" fwhm="0.0118353" res="20024.7" algo="Sum"/><pk mz="237.07901150" i="809.27" sn="20.1466" a="13.4708" fwhm="0.0139199" res="17031.6" algo="Sum"/><pk mz="237.10997150" i="890.209" sn="22.1616" a="15.346" fwhm="0.0145178" res="16332.4" algo="Sum"/><pk mz="237.14745046" i="1207.46" sn="30.0594" a="19.4682" fwhm="0.0143481" res="16528.1" algo="Sum"/><pk mz="238.84195725" i="6998.19" sn="172.612" a="92.0439" fwhm="0.0120966" res="19744.5" algo="Sum"/><pk mz="239.06435010" i="1986.96" sn="48.9679" a="26.2196" fwhm="0.0127122" res="18805.9" algo="Sum"/><pk mz="239.08920557" i="7568.89" sn="186.533" a="103.355" fwhm="0.0120971" res="19764.2" algo="Sum"/><pk mz="239.12606442" i="1093.82" sn="26.9569" a="15.9249" fwhm="0.0180496" res="13248.3" algo="Sum"/><pk mz="239.13972937" i="1127.15" sn="27.7781" a="12.7558" fwhm="0.0132143" res="18097.1" algo="Sum"/><pk mz="239.16198300" i="2074.58" sn="51.1273" a="30.3219" fwhm="0.0125636" res="19036.1" algo="Sum"/><pk mz="240.09312689" i="855.931" sn="20.9549" a="14.4935" fwhm="0.0149987" res="16007.6" algo="Sum"/><pk mz="240.23290893" i="542.056" sn="13.2644" a="7.88267" fwhm="0.0131502" res="18268.4" algo="Sum"/><pk mz="240.83905128" i="5573.51" sn="135.835" a="73.35" fwhm="0.0120538" res="19980.4" algo="Sum"/><pk mz="240.96728297" i="2778.21" sn="67.664" a="39.5377" fwhm="0.0124381" res="19373.4" algo="Sum"/><pk mz="241.00882700" i="3820.46" sn="93.0484" a="53.97" fwhm="0.012693" res="18987.5" algo="Sum"/><pk mz="241.02837205" i="1314.9" sn="32.0249" a="19.6029" fwhm="0.0136774" res="17622.4" algo="Sum"/><pk mz="241.10474862" i="643.308" sn="15.6679" a="14.9799" fwhm="0.0205057" res="11758" algo="Sum"/><pk mz="241.15552612" i="1323.4" sn="32.2318" a="21.9501" fwhm="0.0196734" res="12258" algo="Sum"/><pk mz="241.17743142" i="435.037" sn="10.5954" a="6.86723" fwhm="0.016297" res="14798.9" algo="Sum"/><pk mz="242.01791172" i="1084.13" sn="26.065" a="20.0918" fwhm="0.0156445" res="15469.9" algo="Sum"/><pk mz="242.83665718" i="1426.62" sn="33.7707" a="20.6278" fwhm="0.0123999" res="19583.8" algo="Sum"/><pk mz="242.92554781" i="27989.4" sn="661.285" a="372.552" fwhm="0.0122949" res="19758.3" algo="Sum"/><pk mz="243.01001229" i="1202.35" sn="28.3262" a="21.7417" fwhm="0.0144702" res="16793.8" algo="Sum"/><pk mz="243.05285736" i="695.892" sn="16.3689" a="14.8413" fwhm="0.0196135" res="12392.1" algo="Sum"/><pk mz="243.09947900" i="3746.61" sn="87.9894" a="55.9096" fwhm="0.0133124" res="18261.2" algo="Sum"/><pk mz="243.21074346" i="476.344" sn="11.1522" a="6.81934" fwhm="0.0119864" res="20290.5" algo="Sum"/><pk mz="243.92958829" i="977.434" sn="22.5675" a="15.8758" fwhm="0.0143075" res="17049.1" algo="Sum"/><pk mz="244.07936818" i="672.169" sn="15.4822" a="9.777" fwhm="0.0132485" res="18423.2" algo="Sum"/><pk mz="244.10204536" i="696.458" sn="16.0405" a="11.3296" fwhm="0.0150413" res="16228.7" algo="Sum"/><pk mz="244.78708065" i="538.987" sn="12.3167" a="7.42527" fwhm="0.0124904" res="19598" algo="Sum"/><pk mz="244.92433851" i="2244.05" sn="51.06" a="32.9221" fwhm="0.0135145" res="18123.1" algo="Sum"/><pk mz="245.04543130" i="1274" sn="28.8903" a="18.7717" fwhm="0.0133362" res="18374.4" algo="Sum"/><pk mz="245.07851129" i="3186.66" sn="72.227" a="48.4884" fwhm="0.0131925" res="18577.1" algo="Sum"/><pk mz="245.14879408" i="906.889" sn="20.555" a="14.5503" fwhm="0.0178713" res="13717.5" algo="Sum"/><pk mz="246.08302699" i="476.802" sn="10.6816" a="8.15619" fwhm="0.0152059" res="16183.4" algo="Sum"/><pk mz="246.78429156" i="668.696" sn="14.8651" a="9.1592" fwhm="0.0125321" res="19692.2" algo="Sum"/><pk mz="247.09261345" i="1379.59" sn="30.5377" a="23.2475" fwhm="0.0139319" res="17735.7" algo="Sum"/><pk mz="247.13055813" i="1100.62" sn="24.3618" a="18.8229" fwhm="0.0144133" res="17146" algo="Sum"/><pk mz="247.24242057" i="439.438" sn="9.7239" a="6.63128" fwhm="0.0129428" res="19102.8" algo="Sum"/><pk mz="248.87058315" i="25944.1" sn="563.54" a="340.213" fwhm="0.0118068" res="21078.7" algo="Sum"/><pk mz="248.97428389" i="667.18" sn="14.4888" a="10.6945" fwhm="0.0193215" res="12885.9" algo="Sum"/><pk mz="248.99830382" i="579.258" sn="12.5795" a="8.12436" fwhm="0.0129661" res="19203.8" algo="Sum"/><pk mz="249.04648205" i="1373.99" sn="29.8312" a="23.4673" fwhm="0.0180974" res="13761.5" algo="Sum"/><pk mz="249.06072988" i="2051.48" sn="44.5405" a="31.2435" fwhm="0.0174979" res="14233.8" algo="Sum"/><pk mz="249.10780650" i="1455.75" sn="31.6063" a="24.4233" fwhm="0.019097" res="13044.3" algo="Sum"/><pk mz="249.15641833" i="4558.12" sn="98.963" a="80.8056" fwhm="0.0159901" res="15581.9" algo="Sum"/><pk mz="249.18406587" i="1503.11" sn="32.6272" a="22.8706" fwhm="0.0142233" res="17519.5" algo="Sum"/><pk mz="249.87439722" i="560.472" sn="12.0275" a="9.46209" fwhm="0.0151116" res="16535.3" algo="Sum"/><pk mz="250.15942176" i="652.981" sn="13.9744" a="11.5935" fwhm="0.0182518" res="13706" algo="Sum"/><pk mz="250.17821812" i="839.338" sn="17.9574" a="16.3465" fwhm="0.0217129" res="11522.1" algo="Sum"/><pk mz="250.86799675" i="11454.1" sn="243.371" a="163.394" fwhm="0.0130629" res="19204.6" algo="Sum"/><pk mz="250.91999397" i="1408.42" sn="29.8872" a="21.3364" fwhm="0.0132116" res="18992.4" algo="Sum"/><pk mz="250.95578093" i="1096.06" sn="23.2325" a="18.406" fwhm="0.0141165" res="17777.4" algo="Sum"/><pk mz="251.05083029" i="499.47" sn="10.5636" a="11.2943" fwhm="0.0231874" res="10827" algo="Sum"/><pk mz="251.12589348" i="1448.67" sn="30.576" a="25.8573" fwhm="0.0152236" res="16495.8" algo="Sum"/><pk mz="251.16247603" i="745.469" sn="15.728" a="12.0609" fwhm="0.0139023" res="18066.2" algo="Sum"/><pk mz="251.19863596" i="1456.76" sn="30.7046" a="21.9646" fwhm="0.0130282" res="19281.1" algo="Sum"/><pk mz="252.86621785" i="1356.75" sn="27.9937" a="20.0699" fwhm="0.0134889" res="18746.2" algo="Sum"/><pk mz="252.91719574" i="799.409" sn="16.4748" a="12.7255" fwhm="0.0140883" res="17952.3" algo="Sum"/><pk mz="252.97079162" i="613.324" sn="12.6344" a="11.7613" fwhm="0.0145976" res="17329.6" algo="Sum"/><pk mz="253.10536904" i="455.894" sn="9.38771" a="8.47463" fwhm="0.0196298" res="12893.9" algo="Sum"/><pk mz="253.14171356" i="1891.89" sn="38.9576" a="34.1159" fwhm="0.0136859" res="18496.5" algo="Sum"/><pk mz="254.14367531" i="449.265" sn="9.15323" a="9.68174" fwhm="0.0170446" res="14910.5" algo="Sum"/><pk mz="254.81838234" i="4556.63" sn="91.8168" a="84.9264" fwhm="0.0175707" res="14502.5" algo="Sum"/><pk mz="255.06330154" i="873.527" sn="17.5797" a="14.7241" fwhm="0.0137244" res="18584.6" algo="Sum"/><pk mz="255.12088672" i="885.578" sn="17.8209" a="15.0143" fwhm="0.020288" res="12575" algo="Sum"/><pk mz="255.15688634" i="2941.85" sn="59.2001" a="53.9615" fwhm="0.0144646" res="17640.1" algo="Sum"/><pk mz="255.26847161" i="834.145" sn="16.7821" a="12.8502" fwhm="0.0135166" res="18885.5" algo="Sum"/><pk mz="255.97842188" i="654.186" sn="13.0285" a="9.67327" fwhm="0.0137805" res="18575.4" algo="Sum"/><pk mz="256.15631837" i="1006.88" sn="20.0363" a="19.3876" fwhm="0.0166467" res="15387.8" algo="Sum"/><pk mz="256.26443929" i="1109.46" sn="22.0462" a="16.8823" fwhm="0.0144168" res="17775.5" algo="Sum"/><pk mz="256.29990462" i="28784.6" sn="571.277" a="421.725" fwhm="0.0133567" res="19188.8" algo="Sum"/><pk mz="256.81680410" i="4839.21" sn="95.316" a="87.734" fwhm="0.0170545" res="15058.6" algo="Sum"/><pk mz="256.94102976" i="1549.97" sn="30.5126" a="24.9811" fwhm="0.0130173" res="19738.4" algo="Sum"/><pk mz="256.98285841" i="496.731" sn="9.77835" a="7.72702" fwhm="0.0135292" res="18994.7" algo="Sum"/><pk mz="257.07527005" i="1162.09" sn="22.8734" a="21.8812" fwhm="0.0153403" res="16758.2" algo="Sum"/><pk mz="257.15146612" i="1233.07" sn="24.2702" a="21.5064" fwhm="0.0165999" res="15491.2" algo="Sum"/><pk mz="257.18748916" i="569.953" sn="11.2183" a="10.4127" fwhm="0.0150139" res="17129.9" algo="Sum"/><pk mz="257.24780932" i="748.575" sn="14.7311" a="12.0908" fwhm="0.0147927" res="17390.2" algo="Sum"/><pk mz="257.30324198" i="5554.09" sn="109.067" a="82.8921" fwhm="0.0135869" res="18937.5" algo="Sum"/><pk mz="258.27940169" i="626.212" sn="12.0679" a="9.21083" fwhm="0.0135729" res="19029.1" algo="Sum"/><pk mz="258.30652214" i="552.723" sn="10.6418" a="7.85563" fwhm="0.0136927" res="18864.5" algo="Sum"/><pk mz="258.81528295" i="1936.69" sn="37.1335" a="36.3733" fwhm="0.0163089" res="15869.5" algo="Sum"/><pk mz="258.89920896" i="11018.8" sn="211.271" a="157.988" fwhm="0.0131568" res="19678" algo="Sum"/><pk mz="258.98176568" i="899.592" sn="17.2123" a="15.8655" fwhm="0.0152904" res="16937.5" algo="Sum"/><pk mz="259.09352259" i="639.27" sn="12.1881" a="12.4115" fwhm="0.0170587" res="15188.4" algo="Sum"/><pk mz="259.13050562" i="2494.11" sn="47.4908" a="41.8314" fwhm="0.0140028" res="18505.6" algo="Sum"/><pk mz="259.16701730" i="912.931" sn="17.3678" a="15.6875" fwhm="0.0149049" res="17388" algo="Sum"/><pk mz="259.90401567" i="446.879" sn="8.41435" a="8.82012" fwhm="0.0184884" res="14057.7" algo="Sum"/><pk mz="260.89826587" i="1599.65" sn="29.763" a="25.9187" fwhm="0.0144677" res="18033.1" algo="Sum"/><pk mz="260.94904872" i="2768.22" sn="51.4523" a="44.137" fwhm="0.0143179" res="18225.4" algo="Sum"/><pk mz="261.01250073" i="2121.54" sn="39.3829" a="38.8323" fwhm="0.0165687" res="15753.4" algo="Sum"/><pk mz="261.04480700" i="1925.84" sn="35.7256" a="33.5215" fwhm="0.015171" res="17206.8" algo="Sum"/><pk mz="261.10967833" i="17712.9" sn="328.308" a="256.243" fwhm="0.0130166" res="20059.8" algo="Sum"/><pk mz="262.11294621" i="2571.17" sn="47.2434" a="38.699" fwhm="0.0138337" res="18947.5" algo="Sum"/><pk mz="262.91547288" i="534.972" sn="9.73289" a="8.88701" fwhm="0.0151413" res="17364.1" algo="Sum"/><pk mz="262.94622679" i="969.158" sn="17.6344" a="15.3431" fwhm="0.0140747" res="18682.2" algo="Sum"/><pk mz="263.00870422" i="1010.59" sn="18.3823" a="19.5345" fwhm="0.0149876" res="17548.4" algo="Sum"/><pk mz="263.08786161" i="6209.69" sn="112.946" a="106.312" fwhm="0.0146098" res="18007.6" algo="Sum"/><pk mz="263.12320625" i="810.429" sn="14.7402" a="17.5539" fwhm="0.0211041" res="12467.9" algo="Sum"/><pk mz="263.16186138" i="668.439" sn="12.1567" a="11.5779" fwhm="0.0154574" res="17025" algo="Sum"/><pk mz="263.19806194" i="5889.18" sn="107.102" a="85.5214" fwhm="0.0134362" res="19588.7" algo="Sum"/><pk mz="263.23613690" i="1040.85" sn="18.9291" a="16.5764" fwhm="0.0141108" res="18655" algo="Sum"/><pk mz="264.09158589" i="790.333" sn="14.2627" a="15.6447" fwhm="0.0154227" res="17123.6" algo="Sum"/><pk mz="264.20134148" i="1010.04" sn="18.222" a="15.8898" fwhm="0.0139069" res="18997.9" algo="Sum"/><pk mz="264.84566144" i="8967.87" sn="160.624" a="154.101" fwhm="0.0158442" res="16715.6" algo="Sum"/><pk mz="264.97223747" i="539.594" sn="9.66277" a="14.8606" fwhm="0.0191257" res="13854.2" algo="Sum"/><pk mz="265.03077957" i="1316" sn="23.5662" a="36.8469" fwhm="0.0250992" res="10559.3" algo="Sum"/><pk mz="265.10404304" i="610.586" sn="10.9337" a="10.179" fwhm="0.0245582" res="10794.9" algo="Sum"/><pk mz="265.13668010" i="1272.47" sn="22.7861" a="33.0568" fwhm="0.0233727" res="11343.8" algo="Sum"/><pk mz="265.17666628" i="865.202" sn="15.4941" a="18.0124" fwhm="0.0176778" res="15000.5" algo="Sum"/><pk mz="265.21355134" i="731.367" sn="13.0974" a="13.2902" fwhm="0.0157964" res="16789.5" algo="Sum"/><pk mz="265.25243902" i="599.737" sn="10.7398" a="9.15631" fwhm="0.0133367" res="19888.9" algo="Sum"/><pk mz="266.17297227" i="1849.49" sn="32.8885" a="30.7938" fwhm="0.0143899" res="18497.3" algo="Sum"/><pk mz="266.84458791" i="5395.85" sn="94.917" a="100.077" fwhm="0.0170197" res="15678.6" algo="Sum"/><pk mz="266.89415963" i="1430.71" sn="25.1673" a="23.2694" fwhm="0.0140169" res="19041" algo="Sum"/><pk mz="267.05892074" i="693.087" sn="12.165" a="13.6328" fwhm="0.0157361" res="16971.1" algo="Sum"/><pk mz="267.12120406" i="581.297" sn="10.191" a="13.5362" fwhm="0.0254075" res="10513.5" algo="Sum"/><pk mz="267.15718420" i="1419.61" sn="24.8656" a="22.0164" fwhm="0.0184518" res="14478.7" algo="Sum"/><pk mz="268.84379410" i="1218.46" sn="20.8212" a="23.3805" fwhm="0.0192182" res="13989.1" algo="Sum"/><pk mz="268.89140905" i="1090.77" sn="18.6264" a="17.2561" fwhm="0.013634" res="19722.1" algo="Sum"/><pk mz="269.07621266" i="554.956" sn="9.43649" a="9.39934" fwhm="0.0151402" res="17772.3" algo="Sum"/><pk mz="269.13639905" i="721.087" sn="12.2571" a="16.765" fwhm="0.0218768" res="12302.4" algo="Sum"/><pk mz="269.17339305" i="460.235" sn="7.82309" a="8.61473" fwhm="0.0233605" res="11522.6" algo="Sum"/><pk mz="269.18724771" i="483.878" sn="8.22498" a="6.71713" fwhm="0.0132797" res="20270.6" algo="Sum"/><pk mz="269.22604575" i="679.607" sn="11.551" a="11.8612" fwhm="0.0165482" res="16269.2" algo="Sum"/><pk mz="269.99346855" i="446.277" sn="7.50917" a="8.16378" fwhm="0.0152694" res="17682" algo="Sum"/><pk mz="270.79755016" i="2761.16" sn="46.1546" a="43.4368" fwhm="0.0145081" res="18665.3" algo="Sum"/><pk mz="270.97760892" i="8261.23" sn="138.024" a="129.397" fwhm="0.0138294" res="19594.3" algo="Sum"/><pk mz="271.03949996" i="1040.48" sn="17.3837" a="22.1569" fwhm="0.0163937" res="16533.1" algo="Sum"/><pk mz="271.09159379" i="522.076" sn="8.7215" a="10.1715" fwhm="0.0189764" res="14285.7" algo="Sum"/><pk mz="271.14686886" i="677.04" sn="11.3102" a="7.70559" fwhm="0.0129888" res="20875.5" algo="Sum"/><pk mz="271.16636308" i="1699.15" sn="28.3851" a="27.1906" fwhm="0.0162692" res="16667.4" algo="Sum"/><pk mz="271.18787852" i="1645.45" sn="27.4879" a="32.5824" fwhm="0.016247" res="16691.5" algo="Sum"/><pk mz="271.96278578" i="745.103" sn="12.3578" a="18.1229" fwhm="0.027096" res="10037" algo="Sum"/><pk mz="271.97926290" i="542.018" sn="8.98971" a="7.36436" fwhm="0.0122225" res="22252.4" algo="Sum"/><pk mz="272.79460310" i="3958.59" sn="65.23" a="59.9833" fwhm="0.013619" res="20030.5" algo="Sum"/><pk mz="272.94584874" i="755.027" sn="12.4311" a="16.6057" fwhm="0.0218788" res="12475.4" algo="Sum"/><pk mz="273.10980737" i="437.482" sn="7.2014" a="8.03284" fwhm="0.0174174" res="15680.3" algo="Sum"/><pk mz="273.14612715" i="817.067" sn="13.4498" a="17.2383" fwhm="0.0156082" res="17500.2" algo="Sum"/><pk mz="273.18076795" i="1536.08" sn="25.2862" a="30.5072" fwhm="0.0168158" res="16245.5" algo="Sum"/><pk mz="274.14121985" i="732.324" sn="11.9801" a="13.9403" fwhm="0.0167782" res="16339.1" algo="Sum"/><pk mz="274.79164662" i="2114.98" sn="34.2564" a="32.7384" fwhm="0.0139004" res="19768.6" algo="Sum"/><pk mz="274.87755159" i="3113.15" sn="50.424" a="61.0523" fwhm="0.017835" res="15412.2" algo="Sum"/><pk mz="274.95663950" i="599.762" sn="9.71438" a="15.5051" fwhm="0.0230879" res="11909.1" algo="Sum"/><pk mz="275.10553714" i="536.127" sn="8.67135" a="12.6593" fwhm="0.0187274" res="14690" algo="Sum"/><pk mz="275.16103703" i="734.809" sn="11.8715" a="11.7901" fwhm="0.0165736" res="16602.4" algo="Sum"/><pk mz="276.78925308" i="550.013" sn="8.73363" a="10.3334" fwhm="0.0146366" res="18910.8" algo="Sum"/><pk mz="276.87736308" i="1497.63" sn="23.7007" a="26.9273" fwhm="0.0167612" res="16519" algo="Sum"/><pk mz="276.92270664" i="4342.63" sn="68.6081" a="70.4332" fwhm="0.0143196" res="19338.8" algo="Sum"/><pk mz="276.98452539" i="1037.02" sn="16.3515" a="21.6743" fwhm="0.016652" res="16633.7" algo="Sum"/><pk mz="277.01854328" i="831.246" sn="13.097" a="16.1443" fwhm="0.0183553" res="15092" algo="Sum"/><pk mz="277.08365474" i="1423.45" sn="22.3874" a="25.8428" fwhm="0.0202332" res="13694.5" algo="Sum"/><pk mz="277.10417046" i="1495.51" sn="23.5087" a="24.2363" fwhm="0.0163397" res="16959" algo="Sum"/><pk mz="277.14082712" i="583.921" sn="9.1716" a="13.6305" fwhm="0.0205914" res="13459" algo="Sum"/><pk mz="277.17796990" i="807.543" sn="12.6754" a="13.9922" fwhm="0.0158438" res="17494.4" algo="Sum"/><pk mz="277.21423528" i="1025.87" sn="16.0958" a="17.05" fwhm="0.0145034" res="19113.8" algo="Sum"/><pk mz="277.25037868" i="652.438" sn="10.2347" a="10.6167" fwhm="0.0139355" res="19895.2" algo="Sum"/><pk mz="278.24604367" i="1599.74" sn="24.8923" a="26.6719" fwhm="0.0151078" res="18417.3" algo="Sum"/><pk mz="278.89206537" i="1489.67" sn="22.8973" a="25.0846" fwhm="0.0154038" res="18105.4" algo="Sum"/><pk mz="278.92025259" i="1705.64" sn="26.1969" a="28.8063" fwhm="0.0147682" res="18886.6" algo="Sum"/><pk mz="278.98223343" i="605.771" sn="9.2869" a="11.7061" fwhm="0.0146433" res="19051.9" algo="Sum"/><pk mz="279.05796424" i="1067.53" sn="16.3574" a="20.4457" fwhm="0.0168388" res="16572.3" algo="Sum"/><pk mz="279.08366462" i="1345.79" sn="20.6209" a="23.1202" fwhm="0.0174698" res="15975.2" algo="Sum"/><pk mz="279.15755975" i="3370" sn="51.6411" a="57.6715" fwhm="0.0150846" res="18506.1" algo="Sum"/><pk mz="279.19323809" i="565.203" sn="8.66269" a="11.3012" fwhm="0.0204995" res="13619.5" algo="Sum"/><pk mz="279.22961166" i="1949.34" sn="29.8811" a="37.3734" fwhm="0.0155927" res="17907.7" algo="Sum"/><pk mz="280.09109509" i="460.524" sn="6.98117" a="10.4482" fwhm="0.0197874" res="14155.1" algo="Sum"/><pk mz="280.16038288" i="707.167" sn="10.7175" a="16.9042" fwhm="0.0172273" res="16262.5" algo="Sum"/><pk mz="280.26339296" i="435.26" sn="6.596" a="7.07813" fwhm="0.0147328" res="19023.1" algo="Sum"/><pk mz="280.82635711" i="2810.97" sn="42.1998" a="44.7903" fwhm="0.0142112" res="19760.9" algo="Sum"/><pk mz="280.88852378" i="620.536" sn="9.3125" a="11.2249" fwhm="0.0150386" res="18677.8" algo="Sum"/><pk mz="280.96292392" i="437.336" sn="6.56232" a="8.036" fwhm="0.0206446" res="13609.5" algo="Sum"/><pk mz="280.98656331" i="485.22" sn="7.28044" a="8.34641" fwhm="0.0180585" res="15559.8" algo="Sum"/><pk mz="281.15079673" i="1622.57" sn="24.3457" a="25.9238" fwhm="0.017524" res="16043.8" algo="Sum"/><pk mz="281.17182030" i="956.158" sn="14.3466" a="21.1225" fwhm="0.01725" res="16299.8" algo="Sum"/><pk mz="281.20853283" i="1997.54" sn="29.9719" a="33.8231" fwhm="0.0147456" res="19070.7" algo="Sum"/><pk mz="281.24552325" i="690.746" sn="10.3652" a="13.3949" fwhm="0.0157391" res="17869.2" algo="Sum"/><pk mz="282.20473838" i="1710.86" sn="25.473" a="29.5954" fwhm="0.0194095" res="14539.5" algo="Sum"/><pk mz="282.27902021" i="2195.11" sn="32.6459" a="34.6027" fwhm="0.0143883" res="19618.6" algo="Sum"/><pk mz="282.82325985" i="2917.93" sn="43.057" a="45.7167" fwhm="0.014504" res="19499.6" algo="Sum"/><pk mz="282.86851482" i="689.512" sn="10.1744" a="13.1521" fwhm="0.0152047" res="18604.1" algo="Sum"/><pk mz="283.03069692" i="1067.61" sn="15.7485" a="20.3288" fwhm="0.0172044" res="16451.1" algo="Sum"/><pk mz="283.12976371" i="437.807" sn="6.45758" a="6.49224" fwhm="0.0199091" res="14221.1" algo="Sum"/><pk mz="283.15339053" i="1046.72" sn="15.4389" a="16.2044" fwhm="0.0180154" res="15717.3" algo="Sum"/><pk mz="283.16418878" i="1001.92" sn="14.7782" a="18.6512" fwhm="0.0208021" res="13612.3" algo="Sum"/><pk mz="283.20523219" i="924.275" sn="13.6189" a="19.428" fwhm="0.0175008" res="16182.4" algo="Sum"/><pk mz="283.26354852" i="873.089" sn="12.8378" a="14.4076" fwhm="0.0138096" res="20512" algo="Sum"/><pk mz="283.29864118" i="863.161" sn="12.6752" a="18.8345" fwhm="0.0190332" res="14884.5" algo="Sum"/><pk mz="284.29463654" i="1965.82" sn="28.5355" a="32.7986" fwhm="0.0154684" res="18379" algo="Sum"/><pk mz="284.33100383" i="7333.5" sn="106.417" a="114.268" fwhm="0.0143547" res="19807.5" algo="Sum"/><pk mz="284.82119184" i="1103.91" sn="15.9619" a="23.0066" fwhm="0.01714" res="16617.3" algo="Sum"/><pk mz="284.86548838" i="522.383" sn="7.55182" a="9.4486" fwhm="0.0160802" res="17715.3" algo="Sum"/><pk mz="284.91013752" i="1926.18" sn="27.8302" a="31.6455" fwhm="0.0146381" res="19463.6" algo="Sum"/><pk mz="284.99318832" i="632.684" sn="9.11353" a="13.3321" fwhm="0.0168421" res="16921.5" algo="Sum"/><pk mz="285.07075761" i="1470.59" sn="21.129" a="26.2753" fwhm="0.0146284" res="19487.5" algo="Sum"/><pk mz="285.13089973" i="1240.15" sn="17.7864" a="26.1762" fwhm="0.0228765" res="12463.9" algo="Sum"/><pk mz="285.16577323" i="1717.56" sn="24.618" a="32.1852" fwhm="0.0227234" res="12549.4" algo="Sum"/><pk mz="285.22109611" i="1160.52" sn="16.6323" a="21.3635" fwhm="0.0155686" res="18320.2" algo="Sum"/><pk mz="285.28391798" i="762.745" sn="10.928" a="25.8384" fwhm="0.0321048" res="8886.02" algo="Sum"/><pk mz="285.33455318" i="1491.6" sn="21.3689" a="24.3903" fwhm="0.0150489" res="18960.5" algo="Sum"/><pk mz="285.96895832" i="466.927" sn="6.63305" a="6.30296" fwhm="0.0158036" res="18095.1" algo="Sum"/><pk mz="285.98719847" i="508.347" sn="7.21753" a="10.5826" fwhm="0.0226317" res="12636.5" algo="Sum"/><pk mz="286.16888705" i="441.654" sn="6.25695" a="12.872" fwhm="0.0236377" res="12106.4" algo="Sum"/><pk mz="286.77164096" i="1965.09" sn="27.6751" a="32.759" fwhm="0.0152703" res="18779.7" algo="Sum"/><pk mz="286.90711433" i="622.389" sn="8.7311" a="10.5539" fwhm="0.0150094" res="19115.2" algo="Sum"/><pk mz="286.95150024" i="7155.8" sn="100.337" a="119.285" fwhm="0.0149457" res="19199.6" algo="Sum"/><pk mz="287.01181313" i="955.403" sn="13.3933" a="21.6657" fwhm="0.0198839" res="14434.4" algo="Sum"/><pk mz="287.05617960" i="1284.33" sn="18.0032" a="27.8895" fwhm="0.0192622" res="14902.5" algo="Sum"/><pk mz="287.09944519" i="1168.22" sn="16.3753" a="24.2106" fwhm="0.0181625" res="15807.3" algo="Sum"/><pk mz="287.12506952" i="526.99" sn="7.38698" a="6.36268" fwhm="0.0139448" res="20590.2" algo="Sum"/><pk mz="287.16244360" i="826.798" sn="11.5891" a="16.3643" fwhm="0.0215429" res="13329.8" algo="Sum"/><pk mz="287.19816033" i="996.966" sn="13.973" a="18.0164" fwhm="0.0167836" res="17111.9" algo="Sum"/><pk mz="287.23642593" i="1784.78" sn="25.013" a="30.6051" fwhm="0.0154132" res="18635.7" algo="Sum"/><pk mz="287.93864003" i="525.811" sn="7.30935" a="10.025" fwhm="0.0213699" res="13474" algo="Sum"/><pk mz="287.95275223" i="497.494" sn="6.91572" a="9.60801" fwhm="0.0220338" res="13068.7" algo="Sum"/><pk mz="288.21700101" i="736.802" sn="10.2358" a="15.6142" fwhm="0.0166112" res="17350.8" algo="Sum"/><pk mz="288.23797062" i="475.056" sn="6.5996" a="7.40771" fwhm="0.0159856" res="18031.1" algo="Sum"/><pk mz="288.28929356" i="900.797" sn="12.5137" a="16.1059" fwhm="0.0154341" res="18678.7" algo="Sum"/><pk mz="288.76849626" i="3017.96" sn="41.7021" a="47.3217" fwhm="0.0144699" res="19956.5" algo="Sum"/><pk mz="288.92168674" i="3104.86" sn="42.8712" a="56.0277" fwhm="0.0162996" res="17725.7" algo="Sum"/><pk mz="288.95001346" i="756.807" sn="10.4498" a="12.6195" fwhm="0.018655" res="15489.2" algo="Sum"/><pk mz="289.15503149" i="675.784" sn="9.3264" a="9.67401" fwhm="0.0201199" res="14371.6" algo="Sum"/><pk mz="289.17777946" i="1089.54" sn="15.0365" a="20.8296" fwhm="0.0181047" res="15972.5" algo="Sum"/><pk mz="289.21577687" i="703.815" sn="9.71274" a="13.0815" fwhm="0.0174989" res="16527.6" algo="Sum"/><pk mz="289.25204145" i="733.639" sn="10.1235" a="12.7406" fwhm="0.0161369" res="17924.8" algo="Sum"/><pk mz="290.76594345" i="1731.47" sn="23.7327" a="27.9" fwhm="0.0140842" res="20644.8" algo="Sum"/><pk mz="290.85459780" i="2356.22" sn="32.293" a="40.0179" fwhm="0.014839" res="19600.7" algo="Sum"/><pk mz="290.95691805" i="509.021" sn="6.97636" a="9.89756" fwhm="0.0162931" res="17857.7" algo="Sum"/><pk mz="291.12045332" i="1268.75" sn="17.3788" a="23.4793" fwhm="0.0146754" res="19837.4" algo="Sum"/><pk mz="291.15688777" i="647.794" sn="8.87326" a="14.506" fwhm="0.0217142" res="13408.6" algo="Sum"/><pk mz="291.19482882" i="2453.77" sn="33.6109" a="42.5149" fwhm="0.015504" res="18781.9" algo="Sum"/><pk mz="291.23002641" i="1012.82" sn="13.8733" a="17.5989" fwhm="0.0164267" res="17729" algo="Sum"/><pk mz="291.26604037" i="1046.31" sn="14.3304" a="16.8997" fwhm="0.0146552" res="19874.6" algo="Sum"/><pk mz="292.19844471" i="558.963" sn="7.61667" a="10.9304" fwhm="0.0171008" res="17086.8" algo="Sum"/><pk mz="292.76369321" i="526.371" sn="7.13726" a="8.16847" fwhm="0.0146744" res="19950.7" algo="Sum"/><pk mz="292.85221004" i="1806.76" sn="24.4965" a="28.3019" fwhm="0.0140444" res="20852" algo="Sum"/><pk mz="292.89671406" i="2225.27" sn="30.1698" a="39.646" fwhm="0.0152648" res="19187.8" algo="Sum"/><pk mz="292.94009240" i="623.685" sn="8.45641" a="11.0134" fwhm="0.0201329" res="14550.3" algo="Sum"/><pk mz="293.02104863" i="656.437" sn="8.89344" a="15.2681" fwhm="0.0160339" res="18275.1" algo="Sum"/><pk mz="293.09766439" i="16487.2" sn="223.139" a="283.136" fwhm="0.0150838" res="19431.2" algo="Sum"/><pk mz="293.13414452" i="598.844" sn="8.10082" a="11.9137" fwhm="0.0202288" res="14490.9" algo="Sum"/><pk mz="293.17295649" i="1003.6" sn="13.5698" a="24.9802" fwhm="0.0225583" res="12996.3" algo="Sum"/><pk mz="293.20856062" i="1281.64" sn="17.3268" a="24.7772" fwhm="0.0179304" res="16352.6" algo="Sum"/><pk mz="293.24553173" i="1395.87" sn="18.8729" a="22.4122" fwhm="0.014481" res="20250.4" algo="Sum"/><pk mz="294.10125416" i="1964.7" sn="26.3874" a="36.9182" fwhm="0.0157945" res="18620.5" algo="Sum"/><pk mz="294.21229071" i="458.52" sn="6.15816" a="10.3653" fwhm="0.021449" res="13716.8" algo="Sum"/><pk mz="294.86618477" i="1210.67" sn="16.1407" a="21.3927" fwhm="0.0183146" res="16100.1" algo="Sum"/><pk mz="294.89379720" i="1093.41" sn="14.5637" a="17.9684" fwhm="0.0149564" res="19716.8" algo="Sum"/><pk mz="294.93855756" i="2500.88" sn="33.2581" a="44.9092" fwhm="0.0157203" res="18761.6" algo="Sum"/><pk mz="295.10200865" i="676.321" sn="8.96333" a="16.909" fwhm="0.0239256" res="12334.2" algo="Sum"/><pk mz="295.12831484" i="494.562" sn="6.55415" a="7.43051" fwhm="0.0224737" res="13132.2" algo="Sum"/><pk mz="295.15417451" i="675.219" sn="8.94697" a="10.0995" fwhm="0.0193493" res="15254" algo="Sum"/><pk mz="295.16550683" i="688.105" sn="9.11699" a="6.19675" fwhm="0.0101639" res="29040.5" algo="Sum"/><pk mz="295.18855555" i="2763.04" sn="36.6126" a="56.2354" fwhm="0.0182246" res="16197.3" algo="Sum"/><pk mz="295.22413711" i="3615.61" sn="47.9084" a="65.8624" fwhm="0.0158803" res="18590.6" algo="Sum"/><pk mz="295.26011866" i="454.765" sn="6.02609" a="8.38105" fwhm="0.0172863" res="17080.6" algo="Sum"/><pk mz="296.15225613" i="710.742" sn="9.34519" a="14.5606" fwhm="0.0171273" res="17291.3" algo="Sum"/><pk mz="296.19313511" i="512.625" sn="6.74025" a="9.99084" fwhm="0.0223941" res="13226.4" algo="Sum"/><pk mz="296.22159996" i="1913.12" sn="25.1542" a="42.8863" fwhm="0.0195798" res="15128.9" algo="Sum"/><pk mz="296.80021128" i="1450.35" sn="18.8764" a="24.7202" fwhm="0.0146487" res="20261.3" algo="Sum"/><pk mz="296.86349658" i="621.339" sn="8.07141" a="11.0106" fwhm="0.0141666" res="20955.2" algo="Sum"/><pk mz="297.12649230" i="705.362" sn="9.15039" a="12.5097" fwhm="0.0219356" res="13545.4" algo="Sum"/><pk mz="297.14542126" i="583.999" sn="7.57654" a="6.82928" fwhm="0.0135973" res="21853.3" algo="Sum"/><pk mz="297.16935925" i="1045.81" sn="13.5706" a="20.4103" fwhm="0.0246568" res="12052.2" algo="Sum"/><pk mz="297.22302978" i="783.795" sn="10.1709" a="11.8868" fwhm="0.0188412" res="15775.2" algo="Sum"/><pk mz="297.23868438" i="1090.56" sn="14.1516" a="22.2364" fwhm="0.0207806" res="14303.6" algo="Sum"/><pk mz="297.31515162" i="459.269" sn="5.95915" a="7.54768" fwhm="0.0130201" res="22835.1" algo="Sum"/><pk mz="298.17684048" i="664.19" sn="8.56491" a="17.5417" fwhm="0.0214062" res="13929.5" algo="Sum"/><pk mz="298.34716160" i="2122.17" sn="27.3444" a="36.761" fwhm="0.0157597" res="18931" algo="Sum"/><pk mz="298.79770840" i="1613.36" sn="20.6425" a="26.4515" fwhm="0.0145993" res="20466.6" algo="Sum"/><pk mz="299.00082164" i="472.994" sn="6.04772" a="8.66256" fwhm="0.0157939" res="18931.5" algo="Sum"/><pk mz="299.10992148" i="1275.84" sn="16.3077" a="30.2029" fwhm="0.0194397" res="15386.6" algo="Sum"/><pk mz="299.16187381" i="3305.6" sn="42.2521" a="63.7172" fwhm="0.016575" res="18048.9" algo="Sum"/><pk mz="299.19687380" i="2894.29" sn="36.9922" a="59.9397" fwhm="0.0184404" res="16225" algo="Sum"/><pk mz="299.35020821" i="490.953" sn="6.2674" a="8.57993" fwhm="0.015118" res="19801" algo="Sum"/><pk mz="300.00456627" i="544.386" sn="6.92544" a="10.512" fwhm="0.0163381" res="18362.3" algo="Sum"/><pk mz="300.16559829" i="730.139" sn="9.27818" a="15.5476" fwhm="0.0174901" res="17162" algo="Sum"/><pk mz="300.20047958" i="639.118" sn="8.11683" a="13.922" fwhm="0.0200796" res="14950.5" algo="Sum"/><pk mz="300.79569614" i="689.331" sn="8.66597" a="14.18" fwhm="0.0159699" res="18835.1" algo="Sum"/><pk mz="300.88378823" i="2239.99" sn="28.1602" a="37.5892" fwhm="0.0150971" res="19929.9" algo="Sum"/><pk mz="300.97039284" i="673.668" sn="8.46909" a="9.52018" fwhm="0.0171282" res="17571.6" algo="Sum"/><pk mz="300.98584646" i="837.109" sn="10.5238" a="19.647" fwhm="0.0275599" res="10921.2" algo="Sum"/><pk mz="301.04249606" i="830.03" sn="10.4339" a="15.3724" fwhm="0.0189331" res="15900.3" algo="Sum"/><pk mz="301.06588232" i="508.323" sn="6.38987" a="11.6473" fwhm="0.0261696" res="11504.4" algo="Sum"/><pk mz="301.14132538" i="227268" sn="2849.8" a="3072.93" fwhm="0.0121691" res="24746.3" algo="Sum"/><pk mz="301.21160389" i="12455.5" sn="155.84" a="231.972" fwhm="0.0163693" res="18401" algo="Sum"/><pk mz="301.96281107" i="472.046" sn="5.85818" a="14.2606" fwhm="0.022562" res="13383.7" algo="Sum"/><pk mz="302.14424248" i="36963.9" sn="456.005" a="611.635" fwhm="0.0147496" res="20484.9" algo="Sum"/><pk mz="302.21508366" i="2694.28" sn="33.2117" a="48.8752" fwhm="0.0165729" res="18235.5" algo="Sum"/><pk mz="302.24525419" i="2969.48" sn="36.6041" a="56.2049" fwhm="0.0168163" res="17973.4" algo="Sum"/><pk mz="302.74567765" i="874.56" sn="10.7483" a="14.5524" fwhm="0.0141149" res="21448.7" algo="Sum"/><pk mz="302.88139914" i="897.196" sn="11.0078" a="15.4123" fwhm="0.0153535" res="19727.2" algo="Sum"/><pk mz="302.92604486" i="1858.43" sn="22.7695" a="42.2625" fwhm="0.0173152" res="17494.8" algo="Sum"/><pk mz="302.97020054" i="779.582" sn="9.53691" a="13.8472" fwhm="0.0213706" res="14177" algo="Sum"/><pk mz="302.98324945" i="635.266" sn="7.76816" a="13.3038" fwhm="0.01682" res="18013.3" algo="Sum"/><pk mz="303.06193987" i="795.188" sn="9.69838" a="18.5671" fwhm="0.0240192" res="12617.5" algo="Sum"/><pk mz="303.14712567" i="4967.22" sn="60.5072" a="97.4347" fwhm="0.0170472" res="17782.8" algo="Sum"/><pk mz="303.19292011" i="2704.94" sn="32.9524" a="49.7313" fwhm="0.0159527" res="19005.8" algo="Sum"/><pk mz="303.22942806" i="6491.71" sn="79.0842" a="126.471" fwhm="0.0168645" res="17980.3" algo="Sum"/><pk mz="303.30424218" i="579.283" sn="7.05606" a="12.2701" fwhm="0.017727" res="17109.7" algo="Sum"/><pk mz="304.15080664" i="652.022" sn="7.87814" a="17.8349" fwhm="0.0233696" res="13014.8" algo="Sum"/><pk mz="304.19684452" i="578.118" sn="6.98526" a="11.8911" fwhm="0.0237239" res="12822.4" algo="Sum"/><pk mz="304.23233651" i="1487.75" sn="17.977" a="28.4933" fwhm="0.0176797" res="17208" algo="Sum"/><pk mz="304.26087869" i="6730.37" sn="81.3253" a="114.935" fwhm="0.0155477" res="19569.5" algo="Sum"/><pk mz="304.29997531" i="2339.66" sn="28.2709" a="44.4695" fwhm="0.0172099" res="17681.7" algo="Sum"/><pk mz="304.74228636" i="1271.97" sn="15.3071" a="19.7771" fwhm="0.0140937" res="21622.5" algo="Sum"/><pk mz="304.89590159" i="2068.53" sn="24.8189" a="41.8154" fwhm="0.0159092" res="19164.7" algo="Sum"/><pk mz="305.06547303" i="823.782" sn="9.87833" a="18.6433" fwhm="0.0182525" res="16713.6" algo="Sum"/><pk mz="305.15674709" i="1959.69" sn="23.4979" a="41.9007" fwhm="0.024043" res="12692.1" algo="Sum"/><pk mz="305.20975266" i="881.819" sn="10.5736" a="16.9174" fwhm="0.0230083" res="13265.2" algo="Sum"/><pk mz="305.24553345" i="6072.81" sn="72.8013" a="120.785" fwhm="0.0164618" res="18542.7" algo="Sum"/><pk mz="305.30176402" i="643.153" sn="7.71017" a="10.0436" fwhm="0.0138614" res="22025.3" algo="Sum"/><pk mz="306.24910953" i="1328.26" sn="15.7567" a="21.3381" fwhm="0.0167568" res="18276.1" algo="Sum"/><pk mz="306.27658999" i="3319.49" sn="39.3779" a="61.8988" fwhm="0.016558" res="18497.2" algo="Sum"/><pk mz="306.74026223" i="686.507" sn="8.08411" a="12.1175" fwhm="0.0168475" res="18206.9" algo="Sum"/><pk mz="306.82926439" i="1240.29" sn="14.6" a="20.8287" fwhm="0.0153748" res="19956.7" algo="Sum"/><pk mz="306.95575185" i="516.291" sn="6.07582" a="14.1094" fwhm="0.0312143" res="9833.82" algo="Sum"/><pk mz="307.05341218" i="596.701" sn="7.02061" a="12.3317" fwhm="0.0168112" res="18264.8" algo="Sum"/><pk mz="307.11356785" i="438.363" sn="5.15719" a="11.5598" fwhm="0.0219549" res="13988.4" algo="Sum"/><pk mz="307.16447120" i="527.197" sn="6.20229" a="10.0422" fwhm="0.0276494" res="11109.3" algo="Sum"/><pk mz="307.20207558" i="1290.78" sn="15.1856" a="30.5939" fwhm="0.0249987" res="12288.7" algo="Sum"/><pk mz="307.22378195" i="1090.67" sn="12.8314" a="18.8331" fwhm="0.0208976" res="14701.4" algo="Sum"/><pk mz="307.26077853" i="2841.99" sn="33.435" a="55.8902" fwhm="0.0181022" res="16973.6" algo="Sum"/><pk mz="308.26315056" i="632.665" sn="7.40202" a="12.8665" fwhm="0.016043" res="19214.8" algo="Sum"/><pk mz="308.82716951" i="908.858" sn="10.5574" a="16.1124" fwhm="0.0154184" res="20029.8" algo="Sum"/><pk mz="308.87767052" i="1117.25" sn="12.9781" a="23.975" fwhm="0.0194056" res="15916.9" algo="Sum"/><pk mz="308.91487955" i="432.578" sn="5.02476" a="8.8427" fwhm="0.0197043" res="15677.6" algo="Sum"/><pk mz="308.95427103" i="908.488" sn="10.5529" a="19.8088" fwhm="0.017554" res="17600.3" algo="Sum"/><pk mz="309.08271704" i="448.636" sn="5.20878" a="9.39994" fwhm="0.0212717" res="14530.2" algo="Sum"/><pk mz="309.12907027" i="600.737" sn="6.97582" a="11.9697" fwhm="0.029893" res="10341.2" algo="Sum"/><pk mz="309.20399676" i="14084.1" sn="163.547" a="292.937" fwhm="0.0172709" res="17903.1" algo="Sum"/><pk mz="309.23865493" i="1604.44" sn="18.628" a="25.0164" fwhm="0.0151457" res="20417.5" algo="Sum"/><pk mz="309.27642440" i="1277.16" sn="14.8207" a="24.0268" fwhm="0.0158951" res="19457.4" algo="Sum"/><pk mz="310.20741557" i="2599.7" sn="29.8895" a="61.7627" fwhm="0.0189579" res="16363" algo="Sum"/><pk mz="310.23722733" i="578.81" sn="6.65001" a="11.3041" fwhm="0.0218448" res="14201.9" algo="Sum"/><pk mz="310.31046271" i="2037.82" sn="23.3943" a="37.2882" fwhm="0.016904" res="18357.2" algo="Sum"/><pk mz="310.84031100" i="629.751" sn="7.20197" a="11.4894" fwhm="0.0199788" res="15558.5" algo="Sum"/><pk mz="310.87459782" i="997.222" sn="11.4044" a="19.4026" fwhm="0.0170979" res="18182.1" algo="Sum"/><pk mz="310.91277010" i="2963.1" sn="33.8879" a="52.1881" fwhm="0.0156768" res="19832.6" algo="Sum"/><pk mz="311.12643465" i="472.456" sn="5.38815" a="9.94063" fwhm="0.021486" res="14480.4" algo="Sum"/><pk mz="311.16185312" i="697.215" sn="7.94619" a="18.2676" fwhm="0.0337058" res="9231.71" algo="Sum"/><pk mz="311.19881460" i="1414.4" sn="16.1121" a="33.1774" fwhm="0.0264972" res="11744.6" algo="Sum"/><pk mz="311.21923933" i="1639.68" sn="18.677" a="51.5543" fwhm="0.038741" res="8033.34" algo="Sum"/><pk mz="311.25367941" i="829.499" sn="9.44688" a="13.5453" fwhm="0.0151461" res="20550" algo="Sum"/><pk mz="311.29538220" i="594.227" sn="6.76808" a="10.2593" fwhm="0.0212742" res="14632.5" algo="Sum"/><pk mz="311.32925378" i="723.249" sn="8.23754" a="20.4998" fwhm="0.027377" res="11371.9" algo="Sum"/><pk mz="312.19523144" i="837.369" sn="9.4655" a="18.9385" fwhm="0.0232177" res="13446.4" algo="Sum"/><pk mz="312.22079129" i="431.359" sn="4.87603" a="6.54444" fwhm="0.020907" res="14933.8" algo="Sum"/><pk mz="312.32719605" i="600.385" sn="6.78517" a="12.0838" fwhm="0.0180982" res="17257.4" algo="Sum"/><pk mz="312.36281324" i="868.465" sn="9.81422" a="16.2135" fwhm="0.0169043" res="18478.3" algo="Sum"/><pk mz="312.77933817" i="731.543" sn="8.23182" a="16.2044" fwhm="0.0195788" res="15975.4" algo="Sum"/><pk mz="312.91053615" i="461.077" sn="5.16414" a="9.93906" fwhm="0.0142158" res="22011.5" algo="Sum"/><pk mz="313.13991896" i="507.213" sn="5.65707" a="9.61369" fwhm="0.0211636" res="14796.2" algo="Sum"/><pk mz="313.17541693" i="1099.04" sn="12.2596" a="20.975" fwhm="0.0231643" res="13519.7" algo="Sum"/><pk mz="313.21276245" i="2605.79" sn="29.0652" a="57.8965" fwhm="0.0195573" res="16015.1" algo="Sum"/><pk mz="313.24878501" i="481.256" sn="5.36725" a="9.3849" fwhm="0.0239195" res="13096" algo="Sum"/><pk mz="314.23151789" i="1307.86" sn="14.4757" a="25.8476" fwhm="0.0191432" res="16414.8" algo="Sum"/><pk mz="314.77693601" i="1084.81" sn="11.8984" a="21.8842" fwhm="0.0176944" res="17789.6" algo="Sum"/><pk mz="315.00411030" i="711.671" sn="7.78719" a="15.0486" fwhm="0.0174982" res="18002" algo="Sum"/><pk mz="315.07962531" i="18528.9" sn="202.77" a="328.967" fwhm="0.0158491" res="19880" algo="Sum"/><pk mz="315.13495763" i="1533.41" sn="16.7865" a="30.5932" fwhm="0.0221367" res="14235.8" algo="Sum"/><pk mz="315.15904456" i="1276.55" sn="13.9767" a="22.3664" fwhm="0.0241495" res="13050.3" algo="Sum"/><pk mz="315.19292929" i="45085.3" sn="493.714" a="768.253" fwhm="0.0153293" res="20561.5" algo="Sum"/><pk mz="315.22822440" i="2282.5" sn="24.9938" a="44.4508" fwhm="0.0222419" res="14172.7" algo="Sum"/><pk mz="315.97821244" i="471.843" sn="5.12195" a="9.1177" fwhm="0.018519" res="17062.4" algo="Sum"/><pk mz="316.08285686" i="2246.92" sn="24.3673" a="42.4739" fwhm="0.0176319" res="17926.7" algo="Sum"/><pk mz="316.11125620" i="2593.78" sn="28.127" a="49.7755" fwhm="0.0169837" res="18612.6" algo="Sum"/><pk mz="316.13710617" i="583.196" sn="6.3242" a="15.4198" fwhm="0.0254905" res="12402.1" algo="Sum"/><pk mz="316.19629099" i="8858.43" sn="96.0612" a="160.016" fwhm="0.0160514" res="19699" algo="Sum"/><pk mz="316.24750281" i="1669.6" sn="18.1052" a="41.4627" fwhm="0.0213706" res="14798.2" algo="Sum"/><pk mz="316.32110002" i="463.821" sn="5.02799" a="9.1712" fwhm="0.0172786" res="18307.1" algo="Sum"/><pk mz="316.77457757" i="650.158" sn="6.99513" a="15.5191" fwhm="0.0210126" res="15075.5" algo="Sum"/><pk mz="316.85798382" i="1146.06" sn="12.3297" a="20.2952" fwhm="0.0152601" res="20763.8" algo="Sum"/><pk mz="316.96177862" i="589.194" sn="6.33749" a="10.5883" fwhm="0.0275497" res="11505.1" algo="Sum"/><pk mz="316.98478978" i="855.72" sn="9.2043" a="14.6171" fwhm="0.0188711" res="16797.3" algo="Sum"/><pk mz="317.01832623" i="464.063" sn="4.99156" a="12.6275" fwhm="0.0303631" res="10440.9" algo="Sum"/><pk mz="317.11479291" i="38513.9" sn="414.264" a="671.841" fwhm="0.0155391" res="20407.5" algo="Sum"/><pk mz="317.18427687" i="2458.13" sn="26.4355" a="65.4422" fwhm="0.0302303" res="10492.3" algo="Sum"/><pk mz="317.20237358" i="2272.17" sn="24.4346" a="48.3259" fwhm="0.0241839" res="13116.3" algo="Sum"/><pk mz="317.24556319" i="2401.55" sn="25.8278" a="46.0716" fwhm="0.01727" res="18369.8" algo="Sum"/><pk mz="317.28117789" i="442.974" sn="4.76371" a="8.97648" fwhm="0.0213476" res="14862.6" algo="Sum"/><pk mz="318.11816248" i="6949.76" sn="74.372" a="126.833" fwhm="0.0165406" res="19232.6" algo="Sum"/><pk mz="318.16606193" i="932.869" sn="9.98234" a="17.5955" fwhm="0.0220477" res="14430.8" algo="Sum"/><pk mz="318.18709781" i="656.865" sn="7.0276" a="10.8157" fwhm="0.0270087" res="11780.9" algo="Sum"/><pk mz="318.21674285" i="832.309" sn="8.90423" a="17.457" fwhm="0.0210838" res="15092.9" algo="Sum"/><pk mz="318.24485177" i="713.326" sn="7.62627" a="16.6052" fwhm="0.0252061" res="12625.7" algo="Sum"/><pk mz="318.85565355" i="501.022" sn="5.31947" a="10.4985" fwhm="0.017977" res="17736.8" algo="Sum"/><pk mz="318.90663240" i="729.094" sn="7.74096" a="15.5059" fwhm="0.018697" res="17056.5" algo="Sum"/><pk mz="318.94279091" i="566.055" sn="6.00994" a="11.2034" fwhm="0.023375" res="13644.6" algo="Sum"/><pk mz="318.97068994" i="823.148" sn="8.73955" a="24.9403" fwhm="0.0268776" res="11867.5" algo="Sum"/><pk mz="319.03900080" i="1095.36" sn="11.6297" a="26.7658" fwhm="0.0190214" res="16772.6" algo="Sum"/><pk mz="319.11471468" i="3460.95" sn="36.7036" a="74.0196" fwhm="0.0190248" res="16773.7" algo="Sum"/><pk mz="319.15206802" i="1709.25" sn="18.1118" a="46.5532" fwhm="0.029284" res="10898.5" algo="Sum"/><pk mz="319.19387894" i="919.334" sn="9.73166" a="22.461" fwhm="0.0352318" res="9059.83" algo="Sum"/><pk mz="319.22477279" i="2910.56" sn="30.778" a="57.007" fwhm="0.0175053" res="18235.9" algo="Sum"/><pk mz="319.26048475" i="1480.65" sn="15.6399" a="28.5604" fwhm="0.0179788" res="17757.6" algo="Sum"/><pk mz="319.29688335" i="1511.91" sn="15.9572" a="28.1163" fwhm="0.0159852" res="19974.6" algo="Sum"/><pk mz="320.11936586" i="657.871" sn="6.89965" a="19.0356" fwhm="0.0278119" res="11510.2" algo="Sum"/><pk mz="320.23316174" i="1358.72" sn="14.2286" a="33.3671" fwhm="0.0192887" res="16602.1" algo="Sum"/><pk mz="320.25967363" i="449.709" sn="4.70887" a="8.20806" fwhm="0.0212211" res="15091.5" algo="Sum"/><pk mz="320.86992076" i="765.196" sn="7.99212" a="15.6036" fwhm="0.0175792" res="18252.8" algo="Sum"/><pk mz="320.96540261" i="581.793" sn="6.06445" a="11.3524" fwhm="0.0237745" res="13500.4" algo="Sum"/><pk mz="321.13082989" i="1247.87" sn="12.9571" a="29.1856" fwhm="0.0208585" res="15395.7" algo="Sum"/><pk mz="321.17979650" i="1652.07" sn="17.1558" a="31.5489" fwhm="0.0258336" res="12432.7" algo="Sum"/><pk mz="321.21417815" i="1499.58" sn="15.5723" a="29.2451" fwhm="0.02359" res="13616.6" algo="Sum"/><pk mz="321.23814729" i="3044.23" sn="31.6127" a="73.4087" fwhm="0.0221495" res="14503.2" algo="Sum"/><pk mz="321.27579184" i="692.529" sn="7.19153" a="13.3753" fwhm="0.0201668" res="15931" algo="Sum"/><pk mz="321.31497648" i="2729.73" sn="28.3468" a="53.9159" fwhm="0.0177424" res="18110" algo="Sum"/><pk mz="322.18773959" i="793.623" sn="8.1754" a="22.6403" fwhm="0.0230812" res="13958.9" algo="Sum"/><pk mz="322.24418586" i="920.31" sn="9.48194" a="31.3807" fwhm="0.0300867" res="10710.5" algo="Sum"/><pk mz="322.31856891" i="725.864" sn="7.47933" a="14.0885" fwhm="0.0174799" res="18439.4" algo="Sum"/><pk mz="322.80938302" i="997.606" sn="10.2323" a="20.0625" fwhm="0.0182402" res="17697.7" algo="Sum"/><pk mz="322.92944012" i="603.765" sn="6.17602" a="17.8473" fwhm="0.0289543" res="11153.1" algo="Sum"/><pk mz="322.96546572" i="438.956" sn="4.49039" a="9.03951" fwhm="0.0275223" res="11734.7" algo="Sum"/><pk mz="323.02570599" i="509.482" sn="5.21113" a="10.2432" fwhm="0.0192485" res="16781.9" algo="Sum"/><pk mz="323.19745826" i="3912.53" sn="40.0091" a="86.3743" fwhm="0.0197003" res="16405.7" algo="Sum"/><pk mz="323.25504739" i="1451.88" sn="14.8486" a="28.0865" fwhm="0.02335" res="13843.9" algo="Sum"/><pk mz="323.29182612" i="613.774" sn="6.27789" a="12.3087" fwhm="0.0182249" res="17739" algo="Sum"/><pk mz="324.20128678" i="975.037" sn="9.88199" a="24.7407" fwhm="0.0199294" res="16267.5" algo="Sum"/><pk mz="324.80701411" i="1177.28" sn="11.8555" a="23.2977" fwhm="0.0177541" res="18294.8" algo="Sum"/><pk mz="324.85267562" i="1120.52" sn="11.2825" a="22.2305" fwhm="0.0173356" res="18739" algo="Sum"/><pk mz="324.92807063" i="694.74" sn="6.99399" a="14.7214" fwhm="0.0192823" res="16851.1" algo="Sum"/><pk mz="325.17733022" i="2640.28" sn="26.5547" a="55.1548" fwhm="0.0218705" res="14868.3" algo="Sum"/><pk mz="325.21264757" i="18597.4" sn="187.044" a="388.637" fwhm="0.0172023" res="18905.1" algo="Sum"/><pk mz="325.26990376" i="798.177" sn="8.02769" a="18.411" fwhm="0.0224494" res="14489" algo="Sum"/><pk mz="326.18111333" i="573.115" sn="5.73462" a="11.9569" fwhm="0.0252813" res="12902.1" algo="Sum"/><pk mz="326.21618627" i="4175.38" sn="41.779" a="87.9536" fwhm="0.0172626" res="18897.2" algo="Sum"/><pk mz="326.80680165" i="651.666" sn="6.49355" a="17.5385" fwhm="0.0268329" res="12179.3" algo="Sum"/><pk mz="326.84976759" i="1261.45" sn="12.5698" a="22.4721" fwhm="0.0155177" res="21063.1" algo="Sum"/><pk mz="326.88644004" i="1413.03" sn="14.0802" a="26.4933" fwhm="0.0168021" res="19455.1" algo="Sum"/><pk mz="327.01448360" i="1422.74" sn="14.1704" a="28.2728" fwhm="0.017754" res="18419.2" algo="Sum"/><pk mz="327.05135515" i="719.53" sn="7.1662" a="15.5358" fwhm="0.0176015" res="18580.9" algo="Sum"/><pk mz="327.19577654" i="7598.09" sn="75.6445" a="151.831" fwhm="0.0180119" res="18165.6" algo="Sum"/><pk mz="327.22868282" i="38559.5" sn="383.888" a="709.783" fwhm="0.0161951" res="20205.4" algo="Sum"/><pk mz="328.19901214" i="1425.57" sn="14.0857" a="34.0046" fwhm="0.0206077" res="15926.1" algo="Sum"/><pk mz="328.23233755" i="8204.36" sn="80.9932" a="164.065" fwhm="0.0176644" res="18581.5" algo="Sum"/><pk mz="328.75532829" i="700.721" sn="6.88373" a="14.6316" fwhm="0.0173578" res="18939.9" algo="Sum"/><pk mz="328.84698049" i="444.019" sn="4.36182" a="9.53183" fwhm="0.0196495" res="16735.6" algo="Sum"/><pk mz="328.93504526" i="457.49" sn="4.49415" a="9.71083" fwhm="0.0243705" res="13497.3" algo="Sum"/><pk mz="329.00037745" i="654.382" sn="6.42812" a="15.6826" fwhm="0.0231197" res="14230.3" algo="Sum"/><pk mz="329.14957762" i="539.606" sn="5.27876" a="15.7789" fwhm="0.0340586" res="9664.22" algo="Sum"/><pk mz="329.17713951" i="2112.64" sn="20.6487" a="44.5334" fwhm="0.025508" res="12904.9" algo="Sum"/><pk mz="329.21028843" i="7228.06" sn="70.5793" a="160.372" fwhm="0.0196369" res="16764.9" algo="Sum"/><pk mz="329.24299601" i="14791.7" sn="144.305" a="293.895" fwhm="0.017833" res="18462.5" algo="Sum"/><pk mz="330.18353055" i="448.738" sn="4.3408" a="13.5517" fwhm="0.0303925" res="10864" algo="Sum"/><pk mz="330.21364273" i="1604.37" sn="15.5196" a="34.6878" fwhm="0.0210612" res="15678.7" algo="Sum"/><pk mz="330.24641004" i="3374.88" sn="32.6464" a="65.8666" fwhm="0.0181544" res="18191" algo="Sum"/><pk mz="330.75281150" i="1244.98" sn="12.006" a="23.7428" fwhm="0.0172778" res="19143.2" algo="Sum"/><pk mz="330.97825544" i="541.96" sn="5.19536" a="10.9959" fwhm="0.0239844" res="13799.7" algo="Sum"/><pk mz="331.04602045" i="19351.6" sn="185.152" a="393.523" fwhm="0.0184918" res="17902.3" algo="Sum"/><pk mz="331.13609407" i="490.56" sn="4.69154" a="7.73467" fwhm="0.0353808" res="9359.21" algo="Sum"/><pk mz="331.16841426" i="15977" sn="152.832" a="231.813" fwhm="0.013678" res="24211.8" algo="Sum"/><pk mz="331.18736431" i="37071.5" sn="354.595" a="729.696" fwhm="0.0176232" res="18792.7" algo="Sum"/><pk mz="331.22147685" i="3605.46" sn="34.4917" a="65.5928" fwhm="0.01741" res="19024.7" algo="Sum"/><pk mz="331.25960358" i="1977.16" sn="18.9189" a="44.2074" fwhm="0.0208792" res="15865.5" algo="Sum"/><pk mz="332.04935668" i="2381.2" sn="22.6178" a="49.029" fwhm="0.0190018" res="17474.6" algo="Sum"/><pk mz="332.08513490" i="1648.97" sn="15.6627" a="36.1329" fwhm="0.0181215" res="18325.5" algo="Sum"/><pk mz="332.19086781" i="7627.27" sn="72.4419" a="147.628" fwhm="0.0182065" res="18245.7" algo="Sum"/><pk mz="332.22441841" i="850.611" sn="8.0789" a="18.0689" fwhm="0.0249759" res="13301.8" algo="Sum"/><pk mz="332.26311988" i="574.398" sn="5.45636" a="11.1643" fwhm="0.0295378" res="11248.7" algo="Sum"/><pk mz="332.29224582" i="6319.5" sn="60.0366" a="118.069" fwhm="0.0173228" res="19182.4" algo="Sum"/><pk mz="332.33130328" i="1867.89" sn="17.7426" a="36.3772" fwhm="0.017482" res="19009.9" algo="Sum"/><pk mz="332.75094484" i="864.67" sn="8.1754" a="17.8916" fwhm="0.0166097" res="20033.5" algo="Sum"/><pk mz="332.83911659" i="1639.01" sn="15.4491" a="32.7906" fwhm="0.0179002" res="18594.2" algo="Sum"/><pk mz="332.95482959" i="1030.1" sn="9.69558" a="34.3075" fwhm="0.0299862" res="11103.6" algo="Sum"/><pk mz="333.05117795" i="880.444" sn="8.28672" a="20.5846" fwhm="0.0206437" res="16133.3" algo="Sum"/><pk mz="333.16637998" i="2684.58" sn="25.2696" a="73.9979" fwhm="0.0278733" res="11952.9" algo="Sum"/><pk mz="333.19437425" i="1828.14" sn="17.2057" a="53.48" fwhm="0.0332593" res="10018.1" algo="Sum"/><pk mz="333.24043280" i="1272.1" sn="11.9721" a="27.2003" fwhm="0.0204234" res="16316.6" algo="Sum"/><pk mz="333.27771513" i="1333.55" sn="12.5532" a="20.5965" fwhm="0.0191783" res="17377.9" algo="Sum"/><pk mz="333.29555326" i="1608.41" sn="15.1399" a="29.7039" fwhm="0.0258291" res="12903.9" algo="Sum"/><pk mz="333.30860491" i="1534.1" sn="14.4376" a="24.6756" fwhm="0.0174519" res="19098.7" algo="Sum"/><pk mz="334.16953211" i="527.57" sn="4.92662" a="15.7233" fwhm="0.0314615" res="10621.5" algo="Sum"/><pk mz="334.20886416" i="455.187" sn="4.25068" a="12.5039" fwhm="0.0302022" res="11065.7" algo="Sum"/><pk mz="334.27697495" i="457.619" sn="4.27339" a="10.7721" fwhm="0.0248827" res="13434.1" algo="Sum"/><pk mz="334.30849227" i="1128.89" sn="10.5419" a="25.9587" fwhm="0.0201818" res="16564.9" algo="Sum"/><pk mz="334.83655700" i="1632.43" sn="15.1623" a="30.1215" fwhm="0.0169755" res="19724.7" algo="Sum"/><pk mz="334.88111725" i="611.186" sn="5.67608" a="12.5057" fwhm="0.0178393" res="18772.1" algo="Sum"/><pk mz="334.94630578" i="647.246" sn="6.01122" a="22.9996" fwhm="0.0343973" res="9737.57" algo="Sum"/><pk mz="335.01283487" i="484.096" sn="4.49627" a="13.1328" fwhm="0.0242085" res="13838.7" algo="Sum"/><pk mz="335.03643066" i="439.996" sn="4.08684" a="10.2917" fwhm="0.0264756" res="12654.5" algo="Sum"/><pk mz="335.12549945" i="811.852" sn="7.53949" a="18.8933" fwhm="0.0253433" res="13223.5" algo="Sum"/><pk mz="335.16226846" i="766.108" sn="7.11467" a="21.3348" fwhm="0.0323466" res="10361.6" algo="Sum"/><pk mz="335.19553505" i="718.384" sn="6.67146" a="15.4234" fwhm="0.0324935" res="10315.8" algo="Sum"/><pk mz="335.21989282" i="1170.8" sn="10.873" a="28.7234" fwhm="0.0263673" res="12713.5" algo="Sum"/><pk mz="335.25527424" i="1159.51" sn="10.7681" a="24.2167" fwhm="0.0194532" res="17233.9" algo="Sum"/><pk mz="335.29160857" i="1362.74" sn="12.656" a="32.1176" fwhm="0.0180337" res="18592.5" algo="Sum"/><pk mz="336.32598911" i="727.201" sn="6.71821" a="14.4797" fwhm="0.018135" res="18545.7" algo="Sum"/><pk mz="336.83705360" i="601.334" sn="5.52648" a="16.4796" fwhm="0.0279939" res="12032.5" algo="Sum"/><pk mz="336.87923100" i="451.802" sn="4.15295" a="9.1796" fwhm="0.0171779" res="19611.2" algo="Sum"/><pk mz="336.93848546" i="437.612" sn="4.02226" a="15.8048" fwhm="0.0278868" res="12082.4" algo="Sum"/><pk mz="337.06135079" i="11895.1" sn="109.302" a="225.436" fwhm="0.0168745" res="19974.6" algo="Sum"/><pk mz="337.11041189" i="603.352" sn="5.54421" a="15.7248" fwhm="0.0372478" res="9050.48" algo="Sum"/><pk mz="337.17645853" i="2159.19" sn="19.8408" a="48.3361" fwhm="0.0203099" res="16601.6" algo="Sum"/><pk mz="337.21008094" i="1572.64" sn="14.4426" a="37.1492" fwhm="0.0284291" res="11861.4" algo="Sum"/><pk mz="337.23366722" i="1324.69" sn="12.1566" a="25.4762" fwhm="0.0228552" res="14755.2" algo="Sum"/><pk mz="337.27101411" i="1887.11" sn="17.2992" a="35.7137" fwhm="0.0178448" res="18900.2" algo="Sum"/><pk mz="337.30739566" i="4475.02" sn="40.9819" a="87.2899" fwhm="0.0172816" res="19518.3" algo="Sum"/><pk mz="338.06458531" i="1493.06" sn="13.622" a="31.2664" fwhm="0.018124" res="18652.9" algo="Sum"/><pk mz="338.16360727" i="527.016" sn="4.79402" a="10.7853" fwhm="0.0211454" res="15992.3" algo="Sum"/><pk mz="338.17868612" i="537.074" sn="4.88363" a="11.0248" fwhm="0.0243916" res="13864.6" algo="Sum"/><pk mz="338.27562004" i="516.077" sn="4.68202" a="12.8038" fwhm="0.0229498" res="14739.8" algo="Sum"/><pk mz="338.31164349" i="1045.91" sn="9.48751" a="18.9726" fwhm="0.0173427" res="19507.4" algo="Sum"/><pk mz="338.34155005" i="46098.9" sn="418.15" a="823.643" fwhm="0.0162288" res="20848.2" algo="Sum"/><pk mz="338.78457895" i="1275.46" sn="11.5526" a="25.7561" fwhm="0.0177513" res="19085.1" algo="Sum"/><pk mz="338.89190164" i="436.329" sn="3.95194" a="14.7941" fwhm="0.0333749" res="10154.1" algo="Sum"/><pk mz="338.91972445" i="439.151" sn="3.97711" a="8.91656" fwhm="0.0304834" res="11118.2" algo="Sum"/><pk mz="338.96265369" i="436.108" sn="3.94971" a="9.28233" fwhm="0.021163" res="16016.7" algo="Sum"/><pk mz="339.03536360" i="1454.2" sn="13.1452" a="37.7694" fwhm="0.0219576" res="15440.5" algo="Sum"/><pk mz="339.19224597" i="4057.88" sn="36.5571" a="84.4299" fwhm="0.0216827" res="15643.4" algo="Sum"/><pk mz="339.22848848" i="2242.09" sn="20.197" a="53.6821" fwhm="0.029458" res="11515.7" algo="Sum"/><pk mz="339.28661754" i="584.627" sn="5.2664" a="13.0983" fwhm="0.0237287" res="14298.5" algo="Sum"/><pk mz="339.34501910" i="11059.4" sn="99.6179" a="221.854" fwhm="0.0173512" res="19557.4" algo="Sum"/><pk mz="340.17956273" i="1312.01" sn="11.7309" a="29.8908" fwhm="0.0218867" res="15542.8" algo="Sum"/><pk mz="340.23290433" i="590.867" sn="5.28454" a="12.4789" fwhm="0.0305758" res="11127.5" algo="Sum"/><pk mz="340.25634256" i="935.542" sn="8.36594" a="21.2408" fwhm="0.0248512" res="13691.7" algo="Sum"/><pk mz="340.34967385" i="1656.47" sn="14.8199" a="35.5104" fwhm="0.0184693" res="18427.9" algo="Sum"/><pk mz="340.39325019" i="737.851" sn="6.6018" a="15.0186" fwhm="0.017858" res="19061.1" algo="Sum"/><pk mz="340.78179179" i="1803.82" sn="16.0842" a="33.5559" fwhm="0.0164545" res="20710.5" algo="Sum"/><pk mz="340.82577413" i="531.393" sn="4.73164" a="11.5327" fwhm="0.0190424" res="17898.2" algo="Sum"/><pk mz="340.98787245" i="450.781" sn="3.99589" a="11.1589" fwhm="0.0220743" res="15447.3" algo="Sum"/><pk mz="341.19076029" i="6657.52" sn="59.0075" a="96.0813" fwhm="0.0133669" res="25525" algo="Sum"/><pk mz="341.20758229" i="13195.3" sn="116.951" a="283.721" fwhm="0.0202324" res="16864.4" algo="Sum"/><pk mz="341.24417781" i="2853.77" sn="25.2904" a="63.1636" fwhm="0.0299634" res="11388.7" algo="Sum"/><pk mz="342.17035751" i="835.264" sn="7.32069" a="14.6893" fwhm="0.0207739" res="16471.1" algo="Sum"/><pk mz="342.21103404" i="2970.97" sn="26.0423" a="59.9334" fwhm="0.020706" res="16527.2" algo="Sum"/><pk mz="342.24638316" i="1299.45" sn="11.3909" a="26.8782" fwhm="0.0264375" res="12945.5" algo="Sum"/><pk mz="342.26102006" i="1299.83" sn="11.3935" a="24.8784" fwhm="0.0221681" res="15439.3" algo="Sum"/><pk mz="342.77932443" i="912.516" sn="7.94795" a="20.7409" fwhm="0.0192219" res="17832.7" algo="Sum"/><pk mz="342.82379485" i="543.731" sn="4.73518" a="11.6593" fwhm="0.0188093" res="18226.3" algo="Sum"/><pk mz="342.86834375" i="2787.69" sn="24.2727" a="55.632" fwhm="0.0179461" res="19105.4" algo="Sum"/><pk mz="342.98824070" i="1083.12" sn="9.4275" a="22.5528" fwhm="0.0188462" res="18199.3" algo="Sum"/><pk mz="343.02557408" i="450.424" sn="3.92065" a="11.4312" fwhm="0.0229342" res="14956.9" algo="Sum"/><pk mz="343.19261055" i="53466.9" sn="465.264" a="1172.24" fwhm="0.0199761" res="17180.2" algo="Sum"/><pk mz="343.25914818" i="1282.27" sn="11.1582" a="26.082" fwhm="0.0231308" res="14839.9" algo="Sum"/><pk mz="343.29354826" i="503.793" sn="4.38397" a="9.92385" fwhm="0.019984" res="17178.4" algo="Sum"/><pk mz="344.19594230" i="10177.4" sn="87.9126" a="240.79" fwhm="0.0222041" res="15501.5" algo="Sum"/><pk mz="344.27824974" i="773.365" sn="6.67981" a="17.1987" fwhm="0.0263439" res="13068.6" algo="Sum"/><pk mz="344.86513498" i="1715.59" sn="14.742" a="37.0432" fwhm="0.0180049" res="19153.9" algo="Sum"/><pk mz="344.90822881" i="469.165" sn="4.03148" a="11.7766" fwhm="0.0239982" res="14372.2" algo="Sum"/><pk mz="345.20352540" i="7490.9" sn="64.3215" a="229.723" fwhm="0.0384327" res="8982.02" algo="Sum"/><pk mz="345.23845286" i="5138.28" sn="44.1205" a="102.188" fwhm="0.0225995" res="15276.4" algo="Sum"/><pk mz="345.27684850" i="508.307" sn="4.36486" a="9.92138" fwhm="0.0230831" res="14958" algo="Sum"/><pk mz="345.31287712" i="446.053" sn="3.82868" a="9.28058" fwhm="0.0191375" res="18043.8" algo="Sum"/><pk mz="346.20728145" i="1683.81" sn="14.3785" a="51.4354" fwhm="0.0373824" res="9261.23" algo="Sum"/><pk mz="346.24212432" i="1183.61" sn="10.1055" a="23.4737" fwhm="0.0237814" res="14559.4" algo="Sum"/><pk mz="346.72713431" i="667.119" sn="5.67319" a="14.1009" fwhm="0.0167736" res="20671" algo="Sum"/><pk mz="347.16164723" i="11017.7" sn="93.5456" a="208.777" fwhm="0.0191481" res="18130.4" algo="Sum"/><pk mz="347.21927034" i="3034.01" sn="25.7144" a="70.0014" fwhm="0.024281" res="14300.1" algo="Sum"/><pk mz="347.25449999" i="1446.13" sn="12.2434" a="30.1047" fwhm="0.0219587" res="15814" algo="Sum"/><pk mz="347.29128016" i="799.461" sn="6.7614" a="16.1043" fwhm="0.0186361" res="18635.4" algo="Sum"/><pk mz="347.32833243" i="1245.04" sn="10.5182" a="25.8547" fwhm="0.0186449" res="18628.6" algo="Sum"/><pk mz="348.16505437" i="2396" sn="20.1128" a="48.1623" fwhm="0.0196443" res="17723.5" algo="Sum"/><pk mz="348.22258352" i="696.516" sn="5.84489" a="17.2773" fwhm="0.0293062" res="11882.2" algo="Sum"/><pk mz="348.26548586" i="1300.31" sn="10.9081" a="29.5689" fwhm="0.0202235" res="17220.9" algo="Sum"/><pk mz="348.72449941" i="499.593" sn="4.18321" a="11.6294" fwhm="0.0192329" res="18131.6" algo="Sum"/><pk mz="348.81359933" i="2354.36" sn="19.7056" a="43.5967" fwhm="0.016924" res="20610.6" algo="Sum"/><pk mz="348.92098437" i="767.705" sn="6.42142" a="26.4504" fwhm="0.0296597" res="11764.1" algo="Sum"/><pk mz="349.05535736" i="2403.42" sn="20.0338" a="49.7276" fwhm="0.0177755" res="19636.9" algo="Sum"/><pk mz="349.18156837" i="1924.06" sn="15.9977" a="43.7635" fwhm="0.0348535" res="10018.5" algo="Sum"/><pk mz="349.21140032" i="1394.42" sn="11.5931" a="33.307" fwhm="0.0353724" res="9872.42" algo="Sum"/><pk mz="349.27112590" i="1700.64" sn="14.1415" a="41.0104" fwhm="0.019906" res="17546" algo="Sum"/><pk mz="349.30658784" i="466.712" sn="3.88109" a="10.4991" fwhm="0.0224819" res="15537.2" algo="Sum"/><pk mz="350.18558616" i="429.753" sn="3.55154" a="10.5562" fwhm="0.030785" res="11375.2" algo="Sum"/><pk mz="350.27533904" i="507.509" sn="4.19359" a="13.8366" fwhm="0.0245753" res="14253.2" algo="Sum"/><pk mz="350.81054560" i="2331.51" sn="19.1687" a="44.9454" fwhm="0.0176335" res="19894.6" algo="Sum"/><pk mz="350.91180748" i="504.56" sn="4.13424" a="22.3193" fwhm="0.0428627" res="8186.89" algo="Sum"/><pk mz="350.98095007" i="653.541" sn="5.34689" a="18.4802" fwhm="0.0253866" res="13825.4" algo="Sum"/><pk mz="351.09866985" i="452.666" sn="3.70282" a="11.5457" fwhm="0.0269456" res="13029.9" algo="Sum"/><pk mz="351.13764937" i="464.757" sn="3.8028" a="9.24763" fwhm="0.0266759" res="13163.1" algo="Sum"/><pk mz="351.15808902" i="948.224" sn="7.75964" a="21.9217" fwhm="0.0292468" res="12006.7" algo="Sum"/><pk mz="351.19433860" i="877.16" sn="7.17909" a="19.8288" fwhm="0.0261294" res="13440.6" algo="Sum"/><pk mz="351.22840012" i="2563.02" sn="20.9768" a="66.5063" fwhm="0.031337" res="11208.1" algo="Sum"/><pk mz="351.28572626" i="871.066" sn="7.12629" a="21.2762" fwhm="0.0225894" res="15550.9" algo="Sum"/><pk mz="351.32283203" i="693.861" sn="5.67585" a="14.4661" fwhm="0.018622" res="18866" algo="Sum"/><pk mz="352.23282578" i="713.502" sn="5.80244" a="18.6506" fwhm="0.0247711" res="14219.5" algo="Sum"/><pk mz="352.32275267" i="463.133" sn="3.76605" a="9.93204" fwhm="0.0210102" res="16769.1" algo="Sum"/><pk mz="352.80806983" i="918.92" sn="7.41925" a="22.825" fwhm="0.0201221" res="17533.4" algo="Sum"/><pk mz="352.89741167" i="4705.07" sn="37.9772" a="100.519" fwhm="0.0180868" res="19511.4" algo="Sum"/><pk mz="353.03046292" i="11130.3" sn="89.8761" a="260.942" fwhm="0.0213209" res="16557.9" algo="Sum"/><pk mz="353.15350747" i="1114.52" sn="9.00026" a="26.9099" fwhm="0.0257249" res="13728.1" algo="Sum"/><pk mz="353.17049537" i="1081.96" sn="8.73752" a="27.1036" fwhm="0.0370599" res="9529.73" algo="Sum"/><pk mz="353.20748454" i="1258.79" sn="10.1649" a="31.7679" fwhm="0.0330843" res="10676" algo="Sum"/><pk mz="353.24538891" i="1480.72" sn="11.9569" a="29.824" fwhm="0.0271295" res="13020.7" algo="Sum"/><pk mz="353.26645111" i="2289.25" sn="18.4859" a="61.0735" fwhm="0.0268888" res="13138" algo="Sum"/><pk mz="353.29956542" i="729.254" sn="5.88879" a="15.7793" fwhm="0.0185559" res="19039.8" algo="Sum"/><pk mz="354.03366074" i="1436.32" sn="11.5372" a="35.4317" fwhm="0.0225933" res="15669.9" algo="Sum"/><pk mz="354.20855050" i="443.871" sn="3.5629" a="11.7186" fwhm="0.0295612" res="11982.2" algo="Sum"/><pk mz="354.26895176" i="594.162" sn="4.76912" a="16.9032" fwhm="0.0298963" res="11849.9" algo="Sum"/><pk mz="354.75872219" i="744.773" sn="5.96069" a="16.5976" fwhm="0.0199828" res="17753.2" algo="Sum"/><pk mz="354.89478910" i="1766.55" sn="14.1403" a="40.4687" fwhm="0.0183752" res="19313.8" algo="Sum"/><pk mz="355.00558570" i="542.429" sn="4.34056" a="15.7161" fwhm="0.0371555" res="9554.59" algo="Sum"/><pk mz="355.03369511" i="768.924" sn="6.15291" a="18.9076" fwhm="0.0307134" res="11559.6" algo="Sum"/><pk mz="355.06724419" i="749.388" sn="5.99594" a="19.7891" fwhm="0.027893" res="12729.6" algo="Sum"/><pk mz="355.12463869" i="787.169" sn="6.29773" a="19.8598" fwhm="0.0239699" res="14815.4" algo="Sum"/><pk mz="355.16869755" i="2053.55" sn="16.4309" a="39.9476" fwhm="0.0210409" res="16879.9" algo="Sum"/><pk mz="355.18773111" i="2739" sn="21.9177" a="72.2467" fwhm="0.0346818" res="10241.3" algo="Sum"/><pk mz="355.22271500" i="1858.73" sn="14.8745" a="41.06" fwhm="0.0258164" res="13759.6" algo="Sum"/><pk mz="355.25930974" i="771.658" sn="6.17331" a="15.2606" fwhm="0.029735" res="11947.5" algo="Sum"/><pk mz="355.28075674" i="1069.31" sn="8.55005" a="24.3258" fwhm="0.0236207" res="15041.1" algo="Sum"/><pk mz="356.17252853" i="514.015" sn="4.09685" a="10.3966" fwhm="0.0226949" res="15694" algo="Sum"/><pk mz="356.19214774" i="620.69" sn="4.94709" a="16.5268" fwhm="0.0404457" res="8806.68" algo="Sum"/><pk mz="356.22491532" i="627.715" sn="5.00308" a="15.2297" fwhm="0.0278482" res="12791.7" algo="Sum"/><pk mz="356.28597278" i="827.625" sn="6.59145" a="26.678" fwhm="0.0360989" res="9869.72" algo="Sum"/><pk mz="356.75580157" i="1173.58" sn="9.30273" a="24.2178" fwhm="0.0184266" res="19360.9" algo="Sum"/><pk mz="356.90840256" i="506.874" sn="4.01639" a="13.0567" fwhm="0.0272117" res="13116" algo="Sum"/><pk mz="357.18301006" i="6726.29" sn="53.1174" a="121.458" fwhm="0.0216478" res="16499.8" algo="Sum"/><pk mz="357.20481928" i="9545.72" sn="75.3411" a="215.729" fwhm="0.0261007" res="13685.7" algo="Sum"/><pk mz="357.23851366" i="2433.05" sn="19.1971" a="51.5172" fwhm="0.0252854" res="14128.3" algo="Sum"/><pk mz="357.27380241" i="684.172" sn="5.39767" a="17.5128" fwhm="0.0324878" res="10997.2" algo="Sum"/><pk mz="358.18635489" i="1584.18" sn="12.4208" a="28.9574" fwhm="0.0213249" res="16796.6" algo="Sum"/><pk mz="358.20809622" i="2053.84" sn="16.1031" a="49.9811" fwhm="0.0276104" res="12973.7" algo="Sum"/><pk mz="358.24050980" i="731.236" sn="5.73303" a="18.4772" fwhm="0.0273125" res="13116.3" algo="Sum"/><pk mz="358.30620099" i="2726.3" sn="21.3724" a="67.4756" fwhm="0.0204309" res="17537.4" algo="Sum"/><pk mz="358.75268442" i="740.74" sn="5.79548" a="18.1476" fwhm="0.0190564" res="18825.8" algo="Sum"/><pk mz="358.84249449" i="3456.96" sn="27.041" a="75.6922" fwhm="0.0184448" res="19454.9" algo="Sum"/><pk mz="358.97979522" i="99294.1" sn="774.74" a="1824.42" fwhm="0.0162025" res="22155.9" algo="Sum"/><pk mz="359.04302703" i="8059.28" sn="62.7962" a="171.384" fwhm="0.018129" res="19804.9" algo="Sum"/><pk mz="359.16529676" i="14797.1" sn="115.315" a="310.351" fwhm="0.0186115" res="19298" algo="Sum"/><pk mz="359.21817624" i="7894.63" sn="61.5238" a="172.887" fwhm="0.0231041" res="15547.8" algo="Sum"/><pk mz="359.24774740" i="1127.8" sn="8.78909" a="20.6335" fwhm="0.0323202" res="11115.3" algo="Sum"/><pk mz="359.31227221" i="816.847" sn="6.36574" a="24.1575" fwhm="0.0375606" res="9566.19" algo="Sum"/><pk mz="359.98213591" i="14570.5" sn="112.987" a="299.004" fwhm="0.0186236" res="19329.4" algo="Sum"/><pk mz="360.04596986" i="1051.29" sn="8.14478" a="26.7428" fwhm="0.0206114" res="17468.3" algo="Sum"/><pk mz="360.16938073" i="3058.01" sn="23.6913" a="69.0596" fwhm="0.0207182" res="17384.2" algo="Sum"/><pk mz="360.20298689" i="1134.03" sn="8.78666" a="14.9743" fwhm="0.0149705" res="24060.8" algo="Sum"/><pk mz="360.22135412" i="1811.32" sn="14.0361" a="44.487" fwhm="0.0294968" res="12212.2" algo="Sum"/><pk mz="360.32370251" i="141086" sn="1093.39" a="2454.07" fwhm="0.0153557" res="23465.1" algo="Sum"/><pk mz="360.83944093" i="2544.83" sn="19.6221" a="53.9774" fwhm="0.0177819" res="20292.5" algo="Sum"/><pk mz="360.93032061" i="525.703" sn="4.05096" a="15.4467" fwhm="0.0312085" res="11565.1" algo="Sum"/><pk mz="360.97735575" i="61677.1" sn="475.242" a="1161.85" fwhm="0.017198" res="20989.5" algo="Sum"/><pk mz="361.17428345" i="2976.65" sn="22.936" a="112.406" fwhm="0.0455408" res="7930.79" algo="Sum"/><pk mz="361.23501100" i="3557.81" sn="27.4141" a="97.8189" fwhm="0.028819" res="12534.6" algo="Sum"/><pk mz="361.27077247" i="1135.2" sn="8.74863" a="23.4591" fwhm="0.0233993" res="15439.4" algo="Sum"/><pk mz="361.32678386" i="33167.1" sn="255.562" a="685.219" fwhm="0.018134" res="19925.4" algo="Sum"/><pk mz="361.97964934" i="8853.9" sn="67.6314" a="190.24" fwhm="0.0196807" res="18392.6" algo="Sum"/><pk mz="362.19116063" i="1323.37" sn="10.1002" a="36.0943" fwhm="0.0314341" res="11522.2" algo="Sum"/><pk mz="362.24106123" i="8103.07" sn="61.8492" a="180.175" fwhm="0.0183717" res="19717.3" algo="Sum"/><pk mz="362.33130684" i="4474.74" sn="34.1642" a="109.509" fwhm="0.0209736" res="17275.6" algo="Sum"/><pk mz="362.69838812" i="470.286" sn="3.57359" a="11.8756" fwhm="0.0236901" res="15310.1" algo="Sum"/><pk mz="362.83816503" i="621.144" sn="4.71432" a="15.626" fwhm="0.0221174" res="16405.1" algo="Sum"/><pk mz="362.92609416" i="5529.18" sn="41.9502" a="107.39" fwhm="0.017917" res="20255.9" algo="Sum"/><pk mz="362.97350266" i="9373.54" sn="71.0997" a="208.35" fwhm="0.018744" res="19364.8" algo="Sum"/><pk mz="363.15744052" i="2515.36" sn="19.0681" a="61.3372" fwhm="0.0230188" res="15776.6" algo="Sum"/><pk mz="363.18936992" i="1417.94" sn="10.749" a="32.7536" fwhm="0.0338235" res="10737.8" algo="Sum"/><pk mz="363.21166185" i="1085.1" sn="8.22582" a="19.3909" fwhm="0.0225497" res="16107.1" algo="Sum"/><pk mz="363.24675965" i="2831.27" sn="21.463" a="75.3922" fwhm="0.0237483" res="15295.7" algo="Sum"/><pk mz="363.32522853" i="975.919" sn="7.39812" a="26.9774" fwhm="0.0268934" res="13509.8" algo="Sum"/><pk mz="363.97649182" i="1382.39" sn="10.4178" a="32.727" fwhm="0.0199237" res="18268.5" algo="Sum"/><pk mz="364.15932602" i="704.869" sn="5.3087" a="18.3934" fwhm="0.0223897" res="16264.6" algo="Sum"/><pk mz="364.25417514" i="630.24" sn="4.74627" a="23.2682" fwhm="0.0355738" res="10239.4" algo="Sum"/><pk mz="364.78781174" i="1376.45" sn="10.3078" a="29.5955" fwhm="0.0188407" res="19361.7" algo="Sum"/><pk mz="364.92690572" i="453.838" sn="3.39893" a="13.957" fwhm="0.0456417" res="7995.47" algo="Sum"/><pk mz="364.97074707" i="800.675" sn="5.9965" a="21.6737" fwhm="0.0215106" res="16967" algo="Sum"/><pk mz="365.10483416" i="1982.05" sn="14.8382" a="38.3967" fwhm="0.0175408" res="20814.6" algo="Sum"/><pk mz="365.13873301" i="1320.11" sn="9.88268" a="23.2133" fwhm="0.0216404" res="16873" algo="Sum"/><pk mz="365.15484539" i="1535.58" sn="11.4961" a="38.8156" fwhm="0.0284138" res="12851.3" algo="Sum"/><pk mz="365.20599767" i="1190.93" sn="8.91734" a="29.2606" fwhm="0.0324661" res="11248.8" algo="Sum"/><pk mz="365.24491101" i="1905.5" sn="14.2631" a="48.3197" fwhm="0.0257924" res="14161" algo="Sum"/><pk mz="365.26491887" i="1371.84" sn="10.2631" a="27.8217" fwhm="0.0248976" res="14670.7" algo="Sum"/><pk mz="365.30157027" i="779.375" sn="5.83025" a="19.0251" fwhm="0.0303091" res="12052.5" algo="Sum"/><pk mz="365.33881641" i="1471.66" sn="11.009" a="32.7107" fwhm="0.0194495" res="18784" algo="Sum"/><pk mz="366.24942713" i="634.156" sn="4.71811" a="15.4489" fwhm="0.0287356" res="12745.5" algo="Sum"/><pk mz="366.37280750" i="810.858" sn="6.02404" a="18.4235" fwhm="0.0206345" res="17755.3" algo="Sum"/><pk mz="366.78453099" i="1770.37" sn="13.1367" a="33.977" fwhm="0.0178621" res="20534.2" algo="Sum"/><pk mz="366.87433465" i="477.78" sn="3.5446" a="13.1459" fwhm="0.0313178" res="11714.6" algo="Sum"/><pk mz="366.91262417" i="480.888" sn="3.56766" a="10.8002" fwhm="0.0218745" res="16773.5" algo="Sum"/><pk mz="366.95289019" i="477.595" sn="3.54323" a="13.8357" fwhm="0.0292813" res="12532" algo="Sum"/><pk mz="367.12139618" i="2720.46" sn="20.1666" a="64.4863" fwhm="0.0213549" res="17191.4" algo="Sum"/><pk mz="367.15094399" i="918.896" sn="6.80702" a="22.1891" fwhm="0.0306161" res="11992.1" algo="Sum"/><pk mz="367.19677575" i="813.337" sn="6.01816" a="27.1099" fwhm="0.0491245" res="7474.81" algo="Sum"/><pk mz="367.22287326" i="945.845" sn="6.99321" a="18.5945" fwhm="0.0302316" res="12147" algo="Sum"/><pk mz="367.24906775" i="908.435" sn="6.71187" a="27.1406" fwhm="0.0409087" res="8977.29" algo="Sum"/><pk mz="367.28041514" i="823.811" sn="6.08238" a="21.4711" fwhm="0.0294819" res="12457.8" algo="Sum"/><pk mz="368.12635501" i="437.263" sn="3.21598" a="12.0436" fwhm="0.0244344" res="15065.9" algo="Sum"/><pk mz="368.27963409" i="826.238" sn="6.07691" a="19.4702" fwhm="0.0225263" res="16348.8" algo="Sum"/><pk mz="368.42493045" i="4611.41" sn="33.9005" a="94.5459" fwhm="0.0185295" res="19883.1" algo="Sum"/><pk mz="368.78246121" i="687.329" sn="5.04736" a="16.8737" fwhm="0.0198793" res="18551.1" algo="Sum"/><pk mz="368.87089855" i="5433.04" sn="39.8889" a="111.25" fwhm="0.0187503" res="19672.8" algo="Sum"/><pk mz="368.97477721" i="750.289" sn="5.49655" a="11.1683" fwhm="0.0222317" res="16596.8" algo="Sum"/><pk mz="369.00229049" i="2399.24" sn="17.5644" a="59.9877" fwhm="0.0220522" res="16733.1" algo="Sum"/><pk mz="369.14460287" i="837.485" sn="6.11477" a="18.7704" fwhm="0.0340996" res="10825.5" algo="Sum"/><pk mz="369.17077338" i="675.162" sn="4.93005" a="7.43405" fwhm="0.0225113" res="16399.4" algo="Sum"/><pk mz="369.19990184" i="2522.99" sn="18.4248" a="58.1491" fwhm="0.0246365" res="14985.9" algo="Sum"/><pk mz="369.22709575" i="3561.42" sn="26.0098" a="113.275" fwhm="0.0354387" res="10418.7" algo="Sum"/><pk mz="369.28113411" i="607.419" sn="4.43607" a="10.2385" fwhm="0.0227371" res="16241.4" algo="Sum"/><pk mz="369.29413117" i="597.168" sn="4.36128" a="14.2139" fwhm="0.0258787" res="14270.2" algo="Sum"/><pk mz="369.35107157" i="18611.3" sn="135.913" a="391.341" fwhm="0.0187826" res="19664.6" algo="Sum"/><pk mz="369.42838008" i="1449.82" sn="10.5872" a="29.2236" fwhm="0.0175758" res="21019.1" algo="Sum"/><pk mz="370.19934050" i="1044.92" sn="7.59306" a="24.2819" fwhm="0.0280527" res="13196.6" algo="Sum"/><pk mz="370.23185561" i="861.015" sn="6.25667" a="28.7979" fwhm="0.0372812" res="9930.8" algo="Sum"/><pk mz="370.29469553" i="1078.4" sn="7.83635" a="25.4922" fwhm="0.0193315" res="19155" algo="Sum"/><pk mz="370.35468529" i="5766.87" sn="41.9057" a="120.56" fwhm="0.0184294" res="20095.9" algo="Sum"/><pk mz="370.73712974" i="491.177" sn="3.56278" a="13.7653" fwhm="0.022635" res="16378.9" algo="Sum"/><pk mz="370.86861601" i="2261.94" sn="16.3399" a="51.8899" fwhm="0.0198307" res="18701.7" algo="Sum"/><pk mz="371.03713851" i="1340.33" sn="9.66994" a="30.8559" fwhm="0.0192784" res="19246.3" algo="Sum"/><pk mz="371.10105284" i="1007.73" sn="7.27025" a="29.2871" fwhm="0.0230882" res="16073.2" algo="Sum"/><pk mz="371.16253793" i="1731.13" sn="12.4906" a="44.723" fwhm="0.0249662" res="14866.6" algo="Sum"/><pk mz="371.19343709" i="1437.02" sn="10.3688" a="38.4361" fwhm="0.0379933" res="9769.96" algo="Sum"/><pk mz="371.22059630" i="1570.48" sn="11.3304" a="40.2908" fwhm="0.0361235" res="10276.4" algo="Sum"/><pk mz="371.25717135" i="1165.46" sn="8.40597" a="31.6489" fwhm="0.0297629" res="12473.8" algo="Sum"/><pk mz="371.31742897" i="662.664" sn="4.77776" a="17.3359" fwhm="0.0328623" res="11299.2" algo="Sum"/><pk mz="371.35848234" i="960.837" sn="6.92896" a="21.8234" fwhm="0.0184387" res="20140.2" algo="Sum"/><pk mz="372.16555577" i="446.116" sn="3.19828" a="11.0262" fwhm="0.0247612" res="15030.2" algo="Sum"/><pk mz="372.21812523" i="573.283" sn="4.11069" a="16.7027" fwhm="0.038899" res="9568.85" algo="Sum"/><pk mz="372.26465895" i="466.461" sn="3.34459" a="9.78873" fwhm="0.0299769" res="12418.4" algo="Sum"/><pk mz="372.27806459" i="469.992" sn="3.36991" a="11.3" fwhm="0.033104" res="11245.7" algo="Sum"/><pk mz="372.73511681" i="872.286" sn="6.21894" a="21.0555" fwhm="0.0220871" res="16875.7" algo="Sum"/><pk mz="373.17957627" i="4315.91" sn="30.6955" a="113.565" fwhm="0.0230309" res="16203.4" algo="Sum"/><pk mz="373.23369644" i="1794.94" sn="12.7659" a="43.0903" fwhm="0.0293298" res="12725.4" algo="Sum"/><pk mz="373.27037116" i="1211.3" sn="8.61498" a="27.7067" fwhm="0.0241895" res="15431.1" algo="Sum"/><pk mz="373.34528768" i="449.615" sn="3.19675" a="10.3878" fwhm="0.0187476" res="19914.3" algo="Sum"/><pk mz="374.18358204" i="926.665" sn="6.55414" a="25.9878" fwhm="0.0271486" res="13782.8" algo="Sum"/><pk mz="374.23642297" i="481.538" sn="3.40583" a="11.3815" fwhm="0.0281977" res="13271.9" algo="Sum"/><pk mz="374.28106510" i="980.32" sn="6.93311" a="17.6414" fwhm="0.0205751" res="18191" algo="Sum"/><pk mz="374.30206353" i="1785.94" sn="12.6278" a="45.9428" fwhm="0.0240212" res="15582.2" algo="Sum"/><pk mz="374.73169341" i="628.432" sn="4.42955" a="16.6323" fwhm="0.0224198" res="16714.3" algo="Sum"/><pk mz="374.81681808" i="1988.88" sn="14.0239" a="43.0762" fwhm="0.019317" res="19403.5" algo="Sum"/><pk mz="375.01350051" i="7659.82" sn="53.9695" a="188.247" fwhm="0.0222743" res="16836.1" algo="Sum"/><pk mz="375.15272804" i="497.476" sn="3.50382" a="13.4128" fwhm="0.0293019" res="12803" algo="Sum"/><pk mz="375.19264972" i="3201.96" sn="22.5499" a="84.0813" fwhm="0.0288904" res="12986.7" algo="Sum"/><pk mz="375.25033237" i="1015.23" sn="7.14872" a="24.1222" fwhm="0.0335099" res="11198.2" algo="Sum"/><pk mz="375.28650157" i="1747.86" sn="12.3075" a="45.5686" fwhm="0.025485" res="14725.8" algo="Sum"/><pk mz="375.35912634" i="1133.38" sn="7.9802" a="26.6085" fwhm="0.0204452" res="18359.3" algo="Sum"/><pk mz="376.01656143" i="1041.43" sn="7.32132" a="27.0455" fwhm="0.0238233" res="15783.6" algo="Sum"/><pk mz="376.19717543" i="746.475" sn="5.24134" a="19.6327" fwhm="0.0268499" res="14011.1" algo="Sum"/><pk mz="376.29720516" i="29213" sn="204.56" a="640.778" fwhm="0.0188365" res="19977" algo="Sum"/><pk mz="376.35945870" i="483.518" sn="3.37987" a="12.7773" fwhm="0.029083" res="12940.9" algo="Sum"/><pk mz="376.81373633" i="1530.64" sn="10.6734" a="35.66" fwhm="0.020411" res="18461.3" algo="Sum"/><pk mz="376.90201826" i="447.31" sn="3.11854" a="10.0063" fwhm="0.0285346" res="13208.6" algo="Sum"/><pk mz="376.93687196" i="671.643" sn="4.68254" a="20.1127" fwhm="0.0354292" res="10639.2" algo="Sum"/><pk mz="376.98464300" i="1654.58" sn="11.5354" a="45.8779" fwhm="0.027239" res="13839.9" algo="Sum"/><pk mz="377.17572872" i="930" sn="6.46227" a="21.1151" fwhm="0.0254399" res="14826.2" algo="Sum"/><pk mz="377.20718450" i="1464.39" sn="10.1735" a="40.011" fwhm="0.0366948" res="10279.6" algo="Sum"/><pk mz="377.23235629" i="1738.92" sn="12.0737" a="49.9551" fwhm="0.0316732" res="11910.1" algo="Sum"/><pk mz="377.26595261" i="919.885" sn="6.38685" a="15.8093" fwhm="0.0229817" res="16415.9" algo="Sum"/><pk mz="377.30050257" i="7615.47" sn="52.8726" a="173.654" fwhm="0.0201822" res="18694.7" algo="Sum"/><pk mz="378.21516248" i="1859.67" sn="12.8296" a="56.7237" fwhm="0.0224432" res="16852.1" algo="Sum"/><pk mz="378.29819561" i="2915.36" sn="20.1156" a="78.6181" fwhm="0.0228615" res="16547.4" algo="Sum"/><pk mz="378.33452922" i="646.2" sn="4.45934" a="14.8177" fwhm="0.0256889" res="14727.5" algo="Sum"/><pk mz="378.81290846" i="447.845" sn="3.08377" a="15.0941" fwhm="0.0278799" res="13587.3" algo="Sum"/><pk mz="378.90000530" i="5632.74" sn="38.7467" a="115.902" fwhm="0.0190072" res="19934.6" algo="Sum"/><pk mz="379.15216753" i="466.767" sn="3.19824" a="11.3153" fwhm="0.0252802" res="14998" algo="Sum"/><pk mz="379.18802923" i="700.668" sn="4.8009" a="18.1508" fwhm="0.029889" res="12686.5" algo="Sum"/><pk mz="379.22094766" i="1084.9" sn="7.433" a="34.843" fwhm="0.0410441" res="9239.36" algo="Sum"/><pk mz="379.28365295" i="1226.14" sn="8.39993" a="44.4016" fwhm="0.0344895" res="10997.1" algo="Sum"/><pk mz="379.31598999" i="1229.94" sn="8.42421" a="25.0122" fwhm="0.0248836" res="15243.6" algo="Sum"/><pk mz="379.35266574" i="535.724" sn="3.66943" a="12.8804" fwhm="0.0244053" res="15543.9" algo="Sum"/><pk mz="379.90365744" i="451.761" sn="3.08528" a="10.9441" fwhm="0.0224851" res="16895.8" algo="Sum"/><pk mz="380.28012459" i="476.367" sn="3.24435" a="15.1966" fwhm="0.0357707" res="10631.1" algo="Sum"/><pk mz="380.76656858" i="1057.98" sn="7.18375" a="28.2646" fwhm="0.0235073" res="16197.8" algo="Sum"/><pk mz="380.89823665" i="819.865" sn="5.55562" a="22.7185" fwhm="0.0291465" res="13068.4" algo="Sum"/><pk mz="381.02537734" i="4306.65" sn="29.1784" a="90.8238" fwhm="0.0189613" res="20094.9" algo="Sum"/><pk mz="381.07949874" i="906.849" sn="6.14409" a="20.9151" fwhm="0.0206329" res="18469.5" algo="Sum"/><pk mz="381.11222950" i="456.253" sn="3.09121" a="14.3316" fwhm="0.0332069" res="11476.9" algo="Sum"/><pk mz="381.20428560" i="1755.49" sn="11.8953" a="68.0761" fwhm="0.0326195" res="11686.4" algo="Sum"/><pk mz="381.24008365" i="938.478" sn="6.35875" a="36.6609" fwhm="0.049506" res="7700.88" algo="Sum"/><pk mz="381.29688039" i="2108.28" sn="14.2855" a="57.2732" fwhm="0.0230165" res="16566.3" algo="Sum"/><pk mz="381.33236527" i="782.518" sn="5.30195" a="16.6788" fwhm="0.0219556" res="17368.4" algo="Sum"/><pk mz="381.96994914" i="1055.12" sn="7.10187" a="23.3242" fwhm="0.0185373" res="20605.5" algo="Sum"/><pk mz="382.02820401" i="521.408" sn="3.50892" a="15.0078" fwhm="0.0234048" res="16322.6" algo="Sum"/><pk mz="382.19275548" i="493.321" sn="3.31629" a="10.9445" fwhm="0.026772" res="14275.8" algo="Sum"/><pk mz="382.20307322" i="512.061" sn="3.44242" a="10.3045" fwhm="0.0200242" res="19087" algo="Sum"/><pk mz="382.29914634" i="599.539" sn="4.03119" a="17.2145" fwhm="0.0223313" res="17119.4" algo="Sum"/><pk mz="382.76355930" i="1416.07" sn="9.48571" a="35.4357" fwhm="0.0221003" res="17319.4" algo="Sum"/><pk mz="382.88673064" i="502.778" sn="3.36675" a="13.8662" fwhm="0.0261401" res="14647.5" algo="Sum"/><pk mz="383.11579185" i="56212.7" sn="376.221" a="1140.54" fwhm="0.0181747" res="21079.7" algo="Sum"/><pk mz="383.22232443" i="42497" sn="284.424" a="894.09" fwhm="0.0186107" res="20591.5" algo="Sum"/><pk mz="383.96705876" i="779.187" sn="5.19604" a="20.1052" fwhm="0.0205739" res="18662.8" algo="Sum"/><pk mz="384.11906933" i="7990.24" sn="53.2431" a="175.105" fwhm="0.0194301" res="19769.2" algo="Sum"/><pk mz="384.22541790" i="9202.24" sn="61.2976" a="229.319" fwhm="0.0200815" res="19133.3" algo="Sum"/><pk mz="384.76256788" i="937.996" sn="6.22987" a="25.9727" fwhm="0.0249795" res="15403.1" algo="Sum"/><pk mz="384.80791300" i="430.591" sn="2.85965" a="9.2222" fwhm="0.0221636" res="17362.1" algo="Sum"/><pk mz="384.84494437" i="2737.21" sn="18.1787" a="62.1679" fwhm="0.0207165" res="18576.7" algo="Sum"/><pk mz="385.12162163" i="2155.61" sn="14.3073" a="61.7245" fwhm="0.0241457" res="15949.9" algo="Sum"/><pk mz="385.17810218" i="1679.04" sn="11.1442" a="41.4991" fwhm="0.0278897" res="13810.8" algo="Sum"/><pk mz="385.22281827" i="3487.25" sn="23.1464" a="107.988" fwhm="0.0342191" res="11257.5" algo="Sum"/><pk mz="385.29172597" i="1432.46" sn="9.50787" a="46.5215" fwhm="0.0267371" res="14410.4" algo="Sum"/><pk mz="386.19965626" i="677.323" sn="4.48552" a="13.3631" fwhm="0.0310028" res="12456.9" algo="Sum"/><pk mz="386.22331551" i="754.75" sn="4.99827" a="23.9447" fwhm="0.0389933" res="9904.86" algo="Sum"/><pk mz="386.29325188" i="502.388" sn="3.32563" a="13.9094" fwhm="0.0321344" res="12021.2" algo="Sum"/><pk mz="386.71470313" i="622.598" sn="4.11293" a="13.0509" fwhm="0.0193961" res="19937.7" algo="Sum"/><pk mz="386.84255933" i="1442.78" sn="9.52726" a="32.9835" fwhm="0.0203723" res="18988.6" algo="Sum"/><pk mz="386.89405388" i="525.909" sn="3.47253" a="14.3755" fwhm="0.0238333" res="16233.3" algo="Sum"/><pk mz="387.15814722" i="742.141" sn="4.89289" a="15.1333" fwhm="0.0283045" res="13678.3" algo="Sum"/><pk mz="387.19782145" i="1516.52" sn="9.98837" a="66.0793" fwhm="0.0499051" res="7758.68" algo="Sum"/><pk mz="387.25131376" i="1081.47" sn="7.11222" a="32.0675" fwhm="0.0351404" res="11020.1" algo="Sum"/><pk mz="388.20229299" i="432.066" sn="2.82379" a="21.204" fwhm="0.048079" res="8074.27" algo="Sum"/><pk mz="388.35437045" i="2049.21" sn="13.3874" a="48.6802" fwhm="0.021238" res="18285.8" algo="Sum"/><pk mz="388.71088422" i="1032.53" sn="6.73269" a="23.6443" fwhm="0.0195874" res="19844.9" algo="Sum"/><pk mz="389.17383647" i="1332.55" sn="8.62752" a="30.7963" fwhm="0.0292771" res="13292.8" algo="Sum"/><pk mz="389.20069640" i="1190.76" sn="7.70923" a="38.8188" fwhm="0.0412056" res="9445.33" algo="Sum"/><pk mz="389.24081920" i="977.128" sn="6.32751" a="25.8921" fwhm="0.0351017" res="11088.9" algo="Sum"/><pk mz="389.26827815" i="756.373" sn="4.89821" a="22.0875" fwhm="0.0336952" res="11552.7" algo="Sum"/><pk mz="389.37322549" i="1339.18" sn="8.67272" a="37.1176" fwhm="0.0282125" res="13801.5" algo="Sum"/><pk mz="389.97336624" i="1266.71" sn="8.16998" a="30.1282" fwhm="0.0205255" res="18999.5" algo="Sum"/><pk mz="390.17867156" i="492.386" sn="3.17594" a="14.7946" fwhm="0.0315173" res="12379.8" algo="Sum"/><pk mz="390.27629005" i="1233.42" sn="7.95517" a="28.0858" fwhm="0.0248228" res="15722.5" algo="Sum"/><pk mz="390.37603999" i="455.331" sn="2.93675" a="12.901" fwhm="0.0240495" res="16232.2" algo="Sum"/><pk mz="390.70855405" i="877.314" sn="5.65057" a="22.2899" fwhm="0.0216531" res="18044" algo="Sum"/><pk mz="390.79598128" i="1915.1" sn="12.2998" a="46.1266" fwhm="0.0229315" res="17041.9" algo="Sum"/><pk mz="390.98500230" i="2597.3" sn="16.6193" a="68.5091" fwhm="0.0238662" res="16382.4" algo="Sum"/><pk mz="391.20807141" i="971.328" sn="6.21356" a="33.2248" fwhm="0.0468053" res="8358.21" algo="Sum"/><pk mz="391.27973307" i="1971.29" sn="12.6007" a="51.4135" fwhm="0.0298623" res="13102.8" algo="Sum"/><pk mz="391.35479700" i="888.932" sn="5.68215" a="20.6123" fwhm="0.0218414" res="17918" algo="Sum"/><pk mz="391.77915946" i="489.186" sn="3.11043" a="11.6568" fwhm="0.0215262" res="18200.1" algo="Sum"/><pk mz="392.19135099" i="565.397" sn="3.59109" a="15.1879" fwhm="0.0231523" res="16939.6" algo="Sum"/><pk mz="392.28884153" i="1733.97" sn="11.0118" a="53.6652" fwhm="0.0318286" res="12325" algo="Sum"/><pk mz="392.31105778" i="1424" sn="9.04233" a="34.4063" fwhm="0.0271436" res="14453.1" algo="Sum"/><pk mz="392.79377284" i="2172.8" sn="13.7261" a="53.9955" fwhm="0.0217809" res="18033.9" algo="Sum"/><pk mz="392.83931993" i="466.585" sn="2.94739" a="11.2193" fwhm="0.0243697" res="16120" algo="Sum"/><pk mz="392.90655257" i="557.184" sn="3.52015" a="18.1446" fwhm="0.0324662" res="12102" algo="Sum"/><pk mz="392.98115011" i="461.149" sn="2.91344" a="12.8439" fwhm="0.0337936" res="11628.9" algo="Sum"/><pk mz="393.20625937" i="2023.57" sn="12.7679" a="75.5774" fwhm="0.0316766" res="12413.1" algo="Sum"/><pk mz="393.26413496" i="1591.03" sn="10.0383" a="32.9219" fwhm="0.0258018" res="15241.7" algo="Sum"/><pk mz="393.29713834" i="29002" sn="182.982" a="661.438" fwhm="0.0195891" res="20077.3" algo="Sum"/><pk mz="393.36949858" i="847.952" sn="5.35055" a="21.5863" fwhm="0.0267082" res="14728.4" algo="Sum"/><pk mz="394.21059853" i="508.746" sn="3.19461" a="17.9087" fwhm="0.0406813" res="9690.22" algo="Sum"/><pk mz="394.30013927" i="7315.5" sn="45.9346" a="162.368" fwhm="0.0200649" res="19651.3" algo="Sum"/><pk mz="394.34557427" i="2937.73" sn="18.4454" a="66.772" fwhm="0.0215635" res="18287.6" algo="Sum"/><pk mz="394.79169560" i="1075.36" sn="6.73608" a="32.8691" fwhm="0.0246317" res="16027.8" algo="Sum"/><pk mz="394.87409428" i="2596.07" sn="16.2595" a="69.7261" fwhm="0.0206299" res="19140.9" algo="Sum"/><pk mz="395.21573567" i="1453.24" sn="9.09147" a="40.7348" fwhm="0.0263114" res="15020.7" algo="Sum"/><pk mz="395.25112750" i="779.596" sn="4.87781" a="19.1728" fwhm="0.034892" res="11327.8" algo="Sum"/><pk mz="395.30227665" i="1626.88" sn="10.1791" a="62.7876" fwhm="0.0329647" res="11991.7" algo="Sum"/><pk mz="395.34928803" i="1095.96" sn="6.85722" a="29.1343" fwhm="0.0211843" res="18662.4" algo="Sum"/><pk mz="396.74353937" i="1233.91" sn="7.65671" a="31.2301" fwhm="0.0206884" res="19177.1" algo="Sum"/><pk mz="396.87388008" i="687.391" sn="4.26621" a="23.5809" fwhm="0.0287765" res="13791.6" algo="Sum"/><pk mz="396.92336004" i="637.822" sn="3.9584" a="17.3874" fwhm="0.0258317" res="15365.7" algo="Sum"/><pk mz="396.99643074" i="4466.79" sn="27.7214" a="116.342" fwhm="0.022946" res="17301.4" algo="Sum"/><pk mz="397.18080628" i="904.416" sn="5.60118" a="30.8631" fwhm="0.0392692" res="10114.3" algo="Sum"/><pk mz="397.23294705" i="2667.25" sn="16.517" a="77.1189" fwhm="0.0251833" res="15773.7" algo="Sum"/><pk mz="397.26871684" i="994.994" sn="6.16255" a="25.6843" fwhm="0.0298362" res="13315" algo="Sum"/><pk mz="397.30412184" i="440.84" sn="2.73065" a="9.62899" fwhm="0.0275149" res="14439.6" algo="Sum"/><pk mz="397.32618640" i="451.472" sn="2.79648" a="11.05" fwhm="0.0261194" res="15211.9" algo="Sum"/><pk mz="397.94261361" i="517.575" sn="3.20154" a="13.6286" fwhm="0.0235508" res="16897.2" algo="Sum"/><pk mz="397.99915043" i="634.056" sn="3.92164" a="20.7581" fwhm="0.0267326" res="14888.2" algo="Sum"/><pk mz="398.23651014" i="686.37" sn="4.23755" a="21.5547" fwhm="0.0303899" res="13104.2" algo="Sum"/><pk mz="398.26996961" i="454.094" sn="2.80338" a="14.5045" fwhm="0.0385649" res="10327.3" algo="Sum"/><pk mz="398.32634294" i="506.679" sn="3.12757" a="15.2952" fwhm="0.026676" res="14932" algo="Sum"/><pk mz="398.74064083" i="2113.55" sn="13.0183" a="39.6809" fwhm="0.0226961" res="17568.7" algo="Sum"/><pk mz="398.75936613" i="2013.4" sn="12.4015" a="46.3017" fwhm="0.0266388" res="14969.1" algo="Sum"/><pk mz="399.08959040" i="13690.8" sn="84.089" a="304.548" fwhm="0.0201368" res="19819" algo="Sum"/><pk mz="399.14334740" i="502.27" sn="3.08483" a="9.39316" fwhm="0.0236386" res="16885.2" algo="Sum"/><pk mz="399.19833530" i="17729.1" sn="108.888" a="367.948" fwhm="0.0236" res="16915.2" algo="Sum"/><pk mz="399.21369078" i="18406.5" sn="113.049" a="401.441" fwhm="0.0246362" res="16204.4" algo="Sum"/><pk mz="399.26163518" i="1655.59" sn="10.1683" a="42.3911" fwhm="0.0303923" res="13137" algo="Sum"/><pk mz="399.30714265" i="1110.57" sn="6.82063" a="33.658" fwhm="0.0304406" res="13117.6" algo="Sum"/><pk mz="399.77215768" i="1072.6" sn="6.57837" a="30.7046" fwhm="0.0258509" res="15464.6" algo="Sum"/><pk mz="400.09298363" i="1997.81" sn="12.2172" a="48.5538" fwhm="0.0204688" res="19546.5" algo="Sum"/><pk mz="400.20206131" i="4096.27" sn="25.0469" a="76.9395" fwhm="0.022133" res="18081.7" algo="Sum"/><pk mz="400.21722160" i="4385.1" sn="26.8153" a="102.219" fwhm="0.0267932" res="14937.3" algo="Sum"/><pk mz="400.27683265" i="781.163" sn="4.77836" a="22.9942" fwhm="0.0276193" res="14492.7" algo="Sum"/><pk mz="400.34188766" i="966.985" sn="5.91466" a="26.7232" fwhm="0.0228302" res="17535.6" algo="Sum"/><pk mz="400.73755113" i="1315.66" sn="8.03033" a="34.8514" fwhm="0.0234712" res="17073.6" algo="Sum"/><pk mz="400.78273370" i="830.703" sn="5.06398" a="20.3914" fwhm="0.0254624" res="15740.2" algo="Sum"/><pk mz="400.82563783" i="2567.17" sn="15.6305" a="68.2679" fwhm="0.022204" res="18052" algo="Sum"/><pk mz="401.09009565" i="1446.65" sn="8.79677" a="37.102" fwhm="0.0227407" res="17637.5" algo="Sum"/><pk mz="401.15935349" i="716.723" sn="4.35955" a="22.7043" fwhm="0.0346925" res="11563.3" algo="Sum"/><pk mz="401.19663302" i="2965.08" sn="18.0364" a="90.9958" fwhm="0.0352332" res="11386.9" algo="Sum"/><pk mz="401.26794969" i="913.268" sn="5.55532" a="36.9524" fwhm="0.0354547" res="11317.8" algo="Sum"/><pk mz="401.34283515" i="603.798" sn="3.67289" a="15.9384" fwhm="0.0254223" res="15787" algo="Sum"/><pk mz="401.77041360" i="497.134" sn="3.01049" a="14.0282" fwhm="0.0244871" res="16407.4" algo="Sum"/><pk mz="402.19864945" i="678.257" sn="4.0915" a="18.6676" fwhm="0.0341309" res="11784" algo="Sum"/><pk mz="402.26591927" i="537.867" sn="3.24493" a="16.2965" fwhm="0.0327467" res="12284.2" algo="Sum"/><pk mz="402.35735163" i="5442.04" sn="32.8304" a="125.903" fwhm="0.0208662" res="19282.8" algo="Sum"/><pk mz="402.68906012" i="498.465" sn="2.99684" a="11.6825" fwhm="0.0201293" res="20005.1" algo="Sum"/><pk mz="402.73618786" i="524.24" sn="3.14898" a="14.2172" fwhm="0.0295124" res="13646.3" algo="Sum"/><pk mz="402.77352560" i="675.455" sn="4.05714" a="19.0165" fwhm="0.0306046" res="13160.6" algo="Sum"/><pk mz="402.82278391" i="2415.17" sn="14.5053" a="57.7705" fwhm="0.0212067" res="18995.1" algo="Sum"/><pk mz="402.86690608" i="574.633" sn="3.45119" a="17.0492" fwhm="0.0309016" res="13037.1" algo="Sum"/><pk mz="403.00694379" i="1394.75" sn="8.3741" a="32.5678" fwhm="0.0200509" res="20099.2" algo="Sum"/><pk mz="403.15558701" i="487.083" sn="2.92228" a="12.6127" fwhm="0.0389345" res="10354.7" algo="Sum"/><pk mz="403.18140352" i="648.636" sn="3.89205" a="24.751" fwhm="0.0481901" res="8366.48" algo="Sum"/><pk mz="403.21010504" i="664.773" sn="3.98941" a="18.4821" fwhm="0.0265008" res="15215" algo="Sum"/><pk mz="403.24980184" i="604.049" sn="3.62512" a="11.2805" fwhm="0.0237597" res="16972" algo="Sum"/><pk mz="403.26192968" i="639.107" sn="3.83551" a="14.2327" fwhm="0.0310146" res="13002.3" algo="Sum"/><pk mz="403.31719797" i="486.399" sn="2.91906" a="12.3965" fwhm="0.0294932" res="13674.9" algo="Sum"/><pk mz="403.36039612" i="1517.07" sn="9.10449" a="36.9435" fwhm="0.0242571" res="16628.5" algo="Sum"/><pk mz="403.38932024" i="1056.49" sn="6.34041" a="23.8433" fwhm="0.0239069" res="16873.4" algo="Sum"/><pk mz="404.20074240" i="469.519" sn="2.80272" a="13.563" fwhm="0.0303259" res="13328.6" algo="Sum"/><pk mz="404.32684053" i="708.065" sn="4.22472" a="22.1875" fwhm="0.0270063" res="14971.6" algo="Sum"/><pk mz="404.68596034" i="898.233" sn="5.33985" a="22.9275" fwhm="0.021927" res="18456.1" algo="Sum"/><pk mz="404.78694569" i="495.293" sn="2.94451" a="11.2966" fwhm="0.0216754" res="18675" algo="Sum"/><pk mz="404.82335430" i="888.628" sn="5.28251" a="29.3067" fwhm="0.0335613" res="12062.2" algo="Sum"/><pk mz="404.86418646" i="492.462" sn="2.92755" a="12.6113" fwhm="0.0243672" res="16615.1" algo="Sum"/><pk mz="405.09802941" i="637.982" sn="3.79006" a="20.3259" fwhm="0.0253651" res="15970.7" algo="Sum"/><pk mz="405.16877799" i="583.56" sn="3.46614" a="21.0951" fwhm="0.0405797" res="9984.52" algo="Sum"/><pk mz="405.22266738" i="935.229" sn="5.55437" a="32.7421" fwhm="0.0375629" res="10787.8" algo="Sum"/><pk mz="405.26221780" i="1101.84" sn="6.54488" a="32.8397" fwhm="0.0398705" res="10164.5" algo="Sum"/><pk mz="405.33236921" i="633.452" sn="3.76224" a="20.8646" fwhm="0.035298" res="11483.1" algo="Sum"/><pk mz="405.94729974" i="864.165" sn="5.12563" a="24.3912" fwhm="0.0220111" res="18442.8" algo="Sum"/><pk mz="406.21926078" i="598.243" sn="3.54406" a="16.4354" fwhm="0.0249437" res="16285.4" algo="Sum"/><pk mz="406.25705023" i="679.386" sn="4.02291" a="27.3543" fwhm="0.0482854" res="8413.66" algo="Sum"/><pk mz="406.68271902" i="834.174" sn="4.92595" a="19.5999" fwhm="0.0211137" res="19261.5" algo="Sum"/><pk mz="406.77180257" i="2413.76" sn="14.2545" a="59.7969" fwhm="0.0208361" res="19522.4" algo="Sum"/><pk mz="406.95323943" i="1136.17" sn="6.71112" a="30.3634" fwhm="0.0226283" res="17984.2" algo="Sum"/><pk mz="407.18304271" i="510.549" sn="3.01244" a="17.0976" fwhm="0.0424215" res="9598.5" algo="Sum"/><pk mz="407.22696371" i="666.687" sn="3.93007" a="17.5611" fwhm="0.0366898" res="11099.2" algo="Sum"/><pk mz="407.25652340" i="917.685" sn="5.4057" a="31.111" fwhm="0.0366669" res="11106.9" algo="Sum"/><pk mz="407.28280647" i="908.236" sn="5.34721" a="24.5065" fwhm="0.0381973" res="10662.6" algo="Sum"/><pk mz="407.31373788" i="642.206" sn="3.77835" a="16.6806" fwhm="0.0358192" res="11371.4" algo="Sum"/><pk mz="407.34747604" i="672.441" sn="3.95513" a="17.5255" fwhm="0.0279512" res="14573.5" algo="Sum"/><pk mz="407.38379481" i="429.676" sn="2.52745" a="10.8174" fwhm="0.0245588" res="16588.1" algo="Sum"/><pk mz="408.28901046" i="888.008" sn="5.2033" a="25.1853" fwhm="0.0401784" res="10161.9" algo="Sum"/><pk mz="408.30650457" i="1015.81" sn="5.95214" a="25.0551" fwhm="0.0277082" res="14736" algo="Sum"/><pk mz="408.68035618" i="518.894" sn="3.03754" a="11.3189" fwhm="0.0184914" res="22101.2" algo="Sum"/><pk mz="408.76951613" i="3579.23" sn="20.9468" a="84.328" fwhm="0.0210505" res="19418.5" algo="Sum"/><pk mz="409.18176650" i="1208.66" sn="7.04627" a="46.0271" fwhm="0.0317461" res="12889.2" algo="Sum"/><pk mz="409.27085630" i="11702.6" sn="68.2535" a="300.851" fwhm="0.0218313" res="18747" algo="Sum"/><pk mz="409.34292705" i="1641.57" sn="9.57679" a="54.6247" fwhm="0.0294862" res="13882.5" algo="Sum"/><pk mz="410.27449862" i="3032.66" sn="17.627" a="82.6841" fwhm="0.0224081" res="18309.2" algo="Sum"/><pk mz="410.30755349" i="535.368" sn="3.11177" a="11.201" fwhm="0.0319563" res="12839.6" algo="Sum"/><pk mz="410.34660441" i="582.956" sn="3.38836" a="15.5279" fwhm="0.0247691" res="16566.9" algo="Sum"/><pk mz="410.76464180" i="2849.88" sn="16.5369" a="69.7735" fwhm="0.02086" res="19691.5" algo="Sum"/><pk mz="410.85465367" i="3245.83" sn="18.8175" a="82.2606" fwhm="0.0209336" res="19626.6" algo="Sum"/><pk mz="411.18643451" i="736.711" sn="4.25852" a="23.437" fwhm="0.0377743" res="10885.3" algo="Sum"/><pk mz="411.26419163" i="2318.57" sn="13.4024" a="98.1537" fwhm="0.0370761" res="11092.4" algo="Sum"/><pk mz="411.76990965" i="838.73" sn="4.83818" a="22.2502" fwhm="0.0234063" res="17592.3" algo="Sum"/><pk mz="412.27212851" i="870.389" sn="5.01519" a="36.3039" fwhm="0.0411723" res="10013.3" algo="Sum"/><pk mz="412.71679884" i="945.783" sn="5.43467" a="22.4806" fwhm="0.0219182" res="18829.8" algo="Sum"/><pk mz="412.77628837" i="1398.46" sn="8.0246" a="42.989" fwhm="0.0292631" res="14105.7" algo="Sum"/><pk mz="412.85288711" i="1985.14" sn="11.3878" a="48.9474" fwhm="0.0223456" res="18475.8" algo="Sum"/><pk mz="412.89754957" i="758.395" sn="4.35053" a="19.9369" fwhm="0.0253574" res="16283.1" algo="Sum"/><pk mz="412.96855450" i="1936.86" sn="11.1105" a="55.4962" fwhm="0.0254136" res="16249.9" algo="Sum"/><pk mz="413.17915326" i="1331.83" sn="7.62997" a="31.3417" fwhm="0.0286381" res="14427.6" algo="Sum"/><pk mz="413.20661701" i="1405.08" sn="8.05011" a="33.9929" fwhm="0.0360771" res="11453.4" algo="Sum"/><pk mz="413.22962631" i="1317.44" sn="7.54798" a="23.8608" fwhm="0.0240522" res="17180.5" algo="Sum"/><pk mz="413.26571135" i="8665.41" sn="49.6465" a="227.826" fwhm="0.0226233" res="18267.3" algo="Sum"/><pk mz="413.32027021" i="782.206" sn="4.48167" a="23.6219" fwhm="0.0286563" res="14423.4" algo="Sum"/><pk mz="413.78713468" i="623.662" sn="3.56764" a="25.6168" fwhm="0.0408635" res="10126.1" algo="Sum"/><pk mz="414.20499365" i="566.84" sn="3.23829" a="16.351" fwhm="0.0358352" res="11558.6" algo="Sum"/><pk mz="414.26914403" i="2389.89" sn="13.6531" a="70.1744" fwhm="0.0231442" res="17899.5" algo="Sum"/><pk mz="414.42957696" i="516.967" sn="2.95179" a="11.9818" fwhm="0.0202802" res="20435.2" algo="Sum"/><pk mz="414.71406595" i="1695.91" sn="9.65261" a="40.7512" fwhm="0.0216228" res="19179.5" algo="Sum"/><pk mz="414.77623633" i="552.564" sn="3.14552" a="15.5527" fwhm="0.024714" res="16783" algo="Sum"/><pk mz="414.86300470" i="765.421" sn="4.35826" a="30.9091" fwhm="0.0374739" res="11070.7" algo="Sum"/><pk mz="415.19258484" i="14522.2" sn="82.6521" a="362.505" fwhm="0.0224709" res="18476.9" algo="Sum"/><pk mz="415.27825260" i="1249.74" sn="7.11312" a="44.325" fwhm="0.0351308" res="11820.9" algo="Sum"/><pk mz="415.78416891" i="432.247" sn="2.45028" a="13.6962" fwhm="0.0264264" res="15733.6" algo="Sum"/><pk mz="416.19565278" i="3377.62" sn="19.1437" a="92.1276" fwhm="0.0232449" res="17904.8" algo="Sum"/><pk mz="416.28203458" i="505.173" sn="2.86261" a="18.2355" fwhm="0.0367591" res="11324.6" algo="Sum"/><pk mz="416.71198761" i="1155.18" sn="6.52377" a="29.3453" fwhm="0.0224031" res="18600.6" algo="Sum"/><pk mz="416.80007527" i="3612.31" sn="20.389" a="93.2437" fwhm="0.0212072" res="19653.7" algo="Sum"/><pk mz="417.00151410" i="1128.78" sn="6.37054" a="29.1482" fwhm="0.0219417" res="19005" algo="Sum"/><pk mz="417.12835179" i="527.566" sn="2.9771" a="15.3368" fwhm="0.0290677" res="14350.3" algo="Sum"/><pk mz="417.19159107" i="2092.64" sn="11.8083" a="66.9793" fwhm="0.0274834" res="15179.8" algo="Sum"/><pk mz="417.23463236" i="511.025" sn="2.88195" a="9.889" fwhm="0.0241683" res="17263.7" algo="Sum"/><pk mz="417.26027096" i="531.055" sn="2.99413" a="12.0989" fwhm="0.0322253" res="12948.2" algo="Sum"/><pk mz="417.27624273" i="551.719" sn="3.10998" a="17.7168" fwhm="0.0389155" res="10722.6" algo="Sum"/><pk mz="417.40607873" i="1133.29" sn="6.38575" a="27.011" fwhm="0.0210308" res="19847.4" algo="Sum"/><pk mz="418.19308571" i="481.863" sn="2.70537" a="20.2257" fwhm="0.0289787" res="14431.1" algo="Sum"/><pk mz="418.28132407" i="509.734" sn="2.85936" a="22.1077" fwhm="0.0322004" res="12989.9" algo="Sum"/><pk mz="418.70881276" i="497.741" sn="2.78818" a="14.377" fwhm="0.0259992" res="16104.7" algo="Sum"/><pk mz="418.79778027" i="3518.8" sn="19.711" a="84.4102" fwhm="0.0211237" res="19826" algo="Sum"/><pk mz="418.83691149" i="492.599" sn="2.75936" a="14.4046" fwhm="0.0346573" res="12085.1" algo="Sum"/><pk mz="418.98076773" i="1385.65" sn="7.76195" a="51.6545" fwhm="0.0340995" res="12287" algo="Sum"/><pk mz="419.24035703" i="862.239" sn="4.82325" a="36.1815" fwhm="0.0459736" res="9119.15" algo="Sum"/><pk mz="419.28371025" i="747.87" sn="4.18349" a="23.1778" fwhm="0.0442862" res="9467.59" algo="Sum"/><pk mz="419.31150508" i="767.659" sn="4.29418" a="22.1719" fwhm="0.0414547" res="10114.9" algo="Sum"/><pk mz="419.34839553" i="583.117" sn="3.26188" a="12.6039" fwhm="0.0273284" res="15344.8" algo="Sum"/><pk mz="419.38502281" i="697.185" sn="3.89959" a="20.4714" fwhm="0.0260325" res="16110" algo="Sum"/><pk mz="420.65869211" i="528.541" sn="2.94256" a="12.6969" fwhm="0.0202317" res="20792.1" algo="Sum"/><pk mz="420.79505793" i="1363.9" sn="7.59196" a="50.4084" fwhm="0.0317353" res="13259.5" algo="Sum"/><pk mz="420.88467467" i="3321.22" sn="18.465" a="81.2775" fwhm="0.0223144" res="18861.6" algo="Sum"/><pk mz="421.20062792" i="517.635" sn="2.8767" a="15.4425" fwhm="0.0312823" res="13464.5" algo="Sum"/><pk mz="421.24337275" i="736.496" sn="4.09303" a="36.7613" fwhm="0.059868" res="7036.21" algo="Sum"/><pk mz="421.27814469" i="510.311" sn="2.83635" a="7.98575" fwhm="0.0161902" res="26020.6" algo="Sum"/><pk mz="421.30556152" i="658.314" sn="3.65885" a="19.1317" fwhm="0.0389536" res="10815.6" algo="Sum"/><pk mz="421.33416383" i="560.597" sn="3.11562" a="12.5027" fwhm="0.0283348" res="14869.9" algo="Sum"/><pk mz="421.36169006" i="590.1" sn="3.27974" a="14.5888" fwhm="0.0311663" res="13519.8" algo="Sum"/><pk mz="421.39958321" i="574.896" sn="3.19529" a="14.8498" fwhm="0.0302105" res="13948.8" algo="Sum"/><pk mz="422.29344843" i="511.842" sn="2.82733" a="19.5735" fwhm="0.0371673" res="11362" algo="Sum"/><pk mz="422.65747121" i="484.276" sn="2.67464" a="12.4765" fwhm="0.0230729" res="18318.3" algo="Sum"/><pk mz="422.74741343" i="1856.1" sn="10.2321" a="56.4004" fwhm="0.0288189" res="14669.1" algo="Sum"/><pk mz="422.79077945" i="570.681" sn="3.14581" a="23.6502" fwhm="0.0428864" res="9858.38" algo="Sum"/><pk mz="422.88253528" i="1262.77" sn="6.957" a="35.8775" fwhm="0.0253423" res="16686.8" algo="Sum"/><pk mz="422.92566252" i="797.188" sn="4.39125" a="20.9809" fwhm="0.0254007" res="16650.2" algo="Sum"/><pk mz="423.26431083" i="861.114" sn="4.74146" a="30.0566" fwhm="0.0461801" res="9165.5" algo="Sum"/><pk mz="423.29779914" i="585.945" sn="3.22671" a="8.97744" fwhm="0.0162288" res="26083.1" algo="Sum"/><pk mz="423.32315888" i="1032.12" sn="5.68348" a="30.2101" fwhm="0.0424086" res="9982.02" algo="Sum"/><pk mz="423.76964266" i="467.938" sn="2.56752" a="16.2008" fwhm="0.0285548" res="14840.6" algo="Sum"/><pk mz="424.27832122" i="1029.21" sn="5.6298" a="33.9419" fwhm="0.029987" res="14148.7" algo="Sum"/><pk mz="424.34042234" i="1039.81" sn="5.68764" a="33.648" fwhm="0.0280879" res="15107.6" algo="Sum"/><pk mz="424.74315786" i="2451.04" sn="13.3745" a="56.6683" fwhm="0.0216708" res="19599.8" algo="Sum"/><pk mz="424.77773973" i="931.624" sn="5.08356" a="29.9671" fwhm="0.0340573" res="12472.5" algo="Sum"/><pk mz="424.89604910" i="849.717" sn="4.63606" a="32.972" fwhm="0.0324794" res="13082" algo="Sum"/><pk mz="425.21905032" i="706.013" sn="3.84859" a="30.2852" fwhm="0.0401172" res="10599.4" algo="Sum"/><pk mz="425.28258802" i="1057.15" sn="5.7627" a="36.6353" fwhm="0.0378235" res="11243.9" algo="Sum"/><pk mz="425.31662119" i="1730.36" sn="9.43194" a="59.8295" fwhm="0.0434124" res="9797.11" algo="Sum"/><pk mz="425.77011386" i="548.59" sn="2.98384" a="13.8402" fwhm="0.0287779" res="14795" algo="Sum"/><pk mz="426.28286108" i="460.053" sn="2.49514" a="17.1025" fwhm="0.0447382" res="9528.39" algo="Sum"/><pk mz="426.32006774" i="810.172" sn="4.39404" a="20.4546" fwhm="0.0295766" res="14414.1" algo="Sum"/><pk mz="426.35715080" i="1749.93" sn="9.48856" a="49.1701" fwhm="0.0239822" res="17778" algo="Sum"/><pk mz="426.74075143" i="1429.51" sn="7.73738" a="40.3365" fwhm="0.0247366" res="17251.4" algo="Sum"/><pk mz="426.78827569" i="488.808" sn="2.64588" a="13.6621" fwhm="0.0393312" res="10851.1" algo="Sum"/><pk mz="426.82898563" i="3943.26" sn="21.343" a="92.5376" fwhm="0.0214804" res="19870.6" algo="Sum"/><pk mz="427.15712080" i="1088.57" sn="5.8907" a="32.4676" fwhm="0.0252047" res="16947.5" algo="Sum"/><pk mz="427.24153971" i="817.28" sn="4.42247" a="39.2489" fwhm="0.043799" res="9754.6" algo="Sum"/><pk mz="427.28511147" i="521.476" sn="2.82182" a="13.0437" fwhm="0.0330789" res="12917.2" algo="Sum"/><pk mz="427.31571884" i="497.976" sn="2.69278" a="17.5325" fwhm="0.0448407" res="9529.64" algo="Sum"/><pk mz="427.35656273" i="1036.91" sn="5.60476" a="30.4838" fwhm="0.0282526" res="15126.3" algo="Sum"/><pk mz="428.23125331" i="485.863" sn="2.61249" a="14.7541" fwhm="0.0278015" res="15403.2" algo="Sum"/><pk mz="428.37234937" i="3525.71" sn="18.9547" a="93.0617" fwhm="0.0227025" res="18869" algo="Sum"/><pk mz="428.69306778" i="593.687" sn="3.18859" a="14.2806" fwhm="0.0243382" res="17614" algo="Sum"/><pk mz="428.73888468" i="549.505" sn="2.95127" a="18.0948" fwhm="0.027218" res="15752" algo="Sum"/><pk mz="428.82687115" i="2683.71" sn="14.4155" a="66.8088" fwhm="0.0227643" res="18837.7" algo="Sum"/><pk mz="428.86972148" i="488.418" sn="2.62353" a="13.5122" fwhm="0.0326098" res="13151.6" algo="Sum"/><pk mz="428.94069162" i="501.697" sn="2.69439" a="16.1691" fwhm="0.0396699" res="10812.7" algo="Sum"/><pk mz="428.99869371" i="615.573" sn="3.306" a="21.7718" fwhm="0.0288563" res="14866.7" algo="Sum"/><pk mz="429.15525953" i="839.671" sn="4.49897" a="29.3198" fwhm="0.0381468" res="11250.1" algo="Sum"/><pk mz="429.23937831" i="4763.13" sn="25.4815" a="139.56" fwhm="0.0249385" res="17211.9" algo="Sum"/><pk mz="429.31766954" i="1967.76" sn="10.5279" a="62.3869" fwhm="0.0254778" res="16850.6" algo="Sum"/><pk mz="429.37329017" i="2846.73" sn="15.2352" a="71.1502" fwhm="0.0222761" res="19275.1" algo="Sum"/><pk mz="430.24276599" i="1342.21" sn="7.16043" a="40.6115" fwhm="0.0252761" res="17021.7" algo="Sum"/><pk mz="430.32008966" i="593.843" sn="3.16803" a="17.7263" fwhm="0.0319376" res="13473.8" algo="Sum"/><pk mz="430.38628530" i="2202.34" sn="11.7502" a="64.8253" fwhm="0.0257451" res="16717.2" algo="Sum"/><pk mz="430.69062651" i="1036.02" sn="5.52726" a="26.4682" fwhm="0.0226046" res="19053.2" algo="Sum"/><pk mz="430.82803090" i="839.21" sn="4.47597" a="34.656" fwhm="0.0384837" res="11195.1" algo="Sum"/><pk mz="430.91294895" i="3613.65" sn="19.2679" a="95.4395" fwhm="0.0221118" res="19487.9" algo="Sum"/><pk mz="431.17042783" i="2942.92" sn="15.6544" a="101.944" fwhm="0.0318446" res="13539.8" algo="Sum"/><pk mz="431.23954415" i="1433.08" sn="7.6227" a="51.806" fwhm="0.0362888" res="11883.6" algo="Sum"/><pk mz="431.27748787" i="718.566" sn="3.82206" a="17.1497" fwhm="0.0350751" res="12295.8" algo="Sum"/><pk mz="431.31264496" i="611.089" sn="3.25059" a="19.7138" fwhm="0.0393976" res="10947.7" algo="Sum"/><pk mz="431.38941841" i="696.567" sn="3.70427" a="17.8126" fwhm="0.0272942" res="15805.2" algo="Sum"/><pk mz="431.42072129" i="841.46" sn="4.47298" a="22.2398" fwhm="0.0240329" res="17951.3" algo="Sum"/><pk mz="432.17418494" i="626.709" sn="3.32017" a="26.4617" fwhm="0.0353479" res="12226.3" algo="Sum"/><pk mz="432.24463358" i="435.07" sn="2.30514" a="13.472" fwhm="0.0380906" res="11347.8" algo="Sum"/><pk mz="432.68764994" i="835.223" sn="4.42449" a="22.5908" fwhm="0.0236422" res="18301.5" algo="Sum"/><pk mz="432.77488055" i="2342.86" sn="12.4009" a="62.5598" fwhm="0.0219623" res="19705.4" algo="Sum"/><pk mz="432.97204301" i="1135.99" sn="6.00065" a="32.0861" fwhm="0.0273554" res="15827.7" algo="Sum"/><pk mz="433.17009243" i="642.316" sn="3.39168" a="23.4783" fwhm="0.0407975" res="10617.6" algo="Sum"/><pk mz="433.19727175" i="487.626" sn="2.57417" a="13.3028" fwhm="0.0350013" res="12376.6" algo="Sum"/><pk mz="433.25259975" i="508.283" sn="2.68191" a="17.6938" fwhm="0.0360118" res="12030.8" algo="Sum"/><pk mz="433.30935991" i="498.057" sn="2.62688" a="22.9716" fwhm="0.0437063" res="9914.11" algo="Sum"/><pk mz="433.36713289" i="497.935" sn="2.62633" a="17.2565" fwhm="0.0415337" res="10434.1" algo="Sum"/><pk mz="434.77182534" i="2591.08" sn="13.6105" a="63.056" fwhm="0.0219304" res="19825.1" algo="Sum"/><pk mz="434.82077780" i="458.917" sn="2.41055" a="14.2378" fwhm="0.0381909" res="11385.4" algo="Sum"/><pk mz="434.89789624" i="603.332" sn="3.16958" a="15.5564" fwhm="0.0269456" res="16139.9" algo="Sum"/><pk mz="434.95793187" i="844.589" sn="4.43777" a="36.5826" fwhm="0.0409092" res="10632.3" algo="Sum"/><pk mz="435.21693583" i="748.688" sn="3.92938" a="20.0217" fwhm="0.0331901" res="13112.8" algo="Sum"/><pk mz="435.24509221" i="596.339" sn="3.1298" a="8.51309" fwhm="0.0164564" res="26448.4" algo="Sum"/><pk mz="435.26421157" i="551.122" sn="2.89248" a="6.31051" fwhm="0.0123425" res="35265.5" algo="Sum"/><pk mz="435.28355350" i="628.84" sn="3.30037" a="13.2255" fwhm="0.0288705" res="15077.1" algo="Sum"/><pk mz="435.31497775" i="487.895" sn="2.56064" a="10.5037" fwhm="0.0289968" res="15012.5" algo="Sum"/><pk mz="435.35171321" i="479.681" sn="2.51753" a="13.8963" fwhm="0.0411457" res="10580.7" algo="Sum"/><pk mz="435.37791556" i="447.511" sn="2.34862" a="12.554" fwhm="0.0323774" res="13447" algo="Sum"/><pk mz="436.77042707" i="1270.85" sn="6.64793" a="38.6073" fwhm="0.0264608" res="16506.3" algo="Sum"/><pk mz="436.81934088" i="475.696" sn="2.48842" a="10.4749" fwhm="0.0284177" res="15371.4" algo="Sum"/><pk mz="436.85786369" i="4215.31" sn="22.0507" a="112.656" fwhm="0.0217372" res="20097.2" algo="Sum"/><pk mz="436.96039640" i="495.521" sn="2.59138" a="20.1219" fwhm="0.0399891" res="10927" algo="Sum"/><pk mz="437.18621379" i="1550.12" sn="8.09825" a="43.1719" fwhm="0.0256571" res="17039.6" algo="Sum"/><pk mz="437.23463817" i="1566.64" sn="8.1841" a="53.0076" fwhm="0.0295273" res="14807.8" algo="Sum"/><pk mz="437.28235876" i="614.136" sn="3.20852" a="22.3134" fwhm="0.0467703" res="9349.58" algo="Sum"/><pk mz="437.31861762" i="544.946" sn="2.84703" a="8.20924" fwhm="0.0164954" res="26511.5" algo="Sum"/><pk mz="437.33614814" i="582.269" sn="3.04201" a="21.6199" fwhm="0.053636" res="8153.77" algo="Sum"/><pk mz="438.23752381" i="446.988" sn="2.33226" a="13.607" fwhm="0.0315534" res="13888.8" algo="Sum"/><pk mz="438.72090837" i="860.877" sn="4.48137" a="24.4014" fwhm="0.0252955" res="17343.9" algo="Sum"/><pk mz="438.77130297" i="457.268" sn="2.3785" a="18.4454" fwhm="0.0481267" res="9117.01" algo="Sum"/><pk mz="438.85513814" i="1788.77" sn="9.30097" a="52.3667" fwhm="0.0241181" res="18196.1" algo="Sum"/><pk mz="438.89909104" i="442.499" sn="2.30084" a="10.928" fwhm="0.0329952" res="13301.9" algo="Sum"/><pk mz="438.94801169" i="451.048" sn="2.3453" a="13.0955" fwhm="0.0325611" res="13480.7" algo="Sum"/><pk mz="438.98312705" i="1776.85" sn="9.239" a="48.1449" fwhm="0.0229946" res="19090.7" algo="Sum"/><pk mz="439.26278393" i="545.356" sn="2.83355" a="8.59037" fwhm="0.0165321" res="26570.3" algo="Sum"/><pk mz="439.29677486" i="663.321" sn="3.44637" a="23.9993" fwhm="0.0507286" res="8659.74" algo="Sum"/><pk mz="440.71902337" i="1417.83" sn="7.31087" a="37.1689" fwhm="0.0238189" res="18502.9" algo="Sum"/><pk mz="440.76890243" i="458.172" sn="2.36233" a="15.7007" fwhm="0.033728" res="13068.3" algo="Sum"/><pk mz="440.84948498" i="523.958" sn="2.70142" a="12.7817" fwhm="0.0277789" res="15869.9" algo="Sum"/><pk mz="440.86802313" i="785.282" sn="4.04914" a="27.9026" fwhm="0.0350339" res="12584" algo="Sum"/><pk mz="440.98034446" i="702.273" sn="3.61792" a="22.6029" fwhm="0.0257585" res="17119.8" algo="Sum"/><pk mz="441.18889080" i="458.311" sn="2.35831" a="20.4213" fwhm="0.0472858" res="9330.26" algo="Sum"/><pk mz="441.26156633" i="712.639" sn="3.66699" a="20.5298" fwhm="0.0321078" res="13743.1" algo="Sum"/><pk mz="441.29772887" i="1795.7" sn="9.23951" a="55.5668" fwhm="0.0311765" res="14154.8" algo="Sum"/><pk mz="442.30035071" i="599.965" sn="3.06999" a="21.3742" fwhm="0.0348669" res="12685.4" algo="Sum"/><pk mz="442.71754040" i="914.233" sn="4.67203" a="26.574" fwhm="0.02747" res="16116.4" algo="Sum"/><pk mz="442.76712475" i="620.008" sn="3.1669" a="15.6534" fwhm="0.0276132" res="16034.6" algo="Sum"/><pk mz="442.80343920" i="2271.5" sn="11.5962" a="58.9392" fwhm="0.0224796" res="19698" algo="Sum"/><pk mz="443.13123214" i="1182.64" sn="6.02901" a="37.3334" fwhm="0.02548" res="17391.3" algo="Sum"/><pk mz="443.22575776" i="723.234" sn="3.68723" a="31.9768" fwhm="0.0534879" res="8286.46" algo="Sum"/><pk mz="443.27921193" i="459.782" sn="2.3441" a="12.6001" fwhm="0.0373668" res="11862.9" algo="Sum"/><pk mz="443.33299362" i="1609.83" sn="8.2095" a="57.6255" fwhm="0.0255245" res="17368.9" algo="Sum"/><pk mz="444.33575766" i="481.237" sn="2.44163" a="13.6727" fwhm="0.0313162" res="14188.7" algo="Sum"/><pk mz="444.76204672" i="467.811" sn="2.37157" a="11.978" fwhm="0.0288403" res="15421.5" algo="Sum"/><pk mz="444.80018539" i="1868.39" sn="9.47323" a="49.3106" fwhm="0.023919" res="18596.1" algo="Sum"/><pk mz="444.85054984" i="589.131" sn="2.98717" a="18.1548" fwhm="0.0326916" res="13607.5" algo="Sum"/><pk mz="444.92729885" i="587.219" sn="2.97713" a="19.9947" fwhm="0.0311263" res="14294.2" algo="Sum"/><pk mz="445.12423605" i="881.63" sn="4.46768" a="32.048" fwhm="0.0321579" res="13841.8" algo="Sum"/><pk mz="445.15103812" i="470.459" sn="2.38412" a="10.7949" fwhm="0.0291249" res="15284.2" algo="Sum"/><pk mz="445.19987837" i="577.308" sn="2.92561" a="24.3778" fwhm="0.0528229" res="8428.15" algo="Sum"/><pk mz="445.26539558" i="452.005" sn="2.29074" a="6.94735" fwhm="0.0166445" res="26751.5" algo="Sum"/><pk mz="445.29296156" i="987.508" sn="5.00465" a="35.832" fwhm="0.0431403" res="10322" algo="Sum"/><pk mz="445.32990122" i="629.774" sn="3.19167" a="13.4302" fwhm="0.0332919" res="13376.5" algo="Sum"/><pk mz="445.36719311" i="949.177" sn="4.81039" a="28.2032" fwhm="0.0320685" res="13888" algo="Sum"/><pk mz="445.43741107" i="974.083" sn="4.9363" a="24.9724" fwhm="0.0223314" res="19946.7" algo="Sum"/><pk mz="446.66774515" i="716.395" sn="3.60892" a="19.7056" fwhm="0.0239635" res="18639.5" algo="Sum"/><pk mz="446.79896360" i="630.014" sn="3.17376" a="27.0264" fwhm="0.0468952" res="9527.61" algo="Sum"/><pk mz="446.84972889" i="549.134" sn="2.76625" a="12.4918" fwhm="0.0295908" res="15100.9" algo="Sum"/><pk mz="446.88662204" i="3799.42" sn="19.1393" a="104.095" fwhm="0.0235398" res="18984.3" algo="Sum"/><pk mz="447.17075205" i="588.185" sn="2.9612" a="27.3419" fwhm="0.0482357" res="9270.54" algo="Sum"/><pk mz="447.21220478" i="441.778" sn="2.22411" a="11.2082" fwhm="0.0361861" res="12358.7" algo="Sum"/><pk mz="447.28427024" i="666.814" sn="3.35705" a="22.4303" fwhm="0.0451529" res="9906" algo="Sum"/><pk mz="447.32254619" i="485.026" sn="2.44172" a="12.3127" fwhm="0.0375369" res="11916.9" algo="Sum"/><pk mz="447.35206000" i="486.617" sn="2.44995" a="17.3148" fwhm="0.0457116" res="9786.4" algo="Sum"/><pk mz="447.41611133" i="444.103" sn="2.23506" a="14.3699" fwhm="0.0375751" res="11907.2" algo="Sum"/><pk mz="448.66615342" i="720.258" sn="3.60864" a="19.6319" fwhm="0.0223643" res="20061.7" algo="Sum"/><pk mz="448.75159765" i="1182.8" sn="5.9262" a="39.4834" fwhm="0.0261778" res="17142.5" algo="Sum"/><pk mz="448.88746466" i="555.816" sn="2.78443" a="20.5784" fwhm="0.0315575" res="14224.4" algo="Sum"/><pk mz="448.94194228" i="532.252" sn="2.66644" a="20.7819" fwhm="0.033575" res="13371.3" algo="Sum"/><pk mz="449.28563224" i="1078.1" sn="5.39593" a="37.7669" fwhm="0.0369154" res="12170.7" algo="Sum"/><pk mz="449.36778095" i="677.247" sn="3.38731" a="20.8171" fwhm="0.0434888" res="10333" algo="Sum"/><pk mz="449.38682883" i="464.599" sn="2.32391" a="8.7054" fwhm="0.0201888" res="22259.3" algo="Sum"/><pk mz="449.43285149" i="470.106" sn="2.3519" a="12.4282" fwhm="0.0260311" res="17265.2" algo="Sum"/><pk mz="450.28838418" i="465.009" sn="2.32377" a="21.5102" fwhm="0.0390514" res="11530.7" algo="Sum"/><pk mz="450.74933552" i="1495.82" sn="7.47025" a="46.094" fwhm="0.0275969" res="16333.4" algo="Sum"/><pk mz="450.79672332" i="566.081" sn="2.82694" a="17.8103" fwhm="0.033068" res="13632.4" algo="Sum"/><pk mz="450.87224670" i="489.591" sn="2.44434" a="20.3809" fwhm="0.0352131" res="12804.1" algo="Sum"/><pk mz="451.15543933" i="541.901" sn="2.70459" a="20.9643" fwhm="0.0271077" res="16643.1" algo="Sum"/><pk mz="451.25187588" i="559.508" sn="2.79353" a="16.8977" fwhm="0.0434892" res="10376.2" algo="Sum"/><pk mz="451.27965046" i="584.988" sn="2.92058" a="12.8389" fwhm="0.0335134" res="13465.7" algo="Sum"/><pk mz="451.29660160" i="507.8" sn="2.53521" a="8.2787" fwhm="0.0167571" res="26931.7" algo="Sum"/><pk mz="451.31265635" i="519.709" sn="2.59467" a="12.8076" fwhm="0.0349999" res="12894.7" algo="Sum"/><pk mz="451.35363270" i="520.719" sn="2.59957" a="23.8002" fwhm="0.0487473" res="9259.04" algo="Sum"/><pk mz="452.29750777" i="475.301" sn="2.37067" a="18.7488" fwhm="0.0411533" res="10990.5" algo="Sum"/><pk mz="452.74725711" i="971.035" sn="4.84074" a="28.1307" fwhm="0.0259461" res="17449.5" algo="Sum"/><pk mz="452.79509546" i="801.309" sn="3.99458" a="19.9687" fwhm="0.0289127" res="15660.8" algo="Sum"/><pk mz="452.83178354" i="2245.2" sn="11.1923" a="62.2853" fwhm="0.0249327" res="18162.2" algo="Sum"/><pk mz="453.16174404" i="1423.84" sn="7.08258" a="43.2286" fwhm="0.0275195" res="16466.9" algo="Sum"/><pk mz="453.20812603" i="1211.45" sn="6.02568" a="37.5269" fwhm="0.0266953" res="16977" algo="Sum"/><pk mz="453.26561480" i="466.797" sn="2.32251" a="10.2693" fwhm="0.0295604" res="15333.6" algo="Sum"/><pk mz="453.29363371" i="789.052" sn="3.92632" a="31.5424" fwhm="0.0599197" res="7565.02" algo="Sum"/><pk mz="453.33500821" i="912.481" sn="4.53932" a="28.324" fwhm="0.0399479" res="11348.2" algo="Sum"/><pk mz="454.29140865" i="472.56" sn="2.34595" a="20.2892" fwhm="0.0511038" res="8889.58" algo="Sum"/><pk mz="454.69830775" i="648.445" sn="3.21918" a="17.6977" fwhm="0.0233764" res="19451.2" algo="Sum"/><pk mz="454.79151068" i="441.574" sn="2.19087" a="13.1009" fwhm="0.0387057" res="11750" algo="Sum"/><pk mz="454.83011648" i="1241.61" sn="6.16048" a="38.2294" fwhm="0.0279694" res="16261.7" algo="Sum"/><pk mz="454.87902662" i="694.781" sn="3.44801" a="21.7897" fwhm="0.0320856" res="14177" algo="Sum"/><pk mz="454.95359644" i="2408.49" sn="11.952" a="67.7551" fwhm="0.0264866" res="17176.7" algo="Sum"/><pk mz="455.18657309" i="737.56" sn="3.65517" a="22.327" fwhm="0.0414505" res="10981.4" algo="Sum"/><pk mz="455.28709664" i="548.808" sn="2.71928" a="12.7974" fwhm="0.031439" res="14481.6" algo="Sum"/><pk mz="455.30290167" i="541.927" sn="2.68519" a="4.55889" fwhm="0.00607072" res="74999.8" algo="Sum"/><pk mz="455.32084266" i="647.38" sn="3.20769" a="21.1215" fwhm="0.0462869" res="9836.92" algo="Sum"/><pk mz="456.69726317" i="1069.83" sn="5.28159" a="29.6462" fwhm="0.025121" res="18179.9" algo="Sum"/><pk mz="456.83340712" i="460.492" sn="2.27413" a="17.5642" fwhm="0.0388603" res="11755.8" algo="Sum"/><pk mz="456.87723683" i="572.89" sn="2.82942" a="16.1096" fwhm="0.0270363" res="16898.7" algo="Sum"/><pk mz="456.95083608" i="998.355" sn="4.93139" a="37.9388" fwhm="0.0283069" res="16142.7" algo="Sum"/><pk mz="457.26987336" i="1175.27" sn="5.8032" a="38.16" fwhm="0.0346735" res="13187.9" algo="Sum"/><pk mz="457.30443004" i="734.486" sn="3.62671" a="13.765" fwhm="0.0253023" res="18073.6" algo="Sum"/><pk mz="457.34633293" i="1005.4" sn="4.9644" a="44.4502" fwhm="0.0328418" res="13925.7" algo="Sum"/><pk mz="457.95993264" i="551.535" sn="2.72073" a="18.5183" fwhm="0.0265346" res="17259" algo="Sum"/><pk mz="458.27368136" i="500.443" sn="2.46775" a="17.3593" fwhm="0.0350608" res="13070.8" algo="Sum"/><pk mz="458.34812780" i="429.899" sn="2.11969" a="13.1392" fwhm="0.0343887" res="13328.4" algo="Sum"/><pk mz="458.69498201" i="909.458" sn="4.47294" a="23.5552" fwhm="0.0246335" res="18620.8" algo="Sum"/><pk mz="458.73877072" i="529.825" sn="2.60567" a="12.8047" fwhm="0.0302337" res="15173.1" algo="Sum"/><pk mz="458.78122829" i="1426.38" sn="7.0149" a="43.3739" fwhm="0.0278508" res="16472.8" algo="Sum"/><pk mz="459.10572514" i="674.985" sn="3.31361" a="26.3231" fwhm="0.0327407" res="14022.5" algo="Sum"/><pk mz="459.25122732" i="482.798" sn="2.36993" a="15.3837" fwhm="0.0349801" res="13128.9" algo="Sum"/><pk mz="459.27500859" i="583.349" sn="2.86358" a="15.724" fwhm="0.0380349" res="12075.1" algo="Sum"/><pk mz="459.31218994" i="1061.72" sn="5.21071" a="54.656" fwhm="0.0429606" res="10691.5" algo="Sum"/><pk mz="459.45290185" i="746.217" sn="3.66149" a="20.1137" fwhm="0.0230317" res="19948.7" algo="Sum"/><pk mz="460.28536348" i="438.721" sn="2.14579" a="15.8546" fwhm="0.0394577" res="11665.3" algo="Sum"/><pk mz="460.69303423" i="461.947" sn="2.25588" a="12.9721" fwhm="0.0289464" res="15915.4" algo="Sum"/><pk mz="460.77916871" i="1439.48" sn="7.02047" a="45.4191" fwhm="0.0285606" res="16133.4" algo="Sum"/><pk mz="460.82548374" i="805.519" sn="3.92739" a="22.9747" fwhm="0.0328761" res="14017" algo="Sum"/><pk mz="460.89993976" i="570.823" sn="2.78349" a="19.5639" fwhm="0.0341983" res="13477.3" algo="Sum"/><pk mz="460.96472019" i="870.125" sn="4.24297" a="31.6548" fwhm="0.0249073" res="18507.2" algo="Sum"/><pk mz="461.18553688" i="727.197" sn="3.54603" a="27.1229" fwhm="0.0303474" res="15196.9" algo="Sum"/><pk mz="461.32785325" i="1490.91" sn="7.27015" a="68.8488" fwhm="0.0434623" res="10614.4" algo="Sum"/><pk mz="462.33050857" i="534.248" sn="2.5998" a="24.0606" fwhm="0.0442412" res="10450.2" algo="Sum"/><pk mz="462.64222158" i="543.312" sn="2.6391" a="13.6947" fwhm="0.023498" res="19688.6" algo="Sum"/><pk mz="462.77819931" i="746.431" sn="3.62471" a="22.745" fwhm="0.0308507" res="15000.6" algo="Sum"/><pk mz="462.82289657" i="791.229" sn="3.84225" a="21.3678" fwhm="0.0310829" res="14890" algo="Sum"/><pk mz="462.86053574" i="2111.04" sn="10.2514" a="60.3683" fwhm="0.025229" res="18346.4" algo="Sum"/><pk mz="463.20105094" i="719.561" sn="3.49238" a="25.2344" fwhm="0.0280729" res="16499.9" algo="Sum"/><pk mz="463.30673059" i="973.715" sn="4.72581" a="37.8891" fwhm="0.0523199" res="8855.27" algo="Sum"/><pk mz="463.35268706" i="1415.01" sn="6.86924" a="58.1085" fwhm="0.0438399" res="10569.2" algo="Sum"/><pk mz="463.40619404" i="438.55" sn="2.12946" a="10.3066" fwhm="0.0306435" res="15122.5" algo="Sum"/><pk mz="464.31655163" i="438.458" sn="2.1207" a="18.1609" fwhm="0.0511359" res="9080.06" algo="Sum"/><pk mz="464.35506997" i="529.762" sn="2.56148" a="19.0356" fwhm="0.0430068" res="10797.2" algo="Sum"/><pk mz="464.64048929" i="528.271" sn="2.5515" a="14.8374" fwhm="0.0252058" res="18433.9" algo="Sum"/><pk mz="464.72921711" i="1018.51" sn="4.91909" a="30.3787" fwhm="0.0246811" res="18829.4" algo="Sum"/><pk mz="464.82129528" i="492.391" sn="2.37758" a="14.7335" fwhm="0.0318967" res="14572.7" algo="Sum"/><pk mz="464.85964588" i="513.934" sn="2.48171" a="17.6522" fwhm="0.0348225" res="13349.4" algo="Sum"/><pk mz="464.91061121" i="858.978" sn="4.14846" a="26.809" fwhm="0.0285899" res="16261.4" algo="Sum"/><pk mz="464.97710583" i="857.54" sn="4.14114" a="27.0299" fwhm="0.0263667" res="17635" algo="Sum"/><pk mz="465.21721174" i="1249.76" sn="6.03632" a="38.8509" fwhm="0.0281855" res="16505.5" algo="Sum"/><pk mz="465.26108352" i="725.709" sn="3.50532" a="19.6196" fwhm="0.0368621" res="12621.7" algo="Sum"/><pk mz="465.28827441" i="587.011" sn="2.83538" a="7.32357" fwhm="0.012761" res="36461.7" algo="Sum"/><pk mz="465.29352471" i="599.628" sn="2.89632" a="12.0981" fwhm="0.0500332" res="9299.7" algo="Sum"/><pk mz="465.33144426" i="633.387" sn="3.05942" a="12.3785" fwhm="0.0255233" res="18231.7" algo="Sum"/><pk mz="465.34438989" i="633.029" sn="3.0577" a="10.4044" fwhm="0.0170158" res="27347.8" algo="Sum"/><pk mz="465.36883964" i="787.857" sn="3.80573" a="29.5199" fwhm="0.0368969" res="12612.7" algo="Sum"/><pk mz="466.32024803" i="521.646" sn="2.51695" a="21.3872" fwhm="0.0365422" res="12761.1" algo="Sum"/><pk mz="466.72734537" i="1421.24" sn="6.85345" a="40.9931" fwhm="0.0254558" res="18334.8" algo="Sum"/><pk mz="466.77155835" i="480.116" sn="2.31509" a="17.1392" fwhm="0.0322619" res="14468.2" algo="Sum"/><pk mz="467.10100454" i="708.565" sn="3.41465" a="20.1506" fwhm="0.0331855" res="14075.4" algo="Sum"/><pk mz="467.13229652" i="534.062" sn="2.57371" a="21.1777" fwhm="0.0428982" res="10889.3" algo="Sum"/><pk mz="467.27369684" i="612.363" sn="2.95105" a="23.5173" fwhm="0.0497616" res="9390.25" algo="Sum"/><pk mz="467.31322929" i="635.983" sn="3.06487" a="22.7981" fwhm="0.0511555" res="9135.16" algo="Sum"/><pk mz="467.34340693" i="525.341" sn="2.53168" a="12.8917" fwhm="0.0298819" res="15639.7" algo="Sum"/><pk mz="468.30647617" i="1117.58" sn="5.36765" a="32.565" fwhm="0.0291156" res="16084.4" algo="Sum"/><pk mz="468.72424337" i="1070.05" sn="5.1283" a="30.1723" fwhm="0.0263763" res="17770.6" algo="Sum"/><pk mz="468.76953141" i="549.568" sn="2.63386" a="15.5175" fwhm="0.0408427" res="11477.4" algo="Sum"/><pk mz="468.81017063" i="1680.47" sn="8.05383" a="57.3915" fwhm="0.0286896" res="16340.8" algo="Sum"/><pk mz="469.13989166" i="690.977" sn="3.3114" a="27.4636" fwhm="0.0378806" res="12384.7" algo="Sum"/><pk mz="469.26405799" i="541.739" sn="2.59593" a="16.6084" fwhm="0.0414171" res="11330.2" algo="Sum"/><pk mz="469.31358821" i="1052.31" sn="5.04196" a="51.4073" fwhm="0.0598407" res="7842.71" algo="Sum"/><pk mz="469.36463957" i="2698.27" sn="12.9293" a="88.6186" fwhm="0.0296956" res="15805.9" algo="Sum"/><pk mz="470.36803549" i="863.253" sn="4.12669" a="30.2249" fwhm="0.0295838" res="15899.5" algo="Sum"/><pk mz="470.72332859" i="439.747" sn="2.0998" a="13.831" fwhm="0.0339393" res="13869.6" algo="Sum"/><pk mz="470.76494253" i="438.166" sn="2.0917" a="12.2821" fwhm="0.042686" res="11028.5" algo="Sum"/><pk mz="470.80907696" i="1380.18" sn="6.58815" a="44.0241" fwhm="0.0291372" res="16158.3" algo="Sum"/><pk mz="470.85478583" i="802.084" sn="3.82916" a="24.7642" fwhm="0.0301362" res="15624.2" algo="Sum"/><pk mz="470.92656226" i="1393.51" sn="6.65033" a="51.3071" fwhm="0.0284142" res="16573.7" algo="Sum"/><pk mz="470.99402408" i="604.062" sn="2.88317" a="19.428" fwhm="0.0262865" res="17917.7" algo="Sum"/><pk mz="471.16240821" i="675.385" sn="3.22295" a="30.6144" fwhm="0.0397037" res="11867" algo="Sum"/><pk mz="471.27267561" i="624.271" sn="2.97865" a="25.1423" fwhm="0.0463148" res="10175.4" algo="Sum"/><pk mz="471.32640730" i="760.939" sn="3.62845" a="35.8312" fwhm="0.0667334" res="7062.82" algo="Sum"/><pk mz="472.30046856" i="458.239" sn="2.18136" a="19.2942" fwhm="0.0533257" res="8856.9" algo="Sum"/><pk mz="472.67274508" i="869.058" sn="4.13723" a="22.0357" fwhm="0.0222188" res="21273.6" algo="Sum"/><pk mz="472.80921756" i="659.287" sn="3.13515" a="24.2162" fwhm="0.0397569" res="11892.5" algo="Sum"/><pk mz="472.85086708" i="648.511" sn="3.0839" a="23.7862" fwhm="0.0308713" res="15316.8" algo="Sum"/><pk mz="472.92149497" i="667.356" sn="3.17341" a="25.0547" fwhm="0.0347039" res="13627.3" algo="Sum"/><pk mz="473.30166474" i="952.975" sn="4.52002" a="21.1039" fwhm="0.0323362" res="14636.9" algo="Sum"/><pk mz="473.34287892" i="2390.37" sn="11.3394" a="91.8449" fwhm="0.0304043" res="15568.3" algo="Sum"/><pk mz="473.46823409" i="825.835" sn="3.91816" a="23.5487" fwhm="0.0244833" res="19338.4" algo="Sum"/><pk mz="474.30707771" i="599.042" sn="2.83273" a="21.8555" fwhm="0.0445303" res="10651.3" algo="Sum"/><pk mz="474.34522980" i="762.851" sn="3.60775" a="27.8678" fwhm="0.0397994" res="11918.4" algo="Sum"/><pk mz="474.67013982" i="741.771" sn="3.5047" a="20.795" fwhm="0.0245431" res="19340.3" algo="Sum"/><pk mz="474.75861871" i="1351.46" sn="6.38499" a="42.18" fwhm="0.0270374" res="17559.3" algo="Sum"/><pk mz="474.93947494" i="837.788" sn="3.95731" a="36.7381" fwhm="0.0313786" res="15135.8" algo="Sum"/><pk mz="475.32340278" i="3794.25" sn="17.8879" a="138.883" fwhm="0.0282628" res="16818" algo="Sum"/><pk mz="475.41572325" i="589.949" sn="2.77684" a="18.8162" fwhm="0.0394394" res="12054.3" algo="Sum"/><pk mz="475.44565095" i="472.919" sn="2.22511" a="11.4532" fwhm="0.0293333" res="16208.4" algo="Sum"/><pk mz="476.27760796" i="549.763" sn="2.58142" a="19.6811" fwhm="0.0426382" res="11170.2" algo="Sum"/><pk mz="476.32562440" i="1218.65" sn="5.72219" a="44.6625" fwhm="0.0295131" res="16139.5" algo="Sum"/><pk mz="476.75551809" i="1750.61" sn="8.21779" a="49.7903" fwhm="0.0259993" res="18337.2" algo="Sum"/><pk mz="476.79698062" i="560.935" sn="2.63044" a="17.7081" fwhm="0.0355967" res="13394.4" algo="Sum"/><pk mz="476.86088560" i="433.185" sn="2.02974" a="16.4299" fwhm="0.0450574" res="10583.4" algo="Sum"/><pk mz="476.93720514" i="1225.64" sn="5.74414" a="46.286" fwhm="0.0300788" res="15856.3" algo="Sum"/><pk mz="477.15956364" i="475.687" sn="2.22781" a="16.7848" fwhm="0.0333935" res="14289" algo="Sum"/><pk mz="477.23085304" i="440.268" sn="2.06091" a="16.5469" fwhm="0.0456957" res="10443.7" algo="Sum"/><pk mz="477.32933299" i="1737.49" sn="8.12147" a="60.0595" fwhm="0.0371466" res="12849.9" algo="Sum"/><pk mz="478.32862666" i="3241.44" sn="15.0927" a="95.1887" fwhm="0.0258976" res="18470" algo="Sum"/><pk mz="478.75382921" i="1021.27" sn="4.73924" a="31.1551" fwhm="0.028413" res="16849.8" algo="Sum"/><pk mz="478.79462674" i="553.101" sn="2.56675" a="17.8646" fwhm="0.0427543" res="11198.8" algo="Sum"/><pk mz="478.83997723" i="1890.22" sn="8.77067" a="59.9881" fwhm="0.0261934" res="18281" algo="Sum"/><pk mz="478.93372077" i="636.833" sn="2.95479" a="23.368" fwhm="0.0337308" res="14198.7" algo="Sum"/><pk mz="479.17483712" i="551.927" sn="2.56027" a="20.17" fwhm="0.0342627" res="13985.3" algo="Sum"/><pk mz="479.24045880" i="435.703" sn="2.02122" a="14.5431" fwhm="0.0331834" res="14442.2" algo="Sum"/><pk mz="479.33133018" i="1953.71" sn="9.06323" a="89.6304" fwhm="0.0421691" res="11366.9" algo="Sum"/><pk mz="480.30862618" i="503.176" sn="2.32656" a="19.131" fwhm="0.0378711" res="12682.7" algo="Sum"/><pk mz="480.33975225" i="962.712" sn="4.45133" a="38.9703" fwhm="0.0387949" res="12381.5" algo="Sum"/><pk mz="480.70348938" i="694.241" sn="3.2061" a="18.7697" fwhm="0.0254949" res="18854.9" algo="Sum"/><pk mz="480.79656999" i="486.124" sn="2.24499" a="15.2877" fwhm="0.047564" res="10108.4" algo="Sum"/><pk mz="480.83860283" i="1123.29" sn="5.18751" a="31.902" fwhm="0.0269502" res="17841.7" algo="Sum"/><pk mz="480.88190305" i="843.2" sn="3.89401" a="26.1609" fwhm="0.0326216" res="14741.2" algo="Sum"/><pk mz="480.94984293" i="573.988" sn="2.64762" a="20.8943" fwhm="0.0306705" res="15681.2" algo="Sum"/><pk mz="481.20040734" i="1413.59" sn="6.51526" a="57.2256" fwhm="0.0359629" res="13380.5" algo="Sum"/><pk mz="481.26173433" i="1822.69" sn="8.40032" a="63.3242" fwhm="0.0303659" res="15848.8" algo="Sum"/><pk mz="481.31120926" i="727.867" sn="3.35476" a="17.3692" fwhm="0.0346104" res="13906.5" algo="Sum"/><pk mz="481.34546223" i="1030.08" sn="4.74731" a="47.598" fwhm="0.0575823" res="8359.26" algo="Sum"/><pk mz="482.20258946" i="431.563" sn="1.98512" a="17.3187" fwhm="0.0423029" res="11398.8" algo="Sum"/><pk mz="482.26472889" i="559.68" sn="2.57488" a="20.5316" fwhm="0.0360376" res="13382.3" algo="Sum"/><pk mz="482.32140071" i="1135.91" sn="5.22091" a="36.1236" fwhm="0.0294577" res="16373.3" algo="Sum"/><pk mz="482.35945084" i="719.822" sn="3.3077" a="22.8791" fwhm="0.0345255" res="13971.1" algo="Sum"/><pk mz="482.70054860" i="1160.06" sn="5.32666" a="32.6761" fwhm="0.0251087" res="19224.4" algo="Sum"/><pk mz="482.80076261" i="456.308" sn="2.09115" a="17.4633" fwhm="0.0483605" res="9983.37" algo="Sum"/><pk mz="482.83609359" i="480.388" sn="2.20035" a="11.2196" fwhm="0.0346652" res="13928.6" algo="Sum"/><pk mz="482.85221239" i="463.855" sn="2.12427" a="8.02876" fwhm="0.017333" res="27857.4" algo="Sum"/><pk mz="482.87147867" i="487.013" sn="2.23034" a="18.9365" fwhm="0.0405438" res="11909.9" algo="Sum"/><pk mz="483.07438601" i="503.326" sn="2.30482" a="20.7466" fwhm="0.0358504" res="13474.7" algo="Sum"/><pk mz="483.28366225" i="613.323" sn="2.80779" a="19.231" fwhm="0.0433513" res="11148.1" algo="Sum"/><pk mz="483.30312154" i="619.133" sn="2.83439" a="10.2508" fwhm="0.017341" res="27870.6" algo="Sum"/><pk mz="483.34145409" i="896.375" sn="4.1036" a="18.0135" fwhm="0.0260126" res="18581" algo="Sum"/><pk mz="483.37893267" i="3136.45" sn="14.3586" a="93.9135" fwhm="0.0260822" res="18532.9" algo="Sum"/><pk mz="484.38260424" i="1107.56" sn="5.05747" a="33.8767" fwhm="0.0247192" res="19595.4" algo="Sum"/><pk mz="484.69812657" i="795.572" sn="3.62315" a="23.3263" fwhm="0.0265807" res="18234.9" algo="Sum"/><pk mz="484.78644532" i="1768.35" sn="8.05569" a="54.5717" fwhm="0.0266025" res="18223.3" algo="Sum"/><pk mz="484.86842645" i="443.227" sn="2.01912" a="11.5822" fwhm="0.0339245" res="14292.6" algo="Sum"/><pk mz="485.11516731" i="508.321" sn="2.31473" a="19.7706" fwhm="0.0313393" res="15479.5" algo="Sum"/><pk mz="485.29169223" i="829.031" sn="3.77513" a="29.8704" fwhm="0.0420662" res="11536.4" algo="Sum"/><pk mz="485.35592889" i="3979.77" sn="18.1202" a="139.308" fwhm="0.0357521" res="13575.6" algo="Sum"/><pk mz="486.29141575" i="432.831" sn="1.96375" a="11.1747" fwhm="0.0372774" res="13045.2" algo="Sum"/><pk mz="486.36000555" i="1276.88" sn="5.78963" a="46.4541" fwhm="0.0399772" res="12165.9" algo="Sum"/><pk mz="486.78366463" i="1728.32" sn="7.82514" a="50.3876" fwhm="0.0256478" res="18979.6" algo="Sum"/><pk mz="486.82675375" i="645.213" sn="2.92159" a="17.5749" fwhm="0.03371" res="14441.6" algo="Sum"/><pk mz="486.89597409" i="550.966" sn="2.49434" a="26.3308" fwhm="0.0434187" res="11214" algo="Sum"/><pk mz="486.96532864" i="701.492" sn="3.17567" a="28.6102" fwhm="0.0350393" res="13897.7" algo="Sum"/><pk mz="487.35835758" i="2194.1" sn="9.93063" a="88.9121" fwhm="0.0337291" res="14449.2" algo="Sum"/><pk mz="487.48286679" i="628.831" sn="2.8452" a="17.3712" fwhm="0.0249695" res="19523.1" algo="Sum"/><pk mz="488.33222898" i="581.714" sn="2.62462" a="14.8892" fwhm="0.0392196" res="12451.2" algo="Sum"/><pk mz="488.36150961" i="671.386" sn="3.02898" a="26.012" fwhm="0.0380437" res="12836.8" algo="Sum"/><pk mz="488.64684008" i="517.635" sn="2.3339" a="15.3279" fwhm="0.0278647" res="17536.4" algo="Sum"/><pk mz="488.78146492" i="833.496" sn="3.75783" a="28.7854" fwhm="0.0339602" res="14392.8" algo="Sum"/><pk mz="488.82709486" i="575.231" sn="2.59344" a="16.2134" fwhm="0.0396406" res="12331.5" algo="Sum"/><pk mz="488.87086902" i="1742.3" sn="7.85517" a="62.5598" fwhm="0.0291397" res="16776.8" algo="Sum"/><pk mz="489.31614140" i="1735.84" sn="7.82407" a="60.9702" fwhm="0.0380627" res="12855.5" algo="Sum"/><pk mz="489.35217128" i="1065.17" sn="4.80113" a="35.5988" fwhm="0.0350281" res="13970.3" algo="Sum"/><pk mz="490.28959173" i="1744.82" sn="7.80982" a="72.6966" fwhm="0.0361984" res="13544.5" algo="Sum"/><pk mz="490.35214724" i="480.67" sn="2.15113" a="8.53251" fwhm="0.024871" res="19715.8" algo="Sum"/><pk mz="490.64625632" i="538.296" sn="2.40563" a="17.9766" fwhm="0.027168" res="18059.7" algo="Sum"/><pk mz="490.73248255" i="895.124" sn="3.99996" a="29.1359" fwhm="0.0285824" res="17169" algo="Sum"/><pk mz="490.86776166" i="772.622" sn="3.45233" a="24.9755" fwhm="0.0342177" res="14345.4" algo="Sum"/><pk mz="490.91490911" i="899.603" sn="4.01964" a="33.8756" fwhm="0.0401218" res="12235.6" algo="Sum"/><pk mz="491.29867705" i="1881.3" sn="8.39936" a="85.5518" fwhm="0.0428322" res="11470.3" algo="Sum"/><pk mz="491.36665937" i="818.231" sn="3.65319" a="34.6496" fwhm="0.0438486" res="11206" algo="Sum"/><pk mz="492.29993536" i="613.166" sn="2.72115" a="26.4484" fwhm="0.0443666" res="11096.2" algo="Sum"/><pk mz="492.72958157" i="1302.4" sn="5.76934" a="38.4338" fwhm="0.024522" res="20093.4" algo="Sum"/><pk mz="492.78064894" i="428.583" sn="1.89855" a="13.4076" fwhm="0.0428651" res="11496.1" algo="Sum"/><pk mz="492.91180146" i="927.593" sn="4.1061" a="37.322" fwhm="0.0430792" res="11442" algo="Sum"/><pk mz="493.32324742" i="2370.63" sn="10.4837" a="103.473" fwhm="0.0531499" res="9281.74" algo="Sum"/><pk mz="494.32265757" i="2202.84" sn="9.67767" a="92.7116" fwhm="0.0351322" res="14070.4" algo="Sum"/><pk mz="494.56474745" i="697.336" sn="3.06427" a="24.6874" fwhm="0.0275959" res="17921.7" algo="Sum"/><pk mz="494.72740339" i="784.209" sn="3.4428" a="23.4877" fwhm="0.0265244" res="18651.8" algo="Sum"/><pk mz="494.77469877" i="494.389" sn="2.16986" a="13.4646" fwhm="0.0349109" res="14172.5" algo="Sum"/><pk mz="494.81579623" i="2019" sn="8.86272" a="73.4126" fwhm="0.0273642" res="18082.6" algo="Sum"/><pk mz="494.90837007" i="690.427" sn="3.03024" a="32.2549" fwhm="0.0391247" res="12649.5" algo="Sum"/><pk mz="495.32747018" i="1527.18" sn="6.69525" a="76.5514" fwhm="0.0534663" res="9264.3" algo="Sum"/><pk mz="496.33791398" i="39898.1" sn="174.277" a="1085.36" fwhm="0.0239559" res="20718.8" algo="Sum"/><pk mz="496.81323298" i="1686.04" sn="7.36252" a="53.7276" fwhm="0.0300675" res="16523.3" algo="Sum"/><pk mz="496.85383576" i="638.233" sn="2.78701" a="20.3427" fwhm="0.0378705" res="13119.8" algo="Sum"/><pk mz="496.94003667" i="912.157" sn="3.98284" a="30.2111" fwhm="0.0323449" res="15363.8" algo="Sum"/><pk mz="496.98293623" i="588.607" sn="2.57021" a="21.8675" fwhm="0.0411031" res="12091.1" algo="Sum"/><pk mz="497.17547767" i="590.474" sn="2.57666" a="29.2246" fwhm="0.0458437" res="10845" algo="Sum"/><pk mz="497.23547066" i="1386.55" sn="6.05053" a="48.2725" fwhm="0.0315254" res="15772.5" algo="Sum"/><pk mz="497.29085230" i="621.597" sn="2.71256" a="16.5596" fwhm="0.0389449" res="12769.1" algo="Sum"/><pk mz="497.34120743" i="11434.6" sn="49.8832" a="345.895" fwhm="0.0262214" res="18967" algo="Sum"/><pk mz="498.24096612" i="435.91" sn="1.89605" a="18.1742" fwhm="0.040026" res="12447.9" algo="Sum"/><pk mz="498.34439101" i="2202.09" sn="9.57969" a="70.4097" fwhm="0.0285488" res="17455.8" algo="Sum"/><pk mz="498.67687684" i="725.24" sn="3.1534" a="22.6744" fwhm="0.0274242" res="18183.8" algo="Sum"/><pk mz="498.80968126" i="750.307" sn="3.26266" a="25.831" fwhm="0.0366817" res="13598.3" algo="Sum"/><pk mz="498.89935345" i="1678.23" sn="7.29308" a="50.6978" fwhm="0.027854" res="17911.2" algo="Sum"/><pk mz="498.93605309" i="698.102" sn="3.03412" a="23.7997" fwhm="0.0307705" res="16214.8" algo="Sum"/><pk mz="499.30004102" i="664.194" sn="2.88016" a="30.5809" fwhm="0.0663438" res="7525.95" algo="Sum"/><pk mz="499.36971344" i="2581.56" sn="11.194" a="125.331" fwhm="0.0456333" res="10943.1" algo="Sum"/><pk mz="500.27539824" i="604.933" sn="2.6215" a="23.0605" fwhm="0.0400654" res="12486.5" algo="Sum"/><pk mz="500.30677359" i="519.814" sn="2.25264" a="12.2521" fwhm="0.0370958" res="13486.9" algo="Sum"/><pk mz="500.37453351" i="904.464" sn="3.91968" a="45.7921" fwhm="0.0482807" res="10363.9" algo="Sum"/><pk mz="500.67430619" i="641.143" sn="2.7781" a="19.2626" fwhm="0.0283564" res="17656.5" algo="Sum"/><pk mz="500.72438369" i="434.895" sn="1.88454" a="9.69771" fwhm="0.0298524" res="16773.4" algo="Sum"/><pk mz="500.76074480" i="1257.41" sn="5.44967" a="39.1108" fwhm="0.027696" res="18080.6" algo="Sum"/><pk mz="500.79929477" i="441.926" sn="1.91546" a="10.8804" fwhm="0.0300762" res="16651" algo="Sum"/><pk mz="501.27603406" i="487.414" sn="2.11116" a="21.2355" fwhm="0.0478383" res="10478.5" algo="Sum"/><pk mz="501.33313892" i="2070.14" sn="8.96566" a="85.8298" fwhm="0.0412453" res="12154.9" algo="Sum"/><pk mz="501.38587582" i="2445.6" sn="10.5917" a="93.3002" fwhm="0.0392132" res="12786.2" algo="Sum"/><pk mz="501.49816033" i="752.22" sn="3.25578" a="23.0402" fwhm="0.0246608" res="20335.8" algo="Sum"/><pk mz="502.29020333" i="733.471" sn="3.16899" a="19.6487" fwhm="0.0348882" res="14397.1" algo="Sum"/><pk mz="502.32984705" i="1345.38" sn="5.81275" a="51.939" fwhm="0.0376922" res="13327.2" algo="Sum"/><pk mz="502.39136868" i="814.726" sn="3.52004" a="31.8457" fwhm="0.0401012" res="12528.1" algo="Sum"/><pk mz="502.75736963" i="1421.75" sn="6.1319" a="39.4756" fwhm="0.0248747" res="20211.6" algo="Sum"/><pk mz="502.80356147" i="518.739" sn="2.23729" a="18.4831" fwhm="0.0469728" res="10704.1" algo="Sum"/><pk mz="502.93607273" i="473.927" sn="2.04402" a="22.8225" fwhm="0.0507257" res="9914.83" algo="Sum"/><pk mz="503.10630150" i="465.137" sn="2.00418" a="14.3891" fwhm="0.0296511" res="16967.5" algo="Sum"/><pk mz="503.33172884" i="1795.64" sn="7.73903" a="62.6116" fwhm="0.0368739" res="13650.1" algo="Sum"/><pk mz="503.36580268" i="868.281" sn="3.74269" a="25.0463" fwhm="0.0408801" res="12313.2" algo="Sum"/><pk mz="504.30471090" i="1644.41" sn="7.06432" a="52.5406" fwhm="0.0382813" res="13173.7" algo="Sum"/><pk mz="504.33860133" i="1687.85" sn="7.24693" a="55.5239" fwhm="0.0286921" res="17577.6" algo="Sum"/><pk mz="504.62455765" i="435.511" sn="1.86873" a="14.3486" fwhm="0.0291844" res="17290.9" algo="Sum"/><pk mz="504.75575118" i="696.779" sn="2.9868" a="24.2072" fwhm="0.0324778" res="15541.6" algo="Sum"/><pk mz="504.80628054" i="516.276" sn="2.21133" a="13.932" fwhm="0.0353937" res="14262.6" algo="Sum"/><pk mz="504.84461020" i="2120.04" sn="9.07185" a="76.5924" fwhm="0.0292278" res="17272.8" algo="Sum"/><pk mz="505.31274135" i="1140.86" sn="4.87476" a="39.3949" fwhm="0.0474122" res="10657.9" algo="Sum"/><pk mz="505.33601021" i="1175.49" sn="5.02272" a="43.3647" fwhm="0.0373907" res="13515" algo="Sum"/><pk mz="506.26613496" i="670.352" sn="2.85367" a="28.973" fwhm="0.040582" res="12475.1" algo="Sum"/><pk mz="506.35643287" i="1350.63" sn="5.74953" a="52.2909" fwhm="0.0295202" res="17152.9" algo="Sum"/><pk mz="506.62358691" i="527.678" sn="2.24249" a="15.0703" fwhm="0.0256203" res="19774.3" algo="Sum"/><pk mz="506.70821394" i="652.275" sn="2.76652" a="24.0245" fwhm="0.0289376" res="17510.4" algo="Sum"/><pk mz="506.84243828" i="1132.9" sn="4.80324" a="39.2014" fwhm="0.0318881" res="15894.4" algo="Sum"/><pk mz="506.89061154" i="574.965" sn="2.43751" a="24.066" fwhm="0.0554767" res="9137" algo="Sum"/><pk mz="507.29863750" i="1222.67" sn="5.17875" a="50.573" fwhm="0.0438043" res="11581" algo="Sum"/><pk mz="507.33216660" i="1174.68" sn="4.9755" a="44.7401" fwhm="0.048859" res="10383.6" algo="Sum"/><pk mz="508.29159744" i="449.089" sn="1.89729" a="16.763" fwhm="0.0446712" res="11378.5" algo="Sum"/><pk mz="508.30683959" i="468.212" sn="1.97821" a="5.90632" fwhm="0.013338" res="38109.8" algo="Sum"/><pk mz="508.33668785" i="638.355" sn="2.69708" a="21.4902" fwhm="0.043348" res="11726.9" algo="Sum"/><pk mz="508.37284633" i="682.648" sn="2.88369" a="26.9084" fwhm="0.0365711" res="13901" algo="Sum"/><pk mz="508.70684285" i="1052.68" sn="4.42936" a="31.5589" fwhm="0.025557" res="19904.8" algo="Sum"/><pk mz="508.83339932" i="498.747" sn="2.0979" a="13.4777" fwhm="0.0350062" res="14535.5" algo="Sum"/><pk mz="508.85214100" i="571.136" sn="2.4024" a="15.3439" fwhm="0.0382318" res="13309.7" algo="Sum"/><pk mz="508.88169774" i="521.235" sn="2.19255" a="12.5169" fwhm="0.035588" res="14299.2" algo="Sum"/><pk mz="509.31755897" i="2435.56" sn="10.231" a="71.1636" fwhm="0.0421108" res="12094.7" algo="Sum"/><pk mz="509.36060989" i="2688.38" sn="11.2948" a="100.753" fwhm="0.0376813" res="13517.6" algo="Sum"/><pk mz="510.35564970" i="1894.23" sn="7.92805" a="80.9493" fwhm="0.041241" res="12375" algo="Sum"/><pk mz="510.70616794" i="676.849" sn="2.83276" a="22.5665" fwhm="0.0307698" res="16597.7" algo="Sum"/><pk mz="510.75203473" i="462.71" sn="1.93664" a="11.7072" fwhm="0.0313274" res="16303.7" algo="Sum"/><pk mz="510.79091465" i="1410.78" sn="5.90445" a="50.3581" fwhm="0.0316251" res="16151.4" algo="Sum"/><pk mz="510.83678297" i="442.609" sn="1.85246" a="11.8462" fwhm="0.031722" res="16103.6" algo="Sum"/><pk mz="510.88773515" i="501.083" sn="2.09699" a="21.5928" fwhm="0.0570381" res="8956.96" algo="Sum"/><pk mz="511.11197755" i="487.099" sn="2.03825" a="19.8798" fwhm="0.0358607" res="14252.7" algo="Sum"/><pk mz="511.25129885" i="728.451" sn="3.04777" a="24.2854" fwhm="0.039951" res="12796.9" algo="Sum"/><pk mz="511.32505945" i="1013.9" sn="4.24207" a="57.82" fwhm="0.0608723" res="8399.97" algo="Sum"/><pk mz="511.35044622" i="959.307" sn="4.01364" a="33.6532" fwhm="0.0471772" res="10838.9" algo="Sum"/><pk mz="512.33278054" i="582.417" sn="2.43407" a="29.0731" fwhm="0.0632685" res="8097.75" algo="Sum"/><pk mz="512.78726864" i="1129.59" sn="4.71574" a="44.7411" fwhm="0.0390752" res="13123.1" algo="Sum"/><pk mz="512.83039744" i="549.441" sn="2.29378" a="18.6598" fwhm="0.0428192" res="11976.7" algo="Sum"/><pk mz="512.91168865" i="1573.27" sn="6.56723" a="64.9975" fwhm="0.0309834" res="16554.4" algo="Sum"/><pk mz="512.95611335" i="529.948" sn="2.21203" a="20.1395" fwhm="0.0406069" res="12632.3" algo="Sum"/><pk mz="513.28913848" i="485.647" sn="2.02729" a="15.2982" fwhm="0.0446769" res="11488.9" algo="Sum"/><pk mz="513.33584079" i="902.399" sn="3.76655" a="51.906" fwhm="0.067946" res="7555.05" algo="Sum"/><pk mz="513.41004231" i="1129.94" sn="4.71627" a="42.9689" fwhm="0.0308572" res="16638.2" algo="Sum"/><pk mz="514.41376339" i="467.374" sn="1.94478" a="15.2959" fwhm="0.0288528" res="17828.9" algo="Sum"/><pk mz="514.65480196" i="781.924" sn="3.25073" a="26.7567" fwhm="0.03096" res="16623.2" algo="Sum"/><pk mz="514.78377934" i="640.415" sn="2.66165" a="22.3468" fwhm="0.0397783" res="12941.3" algo="Sum"/><pk mz="514.83018936" i="494.407" sn="2.05482" a="12.3075" fwhm="0.0357954" res="14382.6" algo="Sum"/><pk mz="514.87287651" i="1993.38" sn="8.28474" a="62.4649" fwhm="0.0307228" res="16758.7" algo="Sum"/><pk mz="514.90702698" i="1167.3" sn="4.85099" a="34.7898" fwhm="0.0324094" res="15887.6" algo="Sum"/><pk mz="515.29266936" i="533.178" sn="2.21423" a="18.3173" fwhm="0.0448628" res="11486" algo="Sum"/><pk mz="515.34844194" i="1656.81" sn="6.87989" a="61.1452" fwhm="0.0450636" res="11436" algo="Sum"/><pk mz="515.41022879" i="15636.4" sn="64.8621" a="446.534" fwhm="0.0255693" res="20157.4" algo="Sum"/><pk mz="515.51307881" i="549.499" sn="2.27863" a="18.1241" fwhm="0.0353823" res="14569.8" algo="Sum"/><pk mz="516.30365378" i="2882.56" sn="11.9017" a="92.328" fwhm="0.0275776" res="18721.9" algo="Sum"/><pk mz="516.34875232" i="757.17" sn="3.12625" a="23.3167" fwhm="0.0377348" res="13683.6" algo="Sum"/><pk mz="516.41392146" i="5306.59" sn="21.9104" a="153.288" fwhm="0.0261445" res="19752.3" algo="Sum"/><pk mz="516.65277201" i="739.955" sn="3.05308" a="23.4984" fwhm="0.0296" res="17454.5" algo="Sum"/><pk mz="516.73866538" i="962.607" sn="3.97118" a="41.2714" fwhm="0.0328924" res="15710" algo="Sum"/><pk mz="516.82579661" i="438.478" sn="1.80638" a="17.2767" fwhm="0.0537966" res="9607.03" algo="Sum"/><pk mz="516.86557263" i="538.211" sn="2.21619" a="23.6196" fwhm="0.0487422" res="10604.1" algo="Sum"/><pk mz="516.89884905" i="442.271" sn="1.82114" a="15.4349" fwhm="0.0442209" res="11689" algo="Sum"/><pk mz="517.30995616" i="1267.51" sn="5.21569" a="45.6578" fwhm="0.0356677" res="14503.6" algo="Sum"/><pk mz="517.36458088" i="3562.64" sn="14.6612" a="157.1" fwhm="0.0420421" res="12305.9" algo="Sum"/><pk mz="517.41256741" i="1861.7" sn="7.66061" a="59.5309" fwhm="0.037478" res="13805.8" algo="Sum"/><pk mz="517.46622901" i="475.124" sn="1.95453" a="12.8839" fwhm="0.0373219" res="13864.9" algo="Sum"/><pk mz="518.31945188" i="68424" sn="280.401" a="1852.51" fwhm="0.0237969" res="21781" algo="Sum"/><pk mz="518.73638684" i="1228.07" sn="5.02443" a="40.7987" fwhm="0.0294233" res="17630.1" algo="Sum"/><pk mz="518.78189070" i="498.853" sn="2.04127" a="15.4192" fwhm="0.0449157" res="11550.1" algo="Sum"/><pk mz="518.83728068" i="551.54" sn="2.25662" a="16.7287" fwhm="0.0724522" res="7161.1" algo="Sum"/><pk mz="518.84700142" i="599.432" sn="2.45257" a="19.4263" fwhm="0.0424975" res="12208.9" algo="Sum"/><pk mz="518.92136178" i="740.518" sn="3.02953" a="34.4501" fwhm="0.0515456" res="10067.2" algo="Sum"/><pk mz="519.26917087" i="495.021" sn="2.02242" a="23.717" fwhm="0.0416923" res="12454.8" algo="Sum"/><pk mz="519.32280357" i="18990" sn="77.5822" a="557.018" fwhm="0.0260668" res="19922.7" algo="Sum"/><pk mz="520.27938478" i="657.092" sn="2.67059" a="21.8419" fwhm="0.0340951" res="15259.6" algo="Sum"/><pk mz="520.33528149" i="15924.6" sn="64.7214" a="496.953" fwhm="0.0278126" res="18708.6" algo="Sum"/><pk mz="520.73471372" i="729.044" sn="2.96031" a="27.4895" fwhm="0.0367852" res="14156.1" algo="Sum"/><pk mz="520.77820482" i="599.151" sn="2.43286" a="15.445" fwhm="0.0391261" res="13310.2" algo="Sum"/><pk mz="520.81832876" i="1491.95" sn="6.05803" a="48.0307" fwhm="0.0291938" res="17840" algo="Sum"/><pk mz="520.91941500" i="705.612" sn="2.86454" a="30.1222" fwhm="0.0407511" res="12782.9" algo="Sum"/><pk mz="521.26341219" i="786.945" sn="3.19103" a="47.4009" fwhm="0.0559874" res="9310.37" algo="Sum"/><pk mz="521.33986899" i="4824.12" sn="19.5376" a="161.383" fwhm="0.0307" res="16981.8" algo="Sum"/><pk mz="521.37676056" i="2402.25" sn="9.72115" a="85.1113" fwhm="0.035191" res="14815.6" algo="Sum"/><pk mz="522.25953192" i="462.208" sn="1.86489" a="16.9285" fwhm="0.0343245" res="15215.4" algo="Sum"/><pk mz="522.35229494" i="9672.92" sn="39.0157" a="332.687" fwhm="0.0278962" res="18724.8" algo="Sum"/><pk mz="522.59556077" i="1829.23" sn="7.37902" a="57.9626" fwhm="0.0272895" res="19150" algo="Sum"/><pk mz="522.68519689" i="723.768" sn="2.91927" a="24.4128" fwhm="0.028926" res="18069.7" algo="Sum"/><pk mz="522.77403708" i="444.867" sn="1.79412" a="12.2147" fwhm="0.0387992" res="13473.8" algo="Sum"/><pk mz="522.81469306" i="801.721" sn="3.23404" a="32.8941" fwhm="0.0445827" res="11726.9" algo="Sum"/><pk mz="522.86672541" i="674.221" sn="2.72024" a="23.6267" fwhm="0.0434851" res="12024" algo="Sum"/><pk mz="522.93543284" i="544.136" sn="2.19498" a="23.1935" fwhm="0.040439" res="12931.5" algo="Sum"/><pk mz="523.29754967" i="1362.3" sn="5.48647" a="53.9793" fwhm="0.0585818" res="8932.76" algo="Sum"/><pk mz="523.35730878" i="3505.65" sn="14.1185" a="151.547" fwhm="0.0347639" res="15054.6" algo="Sum"/><pk mz="523.59833256" i="607.316" sn="2.44392" a="20.3813" fwhm="0.0275027" res="19038.1" algo="Sum"/><pk mz="524.27313024" i="864.533" sn="3.47502" a="33.5188" fwhm="0.0449189" res="11671.6" algo="Sum"/><pk mz="524.36847558" i="13596" sn="54.6507" a="417.538" fwhm="0.0267669" res="19590.2" algo="Sum"/><pk mz="524.59689848" i="465.652" sn="1.87139" a="15.0533" fwhm="0.0267598" res="19603.9" algo="Sum"/><pk mz="524.68513964" i="1080.46" sn="4.34355" a="35.8907" fwhm="0.0295264" res="17770.1" algo="Sum"/><pk mz="524.82372309" i="438.719" sn="1.76245" a="9.08532" fwhm="0.0271058" res="19362" algo="Sum"/><pk mz="524.86021650" i="532.748" sn="2.14019" a="19.995" fwhm="0.038635" res="13585.1" algo="Sum"/><pk mz="525.28644462" i="2483.11" sn="9.97456" a="94.0222" fwhm="0.0352202" res="14914.4" algo="Sum"/><pk mz="525.33477509" i="2186.28" sn="8.78031" a="55.2428" fwhm="0.0365567" res="14370.4" algo="Sum"/><pk mz="525.37146886" i="4725.37" sn="18.9753" a="174.244" fwhm="0.0329742" res="15932.8" algo="Sum"/><pk mz="526.29120812" i="1219.48" sn="4.88648" a="45.511" fwhm="0.0419186" res="12555.1" algo="Sum"/><pk mz="526.33301285" i="1010.05" sn="4.04727" a="30.3795" fwhm="0.0452088" res="11642.3" algo="Sum"/><pk mz="526.37340151" i="1101.81" sn="4.41494" a="42.4893" fwhm="0.0447474" res="11763.2" algo="Sum"/><pk mz="526.68241533" i="875.116" sn="3.5037" a="29.2456" fwhm="0.0307394" res="17133.8" algo="Sum"/><pk mz="526.72601595" i="429.794" sn="1.72076" a="10.6817" fwhm="0.039249" res="13420.1" algo="Sum"/><pk mz="526.76927736" i="1245.76" sn="4.9873" a="49.2827" fwhm="0.0325979" res="16159.6" algo="Sum"/><pk mz="526.84221154" i="478.237" sn="1.91459" a="19.1783" fwhm="0.0588417" res="8953.55" algo="Sum"/><pk mz="527.32579806" i="1054.94" sn="4.21096" a="40.4233" fwhm="0.049764" res="10596.5" algo="Sum"/><pk mz="527.37785695" i="631.461" sn="2.52078" a="27.2004" fwhm="0.0507319" res="10395.4" algo="Sum"/><pk mz="528.30804122" i="459.551" sn="1.82879" a="11.3804" fwhm="0.0362607" res="14569.7" algo="Sum"/><pk mz="528.33429136" i="525.194" sn="2.09005" a="15.815" fwhm="0.0428675" res="12324.8" algo="Sum"/><pk mz="528.67920413" i="510.311" sn="2.02982" a="16.9746" fwhm="0.0354244" res="14924.2" algo="Sum"/><pk mz="528.76656956" i="1392.77" sn="5.53192" a="46.6184" fwhm="0.0311802" res="16958.4" algo="Sum"/><pk mz="528.81006199" i="618.245" sn="2.45273" a="20.7632" fwhm="0.0469957" res="11252.3" algo="Sum"/><pk mz="528.84632825" i="450.094" sn="1.78474" a="7.34218" fwhm="0.0181396" res="29154.2" algo="Sum"/><pk mz="528.88240174" i="1276.54" sn="5.06115" a="49.6661" fwhm="0.0350022" res="15110" algo="Sum"/><pk mz="528.94855199" i="473.503" sn="1.87788" a="20.9458" fwhm="0.0380758" res="13892" algo="Sum"/><pk mz="529.32550514" i="889.725" sn="3.52735" a="32.1637" fwhm="0.043715" res="12108.5" algo="Sum"/><pk mz="529.34935927" i="899.504" sn="3.56612" a="26.6162" fwhm="0.0408337" res="12963.6" algo="Sum"/><pk mz="529.40207828" i="1164.55" sn="4.61692" a="62.5467" fwhm="0.0507418" res="10433.3" algo="Sum"/><pk mz="529.52880787" i="613.398" sn="2.43206" a="20.7355" fwhm="0.0297183" res="17818.3" algo="Sum"/><pk mz="530.31986887" i="624.613" sn="2.47018" a="16.8987" fwhm="0.0348806" res="15203.9" algo="Sum"/><pk mz="530.35476633" i="962.684" sn="3.80709" a="35.46" fwhm="0.0436411" res="12152.7" algo="Sum"/><pk mz="530.39959895" i="469.991" sn="1.85911" a="19.436" fwhm="0.0427809" res="12398" algo="Sum"/><pk mz="530.62949897" i="589.534" sn="2.32434" a="20.1094" fwhm="0.0274604" res="19323.4" algo="Sum"/><pk mz="530.76447666" i="788.745" sn="3.10631" a="32.6251" fwhm="0.048744" res="10888.8" algo="Sum"/><pk mz="530.80781858" i="706.914" sn="2.78438" a="18.6247" fwhm="0.0317806" res="16702.3" algo="Sum"/><pk mz="530.84673441" i="1270.69" sn="5.00544" a="42.1155" fwhm="0.0369685" res="14359.4" algo="Sum"/><pk mz="530.87966651" i="989.977" sn="3.8996" a="37.65" fwhm="0.0350651" res="15139.8" algo="Sum"/><pk mz="530.97675162" i="434.424" sn="1.71091" a="15.9777" fwhm="0.0364841" res="14553.6" algo="Sum"/><pk mz="531.25790057" i="457.989" sn="1.80287" a="18.9149" fwhm="0.0427894" res="12415.7" algo="Sum"/><pk mz="531.34724017" i="1544.52" sn="6.08018" a="57.047" fwhm="0.0452396" res="11745.2" algo="Sum"/><pk mz="531.40176904" i="3892.86" sn="15.326" a="169.041" fwhm="0.0395971" res="13420.2" algo="Sum"/><pk mz="531.50339297" i="519.575" sn="2.04436" a="15.7635" fwhm="0.0366496" res="14502.3" algo="Sum"/><pk mz="531.88916309" i="439.96" sn="1.72793" a="14.5421" fwhm="0.0368478" res="14434.8" algo="Sum"/><pk mz="532.27915931" i="1002.52" sn="3.93134" a="35.3911" fwhm="0.0352023" res="15120.6" algo="Sum"/><pk mz="532.33519678" i="2141" sn="8.39351" a="90.4651" fwhm="0.0386038" res="13789.7" algo="Sum"/><pk mz="532.40540528" i="1413.01" sn="5.53094" a="57.2137" fwhm="0.0529511" res="10054.7" algo="Sum"/><pk mz="532.43407072" i="1169.28" sn="4.57311" a="38.8604" fwhm="0.0307382" res="17321.6" algo="Sum"/><pk mz="532.62665201" i="673.904" sn="2.62959" a="21.8655" fwhm="0.0265387" res="20069.8" algo="Sum"/><pk mz="532.71573622" i="984.954" sn="3.84357" a="36.0742" fwhm="0.0300656" res="17718.5" algo="Sum"/><pk mz="532.77673526" i="438.72" sn="1.71198" a="12.3457" fwhm="0.0409653" res="13005.6" algo="Sum"/><pk mz="532.80295816" i="501.14" sn="1.95551" a="18.483" fwhm="0.0500704" res="10641.1" algo="Sum"/><pk mz="532.85043619" i="610.528" sn="2.38238" a="23.494" fwhm="0.0546244" res="9754.8" algo="Sum"/><pk mz="532.89457308" i="683.688" sn="2.6674" a="31.9651" fwhm="0.0533593" res="9986.91" algo="Sum"/><pk mz="532.96216541" i="685.737" sn="2.67533" a="26.4066" fwhm="0.0327642" res="16266.6" algo="Sum"/><pk mz="533.28111927" i="609.026" sn="2.37358" a="22.1516" fwhm="0.0435996" res="12231.3" algo="Sum"/><pk mz="533.34096323" i="3019.61" sn="11.7673" a="135.095" fwhm="0.0372755" res="14308.1" algo="Sum"/><pk mz="533.43970192" i="656.009" sn="2.55365" a="22.7049" fwhm="0.0416337" res="12812.7" algo="Sum"/><pk mz="534.29273336" i="19878.8" sn="77.0877" a="588.665" fwhm="0.0264939" res="20166.6" algo="Sum"/><pk mz="534.62353792" i="433.65" sn="1.68041" a="14.0151" fwhm="0.0355102" res="15055.5" algo="Sum"/><pk mz="534.71194026" i="1523.52" sn="5.90323" a="49.6737" fwhm="0.0277204" res="19289.5" algo="Sum"/><pk mz="534.75961585" i="470.833" sn="1.82464" a="12.9251" fwhm="0.0410419" res="13029.6" algo="Sum"/><pk mz="534.80875598" i="490.253" sn="1.89956" a="7.76474" fwhm="0.0182415" res="29318.2" algo="Sum"/><pk mz="534.82517204" i="534.524" sn="2.07111" a="17.3913" fwhm="0.0439949" res="12156.5" algo="Sum"/><pk mz="534.89366703" i="1212.22" sn="4.69694" a="48.7514" fwhm="0.0342386" res="15622.5" algo="Sum"/><pk mz="535.29581364" i="5726.12" sn="22.1861" a="203.988" fwhm="0.02959" res="18090.5" algo="Sum"/><pk mz="535.37628098" i="2271.99" sn="8.80292" a="101.983" fwhm="0.0343886" res="15568.4" algo="Sum"/><pk mz="536.29341790" i="2654.89" sn="10.2799" a="101.563" fwhm="0.0296982" res="18058.1" algo="Sum"/><pk mz="536.37867808" i="913.807" sn="3.53795" a="41.4418" fwhm="0.041646" res="12879.5" algo="Sum"/><pk mz="536.71051231" i="1072.33" sn="4.14513" a="37.6302" fwhm="0.0332023" res="16164.8" algo="Sum"/><pk mz="536.75577823" i="495.72" sn="1.91622" a="12.3382" fwhm="0.0365496" res="14685.7" algo="Sum"/><pk mz="536.79669494" i="1479.12" sn="5.71755" a="62.1689" fwhm="0.0347212" res="15460.2" algo="Sum"/><pk mz="536.89253308" i="867.796" sn="3.35334" a="51.6502" fwhm="0.0451962" res="11879.2" algo="Sum"/><pk mz="537.23313475" i="569.224" sn="2.20008" a="23.7508" fwhm="0.0494365" res="10867.1" algo="Sum"/><pk mz="537.29975043" i="1347.26" sn="5.20685" a="59.0121" fwhm="0.046764" res="11489.6" algo="Sum"/><pk mz="537.39269290" i="363872" sn="1406.08" a="7897.93" fwhm="0.0183151" res="29341.6" algo="Sum"/><pk mz="537.79986935" i="508.427" sn="1.96262" a="23.0621" fwhm="0.0422978" res="12714.6" algo="Sum"/><pk mz="537.84308964" i="432.378" sn="1.66906" a="14.0049" fwhm="0.0443293" res="12132.9" algo="Sum"/><pk mz="538.30004058" i="683.669" sn="2.6373" a="25.628" fwhm="0.0568611" res="9466.94" algo="Sum"/><pk mz="538.39543109" i="112425" sn="433.716" a="2926.38" fwhm="0.0229549" res="23454.5" algo="Sum"/><pk mz="538.56747785" i="456.871" sn="1.76221" a="19.7891" fwhm="0.0442635" res="12167.3" algo="Sum"/><pk mz="538.66163492" i="604.642" sn="2.33166" a="23.4008" fwhm="0.0428192" res="12579.9" algo="Sum"/><pk mz="538.70837952" i="542.034" sn="2.09018" a="22.4755" fwhm="0.0502689" res="10716.5" algo="Sum"/><pk mz="538.74930267" i="519.512" sn="2.00316" a="12.8848" fwhm="0.0405802" res="13276.2" algo="Sum"/><pk mz="538.79569767" i="1481.8" sn="5.71294" a="50.7968" fwhm="0.0311257" res="17310.3" algo="Sum"/><pk mz="538.84182333" i="724.813" sn="2.79446" a="24.3009" fwhm="0.0451146" res="11943.9" algo="Sum"/><pk mz="538.90234306" i="640.875" sn="2.47046" a="23.8041" fwhm="0.0382032" res="14106.2" algo="Sum"/><pk mz="538.98096603" i="514.343" sn="1.98277" a="22.9993" fwhm="0.0485202" res="11108.4" algo="Sum"/><pk mz="539.23433833" i="477.446" sn="1.84036" a="17.9052" fwhm="0.0465757" res="11577.6" algo="Sum"/><pk mz="539.28553630" i="798.225" sn="3.07674" a="43.0576" fwhm="0.0679049" res="7941.78" algo="Sum"/><pk mz="539.39456492" i="32402.6" sn="124.949" a="1045.45" fwhm="0.0292532" res="18438.8" algo="Sum"/><pk mz="540.30318725" i="698.577" sn="2.68456" a="20.0721" fwhm="0.0361868" res="14931" algo="Sum"/><pk mz="540.34862481" i="927.236" sn="3.56327" a="26.0705" fwhm="0.0378771" res="14265.8" algo="Sum"/><pk mz="540.39373206" i="7906.81" sn="30.385" a="296.417" fwhm="0.0329023" res="16424.2" algo="Sum"/><pk mz="540.65785342" i="1015.18" sn="3.90041" a="31.3946" fwhm="0.0292027" res="18513.9" algo="Sum"/><pk mz="540.79894957" i="729.478" sn="2.80038" a="29.4501" fwhm="0.0440838" res="12267.5" algo="Sum"/><pk mz="540.83515572" i="838.012" sn="3.21711" a="36.2485" fwhm="0.0476838" res="11342.1" algo="Sum"/><pk mz="540.89617705" i="433.679" sn="1.66509" a="14.2321" fwhm="0.045201" res="11966.5" algo="Sum"/><pk mz="541.11898026" i="755.386" sn="2.89823" a="27.418" fwhm="0.0319921" res="16914.1" algo="Sum"/><pk mz="541.25967141" i="1642.26" sn="6.29956" a="59.477" fwhm="0.0346745" res="15609.8" algo="Sum"/><pk mz="541.30190877" i="777.292" sn="2.98164" a="16.852" fwhm="0.0274271" res="19736" algo="Sum"/><pk mz="541.33750368" i="1077.29" sn="4.13242" a="42.4607" fwhm="0.0550579" res="9832.14" algo="Sum"/><pk mz="541.39247480" i="2217.75" sn="8.50633" a="90.4943" fwhm="0.0377309" res="14348.8" algo="Sum"/><pk mz="542.26443552" i="564.538" sn="2.15734" a="20.4455" fwhm="0.0368711" res="14707" algo="Sum"/><pk mz="542.31863710" i="24289.4" sn="92.8159" a="699.305" fwhm="0.0257965" res="21023" algo="Sum"/><pk mz="542.65524838" i="855.898" sn="3.26986" a="31.5708" fwhm="0.0321283" res="16890.3" algo="Sum"/><pk mz="542.74434897" i="1459.1" sn="5.57426" a="54.8793" fwhm="0.0296014" res="18335.1" algo="Sum"/><pk mz="542.82410032" i="530.244" sn="2.02607" a="30.7486" fwhm="0.0826999" res="6563.78" algo="Sum"/><pk mz="542.92107169" i="532.713" sn="2.03524" a="25.9246" fwhm="0.0413874" res="13118" algo="Sum"/><pk mz="543.26633648" i="482.283" sn="1.84039" a="21.4481" fwhm="0.0441492" res="12305.2" algo="Sum"/><pk mz="543.32188736" i="7274.89" sn="27.7654" a="242.271" fwhm="0.0289278" res="18782" algo="Sum"/><pk mz="543.37557335" i="901.284" sn="3.43961" a="42.5247" fwhm="0.0643291" res="8446.81" algo="Sum"/><pk mz="543.43552328" i="484.208" sn="1.84673" a="20.1747" fwhm="0.0441019" res="12322.3" algo="Sum"/><pk mz="543.54439479" i="428.704" sn="1.63178" a="16.4673" fwhm="0.0342949" res="15849.1" algo="Sum"/><pk mz="544.33422063" i="19626.3" sn="74.6002" a="596.62" fwhm="0.0271741" res="20031.4" algo="Sum"/><pk mz="544.65399344" i="479.812" sn="1.82174" a="19.9523" fwhm="0.0394112" res="13819.8" algo="Sum"/><pk mz="544.74103698" i="1815.92" sn="6.89544" a="55.5755" fwhm="0.0277973" res="19596.9" algo="Sum"/><pk mz="544.78303871" i="587.935" sn="2.23251" a="12.0605" fwhm="0.0230562" res="23628.5" algo="Sum"/><pk mz="544.80725927" i="718.126" sn="2.72687" a="24.8123" fwhm="0.0427214" res="12752.5" algo="Sum"/><pk mz="544.85382410" i="648.168" sn="2.46139" a="28.6743" fwhm="0.046286" res="11771.5" algo="Sum"/><pk mz="544.91693808" i="572.39" sn="2.17343" a="28.9269" fwhm="0.0525584" res="10367.8" algo="Sum"/><pk mz="545.27009567" i="1244.94" sn="4.71907" a="44.8451" fwhm="0.0363448" res="15002.7" algo="Sum"/><pk mz="545.33778277" i="6335.86" sn="23.9849" a="230.341" fwhm="0.0291397" res="18714.6" algo="Sum"/><pk mz="545.41728107" i="2058.36" sn="7.78054" a="102.439" fwhm="0.0438279" res="12444.5" algo="Sum"/><pk mz="545.50105396" i="442.143" sn="1.67124" a="16.2424" fwhm="0.0419893" res="12991.4" algo="Sum"/><pk mz="545.81324692" i="435.878" sn="1.6476" a="26.3998" fwhm="0.0745581" res="7320.64" algo="Sum"/><pk mz="546.27718948" i="566.259" sn="2.13816" a="25.1839" fwhm="0.0556729" res="9812.26" algo="Sum"/><pk mz="546.34945236" i="22810.1" sn="86.1222" a="690.43" fwhm="0.0266954" res="20466" algo="Sum"/><pk mz="546.73859304" i="1070.29" sn="4.03886" a="40.6083" fwhm="0.0356288" res="15345.4" algo="Sum"/><pk mz="546.77962058" i="534.134" sn="2.01566" a="13.6557" fwhm="0.0294154" res="18588.2" algo="Sum"/><pk mz="546.82595629" i="1637.42" sn="6.17781" a="73.7944" fwhm="0.036745" res="14881.6" algo="Sum"/><pk mz="546.91756755" i="451.325" sn="1.70255" a="20.6512" fwhm="0.0602575" res="9076.34" algo="Sum"/><pk mz="547.35394994" i="8557.31" sn="32.2405" a="290.811" fwhm="0.0303614" res="18027.9" algo="Sum"/><pk mz="547.47907357" i="428.502" sn="1.61396" a="15.4968" fwhm="0.0483784" res="11316.6" algo="Sum"/><pk mz="548.27114047" i="798.035" sn="3.00369" a="25.6262" fwhm="0.0360825" res="15194.9" algo="Sum"/><pk mz="548.31434694" i="987.062" sn="3.71594" a="29.0178" fwhm="0.0436774" res="12553.7" algo="Sum"/><pk mz="548.35764595" i="2143.17" sn="8.06966" a="97.67" fwhm="0.0414275" res="13236.6" algo="Sum"/><pk mz="548.60319514" i="484.288" sn="1.82198" a="21.3443" fwhm="0.0361529" res="15174.5" algo="Sum"/><pk mz="548.68978836" i="794.815" sn="2.98931" a="32.5673" fwhm="0.0376956" res="14555.8" algo="Sum"/><pk mz="548.73992705" i="479.845" sn="1.80441" a="20.2747" fwhm="0.0600529" res="9137.61" algo="Sum"/><pk mz="548.78521029" i="475.239" sn="1.78703" a="9.83693" fwhm="0.0277176" res="19799.2" algo="Sum"/><pk mz="548.82695348" i="1162.27" sn="4.37029" a="51.5574" fwhm="0.045431" res="12080.5" algo="Sum"/><pk mz="548.86888077" i="724.406" sn="2.72387" a="33.0248" fwhm="0.0465564" res="11789.3" algo="Sum"/><pk mz="548.93504946" i="486.225" sn="1.82805" a="18.1905" fwhm="0.0469144" res="11700.8" algo="Sum"/><pk mz="549.27762703" i="516.223" sn="1.9416" a="21.1293" fwhm="0.0729001" res="7534.66" algo="Sum"/><pk mz="549.32183962" i="897.855" sn="3.37652" a="37.831" fwhm="0.0558843" res="9829.63" algo="Sum"/><pk mz="549.37173975" i="1101.37" sn="4.14152" a="28.4658" fwhm="0.0369767" res="14857.2" algo="Sum"/><pk mz="549.40789145" i="1334.15" sn="5.01754" a="48.5553" fwhm="0.0465452" res="11803.7" algo="Sum"/><pk mz="549.78608689" i="992.608" sn="3.72869" a="40.1657" fwhm="0.0322299" res="17058.2" algo="Sum"/><pk mz="550.28692954" i="934.576" sn="3.50971" a="30.5492" fwhm="0.0342714" res="16056.8" algo="Sum"/><pk mz="550.37965565" i="598.347" sn="2.24697" a="27.7142" fwhm="0.0568742" res="9677.14" algo="Sum"/><pk mz="550.41010400" i="613.853" sn="2.30518" a="21.5939" fwhm="0.0380872" res="14451.3" algo="Sum"/><pk mz="550.62390334" i="1328.77" sn="4.98513" a="50.1607" fwhm="0.0318902" res="17266.2" algo="Sum"/><pk mz="550.68554459" i="1351.29" sn="5.06902" a="44.247" fwhm="0.0284649" res="19346.1" algo="Sum"/><pk mz="550.78833431" i="648.704" sn="2.43334" a="30.1377" fwhm="0.0610873" res="9016.41" algo="Sum"/><pk mz="550.82352362" i="629.151" sn="2.35992" a="12.7096" fwhm="0.0277692" res="19835.8" algo="Sum"/><pk mz="550.86840414" i="999.174" sn="3.74516" a="58.0403" fwhm="0.0529157" res="10410.3" algo="Sum"/><pk mz="551.35077737" i="3205.23" sn="11.999" a="129.715" fwhm="0.0358501" res="15379.4" algo="Sum"/><pk mz="551.40315110" i="1185.28" sn="4.43699" a="39.5704" fwhm="0.0452962" res="12173.3" algo="Sum"/><pk mz="551.62781766" i="519.12" sn="1.94252" a="19.7839" fwhm="0.0327447" res="16846.3" algo="Sum"/><pk mz="551.87129065" i="549.527" sn="2.05465" a="28.7229" fwhm="0.0461337" res="11962.4" algo="Sum"/><pk mz="552.35487850" i="1228.26" sn="4.59209" a="51.226" fwhm="0.0370951" res="14890.3" algo="Sum"/><pk mz="552.39373261" i="582.861" sn="2.17913" a="23.5993" fwhm="0.0520431" res="10614.1" algo="Sum"/><pk mz="552.68456625" i="978.64" sn="3.65685" a="32.7956" fwhm="0.0308274" res="17928.3" algo="Sum"/><pk mz="552.73412000" i="468.933" sn="1.75028" a="11.1798" fwhm="0.0337517" res="16376.5" algo="Sum"/><pk mz="552.77263731" i="1792.83" sn="6.68756" a="73.1968" fwhm="0.0324842" res="17016.7" algo="Sum"/><pk mz="552.86677133" i="832.271" sn="3.1039" a="39.6036" fwhm="0.0592391" res="9332.8" algo="Sum"/><pk mz="553.36691296" i="269278" sn="1004.28" a="7215.34" fwhm="0.0227158" res="24360.4" algo="Sum"/><pk mz="553.45293461" i="6640.89" sn="24.763" a="265.917" fwhm="0.0432709" res="12790.4" algo="Sum"/><pk mz="553.77626977" i="429.449" sn="1.5991" a="10.6465" fwhm="0.0371245" res="14916.7" algo="Sum"/><pk mz="554.31882477" i="648.838" sn="2.41306" a="19.9281" fwhm="0.0684641" res="8096.49" algo="Sum"/><pk mz="554.36964216" i="87865.3" sn="326.79" a="2782" fwhm="0.0272829" res="20319.3" algo="Sum"/><pk mz="554.45705575" i="3101.64" sn="11.5375" a="122.541" fwhm="0.0421017" res="13169.5" algo="Sum"/><pk mz="554.63639237" i="453.763" sn="1.68411" a="15.8654" fwhm="0.0375833" res="14757.5" algo="Sum"/><pk mz="554.68478293" i="499.004" sn="1.85198" a="19.5404" fwhm="0.0474782" res="11682.9" algo="Sum"/><pk mz="554.72842193" i="442.154" sn="1.64118" a="11.9096" fwhm="0.040541" res="13683.1" algo="Sum"/><pk mz="554.77008276" i="1971.09" sn="7.31735" a="65.036" fwhm="0.0295005" res="18805.4" algo="Sum"/><pk mz="554.86482335" i="653.234" sn="2.42547" a="21.8624" fwhm="0.0679715" res="8163.2" algo="Sum"/><pk mz="554.89334367" i="776.397" sn="2.88278" a="29.292" fwhm="0.0522679" res="10616.3" algo="Sum"/><pk mz="554.94739665" i="692.458" sn="2.57093" a="29.4728" fwhm="0.0511165" res="10856.5" algo="Sum"/><pk mz="555.06924335" i="623.667" sn="2.31476" a="25.7917" fwhm="0.037187" res="14926.5" algo="Sum"/><pk mz="555.29481100" i="700.071" sn="2.59818" a="18.8497" fwhm="0.038707" res="14346.1" algo="Sum"/><pk mz="555.36644431" i="43431" sn="161.186" a="1519.81" fwhm="0.0304541" res="18236.2" algo="Sum"/><pk mz="555.45644125" i="957.4" sn="3.55305" a="29.7682" fwhm="0.0376289" res="14761.4" algo="Sum"/><pk mz="555.50539722" i="511.801" sn="1.89848" a="17.8963" fwhm="0.0430275" res="12910.5" algo="Sum"/><pk mz="555.79429713" i="534.117" sn="1.98256" a="20.0885" fwhm="0.0432292" res="12856.9" algo="Sum"/><pk mz="556.29870659" i="524.995" sn="1.94391" a="24.4092" fwhm="0.049396" res="11262" algo="Sum"/><pk mz="556.36729060" i="12367.8" sn="45.7716" a="438.509" fwhm="0.0312153" res="17823.5" algo="Sum"/><pk mz="556.63257186" i="656.246" sn="2.42459" a="22.7151" fwhm="0.0327611" res="16990.7" algo="Sum"/><pk mz="556.76920564" i="965.306" sn="3.56607" a="33.2687" fwhm="0.0383896" res="14503.1" algo="Sum"/><pk mz="556.80073433" i="899.492" sn="3.32293" a="31.0082" fwhm="0.0475778" res="11703" algo="Sum"/><pk mz="556.85613228" i="1584.3" sn="5.85405" a="56.8005" fwhm="0.0343214" res="16224.8" algo="Sum"/><pk mz="557.09119352" i="1460.05" sn="5.39492" a="45.1667" fwhm="0.0285296" res="19526.8" algo="Sum"/><pk mz="557.30499000" i="868.555" sn="3.20845" a="33.5976" fwhm="0.0457197" res="12189.6" algo="Sum"/><pk mz="557.36672698" i="3534.26" sn="13.0488" a="143.961" fwhm="0.035079" res="15888.9" algo="Sum"/><pk mz="557.43540709" i="1582.3" sn="5.84096" a="60.7753" fwhm="0.0324033" res="17203" algo="Sum"/><pk mz="557.52290486" i="439.836" sn="1.62363" a="14.6936" fwhm="0.0404231" res="13792.2" algo="Sum"/><pk mz="557.55895887" i="567.037" sn="2.09318" a="20.455" fwhm="0.0340287" res="16385" algo="Sum"/><pk mz="557.80887221" i="531.66" sn="1.96269" a="21.2296" fwhm="0.0374978" res="14875.8" algo="Sum"/><pk mz="558.09199157" i="627.594" sn="2.31524" a="27.6965" fwhm="0.0347254" res="16071.6" algo="Sum"/><pk mz="558.29236618" i="7014.08" sn="25.8262" a="235.156" fwhm="0.0278973" res="20012.4" algo="Sum"/><pk mz="558.36727157" i="950.176" sn="3.4986" a="46.267" fwhm="0.0548414" res="10181.5" algo="Sum"/><pk mz="558.43941948" i="547.154" sn="2.01434" a="22.1483" fwhm="0.0365828" res="15265.1" algo="Sum"/><pk mz="558.63169905" i="652.996" sn="2.40407" a="22.6977" fwhm="0.0341961" res="16336.1" algo="Sum"/><pk mz="558.68028543" i="541.246" sn="1.99245" a="16.2199" fwhm="0.041587" res="13434" algo="Sum"/><pk mz="558.71632072" i="1186.77" sn="4.36873" a="41.4555" fwhm="0.0333498" res="16753.2" algo="Sum"/><pk mz="558.79450937" i="524.875" sn="1.93233" a="21.9299" fwhm="0.0886644" res="6302.36" algo="Sum"/><pk mz="558.81818435" i="638.966" sn="2.35236" a="18.6984" fwhm="0.0419546" res="13319.6" algo="Sum"/><pk mz="558.85289028" i="811.042" sn="2.98586" a="33.8712" fwhm="0.0512224" res="10910.3" algo="Sum"/><pk mz="558.89420279" i="731.405" sn="2.69267" a="29.4888" fwhm="0.0407334" res="13720.8" algo="Sum"/><pk mz="559.08844772" i="625.585" sn="2.30244" a="24.2776" fwhm="0.038468" res="14533.9" algo="Sum"/><pk mz="559.29713619" i="2372.86" sn="8.73303" a="101.053" fwhm="0.0365517" res="15301.5" algo="Sum"/><pk mz="559.37519362" i="966.792" sn="3.55817" a="37.6076" fwhm="0.0528471" res="10584.8" algo="Sum"/><pk mz="559.41403029" i="651.483" sn="2.39771" a="27.8132" fwhm="0.0536395" res="10429.1" algo="Sum"/><pk mz="559.51614229" i="657.291" sn="2.41885" a="30.174" fwhm="0.050437" res="11093.4" algo="Sum"/><pk mz="560.30620334" i="5221.2" sn="19.2024" a="181.201" fwhm="0.0305019" res="18369.6" algo="Sum"/><pk mz="560.36351184" i="630.296" sn="2.3186" a="21.2637" fwhm="0.0513495" res="10912.7" algo="Sum"/><pk mz="560.50077792" i="461.89" sn="1.69862" a="22.3715" fwhm="0.0452834" res="12377.6" algo="Sum"/><pk mz="560.71468900" i="1413.68" sn="5.19576" a="51.5629" fwhm="0.0332662" res="16855.4" algo="Sum"/><pk mz="560.76786801" i="550.124" sn="2.0219" a="18.8434" fwhm="0.0466978" res="12008.4" algo="Sum"/><pk mz="560.80505868" i="540.335" sn="1.98589" a="18.9675" fwhm="0.0466994" res="12008.8" algo="Sum"/><pk mz="560.83023829" i="512.347" sn="1.88271" a="10.8721" fwhm="0.0280204" res="20015" algo="Sum"/><pk mz="560.88675462" i="586.075" sn="2.15358" a="38.125" fwhm="0.0759769" res="7382.33" algo="Sum"/><pk mz="561.23291449" i="502.667" sn="1.84818" a="19.9984" fwhm="0.0434369" res="12920.7" algo="Sum"/><pk mz="561.31290877" i="1856.07" sn="6.82533" a="90.8998" fwhm="0.0423171" res="13264.5" algo="Sum"/><pk mz="561.39353294" i="2309.82" sn="8.49359" a="119.682" fwhm="0.0501651" res="11190.9" algo="Sum"/><pk mz="562.32270004" i="6556.06" sn="24.067" a="241.415" fwhm="0.0300691" res="18701" algo="Sum"/><pk mz="562.39600322" i="919.944" sn="3.3774" a="42.5933" fwhm="0.0494196" res="11380" algo="Sum"/><pk mz="562.56472044" i="1980.51" sn="7.26777" a="73.7262" fwhm="0.0324426" res="17340.3" algo="Sum"/><pk mz="562.71263860" i="937.59" sn="3.44" a="38.3005" fwhm="0.0351325" res="16016.8" algo="Sum"/><pk mz="562.80127291" i="2031.17" sn="7.45127" a="73.2559" fwhm="0.0307273" res="18316" algo="Sum"/><pk mz="562.86688345" i="650.41" sn="2.38576" a="26.269" fwhm="0.0582673" res="9660.08" algo="Sum"/><pk mz="563.32654924" i="2344.11" sn="8.59761" a="124.413" fwhm="0.0375775" res="14991.1" algo="Sum"/><pk mz="563.40331684" i="671.88" sn="2.46435" a="35.1835" fwhm="0.0496269" res="11352.8" algo="Sum"/><pk mz="563.45357021" i="488.267" sn="1.79089" a="16.4623" fwhm="0.0416341" res="13533.5" algo="Sum"/><pk mz="563.56653924" i="847.378" sn="3.10797" a="27.3584" fwhm="0.0311753" res="18077.3" algo="Sum"/><pk mz="564.30653166" i="1779.56" sn="6.5028" a="94.4761" fwhm="0.0489028" res="11539.4" algo="Sum"/><pk mz="564.57601128" i="532.901" sn="1.94696" a="21.9415" fwhm="0.0354427" res="15929.3" algo="Sum"/><pk mz="564.66536802" i="667.952" sn="2.44039" a="24.7908" fwhm="0.0333225" res="16945.5" algo="Sum"/><pk mz="564.70924618" i="498.825" sn="1.82178" a="14.695" fwhm="0.0400884" res="14086.6" algo="Sum"/><pk mz="564.75396650" i="475.526" sn="1.73578" a="15.4118" fwhm="0.0406476" res="13893.9" algo="Sum"/><pk mz="564.79811908" i="1601.28" sn="5.8442" a="59.8962" fwhm="0.0325168" res="17369.4" algo="Sum"/><pk mz="564.84015177" i="610.096" sn="2.227" a="17.5335" fwhm="0.0421805" res="13391" algo="Sum"/><pk mz="564.88420544" i="506.605" sn="1.84948" a="17.9848" fwhm="0.0468687" res="12052.5" algo="Sum"/><pk mz="564.96927884" i="506.565" sn="1.84954" a="19.5214" fwhm="0.0405858" res="13920.4" algo="Sum"/><pk mz="565.28164297" i="940.325" sn="3.43105" a="21.3167" fwhm="0.0337367" res="16755.7" algo="Sum"/><pk mz="565.30678472" i="983.11" sn="3.58716" a="42.595" fwhm="0.0558168" res="10127.9" algo="Sum"/><pk mz="565.38601573" i="1519.61" sn="5.54437" a="47.9939" fwhm="0.0322844" res="17512.7" algo="Sum"/><pk mz="565.42215457" i="5663.74" sn="20.6607" a="201.878" fwhm="0.0299502" res="18878.8" algo="Sum"/><pk mz="566.31786596" i="7343.93" sn="26.7464" a="248.976" fwhm="0.0286607" res="19759.4" algo="Sum"/><pk mz="566.38257932" i="806.314" sn="2.93656" a="16.8002" fwhm="0.0281587" res="20114" algo="Sum"/><pk mz="566.42524498" i="2176.34" sn="7.92526" a="87.1706" fwhm="0.0325697" res="17391.2" algo="Sum"/><pk mz="566.66405253" i="874.767" sn="3.18621" a="36.485" fwhm="0.0401593" res="14110.4" algo="Sum"/><pk mz="566.70843576" i="441.519" sn="1.60824" a="8.82362" fwhm="0.023224" res="24401.8" algo="Sum"/><pk mz="566.75129281" i="467.108" sn="1.70143" a="11.1362" fwhm="0.0353116" res="16050" algo="Sum"/><pk mz="566.79264218" i="840.061" sn="3.06044" a="41.7165" fwhm="0.0448051" res="12650.2" algo="Sum"/><pk mz="566.83790027" i="648.046" sn="2.36086" a="13.7669" fwhm="0.02817" res="20122" algo="Sum"/><pk mz="566.88550923" i="1565.5" sn="5.70298" a="65.8934" fwhm="0.0350619" res="16168.1" algo="Sum"/><pk mz="567.33602494" i="3553.57" sn="12.9258" a="247.745" fwhm="0.0578084" res="9814.07" algo="Sum"/><pk mz="567.41360238" i="1291.02" sn="4.69634" a="53.4571" fwhm="0.0461346" res="12299.1" algo="Sum"/><pk mz="567.79796568" i="586.567" sn="2.12897" a="25.3361" fwhm="0.0489996" res="11587.8" algo="Sum"/><pk mz="568.33470010" i="4390.49" sn="15.9156" a="188.078" fwhm="0.0349654" res="16254.2" algo="Sum"/><pk mz="568.41721238" i="614.273" sn="2.2259" a="19.6095" fwhm="0.0407309" res="13955.4" algo="Sum"/><pk mz="568.66185431" i="855.818" sn="3.10071" a="31.0899" fwhm="0.0327849" res="17345.2" algo="Sum"/><pk mz="568.70605208" i="498.759" sn="1.80724" a="9.72405" fwhm="0.0227017" res="25051.3" algo="Sum"/><pk mz="568.74708403" i="1440.06" sn="5.21832" a="61.1581" fwhm="0.0365579" res="15557.4" algo="Sum"/><pk mz="568.80393106" i="620.407" sn="2.24815" a="15.6632" fwhm="0.0376249" res="15117.8" algo="Sum"/><pk mz="568.83174478" i="548.742" sn="1.98846" a="26.0821" fwhm="0.0561775" res="10125.6" algo="Sum"/><pk mz="569.36053700" i="41704.6" sn="150.745" a="1284.87" fwhm="0.027546" res="20669.4" algo="Sum"/><pk mz="569.42869319" i="10695.6" sn="38.6281" a="366.686" fwhm="0.0301597" res="18880.4" algo="Sum"/><pk mz="569.81039491" i="536.98" sn="1.93859" a="20.6135" fwhm="0.0438581" res="12992.1" algo="Sum"/><pk mz="570.36349075" i="14696.2" sn="53.0191" a="480.578" fwhm="0.0300728" res="18966.1" algo="Sum"/><pk mz="570.43212790" i="4200.48" sn="15.1539" a="143.224" fwhm="0.0310591" res="18366" algo="Sum"/><pk mz="570.65795460" i="444.64" sn="1.60372" a="20.5869" fwhm="0.050095" res="11391.5" algo="Sum"/><pk mz="570.74402859" i="1530.77" sn="5.5218" a="53.6769" fwhm="0.0325286" res="17545.9" algo="Sum"/><pk mz="570.78808671" i="614.047" sn="2.21498" a="16.693" fwhm="0.0376905" res="15144.1" algo="Sum"/><pk mz="570.86709908" i="1232.07" sn="4.4443" a="51.5651" fwhm="0.0513106" res="11125.7" algo="Sum"/><pk mz="570.91567586" i="539.029" sn="1.9445" a="25.6976" fwhm="0.0391157" res="14595.6" algo="Sum"/><pk mz="571.36082500" i="7206.12" sn="25.9508" a="271.513" fwhm="0.0329433" res="17343.7" algo="Sum"/><pk mz="571.42975968" i="1916.75" sn="6.90277" a="71.7038" fwhm="0.0378645" res="15091.5" algo="Sum"/><pk mz="571.86528263" i="460.504" sn="1.65896" a="21.126" fwhm="0.0455053" res="12567" algo="Sum"/><pk mz="572.36337326" i="2518.16" sn="9.0708" a="94.2272" fwhm="0.0331977" res="17241" algo="Sum"/><pk mz="572.43409443" i="678.251" sn="2.44293" a="30.9293" fwhm="0.0496932" res="11519.4" algo="Sum"/><pk mz="572.60953538" i="537.825" sn="1.93718" a="24.3593" fwhm="0.0362808" res="15782.7" algo="Sum"/><pk mz="572.74186492" i="971.705" sn="3.49976" a="44.2401" fwhm="0.0516966" res="11078.9" algo="Sum"/><pk mz="572.78675521" i="620.601" sn="2.2352" a="13.2276" fwhm="0.0283173" res="20227.4" algo="Sum"/><pk mz="572.82992479" i="2058.33" sn="7.41255" a="74.2002" fwhm="0.0370806" res="15448.2" algo="Sum"/><pk mz="572.86069169" i="1337.16" sn="4.81604" a="37.1627" fwhm="0.0343064" res="16698.4" algo="Sum"/><pk mz="573.36991221" i="1361.57" sn="4.90651" a="34.8573" fwhm="0.0330538" res="17346.5" algo="Sum"/><pk mz="573.42404437" i="1620.23" sn="5.83845" a="95.6259" fwhm="0.0549321" res="10438.8" algo="Sum"/><pk mz="573.83717733" i="515.382" sn="1.85551" a="20.9529" fwhm="0.0466405" res="12303.4" algo="Sum"/><pk mz="573.87290197" i="607.859" sn="2.18845" a="26.7461" fwhm="0.0505563" res="11351.2" algo="Sum"/><pk mz="574.38124588" i="616.269" sn="2.21866" a="25.6908" fwhm="0.0445487" res="12893.3" algo="Sum"/><pk mz="574.42368253" i="656.072" sn="2.36227" a="31.1156" fwhm="0.0568937" res="10096.4" algo="Sum"/><pk mz="574.60989918" i="553.287" sn="1.99098" a="20.2936" fwhm="0.0345402" res="16636" algo="Sum"/><pk mz="574.69583038" i="945.455" sn="3.40181" a="33.1813" fwhm="0.0345448" res="16636.2" algo="Sum"/><pk mz="574.77078935" i="559.083" sn="2.01108" a="22.9044" fwhm="0.0419464" res="13702.5" algo="Sum"/><pk mz="574.78959673" i="507.469" sn="1.82534" a="2.33761" fwhm="0.00766389" res="74999.7" algo="Sum"/><pk mz="574.82631074" i="1059.54" sn="3.81107" a="47.2629" fwhm="0.0432049" res="13304.7" algo="Sum"/><pk mz="574.86486685" i="832.009" sn="2.99268" a="30.2146" fwhm="0.0405712" res="14169.3" algo="Sum"/><pk mz="575.27910318" i="682.965" sn="2.45555" a="27.3997" fwhm="0.0463349" res="12415.7" algo="Sum"/><pk mz="575.30664409" i="500.696" sn="1.8004" a="13.1548" fwhm="0.0291402" res="19742.7" algo="Sum"/><pk mz="575.40700115" i="1955.68" sn="7.03227" a="79.6818" fwhm="0.0455632" res="12628.8" algo="Sum"/><pk mz="575.45528531" i="611.835" sn="2.20001" a="12.792" fwhm="0.0266509" res="21592.3" algo="Sum"/><pk mz="575.49885769" i="629.534" sn="2.26354" a="29.0204" fwhm="0.0483784" res="11895.8" algo="Sum"/><pk mz="576.27597848" i="2287.02" sn="8.21151" a="88.289" fwhm="0.0316379" res="18214.7" algo="Sum"/><pk mz="576.40774400" i="835.253" sn="2.99847" a="29.1284" fwhm="0.0395737" res="14565.4" algo="Sum"/><pk mz="576.46871017" i="706.64" sn="2.53661" a="24.8122" fwhm="0.0413761" res="13932.4" algo="Sum"/><pk mz="576.69193568" i="1270.92" sn="4.56079" a="47.176" fwhm="0.0337821" res="17070.9" algo="Sum"/><pk mz="576.73876594" i="543.323" sn="1.94789" a="17.9907" fwhm="0.0473583" res="12178.2" algo="Sum"/><pk mz="576.77558289" i="452.551" sn="1.62136" a="6.32014" fwhm="0.0142078" res="40595.7" algo="Sum"/><pk mz="576.78845930" i="492.529" sn="1.76447" a="10.5631" fwhm="0.0284161" res="20297.9" algo="Sum"/><pk mz="576.83269693" i="561.793" sn="2.01251" a="12.3592" fwhm="0.0284172" res="20298.7" algo="Sum"/><pk mz="576.87693752" i="883.323" sn="3.16462" a="41.8697" fwhm="0.0420795" res="13709.2" algo="Sum"/><pk mz="577.04901506" i="429.203" sn="1.53798" a="16.4358" fwhm="0.0375033" res="15386.6" algo="Sum"/><pk mz="577.28118183" i="855.918" sn="3.06569" a="35.6101" fwhm="0.0489325" res="11797.5" algo="Sum"/><pk mz="577.36818245" i="2318.86" sn="8.30673" a="99.7537" fwhm="0.0360171" res="16030.4" algo="Sum"/><pk mz="577.47409890" i="688.962" sn="2.46763" a="33.1134" fwhm="0.0629518" res="9173.27" algo="Sum"/><pk mz="578.27497733" i="977.408" sn="3.49492" a="37.2837" fwhm="0.0336471" res="17186.5" algo="Sum"/><pk mz="578.36988753" i="924.397" sn="3.30472" a="40.8388" fwhm="0.0402122" res="14382.9" algo="Sum"/><pk mz="578.41465828" i="447.725" sn="1.60104" a="12.0844" fwhm="0.0385204" res="15015.8" algo="Sum"/><pk mz="578.68989684" i="973.286" sn="3.47996" a="37.9713" fwhm="0.0425944" res="13586" algo="Sum"/><pk mz="578.73042934" i="614.123" sn="2.19609" a="15.8402" fwhm="0.0379518" res="15249.1" algo="Sum"/><pk mz="578.77556254" i="1548.58" sn="5.53869" a="71.4453" fwhm="0.0366863" res="15776.3" algo="Sum"/><pk mz="578.87367557" i="786.911" sn="2.8153" a="51.7426" fwhm="0.0584352" res="9906.26" algo="Sum"/><pk mz="579.28775346" i="1775.23" sn="6.34462" a="77.7587" fwhm="0.035968" res="16105.6" algo="Sum"/><pk mz="579.36919598" i="857.295" sn="3.06359" a="55.761" fwhm="0.0633877" res="9140.09" algo="Sum"/><pk mz="579.42904211" i="759.714" sn="2.71497" a="36.8847" fwhm="0.0577548" res="10032.6" algo="Sum"/><pk mz="579.78381959" i="434.254" sn="1.55174" a="14.0995" fwhm="0.0404633" res="14328.6" algo="Sum"/><pk mz="579.80038948" i="441.107" sn="1.57612" a="17.822" fwhm="0.0435235" res="13321.6" algo="Sum"/><pk mz="580.28686451" i="1088.98" sn="3.88622" a="54.2306" fwhm="0.0432516" res="13416.5" algo="Sum"/><pk mz="580.35411193" i="562.042" sn="2.00579" a="34.3349" fwhm="0.078451" res="7397.67" algo="Sum"/><pk mz="580.57237466" i="2609.3" sn="9.29093" a="95.584" fwhm="0.0314199" res="18477.8" algo="Sum"/><pk mz="580.64350766" i="581.595" sn="2.07174" a="21.0575" fwhm="0.0431469" res="13457.4" algo="Sum"/><pk mz="580.70011305" i="573.847" sn="2.04409" a="15.4957" fwhm="0.0661583" res="8777.43" algo="Sum"/><pk mz="580.70600364" i="550.588" sn="1.96124" a="7.73199" fwhm="0.0269239" res="21568.5" algo="Sum"/><pk mz="580.73132850" i="557.371" sn="1.98535" a="12.5427" fwhm="0.0285131" res="20367.2" algo="Sum"/><pk mz="580.77227162" i="1314.74" sn="4.68289" a="53.8931" fwhm="0.0436501" res="13305.2" algo="Sum"/><pk mz="580.86035104" i="511.739" sn="1.82274" a="9.16483" fwhm="0.0190107" res="30554.4" algo="Sum"/><pk mz="580.88495016" i="541.428" sn="1.92848" a="27.4409" fwhm="0.0672198" res="8641.58" algo="Sum"/><pk mz="580.94170177" i="495.337" sn="1.76418" a="19.9744" fwhm="0.0470691" res="12342.3" algo="Sum"/><pk mz="581.25674950" i="603.704" sn="2.14831" a="19.9748" fwhm="0.039899" res="14568.2" algo="Sum"/><pk mz="581.30003570" i="651.125" sn="2.31731" a="28.0244" fwhm="0.0427449" res="13599.3" algo="Sum"/><pk mz="581.39733794" i="4674.47" sn="16.6242" a="195.65" fwhm="0.0363034" res="16014.9" algo="Sum"/><pk mz="581.57707871" i="1098.63" sn="3.90658" a="37.6604" fwhm="0.0302521" res="19224.4" algo="Sum"/><pk mz="581.80379477" i="491.998" sn="1.74983" a="11.8232" fwhm="0.0380521" res="15289.6" algo="Sum"/><pk mz="581.82124137" i="510.224" sn="1.81482" a="19.3867" fwhm="0.0413256" res="14079" algo="Sum"/><pk mz="582.29194756" i="2380.74" sn="8.44528" a="93.6723" fwhm="0.0333508" res="17459.6" algo="Sum"/><pk mz="582.39939684" i="1784.58" sn="6.3239" a="85.676" fwhm="0.0404886" res="14384.3" algo="Sum"/><pk mz="582.63975545" i="944.664" sn="3.34691" a="32.9886" fwhm="0.0313862" res="18563.6" algo="Sum"/><pk mz="582.69591731" i="497.876" sn="1.76364" a="24.217" fwhm="0.062506" res="9322.23" algo="Sum"/><pk mz="582.74421724" i="530.43" sn="1.87904" a="8.97897" fwhm="0.0190415" res="30604" algo="Sum"/><pk mz="582.77220650" i="680.456" sn="2.41059" a="31.0928" fwhm="0.062418" res="9336.61" algo="Sum"/><pk mz="582.81878089" i="754.277" sn="2.67214" a="19.4255" fwhm="0.0380854" res="15302.9" algo="Sum"/><pk mz="582.85708966" i="1983.91" sn="7.02831" a="84.2196" fwhm="0.0321005" res="18157.3" algo="Sum"/><pk mz="583.21304870" i="1144.42" sn="4.05278" a="32.5713" fwhm="0.0317909" res="18345.3" algo="Sum"/><pk mz="583.25020762" i="1895.95" sn="6.71418" a="63.9017" fwhm="0.0351878" res="16575.4" algo="Sum"/><pk mz="583.31974668" i="2792.33" sn="9.88854" a="121.041" fwhm="0.0378035" res="15430.3" algo="Sum"/><pk mz="583.39160155" i="1404.26" sn="4.97294" a="85.9319" fwhm="0.0644166" res="9056.54" algo="Sum"/><pk mz="583.46067357" i="460.084" sn="1.62902" a="16.2764" fwhm="0.0435647" res="13393" algo="Sum"/><pk mz="583.81164203" i="474.999" sn="1.68143" a="19.5371" fwhm="0.0527398" res="11069.7" algo="Sum"/><pk mz="583.85892591" i="485.37" sn="1.7179" a="21.1255" fwhm="0.0353437" res="16519.5" algo="Sum"/><pk mz="584.21799988" i="454.723" sn="1.60898" a="14.8961" fwhm="0.032585" res="17929.1" algo="Sum"/><pk mz="584.25475845" i="810.799" sn="2.86865" a="29.5167" fwhm="0.037135" res="15733.2" algo="Sum"/><pk mz="584.31748206" i="1317.34" sn="4.66082" a="74.0404" fwhm="0.0638939" res="9145.12" algo="Sum"/><pk mz="584.37492027" i="885.475" sn="3.13301" a="33.8619" fwhm="0.0524375" res="11144.2" algo="Sum"/><pk mz="584.63835988" i="935.729" sn="3.31001" a="32.0604" fwhm="0.0347748" res="16812.1" algo="Sum"/><pk mz="584.68000143" i="462.493" sn="1.636" a="9.8901" fwhm="0.0286098" res="20436.4" algo="Sum"/><pk mz="584.72362555" i="1162.81" sn="4.11327" a="57.823" fwhm="0.0425809" res="13732.1" algo="Sum"/><pk mz="584.80902893" i="566.409" sn="2.00311" a="27.8027" fwhm="0.0680736" res="8590.83" algo="Sum"/><pk mz="584.86579230" i="809.526" sn="2.86241" a="46.4924" fwhm="0.065934" res="8870.47" algo="Sum"/><pk mz="585.28106271" i="2211.73" sn="7.81786" a="85.8339" fwhm="0.0464028" res="12613" algo="Sum"/><pk mz="585.33640290" i="12569.3" sn="44.4388" a="489.843" fwhm="0.0316433" res="18498" algo="Sum"/><pk mz="585.44668994" i="541.862" sn="1.91579" a="19.7875" fwhm="0.0524858" res="11154.4" algo="Sum"/><pk mz="586.30500529" i="3371.82" sn="11.9176" a="111.605" fwhm="0.0336528" res="17422.2" algo="Sum"/><pk mz="586.33838811" i="4939.29" sn="17.458" a="175.346" fwhm="0.0408477" res="14354.3" algo="Sum"/><pk mz="586.43432069" i="454.947" sn="1.60747" a="22.6004" fwhm="0.0457616" res="12815" algo="Sum"/><pk mz="586.63763824" i="600.562" sn="2.12114" a="21.9976" fwhm="0.0398057" res="14737.5" algo="Sum"/><pk mz="586.68370694" i="451.899" sn="1.59585" a="14.0346" fwhm="0.0394403" res="14875.2" algo="Sum"/><pk mz="586.72073100" i="1516.44" sn="5.35488" a="54.9381" fwhm="0.0367812" res="15951.7" algo="Sum"/><pk mz="586.76280766" i="698.793" sn="2.4676" a="25.0781" fwhm="0.0525451" res="11166.8" algo="Sum"/><pk mz="586.84059929" i="1141.73" sn="4.03145" a="59.5068" fwhm="0.0455542" res="12882.2" algo="Sum"/><pk mz="586.89844073" i="479.436" sn="1.69289" a="27.5352" fwhm="0.0652071" res="9000.53" algo="Sum"/><pk mz="587.33527009" i="3123.91" sn="11.0235" a="162.864" fwhm="0.0433713" res="13542" algo="Sum"/><pk mz="587.40244930" i="918.286" sn="3.24041" a="36.8709" fwhm="0.0546406" res="10750.3" algo="Sum"/><pk mz="587.45678520" i="615.393" sn="2.17141" a="25.0539" fwhm="0.0490416" res="11978.7" algo="Sum"/><pk mz="587.54613498" i="714.931" sn="2.52261" a="33.1124" fwhm="0.0442237" res="13285.8" algo="Sum"/><pk mz="588.33804947" i="1140.22" sn="4.0143" a="58.4159" fwhm="0.0525744" res="11190.6" algo="Sum"/><pk mz="588.40688670" i="975.31" sn="3.43384" a="43.8652" fwhm="0.0467024" res="12599.1" algo="Sum"/><pk mz="588.49698726" i="571.029" sn="2.00993" a="26.5136" fwhm="0.0507923" res="11586.3" algo="Sum"/><pk mz="588.54462859" i="451.102" sn="1.58757" a="10.8199" fwhm="0.0382722" res="15377.8" algo="Sum"/><pk mz="588.58178186" i="656.521" sn="2.31023" a="26.1983" fwhm="0.0406421" res="14482.1" algo="Sum"/><pk mz="588.71839974" i="1072.94" sn="3.7746" a="44.8027" fwhm="0.0521655" res="11285.6" algo="Sum"/><pk mz="588.76409207" i="828.874" sn="2.915" a="17.7161" fwhm="0.0287095" res="20507.6" algo="Sum"/><pk mz="588.80326287" i="1415.37" sn="4.97507" a="58.9053" fwhm="0.0490347" res="12007.9" algo="Sum"/><pk mz="588.83349356" i="1202.24" sn="4.22529" a="40.8087" fwhm="0.0362444" res="16246.2" algo="Sum"/><pk mz="588.89649174" i="463.221" sn="1.62772" a="18.8922" fwhm="0.0599421" res="9824.42" algo="Sum"/><pk mz="589.13144676" i="507.625" sn="1.7841" a="24.846" fwhm="0.0410783" res="14341.7" algo="Sum"/><pk mz="589.31790591" i="711.673" sn="2.50212" a="19.5072" fwhm="0.0416519" res="14148.6" algo="Sum"/><pk mz="589.33422974" i="746.211" sn="2.62355" a="27.0051" fwhm="0.0404559" res="14567.3" algo="Sum"/><pk mz="589.40967020" i="1876.41" sn="6.59715" a="96.2641" fwhm="0.0492413" res="11969.8" algo="Sum"/><pk mz="589.47674484" i="947.472" sn="3.33121" a="35.3799" fwhm="0.0534841" res="11021.5" algo="Sum"/><pk mz="589.81178291" i="521.309" sn="1.82991" a="19.9309" fwhm="0.0526811" res="11195.9" algo="Sum"/><pk mz="590.31712893" i="2886.1" sn="10.125" a="109.91" fwhm="0.0314336" res="18779.8" algo="Sum"/><pk mz="590.41045868" i="757.127" sn="2.65661" a="38.6282" fwhm="0.0628682" res="9391.24" algo="Sum"/><pk mz="590.47661828" i="437.788" sn="1.53633" a="25.392" fwhm="0.0532971" res="11079" algo="Sum"/><pk mz="590.59251993" i="5299.2" sn="18.6022" a="182.776" fwhm="0.0295793" res="19966.4" algo="Sum"/><pk mz="590.67246451" i="938.979" sn="3.29578" a="37.2458" fwhm="0.0384015" res="15381.5" algo="Sum"/><pk mz="590.72784328" i="624.853" sn="2.19334" a="11.4671" fwhm="0.0191716" res="30812.7" algo="Sum"/><pk mz="590.75464779" i="642.582" sn="2.25577" a="20.1032" fwhm="0.043137" res="13694.8" algo="Sum"/><pk mz="590.79899952" i="1045.3" sn="3.67028" a="46.0453" fwhm="0.046035" res="12833.7" algo="Sum"/><pk mz="590.84313755" i="820.63" sn="2.88191" a="29.0085" fwhm="0.0449906" res="13132.6" algo="Sum"/><pk mz="590.91965913" i="498.304" sn="1.75028" a="30.3518" fwhm="0.0641778" res="9207.54" algo="Sum"/><pk mz="591.32330615" i="1238.8" sn="4.34713" a="62.5531" fwhm="0.0507067" res="11661.6" algo="Sum"/><pk mz="591.38190923" i="1977.45" sn="6.94053" a="87.2857" fwhm="0.0431998" res="13689.4" algo="Sum"/><pk mz="591.42907329" i="726.252" sn="2.54927" a="28.8509" fwhm="0.0440444" res="13428" algo="Sum"/><pk mz="591.48892269" i="687.395" sn="2.41305" a="30.1441" fwhm="0.0467197" res="12660.4" algo="Sum"/><pk mz="591.59720441" i="2160.2" sn="7.58033" a="77.2215" fwhm="0.0302149" res="19579.7" algo="Sum"/><pk mz="592.25017221" i="836.472" sn="2.93371" a="39.1595" fwhm="0.0368342" res="16078.8" algo="Sum"/><pk mz="592.33704971" i="918.813" sn="3.22229" a="43.1899" fwhm="0.0545974" res="10849.2" algo="Sum"/><pk mz="592.37811273" i="890.689" sn="3.12366" a="48.4068" fwhm="0.0525288" res="11277.2" algo="Sum"/><pk mz="592.59583232" i="643.743" sn="2.25732" a="33.7834" fwhm="0.0501046" res="11827.2" algo="Sum"/><pk mz="592.66887384" i="1384.92" sn="4.85886" a="55.1833" fwhm="0.0350865" res="16891.6" algo="Sum"/><pk mz="592.71225650" i="541.107" sn="1.89844" a="21.3577" fwhm="0.0368235" res="16096" algo="Sum"/><pk mz="592.79159301" i="596.549" sn="2.09276" a="16.0699" fwhm="0.0605993" res="9782.15" algo="Sum"/><pk mz="592.80022454" i="565.86" sn="1.9851" a="10.5213" fwhm="0.0466886" res="12696.9" algo="Sum"/><pk mz="592.85107609" i="1381.43" sn="4.84591" a="61.2007" fwhm="0.0376119" res="15762.3" algo="Sum"/><pk mz="593.34569341" i="946.52" sn="3.31431" a="49.6118" fwhm="0.0591211" res="10036.1" algo="Sum"/><pk mz="593.38058201" i="790.371" sn="2.76528" a="19.6407" fwhm="0.0317571" res="18685" algo="Sum"/><pk mz="593.40715920" i="656.49" sn="2.29567" a="16.5685" fwhm="0.0384303" res="15441.1" algo="Sum"/><pk mz="593.44848519" i="610.765" sn="2.13525" a="28.2051" fwhm="0.0580807" res="10217.7" algo="Sum"/><pk mz="594.25071262" i="431.56" sn="1.50782" a="22.9627" fwhm="0.0424288" res="14005.8" algo="Sum"/><pk mz="594.37098158" i="699.439" sn="2.4407" a="31.6274" fwhm="0.0569104" res="10444" algo="Sum"/><pk mz="594.58491476" i="433.938" sn="1.51435" a="21.1385" fwhm="0.044886" res="13246.5" algo="Sum"/><pk mz="594.66697256" i="1167.67" sn="4.07464" a="45.7493" fwhm="0.0415336" res="14317.7" algo="Sum"/><pk mz="594.70667627" i="622.507" sn="2.17226" a="14.0801" fwhm="0.0288542" res="20610.8" algo="Sum"/><pk mz="594.75288251" i="1453.46" sn="5.07249" a="64.0999" fwhm="0.0392808" res="15141.1" algo="Sum"/><pk mz="594.84883900" i="1135.86" sn="3.96461" a="54.1677" fwhm="0.0432038" res="13768.5" algo="Sum"/><pk mz="595.35757495" i="1341.21" sn="4.66155" a="48.7458" fwhm="0.0514197" res="11578.4" algo="Sum"/><pk mz="595.37715658" i="1409.01" sn="4.89719" a="49.7236" fwhm="0.0433069" res="13747.9" algo="Sum"/><pk mz="595.42465000" i="1008.29" sn="3.50442" a="33.7641" fwhm="0.0473526" res="12574.3" algo="Sum"/><pk mz="595.45972792" i="665.561" sn="2.31324" a="24.8343" fwhm="0.0483203" res="12323.2" algo="Sum"/><pk mz="595.84547786" i="453.381" sn="1.57451" a="19.1632" fwhm="0.0414587" res="14372" algo="Sum"/><pk mz="595.89302002" i="489.111" sn="1.69859" a="21.8234" fwhm="0.0499377" res="11932.7" algo="Sum"/><pk mz="596.35929564" i="566.753" sn="1.96639" a="20.0102" fwhm="0.0472442" res="12622.9" algo="Sum"/><pk mz="596.37740445" i="597.459" sn="2.07287" a="21.278" fwhm="0.0529739" res="11257.9" algo="Sum"/><pk mz="596.42521089" i="455.818" sn="1.58144" a="9.96718" fwhm="0.0288957" res="20640.6" algo="Sum"/><pk mz="596.61653305" i="474.718" sn="1.6466" a="16.1689" fwhm="0.0409974" res="14552.6" algo="Sum"/><pk mz="596.66746303" i="677.431" sn="2.34972" a="32.4461" fwhm="0.0507055" res="11767.3" algo="Sum"/><pk mz="596.70419989" i="520.082" sn="1.80395" a="7.19604" fwhm="0.0199876" res="29853.7" algo="Sum"/><pk mz="596.75128892" i="1474.01" sn="5.11278" a="62.8435" fwhm="0.0425807" res="14014.6" algo="Sum"/><pk mz="596.79343611" i="758.744" sn="2.6318" a="21.7462" fwhm="0.0433571" res="13764.6" algo="Sum"/><pk mz="596.85123146" i="734.695" sn="2.5482" a="50.631" fwhm="0.0594418" res="10040.9" algo="Sum"/><pk mz="596.93376560" i="508.997" sn="1.76583" a="21.8673" fwhm="0.0537641" res="11102.8" algo="Sum"/><pk mz="597.29635176" i="565.935" sn="1.96307" a="14.1702" fwhm="0.0370004" res="16143" algo="Sum"/><pk mz="597.33919027" i="1199.26" sn="4.16021" a="49.3933" fwhm="0.0482234" res="12386.9" algo="Sum"/><pk mz="597.39090503" i="1334.63" sn="4.63013" a="59.5881" fwhm="0.0637676" res="9368.25" algo="Sum"/><pk mz="597.44337888" i="742.777" sn="2.57641" a="27.5534" fwhm="0.0483918" res="12346" algo="Sum"/><pk mz="597.75432397" i="435.272" sn="1.50888" a="11.4279" fwhm="0.0300389" res="19899.3" algo="Sum"/><pk mz="597.79106732" i="472.236" sn="1.63702" a="12.0844" fwhm="0.0385717" res="15498.2" algo="Sum"/><pk mz="598.34251428" i="522.387" sn="1.81128" a="24.2615" fwhm="0.0557868" res="10725.5" algo="Sum"/><pk mz="598.39432892" i="837.891" sn="2.90523" a="38.0797" fwhm="0.0472169" res="12673.3" algo="Sum"/><pk mz="598.44615702" i="439.699" sn="1.52432" a="18.794" fwhm="0.0373236" res="16034" algo="Sum"/><pk mz="598.61558099" i="880.568" sn="3.0503" a="31.9465" fwhm="0.0330659" res="18103.7" algo="Sum"/><pk mz="598.69550559" i="491.961" sn="1.70366" a="10.477" fwhm="0.0289507" res="20679.8" algo="Sum"/><pk mz="598.71199433" i="458.125" sn="1.58639" a="4.30042" fwhm="0.0134077" res="44654.4" algo="Sum"/><pk mz="598.75073978" i="934.433" sn="3.23575" a="40.476" fwhm="0.0520473" res="11504" algo="Sum"/><pk mz="598.78719877" i="865.013" sn="2.99536" a="25.855" fwhm="0.0434294" res="13787.6" algo="Sum"/><pk mz="598.83157925" i="1309.22" sn="4.53356" a="57.7913" fwhm="0.0474972" res="12607.7" algo="Sum"/><pk mz="598.89177217" i="490.979" sn="1.70016" a="16.2651" fwhm="0.0482593" res="12409.9" algo="Sum"/><pk mz="599.33596716" i="645.065" sn="2.23544" a="9.21162" fwhm="0.0144831" res="41381.8" algo="Sum"/><pk mz="599.36546020" i="745.352" sn="2.58268" a="23.5841" fwhm="0.0434501" res="13794.4" algo="Sum"/><pk mz="599.42578717" i="1012.08" sn="3.50689" a="37.1299" fwhm="0.0467127" res="12832.2" algo="Sum"/><pk mz="599.76776648" i="472.469" sn="1.6365" a="22.508" fwhm="0.0381455" res="15723.2" algo="Sum"/><pk mz="600.27559770" i="964.503" sn="3.33894" a="42.6453" fwhm="0.0391518" res="15332" algo="Sum"/><pk mz="600.32033146" i="484.752" sn="1.67793" a="15.151" fwhm="0.0434849" res="13805.3" algo="Sum"/><pk mz="600.37398897" i="471.632" sn="1.63242" a="18.4671" fwhm="0.0531505" res="11295.7" algo="Sum"/><pk mz="600.42799761" i="477.807" sn="1.65368" a="18.4703" fwhm="0.0531529" res="11296.2" algo="Sum"/><pk mz="600.61119001" i="897.041" sn="3.10419" a="35.0589" fwhm="0.0343679" res="17475.9" algo="Sum"/><pk mz="600.70036806" i="1396.94" sn="4.83333" a="54.5787" fwhm="0.0334139" res="17977.6" algo="Sum"/><pk mz="600.77881488" i="732.067" sn="2.53052" a="43.5043" fwhm="0.0602808" res="9966.33" algo="Sum"/><pk mz="600.82880829" i="570.138" sn="1.9686" a="27.3029" fwhm="0.0497216" res="12083.9" algo="Sum"/><pk mz="600.88061913" i="603.751" sn="2.08423" a="24.6561" fwhm="0.047501" res="12649.8" algo="Sum"/><pk mz="600.94854573" i="570.956" sn="1.97135" a="23.0717" fwhm="0.0363885" res="16514.8" algo="Sum"/><pk mz="601.27323982" i="548.603" sn="1.89443" a="27.3407" fwhm="0.0630865" res="9530.94" algo="Sum"/><pk mz="601.34123255" i="1707.86" sn="5.89842" a="99.8528" fwhm="0.0532818" res="11286.1" algo="Sum"/><pk mz="601.41380246" i="569.401" sn="1.96655" a="12.8988" fwhm="0.0290163" res="20726.7" algo="Sum"/><pk mz="601.46246010" i="1470.69" sn="5.07902" a="65.3218" fwhm="0.0393002" res="15304.3" algo="Sum"/><pk mz="601.51695312" i="576.433" sn="1.9905" a="21.8472" fwhm="0.0497757" res="12084.5" algo="Sum"/><pk mz="601.77348937" i="439.021" sn="1.51328" a="25.6097" fwhm="0.0568122" res="10592.3" algo="Sum"/><pk mz="602.28245224" i="1331.3" sn="4.58978" a="56.1435" fwhm="0.0424302" res="14194.7" algo="Sum"/><pk mz="602.34239448" i="843.761" sn="2.90911" a="44.0709" fwhm="0.0616771" res="9766.06" algo="Sum"/><pk mz="602.46538734" i="618.057" sn="2.1308" a="28.2027" fwhm="0.048436" res="12438.4" algo="Sum"/><pk mz="602.55800679" i="589.226" sn="2.03154" a="33.3635" fwhm="0.052307" res="11519.6" algo="Sum"/><pk mz="602.60915845" i="590.608" sn="2.03553" a="23.756" fwhm="0.0495224" res="12168.4" algo="Sum"/><pk mz="602.69681511" i="1889.11" sn="6.50421" a="67.4576" fwhm="0.0348941" res="17272.2" algo="Sum"/><pk mz="602.76795886" i="630.109" sn="2.16949" a="14.0844" fwhm="0.029049" res="20750" algo="Sum"/><pk mz="602.81446705" i="798.29" sn="2.74862" a="29.7624" fwhm="0.0542723" res="11107.2" algo="Sum"/><pk mz="602.87816049" i="636.83" sn="2.19296" a="37.0547" fwhm="0.0674646" res="8936.21" algo="Sum"/><pk mz="603.28757127" i="717.086" sn="2.46822" a="29.884" fwhm="0.0483544" res="12476.4" algo="Sum"/><pk mz="603.35275773" i="966.369" sn="3.32623" a="54.3695" fwhm="0.0724113" res="8332.3" algo="Sum"/><pk mz="603.43052418" i="947.782" sn="3.262" a="42.8321" fwhm="0.0521471" res="11571.7" algo="Sum"/><pk mz="603.48382988" i="563.061" sn="1.93812" a="14.8845" fwhm="0.0387549" res="15571.8" algo="Sum"/><pk mz="603.52891514" i="757.703" sn="2.60883" a="40.9347" fwhm="0.0704967" res="8561.09" algo="Sum"/><pk mz="603.69850601" i="434.729" sn="1.49697" a="10.7574" fwhm="0.0329888" res="18300.1" algo="Sum"/><pk mz="603.77842969" i="428.554" sn="1.47469" a="19.5174" fwhm="0.0636621" res="9484.11" algo="Sum"/><pk mz="604.30336598" i="905.419" sn="3.11457" a="43.9462" fwhm="0.0615349" res="9820.49" algo="Sum"/><pk mz="604.36522721" i="599.597" sn="2.06283" a="26.3575" fwhm="0.0581746" res="10388.8" algo="Sum"/><pk mz="604.44599997" i="711.961" sn="2.44903" a="33.4938" fwhm="0.0494952" res="12212.2" algo="Sum"/><pk mz="604.49288975" i="535.655" sn="1.84244" a="21.9598" fwhm="0.0534802" res="11303.1" algo="Sum"/><pk mz="604.55988055" i="545.369" sn="1.87479" a="22.0832" fwhm="0.0486857" res="12417.6" algo="Sum"/><pk mz="604.60513706" i="641.129" sn="2.20415" a="25.9403" fwhm="0.0486251" res="12434" algo="Sum"/><pk mz="604.69537378" i="1433.78" sn="4.92966" a="60.2453" fwhm="0.0394191" res="15340.2" algo="Sum"/><pk mz="604.73604128" i="779.796" sn="2.68165" a="20.667" fwhm="0.0387952" res="15587.9" algo="Sum"/><pk mz="604.78271967" i="1649.88" sn="5.67413" a="90.1062" fwhm="0.0383074" res="15787.6" algo="Sum"/><pk mz="604.87290550" i="547.496" sn="1.8829" a="21.5068" fwhm="0.0533492" res="11338" algo="Sum"/><pk mz="604.89530960" i="482.821" sn="1.66048" a="16.0966" fwhm="0.0341199" res="17728.5" algo="Sum"/><pk mz="605.30723105" i="541.812" sn="1.86099" a="23.2865" fwhm="0.0578401" res="10465.2" algo="Sum"/><pk mz="605.33328483" i="497.495" sn="1.70883" a="4.55553" fwhm="0.00970357" res="62382.5" algo="Sum"/><pk mz="605.38169780" i="1912.44" sn="6.56876" a="63.9525" fwhm="0.0362908" res="16681.4" algo="Sum"/><pk mz="605.41180957" i="2040.86" sn="7.00868" a="85.0034" fwhm="0.0582254" res="10397.7" algo="Sum"/><pk mz="605.48998798" i="509.982" sn="1.75146" a="2.39308" fwhm="0.00807324" res="74999.6" algo="Sum"/><pk mz="605.50598356" i="523.044" sn="1.79616" a="21.2407" fwhm="0.0482719" res="12543.7" algo="Sum"/><pk mz="605.79085854" i="525.78" sn="1.80738" a="25.2914" fwhm="0.0578722" res="10467.7" algo="Sum"/><pk mz="606.29284595" i="1183.63" sn="4.06551" a="60.3956" fwhm="0.0455751" res="13303.1" algo="Sum"/><pk mz="606.38225100" i="1351.39" sn="4.63544" a="62.1284" fwhm="0.0572291" res="10595.7" algo="Sum"/><pk mz="606.55816007" i="541.268" sn="1.85588" a="25.4961" fwhm="0.0428514" res="14154.9" algo="Sum"/><pk mz="606.64688059" i="786.902" sn="2.69817" a="30.6615" fwhm="0.0323269" res="18766" algo="Sum"/><pk mz="606.69707901" i="762.663" sn="2.6154" a="28.2899" fwhm="0.0530249" res="11441.7" algo="Sum"/><pk mz="606.73144980" i="670.971" sn="2.30096" a="18.3606" fwhm="0.0388591" res="15613.6" algo="Sum"/><pk mz="606.77958449" i="1459.56" sn="5.00535" a="57.8609" fwhm="0.0473928" res="12803.2" algo="Sum"/><pk mz="606.88506997" i="881.369" sn="3.0222" a="44.2932" fwhm="0.0511187" res="11872.1" algo="Sum"/><pk mz="606.96243328" i="493.834" sn="1.69335" a="22.9325" fwhm="0.0514423" res="11798.9" algo="Sum"/><pk mz="607.30081879" i="596.464" sn="2.04217" a="23.3693" fwhm="0.0479805" res="12657.2" algo="Sum"/><pk mz="607.32057744" i="547.946" sn="1.87583" a="12.1161" fwhm="0.0291587" res="20828.1" algo="Sum"/><pk mz="607.38746716" i="966.645" sn="3.30884" a="65.784" fwhm="0.063067" res="9630.84" algo="Sum"/><pk mz="607.45878303" i="769.408" sn="2.63365" a="30.4802" fwhm="0.0457576" res="13275.6" algo="Sum"/><pk mz="607.77425485" i="441.86" sn="1.51196" a="13.2564" fwhm="0.0394387" res="15410.6" algo="Sum"/><pk mz="608.30673988" i="448.615" sn="1.53127" a="26.712" fwhm="0.0679393" res="8953.69" algo="Sum"/><pk mz="608.41321777" i="793.185" sn="2.70743" a="26.7237" fwhm="0.0490654" res="12400.1" algo="Sum"/><pk mz="608.46619113" i="581.814" sn="1.98589" a="30.7324" fwhm="0.0532697" res="11422.4" algo="Sum"/><pk mz="608.55886726" i="441.158" sn="1.5058" a="13.513" fwhm="0.0372307" res="16345.6" algo="Sum"/><pk mz="608.60386483" i="7823.75" sn="26.7013" a="253.631" fwhm="0.0301214" res="20205" algo="Sum"/><pk mz="608.69615060" i="626.678" sn="2.13865" a="25.9516" fwhm="0.0535178" res="11373.7" algo="Sum"/><pk mz="608.73910080" i="623.931" sn="2.12928" a="19.9811" fwhm="0.0437887" res="13901.8" algo="Sum"/><pk mz="608.78290277" i="837.916" sn="2.85946" a="31.4171" fwhm="0.0457707" res="13300.7" algo="Sum"/><pk mz="608.82229386" i="1275.84" sn="4.35393" a="53.8255" fwhm="0.0489621" res="12434.6" algo="Sum"/><pk mz="608.87387670" i="434.436" sn="1.48266" a="7.71497" fwhm="0.0194638" res="31282.3" algo="Sum"/><pk mz="609.30499757" i="968.637" sn="3.30607" a="40.286" fwhm="0.0425571" res="14317.3" algo="Sum"/><pk mz="609.37149692" i="534.599" sn="1.82457" a="9.93263" fwhm="0.0194718" res="31295.1" algo="Sum"/><pk mz="609.41488813" i="813.782" sn="2.77738" a="45.7839" fwhm="0.0609491" res="9998.75" algo="Sum"/><pk mz="609.46483098" i="513.223" sn="1.75177" a="16.8013" fwhm="0.042099" res="14476.9" algo="Sum"/><pk mz="609.60732619" i="3525.51" sn="12.0246" a="126.111" fwhm="0.0289756" res="21038.6" algo="Sum"/><pk mz="609.76418905" i="446.252" sn="1.52196" a="13.3869" fwhm="0.042221" res="14442.2" algo="Sum"/><pk mz="609.83259397" i="444.789" sn="1.51692" a="7.04161" fwhm="0.0194792" res="31306.8" algo="Sum"/><pk mz="610.30602231" i="1406.35" sn="4.7975" a="65.846" fwhm="0.0380818" res="16026.2" algo="Sum"/><pk mz="610.36793157" i="444.017" sn="1.51457" a="12.6461" fwhm="0.0416249" res="14663.5" algo="Sum"/><pk mz="610.63736594" i="1274.84" sn="4.34731" a="47.0128" fwhm="0.0404197" res="15107.4" algo="Sum"/><pk mz="610.72812033" i="1593.94" sn="5.43485" a="59.7167" fwhm="0.0395265" res="15451.1" algo="Sum"/><pk mz="610.82146955" i="1004.27" sn="3.42424" a="62.3076" fwhm="0.0666935" res="9158.63" algo="Sum"/><pk mz="610.91005960" i="512.669" sn="1.74805" a="26.7442" fwhm="0.0597759" res="10220" algo="Sum"/><pk mz="611.32498408" i="1108.1" sn="3.77875" a="37.6106" fwhm="0.0331471" res="18442.8" algo="Sum"/><pk mz="611.34828056" i="1343.88" sn="4.58281" a="54.1088" fwhm="0.0440671" res="13873.1" algo="Sum"/><pk mz="611.40721442" i="929.012" sn="3.16804" a="37.4369" fwhm="0.0499003" res="12252.6" algo="Sum"/><pk mz="611.75108183" i="440.27" sn="1.49948" a="17.799" fwhm="0.0507709" res="12049.2" algo="Sum"/><pk mz="611.82102694" i="528.522" sn="1.79999" a="30.5537" fwhm="0.058377" res="10480.5" algo="Sum"/><pk mz="612.32012447" i="1055.05" sn="3.5942" a="48.6541" fwhm="0.0542205" res="11293.1" algo="Sum"/><pk mz="612.40344167" i="449.592" sn="1.5312" a="18.1577" fwhm="0.0536805" res="11408.3" algo="Sum"/><pk mz="612.63911018" i="710.964" sn="2.41932" a="28.4929" fwhm="0.0507993" res="12060" algo="Sum"/><pk mz="612.72622217" i="2006" sn="6.82598" a="75.5234" fwhm="0.0375497" res="16317.8" algo="Sum"/><pk mz="612.76465404" i="797.932" sn="2.71518" a="23.5554" fwhm="0.0439337" res="13947.5" algo="Sum"/><pk mz="612.81619684" i="842.322" sn="2.86604" a="38.1073" fwhm="0.0683439" res="8966.65" algo="Sum"/><pk mz="612.90294075" i="560.914" sn="1.90772" a="29.5261" fwhm="0.0595023" res="10300.5" algo="Sum"/><pk mz="613.33465913" i="1882.56" sn="6.40118" a="101.513" fwhm="0.0456695" res="13429.9" algo="Sum"/><pk mz="613.42163998" i="849.075" sn="2.88692" a="37.0673" fwhm="0.0558139" res="10990.5" algo="Sum"/><pk mz="613.47266221" i="913.414" sn="3.10568" a="42.034" fwhm="0.0457132" res="13420" algo="Sum"/><pk mz="613.72646626" i="453.013" sn="1.53895" a="23.4305" fwhm="0.0618989" res="9914.98" algo="Sum"/><pk mz="613.75421817" i="456.861" sn="1.55096" a="5.7074" fwhm="0.0146562" res="41876.6" algo="Sum"/><pk mz="613.77846451" i="436.194" sn="1.47991" a="15.3652" fwhm="0.0488552" res="12563.2" algo="Sum"/><pk mz="614.17656049" i="799.595" sn="2.71198" a="33.8164" fwhm="0.0364711" res="16840.1" algo="Sum"/><pk mz="614.33653221" i="1546.38" sn="5.24344" a="56.914" fwhm="0.0396765" res="15483.6" algo="Sum"/><pk mz="614.43907558" i="471.072" sn="1.5977" a="15.0971" fwhm="0.0439932" res="13966.7" algo="Sum"/><pk mz="614.47789898" i="494.063" sn="1.6756" a="26.1244" fwhm="0.0570942" res="10762.5" algo="Sum"/><pk mz="614.58847686" i="662.901" sn="2.2478" a="24.7431" fwhm="0.0424068" res="14492.7" algo="Sum"/><pk mz="614.62970636" i="506.525" sn="1.71768" a="15.9866" fwhm="0.0407939" res="15066.7" algo="Sum"/><pk mz="614.72437128" i="1306.38" sn="4.42586" a="66.3235" fwhm="0.0521699" res="11783.1" algo="Sum"/><pk mz="614.81171492" i="1732.29" sn="5.8694" a="82.4872" fwhm="0.0376625" res="16324.2" algo="Sum"/><pk mz="614.86883936" i="583.745" sn="1.97797" a="25.5855" fwhm="0.0309869" res="19842.8" algo="Sum"/><pk mz="615.13664267" i="533.984" sn="1.81031" a="18.9544" fwhm="0.043423" res="14166.1" algo="Sum"/><pk mz="615.17683083" i="444.728" sn="1.50772" a="19.9085" fwhm="0.0543554" res="11317.7" algo="Sum"/><pk mz="615.30022404" i="476.928" sn="1.61635" a="16.8687" fwhm="0.0442343" res="13910" algo="Sum"/><pk mz="615.34331529" i="924.863" sn="3.13421" a="44.9036" fwhm="0.0680224" res="9046.19" algo="Sum"/><pk mz="615.39753799" i="847.484" sn="2.87154" a="30.3005" fwhm="0.0489194" res="12579.8" algo="Sum"/><pk mz="615.42858290" i="837.477" sn="2.83765" a="15.6207" fwhm="0.0195682" res="31450.4" algo="Sum"/><pk mz="615.44573538" i="851.377" sn="2.88492" a="19.7388" fwhm="0.0293528" res="20967.2" algo="Sum"/><pk mz="615.48940419" i="1985.66" sn="6.72983" a="78.401" fwhm="0.0354572" res="17358.7" algo="Sum"/><pk mz="615.57576318" i="558.469" sn="1.89128" a="22.926" fwhm="0.0453047" res="13587.4" algo="Sum"/><pk mz="615.75082660" i="456.519" sn="1.54467" a="19.8171" fwhm="0.0555504" res="11084.5" algo="Sum"/><pk mz="615.80945291" i="482.527" sn="1.63307" a="17.1447" fwhm="0.0380431" res="16187.2" algo="Sum"/><pk mz="616.17095605" i="11330.8" sn="38.3136" a="393.275" fwhm="0.0300921" res="20476.2" algo="Sum"/><pk mz="616.23670059" i="546.116" sn="1.84661" a="13.3338" fwhm="0.0293716" res="20980.7" algo="Sum"/><pk mz="616.24696961" i="558.267" sn="1.8877" a="15.9763" fwhm="0.0401377" res="15353.3" algo="Sum"/><pk mz="616.35449753" i="570.56" sn="1.92865" a="29.2914" fwhm="0.062442" res="9870.83" algo="Sum"/><pk mz="616.39648853" i="456.454" sn="1.54249" a="18.9729" fwhm="0.0538553" res="11445.4" algo="Sum"/><pk mz="616.45989587" i="579.187" sn="1.95781" a="23.2038" fwhm="0.0394306" res="15634" algo="Sum"/><pk mz="616.49323183" i="976.782" sn="3.302" a="36.5947" fwhm="0.0392115" res="15722.3" algo="Sum"/><pk mz="616.58628344" i="892.831" sn="3.01802" a="47.8417" fwhm="0.045446" res="13567.4" algo="Sum"/><pk mz="616.67502411" i="1101.28" sn="3.72416" a="45.9476" fwhm="0.0540651" res="11406.2" algo="Sum"/><pk mz="616.72303013" i="749.28" sn="2.53442" a="17.191" fwhm="0.0293832" res="20988.9" algo="Sum"/><pk mz="616.73803674" i="777.917" sn="2.63151" a="17.4238" fwhm="0.0293838" res="20989" algo="Sum"/><pk mz="616.80995718" i="1227.4" sn="4.1532" a="50.2768" fwhm="0.043548" res="14163.9" algo="Sum"/><pk mz="616.85081393" i="858.57" sn="2.90512" a="31.8222" fwhm="0.0391143" res="15770.5" algo="Sum"/><pk mz="616.91745977" i="500.696" sn="1.69373" a="18.1923" fwhm="0.0507239" res="12162.3" algo="Sum"/><pk mz="617.17408821" i="4803.32" sn="16.2487" a="177.316" fwhm="0.0328297" res="18799.3" algo="Sum"/><pk mz="617.32059350" i="1596.83" sn="5.40244" a="103.877" fwhm="0.0548485" res="11255" algo="Sum"/><pk mz="617.44997023" i="2223.9" sn="7.52001" a="127.547" fwhm="0.0684996" res="9013.92" algo="Sum"/><pk mz="617.50386611" i="1727.42" sn="5.83558" a="69.7162" fwhm="0.0397488" res="15535.1" algo="Sum"/><pk mz="617.74639103" i="472.511" sn="1.59689" a="26.8348" fwhm="0.0825392" res="7484.28" algo="Sum"/><pk mz="617.80652462" i="453.38" sn="1.53224" a="24.5417" fwhm="0.0735701" res="8397.52" algo="Sum"/><pk mz="617.90370296" i="498.377" sn="1.68428" a="29.4257" fwhm="0.0455296" res="13571.5" algo="Sum"/><pk mz="618.17664472" i="1176.87" sn="3.97446" a="46.7145" fwhm="0.034513" res="17911.4" algo="Sum"/><pk mz="618.25921055" i="443.478" sn="1.49721" a="20.0454" fwhm="0.0448397" res="13788.2" algo="Sum"/><pk mz="618.32103969" i="737.452" sn="2.48983" a="39.2068" fwhm="0.0566976" res="10905.6" algo="Sum"/><pk mz="618.45238906" i="865.805" sn="2.92133" a="63.454" fwhm="0.0752702" res="8216.43" algo="Sum"/><pk mz="618.51004880" i="850.568" sn="2.87036" a="37.9394" fwhm="0.0516692" res="11970.6" algo="Sum"/><pk mz="618.62439989" i="4261.52" sn="14.3848" a="137.522" fwhm="0.0312701" res="19783.3" algo="Sum"/><pk mz="618.67058676" i="1806.97" sn="6.09945" a="70.7325" fwhm="0.0461279" res="13412.1" algo="Sum"/><pk mz="618.71866624" i="718.25" sn="2.42446" a="19.1229" fwhm="0.0343362" res="18019.4" algo="Sum"/><pk mz="618.75361733" i="697.674" sn="2.35508" a="21.6431" fwhm="0.0350738" res="17641.5" algo="Sum"/><pk mz="618.80066982" i="751.553" sn="2.53698" a="22.0927" fwhm="0.0427325" res="14480.8" algo="Sum"/><pk mz="618.82189363" i="690.25" sn="2.33004" a="16.5749" fwhm="0.0294333" res="21024.6" algo="Sum"/><pk mz="618.84572736" i="738.697" sn="2.49358" a="30.8265" fwhm="0.0473677" res="13064.7" algo="Sum"/><pk mz="619.31507976" i="858.552" sn="2.89601" a="45.2164" fwhm="0.0616155" res="10051.3" algo="Sum"/><pk mz="619.36974174" i="794.672" sn="2.67827" a="17.8877" fwhm="0.0294462" res="21033.9" algo="Sum"/><pk mz="619.43235745" i="1883.44" sn="6.348" a="78.6338" fwhm="0.0574023" res="10791.1" algo="Sum"/><pk mz="619.47928406" i="1108.61" sn="3.73667" a="41.1664" fwhm="0.0539898" res="11474" algo="Sum"/><pk mz="619.51553386" i="777.081" sn="2.61923" a="33.2244" fwhm="0.0471893" res="13128.3" algo="Sum"/><pk mz="619.62612593" i="1877.67" sn="6.3273" a="72.4306" fwhm="0.0344556" res="17983.3" algo="Sum"/><pk mz="619.74275379" i="494.313" sn="1.66622" a="22.7424" fwhm="0.0643929" res="9624.39" algo="Sum"/><pk mz="619.80588317" i="462.533" sn="1.55898" a="22.1968" fwhm="0.0674947" res="9183.03" algo="Sum"/><pk mz="619.83685688" i="455.58" sn="1.53551" a="12.3793" fwhm="0.0441864" res="14027.8" algo="Sum"/><pk mz="620.30618856" i="502.651" sn="1.69235" a="14.2783" fwhm="0.0333951" res="18574.8" algo="Sum"/><pk mz="620.40345560" i="745.505" sn="2.5094" a="21.6322" fwhm="0.0424201" res="14625.2" algo="Sum"/><pk mz="620.43162264" i="793.878" sn="2.67223" a="39.4352" fwhm="0.0704515" res="8806.5" algo="Sum"/><pk mz="620.49194481" i="542.511" sn="1.82613" a="19.1116" fwhm="0.0491214" res="12631.8" algo="Sum"/><pk mz="620.52940359" i="556.17" sn="1.87211" a="25.0512" fwhm="0.0505209" res="12282.6" algo="Sum"/><pk mz="620.62853654" i="762.467" sn="2.56705" a="21.2648" fwhm="0.0425088" res="14600" algo="Sum"/><pk mz="620.66887947" i="1316.06" sn="4.43073" a="58.5168" fwhm="0.0477772" res="12990.9" algo="Sum"/><pk mz="620.71339746" i="723.243" sn="2.43491" a="13.5326" fwhm="0.0196521" res="31585" algo="Sum"/><pk mz="620.75781374" i="1815.76" sn="6.11306" a="90.9683" fwhm="0.0428335" res="14492.3" algo="Sum"/><pk mz="620.84000320" i="592.156" sn="1.99409" a="28.6266" fwhm="0.0379227" res="16371.2" algo="Sum"/><pk mz="620.90699599" i="481.241" sn="1.62102" a="19.9138" fwhm="0.0488084" res="12721.3" algo="Sum"/><pk mz="621.34034913" i="987.587" sn="3.3193" a="36.6524" fwhm="0.0453782" res="13692.5" algo="Sum"/><pk mz="621.39302189" i="2241.31" sn="7.5331" a="94.0646" fwhm="0.042135" res="14747.7" algo="Sum"/><pk mz="621.48337511" i="584.549" sn="1.96483" a="26.3298" fwhm="0.0669875" res="9277.6" algo="Sum"/><pk mz="621.76284102" i="545.782" sn="1.83359" a="25.6269" fwhm="0.0651342" res="9545.88" algo="Sum"/><pk mz="622.39656927" i="1230.22" sn="4.13461" a="55.7504" fwhm="0.050019" res="12443.2" algo="Sum"/><pk mz="622.53002289" i="502.873" sn="1.68958" a="24.7372" fwhm="0.054312" res="11462.1" algo="Sum"/><pk mz="622.62014113" i="966.245" sn="3.24524" a="40.2679" fwhm="0.0355727" res="17502.7" algo="Sum"/><pk mz="622.67225425" i="670.829" sn="2.25307" a="31.3311" fwhm="0.0639701" res="9733.8" algo="Sum"/><pk mz="622.69926222" i="658.32" sn="2.21106" a="12.7569" fwhm="0.0303542" res="20514.5" algo="Sum"/><pk mz="622.75574256" i="1931.21" sn="6.48624" a="80.2747" fwhm="0.0401998" res="15491.5" algo="Sum"/><pk mz="622.85064480" i="620.142" sn="2.08212" a="29.1713" fwhm="0.0632407" res="9848.89" algo="Sum"/><pk mz="622.93207253" i="563.679" sn="1.89245" a="31.0128" fwhm="0.0557318" res="11177.3" algo="Sum"/><pk mz="623.34468181" i="595.748" sn="2.00048" a="25.5729" fwhm="0.0341191" res="18269.7" algo="Sum"/><pk mz="623.39420726" i="802.591" sn="2.69519" a="47.7914" fwhm="0.0855638" res="7285.72" algo="Sum"/><pk mz="623.75849448" i="485.949" sn="1.63099" a="28.2757" fwhm="0.0794313" res="7852.8" algo="Sum"/><pk mz="624.27021251" i="473.946" sn="1.59042" a="17.3144" fwhm="0.0464661" res="13434.9" algo="Sum"/><pk mz="624.39013410" i="712.089" sn="2.38964" a="39.4913" fwhm="0.052441" res="11906.5" algo="Sum"/><pk mz="624.53022432" i="456.786" sn="1.53259" a="20.9409" fwhm="0.0456972" res="13666.7" algo="Sum"/><pk mz="624.61909353" i="1053.93" sn="3.53522" a="40.7855" fwhm="0.0376297" res="16599.1" algo="Sum"/><pk mz="624.67725618" i="561.589" sn="1.88348" a="22.5321" fwhm="0.0542154" res="11522.1" algo="Sum"/><pk mz="624.75429491" i="1070.15" sn="3.5885" a="47.455" fwhm="0.0662893" res="9424.66" algo="Sum"/><pk mz="624.79146584" i="859.996" sn="2.8838" a="27.1606" fwhm="0.0443624" res="14083.8" algo="Sum"/><pk mz="624.84120889" i="1600.54" sn="5.36706" a="73.0145" fwhm="0.0377832" res="16537.5" algo="Sum"/><pk mz="625.27921922" i="721.169" sn="2.42058" a="31.6322" fwhm="0.0490662" res="12743.6" algo="Sum"/><pk mz="625.38826452" i="1073.48" sn="3.60226" a="45.0945" fwhm="0.0547589" res="11420.8" algo="Sum"/><pk mz="625.74384298" i="434.492" sn="1.45725" a="8.34166" fwhm="0.0283697" res="22056.8" algo="Sum"/><pk mz="625.76554950" i="497.63" sn="1.66915" a="12.7356" fwhm="0.0346452" res="18062.1" algo="Sum"/><pk mz="625.78501728" i="484.439" sn="1.62497" a="8.45194" fwhm="0.0197323" res="31713.7" algo="Sum"/><pk mz="625.84780956" i="482.405" sn="1.61828" a="26.6686" fwhm="0.0700068" res="8939.82" algo="Sum"/><pk mz="626.27934584" i="648.65" sn="2.17767" a="35.5465" fwhm="0.048729" res="12852.3" algo="Sum"/><pk mz="626.39374992" i="527.526" sn="1.77053" a="36.1755" fwhm="0.0700909" res="8936.87" algo="Sum"/><pk mz="626.61647267" i="896.854" sn="3.01018" a="34.7493" fwhm="0.0386446" res="16214.8" algo="Sum"/><pk mz="626.66752625" i="566.918" sn="1.90275" a="14.6846" fwhm="0.039492" res="15868.2" algo="Sum"/><pk mz="626.70508188" i="1327.49" sn="4.45612" a="74.4609" fwhm="0.0549091" res="11413.5" algo="Sum"/><pk mz="626.79111554" i="756.458" sn="2.53784" a="42.367" fwhm="0.0740549" res="8463.87" algo="Sum"/><pk mz="626.83671867" i="782.375" sn="2.62506" a="33.1038" fwhm="0.0618881" res="10128.6" algo="Sum"/><pk mz="626.87530156" i="615.5" sn="2.06544" a="20.2348" fwhm="0.0459513" res="13642.2" algo="Sum"/><pk mz="627.28847876" i="533.865" sn="1.79129" a="16.1075" fwhm="0.0431174" res="14548.4" algo="Sum"/><pk mz="627.32010163" i="538.097" sn="1.80554" a="13.7874" fwhm="0.0395128" res="15876.4" algo="Sum"/><pk mz="627.34047505" i="466.655" sn="1.56594" a="10.5639" fwhm="0.0296353" res="21168.7" algo="Sum"/><pk mz="627.39108857" i="525.772" sn="1.76456" a="23.7767" fwhm="0.0555483" res="11294.5" algo="Sum"/><pk mz="627.42808628" i="644.337" sn="2.16266" a="24.0787" fwhm="0.0505617" res="12409.2" algo="Sum"/><pk mz="627.70750846" i="478.22" sn="1.60333" a="14.2738" fwhm="0.0429238" res="14623.8" algo="Sum"/><pk mz="627.73189975" i="476.958" sn="1.59895" a="14.7275" fwhm="0.0395261" res="15881.5" algo="Sum"/><pk mz="627.78538037" i="510.814" sn="1.71257" a="26.2977" fwhm="0.0611839" res="10260.6" algo="Sum"/><pk mz="628.29714980" i="478.407" sn="1.60494" a="14.6964" fwhm="0.0395439" res="15888.6" algo="Sum"/><pk mz="628.39635692" i="901.415" sn="3.02244" a="43.9498" fwhm="0.0430933" res="14582.2" algo="Sum"/><pk mz="628.43289661" i="450.754" sn="1.51146" a="8.28919" fwhm="0.019774" res="31780.8" algo="Sum"/><pk mz="628.46269855" i="511.818" sn="1.71647" a="21.9187" fwhm="0.0492364" res="12764.2" algo="Sum"/><pk mz="628.61394586" i="584.075" sn="1.95614" a="34.2188" fwhm="0.0592202" res="10614.9" algo="Sum"/><pk mz="628.70082141" i="1728.61" sn="5.78824" a="69.8817" fwhm="0.0399395" res="15741.3" algo="Sum"/><pk mz="628.73811986" i="865.121" sn="2.89739" a="29.1285" fwhm="0.0485214" res="12958" algo="Sum"/><pk mz="628.80159474" i="762.583" sn="2.5545" a="23.9197" fwhm="0.0362385" res="17351.7" algo="Sum"/><pk mz="628.81374639" i="748.998" sn="2.50916" a="14.4613" fwhm="0.01978" res="31790.4" algo="Sum"/><pk mz="628.89106335" i="736.02" sn="2.46555" a="49.2992" fwhm="0.061322" res="10255.5" algo="Sum"/><pk mz="629.30861504" i="1534.92" sn="5.1381" a="69.5429" fwhm="0.0386002" res="16303.3" algo="Sum"/><pk mz="629.39871290" i="801.586" sn="2.68295" a="46.4191" fwhm="0.064002" res="9834.04" algo="Sum"/><pk mz="629.44879462" i="1026.74" sn="3.43746" a="50.4345" fwhm="0.0562488" res="11190.4" algo="Sum"/><pk mz="629.70217557" i="533.206" sn="1.78582" a="32.4927" fwhm="0.0595093" res="10581.6" algo="Sum"/><pk mz="629.74432231" i="501.208" sn="1.67871" a="13.6603" fwhm="0.0395891" res="15907" algo="Sum"/><pk mz="629.81523188" i="444.26" sn="1.48769" a="9.57477" fwhm="0.0296935" res="21210.5" algo="Sum"/><pk mz="629.83554289" i="437.898" sn="1.4664" a="15.2014" fwhm="0.0303695" res="20739.1" algo="Sum"/><pk mz="630.31466544" i="810.355" sn="2.71099" a="43.9197" fwhm="0.0547211" res="11518.7" algo="Sum"/><pk mz="630.37677661" i="463.674" sn="1.55103" a="16.9132" fwhm="0.0495112" res="12732" algo="Sum"/><pk mz="630.41592521" i="436.967" sn="1.46108" a="12.5691" fwhm="0.0396101" res="15915.6" algo="Sum"/><pk mz="630.46241869" i="605.37" sn="2.0224" a="39.3638" fwhm="0.0694287" res="9080.72" algo="Sum"/><pk mz="630.58468295" i="1404.72" sn="4.69189" a="67.011" fwhm="0.0518919" res="12151.9" algo="Sum"/><pk mz="630.64564296" i="458.762" sn="1.53263" a="6.44261" fwhm="0.0233227" res="27039.9" algo="Sum"/><pk mz="630.70058864" i="1244.36" sn="4.15747" a="67.8403" fwhm="0.0647892" res="9734.65" algo="Sum"/><pk mz="630.74741562" i="826.445" sn="2.76119" a="11.9253" fwhm="0.0148577" res="42452.5" algo="Sum"/><pk mz="630.78615560" i="2021.12" sn="6.75265" a="85.749" fwhm="0.0463823" res="13599.7" algo="Sum"/><pk mz="630.86432784" i="565.222" sn="1.88846" a="24.8004" fwhm="0.0572474" res="11020" algo="Sum"/><pk mz="631.10876483" i="893.165" sn="2.98283" a="47.8163" fwhm="0.0386732" res="16319" algo="Sum"/><pk mz="631.31516555" i="568.891" sn="1.8989" a="23.0752" fwhm="0.0527117" res="11976.7" algo="Sum"/><pk mz="631.35323880" i="603.145" sn="2.01274" a="31.3288" fwhm="0.0639438" res="9873.56" algo="Sum"/><pk mz="631.46401418" i="1893.62" sn="6.32114" a="82.1726" fwhm="0.0436109" res="14479.5" algo="Sum"/><pk mz="631.58368167" i="745.933" sn="2.49104" a="51.1988" fwhm="0.0682213" res="9257.87" algo="Sum"/><pk mz="631.71442211" i="558.918" sn="1.8662" a="14.1023" fwhm="0.029175" res="21652.6" algo="Sum"/><pk mz="631.75880948" i="485.876" sn="1.62199" a="15.7399" fwhm="0.0303145" res="20840.2" algo="Sum"/><pk mz="631.78630884" i="567.163" sn="1.89307" a="16.7596" fwhm="0.0416335" res="15175" algo="Sum"/><pk mz="632.11000663" i="503.399" sn="1.67883" a="19.6609" fwhm="0.0351734" res="17971.3" algo="Sum"/><pk mz="632.37630738" i="504.132" sn="1.67841" a="18.3283" fwhm="0.0324593" res="19482.1" algo="Sum"/><pk mz="632.47996923" i="1139.57" sn="3.7949" a="63.5055" fwhm="0.0567239" res="11150.2" algo="Sum"/><pk mz="632.56005933" i="810.057" sn="2.69757" a="35.0519" fwhm="0.0404436" res="15640.5" algo="Sum"/><pk mz="632.64753934" i="989.951" sn="3.29664" a="59.0344" fwhm="0.0678374" res="9325.94" algo="Sum"/><pk mz="632.70737749" i="780.784" sn="2.60061" a="32.0336" fwhm="0.0545625" res="11596" algo="Sum"/><pk mz="632.78278817" i="1635.16" sn="5.44638" a="67.0963" fwhm="0.0470905" res="13437.6" algo="Sum"/><pk mz="632.86895910" i="484.791" sn="1.61477" a="17.9953" fwhm="0.0362658" res="17450.9" algo="Sum"/><pk mz="633.10704587" i="524.139" sn="1.74592" a="23.6303" fwhm="0.043286" res="14626.1" algo="Sum"/><pk mz="633.24990050" i="778.189" sn="2.59141" a="31.7484" fwhm="0.0422646" res="14983" algo="Sum"/><pk mz="633.33217424" i="608.49" sn="2.02585" a="31.7455" fwhm="0.0676803" res="9357.71" algo="Sum"/><pk mz="633.43416561" i="1810.23" sn="6.02524" a="78.6476" fwhm="0.0528642" res="11982.3" algo="Sum"/><pk mz="633.47790484" i="1675.94" sn="5.57826" a="72.4275" fwhm="0.0486422" res="13023.2" algo="Sum"/><pk mz="633.72669932" i="543.235" sn="1.80808" a="26.8697" fwhm="0.0552768" res="11464.6" algo="Sum"/><pk mz="633.74393138" i="501.635" sn="1.66956" a="2.27896" fwhm="0.00844996" res="74999.6" algo="Sum"/><pk mz="633.76961659" i="510.448" sn="1.69866" a="27.2766" fwhm="0.074467" res="8510.74" algo="Sum"/><pk mz="633.83010939" i="537.667" sn="1.78896" a="23.0472" fwhm="0.0603317" res="10505.8" algo="Sum"/><pk mz="634.24043938" i="611.365" sn="2.03127" a="36.2471" fwhm="0.0596742" res="10628.4" algo="Sum"/><pk mz="634.30609578" i="612.763" sn="2.03543" a="27.4556" fwhm="0.0464457" res="13656.9" algo="Sum"/><pk mz="634.36118134" i="613.158" sn="2.03682" a="24.0595" fwhm="0.0412081" res="15394.1" algo="Sum"/><pk mz="634.43455131" i="826.334" sn="2.74492" a="47.6413" fwhm="0.0688382" res="9216.31" algo="Sum"/><pk mz="634.48012228" i="752.287" sn="2.49854" a="34.7427" fwhm="0.0476018" res="13328.9" algo="Sum"/><pk mz="634.56035221" i="484.914" sn="1.6106" a="22.0259" fwhm="0.0602349" res="10534.8" algo="Sum"/><pk mz="634.64684278" i="1365.83" sn="4.53628" a="56.4143" fwhm="0.0414042" res="15328.1" algo="Sum"/><pk mz="634.70140798" i="713.832" sn="2.37082" a="32.1102" fwhm="0.0574926" res="11039.7" algo="Sum"/><pk mz="634.78159429" i="861.921" sn="2.86266" a="42.3494" fwhm="0.0695577" res="9125.97" algo="Sum"/><pk mz="634.83089971" i="799.287" sn="2.65463" a="26.5089" fwhm="0.0363524" res="17463.3" algo="Sum"/><pk mz="634.86718825" i="1092.99" sn="3.63008" a="53.5016" fwhm="0.0521723" res="12168.7" algo="Sum"/><pk mz="635.00938752" i="440.101" sn="1.46156" a="23.8432" fwhm="0.048141" res="13190.6" algo="Sum"/><pk mz="635.29055495" i="471.917" sn="1.56739" a="24.9795" fwhm="0.0606763" res="10470.2" algo="Sum"/><pk mz="635.40763705" i="1918.54" sn="6.37241" a="91.4866" fwhm="0.05429" res="11703.9" algo="Sum"/><pk mz="635.45750931" i="989.609" sn="3.28781" a="30.8793" fwhm="0.0447395" res="14203.5" algo="Sum"/><pk mz="635.73140806" i="488.86" sn="1.6236" a="13.5646" fwhm="0.0348049" res="18265.6" algo="Sum"/><pk mz="635.80649619" i="497.102" sn="1.65075" a="19.8106" fwhm="0.0593552" res="10711.9" algo="Sum"/><pk mz="636.23190705" i="495.051" sn="1.64281" a="18.874" fwhm="0.0495117" res="12850.1" algo="Sum"/><pk mz="636.40381187" i="1079.52" sn="3.58278" a="47.0981" fwhm="0.0550141" res="11568" algo="Sum"/><pk mz="636.45593794" i="546.196" sn="1.81249" a="14.3754" fwhm="0.0397998" res="15991.4" algo="Sum"/><pk mz="636.49297996" i="497.499" sn="1.65087" a="23.8691" fwhm="0.0349153" res="18229.7" algo="Sum"/><pk mz="636.63567687" i="7422.72" sn="24.6263" a="272.377" fwhm="0.0326669" res="19488.7" algo="Sum"/><pk mz="636.73209948" i="1578.32" sn="5.23637" a="80.0348" fwhm="0.0544952" res="11684.2" algo="Sum"/><pk mz="636.79563524" i="651.302" sn="2.16064" a="14.9247" fwhm="0.0298577" res="21327.7" algo="Sum"/><pk mz="636.83304925" i="735.285" sn="2.43924" a="33.0258" fwhm="0.059717" res="10664.2" algo="Sum"/><pk mz="636.87421252" i="626.167" sn="2.07725" a="33.0759" fwhm="0.0628049" res="10140.5" algo="Sum"/><pk mz="637.38366555" i="822.737" sn="2.73011" a="25.0953" fwhm="0.0448067" res="14225.2" algo="Sum"/><pk mz="637.40236218" i="849.261" sn="2.81813" a="26.2094" fwhm="0.044808" res="14225.2" algo="Sum"/><pk mz="637.47420189" i="735.864" sn="2.44184" a="30.827" fwhm="0.0491137" res="12979.6" algo="Sum"/><pk mz="637.63764763" i="3303.19" sn="10.9554" a="130.683" fwhm="0.0338472" res="18838.7" algo="Sum"/><pk mz="637.70096087" i="524.081" sn="1.73801" a="10.1483" fwhm="0.0199192" res="32014.4" algo="Sum"/><pk mz="637.73487703" i="660.343" sn="2.18962" a="31.1409" fwhm="0.0475989" res="13398.1" algo="Sum"/><pk mz="637.77645841" i="489.986" sn="1.62445" a="13.7277" fwhm="0.039841" res="16008" algo="Sum"/><pk mz="637.82739495" i="432.329" sn="1.43315" a="14.7676" fwhm="0.0498032" res="12806.9" algo="Sum"/><pk mz="638.39512171" i="483.76" sn="1.60447" a="18.5165" fwhm="0.0442525" res="14426.2" algo="Sum"/><pk mz="638.47101200" i="1122.67" sn="3.72276" a="52.6592" fwhm="0.0464609" res="13742.1" algo="Sum"/><pk mz="638.59956438" i="578.116" sn="1.91619" a="20.096" fwhm="0.0399211" res="15996.5" algo="Sum"/><pk mz="638.64290832" i="1408.86" sn="4.6694" a="65.6227" fwhm="0.0516491" res="12365" algo="Sum"/><pk mz="638.69516425" i="758.639" sn="2.51436" a="10.7364" fwhm="0.014951" res="42719.3" algo="Sum"/><pk mz="638.73038076" i="1654.04" sn="5.48199" a="73.2587" fwhm="0.0444087" res="14383" algo="Sum"/><pk mz="638.82825592" i="695.918" sn="2.30614" a="22.3384" fwhm="0.0448578" res="14241.2" algo="Sum"/><pk mz="638.90373581" i="496.441" sn="1.64534" a="21.3828" fwhm="0.057584" res="11095.2" algo="Sum"/><pk mz="639.40762465" i="1134.94" sn="3.76237" a="55.4588" fwhm="0.0597212" res="10706.5" algo="Sum"/><pk mz="639.48797732" i="1855.36" sn="6.15059" a="86.1745" fwhm="0.038611" res="16562.3" algo="Sum"/><pk mz="639.67478732" i="435.564" sn="1.4434" a="9.64793" fwhm="0.0299251" res="21375.9" algo="Sum"/><pk mz="639.73396409" i="568.679" sn="1.88359" a="31.6246" fwhm="0.0604631" res="10580.6" algo="Sum"/><pk mz="639.75353328" i="585.995" sn="1.94085" a="12.6937" fwhm="0.0299272" res="21377" algo="Sum"/><pk mz="639.80608653" i="451.953" sn="1.49655" a="12.4196" fwhm="0.0399042" res="16033.6" algo="Sum"/><pk mz="639.92071048" i="534.64" sn="1.77026" a="26.8418" fwhm="0.0564053" res="11345" algo="Sum"/><pk mz="640.40387113" i="570.076" sn="1.88866" a="18.9932" fwhm="0.0369421" res="17335.3" algo="Sum"/><pk mz="640.49664641" i="938.271" sn="3.10871" a="49.1821" fwhm="0.0445502" res="14377" algo="Sum"/><pk mz="640.58376290" i="3264.42" sn="10.8171" a="129.588" fwhm="0.0349923" res="18306.4" algo="Sum"/><pk mz="640.65087031" i="662.009" sn="2.19314" a="19.7602" fwhm="0.0449217" res="14261.5" algo="Sum"/><pk mz="640.68313388" i="617.186" sn="2.04454" a="14.8479" fwhm="0.0299486" res="21392.8" algo="Sum"/><pk mz="640.72731659" i="1041.72" sn="3.4513" a="58.0723" fwhm="0.0724284" res="8846.35" algo="Sum"/><pk mz="640.81454827" i="1903.87" sn="6.3093" a="90.4046" fwhm="0.0420281" res="15247.3" algo="Sum"/><pk mz="640.89845671" i="487.972" sn="1.61773" a="27.0067" fwhm="0.0653539" res="9806.58" algo="Sum"/><pk mz="641.31999914" i="525.54" sn="1.74215" a="15.8481" fwhm="0.0400126" res="16028" algo="Sum"/><pk mz="641.36248494" i="863.531" sn="2.86234" a="47.0439" fwhm="0.0757785" res="8463.65" algo="Sum"/><pk mz="641.40758372" i="643.486" sn="2.13319" a="25.2236" fwhm="0.0492189" res="13031.7" algo="Sum"/><pk mz="641.44144495" i="472.829" sn="1.56772" a="4.63457" fwhm="0.0085526" res="74999.6" algo="Sum"/><pk mz="641.45088223" i="498.239" sn="1.65205" a="6.86648" fwhm="0.0267897" res="23943.9" algo="Sum"/><pk mz="641.50575458" i="3209.25" sn="10.6407" a="120.931" fwhm="0.0324959" res="19741.1" algo="Sum"/><pk mz="641.58629956" i="1452.04" sn="4.80935" a="60.4576" fwhm="0.0355616" res="18041.5" algo="Sum"/><pk mz="641.65652080" i="548.355" sn="1.81636" a="23.9315" fwhm="0.0564138" res="11374.1" algo="Sum"/><pk mz="641.69927490" i="436.483" sn="1.44608" a="10.5188" fwhm="0.0299724" res="21409.7" algo="Sum"/><pk mz="641.74777343" i="572.056" sn="1.8955" a="26.2503" fwhm="0.059947" res="10705.2" algo="Sum"/><pk mz="641.81720011" i="617.32" sn="2.04609" a="36.1048" fwhm="0.05589" res="11483.6" algo="Sum"/><pk mz="642.36754931" i="604.38" sn="2.00156" a="24.3321" fwhm="0.055712" res="11530.1" algo="Sum"/><pk mz="642.41703458" i="666.271" sn="2.20706" a="35.7134" fwhm="0.0586833" res="10947.2" algo="Sum"/><pk mz="642.50888595" i="1596.18" sn="5.28697" a="63.9319" fwhm="0.0325967" res="19710.9" algo="Sum"/><pk mz="642.58901686" i="1217.83" sn="4.03394" a="52.7907" fwhm="0.0396807" res="16194" algo="Sum"/><pk mz="642.68110932" i="1167.55" sn="3.86869" a="76.6502" fwhm="0.0633628" res="10142.9" algo="Sum"/><pk mz="642.74143211" i="743.577" sn="2.46449" a="20.5643" fwhm="0.0399955" res="16070.3" algo="Sum"/><pk mz="642.76557705" i="749.598" sn="2.48463" a="20.3235" fwhm="0.0349969" res="18366.3" algo="Sum"/><pk mz="642.81289667" i="1152.67" sn="3.82044" a="48.1492" fwhm="0.0558641" res="11506.7" algo="Sum"/><pk mz="642.91533100" i="492.49" sn="1.63165" a="25.7107" fwhm="0.0597893" res="10753" algo="Sum"/><pk mz="643.37235711" i="500.709" sn="1.65885" a="25.4446" fwhm="0.053604" res="12002.3" algo="Sum"/><pk mz="643.42665843" i="678.391" sn="2.24612" a="35.7133" fwhm="0.0578859" res="11115.4" algo="Sum"/><pk mz="643.45481016" i="511.441" sn="1.69296" a="16.1895" fwhm="0.0450204" res="14292.5" algo="Sum"/><pk mz="643.52066250" i="2340.92" sn="7.748" a="91.9722" fwhm="0.0332743" res="19339.9" algo="Sum"/><pk mz="643.60683876" i="462.344" sn="1.53071" a="19.5467" fwhm="0.0477951" res="13466" algo="Sum"/><pk mz="643.68001382" i="543.518" sn="1.79956" a="26.205" fwhm="0.0676208" res="9518.97" algo="Sum"/><pk mz="643.70160876" i="552.414" sn="1.82902" a="4.85543" fwhm="0.0142514" res="45167.7" algo="Sum"/><pk mz="643.71468353" i="486.542" sn="1.61092" a="7.23451" fwhm="0.018121" res="35523.2" algo="Sum"/><pk mz="643.75500719" i="527.369" sn="1.74609" a="32.3524" fwhm="0.0801739" res="8029.48" algo="Sum"/><pk mz="643.81683277" i="479.789" sn="1.58856" a="14.332" fwhm="0.0450325" res="14296.7" algo="Sum"/><pk mz="644.00382438" i="519.457" sn="1.71971" a="20.8617" fwhm="0.0402131" res="16014.8" algo="Sum"/><pk mz="644.26092567" i="647.96" sn="2.14281" a="29.2414" fwhm="0.0504072" res="12781.1" algo="Sum"/><pk mz="644.38541813" i="553.742" sn="1.83137" a="21.325" fwhm="0.0505327" res="12751.9" algo="Sum"/><pk mz="644.42563326" i="449.011" sn="1.48514" a="21.177" fwhm="0.049293" res="13073.4" algo="Sum"/><pk mz="644.52464207" i="1057.56" sn="3.49921" a="48.0689" fwhm="0.0412809" res="15613.1" algo="Sum"/><pk mz="644.59315457" i="1152.65" sn="3.81461" a="54.4794" fwhm="0.0475553" res="13554.6" algo="Sum"/><pk mz="644.63266865" i="597.94" sn="1.97874" a="8.88298" fwhm="0.0239927" res="26867.9" algo="Sum"/><pk mz="644.67750778" i="1543.15" sn="5.10678" a="74.5124" fwhm="0.0565414" res="11401.9" algo="Sum"/><pk mz="644.72536667" i="899.626" sn="2.97716" a="34.274" fwhm="0.0536571" res="12015.7" algo="Sum"/><pk mz="644.79682071" i="937.351" sn="3.10189" a="24.6213" fwhm="0.0336538" res="19159.7" algo="Sum"/><pk mz="645.33958817" i="451.032" sn="1.49091" a="19.7828" fwhm="0.0589215" res="10952.5" algo="Sum"/><pk mz="645.35797136" i="449.767" sn="1.48666" a="4.40942" fwhm="0.0157472" res="40982.5" algo="Sum"/><pk mz="645.43886003" i="804.483" sn="2.65921" a="22.1341" fwhm="0.0400793" res="16104" algo="Sum"/><pk mz="645.48398664" i="1499.71" sn="4.95729" a="69.6908" fwhm="0.0486436" res="13269.7" algo="Sum"/><pk mz="645.53521555" i="597.426" sn="1.97478" a="16.7111" fwhm="0.0400824" res="16105.2" algo="Sum"/><pk mz="645.59403182" i="515.122" sn="1.70266" a="20.1736" fwhm="0.055116" res="11713.4" algo="Sum"/><pk mz="645.65922899" i="474.675" sn="1.56853" a="16.2655" fwhm="0.0376912" res="17130.2" algo="Sum"/><pk mz="645.67754514" i="511.217" sn="1.68935" a="13.9244" fwhm="0.0374997" res="17218.2" algo="Sum"/><pk mz="645.73285195" i="516.559" sn="1.70727" a="14.7706" fwhm="0.0400885" res="16107.7" algo="Sum"/><pk mz="645.75269889" i="516.256" sn="1.70626" a="13.55" fwhm="0.0288373" res="22393" algo="Sum"/><pk mz="645.79087686" i="469.143" sn="1.55052" a="14.4147" fwhm="0.0451018" res="14318.5" algo="Sum"/><pk mz="646.40681610" i="533.806" sn="1.76282" a="23.1775" fwhm="0.0556832" res="11608.7" algo="Sum"/><pk mz="646.44340457" i="507.285" sn="1.6749" a="11.5852" fwhm="0.0300831" res="21488.6" algo="Sum"/><pk mz="646.49765990" i="1233.19" sn="4.07105" a="58.4532" fwhm="0.05241" res="12335.4" algo="Sum"/><pk mz="646.55037363" i="966.683" sn="3.19109" a="45.7365" fwhm="0.0569136" res="11360.2" algo="Sum"/><pk mz="646.59974003" i="628.919" sn="2.07642" a="19.229" fwhm="0.0405263" res="15955.1" algo="Sum"/><pk mz="646.67311524" i="1296.2" sn="4.27998" a="72.8564" fwhm="0.0677834" res="9540.29" algo="Sum"/><pk mz="646.71825043" i="974.588" sn="3.21803" a="23.3648" fwhm="0.0300894" res="21493.3" algo="Sum"/><pk mz="646.76131934" i="1577.26" sn="5.20802" a="71.6563" fwhm="0.0685822" res="9430.46" algo="Sum"/><pk mz="646.84149078" i="501.542" sn="1.65642" a="4.90883" fwhm="0.0139999" res="46203.5" algo="Sum"/><pk mz="646.85968742" i="558.815" sn="1.8457" a="22.7198" fwhm="0.0481373" res="13437.8" algo="Sum"/><pk mz="647.33132791" i="555.163" sn="1.83135" a="16.9049" fwhm="0.0319756" res="20244.6" algo="Sum"/><pk mz="647.35505069" i="580.688" sn="1.91561" a="18.24" fwhm="0.0436764" res="14821.6" algo="Sum"/><pk mz="647.37476036" i="534.676" sn="1.76394" a="7.94651" fwhm="0.0230611" res="28072.1" algo="Sum"/><pk mz="647.45305583" i="3988.43" sn="13.1595" a="161.585" fwhm="0.0379212" res="17073.6" algo="Sum"/><pk mz="647.50311321" i="1268.38" sn="4.18479" a="40.5841" fwhm="0.0396797" res="16318.2" algo="Sum"/><pk mz="647.55695965" i="787.097" sn="2.59723" a="34.994" fwhm="0.0538298" res="12029.7" algo="Sum"/><pk mz="647.65881499" i="563.79" sn="1.86012" a="20.0455" fwhm="0.0435041" res="14887.3" algo="Sum"/><pk mz="647.72010806" i="567.335" sn="1.87182" a="19.1547" fwhm="0.0451689" res="14339.9" algo="Sum"/><pk mz="647.76954488" i="643.423" sn="2.12274" a="33.1847" fwhm="0.0626562" res="10338.5" algo="Sum"/><pk mz="647.85747703" i="472.506" sn="1.55853" a="16.9037" fwhm="0.0471596" res="13737.5" algo="Sum"/><pk mz="648.37754657" i="849.495" sn="2.80148" a="35.3759" fwhm="0.0517567" res="12527.4" algo="Sum"/><pk mz="648.45583379" i="1915.08" sn="6.31744" a="106.065" fwhm="0.0416112" res="15583.7" algo="Sum"/><pk mz="648.52826901" i="611.983" sn="2.01869" a="23.6932" fwhm="0.0502189" res="12914" algo="Sum"/><pk mz="648.55168897" i="613.162" sn="2.02239" a="20.4275" fwhm="0.0281856" res="23010.1" algo="Sum"/><pk mz="648.62933213" i="990.959" sn="3.26759" a="48.7065" fwhm="0.0548362" res="11828.5" algo="Sum"/><pk mz="648.67984879" i="845.248" sn="2.78712" a="35.2091" fwhm="0.0552473" res="11741.4" algo="Sum"/><pk mz="648.71672054" i="790.973" sn="2.60815" a="20.011" fwhm="0.0301358" res="21526.5" algo="Sum"/><pk mz="648.75709164" i="1470.18" sn="4.84776" a="62.411" fwhm="0.0630822" res="10284.3" algo="Sum"/><pk mz="648.86824094" i="603.77" sn="1.99104" a="39.4081" fwhm="0.0778691" res="8332.81" algo="Sum"/><pk mz="648.92445232" i="435.84" sn="1.43742" a="10.8618" fwhm="0.0339739" res="19100.7" algo="Sum"/><pk mz="648.93360543" i="443.807" sn="1.46369" a="11.9345" fwhm="0.0527686" res="12297.7" algo="Sum"/><pk mz="649.11602411" i="428.369" sn="1.41192" a="27.1486" fwhm="0.0555591" res="11683.3" algo="Sum"/><pk mz="649.25962750" i="429.656" sn="1.41635" a="6.35591" fwhm="0.021062" res="30826.1" algo="Sum"/><pk mz="649.28388266" i="532.15" sn="1.75436" a="27.0356" fwhm="0.0653081" res="9941.86" algo="Sum"/><pk mz="649.43930038" i="2275.08" sn="7.49947" a="139.643" fwhm="0.056228" res="11550.1" algo="Sum"/><pk mz="649.70451435" i="534.764" sn="1.76097" a="22.2037" fwhm="0.0630848" res="10298.9" algo="Sum"/><pk mz="649.73086288" i="557.157" sn="1.83454" a="10.2571" fwhm="0.0201062" res="32315" algo="Sum"/><pk mz="649.75121433" i="591.65" sn="1.94814" a="15.7249" fwhm="0.0399026" res="16283.4" algo="Sum"/><pk mz="649.78806699" i="543.374" sn="1.78918" a="15.6743" fwhm="0.040214" res="16158.2" algo="Sum"/><pk mz="649.80030720" i="539.106" sn="1.77513" a="29.7733" fwhm="0.0746702" res="8702.27" algo="Sum"/><pk mz="649.93316031" i="548.929" sn="1.80747" a="22.3393" fwhm="0.0477229" res="13618.9" algo="Sum"/><pk mz="650.20727100" i="440.096" sn="1.44945" a="17.0346" fwhm="0.0412237" res="15772.7" algo="Sum"/><pk mz="650.43971198" i="1625.45" sn="5.35449" a="82.4888" fwhm="0.05492" res="11843.4" algo="Sum"/><pk mz="650.53466485" i="451.636" sn="1.48757" a="20.1087" fwhm="0.0653709" res="9951.44" algo="Sum"/><pk mz="650.62815025" i="1356.93" sn="4.46833" a="85.9084" fwhm="0.0651714" res="9983.34" algo="Sum"/><pk mz="650.71753533" i="745.962" sn="2.45642" a="25.1941" fwhm="0.0452729" res="14373.2" algo="Sum"/><pk mz="650.75854134" i="863.11" sn="2.84218" a="43.9433" fwhm="0.0704268" res="9240.21" algo="Sum"/><pk mz="650.80669836" i="1159.54" sn="3.81832" a="38.354" fwhm="0.046572" res="13974.2" algo="Sum"/><pk mz="650.84356415" i="1428.61" sn="4.70434" a="67.4108" fwhm="0.0533901" res="12190.3" algo="Sum"/><pk mz="650.91045511" i="673.523" sn="2.21777" a="21.5272" fwhm="0.042523" res="15307.2" algo="Sum"/><pk mz="651.36536150" i="520.095" sn="1.71267" a="19.7986" fwhm="0.0381577" res="17070.4" algo="Sum"/><pk mz="651.43851189" i="1052.76" sn="3.46679" a="45.8532" fwhm="0.0548987" res="11866.2" algo="Sum"/><pk mz="651.64567591" i="488.938" sn="1.60931" a="26.9737" fwhm="0.0747205" res="8721.11" algo="Sum"/><pk mz="651.70073180" i="525.074" sn="1.72818" a="9.9589" fwhm="0.0201367" res="32363.8" algo="Sum"/><pk mz="651.73478768" i="520.835" sn="1.71441" a="17.1567" fwhm="0.0453086" res="14384.4" algo="Sum"/><pk mz="651.78533190" i="509.809" sn="1.67854" a="12.1883" fwhm="0.0302069" res="21577.3" algo="Sum"/><pk mz="651.80175173" i="535.862" sn="1.76443" a="13.7395" fwhm="0.0402767" res="16183.1" algo="Sum"/><pk mz="651.83181913" i="428.233" sn="1.41003" a="8.16106" fwhm="0.0251735" res="25893.6" algo="Sum"/><pk mz="652.40242464" i="450.201" sn="1.48273" a="9.90185" fwhm="0.0302211" res="21587.7" algo="Sum"/><pk mz="652.44275793" i="572.846" sn="1.88672" a="29.4763" fwhm="0.0531812" res="12268.3" algo="Sum"/><pk mz="652.62347213" i="1189.42" sn="3.91783" a="53.194" fwhm="0.048557" res="13440.4" algo="Sum"/><pk mz="652.66441484" i="809.648" sn="2.66676" a="11.3761" fwhm="0.0151137" res="43183.8" algo="Sum"/><pk mz="652.71198104" i="1352.4" sn="4.45379" a="83.8738" fwhm="0.0597105" res="10931.3" algo="Sum"/><pk mz="652.80429179" i="1075.46" sn="3.54162" a="58.409" fwhm="0.0582982" res="11197.7" algo="Sum"/><pk mz="653.32919126" i="696.132" sn="2.29365" a="25.1758" fwhm="0.0443368" res="14735.6" algo="Sum"/><pk mz="653.38751609" i="501.356" sn="1.65176" a="13.7476" fwhm="0.0225828" res="28933" algo="Sum"/><pk mz="653.44593882" i="882.212" sn="2.90613" a="70.3405" fwhm="0.0619353" res="10550.5" algo="Sum"/><pk mz="653.66549176" i="501.468" sn="1.65214" a="18.9203" fwhm="0.0549115" res="11904" algo="Sum"/><pk mz="653.71142954" i="650.814" sn="2.14348" a="28.6194" fwhm="0.0610229" res="10712.6" algo="Sum"/><pk mz="653.74971209" i="568.382" sn="1.87174" a="15.7377" fwhm="0.0403366" res="16207.4" algo="Sum"/><pk mz="653.77934424" i="523.463" sn="1.72373" a="22.1823" fwhm="0.0572061" res="11428.5" algo="Sum"/><pk mz="654.29206206" i="717.019" sn="2.3621" a="31.0263" fwhm="0.0493622" res="13254.9" algo="Sum"/><pk mz="654.32477790" i="477.833" sn="1.57394" a="21.6309" fwhm="0.0337229" res="19403" algo="Sum"/><pk mz="654.46722793" i="587.743" sn="1.93507" a="44.9712" fwhm="0.0605691" res="10805.3" algo="Sum"/><pk mz="654.62369549" i="764.106" sn="2.51603" a="41.4364" fwhm="0.0573773" res="11409.1" algo="Sum"/><pk mz="654.70886897" i="1632.21" sn="5.37605" a="70.7326" fwhm="0.0543652" res="12042.8" algo="Sum"/><pk mz="654.80616643" i="938.761" sn="3.09189" a="36.2141" fwhm="0.0524975" res="12473.1" algo="Sum"/><pk mz="654.88714496" i="534.788" sn="1.76174" a="32.2322" fwhm="0.0720377" res="9090.89" algo="Sum"/><pk mz="655.37632468" i="1085.78" sn="3.57466" a="68.1564" fwhm="0.066209" res="9898.59" algo="Sum"/><pk mz="655.46494781" i="1522.25" sn="5.01034" a="87.7189" fwhm="0.0467093" res="14032.8" algo="Sum"/><pk mz="655.70258464" i="607.837" sn="1.99941" a="16.4054" fwhm="0.0403966" res="16231.6" algo="Sum"/><pk mz="655.71826473" i="606.239" sn="1.99401" a="11.3282" fwhm="0.0201987" res="32463.4" algo="Sum"/><pk mz="655.74913500" i="593.604" sn="1.95259" a="21.4559" fwhm="0.0444341" res="14757.8" algo="Sum"/><pk mz="655.78356111" i="509.524" sn="1.67626" a="11.7505" fwhm="0.0302996" res="21643.3" algo="Sum"/><pk mz="655.80786717" i="481.554" sn="1.58447" a="13.2257" fwhm="0.0353503" res="18551.7" algo="Sum"/><pk mz="655.84045151" i="501.671" sn="1.65058" a="21.1423" fwhm="0.0392129" res="16725.1" algo="Sum"/><pk mz="656.38584062" i="568.958" sn="1.87146" a="31.6764" fwhm="0.0734251" res="8939.52" algo="Sum"/><pk mz="656.47319473" i="902.381" sn="2.96762" a="58.1329" fwhm="0.0535583" res="12257.2" algo="Sum"/><pk mz="656.57635605" i="657.908" sn="2.16333" a="31.4746" fwhm="0.0542792" res="12096.3" algo="Sum"/><pk mz="656.62002964" i="610.378" sn="2.00628" a="19.7889" fwhm="0.0454781" res="14438.1" algo="Sum"/><pk mz="656.70872354" i="1237.91" sn="4.06951" a="54.3968" fwhm="0.0610183" res="10762.5" algo="Sum"/><pk mz="656.74555617" i="1069.49" sn="3.5161" a="28.7833" fwhm="0.040429" res="16244.4" algo="Sum"/><pk mz="656.78778740" i="1637.34" sn="5.383" a="93.0799" fwhm="0.0518675" res="12662.8" algo="Sum"/><pk mz="656.89067158" i="487.244" sn="1.60189" a="24.4179" fwhm="0.0467785" res="14042.6" algo="Sum"/><pk mz="657.36204310" i="1173.51" sn="3.85417" a="78.7941" fwhm="0.0578771" res="11357.9" algo="Sum"/><pk mz="657.43011943" i="552.12" sn="1.8133" a="10.5396" fwhm="0.020225" res="32505.8" algo="Sum"/><pk mz="657.47964551" i="2657.99" sn="8.72989" a="120.321" fwhm="0.03799" res="17306.6" algo="Sum"/><pk mz="657.63640761" i="472.441" sn="1.55134" a="21.325" fwhm="0.0606843" res="10837" algo="Sum"/><pk mz="657.71505488" i="619.301" sn="2.03442" a="35.9809" fwhm="0.0786786" res="8359.52" algo="Sum"/><pk mz="657.73983691" i="576.403" sn="1.89371" a="21.3173" fwhm="0.0505749" res="13005.3" algo="Sum"/><pk mz="657.79082716" i="559.684" sn="1.83888" a="20.7225" fwhm="0.046387" res="14180.5" algo="Sum"/><pk mz="658.37057151" i="711.914" sn="2.33781" a="29.3775" fwhm="0.0435502" res="15117.5" algo="Sum"/><pk mz="658.39723872" i="815.013" sn="2.67668" a="38.0041" fwhm="0.0573622" res="11477.9" algo="Sum"/><pk mz="658.48166309" i="1357.91" sn="4.46018" a="64.0478" fwhm="0.0409501" res="16080.1" algo="Sum"/><pk mz="658.61155374" i="1718.21" sn="5.6436" a="74.8506" fwhm="0.0525272" res="12538.5" algo="Sum"/><pk mz="658.65686268" i="1211.34" sn="3.97881" a="44.5934" fwhm="0.0482756" res="13643.7" algo="Sum"/><pk mz="658.73028546" i="906.926" sn="2.97925" a="42.7854" fwhm="0.0592989" res="11108.6" algo="Sum"/><pk mz="658.78669089" i="1094.12" sn="3.59419" a="54.4262" fwhm="0.0511697" res="12874.6" algo="Sum"/><pk mz="658.83471018" i="722.149" sn="2.37219" a="23.7695" fwhm="0.0506169" res="13016.1" algo="Sum"/><pk mz="658.89652579" i="774.68" sn="2.54459" a="44.2391" fwhm="0.0357306" res="18440.7" algo="Sum"/><pk mz="659.39995465" i="686.1" sn="2.25324" a="22.313" fwhm="0.0441502" res="14935.4" algo="Sum"/><pk mz="659.42378950" i="673.281" sn="2.21108" a="16.0631" fwhm="0.0303836" res="21703.3" algo="Sum"/><pk mz="659.49259865" i="1883.25" sn="6.18408" a="105.441" fwhm="0.0440745" res="14963.1" algo="Sum"/><pk mz="659.61637651" i="992.149" sn="3.25874" a="39.6998" fwhm="0.0502167" res="13135.4" algo="Sum"/><pk mz="659.70162395" i="568.588" sn="1.86765" a="10.6652" fwhm="0.0202598" res="32562" algo="Sum"/><pk mz="659.72382746" i="645.968" sn="2.12178" a="14.8661" fwhm="0.0303903" res="21708.3" algo="Sum"/><pk mz="659.73541039" i="634.43" sn="2.08387" a="19.3943" fwhm="0.0372083" res="17730.8" algo="Sum"/><pk mz="659.78453462" i="535.806" sn="1.7596" a="24.1148" fwhm="0.0607839" res="10854.6" algo="Sum"/><pk mz="660.23666667" i="571.562" sn="1.87581" a="31.9106" fwhm="0.0477888" res="13815.7" algo="Sum"/><pk mz="660.37947339" i="445.712" sn="1.46311" a="18.0816" fwhm="0.0759082" res="8699.72" algo="Sum"/><pk mz="660.41801184" i="592.939" sn="1.94673" a="38.8426" fwhm="0.0657718" res="10041" algo="Sum"/><pk mz="660.49711722" i="925.327" sn="3.03952" a="48.0621" fwhm="0.053692" res="12301.6" algo="Sum"/><pk mz="660.56603373" i="907.281" sn="2.98058" a="37.2467" fwhm="0.0525761" res="12564" algo="Sum"/><pk mz="660.65347824" i="1694.68" sn="5.56724" a="101.399" fwhm="0.052113" res="12677.3" algo="Sum"/><pk mz="660.70778442" i="831.757" sn="2.73243" a="24.1954" fwhm="0.0405508" res="16293.3" algo="Sum"/><pk mz="660.73906720" i="802.361" sn="2.63586" a="11.8678" fwhm="0.0152068" res="43450.2" algo="Sum"/><pk mz="660.76789995" i="854.78" sn="2.80806" a="53.165" fwhm="0.0702602" res="9404.58" algo="Sum"/><pk mz="660.83087263" i="784.497" sn="2.57712" a="40.2733" fwhm="0.0673488" res="9812.07" algo="Sum"/><pk mz="661.24587847" i="443.087" sn="1.45534" a="23.0986" fwhm="0.064333" res="10278.5" algo="Sum"/><pk mz="661.46456921" i="2377.95" sn="7.81167" a="170.176" fwhm="0.080344" res="8232.9" algo="Sum"/><pk mz="661.51824467" i="1059.1" sn="3.47982" a="42.0007" fwhm="0.0495533" res="13349.6" algo="Sum"/><pk mz="661.56867597" i="494.578" sn="1.62497" a="14.0325" fwhm="0.0332081" res="19921.9" algo="Sum"/><pk mz="661.66192991" i="556.722" sn="1.82881" a="45.2076" fwhm="0.0735685" res="8993.82" algo="Sum"/><pk mz="661.72083145" i="603.241" sn="1.98162" a="22.0936" fwhm="0.0507268" res="13044.8" algo="Sum"/><pk mz="661.74413770" i="687.581" sn="2.25867" a="27.5155" fwhm="0.0435589" res="15191.9" algo="Sum"/><pk mz="661.79050469" i="467.205" sn="1.53475" a="19.6561" fwhm="0.0608766" res="10871" algo="Sum"/><pk mz="661.93047216" i="745.008" sn="2.44719" a="33.2614" fwhm="0.0440486" res="15027.3" algo="Sum"/><pk mz="662.25790918" i="433.96" sn="1.42612" a="18.6336" fwhm="0.0493408" res="13422.1" algo="Sum"/><pk mz="662.39859514" i="559.109" sn="1.83714" a="24.0492" fwhm="0.0605902" res="10932.4" algo="Sum"/><pk mz="662.44533665" i="1110.18" sn="3.64749" a="42.7389" fwhm="0.0463083" res="14305.1" algo="Sum"/><pk mz="662.45787165" i="1113.7" sn="3.65905" a="45.4981" fwhm="0.0549603" res="12053.4" algo="Sum"/><pk mz="662.52885343" i="681.413" sn="2.23887" a="26.5641" fwhm="0.0507581" res="13052.7" algo="Sum"/><pk mz="662.65164109" i="1508.86" sn="4.96058" a="75.4429" fwhm="0.056955" res="11634.7" algo="Sum"/><pk mz="662.69665998" i="939.654" sn="3.08923" a="23.193" fwhm="0.0304588" res="21757.1" algo="Sum"/><pk mz="662.73874859" i="1535.65" sn="5.04866" a="63.4025" fwhm="0.0589123" res="11249.6" algo="Sum"/><pk mz="662.82837685" i="735.359" sn="2.41759" a="31.2931" fwhm="0.0484584" res="13678.3" algo="Sum"/><pk mz="662.93903598" i="630.115" sn="2.07158" a="29.3969" fwhm="0.0574166" res="11546.1" algo="Sum"/><pk mz="663.33300625" i="594.135" sn="1.9551" a="32.1079" fwhm="0.0577249" res="11491.3" algo="Sum"/><pk mz="663.44808690" i="9795.81" sn="32.2363" a="395.773" fwhm="0.0358865" res="18487.4" algo="Sum"/><pk mz="663.65647841" i="500.967" sn="1.64864" a="19.4766" fwhm="0.0523437" res="12678.8" algo="Sum"/><pk mz="663.69233059" i="565.939" sn="1.86252" a="23.7489" fwhm="0.0558828" res="11876.5" algo="Sum"/><pk mz="663.73902115" i="652.168" sn="2.1464" a="46.1321" fwhm="0.0744532" res="8914.85" algo="Sum"/><pk mz="663.80983614" i="523.89" sn="1.72397" a="12.1037" fwhm="0.0304841" res="21775.6" algo="Sum"/><pk mz="663.82874495" i="569.617" sn="1.87444" a="14.899" fwhm="0.0312506" res="21242.1" algo="Sum"/><pk mz="663.94722996" i="596.369" sn="1.96247" a="26.1491" fwhm="0.0442862" res="14992.2" algo="Sum"/><pk mz="664.34840873" i="467.032" sn="1.53922" a="15.5306" fwhm="0.0453489" res="14649.7" algo="Sum"/><pk mz="664.36814604" i="457.063" sn="1.50631" a="4.43765" fwhm="0.0101657" res="65354" algo="Sum"/><pk mz="664.45099736" i="4836.71" sn="15.9404" a="228.094" fwhm="0.0360921" res="18409.9" algo="Sum"/><pk mz="664.51874718" i="733.095" sn="2.41607" a="20.2547" fwhm="0.0406676" res="16340.3" algo="Sum"/><pk mz="664.55828118" i="731.854" sn="2.41185" a="27.3609" fwhm="0.0508358" res="13072.6" algo="Sum"/><pk mz="664.59623518" i="715.493" sn="2.35794" a="20.3944" fwhm="0.0406698" res="16341.3" algo="Sum"/><pk mz="664.66492150" i="1168.99" sn="3.85241" a="63.8401" fwhm="0.0586007" res="11342.3" algo="Sum"/><pk mz="664.73644907" i="1590.22" sn="5.24056" a="74.2294" fwhm="0.0662037" res="10040.8" algo="Sum"/><pk mz="664.84334356" i="731.715" sn="2.41181" a="37.6745" fwhm="0.071805" res="9259.01" algo="Sum"/><pk mz="664.88773324" i="469.157" sn="1.54603" a="8.95502" fwhm="0.0203394" res="32689.7" algo="Sum"/><pk mz="664.92922960" i="713.535" sn="2.35102" a="37.2047" fwhm="0.0649306" res="10240.6" algo="Sum"/><pk mz="665.24213720" i="532.915" sn="1.75773" a="20.3371" fwhm="0.0495816" res="13417.1" algo="Sum"/><pk mz="665.42173072" i="1732.44" sn="5.71522" a="78.3457" fwhm="0.0494161" res="13465.7" algo="Sum"/><pk mz="665.50265271" i="674.363" sn="2.22469" a="30.9294" fwhm="0.0474775" res="14017.2" algo="Sum"/><pk mz="665.67219320" i="726.924" sn="2.39684" a="27.7465" fwhm="0.0479937" res="13870" algo="Sum"/><pk mz="665.73054832" i="658.514" sn="2.17064" a="25.1809" fwhm="0.0508808" res="13084.1" algo="Sum"/><pk mz="665.80650166" i="445.108" sn="1.46679" a="12.3934" fwhm="0.066291" res="10043.7" algo="Sum"/><pk mz="666.42235831" i="885.035" sn="2.91841" a="40.5151" fwhm="0.0525887" res="12672.3" algo="Sum"/><pk mz="666.50788521" i="618.937" sn="2.04043" a="29.4813" fwhm="0.0547299" res="12178.1" algo="Sum"/><pk mz="666.59774084" i="3554.72" sn="11.7198" a="149.942" fwhm="0.036068" res="18481.7" algo="Sum"/><pk mz="666.65153205" i="898.552" sn="2.96312" a="29.5985" fwhm="0.0458244" res="14547.9" algo="Sum"/><pk mz="666.69412335" i="798.371" sn="2.63312" a="19.402" fwhm="0.0305503" res="21822.9" algo="Sum"/><pk mz="666.73517091" i="1167.26" sn="3.84976" a="53.1682" fwhm="0.057008" res="11695.5" algo="Sum"/><pk mz="666.77874194" i="1213.73" sn="4.00308" a="49.2188" fwhm="0.0560128" res="11904" algo="Sum"/><pk mz="666.81531991" i="1090.11" sn="3.59581" a="66.9069" fwhm="0.0559789" res="11911.9" algo="Sum"/><pk mz="667.42413457" i="715.712" sn="2.36185" a="32.7206" fwhm="0.0608397" res="10970.2" algo="Sum"/><pk mz="667.52239211" i="477.543" sn="1.57592" a="22.5577" fwhm="0.0525572" res="12700.9" algo="Sum"/><pk mz="667.60060455" i="1483.27" sn="4.8953" a="67.382" fwhm="0.0383784" res="17395.2" algo="Sum"/><pk mz="667.67880407" i="567.497" sn="1.87314" a="21.6977" fwhm="0.04323" res="15444.8" algo="Sum"/><pk mz="667.70259363" i="620.357" sn="2.04777" a="11.5387" fwhm="0.0203823" res="32758.9" algo="Sum"/><pk mz="667.72112884" i="631.096" sn="2.08339" a="17.4469" fwhm="0.0407654" res="16379.6" algo="Sum"/><pk mz="667.74554383" i="575.524" sn="1.90007" a="8.51017" fwhm="0.0152873" res="43679.8" algo="Sum"/><pk mz="667.76750909" i="611.502" sn="2.01898" a="24.3741" fwhm="0.0560547" res="11912.8" algo="Sum"/><pk mz="668.38541854" i="452.291" sn="1.49278" a="19.4097" fwhm="0.0552431" res="12099" algo="Sum"/><pk mz="668.52027869" i="449.159" sn="1.48286" a="23.3813" fwhm="0.0537823" res="12430.1" algo="Sum"/><pk mz="668.60687240" i="2560.93" sn="8.45694" a="135.832" fwhm="0.0463087" res="14438" algo="Sum"/><pk mz="668.68562859" i="1471.21" sn="4.85909" a="76.4056" fwhm="0.0584988" res="11430.8" algo="Sum"/><pk mz="668.77914751" i="1201.97" sn="3.97127" a="71.3479" fwhm="0.0605808" res="11039.5" algo="Sum"/><pk mz="668.85881538" i="672.002" sn="2.22031" a="29.5351" fwhm="0.0366346" res="18257.6" algo="Sum"/><pk mz="668.93300500" i="484.051" sn="1.59935" a="18.7421" fwhm="0.0488767" res="13686.1" algo="Sum"/><pk mz="669.17359893" i="472.389" sn="1.56244" a="18.3443" fwhm="0.044402" res="15070.8" algo="Sum"/><pk mz="669.30363982" i="651.805" sn="2.15499" a="36.1134" fwhm="0.0621257" res="10773.4" algo="Sum"/><pk mz="669.43381627" i="1752.44" sn="5.79319" a="84.3511" fwhm="0.0492951" res="13580.1" algo="Sum"/><pk mz="669.48265882" i="826.251" sn="2.73121" a="31.4129" fwhm="0.0537105" res="12464.6" algo="Sum"/><pk mz="669.61588916" i="1213.1" sn="4.00962" a="64.2375" fwhm="0.0487417" res="13738.1" algo="Sum"/><pk mz="669.68562016" i="695.155" sn="2.29798" a="31.7044" fwhm="0.0630432" res="10622.6" algo="Sum"/><pk mz="669.71491503" i="635.285" sn="2.10029" a="15.1577" fwhm="0.0306198" res="21872" algo="Sum"/><pk mz="669.75015144" i="604.751" sn="1.99938" a="17.252" fwhm="0.0408272" res="16404.5" algo="Sum"/><pk mz="669.77483905" i="584.296" sn="1.93175" a="13.8053" fwhm="0.0306211" res="21873" algo="Sum"/><pk mz="669.87344380" i="451.442" sn="1.49252" a="15.6359" fwhm="0.0486264" res="13775.9" algo="Sum"/><pk mz="670.26059243" i="480.782" sn="1.58804" a="22.4913" fwhm="0.0501395" res="13367.9" algo="Sum"/><pk mz="670.43796148" i="996.53" sn="3.29249" a="58.8713" fwhm="0.0507867" res="13201.1" algo="Sum"/><pk mz="670.48832295" i="484.689" sn="1.60118" a="16.0579" fwhm="0.0271895" res="24659.9" algo="Sum"/><pk mz="670.60508116" i="1694.41" sn="5.59981" a="85.3796" fwhm="0.0530513" res="12640.7" algo="Sum"/><pk mz="670.68440607" i="1866.37" sn="6.16834" a="89.2261" fwhm="0.0521596" res="12858.3" algo="Sum"/><pk mz="670.77403471" i="936.321" sn="3.09453" a="62.8654" fwhm="0.0809138" res="8289.99" algo="Sum"/><pk mz="670.86243296" i="745.644" sn="2.46385" a="42.286" fwhm="0.051357" res="13062.7" algo="Sum"/><pk mz="671.30774811" i="429.693" sn="1.4203" a="24.7056" fwhm="0.0652929" res="10281.5" algo="Sum"/><pk mz="671.36672782" i="510.648" sn="1.6878" a="14.0016" fwhm="0.035767" res="18770.6" algo="Sum"/><pk mz="671.44473992" i="1347.62" sn="4.45343" a="100.676" fwhm="0.0573878" res="11700.1" algo="Sum"/><pk mz="671.56794189" i="1205.29" sn="3.98319" a="53.3476" fwhm="0.0474979" res="14138.9" algo="Sum"/><pk mz="671.60878837" i="803.807" sn="2.65638" a="35.3133" fwhm="0.0603035" res="11137.1" algo="Sum"/><pk mz="671.68640659" i="726.444" sn="2.4004" a="29.8709" fwhm="0.0526736" res="12751.9" algo="Sum"/><pk mz="671.70351556" i="775.217" sn="2.56169" a="20.7051" fwhm="0.0348656" res="19265.5" algo="Sum"/><pk mz="671.75846029" i="559.217" sn="1.84799" a="7.95138" fwhm="0.0153332" res="43810.7" algo="Sum"/><pk mz="671.78254654" i="554.371" sn="1.83183" a="20.4921" fwhm="0.0511117" res="13143.4" algo="Sum"/><pk mz="671.84910637" i="438.192" sn="1.44778" a="13.5667" fwhm="0.0460028" res="14604.5" algo="Sum"/><pk mz="672.42579137" i="1075.98" sn="3.55456" a="45.7177" fwhm="0.0577548" res="11642.8" algo="Sum"/><pk mz="672.57406758" i="1000.24" sn="3.30448" a="49.7677" fwhm="0.0441721" res="15226.2" algo="Sum"/><pk mz="672.62112229" i="1811.19" sn="5.98409" a="79.2851" fwhm="0.0518626" res="12969.3" algo="Sum"/><pk mz="672.68070705" i="1566.62" sn="5.17661" a="72.5314" fwhm="0.0582322" res="11551.7" algo="Sum"/><pk mz="672.77024120" i="1551.05" sn="5.12515" a="96.2434" fwhm="0.0685108" res="9819.91" algo="Sum"/><pk mz="672.85412404" i="574.784" sn="1.8997" a="19.0913" fwhm="0.0460369" res="14615.5" algo="Sum"/><pk mz="672.87658460" i="531.13" sn="1.7554" a="9.94847" fwhm="0.0231535" res="29061.6" algo="Sum"/><pk mz="672.92303564" i="706.701" sn="2.33559" a="33.2598" fwhm="0.0573836" res="11726.8" algo="Sum"/><pk mz="673.33569433" i="1132.38" sn="3.74245" a="58.7075" fwhm="0.0432675" res="15562.1" algo="Sum"/><pk mz="673.42801691" i="954.401" sn="3.15453" a="75.0261" fwhm="0.0688767" res="9777.3" algo="Sum"/><pk mz="673.52191114" i="1180.59" sn="3.90391" a="56.2196" fwhm="0.0464146" res="14511" algo="Sum"/><pk mz="673.59154260" i="1053.14" sn="3.48309" a="38.8538" fwhm="0.0449284" res="14992.6" algo="Sum"/><pk mz="673.61597284" i="1083.78" sn="3.58443" a="50.9327" fwhm="0.056837" res="11851.7" algo="Sum"/><pk mz="673.67038997" i="710.785" sn="2.35081" a="23.3016" fwhm="0.0409468" res="16452.3" algo="Sum"/><pk mz="673.70279362" i="655.93" sn="2.16938" a="16.0577" fwhm="0.0307108" res="21937" algo="Sum"/><pk mz="673.76473460" i="635.405" sn="2.10143" a="29.8589" fwhm="0.0614241" res="10969.1" algo="Sum"/><pk mz="673.82332014" i="440.996" sn="1.45832" a="16.3746" fwhm="0.0483457" res="13937.6" algo="Sum"/><pk mz="674.34183602" i="604.555" sn="1.99855" a="26.4538" fwhm="0.0543416" res="12409.3" algo="Sum"/><pk mz="674.39007478" i="513.051" sn="1.69623" a="11.2256" fwhm="0.0562532" res="11988.5" algo="Sum"/><pk mz="674.39605646" i="512.072" sn="1.69307" a="7.67137" fwhm="0.0153633" res="43896.6" algo="Sum"/><pk mz="674.43697296" i="688.566" sn="2.27683" a="39.1828" fwhm="0.0660617" res="10209.2" algo="Sum"/><pk mz="674.53665957" i="932.993" sn="3.0854" a="44.1832" fwhm="0.0573729" res="11757.1" algo="Sum"/><pk mz="674.58844800" i="1384.66" sn="4.57904" a="56.907" fwhm="0.0570654" res="11821.3" algo="Sum"/><pk mz="674.62937716" i="1208.08" sn="3.9951" a="54.6465" fwhm="0.0642144" res="10505.9" algo="Sum"/><pk mz="674.68305336" i="1056.53" sn="3.49395" a="39.4969" fwhm="0.0512216" res="13171.8" algo="Sum"/><pk mz="674.76592978" i="1435.24" sn="4.74631" a="64.8598" fwhm="0.0595113" res="11338.4" algo="Sum"/><pk mz="674.86757652" i="608.843" sn="2.0132" a="34.4303" fwhm="0.0560223" res="12046.4" algo="Sum"/><pk mz="674.94646015" i="651.079" sn="2.15318" a="24.8337" fwhm="0.052075" res="12961.1" algo="Sum"/><pk mz="675.33943029" i="430.784" sn="1.42315" a="17.1764" fwhm="0.056966" res="11855.1" algo="Sum"/><pk mz="675.44617048" i="1032.71" sn="3.41071" a="55.6168" fwhm="0.0610462" res="11064.5" algo="Sum"/><pk mz="675.53735133" i="8304.88" sn="27.4311" a="318.39" fwhm="0.0347117" res="19461.3" algo="Sum"/><pk mz="675.67118014" i="1683.39" sn="5.56035" a="91.8324" fwhm="0.0542359" res="12458" algo="Sum"/><pk mz="675.74721058" i="651.869" sn="2.15318" a="33.4458" fwhm="0.0717677" res="9415.76" algo="Sum"/><pk mz="675.82201949" i="436.128" sn="1.44065" a="19.9981" fwhm="0.0311799" res="21674.9" algo="Sum"/><pk mz="675.95078803" i="677.023" sn="2.23611" a="33.8703" fwhm="0.0417395" res="16194.5" algo="Sum"/><pk mz="676.41063014" i="857.511" sn="2.82887" a="38.4781" fwhm="0.0636868" res="10620.9" algo="Sum"/><pk mz="676.45094574" i="831.639" sn="2.74351" a="36.0416" fwhm="0.0524499" res="12897.1" algo="Sum"/><pk mz="676.54094178" i="3917.25" sn="12.9205" a="168.295" fwhm="0.0359533" res="18817.2" algo="Sum"/><pk mz="676.62861755" i="1505.33" sn="4.9651" a="64.5809" fwhm="0.0480896" res="14070.2" algo="Sum"/><pk mz="676.67384862" i="1401.53" sn="4.62275" a="82.5215" fwhm="0.063365" res="10679" algo="Sum"/><pk mz="676.75708597" i="980.685" sn="3.23465" a="26.6899" fwhm="0.035179" res="19237.5" algo="Sum"/><pk mz="676.76918737" i="971.285" sn="3.20364" a="32.1422" fwhm="0.0410409" res="16490.1" algo="Sum"/><pk mz="676.80522582" i="852.835" sn="2.81295" a="39.0405" fwhm="0.051502" res="13141.3" algo="Sum"/><pk mz="676.86903360" i="486.832" sn="1.60574" a="13.3311" fwhm="0.03192" res="21205.2" algo="Sum"/><pk mz="676.95547146" i="478.941" sn="1.57972" a="24.6361" fwhm="0.0701457" res="9650.71" algo="Sum"/><pk mz="677.36365149" i="545.648" sn="1.80015" a="24.8354" fwhm="0.0599801" res="11293.1" algo="Sum"/><pk mz="677.45639888" i="1749.4" sn="5.77155" a="98.3427" fwhm="0.0561393" res="12067.4" algo="Sum"/><pk mz="677.54598673" i="1375.26" sn="4.53707" a="70.6437" fwhm="0.0446248" res="15183.2" algo="Sum"/><pk mz="677.68385410" i="692.602" sn="2.28614" a="39.1996" fwhm="0.0770031" res="8800.73" algo="Sum"/><pk mz="677.72404641" i="677.112" sn="2.2354" a="18.2604" fwhm="0.0358254" res="18917.4" algo="Sum"/><pk mz="677.74940487" i="596.757" sn="1.97073" a="8.66789" fwhm="0.0154014" res="44005.7" algo="Sum"/><pk mz="677.76624950" i="600.672" sn="1.984" a="13.7598" fwhm="0.0279033" res="24289.8" algo="Sum"/><pk mz="677.85735395" i="430.212" sn="1.42098" a="11.8841" fwhm="0.0410736" res="16503.5" algo="Sum"/><pk mz="678.46028457" i="1048.36" sn="3.46173" a="43.8018" fwhm="0.0562911" res="12052.7" algo="Sum"/><pk mz="678.54402143" i="719.068" sn="2.3744" a="35.652" fwhm="0.065075" res="10427.1" algo="Sum"/><pk mz="678.62773932" i="1395.43" sn="4.60765" a="63.8999" fwhm="0.0492302" res="13784.8" algo="Sum"/><pk mz="678.67091113" i="947.868" sn="3.12988" a="26.9079" fwhm="0.0410981" res="16513.4" algo="Sum"/><pk mz="678.71497380" i="1625.55" sn="5.36875" a="91.9923" fwhm="0.0711431" res="9540.14" algo="Sum"/><pk mz="678.78143210" i="793.486" sn="2.62097" a="15.4874" fwhm="0.0205507" res="33029.6" algo="Sum"/><pk mz="678.80066008" i="816.694" sn="2.69763" a="29.6851" fwhm="0.0472976" res="14351.7" algo="Sum"/><pk mz="678.88148409" i="488.491" sn="1.61378" a="13.7065" fwhm="0.0411045" res="16516" algo="Sum"/><pk mz="679.43475182" i="1747.88" sn="5.77583" a="115.009" fwhm="0.0740873" res="9170.73" algo="Sum"/><pk mz="679.65755931" i="656.79" sn="2.16984" a="24.5736" fwhm="0.0504437" res="13473.6" algo="Sum"/><pk mz="679.71174524" i="718.817" sn="2.37473" a="35.0917" fwhm="0.0719773" res="9443.42" algo="Sum"/><pk mz="679.75306350" i="614.64" sn="2.03059" a="14.0821" fwhm="0.0292319" res="23253.8" algo="Sum"/><pk mz="679.76931822" i="578.451" sn="1.91125" a="10.5577" fwhm="0.0257074" res="26442.6" algo="Sum"/><pk mz="680.43204301" i="932.898" sn="3.08731" a="37.8111" fwhm="0.0553044" res="12303.4" algo="Sum"/><pk mz="680.47921836" i="1125.26" sn="3.72336" a="49.5893" fwhm="0.0661207" res="10291.5" algo="Sum"/><pk mz="680.57298122" i="612.719" sn="2.02784" a="17.5411" fwhm="0.0411557" res="16536.6" algo="Sum"/><pk mz="680.62715598" i="1034.79" sn="3.42559" a="51.5305" fwhm="0.0515368" res="13206.6" algo="Sum"/><pk mz="680.71250620" i="1842" sn="6.09707" a="77.809" fwhm="0.0513488" res="13256.7" algo="Sum"/><pk mz="680.79852478" i="735.379" sn="2.43324" a="20.9112" fwhm="0.0411627" res="16539.2" algo="Sum"/><pk mz="680.90627147" i="695.556" sn="2.30107" a="48.7217" fwhm="0.0749258" res="9087.74" algo="Sum"/><pk mz="681.24689740" i="441.988" sn="1.46292" a="10.3328" fwhm="0.0262981" res="25904.8" algo="Sum"/><pk mz="681.26045625" i="430.726" sn="1.42565" a="13.1616" fwhm="0.0287811" res="23670.4" algo="Sum"/><pk mz="681.41414141" i="655.05" sn="2.16784" a="34.6888" fwhm="0.0761185" res="8952.02" algo="Sum"/><pk mz="681.48316608" i="894.764" sn="2.96116" a="47.8243" fwhm="0.0521364" res="13071.2" algo="Sum"/><pk mz="681.66677753" i="557.473" sn="1.84475" a="14.2687" fwhm="0.0321676" res="21191.1" algo="Sum"/><pk mz="681.68063192" i="576.438" sn="1.90737" a="5.64243" fwhm="0.00908912" res="74999.6" algo="Sum"/><pk mz="681.72110357" i="702.928" sn="2.32569" a="23.7191" fwhm="0.0463394" res="14711.5" algo="Sum"/><pk mz="682.41395465" i="517.496" sn="1.71589" a="19.0241" fwhm="0.0499718" res="13656" algo="Sum"/><pk mz="682.48571430" i="668.546" sn="2.21748" a="34.5905" fwhm="0.0579988" res="11767.2" algo="Sum"/><pk mz="682.57628857" i="816.757" sn="2.70941" a="45.0864" fwhm="0.0735155" res="9284.8" algo="Sum"/><pk mz="682.62938845" i="732.113" sn="2.42807" a="27.4713" fwhm="0.0515224" res="13249.2" algo="Sum"/><pk mz="682.71129930" i="1338.48" sn="4.43875" a="79.3424" fwhm="0.0597388" res="11428.3" algo="Sum"/><pk mz="682.79708422" i="1522.21" sn="5.05004" a="77.4573" fwhm="0.0550128" res="12411.6" algo="Sum"/><pk mz="682.85844742" i="510.179" sn="1.69257" a="7.09981" fwhm="0.0154593" res="44171.4" algo="Sum"/><pk mz="682.88501028" i="483.525" sn="1.60407" a="16.6233" fwhm="0.0463788" res="14724.1" algo="Sum"/><pk mz="683.43422895" i="968.218" sn="3.21097" a="55.6334" fwhm="0.0721247" res="9475.73" algo="Sum"/><pk mz="683.50093200" i="848.132" sn="2.81288" a="49.1627" fwhm="0.0534377" res="12790.6" algo="Sum"/><pk mz="683.65391551" i="558.991" sn="1.85329" a="24.7701" fwhm="0.0473306" res="14444.2" algo="Sum"/><pk mz="683.71638998" i="726.997" sn="2.41077" a="20.6494" fwhm="0.0360944" res="18942.4" algo="Sum"/><pk mz="683.79129878" i="555.48" sn="1.84149" a="21.1344" fwhm="0.0515663" res="13260.4" algo="Sum"/><pk mz="683.94283561" i="481.665" sn="1.5959" a="21.1716" fwhm="0.0544191" res="12568.1" algo="Sum"/><pk mz="684.15836554" i="788.628" sn="2.61341" a="47.5476" fwhm="0.0491486" res="13920.2" algo="Sum"/><pk mz="684.43456740" i="596.634" sn="1.97996" a="27.7783" fwhm="0.0590798" res="11584.9" algo="Sum"/><pk mz="684.49941110" i="574.577" sn="1.90659" a="29.3828" fwhm="0.0539546" res="12686.6" algo="Sum"/><pk mz="684.57118428" i="935.354" sn="3.10425" a="46.2673" fwhm="0.0553081" res="12377.4" algo="Sum"/><pk mz="684.66037110" i="1277.51" sn="4.23953" a="55.8569" fwhm="0.0556422" res="12304.7" algo="Sum"/><pk mz="684.69982029" i="927.777" sn="3.07892" a="18.5449" fwhm="0.0206401" res="33173.2" algo="Sum"/><pk mz="684.72379467" i="965.454" sn="3.20396" a="18.7929" fwhm="0.0206404" res="33173.9" algo="Sum"/><pk mz="684.74665017" i="1091.6" sn="3.62258" a="34.5905" fwhm="0.046442" res="14744.1" algo="Sum"/><pk mz="684.79584944" i="1077.84" sn="3.57692" a="56.4086" fwhm="0.063957" res="10707.1" algo="Sum"/><pk mz="684.83679684" i="791.454" sn="2.62652" a="30.3561" fwhm="0.0309358" res="22137.4" algo="Sum"/><pk mz="684.90489553" i="524.559" sn="1.7408" a="24.2295" fwhm="0.049554" res="13821.4" algo="Sum"/><pk mz="685.16397773" i="626.682" sn="2.07858" a="43.1198" fwhm="0.0611778" res="11199.6" algo="Sum"/><pk mz="685.42656339" i="34957" sn="115.957" a="1586.2" fwhm="0.039081" res="17538.6" algo="Sum"/><pk mz="685.54733312" i="1493.4" sn="4.95384" a="79.5744" fwhm="0.0508519" res="13481.3" algo="Sum"/><pk mz="685.63998593" i="750.207" sn="2.48857" a="21.8557" fwhm="0.0589517" res="11630.5" algo="Sum"/><pk mz="685.65973637" i="798.292" sn="2.64824" a="26.094" fwhm="0.0464731" res="14753.9" algo="Sum"/><pk mz="685.71687923" i="733.467" sn="2.43337" a="16.5877" fwhm="0.0309833" res="22131.8" algo="Sum"/><pk mz="685.73898149" i="645.236" sn="2.14065" a="12.8173" fwhm="0.0206558" res="33198.3" algo="Sum"/><pk mz="685.75935776" i="637.976" sn="2.11655" a="18.2782" fwhm="0.0413125" res="16599.3" algo="Sum"/><pk mz="685.78684887" i="582.842" sn="1.93335" a="11.2208" fwhm="0.0206566" res="33199.4" algo="Sum"/><pk mz="685.84229627" i="517.081" sn="1.71522" a="16.8473" fwhm="0.0436405" res="15715.7" algo="Sum"/><pk mz="685.87733346" i="560.831" sn="1.86029" a="25.2502" fwhm="0.0561166" res="12222.4" algo="Sum"/><pk mz="686.14865113" i="462.429" sn="1.53288" a="16.2951" fwhm="0.0516552" res="13283.3" algo="Sum"/><pk mz="686.42984976" i="16891.9" sn="56.0551" a="772.404" fwhm="0.0401894" res="17079.9" algo="Sum"/><pk mz="686.56846635" i="1320.45" sn="4.38199" a="85.8203" fwhm="0.0700591" res="9799.84" algo="Sum"/><pk mz="686.65509873" i="1894.88" sn="6.28862" a="142.482" fwhm="0.0702458" res="9775.04" algo="Sum"/><pk mz="686.75269924" i="978.332" sn="3.24684" a="42.7465" fwhm="0.0568454" res="12081.1" algo="Sum"/><pk mz="686.80752746" i="763.763" sn="2.53473" a="15.3191" fwhm="0.0442111" res="15534.7" algo="Sum"/><pk mz="686.83626718" i="744.795" sn="2.47179" a="42.6692" fwhm="0.0548725" res="12517" algo="Sum"/><pk mz="686.94425437" i="435.888" sn="1.44614" a="23.9597" fwhm="0.0674474" res="10184.9" algo="Sum"/><pk mz="687.22111907" i="487.107" sn="1.61711" a="35.6289" fwhm="0.0931452" res="7377.96" algo="Sum"/><pk mz="687.43199369" i="4618.93" sn="15.3294" a="276.848" fwhm="0.0523708" res="13126.2" algo="Sum"/><pk mz="687.48791075" i="900.654" sn="2.98937" a="17.2211" fwhm="0.0378128" res="18181.4" algo="Sum"/><pk mz="687.55257378" i="2237.78" sn="7.42912" a="141.234" fwhm="0.0578414" res="11886.9" algo="Sum"/><pk mz="687.66180004" i="872.454" sn="2.89633" a="41.0717" fwhm="0.0672259" res="10229.1" algo="Sum"/><pk mz="687.74894256" i="633.142" sn="2.10187" a="12.2732" fwhm="0.0206861" res="33246.9" algo="Sum"/><pk mz="687.77238021" i="650.943" sn="2.16097" a="17.7967" fwhm="0.041373" res="16623.7" algo="Sum"/><pk mz="688.43240438" i="1301.28" sn="4.32192" a="101.449" fwhm="0.0617833" res="11142.7" algo="Sum"/><pk mz="688.56659104" i="1390.22" sn="4.61952" a="41.1744" fwhm="0.0413966" res="16633.4" algo="Sum"/><pk mz="688.65700577" i="1566.09" sn="5.20392" a="80.3731" fwhm="0.0678784" res="10145.4" algo="Sum"/><pk mz="688.69900775" i="1071.31" sn="3.55982" a="20.9353" fwhm="0.0207004" res="33269.8" algo="Sum"/><pk mz="688.74521226" i="1737.67" sn="5.77405" a="109.606" fwhm="0.0620962" res="11091.6" algo="Sum"/><pk mz="688.82583740" i="688.386" sn="2.28734" a="39.069" fwhm="0.0514655" res="13384.2" algo="Sum"/><pk mz="688.89517172" i="455.695" sn="1.51409" a="10.4636" fwhm="0.031055" res="22183" algo="Sum"/><pk mz="689.07251726" i="454.696" sn="1.51062" a="25.1405" fwhm="0.0453251" res="15202.9" algo="Sum"/><pk mz="689.15153047" i="458.508" sn="1.52316" a="24.7012" fwhm="0.0585418" res="11772" algo="Sum"/><pk mz="689.42461792" i="644.48" sn="2.14273" a="34.1301" fwhm="0.0720884" res="9563.6" algo="Sum"/><pk mz="689.45786889" i="636.397" sn="2.11554" a="20.4081" fwhm="0.0461677" res="14933.8" algo="Sum"/><pk mz="689.55393286" i="6625.64" sn="22.0237" a="294.866" fwhm="0.0373505" res="18461.7" algo="Sum"/><pk mz="689.67224830" i="822.31" sn="2.73329" a="56.6762" fwhm="0.0616394" res="11188.8" algo="Sum"/><pk mz="689.73981597" i="736.841" sn="2.44885" a="27.6182" fwhm="0.0517899" res="13318" algo="Sum"/><pk mz="689.76542920" i="687.87" sn="2.286" a="17.9186" fwhm="0.041433" res="16647.7" algo="Sum"/><pk mz="690.39158815" i="590.309" sn="1.96122" a="26.3692" fwhm="0.0507266" res="13610.1" algo="Sum"/><pk mz="690.42242703" i="634.716" sn="2.10839" a="33.0789" fwhm="0.063391" res="10891.5" algo="Sum"/><pk mz="690.55748192" i="3095.7" sn="10.2817" a="125.085" fwhm="0.0441817" res="15629.9" algo="Sum"/><pk mz="690.65528614" i="1075.01" sn="3.57039" a="50.8446" fwhm="0.0642893" res="10742.9" algo="Sum"/><pk mz="690.74075058" i="1697.91" sn="5.63924" a="78.436" fwhm="0.0648774" res="10646.9" algo="Sum"/><pk mz="690.82925984" i="623.093" sn="2.06947" a="22.8102" fwhm="0.0518313" res="13328.4" algo="Sum"/><pk mz="690.92228921" i="536.749" sn="1.78268" a="35.9849" fwhm="0.0717727" res="9626.54" algo="Sum"/><pk mz="691.43129249" i="891.683" sn="2.96256" a="35.5938" fwhm="0.0570391" res="12122" algo="Sum"/><pk mz="691.51352061" i="568.987" sn="1.89039" a="17.1169" fwhm="0.0414851" res="16669" algo="Sum"/><pk mz="691.55997654" i="1055.66" sn="3.50713" a="57.5134" fwhm="0.0694087" res="9963.59" algo="Sum"/><pk mz="691.61859199" i="619.016" sn="2.05624" a="11.9934" fwhm="0.0207441" res="33340.5" algo="Sum"/><pk mz="691.63429918" i="636.151" sn="2.11299" a="9.26249" fwhm="0.0155583" res="44454.4" algo="Sum"/><pk mz="691.65236329" i="659.233" sn="2.18947" a="12.3942" fwhm="0.0207447" res="33341.2" algo="Sum"/><pk mz="691.67425914" i="694.378" sn="2.30616" a="22.4382" fwhm="0.0414902" res="16670.8" algo="Sum"/><pk mz="691.71587486" i="677.861" sn="2.2514" a="19.4697" fwhm="0.0414912" res="16671.4" algo="Sum"/><pk mz="691.74324034" i="698.241" sn="2.31947" a="23.0674" fwhm="0.0466787" res="14819.2" algo="Sum"/><pk mz="691.76980645" i="595.756" sn="1.97932" a="14.13" fwhm="0.0311199" res="22229.2" algo="Sum"/><pk mz="692.19559033" i="440.257" sn="1.46304" a="27.6059" fwhm="0.0985754" res="7021.99" algo="Sum"/><pk mz="692.38686606" i="520.935" sn="1.73165" a="16.121" fwhm="0.0434724" res="15927.1" algo="Sum"/><pk mz="692.43716918" i="532.064" sn="1.76825" a="30.7116" fwhm="0.0830256" res="8340.04" algo="Sum"/><pk mz="692.51387272" i="612.759" sn="2.03625" a="23.9681" fwhm="0.0437846" res="15816.4" algo="Sum"/><pk mz="692.56603935" i="742.819" sn="2.46856" a="23.03" fwhm="0.046667" res="14840.6" algo="Sum"/><pk mz="692.61035810" i="1957.22" sn="6.50507" a="97.8503" fwhm="0.0488082" res="14190.4" algo="Sum"/><pk mz="692.67787781" i="845.826" sn="2.81217" a="17.1171" fwhm="0.0207601" res="33365.8" algo="Sum"/><pk mz="692.74247453" i="1061.78" sn="3.53099" a="74.0718" fwhm="0.0657853" res="10530.4" algo="Sum"/><pk mz="692.82789459" i="1325.99" sn="4.40961" a="62.4045" fwhm="0.051012" res="13581.7" algo="Sum"/><pk mz="692.91697483" i="431.615" sn="1.43579" a="18.1427" fwhm="0.0571001" res="12135.1" algo="Sum"/><pk mz="693.46203667" i="1203.5" sn="4.00307" a="83.355" fwhm="0.0645705" res="10739.6" algo="Sum"/><pk mz="693.55319791" i="485.208" sn="1.61432" a="24.0609" fwhm="0.0648041" res="10702.3" algo="Sum"/><pk mz="693.61593809" i="857.374" sn="2.85299" a="52.4487" fwhm="0.0566126" res="12252" algo="Sum"/><pk mz="693.68045756" i="664.534" sn="2.21132" a="26.6795" fwhm="0.0519377" res="13356" algo="Sum"/><pk mz="693.72803545" i="641.657" sn="2.1347" a="18.7567" fwhm="0.057387" res="12088.6" algo="Sum"/><pk mz="693.75732483" i="589.687" sn="1.96166" a="28.1674" fwhm="0.0503289" res="13784.5" algo="Sum"/><pk mz="693.82761706" i="576.547" sn="1.91753" a="41.2996" fwhm="0.0499634" res="13886.7" algo="Sum"/><pk mz="694.18948795" i="430.421" sn="1.43236" a="19.9429" fwhm="0.057795" res="12011.2" algo="Sum"/><pk mz="694.43651336" i="812.422" sn="2.70495" a="50.4316" fwhm="0.0496658" res="13982.2" algo="Sum"/><pk mz="694.53797729" i="500.031" sn="1.66546" a="21.2526" fwhm="0.0571664" res="12149.4" algo="Sum"/><pk mz="694.56245383" i="510.799" sn="1.70137" a="9.89795" fwhm="0.0207883" res="33411.2" algo="Sum"/><pk mz="694.62639602" i="1682.7" sn="5.60465" a="63.2568" fwhm="0.054264" res="12800.9" algo="Sum"/><pk mz="694.68833928" i="1457.51" sn="4.85462" a="72.9058" fwhm="0.0611986" res="11351.4" algo="Sum"/><pk mz="694.77218826" i="850.676" sn="2.833" a="25.4977" fwhm="0.0363851" res="19094.9" algo="Sum"/><pk mz="694.82088880" i="800.189" sn="2.66542" a="29.8259" fwhm="0.050628" res="13724" algo="Sum"/><pk mz="694.93547693" i="649.061" sn="2.16463" a="47.1464" fwhm="0.0498107" res="13951.5" algo="Sum"/><pk mz="695.38827435" i="759.729" sn="2.53727" a="41.0766" fwhm="0.0489952" res="14193" algo="Sum"/><pk mz="695.43502311" i="704.182" sn="2.35199" a="22.2555" fwhm="0.046803" res="14858.8" algo="Sum"/><pk mz="695.50403433" i="1309.75" sn="4.37585" a="78.5709" fwhm="0.0561784" res="12380.3" algo="Sum"/><pk mz="695.56470236" i="560.699" sn="1.87317" a="25.731" fwhm="0.0624101" res="11145.1" algo="Sum"/><pk mz="695.63434015" i="910.875" sn="3.04302" a="48.4885" fwhm="0.0611021" res="11384.8" algo="Sum"/><pk mz="695.68647210" i="703.735" sn="2.35084" a="32.0031" fwhm="0.0572141" res="12159.4" algo="Sum"/><pk mz="695.73981220" i="632.635" sn="2.1138" a="12.4729" fwhm="0.0208059" res="33439.5" algo="Sum"/><pk mz="695.75398750" i="603.733" sn="2.01739" a="14.8071" fwhm="0.0312095" res="22293" algo="Sum"/><pk mz="695.77935288" i="540.039" sn="1.8048" a="15.5388" fwhm="0.0364118" res="19108.6" algo="Sum"/><pk mz="695.82345762" i="461.251" sn="1.54188" a="22.1294" fwhm="0.0456766" res="15233.7" algo="Sum"/><pk mz="696.39204330" i="482.917" sn="1.6148" a="16.1486" fwhm="0.0525636" res="13248.6" algo="Sum"/><pk mz="696.40499230" i="522.303" sn="1.74658" a="18.7441" fwhm="0.0520399" res="13382.1" algo="Sum"/><pk mz="696.50639594" i="765.684" sn="2.56064" a="38.8345" fwhm="0.0610024" res="11417.7" algo="Sum"/><pk mz="696.56173352" i="590.727" sn="1.97619" a="14.9119" fwhm="0.0467779" res="14890.8" algo="Sum"/><pk mz="696.60352577" i="899.531" sn="3.0097" a="33.9393" fwhm="0.0551821" res="12623.7" algo="Sum"/><pk mz="696.64440963" i="1166.22" sn="3.90201" a="41.668" fwhm="0.047878" res="14550.4" algo="Sum"/><pk mz="696.68726711" i="1762.12" sn="5.89689" a="90.493" fwhm="0.067198" res="10367.7" algo="Sum"/><pk mz="696.78385078" i="890.732" sn="2.98159" a="44.8283" fwhm="0.0540657" res="12887.7" algo="Sum"/><pk mz="696.85220938" i="651.789" sn="2.18187" a="26.6042" fwhm="0.0482331" res="14447.6" algo="Sum"/><pk mz="697.35608380" i="650.5" sn="2.18232" a="27.6844" fwhm="0.0454966" res="15327.6" algo="Sum"/><pk mz="697.39762644" i="459.13" sn="1.54037" a="14.0068" fwhm="0.0416613" res="16739.7" algo="Sum"/><pk mz="697.51957135" i="8414.87" sn="28.2342" a="341.692" fwhm="0.0347932" res="20047.6" algo="Sum"/><pk mz="697.65247887" i="1959.28" sn="6.57164" a="102.99" fwhm="0.0539859" res="12922.9" algo="Sum"/><pk mz="697.75556751" i="586.594" sn="1.96764" a="9.13517" fwhm="0.0156271" res="44650.5" algo="Sum"/><pk mz="697.77435698" i="596.007" sn="1.9993" a="17.2161" fwhm="0.0364638" res="19136.1" algo="Sum"/><pk mz="698.36507567" i="505.787" sn="1.69552" a="35.141" fwhm="0.0742083" res="9410.87" algo="Sum"/><pk mz="698.46463233" i="494.075" sn="1.6563" a="16.6104" fwhm="0.043746" res="15966.4" algo="Sum"/><pk mz="698.52300632" i="3772.98" sn="12.6483" a="178.721" fwhm="0.0395916" res="17643.2" algo="Sum"/><pk mz="698.60484223" i="725.246" sn="2.43126" a="21.3583" fwhm="0.0416589" res="16769.7" algo="Sum"/><pk mz="698.65972616" i="1622.91" sn="5.44053" a="70.7013" fwhm="0.0513322" res="13610.6" algo="Sum"/><pk mz="698.72972971" i="1026.99" sn="3.4427" a="20.7379" fwhm="0.0208506" res="33511.3" algo="Sum"/><pk mz="698.77129070" i="1628.58" sn="5.45938" a="94.9338" fwhm="0.0607096" res="11510.1" algo="Sum"/><pk mz="698.85683909" i="696.279" sn="2.33389" a="35.4944" fwhm="0.0687628" res="10163.3" algo="Sum"/><pk mz="699.39794221" i="905.14" sn="3.04207" a="47.2572" fwhm="0.0672073" res="10406.6" algo="Sum"/><pk mz="699.46802259" i="468.848" sn="1.57573" a="16.5973" fwhm="0.0469384" res="14901.8" algo="Sum"/><pk mz="699.52816129" i="1578.13" sn="5.30395" a="95.4389" fwhm="0.0525253" res="13317.9" algo="Sum"/><pk mz="699.61387006" i="556.994" sn="1.87237" a="13.4375" fwhm="0.0551469" res="12686.4" algo="Sum"/><pk mz="699.66521588" i="833.176" sn="2.80089" a="44.0547" fwhm="0.0580246" res="12058.1" algo="Sum"/><pk mz="699.69310834" i="838.454" sn="2.81863" a="20.4501" fwhm="0.0312973" res="22356.3" algo="Sum"/><pk mz="699.71754881" i="784.001" sn="2.63558" a="23.3173" fwhm="0.0365144" res="19162.8" algo="Sum"/><pk mz="699.76663621" i="670.793" sn="2.25489" a="19.0967" fwhm="0.041601" res="16820.9" algo="Sum"/><pk mz="699.87031787" i="491.457" sn="1.65229" a="29.9099" fwhm="0.0600649" res="11651.9" algo="Sum"/><pk mz="700.41050511" i="583.889" sn="1.96383" a="25.5244" fwhm="0.0551399" res="12702.4" algo="Sum"/><pk mz="700.47895866" i="732.348" sn="2.46421" a="36.7441" fwhm="0.0444012" res="15776.1" algo="Sum"/><pk mz="700.53386836" i="1208.98" sn="4.0687" a="77.721" fwhm="0.0654725" res="10699.7" algo="Sum"/><pk mz="700.63922275" i="1255.27" sn="4.22443" a="59.1492" fwhm="0.0701422" res="9988.85" algo="Sum"/><pk mz="700.67979413" i="997.817" sn="3.358" a="35.6957" fwhm="0.0469793" res="14914.6" algo="Sum"/><pk mz="700.71635814" i="976.762" sn="3.28714" a="33.8386" fwhm="0.0469806" res="14915" algo="Sum"/><pk mz="700.76841533" i="1438.21" sn="4.84008" a="67.4402" fwhm="0.0567325" res="12352.1" algo="Sum"/><pk mz="700.87014722" i="525.943" sn="1.76991" a="18.5782" fwhm="0.044856" res="15624.9" algo="Sum"/><pk mz="701.22105190" i="429.591" sn="1.44522" a="21.9035" fwhm="0.0731063" res="9591.8" algo="Sum"/><pk mz="701.40350892" i="25067.1" sn="84.367" a="938.135" fwhm="0.0338574" res="20716.4" algo="Sum"/><pk mz="701.55098780" i="14395.9" sn="48.4529" a="609.283" fwhm="0.0356985" res="19652.1" algo="Sum"/><pk mz="701.61789222" i="1125.02" sn="3.78655" a="54.4156" fwhm="0.0642666" res="10917.3" algo="Sum"/><pk mz="701.69709087" i="820.002" sn="2.75992" a="20.0595" fwhm="0.0313422" res="22388.2" algo="Sum"/><pk mz="701.75082074" i="676.675" sn="2.27752" a="23.1127" fwhm="0.0470152" res="14926" algo="Sum"/><pk mz="701.80697970" i="533.77" sn="1.79616" a="14.436" fwhm="0.0417929" res="16792.5" algo="Sum"/><pk mz="702.21687991" i="504.373" sn="1.69663" a="27.6268" fwhm="0.0477077" res="14719.1" algo="Sum"/><pk mz="702.40729293" i="11861.3" sn="39.908" a="480.59" fwhm="0.0355466" res="19760.2" algo="Sum"/><pk mz="702.55398921" i="7124.7" sn="23.969" a="326.213" fwhm="0.0397685" res="17666.1" algo="Sum"/><pk mz="702.63307682" i="1804.8" sn="6.07175" a="93.869" fwhm="0.0750611" res="9360.82" algo="Sum"/><pk mz="702.68032402" i="1026.22" sn="3.45242" a="30.455" fwhm="0.0365917" res="19203.2" algo="Sum"/><pk mz="702.75476198" i="1044.15" sn="3.51274" a="59.1245" fwhm="0.0711161" res="9881.79" algo="Sum"/><pk mz="702.81457876" i="747.701" sn="2.51543" a="10.8753" fwhm="0.0156836" res="44812" algo="Sum"/><pk mz="702.85593880" i="1035.96" sn="3.48518" a="48.4997" fwhm="0.0508655" res="13817.9" algo="Sum"/><pk mz="702.92419392" i="507.967" sn="1.70891" a="24.5122" fwhm="0.0627391" res="11203.9" algo="Sum"/><pk mz="703.20333792" i="522.733" sn="1.75809" a="23.321" fwhm="0.062255" res="11295.5" algo="Sum"/><pk mz="703.23083233" i="512.179" sn="1.7227" a="12.0522" fwhm="0.0313765" res="22412.6" algo="Sum"/><pk mz="703.40790059" i="4722.96" sn="15.8881" a="211.147" fwhm="0.0397979" res="17674.5" algo="Sum"/><pk mz="703.56873371" i="66364.8" sn="223.252" a="2417.64" fwhm="0.0319178" res="22043.2" algo="Sum"/><pk mz="703.75117885" i="761.633" sn="2.56214" a="25.0773" fwhm="0.041851" res="16815.7" algo="Sum"/><pk mz="704.21447888" i="471.447" sn="1.58643" a="22.2539" fwhm="0.0627965" res="11214.2" algo="Sum"/><pk mz="704.41005050" i="1939.65" sn="6.52974" a="120.224" fwhm="0.0500534" res="14073.2" algo="Sum"/><pk mz="704.57208472" i="29450.2" sn="99.1469" a="1138.69" fwhm="0.0337622" res="20868.7" algo="Sum"/><pk mz="704.71712188" i="1541.99" sn="5.19124" a="76.8062" fwhm="0.0732892" res="9615.56" algo="Sum"/><pk mz="704.79742793" i="744.408" sn="2.50635" a="17.9164" fwhm="0.0314115" res="22437.5" algo="Sum"/><pk mz="704.84639368" i="559.505" sn="1.88367" a="19.9075" fwhm="0.0880498" res="8005.08" algo="Sum"/><pk mz="705.13321860" i="521.615" sn="1.75675" a="24.9236" fwhm="0.0558422" res="12627.2" algo="Sum"/><pk mz="705.17516059" i="446.71" sn="1.50447" a="14.9785" fwhm="0.0471295" res="14962.5" algo="Sum"/><pk mz="705.19852320" i="439.62" sn="1.48029" a="14.5573" fwhm="0.0393122" res="17938.4" algo="Sum"/><pk mz="705.41483568" i="787.811" sn="2.65148" a="42.0263" fwhm="0.0521187" res="13534.8" algo="Sum"/><pk mz="705.48819650" i="2298.95" sn="7.73739" a="144.376" fwhm="0.0596177" res="11833.5" algo="Sum"/><pk mz="705.57750009" i="9409.35" sn="31.6684" a="425.247" fwhm="0.0375199" res="18805.4" algo="Sum"/><pk mz="705.66522621" i="847.756" sn="2.85347" a="32.8224" fwhm="0.0523847" res="13470.8" algo="Sum"/><pk mz="705.71235423" i="817.033" sn="2.75074" a="34.7903" fwhm="0.055454" res="12726.1" algo="Sum"/><pk mz="705.78922827" i="540.292" sn="1.82034" a="13.5377" fwhm="0.0563958" res="12514.9" algo="Sum"/><pk mz="705.95079107" i="446.648" sn="1.50586" a="23.9045" fwhm="0.060176" res="11731.4" algo="Sum"/><pk mz="706.13366586" i="518.923" sn="1.7512" a="21.8332" fwhm="0.0523507" res="13488.5" algo="Sum"/><pk mz="706.15928636" i="458.851" sn="1.54869" a="15.0958" fwhm="0.0708038" res="9973.46" algo="Sum"/><pk mz="706.22496158" i="434.159" sn="1.46509" a="15.3249" fwhm="0.0424034" res="16654.9" algo="Sum"/><pk mz="706.41329794" i="446.869" sn="1.5076" a="15.4903" fwhm="0.0471708" res="14975.7" algo="Sum"/><pk mz="706.53255030" i="2672.84" sn="9.01736" a="107.677" fwhm="0.0557364" res="12676.3" algo="Sum"/><pk mz="706.58255615" i="3027.79" sn="10.2169" a="133.897" fwhm="0.052554" res="13444.9" algo="Sum"/><pk mz="706.67595201" i="1005.27" sn="3.39385" a="25.896" fwhm="0.0314532" res="22467.5" algo="Sum"/><pk mz="706.71659452" i="1645.2" sn="5.55457" a="70.3683" fwhm="0.0616152" res="11469.8" algo="Sum"/><pk mz="706.80580635" i="738.099" sn="2.49213" a="30.9997" fwhm="0.0510376" res="13848.7" algo="Sum"/><pk mz="706.89498393" i="522.859" sn="1.76547" a="32.9237" fwhm="0.0695437" res="10164.8" algo="Sum"/><pk mz="707.15662959" i="523.544" sn="1.76881" a="28.6416" fwhm="0.0786597" res="8990.08" algo="Sum"/><pk mz="707.19798428" i="452.764" sn="1.52967" a="12.7578" fwhm="0.029059" res="24336.6" algo="Sum"/><pk mz="707.36292152" i="504.572" sn="1.70509" a="29.0947" fwhm="0.0678534" res="10424.9" algo="Sum"/><pk mz="707.38016410" i="521.461" sn="1.76251" a="9.28861" fwhm="0.0218217" res="32416.3" algo="Sum"/><pk mz="707.42541587" i="506.738" sn="1.71359" a="20.0989" fwhm="0.0524496" res="13487.7" algo="Sum"/><pk mz="707.48549383" i="1249.96" sn="4.22571" a="63.7883" fwhm="0.0672963" res="10513" algo="Sum"/><pk mz="707.53326162" i="1333.16" sn="4.508" a="59.4669" fwhm="0.0643694" res="10991.8" algo="Sum"/><pk mz="707.59010560" i="915.461" sn="3.09657" a="44.2052" fwhm="0.0629591" res="11238.9" algo="Sum"/><pk mz="707.65695222" i="745.126" sn="2.52059" a="18.0636" fwhm="0.0302242" res="23413.6" algo="Sum"/><pk mz="707.71025396" i="738.298" sn="2.49739" a="25.717" fwhm="0.040001" res="17692.3" algo="Sum"/><pk mz="707.74554376" i="724.781" sn="2.45157" a="31.9126" fwhm="0.0432162" res="16376.9" algo="Sum"/><pk mz="707.81441512" i="467.867" sn="1.58218" a="9.23685" fwhm="0.0209857" res="33728.3" algo="Sum"/><pk mz="707.84610844" i="443.055" sn="1.49841" a="15.4764" fwhm="0.0472189" res="14990.7" algo="Sum"/><pk mz="708.16809858" i="519.332" sn="1.76137" a="23.3493" fwhm="0.0629724" res="11245.7" algo="Sum"/><pk mz="708.41583678" i="581.425" sn="1.97195" a="17.4615" fwhm="0.0440187" res="16093.5" algo="Sum"/><pk mz="708.49092056" i="822.249" sn="2.7894" a="33.201" fwhm="0.0577383" res="12270.7" algo="Sum"/><pk mz="708.58502806" i="1080.1" sn="3.66487" a="51.6945" fwhm="0.0637805" res="11109.7" algo="Sum"/><pk mz="708.63405349" i="842.786" sn="2.85964" a="34.6568" fwhm="0.0524945" res="13499.2" algo="Sum"/><pk mz="708.71697215" i="1067.23" sn="3.62126" a="80.8998" fwhm="0.0943547" res="7511.2" algo="Sum"/><pk mz="708.75416766" i="1037.27" sn="3.51945" a="20.7494" fwhm="0.0209995" res="33751" algo="Sum"/><pk mz="708.80059358" i="1554.14" sn="5.27459" a="91.0821" fwhm="0.0744951" res="9514.73" algo="Sum"/><pk mz="708.89387427" i="456.683" sn="1.54993" a="13.4582" fwhm="0.0420034" res="16877.1" algo="Sum"/><pk mz="708.93172558" i="428.312" sn="1.45361" a="10.9793" fwhm="0.0397451" res="17836.9" algo="Sum"/><pk mz="708.94994545" i="484.726" sn="1.64512" a="16.4234" fwhm="0.0478444" res="14817.8" algo="Sum"/><pk mz="709.12838428" i="454.469" sn="1.54403" a="17.8528" fwhm="0.0533839" res="13283.6" algo="Sum"/><pk mz="709.17307353" i="447.746" sn="1.5209" a="19.191" fwhm="0.0577659" res="12276.7" algo="Sum"/><pk mz="709.44538268" i="1183.42" sn="4.0204" a="74.2969" fwhm="0.0531827" res="13339.8" algo="Sum"/><pk mz="709.53442110" i="798.115" sn="2.71265" a="64.7177" fwhm="0.10617" res="6682.99" algo="Sum"/><pk mz="709.59315690" i="483.114" sn="1.64213" a="2.50669" fwhm="0.00946129" res="74999.6" algo="Sum"/><pk mz="709.63652733" i="663.739" sn="2.25536" a="29.1555" fwhm="0.048502" res="14631.1" algo="Sum"/><pk mz="709.66530418" i="715.65" sn="2.4314" a="16.2217" fwhm="0.0315196" res="22515.1" algo="Sum"/><pk mz="709.68906217" i="731.961" sn="2.48685" a="13.9028" fwhm="0.0210134" res="33773.2" algo="Sum"/><pk mz="709.71049062" i="705.993" sn="2.39897" a="18.0828" fwhm="0.0315206" res="22515.8" algo="Sum"/><pk mz="709.72673366" i="722.909" sn="2.45667" a="20.4645" fwhm="0.0339477" res="20906.5" algo="Sum"/><pk mz="709.79681512" i="595.03" sn="2.0229" a="24.5557" fwhm="0.0577918" res="12282" algo="Sum"/><pk mz="710.16100991" i="433.798" sn="1.47788" a="27.8797" fwhm="0.0578784" res="12269.9" algo="Sum"/><pk mz="710.44358985" i="672.835" sn="2.29283" a="51.924" fwhm="0.0754565" res="9415.28" algo="Sum"/><pk mz="710.57671230" i="1092.07" sn="3.7194" a="57.3136" fwhm="0.0630935" res="11262.3" algo="Sum"/><pk mz="710.66676727" i="1294.19" sn="4.40938" a="87.6249" fwhm="0.0690208" res="10296.4" algo="Sum"/><pk mz="710.73191954" i="937.043" sn="3.19261" a="13.992" fwhm="0.0157716" res="45064.1" algo="Sum"/><pk mz="710.76183129" i="1094.3" sn="3.7284" a="41.4203" fwhm="0.0525731" res="13519.5" algo="Sum"/><pk mz="710.79093905" i="1110.96" sn="3.78518" a="49.8727" fwhm="0.0509078" res="13962.3" algo="Sum"/><pk mz="711.36956240" i="474.456" sn="1.61811" a="28.2785" fwhm="0.0688821" res="10327.3" algo="Sum"/><pk mz="711.45386957" i="609.007" sn="2.07699" a="17.0116" fwhm="0.0706017" res="10077" algo="Sum"/><pk mz="711.53587111" i="6571.69" sn="22.4135" a="310.461" fwhm="0.0384202" res="18519.8" algo="Sum"/><pk mz="711.67028137" i="828.066" sn="2.82473" a="33.2464" fwhm="0.0411964" res="17275.1" algo="Sum"/><pk mz="711.69318332" i="787.764" sn="2.68725" a="29.1267" fwhm="0.0401613" res="17720.9" algo="Sum"/><pk mz="711.73712314" i="709.719" sn="2.42087" a="17.4334" fwhm="0.0315656" res="22547.8" algo="Sum"/><pk mz="712.24496590" i="440.022" sn="1.50385" a="15.805" fwhm="0.094429" res="7542.65" algo="Sum"/><pk mz="712.25185895" i="442.457" sn="1.51246" a="13.5037" fwhm="0.0795475" res="8953.8" algo="Sum"/><pk mz="712.45401757" i="487.333" sn="1.66757" a="26.5096" fwhm="0.069079" res="10313.6" algo="Sum"/><pk mz="712.53866946" i="3125.52" sn="10.695" a="199.234" fwhm="0.0506032" res="14080.9" algo="Sum"/><pk mz="712.66515243" i="1603.8" sn="5.48817" a="91.7042" fwhm="0.0669025" res="10652.3" algo="Sum"/><pk mz="712.70580651" i="1059.88" sn="3.62684" a="33.5393" fwhm="0.0421165" res="16922.3" algo="Sum"/><pk mz="712.76052270" i="1063.27" sn="3.63845" a="64.8828" fwhm="0.0615871" res="11573.2" algo="Sum"/><pk mz="712.82953132" i="608.726" sn="2.08297" a="18.155" fwhm="0.0329193" res="21653.9" algo="Sum"/><pk mz="713.33011396" i="543.793" sn="1.86201" a="28.1301" fwhm="0.0672061" res="10614.1" algo="Sum"/><pk mz="713.49426326" i="2253.02" sn="7.71628" a="106.557" fwhm="0.0562279" res="12689.3" algo="Sum"/><pk mz="713.53814034" i="1273.25" sn="4.36113" a="59.4589" fwhm="0.0468557" res="15228.4" algo="Sum"/><pk mz="713.62429161" i="641.698" sn="2.19883" a="22.25" fwhm="0.0474108" res="15051.9" algo="Sum"/><pk mz="713.66887232" i="809.92" sn="2.7752" a="37.4981" fwhm="0.0684844" res="10420.9" algo="Sum"/><pk mz="713.69581232" i="764.792" sn="2.62057" a="19.0927" fwhm="0.0316092" res="22578.8" algo="Sum"/><pk mz="713.71799971" i="722.064" sn="2.47416" a="27.4993" fwhm="0.0967549" res="7376.55" algo="Sum"/><pk mz="713.76721401" i="609.223" sn="2.08748" a="25.5679" fwhm="0.0460661" res="15494.4" algo="Sum"/><pk mz="714.43274590" i="567.819" sn="1.95105" a="22.4204" fwhm="0.0432858" res="16505" algo="Sum"/><pk mz="714.50142605" i="1230.1" sn="4.22838" a="59.5781" fwhm="0.0498511" res="14332.7" algo="Sum"/><pk mz="714.53137995" i="1192.32" sn="4.09851" a="49.4308" fwhm="0.0449642" res="15891.1" algo="Sum"/><pk mz="714.58286760" i="780.337" sn="2.68236" a="15.6791" fwhm="0.0210858" res="33889.4" algo="Sum"/><pk mz="714.60326416" i="763.4" sn="2.62415" a="15.313" fwhm="0.0210861" res="33889.8" algo="Sum"/><pk mz="714.66562331" i="1411.16" sn="4.8508" a="85.3114" fwhm="0.0835009" res="8558.77" algo="Sum"/><pk mz="714.70777995" i="1128.84" sn="3.88031" a="28.5485" fwhm="0.0316314" res="22594.9" algo="Sum"/><pk mz="714.74443119" i="1509.06" sn="5.1873" a="96.6575" fwhm="0.0721584" res="9905.22" algo="Sum"/><pk mz="714.84263157" i="593.259" sn="2.03936" a="36.9937" fwhm="0.0772927" res="9248.51" algo="Sum"/><pk mz="715.20604065" i="442.503" sn="1.52234" a="17.0489" fwhm="0.0444206" res="16100.8" algo="Sum"/><pk mz="715.43521890" i="455.408" sn="1.56717" a="24.6509" fwhm="0.0603803" res="11848.8" algo="Sum"/><pk mz="715.52760367" i="1283.59" sn="4.41821" a="55.0129" fwhm="0.0580242" res="12331.5" algo="Sum"/><pk mz="715.56022295" i="1099.63" sn="3.78501" a="45.6328" fwhm="0.0591424" res="12098.9" algo="Sum"/><pk mz="715.64278037" i="752.424" sn="2.58951" a="43.6114" fwhm="0.0658557" res="10866.8" algo="Sum"/><pk mz="715.69829641" i="816.685" sn="2.81067" a="47.7133" fwhm="0.0746109" res="9592.42" algo="Sum"/><pk mz="715.74459910" i="727.452" sn="2.50357" a="17.6908" fwhm="0.0316544" res="22611.2" algo="Sum"/><pk mz="715.83302723" i="494.835" sn="1.70297" a="13.1541" fwhm="0.0323805" res="22106.9" algo="Sum"/><pk mz="716.44600658" i="981.188" sn="3.37948" a="48.0572" fwhm="0.057778" res="12400" algo="Sum"/><pk mz="716.53240987" i="1254.51" sn="4.32192" a="107.759" fwhm="0.0971784" res="7373.37" algo="Sum"/><pk mz="716.62029716" i="1069.5" sn="3.68455" a="50.428" fwhm="0.0642962" res="11145.6" algo="Sum"/><pk mz="716.66552763" i="1028.55" sn="3.54345" a="36.6325" fwhm="0.047512" res="15083.9" algo="Sum"/><pk mz="716.70459538" i="1075.16" sn="3.70402" a="37.5943" fwhm="0.0475132" res="15084.3" algo="Sum"/><pk mz="716.74534448" i="1263.37" sn="4.35244" a="61.4583" fwhm="0.0722127" res="9925.47" algo="Sum"/><pk mz="716.88948220" i="432.23" sn="1.4894" a="10.5203" fwhm="0.0307739" res="23295.4" algo="Sum"/><pk mz="716.94697590" i="593.79" sn="2.04626" a="34.5258" fwhm="0.0657627" res="10902" algo="Sum"/><pk mz="717.18254746" i="432.237" sn="1.48996" a="11.7546" fwhm="0.0340522" res="21061.2" algo="Sum"/><pk mz="717.36421289" i="930.666" sn="3.21028" a="49.9967" fwhm="0.0523069" res="13714.5" algo="Sum"/><pk mz="717.45127661" i="780.92" sn="2.69342" a="39.3362" fwhm="0.0650007" res="11037.6" algo="Sum"/><pk mz="717.51984831" i="2463.71" sn="8.49679" a="123.695" fwhm="0.0573284" res="12516" algo="Sum"/><pk mz="717.58448361" i="3119.98" sn="10.7601" a="168.054" fwhm="0.0450751" res="15919.8" algo="Sum"/><pk mz="717.67809458" i="786.039" sn="2.71077" a="23.4068" fwhm="0.0422627" res="16981.4" algo="Sum"/><pk mz="717.69887288" i="791.74" sn="2.73043" a="15.2809" fwhm="0.0211317" res="33963.1" algo="Sum"/><pk mz="717.71881575" i="743.112" sn="2.56273" a="14.1839" fwhm="0.0241181" res="29758.6" algo="Sum"/><pk mz="717.78749658" i="578.918" sn="1.99656" a="21.3762" fwhm="0.0526893" res="13623" algo="Sum"/><pk mz="718.18616555" i="474.017" sn="1.63526" a="13.7446" fwhm="0.036993" res="19414.1" algo="Sum"/><pk mz="718.20505904" i="436.205" sn="1.50482" a="23.3728" fwhm="0.0957311" res="7502.32" algo="Sum"/><pk mz="718.36723206" i="475.474" sn="1.64064" a="27.8886" fwhm="0.0642089" res="11188" algo="Sum"/><pk mz="718.45309534" i="585.267" sn="2.01961" a="25.5615" fwhm="0.0727341" res="9877.8" algo="Sum"/><pk mz="718.52755859" i="1848.78" sn="6.37904" a="70.5657" fwhm="0.043969" res="16341.7" algo="Sum"/><pk mz="718.57836332" i="2860.6" sn="9.87023" a="137.267" fwhm="0.071202" res="10092.1" algo="Sum"/><pk mz="718.65574833" i="1015.87" sn="3.50515" a="21.0338" fwhm="0.0211458" res="33985.7" algo="Sum"/><pk mz="718.67846907" i="1025.87" sn="3.53967" a="20.1887" fwhm="0.0211461" res="33986.3" algo="Sum"/><pk mz="718.70419435" i="997.016" sn="3.4401" a="20.2659" fwhm="0.0211464" res="33987" algo="Sum"/><pk mz="718.72639742" i="1053.06" sn="3.63347" a="35.6896" fwhm="0.0475804" res="15105.5" algo="Sum"/><pk mz="718.78407948" i="895.424" sn="3.09023" a="25.6828" fwhm="0.0370085" res="19422.1" algo="Sum"/><pk mz="718.83049742" i="1170.51" sn="4.03974" a="72.5049" fwhm="0.0632563" res="11363.8" algo="Sum"/><pk mz="719.18438837" i="535.325" sn="1.84945" a="14.3148" fwhm="0.042307" res="16999.2" algo="Sum"/><pk mz="719.20750092" i="456.954" sn="1.57869" a="11.2807" fwhm="0.0305736" res="23523.8" algo="Sum"/><pk mz="719.36221720" i="448.116" sn="1.54828" a="17.1839" fwhm="0.0262494" res="27404.9" algo="Sum"/><pk mz="719.37553702" i="439.102" sn="1.51713" a="10.5444" fwhm="0.0315451" res="22804.7" algo="Sum"/><pk mz="719.53654267" i="1793.47" sn="6.19661" a="70.2145" fwhm="0.0475735" res="15124.7" algo="Sum"/><pk mz="719.56591864" i="1929.09" sn="6.66517" a="103.624" fwhm="0.0735822" res="9779.07" algo="Sum"/><pk mz="719.67264276" i="761.866" sn="2.63297" a="37.2052" fwhm="0.0373171" res="19285.3" algo="Sum"/><pk mz="719.71384627" i="693.407" sn="2.39638" a="13.9832" fwhm="0.0211614" res="34010.8" algo="Sum"/><pk mz="719.73397445" i="684.74" sn="2.3664" a="19.8025" fwhm="0.0370331" res="19434.9" algo="Sum"/><pk mz="719.81821176" i="488.646" sn="1.68957" a="9.58495" fwhm="0.0264537" res="27210.5" algo="Sum"/><pk mz="719.83883878" i="475.538" sn="1.6444" a="11.2814" fwhm="0.0317449" res="22675.7" algo="Sum"/><pk mz="720.18202657" i="474.835" sn="1.6423" a="27.2223" fwhm="0.0579575" res="12426" algo="Sum"/><pk mz="720.22279756" i="453.481" sn="1.56844" a="8.21966" fwhm="0.0264306" res="27249.6" algo="Sum"/><pk mz="720.58593824" i="2538.56" sn="8.78318" a="163.142" fwhm="0.077602" res="9285.66" algo="Sum"/><pk mz="720.65664775" i="1058.8" sn="3.6647" a="16.1947" fwhm="0.0158814" res="45377.5" algo="Sum"/><pk mz="720.69730898" i="1414.2" sn="4.89519" a="105.732" fwhm="0.08493" res="8485.78" algo="Sum"/><pk mz="720.78042779" i="808.978" sn="2.80024" a="37.7122" fwhm="0.0458693" res="15713.8" algo="Sum"/><pk mz="720.82881654" i="655.281" sn="2.26864" a="24.0566" fwhm="0.0529446" res="13614.8" algo="Sum"/><pk mz="721.17288864" i="463.32" sn="1.60877" a="23.8284" fwhm="0.0622029" res="11593.9" algo="Sum"/><pk mz="721.20264511" i="442.349" sn="1.53596" a="21.3685" fwhm="0.0565799" res="12746.6" algo="Sum"/><pk mz="721.48263216" i="1379.98" sn="4.79242" a="86.7124" fwhm="0.0648549" res="11124.6" algo="Sum"/><pk mz="721.58497793" i="1386.95" sn="4.81831" a="71.756" fwhm="0.070658" res="10212.4" algo="Sum"/><pk mz="721.64939038" i="761.534" sn="2.64595" a="26.3847" fwhm="0.047677" res="15136.2" algo="Sum"/><pk mz="721.68791355" i="764.124" sn="2.65495" a="49.8789" fwhm="0.0606012" res="11908.8" algo="Sum"/><pk mz="721.75826769" i="623.568" sn="2.16671" a="20.795" fwhm="0.0470674" res="15334.6" algo="Sum"/><pk mz="721.79045408" i="509.272" sn="1.76929" a="17.8721" fwhm="0.0476819" res="15137.6" algo="Sum"/><pk mz="722.18399316" i="501.438" sn="1.74341" a="15.7823" fwhm="0.0476945" res="15141.9" algo="Sum"/><pk mz="722.27632529" i="496.487" sn="1.72619" a="25.5933" fwhm="0.0679029" res="10636.9" algo="Sum"/><pk mz="722.43554114" i="482.07" sn="1.67598" a="13.712" fwhm="0.0290866" res="24837.4" algo="Sum"/><pk mz="722.49986708" i="1401.67" sn="4.87571" a="79.2917" fwhm="0.0727597" res="9929.95" algo="Sum"/><pk mz="722.54924824" i="1010.31" sn="3.515" a="34.9753" fwhm="0.0477067" res="15145.6" algo="Sum"/><pk mz="722.60648762" i="1107.96" sn="3.85469" a="63.1427" fwhm="0.0643339" res="11232.1" algo="Sum"/><pk mz="722.65136524" i="1026.43" sn="3.57094" a="20.8151" fwhm="0.0341647" res="21152" algo="Sum"/><pk mz="722.69593308" i="1666.57" sn="5.79786" a="125.601" fwhm="0.0895965" res="8066.12" algo="Sum"/><pk mz="722.78843810" i="760.814" sn="2.64772" a="30.0304" fwhm="0.0530163" res="13633.3" algo="Sum"/><pk mz="722.87391153" i="497.016" sn="1.72984" a="26.8064" fwhm="0.0555692" res="13008.5" algo="Sum"/><pk mz="723.14114696" i="582.043" sn="2.03153" a="27.5671" fwhm="0.0582465" res="12415.2" algo="Sum"/><pk mz="723.17797411" i="472.889" sn="1.65042" a="11.7671" fwhm="0.0318183" res="22728.3" algo="Sum"/><pk mz="723.36749206" i="434.583" sn="1.51673" a="15.204" fwhm="0.0389691" res="18562.6" algo="Sum"/><pk mz="723.47247149" i="1346.51" sn="4.70077" a="78.9597" fwhm="0.0568094" res="12735.1" algo="Sum"/><pk mz="723.53532048" i="11610.1" sn="40.5299" a="508.731" fwhm="0.0366732" res="19729.3" algo="Sum"/><pk mz="723.62081705" i="780.207" sn="2.72364" a="23.1429" fwhm="0.0424375" res="17051.5" algo="Sum"/><pk mz="723.65957004" i="803.193" sn="2.80411" a="19.3606" fwhm="0.0318288" res="22736" algo="Sum"/><pk mz="723.68041173" i="831.514" sn="2.90323" a="15.8766" fwhm="0.0212195" res="34104.5" algo="Sum"/><pk mz="723.69544636" i="798.085" sn="2.7867" a="15.5574" fwhm="0.0212198" res="34104.7" algo="Sum"/><pk mz="723.72150387" i="725.406" sn="2.53329" a="22.1993" fwhm="0.0424405" res="17052.6" algo="Sum"/><pk mz="723.78097405" i="600.809" sn="2.09845" a="16.1267" fwhm="0.0334631" res="21629.2" algo="Sum"/><pk mz="723.81109553" i="488.265" sn="1.70537" a="13.7307" fwhm="0.0251798" res="28745.6" algo="Sum"/><pk mz="723.85162158" i="461.211" sn="1.6109" a="12.8714" fwhm="0.0424442" res="17054.2" algo="Sum"/><pk mz="724.13979142" i="498.172" sn="1.73963" a="15.6776" fwhm="0.0477591" res="15162.4" algo="Sum"/><pk mz="724.53657661" i="6414.3" sn="22.4115" a="317.97" fwhm="0.0437726" res="16552.3" algo="Sum"/><pk mz="724.60926269" i="965.059" sn="3.37252" a="36.9923" fwhm="0.0464598" res="15596.5" algo="Sum"/><pk mz="724.69222658" i="1283.08" sn="4.4848" a="84.6096" fwhm="0.0745564" res="9720.06" algo="Sum"/><pk mz="724.73593252" i="1226.82" sn="4.28814" a="36.8371" fwhm="0.04247" res="17064.7" algo="Sum"/><pk mz="724.77389188" i="1364.76" sn="4.7703" a="83.7756" fwhm="0.0578716" res="12523.8" algo="Sum"/><pk mz="724.87308048" i="523.585" sn="1.83036" a="22.8532" fwhm="0.0584017" res="12411.8" algo="Sum"/><pk mz="724.89769896" i="483.851" sn="1.6913" a="7.59531" fwhm="0.0251152" res="28862.9" algo="Sum"/><pk mz="724.92648107" i="520.368" sn="1.81868" a="21.8344" fwhm="0.0584043" res="12412.2" algo="Sum"/><pk mz="725.13419488" i="517.058" sn="1.80891" a="12.1111" fwhm="0.0318614" res="22759" algo="Sum"/><pk mz="725.15909135" i="473.863" sn="1.65865" a="11.5989" fwhm="0.0318619" res="22759.4" algo="Sum"/><pk mz="725.24346115" i="448.757" sn="1.57385" a="15.5623" fwhm="0.0439888" res="16487" algo="Sum"/><pk mz="725.44408998" i="625.812" sn="2.19567" a="26.2826" fwhm="0.0514985" res="14086.7" algo="Sum"/><pk mz="725.55128958" i="66314.8" sn="232.668" a="2495.96" fwhm="0.032161" res="22559.9" algo="Sum"/><pk mz="725.65444081" i="1056.31" sn="3.70609" a="26.653" fwhm="0.031873" res="22767" algo="Sum"/><pk mz="725.68639783" i="1005.31" sn="3.52716" a="34.6144" fwhm="0.0424983" res="17075.7" algo="Sum"/><pk mz="725.75071733" i="796.281" sn="2.79369" a="26.6502" fwhm="0.041253" res="17592.7" algo="Sum"/><pk mz="725.82460198" i="493.206" sn="1.73058" a="15.1728" fwhm="0.035418" res="20493.1" algo="Sum"/><pk mz="726.13596890" i="429.989" sn="1.50835" a="19.4798" fwhm="0.0533498" res="13610.8" algo="Sum"/><pk mz="726.15832974" i="476.034" sn="1.67012" a="12.7339" fwhm="0.0361342" res="20096.1" algo="Sum"/><pk mz="726.21737115" i="467.507" sn="1.64099" a="26.9387" fwhm="0.0753224" res="9641.45" algo="Sum"/><pk mz="726.55411239" i="28948.8" sn="101.747" a="1165.04" fwhm="0.0350993" res="20700" algo="Sum"/><pk mz="726.64622648" i="1464.22" sn="5.14654" a="60.7805" fwhm="0.0526896" res="13791.1" algo="Sum"/><pk mz="726.69202490" i="1083.07" sn="3.8076" a="22.3703" fwhm="0.0212636" res="34175.4" algo="Sum"/><pk mz="726.73609696" i="1269.92" sn="4.46438" a="59.5526" fwhm="0.051808" res="14027.5" algo="Sum"/><pk mz="726.87761245" i="474.469" sn="1.66764" a="12.0823" fwhm="0.0318995" res="22786.5" algo="Sum"/><pk mz="726.89819378" i="505.026" sn="1.7749" a="23.6828" fwhm="0.0499328" res="14557.5" algo="Sum"/><pk mz="727.23163712" i="434.343" sn="1.52848" a="21.3136" fwhm="0.0650397" res="11181.4" algo="Sum"/><pk mz="727.55989995" i="10782.5" sn="38.1121" a="498.131" fwhm="0.040475" res="17975.5" algo="Sum"/><pk mz="727.64920040" i="882.344" sn="3.11897" a="20.9626" fwhm="0.0319165" res="22798.5" algo="Sum"/><pk mz="727.70298478" i="901.254" sn="3.18582" a="33.0756" fwhm="0.053196" res="13679.7" algo="Sum"/><pk mz="727.73254222" i="746.538" sn="2.63892" a="22.1711" fwhm="0.0372382" res="19542.6" algo="Sum"/><pk mz="727.75778325" i="650.927" sn="2.30096" a="30.472" fwhm="0.0383554" res="18974.1" algo="Sum"/><pk mz="728.21358997" i="491.998" sn="1.74044" a="21.5354" fwhm="0.057829" res="12592.5" algo="Sum"/><pk mz="728.22856659" i="461.743" sn="1.63329" a="11.2714" fwhm="0.0319294" res="22807.5" algo="Sum"/><pk mz="728.51527288" i="3992.03" sn="14.1435" a="154.345" fwhm="0.0442736" res="16454.9" algo="Sum"/><pk mz="728.56026468" i="4208.65" sn="14.9133" a="212.946" fwhm="0.0563989" res="12918" algo="Sum"/><pk mz="728.64123874" i="1655.07" sn="5.86464" a="84.1492" fwhm="0.0631765" res="11533.4" algo="Sum"/><pk mz="728.68671619" i="1064.87" sn="3.7733" a="36.8361" fwhm="0.0445255" res="16365.6" algo="Sum"/><pk mz="728.73821062" i="1024.66" sn="3.63082" a="55.9621" fwhm="0.0745277" res="9778.08" algo="Sum"/><pk mz="728.79739911" i="699.712" sn="2.47952" a="16.9377" fwhm="0.031942" res="22816.3" algo="Sum"/><pk mz="729.16718695" i="458.272" sn="1.62439" a="10.1823" fwhm="0.0251049" res="29044.8" algo="Sum"/><pk mz="729.20806240" i="451.182" sn="1.59931" a="12.3356" fwhm="0.0372759" res="19562.4" algo="Sum"/><pk mz="729.41326642" i="488.132" sn="1.73246" a="25.628" fwhm="0.0745618" res="9782.67" algo="Sum"/><pk mz="729.51938246" i="1881.45" sn="6.6904" a="100.408" fwhm="0.0503179" res="14498.2" algo="Sum"/><pk mz="729.58469283" i="7735.53" sn="27.5074" a="331.575" fwhm="0.0390784" res="18669.8" algo="Sum"/><pk mz="729.69245254" i="778.42" sn="2.76805" a="28.681" fwhm="0.0479418" res="15220.4" algo="Sum"/><pk mz="729.71763112" i="756.678" sn="2.69073" a="19.8593" fwhm="0.0319619" res="22830.8" algo="Sum"/><pk mz="729.74132272" i="757.284" sn="2.69289" a="18.6505" fwhm="0.0292354" res="24960.9" algo="Sum"/><pk mz="729.76715993" i="671.293" sn="2.38698" a="20.8315" fwhm="0.0303286" res="24062" algo="Sum"/><pk mz="730.18957665" i="461.618" sn="1.64188" a="12.2606" fwhm="0.041935" res="17412.4" algo="Sum"/><pk mz="730.23212220" i="460.821" sn="1.63941" a="15.3736" fwhm="0.0479598" res="15225.9" algo="Sum"/><pk mz="730.42353443" i="732.702" sn="2.60635" a="37.4356" fwhm="0.0542297" res="13469.1" algo="Sum"/><pk mz="730.53257593" i="4425.42" sn="15.7387" a="189.414" fwhm="0.0478887" res="15254.8" algo="Sum"/><pk mz="730.58594855" i="4108.2" sn="14.6106" a="177.081" fwhm="0.0541528" res="13491.2" algo="Sum"/><pk mz="730.68440013" i="1121.3" sn="3.98783" a="11.8358" fwhm="0.010661" res="68538" algo="Sum"/><pk mz="730.72587054" i="1469.7" sn="5.22653" a="98.6628" fwhm="0.0810014" res="9021.15" algo="Sum"/><pk mz="730.79366743" i="689.085" sn="2.45081" a="20.5601" fwhm="0.0373165" res="19583.7" algo="Sum"/><pk mz="730.81900336" i="652.561" sn="2.32091" a="15.8006" fwhm="0.0319862" res="22848" algo="Sum"/><pk mz="731.42194447" i="488.541" sn="1.73828" a="23.7252" fwhm="0.0533771" res="13702.9" algo="Sum"/><pk mz="731.53769079" i="2347.06" sn="8.35115" a="91.9086" fwhm="0.0468883" res="15601.7" algo="Sum"/><pk mz="731.60045545" i="12186.1" sn="43.3597" a="521.838" fwhm="0.037484" res="19517.7" algo="Sum"/><pk mz="731.74030610" i="690.12" sn="2.45555" a="23.6546" fwhm="0.0480096" res="15241.5" algo="Sum"/><pk mz="732.43119530" i="654.845" sn="2.33141" a="49.0667" fwhm="0.0571459" res="12816.9" algo="Sum"/><pk mz="732.54796451" i="9793.12" sn="34.8706" a="425.546" fwhm="0.0387311" res="18913.7" algo="Sum"/><pk mz="732.60320886" i="6216.4" sn="22.1349" a="314.274" fwhm="0.0476251" res="15382.7" algo="Sum"/><pk mz="732.72186079" i="1472.55" sn="5.24334" a="84.8136" fwhm="0.076299" res="9603.29" algo="Sum"/><pk mz="732.81332270" i="634.316" sn="2.25865" a="15.8716" fwhm="0.0320297" res="22879.2" algo="Sum"/><pk mz="732.90568911" i="431.456" sn="1.53551" a="12.4552" fwhm="0.0373702" res="19612" algo="Sum"/><pk mz="733.45263439" i="579.085" sn="2.06395" a="18.1983" fwhm="0.0462687" res="15852" algo="Sum"/><pk mz="733.55051126" i="5216.08" sn="18.5933" a="257.753" fwhm="0.0428764" res="17108.5" algo="Sum"/><pk mz="733.60837990" i="2447.3" sn="8.72367" a="114.431" fwhm="0.0566875" res="12941.3" algo="Sum"/><pk mz="733.75276956" i="630.094" sn="2.24702" a="27.5351" fwhm="0.0553295" res="13261.5" algo="Sum"/><pk mz="734.16180506" i="433.094" sn="1.54519" a="11.8892" fwhm="0.0427452" res="17175.3" algo="Sum"/><pk mz="734.19204542" i="436.641" sn="1.55787" a="16.6002" fwhm="0.0534328" res="13740.5" algo="Sum"/><pk mz="734.56344504" i="9246.73" sn="32.9983" a="487.828" fwhm="0.0414116" res="17738.1" algo="Sum"/><pk mz="734.67815710" i="1000.37" sn="3.56937" a="25.5026" fwhm="0.0320703" res="22908.4" algo="Sum"/><pk mz="734.72530125" i="1087.86" sn="3.88157" a="57.9941" fwhm="0.0631646" res="11631.9" algo="Sum"/><pk mz="734.76020028" i="1000.23" sn="3.56856" a="34.0544" fwhm="0.0319866" res="22970.9" algo="Sum"/><pk mz="734.80261772" i="975.562" sn="3.48044" a="64.5071" fwhm="0.0558572" res="13155" algo="Sum"/><pk mz="735.16549921" i="472.13" sn="1.68618" a="14.0504" fwhm="0.0427744" res="17187" algo="Sum"/><pk mz="735.18888339" i="442.472" sn="1.58033" a="20.6846" fwhm="0.0386463" res="19023.5" algo="Sum"/><pk mz="735.47010156" i="619.727" sn="2.21268" a="26.7417" fwhm="0.0554399" res="13266.1" algo="Sum"/><pk mz="735.56897279" i="4613" sn="16.4708" a="282.177" fwhm="0.044261" res="16618.9" algo="Sum"/><pk mz="735.66193520" i="858.295" sn="3.06482" a="20.1618" fwhm="0.0320918" res="22923.7" algo="Sum"/><pk mz="735.68806329" i="810.209" sn="2.89311" a="23.3327" fwhm="0.0374411" res="19649.2" algo="Sum"/><pk mz="735.71912196" i="748.938" sn="2.67418" a="18.1594" fwhm="0.032093" res="22924.6" algo="Sum"/><pk mz="735.78364004" i="519.963" sn="1.85715" a="2.72251" fwhm="0.00981049" res="74999.7" algo="Sum"/><pk mz="735.79667279" i="529.753" sn="1.89227" a="15.9035" fwhm="0.037444" res="19650.6" algo="Sum"/><pk mz="736.18199188" i="475.373" sn="1.7023" a="32.7394" fwhm="0.088222" res="8344.65" algo="Sum"/><pk mz="736.45878646" i="472.061" sn="1.69147" a="13.9732" fwhm="0.042812" res="17202.1" algo="Sum"/><pk mz="736.53761864" i="4415.54" sn="15.8189" a="198.367" fwhm="0.0488983" res="15062.6" algo="Sum"/><pk mz="736.67367282" i="1440.65" sn="5.16133" a="84.1488" fwhm="0.0788379" res="9344.15" algo="Sum"/><pk mz="736.72898283" i="875.28" sn="3.13669" a="18.1745" fwhm="0.0214101" res="34410.4" algo="Sum"/><pk mz="736.75953104" i="942.949" sn="3.37968" a="37.3964" fwhm="0.0552375" res="13338" algo="Sum"/><pk mz="736.80299259" i="680.529" sn="2.43952" a="22.0891" fwhm="0.0481752" res="15294.2" algo="Sum"/><pk mz="736.84768719" i="568.712" sn="2.03904" a="29.5457" fwhm="0.0588171" res="12527.8" algo="Sum"/><pk mz="737.15920245" i="556.284" sn="1.99451" a="30.5915" fwhm="0.0563442" res="13083.1" algo="Sum"/><pk mz="737.54362885" i="2684.66" sn="9.63463" a="149.826" fwhm="0.0524878" res="14051.7" algo="Sum"/><pk mz="737.61944289" i="887.535" sn="3.18518" a="37.2428" fwhm="0.0526153" res="14019.1" algo="Sum"/><pk mz="737.67512072" i="816.316" sn="2.93034" a="39.2167" fwhm="0.0696273" res="10594.6" algo="Sum"/><pk mz="737.73039500" i="764.775" sn="2.7457" a="46.2669" fwhm="0.0743613" res="9920.89" algo="Sum"/><pk mz="737.78468128" i="566.791" sn="2.03506" a="20.3622" fwhm="0.025962" res="28417.8" algo="Sum"/><pk mz="737.83446085" i="519.782" sn="1.86617" a="23.5807" fwhm="0.0573823" res="12858.2" algo="Sum"/><pk mz="738.16970717" i="481.668" sn="1.7345" a="23.0507" fwhm="0.064293" res="11481.3" algo="Sum"/><pk mz="738.53972012" i="2049.12" sn="7.38169" a="99.1065" fwhm="0.0673708" res="10962.3" algo="Sum"/><pk mz="738.67160683" i="1615.58" sn="5.82339" a="105.566" fwhm="0.0850664" res="8683.47" algo="Sum"/><pk mz="738.75824298" i="865.414" sn="3.1194" a="24.3736" fwhm="0.0375193" res="19690.1" algo="Sum"/><pk mz="738.78726401" i="752.232" sn="2.71143" a="22.4867" fwhm="0.0425853" res="17348.4" algo="Sum"/><pk mz="738.83949039" i="569.127" sn="2.05143" a="37.7009" fwhm="0.0859479" res="8596.36" algo="Sum"/><pk mz="738.96179681" i="480.41" sn="1.73165" a="29.0294" fwhm="0.0535786" res="13792.1" algo="Sum"/><pk mz="739.03557999" i="563.361" sn="2.03037" a="22.5192" fwhm="0.0420094" res="17592.2" algo="Sum"/><pk mz="739.51171981" i="3309.53" sn="11.9376" a="162.798" fwhm="0.0517978" res="14276.9" algo="Sum"/><pk mz="739.56484724" i="3192.62" sn="11.5159" a="159.73" fwhm="0.0515813" res="14337.9" algo="Sum"/><pk mz="739.64745979" i="750.259" sn="2.70614" a="19.0364" fwhm="0.0321786" res="22985.7" algo="Sum"/><pk mz="739.67886641" i="856.293" sn="3.0886" a="35.9005" fwhm="0.0543557" res="13608.1" algo="Sum"/><pk mz="739.72096188" i="745.205" sn="2.6882" a="18.5214" fwhm="0.0321802" res="22986.8" algo="Sum"/><pk mz="739.74184440" i="680.697" sn="2.4557" a="22.6227" fwhm="0.0429079" res="17240.2" algo="Sum"/><pk mz="739.78047803" i="590.047" sn="2.12862" a="14.1154" fwhm="0.0308086" res="24012.2" algo="Sum"/><pk mz="740.04518614" i="473.728" sn="1.7089" a="23.9574" fwhm="0.067952" res="10890.7" algo="Sum"/><pk mz="740.15435772" i="439.982" sn="1.58867" a="13.387" fwhm="0.0397044" res="18641.6" algo="Sum"/><pk mz="740.19476793" i="441.023" sn="1.59337" a="14.8317" fwhm="0.0482856" res="15329.5" algo="Sum"/><pk mz="740.44333591" i="464.863" sn="1.68448" a="13.3746" fwhm="0.0429276" res="17248.7" algo="Sum"/><pk mz="740.55221051" i="3907.45" sn="14.1585" a="228.831" fwhm="0.05977" res="12390" algo="Sum"/><pk mz="740.67171229" i="1418.64" sn="5.14072" a="80.4893" fwhm="0.0751763" res="9852.47" algo="Sum"/><pk mz="740.71198052" i="1103.59" sn="3.99906" a="28.6546" fwhm="0.0322018" res="23002.2" algo="Sum"/><pk mz="740.75475044" i="1335.83" sn="4.84065" a="83.5907" fwhm="0.0710419" res="10427" algo="Sum"/><pk mz="740.83116409" i="535.758" sn="1.94157" a="10.7925" fwhm="0.0214695" res="34506.2" algo="Sum"/><pk mz="740.84317188" i="516.934" sn="1.87335" a="12.9152" fwhm="0.0322048" res="23004.1" algo="Sum"/><pk mz="741.04638479" i="465.045" sn="1.68541" a="25.7523" fwhm="0.0674006" res="10994.7" algo="Sum"/><pk mz="741.18384423" i="496.392" sn="1.80005" a="20.6785" fwhm="0.0567289" res="13065.4" algo="Sum"/><pk mz="741.45287088" i="458.529" sn="1.6647" a="15.5453" fwhm="0.0483265" res="15342.6" algo="Sum"/><pk mz="741.52628546" i="14847.9" sn="53.8901" a="696.141" fwhm="0.0404349" res="18338.8" algo="Sum"/><pk mz="741.66700448" i="795.696" sn="2.88784" a="32.8573" fwhm="0.0537044" res="13810.2" algo="Sum"/><pk mz="741.71092965" i="766.386" sn="2.78146" a="34.9295" fwhm="0.0644472" res="11508.8" algo="Sum"/><pk mz="741.74840779" i="687.352" sn="2.49462" a="26.7257" fwhm="0.0845762" res="8770.18" algo="Sum"/><pk mz="742.05767610" i="591.573" sn="2.14708" a="29.1231" fwhm="0.0473445" res="15673.6" algo="Sum"/><pk mz="742.18864350" i="464.044" sn="1.68443" a="22.4018" fwhm="0.0644672" res="11512.6" algo="Sum"/><pk mz="742.21137829" i="451.907" sn="1.64034" a="12.0969" fwhm="0.0299052" res="24818.8" algo="Sum"/><pk mz="742.53318409" i="8439.37" sn="30.7688" a="313.709" fwhm="0.0421651" res="17610.1" algo="Sum"/><pk mz="742.56465303" i="8694.97" sn="31.7001" a="340.304" fwhm="0.0445666" res="16661.9" algo="Sum"/><pk mz="742.68197635" i="1160.48" sn="4.23088" a="35.0602" fwhm="0.0429925" res="17274.7" algo="Sum"/><pk mz="742.70758994" i="1192.92" sn="4.34914" a="35.1413" fwhm="0.0367933" res="20185.9" algo="Sum"/><pk mz="742.75530652" i="1264.38" sn="4.60966" a="66.1646" fwhm="0.0699045" res="10625.3" algo="Sum"/><pk mz="742.84783729" i="513.051" sn="1.87047" a="24.828" fwhm="0.0698715" res="10631.6" algo="Sum"/><pk mz="743.06283998" i="444.564" sn="1.62198" a="24.6303" fwhm="0.0711559" res="10442.7" algo="Sum"/><pk mz="743.17430134" i="470.838" sn="1.71784" a="22.6683" fwhm="0.0630413" res="11788.7" algo="Sum"/><pk mz="743.44499555" i="870.042" sn="3.17496" a="50.5914" fwhm="0.0749187" res="9923.36" algo="Sum"/><pk mz="743.54142717" i="4593.17" sn="16.7676" a="198.35" fwhm="0.0460317" res="16152.8" algo="Sum"/><pk mz="743.56656112" i="4821.66" sn="17.6017" a="195.757" fwhm="0.0447502" res="16615.9" algo="Sum"/><pk mz="743.66562408" i="842.941" sn="3.0772" a="21.3818" fwhm="0.0322659" res="23048" algo="Sum"/><pk mz="743.69216699" i="827.58" sn="3.02112" a="24.4827" fwhm="0.0376443" res="19755.8" algo="Sum"/><pk mz="743.73098971" i="760.935" sn="2.77783" a="36.4914" fwhm="0.0614902" res="12095.1" algo="Sum"/><pk mz="743.77524650" i="591.51" sn="2.15929" a="20.2105" fwhm="0.0484027" res="15366.4" algo="Sum"/><pk mz="744.17949093" i="465.979" sn="1.70302" a="20.0303" fwhm="0.054517" res="13650.4" algo="Sum"/><pk mz="744.20881928" i="441.476" sn="1.61373" a="20.414" fwhm="0.0365422" res="20365.7" algo="Sum"/><pk mz="744.48760489" i="1692.54" sn="6.19082" a="55.6863" fwhm="0.0415112" res="17934.6" algo="Sum"/><pk mz="744.55394660" i="5725.87" sn="20.9436" a="240.867" fwhm="0.0452857" res="16441.2" algo="Sum"/><pk mz="744.57990213" i="6667.83" sn="24.389" a="344.884" fwhm="0.0479456" res="15529.7" algo="Sum"/><pk mz="744.68754291" i="1098.84" sn="4.01924" a="27.3482" fwhm="0.0322881" res="23063.8" algo="Sum"/><pk mz="744.71141391" i="1065.75" sn="3.89823" a="21.1323" fwhm="0.0215257" res="34596.4" algo="Sum"/><pk mz="744.73997516" i="1065.21" sn="3.89625" a="35.4393" fwhm="0.0418456" res="17797.3" algo="Sum"/><pk mz="744.83987685" i="483.288" sn="1.76766" a="20.1336" fwhm="0.116977" res="6367.39" algo="Sum"/><pk mz="745.14992087" i="444.925" sn="1.62794" a="12.3904" fwhm="0.0404879" res="18404.3" algo="Sum"/><pk mz="745.17907254" i="433.971" sn="1.58802" a="21.9176" fwhm="0.0699809" res="10648.3" algo="Sum"/><pk mz="745.40913550" i="594.039" sn="2.17382" a="19.1853" fwhm="0.046645" res="15980.5" algo="Sum"/><pk mz="745.47585081" i="1190.08" sn="4.35529" a="64.3466" fwhm="0.0614604" res="12129.4" algo="Sum"/><pk mz="745.58969361" i="3235.93" sn="11.8424" a="238.845" fwhm="0.0779448" res="9565.61" algo="Sum"/><pk mz="745.69220137" i="770.161" sn="2.81918" a="8.09024" fwhm="0.0107699" res="69238.3" algo="Sum"/><pk mz="745.70463684" i="788.363" sn="2.88592" a="19.493" fwhm="0.0323103" res="23079.5" algo="Sum"/><pk mz="745.73574116" i="711.796" sn="2.60574" a="20.6192" fwhm="0.0376961" res="19782.9" algo="Sum"/><pk mz="745.76391967" i="594.001" sn="2.17443" a="11.8253" fwhm="0.021541" res="34620.8" algo="Sum"/><pk mz="746.04283111" i="459.963" sn="1.6835" a="24.4872" fwhm="0.0380303" res="19617.1" algo="Sum"/><pk mz="746.17309255" i="429.599" sn="1.57295" a="16.973" fwhm="0.0487684" res="15300.3" algo="Sum"/><pk mz="746.50449767" i="2341.59" sn="8.58239" a="103.489" fwhm="0.0564614" res="13221.5" algo="Sum"/><pk mz="746.60164103" i="5385.96" sn="19.7406" a="282.698" fwhm="0.0536448" res="13917.5" algo="Sum"/><pk mz="746.70409848" i="1512.15" sn="5.54235" a="89.2548" fwhm="0.0631141" res="11831" algo="Sum"/><pk mz="746.95000416" i="457.959" sn="1.67893" a="24.6784" fwhm="0.0556552" res="13421" algo="Sum"/><pk mz="747.04856854" i="502.408" sn="1.84256" a="16.4063" fwhm="0.0458932" res="16278" algo="Sum"/><pk mz="747.17704127" i="446.762" sn="1.63795" a="17.3604" fwhm="0.0539031" res="13861.5" algo="Sum"/><pk mz="747.50903927" i="1580.01" sn="5.79338" a="82.6325" fwhm="0.059832" res="12493.5" algo="Sum"/><pk mz="747.60315773" i="2509.68" sn="9.20351" a="144.622" fwhm="0.0518781" res="14410.8" algo="Sum"/><pk mz="747.71184619" i="772.653" sn="2.83264" a="38.603" fwhm="0.0617491" res="12108.9" algo="Sum"/><pk mz="748.15641491" i="440.447" sn="1.61661" a="16.1171" fwhm="0.0498574" res="15005.9" algo="Sum"/><pk mz="748.52280918" i="2464.82" sn="9.05708" a="134.633" fwhm="0.0551649" res="13568.8" algo="Sum"/><pk mz="748.58548863" i="1833.75" sn="6.73832" a="71.4807" fwhm="0.0539535" res="13874.6" algo="Sum"/><pk mz="748.60192909" i="1870.57" sn="6.87332" a="90.7351" fwhm="0.0560249" res="13362" algo="Sum"/><pk mz="748.70001756" i="1586.95" sn="5.83275" a="93.3694" fwhm="0.0676291" res="11070.7" algo="Sum"/><pk mz="748.79539845" i="695.891" sn="2.55894" a="13.0241" fwhm="0.0215847" res="34691" algo="Sum"/><pk mz="748.84441226" i="476.133" sn="1.75276" a="4.96519" fwhm="0.0107927" res="69384.5" algo="Sum"/><pk mz="748.86514418" i="471.525" sn="1.73711" a="22.4149" fwhm="0.0375427" res="19947" algo="Sum"/><pk mz="749.16271226" i="435.502" sn="1.60457" a="16.5286" fwhm="0.0539745" res="13879.9" algo="Sum"/><pk mz="749.18840557" i="433.369" sn="1.59667" a="10.7536" fwhm="0.0323855" res="23133.5" algo="Sum"/><pk mz="749.52342693" i="2760.89" sn="10.1795" a="183.621" fwhm="0.0733274" res="10221.6" algo="Sum"/><pk mz="749.61519498" i="1006.81" sn="3.7124" a="24.796" fwhm="0.0323948" res="23140" algo="Sum"/><pk mz="749.69820279" i="862.154" sn="3.18022" a="31.5278" fwhm="0.0444189" res="16877.9" algo="Sum"/><pk mz="749.72153873" i="768.308" sn="2.83454" a="14.8271" fwhm="0.0269976" res="27769.9" algo="Sum"/><pk mz="749.80044075" i="475.689" sn="1.75512" a="25.6172" fwhm="0.0597308" res="12553" algo="Sum"/><pk mz="750.16219284" i="447.279" sn="1.65029" a="15.0842" fwhm="0.0486095" res="15432.4" algo="Sum"/><pk mz="750.53838660" i="3776.33" sn="13.9445" a="237.865" fwhm="0.0559515" res="13414.1" algo="Sum"/><pk mz="750.65591858" i="921.94" sn="3.40502" a="4.85436" fwhm="0.0100088" res="74999.7" algo="Sum"/><pk mz="750.69546155" i="1239.59" sn="4.57913" a="74.6607" fwhm="0.0821438" res="9138.8" algo="Sum"/><pk mz="750.74160420" i="999.245" sn="3.69216" a="31.9017" fwhm="0.0432253" res="17368.1" algo="Sum"/><pk mz="750.78207925" i="1216.16" sn="4.49395" a="62.0446" fwhm="0.0522103" res="14380" algo="Sum"/><pk mz="750.88003341" i="464.973" sn="1.71717" a="15.5999" fwhm="0.0431283" res="17410.4" algo="Sum"/><pk mz="751.04391780" i="446.495" sn="1.65268" a="26.3841" fwhm="0.0596531" res="12590.2" algo="Sum"/><pk mz="751.17369429" i="429.727" sn="1.59123" a="19.4401" fwhm="0.0594518" res="12635" algo="Sum"/><pk mz="751.56567576" i="7804.59" sn="28.9041" a="391.179" fwhm="0.0433544" res="17335.4" algo="Sum"/><pk mz="751.66524371" i="843.796" sn="3.12635" a="24.8759" fwhm="0.0378455" res="19861.4" algo="Sum"/><pk mz="751.68841567" i="770.729" sn="2.85587" a="15.6355" fwhm="0.027033" res="27806.3" algo="Sum"/><pk mz="751.71640677" i="708.662" sn="2.62608" a="28.8072" fwhm="0.054067" res="13903.4" algo="Sum"/><pk mz="751.76335026" i="646.447" sn="2.39591" a="22.8493" fwhm="0.0486616" res="15448.8" algo="Sum"/><pk mz="752.04435659" i="788.329" sn="2.92374" a="38.7648" fwhm="0.0406063" res="18520.4" algo="Sum"/><pk mz="752.14720522" i="438.202" sn="1.62581" a="20.9081" fwhm="0.046172" res="16290.1" algo="Sum"/><pk mz="752.17070246" i="526.986" sn="1.95513" a="18.4726" fwhm="0.0502637" res="14964.5" algo="Sum"/><pk mz="752.20103679" i="430.957" sn="1.59871" a="8.74691" fwhm="0.0216337" res="34770" algo="Sum"/><pk mz="752.23089531" i="457.433" sn="1.69697" a="14.8624" fwhm="0.0486767" res="15453.6" algo="Sum"/><pk mz="752.51782971" i="5833.54" sn="21.6684" a="217.928" fwhm="0.0426644" res="17638.1" algo="Sum"/><pk mz="752.55984695" i="6297.21" sn="23.3953" a="334.373" fwhm="0.0576319" res="13058" algo="Sum"/><pk mz="752.65102571" i="1351.98" sn="5.02473" a="64.4492" fwhm="0.0575948" res="13068" algo="Sum"/><pk mz="752.71146978" i="991.367" sn="3.68397" a="20.05" fwhm="0.021641" res="34781.8" algo="Sum"/><pk mz="752.73804923" i="947.923" sn="3.52231" a="29.8592" fwhm="0.0432827" res="17391.2" algo="Sum"/><pk mz="752.77295942" i="973.346" sn="3.61662" a="49.2838" fwhm="0.0582135" res="12931.3" algo="Sum"/><pk mz="752.89517272" i="452.198" sn="1.68032" a="20.0099" fwhm="0.0595198" res="12649.5" algo="Sum"/><pk mz="753.04873818" i="2664.09" sn="9.89625" a="113.951" fwhm="0.035126" res="21438.5" algo="Sum"/><pk mz="753.16629976" i="485.428" sn="1.80787" a="21.8738" fwhm="0.0583436" res="12909.2" algo="Sum"/><pk mz="753.42021374" i="740.645" sn="2.75895" a="38.963" fwhm="0.0553278" res="13617.4" algo="Sum"/><pk mz="753.58117560" i="12239.5" sn="45.6082" a="604.704" fwhm="0.0452033" res="16670.9" algo="Sum"/><pk mz="754.05539833" i="2048.46" sn="7.63474" a="96.21" fwhm="0.0373216" res="20204.3" algo="Sum"/><pk mz="754.15893534" i="453.042" sn="1.68891" a="24.0083" fwhm="0.0758152" res="9947.33" algo="Sum"/><pk mz="754.19171994" i="438.438" sn="1.63469" a="18.2381" fwhm="0.0541557" res="13926.4" algo="Sum"/><pk mz="754.23265115" i="460.504" sn="1.71768" a="13.1622" fwhm="0.0384262" res="19628.1" algo="Sum"/><pk mz="754.43430511" i="596.919" sn="2.22755" a="26.2127" fwhm="0.0525803" res="14348.2" algo="Sum"/><pk mz="754.53163507" i="14415.5" sn="53.8035" a="644.803" fwhm="0.0437217" res="17257.6" algo="Sum"/><pk mz="754.57929470" i="6784.4" sn="25.3203" a="261.838" fwhm="0.0419658" res="17980.8" algo="Sum"/><pk mz="754.64313410" i="1774.75" sn="6.62162" a="109.533" fwhm="0.0526462" res="14334.2" algo="Sum"/><pk mz="754.73018587" i="948.866" sn="3.54057" a="28.9014" fwhm="0.0433399" res="17414.2" algo="Sum"/><pk mz="754.79471005" i="700.14" sn="2.61248" a="28.4965" fwhm="0.054178" res="13931.7" algo="Sum"/><pk mz="755.06077512" i="1024.65" sn="3.82938" a="64.8632" fwhm="0.0585355" res="12899.2" algo="Sum"/><pk mz="755.13015942" i="441.324" sn="1.64853" a="6.50394" fwhm="0.0162568" res="46450.2" algo="Sum"/><pk mz="755.15374763" i="432.875" sn="1.6167" a="10.7068" fwhm="0.0325141" res="23225.5" algo="Sum"/><pk mz="755.20463406" i="452.216" sn="1.689" a="25.9768" fwhm="0.0656355" res="11506" algo="Sum"/><pk mz="755.53554931" i="7147.74" sn="26.7748" a="313.734" fwhm="0.0428403" res="17636.1" algo="Sum"/><pk mz="755.58822707" i="3027.64" sn="11.3444" a="140.41" fwhm="0.0507467" res="14889.4" algo="Sum"/><pk mz="755.72837639" i="740.754" sn="2.77589" a="39.3964" fwhm="0.0535857" res="14103.2" algo="Sum"/><pk mz="756.07258046" i="572.158" sn="2.14396" a="34.2285" fwhm="0.063964" res="11820.3" algo="Sum"/><pk mz="756.17703328" i="480.009" sn="1.79916" a="19.8746" fwhm="0.0464451" res="16281.1" algo="Sum"/><pk mz="756.54726333" i="22600.9" sn="84.7465" a="1027.39" fwhm="0.0380143" res="19901.6" algo="Sum"/><pk mz="756.67562735" i="1143.98" sn="4.28958" a="24.0707" fwhm="0.021698" res="34873.1" algo="Sum"/><pk mz="756.73318497" i="1450.93" sn="5.44052" a="103.339" fwhm="0.0777821" res="9728.88" algo="Sum"/><pk mz="756.80694255" i="725.109" sn="2.71893" a="30.5762" fwhm="0.0571572" res="13240.8" algo="Sum"/><pk mz="757.07148932" i="534.527" sn="2.00567" a="47.2923" fwhm="0.0592742" res="12772.4" algo="Sum"/><pk mz="757.13272591" i="466.171" sn="1.74934" a="18.4517" fwhm="0.0520465" res="14547.2" algo="Sum"/><pk mz="757.17308578" i="487.498" sn="1.82978" a="23.9688" fwhm="0.0407787" res="18567.9" algo="Sum"/><pk mz="757.22516770" i="438.264" sn="1.64504" a="14.9679" fwhm="0.048838" res="15504.8" algo="Sum"/><pk mz="757.35510613" i="462.724" sn="1.73667" a="33.5591" fwhm="0.0752825" res="10060.2" algo="Sum"/><pk mz="757.55088265" i="10855.8" sn="40.8304" a="478.191" fwhm="0.0396805" res="19091.2" algo="Sum"/><pk mz="757.61550836" i="4198.6" sn="15.7916" a="243.567" fwhm="0.0544592" res="13911.6" algo="Sum"/><pk mz="757.72702853" i="835.292" sn="3.14166" a="32.4091" fwhm="0.0542826" res="13958.9" algo="Sum"/><pk mz="757.80248794" i="517.778" sn="1.94704" a="24.0228" fwhm="0.0663921" res="11414.1" algo="Sum"/><pk mz="758.05549748" i="510.291" sn="1.91991" a="34.7777" fwhm="0.072868" res="10403.1" algo="Sum"/><pk mz="758.18291506" i="506.902" sn="1.90804" a="22.5834" fwhm="0.0536516" res="14131.6" algo="Sum"/><pk mz="758.36401979" i="448.862" sn="1.68983" a="19.4988" fwhm="0.0597352" res="12695.4" algo="Sum"/><pk mz="758.43075134" i="695.551" sn="2.61812" a="27.3037" fwhm="0.0391191" res="19387.7" algo="Sum"/><pk mz="758.56569381" i="313580" sn="1180.37" a="9429.2" fwhm="0.0251618" res="30147.5" algo="Sum"/><pk mz="758.72382903" i="1745.89" sn="6.57171" a="93.4206" fwhm="0.0671933" res="11291.7" algo="Sum"/><pk mz="758.81184005" i="809.126" sn="3.04628" a="36.6934" fwhm="0.0368453" res="20594.5" algo="Sum"/><pk mz="758.87978460" i="512.993" sn="1.93137" a="13.3439" fwhm="0.0325943" res="23282.6" algo="Sum"/><pk mz="758.91610295" i="530.549" sn="1.99756" a="18.3969" fwhm="0.0488924" res="15522.2" algo="Sum"/><pk mz="759.05495096" i="577.085" sn="2.17411" a="40.7863" fwhm="0.0912043" res="8322.58" algo="Sum"/><pk mz="759.13041445" i="452.93" sn="1.70725" a="16.6592" fwhm="0.0488991" res="15524.4" algo="Sum"/><pk mz="759.17286357" i="576.702" sn="2.17442" a="21.7331" fwhm="0.0423396" res="17930.6" algo="Sum"/><pk mz="759.19465261" i="522.557" sn="1.97037" a="15.5593" fwhm="0.0380347" res="19960.6" algo="Sum"/><pk mz="759.22626747" i="485.293" sn="1.82989" a="9.75728" fwhm="0.0217344" res="34931.9" algo="Sum"/><pk mz="759.24400751" i="455.958" sn="1.71934" a="9.29732" fwhm="0.0217348" res="34932.3" algo="Sum"/><pk mz="759.26484516" i="456.758" sn="1.72238" a="10.8148" fwhm="0.0326027" res="23288.4" algo="Sum"/><pk mz="759.36754283" i="494.259" sn="1.86487" a="27.1025" fwhm="0.0559402" res="13574.6" algo="Sum"/><pk mz="759.41378894" i="460.773" sn="1.7383" a="19.6017" fwhm="0.0543425" res="13974.6" algo="Sum"/><pk mz="759.56877637" i="134184" sn="506.138" a="4700.57" fwhm="0.030436" res="24956.3" algo="Sum"/><pk mz="759.62846540" i="8741.33" sn="32.9721" a="325.932" fwhm="0.0385445" res="19707.8" algo="Sum"/><pk mz="760.06216089" i="584.446" sn="2.2054" a="45.1704" fwhm="0.075773" res="10030.8" algo="Sum"/><pk mz="760.11425255" i="440.074" sn="1.66085" a="8.74584" fwhm="0.0217471" res="34952.4" algo="Sum"/><pk mz="760.16947173" i="499.704" sn="1.88567" a="21.7839" fwhm="0.0970505" res="7832.72" algo="Sum"/><pk mz="760.19210776" i="494.438" sn="1.86591" a="18.0063" fwhm="0.0489336" res="15535.2" algo="Sum"/><pk mz="760.21688256" i="447.903" sn="1.69009" a="9.30197" fwhm="0.0271859" res="27963.7" algo="Sum"/><pk mz="760.25059825" i="482.44" sn="1.82032" a="20.0944" fwhm="0.0528925" res="14373.5" algo="Sum"/><pk mz="760.57907188" i="128707" sn="485.776" a="4564.86" fwhm="0.0316794" res="24008.6" algo="Sum"/><pk mz="760.71128792" i="1448.6" sn="5.46811" a="94.547" fwhm="0.121971" res="6236.81" algo="Sum"/><pk mz="760.81457640" i="972.616" sn="3.67145" a="59.6089" fwhm="0.0812349" res="9365.62" algo="Sum"/><pk mz="760.88016676" i="558.937" sn="2.10985" a="15.7893" fwhm="0.0435162" res="17485" algo="Sum"/><pk mz="760.90856407" i="478.996" sn="1.80812" a="7.34759" fwhm="0.0163188" res="46627.7" algo="Sum"/><pk mz="760.92844270" i="474.12" sn="1.78968" a="14.2901" fwhm="0.0435176" res="17485.5" algo="Sum"/><pk mz="760.97616306" i="546.965" sn="2.0644" a="23.9097" fwhm="0.0550498" res="13823.4" algo="Sum"/><pk mz="761.04334011" i="802.256" sn="3.02876" a="30.3134" fwhm="0.0470827" res="16164" algo="Sum"/><pk mz="761.12778922" i="435.169" sn="1.64328" a="13.8433" fwhm="0.043523" res="17487.9" algo="Sum"/><pk mz="761.15395307" i="495.082" sn="1.86938" a="12.2506" fwhm="0.032643" res="23317.6" algo="Sum"/><pk mz="761.17834799" i="490.218" sn="1.85117" a="12.404" fwhm="0.0326435" res="23317.9" algo="Sum"/><pk mz="761.21014398" i="496.346" sn="1.8744" a="17.2964" fwhm="0.0489663" res="15545.6" algo="Sum"/><pk mz="761.39069465" i="643.113" sn="2.42964" a="46.2307" fwhm="0.0708744" res="10742.8" algo="Sum"/><pk mz="761.48302861" i="797.456" sn="3.01339" a="39.351" fwhm="0.0599521" res="12701.5" algo="Sum"/><pk mz="761.58311659" i="51431.2" sn="194.342" a="2094.08" fwhm="0.0348149" res="21875.2" algo="Sum"/><pk mz="761.78788828" i="606.871" sn="2.29573" a="21.7298" fwhm="0.048985" res="15551.5" algo="Sum"/><pk mz="762.04740510" i="648.294" sn="2.45446" a="32.7687" fwhm="0.0580285" res="13132.3" algo="Sum"/><pk mz="762.16658748" i="472.284" sn="1.78798" a="14.318" fwhm="0.0434931" res="17523.9" algo="Sum"/><pk mz="762.18782901" i="472.882" sn="1.7903" a="7.1302" fwhm="0.0229077" res="33272.1" algo="Sum"/><pk mz="762.49757469" i="1585.73" sn="6.00402" a="78.8232" fwhm="0.0589573" res="12933.1" algo="Sum"/><pk mz="762.58749995" i="15035.3" sn="56.9291" a="685.456" fwhm="0.0386165" res="19747.7" algo="Sum"/><pk mz="762.80573119" i="774.996" sn="2.93589" a="31.888" fwhm="0.0553583" res="13779.4" algo="Sum"/><pk mz="763.05319284" i="564.509" sn="2.14039" a="42.9666" fwhm="0.0756117" res="10091.7" algo="Sum"/><pk mz="763.17402490" i="605.798" sn="2.29638" a="19.9378" fwhm="0.0490293" res="15565.7" algo="Sum"/><pk mz="763.50630249" i="1158.48" sn="4.39313" a="71.8508" fwhm="0.069445" res="10994.4" algo="Sum"/><pk mz="763.59226307" i="3746.53" sn="14.2101" a="244.696" fwhm="0.0474269" res="16100.4" algo="Sum"/><pk mz="763.66620137" i="988.606" sn="3.75061" a="37.2417" fwhm="0.0540687" res="14124" algo="Sum"/><pk mz="763.70941232" i="776.088" sn="2.94483" a="27.4493" fwhm="0.0490469" res="15571" algo="Sum"/><pk mz="763.74842668" i="715.655" sn="2.71591" a="17.1412" fwhm="0.0326987" res="23357.1" algo="Sum"/><pk mz="763.77845342" i="604.878" sn="2.29592" a="21.4296" fwhm="0.049049" res="15571.7" algo="Sum"/><pk mz="764.04452742" i="666.194" sn="2.53713" a="40.1542" fwhm="0.0623556" res="12253" algo="Sum"/><pk mz="764.13932138" i="443.651" sn="1.68992" a="8.58025" fwhm="0.0218045" res="35045" algo="Sum"/><pk mz="764.15886890" i="488.104" sn="1.85909" a="9.67374" fwhm="0.0218048" res="35045.4" algo="Sum"/><pk mz="764.18552051" i="488.789" sn="1.8615" a="28.6155" fwhm="0.0749813" res="10191.7" algo="Sum"/><pk mz="764.55122346" i="8338.48" sn="31.7801" a="497.535" fwhm="0.0432997" res="17657.2" algo="Sum"/><pk mz="764.67779479" i="1518.36" sn="5.79028" a="77.4433" fwhm="0.0763427" res="10016.4" algo="Sum"/><pk mz="764.80408594" i="681.213" sn="2.59891" a="17.0863" fwhm="0.0327212" res="23373.3" algo="Sum"/><pk mz="764.82715297" i="608.012" sn="2.31967" a="18.2068" fwhm="0.0436291" res="17530.2" algo="Sum"/><pk mz="765.05044358" i="1384.68" sn="5.28626" a="75.6379" fwhm="0.0430462" res="17772.8" algo="Sum"/><pk mz="765.17369663" i="536.265" sn="2.04652" a="20.5118" fwhm="0.0490724" res="15592.8" algo="Sum"/><pk mz="765.19857726" i="438.981" sn="1.67522" a="19.0355" fwhm="0.0554236" res="13806.4" algo="Sum"/><pk mz="765.55328122" i="4989.26" sn="19.0492" a="262.105" fwhm="0.0546868" res="13998.9" algo="Sum"/><pk mz="765.63432394" i="838.441" sn="3.20245" a="26.3913" fwhm="0.0332223" res="23045.8" algo="Sum"/><pk mz="765.66502833" i="848.556" sn="3.24155" a="21.6356" fwhm="0.0327396" res="23386.5" algo="Sum"/><pk mz="765.68616879" i="815.988" sn="3.11735" a="25.2116" fwhm="0.0381969" res="20045.8" algo="Sum"/><pk mz="765.81037041" i="488.916" sn="1.86818" a="12.1223" fwhm="0.0327429" res="23388.6" algo="Sum"/><pk mz="766.05675899" i="1626.93" sn="6.21976" a="74.0924" fwhm="0.0399997" res="19151.6" algo="Sum"/><pk mz="766.13349158" i="443.421" sn="1.69706" a="10.7268" fwhm="0.0327496" res="23393.7" algo="Sum"/><pk mz="766.17780316" i="455.563" sn="1.74364" a="11.714" fwhm="0.0327506" res="23394.3" algo="Sum"/><pk mz="766.19938070" i="433.589" sn="1.65961" a="10.8532" fwhm="0.0327512" res="23394.5" algo="Sum"/><pk mz="766.56702697" i="16511.7" sn="63.2256" a="757.515" fwhm="0.0492429" res="15567.1" algo="Sum"/><pk mz="766.66827181" i="1360.88" sn="5.21292" a="76.9143" fwhm="0.0533237" res="14377.6" algo="Sum"/><pk mz="766.70753006" i="1060.85" sn="4.06385" a="34.1974" fwhm="0.0673601" res="11382.2" algo="Sum"/><pk mz="766.76108347" i="1234.59" sn="4.72908" a="68.8297" fwhm="0.0782742" res="9795.83" algo="Sum"/><pk mz="767.06592244" i="2246.5" sn="8.60799" a="122.528" fwhm="0.0406064" res="18890.3" algo="Sum"/><pk mz="767.15232123" i="480.314" sn="1.84058" a="16.0329" fwhm="0.0491568" res="15606.2" algo="Sum"/><pk mz="767.16798178" i="431.623" sn="1.65427" a="4.50574" fwhm="0.0109239" res="70228.3" algo="Sum"/><pk mz="767.19571735" i="457.68" sn="1.75499" a="15.4438" fwhm="0.0491584" res="15606.6" algo="Sum"/><pk mz="767.56924667" i="9497.53" sn="36.428" a="442.306" fwhm="0.0505487" res="15184.7" algo="Sum"/><pk mz="767.71639188" i="730.458" sn="2.80089" a="22.9734" fwhm="0.0382474" res="20072.4" algo="Sum"/><pk mz="767.78112923" i="559.627" sn="2.14653" a="14.1811" fwhm="0.0614635" res="12491.7" algo="Sum"/><pk mz="768.06814064" i="1415.28" sn="5.43212" a="80.0994" fwhm="0.0558916" res="13742.1" algo="Sum"/><pk mz="768.15268943" i="433.487" sn="1.66496" a="13.2067" fwhm="0.0437235" res="17568.4" algo="Sum"/><pk mz="768.17072101" i="437.807" sn="1.68236" a="6.61032" fwhm="0.0163966" res="46849.5" algo="Sum"/><pk mz="768.19515725" i="435.555" sn="1.67463" a="10.6849" fwhm="0.0327937" res="23425.1" algo="Sum"/><pk mz="768.49069561" i="2220.26" sn="8.55505" a="106.518" fwhm="0.0465304" res="16515.9" algo="Sum"/><pk mz="768.58277912" i="17034.2" sn="65.6421" a="793.655" fwhm="0.0483983" res="15880.4" algo="Sum"/><pk mz="768.69627503" i="1004.6" sn="3.87179" a="10.8854" fwhm="0.0109347" res="70298.6" algo="Sum"/><pk mz="768.71856042" i="1132.41" sn="4.3644" a="39.9512" fwhm="0.0492071" res="15622.1" algo="Sum"/><pk mz="768.75747978" i="1133.98" sn="4.37043" a="54.2845" fwhm="0.0656114" res="11716.8" algo="Sum"/><pk mz="768.85122132" i="492.453" sn="1.89795" a="19.4944" fwhm="0.0449511" res="17104.2" algo="Sum"/><pk mz="768.96122920" i="461.488" sn="1.77861" a="23.1481" fwhm="0.0599413" res="12828.6" algo="Sum"/><pk mz="769.05494659" i="1021.14" sn="3.93652" a="46.1489" fwhm="0.0488957" res="15728.5" algo="Sum"/><pk mz="769.14581411" i="497.942" sn="1.92021" a="14.1671" fwhm="0.0419403" res="18339" algo="Sum"/><pk mz="769.19449979" i="464.454" sn="1.79133" a="10.7795" fwhm="0.032815" res="23440.3" algo="Sum"/><pk mz="769.49590119" i="1412.02" sn="5.45182" a="74.5269" fwhm="0.0504346" res="15257.3" algo="Sum"/><pk mz="769.58216913" i="8540.02" sn="32.9682" a="386.784" fwhm="0.046742" res="16464.5" algo="Sum"/><pk mz="769.67205520" i="853.988" sn="3.29706" a="54.7696" fwhm="0.0509009" res="15121" algo="Sum"/><pk mz="769.73430007" i="752.015" sn="2.90336" a="26.2491" fwhm="0.0428352" res="17969.7" algo="Sum"/><pk mz="770.05735564" i="1501.79" sn="5.79858" a="73.8676" fwhm="0.0418025" res="18421.3" algo="Sum"/><pk mz="770.19367826" i="444.388" sn="1.71596" a="28.8038" fwhm="0.0875618" res="8796" algo="Sum"/><pk mz="770.21635124" i="455.522" sn="1.75904" a="13.1977" fwhm="0.0383097" res="20105" algo="Sum"/><pk mz="770.50698299" i="5636.57" sn="21.8552" a="251.542" fwhm="0.0477845" res="16124.6" algo="Sum"/><pk mz="770.56665515" i="6698.55" sn="25.9768" a="259.231" fwhm="0.0551237" res="13978.9" algo="Sum"/><pk mz="770.59149796" i="6341.93" sn="24.5938" a="296.194" fwhm="0.0499407" res="15430.1" algo="Sum"/><pk mz="770.72194504" i="1071.44" sn="4.15501" a="41.6272" fwhm="0.054746" res="14078.2" algo="Sum"/><pk mz="770.84092662" i="645.907" sn="2.50486" a="41.8656" fwhm="0.0711396" res="10835.6" algo="Sum"/><pk mz="771.06582922" i="1376.91" sn="5.34293" a="69.2877" fwhm="0.0462773" res="16661.9" algo="Sum"/><pk mz="771.18002757" i="499.162" sn="1.93723" a="11.3786" fwhm="0.0328573" res="23470.6" algo="Sum"/><pk mz="771.20488837" i="450.67" sn="1.74903" a="22.9274" fwhm="0.044377" res="17378.5" algo="Sum"/><pk mz="771.50946493" i="3008.35" sn="11.6781" a="148.218" fwhm="0.0511049" res="15096.6" algo="Sum"/><pk mz="771.56962168" i="3241.36" sn="12.5826" a="153.308" fwhm="0.0691909" res="11151.3" algo="Sum"/><pk mz="771.70636584" i="733.585" sn="2.84769" a="25.8949" fwhm="0.0438251" res="17608.8" algo="Sum"/><pk mz="771.75355724" i="650.773" sn="2.52618" a="17.3266" fwhm="0.0328695" res="23479.3" algo="Sum"/><pk mz="771.84423976" i="433.805" sn="1.68443" a="15.4191" fwhm="0.0476453" res="16199.8" algo="Sum"/><pk mz="772.06811658" i="803.119" sn="3.11991" a="44.8326" fwhm="0.0514842" res="14996.2" algo="Sum"/><pk mz="772.17114920" i="439.401" sn="1.70754" a="15.4576" fwhm="0.0493175" res="15657.2" algo="Sum"/><pk mz="772.52285876" i="6540.47" sn="25.4526" a="305.183" fwhm="0.0508043" res="15205.8" algo="Sum"/><pk mz="772.58082441" i="9581.97" sn="37.2888" a="450.383" fwhm="0.0521625" res="14811" algo="Sum"/><pk mz="772.70434364" i="1264.58" sn="4.9212" a="77.4765" fwhm="0.0726953" res="10629.4" algo="Sum"/><pk mz="772.77486720" i="778.8" sn="3.03098" a="18.9141" fwhm="0.0312271" res="24746.9" algo="Sum"/><pk mz="773.05077392" i="701.032" sn="2.7285" a="20.1948" fwhm="0.0438627" res="17624.3" algo="Sum"/><pk mz="773.15411125" i="444.2" sn="1.72965" a="17.5265" fwhm="0.0496573" res="15569.8" algo="Sum"/><pk mz="773.17810975" i="473.758" sn="1.84491" a="18.6882" fwhm="0.0548331" res="14100.6" algo="Sum"/><pk mz="773.20614054" i="451.437" sn="1.75797" a="14.379" fwhm="0.0438677" res="17625.9" algo="Sum"/><pk mz="773.44368663" i="486.478" sn="1.89425" a="16.5254" fwhm="0.0493581" res="15670.1" algo="Sum"/><pk mz="773.52918856" i="3565.83" sn="13.8851" a="170.429" fwhm="0.0509829" res="15172.3" algo="Sum"/><pk mz="773.58406679" i="5054.13" sn="19.6805" a="249.652" fwhm="0.0695753" res="11118.7" algo="Sum"/><pk mz="773.64845891" i="4321.13" sn="16.8262" a="219.793" fwhm="0.0620088" res="12476.4" algo="Sum"/><pk mz="774.05727689" i="766.741" sn="2.98901" a="42.8895" fwhm="0.0602271" res="12852.3" algo="Sum"/><pk mz="774.17374392" i="461.948" sn="1.80099" a="13.5992" fwhm="0.0438944" res="17637.2" algo="Sum"/><pk mz="774.19640169" i="444.954" sn="1.73468" a="11.6123" fwhm="0.0329215" res="23516.4" algo="Sum"/><pk mz="774.54897950" i="6076.86" sn="23.6976" a="361.243" fwhm="0.0682065" res="11355.9" algo="Sum"/><pk mz="774.64901002" i="2959.83" sn="11.5438" a="129.092" fwhm="0.0545787" res="14193.2" algo="Sum"/><pk mz="774.80708793" i="604.197" sn="2.35655" a="15.0083" fwhm="0.0482065" res="16072.7" algo="Sum"/><pk mz="774.88945921" i="460.494" sn="1.79672" a="18.6442" fwhm="0.0548935" res="14116.2" algo="Sum"/><pk mz="775.05741107" i="905.943" sn="3.53646" a="54.113" fwhm="0.0728255" res="10642.7" algo="Sum"/><pk mz="775.17385303" i="471.765" sn="1.84124" a="11.2119" fwhm="0.0326317" res="23755.3" algo="Sum"/><pk mz="775.18779794" i="451.703" sn="1.76271" a="11.5468" fwhm="0.0329426" res="23531.4" algo="Sum"/><pk mz="775.55379442" i="3687.09" sn="14.3922" a="230.298" fwhm="0.0724794" res="10700.3" algo="Sum"/><pk mz="775.65141637" i="1452.31" sn="5.66848" a="57.9949" fwhm="0.0567818" res="13660.2" algo="Sum"/><pk mz="775.70154208" i="770.401" sn="3.00669" a="23.8607" fwhm="0.0411035" res="18871.9" algo="Sum"/><pk mz="775.73689275" i="689.953" sn="2.69303" a="36.3159" fwhm="0.0768939" res="10088.4" algo="Sum"/><pk mz="775.79467274" i="508.23" sn="1.98532" a="26.077" fwhm="0.0621886" res="12474.9" algo="Sum"/><pk mz="776.06026478" i="708.867" sn="2.77051" a="60.8278" fwhm="0.0774072" res="10025.7" algo="Sum"/><pk mz="776.14566364" i="461.639" sn="1.8048" a="13.9267" fwhm="0.0434618" res="17858.1" algo="Sum"/><pk mz="776.16937323" i="471.547" sn="1.84361" a="11.5846" fwhm="0.0306371" res="25334.3" algo="Sum"/><pk mz="776.18858993" i="437.192" sn="1.7093" a="6.85067" fwhm="0.0164819" res="47093.4" algo="Sum"/><pk mz="776.21426602" i="429.696" sn="1.68017" a="12.9723" fwhm="0.0439525" res="17660.3" algo="Sum"/><pk mz="776.55769310" i="3591.47" sn="14.0466" a="185.164" fwhm="0.0648668" res="11971.6" algo="Sum"/><pk mz="776.64970556" i="1230.85" sn="4.81497" a="42.2112" fwhm="0.04072" res="19072.9" algo="Sum"/><pk mz="776.69309760" i="1086.16" sn="4.24972" a="52.2144" fwhm="0.0584129" res="13296.6" algo="Sum"/><pk mz="776.74725231" i="860.658" sn="3.36827" a="22.7998" fwhm="0.0329757" res="23555.2" algo="Sum"/><pk mz="776.78860138" i="1067.51" sn="4.17839" a="75.4994" fwhm="0.0658015" res="11805" algo="Sum"/><pk mz="777.05104950" i="974.781" sn="3.82128" a="67.6095" fwhm="0.0623863" res="12455.5" algo="Sum"/><pk mz="777.11941683" i="499.446" sn="1.95785" a="17.4438" fwhm="0.0439783" res="17670.5" algo="Sum"/><pk mz="777.16558984" i="447.983" sn="1.75599" a="16.35" fwhm="0.0494767" res="15707.7" algo="Sum"/><pk mz="777.20300816" i="453.135" sn="1.77624" a="15.4289" fwhm="0.0494779" res="15708.1" algo="Sum"/><pk mz="777.55835245" i="2813.55" sn="11.0306" a="193.422" fwhm="0.0655487" res="11862.3" algo="Sum"/><pk mz="777.65335989" i="872.652" sn="3.42267" a="13.665" fwhm="0.0299153" res="25995.2" algo="Sum"/><pk mz="777.71421130" i="729.46" sn="2.86186" a="25.9908" fwhm="0.0494944" res="15713.2" algo="Sum"/><pk mz="777.78997322" i="579.506" sn="2.27441" a="24.9855" fwhm="0.0464075" res="16760" algo="Sum"/><pk mz="778.05504004" i="1149.87" sn="4.51796" a="82.0833" fwhm="0.0570193" res="13645.5" algo="Sum"/><pk mz="778.13374748" i="520.14" sn="2.04314" a="12.4409" fwhm="0.0330051" res="23576.2" algo="Sum"/><pk mz="778.15795108" i="474.208" sn="1.86261" a="9.87057" fwhm="0.0220037" res="35364.9" algo="Sum"/><pk mz="778.17625800" i="466.834" sn="1.83365" a="11.6716" fwhm="0.029873" res="26049.5" algo="Sum"/><pk mz="778.22339589" i="469.316" sn="1.84382" a="21.6392" fwhm="0.0595606" res="13066.1" algo="Sum"/><pk mz="778.53325044" i="14480.2" sn="56.9298" a="795.061" fwhm="0.0427536" res="18209.8" algo="Sum"/><pk mz="778.63430465" i="1273.17" sn="5.00775" a="13.666" fwhm="0.0154195" res="50496.7" algo="Sum"/><pk mz="778.65635120" i="1292.84" sn="5.08562" a="33.5679" fwhm="0.0330161" res="23584.1" algo="Sum"/><pk mz="778.74098458" i="856.841" sn="3.37188" a="30.5986" fwhm="0.0332263" res
[truncated: 89,317 more chars]
