# Supplementary material for: Diagnosing Impaired Glucose Tolerance Using Direct Infusion Mass Spectrometry of Blood Plasma
Source: PLoS One. 2014 Sep 9;9(9):e105343. doi: 10.1371/journal.pone.0105343 (PMC4159123; doi:10.1371/journal.pone.0105343)
Supplement: Supporting Information S1 — Mass spectra of blood plasma metabolites obtained by direct infusion mass spectrometry (DIMS) of blood plasma samples from control subjects (n = 30) and patients with impaired glucose tolerance (n = 20). (ZIP) [file pone.0105343.s002.zip › Mass spectra/Sample 39.xml]

<root><fileinfo appname="Bruker Compass DataAnalysis" appversion="4.1.335.0" date="2014-06-18T11:09:36" type="DataAnalysisResults" typeversion="1.1" subtype="MS Spectrum"/><generalinfo organisation="" user="111" hostname="TRIFONOVA-PC" os="Windows 7"/><analysis name="C:\Users\Trifonova\Desktop\Mass spectra\Diabetes\Plasma Sample 45 ST PM 07022013.d\analysis.baf"><info><DateTime>2013-02-07T13:55:08+04:00</DateTime><method>Tune_pos_Standard.m</method><sample><![CDATA[Plasma Sample 45 ST PM 07022013]]></sample><comment><![CDATA[Sample 45. Diabetes. Human blood plasma after protein precipitation 50 fold in MeoH with 0.1% FA
]]></comment><operator>BDAL@DE</operator><instrument>maXis impact</instrument><instrument_serial_number>282001.00069</instrument_serial_number></info><DataAnalysis version="DataAnalysis 4.1.335.0" DataAnalysisResults=""><DataAnalysis_processing_parameters><find_compounds_chromatogram detect_version="3" detect_areamode="1" detect_areathresholdabs="0" detect_areathresholdrel="0" detect_intensitymode="1" detect_intensitythresholdabs="3000" detect_intensitythresholdrel="3" detect_sensitivity="0.333333" detect_skimratio="0" detect_smoothingwidth="3" detect_averageno="5" detect_averagemode="0" add_uv_or_ms_spectra="0" spectrum_load_mode="0" background_subtraction_mode="2" MS_peaksensmode2="1" MS_pc12="0.4" MS_pc22="4" MS_peaksens12="99" MS_peaksens22="99" MS_areamode2="2" MS_areathresholdabs2="1000" MS_areathresholdrel2="10" MS_intensitymode2="0" MS_intensitythresholdabs2="1000" MS_intensitythresholdrel2="10" MS_basesmoothmode2="1" MS_basesmoothpts2="8" MS_basesmoothmin2="12" MS_basesmoothforce2="0.1" MS_startendslope2="10" MS_valleyfilterused2="1" MS_valleyfilter2="10" MS_noisecorr2="0" UV_peaksensmode2="1" UV_pc12="0.4" UV_pc22="4" UV_peaksens12="99.9" UV_peaksens22="100" UV_areamode2="0" UV_areathresholdabs2="5" UV_areathresholdrel2="1" UV_intensitymode2="1" UV_intensitythresholdabs2="1" UV_intensitythresholdrel2="0.01" UV_basesmoothmode2="1" UV_basesmoothpts2="8" UV_basesmoothmin2="12" UV_basesmoothforce2="1" UV_startendslope2="10" UV_valleyfilterused2="1" UV_valleyfilter2="10" UV_noisecorr2="0" detect_delcmpdsinrng="1"/><auto_ms_n use_retention_time_window="0" retention_time_window="1" rt_unit="min" minimum_intensity_positive="1000" minimum_intensity_negative="1000" create_max_number_compounds="100000" spectrum_load_mode="0" background_type="0" create_auto_ms_n_traces="0" create_detailed_traces="0" merge_positive_negative_compounds="0" detect_delcmpdsinrng="1" detect_keep_cmpds_detectedneutralloss="0" add_uv_spectra="0" create_individual_MSMS_cmpds="0" advanced_precursor_determination="0"/><dissect_params dissect_addsmoothing="0" dissect_allow_wider_peaks="0" dissect_resolving_power="1" dissect_deletepeaksinrange="1" dissect_fullrange="1" dissect_cutoff="0.1" dissect_sensitivity="0.333333" dissect_maxoverlap="5" dissect_smoothwidth="1" spectrum_load_mode="0" add_uv_spectra="0"/><find_all_compounds min_time_points="20" min_correlation="0.7" background_type="0" load_spec_type="2" additional_smoothing="1" proteomics="1" chrom_sn_threshold="3" chrom_smoothingwidth="10" detect_delcmpdsinrng="1" add_MSMS_spectra="1"/><ms_peak_finder ms_peak_finder_type="3" ms_manually_use_peak_finder="1"><ms_peak_finder_apex minimum_intensity="100" peak_width="0.05" relative_threshold_base_peak="0.1" signal_to_noise="10"/><ms_peak_finder_centroid peak_width="1" signal_to_noise="1" relative_threshold_base_peak="2" minimum_intensity="100" centroid_percentage="80"/><ms_peak_finder_snap minimum_intensity="0" relative_threshold_base_peak="0" signal_to_noise="2" maximum_charge="12" quality_factor_threshold="0.9" number_of_patterns="500000" building_block_1="C 4.9384 N 1.3577 O 1.4773 S 0.0417 H 7.7583" building_block_2="" use_snap_2="1" add_detailed_results="0"/><ms_peak_finder_sumpeak minimum_intensity="100" peak_width="5" use_datapoints="1" sum_width="2" relative_threshold_base_peak="0.1" signal_to_noise="1" baseline_type="1" baseline_flatness="1" same_sumwidth_as_acquisition="1" use_resolution="0" res="10000" instrument_sum_width="2" use_sum_of_intensities="0"/><ms_peak_finder_ftms signal_to_noise="4" relative_threshold_base_peak="0.01" minimum_intensity="100" centroid_percentage="80" use_centroid="0"/></ms_peak_finder><deconvolution clear_prev_results="1" create_neutral_spectrum="0" incl_shifted_spectra="0" ret_residuals="0" incl_comp_details="0" show_comp_details="0" substance_class="1" extend_evelope="0" extend_before="1" extend_after="1" auto_apply="0"><deconvolution_detailed perf_deconv="1" rel_isotop_deconv="0" resolve_isotop="1" exclude_itraq_ions="1" abund_cutoff="2" envelope_cutoff="75" high_mass="4000" low_mass="250" mw_agreement="0" maximum_charge="10" max_charge_isotop="5" min_charge="1" min_peaks="3" precursor_deconv="0" max_components="10" adduct_ion_name="+H" adduct_ion_mass="1.00728" apply_min_max_mass_boundaries="0"/><deconvolution_detailed perf_deconv="1" rel_isotop_deconv="0" resolve_isotop="1" exclude_itraq_ions="1" abund_cutoff="2" envelope_cutoff="75" high_mass="3000" low_mass="100" mw_agreement="5" maximum_charge="3" max_charge_isotop="0" min_charge="1" min_peaks="3" precursor_deconv="0" max_components="10" adduct_ion_name="+H" adduct_ion_mass="1.00728" apply_min_max_mass_boundaries="0"/><deconvolution_detailed perf_deconv="1" rel_isotop_deconv="0" resolve_isotop="1" exclude_itraq_ions="1" abund_cutoff="0.5" envelope_cutoff="75" high_mass="2000" low_mass="50" mw_agreement="5" maximum_charge="3" max_charge_isotop="4" min_charge="1" min_peaks="3" precursor_deconv="0" max_components="10" adduct_ion_name="+H" adduct_ion_mass="1.00728" apply_min_max_mass_boundaries="0"/><deconvolution_detailed perf_deconv="1" rel_isotop_deconv="1" resolve_isotop="0" exclude_itraq_ions="0" abund_cutoff="10" envelope_cutoff="75" high_mass="100000" low_mass="5000" mw_agreement="5" maximum_charge="100" max_charge_isotop="0" min_charge="1" min_peaks="3" precursor_deconv="0" max_components="10" adduct_ion_name="+H" adduct_ion_mass="1.00728" apply_min_max_mass_boundaries="1"/><max_entropy_deconvolution adduct_ion_name="-H" adduct_ion_mass="-1.00783" low_mass="5000" high_mass="100000" spacint_out="0" resolving_power="10000" peak_width="0.3" width="1" maxentx="0"/></deconvolution><mascot_export globalchargelimit_apply="1" globalchargelimit="1+, 2+ and 3+" prefer_fullscan_deconvolution_results="1" deconvolution_export_type="2" msmssignals="50" threshold="100" mssignals_deconv="2" mssignals_non_deconv="20" normalize_msms="0" single_charged="0"/><process_parameters baseline_flatness="0.8" baseline_addchild="1" baseline_disableoriginal="0" baseline_usesamecolor="1" smoothing_algorithm="1" smoothing_width="0.2" smoothing_cycles="1" smoothing_addchild="1" smoothing_disableoriginal="0" smoothing_usesamecolor="1"/><process_parameters baseline_flatness="0.8" baseline_addchild="1" baseline_disableoriginal="0" baseline_usesamecolor="1" smoothing_algorithm="1" smoothing_width="0.2" smoothing_cycles="1" smoothing_addchild="1" smoothing_disableoriginal="0" smoothing_usesamecolor="1"/><display_params mass_precision="4" time_precision="1" structure_size="30" chrom_peak_label="Index"/><calibration_params calibration_range="0.05" calibration_listname="Samples Recalibration Diabetes" calibration_listgroupname="ESI" calibration_fit_mode="2" calibration_intensitythreshold="1000"/><calibration_params calibration_range="0.05" calibration_listname="Lockmass 1222" calibration_listgroupname="ESI" calibration_intensitythreshold="1000" calibration_lockmassmode="0"/><library_search_params del_prev_res="1"><library_search_basic_params accept_score="50" allowmasses_above="0" allowmasses_below="0" desired_score="900" increasedepth="0" maxnr_spectra="10" match_all="0" sort_by="1" include_precursor_spectra="1" skip_low_frgamnet_spectra="1" min_effective_score="500" minmatch_score="250" min_score="400"/><library_search_basic_params add_int_range="5" extended="1" locnorm="0" root="0" hwfstp="50" hwscdp="7" intrangefac="1.9" locnormeqfac="1" locnormfac="2" locnormwin="25" masdisint="20" minsrcint="100" minspepresrc="15" threshfstp="40" maskadducts="0" maskprecursor="0"/><library_search_libraries_params add_unid="0" srcparallel="0" libraries="" librariey_unidentified=""/><library_search_match_params chrgdeconv="0" collenerg="0" fragampl="1" instrtp="2" ionmeth="1" isolwidth="0" msmsstg="2" ms_vs_msms="4" pkwidth="0" polarity="4" psd="0" precion="0" prodion="0" rgtgaspress="0" rgtion="0" refl="0" trgtgas="0" trgtgaspress="0" trapdrv="1"/><library_search_basic_params add_confirm_mode="0"/><library_search_basic_params accepted_deviation="1" apply_rt_match="0" match_columnname="1" max_deviation="5"/></library_search_params><masslist_layout layout_columntypes="1 2 6 5 3 11 4 " layout_columnwidth="30 60 45 54 51 36 48 "/><cmpdlist_layout layout_columntypes="14 20 1 23 12 26 31 6 52 " layout_columnwidth="23 55 49 60 50 37 272 61 0 "/><cmpdlist_layout layout_columntypes="24 1 2 3 5 18 18 40 7 9 8 " layout_columnwidth="-1 -1 -1 -1 -1 -1 -1 -1 -1 -1 -1 "/><cmpdlist_layout layout_columntypes="6 0 5 3 4 2 12 14 10 11 " layout_columnwidth="-1 -1 -1 -1 -1 -1 -1 -1 -1 -1 "/><cmpdlist_layout layout_columntypes="15 14 6 5 43 11 1 2 17 7 8 9 10 4 3 39 40 41 42 16 18 19 25 20 21 22 23 24 31 26 27 28 29 30 37 32 33 34 35 36 " layout_columnwidth="-1 -1 -1 -1 -1 -1 -1 -1 -1 -1 -1 -1 -1 -1 -1 -1 -1 -1 -1 -1 -1 -1 -1 -1 -1 -1 -1 -1 -1 -1 -1 -1 -1 -1 -1 -1 -1 -1 -1 -1 "/><exclusion_masses/><xml_export_parameters export_detailed_information="0" export_peptide_database_query_information="1"/><smf1D_params max_nr_formulae="500" z="1" rdb_min="0" rdb_max="80" tolerance_ppm="5" tolerance_abs="2" tolerance_ppm_MSn="5" tolerance_abs_MSn="2" use_rel_tolerance="1" use_rel_tolerance_MSn="0" lower_bound_formula="" upper_bound_formula="" electron_configuration="2" electron_configuration_MSn="0" sigma_limit="0.02" sigma_limit_MSn="0.05" HC_Ratio_min="0" HC_Ratio_max="3" filtering="1" patternsearch="0" validate_formulae="1" filter_by_elementratio="1" estimate_carbon_count="1" relative_threshold_base_peak="10" delete_previous_results="1" filter_criteriy="0" adducts_positive_mode="'M+H' " adducts_negative_mode="'M-H' " collect_adducts="0"/><smf3D_params tolerance_neutralloss="2" intensitythresholdabs2="100" intensity_threshold_abs_msms="100" auto_filter="0" nr_explained_peaks="5" highlight_unexplained_peaks="0"/><uv_parameters rt_offset="0"/><target_screening delta_rt="1.5" threshold_sigma="0.05" detection_tolerance="5" identification_tolerance="5" use_tolerance_ppm="0" compound_database="C:\BDALSystemData\BuildingBlocks\TargetScreeningDataBase.csv" use_sampleinfo_xml="0" rt_range_start="0" rt_range_end="0" additional_smoothing="0" create_chromatogram_time_slices="1" rt_window_halfwidth="45" enable_BPC="1" evaluate_qualifier_ions="1" qualifier_ion_intensity_threshold="0" group_id="':' " lc_method_id=":" ms_method_id=":" matrix_id=":" useDB="0" sortanalytes="4"/><automatic_calibration automatic_calibration="0/0" automatic_calibration_use_spectrum_type="0/0" automatic_calibration_retain_data="0/0" automatic_calibration_perform_lockmass="0/0"/><target_screening_scoring threshold1_qualityfactor="0.05" threshold1_massaccuracy="10" threshold1_retentiontime="20" threshold2_retentiontime="40" use_tolerance_ppm="0"/></DataAnalysis_processing_parameters><ms_spectrum info="+MS, 0.2-0.7min #12-41" msmsinfo="All MS" polarity="+" scanmode="fullscan" seq_nr_start="12" seq_nr_end="41" spec_index="0" spec_nrs="12/13/14/15/16/17/18/19/20/21/22/23/24/25/26/27/28/29/30/31/32/33/34/35/36/37/38/39/40/41" rt="0.4478" rt_unit="min"><ms_peaks><pk mz="80.94772536" i="2200.78" sn="525.478" a="13.1787" fwhm="0.00529746" res="15280.5" algo="Sum"/><pk mz="82.94472119" i="1877.59" sn="446.254" a="11.6082" fwhm="0.00523414" res="15846.9" algo="Sum"/><pk mz="84.04418588" i="2259.45" sn="533.946" a="14.0525" fwhm="0.00561167" res="14976.7" algo="Sum"/><pk mz="84.08051911" i="3423.78" sn="808.827" a="22.0749" fwhm="0.00574792" res="14628" algo="Sum"/><pk mz="84.95947830" i="2594.29" sn="609.998" a="16.6733" fwhm="0.00569061" res="14929.8" algo="Sum"/><pk mz="86.09614509" i="16138.7" sn="3777.17" a="93.3797" fwhm="0.0053045" res="16230.8" algo="Sum"/><pk mz="87.09958783" i="1177.07" sn="273.71" a="8.07229" fwhm="0.00596034" res="14613.2" algo="Sum"/><pk mz="88.07561244" i="654.807" sn="151.271" a="4.03075" fwhm="0.00530826" res="16592.2" algo="Sum"/><pk mz="90.05483280" i="6140.68" sn="1403.27" a="36.7055" fwhm="0.00553219" res="16278.3" algo="Sum"/><pk mz="90.97646744" i="26720.4" sn="6075.6" a="156.906" fwhm="0.00539954" res="16848.9" algo="Sum"/><pk mz="91.05436253" i="1379.01" sn="313.518" a="9.87675" fwhm="0.00633386" res="14375.8" algo="Sum"/><pk mz="93.05710771" i="5136.66" sn="1155.54" a="31.4129" fwhm="0.00565852" res="16445.5" algo="Sum"/><pk mz="94.06489119" i="10424.1" sn="2327.46" a="67.5963" fwhm="0.00559537" res="16811.2" algo="Sum"/><pk mz="95.06815705" i="773.774" sn="171.562" a="6.04994" fwhm="0.00630354" res="15081.7" algo="Sum"/><pk mz="96.07842168" i="648.353" sn="142.763" a="5.24154" fwhm="0.00663593" res="14478.5" algo="Sum"/><pk mz="96.92153787" i="45924.5" sn="10050.6" a="277.395" fwhm="0.00555682" res="17441.9" algo="Sum"/><pk mz="97.10105137" i="1315.92" sn="287.783" a="8.83911" fwhm="0.00631183" res="15384" algo="Sum"/><pk mz="98.91884711" i="19047.8" sn="4084.83" a="124.426" fwhm="0.00594325" res="16643.9" algo="Sum"/><pk mz="98.99533752" i="2754.87" sn="590.186" a="19.205" fwhm="0.00584588" res="16934.2" algo="Sum"/><pk mz="100.91666801" i="1351.77" sn="284.064" a="8.58711" fwhm="0.00576535" res="17504" algo="Sum"/><pk mz="101.00831849" i="1503.42" sn="315.501" a="9.41512" fwhm="0.00589127" res="17145.4" algo="Sum"/><pk mz="102.05481966" i="4901.74" sn="1020.03" a="31.8224" fwhm="0.00591959" res="17240.2" algo="Sum"/><pk mz="102.09111004" i="1100.33" sn="228.941" a="7.23245" fwhm="0.00581989" res="17541.8" algo="Sum"/><pk mz="103.03886560" i="2271.22" sn="467.575" a="15.1213" fwhm="0.00613315" res="16800.3" algo="Sum"/><pk mz="103.05425364" i="3279.14" sn="674.965" a="22.226" fwhm="0.00620375" res="16611.6" algo="Sum"/><pk mz="104.05299235" i="2041.52" sn="415.013" a="16.0003" fwhm="0.00696028" res="14949.5" algo="Sum"/><pk mz="104.10686483" i="10578.3" sn="2149.36" a="70.5198" fwhm="0.00598032" res="17408.2" algo="Sum"/><pk mz="104.99213600" i="8127.91" sn="1635.15" a="57.193" fwhm="0.00614912" res="17074.3" algo="Sum"/><pk mz="106.06494823" i="2046.25" sn="408.519" a="13.6548" fwhm="0.00610313" res="17378.8" algo="Sum"/><pk mz="106.08609995" i="2374.65" sn="474.062" a="15.8719" fwhm="0.00595108" res="17826.4" algo="Sum"/><pk mz="106.95045450" i="14292.2" sn="2826.66" a="97.1168" fwhm="0.00612787" res="17453.1" algo="Sum"/><pk mz="107.04907620" i="2043.37" sn="404.111" a="13.8691" fwhm="0.00612266" res="17484.1" algo="Sum"/><pk mz="108.08075975" i="6698.64" sn="1311.38" a="46.274" fwhm="0.00636064" res="16992.1" algo="Sum"/><pk mz="108.94857758" i="1174.2" sn="227.107" a="8.69529" fwhm="0.00640983" res="16997.1" algo="Sum"/><pk mz="109.10127296" i="666.038" sn="128.398" a="4.9617" fwhm="0.00695432" res="15688.3" algo="Sum"/><pk mz="110.00859485" i="4859.65" sn="921.01" a="34.8077" fwhm="0.00653253" res="16840.1" algo="Sum"/><pk mz="110.07116757" i="5473.78" sn="1036.45" a="40.952" fwhm="0.00657821" res="16732.7" algo="Sum"/><pk mz="111.00979220" i="855.366" sn="159.859" a="6.64312" fwhm="0.00709894" res="15637.5" algo="Sum"/><pk mz="111.11679177" i="1561.02" sn="290.984" a="11.1074" fwhm="0.00644661" res="17236.5" algo="Sum"/><pk mz="112.00618160" i="771.553" sn="142.335" a="5.90021" fwhm="0.00677213" res="16539.3" algo="Sum"/><pk mz="112.89558449" i="106018" sn="19284.9" a="680.529" fwhm="0.00593406" res="19025" algo="Sum"/><pk mz="113.02077320" i="1208.61" sn="219.81" a="9.25729" fwhm="0.00670336" res="16860.3" algo="Sum"/><pk mz="114.06618780" i="13775.6" sn="2476.88" a="99.5966" fwhm="0.0064156" res="17779.5" algo="Sum"/><pk mz="114.09127326" i="5577.11" sn="1002.52" a="41.1049" fwhm="0.00659379" res="17302.8" algo="Sum"/><pk mz="114.89305719" i="48583.5" sn="8626.84" a="336.017" fwhm="0.00635537" res="18078.1" algo="Sum"/><pk mz="115.03691369" i="1403.82" sn="248.708" a="10.3817" fwhm="0.00649712" res="17705.8" algo="Sum"/><pk mz="115.08700929" i="849.6" sn="150.382" a="9.68819" fwhm="0.00835598" res="13773" algo="Sum"/><pk mz="116.07065893" i="34528.9" sn="6058.41" a="248.858" fwhm="0.00655868" res="17697.3" algo="Sum"/><pk mz="116.89112605" i="5421.74" sn="945.146" a="39.4541" fwhm="0.00664697" res="17585.6" algo="Sum"/><pk mz="116.99246606" i="1265.42" sn="220.284" a="10.6389" fwhm="0.00729857" res="16029.5" algo="Sum"/><pk mz="117.07395898" i="2053.95" sn="357.493" a="16.3675" fwhm="0.00714117" res="16394.2" algo="Sum"/><pk mz="118.06534053" i="1285" sn="221.095" a="10.9648" fwhm="0.007256" res="16271.4" algo="Sum"/><pk mz="118.08650251" i="25427.2" sn="4374.83" a="192.903" fwhm="0.00680246" res="17359.4" algo="Sum"/><pk mz="119.01861301" i="1314.02" sn="223.962" a="11.7415" fwhm="0.00804983" res="14785.2" algo="Sum"/><pk mz="119.04944073" i="1647" sn="280.718" a="12.7358" fwhm="0.00714052" res="16672.4" algo="Sum"/><pk mz="119.08967370" i="1550.59" sn="264.191" a="14.0757" fwhm="0.00818645" res="14547.2" algo="Sum"/><pk mz="120.00358244" i="2443.12" sn="411.599" a="18.3667" fwhm="0.00695059" res="17265.2" algo="Sum"/><pk mz="120.06600205" i="1187.9" sn="200.083" a="7.70934" fwhm="0.0068514" res="17524.3" algo="Sum"/><pk mz="120.08114167" i="45765.3" sn="7708.4" a="330.222" fwhm="0.00658477" res="18236.2" algo="Sum"/><pk mz="120.96675172" i="1889.24" sn="314.825" a="14.2931" fwhm="0.00693916" res="17432.5" algo="Sum"/><pk mz="120.99547101" i="777.673" sn="129.501" a="9.25202" fwhm="0.00854683" res="14156.8" algo="Sum"/><pk mz="121.02936776" i="1225.73" sn="203.91" a="9.40144" fwhm="0.00683701" res="17702.1" algo="Sum"/><pk mz="121.08454756" i="3782.45" sn="628.591" a="30.2608" fwhm="0.00694476" res="17435.4" algo="Sum"/><pk mz="122.92500786" i="13484.2" sn="2187.56" a="105.009" fwhm="0.007014" res="17525.7" algo="Sum"/><pk mz="123.04450426" i="2800.38" sn="453.752" a="22.7377" fwhm="0.00720444" res="17079" algo="Sum"/><pk mz="124.08754045" i="640.855" sn="102.392" a="5.35356" fwhm="0.00744187" res="16674.3" algo="Sum"/><pk mz="124.92331248" i="2205.32" sn="347.577" a="17.5421" fwhm="0.00681348" res="18334.7" algo="Sum"/><pk mz="125.02188375" i="1439.87" sn="226.721" a="11.8109" fwhm="0.00765497" res="16332.1" algo="Sum"/><pk mz="125.13318960" i="784.46" sn="123.165" a="6.26761" fwhm="0.00740571" res="16896.9" algo="Sum"/><pk mz="128.02005545" i="4439.43" sn="668.332" a="36.4059" fwhm="0.00727778" res="17590.5" algo="Sum"/><pk mz="128.06929405" i="2173.72" sn="327.027" a="17.9383" fwhm="0.00748609" res="17107.6" algo="Sum"/><pk mz="129.02062944" i="817.34" sn="121.464" a="9.37988" fwhm="0.0108114" res="11933.8" algo="Sum"/><pk mz="129.05496535" i="713.106" sn="105.974" a="6.10507" fwhm="0.00889374" res="14510.8" algo="Sum"/><pk mz="129.06699026" i="1023.57" sn="152.111" a="9.15354" fwhm="0.00848008" res="15220" algo="Sum"/><pk mz="129.10328150" i="1459.11" sn="216.837" a="12.913" fwhm="0.00771491" res="16734.3" algo="Sum"/><pk mz="130.01788979" i="711.899" sn="104.391" a="6.22938" fwhm="0.00776002" res="16754.8" algo="Sum"/><pk mz="130.03459004" i="765.128" sn="112.197" a="5.02887" fwhm="0.00677492" res="19193.5" algo="Sum"/><pk mz="130.05071107" i="17488.3" sn="2564.45" a="139.88" fwhm="0.00735958" res="17670.9" algo="Sum"/><pk mz="130.08708116" i="18572.1" sn="2723.38" a="158.53" fwhm="0.007426" res="17517.8" algo="Sum"/><pk mz="130.15990494" i="6436.86" sn="943.057" a="53.6314" fwhm="0.00765957" res="16993.1" algo="Sum"/><pk mz="131.05167353" i="2014.62" sn="289.053" a="24.5948" fwhm="0.0105847" res="12381.2" algo="Sum"/><pk mz="131.09034525" i="1365.56" sn="195.69" a="13.8406" fwhm="0.00901208" res="14546.1" algo="Sum"/><pk mz="131.16332730" i="645.73" sn="92.3931" a="5.09155" fwhm="0.00722744" res="18148" algo="Sum"/><pk mz="132.07777745" i="25799" sn="3588.47" a="225.372" fwhm="0.00746821" res="17685.3" algo="Sum"/><pk mz="132.10283642" i="20484.9" sn="2845.52" a="168.38" fwhm="0.00740193" res="17847.1" algo="Sum"/><pk mz="133.03315107" i="2513.25" sn="340.779" a="23.8581" fwhm="0.00832215" res="15985.4" algo="Sum"/><pk mz="133.08080517" i="1383.21" sn="187.268" a="15.1917" fwhm="0.00969283" res="13729.8" algo="Sum"/><pk mz="133.10060744" i="2132.71" sn="288.728" a="28.6877" fwhm="0.0176527" res="7539.97" algo="Sum"/><pk mz="134.01979553" i="2789.47" sn="369.977" a="24.0219" fwhm="0.00769795" res="17409.8" algo="Sum"/><pk mz="135.00389983" i="47491.8" sn="6175.4" a="391.728" fwhm="0.00728442" res="18533.2" algo="Sum"/><pk mz="135.11791578" i="787.517" sn="102.401" a="7.0767" fwhm="0.00776477" res="17401.4" algo="Sum"/><pk mz="135.97811814" i="904.009" sn="116.124" a="7.72441" fwhm="0.00762347" res="17836.8" algo="Sum"/><pk mz="136.00745269" i="1657.42" sn="212.903" a="15.0739" fwhm="0.00841257" res="16167.2" algo="Sum"/><pk mz="136.02253959" i="2213.6" sn="284.346" a="18.9415" fwhm="0.00794281" res="17125.2" algo="Sum"/><pk mz="136.04920748" i="6290.85" sn="808.069" a="55.1764" fwhm="0.00793131" res="17153.4" algo="Sum"/><pk mz="136.07614502" i="13573.7" sn="1743.52" a="120.364" fwhm="0.00810213" res="16795.1" algo="Sum"/><pk mz="137.06072675" i="3277.7" sn="413.108" a="31.2355" fwhm="0.00853837" res="16052.3" algo="Sum"/><pk mz="137.07899441" i="1138.04" sn="143.363" a="13.2366" fwhm="0.0135791" res="10094.8" algo="Sum"/><pk mz="138.05392414" i="2231.56" sn="276.378" a="22.4303" fwhm="0.00802516" res="17202.6" algo="Sum"/><pk mz="138.90761464" i="2576.62" sn="315.134" a="23.1083" fwhm="0.00815433" res="17034.8" algo="Sum"/><pk mz="139.04098071" i="1574.33" sn="192.034" a="15.1156" fwhm="0.00792481" res="17545" algo="Sum"/><pk mz="139.91580767" i="963.4" sn="116.28" a="8.60044" fwhm="0.00833771" res="16781.1" algo="Sum"/><pk mz="140.06936291" i="9857.22" sn="1185.26" a="88.6299" fwhm="0.0080783" res="17339" algo="Sum"/><pk mz="140.90463264" i="1842.45" sn="218.308" a="15.7803" fwhm="0.00779922" res="18066.5" algo="Sum"/><pk mz="141.07117454" i="721.842" sn="85.5042" a="7.88903" fwhm="0.0105683" res="13348.5" algo="Sum"/><pk mz="141.09018708" i="982.451" sn="116.374" a="9.21552" fwhm="0.00839215" res="16812.2" algo="Sum"/><pk mz="142.04898503" i="771.117" sn="90.1568" a="6.98376" fwhm="0.00768862" res="18475.2" algo="Sum"/><pk mz="143.01869228" i="1072.93" sn="122.926" a="13.0807" fwhm="0.0115391" res="12394.3" algo="Sum"/><pk mz="143.03152894" i="927.94" sn="106.299" a="9.35078" fwhm="0.0103603" res="13805.7" algo="Sum"/><pk mz="143.08259919" i="1732.88" sn="198.301" a="17.0898" fwhm="0.00868735" res="16470.2" algo="Sum"/><pk mz="144.08197110" i="1555.13" sn="173.677" a="15.5241" fwhm="0.00889592" res="16196.4" algo="Sum"/><pk mz="144.10322524" i="971.379" sn="108.451" a="9.56862" fwhm="0.008827" res="16325.3" algo="Sum"/><pk mz="145.05016766" i="1422.32" sn="155.033" a="15.5859" fwhm="0.00915132" res="15850.2" algo="Sum"/><pk mz="145.09934493" i="628.441" sn="68.3756" a="7.47753" fwhm="0.010551" res="13752.2" algo="Sum"/><pk mz="146.03074980" i="1052.49" sn="112.307" a="10.7121" fwhm="0.0086264" res="16928.3" algo="Sum"/><pk mz="146.06139640" i="4487.34" sn="478.833" a="41.9302" fwhm="0.00845801" res="17269" algo="Sum"/><pk mz="146.11887606" i="1240.11" sn="132.337" a="11.0003" fwhm="0.00798352" res="18302.6" algo="Sum"/><pk mz="146.98321027" i="972.152" sn="101.653" a="8.68906" fwhm="0.00801752" res="18332.7" algo="Sum"/><pk mz="147.04546263" i="1543.21" sn="161.366" a="14.4031" fwhm="0.00825689" res="17808.8" algo="Sum"/><pk mz="147.07775709" i="3984.3" sn="416.618" a="39.6446" fwhm="0.00878736" res="16737.4" algo="Sum"/><pk mz="147.11413626" i="8122.09" sn="849.286" a="76.2561" fwhm="0.00841192" res="17488.8" algo="Sum"/><pk mz="148.00515905" i="665.103" sn="68.5882" a="6.85428" fwhm="0.0094157" res="15719" algo="Sum"/><pk mz="148.04584597" i="669.656" sn="69.0542" a="6.60771" fwhm="0.00966159" res="15323.1" algo="Sum"/><pk mz="148.06173014" i="2568.47" sn="264.858" a="25.3256" fwhm="0.00842614" res="17571.7" algo="Sum"/><pk mz="148.11754271" i="642.34" sn="66.1352" a="6.87725" fwhm="0.00951697" res="15563.5" algo="Sum"/><pk mz="148.93661411" i="2269.44" sn="229.194" a="21.0269" fwhm="0.00843829" res="17650.1" algo="Sum"/><pk mz="149.02374606" i="10686.3" sn="1078.4" a="112.109" fwhm="0.00947933" res="15720.9" algo="Sum"/><pk mz="149.06137986" i="2091.4" sn="210.817" a="22.48" fwhm="0.0092741" res="16072.9" algo="Sum"/><pk mz="149.99418512" i="1595.6" sn="157.776" a="14.4789" fwhm="0.00863399" res="17372.5" algo="Sum"/><pk mz="150.01523311" i="2340.72" sn="231.356" a="24.2456" fwhm="0.00928184" res="16162.2" algo="Sum"/><pk mz="150.05993155" i="1740.02" sn="171.888" a="18.529" fwhm="0.00970956" res="15454.9" algo="Sum"/><pk mz="150.93385005" i="821.185" sn="80.4732" a="7.78183" fwhm="0.00811649" res="18595.9" algo="Sum"/><pk mz="150.97802315" i="23585.5" sn="2310.59" a="202.536" fwhm="0.0079803" res="18918.9" algo="Sum"/><pk mz="151.04895173" i="2066.12" sn="202.371" a="21.5026" fwhm="0.00836923" res="18048.1" algo="Sum"/><pk mz="151.98226095" i="928.894" sn="90.4805" a="9.91696" fwhm="0.00869064" res="17488" algo="Sum"/><pk mz="152.02404637" i="6831.04" sn="665.389" a="91.27" fwhm="0.0126506" res="12017.1" algo="Sum"/><pk mz="152.97646616" i="1743.54" sn="168.523" a="17.6917" fwhm="0.00895603" res="17080.8" algo="Sum"/><pk mz="153.09027714" i="713.348" sn="68.9401" a="7.20928" fwhm="0.00860499" res="17790.9" algo="Sum"/><pk mz="154.02649936" i="1255.78" sn="120.708" a="16.014" fwhm="0.0119269" res="12914.2" algo="Sum"/><pk mz="154.06007522" i="1630.36" sn="156.708" a="19.7765" fwhm="0.00912617" res="16881.1" algo="Sum"/><pk mz="154.08523417" i="2396.83" sn="230.362" a="24.1099" fwhm="0.0090902" res="16950.7" algo="Sum"/><pk mz="154.88175857" i="1469.67" sn="139.702" a="14.0783" fwhm="0.00858125" res="18048.9" algo="Sum"/><pk mz="155.08089121" i="1309.62" sn="124.42" a="19.4406" fwhm="0.0102835" res="15080.6" algo="Sum"/><pk mz="156.04333253" i="4676.85" sn="432.736" a="45.9423" fwhm="0.00876255" res="17808" algo="Sum"/><pk mz="156.07816406" i="5896.34" sn="544.782" a="57.6465" fwhm="0.00867688" res="17987.8" algo="Sum"/><pk mz="156.87881634" i="1074.22" sn="97.2199" a="10.7412" fwhm="0.0095613" res="16407.7" algo="Sum"/><pk mz="157.04807825" i="656.351" sn="59.0824" a="7.83516" fwhm="0.00881323" res="17819.6" algo="Sum"/><pk mz="157.08420432" i="4511.91" sn="405.798" a="53.2523" fwhm="0.00976526" res="16086" algo="Sum"/><pk mz="158.09307935" i="1060.56" sn="93.2208" a="14.7561" fwhm="0.011834" res="13359.2" algo="Sum"/><pk mz="158.96535035" i="25316.5" sn="2186.11" a="238.276" fwhm="0.00863445" res="18410.6" algo="Sum"/><pk mz="159.00994929" i="1324.6" sn="114.294" a="21.2451" fwhm="0.0137892" res="11531.5" algo="Sum"/><pk mz="159.04302930" i="13154.1" sn="1134.57" a="129.71" fwhm="0.0086259" res="18437.8" algo="Sum"/><pk mz="159.07756386" i="2488.53" sn="214.628" a="26.9592" fwhm="0.00841981" res="18893.2" algo="Sum"/><pk mz="159.09267624" i="1274.85" sn="109.951" a="13.6592" fwhm="0.00931483" res="17079.5" algo="Sum"/><pk mz="160.03645518" i="1712.89" sn="145.689" a="17.2031" fwhm="0.012671" res="12630.1" algo="Sum"/><pk mz="160.06164094" i="12301.7" sn="1046.32" a="119.17" fwhm="0.00872953" res="18335.7" algo="Sum"/><pk mz="160.13475143" i="1118.01" sn="95.0866" a="11.3674" fwhm="0.00876257" res="18274.9" algo="Sum"/><pk mz="161.02281018" i="756.306" sn="63.3563" a="10.0759" fwhm="0.0136686" res="11780.5" algo="Sum"/><pk mz="161.06473452" i="879.085" sn="73.641" a="11.1443" fwhm="0.00998731" res="16126.9" algo="Sum"/><pk mz="161.09729856" i="654.677" sn="54.8318" a="7.68486" fwhm="0.00917508" res="17558.1" algo="Sum"/><pk mz="161.13085373" i="2213.43" sn="185.383" a="25.7026" fwhm="0.0110093" res="14635.9" algo="Sum"/><pk mz="162.05155278" i="5694" sn="466.954" a="56.096" fwhm="0.00860484" res="18832.6" algo="Sum"/><pk mz="162.11376095" i="68659.5" sn="5620.6" a="640.444" fwhm="0.00848766" res="19099.9" algo="Sum"/><pk mz="163.03590090" i="720.965" sn="57.965" a="8.50391" fwhm="0.00939823" res="17347.5" algo="Sum"/><pk mz="163.11816231" i="5702.26" sn="457.947" a="77.778" fwhm="0.0128886" res="12656" algo="Sum"/><pk mz="164.03063688" i="3490.7" sn="277.109" a="35.6322" fwhm="0.00889856" res="18433.4" algo="Sum"/><pk mz="164.12715273" i="659.933" sn="52.3735" a="7.74372" fwhm="0.0119047" res="13786.8" algo="Sum"/><pk mz="164.91044989" i="931.379" sn="73.5492" a="9.37448" fwhm="0.00887827" res="18574.6" algo="Sum"/><pk mz="164.93147078" i="1506.21" sn="118.94" a="15.8279" fwhm="0.00919747" res="17932.3" algo="Sum"/><pk mz="164.99390753" i="1354.56" sn="106.962" a="13.4569" fwhm="0.00938086" res="17588.3" algo="Sum"/><pk mz="165.01468613" i="9534.69" sn="752.886" a="92.4211" fwhm="0.0088903" res="18561.2" algo="Sum"/><pk mz="165.05598041" i="9212.14" sn="727.385" a="92.7627" fwhm="0.00912192" res="18094.4" algo="Sum"/><pk mz="165.98910822" i="1645.98" sn="129.409" a="17.1598" fwhm="0.00918189" res="18077.9" algo="Sum"/><pk mz="166.02745482" i="19604.1" sn="1541.29" a="178.78" fwhm="0.0083499" res="19883.8" algo="Sum"/><pk mz="166.05867877" i="1090.13" sn="85.707" a="14.1119" fwhm="0.0116849" res="14211.4" algo="Sum"/><pk mz="166.08751839" i="18433.6" sn="1449.26" a="185.027" fwhm="0.00904506" res="18362.2" algo="Sum"/><pk mz="166.52920321" i="2252.69" sn="176.752" a="21.7882" fwhm="0.00896574" res="18573.9" algo="Sum"/><pk mz="166.95202637" i="6730.94" sn="526.364" a="68.6541" fwhm="0.0093808" res="17797.2" algo="Sum"/><pk mz="167.03144542" i="895.521" sn="70.0304" a="14.5336" fwhm="0.0126699" res="13183.4" algo="Sum"/><pk mz="167.09059146" i="1873.65" sn="146.521" a="22.3107" fwhm="0.00995414" res="16786" algo="Sum"/><pk mz="168.95049333" i="1044.68" sn="80.0704" a="11.0892" fwhm="0.00905311" res="18662.1" algo="Sum"/><pk mz="169.03687319" i="895.351" sn="68.4075" a="10.9724" fwhm="0.0101215" res="16700.7" algo="Sum"/><pk mz="169.05970325" i="3423.55" sn="261.411" a="37.2048" fwhm="0.00961152" res="17589.3" algo="Sum"/><pk mz="169.09583021" i="3149.21" sn="240.276" a="40.1987" fwhm="0.00937554" res="18035.9" algo="Sum"/><pk mz="169.98697542" i="2240.06" sn="167.332" a="22.3442" fwhm="0.00892509" res="19046" algo="Sum"/><pk mz="170.03408333" i="3798.95" sn="283.196" a="51.8349" fwhm="0.011166" res="15227.8" algo="Sum"/><pk mz="170.05941704" i="2254.62" sn="168.053" a="24.4457" fwhm="0.0101774" res="16709.5" algo="Sum"/><pk mz="170.09399277" i="4419.58" sn="329.107" a="50.429" fwhm="0.00999139" res="17024.1" algo="Sum"/><pk mz="170.85568541" i="1425.44" sn="104.74" a="14.8391" fwhm="0.00960751" res="17783.5" algo="Sum"/><pk mz="171.05450081" i="1110.11" sn="81.2176" a="14.4687" fwhm="0.0156933" res="10899.8" algo="Sum"/><pk mz="171.10007123" i="1743.9" sn="127.392" a="19.8934" fwhm="0.0102771" res="16648.7" algo="Sum"/><pk mz="172.09615910" i="794.425" sn="57.2312" a="11.7908" fwhm="0.0113023" res="15226.6" algo="Sum"/><pk mz="172.85280472" i="1173.77" sn="83.7324" a="11.8151" fwhm="0.00960178" res="18002.2" algo="Sum"/><pk mz="172.98105175" i="2133.88" sn="151.981" a="23.2567" fwhm="0.00977944" res="17688.2" algo="Sum"/><pk mz="173.05904969" i="639.63" sn="45.5539" a="9.23963" fwhm="0.0190368" res="9090.75" algo="Sum"/><pk mz="173.07966888" i="3579.73" sn="254.945" a="43.242" fwhm="0.0102899" res="16820.4" algo="Sum"/><pk mz="173.09351037" i="1877.99" sn="133.749" a="16.8948" fwhm="0.00858288" res="20167.3" algo="Sum"/><pk mz="174.01489612" i="710.826" sn="50.0542" a="8.32938" fwhm="0.00965451" res="18024.2" algo="Sum"/><pk mz="174.93910111" i="7399.22" sn="517.042" a="78.4424" fwhm="0.00973802" res="17964.5" algo="Sum"/><pk mz="175.03283057" i="45134.1" sn="3153.83" a="448.118" fwhm="0.00898434" res="19482" algo="Sum"/><pk mz="175.12003508" i="14627.7" sn="1019.69" a="155.621" fwhm="0.00947173" res="18488.7" algo="Sum"/><pk mz="175.14749940" i="832.506" sn="57.9455" a="10.3619" fwhm="0.0123683" res="14161" algo="Sum"/><pk mz="175.53416746" i="4688.58" sn="321.433" a="47.9023" fwhm="0.00945997" res="18555.5" algo="Sum"/><pk mz="176.00976128" i="663.65" sn="45.0826" a="7.38017" fwhm="0.0102673" res="17142.7" algo="Sum"/><pk mz="176.03495846" i="1908.98" sn="129.52" a="25.9698" fwhm="0.0123314" res="14275.4" algo="Sum"/><pk mz="176.06692163" i="10170.6" sn="689.333" a="107.44" fwhm="0.00944474" res="18641.8" algo="Sum"/><pk mz="176.12334021" i="1162.89" sn="78.6464" a="16.6373" fwhm="0.0126364" res="13937.8" algo="Sum"/><pk mz="177.02692864" i="2849.53" sn="188.048" a="35.0672" fwhm="0.0109395" res="16182.4" algo="Sum"/><pk mz="177.06251701" i="3673.3" sn="242.197" a="50.0044" fwhm="0.0115595" res="15317.5" algo="Sum"/><pk mz="178.01003174" i="766.224" sn="49.6619" a="6.84627" fwhm="0.0084746" res="21005.1" algo="Sum"/><pk mz="178.02515366" i="2230.06" sn="144.506" a="27.6114" fwhm="0.0107514" res="16558.4" algo="Sum"/><pk mz="178.06046730" i="1788.72" sn="115.908" a="21.4841" fwhm="0.0108994" res="16336.7" algo="Sum"/><pk mz="180.00464835" i="2273.11" sn="143.32" a="25.5648" fwhm="0.00998114" res="18034.5" algo="Sum"/><pk mz="180.90480223" i="834.986" sn="51.6169" a="9.56944" fwhm="0.00996934" res="18146.1" algo="Sum"/><pk mz="180.98842053" i="2092.3" sn="129.318" a="22.0564" fwhm="0.00916257" res="19753" algo="Sum"/><pk mz="181.08575930" i="1683.3" sn="104.043" a="22.7339" fwhm="0.0109466" res="16542.7" algo="Sum"/><pk mz="182.08237467" i="4668.77" sn="283.517" a="51.992" fwhm="0.00996744" res="18267.7" algo="Sum"/><pk mz="183.08553361" i="690.099" sn="40.6279" a="9.17034" fwhm="0.0128608" res="14236" algo="Sum"/><pk mz="184.07455494" i="1797.08" sn="102.836" a="20.3818" fwhm="0.0109343" res="16834.7" algo="Sum"/><pk mz="184.09576793" i="2655.7" sn="151.959" a="31.824" fwhm="0.0104225" res="17663.3" algo="Sum"/><pk mz="185.03378387" i="2456.18" sn="137.74" a="34.5416" fwhm="0.0120613" res="15341.1" algo="Sum"/><pk mz="185.06992657" i="1472.09" sn="82.552" a="22.1389" fwhm="0.0121752" res="15200.5" algo="Sum"/><pk mz="185.11584666" i="35256.3" sn="1976.65" a="384.857" fwhm="0.00978665" res="18915.1" algo="Sum"/><pk mz="185.96073477" i="1182.81" sn="65.6402" a="12.3492" fwhm="0.00934652" res="19896.2" algo="Sum"/><pk mz="186.11899341" i="3245.21" sn="180.043" a="38.7692" fwhm="0.0109106" res="17058.5" algo="Sum"/><pk mz="187.05879243" i="6098.75" sn="332.897" a="77.337" fwhm="0.0104512" res="17898.4" algo="Sum"/><pk mz="187.11030624" i="724.256" sn="39.5331" a="8.92072" fwhm="0.0142824" res="13100.7" algo="Sum"/><pk mz="188.07146185" i="28283.4" sn="1523.99" a="317.078" fwhm="0.0101284" res="18568.7" algo="Sum"/><pk mz="189.02114442" i="1487.48" sn="78.7088" a="23.8424" fwhm="0.0143161" res="13203.4" algo="Sum"/><pk mz="189.07494005" i="5038.18" sn="266.259" a="61.4515" fwhm="0.0140945" res="13414.8" algo="Sum"/><pk mz="189.08645237" i="3310.24" sn="174.896" a="35.5629" fwhm="0.00982939" res="19236.8" algo="Sum"/><pk mz="189.13489838" i="1308.86" sn="68.9609" a="20.335" fwhm="0.0134846" res="14026" algo="Sum"/><pk mz="189.16242912" i="694.512" sn="36.5452" a="8.96197" fwhm="0.0113814" res="16620.3" algo="Sum"/><pk mz="190.91304347" i="2654.43" sn="132.498" a="27.6795" fwhm="0.00932097" res="20482.1" algo="Sum"/><pk mz="191.01023407" i="1791.22" sn="89.059" a="29.9245" fwhm="0.0173139" res="11032.2" algo="Sum"/><pk mz="191.04101988" i="13192.2" sn="655.273" a="153.472" fwhm="0.010299" res="18549.4" algo="Sum"/><pk mz="191.07693897" i="7817.15" sn="387.682" a="115.617" fwhm="0.0124154" res="15390.3" algo="Sum"/><pk mz="192.02531463" i="1945.51" sn="94.9063" a="19.352" fwhm="0.00951582" res="20179.6" algo="Sum"/><pk mz="192.04099533" i="4301.52" sn="209.838" a="59.2063" fwhm="0.0118922" res="16148.5" algo="Sum"/><pk mz="192.07627308" i="936.496" sn="45.6844" a="19.5014" fwhm="0.0179373" res="10708.2" algo="Sum"/><pk mz="192.96265518" i="1443.75" sn="69.2521" a="17.7209" fwhm="0.0111845" res="17252.7" algo="Sum"/><pk mz="193.00036745" i="1274.25" sn="61.1205" a="17.4263" fwhm="0.0122208" res="15792.8" algo="Sum"/><pk mz="193.03684931" i="1204.4" sn="57.77" a="25.215" fwhm="0.0172577" res="11185.5" algo="Sum"/><pk mz="194.02437961" i="875.461" sn="41.6157" a="11.0177" fwhm="0.0128219" res="15132.3" algo="Sum"/><pk mz="194.03472173" i="771.191" sn="36.6591" a="9.18161" fwhm="0.0112373" res="17267" algo="Sum"/><pk mz="195.10023043" i="782.462" sn="36.551" a="11.6498" fwhm="0.0116233" res="16785.2" algo="Sum"/><pk mz="196.86586777" i="3694.56" sn="166.643" a="45.6069" fwhm="0.0106165" res="18543.4" algo="Sum"/><pk mz="197.07941498" i="1263.64" sn="56.5203" a="14.3965" fwhm="0.0108133" res="18225.6" algo="Sum"/><pk mz="197.10195248" i="1546.51" sn="69.0897" a="21.4991" fwhm="0.0135155" res="14583.4" algo="Sum"/><pk mz="198.08663316" i="1227.38" sn="53.4072" a="20.5679" fwhm="0.0141897" res="13959.9" algo="Sum"/><pk mz="198.86277425" i="3538.06" sn="151.809" a="41.4989" fwhm="0.0104084" res="19106" algo="Sum"/><pk mz="199.99141498" i="978.465" sn="41.0678" a="12.1188" fwhm="0.0106414" res="18793.7" algo="Sum"/><pk mz="200.04142240" i="2831.23" sn="118.829" a="34.6016" fwhm="0.0110081" res="18172.3" algo="Sum"/><pk mz="200.06967608" i="1172.12" sn="49.1948" a="15.9951" fwhm="0.012517" res="15983.9" algo="Sum"/><pk mz="200.86007191" i="1080.29" sn="44.6281" a="14.2178" fwhm="0.0113341" res="17721.8" algo="Sum"/><pk mz="201.08847960" i="2148.14" sn="88.595" a="27.0638" fwhm="0.0112633" res="17853.4" algo="Sum"/><pk mz="201.18557127" i="2391.93" sn="98.6367" a="29.8187" fwhm="0.0114564" res="17560.9" algo="Sum"/><pk mz="202.04810950" i="1308.98" sn="53.3408" a="15.5388" fwhm="0.011648" res="17346.2" algo="Sum"/><pk mz="202.99097934" i="1511.42" sn="60.6064" a="19.772" fwhm="0.0116842" res="17373.1" algo="Sum"/><pk mz="203.03260395" i="5728.44" sn="229.706" a="54.4325" fwhm="0.00945481" res="21474" algo="Sum"/><pk mz="203.05362363" i="329934" sn="13230.1" a="3214.31" fwhm="0.00866797" res="23425.7" algo="Sum"/><pk mz="203.10205653" i="1061.15" sn="42.5511" a="18.5506" fwhm="0.0182717" res="11115.7" algo="Sum"/><pk mz="203.14971060" i="876.332" sn="35.1153" a="15.3494" fwhm="0.016957" res="11980.3" algo="Sum"/><pk mz="204.05687869" i="21113.2" sn="832.871" a="274.57" fwhm="0.0113447" res="17987" algo="Sum"/><pk mz="204.12373768" i="8473.98" sn="334.089" a="109.836" fwhm="0.0111938" res="18235.4" algo="Sum"/><pk mz="205.05793475" i="4559.64" sn="176.607" a="68.6494" fwhm="0.0125156" res="16384.2" algo="Sum"/><pk mz="205.09698530" i="5056.48" sn="195.617" a="85.666" fwhm="0.0133234" res="15393.8" algo="Sum"/><pk mz="205.12566454" i="1109.87" sn="42.9129" a="17.8804" fwhm="0.0150316" res="13646.3" algo="Sum"/><pk mz="206.10001970" i="662.224" sn="25.1751" a="9.98122" fwhm="0.0159598" res="12913.7" algo="Sum"/><pk mz="206.89433605" i="10079.8" sn="377.178" a="125.797" fwhm="0.0113488" res="18230.5" algo="Sum"/><pk mz="206.98217937" i="897.67" sn="33.5578" a="11.8615" fwhm="0.0119702" res="17291.5" algo="Sum"/><pk mz="207.01488772" i="6569.43" sn="245.586" a="83.6536" fwhm="0.0112721" res="18365.2" algo="Sum"/><pk mz="207.05120825" i="2845.28" sn="106.366" a="42.9659" fwhm="0.0119683" res="17299.9" algo="Sum"/><pk mz="207.11008001" i="933.101" sn="34.8823" a="16.839" fwhm="0.0170116" res="12174.6" algo="Sum"/><pk mz="208.01533043" i="1126.88" sn="41.8126" a="16.0283" fwhm="0.0122971" res="16915.8" algo="Sum"/><pk mz="208.89138936" i="6435.87" sn="234.92" a="79.9912" fwhm="0.0113762" res="18362.1" algo="Sum"/><pk mz="208.93618762" i="1088.21" sn="39.7147" a="13.1736" fwhm="0.0104707" res="19954.4" algo="Sum"/><pk mz="209.01348090" i="655.067" sn="23.9044" a="10.8033" fwhm="0.0146609" res="14256.6" algo="Sum"/><pk mz="209.11541265" i="1120.3" sn="40.8813" a="16.5565" fwhm="0.0123473" res="16936.2" algo="Sum"/><pk mz="210.05081367" i="3996.18" sn="144.122" a="49.3625" fwhm="0.0109169" res="19241" algo="Sum"/><pk mz="210.88815579" i="1065.91" sn="37.905" a="14.8662" fwhm="0.01168" res="18055.5" algo="Sum"/><pk mz="211.09519682" i="656.347" sn="23.2816" a="12.4928" fwhm="0.0164436" res="12837.5" algo="Sum"/><pk mz="211.13110223" i="1581.59" sn="56.0311" a="22.7032" fwhm="0.0121473" res="17380.9" algo="Sum"/><pk mz="212.83946483" i="2536.58" sn="86.4193" a="32.1841" fwhm="0.0116185" res="18319" algo="Sum"/><pk mz="213.00003533" i="3982.49" sn="134.639" a="51.4344" fwhm="0.0113055" res="18840.4" algo="Sum"/><pk mz="213.07505653" i="973.953" sn="32.8702" a="15.0785" fwhm="0.0133338" res="15980" algo="Sum"/><pk mz="213.11033566" i="1053.34" sn="35.5174" a="17.3074" fwhm="0.0123194" res="17298.8" algo="Sum"/><pk mz="213.14677039" i="1383.06" sn="46.5817" a="20.2321" fwhm="0.012575" res="16950" algo="Sum"/><pk mz="214.00642875" i="2289.45" sn="75.7029" a="30.7893" fwhm="0.0120219" res="17801.4" algo="Sum"/><pk mz="214.05773711" i="802.694" sn="26.5367" a="12.3711" fwhm="0.0133471" res="16037.7" algo="Sum"/><pk mz="214.83635314" i="2657.4" sn="86.5139" a="33.4656" fwhm="0.0114721" res="18726.8" algo="Sum"/><pk mz="215.01665053" i="2595.17" sn="84.3564" a="35.7331" fwhm="0.0115821" res="18564.5" algo="Sum"/><pk mz="215.12621633" i="632.075" sn="20.5421" a="8.88308" fwhm="0.0132707" res="16210.6" algo="Sum"/><pk mz="216.01523762" i="1587.93" sn="51.1687" a="23.0653" fwhm="0.0120824" res="17878.5" algo="Sum"/><pk mz="216.83347250" i="1020.79" sn="32.5294" a="12.8931" fwhm="0.0111889" res="19379.3" algo="Sum"/><pk mz="216.92305009" i="38864.6" sn="1237.88" a="463.537" fwhm="0.0110172" res="19689.4" algo="Sum"/><pk mz="217.08229950" i="2465.2" sn="78.5097" a="36.2204" fwhm="0.0124323" res="17461.2" algo="Sum"/><pk mz="217.10516482" i="4723.91" sn="150.443" a="69.919" fwhm="0.0118596" res="18306.2" algo="Sum"/><pk mz="217.92659902" i="870.75" sn="27.4517" a="12.148" fwhm="0.0124547" res="17497.5" algo="Sum"/><pk mz="218.13926512" i="1498.95" sn="47.2144" a="20.2884" fwhm="0.0125155" res="17429.5" algo="Sum"/><pk mz="218.92013740" i="12555.6" sn="390.074" a="157.7" fwhm="0.0114075" res="19190.9" algo="Sum"/><pk mz="218.96482655" i="733.531" sn="22.7668" a="12.4387" fwhm="0.0142891" res="15323.9" algo="Sum"/><pk mz="219.02734355" i="456912" sn="14148.2" a="4385.48" fwhm="0.00861347" res="25428.5" algo="Sum"/><pk mz="219.08294153" i="3203.88" sn="99.0049" a="58.3591" fwhm="0.0142095" res="15418" algo="Sum"/><pk mz="219.13635641" i="1028.02" sn="31.6941" a="15.7498" fwhm="0.0132299" res="16563.8" algo="Sum"/><pk mz="220.03035060" i="27252.8" sn="823.423" a="356.701" fwhm="0.0118285" res="18601.8" algo="Sum"/><pk mz="220.06678223" i="1444.49" sn="43.5891" a="20.3482" fwhm="0.013774" res="15977" algo="Sum"/><pk mz="221.02577338" i="31302.3" sn="927.312" a="442.308" fwhm="0.0126816" res="17428.9" algo="Sum"/><pk mz="221.06362733" i="4152.21" sn="122.919" a="64.0409" fwhm="0.0122944" res="17980.8" algo="Sum"/><pk mz="221.11660943" i="864.141" sn="25.5485" a="13.1665" fwhm="0.0129142" res="17122" algo="Sum"/><pk mz="222.02922626" i="2401.14" sn="70.2318" a="34.6969" fwhm="0.012734" res="17436" algo="Sum"/><pk mz="222.86799527" i="10776.4" sn="311.667" a="141.86" fwhm="0.0119807" res="18602.3" algo="Sum"/><pk mz="222.97300093" i="824.708" sn="23.8421" a="10.3504" fwhm="0.0133224" res="16736.7" algo="Sum"/><pk mz="222.98845467" i="809.297" sn="23.3966" a="10.8735" fwhm="0.0134973" res="16521" algo="Sum"/><pk mz="223.02964231" i="638.826" sn="18.4683" a="13.1833" fwhm="0.0203004" res="10986.5" algo="Sum"/><pk mz="223.09500254" i="1072.39" sn="31.0025" a="17.9265" fwhm="0.0144428" res="15446.8" algo="Sum"/><pk mz="223.13086495" i="631.805" sn="18.2654" a="9.60236" fwhm="0.0132156" res="16883.9" algo="Sum"/><pk mz="223.16740052" i="1165.59" sn="33.6952" a="15.9813" fwhm="0.0121795" res="18323.2" algo="Sum"/><pk mz="224.02992188" i="1287.43" sn="36.8584" a="18.5277" fwhm="0.0128847" res="17387.3" algo="Sum"/><pk mz="224.86531913" i="8132.88" sn="229.908" a="104.306" fwhm="0.011706" res="19209.4" algo="Sum"/><pk mz="225.03470446" i="17886.2" sn="505.449" a="247.512" fwhm="0.0121373" res="18540.7" algo="Sum"/><pk mz="225.08451524" i="703.741" sn="19.8865" a="12.9772" fwhm="0.0187754" res="11988.3" algo="Sum"/><pk mz="225.10959806" i="956.462" sn="27.0286" a="14.5692" fwhm="0.0138779" res="16220.8" algo="Sum"/><pk mz="226.02505604" i="1877.07" sn="52.2155" a="17.8746" fwhm="0.00964618" res="23431.6" algo="Sum"/><pk mz="226.04386252" i="4577.49" sn="127.334" a="75.0248" fwhm="0.0139595" res="16192.8" algo="Sum"/><pk mz="226.86229442" i="1529.63" sn="41.8612" a="21.4969" fwhm="0.0127398" res="17807.4" algo="Sum"/><pk mz="226.95166980" i="44382.2" sn="1211.36" a="542.09" fwhm="0.0112891" res="20103.7" algo="Sum"/><pk mz="227.07924134" i="3677.01" sn="99.893" a="56.8122" fwhm="0.0129564" res="17526.4" algo="Sum"/><pk mz="227.12550565" i="2740.48" sn="74.3221" a="42.4531" fwhm="0.0125414" res="18110.1" algo="Sum"/><pk mz="227.23718485" i="1324.03" sn="35.8029" a="18.4235" fwhm="0.0126665" res="17940" algo="Sum"/><pk mz="227.95505847" i="1584.4" sn="42.1035" a="22.3906" fwhm="0.0123903" res="18397.9" algo="Sum"/><pk mz="228.81304244" i="1024.72" sn="26.8596" a="13.1404" fwhm="0.011685" res="19581.8" algo="Sum"/><pk mz="228.95599685" i="624.839" sn="16.3079" a="6.98934" fwhm="0.0110098" res="20795.7" algo="Sum"/><pk mz="228.97352554" i="1057.47" sn="27.5993" a="17.2085" fwhm="0.0127744" res="17924.3" algo="Sum"/><pk mz="229.11902944" i="984.797" sn="25.6243" a="16.9253" fwhm="0.0143837" res="15929.1" algo="Sum"/><pk mz="229.15474327" i="2079.58" sn="54.1105" a="36.5798" fwhm="0.0140378" res="16324.2" algo="Sum"/><pk mz="229.21628018" i="1422.56" sn="37.0147" a="20.472" fwhm="0.0124703" res="18381" algo="Sum"/><pk mz="229.97963092" i="923.821" sn="23.7547" a="13.5955" fwhm="0.0121983" res="18853.5" algo="Sum"/><pk mz="230.81013475" i="1036.49" sn="26.3843" a="14.4675" fwhm="0.0131332" res="17574.6" algo="Sum"/><pk mz="232.15465887" i="858.249" sn="21.598" a="13.8923" fwhm="0.0139937" res="16589.9" algo="Sum"/><pk mz="232.89670103" i="42114.8" sn="1047.61" a="543.867" fwhm="0.011874" res="19614" algo="Sum"/><pk mz="233.00084573" i="3745.94" sn="93.1804" a="55.5218" fwhm="0.0119017" res="19577.2" algo="Sum"/><pk mz="233.07880159" i="1328.25" sn="33.0404" a="23.6648" fwhm="0.0138869" res="16784" algo="Sum"/><pk mz="233.11361896" i="1070.1" sn="26.6188" a="17.1246" fwhm="0.0140525" res="16588.8" algo="Sum"/><pk mz="233.15070412" i="1413.47" sn="35.1601" a="22.0173" fwhm="0.0132657" res="17575.5" algo="Sum"/><pk mz="233.90033920" i="1061.38" sn="26.1235" a="14.5834" fwhm="0.0121382" res="19269.8" algo="Sum"/><pk mz="234.89391272" i="16360.4" sn="395.358" a="225.27" fwhm="0.0125034" res="18786.4" algo="Sum"/><pk mz="234.98154849" i="2547.53" sn="61.5181" a="36.6958" fwhm="0.0125088" res="18785.3" algo="Sum"/><pk mz="235.05681585" i="925.76" sn="22.3138" a="13.7384" fwhm="0.0133373" res="17624.1" algo="Sum"/><pk mz="235.09249199" i="3333.37" sn="80.2488" a="57.0538" fwhm="0.0132613" res="17727.7" algo="Sum"/><pk mz="235.13111665" i="656.121" sn="15.7823" a="11.0655" fwhm="0.0144373" res="16286.4" algo="Sum"/><pk mz="235.20375944" i="1332.75" sn="32.0179" a="17.9616" fwhm="0.012377" res="19003.3" algo="Sum"/><pk mz="236.04022499" i="655.088" sn="15.55" a="11.738" fwhm="0.0183388" res="12871.1" algo="Sum"/><pk mz="236.89229992" i="1104.27" sn="25.9065" a="18.6239" fwhm="0.014252" res="16621.7" algo="Sum"/><pk mz="236.99829588" i="1328.66" sn="31.1316" a="19.8585" fwhm="0.0128039" res="18509.8" algo="Sum"/><pk mz="237.10984792" i="754.754" sn="17.6813" a="13.6824" fwhm="0.0157868" res="15019.5" algo="Sum"/><pk mz="237.14704872" i="1082.84" sn="25.3672" a="17.7701" fwhm="0.0143641" res="16509.7" algo="Sum"/><pk mz="238.84169048" i="6286.22" sn="145.885" a="86.0465" fwhm="0.0125452" res="19038.4" algo="Sum"/><pk mz="239.06400841" i="5445.72" sn="126.247" a="74.0106" fwhm="0.0125518" res="19046.1" algo="Sum"/><pk mz="239.08906908" i="2182" sn="50.585" a="34.2219" fwhm="0.0138452" res="17268.7" algo="Sum"/><pk mz="239.14068497" i="1572.28" sn="36.4498" a="24.0293" fwhm="0.0179408" res="13329.4" algo="Sum"/><pk mz="239.16137724" i="1752.9" sn="40.6371" a="24.7308" fwhm="0.0130258" res="18360.6" algo="Sum"/><pk mz="240.83886951" i="5031.99" sn="115.543" a="69.4794" fwhm="0.0124272" res="19380" algo="Sum"/><pk mz="240.96706149" i="3775.43" sn="86.627" a="51.5779" fwhm="0.0125406" res="19215" algo="Sum"/><pk mz="241.00844908" i="4339.52" sn="99.5678" a="59.1944" fwhm="0.012706" res="18968.1" algo="Sum"/><pk mz="241.02856173" i="1784.66" sn="40.9479" a="27.7881" fwhm="0.0146807" res="16418" algo="Sum"/><pk mz="241.15530976" i="2034.9" sn="46.6895" a="38.8674" fwhm="0.0146899" res="16416.4" algo="Sum"/><pk mz="242.01844586" i="1845.15" sn="41.9148" a="34.0331" fwhm="0.0144277" res="16774.6" algo="Sum"/><pk mz="242.83626042" i="1274.68" sn="28.5582" a="17.9259" fwhm="0.0131366" res="18485.5" algo="Sum"/><pk mz="242.92527118" i="27182.7" sn="608.023" a="376.914" fwhm="0.0125458" res="19363.1" algo="Sum"/><pk mz="243.00912033" i="983.557" sn="21.9442" a="21.5112" fwhm="0.0180072" res="13495.1" algo="Sum"/><pk mz="243.05436232" i="1497.9" sn="33.3701" a="35.4448" fwhm="0.0230268" res="10555.3" algo="Sum"/><pk mz="243.09913344" i="3148.89" sn="70.0234" a="53.4702" fwhm="0.0130428" res="18638.5" algo="Sum"/><pk mz="243.13353691" i="671.953" sn="14.9268" a="11.2321" fwhm="0.0192023" res="12661.7" algo="Sum"/><pk mz="243.92882717" i="1014.88" sn="22.2045" a="17.2994" fwhm="0.0143165" res="17038.3" algo="Sum"/><pk mz="244.92426712" i="2201.93" sn="47.4157" a="32.2321" fwhm="0.0135473" res="18079.2" algo="Sum"/><pk mz="245.04593313" i="1140.44" sn="24.4676" a="19.1742" fwhm="0.0152924" res="16024" algo="Sum"/><pk mz="245.07831345" i="2867.55" sn="61.4775" a="48.3068" fwhm="0.0139373" res="17584.3" algo="Sum"/><pk mz="245.14910984" i="657.169" sn="14.0889" a="10.133" fwhm="0.0189418" res="12942.2" algo="Sum"/><pk mz="246.16986354" i="736.142" sn="15.5887" a="11.7071" fwhm="0.0151441" res="16255.1" algo="Sum"/><pk mz="247.09227724" i="2174.7" sn="45.4138" a="33.7431" fwhm="0.0133137" res="18559.2" algo="Sum"/><pk mz="247.13029503" i="1580.63" sn="33.0051" a="28.1949" fwhm="0.0145153" res="17025.5" algo="Sum"/><pk mz="248.87036330" i="21086.9" sn="430.83" a="289.881" fwhm="0.0125579" res="19817.9" algo="Sum"/><pk mz="248.97435636" i="631.459" sn="12.8974" a="10.7512" fwhm="0.0185435" res="13426.5" algo="Sum"/><pk mz="249.06056838" i="3354.68" sn="68.5187" a="52.184" fwhm="0.0144968" res="17180.4" algo="Sum"/><pk mz="249.10698429" i="1432.61" sn="29.2606" a="22.5097" fwhm="0.0148239" res="16804.5" algo="Sum"/><pk mz="249.15606392" i="4091.92" sn="83.5762" a="73.5602" fwhm="0.0162116" res="15369" algo="Sum"/><pk mz="249.18374742" i="1438.86" sn="29.3884" a="23.4865" fwhm="0.0158992" res="15672.7" algo="Sum"/><pk mz="249.21870008" i="6811.34" sn="138.99" a="97.9649" fwhm="0.0133475" res="18671.6" algo="Sum"/><pk mz="250.17937726" i="665.156" sn="13.4063" a="12.9449" fwhm="0.0212283" res="11785.2" algo="Sum"/><pk mz="250.22209511" i="1127.86" sn="22.721" a="17.1928" fwhm="0.0141635" res="17666.7" algo="Sum"/><pk mz="250.86777570" i="9727.02" sn="194.639" a="139.432" fwhm="0.0131525" res="19073.7" algo="Sum"/><pk mz="250.91981307" i="1740.4" sn="34.7877" a="26.9961" fwhm="0.0137187" res="18290.3" algo="Sum"/><pk mz="250.95560994" i="1126.58" sn="22.4936" a="18.2683" fwhm="0.0130127" res="19285.5" algo="Sum"/><pk mz="251.12541651" i="1122.21" sn="22.3003" a="19.9689" fwhm="0.0157704" res="15923.8" algo="Sum"/><pk mz="251.16187465" i="741.65" sn="14.726" a="12.8916" fwhm="0.0153078" res="16407.4" algo="Sum"/><pk mz="251.19802995" i="8855.91" sn="175.676" a="134.745" fwhm="0.0136009" res="18469.2" algo="Sum"/><pk mz="252.20126768" i="1545.16" sn="30.2913" a="22.0525" fwhm="0.0127973" res="19707.5" algo="Sum"/><pk mz="252.86602753" i="1151.37" sn="22.4158" a="16.7318" fwhm="0.0134967" res="18735.5" algo="Sum"/><pk mz="252.91675769" i="1120.29" sn="21.7845" a="16.7917" fwhm="0.0132491" res="19089.3" algo="Sum"/><pk mz="253.14154587" i="1589.01" sn="30.8694" a="26.6002" fwhm="0.019347" res="13084.3" algo="Sum"/><pk mz="254.81933917" i="4164.2" sn="79.1063" a="78.8618" fwhm="0.0175609" res="14510.6" algo="Sum"/><pk mz="255.09615801" i="654.55" sn="12.4192" a="11.0626" fwhm="0.015851" res="16093.4" algo="Sum"/><pk mz="255.12176818" i="783.825" sn="14.872" a="19.3894" fwhm="0.0206671" res="12344.3" algo="Sum"/><pk mz="255.15675402" i="2492.74" sn="47.2963" a="51.9488" fwhm="0.0162063" res="15744.3" algo="Sum"/><pk mz="255.26805786" i="2843.96" sn="53.9436" a="43.0748" fwhm="0.0139033" res="18360.3" algo="Sum"/><pk mz="255.97807772" i="752.53" sn="14.1069" a="11.4962" fwhm="0.0131078" res="19528.7" algo="Sum"/><pk mz="256.15587420" i="979.456" sn="18.3438" a="19.9324" fwhm="0.0160538" res="15956.1" algo="Sum"/><pk mz="256.26843944" i="739.169" sn="13.813" a="13.2734" fwhm="0.017657" res="14513.7" algo="Sum"/><pk mz="256.29963933" i="2847.25" sn="53.1422" a="44.2278" fwhm="0.0136553" res="18769.2" algo="Sum"/><pk mz="256.81787217" i="4698.61" sn="86.8262" a="84.4515" fwhm="0.0170634" res="15050.8" algo="Sum"/><pk mz="256.94098951" i="1608.62" sn="29.7086" a="26.2568" fwhm="0.0136849" res="18775.6" algo="Sum"/><pk mz="257.07462647" i="2086.5" sn="38.5285" a="35.0233" fwhm="0.0146058" res="17600.8" algo="Sum"/><pk mz="257.15160363" i="1523.16" sn="28.1255" a="31.5846" fwhm="0.015955" res="16117.3" algo="Sum"/><pk mz="257.18720976" i="674.636" sn="12.4573" a="11.8338" fwhm="0.0149379" res="17217.1" algo="Sum"/><pk mz="257.24750717" i="739.51" sn="13.6532" a="12.0832" fwhm="0.0148778" res="17290.7" algo="Sum"/><pk mz="258.81587521" i="2050.04" sn="36.7549" a="35.0262" fwhm="0.0151002" res="17139.8" algo="Sum"/><pk mz="258.89892573" i="7488.04" sn="134.252" a="111.093" fwhm="0.0132837" res="19490" algo="Sum"/><pk mz="258.98061345" i="846.915" sn="15.1574" a="14.7041" fwhm="0.0152704" res="16959.7" algo="Sum"/><pk mz="259.13034741" i="3305.53" sn="58.843" a="53.1034" fwhm="0.0139485" res="18577.7" algo="Sum"/><pk mz="259.16637495" i="989.93" sn="17.5997" a="18.15" fwhm="0.0164453" res="15759.3" algo="Sum"/><pk mz="259.20214443" i="707.767" sn="12.5703" a="14.8813" fwhm="0.0203031" res="12766.6" algo="Sum"/><pk mz="260.89744306" i="1117.8" sn="19.3881" a="18.325" fwhm="0.0147874" res="17643.2" algo="Sum"/><pk mz="260.94842650" i="4653.29" sn="80.588" a="72.6065" fwhm="0.0137694" res="18951.4" algo="Sum"/><pk mz="261.01274340" i="1789.35" sn="30.9445" a="33.7393" fwhm="0.018416" res="14173.2" algo="Sum"/><pk mz="261.04466260" i="3480.31" sn="60.1368" a="58.0263" fwhm="0.0153056" res="17055.5" algo="Sum"/><pk mz="261.07480908" i="725.658" sn="12.5266" a="11.4972" fwhm="0.0188683" res="13836.7" algo="Sum"/><pk mz="261.10952596" i="12577.3" sn="217.067" a="185.742" fwhm="0.0138545" res="18846.5" algo="Sum"/><pk mz="261.13009949" i="7881.68" sn="136.02" a="138.605" fwhm="0.0167907" res="15552" algo="Sum"/><pk mz="262.11315300" i="1858.12" sn="31.7298" a="30.649" fwhm="0.015726" res="16667.5" algo="Sum"/><pk mz="262.13355553" i="1161.09" sn="19.8271" a="21.1689" fwhm="0.0154227" res="16996.6" algo="Sum"/><pk mz="262.94583945" i="1584.68" sn="26.7641" a="24.949" fwhm="0.0139743" res="18816.4" algo="Sum"/><pk mz="263.00942034" i="892.814" sn="15.0755" a="19.481" fwhm="0.0180427" res="14577.1" algo="Sum"/><pk mz="263.08668881" i="6357.3" sn="107.324" a="108.308" fwhm="0.0146769" res="17925.3" algo="Sum"/><pk mz="263.12402596" i="819.911" sn="13.8424" a="16.7404" fwhm="0.0308714" res="8523.24" algo="Sum"/><pk mz="263.16113130" i="657.269" sn="11.0951" a="10.208" fwhm="0.0153866" res="17103.3" algo="Sum"/><pk mz="263.19791805" i="51820.5" sn="874.758" a="739.292" fwhm="0.0131088" res="20078" algo="Sum"/><pk mz="263.23431522" i="4916.28" sn="82.9895" a="86.5845" fwhm="0.0147932" res="17794.2" algo="Sum"/><pk mz="264.09087287" i="714.755" sn="11.9812" a="13.7931" fwhm="0.0164887" res="16016.5" algo="Sum"/><pk mz="264.20120749" i="8677.33" sn="145.404" a="130.534" fwhm="0.0136371" res="19373.7" algo="Sum"/><pk mz="264.23791087" i="874.242" sn="14.6483" a="14.5716" fwhm="0.015635" res="16900.4" algo="Sum"/><pk mz="264.84675179" i="6529.84" sn="108.778" a="123.974" fwhm="0.0175718" res="15072.2" algo="Sum"/><pk mz="265.03403348" i="1670.23" sn="27.8172" a="42.1852" fwhm="0.0212344" res="12481.4" algo="Sum"/><pk mz="265.13499905" i="1111.14" sn="18.5056" a="31.4202" fwhm="0.0258267" res="10265.9" algo="Sum"/><pk mz="265.17728970" i="784.358" sn="13.063" a="11.9482" fwhm="0.0168626" res="15725.7" algo="Sum"/><pk mz="265.21215320" i="2908.73" sn="48.443" a="58.1345" fwhm="0.0167845" res="15801" algo="Sum"/><pk mz="265.25257648" i="667.701" sn="11.1201" a="12.6246" fwhm="0.0164483" res="16126.4" algo="Sum"/><pk mz="266.17236064" i="1478.84" sn="24.4483" a="26.9575" fwhm="0.0157434" res="16906.9" algo="Sum"/><pk mz="266.84563236" i="4534.94" sn="74.2033" a="86.3672" fwhm="0.0179608" res="14857.1" algo="Sum"/><pk mz="266.89370380" i="1689" sn="27.6363" a="27.5825" fwhm="0.014553" res="18339.4" algo="Sum"/><pk mz="267.15686897" i="1339.9" sn="21.8869" a="25.0031" fwhm="0.0181337" res="14732.6" algo="Sum"/><pk mz="267.22892075" i="1046.19" sn="17.0673" a="18.0697" fwhm="0.015565" res="17168.5" algo="Sum"/><pk mz="268.84476438" i="1256.98" sn="20.0238" a="26.1123" fwhm="0.0166631" res="16134.2" algo="Sum"/><pk mz="268.89069363" i="1213.01" sn="19.3013" a="19.5954" fwhm="0.0144033" res="18668.7" algo="Sum"/><pk mz="269.04531322" i="804.806" sn="12.7563" a="17.5624" fwhm="0.0168199" res="15995.6" algo="Sum"/><pk mz="269.07544871" i="704.549" sn="11.164" a="12.2553" fwhm="0.0152281" res="17669.6" algo="Sum"/><pk mz="269.13426985" i="779.451" sn="12.3481" a="21.6112" fwhm="0.0290802" res="9254.89" algo="Sum"/><pk mz="270.79709396" i="2589.52" sn="40.2582" a="41.9693" fwhm="0.0146628" res="18468.4" algo="Sum"/><pk mz="270.97733256" i="12395.7" sn="192.444" a="191.599" fwhm="0.013754" res="19701.7" algo="Sum"/><pk mz="271.03898984" i="1288.53" sn="20.0046" a="30.144" fwhm="0.0194993" res="13899.9" algo="Sum"/><pk mz="271.09105899" i="739.974" sn="11.4882" a="14.7159" fwhm="0.0177266" res="15292.9" algo="Sum"/><pk mz="271.14491835" i="1167.25" sn="18.1217" a="21.2711" fwhm="0.0207556" res="13063.7" algo="Sum"/><pk mz="271.16636418" i="2116.41" sn="32.8574" a="37.4273" fwhm="0.0154967" res="17498.3" algo="Sum"/><pk mz="271.18704787" i="1063.68" sn="16.5137" a="19.0909" fwhm="0.0149316" res="18162" algo="Sum"/><pk mz="271.96374422" i="1301.23" sn="20.0522" a="25.6443" fwhm="0.0188039" res="14463.2" algo="Sum"/><pk mz="272.79424459" i="3613.32" sn="55.2438" a="57.28" fwhm="0.0146575" res="18611.3" algo="Sum"/><pk mz="273.14541760" i="1034.63" sn="15.7986" a="21.0762" fwhm="0.0168085" res="16250.4" algo="Sum"/><pk mz="273.18047020" i="1300.37" sn="19.8578" a="29.5896" fwhm="0.0240142" res="11375.8" algo="Sum"/><pk mz="273.21897132" i="1013.63" sn="15.4809" a="15.8643" fwhm="0.0141556" res="19301.1" algo="Sum"/><pk mz="274.14100641" i="1073.72" sn="16.2378" a="21.5362" fwhm="0.0167992" res="16318.7" algo="Sum"/><pk mz="274.79143805" i="2041.22" sn="30.498" a="31.5832" fwhm="0.0140805" res="19515.8" algo="Sum"/><pk mz="274.87933016" i="2923.03" sn="43.6731" a="53.0785" fwhm="0.017111" res="16064.5" algo="Sum"/><pk mz="275.16027713" i="841.814" sn="12.5574" a="14.7041" fwhm="0.0154257" res="17837.7" algo="Sum"/><pk mz="275.23464886" i="857.467" sn="12.767" a="14.4081" fwhm="0.0144276" res="19076.9" algo="Sum"/><pk mz="276.87725530" i="1600.62" sn="23.3342" a="27.7547" fwhm="0.0152514" res="18154.2" algo="Sum"/><pk mz="276.92243836" i="5418.7" sn="78.8562" a="89.5692" fwhm="0.014455" res="19157.6" algo="Sum"/><pk mz="276.98538756" i="1049.36" sn="15.2471" a="20.4199" fwhm="0.016946" res="16345.2" algo="Sum"/><pk mz="277.01906287" i="1283.59" sn="18.6392" a="24.3615" fwhm="0.0172683" res="16042" algo="Sum"/><pk mz="277.08324543" i="1049.46" sn="15.2183" a="19.4626" fwhm="0.0207891" res="13328.3" algo="Sum"/><pk mz="277.10398003" i="3725.97" sn="54.0079" a="63.3921" fwhm="0.0155585" res="17810.5" algo="Sum"/><pk mz="277.14079249" i="803.871" sn="11.6437" a="16.5559" fwhm="0.018484" res="14993.6" algo="Sum"/><pk mz="277.17751400" i="813.156" sn="11.767" a="14.1428" fwhm="0.0162315" res="17076.5" algo="Sum"/><pk mz="277.21358430" i="2167.49" sn="31.343" a="33.9115" fwhm="0.0144949" res="19124.9" algo="Sum"/><pk mz="277.24968290" i="18411.2" sn="266.217" a="291.551" fwhm="0.0144954" res="19126.8" algo="Sum"/><pk mz="278.25177753" i="4219.47" sn="60.4989" a="74.1205" fwhm="0.015979" res="17413.5" algo="Sum"/><pk mz="278.89125042" i="965.933" sn="13.6886" a="14.9803" fwhm="0.0156055" res="17871.4" algo="Sum"/><pk mz="278.91984894" i="2207.47" sn="31.2616" a="37.7496" fwhm="0.0149545" res="18651.2" algo="Sum"/><pk mz="279.05745371" i="1837.12" sn="25.9391" a="31.325" fwhm="0.0152397" res="18311.3" algo="Sum"/><pk mz="279.08391646" i="1491.53" sn="21.06" a="27.0676" fwhm="0.0189558" res="14722.9" algo="Sum"/><pk mz="279.10087151" i="988.552" sn="13.9571" a="14.5544" fwhm="0.0211726" res="13182.2" algo="Sum"/><pk mz="279.15748893" i="3426.96" sn="48.3882" a="62.5845" fwhm="0.0159851" res="17463.6" algo="Sum"/><pk mz="279.22927894" i="3608.68" sn="50.9509" a="58.0809" fwhm="0.0147523" res="18927.8" algo="Sum"/><pk mz="280.09165592" i="1031.21" sn="14.3886" a="19.6014" fwhm="0.0162321" res="17255.4" algo="Sum"/><pk mz="280.16023461" i="655.534" sn="9.14599" a="14.626" fwhm="0.0209198" res="13392.1" algo="Sum"/><pk mz="280.82585107" i="2992.17" sn="41.3317" a="47.5196" fwhm="0.0143944" res="19509.4" algo="Sum"/><pk mz="280.98649758" i="845.416" sn="11.6735" a="14.7371" fwhm="0.0151068" res="18600" algo="Sum"/><pk mz="281.14983639" i="729.713" sn="10.0759" a="10.7395" fwhm="0.0198397" res="14171.1" algo="Sum"/><pk mz="281.17228171" i="1500.51" sn="20.7191" a="30.8553" fwhm="0.0198274" res="14181" algo="Sum"/><pk mz="281.20829355" i="3202.27" sn="44.2171" a="54.6395" fwhm="0.0150601" res="18672.4" algo="Sum"/><pk mz="281.24483992" i="1335.82" sn="18.4477" a="23.815" fwhm="0.0157578" res="17848" algo="Sum"/><pk mz="281.99319426" i="843.889" sn="11.5708" a="15.2411" fwhm="0.014522" res="19418.4" algo="Sum"/><pk mz="282.20528970" i="1825.24" sn="25.0049" a="44.5126" fwhm="0.0231816" res="12173.7" algo="Sum"/><pk mz="282.27865375" i="1500.23" sn="20.5207" a="23.5285" fwhm="0.0136246" res="20718.3" algo="Sum"/><pk mz="282.82288023" i="2863.55" sn="38.8094" a="46.4352" fwhm="0.0148878" res="18997" algo="Sum"/><pk mz="282.86764176" i="728.478" sn="9.87299" a="12.9147" fwhm="0.0149594" res="18909" algo="Sum"/><pk mz="283.02791961" i="1562.91" sn="21.1772" a="28.7237" fwhm="0.0163195" res="17343" algo="Sum"/><pk mz="283.12803721" i="799.889" sn="10.8364" a="15.437" fwhm="0.0196343" res="14420.1" algo="Sum"/><pk mz="283.15192776" i="1157.1" sn="15.6744" a="21.8085" fwhm="0.0236489" res="11973.2" algo="Sum"/><pk mz="283.20541475" i="700.631" sn="9.4874" a="12.5038" fwhm="0.0199541" res="14192.8" algo="Sum"/><pk mz="283.26286836" i="824.162" sn="11.1408" a="13.6397" fwhm="0.0139568" res="20295.8" algo="Sum"/><pk mz="283.29880416" i="1208.1" sn="16.3124" a="24.1148" fwhm="0.015806" res="17923.5" algo="Sum"/><pk mz="284.29536399" i="731.624" sn="9.78704" a="12.9065" fwhm="0.016983" res="16740" algo="Sum"/><pk mz="284.33067304" i="873.108" sn="11.6748" a="14.747" fwhm="0.0153026" res="18580.6" algo="Sum"/><pk mz="284.82088003" i="1037.89" sn="13.8231" a="20.6732" fwhm="0.0163854" res="17382.6" algo="Sum"/><pk mz="284.90963490" i="2556.97" sn="34.0219" a="42.8712" fwhm="0.0144372" res="19734.4" algo="Sum"/><pk mz="284.99274323" i="1002.67" sn="13.3028" a="19.8535" fwhm="0.015981" res="17833.2" algo="Sum"/><pk mz="285.07050611" i="1293.77" sn="17.1168" a="24.6076" fwhm="0.017061" res="16708.9" algo="Sum"/><pk mz="285.13110958" i="1234.14" sn="16.3076" a="23.1852" fwhm="0.0189545" res="15042.9" algo="Sum"/><pk mz="285.16216846" i="2392.26" sn="31.5959" a="52.085" fwhm="0.0202781" res="14062.6" algo="Sum"/><pk mz="285.21981365" i="775.31" sn="10.235" a="14.5607" fwhm="0.0153086" res="18631.4" algo="Sum"/><pk mz="285.98764994" i="640.663" sn="8.3665" a="14.9181" fwhm="0.0223538" res="12793.7" algo="Sum"/><pk mz="286.77124451" i="1743.22" sn="22.5995" a="27.5748" fwhm="0.014384" res="19936.8" algo="Sum"/><pk mz="286.90655749" i="797.426" sn="10.3087" a="13.185" fwhm="0.0160884" res="17833.1" algo="Sum"/><pk mz="286.95117802" i="8038.1" sn="103.866" a="146.253" fwhm="0.0151514" res="18938.9" algo="Sum"/><pk mz="287.01268970" i="948.755" sn="12.2523" a="20.6995" fwhm="0.0186044" res="15427.2" algo="Sum"/><pk mz="287.05477100" i="6016.2" sn="77.68" a="104.914" fwhm="0.0152523" res="18820.5" algo="Sum"/><pk mz="287.16172115" i="697.056" sn="8.99895" a="14.0362" fwhm="0.0174421" res="16463.7" algo="Sum"/><pk mz="287.19818262" i="1047.43" sn="13.5222" a="17.8304" fwhm="0.0155029" res="18525.4" algo="Sum"/><pk mz="287.23577260" i="1014.36" sn="13.0956" a="17.8893" fwhm="0.0157349" res="18254.6" algo="Sum"/><pk mz="287.93873389" i="793.059" sn="10.1342" a="15.5615" fwhm="0.0191406" res="15043.3" algo="Sum"/><pk mz="288.05813616" i="706.367" sn="9.0231" a="13.1811" fwhm="0.0168763" res="17068.8" algo="Sum"/><pk mz="288.28922461" i="650.675" sn="8.30996" a="11.4304" fwhm="0.0143461" res="20095.2" algo="Sum"/><pk mz="288.76836689" i="2402.37" sn="30.3706" a="39.6041" fwhm="0.0150062" res="19243.3" algo="Sum"/><pk mz="288.92185637" i="1404" sn="17.7331" a="28.079" fwhm="0.0179006" res="16140.4" algo="Sum"/><pk mz="288.95000773" i="744.503" sn="9.40309" a="14.052" fwhm="0.0207814" res="13904.3" algo="Sum"/><pk mz="289.15551499" i="629.667" sn="7.94961" a="9.1598" fwhm="0.0201201" res="14371.5" algo="Sum"/><pk mz="289.17762751" i="1046.5" sn="13.2121" a="22.5012" fwhm="0.0207556" res="13932.5" algo="Sum"/><pk mz="289.21422963" i="681.07" sn="8.59835" a="11.4405" fwhm="0.0159644" res="18116.2" algo="Sum"/><pk mz="289.24995642" i="2815.01" sn="35.5361" a="45.4964" fwhm="0.0147402" res="19623.2" algo="Sum"/><pk mz="290.76554811" i="1334.53" sn="16.6094" a="23.3231" fwhm="0.0156433" res="18587.2" algo="Sum"/><pk mz="290.85476024" i="2258.46" sn="28.1053" a="39.7138" fwhm="0.0158222" res="18382.7" algo="Sum"/><pk mz="290.95334677" i="668.575" sn="8.31931" a="16.3229" fwhm="0.024004" res="12121" algo="Sum"/><pk mz="291.11998043" i="1773.31" sn="22.0555" a="31.3199" fwhm="0.0158888" res="18322.4" algo="Sum"/><pk mz="291.15575617" i="728.313" sn="9.05823" a="16.842" fwhm="0.0234212" res="12431.3" algo="Sum"/><pk mz="291.19444641" i="2064.88" sn="25.6812" a="36.1463" fwhm="0.0160773" res="18112.1" algo="Sum"/><pk mz="291.22916986" i="3578.64" sn="44.508" a="59.5208" fwhm="0.0159062" res="18309.1" algo="Sum"/><pk mz="291.26516286" i="6728.64" sn="83.6658" a="112.491" fwhm="0.0155029" res="18787.8" algo="Sum"/><pk mz="292.23178309" i="751.541" sn="9.2205" a="13.1998" fwhm="0.0163669" res="17855.1" algo="Sum"/><pk mz="292.26894439" i="1387.71" sn="17.009" a="24.0561" fwhm="0.0157334" res="18576.4" algo="Sum"/><pk mz="292.85211599" i="1676.25" sn="20.4421" a="28.9567" fwhm="0.0158441" res="18483.3" algo="Sum"/><pk mz="292.89664259" i="2222.6" sn="27.1049" a="39.5914" fwhm="0.0152197" res="19244.5" algo="Sum"/><pk mz="292.94037594" i="644.369" sn="7.85801" a="11.9494" fwhm="0.0212525" res="13783.8" algo="Sum"/><pk mz="293.02173356" i="754.99" sn="9.19401" a="16.9458" fwhm="0.0178994" res="16370.5" algo="Sum"/><pk mz="293.09750141" i="27649" sn="335.943" a="457.694" fwhm="0.0151215" res="19382.8" algo="Sum"/><pk mz="293.17280132" i="862.185" sn="10.4486" a="17.3017" fwhm="0.024495" res="11968.7" algo="Sum"/><pk mz="293.20957733" i="1280.51" sn="15.503" a="26.6364" fwhm="0.0252322" res="11620.4" algo="Sum"/><pk mz="293.24464603" i="3876.78" sn="46.9277" a="72.89" fwhm="0.016218" res="18081.5" algo="Sum"/><pk mz="294.10086814" i="3420.62" sn="40.9802" a="61.9592" fwhm="0.0157504" res="18672.6" algo="Sum"/><pk mz="294.24827504" i="837.468" sn="10.0255" a="13.9205" fwhm="0.0149975" res="19619.8" algo="Sum"/><pk mz="294.86516015" i="756.71" sn="8.99345" a="12.6812" fwhm="0.0207278" res="14225.6" algo="Sum"/><pk mz="294.89426658" i="1076.32" sn="12.7875" a="18.8828" fwhm="0.0160013" res="18429.3" algo="Sum"/><pk mz="294.93831827" i="3196.5" sn="37.9108" a="56.5619" fwhm="0.0160374" res="18390.6" algo="Sum"/><pk mz="295.10143429" i="985.605" sn="11.6344" a="22.848" fwhm="0.0204353" res="14440.7" algo="Sum"/><pk mz="295.15121189" i="924.583" sn="10.9097" a="20.7926" fwhm="0.0264444" res="11161.2" algo="Sum"/><pk mz="295.18775269" i="2583.02" sn="30.4844" a="51.7375" fwhm="0.0181305" res="16281.3" algo="Sum"/><pk mz="295.22415194" i="5969.54" sn="70.4526" a="102.115" fwhm="0.0159052" res="18561.5" algo="Sum"/><pk mz="295.26036418" i="1525.18" sn="17.9993" a="29.9573" fwhm="0.017983" res="16418.9" algo="Sum"/><pk mz="295.29960653" i="629.939" sn="7.43461" a="11.3265" fwhm="0.016305" res="18111" algo="Sum"/><pk mz="296.22593874" i="1183.34" sn="13.8353" a="24.8594" fwhm="0.0191946" res="15432.8" algo="Sum"/><pk mz="296.80009254" i="1222.52" sn="14.1473" a="22.1995" fwhm="0.0152929" res="19407.7" algo="Sum"/><pk mz="297.16787601" i="943.832" sn="10.8842" a="18.4619" fwhm="0.020671" res="14376.1" algo="Sum"/><pk mz="298.02516393" i="629.78" sn="7.20622" a="12.7117" fwhm="0.017352" res="17175.3" algo="Sum"/><pk mz="298.17758846" i="672.954" sn="7.697" a="16.3989" fwhm="0.0209482" res="14234" algo="Sum"/><pk mz="298.34629297" i="6167.75" sn="70.483" a="103.415" fwhm="0.0153095" res="19487.7" algo="Sum"/><pk mz="298.79717549" i="1341.64" sn="15.2259" a="23.3671" fwhm="0.0153178" res="19506.6" algo="Sum"/><pk mz="299.00167437" i="700.778" sn="7.94431" a="14.4863" fwhm="0.0180756" res="16541.7" algo="Sum"/><pk mz="299.11034434" i="755.445" sn="8.55854" a="13.1312" fwhm="0.022081" res="13546.1" algo="Sum"/><pk mz="299.16195486" i="4286.33" sn="48.5604" a="90.1121" fwhm="0.0185116" res="16160.7" algo="Sum"/><pk mz="299.19707366" i="4021.28" sn="45.5566" a="77.0039" fwhm="0.0166853" res="17931.8" algo="Sum"/><pk mz="299.34944329" i="1360.53" sn="15.3793" a="23.1349" fwhm="0.0155902" res="19201.2" algo="Sum"/><pk mz="300.00400017" i="744.09" sn="8.38907" a="15.3758" fwhm="0.0173717" res="17269.7" algo="Sum"/><pk mz="300.16509796" i="906.029" sn="10.2057" a="19.9406" fwhm="0.0199106" res="15075.6" algo="Sum"/><pk mz="300.20082099" i="809.383" sn="9.11173" a="18.2448" fwhm="0.0190835" res="15730.9" algo="Sum"/><pk mz="300.88367548" i="2350.78" sn="26.1966" a="42.2516" fwhm="0.0152683" res="19706.5" algo="Sum"/><pk mz="300.98589034" i="1227.64" sn="13.6805" a="26.4676" fwhm="0.0230426" res="13062.2" algo="Sum"/><pk mz="301.03978462" i="1032.66" sn="11.5066" a="19.5666" fwhm="0.0171076" res="17596.8" algo="Sum"/><pk mz="301.14098062" i="209302" sn="2327.19" a="3058.73" fwhm="0.0127685" res="23584.6" algo="Sum"/><pk mz="301.21166885" i="5768.23" sn="64.006" a="118.067" fwhm="0.0173264" res="17384.6" algo="Sum"/><pk mz="301.25063936" i="706.54" sn="7.83047" a="13.3854" fwhm="0.0198629" res="15166.5" algo="Sum"/><pk mz="302.01166253" i="754.771" sn="8.29545" a="14.0821" fwhm="0.0168154" res="17960.4" algo="Sum"/><pk mz="302.14398386" i="34500.2" sn="377.503" a="595.595" fwhm="0.0152661" res="19791.8" algo="Sum"/><pk mz="302.21564749" i="1360.84" sn="14.8737" a="28.117" fwhm="0.0223055" res="13548.9" algo="Sum"/><pk mz="302.24450636" i="1567.84" sn="17.136" a="30.8327" fwhm="0.0190075" res="15901.3" algo="Sum"/><pk mz="302.88096624" i="963.999" sn="10.4767" a="16.9103" fwhm="0.0162012" res="18695" algo="Sum"/><pk mz="302.92570448" i="1496.71" sn="16.2423" a="35.0043" fwhm="0.0174359" res="17373.7" algo="Sum"/><pk mz="302.97087132" i="852.553" sn="9.23995" a="18.0469" fwhm="0.0249016" res="12166.7" algo="Sum"/><pk mz="303.14690492" i="4810.17" sn="51.9472" a="91.0296" fwhm="0.0172301" res="17594" algo="Sum"/><pk mz="303.19259328" i="3827.2" sn="41.3272" a="72.1511" fwhm="0.0172445" res="17581.9" algo="Sum"/><pk mz="303.22892866" i="21299.8" sn="230.012" a="373.874" fwhm="0.0157945" res="19198.4" algo="Sum"/><pk mz="303.26379920" i="1475.87" sn="15.9368" a="26.7214" fwhm="0.016765" res="18089.2" algo="Sum"/><pk mz="304.15150456" i="638.766" sn="6.84713" a="16.6333" fwhm="0.0254425" res="11954.5" algo="Sum"/><pk mz="304.19651023" i="833.053" sn="8.93072" a="16.2609" fwhm="0.0195683" res="15545.4" algo="Sum"/><pk mz="304.23241836" i="4515.01" sn="48.4047" a="75.6777" fwhm="0.0162469" res="18725.5" algo="Sum"/><pk mz="304.26088865" i="8552.05" sn="91.6799" a="155.901" fwhm="0.0161742" res="18811.5" algo="Sum"/><pk mz="304.29837729" i="736.143" sn="7.89162" a="14.8199" fwhm="0.0213086" res="14280.6" algo="Sum"/><pk mz="304.74254188" i="852.489" sn="9.09436" a="15.3258" fwhm="0.0160811" res="18950.3" algo="Sum"/><pk mz="304.89609666" i="777.709" sn="8.26655" a="17.4625" fwhm="0.0183039" res="16657.4" algo="Sum"/><pk mz="305.06523867" i="4197.71" sn="44.5962" a="77.2034" fwhm="0.0163413" res="18668.4" algo="Sum"/><pk mz="305.15700644" i="4360.52" sn="46.3235" a="93.7751" fwhm="0.0180944" res="16864.7" algo="Sum"/><pk mz="305.20886910" i="772.268" sn="8.2041" a="12.4605" fwhm="0.0196989" res="15493.7" algo="Sum"/><pk mz="305.24452706" i="20484.3" sn="217.594" a="372.506" fwhm="0.0161632" res="18885.1" algo="Sum"/><pk mz="305.28073201" i="9382.41" sn="99.6643" a="185.849" fwhm="0.0169427" res="18018.4" algo="Sum"/><pk mz="306.16039608" i="757.858" sn="7.96997" a="17.2617" fwhm="0.0171536" res="17848.1" algo="Sum"/><pk mz="306.24807746" i="4286.65" sn="45.0805" a="75.8592" fwhm="0.0165543" res="18499.6" algo="Sum"/><pk mz="306.28085530" i="3014.86" sn="31.7057" a="66.7395" fwhm="0.021537" res="14221.2" algo="Sum"/><pk mz="306.82879329" i="950.136" sn="9.94073" a="18.8238" fwhm="0.0171148" res="17927.7" algo="Sum"/><pk mz="307.05193199" i="680.72" sn="7.11789" a="16.514" fwhm="0.0204595" res="15007.8" algo="Sum"/><pk mz="307.20158939" i="1401.05" sn="14.6468" a="33.1013" fwhm="0.0235941" res="13020.3" algo="Sum"/><pk mz="307.22363172" i="1106.49" sn="11.5675" a="17.1255" fwhm="0.0169566" res="18118.2" algo="Sum"/><pk mz="307.26010632" i="6592.76" sn="68.9217" a="125.142" fwhm="0.0164659" res="18660.4" algo="Sum"/><pk mz="308.26306494" i="1376.76" sn="14.2689" a="24.4119" fwhm="0.0159493" res="19327.6" algo="Sum"/><pk mz="308.82609037" i="784.766" sn="8.07624" a="14.3766" fwhm="0.0163605" res="18876.4" algo="Sum"/><pk mz="308.87736280" i="1459.29" sn="15.018" a="27.7426" fwhm="0.0166081" res="18598.1" algo="Sum"/><pk mz="308.95415904" i="1196.33" sn="12.3114" a="23.7033" fwhm="0.0171203" res="18046" algo="Sum"/><pk mz="309.16717994" i="807.295" sn="8.30569" a="14.236" fwhm="0.0214905" res="14386.2" algo="Sum"/><pk mz="309.20335783" i="13376.8" sn="137.625" a="271.609" fwhm="0.0169587" res="18232.7" algo="Sum"/><pk mz="309.23821931" i="1655.04" sn="17.0275" a="25.1811" fwhm="0.0144997" res="21327.2" algo="Sum"/><pk mz="309.27568923" i="2570" sn="26.4424" a="48.0536" fwhm="0.016516" res="18725.8" algo="Sum"/><pk mz="310.20697824" i="2389.73" sn="24.346" a="49.1041" fwhm="0.0172421" res="17991.2" algo="Sum"/><pk mz="310.87514924" i="1310.78" sn="13.2912" a="23.7031" fwhm="0.0168293" res="18472.2" algo="Sum"/><pk mz="310.91218362" i="2790.5" sn="28.2954" a="52.3306" fwhm="0.0166397" res="18685" algo="Sum"/><pk mz="311.19898102" i="1170.73" sn="11.835" a="27.9298" fwhm="0.0274349" res="11343.2" algo="Sum"/><pk mz="311.21937075" i="1613.46" sn="16.3099" a="43.0307" fwhm="0.0346146" res="8990.97" algo="Sum"/><pk mz="311.25393237" i="854.153" sn="8.63376" a="15.9058" fwhm="0.0211951" res="14685.2" algo="Sum"/><pk mz="312.04056578" i="825.073" sn="8.28333" a="16.5929" fwhm="0.0162544" res="19197.2" algo="Sum"/><pk mz="312.78059572" i="696.003" sn="6.95408" a="14.9095" fwhm="0.0190063" res="16456.7" algo="Sum"/><pk mz="313.17569259" i="998.041" sn="9.89014" a="18.0113" fwhm="0.0232291" res="13482" algo="Sum"/><pk mz="313.21286484" i="1286.68" sn="12.7524" a="30.972" fwhm="0.0220561" res="14200.7" algo="Sum"/><pk mz="314.23103344" i="970.802" sn="9.54462" a="22.472" fwhm="0.0196282" res="16009.2" algo="Sum"/><pk mz="314.77725171" i="1043.43" sn="10.1678" a="21.8797" fwhm="0.0183353" res="17167.8" algo="Sum"/><pk mz="315.00296102" i="1313.76" sn="12.7732" a="26.3799" fwhm="0.0169001" res="18639.1" algo="Sum"/><pk mz="315.07948993" i="64167.4" sn="623.962" a="1111.89" fwhm="0.0153773" res="20489.8" algo="Sum"/><pk mz="315.13458925" i="1590.7" sn="15.4699" a="31.7253" fwhm="0.0253136" res="12449.2" algo="Sum"/><pk mz="315.15666622" i="1222.42" sn="11.888" a="19.006" fwhm="0.0210053" res="15003.7" algo="Sum"/><pk mz="315.19267401" i="47151.6" sn="458.658" a="817.76" fwhm="0.0156266" res="20170.3" algo="Sum"/><pk mz="315.22770659" i="2142.82" sn="20.8455" a="38.1469" fwhm="0.0216989" res="14527.3" algo="Sum"/><pk mz="315.26486081" i="1151.28" sn="11.197" a="25.2749" fwhm="0.0197451" res="15966.7" algo="Sum"/><pk mz="316.08247237" i="7524.22" sn="72.4343" a="145.056" fwhm="0.0170522" res="18536.2" algo="Sum"/><pk mz="316.10981070" i="1376.35" sn="13.2499" a="24.3364" fwhm="0.0213261" res="14822.7" algo="Sum"/><pk mz="316.13681288" i="791.259" sn="7.61737" a="13.9232" fwhm="0.0202312" res="15626.2" algo="Sum"/><pk mz="316.19616371" i="9326.36" sn="89.7839" a="172.895" fwhm="0.0165152" res="19145.8" algo="Sum"/><pk mz="316.24620200" i="854.687" sn="8.22798" a="21.6806" fwhm="0.0284115" res="11130.9" algo="Sum"/><pk mz="316.77526468" i="635.035" sn="6.07727" a="14.573" fwhm="0.0191363" res="16553.6" algo="Sum"/><pk mz="316.85774914" i="1028.2" sn="9.83984" a="18.8482" fwhm="0.0153663" res="20620.3" algo="Sum"/><pk mz="316.95976653" i="635.712" sn="6.08212" a="13.0372" fwhm="0.0306084" res="10355.3" algo="Sum"/><pk mz="316.98470999" i="906.603" sn="8.67402" a="18.2346" fwhm="0.0199827" res="15863" algo="Sum"/><pk mz="317.02039524" i="828.662" sn="7.92853" a="19.6186" fwhm="0.0226618" res="13989.2" algo="Sum"/><pk mz="317.08437800" i="1525.93" sn="14.5996" a="27.5809" fwhm="0.0196306" res="16152.6" algo="Sum"/><pk mz="317.11464562" i="30074.3" sn="287.742" a="547.538" fwhm="0.0159932" res="19828.1" algo="Sum"/><pk mz="317.17364712" i="1612.86" sn="15.4306" a="34.3782" fwhm="0.0260091" res="12194.7" algo="Sum"/><pk mz="317.20251593" i="2133.49" sn="20.4114" a="59.4021" fwhm="0.034727" res="9134.18" algo="Sum"/><pk mz="317.24471887" i="4617.66" sn="44.1778" a="81.0293" fwhm="0.0160618" res="19751.5" algo="Sum"/><pk mz="317.28116914" i="5276.27" sn="50.4653" a="99.034" fwhm="0.0166665" res="19037.1" algo="Sum"/><pk mz="317.98556623" i="818.579" sn="7.78475" a="17.1029" fwhm="0.0188739" res="16847.9" algo="Sum"/><pk mz="318.11802965" i="5411.91" sn="51.4424" a="106.862" fwhm="0.0172797" res="18410" algo="Sum"/><pk mz="318.24757249" i="1133.36" sn="10.7661" a="22.1882" fwhm="0.0173876" res="18303.2" algo="Sum"/><pk mz="318.28434218" i="1330.42" sn="12.6232" a="24.4714" fwhm="0.0172942" res="18404.1" algo="Sum"/><pk mz="318.90721299" i="856.072" sn="8.07769" a="17.0478" fwhm="0.0167549" res="19033.7" algo="Sum"/><pk mz="318.97502905" i="768.748" sn="7.25372" a="27.9897" fwhm="0.0334957" res="9522.86" algo="Sum"/><pk mz="319.11442598" i="2803.54" sn="26.4299" a="64.2834" fwhm="0.0196596" res="16232" algo="Sum"/><pk mz="319.15144859" i="1914.7" sn="18.0443" a="50.1723" fwhm="0.0244992" res="13027" algo="Sum"/><pk mz="319.20120770" i="910.671" sn="8.57639" a="17.6978" fwhm="0.0316079" res="10098.8" algo="Sum"/><pk mz="319.22426912" i="2030.48" sn="19.1086" a="40.3014" fwhm="0.0190806" res="16730.3" algo="Sum"/><pk mz="319.26031260" i="6602.77" sn="62.0661" a="120.846" fwhm="0.0168895" res="18902.9" algo="Sum"/><pk mz="319.29671534" i="6977.12" sn="65.5274" a="135.009" fwhm="0.0168622" res="18935.7" algo="Sum"/><pk mz="320.12226494" i="659.31" sn="6.15623" a="20.3389" fwhm="0.0286674" res="11166.8" algo="Sum"/><pk mz="320.23302361" i="1248.64" sn="11.6384" a="25.2511" fwhm="0.0187355" res="17092.3" algo="Sum"/><pk mz="320.26286126" i="1513.88" sn="14.11" a="29.0219" fwhm="0.0174118" res="18393.4" algo="Sum"/><pk mz="320.29947238" i="1667.11" sn="15.5373" a="31.8797" fwhm="0.0169611" res="18884.4" algo="Sum"/><pk mz="321.13087412" i="2729.19" sn="25.2416" a="55.492" fwhm="0.017816" res="18024.9" algo="Sum"/><pk mz="321.17112353" i="1150.99" sn="10.6463" a="37.2391" fwhm="0.0359141" res="8942.77" algo="Sum"/><pk mz="321.21683670" i="1619.49" sn="14.9815" a="40.4482" fwhm="0.0293544" res="10942.7" algo="Sum"/><pk mz="321.23856271" i="2700.25" sn="24.9793" a="56.8053" fwhm="0.0245407" res="13090" algo="Sum"/><pk mz="321.27537737" i="2220.98" sn="20.5438" a="44.2343" fwhm="0.0184982" res="17367.9" algo="Sum"/><pk mz="321.31343751" i="822.436" sn="7.60745" a="17.3261" fwhm="0.0206445" res="15564.1" algo="Sum"/><pk mz="322.24221878" i="646.495" sn="5.92979" a="19.9903" fwhm="0.0374397" res="8606.96" algo="Sum"/><pk mz="322.80927403" i="1070.71" sn="9.77134" a="22.7266" fwhm="0.0180065" res="17927.3" algo="Sum"/><pk mz="323.19733479" i="3028.88" sn="27.5588" a="80.3328" fwhm="0.0188003" res="17191.1" algo="Sum"/><pk mz="323.22912017" i="1050.41" sn="9.55736" a="18.202" fwhm="0.0212725" res="15194.7" algo="Sum"/><pk mz="323.25516322" i="2287.96" sn="20.8174" a="50.7145" fwhm="0.0193819" res="16678.2" algo="Sum"/><pk mz="323.29155016" i="1598.42" sn="14.5428" a="30.3003" fwhm="0.0168102" res="19231.8" algo="Sum"/><pk mz="324.20056723" i="660.086" sn="5.95461" a="22.5873" fwhm="0.0238159" res="13612.8" algo="Sum"/><pk mz="324.80698496" i="1354.56" sn="12.1249" a="25.1976" fwhm="0.0169071" res="19211.3" algo="Sum"/><pk mz="324.85240248" i="1345.9" sn="12.0455" a="25.604" fwhm="0.016248" res="19993.4" algo="Sum"/><pk mz="325.17753086" i="2446.67" sn="21.875" a="50.7584" fwhm="0.0226448" res="14359.9" algo="Sum"/><pk mz="325.21237695" i="11524.9" sn="103.041" a="275.043" fwhm="0.0180545" res="18012.8" algo="Sum"/><pk mz="325.26905613" i="708.059" sn="6.33057" a="15.4111" fwhm="0.0225424" res="14429.2" algo="Sum"/><pk mz="326.21558412" i="2606.93" sn="23.1807" a="61.4223" fwhm="0.0184635" res="17668.1" algo="Sum"/><pk mz="326.80548944" i="720.453" sn="6.37872" a="15.7787" fwhm="0.0191442" res="17070.7" algo="Sum"/><pk mz="326.84957170" i="1320.63" sn="11.6924" a="24.0104" fwhm="0.0162257" res="20143.9" algo="Sum"/><pk mz="326.88682615" i="1056.56" sn="9.35351" a="20.6531" fwhm="0.0173013" res="18893.8" algo="Sum"/><pk mz="327.01440670" i="1618.2" sn="14.3194" a="31.845" fwhm="0.01826" res="17908.8" algo="Sum"/><pk mz="327.05098081" i="1042.29" sn="9.223" a="21.9365" fwhm="0.0179118" res="18259" algo="Sum"/><pk mz="327.19590200" i="13745.1" sn="121.607" a="283.849" fwhm="0.017412" res="18791.4" algo="Sum"/><pk mz="327.22825482" i="19138.7" sn="169.324" a="379.974" fwhm="0.0177695" res="18415.2" algo="Sum"/><pk mz="328.01533612" i="633.211" sn="5.57869" a="13.8843" fwhm="0.0187921" res="17455" algo="Sum"/><pk mz="328.19957982" i="2579.75" sn="22.6583" a="57.5476" fwhm="0.0187601" res="17494.5" algo="Sum"/><pk mz="328.23193815" i="4187.87" sn="36.7472" a="90.4388" fwhm="0.0187897" res="17468.7" algo="Sum"/><pk mz="328.93518349" i="686.44" sn="5.99059" a="12.528" fwhm="0.0161959" res="20309.8" algo="Sum"/><pk mz="329.00088305" i="699.873" sn="6.10732" a="17.6536" fwhm="0.0297588" res="11055.6" algo="Sum"/><pk mz="329.17682352" i="1743.64" sn="15.1622" a="42.1577" fwhm="0.0267216" res="12318.7" algo="Sum"/><pk mz="329.21037674" i="6579.26" sn="57.1487" a="145.013" fwhm="0.02029" res="16225.3" algo="Sum"/><pk mz="329.24334518" i="6900.59" sn="59.8867" a="139.178" fwhm="0.0181182" res="18171.9" algo="Sum"/><pk mz="329.28046650" i="880.001" sn="7.63465" a="16.0117" fwhm="0.0209435" res="15722.3" algo="Sum"/><pk mz="330.21421709" i="1424.25" sn="12.2587" a="32.8466" fwhm="0.0217273" res="15198.1" algo="Sum"/><pk mz="330.24694089" i="1536.3" sn="13.2231" a="34.7613" fwhm="0.0198097" res="16671" algo="Sum"/><pk mz="330.75289896" i="1045.95" sn="8.97213" a="20.5001" fwhm="0.0166285" res="19890.7" algo="Sum"/><pk mz="330.97846561" i="762.906" sn="6.50552" a="16.9277" fwhm="0.0257125" res="12872.3" algo="Sum"/><pk mz="331.04571242" i="90006.9" sn="765.895" a="1746.41" fwhm="0.0170956" res="19364.4" algo="Sum"/><pk mz="331.10953749" i="758.423" sn="6.44913" a="13.9111" fwhm="0.0176011" res="18811.9" algo="Sum"/><pk mz="331.18725763" i="39182.6" sn="333.258" a="754.601" fwhm="0.0182604" res="18136.9" algo="Sum"/><pk mz="331.26026504" i="3534.47" sn="30.074" a="73.1901" fwhm="0.0184167" res="17987" algo="Sum"/><pk mz="331.29654929" i="1356.4" sn="11.5413" a="28.7198" fwhm="0.0182374" res="18165.7" algo="Sum"/><pk mz="332.04849546" i="10691.1" sn="90.3309" a="227.867" fwhm="0.0190976" res="17387" algo="Sum"/><pk mz="332.08188568" i="862.183" sn="7.28474" a="17.1679" fwhm="0.0224399" res="14798.7" algo="Sum"/><pk mz="332.19063693" i="8099.37" sn="68.4302" a="151.105" fwhm="0.0187078" res="17756.8" algo="Sum"/><pk mz="332.26314843" i="914.815" sn="7.72979" a="18.9701" fwhm="0.023497" res="14140.7" algo="Sum"/><pk mz="332.29261791" i="2492.05" sn="21.0594" a="50.409" fwhm="0.0177021" res="18771.4" algo="Sum"/><pk mz="332.75083345" i="751.299" sn="6.31996" a="15.5187" fwhm="0.0170345" res="19534" algo="Sum"/><pk mz="332.83936352" i="1904.69" sn="15.9722" a="38.6826" fwhm="0.0179356" res="18557.5" algo="Sum"/><pk mz="332.95694584" i="906.16" sn="7.5899" a="24.8155" fwhm="0.0251005" res="13265" algo="Sum"/><pk mz="333.04999951" i="3429.1" sn="28.7204" a="79.8033" fwhm="0.0199051" res="16731.9" algo="Sum"/><pk mz="333.16708742" i="2179.15" sn="18.2507" a="49.5489" fwhm="0.0270262" res="12327.6" algo="Sum"/><pk mz="333.19654347" i="1741.96" sn="14.5858" a="49.8349" fwhm="0.0340277" res="9791.92" algo="Sum"/><pk mz="333.24050040" i="1353.14" sn="11.3294" a="27.4825" fwhm="0.0229388" res="14527.4" algo="Sum"/><pk mz="333.27584470" i="4199.74" sn="35.1677" a="84.557" fwhm="0.0184017" res="18111.1" algo="Sum"/><pk mz="333.31225859" i="4977.46" sn="41.6849" a="103.225" fwhm="0.0184577" res="18058.2" algo="Sum"/><pk mz="334.14822668" i="629.514" sn="5.22592" a="14.6733" fwhm="0.0290063" res="11519.8" algo="Sum"/><pk mz="334.27800884" i="1202.57" sn="9.98138" a="25.1596" fwhm="0.0194148" res="17217.7" algo="Sum"/><pk mz="334.31485156" i="1419.14" sn="11.7789" a="32.2722" fwhm="0.0205499" res="16268.4" algo="Sum"/><pk mz="334.83663106" i="1918.18" sn="15.8513" a="34.945" fwhm="0.0165647" res="20213.8" algo="Sum"/><pk mz="334.88122498" i="703.252" sn="5.81048" a="15.1237" fwhm="0.0195715" res="17110.7" algo="Sum"/><pk mz="335.03765427" i="1943.66" sn="16.0666" a="40.6403" fwhm="0.0179588" res="18655.9" algo="Sum"/><pk mz="335.12533173" i="868.052" sn="7.17519" a="21.9183" fwhm="0.0236709" res="14157.7" algo="Sum"/><pk mz="335.19827878" i="685.799" sn="5.66881" a="10.6528" fwhm="0.0216628" res="15473.5" algo="Sum"/><pk mz="335.22116364" i="1270.91" sn="10.5053" a="32.5548" fwhm="0.0278303" res="12045.2" algo="Sum"/><pk mz="335.25540997" i="1549.01" sn="12.8041" a="33.6321" fwhm="0.0221101" res="15163" algo="Sum"/><pk mz="335.29097132" i="2007.08" sn="16.5916" a="44.5858" fwhm="0.0205725" res="16298" algo="Sum"/><pk mz="335.32690894" i="873.945" sn="7.22364" a="19.4984" fwhm="0.0237612" res="14112.4" algo="Sum"/><pk mz="336.83455508" i="653.95" sn="5.34141" a="16.3825" fwhm="0.0206013" res="16350.1" algo="Sum"/><pk mz="337.06143335" i="43955.6" sn="358.863" a="843.082" fwhm="0.0168709" res="19978.9" algo="Sum"/><pk mz="337.10323271" i="1510.97" sn="12.3334" a="35.6929" fwhm="0.0251442" res="13406.8" algo="Sum"/><pk mz="337.17584124" i="1493" sn="12.184" a="39.5924" fwhm="0.0249637" res="13506.6" algo="Sum"/><pk mz="337.21132771" i="1351.29" sn="11.019" a="30.3032" fwhm="0.0260939" res="12923" algo="Sum"/><pk mz="337.23421041" i="1362.37" sn="11.1014" a="30.6362" fwhm="0.0287905" res="11713.4" algo="Sum"/><pk mz="337.27107466" i="2511.33" sn="20.4417" a="50.0109" fwhm="0.0187143" res="18022.1" algo="Sum"/><pk mz="337.30723611" i="4381.31" sn="35.6306" a="84.6115" fwhm="0.0174524" res="19327.2" algo="Sum"/><pk mz="338.06421398" i="5360.34" sn="43.3988" a="111.184" fwhm="0.0182048" res="18570" algo="Sum"/><pk mz="338.27627495" i="656.229" sn="5.28217" a="14.3903" fwhm="0.0220797" res="15320.7" algo="Sum"/><pk mz="338.31124334" i="962.863" sn="7.74959" a="17.7372" fwhm="0.0198402" res="17051.8" algo="Sum"/><pk mz="338.34152880" i="5914.29" sn="47.6034" a="114.965" fwhm="0.0179111" res="18890" algo="Sum"/><pk mz="338.78457990" i="1291.7" sn="10.3848" a="26.1914" fwhm="0.01764" res="19205.5" algo="Sum"/><pk mz="339.03268221" i="1352.45" sn="10.852" a="37.2649" fwhm="0.0281189" res="12057.1" algo="Sum"/><pk mz="339.06586304" i="1123.37" sn="9.00545" a="30.9991" fwhm="0.0241535" res="14038" algo="Sum"/><pk mz="339.19177751" i="2431.63" sn="19.4406" a="86.958" fwhm="0.0300824" res="11275.4" algo="Sum"/><pk mz="339.22878157" i="1724.98" sn="13.7908" a="40.1057" fwhm="0.0318727" res="10643.2" algo="Sum"/><pk mz="339.28709073" i="649.885" sn="5.19538" a="14.706" fwhm="0.0220464" res="15389.7" algo="Sum"/><pk mz="339.34577085" i="1448.78" sn="11.5802" a="39.3798" fwhm="0.0243169" res="13955.1" algo="Sum"/><pk mz="340.17874016" i="701.53" sn="5.56286" a="15.8395" fwhm="0.0235019" res="14474.5" algo="Sum"/><pk mz="340.25711601" i="777.675" sn="6.16787" a="19.2684" fwhm="0.0264132" res="12882.1" algo="Sum"/><pk mz="340.78212121" i="1651.07" sn="13.06" a="33.5" fwhm="0.018263" res="18659.7" algo="Sum"/><pk mz="340.98694724" i="713.588" sn="5.6129" a="15.7047" fwhm="0.0198829" res="17149.7" algo="Sum"/><pk mz="341.20784593" i="7364.14" sn="57.9052" a="146.818" fwhm="0.0206792" res="16500.1" algo="Sum"/><pk mz="341.24462512" i="2101.61" sn="16.5252" a="43.1224" fwhm="0.0235461" res="14492.6" algo="Sum"/><pk mz="342.19479404" i="856.551" sn="6.67395" a="16.7775" fwhm="0.0263778" res="12972.9" algo="Sum"/><pk mz="342.21134416" i="1597.44" sn="12.4434" a="32.3757" fwhm="0.0219737" res="15573.7" algo="Sum"/><pk mz="342.24451098" i="1416.18" sn="11.0316" a="32.102" fwhm="0.0271821" res="12590.8" algo="Sum"/><pk mz="342.77910076" i="854.409" sn="6.61529" a="19.3133" fwhm="0.0196716" res="17425.1" algo="Sum"/><pk mz="342.86852796" i="3485.25" sn="26.9796" a="67.5196" fwhm="0.0177437" res="19323.4" algo="Sum"/><pk mz="342.98839333" i="1027.19" sn="7.94825" a="22.3368" fwhm="0.0191627" res="17898.7" algo="Sum"/><pk mz="343.19173147" i="68874.4" sn="532.715" a="1348.97" fwhm="0.0176261" res="19470.7" algo="Sum"/><pk mz="343.25738157" i="1208.68" sn="9.34772" a="25.8095" fwhm="0.0252313" res="13604.4" algo="Sum"/><pk mz="343.29684340" i="1569.11" sn="12.1353" a="33.9511" fwhm="0.019334" res="17756.1" algo="Sum"/><pk mz="344.19474129" i="12606.2" sn="96.7099" a="265.634" fwhm="0.0189577" res="18156" algo="Sum"/><pk mz="344.86578094" i="2139.39" sn="16.3108" a="44.4484" fwhm="0.017864" res="19305.1" algo="Sum"/><pk mz="345.19990492" i="6581.94" sn="50.1479" a="257.535" fwhm="0.0365932" res="9433.43" algo="Sum"/><pk mz="345.23919985" i="5461.42" sn="41.6107" a="125.314" fwhm="0.0203679" res="16950.2" algo="Sum"/><pk mz="345.31266897" i="2896.21" sn="22.062" a="60.2662" fwhm="0.0184338" res="18732.5" algo="Sum"/><pk mz="346.20299505" i="1279.76" sn="9.69719" a="52.3003" fwhm="0.0414502" res="8352.27" algo="Sum"/><pk mz="346.24297497" i="1263.06" sn="9.56398" a="28.761" fwhm="0.0211964" res="16335" algo="Sum"/><pk mz="346.31549361" i="804.937" sn="6.08795" a="17.6924" fwhm="0.0203276" res="17036.7" algo="Sum"/><pk mz="347.16214727" i="10690.3" sn="80.5129" a="219.749" fwhm="0.0207352" res="16742.6" algo="Sum"/><pk mz="347.22001878" i="2259.09" sn="16.9841" a="52.7993" fwhm="0.0269514" res="12883.2" algo="Sum"/><pk mz="347.25461540" i="1842.08" sn="13.8337" a="41.1318" fwhm="0.0230479" res="15066.6" algo="Sum"/><pk mz="347.29143189" i="1025.37" sn="7.69158" a="20.0976" fwhm="0.0203291" res="17083.5" algo="Sum"/><pk mz="347.32815171" i="6109.46" sn="45.7764" a="125.079" fwhm="0.018681" res="18592.6" algo="Sum"/><pk mz="348.16541171" i="2334.64" sn="17.3711" a="48.0429" fwhm="0.0201241" res="17300.9" algo="Sum"/><pk mz="348.26294204" i="712.139" sn="5.29471" a="16.8338" fwhm="0.0229537" res="15172.4" algo="Sum"/><pk mz="348.33173586" i="1561.03" sn="11.6049" a="32.1441" fwhm="0.0186383" res="18689" algo="Sum"/><pk mz="348.81343023" i="2186.68" sn="16.2232" a="44.742" fwhm="0.0183859" res="18971.8" algo="Sum"/><pk mz="348.91945323" i="695.689" sn="5.15732" a="25.2858" fwhm="0.0298165" res="11702.2" algo="Sum"/><pk mz="349.05541943" i="13379.1" sn="98.8251" a="265.143" fwhm="0.0175556" res="19882.8" algo="Sum"/><pk mz="349.18310741" i="2412.93" sn="17.7723" a="47.49" fwhm="0.027884" res="12522.7" algo="Sum"/><pk mz="349.21168703" i="1874.58" sn="13.8071" a="43.9859" fwhm="0.0309762" res="11273.6" algo="Sum"/><pk mz="349.27076463" i="1929.29" sn="14.2088" a="45.0623" fwhm="0.020788" res="16801.6" algo="Sum"/><pk mz="349.30624866" i="837.362" sn="6.16774" a="18.0198" fwhm="0.0246122" res="14192.4" algo="Sum"/><pk mz="350.05819367" i="1700.46" sn="12.4416" a="35.342" fwhm="0.0183567" res="19069.8" algo="Sum"/><pk mz="350.81119927" i="2461.63" sn="17.9221" a="47.8956" fwhm="0.0169524" res="20693.9" algo="Sum"/><pk mz="350.98166503" i="756.991" sn="5.48523" a="18.7929" fwhm="0.0225195" res="15585.7" algo="Sum"/><pk mz="351.01457389" i="683.115" sn="4.94973" a="13.5731" fwhm="0.0186246" res="18846.8" algo="Sum"/><pk mz="351.15800745" i="867.037" sn="6.28298" a="23.1569" fwhm="0.029861" res="11759.7" algo="Sum"/><pk mz="351.19299693" i="883.666" sn="6.40334" a="18.2846" fwhm="0.030385" res="11558.1" algo="Sum"/><pk mz="351.22899975" i="2570.08" sn="18.6252" a="68.2845" fwhm="0.0287377" res="12221.9" algo="Sum"/><pk mz="351.28619638" i="1312.5" sn="9.51074" a="28.3188" fwhm="0.0209124" res="16798" algo="Sum"/><pk mz="351.32306424" i="1261.7" sn="9.14142" a="27.2065" fwhm="0.0194373" res="18074.7" algo="Sum"/><pk mz="352.23273004" i="710.553" sn="5.11736" a="18.2264" fwhm="0.0264924" res="13295.6" algo="Sum"/><pk mz="352.80831426" i="919.351" sn="6.57675" a="20.8563" fwhm="0.0196996" res="17909.4" algo="Sum"/><pk mz="352.89745697" i="6672.04" sn="47.7122" a="138.134" fwhm="0.017808" res="19816.8" algo="Sum"/><pk mz="353.02877737" i="64712.9" sn="462.755" a="1392.22" fwhm="0.0194874" res="18115.8" algo="Sum"/><pk mz="353.15540998" i="662.724" sn="4.74088" a="12.7853" fwhm="0.027866" res="12673.4" algo="Sum"/><pk mz="353.17277568" i="786.547" sn="5.62717" a="19.2248" fwhm="0.0364039" res="9701.52" algo="Sum"/><pk mz="353.20869001" i="778.589" sn="5.56962" a="20.8545" fwhm="0.0348579" res="10132.8" algo="Sum"/><pk mz="353.24412274" i="1599.04" sn="11.438" a="38.835" fwhm="0.0300432" res="11757.9" algo="Sum"/><pk mz="353.26634695" i="2126.79" sn="15.2131" a="51.9941" fwhm="0.0251414" res="14051.2" algo="Sum"/><pk mz="353.29752776" i="629.523" sn="4.50301" a="17.5378" fwhm="0.0272267" res="12976.1" algo="Sum"/><pk mz="354.03202670" i="7746.77" sn="55.0619" a="179.583" fwhm="0.021478" res="16483.5" algo="Sum"/><pk mz="354.89447244" i="2353.19" sn="16.6869" a="50.9501" fwhm="0.0185497" res="19132.1" algo="Sum"/><pk mz="355.03290111" i="3184.51" sn="22.5712" a="76.0427" fwhm="0.0215402" res="16482.3" algo="Sum"/><pk mz="355.18878252" i="1538.28" sn="10.9014" a="40.3258" fwhm="0.037794" res="9398.01" algo="Sum"/><pk mz="355.22354434" i="1184.93" sn="8.39807" a="31.6841" fwhm="0.0322798" res="11004.5" algo="Sum"/><pk mz="355.25871495" i="811.973" sn="5.75497" a="20.0281" fwhm="0.036946" res="9615.63" algo="Sum"/><pk mz="356.75560555" i="951.583" sn="6.6952" a="19.6407" fwhm="0.0179175" res="19911" algo="Sum"/><pk mz="357.01954460" i="1231.42" sn="8.66151" a="32.9201" fwhm="0.0210269" res="16979.2" algo="Sum"/><pk mz="357.20583212" i="9702.23" sn="68.0596" a="206.963" fwhm="0.0205191" res="17408.5" algo="Sum"/><pk mz="357.23922301" i="2862.3" sn="20.0636" a="60.2406" fwhm="0.0225129" res="15868.2" algo="Sum"/><pk mz="357.31246639" i="947.037" sn="6.63578" a="20.5542" fwhm="0.0185996" res="19210.7" algo="Sum"/><pk mz="358.20913283" i="2056.05" sn="14.3095" a="43.9823" fwhm="0.0214477" res="16701.5" algo="Sum"/><pk mz="358.24185562" i="734.558" sn="5.11192" a="20.6035" fwhm="0.0307553" res="11648.1" algo="Sum"/><pk mz="358.30666086" i="915.255" sn="6.36938" a="29.7348" fwhm="0.0291151" res="12306.6" algo="Sum"/><pk mz="358.84255611" i="3617.7" sn="25.1129" a="72.9618" fwhm="0.0185555" res="19338.9" algo="Sum"/><pk mz="358.94833407" i="799.094" sn="5.53831" a="20.4325" fwhm="0.0240136" res="14947.7" algo="Sum"/><pk mz="358.97965980" i="2798.47" sn="19.3777" a="66.2611" fwhm="0.0197725" res="18155.5" algo="Sum"/><pk mz="359.04344898" i="30983.7" sn="214.176" a="625.841" fwhm="0.018265" res="19657.5" algo="Sum"/><pk mz="359.16535612" i="15641.4" sn="108.131" a="336.291" fwhm="0.0187641" res="19141.1" algo="Sum"/><pk mz="359.21808794" i="4096.08" sn="28.3167" a="129.133" fwhm="0.0278191" res="12912.6" algo="Sum"/><pk mz="359.32834003" i="1178" sn="8.14194" a="28.6871" fwhm="0.0209945" res="17115.4" algo="Sum"/><pk mz="360.04644467" i="3757.84" sn="25.8057" a="86.0922" fwhm="0.0195306" res="18435" algo="Sum"/><pk mz="360.16866080" i="2908.39" sn="19.9695" a="69.9252" fwhm="0.0205528" res="17524.1" algo="Sum"/><pk mz="360.19543474" i="652.355" sn="4.47924" a="6.83419" fwhm="0.0112281" res="32079.9" algo="Sum"/><pk mz="360.22134303" i="1002" sn="6.88105" a="25.3897" fwhm="0.0273894" res="13151.9" algo="Sum"/><pk mz="360.32367499" i="31192.1" sn="214.187" a="638.624" fwhm="0.0181962" res="19802.1" algo="Sum"/><pk mz="360.83999056" i="2551.44" sn="17.4064" a="56.0472" fwhm="0.0196728" res="18342.1" algo="Sum"/><pk mz="360.97774559" i="1802.82" sn="12.2865" a="39.203" fwhm="0.0223664" res="16139.3" algo="Sum"/><pk mz="361.01038899" i="3263.36" sn="22.2403" a="81.5388" fwhm="0.0225418" res="16015.1" algo="Sum"/><pk mz="361.04655704" i="996.494" sn="6.79089" a="23.5528" fwhm="0.025144" res="14359.1" algo="Sum"/><pk mz="361.17032312" i="2615.83" sn="17.8263" a="104.613" fwhm="0.0483351" res="7472.22" algo="Sum"/><pk mz="361.20989591" i="2041.64" sn="13.9133" a="48.8782" fwhm="0.0337313" res="10708.4" algo="Sum"/><pk mz="361.23589113" i="2241.57" sn="15.2758" a="60.372" fwhm="0.0325304" res="11104.6" algo="Sum"/><pk mz="361.27275458" i="910.72" sn="6.20644" a="22.3466" fwhm="0.0318333" res="11348.9" algo="Sum"/><pk mz="361.32874654" i="7940.96" sn="54.1346" a="273.902" fwhm="0.0319984" res="11292.1" algo="Sum"/><pk mz="362.01756040" i="860.816" sn="5.82043" a="24.9776" fwhm="0.0268977" res="13459.1" algo="Sum"/><pk mz="362.19054409" i="809.338" sn="5.46761" a="19.2828" fwhm="0.0313987" res="11535.2" algo="Sum"/><pk mz="362.24123275" i="6950.6" sn="46.9432" a="162.169" fwhm="0.0192467" res="18821" algo="Sum"/><pk mz="362.34261974" i="1706.83" sn="11.5311" a="61.4627" fwhm="0.03126" res="11591.3" algo="Sum"/><pk mz="362.92623171" i="6079.1" sn="40.7723" a="125.91" fwhm="0.0188312" res="19272.6" algo="Sum"/><pk mz="363.15711213" i="2181.59" sn="14.6228" a="48.5859" fwhm="0.0248016" res="14642.5" algo="Sum"/><pk mz="363.24516240" i="2106.44" sn="14.119" a="62.0163" fwhm="0.0284757" res="12756.3" algo="Sum"/><pk mz="363.28718575" i="626.428" sn="4.19882" a="13.4531" fwhm="0.0287504" res="12635.9" algo="Sum"/><pk mz="363.32344625" i="1364.46" sn="9.14572" a="32.1369" fwhm="0.0205982" res="17638.6" algo="Sum"/><pk mz="363.35880265" i="1080.31" sn="7.24116" a="24.9363" fwhm="0.0227628" res="15962.8" algo="Sum"/><pk mz="364.78779962" i="1181.96" sn="7.82284" a="27.6715" fwhm="0.0194573" res="18748.1" algo="Sum"/><pk mz="365.10545628" i="1840.53" sn="12.1728" a="42.4567" fwhm="0.0201728" res="18098.9" algo="Sum"/><pk mz="365.14079356" i="1432.75" sn="9.47582" a="21.6853" fwhm="0.0150678" res="24233.2" algo="Sum"/><pk mz="365.15544796" i="1978.67" sn="13.0863" a="49.1014" fwhm="0.0263335" res="13866.6" algo="Sum"/><pk mz="365.20786516" i="1746.6" sn="11.5541" a="53.1895" fwhm="0.0290915" res="12553.8" algo="Sum"/><pk mz="365.24468511" i="1391.53" sn="9.20472" a="28.9217" fwhm="0.0287994" res="12682.4" algo="Sum"/><pk mz="365.26423823" i="1419.75" sn="9.38798" a="32.9328" fwhm="0.0295583" res="12357.4" algo="Sum"/><pk mz="365.30238734" i="1129.64" sn="7.46547" a="25.7489" fwhm="0.0254541" res="14351.4" algo="Sum"/><pk mz="365.33875755" i="2584.56" sn="17.0759" a="56.0767" fwhm="0.0191117" res="19115.9" algo="Sum"/><pk mz="366.78521148" i="1456.47" sn="9.53227" a="30.2257" fwhm="0.0179368" res="20448.8" algo="Sum"/><pk mz="367.12129518" i="3791.6" sn="24.8143" a="86.7071" fwhm="0.0205151" res="17895.2" algo="Sum"/><pk mz="367.15031917" i="976.768" sn="6.39251" a="22.2129" fwhm="0.0303198" res="12109.2" algo="Sum"/><pk mz="367.22317249" i="1043.01" sn="6.81337" a="24.4987" fwhm="0.0289405" res="12688.9" algo="Sum"/><pk mz="367.25252723" i="810.432" sn="5.29018" a="24.8941" fwhm="0.041099" res="8935.8" algo="Sum"/><pk mz="368.12584567" i="691.424" sn="4.48816" a="15.9447" fwhm="0.0213373" res="17252.7" algo="Sum"/><pk mz="368.87141737" i="5779.14" sn="37.4309" a="119.832" fwhm="0.0190761" res="19336.8" algo="Sum"/><pk mz="369.00149764" i="14100.4" sn="91.1203" a="308.37" fwhm="0.0197161" res="18715.7" algo="Sum"/><pk mz="369.22469801" i="3268.68" sn="21.0766" a="97.137" fwhm="0.0259797" res="14212" algo="Sum"/><pk mz="369.35159462" i="19049" sn="122.86" a="401.849" fwhm="0.0187894" res="19657.4" algo="Sum"/><pk mz="370.00515258" i="1753.32" sn="11.241" a="40.8145" fwhm="0.0208593" res="17738.1" algo="Sum"/><pk mz="370.22789261" i="690.2" sn="4.42311" a="24.914" fwhm="0.0335433" res="11037.3" algo="Sum"/><pk mz="370.35496557" i="5731.67" sn="36.7311" a="119.781" fwhm="0.0193851" res="19105.2" algo="Sum"/><pk mz="370.86904012" i="2443.2" sn="15.5659" a="53.444" fwhm="0.0191062" res="19410.9" algo="Sum"/><pk mz="371.00174566" i="1719.06" sn="10.9376" a="39.9753" fwhm="0.0247594" res="14984.3" algo="Sum"/><pk mz="371.03738991" i="8047.91" sn="51.2093" a="172.157" fwhm="0.0191232" res="19402.4" algo="Sum"/><pk mz="371.16233727" i="891.223" sn="5.67168" a="24.97" fwhm="0.0255421" res="14531.4" algo="Sum"/><pk mz="371.18146724" i="773.779" sn="4.92427" a="13.8897" fwhm="0.0227959" res="16282.8" algo="Sum"/><pk mz="371.22260172" i="1387.53" sn="8.83113" a="41.933" fwhm="0.0361276" res="10275.3" algo="Sum"/><pk mz="371.32273915" i="930.211" sn="5.91749" a="27.332" fwhm="0.0295476" res="12566.9" algo="Sum"/><pk mz="371.35912461" i="953.891" sn="6.0689" a="19.8183" fwhm="0.0197767" res="18777.6" algo="Sum"/><pk mz="372.04037433" i="1203.18" sn="7.60452" a="24.8214" fwhm="0.0189095" res="19674.8" algo="Sum"/><pk mz="372.73550482" i="765.396" sn="4.80933" a="19.4785" fwhm="0.0233708" res="15948.8" algo="Sum"/><pk mz="373.18121594" i="3543.31" sn="22.1948" a="120.587" fwhm="0.0270278" res="13807.3" algo="Sum"/><pk mz="373.23485762" i="2056.7" sn="12.8824" a="55.9086" fwhm="0.0311006" res="12000.9" algo="Sum"/><pk mz="373.26998482" i="686.135" sn="4.29769" a="18.9726" fwhm="0.0293897" res="12700.7" algo="Sum"/><pk mz="373.34403881" i="1339.06" sn="8.38658" a="30.044" fwhm="0.0199187" res="18743.4" algo="Sum"/><pk mz="374.18497597" i="804.703" sn="5.00785" a="30.0541" fwhm="0.0245002" res="15272.7" algo="Sum"/><pk mz="374.27471757" i="707.61" sn="4.40323" a="15.1895" fwhm="0.0277506" res="13487.1" algo="Sum"/><pk mz="374.30250435" i="1027.52" sn="6.3927" a="23.6948" fwhm="0.0216" res="17328.8" algo="Sum"/><pk mz="374.73305889" i="637.315" sn="3.95056" a="15.6142" fwhm="0.0213631" res="17541.1" algo="Sum"/><pk mz="374.81661862" i="1816.72" sn="11.2637" a="37.7869" fwhm="0.0190628" res="19662.2" algo="Sum"/><pk mz="375.01218305" i="35526.9" sn="220.112" a="872.938" fwhm="0.0218277" res="17180.6" algo="Sum"/><pk mz="375.19290990" i="1735.95" sn="10.7545" a="46.3326" fwhm="0.0283345" res="13241.5" algo="Sum"/><pk mz="375.21275630" i="1428.23" sn="8.84542" a="31.0749" fwhm="0.0261667" res="14339.3" algo="Sum"/><pk mz="375.25016453" i="836.645" sn="5.18159" a="18.1673" fwhm="0.0339678" res="11047.2" algo="Sum"/><pk mz="375.28654068" i="2138.65" sn="13.2453" a="54.6547" fwhm="0.0228943" res="16392.1" algo="Sum"/><pk mz="375.32047818" i="725.435" sn="4.49283" a="15.4009" fwhm="0.0277778" res="13511.5" algo="Sum"/><pk mz="375.35986743" i="5160.09" sn="31.9579" a="111.255" fwhm="0.0196983" res="19055.5" algo="Sum"/><pk mz="376.01498307" i="4330.79" sn="26.7775" a="119.588" fwhm="0.0238041" res="15796.2" algo="Sum"/><pk mz="376.29735081" i="5986.3" sn="36.8547" a="159.551" fwhm="0.0221079" res="17021" algo="Sum"/><pk mz="376.36339104" i="1467.31" sn="9.01631" a="30.778" fwhm="0.0184593" res="20388.8" algo="Sum"/><pk mz="376.81383060" i="1540.2" sn="9.44704" a="31.2381" fwhm="0.0181519" res="20758.9" algo="Sum"/><pk mz="376.93861917" i="667.278" sn="4.09394" a="20.9743" fwhm="0.0347089" res="10860" algo="Sum"/><pk mz="376.98596538" i="1492.71" sn="9.15823" a="35.4372" fwhm="0.0271882" res="13865.8" algo="Sum"/><pk mz="377.01482762" i="2223.57" sn="13.6423" a="59.6931" fwhm="0.026695" res="14123.1" algo="Sum"/><pk mz="377.17683520" i="779.646" sn="4.77312" a="24.9934" fwhm="0.0358949" res="10507.8" algo="Sum"/><pk mz="377.20609058" i="920.827" sn="5.63425" a="18.4578" fwhm="0.0306401" res="12310.9" algo="Sum"/><pk mz="377.23527026" i="1356.93" sn="8.29639" a="40.0727" fwhm="0.0393791" res="9579.58" algo="Sum"/><pk mz="377.26648740" i="1248.3" sn="7.63079" a="27.1738" fwhm="0.0324673" res="11619.9" algo="Sum"/><pk mz="377.30152537" i="2241.71" sn="13.703" a="64.7089" fwhm="0.0243972" res="15464.9" algo="Sum"/><pk mz="377.33534315" i="840.608" sn="5.13843" a="16.1092" fwhm="0.0181754" res="20760.7" algo="Sum"/><pk mz="377.99181713" i="654.154" sn="3.98607" a="17.7631" fwhm="0.0280595" res="13471.1" algo="Sum"/><pk mz="378.21513515" i="1519.84" sn="9.22681" a="37.8547" fwhm="0.023822" res="15876.7" algo="Sum"/><pk mz="378.30032855" i="758.688" sn="4.6056" a="25.8014" fwhm="0.0312908" res="12089.8" algo="Sum"/><pk mz="378.90029269" i="4683.98" sn="28.3383" a="113.181" fwhm="0.0201877" res="18768.9" algo="Sum"/><pk mz="379.00027813" i="749.332" sn="4.51968" a="25.9994" fwhm="0.0321532" res="11787.3" algo="Sum"/><pk mz="379.18515715" i="631.143" sn="3.80492" a="16.5196" fwhm="0.0388867" res="9751.03" algo="Sum"/><pk mz="379.22039551" i="756.222" sn="4.55908" a="23.4641" fwhm="0.0345384" res="10979.7" algo="Sum"/><pk mz="379.28351974" i="1612.87" sn="9.72238" a="45.9071" fwhm="0.0305492" res="12415.5" algo="Sum"/><pk mz="379.31718332" i="1394.14" sn="8.40339" a="31.1206" fwhm="0.0234597" res="16168.9" algo="Sum"/><pk mz="379.35392279" i="1091.64" sn="6.57989" a="25.683" fwhm="0.0216093" res="17555.1" algo="Sum"/><pk mz="380.76834429" i="1039.01" sn="6.21673" a="28.1049" fwhm="0.0228919" res="16633.3" algo="Sum"/><pk mz="380.89853802" i="698.088" sn="4.16683" a="17.7759" fwhm="0.0291913" res="13048.4" algo="Sum"/><pk mz="381.02549177" i="16532.6" sn="98.664" a="368.064" fwhm="0.0194771" res="19562.7" algo="Sum"/><pk mz="381.07955775" i="1006.1" sn="6.0041" a="25.6532" fwhm="0.025133" res="15162.5" algo="Sum"/><pk mz="381.20475489" i="2132.13" sn="12.7249" a="56.8031" fwhm="0.0289658" res="13160.5" algo="Sum"/><pk mz="381.23793969" i="968.761" sn="5.78235" a="21.1595" fwhm="0.0311696" res="12231.1" algo="Sum"/><pk mz="381.25659661" i="696.808" sn="4.15921" a="7.68542" fwhm="0.0195429" res="19508.7" algo="Sum"/><pk mz="381.29737068" i="1365.42" sn="8.14895" a="46.4323" fwhm="0.0271967" res="14020" algo="Sum"/><pk mz="382.02806243" i="2018.1" sn="11.9563" a="50.572" fwhm="0.0209613" res="18225.4" algo="Sum"/><pk mz="382.20863475" i="631.013" sn="3.73509" a="16.229" fwhm="0.0263948" res="14480.5" algo="Sum"/><pk mz="382.76575550" i="1612.95" sn="9.50901" a="38.51" fwhm="0.0208269" res="18378.5" algo="Sum"/><pk mz="383.11610157" i="68115" sn="401.22" a="1393.26" fwhm="0.0183722" res="20853" algo="Sum"/><pk mz="383.22289313" i="67942.5" sn="400.204" a="1423.42" fwhm="0.0185304" res="20680.7" algo="Sum"/><pk mz="384.11954390" i="9274.9" sn="54.3217" a="210.772" fwhm="0.0200403" res="19167.4" algo="Sum"/><pk mz="384.22593133" i="15187.6" sn="88.9273" a="345.836" fwhm="0.019835" res="19371.1" algo="Sum"/><pk mz="384.76365443" i="970.647" sn="5.6605" a="26.2955" fwhm="0.0239777" res="16046.7" algo="Sum"/><pk mz="384.84557420" i="2426.8" sn="14.151" a="51.069" fwhm="0.0192325" res="20010.2" algo="Sum"/><pk mz="385.12141586" i="2533.28" sn="14.7655" a="64.9785" fwhm="0.0212775" res="18099.9" algo="Sum"/><pk mz="385.22290705" i="4819.11" sn="28.0897" a="156.385" fwhm="0.0293246" res="13136.5" algo="Sum"/><pk mz="386.22263810" i="926.731" sn="5.38779" a="28.3242" fwhm="0.0370693" res="10418.9" algo="Sum"/><pk mz="386.84287051" i="1178.9" sn="6.83164" a="26.982" fwhm="0.0201473" res="19200.7" algo="Sum"/><pk mz="386.89483003" i="663.16" sn="3.84275" a="16.3701" fwhm="0.0220698" res="17530.5" algo="Sum"/><pk mz="387.01152484" i="1318.8" sn="7.64175" a="30.0219" fwhm="0.0195481" res="19798" algo="Sum"/><pk mz="387.20289337" i="1042.75" sn="6.02414" a="37.7943" fwhm="0.0533993" res="7251.09" algo="Sum"/><pk mz="387.35975378" i="922.204" sn="5.31336" a="22.4523" fwhm="0.0217347" res="17822.2" algo="Sum"/><pk mz="388.35697403" i="867.966" sn="4.96344" a="21.6027" fwhm="0.0213059" res="18227.7" algo="Sum"/><pk mz="388.71111947" i="1011.56" sn="5.77357" a="21.5682" fwhm="0.019331" res="20108.1" algo="Sum"/><pk mz="389.17544230" i="858.352" sn="4.86544" a="18.5673" fwhm="0.029828" res="13047.3" algo="Sum"/><pk mz="389.20935215" i="1106.35" sn="6.27008" a="32.7342" fwhm="0.0421765" res="9228.11" algo="Sum"/><pk mz="389.22600437" i="1085.79" sn="6.1541" a="15.465" fwhm="0.0155623" res="25010.8" algo="Sum"/><pk mz="389.24082747" i="1061.48" sn="6.01685" a="23.2194" fwhm="0.0338123" res="11511.8" algo="Sum"/><pk mz="389.33847889" i="627.425" sn="3.55839" a="13.3225" fwhm="0.0235856" res="16507.5" algo="Sum"/><pk mz="389.37523665" i="4133.26" sn="23.4382" a="97.8724" fwhm="0.0205479" res="18949.6" algo="Sum"/><pk mz="389.97406368" i="2143.74" sn="12.0955" a="52.8832" fwhm="0.0219515" res="17765.3" algo="Sum"/><pk mz="390.27632436" i="683.892" sn="3.85609" a="18.948" fwhm="0.0238921" res="16335" algo="Sum"/><pk mz="390.37812284" i="1234.69" sn="6.96173" a="29.4144" fwhm="0.0213889" res="18251.4" algo="Sum"/><pk mz="390.70912644" i="825.352" sn="4.64872" a="20.3134" fwhm="0.0213028" res="18340.7" algo="Sum"/><pk mz="390.79718709" i="2165.68" sn="12.1688" a="59.9952" fwhm="0.0213032" res="18344.5" algo="Sum"/><pk mz="390.98428765" i="11346.7" sn="63.4868" a="274.485" fwhm="0.022286" res="17543.9" algo="Sum"/><pk mz="391.20931621" i="964.994" sn="5.39789" a="29.1006" fwhm="0.0388933" res="10058.5" algo="Sum"/><pk mz="391.28106057" i="2204.42" sn="12.3301" a="60.2685" fwhm="0.030396" res="12872.8" algo="Sum"/><pk mz="391.35429274" i="1269.66" sn="7.09976" a="31.9523" fwhm="0.0232571" res="16827.3" algo="Sum"/><pk mz="391.39075605" i="1249.78" sn="6.98794" a="32.0077" fwhm="0.0227702" res="17188.7" algo="Sum"/><pk mz="391.98694730" i="1381.99" sn="7.67568" a="36.4014" fwhm="0.0227924" res="17198.1" algo="Sum"/><pk mz="392.28789695" i="1049.13" sn="5.82666" a="29.1801" fwhm="0.0374506" res="10474.8" algo="Sum"/><pk mz="392.30891371" i="762.092" sn="4.23278" a="17.6758" fwhm="0.025148" res="15600" algo="Sum"/><pk mz="392.79459486" i="2588.44" sn="14.3098" a="61.4717" fwhm="0.0203069" res="19342.9" algo="Sum"/><pk mz="392.98345101" i="1662.9" sn="9.19164" a="50.6644" fwhm="0.0236383" res="16624.8" algo="Sum"/><pk mz="393.20664012" i="1727.77" sn="9.53574" a="54.5194" fwhm="0.0302104" res="13015.6" algo="Sum"/><pk mz="393.29774672" i="42697.4" sn="235.631" a="933.551" fwhm="0.0196383" res="20027" algo="Sum"/><pk mz="393.36966089" i="1935.33" sn="10.6777" a="47.7231" fwhm="0.0238369" res="16502.6" algo="Sum"/><pk mz="394.30099738" i="10398" sn="57.0846" a="241.359" fwhm="0.0205779" res="19161.4" algo="Sum"/><pk mz="394.34620747" i="2755.24" sn="15.1262" a="68.2634" fwhm="0.0237944" res="16573.1" algo="Sum"/><pk mz="394.79189254" i="1145.28" sn="6.27418" a="32.1849" fwhm="0.0238146" res="16577.7" algo="Sum"/><pk mz="394.87449392" i="1750.63" sn="9.59044" a="41.5931" fwhm="0.0212431" res="18588.3" algo="Sum"/><pk mz="395.21572126" i="1276.7" sn="6.98727" a="34.6153" fwhm="0.0266079" res="14853.3" algo="Sum"/><pk mz="395.25662668" i="720.753" sn="3.94418" a="19.8701" fwhm="0.0392058" res="10081.6" algo="Sum"/><pk mz="395.30379868" i="1970.42" sn="10.7823" a="64.3251" fwhm="0.0289876" res="13637" algo="Sum"/><pk mz="395.35005602" i="1015.04" sn="5.55436" a="29.1873" fwhm="0.023833" res="16588.3" algo="Sum"/><pk mz="396.74392066" i="1266.15" sn="6.87116" a="31.0524" fwhm="0.0217107" res="18274.1" algo="Sum"/><pk mz="396.92464998" i="981.083" sn="5.32646" a="26.4014" fwhm="0.0217373" res="18260.1" algo="Sum"/><pk mz="396.99494167" i="19117.9" sn="103.794" a="497.766" fwhm="0.0232513" res="17074.1" algo="Sum"/><pk mz="397.18203552" i="1175.55" sn="6.36894" a="48.7874" fwhm="0.0449092" res="8844.11" algo="Sum"/><pk mz="397.23712550" i="2263.52" sn="12.2595" a="65.2913" fwhm="0.0272265" res="14590.1" algo="Sum"/><pk mz="397.99720564" i="2440.6" sn="13.1872" a="74.9045" fwhm="0.0249263" res="15967" algo="Sum"/><pk mz="398.74163113" i="2103.05" sn="11.2971" a="44.2243" fwhm="0.0251754" res="15838.6" algo="Sum"/><pk mz="398.75680920" i="1799.2" sn="9.6649" a="42.2799" fwhm="0.024515" res="16265.8" algo="Sum"/><pk mz="398.99758049" i="1390.92" sn="7.4552" a="46.0271" fwhm="0.0258079" res="15460.3" algo="Sum"/><pk mz="399.09024454" i="15101.3" sn="80.8847" a="356.884" fwhm="0.0204251" res="19539.2" algo="Sum"/><pk mz="399.19844623" i="26171.5" sn="140.175" a="565.053" fwhm="0.0257895" res="15479.1" algo="Sum"/><pk mz="399.26123386" i="1454.81" sn="7.79081" a="36.9869" fwhm="0.0267981" res="14898.9" algo="Sum"/><pk mz="399.77414641" i="845.906" sn="4.52262" a="26.5604" fwhm="0.0252424" res="15837.4" algo="Sum"/><pk mz="400.09368096" i="2236.72" sn="11.9283" a="56.965" fwhm="0.0208331" res="19204.7" algo="Sum"/><pk mz="400.20148508" i="5983.08" sn="31.9038" a="140.832" fwhm="0.0279994" res="14293.2" algo="Sum"/><pk mz="400.34222880" i="1183.16" sn="6.3098" a="35.7954" fwhm="0.0225062" res="17788.1" algo="Sum"/><pk mz="400.73805663" i="1403.76" sn="7.47003" a="36.2156" fwhm="0.0224318" res="17864.8" algo="Sum"/><pk mz="400.82672845" i="2940.76" sn="15.6274" a="74.5242" fwhm="0.0225104" res="17806.3" algo="Sum"/><pk mz="401.09014027" i="1554.45" sn="8.24317" a="43.4923" fwhm="0.0232815" res="17227.9" algo="Sum"/><pk mz="401.19640487" i="3840.81" sn="20.3641" a="102.612" fwhm="0.0334168" res="12005.8" algo="Sum"/><pk mz="401.37547332" i="1124.06" sn="5.96217" a="28.3734" fwhm="0.022632" res="17734.8" algo="Sum"/><pk mz="401.77099528" i="1380.9" sn="7.29348" a="32.538" fwhm="0.0197908" res="20300.9" algo="Sum"/><pk mz="402.19917305" i="875.349" sn="4.60543" a="27.386" fwhm="0.0393085" res="10231.9" algo="Sum"/><pk mz="402.27138283" i="869.509" sn="4.57458" a="21.2905" fwhm="0.0219206" res="18351.3" algo="Sum"/><pk mz="402.35804917" i="936.841" sn="4.92777" a="23.076" fwhm="0.0289886" res="13879.9" algo="Sum"/><pk mz="402.77649277" i="975.619" sn="5.10443" a="23.2404" fwhm="0.0216518" res="18602.5" algo="Sum"/><pk mz="402.82396024" i="2849.89" sn="14.9107" a="66.4442" fwhm="0.0211085" res="19083.5" algo="Sum"/><pk mz="402.86963511" i="697.148" sn="3.64738" a="17.2056" fwhm="0.0234727" res="17163.3" algo="Sum"/><pk mz="403.00779295" i="6359.46" sn="33.2562" a="147.331" fwhm="0.0204549" res="19702.3" algo="Sum"/><pk mz="403.20227375" i="638.584" sn="3.33918" a="20.8462" fwhm="0.0322708" res="12494.3" algo="Sum"/><pk mz="403.27751382" i="640.857" sn="3.35133" a="24.9074" fwhm="0.0379657" res="10622.1" algo="Sum"/><pk mz="403.39100945" i="4104.93" sn="21.4657" a="99.0423" fwhm="0.0207632" res="19428.2" algo="Sum"/><pk mz="404.01142582" i="831.776" sn="4.3274" a="24.6014" fwhm="0.02214" res="18248" algo="Sum"/><pk mz="404.39443107" i="1274.58" sn="6.61499" a="29.7221" fwhm="0.0213614" res="18931.1" algo="Sum"/><pk mz="404.68624583" i="688.456" sn="3.5658" a="16.6073" fwhm="0.0207342" res="19517.8" algo="Sum"/><pk mz="404.82199958" i="999.004" sn="5.17337" a="29.8715" fwhm="0.0261355" res="15489.3" algo="Sum"/><pk mz="405.09815678" i="774.187" sn="4.00618" a="20.6049" fwhm="0.0265446" res="15261" algo="Sum"/><pk mz="405.22323997" i="873.334" sn="4.51863" a="27.4432" fwhm="0.0420917" res="9627.15" algo="Sum"/><pk mz="405.27152767" i="805.161" sn="4.16589" a="34.7465" fwhm="0.046153" res="8781.04" algo="Sum"/><pk mz="405.33534232" i="645.899" sn="3.3417" a="25.0788" fwhm="0.0492061" res="8237.5" algo="Sum"/><pk mz="405.36893456" i="689.845" sn="3.56716" a="17.1564" fwhm="0.0291441" res="13909.1" algo="Sum"/><pk mz="405.94784204" i="1453.85" sn="7.49813" a="38.5709" fwhm="0.021858" res="18572.1" algo="Sum"/><pk mz="406.68325586" i="676.242" sn="3.46839" a="15.3835" fwhm="0.0193708" res="20994.6" algo="Sum"/><pk mz="406.77240438" i="2636.54" sn="13.526" a="62.5609" fwhm="0.0207143" res="19637.3" algo="Sum"/><pk mz="406.95481140" i="1920.07" sn="9.85296" a="56.6259" fwhm="0.0238791" res="17042.3" algo="Sum"/><pk mz="407.25723942" i="980.231" sn="5.01542" a="36.1386" fwhm="0.0418069" res="9741.4" algo="Sum"/><pk mz="407.28601065" i="765.08" sn="3.91224" a="22.5903" fwhm="0.0397982" res="10233.8" algo="Sum"/><pk mz="407.31677566" i="696.832" sn="3.56063" a="14.8528" fwhm="0.0318397" res="12792.7" algo="Sum"/><pk mz="407.34798509" i="859.99" sn="4.39317" a="22.9692" fwhm="0.03378" res="12058.9" algo="Sum"/><pk mz="407.38572517" i="997.515" sn="5.09634" a="24.828" fwhm="0.0223963" res="18189.9" algo="Sum"/><pk mz="408.76920723" i="3769.58" sn="19.1279" a="93.4031" fwhm="0.022477" res="18186.1" algo="Sum"/><pk mz="409.18305770" i="1162.39" sn="5.87744" a="37.2249" fwhm="0.0278347" res="14700.5" algo="Sum"/><pk mz="409.27172748" i="15508.1" sn="78.455" a="380.836" fwhm="0.0212714" res="19240.5" algo="Sum"/><pk mz="409.34422917" i="7757.17" sn="39.2423" a="206.354" fwhm="0.0220252" res="18585.2" algo="Sum"/><pk mz="409.76817937" i="713.23" sn="3.59857" a="23.099" fwhm="0.0215324" res="19030.3" algo="Sum"/><pk mz="410.27499857" i="3994.92" sn="20.1296" a="104.866" fwhm="0.0219386" res="18701.1" algo="Sum"/><pk mz="410.34732413" i="2430.64" sn="12.2498" a="62.6137" fwhm="0.0218275" res="18799.6" algo="Sum"/><pk mz="410.76663560" i="2438.81" sn="12.2725" a="62.4194" fwhm="0.0215627" res="19049.9" algo="Sum"/><pk mz="410.85580700" i="3801.27" sn="19.1103" a="96.3677" fwhm="0.0213751" res="19221.2" algo="Sum"/><pk mz="411.18759072" i="674.224" sn="3.37792" a="22.612" fwhm="0.0366174" res="11229.3" algo="Sum"/><pk mz="411.26429358" i="2507.17" sn="12.5614" a="101.823" fwhm="0.0383486" res="10724.4" algo="Sum"/><pk mz="412.27034370" i="856.496" sn="4.27256" a="33.3934" fwhm="0.0347705" res="11856.9" algo="Sum"/><pk mz="412.71854704" i="859.183" sn="4.27461" a="20.8118" fwhm="0.0208786" res="19767.5" algo="Sum"/><pk mz="412.77655183" i="1376.55" sn="6.83787" a="42.325" fwhm="0.0278616" res="14815.3" algo="Sum"/><pk mz="412.85338829" i="2459.82" sn="12.2119" a="59.6531" fwhm="0.022192" res="18603.7" algo="Sum"/><pk mz="412.89714411" i="910.68" sn="4.52116" a="25.1431" fwhm="0.0247162" res="16705.5" algo="Sum"/><pk mz="412.96733830" i="7762.2" sn="38.5317" a="207.251" fwhm="0.0236006" res="17498.2" algo="Sum"/><pk mz="413.17926308" i="1988.7" sn="9.85864" a="66.3658" fwhm="0.0379205" res="10895.9" algo="Sum"/><pk mz="413.23064985" i="1449.01" sn="7.18198" a="30.5935" fwhm="0.031227" res="13233.1" algo="Sum"/><pk mz="413.26649539" i="7636.8" sn="37.8515" a="193.445" fwhm="0.0228697" res="18070.5" algo="Sum"/><pk mz="413.77260772" i="955.061" sn="4.72333" a="24.2168" fwhm="0.0312206" res="13253.2" algo="Sum"/><pk mz="413.96998150" i="1002.55" sn="4.95504" a="35.5649" fwhm="0.0279712" res="14799.8" algo="Sum"/><pk mz="414.27046578" i="2549.53" sn="12.5986" a="72.7124" fwhm="0.0222835" res="18590.9" algo="Sum"/><pk mz="414.71508687" i="1496.39" sn="7.36833" a="36.7926" fwhm="0.0222215" res="18662.7" algo="Sum"/><pk mz="414.77715843" i="863.885" sn="4.2547" a="31.7666" fwhm="0.0276817" res="14983.8" algo="Sum"/><pk mz="414.96687593" i="1038.71" sn="5.11592" a="31.4053" fwhm="0.0302556" res="13715.4" algo="Sum"/><pk mz="415.19338205" i="16907.3" sn="83.2246" a="462.421" fwhm="0.0229654" res="18079.1" algo="Sum"/><pk mz="415.28019925" i="1841.08" sn="9.064" a="59.8115" fwhm="0.029302" res="14172.4" algo="Sum"/><pk mz="415.39091639" i="797.109" sn="3.91684" a="19.1608" fwhm="0.0208479" res="19924.9" algo="Sum"/><pk mz="415.78564199" i="1127.22" sn="5.52687" a="30.2591" fwhm="0.0230207" res="18061.3" algo="Sum"/><pk mz="416.19651163" i="3839.9" sn="18.8079" a="108.287" fwhm="0.0232451" res="17904.7" algo="Sum"/><pk mz="416.28602848" i="1023.65" sn="5.01335" a="29.0707" fwhm="0.0229575" res="18132.9" algo="Sum"/><pk mz="416.71343637" i="1059.03" sn="5.16471" a="26.6003" fwhm="0.022508" res="18514" algo="Sum"/><pk mz="416.80034172" i="3550.54" sn="17.3174" a="97.5044" fwhm="0.0228706" res="18224.3" algo="Sum"/><pk mz="417.00211589" i="3124.12" sn="15.2345" a="73.0607" fwhm="0.0213635" res="19519.3" algo="Sum"/><pk mz="417.19232017" i="2404.44" sn="11.715" a="82.8035" fwhm="0.0268921" res="15513.6" algo="Sum"/><pk mz="417.40684506" i="3707.69" sn="18.0325" a="90.3526" fwhm="0.0216499" res="19279.8" algo="Sum"/><pk mz="417.76539514" i="1084.93" sn="5.27129" a="26.5453" fwhm="0.0209888" res="19904.3" algo="Sum"/><pk mz="418.40971110" i="1098.41" sn="5.31743" a="27.2226" fwhm="0.0220191" res="19002.2" algo="Sum"/><pk mz="418.79854553" i="3693.15" sn="17.8461" a="85.8211" fwhm="0.020874" res="20063.2" algo="Sum"/><pk mz="418.98208007" i="4017.97" sn="19.4204" a="126.01" fwhm="0.0278662" res="15035.5" algo="Sum"/><pk mz="419.38508149" i="1096.87" sn="5.2909" a="29.6494" fwhm="0.028938" res="14492.5" algo="Sum"/><pk mz="419.42096648" i="1455.59" sn="7.02063" a="35.588" fwhm="0.0230962" res="18159.7" algo="Sum"/><pk mz="420.79530796" i="1525.86" sn="7.32897" a="45.1847" fwhm="0.0252463" res="16667.6" algo="Sum"/><pk mz="420.88490737" i="4547.13" sn="21.8266" a="106.652" fwhm="0.0211062" res="19941.3" algo="Sum"/><pk mz="421.25637132" i="715.455" sn="3.43156" a="21.4873" fwhm="0.0445223" res="9461.7" algo="Sum"/><pk mz="421.30927571" i="634.412" sn="3.043" a="19.9606" fwhm="0.0423402" res="9950.57" algo="Sum"/><pk mz="421.36456094" i="801.35" sn="3.84417" a="21.352" fwhm="0.0334458" res="12598.4" algo="Sum"/><pk mz="421.40119220" i="1353.17" sn="6.49138" a="35.442" fwhm="0.0219639" res="19186.1" algo="Sum"/><pk mz="421.76957810" i="875.551" sn="4.19639" a="28.7587" fwhm="0.0277974" res="15173" algo="Sum"/><pk mz="422.74761034" i="1561.3" sn="7.43694" a="41.9815" fwhm="0.0312954" res="13508.3" algo="Sum"/><pk mz="422.77460842" i="1162.38" sn="5.53647" a="39.7754" fwhm="0.0350039" res="12077.9" algo="Sum"/><pk mz="422.88257785" i="1642.96" sn="7.8204" a="42.114" fwhm="0.0227765" res="18566.6" algo="Sum"/><pk mz="422.92681253" i="796.428" sn="3.7909" a="24.1681" fwhm="0.0312417" res="13537.3" algo="Sum"/><pk mz="423.27426824" i="856.187" sn="4.07214" a="37.3847" fwhm="0.0431052" res="9819.56" algo="Sum"/><pk mz="423.32335322" i="1520.97" sn="7.23419" a="52.7092" fwhm="0.0290067" res="14594" algo="Sum"/><pk mz="424.34106517" i="1380.4" sn="6.51952" a="43.2375" fwhm="0.0272399" res="15577.9" algo="Sum"/><pk mz="424.74314783" i="2291.04" sn="10.7882" a="54.5917" fwhm="0.0219405" res="19358.8" algo="Sum"/><pk mz="424.77985448" i="844.306" sn="3.97516" a="26.5219" fwhm="0.0360608" res="11779.5" algo="Sum"/><pk mz="425.28166991" i="844.164" sn="3.96856" a="17.2176" fwhm="0.0304261" res="13977.5" algo="Sum"/><pk mz="425.31895409" i="2930.84" sn="13.7773" a="83.2052" fwhm="0.0338688" res="12557.8" algo="Sum"/><pk mz="425.76868937" i="1162.67" sn="5.45766" a="36.8704" fwhm="0.0277645" res="15335" algo="Sum"/><pk mz="426.27099410" i="672.105" sn="3.1479" a="26.0535" fwhm="0.0407973" res="10448.5" algo="Sum"/><pk mz="426.32217042" i="1068.12" sn="5.00192" a="27.7251" fwhm="0.0321698" res="13252.2" algo="Sum"/><pk mz="426.35611990" i="1747.7" sn="8.18434" a="45.4204" fwhm="0.0245139" res="17392.4" algo="Sum"/><pk mz="426.74142952" i="1304.13" sn="6.09411" a="33.2659" fwhm="0.0245486" res="17383.5" algo="Sum"/><pk mz="426.78141014" i="761.175" sn="3.55691" a="25.3623" fwhm="0.0441721" res="9661.78" algo="Sum"/><pk mz="426.82982192" i="3944.41" sn="18.4322" a="94.5522" fwhm="0.0220969" res="19316.3" algo="Sum"/><pk mz="427.15779075" i="633.277" sn="2.95882" a="21.8652" fwhm="0.0318191" res="13424.6" algo="Sum"/><pk mz="427.23548811" i="1004.57" sn="4.69312" a="33.0699" fwhm="0.039345" res="10858.7" algo="Sum"/><pk mz="427.28051981" i="675.332" sn="3.15327" a="17.7551" fwhm="0.0380855" res="11219" algo="Sum"/><pk mz="427.31991045" i="627.561" sn="2.928" a="14.9101" fwhm="0.0357485" res="11953.5" algo="Sum"/><pk mz="427.35524983" i="3276.13" sn="15.2721" a="91.02" fwhm="0.0227388" res="18794.1" algo="Sum"/><pk mz="427.78483559" i="863.368" sn="4.01448" a="23.5139" fwhm="0.0219059" res="19528.3" algo="Sum"/><pk mz="428.36448369" i="1407.32" sn="6.52094" a="47.9736" fwhm="0.0321473" res="13325" algo="Sum"/><pk mz="428.78973205" i="676.997" sn="3.13477" a="16.2713" fwhm="0.028104" res="15257.3" algo="Sum"/><pk mz="428.82733052" i="2757.14" sn="12.7686" a="67.5202" fwhm="0.0224123" res="19133.6" algo="Sum"/><pk mz="428.94086462" i="1388.83" sn="6.43073" a="42.277" fwhm="0.0274533" res="15624.4" algo="Sum"/><pk mz="428.99826859" i="771.368" sn="3.57167" a="29.632" fwhm="0.0375697" res="11418.7" algo="Sum"/><pk mz="429.15740471" i="903.742" sn="4.17538" a="31.0069" fwhm="0.0378383" res="11341.9" algo="Sum"/><pk mz="429.23963730" i="3892.86" sn="17.9543" a="121.375" fwhm="0.0269733" res="15913.5" algo="Sum"/><pk mz="429.32118513" i="733.959" sn="3.3855" a="23.6058" fwhm="0.0396244" res="10834.8" algo="Sum"/><pk mz="429.37319231" i="1953.51" sn="9.01329" a="52.3867" fwhm="0.0248545" res="17275.4" algo="Sum"/><pk mz="429.40626340" i="850.775" sn="3.92584" a="23.413" fwhm="0.029587" res="14513.3" algo="Sum"/><pk mz="429.76553984" i="984.323" sn="4.53516" a="26.3936" fwhm="0.0206783" res="20783.5" algo="Sum"/><pk mz="430.24435632" i="1159.65" sn="5.33072" a="29.6981" fwhm="0.0303025" res="14198.3" algo="Sum"/><pk mz="430.38102174" i="814.542" sn="3.74398" a="24.519" fwhm="0.0333321" res="12911.9" algo="Sum"/><pk mz="430.69151992" i="808.284" sn="3.71389" a="23.2357" fwhm="0.0251565" res="17120.5" algo="Sum"/><pk mz="430.77319279" i="990.448" sn="4.54986" a="28.3057" fwhm="0.0229308" res="18785.8" algo="Sum"/><pk mz="430.82536352" i="764.264" sn="3.51064" a="27.7244" fwhm="0.0340141" res="12666.1" algo="Sum"/><pk mz="430.91357869" i="3565.23" sn="16.3721" a="101.059" fwhm="0.0224872" res="19162.6" algo="Sum"/><pk mz="431.17153524" i="3540.9" sn="16.2299" a="135.777" fwhm="0.034235" res="12594.5" algo="Sum"/><pk mz="431.24086012" i="1155.99" sn="5.29879" a="38.1069" fwhm="0.0395869" res="10893.5" algo="Sum"/><pk mz="431.27349493" i="1161.83" sn="5.3255" a="36.0199" fwhm="0.0364332" res="11837.4" algo="Sum"/><pk mz="431.42221580" i="3210.4" sn="14.7186" a="81.1723" fwhm="0.0222858" res="19358.6" algo="Sum"/><pk mz="431.78072427" i="882.958" sn="4.04109" a="23.4506" fwhm="0.0213404" res="20233.1" algo="Sum"/><pk mz="432.17331248" i="949.578" sn="4.33848" a="36.3526" fwhm="0.0319879" res="13510.5" algo="Sum"/><pk mz="432.28259397" i="625.253" sn="2.85671" a="19.7086" fwhm="0.0298426" res="14485.4" algo="Sum"/><pk mz="432.42550845" i="1037.26" sn="4.74084" a="25.7437" fwhm="0.0215248" res="20089.7" algo="Sum"/><pk mz="432.68948004" i="728.198" sn="3.32548" a="21.6641" fwhm="0.0241347" res="17928.1" algo="Sum"/><pk mz="432.77529782" i="1972.15" sn="9.00266" a="59.5066" fwhm="0.0248708" res="17400.9" algo="Sum"/><pk mz="432.97124172" i="3537.47" sn="16.1128" a="95.3048" fwhm="0.0250002" res="17318.7" algo="Sum"/><pk mz="433.16837355" i="821.217" sn="3.74041" a="35.7245" fwhm="0.0370555" res="11689.7" algo="Sum"/><pk mz="433.37641282" i="1051.96" sn="4.78919" a="38.5285" fwhm="0.0401028" res="10806.7" algo="Sum"/><pk mz="433.77204180" i="948.138" sn="4.31307" a="29.2716" fwhm="0.0241355" res="17972.4" algo="Sum"/><pk mz="434.77297182" i="2682.47" sn="12.1685" a="68.577" fwhm="0.0223295" res="19470.8" algo="Sum"/><pk mz="434.89925145" i="633.637" sn="2.87469" a="17.2225" fwhm="0.0253525" res="17154.1" algo="Sum"/><pk mz="434.96311920" i="2036.73" sn="9.23894" a="76.0303" fwhm="0.0339201" res="12823.2" algo="Sum"/><pk mz="435.27888211" i="637.311" sn="2.88735" a="26.3307" fwhm="0.0536393" res="8114.92" algo="Sum"/><pk mz="435.37970119" i="667.632" sn="3.02472" a="21.6458" fwhm="0.0435407" res="9999.38" algo="Sum"/><pk mz="435.41656462" i="816.236" sn="3.6978" a="20.4916" fwhm="0.0243419" res="17887.5" algo="Sum"/><pk mz="435.78293149" i="706.514" sn="3.19718" a="22.7966" fwhm="0.0295601" res="14742.3" algo="Sum"/><pk mz="436.76897799" i="1164.61" sn="5.25157" a="44.8398" fwhm="0.0357782" res="12207.7" algo="Sum"/><pk mz="436.85882353" i="4161.47" sn="18.7655" a="99.864" fwhm="0.0218819" res="19964.4" algo="Sum"/><pk mz="436.96239125" i="730.943" sn="3.29536" a="33.6047" fwhm="0.0359024" res="12170.9" algo="Sum"/><pk mz="437.18833127" i="845.766" sn="3.80914" a="27.2956" fwhm="0.0275073" res="15893.5" algo="Sum"/><pk mz="437.23572108" i="1148.22" sn="5.17164" a="34.1849" fwhm="0.0346464" res="12619.9" algo="Sum"/><pk mz="437.28471801" i="680.554" sn="3.06592" a="28.3725" fwhm="0.0371188" res="11780.7" algo="Sum"/><pk mz="437.76332954" i="1095.96" sn="4.93133" a="28.2403" fwhm="0.0238787" res="18332.8" algo="Sum"/><pk mz="438.26401369" i="675.364" sn="3.03452" a="17.3193" fwhm="0.0317683" res="13795.7" algo="Sum"/><pk mz="438.72336538" i="785.669" sn="3.52204" a="21.8422" fwhm="0.0237661" res="18460" algo="Sum"/><pk mz="438.77016629" i="970.87" sn="4.34938" a="30.7441" fwhm="0.0292812" res="14984.7" algo="Sum"/><pk mz="438.85628452" i="1767.29" sn="7.91027" a="50.2373" fwhm="0.023989" res="18294.1" algo="Sum"/><pk mz="438.98394239" i="5967.53" sn="26.7109" a="154.463" fwhm="0.0228578" res="19205" algo="Sum"/><pk mz="439.29439859" i="1014.1" sn="4.53534" a="37.096" fwhm="0.0473244" res="9282.62" algo="Sum"/><pk mz="439.78261333" i="831.528" sn="3.71036" a="25.5346" fwhm="0.0263119" res="16714.2" algo="Sum"/><pk mz="439.98588316" i="849.564" sn="3.79011" a="26.1528" fwhm="0.0259309" res="16967.6" algo="Sum"/><pk mz="440.28671238" i="650.396" sn="2.89376" a="22.1646" fwhm="0.0365081" res="12060" algo="Sum"/><pk mz="440.72090911" i="1255.95" sn="5.5712" a="34.3616" fwhm="0.0251222" res="17543.1" algo="Sum"/><pk mz="440.98093055" i="2116.87" sn="9.38033" a="61.5957" fwhm="0.0247143" res="17843.2" algo="Sum"/><pk mz="441.29832750" i="2195.96" sn="9.70966" a="73.5788" fwhm="0.0307246" res="14363" algo="Sum"/><pk mz="441.76652436" i="800.003" sn="3.5323" a="24.0046" fwhm="0.0288043" res="15336.9" algo="Sum"/><pk mz="442.26677353" i="663.144" sn="2.91815" a="18.0825" fwhm="0.0296174" res="14932.7" algo="Sum"/><pk mz="442.30224792" i="784.655" sn="3.45231" a="21.5915" fwhm="0.0308439" res="14340" algo="Sum"/><pk mz="442.71910079" i="874.978" sn="3.84802" a="24.2346" fwhm="0.0263593" res="16795.6" algo="Sum"/><pk mz="442.77005062" i="1244.3" sn="5.47137" a="29.7723" fwhm="0.0275943" res="16045.7" algo="Sum"/><pk mz="442.80336041" i="1930.5" sn="8.48748" a="48.3793" fwhm="0.0238381" res="18575.5" algo="Sum"/><pk mz="442.99539660" i="881.741" sn="3.87" a="28.2304" fwhm="0.0251575" res="17608.9" algo="Sum"/><pk mz="443.22658841" i="712.001" sn="3.12393" a="27.7844" fwhm="0.0408952" res="10838.1" algo="Sum"/><pk mz="443.27197513" i="639.661" sn="2.80689" a="24.279" fwhm="0.0383026" res="11572.9" algo="Sum"/><pk mz="443.33257202" i="662.933" sn="2.90969" a="18.5952" fwhm="0.0391" res="11338.4" algo="Sum"/><pk mz="443.42204739" i="636.609" sn="2.79504" a="16.2163" fwhm="0.023325" res="19010.6" algo="Sum"/><pk mz="443.78081641" i="782.138" sn="3.43024" a="21.6835" fwhm="0.0259987" res="17069.3" algo="Sum"/><pk mz="444.80028371" i="1596.31" sn="6.97253" a="46.916" fwhm="0.0259352" res="17150.4" algo="Sum"/><pk mz="444.85285763" i="748.578" sn="3.26978" a="21.6207" fwhm="0.0263045" res="16911.6" algo="Sum"/><pk mz="444.92614205" i="683.083" sn="2.98339" a="22.861" fwhm="0.0286182" res="15547" algo="Sum"/><pk mz="445.19866741" i="704.108" sn="3.07326" a="29.7469" fwhm="0.0412261" res="10798.9" algo="Sum"/><pk mz="445.29324589" i="626.637" sn="2.73547" a="28.7532" fwhm="0.0391253" res="11381.2" algo="Sum"/><pk mz="445.36833880" i="795.669" sn="3.47335" a="27.1647" fwhm="0.0349906" res="12728.2" algo="Sum"/><pk mz="445.43807299" i="2972.59" sn="12.9761" a="78.1266" fwhm="0.0243708" res="18277.5" algo="Sum"/><pk mz="445.76210668" i="721.477" sn="3.14419" a="22.9209" fwhm="0.0269395" res="16546.8" algo="Sum"/><pk mz="446.44170113" i="987.701" sn="4.28969" a="25.4643" fwhm="0.0234326" res="19052.2" algo="Sum"/><pk mz="446.66864089" i="822.694" sn="3.56999" a="20.6121" fwhm="0.0213164" res="20954.3" algo="Sum"/><pk mz="446.76949820" i="664.545" sn="2.88338" a="20.9741" fwhm="0.0247292" res="18066.5" algo="Sum"/><pk mz="446.85092220" i="647.873" sn="2.81081" a="17.5244" fwhm="0.0287626" res="15535.8" algo="Sum"/><pk mz="446.88789535" i="2923.97" sn="12.6857" a="82.2393" fwhm="0.0235284" res="18993.5" algo="Sum"/><pk mz="447.17216716" i="803.36" sn="3.48449" a="37.1182" fwhm="0.04996" res="8950.6" algo="Sum"/><pk mz="447.28500965" i="748.809" sn="3.24783" a="31.0561" fwhm="0.0563651" res="7935.49" algo="Sum"/><pk mz="447.39409657" i="639.125" sn="2.77168" a="13.0434" fwhm="0.0333689" res="13407.5" algo="Sum"/><pk mz="447.41534342" i="806.87" sn="3.49858" a="21.7347" fwhm="0.0344329" res="12993.8" algo="Sum"/><pk mz="447.45207953" i="1324.13" sn="5.73749" a="38.4601" fwhm="0.0254226" res="17600.5" algo="Sum"/><pk mz="448.75353548" i="1208.29" sn="5.21798" a="34.9129" fwhm="0.026621" res="16857.1" algo="Sum"/><pk mz="448.94406239" i="1452.73" sn="6.27511" a="44.0584" fwhm="0.0269561" res="16654.6" algo="Sum"/><pk mz="449.00977689" i="919.68" sn="3.9726" a="29.0545" fwhm="0.0262152" res="17127.8" algo="Sum"/><pk mz="449.28621472" i="642.719" sn="2.77343" a="26.4988" fwhm="0.0417597" res="10758.8" algo="Sum"/><pk mz="449.36660632" i="758.463" sn="3.26887" a="37.2072" fwhm="0.067668" res="6640.75" algo="Sum"/><pk mz="449.38785409" i="700.112" sn="3.01763" a="17.1624" fwhm="0.0313585" res="14330.6" algo="Sum"/><pk mz="449.43228449" i="922.612" sn="3.97748" a="28.8071" fwhm="0.0242813" res="18509.4" algo="Sum"/><pk mz="449.76281870" i="863.091" sn="3.72011" a="22.7275" fwhm="0.0235877" res="19067.7" algo="Sum"/><pk mz="450.75459716" i="1601.35" sn="6.89662" a="59.9717" fwhm="0.0367085" res="12279.3" algo="Sum"/><pk mz="450.79707844" i="688.778" sn="2.9662" a="17.6903" fwhm="0.028997" res="15546.3" algo="Sum"/><pk mz="450.93938448" i="740.118" sn="3.1863" a="33.5504" fwhm="0.0355385" res="12688.8" algo="Sum"/><pk mz="451.27231566" i="750.255" sn="3.22866" a="33.4482" fwhm="0.0421611" res="10703.5" algo="Sum"/><pk mz="451.77760527" i="906.089" sn="3.89788" a="32.0273" fwhm="0.0269264" res="16778.2" algo="Sum"/><pk mz="452.74926977" i="943.042" sn="4.05212" a="29.4655" fwhm="0.0335736" res="13485.3" algo="Sum"/><pk mz="452.79255046" i="1059.46" sn="4.55234" a="30.2844" fwhm="0.0324142" res="13968.9" algo="Sum"/><pk mz="452.83275020" i="1639.23" sn="7.04353" a="45.5094" fwhm="0.025639" res="17661.9" algo="Sum"/><pk mz="453.16740227" i="811.366" sn="3.48075" a="27.457" fwhm="0.0365498" res="12398.6" algo="Sum"/><pk mz="453.21015730" i="902.616" sn="3.87154" a="27.707" fwhm="0.0307165" res="14754.6" algo="Sum"/><pk mz="453.29164863" i="876.922" sn="3.76045" a="32.5489" fwhm="0.0335413" res="13514.4" algo="Sum"/><pk mz="453.33432553" i="1350.15" sn="5.78984" a="48.9237" fwhm="0.0362266" res="12513.8" algo="Sum"/><pk mz="454.78961444" i="638.119" sn="2.73203" a="23.5415" fwhm="0.0332816" res="13664.9" algo="Sum"/><pk mz="454.82994684" i="970.716" sn="4.15631" a="29.7709" fwhm="0.0281296" res="16169.1" algo="Sum"/><pk mz="454.88178738" i="853.534" sn="3.6553" a="27.0358" fwhm="0.0275796" res="16493.4" algo="Sum"/><pk mz="454.95373311" i="7439.66" sn="31.8603" a="217.531" fwhm="0.0263366" res="17274.6" algo="Sum"/><pk mz="455.31132569" i="771.16" sn="3.29683" a="32.9554" fwhm="0.0508843" res="8947.97" algo="Sum"/><pk mz="455.95644959" i="1057.84" sn="4.51643" a="34.4769" fwhm="0.0281885" res="16175.3" algo="Sum"/><pk mz="456.69854522" i="1063.34" sn="4.52798" a="28.6358" fwhm="0.0233115" res="19591.1" algo="Sum"/><pk mz="456.95085104" i="2996" sn="12.7599" a="96.9184" fwhm="0.0277426" res="16471.1" algo="Sum"/><pk mz="457.27252938" i="1325.41" sn="5.64266" a="45.6861" fwhm="0.036462" res="12541.1" algo="Sum"/><pk mz="457.30689145" i="809.108" sn="3.44462" a="18.9765" fwhm="0.0337369" res="13555.1" algo="Sum"/><pk mz="457.95862092" i="1285.07" sn="5.46468" a="39.2894" fwhm="0.0269105" res="17017.8" algo="Sum"/><pk mz="458.69580327" i="846.185" sn="3.58378" a="25.5682" fwhm="0.0262408" res="17480.3" algo="Sum"/><pk mz="458.78085672" i="1522.56" sn="6.44679" a="57.7015" fwhm="0.0318691" res="14395.8" algo="Sum"/><pk mz="459.25061585" i="641.93" sn="2.71289" a="15.1803" fwhm="0.0319487" res="14374.6" algo="Sum"/><pk mz="459.26897640" i="692.919" sn="2.92799" a="20.0798" fwhm="0.0381373" res="12042.5" algo="Sum"/><pk mz="459.31881904" i="799.654" sn="3.37908" a="32.8893" fwhm="0.0619974" res="7408.67" algo="Sum"/><pk mz="459.45311239" i="2605.18" sn="11.0069" a="68.6723" fwhm="0.0231404" res="19855" algo="Sum"/><pk mz="459.77515254" i="640.081" sn="2.70097" a="26.0236" fwhm="0.0313685" res="14657.2" algo="Sum"/><pk mz="460.27808607" i="772.158" sn="3.25553" a="26.0543" fwhm="0.0311637" res="14769.7" algo="Sum"/><pk mz="460.45687884" i="855.535" sn="3.60324" a="22.9638" fwhm="0.0239079" res="19259.6" algo="Sum"/><pk mz="460.78060282" i="1697.27" sn="7.13586" a="51.2854" fwhm="0.0283308" res="16264.3" algo="Sum"/><pk mz="460.82644505" i="855.409" sn="3.59515" a="24.5103" fwhm="0.0284449" res="16200.6" algo="Sum"/><pk mz="460.96567908" i="3738.99" sn="15.7154" a="103.517" fwhm="0.0234553" res="19653" algo="Sum"/><pk mz="461.18559831" i="863.723" sn="3.62966" a="38.8086" fwhm="0.0370011" res="12464.1" algo="Sum"/><pk mz="461.33301538" i="947.028" sn="3.97837" a="46.4224" fwhm="0.0516716" res="8928.17" algo="Sum"/><pk mz="461.40859018" i="688.726" sn="2.893" a="24.7658" fwhm="0.0429166" res="10751.3" algo="Sum"/><pk mz="462.77847362" i="997.447" sn="4.16986" a="34.3662" fwhm="0.0292604" res="15815.8" algo="Sum"/><pk mz="462.82325401" i="823.781" sn="3.44368" a="23.8458" fwhm="0.0279882" res="16536.4" algo="Sum"/><pk mz="462.86117791" i="1281.72" sn="5.35821" a="35.3574" fwhm="0.025194" res="18371.9" algo="Sum"/><pk mz="462.96356246" i="1322.97" sn="5.5308" a="46.3147" fwhm="0.0280336" res="16514.6" algo="Sum"/><pk mz="463.20323353" i="818.307" sn="3.41889" a="28.1052" fwhm="0.032297" res="14342" algo="Sum"/><pk mz="463.35239293" i="1152.99" sn="4.81629" a="42.1493" fwhm="0.0458551" res="10104.7" algo="Sum"/><pk mz="464.73092165" i="911.007" sn="3.78948" a="29.4072" fwhm="0.0308579" res="15060.4" algo="Sum"/><pk mz="464.91086600" i="1236.74" sn="5.13701" a="37.4784" fwhm="0.0264865" res="17552.8" algo="Sum"/><pk mz="464.97757037" i="4817.02" sn="20.0071" a="130.889" fwhm="0.0239244" res="19435.3" algo="Sum"/><pk mz="465.21804096" i="625.674" sn="2.59809" a="22.0174" fwhm="0.0330331" res="14083.4" algo="Sum"/><pk mz="465.34625872" i="732.344" sn="3.04184" a="13.4618" fwhm="0.0255241" res="18231.6" algo="Sum"/><pk mz="465.36736483" i="700.07" sn="2.90801" a="19.9785" fwhm="0.039373" res="11819.5" algo="Sum"/><pk mz="465.98135140" i="635.192" sn="2.63808" a="23.3488" fwhm="0.0306374" res="15209.6" algo="Sum"/><pk mz="466.72769657" i="1558.54" sn="6.46344" a="41.5875" fwhm="0.0236875" res="19703.6" algo="Sum"/><pk mz="466.77077469" i="709.359" sn="2.94189" a="23.9243" fwhm="0.035622" res="13103.4" algo="Sum"/><pk mz="467.30767385" i="674.386" sn="2.79525" a="30.2327" fwhm="0.0547332" res="8537.92" algo="Sum"/><pk mz="468.30874324" i="1150.76" sn="4.75635" a="37.3251" fwhm="0.0288621" res="16225.7" algo="Sum"/><pk mz="468.72551095" i="997.479" sn="4.11693" a="28.0392" fwhm="0.0266539" res="17585.6" algo="Sum"/><pk mz="468.76984529" i="694.943" sn="2.86823" a="20.3381" fwhm="0.0377007" res="12434" algo="Sum"/><pk mz="468.81235031" i="1537.02" sn="6.34373" a="48.3315" fwhm="0.0291611" res="16076.6" algo="Sum"/><pk mz="469.31800586" i="1522.65" sn="6.28105" a="65.0583" fwhm="0.0487486" res="9627.3" algo="Sum"/><pk mz="469.36478454" i="2867.91" sn="11.8304" a="87.9016" fwhm="0.0259246" res="18105" algo="Sum"/><pk mz="470.36786258" i="912.627" sn="3.75731" a="29.1654" fwhm="0.0282902" res="16626.5" algo="Sum"/><pk mz="470.81015451" i="1471.29" sn="6.05012" a="41.9266" fwhm="0.0261021" res="18037.2" algo="Sum"/><pk mz="470.85585992" i="905.737" sn="3.72343" a="28.4184" fwhm="0.0293511" res="16042.2" algo="Sum"/><pk mz="470.92530856" i="4077.17" sn="16.7518" a="120.623" fwhm="0.0263275" res="17887.2" algo="Sum"/><pk mz="470.99391536" i="2584.5" sn="10.6192" a="70.9944" fwhm="0.0242498" res="19422.6" algo="Sum"/><pk mz="471.32644474" i="809.19" sn="3.32099" a="18.4264" fwhm="0.0325847" res="14464.7" algo="Sum"/><pk mz="471.34171332" i="796.742" sn="3.26942" a="19.3921" fwhm="0.0340894" res="13826.6" algo="Sum"/><pk mz="472.30255162" i="1192.16" sn="4.88044" a="37.3927" fwhm="0.0274039" res="17234.9" algo="Sum"/><pk mz="472.67276763" i="705.119" sn="2.88605" a="18.6729" fwhm="0.024744" res="19102.5" algo="Sum"/><pk mz="472.85132135" i="680.279" sn="2.78053" a="26.5213" fwhm="0.0360115" res="13130.6" algo="Sum"/><pk mz="472.92322752" i="1853.6" sn="7.57628" a="64.9441" fwhm="0.0280309" res="16871.5" algo="Sum"/><pk mz="473.30529691" i="825.741" sn="3.36695" a="35.7143" fwhm="0.0445152" res="10632.4" algo="Sum"/><pk mz="473.34467806" i="1069.98" sn="4.36208" a="44.3139" fwhm="0.0450729" res="10501.8" algo="Sum"/><pk mz="473.46812900" i="2268.96" sn="9.24981" a="64.1161" fwhm="0.0250982" res="18864.7" algo="Sum"/><pk mz="473.93215426" i="795.449" sn="3.23497" a="28.9677" fwhm="0.0271878" res="17431.8" algo="Sum"/><pk mz="474.47209712" i="830.488" sn="3.37566" a="22.6508" fwhm="0.024959" res="19010" algo="Sum"/><pk mz="474.75942683" i="1526.75" sn="6.20014" a="48.283" fwhm="0.026243" res="18090.9" algo="Sum"/><pk mz="474.93758671" i="1096.15" sn="4.447" a="54.6975" fwhm="0.0387679" res="12250.8" algo="Sum"/><pk mz="475.32446820" i="3420.62" sn="13.8303" a="110.322" fwhm="0.0280681" res="16934.7" algo="Sum"/><pk mz="475.41927948" i="799.09" sn="3.22548" a="22.1276" fwhm="0.0331805" res="14328.3" algo="Sum"/><pk mz="475.44211723" i="861.486" sn="3.47581" a="23.0031" fwhm="0.0356762" res="13326.6" algo="Sum"/><pk mz="475.48302568" i="1252.39" sn="5.04869" a="35.1911" fwhm="0.0266739" res="17825.8" algo="Sum"/><pk mz="476.27380125" i="1033.48" sn="4.15719" a="41.2043" fwhm="0.031379" res="15178.1" algo="Sum"/><pk mz="476.32640220" i="1131.94" sn="4.55323" a="37.1868" fwhm="0.0292786" res="16268.7" algo="Sum"/><pk mz="476.75676018" i="1716.42" sn="6.89588" a="53.125" fwhm="0.0272934" res="17467.8" algo="Sum"/><pk mz="476.93958220" i="3187.75" sn="12.7794" a="104.276" fwhm="0.0278946" res="17097.9" algo="Sum"/><pk mz="477.15308368" i="707.738" sn="2.83537" a="28.9733" fwhm="0.0339869" res="14039.3" algo="Sum"/><pk mz="477.32783079" i="1202.92" sn="4.80709" a="50.5518" fwhm="0.0420338" res="11355.8" algo="Sum"/><pk mz="477.46218666" i="702.336" sn="2.80606" a="19.9534" fwhm="0.0294115" res="16233.9" algo="Sum"/><pk mz="478.29389369" i="844.968" sn="3.36516" a="21.9873" fwhm="0.0283924" res="16845.8" algo="Sum"/><pk mz="478.32806304" i="2490.34" sn="9.91828" a="80.1046" fwhm="0.0276334" res="17309.8" algo="Sum"/><pk mz="478.75320612" i="1076.76" sn="4.27413" a="34.6418" fwhm="0.0287223" res="16668.3" algo="Sum"/><pk mz="478.84171865" i="1815.33" sn="7.20488" a="53.1597" fwhm="0.0267395" res="17907.7" algo="Sum"/><pk mz="478.93651213" i="1553.09" sn="6.16468" a="57.2342" fwhm="0.0299131" res="16010.9" algo="Sum"/><pk mz="479.33136097" i="1445.81" sn="5.73498" a="66.4018" fwhm="0.0447217" res="10718.1" algo="Sum"/><pk mz="480.34293302" i="853.095" sn="3.36926" a="33.2228" fwhm="0.035854" res="13397.2" algo="Sum"/><pk mz="480.83997039" i="1173.2" sn="4.62824" a="36.4618" fwhm="0.0299092" res="16076.6" algo="Sum"/><pk mz="480.88477006" i="1000.93" sn="3.94864" a="30.9654" fwhm="0.0315086" res="15262" algo="Sum"/><pk mz="480.95107041" i="2325.72" sn="9.16894" a="71.3124" fwhm="0.0262024" res="18355.2" algo="Sum"/><pk mz="481.20420517" i="1046.94" sn="4.12334" a="38.2557" fwhm="0.0321411" res="14971.6" algo="Sum"/><pk mz="481.26277042" i="1339.42" sn="5.27499" a="48.4076" fwhm="0.0342561" res="14049" algo="Sum"/><pk mz="481.31073053" i="695.272" sn="2.73859" a="15.9631" fwhm="0.0346108" res="13906.4" algo="Sum"/><pk mz="481.34924619" i="789.084" sn="3.10809" a="41.088" fwhm="0.0520465" res="9248.44" algo="Sum"/><pk mz="482.32268671" i="949.823" sn="3.73259" a="30.9511" fwhm="0.0348834" res="13826.7" algo="Sum"/><pk mz="482.35808587" i="816.728" sn="3.20778" a="26.413" fwhm="0.0351399" res="13726.8" algo="Sum"/><pk mz="482.70140921" i="933.514" sn="3.66513" a="26.5526" fwhm="0.0257996" res="18709.6" algo="Sum"/><pk mz="483.34240166" i="757.391" sn="2.96753" a="31.4782" fwhm="0.0557536" res="8669.25" algo="Sum"/><pk mz="483.37895313" i="3733.5" sn="14.6282" a="112.988" fwhm="0.0262868" res="18388.6" algo="Sum"/><pk mz="484.38222035" i="1271.82" sn="4.96745" a="38.7444" fwhm="0.0268831" res="18018.1" algo="Sum"/><pk mz="484.69920974" i="721.64" sn="2.8107" a="20.7219" fwhm="0.0267948" res="18089.3" algo="Sum"/><pk mz="484.78704236" i="1572.99" sn="6.12675" a="49.861" fwhm="0.0279185" res="17364.4" algo="Sum"/><pk mz="485.29961917" i="723.809" sn="2.81824" a="18.6849" fwhm="0.0366464" res="13242.8" algo="Sum"/><pk mz="485.35678689" i="4030.46" sn="15.6917" a="170.382" fwhm="0.0340934" res="14236.1" algo="Sum"/><pk mz="486.36106230" i="1401.21" sn="5.42987" a="58.962" fwhm="0.0356415" res="13645.9" algo="Sum"/><pk mz="486.78428589" i="1674.27" sn="6.47454" a="50.0237" fwhm="0.0261997" res="18579.7" algo="Sum"/><pk mz="486.89756580" i="1175.64" sn="4.54694" a="46.458" fwhm="0.0316431" res="15387.2" algo="Sum"/><pk mz="486.96654256" i="1624.58" sn="6.28427" a="55.3711" fwhm="0.0295574" res="16475.3" algo="Sum"/><pk mz="487.02123187" i="1089.66" sn="4.21466" a="32.2829" fwhm="0.0256472" res="18989.3" algo="Sum"/><pk mz="487.34200052" i="1047.64" sn="4.04964" a="72.9411" fwhm="0.0494507" res="9855.12" algo="Sum"/><pk mz="487.48343114" i="1819.75" sn="7.02664" a="54.8347" fwhm="0.026761" res="18216.2" algo="Sum"/><pk mz="488.30164795" i="689.219" sn="2.65211" a="31.2366" fwhm="0.0456855" res="10688.3" algo="Sum"/><pk mz="488.48702109" i="707.838" sn="2.71885" a="20.7476" fwhm="0.0260166" res="18776" algo="Sum"/><pk mz="488.78254867" i="804.155" sn="3.08781" a="28.9526" fwhm="0.0340596" res="14350.8" algo="Sum"/><pk mz="488.87167939" i="2104.19" sn="8.07909" a="79.3292" fwhm="0.0299048" res="16347.6" algo="Sum"/><pk mz="489.31331261" i="912.45" sn="3.50115" a="29.9909" fwhm="0.0479842" res="10197.4" algo="Sum"/><pk mz="489.35353181" i="914.37" sn="3.50852" a="31.2494" fwhm="0.0398509" res="12279.6" algo="Sum"/><pk mz="489.43812326" i="694.173" sn="2.663" a="25.2218" fwhm="0.0367231" res="13327.8" algo="Sum"/><pk mz="490.28903208" i="2793.94" sn="10.6499" a="94.0517" fwhm="0.0275437" res="17800.4" algo="Sum"/><pk mz="490.73326771" i="847.202" sn="3.21946" a="27.3658" fwhm="0.0283885" res="17286.3" algo="Sum"/><pk mz="490.86888474" i="997.307" sn="3.78947" a="29.4682" fwhm="0.031571" res="15548.1" algo="Sum"/><pk mz="490.92265847" i="1254.13" sn="4.76497" a="54.2228" fwhm="0.0418492" res="11730.8" algo="Sum"/><pk mz="491.29594522" i="1797.15" sn="6.82275" a="85.2141" fwhm="0.037562" res="13079.6" algo="Sum"/><pk mz="491.36799372" i="1041.16" sn="3.95256" a="38.1419" fwhm="0.0359729" res="13659.4" algo="Sum"/><pk mz="492.72987051" i="1026.66" sn="3.85751" a="32.5689" fwhm="0.0270132" res="18240.3" algo="Sum"/><pk mz="492.91550774" i="1697.86" sn="6.37026" a="75.4476" fwhm="0.037144" res="13270.4" algo="Sum"/><pk mz="493.31989540" i="1291.51" sn="4.84152" a="82.0814" fwhm="0.0579989" res="8505.68" algo="Sum"/><pk mz="494.32343239" i="1615.28" sn="6.01967" a="60.5121" fwhm="0.0303793" res="16271.7" algo="Sum"/><pk mz="494.72791567" i="627.866" sn="2.33879" a="21.2273" fwhm="0.0332" res="14901.4" algo="Sum"/><pk mz="494.81697096" i="1840.13" sn="6.8497" a="55.4693" fwhm="0.0281016" res="17608.1" algo="Sum"/><pk mz="494.91323428" i="1063.51" sn="3.95815" a="49.6394" fwhm="0.0380857" res="12994.7" algo="Sum"/><pk mz="495.32750779" i="1104.87" sn="4.10649" a="62.0894" fwhm="0.0583195" res="8493.34" algo="Sum"/><pk mz="496.33807267" i="43286.6" sn="160.394" a="1174.66" fwhm="0.0241899" res="20518.4" algo="Sum"/><pk mz="496.81317864" i="1479.37" sn="5.47667" a="52.3918" fwhm="0.0322339" res="15412.7" algo="Sum"/><pk mz="496.93961055" i="2708.87" sn="10.0272" a="91.9421" fwhm="0.0309185" res="16072.6" algo="Sum"/><pk mz="496.98221511" i="717.604" sn="2.65629" a="19.2742" fwhm="0.0317986" res="15629" algo="Sum"/><pk mz="497.23587308" i="1114.88" sn="4.1212" a="38.557" fwhm="0.0316157" res="15727.5" algo="Sum"/><pk mz="497.34162575" i="12526.2" sn="46.307" a="384.071" fwhm="0.0265603" res="18725" algo="Sum"/><pk mz="498.34406041" i="2359.59" sn="8.69646" a="81.8866" fwhm="0.0290315" res="17165.6" algo="Sum"/><pk mz="498.67815705" i="662.203" sn="2.43818" a="22.043" fwhm="0.0284747" res="17513" algo="Sum"/><pk mz="498.89995456" i="1480.9" sn="5.44944" a="44.0309" fwhm="0.0340205" res="14664.7" algo="Sum"/><pk mz="498.93643748" i="1885.67" sn="6.93811" a="60.5499" fwhm="0.0331056" res="15071.1" algo="Sum"/><pk mz="499.37146660" i="3790.28" sn="13.9199" a="159.44" fwhm="0.0375891" res="13285" algo="Sum"/><pk mz="500.27281046" i="2133.18" sn="7.82341" a="73.7148" fwhm="0.026957" res="18558.2" algo="Sum"/><pk mz="500.37538534" i="1333.86" sn="4.89023" a="52.6367" fwhm="0.0342882" res="14593.2" algo="Sum"/><pk mz="500.76168234" i="939.528" sn="3.43904" a="33.2055" fwhm="0.0307111" res="16305.5" algo="Sum"/><pk mz="501.27665651" i="820.346" sn="2.99981" a="32.7749" fwhm="0.0434769" res="11529.7" algo="Sum"/><pk mz="501.33304392" i="2067.3" sn="7.55961" a="77.373" fwhm="0.0377988" res="13263.2" algo="Sum"/><pk mz="501.38844385" i="3824.7" sn="13.9858" a="120.732" fwhm="0.0269688" res="18591.4" algo="Sum"/><pk mz="501.49927046" i="1744.14" sn="6.37751" a="53.7685" fwhm="0.027069" res="18526.7" algo="Sum"/><pk mz="502.28824000" i="1600.21" sn="5.83278" a="51.7953" fwhm="0.0332266" res="15117" algo="Sum"/><pk mz="502.32702771" i="1884.08" sn="6.86654" a="66.8136" fwhm="0.0360316" res="13941.3" algo="Sum"/><pk mz="502.39255461" i="1291.8" sn="4.70739" a="45.7278" fwhm="0.0311434" res="16131.6" algo="Sum"/><pk mz="502.50337983" i="659.844" sn="2.4018" a="20.6395" fwhm="0.0293295" res="17133" algo="Sum"/><pk mz="502.75828802" i="959.788" sn="3.48654" a="33.624" fwhm="0.0314116" res="16005.5" algo="Sum"/><pk mz="502.93992241" i="740.463" sn="2.69008" a="31.3863" fwhm="0.0422037" res="11917" algo="Sum"/><pk mz="503.29669967" i="763.071" sn="2.76842" a="20.3864" fwhm="0.0371136" res="13561" algo="Sum"/><pk mz="503.32992535" i="1317.8" sn="4.78168" a="57.7435" fwhm="0.0472194" res="10659.4" algo="Sum"/><pk mz="503.40503120" i="804.775" sn="2.9189" a="30.5516" fwhm="0.04682" res="10751.9" algo="Sum"/><pk mz="503.47207591" i="715.706" sn="2.59406" a="24.7252" fwhm="0.0473539" res="10632.1" algo="Sum"/><pk mz="503.51295987" i="1126.57" sn="4.08309" a="33.6021" fwhm="0.0291092" res="17297.4" algo="Sum"/><pk mz="504.30494892" i="2471.9" sn="8.93499" a="80.4692" fwhm="0.0349997" res="14408.8" algo="Sum"/><pk mz="504.33874249" i="2152.52" sn="7.7741" a="67.1049" fwhm="0.0342682" res="14717.4" algo="Sum"/><pk mz="504.84392864" i="1945.78" sn="6.99567" a="73.6808" fwhm="0.0298912" res="16889.4" algo="Sum"/><pk mz="505.31188824" i="1170.44" sn="4.20144" a="25.4482" fwhm="0.0314963" res="16043.5" algo="Sum"/><pk mz="505.33925234" i="1277.81" sn="4.58688" a="56.7531" fwhm="0.0523093" res="9660.59" algo="Sum"/><pk mz="506.26558227" i="879.231" sn="3.14338" a="40.9943" fwhm="0.0376811" res="13435.5" algo="Sum"/><pk mz="506.35726259" i="1357.27" sn="4.85223" a="58.8618" fwhm="0.0315218" res="16063.7" algo="Sum"/><pk mz="506.71116283" i="625.871" sn="2.23033" a="20.6876" fwhm="0.0299167" res="16937.4" algo="Sum"/><pk mz="506.84263648" i="937.828" sn="3.34051" a="33.8664" fwhm="0.0368688" res="13747.2" algo="Sum"/><pk mz="506.89683024" i="838.236" sn="2.98544" a="30.3489" fwhm="0.0481478" res="10527.9" algo="Sum"/><pk mz="507.29205897" i="745.776" sn="2.65206" a="29.7137" fwhm="0.0577409" res="8785.66" algo="Sum"/><pk mz="507.36401690" i="1026.07" sn="3.64881" a="41.6039" fwhm="0.0356438" res="14234.3" algo="Sum"/><pk mz="508.37222362" i="820.187" sn="2.90747" a="28.7499" fwhm="0.0390655" res="13013.3" algo="Sum"/><pk mz="508.70870325" i="933.647" sn="3.29867" a="31.4941" fwhm="0.0297924" res="17075.1" algo="Sum"/><pk mz="508.89291837" i="837.481" sn="2.95752" a="34.4025" fwhm="0.0382701" res="13297.4" algo="Sum"/><pk mz="509.00292123" i="1300.63" sn="4.592" a="42.6064" fwhm="0.0255857" res="19894" algo="Sum"/><pk mz="509.31635135" i="952.347" sn="3.35872" a="50.2286" fwhm="0.0550978" res="9243.87" algo="Sum"/><pk mz="509.36071029" i="3785.27" sn="13.3517" a="137.431" fwhm="0.0297479" res="17122.6" algo="Sum"/><pk mz="510.35963847" i="1929.51" sn="6.78448" a="83.1256" fwhm="0.0341301" res="14953.4" algo="Sum"/><pk mz="510.70562048" i="697.063" sn="2.44983" a="24.3693" fwhm="0.0322055" res="15857.7" algo="Sum"/><pk mz="510.78976759" i="1079.24" sn="3.79387" a="36.1855" fwhm="0.0332789" res="15348.7" algo="Sum"/><pk mz="511.10683949" i="995.618" sn="3.49988" a="37.1178" fwhm="0.0302705" res="16884.6" algo="Sum"/><pk mz="511.25049520" i="778.925" sn="2.73746" a="32.7121" fwhm="0.0468539" res="10911.6" algo="Sum"/><pk mz="511.31306607" i="689.262" sn="2.42235" a="16.4683" fwhm="0.0356733" res="14333.2" algo="Sum"/><pk mz="511.35756619" i="1004.81" sn="3.5313" a="35.7107" fwhm="0.0510106" res="10024.5" algo="Sum"/><pk mz="512.78597303" i="888.477" sn="3.11516" a="34.1309" fwhm="0.0390723" res="13124" algo="Sum"/><pk mz="512.91017304" i="4277.22" sn="14.9956" a="143.671" fwhm="0.029475" res="17401.5" algo="Sum"/><pk mz="513.34700812" i="1043.49" sn="3.65777" a="61.8046" fwhm="0.0465551" res="11026.7" algo="Sum"/><pk mz="513.91474851" i="738.86" sn="2.58754" a="33.3674" fwhm="0.0352013" res="14599.3" algo="Sum"/><pk mz="514.65411161" i="752.81" sn="2.62503" a="22.1575" fwhm="0.0255952" res="20107.4" algo="Sum"/><pk mz="514.87324511" i="1493.28" sn="5.20537" a="36.3823" fwhm="0.0289563" res="17781" algo="Sum"/><pk mz="514.90737308" i="2994.93" sn="10.4399" a="104.156" fwhm="0.0325078" res="15839.5" algo="Sum"/><pk mz="515.35098649" i="1808.97" sn="6.29889" a="67.0646" fwhm="0.0454318" res="11343.4" algo="Sum"/><pk mz="515.41039272" i="15466.3" sn="53.7833" a="468.949" fwhm="0.0261428" res="19715.2" algo="Sum"/><pk mz="515.47226124" i="713.21" sn="2.47796" a="13.7359" fwhm="0.0268638" res="19188.4" algo="Sum"/><pk mz="515.51282511" i="1402.87" sn="4.87471" a="50.29" fwhm="0.0293455" res="17567" algo="Sum"/><pk mz="515.91252227" i="778.184" sn="2.69682" a="28.5021" fwhm="0.0333863" res="15452.8" algo="Sum"/><pk mz="516.30358879" i="3722.35" sn="12.8854" a="119.59" fwhm="0.0281746" res="18325.1" algo="Sum"/><pk mz="516.34539292" i="848.935" sn="2.93821" a="27.1371" fwhm="0.0375055" res="13767.2" algo="Sum"/><pk mz="516.41343944" i="5374.86" sn="18.6006" a="164.487" fwhm="0.0264198" res="19546.5" algo="Sum"/><pk mz="516.51778065" i="652.08" sn="2.25591" a="20.5726" fwhm="0.0252714" res="20438.9" algo="Sum"/><pk mz="516.65328139" i="689.797" sn="2.3852" a="21.5566" fwhm="0.0269619" res="19162.4" algo="Sum"/><pk mz="516.74141383" i="966.245" sn="3.34065" a="40.8305" fwhm="0.0300871" res="17174.8" algo="Sum"/><pk mz="516.90687164" i="918.501" sn="3.16897" a="40.1871" fwhm="0.043198" res="11966" algo="Sum"/><pk mz="517.30849117" i="1726.97" sn="5.94405" a="62.4596" fwhm="0.0412184" res="12550.4" algo="Sum"/><pk mz="517.36291726" i="2506.72" sn="8.62928" a="97.601" fwhm="0.0425548" res="12157.6" algo="Sum"/><pk mz="517.41113876" i="1846.98" sn="6.35812" a="67.693" fwhm="0.0421991" res="12261.2" algo="Sum"/><pk mz="517.46984199" i="786.533" sn="2.70728" a="26.1277" fwhm="0.0493451" res="10486.7" algo="Sum"/><pk mz="518.31954849" i="133378" sn="457.29" a="3433.94" fwhm="0.0225573" res="22977.9" algo="Sum"/><pk mz="518.73751015" i="1265.54" sn="4.32934" a="43.6583" fwhm="0.0286152" res="18128" algo="Sum"/><pk mz="518.92174191" i="2657.81" sn="9.08893" a="88.9576" fwhm="0.0276075" res="18796.4" algo="Sum"/><pk mz="519.32258145" i="34807.7" sn="118.803" a="1020.17" fwhm="0.0259166" res="20038.2" algo="Sum"/><pk mz="520.27667111" i="803.973" sn="2.73099" a="30.4355" fwhm="0.0331029" res="15717" algo="Sum"/><pk mz="520.33475556" i="23021.1" sn="78.2008" a="756.683" fwhm="0.0285773" res="18208" algo="Sum"/><pk mz="520.73501567" i="814.155" sn="2.76162" a="28.7779" fwhm="0.0376644" res="13825.7" algo="Sum"/><pk mz="520.81870297" i="1090.53" sn="3.69887" a="38.354" fwhm="0.0331134" res="15728.3" algo="Sum"/><pk mz="520.91917211" i="1947.94" sn="6.6051" a="74.1114" fwhm="0.0283251" res="18390.7" algo="Sum"/><pk mz="521.33922629" i="6300.1" sn="21.3342" a="225.668" fwhm="0.0305009" res="17092.6" algo="Sum"/><pk mz="522.35167509" i="9507.39" sn="32.0548" a="312.379" fwhm="0.0271383" res="19247.8" algo="Sum"/><pk mz="522.59623711" i="744.328" sn="2.50959" a="25.9184" fwhm="0.0289981" res="18021.8" algo="Sum"/><pk mz="522.68669553" i="692.686" sn="2.33513" a="22.5658" fwhm="0.0286975" res="18213.7" algo="Sum"/><pk mz="522.81656954" i="656.407" sn="2.21305" a="24.1663" fwhm="0.0392738" res="13312.1" algo="Sum"/><pk mz="522.86710657" i="807.42" sn="2.72265" a="27.4199" fwhm="0.0310503" res="16839.3" algo="Sum"/><pk mz="522.93387796" i="1974.63" sn="6.65751" a="75.1744" fwhm="0.0323185" res="16180.6" algo="Sum"/><pk mz="523.25455441" i="658.83" sn="2.21878" a="19.7176" fwhm="0.034484" res="15173.9" algo="Sum"/><pk mz="523.29390217" i="765.365" sn="2.57743" a="37.0411" fwhm="0.0549049" res="9530.91" algo="Sum"/><pk mz="523.35891124" i="3451.37" sn="11.6228" a="153.487" fwhm="0.0418035" res="12519.5" algo="Sum"/><pk mz="524.27134519" i="1363.81" sn="4.58421" a="48.5264" fwhm="0.0339852" res="15426.5" algo="Sum"/><pk mz="524.36820576" i="18699.3" sn="62.8586" a="564.59" fwhm="0.0270062" res="19416.6" algo="Sum"/><pk mz="524.68379229" i="1182.95" sn="3.97505" a="36.5968" fwhm="0.0281876" res="18614" algo="Sum"/><pk mz="524.86587545" i="650.522" sn="2.18498" a="28.9097" fwhm="0.052477" res="10001.8" algo="Sum"/><pk mz="524.92989277" i="875.201" sn="2.94008" a="29.8722" fwhm="0.0339416" res="15465.7" algo="Sum"/><pk mz="525.28451008" i="1694.77" sn="5.69232" a="60.862" fwhm="0.0437906" res="11995.4" algo="Sum"/><pk mz="525.33520528" i="2751.16" sn="9.2409" a="68.8674" fwhm="0.0287362" res="18281.3" algo="Sum"/><pk mz="525.37140817" i="6274.87" sn="21.0801" a="229.977" fwhm="0.0328996" res="15968.9" algo="Sum"/><pk mz="526.28953797" i="1128.66" sn="3.78191" a="35.9511" fwhm="0.0296071" res="17775.8" algo="Sum"/><pk mz="526.34008717" i="979.903" sn="3.28346" a="31.2126" fwhm="0.0366983" res="14342.4" algo="Sum"/><pk mz="526.37392713" i="1397.9" sn="4.68407" a="58.8249" fwhm="0.0387813" res="13572.9" algo="Sum"/><pk mz="526.68035416" i="924.018" sn="3.0934" a="29.7788" fwhm="0.029846" res="17646.6" algo="Sum"/><pk mz="526.76827252" i="1253.43" sn="4.19618" a="51.4722" fwhm="0.0310958" res="16940.2" algo="Sum"/><pk mz="527.15515522" i="1704.17" sn="5.68878" a="60.7779" fwhm="0.0282109" res="18686.2" algo="Sum"/><pk mz="527.29648014" i="698.045" sn="2.33053" a="23.01" fwhm="0.0459562" res="11473.9" algo="Sum"/><pk mz="527.33246466" i="892.826" sn="2.98111" a="32.3729" fwhm="0.0522092" res="10100.4" algo="Sum"/><pk mz="527.38030531" i="648.172" sn="2.16435" a="27.7689" fwhm="0.0503271" res="10479.1" algo="Sum"/><pk mz="528.29870150" i="695.015" sn="2.31253" a="27.8647" fwhm="0.0387704" res="13626.3" algo="Sum"/><pk mz="528.76647916" i="1357.54" sn="4.51095" a="48.518" fwhm="0.0368475" res="14350.1" algo="Sum"/><pk mz="528.80515679" i="769.714" sn="2.55498" a="25.1758" fwhm="0.0403744" res="13097.5" algo="Sum"/><pk mz="528.88214695" i="2847.4" sn="9.44229" a="103.923" fwhm="0.0318033" res="16629.8" algo="Sum"/><pk mz="528.94957822" i="1543.53" sn="5.1185" a="58.1993" fwhm="0.0301485" res="17544.8" algo="Sum"/><pk mz="529.32788949" i="690.315" sn="2.28778" a="16.7634" fwhm="0.0339377" res="15597" algo="Sum"/><pk mz="529.52795268" i="1360.69" sn="4.51011" a="45.2815" fwhm="0.0267402" res="19802.7" algo="Sum"/><pk mz="530.31861064" i="693.827" sn="2.29116" a="20.8972" fwhm="0.0336066" res="15780.2" algo="Sum"/><pk mz="530.35356502" i="1340.9" sn="4.42731" a="47.0998" fwhm="0.0328335" res="16152.8" algo="Sum"/><pk mz="530.76577095" i="788.693" sn="2.59665" a="30.1352" fwhm="0.0381694" res="13905.5" algo="Sum"/><pk mz="530.80658633" i="627.776" sn="2.06689" a="17.7564" fwhm="0.0408904" res="12981.2" algo="Sum"/><pk mz="530.87848973" i="2196.93" sn="7.23482" a="108.865" fwhm="0.0346213" res="15333.9" algo="Sum"/><pk mz="530.95145710" i="657.468" sn="2.16508" a="29.8967" fwhm="0.056217" res="9444.68" algo="Sum"/><pk mz="531.34804961" i="1844.06" sn="6.06845" a="94.6733" fwhm="0.044811" res="11857.5" algo="Sum"/><pk mz="531.40410662" i="3439.01" sn="11.3176" a="118.278" fwhm="0.0297363" res="17870.5" algo="Sum"/><pk mz="531.50201786" i="811.398" sn="2.66912" a="40.5316" fwhm="0.0501618" res="10595.7" algo="Sum"/><pk mz="531.54363289" i="1008.28" sn="3.31421" a="34.018" fwhm="0.0328849" res="16163.7" algo="Sum"/><pk mz="531.88704631" i="648.432" sn="2.12822" a="27.7027" fwhm="0.0425329" res="12505.3" algo="Sum"/><pk mz="532.27693918" i="1166.43" sn="3.82305" a="41.9088" fwhm="0.0333221" res="15973.7" algo="Sum"/><pk mz="532.33590254" i="2967.65" sn="9.7285" a="124.073" fwhm="0.0337074" res="15792.8" algo="Sum"/><pk mz="532.41110136" i="1316.24" sn="4.31159" a="28.9428" fwhm="0.0272803" res="19516.4" algo="Sum"/><pk mz="532.43329706" i="1765.24" sn="5.7789" a="67.4019" fwhm="0.0428017" res="12439.5" algo="Sum"/><pk mz="532.71522513" i="933.542" sn="3.04857" a="34.479" fwhm="0.0305992" res="17409.4" algo="Sum"/><pk mz="532.88552266" i="1108.61" sn="3.61844" a="48.1724" fwhm="0.0493274" res="10803" algo="Sum"/><pk mz="532.96217556" i="3030.44" sn="9.88976" a="103.155" fwhm="0.0286134" res="18626.3" algo="Sum"/><pk mz="533.08778451" i="1263.36" sn="4.12201" a="44.5015" fwhm="0.0290601" res="18344.3" algo="Sum"/><pk mz="533.34137062" i="1566.44" sn="5.10406" a="88.1724" fwhm="0.0583038" res="9147.63" algo="Sum"/><pk mz="533.40174371" i="915.526" sn="2.97944" a="26.2232" fwhm="0.0409903" res="13012.9" algo="Sum"/><pk mz="533.43859146" i="883.106" sn="2.87272" a="33.4358" fwhm="0.044581" res="11965.6" algo="Sum"/><pk mz="534.29244578" i="35368" sn="114.689" a="1097.4" fwhm="0.0270183" res="19775.2" algo="Sum"/><pk mz="534.71181347" i="1502.5" sn="4.86788" a="48.0947" fwhm="0.0277148" res="19293.4" algo="Sum"/><pk mz="534.89561221" i="2828.38" sn="9.16002" a="108.519" fwhm="0.031044" res="17230.2" algo="Sum"/><pk mz="535.29545235" i="9978.63" sn="32.3161" a="332.432" fwhm="0.0285733" res="18734.1" algo="Sum"/><pk mz="535.37536169" i="3750.08" sn="12.1447" a="152.533" fwhm="0.0324054" res="16521.2" algo="Sum"/><pk mz="536.29306684" i="4549.44" sn="14.7278" a="170.894" fwhm="0.0301683" res="17776.7" algo="Sum"/><pk mz="536.37929973" i="1432.54" sn="4.63654" a="54.9898" fwhm="0.0370662" res="14470.9" algo="Sum"/><pk mz="536.71041477" i="1107.65" sn="3.58039" a="37.6855" fwhm="0.0300328" res="17870.8" algo="Sum"/><pk mz="536.79801095" i="1618.73" sn="5.2321" a="64.0152" fwhm="0.0325716" res="16480.6" algo="Sum"/><pk mz="536.89278988" i="2046.49" sn="6.61361" a="88.8934" fwhm="0.0357408" res="15021.8" algo="Sum"/><pk mz="537.29684014" i="1635.75" sn="5.28609" a="62.9922" fwhm="0.0478748" res="11222.9" algo="Sum"/><pk mz="537.39230652" i="623826" sn="2015.59" a="12351.8" fwhm="0.0168043" res="31979.4" algo="Sum"/><pk mz="538.29602612" i="634.811" sn="2.04787" a="27.6993" fwhm="0.0461086" res="11674.5" algo="Sum"/><pk mz="538.39518188" i="186604" sn="602.018" a="4821.23" fwhm="0.0220839" res="24379.6" algo="Sum"/><pk mz="538.79501387" i="1430.01" sn="4.60937" a="55.7339" fwhm="0.0376776" res="14300.1" algo="Sum"/><pk mz="538.84043232" i="819.511" sn="2.64153" a="23.6496" fwhm="0.0385583" res="13974.7" algo="Sum"/><pk mz="538.90513082" i="1561.12" sn="5.03048" a="74.5338" fwhm="0.0430406" res="12520.8" algo="Sum"/><pk mz="538.97845616" i="1653.93" sn="5.3274" a="58.3833" fwhm="0.03238" res="16645.4" algo="Sum"/><pk mz="539.10134099" i="762.13" sn="2.45394" a="34.0985" fwhm="0.0373319" res="14440.8" algo="Sum"/><pk mz="539.28948805" i="935.473" sn="3.01187" a="42.5193" fwhm="0.0565641" res="9534.13" algo="Sum"/><pk mz="539.39416618" i="53270.4" sn="171.533" a="1735.33" fwhm="0.0291845" res="18482.2" algo="Sum"/><pk mz="540.30119254" i="1138.9" sn="3.65427" a="44.7481" fwhm="0.0360139" res="15002.6" algo="Sum"/><pk mz="540.39442788" i="12351.4" sn="39.6322" a="459.723" fwhm="0.0313798" res="17221.1" algo="Sum"/><pk mz="540.65681846" i="846.344" sn="2.71439" a="30.4299" fwhm="0.0300907" res="17967.6" algo="Sum"/><pk mz="540.79189002" i="693.313" sn="2.22041" a="26.5293" fwhm="0.0482892" res="11199" algo="Sum"/><pk mz="540.83493798" i="699.587" sn="2.23968" a="27.7656" fwhm="0.0527549" res="10251.8" algo="Sum"/><pk mz="540.90402658" i="784.579" sn="2.51145" a="28.6875" fwhm="0.044465" res="12164.7" algo="Sum"/><pk mz="541.25954659" i="1319.04" sn="4.21678" a="55.4747" fwhm="0.039013" res="13873.8" algo="Sum"/><pk mz="541.33724452" i="1123.17" sn="3.59126" a="62.0737" fwhm="0.0600355" res="9016.95" algo="Sum"/><pk mz="541.39286918" i="2835.51" sn="9.0664" a="127.989" fwhm="0.0425145" res="12734.3" algo="Sum"/><pk mz="542.31812234" i="54972.6" sn="175.132" a="1588.14" fwhm="0.0259435" res="20903.8" algo="Sum"/><pk mz="542.65421987" i="763.58" sn="2.43115" a="26.4728" fwhm="0.0310362" res="17484.5" algo="Sum"/><pk mz="542.74296421" i="1333.19" sn="4.24399" a="47.6965" fwhm="0.0322781" res="16814.6" algo="Sum"/><pk mz="542.82335357" i="627.768" sn="1.99833" a="17.0303" fwhm="0.0413506" res="13127.3" algo="Sum"/><pk mz="543.32134623" i="16499.9" sn="52.4283" a="519.51" fwhm="0.027454" res="19790.2" algo="Sum"/><pk mz="543.39662253" i="1056.89" sn="3.35872" a="41.9866" fwhm="0.0509963" res="10655.6" algo="Sum"/><pk mz="543.43617701" i="663.811" sn="2.10922" a="22.285" fwhm="0.0433683" res="12530.7" algo="Sum"/><pk mz="543.54303842" i="1015.9" sn="3.22195" a="36.5774" fwhm="0.031756" res="17116.2" algo="Sum"/><pk mz="544.33309743" i="28917.1" sn="91.5057" a="893.73" fwhm="0.0278756" res="19527.2" algo="Sum"/><pk mz="544.73949896" i="1720.97" sn="5.43727" a="55.2012" fwhm="0.0307368" res="17722.7" algo="Sum"/><pk mz="544.80415827" i="1693.18" sn="5.34941" a="60.7982" fwhm="0.0342026" res="15928.7" algo="Sum"/><pk mz="544.85314525" i="1126.51" sn="3.55911" a="47.6988" fwhm="0.043665" res="12478" algo="Sum"/><pk mz="544.92263331" i="1282.1" sn="4.04818" a="53.4428" fwhm="0.0382654" res="14240.6" algo="Sum"/><pk mz="545.33647453" i="8962.98" sn="28.2482" a="313.722" fwhm="0.0286842" res="19011.7" algo="Sum"/><pk mz="545.40835337" i="904.333" sn="2.84567" a="40.8811" fwhm="0.0561358" res="9715.87" algo="Sum"/><pk mz="545.81075924" i="998.563" sn="3.14047" a="41.1605" fwhm="0.0344595" res="15839.2" algo="Sum"/><pk mz="546.34901067" i="52331.6" sn="164.376" a="1639.18" fwhm="0.0264015" res="20693.9" algo="Sum"/><pk mz="546.73715459" i="992.703" sn="3.11653" a="39.6843" fwhm="0.0356705" res="15327.4" algo="Sum"/><pk mz="546.82839511" i="2065.25" sn="6.48368" a="76.7334" fwhm="0.0401954" res="13604.3" algo="Sum"/><pk mz="546.91628456" i="754.395" sn="2.36828" a="32.3999" fwhm="0.0537167" res="10181.5" algo="Sum"/><pk mz="547.35255936" i="15524.3" sn="48.657" a="527.436" fwhm="0.0290652" res="18831.9" algo="Sum"/><pk mz="548.27228207" i="1068.47" sn="3.34441" a="33.3928" fwhm="0.0360393" res="15213.2" algo="Sum"/><pk mz="548.30999158" i="1068.55" sn="3.34476" a="34.8625" fwhm="0.0430953" res="12723.2" algo="Sum"/><pk mz="548.35615931" i="3519.4" sn="11.0188" a="143.676" fwhm="0.033226" res="16503.9" algo="Sum"/><pk mz="548.68996476" i="668.57" sn="2.09148" a="25.083" fwhm="0.0366702" res="14962.8" algo="Sum"/><pk mz="548.82387445" i="1343.94" sn="4.20193" a="49.1881" fwhm="0.0410227" res="13378.5" algo="Sum"/><pk mz="548.86914407" i="848.797" sn="2.65375" a="29.3389" fwhm="0.0462004" res="11880.2" algo="Sum"/><pk mz="548.93618868" i="1665.23" sn="5.20631" a="67.3476" fwhm="0.0317264" res="17302.2" algo="Sum"/><pk mz="549.27535965" i="634.708" sn="1.98516" a="18.5155" fwhm="0.0374386" res="14671.3" algo="Sum"/><pk mz="549.31581310" i="742.774" sn="2.32306" a="26.2423" fwhm="0.0481071" res="11418.6" algo="Sum"/><pk mz="549.36700001" i="1160.4" sn="3.62908" a="70.5342" fwhm="0.0773323" res="7103.97" algo="Sum"/><pk mz="550.28473629" i="893.823" sn="2.78923" a="34.4963" fwhm="0.0444376" res="12383.3" algo="Sum"/><pk mz="550.68576615" i="1068.18" sn="3.33202" a="36.0671" fwhm="0.0308053" res="17876.3" algo="Sum"/><pk mz="550.86966036" i="1727.73" sn="5.38761" a="77.6781" fwhm="0.0385538" res="14288.3" algo="Sum"/><pk mz="551.34931636" i="3649.08" sn="11.3674" a="134.87" fwhm="0.0330187" res="16698.1" algo="Sum"/><pk mz="551.40355043" i="1886.17" sn="5.8755" a="63.8628" fwhm="0.0413719" res="13328" algo="Sum"/><pk mz="552.35166044" i="1410.5" sn="4.38305" a="53.366" fwhm="0.0372693" res="14820.5" algo="Sum"/><pk mz="552.40354878" i="823.056" sn="2.55754" a="34.7787" fwhm="0.0460725" res="11989.9" algo="Sum"/><pk mz="552.68339860" i="878.226" sn="2.72855" a="30.6752" fwhm="0.0316179" res="17480.1" algo="Sum"/><pk mz="552.77196671" i="1744.8" sn="5.4108" a="74.3131" fwhm="0.0321563" res="17190.1" algo="Sum"/><pk mz="552.86698524" i="1408.35" sn="4.3649" a="64.6198" fwhm="0.0435286" res="12701.2" algo="Sum"/><pk mz="553.36628887" i="397363" sn="1231.03" a="10194.1" fwhm="0.021473" res="25770.3" algo="Sum"/><pk mz="553.45118880" i="9289.15" sn="28.7779" a="386.717" fwhm="0.0436016" res="12693.4" algo="Sum"/><pk mz="554.36887180" i="126047" sn="389.413" a="3963.74" fwhm="0.0268679" res="20633.1" algo="Sum"/><pk mz="554.45557208" i="4389.26" sn="13.5603" a="191.767" fwhm="0.044391" res="12490.3" algo="Sum"/><pk mz="554.77004138" i="1665.2" sn="5.13275" a="62.0244" fwhm="0.0354437" res="15652.1" algo="Sum"/><pk mz="554.89265225" i="1703.89" sn="5.25317" a="91.4366" fwhm="0.0505772" res="10971.2" algo="Sum"/><pk mz="554.95013550" i="1274.84" sn="3.93038" a="50.2123" fwhm="0.0446379" res="12432.3" algo="Sum"/><pk mz="555.06721201" i="2429.93" sn="7.48978" a="87.6364" fwhm="0.0300211" res="18489.3" algo="Sum"/><pk mz="555.29499134" i="667.716" sn="2.05765" a="27.1718" fwhm="0.0530662" res="10464.2" algo="Sum"/><pk mz="555.36545752" i="64037" sn="197.338" a="2208.45" fwhm="0.0300365" res="18489.7" algo="Sum"/><pk mz="555.45549476" i="1489.44" sn="4.58971" a="72.7023" fwhm="0.0405662" res="13692.6" algo="Sum"/><pk mz="555.50491517" i="635.667" sn="1.95877" a="24.5611" fwhm="0.0486604" res="11415.9" algo="Sum"/><pk mz="555.79447453" i="1668.77" sn="5.14333" a="58.2631" fwhm="0.0303721" res="18299.5" algo="Sum"/><pk mz="556.29521393" i="1242.36" sn="3.82285" a="52.7753" fwhm="0.0383171" res="14518.2" algo="Sum"/><pk mz="556.36688692" i="17751.5" sn="54.6357" a="623.51" fwhm="0.0313854" res="17727" algo="Sum"/><pk mz="556.76816601" i="899.224" sn="2.76484" a="25.3737" fwhm="0.0306819" res="18146.5" algo="Sum"/><pk mz="556.80209593" i="1674.13" sn="5.14745" a="62.6366" fwhm="0.0404377" res="13769.4" algo="Sum"/><pk mz="556.85519274" i="1748.19" sn="5.37542" a="59.9707" fwhm="0.0410868" res="13553.1" algo="Sum"/><pk mz="556.89035356" i="1508.97" sn="4.63946" a="58.0526" fwhm="0.0393297" res="14159.5" algo="Sum"/><pk mz="557.08726065" i="663.906" sn="2.04075" a="27.6491" fwhm="0.0437188" res="12742.5" algo="Sum"/><pk mz="557.30377589" i="1205.26" sn="3.70251" a="43.5491" fwhm="0.0421568" res="13219.8" algo="Sum"/><pk mz="557.36676206" i="4810.99" sn="14.7733" a="196.988" fwhm="0.035463" res="15716.9" algo="Sum"/><pk mz="557.42839180" i="649.429" sn="1.99327" a="28.5571" fwhm="0.0288917" res="19293.8" algo="Sum"/><pk mz="557.55713852" i="1052.42" sn="3.23016" a="43.7773" fwhm="0.0313257" res="17798.7" algo="Sum"/><pk mz="557.80925883" i="1024.48" sn="3.14359" a="41.468" fwhm="0.0390426" res="14287.2" algo="Sum"/><pk mz="558.29106844" i="15224.7" sn="46.5967" a="497.442" fwhm="0.0287979" res="19386.5" algo="Sum"/><pk mz="558.36677578" i="1388.65" sn="4.2501" a="59.5247" fwhm="0.0514925" res="10843.7" algo="Sum"/><pk mz="558.71696796" i="913.203" sn="2.79318" a="35.6928" fwhm="0.0378624" res="14756.5" algo="Sum"/><pk mz="558.81788443" i="1379.55" sn="4.22037" a="49.3443" fwhm="0.0401119" res="13931.5" algo="Sum"/><pk mz="558.84875442" i="1037.7" sn="3.17456" a="28.8352" fwhm="0.0419568" res="13319.6" algo="Sum"/><pk mz="558.89196438" i="923.901" sn="2.82644" a="37.1925" fwhm="0.0506319" res="11038.3" algo="Sum"/><pk mz="559.29517304" i="4810.75" sn="14.7155" a="190.838" fwhm="0.0329671" res="16965.2" algo="Sum"/><pk mz="559.36376649" i="881.026" sn="2.69495" a="27.0559" fwhm="0.0419759" res="13325.8" algo="Sum"/><pk mz="559.39845304" i="924.04" sn="2.82652" a="22.2288" fwhm="0.0287009" res="19490.6" algo="Sum"/><pk mz="559.51956008" i="754.455" sn="2.30681" a="38.3313" fwhm="0.0491057" res="11394.2" algo="Sum"/><pk mz="559.57332046" i="925.654" sn="2.83008" a="34.6955" fwhm="0.033227" res="16840.9" algo="Sum"/><pk mz="559.82469579" i="650.16" sn="1.98585" a="16.8427" fwhm="0.0354236" res="15803.7" algo="Sum"/><pk mz="560.30475605" i="7929.87" sn="24.2276" a="283.113" fwhm="0.0322511" res="17373.2" algo="Sum"/><pk mz="560.71373907" i="1155.81" sn="3.52976" a="40.0841" fwhm="0.0336656" res="16655.4" algo="Sum"/><pk mz="560.82331704" i="642.466" sn="1.96183" a="26.8713" fwhm="0.044172" res="12696.4" algo="Sum"/><pk mz="560.89312408" i="782.061" sn="2.3879" a="37.2055" fwhm="0.0520429" res="10777.5" algo="Sum"/><pk mz="561.30881422" i="2516.7" sn="7.6881" a="105.781" fwhm="0.0352898" res="15905.7" algo="Sum"/><pk mz="561.40318625" i="1323.64" sn="4.04349" a="81.0315" fwhm="0.0523414" res="10725.8" algo="Sum"/><pk mz="562.32169768" i="14205.1" sn="43.2679" a="501.852" fwhm="0.030025" res="18728.4" algo="Sum"/><pk mz="562.40463638" i="721.611" sn="2.19824" a="21.6563" fwhm="0.0362895" res="15497.7" algo="Sum"/><pk mz="562.71062028" i="757.625" sn="2.30585" a="28.454" fwhm="0.042518" res="13234.6" algo="Sum"/><pk mz="562.80071924" i="1975.07" sn="6.01057" a="84.1734" fwhm="0.0349836" res="16087.5" algo="Sum"/><pk mz="562.88854865" i="635.041" sn="1.93235" a="40.5192" fwhm="0.0647049" res="8699.31" algo="Sum"/><pk mz="563.32521309" i="4498.72" sn="13.6809" a="165.796" fwhm="0.0317512" res="17741.9" algo="Sum"/><pk mz="563.40546767" i="849.669" sn="2.58395" a="26.0609" fwhm="0.0421273" res="13373.9" algo="Sum"/><pk mz="564.31989086" i="2205.7" sn="6.6879" a="123.301" fwhm="0.0477509" res="11818" algo="Sum"/><pk mz="564.79760279" i="1645.23" sn="4.98278" a="69.9031" fwhm="0.0363398" res="15542.1" algo="Sum"/><pk mz="564.87961176" i="646.24" sn="1.9575" a="28.4546" fwhm="0.0609294" res="9271.06" algo="Sum"/><pk mz="564.90710040" i="711.607" sn="2.15518" a="28.1925" fwhm="0.0453619" res="12453.3" algo="Sum"/><pk mz="565.31872638" i="920.988" sn="2.78751" a="54.2625" fwhm="0.0746635" res="7571.55" algo="Sum"/><pk mz="565.42114349" i="9916.18" sn="30.0111" a="352.859" fwhm="0.0292984" res="19298.7" algo="Sum"/><pk mz="566.31645901" i="9434.1" sn="28.4896" a="322.004" fwhm="0.0288919" res="19601.2" algo="Sum"/><pk mz="566.42397923" i="3763.89" sn="11.3652" a="139.731" fwhm="0.0304873" res="18579" algo="Sum"/><pk mz="566.66262447" i="911.82" sn="2.75178" a="32.9096" fwhm="0.0316882" res="17882.4" algo="Sum"/><pk mz="566.78663173" i="1825.19" sn="5.50789" a="72.8642" fwhm="0.0326653" res="17351.3" algo="Sum"/><pk mz="566.84102213" i="790.997" sn="2.3874" a="25.9033" fwhm="0.0469505" res="12073.2" algo="Sum"/><pk mz="566.88317792" i="1308.48" sn="3.9495" a="63.1806" fwhm="0.0517195" res="10960.7" algo="Sum"/><pk mz="566.95926459" i="713.102" sn="2.15225" a="33.9809" fwhm="0.0409049" res="13860.4" algo="Sum"/><pk mz="567.34295715" i="5635.08" sn="16.9794" a="250.462" fwhm="0.0429846" res="13198.8" algo="Sum"/><pk mz="567.40339463" i="1762.88" sn="5.31214" a="7.86828" fwhm="0.00756538" res="75000" algo="Sum"/><pk mz="567.42005783" i="1797.38" sn="5.41608" a="65.8342" fwhm="0.0411266" res="13796.9" algo="Sum"/><pk mz="567.79268254" i="1387.31" sn="4.17072" a="49.6857" fwhm="0.0327958" res="17313" algo="Sum"/><pk mz="568.33457425" i="6143.07" sn="18.4485" a="246.051" fwhm="0.0364826" res="15578.2" algo="Sum"/><pk mz="568.66145362" i="808.18" sn="2.42508" a="27.7108" fwhm="0.0325929" res="17447.4" algo="Sum"/><pk mz="568.74611517" i="1032.21" sn="3.09785" a="40.666" fwhm="0.0409209" res="13898.7" algo="Sum"/><pk mz="568.80084389" i="1103.72" sn="3.31252" a="42.8917" fwhm="0.0477396" res="11914.6" algo="Sum"/><pk mz="568.83847146" i="756.216" sn="2.26958" a="26.6883" fwhm="0.0481252" res="11820" algo="Sum"/><pk mz="569.35994861" i="60846.9" sn="182.268" a="1919.35" fwhm="0.0279996" res="20334.6" algo="Sum"/><pk mz="569.42707265" i="12888.6" sn="38.5633" a="449.544" fwhm="0.0320018" res="17793.6" algo="Sum"/><pk mz="569.80693144" i="1562.21" sn="4.67156" a="64.4232" fwhm="0.0388799" res="14655.6" algo="Sum"/><pk mz="570.31124109" i="1331.35" sn="3.97837" a="43.6482" fwhm="0.0351102" res="16243.5" algo="Sum"/><pk mz="570.36246072" i="21603.2" sn="64.5553" a="729.353" fwhm="0.0300271" res="18994.9" algo="Sum"/><pk mz="570.43007694" i="5176.46" sn="15.4685" a="189.307" fwhm="0.0320416" res="17802.8" algo="Sum"/><pk mz="570.74307118" i="1160.17" sn="3.46588" a="46.4783" fwhm="0.0425941" res="13399.6" algo="Sum"/><pk mz="570.81333990" i="1204.53" sn="3.59933" a="56.8592" fwhm="0.0622398" res="9171.19" algo="Sum"/><pk mz="570.86505554" i="2903.97" sn="8.67663" a="115.559" fwhm="0.0364131" res="15677.5" algo="Sum"/><pk mz="570.91795368" i="713.142" sn="2.13076" a="29.7471" fwhm="0.0483674" res="11803.8" algo="Sum"/><pk mz="571.04115964" i="767.036" sn="2.29113" a="31.5349" fwhm="0.0393973" res="14494.4" algo="Sum"/><pk mz="571.36003765" i="10367.2" sn="30.9477" a="379.804" fwhm="0.0330888" res="17267.5" algo="Sum"/><pk mz="571.42955914" i="2245.25" sn="6.70241" a="89.1523" fwhm="0.0426225" res="13406.8" algo="Sum"/><pk mz="571.57321264" i="737.678" sn="2.20174" a="28.1156" fwhm="0.03213" res="17789.4" algo="Sum"/><pk mz="571.86545557" i="727.982" sn="2.17266" a="35.9157" fwhm="0.0485616" res="11776.1" algo="Sum"/><pk mz="572.36239014" i="3455.91" sn="10.3139" a="132.575" fwhm="0.0330912" res="17296.5" algo="Sum"/><pk mz="572.43139433" i="798.017" sn="2.38169" a="38.4273" fwhm="0.0498084" res="11492.7" algo="Sum"/><pk mz="572.74331270" i="672.503" sn="2.00528" a="28.7587" fwhm="0.0571916" res="10014.5" algo="Sum"/><pk mz="572.78876895" i="766.182" sn="2.28461" a="20.8446" fwhm="0.0377463" res="15174.7" algo="Sum"/><pk mz="572.86188117" i="3251.16" sn="9.69363" a="113.063" fwhm="0.0427126" res="13412" algo="Sum"/><pk mz="573.36382907" i="1325.96" sn="3.95539" a="62.3088" fwhm="0.0541625" res="10586" algo="Sum"/><pk mz="573.42363093" i="909.149" sn="2.71202" a="51.3196" fwhm="0.0633699" res="9048.83" algo="Sum"/><pk mz="573.86606699" i="813.034" sn="2.42308" a="41.2326" fwhm="0.0428216" res="13401.3" algo="Sum"/><pk mz="574.37405288" i="667.481" sn="1.98887" a="33.044" fwhm="0.0541273" res="10611.5" algo="Sum"/><pk mz="574.69745654" i="779.232" sn="2.31949" a="36.0562" fwhm="0.0369594" res="15549.4" algo="Sum"/><pk mz="574.77726130" i="652.094" sn="1.94056" a="29.6679" fwhm="0.0539646" res="10651" algo="Sum"/><pk mz="574.82484321" i="1100.45" sn="3.27467" a="36.6387" fwhm="0.0475222" res="12095.9" algo="Sum"/><pk mz="574.86028427" i="1532" sn="4.55887" a="56.6514" fwhm="0.0395124" res="14548.8" algo="Sum"/><pk mz="575.39475292" i="1008.84" sn="3.00125" a="68.8415" fwhm="0.0728448" res="7898.91" algo="Sum"/><pk mz="575.45458358" i="675.15" sn="2.00842" a="27.1462" fwhm="0.0567674" res="10137.1" algo="Sum"/><pk mz="576.27523284" i="3788.19" sn="11.2463" a="130.153" fwhm="0.0308871" res="18657.5" algo="Sum"/><pk mz="576.46022460" i="778.064" sn="2.30884" a="31.9571" fwhm="0.0434019" res="13281.9" algo="Sum"/><pk mz="576.69082887" i="1197.71" sn="3.55403" a="45.6711" fwhm="0.0342119" res="16856.4" algo="Sum"/><pk mz="576.87698124" i="2064.03" sn="6.11524" a="87.8712" fwhm="0.0344541" res="16743.3" algo="Sum"/><pk mz="577.04911593" i="1448.5" sn="4.29165" a="51.8393" fwhm="0.0325003" res="17755.2" algo="Sum"/><pk mz="577.27939743" i="1221.74" sn="3.61672" a="59.748" fwhm="0.0401343" res="14383.7" algo="Sum"/><pk mz="577.37501688" i="805.452" sn="2.3845" a="41.8211" fwhm="0.0711471" res="8115.23" algo="Sum"/><pk mz="577.41146218" i="750.109" sn="2.22066" a="33.6611" fwhm="0.060832" res="9491.9" algo="Sum"/><pk mz="577.47129247" i="735.384" sn="2.17725" a="34.3855" fwhm="0.0620458" res="9307.17" algo="Sum"/><pk mz="577.77626034" i="1099.91" sn="3.25332" a="56.1561" fwhm="0.0424804" res="13601" algo="Sum"/><pk mz="578.27365787" i="1881.45" sn="5.56371" a="82.4825" fwhm="0.0341793" res="16918.8" algo="Sum"/><pk mz="578.69214961" i="827.94" sn="2.44678" a="31.2849" fwhm="0.0381739" res="15159.4" algo="Sum"/><pk mz="578.73419050" i="638.638" sn="1.88751" a="16.2496" fwhm="0.0379524" res="15249" algo="Sum"/><pk mz="578.77901502" i="1809.4" sn="5.34862" a="84.4993" fwhm="0.0384243" res="15062.8" algo="Sum"/><pk mz="578.87461647" i="1995.01" sn="5.89969" a="87.6496" fwhm="0.036499" res="15860" algo="Sum"/><pk mz="579.28509097" i="2001.45" sn="5.9128" a="89.0773" fwhm="0.035715" res="16219.6" algo="Sum"/><pk mz="579.37856934" i="722.581" sn="2.13422" a="28.264" fwhm="0.0522137" res="11096.3" algo="Sum"/><pk mz="579.42927297" i="1304.02" sn="3.85158" a="55.6442" fwhm="0.0491691" res="11784.4" algo="Sum"/><pk mz="579.79038342" i="963.739" sn="2.8448" a="54.4399" fwhm="0.0499403" res="11609.7" algo="Sum"/><pk mz="580.28871989" i="1280.2" sn="3.7737" a="60.8864" fwhm="0.0393255" res="14756.1" algo="Sum"/><pk mz="580.79791195" i="1437.94" sn="4.23048" a="105.942" fwhm="0.0620139" res="9365.6" algo="Sum"/><pk mz="580.88706445" i="1640.54" sn="4.82655" a="76.6883" fwhm="0.0461531" res="12586.1" algo="Sum"/><pk mz="581.29799489" i="1041.97" sn="3.06319" a="55.0639" fwhm="0.0515745" res="11271" algo="Sum"/><pk mz="581.35163383" i="685.25" sn="2.01449" a="17.123" fwhm="0.037051" res="15690.6" algo="Sum"/><pk mz="581.39544222" i="7353.43" sn="21.6039" a="266.504" fwhm="0.034471" res="16866.2" algo="Sum"/><pk mz="581.80409114" i="1096.07" sn="3.21912" a="47.5989" fwhm="0.0538216" res="10809.9" algo="Sum"/><pk mz="582.29103738" i="2890.77" sn="8.47137" a="134.937" fwhm="0.0364625" res="15969.6" algo="Sum"/><pk mz="582.39970229" i="2686.03" sn="7.86153" a="111.117" fwhm="0.037194" res="15658.5" algo="Sum"/><pk mz="582.63845596" i="949.325" sn="2.77766" a="33.7014" fwhm="0.0321505" res="18122.2" algo="Sum"/><pk mz="582.81658874" i="1102.73" sn="3.22617" a="39.7342" fwhm="0.0493938" res="11799.4" algo="Sum"/><pk mz="582.85797679" i="1429.75" sn="4.1825" a="44.8889" fwhm="0.0460554" res="12655.6" algo="Sum"/><pk mz="582.92860266" i="660.627" sn="1.93251" a="28.2453" fwhm="0.0366379" res="15910.5" algo="Sum"/><pk mz="583.25308861" i="746.992" sn="2.1847" a="26.6762" fwhm="0.0429702" res="13573.4" algo="Sum"/><pk mz="583.31838866" i="4223.8" sn="12.3526" a="179.569" fwhm="0.0350189" res="16657.2" algo="Sum"/><pk mz="583.39276142" i="1950.15" sn="5.70326" a="104.992" fwhm="0.0642205" res="9084.22" algo="Sum"/><pk mz="583.45879527" i="749.186" sn="2.1908" a="32.9267" fwhm="0.0481302" res="12122.5" algo="Sum"/><pk mz="583.81068258" i="673.783" sn="1.96906" a="34.1053" fwhm="0.0666543" res="8758.78" algo="Sum"/><pk mz="584.31491790" i="2314.07" sn="6.76255" a="123.814" fwhm="0.0490666" res="11908.6" algo="Sum"/><pk mz="584.38874416" i="820.815" sn="2.39867" a="47.5225" fwhm="0.0690422" res="8464.22" algo="Sum"/><pk mz="584.63679538" i="915.383" sn="2.67363" a="32.1905" fwhm="0.0323588" res="18067.3" algo="Sum"/><pk mz="584.72308671" i="1118.82" sn="3.26695" a="48.9329" fwhm="0.0363927" res="16067.1" algo="Sum"/><pk mz="584.81329276" i="703.251" sn="2.05291" a="27.9602" fwhm="0.0532621" res="10979.9" algo="Sum"/><pk mz="584.86623101" i="626.487" sn="1.82868" a="33.9236" fwhm="0.0763058" res="7664.77" algo="Sum"/><pk mz="585.28756291" i="1675.91" sn="4.8903" a="63.8671" fwhm="0.0379033" res="15441.6" algo="Sum"/><pk mz="585.33488629" i="20220.3" sn="59.0163" a="770.2" fwhm="0.0314219" res="18628.2" algo="Sum"/><pk mz="585.44360658" i="830.913" sn="2.42555" a="44.5002" fwhm="0.0482301" res="12138.6" algo="Sum"/><pk mz="585.58914215" i="731.323" sn="2.13372" a="28.1813" fwhm="0.035848" res="16335.3" algo="Sum"/><pk mz="586.30457845" i="6034.15" sn="17.6039" a="174.782" fwhm="0.0329711" res="17782.4" algo="Sum"/><pk mz="586.33637158" i="7866.72" sn="22.9502" a="285.096" fwhm="0.0420517" res="13943.2" algo="Sum"/><pk mz="586.72079427" i="1367.12" sn="3.9866" a="53.514" fwhm="0.0405757" res="14459.9" algo="Sum"/><pk mz="586.76880262" i="776.17" sn="2.26336" a="29.6119" fwhm="0.0525459" res="11166.8" algo="Sum"/><pk mz="586.83790833" i="2350.15" sn="6.85265" a="98.5139" fwhm="0.0358824" res="16354.5" algo="Sum"/><pk mz="586.90492353" i="1121.67" sn="3.27061" a="53.3028" fwhm="0.0462028" res="12702.8" algo="Sum"/><pk mz="587.33279617" i="4680.86" sn="13.6444" a="250.229" fwhm="0.0453578" res="12948.9" algo="Sum"/><pk mz="587.45644581" i="901.881" sn="2.62849" a="35.5017" fwhm="0.0433178" res="13561.6" algo="Sum"/><pk mz="587.60355030" i="859.841" sn="2.50595" a="32.5562" fwhm="0.0324018" res="18134.9" algo="Sum"/><pk mz="588.33476089" i="1808.56" sn="5.26198" a="81.9515" fwhm="0.0395151" res="14888.8" algo="Sum"/><pk mz="588.40246986" i="849.581" sn="2.4719" a="41.1773" fwhm="0.0545124" res="10793.9" algo="Sum"/><pk mz="588.72057042" i="938.543" sn="2.72866" a="34.2552" fwhm="0.0433134" res="13592.1" algo="Sum"/><pk mz="588.76604636" i="1312.22" sn="3.81466" a="49.6829" fwhm="0.0517049" res="11387.1" algo="Sum"/><pk mz="588.83401038" i="2377.58" sn="6.90686" a="96.7954" fwhm="0.0429396" res="13713.1" algo="Sum"/><pk mz="588.90200501" i="884.623" sn="2.56956" a="37.7588" fwhm="0.0576976" res="10206.7" algo="Sum"/><pk mz="589.27150985" i="626.511" sn="1.82013" a="26.715" fwhm="0.0524965" res="11225" algo="Sum"/><pk mz="589.33476749" i="756.497" sn="2.19808" a="46.0078" fwhm="0.081873" res="7198.16" algo="Sum"/><pk mz="589.40823904" i="1097.84" sn="3.18994" a="57.4397" fwhm="0.0528816" res="11145.8" algo="Sum"/><pk mz="589.47183279" i="1359.83" sn="3.95093" a="59.7661" fwhm="0.0360969" res="16330.3" algo="Sum"/><pk mz="589.77557264" i="866.696" sn="2.51539" a="48.8527" fwhm="0.0533128" res="11062.6" algo="Sum"/><pk mz="589.84064671" i="706.804" sn="2.05141" a="34.6733" fwhm="0.0550172" res="10721" algo="Sum"/><pk mz="590.31495424" i="2939.81" sn="8.52999" a="120.277" fwhm="0.0341267" res="17297.8" algo="Sum"/><pk mz="590.58470363" i="639.382" sn="1.85609" a="30.344" fwhm="0.0396597" res="14891.3" algo="Sum"/><pk mz="590.67311458" i="759.953" sn="2.20545" a="31.8472" fwhm="0.0437639" res="13496.8" algo="Sum"/><pk mz="590.78722310" i="1151.64" sn="3.34198" a="62.5201" fwhm="0.0679008" res="8700.74" algo="Sum"/><pk mz="590.83823612" i="1507.96" sn="4.37664" a="72.0118" fwhm="0.0552933" res="10685.5" algo="Sum"/><pk mz="590.91728446" i="1845.42" sn="5.35743" a="81.7182" fwhm="0.0345955" res="17080.7" algo="Sum"/><pk mz="591.31898434" i="1409.37" sn="4.08835" a="73.3687" fwhm="0.0489087" res="12090.3" algo="Sum"/><pk mz="591.38752608" i="684.507" sn="1.98581" a="27.546" fwhm="0.0527519" res="11210.7" algo="Sum"/><pk mz="591.42864008" i="722.158" sn="2.09542" a="33.1058" fwhm="0.0671413" res="8808.71" algo="Sum"/><pk mz="591.48794891" i="1014.23" sn="2.94341" a="41.792" fwhm="0.0424323" res="13939.6" algo="Sum"/><pk mz="591.78834721" i="1076.21" sn="3.12428" a="52.0075" fwhm="0.047642" res="12421.6" algo="Sum"/><pk mz="592.24845602" i="1106.84" sn="3.20911" a="41.9565" fwhm="0.0415627" res="14249.5" algo="Sum"/><pk mz="592.28474546" i="779.457" sn="2.25991" a="13.135" fwhm="0.0191972" res="30852.7" algo="Sum"/><pk mz="592.32818064" i="1208.68" sn="3.50439" a="59.7323" fwhm="0.0596417" res="9931.45" algo="Sum"/><pk mz="592.66835606" i="1362.57" sn="3.95274" a="51.0433" fwhm="0.0328151" res="18060.8" algo="Sum"/><pk mz="592.79428099" i="1093.28" sn="3.17164" a="54.4331" fwhm="0.051047" res="11612.7" algo="Sum"/><pk mz="592.84970427" i="2601.97" sn="7.54839" a="108.593" fwhm="0.0365433" res="16223.2" algo="Sum"/><pk mz="592.91353095" i="811.631" sn="2.3544" a="33.4413" fwhm="0.0577005" res="10275.7" algo="Sum"/><pk mz="593.33264337" i="972.222" sn="2.81717" a="42.1546" fwhm="0.0498434" res="11903.9" algo="Sum"/><pk mz="593.79785594" i="766.334" sn="2.21579" a="32.9392" fwhm="0.0578102" res="10271.5" algo="Sum"/><pk mz="593.84943040" i="705.138" sn="2.03891" a="40.3332" fwhm="0.0601872" res="9866.71" algo="Sum"/><pk mz="594.36264708" i="723.674" sn="2.08855" a="33.4025" fwhm="0.0535494" res="11099.3" algo="Sum"/><pk mz="594.66585515" i="1144.19" sn="3.30061" a="45.6838" fwhm="0.0374832" res="15864.9" algo="Sum"/><pk mz="594.75379959" i="1350.74" sn="3.89522" a="60.1979" fwhm="0.0525176" res="11324.9" algo="Sum"/><pk mz="594.79980090" i="684.771" sn="1.97512" a="12.7966" fwhm="0.0226055" res="26312.1" algo="Sum"/><pk mz="594.84713017" i="2538.62" sn="7.32339" a="104.91" fwhm="0.0343219" res="17331.4" algo="Sum"/><pk mz="595.34913509" i="1485.04" sn="4.27041" a="80.6562" fwhm="0.0533204" res="11165.5" algo="Sum"/><pk mz="595.42646292" i="1993.78" sn="5.73337" a="79.2507" fwhm="0.0452616" res="13155.2" algo="Sum"/><pk mz="595.84733397" i="772.008" sn="2.22008" a="30.9348" fwhm="0.0434107" res="13725.8" algo="Sum"/><pk mz="596.34921185" i="678.403" sn="1.94944" a="35.424" fwhm="0.0526678" res="11322.8" algo="Sum"/><pk mz="596.43028901" i="824.159" sn="2.36809" a="39.3334" fwhm="0.0524349" res="11374.7" algo="Sum"/><pk mz="596.75145996" i="1623.39" sn="4.66034" a="62.6723" fwhm="0.0374037" res="15954.4" algo="Sum"/><pk mz="596.79168402" i="878.127" sn="2.52087" a="26.0186" fwhm="0.0365497" res="16328.2" algo="Sum"/><pk mz="596.85298203" i="1465.28" sn="4.20615" a="82.3398" fwhm="0.0533525" res="11187" algo="Sum"/><pk mz="596.93525062" i="1234.28" sn="3.54354" a="50.4252" fwhm="0.0358953" res="16629.9" algo="Sum"/><pk mz="597.34366403" i="962.435" sn="2.76281" a="40.4446" fwhm="0.0482282" res="12385.8" algo="Sum"/><pk mz="597.38887607" i="1504.71" sn="4.32008" a="64.7806" fwhm="0.055905" res="10685.8" algo="Sum"/><pk mz="597.43789538" i="1344.67" sn="3.86093" a="51.2322" fwhm="0.0502821" res="11881.7" algo="Sum"/><pk mz="597.75700447" i="674.981" sn="1.93669" a="17.7957" fwhm="0.0383769" res="15576" algo="Sum"/><pk mz="598.39294919" i="744.027" sn="2.1348" a="32.9121" fwhm="0.0432386" res="13839.3" algo="Sum"/><pk mz="598.61176976" i="706.944" sn="2.02654" a="28.0649" fwhm="0.0367088" res="16307" algo="Sum"/><pk mz="598.74806494" i="935.447" sn="2.68063" a="36.1882" fwhm="0.0414922" res="14430.4" algo="Sum"/><pk mz="598.77092298" i="910.399" sn="2.60885" a="12.7799" fwhm="0.0144765" res="41361.7" algo="Sum"/><pk mz="598.78482343" i="905.122" sn="2.59373" a="23.9141" fwhm="0.0386046" res="15510.7" algo="Sum"/><pk mz="598.83042497" i="998.723" sn="2.86195" a="24.0287" fwhm="0.0386055" res="15511.5" algo="Sum"/><pk mz="598.85155304" i="1049.93" sn="3.0087" a="46.9266" fwhm="0.0484499" res="12360.2" algo="Sum"/><pk mz="598.93101298" i="631.813" sn="1.81051" a="31.8386" fwhm="0.0595982" res="10049.5" algo="Sum"/><pk mz="599.32144107" i="756.135" sn="2.16855" a="35.1838" fwhm="0.0549471" res="10907.2" algo="Sum"/><pk mz="599.37725719" i="925.321" sn="2.65372" a="47.5674" fwhm="0.0669846" res="8947.99" algo="Sum"/><pk mz="599.45053126" i="1133.87" sn="3.25139" a="66.4" fwhm="0.0571299" res="10492.8" algo="Sum"/><pk mz="599.77214723" i="672.403" sn="1.92613" a="25.9589" fwhm="0.0415038" res="14451" algo="Sum"/><pk mz="600.27329132" i="1733.92" sn="4.96408" a="78.4445" fwhm="0.0369619" res="16240.3" algo="Sum"/><pk mz="600.60840088" i="889.014" sn="2.54511" a="35.6007" fwhm="0.0337137" res="17815" algo="Sum"/><pk mz="600.70203161" i="1126.41" sn="3.22465" a="44.7262" fwhm="0.0427441" res="14053.4" algo="Sum"/><pk mz="600.77712867" i="888.88" sn="2.54414" a="61.8638" fwhm="0.0789832" res="7606.39" algo="Sum"/><pk mz="600.87498342" i="728.071" sn="2.08097" a="39.309" fwhm="0.0634862" res="9464.66" algo="Sum"/><pk mz="600.94550662" i="1993.37" sn="5.69764" a="79.9816" fwhm="0.0347239" res="17306.4" algo="Sum"/><pk mz="601.27573030" i="881.826" sn="2.52104" a="39.8021" fwhm="0.0477937" res="12580.6" algo="Sum"/><pk mz="601.33925687" i="2777.88" sn="7.94186" a="137.314" fwhm="0.0446804" res="13458.7" algo="Sum"/><pk mz="601.41687242" i="912.113" sn="2.6077" a="35.885" fwhm="0.0566353" res="10619.1" algo="Sum"/><pk mz="601.46514556" i="754.173" sn="2.15611" a="35.6775" fwhm="0.0690054" res="8716.21" algo="Sum"/><pk mz="601.77404621" i="768.513" sn="2.19341" a="30.6629" fwhm="0.0438693" res="13717.4" algo="Sum"/><pk mz="602.27836064" i="2276.23" sn="6.49475" a="98.0093" fwhm="0.038435" res="15670.1" algo="Sum"/><pk mz="602.33869085" i="1193.81" sn="3.40629" a="63.5285" fwhm="0.0504482" res="11939.8" algo="Sum"/><pk mz="602.69632571" i="1682.78" sn="4.79662" a="61.0131" fwhm="0.0357005" res="16882" algo="Sum"/><pk mz="602.73894110" i="643.009" sn="1.83284" a="11.2437" fwhm="0.0193658" res="31123.8" algo="Sum"/><pk mz="602.80657628" i="1313.71" sn="3.74452" a="56.6343" fwhm="0.0520717" res="11576.5" algo="Sum"/><pk mz="602.87828064" i="1158.85" sn="3.3029" a="55.2863" fwhm="0.0465382" res="12954.5" algo="Sum"/><pk mz="603.28409908" i="1013.34" sn="2.88739" a="42.1728" fwhm="0.0513695" res="11744" algo="Sum"/><pk mz="603.33683191" i="952.401" sn="2.71375" a="61.0768" fwhm="0.0610238" res="9886.91" algo="Sum"/><pk mz="603.42995161" i="943.251" sn="2.68777" a="48.9989" fwhm="0.0614421" res="9821.11" algo="Sum"/><pk mz="603.78708531" i="769.97" sn="2.19463" a="38.0669" fwhm="0.0604106" res="9994.73" algo="Sum"/><pk mz="604.30092352" i="1681.88" sn="4.78944" a="97.7377" fwhm="0.04688" res="12890.4" algo="Sum"/><pk mz="604.45060926" i="1000.43" sn="2.84876" a="44.1111" fwhm="0.0427066" res="14153.6" algo="Sum"/><pk mz="604.69395088" i="1217.26" sn="3.46388" a="50.6872" fwhm="0.0410008" res="14748.4" algo="Sum"/><pk mz="604.73921979" i="676.616" sn="1.92578" a="15.3957" fwhm="0.029097" res="20783.6" algo="Sum"/><pk mz="604.78764212" i="1933.79" sn="5.50479" a="114.596" fwhm="0.0557937" res="10839.7" algo="Sum"/><pk mz="604.87450368" i="812.215" sn="2.31208" a="50.1567" fwhm="0.0647665" res="9339.32" algo="Sum"/><pk mz="605.30559807" i="780.067" sn="2.21768" a="43.5438" fwhm="0.0665879" res="9090.32" algo="Sum"/><pk mz="605.37643497" i="1443.94" sn="4.10535" a="68.1052" fwhm="0.0475995" res="12718.1" algo="Sum"/><pk mz="605.44715287" i="1379.8" sn="3.92262" a="68.4449" fwhm="0.0537816" res="11257.5" algo="Sum"/><pk mz="605.79145370" i="801.218" sn="2.27986" a="29.6415" fwhm="0.0496825" res="12193.3" algo="Sum"/><pk mz="606.29477249" i="1448.91" sn="4.11797" a="76.8154" fwhm="0.0464926" res="13040.7" algo="Sum"/><pk mz="606.37884306" i="814.158" sn="2.31276" a="38.4032" fwhm="0.0473002" res="12819.8" algo="Sum"/><pk mz="606.45345380" i="660.97" sn="1.87694" a="35.3842" fwhm="0.0499507" res="12141" algo="Sum"/><pk mz="606.69057470" i="685.588" sn="1.94658" a="28.561" fwhm="0.0529301" res="11462.1" algo="Sum"/><pk mz="606.78339474" i="1497.99" sn="4.25428" a="65.3036" fwhm="0.0511485" res="11863.2" algo="Sum"/><pk mz="606.88921382" i="1287.9" sn="3.65725" a="58.8897" fwhm="0.0432096" res="14045.3" algo="Sum"/><pk mz="606.96207546" i="1030.88" sn="2.92738" a="48.1532" fwhm="0.0409012" res="14839.7" algo="Sum"/><pk mz="607.29778920" i="706.163" sn="2.00307" a="50.7509" fwhm="0.0527452" res="11513.8" algo="Sum"/><pk mz="607.38261724" i="678.889" sn="1.92477" a="31.6661" fwhm="0.0680026" res="8931.76" algo="Sum"/><pk mz="607.46012291" i="822.176" sn="2.33044" a="39.1868" fwhm="0.0493297" res="12314.3" algo="Sum"/><pk mz="607.80075754" i="636.831" sn="1.80463" a="19.0783" fwhm="0.0437556" res="13890.8" algo="Sum"/><pk mz="608.41077299" i="791.844" sn="2.23812" a="30.3383" fwhm="0.0544459" res="11174.6" algo="Sum"/><pk mz="608.46325418" i="690.706" sn="1.95225" a="29.774" fwhm="0.043479" res="13994.4" algo="Sum"/><pk mz="608.64126690" i="1114.78" sn="3.15168" a="39.062" fwhm="0.0334551" res="18192.8" algo="Sum"/><pk mz="608.77717285" i="893.188" sn="2.52484" a="48.1598" fwhm="0.0543067" res="11210" algo="Sum"/><pk mz="608.82146042" i="1836.12" sn="5.19031" a="86.0906" fwhm="0.0437122" res="13927.9" algo="Sum"/><pk mz="608.88797017" i="764.169" sn="2.16027" a="35.9387" fwhm="0.0582925" res="10445.4" algo="Sum"/><pk mz="609.32995608" i="686.777" sn="1.94045" a="26.927" fwhm="0.0567521" res="10736.7" algo="Sum"/><pk mz="609.41740874" i="736.26" sn="2.07991" a="15.3266" fwhm="0.0292092" res="20863.9" algo="Sum"/><pk mz="609.43093986" i="667.421" sn="1.88549" a="12.2608" fwhm="0.0194731" res="31296" algo="Sum"/><pk mz="609.76367039" i="667.062" sn="1.88336" a="36.7826" fwhm="0.0525315" res="11607.6" algo="Sum"/><pk mz="609.82516017" i="681.636" sn="1.92451" a="43.1318" fwhm="0.0537408" res="11347.5" algo="Sum"/><pk mz="610.30170699" i="2439.87" sn="6.88964" a="109.549" fwhm="0.0358305" res="17033" algo="Sum"/><pk mz="610.63795007" i="964.154" sn="2.71987" a="38.3447" fwhm="0.0342083" res="17850.6" algo="Sum"/><pk mz="610.72864388" i="1420.34" sn="4.00618" a="62.6567" fwhm="0.0522189" res="11695.6" algo="Sum"/><pk mz="610.76719620" i="860.467" sn="2.42702" a="18.8347" fwhm="0.0282725" res="21602.9" algo="Sum"/><pk mz="610.82077213" i="1821.48" sn="5.13764" a="89.3112" fwhm="0.0402475" res="15176.6" algo="Sum"/><pk mz="611.31030968" i="1335.09" sn="3.76619" a="61.5202" fwhm="0.0605271" res="10099.8" algo="Sum"/><pk mz="611.40245848" i="1396.56" sn="3.93898" a="47.4233" fwhm="0.039236" res="15582.7" algo="Sum"/><pk mz="611.82397390" i="650.463" sn="1.83177" a="23.7123" fwhm="0.0499813" res="12241.1" algo="Sum"/><pk mz="612.31808512" i="1427.79" sn="4.02208" a="72.7867" fwhm="0.0414573" res="14769.8" algo="Sum"/><pk mz="612.40606266" i="680.255" sn="1.9158" a="23.2998" fwhm="0.0394284" res="15532.1" algo="Sum"/><pk mz="612.63725792" i="637.84" sn="1.79517" a="24.2547" fwhm="0.0401845" res="15245.6" algo="Sum"/><pk mz="612.72494830" i="1644.24" sn="4.62722" a="69.424" fwhm="0.041986" res="14593.6" algo="Sum"/><pk mz="612.76620529" i="929.219" sn="2.61501" a="28.5374" fwhm="0.0439343" res="13947.3" algo="Sum"/><pk mz="612.83011998" i="1164.29" sn="3.27664" a="77.7765" fwhm="0.0723835" res="8466.43" algo="Sum"/><pk mz="612.90460445" i="1049.41" sn="2.95317" a="49.5811" fwhm="0.0425658" res="14399" algo="Sum"/><pk mz="613.32883445" i="1760.05" sn="4.95255" a="67.9604" fwhm="0.0411455" res="14906.4" algo="Sum"/><pk mz="613.41751098" i="878.055" sn="2.4703" a="43.8144" fwhm="0.0769461" res="7972.04" algo="Sum"/><pk mz="613.47137200" i="1085.3" sn="3.05336" a="46.2217" fwhm="0.0464281" res="13213.4" algo="Sum"/><pk mz="614.33372747" i="2565.1" sn="7.19946" a="115.874" fwhm="0.0341145" res="18008" algo="Sum"/><pk mz="614.72332275" i="1131.37" sn="3.17248" a="63.4836" fwhm="0.0584454" res="10517.9" algo="Sum"/><pk mz="614.76618964" i="832.807" sn="2.33467" a="19.3791" fwhm="0.0293372" res="20955.2" algo="Sum"/><pk mz="614.81142425" i="1893.91" sn="5.30924" a="114.621" fwhm="0.060225" res="10208.6" algo="Sum"/><pk mz="614.90158336" i="669.197" sn="1.87605" a="38.0813" fwhm="0.0455666" res="13494.6" algo="Sum"/><pk mz="615.34087398" i="1249.82" sn="3.50419" a="66.9387" fwhm="0.0561643" res="10956.1" algo="Sum"/><pk mz="615.44744184" i="1261.47" sn="3.53607" a="65.9964" fwhm="0.0421987" res="14584.5" algo="Sum"/><pk mz="615.48791131" i="3103.96" sn="8.70255" a="124.527" fwhm="0.0347626" res="17705.4" algo="Sum"/><pk mz="615.63490673" i="766.413" sn="2.14684" a="35.6078" fwhm="0.0455252" res="13523" algo="Sum"/><pk mz="616.16927386" i="2163.9" sn="6.06058" a="78.6395" fwhm="0.032117" res="19185.2" algo="Sum"/><pk mz="616.24725250" i="649.422" sn="1.81888" a="29.9907" fwhm="0.0535449" res="11509" algo="Sum"/><pk mz="616.34590264" i="677.833" sn="1.8982" a="43.5087" fwhm="0.0585882" res="10520" algo="Sum"/><pk mz="616.45455358" i="692.315" sn="1.93921" a="15.1365" fwhm="0.0293773" res="20984" algo="Sum"/><pk mz="616.49010153" i="1337.37" sn="3.74665" a="56.1265" fwhm="0.043869" res="14053" algo="Sum"/><pk mz="616.58446887" i="733.728" sn="2.05599" a="36.9851" fwhm="0.0472733" res="13043" algo="Sum"/><pk mz="616.67284088" i="898.265" sn="2.51747" a="38.7938" fwhm="0.0468638" res="13158.8" algo="Sum"/><pk mz="616.74826159" i="659.996" sn="1.84982" a="27.1493" fwhm="0.0538713" res="11448.5" algo="Sum"/><pk mz="616.80829037" i="1372.64" sn="3.84808" a="62.9523" fwhm="0.0501899" res="12289.5" algo="Sum"/><pk mz="616.91819945" i="1287.51" sn="3.6095" a="55.5133" fwhm="0.0379216" res="16268.3" algo="Sum"/><pk mz="617.17222432" i="994.366" sn="2.78736" a="41.861" fwhm="0.0358633" res="17209" algo="Sum"/><pk mz="617.31584765" i="2395.48" sn="6.71449" a="128.44" fwhm="0.0460659" res="13400.7" algo="Sum"/><pk mz="617.39463910" i="648.257" sn="1.81729" a="13.8806" fwhm="0.0290158" res="21277.9" algo="Sum"/><pk mz="617.46709345" i="2293.48" sn="6.42453" a="100.597" fwhm="0.0406015" res="15208" algo="Sum"/><pk mz="617.50275907" i="3098.29" sn="8.67552" a="124.079" fwhm="0.0465997" res="13251.2" algo="Sum"/><pk mz="617.74712507" i="636.625" sn="1.78271" a="21.7061" fwhm="0.0485897" res="12713.5" algo="Sum"/><pk mz="618.25185973" i="630.876" sn="1.76527" a="29.8258" fwhm="0.0542546" res="11395.4" algo="Sum"/><pk mz="618.31666241" i="1059.53" sn="2.96465" a="52.8546" fwhm="0.056805" res="10884.9" algo="Sum"/><pk mz="618.47057444" i="971.079" sn="2.71672" a="42.114" fwhm="0.0423567" res="14601.5" algo="Sum"/><pk mz="618.50583835" i="1271.28" sn="3.55671" a="53.3104" fwhm="0.0464731" res="13308.9" algo="Sum"/><pk mz="618.66906378" i="1287.33" sn="3.60389" a="54.0083" fwhm="0.0391507" res="15802.2" algo="Sum"/><pk mz="618.71785352" i="656.188" sn="1.8373" a="14.6655" fwhm="0.0294312" res="21022.5" algo="Sum"/><pk mz="618.75720056" i="792.938" sn="2.22037" a="43.004" fwhm="0.063579" res="9732.1" algo="Sum"/><pk mz="618.80392594" i="863.004" sn="2.41657" a="29.892" fwhm="0.0490555" res="12614.4" algo="Sum"/><pk mz="618.84769156" i="923.957" sn="2.58725" a="44.7738" fwhm="0.0492125" res="12575" algo="Sum"/><pk mz="619.31047773" i="956.038" sn="2.67543" a="53.7175" fwhm="0.0663725" res="9330.83" algo="Sum"/><pk mz="619.42670273" i="755.336" sn="2.11121" a="26.9293" fwhm="0.04908" res="12620.8" algo="Sum"/><pk mz="619.47661867" i="1220.08" sn="3.41035" a="57.1966" fwhm="0.0524046" res="11821" algo="Sum"/><pk mz="620.66710023" i="976.294" sn="2.72677" a="39.5838" fwhm="0.0433342" res="14322.8" algo="Sum"/><pk mz="620.75688137" i="1760.94" sn="4.91755" a="98.3716" fwhm="0.0525613" res="11810.2" algo="Sum"/><pk mz="620.85130967" i="754.225" sn="2.1066" a="38.2132" fwhm="0.043993" res="14112.5" algo="Sum"/><pk mz="621.33617718" i="1127.97" sn="3.14625" a="51.1925" fwhm="0.0482467" res="12878.3" algo="Sum"/><pk mz="621.39115048" i="831.172" sn="2.31838" a="26.2919" fwhm="0.0442419" res="14045.3" algo="Sum"/><pk mz="621.40828094" i="789.207" sn="2.20133" a="15.1447" fwhm="0.0196635" res="31602.1" algo="Sum"/><pk mz="621.43353726" i="818.006" sn="2.28166" a="28.8355" fwhm="0.0491599" res="12641.1" algo="Sum"/><pk mz="621.47037508" i="656.185" sn="1.83025" a="29.503" fwhm="0.0520518" res="11939.5" algo="Sum"/><pk mz="621.76362970" i="704.846" sn="1.96487" a="38.0895" fwhm="0.0701002" res="8869.64" algo="Sum"/><pk mz="622.02115186" i="1069.83" sn="2.98174" a="42.0293" fwhm="0.0329236" res="18892.8" algo="Sum"/><pk mz="622.39978807" i="813.525" sn="2.26747" a="30.9101" fwhm="0.0508819" res="12232.2" algo="Sum"/><pk mz="622.75383287" i="1892.04" sn="5.26893" a="78.2536" fwhm="0.0433484" res="14366.3" algo="Sum"/><pk mz="622.85923631" i="789.167" sn="2.19722" a="48.9654" fwhm="0.0692685" res="8991.96" algo="Sum"/><pk mz="622.93427351" i="915.537" sn="2.54938" a="48.1921" fwhm="0.046208" res="13481.1" algo="Sum"/><pk mz="623.76273663" i="738.029" sn="2.05409" a="36.4065" fwhm="0.0626679" res="9953.46" algo="Sum"/><pk mz="624.27490718" i="628.156" sn="1.74809" a="31.6949" fwhm="0.0595626" res="10481" algo="Sum"/><pk mz="624.38882676" i="635.333" sn="1.76796" a="40.9386" fwhm="0.0519313" res="12023.4" algo="Sum"/><pk mz="624.61873999" i="772.883" sn="2.15005" a="32.2517" fwhm="0.0420929" res="14839.1" algo="Sum"/><pk mz="624.75283543" i="1049.88" sn="2.91963" a="54.709" fwhm="0.0503195" res="12415.7" algo="Sum"/><pk mz="624.79349673" i="1052.73" sn="2.92757" a="37.245" fwhm="0.0492923" res="12675.3" algo="Sum"/><pk mz="624.83927537" i="1531.84" sn="4.25994" a="76.0155" fwhm="0.0483921" res="12912" algo="Sum"/><pk mz="624.91711013" i="786.364" sn="2.18682" a="35.7195" fwhm="0.0489413" res="12768.7" algo="Sum"/><pk mz="625.38608317" i="764.349" sn="2.12531" a="46.151" fwhm="0.0723697" res="8641.55" algo="Sum"/><pk mz="625.77435056" i="644.842" sn="1.79179" a="23.1522" fwhm="0.0447117" res="13995.8" algo="Sum"/><pk mz="626.27702708" i="923.093" sn="2.56665" a="52.5792" fwhm="0.0435434" res="14382.8" algo="Sum"/><pk mz="626.61570552" i="790.668" sn="2.19778" a="32.8711" fwhm="0.0384643" res="16290.9" algo="Sum"/><pk mz="626.70087683" i="1066.81" sn="2.96524" a="50.8176" fwhm="0.0624832" res="10029.9" algo="Sum"/><pk mz="626.75007049" i="700.051" sn="1.94586" a="9.97776" fwhm="0.0148108" res="42317" algo="Sum"/><pk mz="626.79133008" i="1083.12" sn="3.01035" a="54.2226" fwhm="0.058642" res="10688.4" algo="Sum"/><pk mz="626.83522417" i="871.835" sn="2.42277" a="29.5765" fwhm="0.0492978" res="12715.3" algo="Sum"/><pk mz="627.42703760" i="698.658" sn="1.94229" a="26.1045" fwhm="0.047523" res="13202.6" algo="Sum"/><pk mz="628.69928417" i="1243.23" sn="3.45053" a="62.5445" fwhm="0.0463623" res="13560.6" algo="Sum"/><pk mz="628.74410716" i="909.817" sn="2.52565" a="31.6288" fwhm="0.0491582" res="12790.2" algo="Sum"/><pk mz="628.81844442" i="1549.81" sn="4.30261" a="89.1473" fwhm="0.0579456" res="10851.9" algo="Sum"/><pk mz="628.87631242" i="735.739" sn="2.04283" a="35.3123" fwhm="0.0603352" res="10423" algo="Sum"/><pk mz="629.30543467" i="1315.88" sn="3.65049" a="67.0872" fwhm="0.0446628" res="14090.1" algo="Sum"/><pk mz="629.44741030" i="1119.7" sn="3.10633" a="60.7498" fwhm="0.0581444" res="10825.6" algo="Sum"/><pk mz="629.74414157" i="722.693" sn="2.00437" a="25.1293" fwhm="0.042246" res="14906.6" algo="Sum"/><pk mz="629.81492434" i="661.393" sn="1.83456" a="27.671" fwhm="0.0488899" res="12882.3" algo="Sum"/><pk mz="630.31469898" i="1026.48" sn="2.84407" a="60.213" fwhm="0.0552964" res="11398.8" algo="Sum"/><pk mz="630.46155565" i="819.193" sn="2.2679" a="44.6135" fwhm="0.0510275" res="12355.3" algo="Sum"/><pk mz="630.69673658" i="945.766" sn="2.61629" a="50.223" fwhm="0.053902" res="11700.8" algo="Sum"/><pk mz="630.78559564" i="1947.34" sn="5.38698" a="55.6214" fwhm="0.0383543" res="16446.3" algo="Sum"/><pk mz="630.81187458" i="1894.57" sn="5.241" a="79.1092" fwhm="0.0473878" res="13311.7" algo="Sum"/><pk mz="631.31833012" i="654.276" sn="1.80756" a="32.5142" fwhm="0.0603739" res="10456.8" algo="Sum"/><pk mz="631.46295850" i="2573.63" sn="7.10871" a="103.363" fwhm="0.0398149" res="15860" algo="Sum"/><pk mz="631.76025120" i="742.586" sn="2.05168" a="39.8343" fwhm="0.0573273" res="11020.2" algo="Sum"/><pk mz="631.81533687" i="795.247" sn="2.19682" a="35.0504" fwhm="0.046943" res="13459.2" algo="Sum"/><pk mz="632.47906234" i="1891.2" sn="5.21581" a="91.344" fwhm="0.0453123" res="13958.2" algo="Sum"/><pk mz="632.64859977" i="798.465" sn="2.20211" a="36.8515" fwhm="0.0553632" res="11427.2" algo="Sum"/><pk mz="632.78224004" i="1684.22" sn="4.64569" a="53.6219" fwhm="0.0464814" res="13613.7" algo="Sum"/><pk mz="632.81181881" i="1387.2" sn="3.82638" a="59.0302" fwhm="0.0468427" res="13509.3" algo="Sum"/><pk mz="632.89140670" i="674.557" sn="1.86059" a="39.8253" fwhm="0.0892994" res="7087.29" algo="Sum"/><pk mz="633.30616357" i="719.383" sn="1.98488" a="31.1063" fwhm="0.0545969" res="11599.7" algo="Sum"/><pk mz="633.47742238" i="2583.84" sn="7.12608" a="105.554" fwhm="0.0464528" res="13637" algo="Sum"/><pk mz="633.75479212" i="686.133" sn="1.89314" a="17.9915" fwhm="0.0397156" res="15957.3" algo="Sum"/><pk mz="634.23441671" i="844.037" sn="2.32621" a="43.6309" fwhm="0.0422482" res="15012.1" algo="Sum"/><pk mz="634.30223679" i="817.912" sn="2.25404" a="34.1733" fwhm="0.0538121" res="11787.4" algo="Sum"/><pk mz="634.35963050" i="625.873" sn="1.72465" a="28.0934" fwhm="0.0580909" res="10920.1" algo="Sum"/><pk mz="634.47970440" i="1140.64" sn="3.14297" a="50.1189" fwhm="0.049373" res="12850.7" algo="Sum"/><pk mz="634.64688731" i="1063.08" sn="2.92939" a="44.1435" fwhm="0.0476253" res="13325.8" algo="Sum"/><pk mz="634.69723574" i="632.985" sn="1.74424" a="17.4814" fwhm="0.0397451" res="15969.2" algo="Sum"/><pk mz="634.71578721" i="639.137" sn="1.76119" a="8.94991" fwhm="0.0149047" res="42585" algo="Sum"/><pk mz="634.77108433" i="955.801" sn="2.63378" a="34.4502" fwhm="0.0496845" res="12776" algo="Sum"/><pk mz="634.83126902" i="1626.74" sn="4.48261" a="72.1331" fwhm="0.0600046" res="10579.7" algo="Sum"/><pk mz="635.00670572" i="806.45" sn="2.22168" a="32.0344" fwhm="0.0415775" res="15272.9" algo="Sum"/><pk mz="635.37125876" i="679.197" sn="1.87095" a="30.176" fwhm="0.0582848" res="10901.1" algo="Sum"/><pk mz="635.40404147" i="862.022" sn="2.37442" a="33.0367" fwhm="0.0477107" res="13317.8" algo="Sum"/><pk mz="635.45634986" i="1039.98" sn="2.86485" a="72.4193" fwhm="0.077811" res="8166.66" algo="Sum"/><pk mz="636.22908666" i="635.902" sn="1.74932" a="26.1582" fwhm="0.0496512" res="12814" algo="Sum"/><pk mz="636.41458679" i="700.269" sn="1.92631" a="31.8543" fwhm="0.0495414" res="12846.1" algo="Sum"/><pk mz="636.64423296" i="1041.85" sn="2.86446" a="45.9269" fwhm="0.0461795" res="13786.3" algo="Sum"/><pk mz="636.69108465" i="772.642" sn="2.12421" a="20.9161" fwhm="0.0398073" res="15994.3" algo="Sum"/><pk mz="636.72969910" i="1262.76" sn="3.47168" a="69.7203" fwhm="0.0664782" res="9578.02" algo="Sum"/><pk mz="636.77871612" i="771.383" sn="2.12063" a="17.591" fwhm="0.0298579" res="21326.9" algo="Sum"/><pk mz="636.83048822" i="1711.42" sn="4.7049" a="105.014" fwhm="0.0472195" res="13486.6" algo="Sum"/><pk mz="637.42405429" i="687.781" sn="1.89157" a="31.7092" fwhm="0.0597455" res="10669" algo="Sum"/><pk mz="637.47099407" i="816.01" sn="2.24423" a="40.4109" fwhm="0.0571657" res="11151.3" algo="Sum"/><pk mz="637.73267586" i="676.768" sn="1.86031" a="38.1712" fwhm="0.0687345" res="9278.21" algo="Sum"/><pk mz="638.68522829" i="738.486" sn="2.02855" a="22.2495" fwhm="0.0448533" res="14239.4" algo="Sum"/><pk mz="638.72770975" i="1343.39" sn="3.69016" a="67.6016" fwhm="0.0588481" res="10853.8" algo="Sum"/><pk mz="638.76617018" i="787.473" sn="2.16308" a="19.4083" fwhm="0.0299046" res="21360.1" algo="Sum"/><pk mz="638.83484814" i="1469.8" sn="4.03729" a="90.0103" fwhm="0.065175" res="9801.84" algo="Sum"/><pk mz="639.40304652" i="656.319" sn="1.80336" a="30.5129" fwhm="0.05546" res="11529.1" algo="Sum"/><pk mz="639.43704226" i="634.278" sn="1.7428" a="14.9306" fwhm="0.0296395" res="21573.8" algo="Sum"/><pk mz="639.48723983" i="1945.15" sn="5.34467" a="89.5446" fwhm="0.0367454" res="17403.2" algo="Sum"/><pk mz="639.74641488" i="760.277" sn="2.08795" a="16.8021" fwhm="0.0246489" res="25954.4" algo="Sum"/><pk mz="639.76916936" i="686.156" sn="1.8845" a="19.0873" fwhm="0.0553992" res="11548.4" algo="Sum"/><pk mz="640.49169780" i="969.19" sn="2.66355" a="42.782" fwhm="0.0406194" res="15768.1" algo="Sum"/><pk mz="640.58726699" i="1085.36" sn="2.9827" a="49.11" fwhm="0.0409107" res="15658.2" algo="Sum"/><pk mz="640.72744137" i="898.474" sn="2.47062" a="41.5194" fwhm="0.0586309" res="10928.1" algo="Sum"/><pk mz="640.77166115" i="988.747" sn="2.71916" a="31.3511" fwhm="0.0449267" res="14262.6" algo="Sum"/><pk mz="640.81326626" i="1882.65" sn="5.17845" a="76.8518" fwhm="0.0562621" res="11389.8" algo="Sum"/><pk mz="640.88642674" i="690.558" sn="1.89998" a="38.9753" fwhm="0.0571983" res="11204.6" algo="Sum"/><pk mz="641.44312438" i="700.575" sn="1.92775" a="30.3359" fwhm="0.0599336" res="10702.6" algo="Sum"/><pk mz="641.50317764" i="3705.13" sn="10.1959" a="144.475" fwhm="0.0335949" res="19095.2" algo="Sum"/><pk mz="641.74070601" i="652.862" sn="1.79558" a="20.336" fwhm="0.0449604" res="14273.5" algo="Sum"/><pk mz="641.75945994" i="655.231" sn="1.80218" a="23.9912" fwhm="0.0499577" res="12846.1" algo="Sum"/><pk mz="641.80900665" i="656.487" sn="1.80601" a="28.0787" fwhm="0.0576866" res="11125.8" algo="Sum"/><pk mz="642.50652885" i="1690.54" sn="4.64725" a="68.9826" fwhm="0.0345856" res="18577.3" algo="Sum"/><pk mz="642.58902639" i="824.768" sn="2.2671" a="39.1724" fwhm="0.0489793" res="13119.6" algo="Sum"/><pk mz="642.68017257" i="1027.34" sn="2.82466" a="40.2472" fwhm="0.0566418" res="11346.4" algo="Sum"/><pk mz="642.76732233" i="962.518" sn="2.64708" a="40.8187" fwhm="0.057236" res="11230.1" algo="Sum"/><pk mz="642.81093529" i="1058.47" sn="2.91128" a="43.5889" fwhm="0.0590508" res="10885.7" algo="Sum"/><pk mz="643.51774902" i="3014.43" sn="8.2822" a="120.156" fwhm="0.0341848" res="18824.7" algo="Sum"/><pk mz="643.66682130" i="822.178" sn="2.25966" a="51.2658" fwhm="0.0642189" res="10023" algo="Sum"/><pk mz="643.75395192" i="679.821" sn="1.86827" a="24.3724" fwhm="0.0482193" res="13350.6" algo="Sum"/><pk mz="644.00236154" i="2342.03" sn="6.4363" a="95.3633" fwhm="0.0342836" res="18784.5" algo="Sum"/><pk mz="644.26071237" i="1024.28" sn="2.81318" a="49.5736" fwhm="0.0427167" res="15082.2" algo="Sum"/><pk mz="644.38117440" i="775.369" sn="2.12964" a="32.8367" fwhm="0.0497456" res="12953.5" algo="Sum"/><pk mz="644.52213901" i="1362.71" sn="3.74439" a="56.9577" fwhm="0.0362886" res="17761" algo="Sum"/><pk mz="644.58715353" i="984.459" sn="2.70556" a="46.122" fwhm="0.0474721" res="13578.2" algo="Sum"/><pk mz="644.67640183" i="1488.81" sn="4.09164" a="74.3634" fwhm="0.0554571" res="11624.8" algo="Sum"/><pk mz="644.72506706" i="818.571" sn="2.24965" a="22.8537" fwhm="0.0350509" res="18394" algo="Sum"/><pk mz="644.79155313" i="1509.09" sn="4.1474" a="85.7416" fwhm="0.0567536" res="11361.2" algo="Sum"/><pk mz="644.85942659" i="949.852" sn="2.61036" a="60.8768" fwhm="0.0673232" res="9578.57" algo="Sum"/><pk mz="645.01297782" i="634.856" sn="1.7444" a="43.3555" fwhm="0.0851421" res="7575.72" algo="Sum"/><pk mz="645.11003178" i="678.293" sn="1.86302" a="30.6791" fwhm="0.0391585" res="16474.3" algo="Sum"/><pk mz="645.44559824" i="742.446" sn="2.03847" a="25.743" fwhm="0.0501" res="12883.1" algo="Sum"/><pk mz="645.46946303" i="766.419" sn="2.10429" a="28.3427" fwhm="0.0448822" res="14381.4" algo="Sum"/><pk mz="645.53374659" i="802.684" sn="2.20378" a="37.5977" fwhm="0.0490368" res="13164.3" algo="Sum"/><pk mz="645.79259844" i="656.271" sn="1.80134" a="41.0148" fwhm="0.0952172" res="6782.31" algo="Sum"/><pk mz="646.49797443" i="2169.17" sn="5.94685" a="86.5384" fwhm="0.0375244" res="17228.8" algo="Sum"/><pk mz="646.67561868" i="1082.67" sn="2.96953" a="58.3297" fwhm="0.0595595" res="10857.6" algo="Sum"/><pk mz="646.72152180" i="1096.68" sn="3.00795" a="34.3412" fwhm="0.0451347" res="14328.7" algo="Sum"/><pk mz="646.78701694" i="1847.8" sn="5.06814" a="79.2257" fwhm="0.0482808" res="13396.4" algo="Sum"/><pk mz="646.85685458" i="882.944" sn="2.42204" a="46.3863" fwhm="0.0517379" res="12502.6" algo="Sum"/><pk mz="647.45131886" i="1331.17" sn="3.64754" a="57.8215" fwhm="0.060581" res="10687.4" algo="Sum"/><pk mz="647.49991444" i="1457.99" sn="3.99532" a="64.7736" fwhm="0.0449643" res="14400.3" algo="Sum"/><pk mz="647.72565399" i="742.128" sn="2.03353" a="24.9309" fwhm="0.0448281" res="14449.1" algo="Sum"/><pk mz="647.76120317" i="688.568" sn="1.88679" a="19.7313" fwhm="0.040152" res="16132.7" algo="Sum"/><pk mz="647.78932954" i="838.883" sn="2.29856" a="32.8779" fwhm="0.0580375" res="11161.6" algo="Sum"/><pk mz="648.37625970" i="1055.78" sn="2.89408" a="48.736" fwhm="0.0543282" res="11934.4" algo="Sum"/><pk mz="648.45482117" i="697.664" sn="1.91248" a="33.5808" fwhm="0.066824" res="9703.92" algo="Sum"/><pk mz="648.62617628" i="713.072" sn="1.95365" a="32.7492" fwhm="0.0538527" res="12044.5" algo="Sum"/><pk mz="648.67454337" i="750.666" sn="2.05666" a="18.6503" fwhm="0.0330153" res="19647.7" algo="Sum"/><pk mz="648.68894553" i="707.99" sn="1.93973" a="13.7135" fwhm="0.0200905" res="32288.4" algo="Sum"/><pk mz="648.78718809" i="1437.11" sn="3.93735" a="76.1132" fwhm="0.0648768" res="10000.3" algo="Sum"/><pk mz="648.87127506" i="1335.37" sn="3.65903" a="64.134" fwhm="0.0500892" res="12954.3" algo="Sum"/><pk mz="649.27740542" i="665.511" sn="1.82333" a="31.0264" fwhm="0.0589061" res="11022.2" algo="Sum"/><pk mz="649.42679013" i="2068.38" sn="5.66867" a="99.9503" fwhm="0.0437326" res="14849.9" algo="Sum"/><pk mz="649.74880526" i="692.024" sn="1.89419" a="15.7788" fwhm="0.0301603" res="21543.2" algo="Sum"/><pk mz="649.79090256" i="756.665" sn="2.07117" a="47.9028" fwhm="0.0633833" res="10251.8" algo="Sum"/><pk mz="649.93068398" i="1126.79" sn="3.08429" a="46.1746" fwhm="0.0384917" res="16885" algo="Sum"/><pk mz="650.43345332" i="1646.49" sn="4.50884" a="82.9619" fwhm="0.0457968" res="14202.6" algo="Sum"/><pk mz="650.62429608" i="966.6" sn="2.64624" a="46.741" fwhm="0.0514739" res="12639.9" algo="Sum"/><pk mz="650.67695391" i="649.315" sn="1.77732" a="24.8865" fwhm="0.050303" res="12935.2" algo="Sum"/><pk mz="650.74483916" i="870.706" sn="2.38296" a="32.9017" fwhm="0.0503055" res="12935.9" algo="Sum"/><pk mz="650.80500145" i="2192.61" sn="6.00077" a="110.424" fwhm="0.046632" res="13956.2" algo="Sum"/><pk mz="650.93672375" i="846.154" sn="2.31575" a="40.6003" fwhm="0.0520805" res="12498.7" algo="Sum"/><pk mz="650.97724184" i="677.179" sn="1.85355" a="28.5075" fwhm="0.0465149" res="13995" algo="Sum"/><pk mz="651.12523581" i="927.774" sn="2.54081" a="39.0657" fwhm="0.03779" res="17230.1" algo="Sum"/><pk mz="651.39516681" i="665.426" sn="1.82215" a="17.6174" fwhm="0.0320359" res="20333.3" algo="Sum"/><pk mz="651.44003170" i="1073.36" sn="2.93919" a="59.7226" fwhm="0.063884" res="10197.2" algo="Sum"/><pk mz="651.74187645" i="742.173" sn="2.03192" a="35.6233" fwhm="0.0599702" res="10867.8" algo="Sum"/><pk mz="651.80519354" i="786.173" sn="2.1526" a="47.6695" fwhm="0.0571837" res="11398.4" algo="Sum"/><pk mz="652.62189093" i="1005.8" sn="2.75384" a="47.7365" fwhm="0.0521405" res="12516.6" algo="Sum"/><pk mz="652.66915192" i="677.161" sn="1.854" a="16.409" fwhm="0.0302279" res="21591.6" algo="Sum"/><pk mz="652.71033500" i="1215.1" sn="3.32623" a="56.8352" fwhm="0.065528" res="9960.79" algo="Sum"/><pk mz="652.80360226" i="2308.33" sn="6.31839" a="115.325" fwhm="0.0416371" res="15678.4" algo="Sum"/><pk mz="653.45385301" i="858.42" sn="2.35076" a="42.2862" fwhm="0.0510818" res="12792.3" algo="Sum"/><pk mz="653.72332643" i="633.101" sn="1.73444" a="16.8343" fwhm="0.0403042" res="16219.7" algo="Sum"/><pk mz="653.74641580" i="649.271" sn="1.77875" a="12.4342" fwhm="0.0357829" res="18269.8" algo="Sum"/><pk mz="653.75440281" i="625.358" sn="1.71327" a="12.6248" fwhm="0.0289175" res="22607.6" algo="Sum"/><pk mz="653.79255792" i="703.302" sn="1.92695" a="23.2002" fwhm="0.0453808" res="14406.8" algo="Sum"/><pk mz="654.28914321" i="1273.59" sn="3.49113" a="52.4456" fwhm="0.0425073" res="15392.4" algo="Sum"/><pk mz="654.62434917" i="650.227" sn="1.78221" a="30.7025" fwhm="0.0537445" res="12180.3" algo="Sum"/><pk mz="654.66444506" i="626.882" sn="1.71847" a="12.2306" fwhm="0.0201826" res="32437" algo="Sum"/><pk mz="654.70662283" i="1536.43" sn="4.21262" a="73.3584" fwhm="0.0453857" res="14425.4" algo="Sum"/><pk mz="654.75328613" i="955.79" sn="2.621" a="26.7068" fwhm="0.0403682" res="16219.5" algo="Sum"/><pk mz="654.80546437" i="1709.64" sn="4.6888" a="98.3668" fwhm="0.0569385" res="11500.2" algo="Sum"/><pk mz="654.89148175" i="1012.93" sn="2.77876" a="47.6674" fwhm="0.0484659" res="13512.4" algo="Sum"/><pk mz="655.46736412" i="1886.45" sn="5.17287" a="118.361" fwhm="0.0532559" res="12307.9" algo="Sum"/><pk mz="655.71324776" i="637.935" sn="1.74996" a="26.3586" fwhm="0.0555466" res="11804.7" algo="Sum"/><pk mz="655.75305064" i="685.972" sn="1.88192" a="35.4181" fwhm="0.0706986" res="9275.33" algo="Sum"/><pk mz="655.79497486" i="662.673" sn="1.81839" a="15.3931" fwhm="0.0303003" res="21643.2" algo="Sum"/><pk mz="655.81426566" i="635.434" sn="1.74374" a="16.7068" fwhm="0.0404012" res="16232.5" algo="Sum"/><pk mz="656.46799982" i="1066.05" sn="2.92559" a="67.8671" fwhm="0.0540859" res="12137.5" algo="Sum"/><pk mz="656.66463773" i="651.988" sn="1.78885" a="20.767" fwhm="0.0454803" res="14438.4" algo="Sum"/><pk mz="656.70639110" i="1133.71" sn="3.11078" a="47.7403" fwhm="0.0581373" res="11295.8" algo="Sum"/><pk mz="656.74873593" i="1089.26" sn="2.98914" a="35.5894" fwhm="0.0454833" res="14439.3" algo="Sum"/><pk mz="656.79445309" i="1422.45" sn="3.90347" a="100.84" fwhm="0.0736574" res="8916.89" algo="Sum"/><pk mz="656.88777486" i="738.352" sn="2.02617" a="35.3791" fwhm="0.0618669" res="10617.8" algo="Sum"/><pk mz="657.35891322" i="999.163" sn="2.74059" a="50.6683" fwhm="0.0496083" res="13251" algo="Sum"/><pk mz="657.47859654" i="3158.76" sn="8.66605" a="154.362" fwhm="0.0443193" res="14835.1" algo="Sum"/><pk mz="657.72248590" i="641.557" sn="1.76068" a="32.6048" fwhm="0.052985" res="12413.4" algo="Sum"/><pk mz="657.73533966" i="666.917" sn="1.83037" a="12.9894" fwhm="0.02023" res="32512.9" algo="Sum"/><pk mz="657.75138123" i="737.644" sn="2.0246" a="15.6969" fwhm="0.0303456" res="21675.3" algo="Sum"/><pk mz="657.78221260" i="644.803" sn="1.76974" a="24.4521" fwhm="0.0505772" res="13005.5" algo="Sum"/><pk mz="658.22815929" i="656.777" sn="1.801" a="41.4062" fwhm="0.0463338" res="14206.2" algo="Sum"/><pk mz="658.36020825" i="731.943" sn="2.00807" a="27.032" fwhm="0.0476371" res="13820.3" algo="Sum"/><pk mz="658.38296309" i="637.152" sn="1.74801" a="27.038" fwhm="0.0720719" res="9135.08" algo="Sum"/><pk mz="658.48190627" i="1485.01" sn="4.07492" a="73.5225" fwhm="0.0448708" res="14675.1" algo="Sum"/><pk mz="658.60577656" i="817.264" sn="2.24263" a="36.671" fwhm="0.0477284" res="13799" algo="Sum"/><pk mz="658.65482926" i="1014.42" sn="2.78336" a="46.2319" fwhm="0.0616021" res="10692.1" algo="Sum"/><pk mz="658.73546009" i="967.106" sn="2.65411" a="63.8535" fwhm="0.080397" res="8193.54" algo="Sum"/><pk mz="658.78556371" i="958.121" sn="2.62945" a="39.8846" fwhm="0.0556769" res="11832.3" algo="Sum"/><pk mz="658.81252917" i="856.402" sn="2.35029" a="12.4446" fwhm="0.015185" res="43385.9" algo="Sum"/><pk mz="658.83266212" i="902.434" sn="2.47662" a="32.3783" fwhm="0.0556775" res="11833" algo="Sum"/><pk mz="658.90151428" i="1392.66" sn="3.82185" a="68.9363" fwhm="0.0451345" res="14598.6" algo="Sum"/><pk mz="659.40290744" i="629.85" sn="1.7286" a="17.9938" fwhm="0.0274643" res="24009.4" algo="Sum"/><pk mz="659.43149644" i="639.361" sn="1.75457" a="21.2116" fwhm="0.0455761" res="14468.8" algo="Sum"/><pk mz="659.49171438" i="2294.75" sn="6.29668" a="121.131" fwhm="0.0416507" res="15833.8" algo="Sum"/><pk mz="659.63453062" i="684.328" sn="1.87837" a="38.3041" fwhm="0.0493502" res="13366.4" algo="Sum"/><pk mz="659.73129835" i="738.849" sn="2.02797" a="35.386" fwhm="0.0504131" res="13086.5" algo="Sum"/><pk mz="659.76020018" i="672.017" sn="1.84433" a="15.9599" fwhm="0.0303919" res="21708.4" algo="Sum"/><pk mz="659.78937149" i="698.243" sn="1.91635" a="17.8169" fwhm="0.0293707" res="22464.2" algo="Sum"/><pk mz="659.97614375" i="2038.53" sn="5.59863" a="83.8638" fwhm="0.0362212" res="18220.7" algo="Sum"/><pk mz="660.23375661" i="828.166" sn="2.27412" a="44.9722" fwhm="0.0618717" res="10671" algo="Sum"/><pk mz="660.41640123" i="679.333" sn="1.86674" a="35.1858" fwhm="0.0558314" res="11828.8" algo="Sum"/><pk mz="660.49393208" i="1056.25" sn="2.90385" a="48.5185" fwhm="0.0446538" res="14791.5" algo="Sum"/><pk mz="660.56295266" i="778.429" sn="2.14035" a="33.6148" fwhm="0.0517331" res="12768.7" algo="Sum"/><pk mz="660.65412981" i="1510.67" sn="4.1539" a="66.2086" fwhm="0.0495873" res="13323" algo="Sum"/><pk mz="660.69818311" i="809.902" sn="2.22699" a="27.5545" fwhm="0.0294919" res="22402.7" algo="Sum"/><pk mz="660.76821461" i="1143.66" sn="3.14473" a="52.0153" fwhm="0.0515809" res="12810.3" algo="Sum"/><pk mz="660.83308477" i="1176.67" sn="3.23547" a="58.7085" fwhm="0.0588116" res="11236.4" algo="Sum"/><pk mz="660.90127937" i="689.828" sn="1.89672" a="35.4072" fwhm="0.0738135" res="8953.67" algo="Sum"/><pk mz="660.98180193" i="652.8" sn="1.79493" a="36.7362" fwhm="0.0650951" res="10154.1" algo="Sum"/><pk mz="661.07415774" i="627.709" sn="1.72594" a="31.4993" fwhm="0.0413658" res="15981.2" algo="Sum"/><pk mz="661.38102130" i="626.353" sn="1.72254" a="16.5301" fwhm="0.0372997" res="17731.5" algo="Sum"/><pk mz="661.43167240" i="1398.43" sn="3.84586" a="74.3142" fwhm="0.0576107" res="11481.1" algo="Sum"/><pk mz="661.50574871" i="971.521" sn="2.67249" a="47.8568" fwhm="0.0550108" res="12025" algo="Sum"/><pk mz="661.74444111" i="668.341" sn="1.83858" a="22.7163" fwhm="0.045656" res="14494.1" algo="Sum"/><pk mz="661.76682186" i="662.576" sn="1.82272" a="15.9491" fwhm="0.0304381" res="21741.4" algo="Sum"/><pk mz="661.79243783" i="626.403" sn="1.72321" a="22.8368" fwhm="0.0337431" res="19612.7" algo="Sum"/><pk mz="661.92932300" i="983.888" sn="2.70697" a="59.0511" fwhm="0.0505711" res="13089.1" algo="Sum"/><pk mz="662.39063417" i="651.64" sn="1.79435" a="27.4342" fwhm="0.0441256" res="15011.5" algo="Sum"/><pk mz="662.43489037" i="1448.95" sn="3.99001" a="70.4798" fwhm="0.044036" res="15043" algo="Sum"/><pk mz="662.65032818" i="1271.94" sn="3.50452" a="61.9552" fwhm="0.0464875" res="14254.4" algo="Sum"/><pk mz="662.69857549" i="836.762" sn="2.30549" a="19.915" fwhm="0.0304591" res="21757" algo="Sum"/><pk mz="662.74818262" i="1679.21" sn="4.62663" a="111.199" fwhm="0.0691315" res="9586.78" algo="Sum"/><pk mz="662.83213052" i="1136.13" sn="3.13031" a="67.8699" fwhm="0.0699293" res="9478.61" algo="Sum"/><pk mz="662.93540306" i="951.575" sn="2.62182" a="43.7259" fwhm="0.0486968" res="13613.5" algo="Sum"/><pk mz="663.44494634" i="8810.85" sn="24.3008" a="375.361" fwhm="0.0344728" res="19245.5" algo="Sum"/><pk mz="663.74296117" i="788.782" sn="2.17557" a="42.7165" fwhm="0.0762083" res="8709.59" algo="Sum"/><pk mz="663.94395868" i="1364.19" sn="3.76202" a="62.9487" fwhm="0.0345046" res="19242.2" algo="Sum"/><pk mz="664.44875904" i="4343.31" sn="11.9999" a="176.302" fwhm="0.03665" res="18129.6" algo="Sum"/><pk mz="664.65035237" i="874.805" sn="2.41543" a="36.8212" fwhm="0.0510915" res="13009" algo="Sum"/><pk mz="664.68763545" i="775.874" sn="2.14238" a="22.1623" fwhm="0.0406733" res="16342.1" algo="Sum"/><pk mz="664.74047269" i="1688.19" sn="4.6615" a="85.8352" fwhm="0.0647666" res="10263.6" algo="Sum"/><pk mz="664.84392648" i="1104.16" sn="3.04918" a="62.666" fwhm="0.064231" res="10350.8" algo="Sum"/><pk mz="664.91883792" i="1115.3" sn="3.07993" a="41.332" fwhm="0.0438018" res="15180.2" algo="Sum"/><pk mz="665.45053869" i="1511.42" sn="4.18054" a="69.2218" fwhm="0.0540981" res="12300.8" algo="Sum"/><pk mz="665.50006062" i="757.633" sn="2.09559" a="30.8945" fwhm="0.0401908" res="16558.5" algo="Sum"/><pk mz="665.75748935" i="815.192" sn="2.2543" a="43.8268" fwhm="0.050657" res="13142.4" algo="Sum"/><pk mz="666.46440361" i="704.143" sn="1.9482" a="35.6307" fwhm="0.0575233" res="11586" algo="Sum"/><pk mz="666.59814187" i="1109.47" sn="3.06999" a="54.3729" fwhm="0.0489989" res="13604.3" algo="Sum"/><pk mz="666.64545280" i="673.61" sn="1.86386" a="13.3017" fwhm="0.0235583" res="28297.7" algo="Sum"/><pk mz="666.65537490" i="674.734" sn="1.86687" a="9.83553" fwhm="0.0278809" res="23910.8" algo="Sum"/><pk mz="666.73742081" i="1147.25" sn="3.17362" a="65.1955" fwhm="0.0519044" res="12845.5" algo="Sum"/><pk mz="666.77657271" i="1714.48" sn="4.74357" a="88.8604" fwhm="0.0718272" res="9283.06" algo="Sum"/><pk mz="666.83653208" i="969.194" sn="2.68224" a="54.3445" fwhm="0.0644161" res="10352" algo="Sum"/><pk mz="667.09141921" i="1315.52" sn="3.64349" a="60.133" fwhm="0.0399249" res="16708.7" algo="Sum"/><pk mz="667.44240162" i="640.889" sn="1.77408" a="26.6574" fwhm="0.0560414" res="11909.8" algo="Sum"/><pk mz="667.72581087" i="706.104" sn="1.95598" a="13.5885" fwhm="0.0203831" res="32758.8" algo="Sum"/><pk mz="667.74952819" i="741.183" sn="2.05339" a="13.6974" fwhm="0.0203834" res="32759.5" algo="Sum"/><pk mz="667.77593140" i="768.351" sn="2.12884" a="27.978" fwhm="0.0477782" res="13976.6" algo="Sum"/><pk mz="668.25636992" i="646.141" sn="1.78976" a="29.9239" fwhm="0.0613018" res="10901.1" algo="Sum"/><pk mz="668.38250337" i="649.081" sn="1.79788" a="37.4584" fwhm="0.0736937" res="9069.74" algo="Sum"/><pk mz="668.60126623" i="1224.93" sn="3.39504" a="64.5" fwhm="0.0564122" res="11852.1" algo="Sum"/><pk mz="668.64257632" i="715.129" sn="1.98237" a="3.52802" fwhm="0.00891527" res="74999.7" algo="Sum"/><pk mz="668.68542303" i="1327.97" sn="3.68174" a="60.5191" fwhm="0.0514544" res="12995.7" algo="Sum"/><pk mz="668.77705983" i="1972.62" sn="5.47105" a="110.276" fwhm="0.0493523" res="13551.1" algo="Sum"/><pk mz="668.85708810" i="721.04" sn="2.00003" a="36.0574" fwhm="0.0571396" res="11705.7" algo="Sum"/><pk mz="668.93194866" i="1277.43" sn="3.5432" a="61.4952" fwhm="0.0405287" res="16505.1" algo="Sum"/><pk mz="669.43184119" i="1615.32" sn="4.48173" a="74.1734" fwhm="0.0583181" res="11479" algo="Sum"/><pk mz="669.68314908" i="762.06" sn="2.11431" a="32.3678" fwhm="0.0449221" res="14907.6" algo="Sum"/><pk mz="669.70891781" i="712.933" sn="1.97824" a="28.3322" fwhm="0.0510339" res="13122.8" algo="Sum"/><pk mz="669.76020667" i="794.3" sn="2.20435" a="25.1599" fwhm="0.0441052" res="15185.5" algo="Sum"/><pk mz="669.78234216" i="768.093" sn="2.13162" a="23.2927" fwhm="0.0459329" res="14581.8" algo="Sum"/><pk mz="670.26236724" i="738.963" sn="2.0497" a="40.493" fwhm="0.0603028" res="11114.9" algo="Sum"/><pk mz="670.43615478" i="1040.63" sn="2.88685" a="44.9053" fwhm="0.0653978" res="10251.7" algo="Sum"/><pk mz="670.60253803" i="1183.34" sn="3.28402" a="72.3906" fwhm="0.0610424" res="10985.8" algo="Sum"/><pk mz="670.68334662" i="1867.08" sn="5.18177" a="85.7152" fwhm="0.0553161" res="12124.6" algo="Sum"/><pk mz="670.72975648" i="928.044" sn="2.57563" a="18.1932" fwhm="0.0204289" res="32832.4" algo="Sum"/><pk mz="670.77772103" i="1551.42" sn="4.30572" a="71.7397" fwhm="0.0614489" res="10916" algo="Sum"/><pk mz="670.86368561" i="1119.04" sn="3.10559" a="62.614" fwhm="0.0544886" res="12312" algo="Sum"/><pk mz="671.44498317" i="1794.86" sn="4.98468" a="110.669" fwhm="0.0544219" res="12337.8" algo="Sum"/><pk mz="671.56579146" i="1480.17" sn="4.11119" a="62.9664" fwhm="0.0430716" res="15591.8" algo="Sum"/><pk mz="671.69428627" i="983.313" sn="2.73046" a="71.896" fwhm="0.0850919" res="7893.75" algo="Sum"/><pk mz="671.78542469" i="692.092" sn="1.92154" a="26.0434" fwhm="0.0511126" res="13143.2" algo="Sum"/><pk mz="672.43716726" i="941.071" sn="2.614" a="18.734" fwhm="0.0204548" res="32874.3" algo="Sum"/><pk mz="672.44867764" i="914.445" sn="2.54004" a="38.7703" fwhm="0.0724364" res="9283.29" algo="Sum"/><pk mz="672.56816612" i="944.634" sn="2.62401" a="46.811" fwhm="0.0505169" res="13313.7" algo="Sum"/><pk mz="672.61941908" i="1503.73" sn="4.17752" a="67.6969" fwhm="0.0574597" res="11705.9" algo="Sum"/><pk mz="672.68185217" i="1464.09" sn="4.0684" a="71.6611" fwhm="0.0721665" res="9321.25" algo="Sum"/><pk mz="672.76999364" i="1800.75" sn="5.00384" a="113.13" fwhm="0.0687688" res="9783.07" algo="Sum"/><pk mz="672.85809827" i="893.081" sn="2.48219" a="42.3541" fwhm="0.0562437" res="11963.3" algo="Sum"/><pk mz="673.10565959" i="986.999" sn="2.7435" a="47.6489" fwhm="0.0380096" res="17708.8" algo="Sum"/><pk mz="673.33193397" i="1096.08" sn="3.04582" a="52.7396" fwhm="0.0455791" res="14772.8" algo="Sum"/><pk mz="673.42813717" i="954.605" sn="2.65385" a="49.3182" fwhm="0.0669271" res="10062.1" algo="Sum"/><pk mz="673.48242693" i="1098.78" sn="3.05512" a="42.4066" fwhm="0.051928" res="12969.5" algo="Sum"/><pk mz="673.57827322" i="655.31" sn="1.82278" a="22.5387" fwhm="0.0510935" res="13183.2" algo="Sum"/><pk mz="673.62303807" i="955.963" sn="2.65911" a="43.0866" fwhm="0.0459845" res="14648.9" algo="Sum"/><pk mz="673.67291082" i="660.431" sn="1.83706" a="19.1606" fwhm="0.0409472" res="16452.2" algo="Sum"/><pk mz="673.70270921" i="719.245" sn="2.00063" a="19.8738" fwhm="0.0335746" res="20065.9" algo="Sum"/><pk mz="673.76334572" i="755.093" sn="2.10018" a="32.4769" fwhm="0.0563064" res="11966" algo="Sum"/><pk mz="673.79248836" i="708.994" sn="1.97188" a="30.2253" fwhm="0.0281496" res="23936.1" algo="Sum"/><pk mz="674.43528733" i="945.43" sn="2.6297" a="40.5365" fwhm="0.0508222" res="13270.5" algo="Sum"/><pk mz="674.53346216" i="624.162" sn="1.73731" a="34.2851" fwhm="0.0730463" res="9234.33" algo="Sum"/><pk mz="674.58382192" i="744.081" sn="2.07105" a="25.4384" fwhm="0.0451407" res="14944" algo="Sum"/><pk mz="674.62996377" i="1016.92" sn="2.83027" a="45.5257" fwhm="0.0456894" res="14765.6" algo="Sum"/><pk mz="674.69414226" i="910.953" sn="2.53535" a="60.5723" fwhm="0.0811614" res="8312.99" algo="Sum"/><pk mz="674.76444420" i="1530.64" sn="4.26005" a="77.5117" fwhm="0.06303" res="10705.5" algo="Sum"/><pk mz="674.79578788" i="1057.09" sn="2.94208" a="37.9409" fwhm="0.0419311" res="16093" algo="Sum"/><pk mz="674.87539477" i="1067.82" sn="2.97165" a="50.5676" fwhm="0.0553797" res="12186.3" algo="Sum"/><pk mz="674.94761224" i="1039.83" sn="2.89425" a="65.8444" fwhm="0.0538265" res="12539.3" algo="Sum"/><pk mz="675.44185274" i="1312.88" sn="3.65476" a="61.4976" fwhm="0.0485147" res="13922.4" algo="Sum"/><pk mz="675.53481580" i="5652.56" sn="15.7349" a="241.358" fwhm="0.0356185" res="18965.9" algo="Sum"/><pk mz="675.70620803" i="680.861" sn="1.89607" a="40.6088" fwhm="0.0697949" res="9681.31" algo="Sum"/><pk mz="675.73942715" i="668.561" sn="1.86181" a="13.2958" fwhm="0.0205049" res="32955" algo="Sum"/><pk mz="675.76087203" i="707.307" sn="1.96966" a="36.798" fwhm="0.057402" res="11772.4" algo="Sum"/><pk mz="675.94630582" i="910.67" sn="2.53473" a="45.8801" fwhm="0.0474744" res="14238.1" algo="Sum"/><pk mz="676.40774928" i="1149.1" sn="3.19714" a="47.1361" fwhm="0.0500443" res="13516.2" algo="Sum"/><pk mz="676.44805401" i="1140.35" sn="3.17279" a="48.7928" fwhm="0.0449592" res="15045.8" algo="Sum"/><pk mz="676.53895914" i="2615.16" sn="7.27525" a="117.406" fwhm="0.0371912" res="18190.8" algo="Sum"/><pk mz="676.62638105" i="1277.06" sn="3.55208" a="58.129" fwhm="0.0535012" res="12646.9" algo="Sum"/><pk mz="676.66969025" i="742.217" sn="2.06453" a="15.2306" fwhm="0.023309" res="29030.4" algo="Sum"/><pk mz="676.69447231" i="826.756" sn="2.29968" a="19.1813" fwhm="0.0307793" res="21985.3" algo="Sum"/><pk mz="676.75749436" i="1078.18" sn="2.99905" a="40.5726" fwhm="0.0500089" res="13532.7" algo="Sum"/><pk mz="676.80458190" i="1067.15" sn="2.96837" a="54.4938" fwhm="0.0567066" res="11935.2" algo="Sum"/><pk mz="676.87248847" i="681.417" sn="1.89541" a="32.5126" fwhm="0.0637001" res="10625.9" algo="Sum"/><pk mz="676.95639633" i="722.749" sn="2.01038" a="34.4354" fwhm="0.052618" res="12865.5" algo="Sum"/><pk mz="677.40862601" i="807.651" sn="2.24828" a="32.3999" fwhm="0.0558979" res="12118.7" algo="Sum"/><pk mz="677.45824604" i="1279.99" sn="3.56317" a="70.1099" fwhm="0.0550778" res="12300" algo="Sum"/><pk mz="677.54524501" i="1038.3" sn="2.89007" a="51.246" fwhm="0.0439193" res="15427.1" algo="Sum"/><pk mz="677.74996974" i="767.312" sn="2.1374" a="31.5175" fwhm="0.0427367" res="15858.7" algo="Sum"/><pk mz="678.28735445" i="710.523" sn="1.98029" a="33.148" fwhm="0.0644575" res="10523" algo="Sum"/><pk mz="678.46448449" i="753.478" sn="2.09996" a="34.6209" fwhm="0.061639" res="11007.1" algo="Sum"/><pk mz="678.62359899" i="1021.38" sn="2.8467" a="58.8887" fwhm="0.0505741" res="13418.4" algo="Sum"/><pk mz="678.71620468" i="1498.4" sn="4.17654" a="96.4847" fwhm="0.0635926" res="10672.9" algo="Sum"/><pk mz="678.80263965" i="923.312" sn="2.57405" a="57.7755" fwhm="0.0753868" res="9004.27" algo="Sum"/><pk mz="679.45657843" i="1095.99" sn="3.06021" a="72.4789" fwhm="0.0548969" res="12376.9" algo="Sum"/><pk mz="679.72404326" i="831.953" sn="2.32347" a="61.5775" fwhm="0.076064" res="8936.21" algo="Sum"/><pk mz="679.76952538" i="698.639" sn="1.95118" a="31.6329" fwhm="0.0582318" res="11673.5" algo="Sum"/><pk mz="680.47734963" i="1527.93" sn="4.27632" a="86.2523" fwhm="0.0486161" res="13996.9" algo="Sum"/><pk mz="680.62225015" i="743.106" sn="2.08073" a="34.3078" fwhm="0.0591322" res="11510.2" algo="Sum"/><pk mz="680.71043013" i="1771.75" sn="4.96121" a="105.983" fwhm="0.0619836" res="10982.1" algo="Sum"/><pk mz="680.79671631" i="834.523" sn="2.33662" a="20.0204" fwhm="0.0308722" res="22052.1" algo="Sum"/><pk mz="680.81353671" i="944.023" sn="2.64314" a="36.4406" fwhm="0.0568919" res="11966.8" algo="Sum"/><pk mz="680.89328168" i="920.262" sn="2.57651" a="59.2813" fwhm="0.0687407" res="9905.24" algo="Sum"/><pk mz="681.48199302" i="1214.37" sn="3.40213" a="79.4788" fwhm="0.0609814" res="11175.2" algo="Sum"/><pk mz="681.71461300" i="766.438" sn="2.14735" a="31.8533" fwhm="0.0510763" res="13347" algo="Sum"/><pk mz="681.74542887" i="743.578" sn="2.08315" a="31.1723" fwhm="0.0520978" res="13085.9" algo="Sum"/><pk mz="681.78642821" i="658.818" sn="1.84609" a="22.7178" fwhm="0.0467759" res="14575.6" algo="Sum"/><pk mz="682.48375184" i="728.765" sn="2.04572" a="41.6095" fwhm="0.0587711" res="11612.6" algo="Sum"/><pk mz="682.57422205" i="644.423" sn="1.80934" a="30.0752" fwhm="0.0466054" res="14645.8" algo="Sum"/><pk mz="682.70877172" i="1199.46" sn="3.3672" a="79.9194" fwhm="0.065492" res="10424.3" algo="Sum"/><pk mz="682.74711836" i="1144.61" sn="3.2138" a="33.896" fwhm="0.0360695" res="18928.7" algo="Sum"/><pk mz="682.79638488" i="1583.41" sn="4.44678" a="92.1707" fwhm="0.0700224" res="9751.11" algo="Sum"/><pk mz="682.87996497" i="741.282" sn="2.08177" a="43.0964" fwhm="0.0846637" res="8065.8" algo="Sum"/><pk mz="683.05851384" i="912.792" sn="2.56217" a="40.803" fwhm="0.0401691" res="17004.6" algo="Sum"/><pk mz="683.42943900" i="678.337" sn="1.90461" a="42.5751" fwhm="0.0843447" res="8102.81" algo="Sum"/><pk mz="683.49969633" i="906.276" sn="2.5446" a="62.547" fwhm="0.0577509" res="11835.3" algo="Sum"/><pk mz="683.70949872" i="804.509" sn="2.25895" a="41.0429" fwhm="0.0721895" res="9471.04" algo="Sum"/><pk mz="683.74379745" i="729.951" sn="2.04955" a="31.355" fwhm="0.0567224" res="12054.2" algo="Sum"/><pk mz="683.80057398" i="648.48" sn="1.82056" a="24.6164" fwhm="0.0515674" res="13260.3" algo="Sum"/><pk mz="684.57152070" i="742.752" sn="2.08778" a="34.5978" fwhm="0.0552919" res="12381.1" algo="Sum"/><pk mz="684.66147609" i="1023.52" sn="2.87663" a="58.7085" fwhm="0.0682968" res="10024.8" algo="Sum"/><pk mz="684.70799667" i="946.86" sn="2.66117" a="13.6442" fwhm="0.0154805" res="44230.5" algo="Sum"/><pk mz="684.74949415" i="1230.68" sn="3.45893" a="64.8665" fwhm="0.0691717" res="9899.28" algo="Sum"/><pk mz="684.79076732" i="1161.3" sn="3.26395" a="47.6832" fwhm="0.0562334" res="12177.7" algo="Sum"/><pk mz="684.86813192" i="757.262" sn="2.12835" a="14.1969" fwhm="0.0206431" res="33176.7" algo="Sum"/><pk mz="684.90322358" i="984.106" sn="2.76591" a="57.2916" fwhm="0.0593212" res="11545.7" algo="Sum"/><pk mz="685.42690602" i="45316.9" sn="127.359" a="1742.56" fwhm="0.0333965" res="20523.9" algo="Sum"/><pk mz="685.54483075" i="3847.33" sn="10.8125" a="177.879" fwhm="0.0411394" res="16663.9" algo="Sum"/><pk mz="685.67007702" i="818.273" sn="2.30002" a="30.4702" fwhm="0.051638" res="13278.4" algo="Sum"/><pk mz="685.71389510" i="798.969" sn="2.24599" a="26.1848" fwhm="0.0464755" res="14754.3" algo="Sum"/><pk mz="685.74829612" i="810.306" sn="2.27786" a="38.3334" fwhm="0.0671336" res="10214.7" algo="Sum"/><pk mz="685.78919658" i="725.855" sn="2.0405" a="24.5975" fwhm="0.0346628" res="19784.6" algo="Sum"/><pk mz="686.43028407" i="21243.3" sn="59.7722" a="882.644" fwhm="0.0355678" res="19299.2" algo="Sum"/><pk mz="686.55075357" i="2120.13" sn="5.96565" a="125.889" fwhm="0.0511222" res="13429.6" algo="Sum"/><pk mz="686.65392752" i="1468.17" sn="4.13218" a="83.9145" fwhm="0.0659769" res="10407.5" algo="Sum"/><pk mz="686.69945816" i="974.284" sn="2.74214" a="23.6612" fwhm="0.0268826" res="25544.4" algo="Sum"/><pk mz="686.77237102" i="1306.65" sn="3.67759" a="99.2131" fwhm="0.109328" res="6281.78" algo="Sum"/><pk mz="686.83596670" i="880.313" sn="2.47766" a="55.7456" fwhm="0.0762431" res="9008.5" algo="Sum"/><pk mz="687.43486812" i="5819.65" sn="16.3838" a="281.191" fwhm="0.0393036" res="17490.4" algo="Sum"/><pk mz="687.55671845" i="4130.97" sn="11.636" a="212.474" fwhm="0.0437433" res="15718" algo="Sum"/><pk mz="687.67305111" i="841.754" sn="2.37109" a="57.2236" fwhm="0.0979292" res="7022.14" algo="Sum"/><pk mz="687.70195706" i="822.903" sn="2.31799" a="27.3242" fwhm="0.0413718" res="16622.5" algo="Sum"/><pk mz="687.73501667" i="702.308" sn="1.97829" a="10.988" fwhm="0.0155147" res="44327.9" algo="Sum"/><pk mz="687.76839163" i="838.271" sn="2.36128" a="48.2707" fwhm="0.0826555" res="8320.9" algo="Sum"/><pk mz="688.44067092" i="1683.41" sn="4.74365" a="80.9067" fwhm="0.0532102" res="12938.1" algo="Sum"/><pk mz="688.56387285" i="2193.93" sn="6.1867" a="146.334" fwhm="0.0577191" res="11929.6" algo="Sum"/><pk mz="688.65431866" i="1254.17" sn="3.53658" a="68.6543" fwhm="0.059073" res="11657.7" algo="Sum"/><pk mz="688.70434014" i="1038.45" sn="2.9283" a="20.5825" fwhm="0.0207007" res="33269.6" algo="Sum"/><pk mz="688.74578614" i="1779.13" sn="5.01691" a="73.5604" fwhm="0.0501569" res="13731.8" algo="Sum"/><pk mz="688.82134267" i="821.417" sn="2.31629" a="44.7077" fwhm="0.0626323" res="10997.9" algo="Sum"/><pk mz="689.07275826" i="1645.58" sn="4.63955" a="72.2057" fwhm="0.037695" res="18280.2" algo="Sum"/><pk mz="689.20283839" i="882.766" sn="2.48893" a="46.7489" fwhm="0.0505588" res="13631.7" algo="Sum"/><pk mz="689.45567772" i="924.839" sn="2.60981" a="61.6621" fwhm="0.0475441" res="14501.4" algo="Sum"/><pk mz="689.55201955" i="3850.47" sn="10.865" a="195.217" fwhm="0.0401278" res="17183.9" algo="Sum"/><pk mz="689.66913125" i="759.422" sn="2.14316" a="35.9704" fwhm="0.0401558" res="17174.8" algo="Sum"/><pk mz="689.69097632" i="692.482" sn="1.95431" a="13.9809" fwhm="0.0207156" res="33293.3" algo="Sum"/><pk mz="689.73471527" i="797.962" sn="2.25176" a="29.3242" fwhm="0.0517903" res="13317.8" algo="Sum"/><pk mz="689.76314783" i="787.824" sn="2.22322" a="19.4509" fwhm="0.031075" res="22196.7" algo="Sum"/><pk mz="689.77358124" i="798.116" sn="2.25226" a="18.8786" fwhm="0.0310756" res="22196.7" algo="Sum"/><pk mz="690.38835390" i="768.219" sn="2.16988" a="28.7542" fwhm="0.0352989" res="19558.4" algo="Sum"/><pk mz="690.42415821" i="860.564" sn="2.43056" a="38.1545" fwhm="0.0613741" res="11249.4" algo="Sum"/><pk mz="690.46139743" i="657.44" sn="1.85693" a="26.2579" fwhm="0.0536098" res="12879.4" algo="Sum"/><pk mz="690.55520222" i="1789.26" sn="5.05303" a="101.685" fwhm="0.0503496" res="13715.2" algo="Sum"/><pk mz="690.64936223" i="868.614" sn="2.45334" a="20.2502" fwhm="0.0310949" res="22211" algo="Sum"/><pk mz="690.66574676" i="867.168" sn="2.44926" a="25.3193" fwhm="0.0362782" res="19038.1" algo="Sum"/><pk mz="690.74016674" i="1660.9" sn="4.69109" a="124.947" fwhm="0.0789776" res="8746.02" algo="Sum"/><pk mz="690.84016027" i="735.307" sn="2.07683" a="32.0811" fwhm="0.0570154" res="12116.7" algo="Sum"/><pk mz="690.91941919" i="842.549" sn="2.37972" a="43.9129" fwhm="0.0570179" res="12117.6" algo="Sum"/><pk mz="691.42401125" i="694.842" sn="1.96332" a="47.2159" fwhm="0.0764601" res="9042.94" algo="Sum"/><pk mz="691.55637757" i="668.745" sn="1.88965" a="37.3164" fwhm="0.0600517" res="11516" algo="Sum"/><pk mz="691.72819616" i="794.511" sn="2.24457" a="29.9402" fwhm="0.0398964" res="17338.1" algo="Sum"/><pk mz="691.76792152" i="706.231" sn="1.99539" a="23.9762" fwhm="0.0466804" res="14819.2" algo="Sum"/><pk mz="692.60769824" i="1056.46" sn="2.99078" a="56.1368" fwhm="0.0541497" res="12790.6" algo="Sum"/><pk mz="692.65280241" i="730.453" sn="2.06799" a="10.4957" fwhm="0.0234609" res="29523.7" algo="Sum"/><pk mz="692.67675580" i="771.518" sn="2.18444" a="22.0669" fwhm="0.0401768" res="17240.7" algo="Sum"/><pk mz="692.73778756" i="1145.13" sn="3.24268" a="38.361" fwhm="0.046713" res="14829.7" algo="Sum"/><pk mz="692.78493458" i="1308.34" sn="3.70482" a="54.8344" fwhm="0.0567967" res="12197.6" algo="Sum"/><pk mz="692.82024872" i="1347.51" sn="3.81573" a="75.5029" fwhm="0.059856" res="11574.8" algo="Sum"/><pk mz="693.45863911" i="661.617" sn="1.87603" a="28.4114" fwhm="0.0242376" res="28610.9" algo="Sum"/><pk mz="693.72738487" i="781.839" sn="2.21827" a="29.8173" fwhm="0.0519402" res="13356.3" algo="Sum"/><pk mz="693.74955269" i="744.719" sn="2.1129" a="17.9358" fwhm="0.0308711" res="22472.5" algo="Sum"/><pk mz="693.77790895" i="675.461" sn="1.91627" a="25.5593" fwhm="0.0330806" res="20972.3" algo="Sum"/><pk mz="694.60388792" i="968.143" sn="2.75401" a="57.3128" fwhm="0.0475689" res="14602.1" algo="Sum"/><pk mz="694.68724190" i="1239.66" sn="3.52636" a="62.6992" fwhm="0.066524" res="10442.7" algo="Sum"/><pk mz="694.72603448" i="900.802" sn="2.56247" a="17.9885" fwhm="0.0207912" res="33414.4" algo="Sum"/><pk mz="694.78769187" i="1497.11" sn="4.25923" a="76.5887" fwhm="0.0702276" res="9893.37" algo="Sum"/><pk mz="695.08883140" i="876.25" sn="2.50032" a="43.6592" fwhm="0.0401709" res="17303.3" algo="Sum"/><pk mz="695.49856510" i="1301.79" sn="3.71557" a="66.2911" fwhm="0.0524238" res="13266.8" algo="Sum"/><pk mz="695.69579682" i="814.282" sn="2.32439" a="52.4246" fwhm="0.0812829" res="8558.95" algo="Sum"/><pk mz="695.74599351" i="729.236" sn="2.08193" a="28.0055" fwhm="0.0391831" res="17756.3" algo="Sum"/><pk mz="695.78717246" i="644.849" sn="1.84138" a="36.8898" fwhm="0.0604564" res="11508.9" algo="Sum"/><pk mz="696.40754329" i="665.714" sn="1.90205" a="33.6998" fwhm="0.0729864" res="9541.61" algo="Sum"/><pk mz="696.48013000" i="756.41" sn="2.16155" a="28.1837" fwhm="0.038728" res="17983.9" algo="Sum"/><pk mz="696.49736072" i="768.525" sn="2.19609" a="32.1151" fwhm="0.0404096" res="17235.9" algo="Sum"/><pk mz="696.60238889" i="758.946" sn="2.16976" a="27.5529" fwhm="0.0516846" res="13478" algo="Sum"/><pk mz="696.68678722" i="1419.6" sn="4.05979" a="88.615" fwhm="0.060489" res="11517.6" algo="Sum"/><pk mz="696.74343895" i="893.284" sn="2.55524" a="9.06497" fwhm="0.0104107" res="66925.9" algo="Sum"/><pk mz="696.78675118" i="1320.46" sn="3.77717" a="80.4624" fwhm="0.05732" res="12156.1" algo="Sum"/><pk mz="696.85619508" i="679.215" sn="1.94304" a="22.9451" fwhm="0.0468516" res="14873.7" algo="Sum"/><pk mz="697.51695013" i="10317.6" sn="29.587" a="441.775" fwhm="0.0354307" res="19686.8" algo="Sum"/><pk mz="697.71103252" i="884.731" sn="2.53785" a="38.4296" fwhm="0.0558596" res="12490.4" algo="Sum"/><pk mz="697.77513554" i="739.286" sn="2.12059" a="31.0458" fwhm="0.0450638" res="15484.1" algo="Sum"/><pk mz="698.52106528" i="4331.84" sn="12.4312" a="194.792" fwhm="0.0382108" res="18280.7" algo="Sum"/><pk mz="698.61554572" i="623.964" sn="1.79063" a="30.247" fwhm="0.0613039" res="11395.9" algo="Sum"/><pk mz="698.68681843" i="1154.68" sn="3.31336" a="67.6489" fwhm="0.0594686" res="11748.8" algo="Sum"/><pk mz="698.77328478" i="1708.08" sn="4.90142" a="144.235" fwhm="0.0719764" res="9708.37" algo="Sum"/><pk mz="698.85437350" i="753.325" sn="2.16159" a="42.9721" fwhm="0.0616864" res="11329.1" algo="Sum"/><pk mz="699.52464256" i="1885.89" sn="5.42359" a="89.9859" fwhm="0.0425732" res="16431.1" algo="Sum"/><pk mz="699.72130774" i="953.517" sn="2.74245" a="37.4432" fwhm="0.0521642" res="13413.8" algo="Sum"/><pk mz="700.47225524" i="707.745" sn="2.03703" a="22.3312" fwhm="0.0469728" res="14912.3" algo="Sum"/><pk mz="700.53115650" i="1076.53" sn="3.09924" a="68.8052" fwhm="0.0710618" res="9858.06" algo="Sum"/><pk mz="700.63990470" i="1058.35" sn="3.0471" a="75.9166" fwhm="0.073331" res="9554.49" algo="Sum"/><pk mz="700.72944517" i="1113.79" sn="3.20673" a="61.1963" fwhm="0.0719688" res="9736.57" algo="Sum"/><pk mz="700.76625270" i="1301.07" sn="3.74592" a="82.8065" fwhm="0.0786985" res="8904.44" algo="Sum"/><pk mz="700.83681003" i="666.805" sn="1.91962" a="26.677" fwhm="0.052206" res="13424.5" algo="Sum"/><pk mz="700.87194931" i="650.094" sn="1.87145" a="25.2044" fwhm="0.038591" res="18161.5" algo="Sum"/><pk mz="701.40141693" i="30472.6" sn="87.7103" a="1196.32" fwhm="0.0339566" res="20655.8" algo="Sum"/><pk mz="701.54746649" i="11430.2" sn="32.8998" a="580.03" fwhm="0.0415005" res="16904.5" algo="Sum"/><pk mz="701.69685985" i="842.301" sn="2.4244" a="33.299" fwhm="0.0522377" res="13432.8" algo="Sum"/><pk mz="701.72990995" i="867.425" sn="2.49672" a="36.292" fwhm="0.0574632" res="12211.8" algo="Sum"/><pk mz="702.21615876" i="748.739" sn="2.15347" a="46.7571" fwhm="0.0609669" res="11518" algo="Sum"/><pk mz="702.40492262" i="14563.9" sn="41.894" a="597.625" fwhm="0.0354501" res="19813.9" algo="Sum"/><pk mz="702.55006762" i="5527.66" sn="15.9033" a="288.913" fwhm="0.0438772" res="16011.7" algo="Sum"/><pk mz="702.63472319" i="1385.24" sn="3.98539" a="88.558" fwhm="0.0676279" res="10389.7" algo="Sum"/><pk mz="702.74974229" i="1238.45" sn="3.56307" a="105.969" fwhm="0.0764964" res="9186.71" algo="Sum"/><pk mz="702.80640682" i="913.387" sn="2.62785" a="35.6269" fwhm="0.0442441" res="15884.8" algo="Sum"/><pk mz="702.84938980" i="943.478" sn="2.71442" a="44.0325" fwhm="0.0633102" res="11101.7" algo="Sum"/><pk mz="703.40540812" i="5987.21" sn="17.2279" a="260.158" fwhm="0.0390812" res="17998.6" algo="Sum"/><pk mz="703.56609246" i="51868.3" sn="149.255" a="2019.01" fwhm="0.0339821" res="20704" algo="Sum"/><pk mz="703.70762377" i="913.062" sn="2.6274" a="45.9586" fwhm="0.0627752" res="11210" algo="Sum"/><pk mz="704.40657924" i="2432.88" sn="7.0015" a="122.197" fwhm="0.0503451" res="13991.6" algo="Sum"/><pk mz="704.56920988" i="22873.2" sn="65.8279" a="941.772" fwhm="0.0364663" res="19321.1" algo="Sum"/><pk mz="704.67325575" i="1144.41" sn="3.29356" a="16.9696" fwhm="0.0157046" res="44870.4" algo="Sum"/><pk mz="704.72357611" i="1542.68" sn="4.43975" a="54.0268" fwhm="0.0467855" res="15062.9" algo="Sum"/><pk mz="704.74116498" i="1528.62" sn="4.39929" a="73.0532" fwhm="0.0474503" res="14852.2" algo="Sum"/><pk mz="704.81557768" i="877.364" sn="2.52518" a="40.3156" fwhm="0.064024" res="11008.6" algo="Sum"/><pk mz="704.85589140" i="675.122" sn="1.94302" a="30.9718" fwhm="0.0527803" res="13354.5" algo="Sum"/><pk mz="705.04204651" i="1106.85" sn="3.18545" a="52.04" fwhm="0.0418229" res="16857.8" algo="Sum"/><pk mz="705.40961863" i="871.083" sn="2.50855" a="53.5105" fwhm="0.0665861" res="10593.9" algo="Sum"/><pk mz="705.46778226" i="762.4" sn="2.19557" a="18.9547" fwhm="0.0634122" res="11125.1" algo="Sum"/><pk mz="705.47884912" i="764.755" sn="2.20235" a="23.4749" fwhm="0.0366651" res="19241.2" algo="Sum"/><pk mz="705.57443551" i="7612.41" sn="21.9222" a="380.97" fwhm="0.0391391" res="18027.3" algo="Sum"/><pk mz="705.67550899" i="751.12" sn="2.1634" a="22.7529" fwhm="0.0419085" res="16838.5" algo="Sum"/><pk mz="705.73529613" i="891.093" sn="2.56724" a="49.2789" fwhm="0.0785809" res="8981" algo="Sum"/><pk mz="705.75780277" i="873.224" sn="2.51603" a="30.6907" fwhm="0.0238126" res="29638" algo="Sum"/><pk mz="706.53066489" i="2068.19" sn="5.97154" a="103.517" fwhm="0.0481293" res="14679.8" algo="Sum"/><pk mz="706.57924970" i="2343.02" sn="6.76535" a="141.21" fwhm="0.0535027" res="13206.4" algo="Sum"/><pk mz="706.67468356" i="985.672" sn="2.84748" a="33.1859" fwhm="0.0471804" res="14978.1" algo="Sum"/><pk mz="706.71491318" i="1389.76" sn="4.01522" a="45.4484" fwhm="0.0471816" res="14978.6" algo="Sum"/><pk mz="706.73830272" i="1427.56" sn="4.12442" a="74.3319" fwhm="0.0795543" res="8883.72" algo="Sum"/><pk mz="706.82711018" i="982.718" sn="2.83919" a="44.6238" fwhm="0.0629138" res="11234.8" algo="Sum"/><pk mz="707.47976543" i="668.679" sn="1.9374" a="27.048" fwhm="0.0576979" res="12261.8" algo="Sum"/><pk mz="707.53364044" i="1088.2" sn="3.15296" a="50.5885" fwhm="0.0522402" res="13543.9" algo="Sum"/><pk mz="707.58318232" i="778.792" sn="2.25707" a="36.6939" fwhm="0.0638065" res="11089.5" algo="Sum"/><pk mz="707.71097113" i="812.055" sn="2.35338" a="31.3188" fwhm="0.0524616" res="13490.1" algo="Sum"/><pk mz="707.75372800" i="781.556" sn="2.2648" a="35.0836" fwhm="0.0482582" res="14666" algo="Sum"/><pk mz="708.58517771" i="882.007" sn="2.56514" a="43.0553" fwhm="0.062334" res="11367.6" algo="Sum"/><pk mz="708.62736589" i="809.437" sn="2.35435" a="21.7424" fwhm="0.0378195" res="18737.1" algo="Sum"/><pk mz="708.70698460" i="1074.84" sn="3.1263" a="40.1221" fwhm="0.0457893" res="15477.6" algo="Sum"/><pk mz="708.76373547" i="1559.88" sn="4.53763" a="81.2175" fwhm="0.07039" res="10069.1" algo="Sum"/><pk mz="708.79861997" i="1440.35" sn="4.19064" a="46.8481" fwhm="0.0472516" res="15000.5" algo="Sum"/><pk mz="709.54232766" i="958.748" sn="2.79708" a="79.2066" fwhm="0.079325" res="8944.75" algo="Sum"/><pk mz="709.69748904" i="744.584" sn="2.17283" a="43.2183" fwhm="0.07199" res="9858.28" algo="Sum"/><pk mz="709.75620427" i="773.173" sn="2.25713" a="27.0242" fwhm="0.0472833" res="15010.7" algo="Sum"/><pk mz="710.42966597" i="746.808" sn="2.18464" a="37.2177" fwhm="0.0584" res="12164.9" algo="Sum"/><pk mz="710.57465774" i="919.463" sn="2.68959" a="42.7968" fwhm="0.0479592" res="14816.2" algo="Sum"/><pk mz="710.66945066" i="1127.8" sn="3.30153" a="69.9285" fwhm="0.0783069" res="9075.43" algo="Sum"/><pk mz="710.76239710" i="1967.73" sn="5.76097" a="95.6806" fwhm="0.0590982" res="12026.8" algo="Sum"/><pk mz="711.05675957" i="1430.74" sn="4.18781" a="75.9108" fwhm="0.0415788" res="17101.4" algo="Sum"/><pk mz="711.47013511" i="663.117" sn="1.9453" a="24.7521" fwhm="0.0432309" res="16457.5" algo="Sum"/><pk mz="711.53524213" i="6309.78" sn="18.5133" a="317.376" fwhm="0.0407343" res="17467.7" algo="Sum"/><pk mz="711.67919797" i="719.476" sn="2.11201" a="28.0542" fwhm="0.0978726" res="7271.49" algo="Sum"/><pk mz="711.71682934" i="840.732" sn="2.46804" a="35.0949" fwhm="0.0313628" res="22693" algo="Sum"/><pk mz="711.75614090" i="825.406" sn="2.42332" a="39.6387" fwhm="0.0680182" res="10464.2" algo="Sum"/><pk mz="712.24704434" i="698.94" sn="2.05566" a="45.4115" fwhm="0.0644819" res="11045.7" algo="Sum"/><pk mz="712.53892536" i="2885.9" sn="8.49966" a="172.751" fwhm="0.0549951" res="12956.4" algo="Sum"/><pk mz="712.61579096" i="709.391" sn="2.08946" a="14.1017" fwhm="0.0210571" res="33842.1" algo="Sum"/><pk mz="712.66431064" i="1431.83" sn="4.21711" a="82.6574" fwhm="0.0711449" res="10017.1" algo="Sum"/><pk mz="712.71244998" i="969.638" sn="2.85597" a="19.8214" fwhm="0.0210585" res="33844.3" algo="Sum"/><pk mz="712.75900834" i="1486.9" sn="4.37951" a="104.111" fwhm="0.0779756" res="9140.8" algo="Sum"/><pk mz="712.84585737" i="783.259" sn="2.3069" a="31.2998" fwhm="0.0548519" res="12995.8" algo="Sum"/><pk mz="713.49186760" i="2667.57" sn="7.8682" a="115.67" fwhm="0.0434377" res="16425.6" algo="Sum"/><pk mz="713.69811181" i="868.828" sn="2.56382" a="21.2419" fwhm="0.0316096" res="22578.5" algo="Sum"/><pk mz="713.71749048" i="859.832" sn="2.53727" a="24.9335" fwhm="0.0307649" res="23199.1" algo="Sum"/><pk mz="714.49485125" i="1369.52" sn="4.05262" a="68.568" fwhm="0.0564799" res="12650.4" algo="Sum"/><pk mz="714.57624717" i="653.033" sn="1.93225" a="22.4434" fwhm="0.0474438" res="15061.5" algo="Sum"/><pk mz="714.66439052" i="1147.99" sn="3.39682" a="78.0476" fwhm="0.0757344" res="9436.46" algo="Sum"/><pk mz="714.70300998" i="1094.3" sn="3.23795" a="28.5191" fwhm="0.0316318" res="22594.4" algo="Sum"/><pk mz="714.74916630" i="1417.11" sn="4.19312" a="101.538" fwhm="0.0851016" res="8398.78" algo="Sum"/><pk mz="714.84403715" i="826.286" sn="2.44474" a="42.7992" fwhm="0.0659943" res="10831.9" algo="Sum"/><pk mz="715.50549314" i="1112.67" sn="3.29749" a="80.0238" fwhm="0.0587496" res="12178.9" algo="Sum"/><pk mz="715.57152000" i="688.842" sn="2.04148" a="29.1828" fwhm="0.0580272" res="12331.6" algo="Sum"/><pk mz="715.64173904" i="707.737" sn="2.097" a="34.3798" fwhm="0.0511853" res="13981.4" algo="Sum"/><pk mz="715.69477885" i="883.092" sn="2.61647" a="13.6969" fwhm="0.0158268" res="45220.3" algo="Sum"/><pk mz="715.70725503" i="872.012" sn="2.58364" a="26.1925" fwhm="0.0369301" res="19380.1" algo="Sum"/><pk mz="715.73617482" i="809.964" sn="2.3998" a="27.3016" fwhm="0.0807167" res="8867.26" algo="Sum"/><pk mz="716.44015103" i="795.473" sn="2.35843" a="34.1328" fwhm="0.044036" res="16269.4" algo="Sum"/><pk mz="716.52007540" i="1173.48" sn="3.47974" a="68.1047" fwhm="0.0730846" res="9803.99" algo="Sum"/><pk mz="716.56189532" i="733.358" sn="2.17505" a="17.8229" fwhm="0.0316732" res="22623.6" algo="Sum"/><pk mz="716.61427923" i="948.958" sn="2.81456" a="36.5514" fwhm="0.0580689" res="12340.7" algo="Sum"/><pk mz="716.67241171" i="960.83" sn="2.84977" a="37.3854" fwhm="0.092337" res="7761.49" algo="Sum"/><pk mz="716.69797080" i="1039.82" sn="3.08406" a="36.6557" fwhm="0.0475138" res="15084" algo="Sum"/><pk mz="716.74480495" i="1200.15" sn="3.55959" a="76.2713" fwhm="0.0855841" res="8374.74" algo="Sum"/><pk mz="716.86007944" i="896.18" sn="2.65822" a="45.5642" fwhm="0.0633284" res="11319.7" algo="Sum"/><pk mz="717.07358684" i="819.404" sn="2.43029" a="45.5283" fwhm="0.0448849" res="15975.8" algo="Sum"/><pk mz="717.37149859" i="781.765" sn="2.32122" a="61.4525" fwhm="0.0687443" res="10435.4" algo="Sum"/><pk mz="717.44753911" i="683.123" sn="2.02832" a="40.1516" fwhm="0.0792307" res="9055.17" algo="Sum"/><pk mz="717.52058087" i="2865.8" sn="8.50827" a="147.065" fwhm="0.0543891" res="13192.4" algo="Sum"/><pk mz="717.58107347" i="1942.75" sn="5.76784" a="105.279" fwhm="0.0554996" res="12929.5" algo="Sum"/><pk mz="717.68207689" i="841.963" sn="2.50072" a="34.4641" fwhm="0.0539453" res="13303.9" algo="Sum"/><pk mz="717.70096023" i="840.205" sn="2.49546" a="24.3927" fwhm="0.0422644" res="16981.2" algo="Sum"/><pk mz="717.73435684" i="745.7" sn="2.21486" a="18.5586" fwhm="0.031699" res="22642.2" algo="Sum"/><pk mz="717.78574667" i="632.125" sn="1.8772" a="14.4101" fwhm="0.0316859" res="22653.1" algo="Sum"/><pk mz="718.19418695" i="636.034" sn="1.88944" a="27.0744" fwhm="0.0633368" res="11339.3" algo="Sum"/><pk mz="718.42433181" i="773.342" sn="2.29794" a="38.2415" fwhm="0.0699306" res="10273.4" algo="Sum"/><pk mz="718.45002857" i="734.98" sn="2.18385" a="23.6529" fwhm="0.070615" res="10174.2" algo="Sum"/><pk mz="718.52840192" i="1869.73" sn="5.55445" a="89.6099" fwhm="0.0532283" res="13499" algo="Sum"/><pk mz="718.57257561" i="2073.52" sn="6.15988" a="86.4516" fwhm="0.0581485" res="12357.5" algo="Sum"/><pk mz="718.66824870" i="913.252" sn="2.71303" a="31.8437" fwhm="0.047579" res="15104.7" algo="Sum"/><pk mz="718.71376521" i="1009.42" sn="2.99872" a="55.7039" fwhm="0.071582" res="10040.4" algo="Sum"/><pk mz="718.79990640" i="1004.06" sn="2.98325" a="29.1461" fwhm="0.0341447" res="21051.6" algo="Sum"/><pk mz="718.84686248" i="843.939" sn="2.50771" a="24.7536" fwhm="0.0813597" res="8835.42" algo="Sum"/><pk mz="719.53891744" i="5214.53" sn="15.5037" a="341.965" fwhm="0.0541596" res="13285.5" algo="Sum"/><pk mz="719.65928405" i="698.272" sn="2.07603" a="14.2535" fwhm="0.0211608" res="34009.1" algo="Sum"/><pk mz="719.68329192" i="804.007" sn="2.3905" a="22.7463" fwhm="0.0328785" res="21889.2" algo="Sum"/><pk mz="719.70432888" i="750.295" sn="2.23083" a="15.2686" fwhm="0.026452" res="27207.9" algo="Sum"/><pk mz="719.73008578" i="740.119" sn="2.20072" a="26.3106" fwhm="0.0423241" res="17005.2" algo="Sum"/><pk mz="719.77023205" i="744.591" sn="2.21409" a="28.0383" fwhm="0.0517137" res="13918.4" algo="Sum"/><pk mz="720.54287068" i="3049.91" sn="9.08925" a="179.412" fwhm="0.0636468" res="11321" algo="Sum"/><pk mz="720.65883004" i="960.587" sn="2.86397" a="19.7119" fwhm="0.0211755" res="34032.6" algo="Sum"/><pk mz="720.70526373" i="1353.03" sn="4.03459" a="75.0767" fwhm="0.0682511" res="10559.6" algo="Sum"/><pk mz="720.78906064" i="1026.92" sn="3.06219" a="54.5646" fwhm="0.0736831" res="9782.28" algo="Sum"/><pk mz="721.47657542" i="963.691" sn="2.88186" a="48.5759" fwhm="0.069721" res="10348.1" algo="Sum"/><pk mz="721.54371678" i="1478.76" sn="4.42371" a="78.662" fwhm="0.0728389" res="9906.02" algo="Sum"/><pk mz="721.64361071" i="715.626" sn="2.1416" a="28.1514" fwhm="0.0529751" res="13622.3" algo="Sum"/><pk mz="721.70040712" i="781.797" sn="2.33963" a="38.1959" fwhm="0.0635723" res="11352.4" algo="Sum"/><pk mz="721.72315255" i="751.747" sn="2.24967" a="15.4354" fwhm="0.0264892" res="27246" algo="Sum"/><pk mz="721.77269944" i="669.529" sn="2.00324" a="22.5254" fwhm="0.0476821" res="15137.2" algo="Sum"/><pk mz="722.27836450" i="767.219" sn="2.29917" a="54.256" fwhm="0.0505209" res="14296.6" algo="Sum"/><pk mz="722.50159697" i="1691.85" sn="5.07554" a="99.9088" fwhm="0.0573095" res="12607" algo="Sum"/><pk mz="722.54574457" i="1288.25" sn="3.8656" a="44.7287" fwhm="0.052409" res="13786.7" algo="Sum"/><pk mz="722.60326108" i="912.8" sn="2.73902" a="45.2367" fwhm="0.0636124" res="11359.5" algo="Sum"/><pk mz="722.65171311" i="899.076" sn="2.69784" a="26.0073" fwhm="0.0424095" res="17039.8" algo="Sum"/><pk mz="722.69474060" i="1471.97" sn="4.4168" a="66.0507" fwhm="0.0628622" res="11496.5" algo="Sum"/><pk mz="722.80112424" i="933.933" sn="2.80353" a="61.695" fwhm="0.085677" res="8436.35" algo="Sum"/><pk mz="722.87566160" i="739.388" sn="2.22016" a="38.7377" fwhm="0.0612231" res="11807.2" algo="Sum"/><pk mz="723.53375316" i="15151.2" sn="45.6473" a="660.056" fwhm="0.0371184" res="19492.6" algo="Sum"/><pk mz="723.62742529" i="661.602" sn="1.99351" a="10.3424" fwhm="0.0112138" res="64530.1" algo="Sum"/><pk mz="723.72041082" i="879.145" sn="2.65028" a="62.361" fwhm="0.0735732" res="9836.74" algo="Sum"/><pk mz="724.53602104" i="7924.14" sn="23.9302" a="392.564" fwhm="0.0424133" res="17082.7" algo="Sum"/><pk mz="724.61342022" i="833.513" sn="2.51789" a="28.3997" fwhm="0.0477759" res="15166.9" algo="Sum"/><pk mz="724.69662442" i="1221.79" sn="3.69169" a="63.1015" fwhm="0.0467368" res="15505.9" algo="Sum"/><pk mz="724.73744028" i="1465.6" sn="4.42847" a="88.2249" fwhm="0.0737257" res="9830.19" algo="Sum"/><pk mz="724.87785680" i="669.915" sn="2.02457" a="28.1216" fwhm="0.0480683" res="15080.2" algo="Sum"/><pk mz="725.54977589" i="87489.5" sn="265.227" a="3160.06" fwhm="0.0316966" res="22890.4" algo="Sum"/><pk mz="725.73051072" i="1123.07" sn="3.40464" a="57.7925" fwhm="0.0608273" res="11931" algo="Sum"/><pk mz="725.79601038" i="700.125" sn="2.12242" a="18.8284" fwhm="0.0367592" res="19744.6" algo="Sum"/><pk mz="726.55296579" i="38065.6" sn="115.74" a="1518.8" fwhm="0.0346907" res="20943.8" algo="Sum"/><pk mz="726.63862614" i="1309.31" sn="3.981" a="56.6607" fwhm="0.0960248" res="7567.2" algo="Sum"/><pk mz="726.69488651" i="1094.58" sn="3.32895" a="16.7867" fwhm="0.027123" res="26792.6" algo="Sum"/><pk mz="726.73732446" i="1715.14" sn="5.21631" a="112.706" fwhm="0.0882501" res="8234.98" algo="Sum"/><pk mz="726.80478044" i="838.122" sn="2.54901" a="28.9893" fwhm="0.0420469" res="17285.6" algo="Sum"/><pk mz="726.89492837" i="907.44" sn="2.75967" a="56.2248" fwhm="0.0659026" res="11029.8" algo="Sum"/><pk mz="727.02599468" i="1178.05" sn="3.58278" a="66.8657" fwhm="0.0441972" res="16449.6" algo="Sum"/><pk mz="727.55765206" i="15386.5" sn="47.017" a="673.504" fwhm="0.0385535" res="18871.4" algo="Sum"/><pk mz="727.66484466" i="838.623" sn="2.56311" a="25.3775" fwhm="0.0425564" res="17098.9" algo="Sum"/><pk mz="727.71580026" i="960.075" sn="2.9343" a="41.6608" fwhm="0.0585166" res="12436.1" algo="Sum"/><pk mz="727.74376611" i="1017.75" sn="3.11058" a="64.4823" fwhm="0.0822545" res="8847.47" algo="Sum"/><pk mz="728.51498951" i="4388.11" sn="13.4668" a="173.922" fwhm="0.0445068" res="16368.6" algo="Sum"/><pk mz="728.55922603" i="5481.53" sn="16.8255" a="260.169" fwhm="0.0544744" res="13374.4" algo="Sum"/><pk mz="728.64006380" i="1424.3" sn="4.37188" a="78.4721" fwhm="0.0538695" res="13526" algo="Sum"/><pk mz="728.69488086" i="990.282" sn="3.03967" a="25.0838" fwhm="0.03194" res="22814.5" algo="Sum"/><pk mz="728.73657421" i="1462.46" sn="4.48902" a="95.1445" fwhm="0.066557" res="10949.1" algo="Sum"/><pk mz="728.81873181" i="858.165" sn="2.63402" a="50.3135" fwhm="0.0591494" res="12321.7" algo="Sum"/><pk mz="729.51769378" i="2132.08" sn="6.56979" a="93.8047" fwhm="0.049558" res="14720.5" algo="Sum"/><pk mz="729.58167234" i="5802.69" sn="17.8804" a="278.578" fwhm="0.0428218" res="17037.6" algo="Sum"/><pk mz="729.69530664" i="902.575" sn="2.78111" a="37.5604" fwhm="0.0478026" res="15264.8" algo="Sum"/><pk mz="729.71871120" i="791.222" sn="2.438" a="8.1365" fwhm="0.0106541" res="68491.6" algo="Sum"/><pk mz="729.74183101" i="842.11" sn="2.59473" a="36.4219" fwhm="0.0586402" res="12444.4" algo="Sum"/><pk mz="730.42438104" i="637.358" sn="1.96712" a="41.3914" fwhm="0.0550073" res="13278.7" algo="Sum"/><pk mz="730.53062049" i="2965.69" sn="9.15081" a="129.389" fwhm="0.051768" res="14111.6" algo="Sum"/><pk mz="730.58509823" i="3049.71" sn="9.41005" a="138.18" fwhm="0.055949" res="13058" algo="Sum"/><pk mz="730.63492772" i="1412.22" sn="4.35749" a="54.3264" fwhm="0.052392" res="13945.5" algo="Sum"/><pk mz="730.67582796" i="1092.22" sn="3.3701" a="32.9961" fwhm="0.0373141" res="19581.8" algo="Sum"/><pk mz="730.73386555" i="1554.39" sn="4.79607" a="110.718" fwhm="0.0926418" res="7887.73" algo="Sum"/><pk mz="730.81935590" i="800.926" sn="2.47163" a="48.9373" fwhm="0.0638566" res="11444.7" algo="Sum"/><pk mz="731.53401852" i="1769.48" sn="5.46397" a="104.788" fwhm="0.0469639" res="15576.5" algo="Sum"/><pk mz="731.59929096" i="9263.44" sn="28.6046" a="391.224" fwhm="0.0370564" res="19742.8" algo="Sum"/><pk mz="731.72285549" i="905.633" sn="2.79664" a="25.8772" fwhm="0.0368788" res="19841.3" algo="Sum"/><pk mz="732.43658654" i="859.283" sn="2.65624" a="42.5489" fwhm="0.0687902" res="10647.4" algo="Sum"/><pk mz="732.54714350" i="6557.41" sn="20.2715" a="270.127" fwhm="0.0389321" res="18816" algo="Sum"/><pk mz="732.60186045" i="4740.16" sn="14.6537" a="223.962" fwhm="0.0481311" res="15221" algo="Sum"/><pk mz="732.68271234" i="1019.04" sn="3.15023" a="26.4949" fwhm="0.032027" res="22877" algo="Sum"/><pk mz="732.72744689" i="1417.59" sn="4.3823" a="77.1688" fwhm="0.0787909" res="9299.64" algo="Sum"/><pk mz="732.82821697" i="835.615" sn="2.58383" a="49.0998" fwhm="0.0814705" res="8995.02" algo="Sum"/><pk mz="733.04067087" i="1421.45" sn="4.39826" a="74.6792" fwhm="0.0407046" res="18008.8" algo="Sum"/><pk mz="733.54859791" i="3615.48" sn="11.188" a="205.479" fwhm="0.0484944" res="15126.4" algo="Sum"/><pk mz="733.60847592" i="2014.36" sn="6.23339" a="109.193" fwhm="0.0585234" res="12535.3" algo="Sum"/><pk mz="733.67795923" i="699.149" sn="2.16362" a="7.54738" fwhm="0.00978239" res="74999.8" algo="Sum"/><pk mz="733.69354226" i="787.976" sn="2.43853" a="15.6238" fwhm="0.0213661" res="34339.1" algo="Sum"/><pk mz="733.71666944" i="808.551" sn="2.5025" a="24.1863" fwhm="0.0412518" res="17786.3" algo="Sum"/><pk mz="733.75948293" i="696.089" sn="2.15576" a="19.6067" fwhm="0.0324953" res="22580.5" algo="Sum"/><pk mz="734.56263024" i="6925.15" sn="21.4984" a="326.794" fwhm="0.0418828" res="17538.5" algo="Sum"/><pk mz="734.71979270" i="1101.23" sn="3.41918" a="82.058" fwhm="0.0671445" res="10942.4" algo="Sum"/><pk mz="734.76060854" i="1039.04" sn="3.22603" a="50.1925" fwhm="0.051081" res="14384.2" algo="Sum"/><pk mz="734.82401431" i="762.285" sn="2.36728" a="31.7695" fwhm="0.0552268" res="13305.6" algo="Sum"/><pk mz="735.56371620" i="3855.35" sn="11.9995" a="197.172" fwhm="0.0496637" res="14810.9" algo="Sum"/><pk mz="735.65938407" i="697.191" sn="2.17054" a="25.9803" fwhm="0.0427898" res="17192.4" algo="Sum"/><pk mz="735.71053318" i="728.829" sn="2.26873" a="29.4661" fwhm="0.0534887" res="13754.5" algo="Sum"/><pk mz="735.73865669" i="722.613" sn="2.2493" a="28.5131" fwhm="0.0534902" res="13754.6" algo="Sum"/><pk mz="736.53711530" i="1686.12" sn="5.27358" a="72.9451" fwhm="0.0470843" res="15642.9" algo="Sum"/><pk mz="736.57483333" i="1915.91" sn="5.99267" a="98.9344" fwhm="0.0597113" res="12335.6" algo="Sum"/><pk mz="736.62138932" i="854.561" sn="2.67293" a="13.1544" fwhm="0.0160567" res="45876.4" algo="Sum"/><pk mz="736.67726223" i="1255.55" sn="3.92744" a="94.9673" fwhm="0.0723546" res="10181.5" algo="Sum"/><pk mz="736.75070276" i="970.113" sn="3.03569" a="38.2733" fwhm="0.0535268" res="13764.2" algo="Sum"/><pk mz="736.85104183" i="629.173" sn="1.96982" a="31.2776" fwhm="0.0535466" res="13760.9" algo="Sum"/><pk mz="737.54604388" i="1261.67" sn="3.96259" a="103.572" fwhm="0.0864245" res="8534" algo="Sum"/><pk mz="737.62835274" i="630.662" sn="1.98111" a="15.4775" fwhm="0.0321352" res="22953.9" algo="Sum"/><pk mz="737.67165365" i="716.849" sn="2.25196" a="28.7154" fwhm="0.0535598" res="13772.9" algo="Sum"/><pk mz="737.72836490" i="791.483" sn="2.48702" a="27.4859" fwhm="0.04285" res="17216.5" algo="Sum"/><pk mz="738.50082322" i="1828.14" sn="5.76784" a="104.245" fwhm="0.0563151" res="13113.7" algo="Sum"/><pk mz="738.67235415" i="1459.08" sn="4.60664" a="80.5352" fwhm="0.0659974" res="11192.5" algo="Sum"/><pk mz="738.76081606" i="908.373" sn="2.86825" a="55.6543" fwhm="0.0604684" res="12217.3" algo="Sum"/><pk mz="738.85301490" i="654.581" sn="2.06689" a="44.488" fwhm="0.0736723" res="10028.9" algo="Sum"/><pk mz="739.04984003" i="1046.5" sn="3.30377" a="67.1081" fwhm="0.0546492" res="13523.5" algo="Sum"/><pk mz="739.51050436" i="4350.04" sn="13.767" a="211.457" fwhm="0.052976" res="13959.3" algo="Sum"/><pk mz="739.56361422" i="3245.43" sn="10.2717" a="157.901" fwhm="0.0473845" res="15607.7" algo="Sum"/><pk mz="739.66263187" i="813.392" sn="2.57466" a="22.9013" fwhm="0.0385968" res="19163.8" algo="Sum"/><pk mz="739.68192447" i="780.235" sn="2.46971" a="20.0124" fwhm="0.03218" res="22985.8" algo="Sum"/><pk mz="739.71074003" i="761.348" sn="2.41009" a="7.77029" fwhm="0.0213218" res="34692.8" algo="Sum"/><pk mz="739.71904179" i="751.834" sn="2.38004" a="30.1894" fwhm="0.0744208" res="9939.68" algo="Sum"/><pk mz="740.04312346" i="656.477" sn="2.07904" a="45.3624" fwhm="0.0613498" res="12062.7" algo="Sum"/><pk mz="740.54967437" i="3998.29" sn="12.7196" a="203.84" fwhm="0.0520558" res="14226.1" algo="Sum"/><pk mz="740.66793400" i="1209.1" sn="3.84724" a="58.4315" fwhm="0.0639233" res="11586.8" algo="Sum"/><pk mz="740.71572634" i="1059.87" sn="3.37248" a="22.9517" fwhm="0.0290671" res="25482.9" algo="Sum"/><pk mz="740.75599914" i="1373.12" sn="4.36921" a="78.5095" fwhm="0.0671231" res="11035.8" algo="Sum"/><pk mz="740.83910078" i="716.69" sn="2.28096" a="32.6147" fwhm="0.0576742" res="12845.2" algo="Sum"/><pk mz="741.52542939" i="19573.9" sn="62.5242" a="938.405" fwhm="0.0394227" res="18809.6" algo="Sum"/><pk mz="741.65989608" i="790.135" sn="2.52433" a="20.0817" fwhm="0.0322228" res="23016.6" algo="Sum"/><pk mz="741.70981182" i="883.626" sn="2.82302" a="47.4344" fwhm="0.0515345" res="14392.5" algo="Sum"/><pk mz="742.53132435" i="10850.2" sn="34.8635" a="465.022" fwhm="0.0511686" res="14511.5" algo="Sum"/><pk mz="742.67394359" i="1024.99" sn="3.29357" a="26.0522" fwhm="0.0322447" res="23032.4" algo="Sum"/><pk mz="742.70991025" i="1240.64" sn="3.98649" a="53.4706" fwhm="0.0591167" res="12563.4" algo="Sum"/><pk mz="742.75173999" i="1223.66" sn="3.93196" a="52.961" fwhm="0.0591187" res="12563.7" algo="Sum"/><pk mz="742.86120236" i="702.044" sn="2.25573" a="40.7902" fwhm="0.0662235" res="11217.5" algo="Sum"/><pk mz="743.53989149" i="7033.99" sn="22.6516" a="523.217" fwhm="0.0661723" res="11236.4" algo="Sum"/><pk mz="743.65834236" i="792.052" sn="2.55065" a="20.4361" fwhm="0.0322663" res="23047.5" algo="Sum"/><pk mz="743.69441793" i="811.142" sn="2.61212" a="16.5864" fwhm="0.0215112" res="34572.4" algo="Sum"/><pk mz="743.72082338" i="928.348" sn="2.98957" a="31.3502" fwhm="0.0484011" res="15365.8" algo="Sum"/><pk mz="743.73993062" i="839.729" sn="2.70418" a="24.4437" fwhm="0.0430242" res="17286.5" algo="Sum"/><pk mz="744.49007595" i="1906.76" sn="6.15876" a="68.6762" fwhm="0.0441188" res="16874.7" algo="Sum"/><pk mz="744.54968220" i="5792.93" sn="18.7109" a="265.123" fwhm="0.0507857" res="14660.6" algo="Sum"/><pk mz="744.65685438" i="967.558" sn="3.12517" a="15.074" fwhm="0.0258803" res="28773.1" algo="Sum"/><pk mz="744.71753809" i="1249.28" sn="4.03512" a="62.1977" fwhm="0.0606804" res="12272.8" algo="Sum"/><pk mz="744.73175587" i="1257.22" sn="4.06068" a="48.4279" fwhm="0.0528063" res="14103.1" algo="Sum"/><pk mz="744.79222221" i="854.498" sn="2.76025" a="44.1483" fwhm="0.0479896" res="15519.9" algo="Sum"/><pk mz="745.47305283" i="1406.2" sn="4.54822" a="88.1845" fwhm="0.0791378" res="9419.94" algo="Sum"/><pk mz="745.55964384" i="2624.38" sn="8.48829" a="116.206" fwhm="0.0719521" res="10361.9" algo="Sum"/><pk mz="745.57694524" i="2760.3" sn="8.92792" a="132.376" fwhm="0.0603903" res="12346" algo="Sum"/><pk mz="745.68950136" i="805.222" sn="2.60511" a="28.546" fwhm="0.0484654" res="15386" algo="Sum"/><pk mz="745.72998229" i="831.469" sn="2.69046" a="46.0874" fwhm="0.0731063" res="10200.6" algo="Sum"/><pk mz="746.50320339" i="3757.31" sn="12.1818" a="196.538" fwhm="0.0487793" res="15303.7" algo="Sum"/><pk mz="746.59960396" i="3482.35" sn="11.2904" a="190.038" fwhm="0.0559799" res="13336.9" algo="Sum"/><pk mz="746.70901258" i="1470.33" sn="4.76707" a="124.174" fwhm="0.0929705" res="8031.68" algo="Sum"/><pk mz="747.50585866" i="2202.58" sn="7.15022" a="128.271" fwhm="0.0571646" res="13076.4" algo="Sum"/><pk mz="747.57608947" i="1635.24" sn="5.30938" a="62.4761" fwhm="0.053918" res="13865.1" algo="Sum"/><pk mz="747.60009618" i="1777.91" sn="5.77259" a="98.7776" fwhm="0.0536971" res="13922.5" algo="Sum"/><pk mz="747.69248547" i="815.313" sn="2.6473" a="28.8245" fwhm="0.0485303" res="15406.7" algo="Sum"/><pk mz="747.72175568" i="833.681" sn="2.70711" a="35.7832" fwhm="0.0478062" res="15640.7" algo="Sum"/><pk mz="748.52023146" i="2468.66" sn="8.03418" a="131.695" fwhm="0.0524976" res="14258.2" algo="Sum"/><pk mz="748.57662008" i="1453.84" sn="4.73233" a="58.4446" fwhm="0.0539545" res="13874.2" algo="Sum"/><pk mz="748.60101303" i="1383.54" sn="4.50366" a="60.1697" fwhm="0.0476475" res="15711.2" algo="Sum"/><pk mz="748.70325067" i="1537.36" sn="5.00585" a="83.0766" fwhm="0.0591089" res="12666.5" algo="Sum"/><pk mz="748.80165066" i="701.959" sn="2.28657" a="24.6935" fwhm="0.0485665" res="15418.1" algo="Sum"/><pk mz="748.83204883" i="625.336" sn="2.03805" a="15.4013" fwhm="0.0320242" res="23383.4" algo="Sum"/><pk mz="748.87599598" i="656.673" sn="2.14273" a="24.2683" fwhm="0.0539652" res="13877" algo="Sum"/><pk mz="749.01178159" i="1018.34" sn="3.32454" a="59.8577" fwhm="0.0531385" res="14095.5" algo="Sum"/><pk mz="749.53028494" i="2025.57" sn="6.62074" a="188.791" fwhm="0.0854213" res="8774.51" algo="Sum"/><pk mz="749.62064781" i="769.269" sn="2.51474" a="26.4295" fwhm="0.0431941" res="17354.7" algo="Sum"/><pk mz="749.70328960" i="791.095" sn="2.58677" a="24.0332" fwhm="0.0377967" res="19835.2" algo="Sum"/><pk mz="749.72763007" i="781.736" sn="2.5565" a="15.5502" fwhm="0.0269981" res="27769.6" algo="Sum"/><pk mz="750.53871506" i="3469.95" sn="11.379" a="219.875" fwhm="0.0519053" res="14459.8" algo="Sum"/><pk mz="750.70423474" i="1149.59" sn="3.77234" a="76.8359" fwhm="0.0634754" res="11826.7" algo="Sum"/><pk mz="750.74342774" i="1150.98" sn="3.77761" a="48.0227" fwhm="0.0540325" res="13894.3" algo="Sum"/><pk mz="750.77529510" i="1190.71" sn="3.90859" a="28.1542" fwhm="0.0324203" res="23157.6" algo="Sum"/><pk mz="751.56535934" i="9367.6" sn="30.8907" a="465.518" fwhm="0.0428406" res="17543.3" algo="Sum"/><pk mz="751.68596587" i="824.047" sn="2.71907" a="23.8583" fwhm="0.0432531" res="17378.8" algo="Sum"/><pk mz="751.73599326" i="726.353" sn="2.39712" a="18.747" fwhm="0.0319236" res="23547.9" algo="Sum"/><pk mz="752.04202870" i="942.599" sn="3.11234" a="44.5576" fwhm="0.0420464" res="17886" algo="Sum"/><pk mz="752.51953742" i="5579.68" sn="18.4681" a="237.202" fwhm="0.0470134" res="16006.5" algo="Sum"/><pk mz="752.56079732" i="6677.9" sn="22.1075" a="336.435" fwhm="0.0545978" res="13783.7" algo="Sum"/><pk mz="752.64619079" i="1115.2" sn="3.6934" a="59.8624" fwhm="0.0757419" res="9936.99" algo="Sum"/><pk mz="752.68382117" i="978.644" sn="3.24132" a="19.2641" fwhm="0.0216411" res="34780.3" algo="Sum"/><pk mz="752.74650365" i="1359.07" sn="4.5013" a="72.1869" fwhm="0.0778432" res="9670.04" algo="Sum"/><pk mz="753.04891132" i="3774.75" sn="12.5024" a="161.647" fwhm="0.0363626" res="20709.5" algo="Sum"/><pk mz="753.41900265" i="901.826" sn="2.99896" a="51.0401" fwhm="0.0592465" res="12716.7" algo="Sum"/><pk mz="753.58064249" i="15222.2" sn="50.645" a="734.758" fwhm="0.0467502" res="16119.3" algo="Sum"/><pk mz="753.71601180" i="785.181" sn="2.61247" a="16.3706" fwhm="0.0216558" res="34804.4" algo="Sum"/><pk mz="753.74886009" i="817.341" sn="2.71964" a="28.5036" fwhm="0.0487265" res="15469" algo="Sum"/><pk mz="753.77392161" i="760.97" sn="2.53207" a="27.7527" fwhm="0.038722" res="19466.3" algo="Sum"/><pk mz="754.05427489" i="3065.02" sn="10.1988" a="134.321" fwhm="0.0375833" res="20063.5" algo="Sum"/><pk mz="754.42257687" i="683.478" sn="2.27771" a="36.0198" fwhm="0.0750711" res="10049.4" algo="Sum"/><pk mz="754.53157585" i="13973" sn="46.5875" a="635.284" fwhm="0.0544479" res="13857.9" algo="Sum"/><pk mz="754.58109255" i="8083.3" sn="26.9505" a="328.573" fwhm="0.0433942" res="17389" algo="Sum"/><pk mz="754.63925449" i="1381.87" sn="4.6071" a="51.6477" fwhm="0.048797" res="15464.9" algo="Sum"/><pk mz="754.69423730" i="1006.46" sn="3.35574" a="25.3606" fwhm="0.0325047" res="23218" algo="Sum"/><pk mz="754.74634580" i="1229.46" sn="4.09926" a="98.7261" fwhm="0.0902779" res="8360.26" algo="Sum"/><pk mz="754.81376601" i="676.072" sn="2.25455" a="38.4275" fwhm="0.0970646" res="7776.41" algo="Sum"/><pk mz="755.02792204" i="1607.37" sn="5.36197" a="72.1572" fwhm="0.0510507" res="14789.8" algo="Sum"/><pk mz="755.53443266" i="6920.94" sn="23.1297" a="338.153" fwhm="0.0441649" res="17107.1" algo="Sum"/><pk mz="755.58819627" i="3277.49" sn="10.9547" a="181.853" fwhm="0.050966" res="14825.3" algo="Sum"/><pk mz="755.69327877" i="775.532" sn="2.59246" a="24.7391" fwhm="0.0379471" res="19914.4" algo="Sum"/><pk mz="755.72486345" i="799.676" sn="2.67317" a="28.9843" fwhm="0.0487903" res="15489.2" algo="Sum"/><pk mz="755.79183130" i="703.966" sn="2.35321" a="30.397" fwhm="0.0529214" res="14281.4" algo="Sum"/><pk mz="756.54665905" i="20214.5" sn="67.7668" a="1001.24" fwhm="0.0387945" res="19501.4" algo="Sum"/><pk mz="756.63948361" i="1343.57" sn="4.5044" a="43.7553" fwhm="0.0488202" res="15498.5" algo="Sum"/><pk mz="756.73641754" i="1428.16" sn="4.78797" a="89.733" fwhm="0.0827356" res="9146.44" algo="Sum"/><pk mz="757.54828923" i="10364.9" sn="34.9307" a="528.168" fwhm="0.0439883" res="17221.6" algo="Sum"/><pk mz="757.61553596" i="2918.1" sn="9.83433" a="141.116" fwhm="0.0537516" res="14094.8" algo="Sum"/><pk mz="757.67279181" i="915.585" sn="3.08562" a="23.3818" fwhm="0.0325689" res="23263.7" algo="Sum"/><pk mz="757.72771748" i="853.709" sn="2.8771" a="52.9605" fwhm="0.0654399" res="11579" algo="Sum"/><pk mz="757.79095216" i="636.824" sn="2.14592" a="26.4928" fwhm="0.0542858" res="13959.3" algo="Sum"/><pk mz="758.56519558" i="214984" sn="726.018" a="7185.36" fwhm="0.0280185" res="27073.7" algo="Sum"/><pk mz="758.72627930" i="1663.77" sn="5.61921" a="93.3703" fwhm="0.0800441" res="9478.85" algo="Sum"/><pk mz="758.82942793" i="715.277" sn="2.41661" a="17.9326" fwhm="0.0325939" res="23281.3" algo="Sum"/><pk mz="759.56802523" i="97056.2" sn="328.851" a="3706.72" fwhm="0.0327124" res="23219.5" algo="Sum"/><pk mz="759.62613219" i="7072.77" sn="23.9644" a="276.635" fwhm="0.0410304" res="18513.7" algo="Sum"/><pk mz="759.81722896" i="624.671" sn="2.11723" a="15.8531" fwhm="0.032615" res="23296.5" algo="Sum"/><pk mz="760.05449557" i="649.345" sn="2.20093" a="43.7141" fwhm="0.067924" res="11189.8" algo="Sum"/><pk mz="760.57831765" i="91059.1" sn="308.97" a="3520.07" fwhm="0.0342489" res="22207.4" algo="Sum"/><pk mz="760.77195304" i="1051.91" sn="3.56999" a="26.5472" fwhm="0.0326354" res="23311.2" algo="Sum"/><pk mz="760.80563159" i="1016.89" sn="3.45161" a="35.8774" fwhm="0.0489541" res="15541.2" algo="Sum"/><pk mz="761.04129416" i="1228.65" sn="4.17366" a="80.8065" fwhm="0.0553101" res="13759.5" algo="Sum"/><pk mz="761.58297248" i="36917.6" sn="125.527" a="1517.7" fwhm="0.0367719" res="20711" algo="Sum"/><pk mz="761.70795667" i="992.633" sn="3.37604" a="9.95878" fwhm="0.0108851" res="69977.2" algo="Sum"/><pk mz="761.71382890" i="935.31" sn="3.18112" a="19.0034" fwhm="0.0217705" res="34988.4" algo="Sum"/><pk mz="762.04471856" i="847.804" sn="2.89456" a="46.6187" fwhm="0.0534167" res="14266" algo="Sum"/><pk mz="762.49697966" i="2195.71" sn="7.50376" a="139.344" fwhm="0.0755356" res="10094.5" algo="Sum"/><pk mz="762.58748238" i="10992.2" sn="37.5702" a="548.893" fwhm="0.0404391" res="18857.7" algo="Sum"/><pk mz="762.67228025" i="1366.23" sn="4.66951" a="40.7147" fwhm="0.043568" res="17505.3" algo="Sum"/><pk mz="762.69858903" i="1316.17" sn="4.49894" a="65.7088" fwhm="0.0643273" res="11856.5" algo="Sum"/><pk mz="762.76656958" i="835.537" sn="2.8568" a="22.3411" fwhm="0.032678" res="23341.9" algo="Sum"/><pk mz="762.77672569" i="830.818" sn="2.84081" a="21.2231" fwhm="0.0617823" res="12346.2" algo="Sum"/><pk mz="763.49941283" i="1384.57" sn="4.74987" a="87.2133" fwhm="0.0644314" res="11849.8" algo="Sum"/><pk mz="763.59109727" i="2976.94" sn="10.2138" a="192.071" fwhm="0.0515971" res="14799.1" algo="Sum"/><pk mz="763.66546385" i="859.501" sn="2.94976" a="31.436" fwhm="0.0397237" res="19224.4" algo="Sum"/><pk mz="763.70291720" i="810" sn="2.78033" a="40.2697" fwhm="0.0708467" res="10779.6" algo="Sum"/><pk mz="763.74833486" i="654.926" sn="2.24858" a="17.136" fwhm="0.0582698" res="13107.1" algo="Sum"/><pk mz="764.55143023" i="8687.11" sn="29.9529" a="561.02" fwhm="0.0444305" res="17207.8" algo="Sum"/><pk mz="764.70202043" i="1354.51" sn="4.67328" a="81.1811" fwhm="0.0736435" res="10383.8" algo="Sum"/><pk mz="764.78044990" i="927.339" sn="3.20063" a="48.4237" fwhm="0.0763497" res="10016.8" algo="Sum"/><pk mz="765.05089547" i="1502.33" sn="5.18998" a="69.2568" fwhm="0.0394156" res="19409.8" algo="Sum"/><pk mz="765.55399271" i="5471.85" sn="18.9254" a="298.655" fwhm="0.0493544" res="15511.4" algo="Sum"/><pk mz="765.66640171" i="761.455" sn="2.63504" a="23.7391" fwhm="0.0436533" res="17539.7" algo="Sum"/><pk mz="765.71152710" i="858.549" sn="2.9716" a="56.2894" fwhm="0.0727298" res="10528.2" algo="Sum"/><pk mz="765.75600971" i="640.23" sn="2.21617" a="34.0052" fwhm="0.086963" res="8805.54" algo="Sum"/><pk mz="766.05690544" i="2175.47" sn="7.53644" a="99.0085" fwhm="0.0362516" res="21131.7" algo="Sum"/><pk mz="766.56528439" i="14371.3" sn="49.907" a="656.315" fwhm="0.0494064" res="15515.5" algo="Sum"/><pk mz="766.67594791" i="1086.59" sn="3.77519" a="33.3633" fwhm="0.0382216" res="20058.7" algo="Sum"/><pk mz="766.69017055" i="1119.7" sn="3.89034" a="11.7865" fwhm="0.0109206" res="70205.6" algo="Sum"/><pk mz="766.72383894" i="1344.66" sn="4.67193" a="65.3267" fwhm="0.0655252" res="11701.2" algo="Sum"/><pk mz="766.75919850" i="1220.32" sn="4.23991" a="36.0491" fwhm="0.0382242" res="20059.5" algo="Sum"/><pk mz="767.06525654" i="3600.62" sn="12.5163" a="174.324" fwhm="0.0384708" res="19938.9" algo="Sum"/><pk mz="767.56681687" i="9837.65" sn="34.2861" a="716.979" fwhm="0.0658603" res="11654.5" algo="Sum"/><pk mz="767.68138192" i="825.83" sn="2.87845" a="25.1869" fwhm="0.0382472" res="20071.6" algo="Sum"/><pk mz="767.70706722" i="733.332" sn="2.55586" a="8.09865" fwhm="0.0115341" res="66559.7" algo="Sum"/><pk mz="767.72782235" i="777.106" sn="2.70838" a="38.1462" fwhm="0.0597376" res="12851.7" algo="Sum"/><pk mz="767.77777633" i="660.548" sn="2.3022" a="23.2482" fwhm="0.0491781" res="15612.2" algo="Sum"/><pk mz="768.06922236" i="2128.56" sn="7.42975" a="135.392" fwhm="0.0498609" res="15404.2" algo="Sum"/><pk mz="768.49478531" i="2101.15" sn="7.37397" a="79.2645" fwhm="0.0562029" res="13673.6" algo="Sum"/><pk mz="768.58184911" i="13788.4" sn="48.4008" a="665.793" fwhm="0.050645" res="15175.9" algo="Sum"/><pk mz="768.72481670" i="1426.97" sn="5.00959" a="90.7653" fwhm="0.0694637" res="11066.6" algo="Sum"/><pk mz="769.05461502" i="1148.78" sn="4.03408" a="57.6627" fwhm="0.0496649" res="15484.9" algo="Sum"/><pk mz="769.56144711" i="7823.31" sn="27.5458" a="593.446" fwhm="0.0714089" res="10776.8" algo="Sum"/><pk mz="769.67082048" i="808.128" sn="2.84552" a="16.0628" fwhm="0.0218838" res="35170.8" algo="Sum"/><pk mz="769.72726687" i="822.873" sn="2.89744" a="33.9158" fwhm="0.0547115" res="14068.8" algo="Sum"/><pk mz="770.05918370" i="1416.86" sn="4.99302" a="79.4685" fwhm="0.0431575" res="17843" algo="Sum"/><pk mz="770.50731633" i="6044.83" sn="21.4182" a="257.724" fwhm="0.0506582" res="15209.9" algo="Sum"/><pk mz="770.56345158" i="6105.5" sn="21.6361" a="250.117" fwhm="0.0572459" res="13460.6" algo="Sum"/><pk mz="770.59110314" i="5370.87" sn="19.0328" a="248.837" fwhm="0.0439704" res="17525.2" algo="Sum"/><pk mz="770.71992378" i="1254.27" sn="4.44478" a="101.301" fwhm="0.0957355" res="8050.51" algo="Sum"/><pk mz="770.99559880" i="1084.21" sn="3.84613" a="56.5138" fwhm="0.0517608" res="14895.4" algo="Sum"/><pk mz="771.06571284" i="1210.81" sn="4.29542" a="55.3114" fwhm="0.0466227" res="16538.4" algo="Sum"/><pk mz="771.51082910" i="3237.36" sn="11.5018" a="155.25" fwhm="0.0532992" res="14475.1" algo="Sum"/><pk mz="771.56792434" i="3071.79" sn="10.9136" a="140.887" fwhm="0.0657319" res="11738.1" algo="Sum"/><pk mz="771.71801921" i="772.098" sn="2.74315" a="19.7323" fwhm="0.0325305" res="23722.9" algo="Sum"/><pk mz="771.74646253" i="739.689" sn="2.62793" a="42.3003" fwhm="0.0606458" res="12725.5" algo="Sum"/><pk mz="772.07269325" i="695.541" sn="2.47387" a="41.2935" fwhm="0.0567364" res="13608.1" algo="Sum"/><pk mz="772.52398987" i="8397.16" sn="29.9265" a="414.489" fwhm="0.0571351" res="13521" algo="Sum"/><pk mz="772.57887650" i="5967.47" sn="21.2674" a="269.949" fwhm="0.0622021" res="12420.5" algo="Sum"/><pk mz="772.71268868" i="1306.45" sn="4.65612" a="74.1601" fwhm="0.0693586" res="11140.8" algo="Sum"/><pk mz="772.77792295" i="725.073" sn="2.58453" a="15.1491" fwhm="0.02741" res="28193.3" algo="Sum"/><pk mz="772.80935902" i="698.467" sn="2.49002" a="30.5422" fwhm="0.0575153" res="13436.6" algo="Sum"/><pk mz="773.05597893" i="720.349" sn="2.56981" a="36.7476" fwhm="0.061196" res="12632.5" algo="Sum"/><pk mz="773.52727099" i="5199.53" sn="18.5725" a="299.69" fwhm="0.0686328" res="11270.5" algo="Sum"/><pk mz="773.57812111" i="3476.52" sn="12.4179" a="150.896" fwhm="0.055945" res="13827.5" algo="Sum"/><pk mz="773.64770570" i="2871.88" sn="10.2583" a="160.397" fwhm="0.0595806" res="12984.9" algo="Sum"/><pk mz="774.05966188" i="947.58" sn="3.38898" a="55.6274" fwhm="0.0677711" res="11421.7" algo="Sum"/><pk mz="774.55121904" i="9399.99" sn="33.6585" a="710.333" fwhm="0.0643238" res="12041.4" algo="Sum"/><pk mz="774.64609626" i="2162.83" sn="7.74562" a="91.9533" fwhm="0.055489" res="13960.4" algo="Sum"/><pk mz="774.70446438" i="1195.36" sn="4.28143" a="54.4459" fwhm="0.0603771" res="12831.1" algo="Sum"/><pk mz="774.79849949" i="691.782" sn="2.47786" a="11.1128" fwhm="0.0164674" res="47050.5" algo="Sum"/><pk mz="774.81761826" i="702.753" sn="2.51738" a="46.7755" fwhm="0.0821962" res="9426.44" algo="Sum"/><pk mz="775.05737366" i="1098.86" sn="3.94004" a="71.9913" fwhm="0.061238" res="12656.5" algo="Sum"/><pk mz="775.54895971" i="6018.16" sn="21.5889" a="512.209" fwhm="0.0706773" res="10973.1" algo="Sum"/><pk mz="775.65195793" i="1116.31" sn="4.00497" a="32.6495" fwhm="0.0740549" res="10474" algo="Sum"/><pk mz="776.05934593" i="883.346" sn="3.17707" a="35.0316" fwhm="0.0527796" res="14703.8" algo="Sum"/><pk mz="776.55026401" i="4163.82" sn="14.992" a="390.292" fwhm="0.0834464" res="9305.98" algo="Sum"/><pk mz="776.64579057" i="990.061" sn="3.56577" a="15.3656" fwhm="0.0314222" res="24716.5" algo="Sum"/><pk mz="776.67934529" i="973.529" sn="3.50659" a="30.8212" fwhm="0.0439663" res="17665.4" algo="Sum"/><pk mz="776.70786031" i="1012.96" sn="3.64907" a="35.4807" fwhm="0.0426814" res="18197.8" algo="Sum"/><pk mz="776.74558174" i="896.566" sn="3.23035" a="19.1884" fwhm="0.0219841" res="35332.2" algo="Sum"/><pk mz="776.78367793" i="968.09" sn="3.48869" a="48.3419" fwhm="0.0714498" res="10871.7" algo="Sum"/><pk mz="777.01173601" i="962.561" sn="3.47735" a="45.2552" fwhm="0.0504035" res="15415.8" algo="Sum"/><pk mz="777.04982031" i="893.452" sn="3.22738" a="52.2378" fwhm="0.060436" res="12857.4" algo="Sum"/><pk mz="777.55483973" i="2555.01" sn="9.2329" a="205.851" fwhm="0.0859866" res="9042.74" algo="Sum"/><pk mz="777.65899899" i="777.572" sn="2.81074" a="29.6113" fwhm="0.0637078" res="12206.7" algo="Sum"/><pk mz="777.68495945" i="846.406" sn="3.05978" a="29.8923" fwhm="0.049494" res="15712.7" algo="Sum"/><pk mz="777.70775817" i="799.191" sn="2.88942" a="27.3028" fwhm="0.0439958" res="17676.9" algo="Sum"/><pk mz="777.74601871" i="701.161" sn="2.53537" a="17.6397" fwhm="0.0522048" res="14898" algo="Sum"/><pk mz="778.05645761" i="1059.9" sn="3.84041" a="54.1434" fwhm="0.0538062" res="14460.3" algo="Sum"/><pk mz="778.53283148" i="12940.3" sn="46.9246" a="699.971" fwhm="0.0433685" res="17951.6" algo="Sum"/><pk mz="778.66650063" i="1209.71" sn="4.38894" a="65.0385" fwhm="0.0770395" res="10107.4" algo="Sum"/><pk mz="778.74162546" i="887.347" sn="3.22058" a="28.3758" fwhm="0.0440244" res="17688.9" algo="Sum"/><pk mz="778.75380062" i="889.606" sn="3.22897" a="27.8524" fwhm="0.0440254" res="17688.8" algo="Sum"/><pk mz="779.06394005" i="1629.85" sn="5.93459" a="101.91" fwhm="0.0462957" res="16828" algo="Sum"/><pk mz="779.53686497" i="7173.48" sn="26.1758" a="354.87" fwhm="0.0531081" res="14678.3" algo="Sum"/><pk mz="779.59772286" i="4692.81" sn="17.1286" a="248.36" fwhm="0.0548947" res="14201.7" algo="Sum"/><pk mz="779.68795264" i="847.975" sn="3.09641" a="42.0028" fwhm="0.0660777" res="11799.6" algo="Sum"/><pk mz="779.74481065" i="753.342" sn="2.75141" a="19.0924" fwhm="0.0330398" res="23600.2" algo="Sum"/><pk mz="780.07069977" i="1832.68" sn="6.69875" a="89.2817" fwhm="0.0522609" res="14926.5" algo="Sum"/><pk mz="780.15873554" i="635.347" sn="2.32273" a="28.5119" fwhm="0.0499896" res="15606.4" algo="Sum"/><pk mz="780.20086024" i="668.059" sn="2.44194" a="22.9338" fwhm="0.0495739" res="15738.1" algo="Sum"/><pk mz="780.23919326" i="666.778" sn="2.4373" a="43.5773" fwhm="0.0862845" res="9042.63" algo="Sum"/><pk mz="780.54930886" i="481038" sn="1759.96" a="13426.3" fwhm="0.0237465" res="32870.1" algo="Sum"/><pk mz="780.82763553" i="847.159" sn="3.10106" a="26.2319" fwhm="0.0385733" res="20242.7" algo="Sum"/><pk mz="780.89209245" i="626.427" sn="2.29314" a="18.665" fwhm="0.0440854" res="17713.2" algo="Sum"/><pk mz="781.05152163" i="8087.67" sn="29.6075" a="418.322" fwhm="0.040367" res="19348.8" algo="Sum"/><pk mz="781.15256916" i="692.884" sn="2.5378" a="13.6171" fwhm="0.0220464" res="35432.3" algo="Sum"/><pk mz="781.18819689" i="661.629" sn="2.42519" a="23.7771" fwhm="0.0319167" res="24475.9" algo="Sum"/><pk mz="781.23935296" i="642.909" sn="2.35734" a="25.4541" fwhm="0.0551192" res="14173.6" algo="Sum"/><pk mz="781.55257308" i="213246" sn="782.25" a="7089.62" fwhm="0.0285139" res="27409.5" algo="Sum"/><pk mz="781.82281215" i="751.476" sn="2.75786" a="28.5169" fwhm="0.0428082" res="18263.4" algo="Sum"/><pk mz="782.05821150" i="8015.74" sn="29.4316" a="389.296" fwhm="0.0366554" res="21335.4" algo="Sum"/><pk mz="782.56243558" i="265173" sn="977.681" a="8817.29" fwhm="0.0279414" res="28007.2" algo="Sum"/><pk mz="782.83638931" i="849.125" sn="3.13103" a="39.6658" fwhm="0.0576358" res="13582.5" algo="Sum"/><pk mz="783.06350659" i="3520.18" sn="12.9936" a="174.748" fwhm="0.0427487" res="18317.8" algo="Sum"/><pk mz="783.56587037" i="106591" sn="395.533" a="4249.04" fwhm="0.0326974" res="23964.1" algo="Sum"/><pk mz="783.72819914" i="1009.93" sn="3.74802" a="25.3417" fwhm="0.0314119" res="24950" algo="Sum"/><pk mz="783.77258283" i="778.559" sn="2.88935" a="26.7721" fwhm="0.049688" res="15773.9" algo="Sum"/><pk mz="783.81781925" i="634.817" sn="2.35563" a="6.83881" fwhm="0.0164056" res="47777.4" algo="Sum"/><pk mz="783.83366071" i="696.067" sn="2.58283" a="16.1107" fwhm="0.0331265" res="23661.9" algo="Sum"/><pk mz="784.07176322" i="2090.61" sn="7.76169" a="142.932" fwhm="0.0455259" res="17222.5" algo="Sum"/><pk mz="784.57637772" i="76088.1" sn="283.708" a="3156.09" fwhm="0.036546" res="21468.2" algo="Sum"/><pk mz="784.69058576" i="1645.09" sn="6.134" a="57.6678" fwhm="0.0497167" res="15783.2" algo="Sum"/><pk mz="784.84311920" i="754.692" sn="2.81397" a="46.1982" fwhm="0.0771848" res="10168.4" algo="Sum"/><pk mz="785.07705905" i="1354.23" sn="5.05208" a="101.095" fwhm="0.068825" res="11406.9" algo="Sum"/><pk mz="785.58142204" i="30271.1" sn="113.662" a="1298.2" fwhm="0.0389795" res="20153.7" algo="Sum"/><pk mz="785.64714789" i="8511.72" sn="31.9599" a="393.432" fwhm="0.0505498" res="15542.1" algo="Sum"/><pk mz="785.76652551" i="890.038" sn="3.34193" a="29.0429" fwhm="0.049751" res="15794" algo="Sum"/><pk mz="785.81309515" i="657.338" sn="2.46881" a="27.4397" fwhm="0.0552804" res="14215" algo="Sum"/><pk mz="786.06148093" i="1118.3" sn="4.20536" a="70.0217" fwhm="0.067992" res="11561.1" algo="Sum"/><pk mz="786.51100294" i="2970.67" sn="11.1882" a="128.917" fwhm="0.0479026" res="16419" algo="Sum"/><pk mz="786.59571432" i="117050" sn="440.836" a="4341.9" fwhm="0.0322888" res="24361.3" algo="Sum"/><pk mz="786.78158831" i="1088.9" sn="4.10183" a="45.5297" fwhm="0.060846" res="12930.7" algo="Sum"/><pk mz="786.82367908" i="865.064" sn="3.25914" a="38.4804" fwhm="0.048697" res="16157.5" algo="Sum"/><pk mz="787.06202237" i="1272.17" sn="4.79818" a="86.2148" fwhm="0.0594371" res="13241.9" algo="Sum"/><pk mz="787.59896946" i="54633.9" sn="206.357" a="2202.57" fwhm="0.035648" res="22093.8" algo="Sum"/><pk mz="787.66251762" i="11377.9" sn="42.9753" a="491.536" fwhm="0.0488929" res="16109.9" algo="Sum"/><pk mz="788.06637013" i="1343.46" sn="5.0838" a="105.121" fwhm="0.0689632" res="11427.3" algo="Sum"/><pk mz="788.55080843" i="12567.1" sn="47.6504" a="605.105" fwhm="0.0492201" res="16020.9" algo="Sum"/><pk mz="788.60593397" i="26604" sn="100.874" a="1198.95" fwhm="0.0415357" res="18986.2" algo="Sum"/><pk mz="788.66507942" i="6335.41" sn="24.028" a="312.354" fwhm="0.0481882" res="16366.3" algo="Sum"/><pk mz="788.76069499" i="864.522" sn="3.27944" a="18.1931" fwhm="0.0221535" res="35604.3" algo="Sum"/><pk mz="789.04174994" i="1773.08" sn="6.73101" a="101.007" fwhm="0.0660736" res="11941.9" algo="Sum"/><pk mz="789.55120078" i="7521.19" sn="28.605" a="398.725" fwhm="0.0564853" res="13978" algo="Sum"/><pk mz="789.61149158" i="9549.39" sn="36.3267" a="450.851" fwhm="0.0467786" res="16879.7" algo="Sum"/><pk mz="789.66989022" i="2454.02" sn="9.33705" a="122.891" fwhm="0.0484655" res="16293.4" algo="Sum"/><pk mz="789.76434843" i="680.647" sn="2.59113" a="33.7081" fwhm="0.0665028" res="11875.7" algo="Sum"/><pk mz="790.04812997" i="1691.37" sn="6.44345" a="101.806" fwhm="0.0550596" res="14349" algo="Sum"/><pk mz="790.56354177" i="19128.3" sn="72.9183" a="1054.68" fwhm="0.0485784" res="16274" algo="Sum"/><pk mz="790.67821950" i="1607.89" sn="6.12951" a="79.3391" fwhm="0.0611947" res="12920.7" algo="Sum"/><pk mz="790.78688660" i="817.079" sn="3.11628" a="25.9057" fwhm="0.0499096" res="15844.4" algo="Sum"/><pk mz="791.05474180" i="1221.87" sn="4.66684" a="67.6996" fwhm="0.0568387" res="13917.5" algo="Sum"/><pk mz="791.56582916" i="9990.83" sn="38.2072" a="524.265" fwhm="0.0534183" res="14818.3" algo="Sum"/><pk mz="791.67012975" i="855.76" sn="3.27368" a="18.6776" fwhm="0.0221944" res="35669.9" algo="Sum"/><pk mz="792.05001542" i="1333.85" sn="5.12685" a="105.367" fwhm="0.0451076" res="17559.1" algo="Sum"/><pk mz="792.55493859" i="10717.2" sn="41.201" a="453.566" fwhm="0.041277" res="19200.9" algo="Sum"/><pk mz="792.57460955" i="10978.9" sn="42.2105" a="487.11" fwhm="0.0451259" res="17563.6" algo="Sum"/><pk mz="792.67149722" i="1065.83" sn="4.0995" a="52.3079" fwhm="0.0601292" res="13182.8" algo="Sum"/><pk mz="792.72553687" i="911.516" sn="3.50684" a="28.2311" fwhm="0.0388661" res="20396.3" algo="Sum"/><pk mz="792.74694274" i="831.558" sn="3.19948" a="21.6889" fwhm="0.0641343" res="12360.7" algo="Sum"/><pk mz="792.78281157" i="813.154" sn="3.12921" a="39.1448" fwhm="0.0454361" res="17448.3" algo="Sum"/><pk mz="793.04891678" i="5135.82" sn="19.8116" a="254.94" fwhm="0.0391928" res="20234.6" algo="Sum"/><pk mz="793.55075185" i="14166.8" sn="54.6808" a="716.095" fwhm="0.0516856" res="15353.4" algo="Sum"/><pk mz="793.67125916" i="809.759" sn="3.12712" a="63.017" fwhm="0.0799115" res="9931.88" algo="Sum"/><pk mz="794.05655514" i="7078.68" sn="27.4342" a="351.483" fwhm="0.0392617" res="20224.7" algo="Sum"/><pk mz="794.56076859" i="25949.3" sn="100.635" a="1195.93" fwhm="0.0509404" res="15597.9" algo="Sum"/><pk mz="794.70926135" i="956.907" sn="3.71311" a="44.3923" fwhm="0.0611516" res="12995.7" algo="Sum"/><pk mz="795.06475825" i="11576.7" sn="44.9697" a="557.035" fwhm="0.0389028" res="20437.2" algo="Sum"/><pk mz="795.56782639" i="17078" sn="66.4354" a="823.837" fwhm="0.0525585" res="15136.8" algo="Sum"/><pk mz="795.69172647" i="1698.3" sn="6.60849" a="80.0041" fwhm="0.0546824" res="14551.1" algo="Sum"/><pk mz="795.74854392" i="705.513" sn="2.74512" a="17.8872" fwhm="0.0333773" res="23841" algo="Sum"/><pk mz="796.07181721" i="7351.86" sn="28.6051" a="366.689" fwhm="0.0401722" res="19816.5" algo="Sum"/><pk mz="796.52225281" i="127783" sn="498.072" a="5196.81" fwhm="0.0340954" res="23361.6" algo="Sum"/><pk mz="796.68561905" i="1520.63" sn="5.92818" a="79.0152" fwhm="0.046608" res="17093.3" algo="Sum"/><pk mz="796.80175578" i="745.288" sn="2.90604" a="47.0417" fwhm="0.0687518" res="11589.5" algo="Sum"/><pk mz="797.07785787" i="2626.81" sn="10.2437" a="191.744" fwhm="0.0522305" res="15260.8" algo="Sum"/><pk mz="797.52543395" i="59578.8" sn="232.846" a="2485.04" fwhm="0.0373803" res="21335.5" algo="Sum"/><pk mz="797.76842271" i="653.667" sn="2.55525" a="22.9957" fwhm="0.0440655" res="18104.2" algo="Sum"/><pk mz="798.07863717" i="1158.36" sn="4.53547" a="90.1667" fwhm="0.0671116" res="11891.8" algo="Sum"/><pk mz="798.53348834" i="61806.1" sn="243.427" a="3150.06" fwhm="0.0402612" res="19833.8" algo="Sum"/><pk mz="798.70978770" i="1120.69" sn="4.41423" a="49.7609" fwhm="0.0613056" res="13028.3" algo="Sum"/><pk mz="798.79105112" i="762.143" sn="3.00193" a="28.9722" fwhm="0.0382781" res="20868.1" algo="Sum"/><pk mz="799.06482594" i="1242.43" sn="4.89881" a="79.2075" fwhm="0.0706254" res="11314.1" algo="Sum"/><pk mz="799.53791360" i="25759.4" sn="102.11" a="1397.2" fwhm="0.0443118" res="18043.4" algo="Sum"/><pk mz="799.66357959" i="4169.06" sn="16.5263" a="259.212" fwhm="0.0481926" res="16593.1" algo="Sum"/><pk mz="799.78928125" i="633.065" sn="2.51134" a="21.583" fwhm="0.044616" res="17926.1" algo="Sum"/><pk mz="800.07333853" i="1424.24" sn="5.65598" a="110.583" fwhm="0.0613613" res="13038.7" algo="Sum"/><pk mz="800.54245289" i="12249.8" sn="48.9346" a="623.611" fwhm="0.0541346" res="14788" algo="Sum"/><pk mz="800.66689674" i="2670.78" sn="10.6691" a="166.702" fwhm="0.0612093" res="13080.8" algo="Sum"/><pk mz="800.78877780" i="690.496" sn="2.75839" a="14.1114" fwhm="0.0223217" res="35874.9" algo="Sum"/><pk mz="800.81551335" i="685.425" sn="2.73849" a="43.1735" fwhm="0.0893243" res="8965.26" algo="Sum"/><pk mz="801.05121502" i="1455.18" sn="5.81854" a="81.9415" fwhm="0.0546231" res="14665.1" algo="Sum"/><pk mz="801.07505851" i="1384.6" sn="5.53687" a="64.9067" fwhm="0.0494982" res="16183.9" algo="Sum"/><pk mz="801.54680802" i="5718.68" sn="22.9042" a="293.456" fwhm="0.0500526" res="16014.1" algo="Sum"/><pk mz="801.67904666" i="4778.88" sn="19.1402" a="250.418" fwhm="0.0458715" res="17476.6" algo="Sum"/><pk mz="802.05051529" i="1725.23" sn="6.92437" a="96.635" fwhm="0.0577874" res="13879.3" algo="Sum"/><pk mz="802.53373327" i="14103.8" sn="56.7006" a="746.526" fwhm="0.0512226" res="15667.6" algo="Sum"/><pk mz="802.68118511" i="3023.95" sn="12.1589" a="164.276" fwhm="0.0551435" res="14556.2" algo="Sum"/><pk mz="802.79481673" i="641.543" sn="2.58043" a="23.9627" fwhm="0.050287" res="15964.2" algo="Sum"/><pk mz="803.05484021" i="2549.9" sn="10.2695" a="133.076" fwhm="0.0540878" res="14847.3" algo="Sum"/><pk mz="803.53872635" i="7576.93" sn="30.5595" a="419.783" fwhm="0.0593313" res="13543.3" algo="Sum"/><pk mz="803.68436720" i="1395.53" sn="5.63053" a="75.6012" fwhm="0.0740706" res="10850.2" algo="Sum"/><pk mz="804.05845827" i="1902.07" sn="7.67798" a="135.59" fwhm="0.0534625" res="15039.7" algo="Sum"/><pk mz="804.54663642" i="133561" sn="539.698" a="5030.31" fwhm="0.0315539" res="25497.5" algo="Sum"/><pk mz="804.67912421" i="1591.8" sn="6.43485" a="76.5923" fwhm="0.0657206" res="12243.9" algo="Sum"/><pk mz="804.79857732" i="634.752" sn="2.56755" a="23.3152" fwhm="0.0503497" res="15984.2" algo="Sum"/><pk mz="805.05203950" i="3094.5" sn="12.5249" a="184.542" fwhm="0.0422573" res="19051.2" algo="Sum"/><pk mz="805.55023522" i="66026.3" sn="267.718" a="2661.39" fwhm="0.0353625" res="22779.8" algo="Sum"/><pk mz="805.68761137" i="948.196" sn="3.84591" a="36.9336" fwhm="0.0505714" res="15931.7" algo="Sum"/><pk mz="806.05664918" i="3947.64" sn="16.0596" a="220.931" fwhm="0.0414291" res="19456.3" algo="Sum"/><pk mz="806.56175889" i="149158" sn="607.277" a="5539.52" fwhm="0.0317843" res="25376.1" algo="Sum"/><pk mz="806.75537119" i="884.524" sn="3.60376" a="55.1544" fwhm="0.0796802" res="10124.9" algo="Sum"/><pk mz="806.79679396" i="698.554" sn="2.84658" a="11.101" fwhm="0.0168041" res="48012" algo="Sum"/><pk mz="806.83606495" i="628.833" sn="2.56372" a="12.5716" fwhm="0.022406" res="36009.8" algo="Sum"/><pk mz="807.06481990" i="7521.25" sn="30.7683" a="396.159" fwhm="0.039944" res="20204.9" algo="Sum"/><pk mz="807.56594442" i="72673.5" sn="297.678" a="2968.74" fwhm="0.035176" res="22957.9" algo="Sum"/><pk mz="807.62877492" i="12663.8" sn="51.8787" a="505.817" fwhm="0.0446385" res="18092.6" algo="Sum"/><pk mz="807.75574725" i="720.093" sn="2.95132" a="15.6124" fwhm="0.04802" res="16821.2" algo="Sum"/><pk mz="808.07336051" i="7133.68" sn="29.3241" a="310.05" fwhm="0.0500745" res="16137.4" algo="Sum"/><pk mz="808.44169338" i="800.337" sn="3.2905" a="23.1557" fwhm="0.044856" res="18023" algo="Sum"/><pk mz="808.57813187" i="265468" sn="1091.85" a="8709.4" fwhm="0.0277258" res="29163.4" algo="Sum"/><pk mz="808.84053402" i="671.486" sn="2.76364" a="23.7335" fwhm="0.0484362" res="16699.1" algo="Sum"/><pk mz="809.08232924" i="5681.76" sn="23.4536" a="260.683" fwhm="0.0484394" res="16703" algo="Sum"/><pk mz="809.58160874" i="120088" sn="496.345" a="4578.21" fwhm="0.032829" res="24660.5" algo="Sum"/><pk mz="809.64397211" i="16942.7" sn="70.0445" a="688.081" fwhm="0.0460543" res="17580.2" algo="Sum"/><pk mz="810.09085130" i="2614.04" sn="10.8153" a="163.274" fwhm="0.0587768" res="13782.5" algo="Sum"/><pk mz="810.59184568" i="86104.6" sn="356.967" a="3463.19" fwhm="0.0364496" res="22238.7" algo="Sum"/><pk mz="810.84897704" i="658.197" sn="2.72951" a="34.483" fwhm="0.0581539" res="13943.2" algo="Sum"/><pk mz="811.06512797" i="1194.2" sn="4.95666" a="76.7258" fwhm="0.0680504" res="11918.6" algo="Sum"/><pk mz="811.59695631" i="35831.1" sn="149.413" a="1553.61" fwhm="0.0390856" res="20764.6" algo="Sum"/><pk mz="811.66095521" i="10026.8" sn="41.8119" a="430.835" fwhm="0.048278" res="16812.2" algo="Sum"/><pk mz="811.78504799" i="680.289" sn="2.83727" a="16.6952" fwhm="0.0337119" res="24080.1" algo="Sum"/><pk mz="812.06944971" i="1127.81" sn="4.7054" a="66.3055" fwhm="0.0838978" res="9679.27" algo="Sum"/><pk mz="812.53550847" i="13209.1" sn="55.2336" a="749.385" fwhm="0.0599967" res="13543" algo="Sum"/><pk mz="812.60768325" i="24789.3" sn="103.657" a="1130.31" fwhm="0.0423672" res="19180.1" algo="Sum"/><pk mz="812.66108015" i="5429.97" sn="22.7095" a="254.489" fwhm="0.0498645" res="16297.4" algo="Sum"/><pk mz="812.76929981" i="718.15" sn="3.00349" a="15.3341" fwhm="0.0224882" res="36142" algo="Sum"/><pk mz="813.06837744" i="1061.97" sn="4.44342" a="69.9964" fwhm="0.0585341" res="13890.5" algo="Sum"/><pk mz="813.53997920" i="7088.15" sn="29.757" a="408.483" fwhm="0.062969" res="12919.7" algo="Sum"/><pk mz="813.61342314" i="10979" sn="46.0982" a="486.052" fwhm="0.0454247" res="17911.3" algo="Sum"/><pk mz="813.67912290" i="15195" sn="63.8001" a="705.756" fwhm="0.0394513" res="20624.9" algo="Sum"/><pk mz="813.79243112" i="627.361" sn="2.63467" a="15.0165" fwhm="0.0266114" res="30580.6" algo="Sum"/><pk mz="814.05490258" i="1351.09" sn="5.67721" a="66.0186" fwhm="0.0591122" res="13771.3" algo="Sum"/><pk mz="814.09442734" i="1162" sn="4.88344" a="56.7044" fwhm="0.0505183" res="16114.9" algo="Sum"/><pk mz="814.55884025" i="9984.69" sn="42.1331" a="668.52" fwhm="0.0611307" res="13324.9" algo="Sum"/><pk mz="814.61822523" i="5438.76" sn="22.9503" a="229.264" fwhm="0.0592346" res="13752.4" algo="Sum"/><pk mz="814.68325325" i="8009.74" sn="33.7993" a="402.511" fwhm="0.0438224" res="18590.6" algo="Sum"/><pk mz="814.77544047" i="735.157" sn="3.10219" a="18.365" fwhm="0.0309996" res="26283.4" algo="Sum"/><pk mz="815.05541917" i="2021.65" sn="8.54874" a="104.243" fwhm="0.0556587" res="14643.8" algo="Sum"/><pk mz="815.56122477" i="6522.7" sn="27.7321" a="443.462" fwhm="0.0591467" res="13788.8" algo="Sum"/><pk mz="815.62118394" i="2641.19" sn="11.2294" a="94.1404" fwhm="0.0506871" res="16091.3" algo="Sum"/><pk mz="815.69306717" i="7824.67" sn="33.2676" a="389.722" fwhm="0.0427508" res="19080.2" algo="Sum"/><pk mz="816.06354749" i="1799.01" sn="7.66425" a="105.725" fwhm="0.0621211" res="13136.6" algo="Sum"/><pk mz="816.57934576" i="13966.7" sn="59.6037" a="837.909" fwhm="0.0481143" res="16971.7" algo="Sum"/><pk mz="816.69769327" i="4065.71" sn="17.3531" a="207.788" fwhm="0.0479137" res="17045.2" algo="Sum"/><pk mz="817.06402310" i="1727.52" sn="7.38293" a="110.242" fwhm="0.0705541" res="11580.7" algo="Sum"/><pk mz="817.58201080" i="7424.08" sn="31.7946" a="502.083" fwhm="0.0572781" res="14273.9" algo="Sum"/><pk mz="817.69827425" i="1584.18" sn="6.78652" a="102.036" fwhm="0.0741929" res="11021.2" algo="Sum"/><pk mz="818.05968984" i="1789.07" sn="7.67366" a="95.6922" fwhm="0.0519346" res="15751.7" algo="Sum"/><pk mz="818.51860176" i="5927.91" sn="25.4521" a="267.982" fwhm="0.0485163" res="16871" algo="Sum"/><pk mz="818.58865992" i="10587.3" sn="45.466" a="442.693" fwhm="0.0448403" res="18255.7" algo="Sum"/><pk mz="818.76314686" i="719.809" sn="3.09209" a="26.0302" fwhm="0.0502229" res="16302.6" algo="Sum"/><pk mz="819.06527860" i="3585.98" sn="15.4121" a="194.204" fwhm="0.0409703" res="19991.7" algo="Sum"/><pk mz="819.57320951" i="7593.58" sn="32.6955" a="540.374" fwhm="0.0740241" res="11071.7" algo="Sum"/><pk mz="820.07304791" i="3461.65" sn="14.9397" a="204.286" fwhm="0.0467685" res="17534.7" algo="Sum"/><pk mz="820.52457489" i="43417" sn="187.644" a="2199.7" fwhm="0.0437388" res="18759.6" algo="Sum"/><pk mz="820.73855972" i="746.371" sn="3.22765" a="27.9218" fwhm="0.0685635" res="11970.5" algo="Sum"/><pk mz="821.08226437" i="3349.84" sn="14.5123" a="143.394" fwhm="0.046513" res="17652.7" algo="Sum"/><pk mz="821.52807548" i="21141.2" sn="91.7088" a="1072.21" fwhm="0.0473463" res="17351.5" algo="Sum"/><pk mz="821.64262229" i="5678.99" sn="24.6457" a="333.904" fwhm="0.0585641" res="14029.8" algo="Sum"/><pk mz="822.09399722" i="2329.35" sn="10.1746" a="207.957" fwhm="0.0719782" res="11421.4" algo="Sum"/><pk mz="822.53796344" i="40019.5" sn="174.99" a="2174.84" fwhm="0.0460464" res="17863.2" algo="Sum"/><pk mz="822.63331955" i="4490.19" sn="19.6408" a="266.331" fwhm="0.0601684" res="13672.2" algo="Sum"/><pk mz="822.72949453" i="785.643" sn="3.4378" a="29.4178" fwhm="0.0491942" res="16724.1" algo="Sum"/><pk mz="823.12270903" i="1496.06" sn="6.57045" a="86.0493" fwhm="0.0551437" res="14926.9" algo="Sum"/><pk mz="823.54215696" i="18671" sn="82.0406" a="976.548" fwhm="0.0488217" res="16868.4" algo="Sum"/><pk mz="823.65961330" i="7101.29" sn="31.2162" a="394.709" fwhm="0.0551077" res="14946.4" algo="Sum"/><pk mz="824.06917311" i="878.792" sn="3.87905" a="72.1683" fwhm="0.0775609" res="10624.8" algo="Sum"/><pk mz="824.12648540" i="837.236" sn="3.69562" a="46.6399" fwhm="0.0858361" res="9601.16" algo="Sum"/><pk mz="824.55244718" i="72796.4" sn="321.61" a="3263.35" fwhm="0.037435" res="22026.2" algo="Sum"/><pk mz="824.66186159" i="4135.64" sn="18.2777" a="247.914" fwhm="0.0650019" res="12686.7" algo="Sum"/><pk mz="825.07400571" i="844.251" sn="3.73182" a="26.0411" fwhm="0.0396511" res="20808.3" algo="Sum"/><pk mz="825.55586601" i="34137.3" sn="151.05" a="1562.45" fwhm="0.0407263" res="20270.8" algo="Sum"/><pk mz="826.05535644" i="837.04" sn="3.70801" a="47.6805" fwhm="0.0628633" res="13140.5" algo="Sum"/><pk mz="826.56051520" i="21201.9" sn="94.4867" a="1196.49" fwhm="0.0489513" res="16885.4" algo="Sum"/><pk mz="826.67168982" i="1570.76" sn="7.00177" a="90.8554" fwhm="0.0654724" res="12626.3" algo="Sum"/><pk mz="827.05693443" i="1126.13" sn="5.0218" a="51.9996" fwhm="0.0621262" res="13312.5" algo="Sum"/><pk mz="827.56462437" i="8819.49" sn="39.4541" a="611.157" fwhm="0.0536568" res="15423.3" algo="Sum"/><pk mz="827.68978087" i="1456.74" sn="6.51781" a="75.626" fwhm="0.0641903" res="12894.3" algo="Sum"/><pk mz="828.06391966" i="1069.57" sn="4.78718" a="66.6357" fwhm="0.0649187" res="12755.4" algo="Sum"/><pk mz="828.54645059" i="46964.2" sn="211.426" a="2294.44" fwhm="0.0394887" res="20981.9" algo="Sum"/><pk mz="828.68508755" i="1388.28" sn="6.2502" a="93.3914" fwhm="0.0664408" res="12472.5" algo="Sum"/><pk mz="828.75462550" i="723.445" sn="3.25703" a="22.644" fwhm="0.0454166" res="18247.8" algo="Sum"/><pk mz="829.06595813" i="1223.01" sn="5.51192" a="75.5834" fwhm="0.0708079" res="11708.7" algo="Sum"/><pk mz="829.54981390" i="23919.4" sn="108.167" a="1122.21" fwhm="0.0411973" res="20136" algo="Sum"/><pk mz="829.67465158" i="1149.59" sn="5.19864" a="38.2894" fwhm="0.0454415" res="18258.1" algo="Sum"/><pk mz="829.70165261" i="1179.76" sn="5.33507" a="57.0998" fwhm="0.0613759" res="13518.4" algo="Sum"/><pk mz="830.06925726" i="1050.99" sn="4.75631" a="62.6821" fwhm="0.0691577" res="12002.6" algo="Sum"/><pk mz="830.56020185" i="36135.6" sn="164.137" a="1697.73" fwhm="0.039289" res="21139.7" algo="Sum"/><pk mz="830.67480886" i="1299.56" sn="5.90294" a="59.7507" fwhm="0.06252" res="13286.5" algo="Sum"/><pk mz="830.76189640" i="693.49" sn="3.15035" a="26.6071" fwhm="0.0429691" res="19333.9" algo="Sum"/><pk mz="831.06597618" i="1332.79" sn="6.06407" a="77.2532" fwhm="0.0595029" res="13966.8" algo="Sum"/><pk mz="831.56491678" i="17159.1" sn="78.2227" a="884.005" fwhm="0.041629" res="19975.6" algo="Sum"/><pk mz="831.62366009" i="2659.65" sn="12.1245" a="95.3519" fwhm="0.0667646" res="12456.1" algo="Sum"/><pk mz="832.07141563" i="1308.47" sn="5.97261" a="89.9427" fwhm="0.0664008" res="12531" algo="Sum"/><pk mz="832.57728827" i="78119.3" sn="357.161" a="3197.04" fwhm="0.0349979" res="23789.3" algo="Sum"/><pk mz="832.76253777" i="732.394" sn="3.35019" a="25.6069" fwhm="0.0506249" res="16449.7" algo="Sum"/><pk mz="833.08095431" i="1537.29" sn="7.03687" a="89.2598" fwhm="0.0497299" res="16752.1" algo="Sum"/><pk mz="833.58092369" i="38155.5" sn="174.767" a="1722.84" fwhm="0.0386592" res="21562.3" algo="Sum"/><pk mz="833.64533799" i="11858.5" sn="54.3252" a="491.832" fwhm="0.0452887" res="18407.4" algo="Sum"/><pk mz="834.08928489" i="1178.71" sn="5.40404" a="83.1383" fwhm="0.0817837" res="10198.7" algo="Sum"/><pk mz="834.59207832" i="50774.6" sn="233.007" a="2074.54" fwhm="0.0383808" res="21745" algo="Sum"/><pk mz="835.11566099" i="815.962" sn="3.7539" a="26.1067" fwhm="0.0398911" res="20934.9" algo="Sum"/><pk mz="835.12352253" i="809.962" sn="3.7264" a="30.2901" fwhm="0.0897445" res="9305.57" algo="Sum"/><pk mz="835.59665003" i="23507.3" sn="108.377" a="1023.18" fwhm="0.0416481" res="20063.2" algo="Sum"/><pk mz="835.66134012" i="21187.1" sn="97.7037" a="925.934" fwhm="0.0416195" res="20078.6" algo="Sum"/><pk mz="836.10019222" i="629.513" sn="2.90773" a="16.9369" fwhm="0.0342129" res="24438.1" algo="Sum"/><pk mz="836.12379299" i="628.647" sn="2.90366" a="19.548" fwhm="0.045618" res="18328.8" algo="Sum"/><pk mz="836.53156254" i="8788.74" sn="40.6192" a="474.84" fwhm="0.0602107" res="13893.4" algo="Sum"/><pk mz="836.60493806" i="12667.3" sn="58.5622" a="589.295" fwhm="0.0511753" res="16347.8" algo="Sum"/><pk mz="836.66453321" i="11299.8" sn="52.2515" a="523.226" fwhm="0.0463088" res="18067.1" algo="Sum"/><pk mz="837.08013639" i="675.191" sn="3.1319" a="29.7598" fwhm="0.0574895" res="14560.6" algo="Sum"/><pk mz="837.53784770" i="4615.13" sn="21.4374" a="297.772" fwhm="0.0717398" res="11674.7" algo="Sum"/><pk mz="837.61334893" i="5838.39" sn="27.1273" a="277.487" fwhm="0.0609773" res="13736.5" algo="Sum"/><pk mz="837.67479388" i="10916.2" sn="50.733" a="525.002" fwhm="0.0439242" res="19070.9" algo="Sum"/><pk mz="838.51002543" i="10401.2" sn="48.5205" a="501.591" fwhm="0.0534201" res="15696.5" algo="Sum"/><pk mz="838.62204959" i="3873.67" sn="18.0782" a="182.072" fwhm="0.0655604" res="12791.6" algo="Sum"/><pk mz="838.67927894" i="5318.46" sn="24.8262" a="248.662" fwhm="0.0525162" res="15969.9" algo="Sum"/><pk mz="839.06063377" i="674.338" sn="3.15683" a="51.3134" fwhm="0.0706806" res="11871.2" algo="Sum"/><pk mz="839.51485604" i="4957.97" sn="23.2768" a="253.63" fwhm="0.0561981" res="14938.5" algo="Sum"/><pk mz="839.54946506" i="4312.56" sn="20.2496" a="185.604" fwhm="0.0494899" res="16964" algo="Sum"/><pk mz="839.63102853" i="2969.38" sn="13.9464" a="159.141" fwhm="0.0775909" res="10821.3" algo="Sum"/><pk mz="839.68202236" i="2046.32" sn="9.61184" a="89.5137" fwhm="0.0531024" res="15812.5" algo="Sum"/><pk mz="840.06738795" i="648.738" sn="3.04905" a="35.5672" fwhm="0.0674983" res="12445.8" algo="Sum"/><pk mz="840.51799383" i="7152.2" sn="33.7427" a="375.593" fwhm="0.0553172" res="15194.5" algo="Sum"/><pk mz="840.56590519" i="8385.69" sn="39.569" a="433.996" fwhm="0.0591453" res="14211.9" algo="Sum"/><pk mz="841.07371775" i="649.758" sn="3.06853" a="39.5415" fwhm="0.0701491" res="11989.8" algo="Sum"/><pk mz="841.52345532" i="3339.97" sn="15.884" a="167.644" fwhm="0.048506" res="17348.9" algo="Sum"/><pk mz="841.56993119" i="4497.52" sn="21.3898" a="261.689" fwhm="0.0696233" res="12087.5" algo="Sum"/><pk mz="842.52354612" i="3284.26" sn="15.686" a="155.568" fwhm="0.0533392" res="15795.6" algo="Sum"/><pk mz="842.58387249" i="4374.45" sn="20.8939" a="294.732" fwhm="0.08066" res="10446.1" algo="Sum"/><pk mz="843.53126389" i="1791.1" sn="8.60341" a="77.6772" fwhm="0.0499265" res="16895.5" algo="Sum"/><pk mz="843.58716809" i="2312.18" sn="11.1069" a="183.293" fwhm="0.0980166" res="8606.58" algo="Sum"/><pk mz="844.52544265" i="17009.1" sn="81.9303" a="985.263" fwhm="0.0478565" res="17647" algo="Sum"/><pk mz="844.59849294" i="2950.97" sn="14.2144" a="121.858" fwhm="0.0406407" res="20782.1" algo="Sum"/><pk mz="844.73958864" i="698.284" sn="3.36353" a="25.9533" fwhm="0.0370783" res="22782.6" algo="Sum"/><pk mz="845.52933735" i="8687.17" sn="42.046" a="478.326" fwhm="0.0513429" res="16468.3" algo="Sum"/><pk mz="846.53938516" i="13810" sn="67.1042" a="846.616" fwhm="0.0517466" res="16359.3" algo="Sum"/><pk mz="846.62345146" i="2047.85" sn="9.95073" a="126.963" fwhm="0.0597898" res="14160" algo="Sum"/><pk mz="847.54429861" i="6872.64" sn="33.5595" a="419.894" fwhm="0.0550234" res="15403.3" algo="Sum"/><pk mz="848.54702569" i="33957.9" sn="166.478" a="1864.27" fwhm="0.0502742" res="16878.4" algo="Sum"/><pk mz="849.55137918" i="17038.8" sn="83.7539" a="950.642" fwhm="0.0529389" res="16047.8" algo="Sum"/><pk mz="850.56071719" i="19086.9" sn="94.2332" a="1215.7" fwhm="0.0545536" res="15591.3" algo="Sum"/><pk mz="851.56575616" i="8879.43" sn="43.978" a="511.323" fwhm="0.0585652" res="14540.5" algo="Sum"/><pk mz="851.63471386" i="5207.42" sn="25.7981" a="244.046" fwhm="0.0564955" res="15074.4" algo="Sum"/><pk mz="852.56274955" i="5049.54" sn="25.1397" a="289.316" fwhm="0.0791916" res="10765.8" algo="Sum"/><pk mz="852.63694204" i="2985.31" sn="14.8668" a="154.477" fwhm="0.0645964" res="13199.5" algo="Sum"/><pk mz="853.53946871" i="2584.58" sn="12.9127" a="156.554" fwhm="0.0755032" res="11304.7" algo="Sum"/><pk mz="853.64826149" i="3205.45" sn="16.0213" a="185.046" fwhm="0.0639489" res="13348.9" algo="Sum"/><pk mz="854.49122112" i="2567.66" sn="12.9209" a="109.908" fwhm="0.0473223" res="18056.9" algo="Sum"/><pk mz="854.55371500" i="5042.1" sn="25.379" a="372.995" fwhm="0.0784794" res="10888.9" algo="Sum"/><pk mz="854.65051498" i="1716.05" sn="8.64017" a="106.465" fwhm="0.0877454" res="9740.12" algo="Sum"/><pk mz="855.55829224" i="2718.83" sn="13.7636" a="203.885" fwhm="0.0801822" res="10670.2" algo="Sum"/><pk mz="855.64747125" i="1222.26" sn="6.18829" a="87.3996" fwhm="0.0852016" res="10042.6" algo="Sum"/><pk mz="856.49641981" i="2093.36" sn="10.6687" a="95.9598" fwhm="0.045959" res="18636.1" algo="Sum"/><pk mz="856.57692148" i="18467.2" sn="94.1333" a="954.298" fwhm="0.0431484" res="19851.9" algo="Sum"/><pk mz="857.58152701" i="10661.2" sn="54.5468" a="543.955" fwhm="0.0455371" res="18832.6" algo="Sum"/><pk mz="858.58950268" i="9273.04" sn="47.7337" a="504.259" fwhm="0.0469409" res="18290.9" algo="Sum"/><pk mz="859.59351328" i="4337.82" sn="22.4188" a="238.261" fwhm="0.051543" res="16677.2" algo="Sum"/><pk mz="860.53203779" i="4614.03" sn="23.9702" a="299.741" fwhm="0.0622639" res="13820.7" algo="Sum"/><pk mz="860.60296720" i="3701.03" sn="19.2271" a="219.127" fwhm="0.0636128" res="13528.8" algo="Sum"/><pk mz="861.53304154" i="3004.99" sn="15.6634" a="187.289" fwhm="0.0592834" res="14532.4" algo="Sum"/><pk mz="861.60753776" i="2048.73" sn="10.6789" a="107.079" fwhm="0.0657515" res="13104" algo="Sum"/><pk mz="862.53819132" i="4666.81" sn="24.3846" a="411.025" fwhm="0.0824456" res="10461.9" algo="Sum"/><pk mz="862.61361560" i="1580.52" sn="8.25904" a="88.7612" fwhm="0.0631033" res="13669.9" algo="Sum"/><pk mz="863.54814085" i="2531.43" sn="13.265" a="123.908" fwhm="0.0588562" res="14672.2" algo="Sum"/><pk mz="863.61716597" i="1175.79" sn="6.16258" a="77.7811" fwhm="0.0780892" res="11059.4" algo="Sum"/><pk mz="863.67786668" i="688.669" sn="3.60988" a="18.1604" fwhm="0.0347728" res="24837.7" algo="Sum"/><pk mz="864.51911549" i="6181.41" sn="32.4829" a="374.269" fwhm="0.0695183" res="12435.8" algo="Sum"/><pk mz="864.55564254" i="5454.03" sn="28.6642" a="209.907" fwhm="0.0435425" res="19855.4" algo="Sum"/><pk mz="864.69946902" i="649.801" sn="3.41637" a="23.5606" fwhm="0.0508656" res="16999.7" algo="Sum"/><pk mz="865.52277368" i="3386.35" sn="17.8516" a="196.963" fwhm="0.0626142" res="13823.1" algo="Sum"/><pk mz="865.56472564" i="3013.97" sn="15.8898" a="160.351" fwhm="0.0576284" res="15019.7" algo="Sum"/><pk mz="865.64194414" i="973.757" sn="5.13494" a="33.0772" fwhm="0.046416" res="18649.7" algo="Sum"/><pk mz="866.53409246" i="7060.3" sn="37.3331" a="431.044" fwhm="0.0653673" res="13256.4" algo="Sum"/><pk mz="866.64897398" i="1048.06" sn="5.54418" a="38.0428" fwhm="0.0522487" res="16587" algo="Sum"/><pk mz="867.53875982" i="3873.09" sn="20.5716" a="224.191" fwhm="0.0650918" res="13327.9" algo="Sum"/><pk mz="867.64344539" i="931.881" sn="4.95149" a="20.1078" fwhm="0.023235" res="37342.1" algo="Sum"/><pk mz="867.67547252" i="854.093" sn="4.53873" a="27.1854" fwhm="0.0464707" res="18671.4" algo="Sum"/><pk mz="868.53447156" i="4577.75" sn="24.3933" a="308.026" fwhm="0.0619574" res="14018.3" algo="Sum"/><pk mz="869.53777888" i="2255.44" sn="12.0699" a="147.131" fwhm="0.0741434" res="11727.8" algo="Sum"/><pk mz="869.68631143" i="731.632" sn="3.91694" a="47.3001" fwhm="0.068795" res="12641.7" algo="Sum"/><pk mz="870.54223712" i="3265.33" sn="17.5574" a="278.64" fwhm="0.0677502" res="12849.3" algo="Sum"/><pk mz="870.61947426" i="1243.64" sn="6.68811" a="62.4069" fwhm="0.0603415" res="14428.2" algo="Sum"/><pk mz="871.54425718" i="1738.38" sn="9.38865" a="134.727" fwhm="0.096823" res="9001.42" algo="Sum"/><pk mz="871.62261178" i="1196.16" sn="6.46129" a="85.9289" fwhm="0.0715358" res="12184.4" algo="Sum"/><pk mz="872.54732766" i="9347.45" sn="50.6665" a="600.525" fwhm="0.055319" res="15773" algo="Sum"/><pk mz="872.64194551" i="1391.85" sn="7.54577" a="73.3767" fwhm="0.0638958" res="13657.3" algo="Sum"/><pk mz="873.55017352" i="4852.55" sn="26.4183" a="339.199" fwhm="0.0618166" res="14131.3" algo="Sum"/><pk mz="873.63404921" i="1048.87" sn="5.71027" a="47.6908" fwhm="0.0571912" res="15275.7" algo="Sum"/><pk mz="874.55465165" i="6628.78" sn="36.1973" a="461.565" fwhm="0.057133" res="15307.3" algo="Sum"/><pk mz="874.65476546" i="1149.66" sn="6.27789" a="60.7196" fwhm="0.0727356" res="12025.1" algo="Sum"/><pk mz="874.72294408" i="949.652" sn="5.18572" a="64.8297" fwhm="0.0635601" res="13762.1" algo="Sum"/><pk mz="875.55769678" i="3338.24" sn="18.3056" a="235.306" fwhm="0.0663931" res="13187.5" algo="Sum"/><pk mz="875.72765962" i="682.361" sn="3.74188" a="36.7341" fwhm="0.052553" res="16663.7" algo="Sum"/><pk mz="876.56517089" i="9068.82" sn="49.9025" a="605.66" fwhm="0.0501931" res="17463.9" algo="Sum"/><pk mz="876.66999914" i="906.436" sn="4.98787" a="52.9534" fwhm="0.0796807" res="11002.3" algo="Sum"/><pk mz="877.56870717" i="4787.51" sn="26.4318" a="323.398" fwhm="0.0538864" res="16285.5" algo="Sum"/><pk mz="877.62451017" i="1582.21" sn="8.73602" a="73.2964" fwhm="0.082123" res="10686.7" algo="Sum"/><pk mz="877.71398526" i="652.544" sn="3.60377" a="23.6923" fwhm="0.0434922" res="20181" algo="Sum"/><pk mz="878.56687333" i="3104.68" sn="17.1906" a="209.217" fwhm="0.0831993" res="10559.8" algo="Sum"/><pk mz="878.68796773" i="878.733" sn="4.86686" a="27.3048" fwhm="0.0386711" res="22722.1" algo="Sum"/><pk mz="879.55589721" i="1676.65" sn="9.30538" a="72.4672" fwhm="0.0631276" res="13933" algo="Sum"/><pk mz="879.57493504" i="1739.86" sn="9.65683" a="85.4575" fwhm="0.0696781" res="12623.4" algo="Sum"/><pk mz="879.69323722" i="654.274" sn="3.63263" a="25.7031" fwhm="0.0526403" res="16711.4" algo="Sum"/><pk mz="880.55825177" i="2952.85" sn="16.4348" a="239.963" fwhm="0.0796173" res="11059.9" algo="Sum"/><pk mz="880.68391472" i="692.164" sn="3.85379" a="14.6309" fwhm="0.0234087" res="37622" algo="Sum"/><pk mz="880.70373178" i="642.582" sn="3.578" a="33.4684" fwhm="0.128674" res="6844.47" algo="Sum"/><pk mz="881.56316690" i="1658.97" sn="9.25655" a="115.032" fwhm="0.0957348" res="9208.39" algo="Sum"/><pk mz="881.67151612" i="740.691" sn="4.13437" a="30.428" fwhm="0.0574564" res="15345.1" algo="Sum"/><pk mz="882.51065939" i="1873.6" sn="10.5054" a="118.867" fwhm="0.0750265" res="11762.7" algo="Sum"/><pk mz="882.57013575" i="1930.29" sn="10.8257" a="112.627" fwhm="0.0813096" res="10854.4" algo="Sum"/><pk mz="882.67038050" i="738.65" sn="4.14408" a="53.0875" fwhm="0.0778013" res="11345.2" algo="Sum"/><pk mz="883.51404530" i="1126.52" sn="6.34101" a="70.1454" fwhm="0.0602211" res="14671.2" algo="Sum"/><pk mz="883.57709591" i="1263.05" sn="7.1111" a="64.9112" fwhm="0.0636564" res="13880.4" algo="Sum"/><pk mz="883.68911958" i="692.124" sn="3.8983" a="40.3625" fwhm="0.0673842" res="13114.2" algo="Sum"/><pk mz="884.51833527" i="1796.12" sn="10.1577" a="126.256" fwhm="0.0807668" res="10951.5" algo="Sum"/><pk mz="884.59818706" i="1597.56" sn="9.03716" a="116.073" fwhm="0.0764999" res="11563.4" algo="Sum"/><pk mz="884.67446315" i="728.136" sn="4.11987" a="37.7159" fwhm="0.0671974" res="13165.3" algo="Sum"/><pk mz="885.52434108" i="1100.16" sn="6.24325" a="46.7044" fwhm="0.0586826" res="15090.1" algo="Sum"/><pk mz="885.56171313" i="1035.63" sn="5.87774" a="27.9574" fwhm="0.0330524" res="26792.6" algo="Sum"/><pk mz="885.60372442" i="1119.66" sn="6.35536" a="78.8123" fwhm="0.0888203" res="9970.74" algo="Sum"/><pk mz="886.51828754" i="1806.87" sn="10.3083" a="106.152" fwhm="0.057884" res="15315.4" algo="Sum"/><pk mz="886.60790795" i="1081.52" sn="6.17125" a="64.2745" fwhm="0.0532257" res="16657.5" algo="Sum"/><pk mz="887.52666860" i="1149.17" sn="6.57962" a="58.7339" fwhm="0.0595011" res="14916.1" algo="Sum"/><pk mz="887.59578816" i="878.348" sn="5.02963" a="22.7287" fwhm="0.0352509" res="25179.4" algo="Sum"/><pk mz="887.62250629" i="753.838" sn="4.31704" a="35.3575" fwhm="0.0500651" res="17729.4" algo="Sum"/><pk mz="888.53098257" i="2293.91" sn="13.1979" a="146.133" fwhm="0.0726599" res="12228.6" algo="Sum"/><pk mz="889.52758726" i="1321.01" sn="7.62005" a="75.1074" fwhm="0.0692414" res="12846.8" algo="Sum"/><pk mz="889.56374273" i="1497.96" sn="8.64133" a="79.5569" fwhm="0.0664215" res="13392.7" algo="Sum"/><pk mz="889.62982531" i="986.499" sn="5.6909" a="60.3831" fwhm="0.0919345" res="9676.78" algo="Sum"/><pk mz="890.53500816" i="2890.23" sn="16.7392" a="238.454" fwhm="0.0773546" res="11512.4" algo="Sum"/><pk mz="890.62919569" i="953.975" sn="5.52509" a="55.143" fwhm="0.0676363" res="13167.9" algo="Sum"/><pk mz="891.53981972" i="1592.44" sn="9.24349" a="108.616" fwhm="0.0780628" res="11420.8" algo="Sum"/><pk mz="891.64684110" i="968.693" sn="5.62287" a="45.5711" fwhm="0.0647739" res="13765.5" algo="Sum"/><pk mz="891.69353103" i="717.337" sn="4.1641" a="35.8381" fwhm="0.0584304" res="15260.8" algo="Sum"/><pk mz="892.54066139" i="3735.9" sn="21.7428" a="295.204" fwhm="0.0634297" res="14071.3" algo="Sum"/><pk mz="892.66552311" i="817.941" sn="4.7613" a="22.3043" fwhm="0.0353514" res="25251.2" algo="Sum"/><pk mz="893.54699391" i="2085.45" sn="12.178" a="154.802" fwhm="0.0836148" res="10686.5" algo="Sum"/><pk mz="893.61120075" i="1267.93" sn="7.40552" a="67.8873" fwhm="0.0691693" res="12919.2" algo="Sum"/><pk mz="893.70976385" i="894.766" sn="5.22707" a="70.9612" fwhm="0.0648711" res="13776.7" algo="Sum"/><pk mz="894.54504612" i="2160.54" sn="12.668" a="177.315" fwhm="0.0816466" res="10956.3" algo="Sum"/><pk mz="894.61649186" i="991.936" sn="5.81718" a="52.23" fwhm="0.0795169" res="11250.6" algo="Sum"/><pk mz="894.70838132" i="728.852" sn="4.27536" a="48.1511" fwhm="0.0812974" res="11005.4" algo="Sum"/><pk mz="895.54920268" i="1135.98" sn="6.69104" a="37.0021" fwhm="0.0413097" res="21678.9" algo="Sum"/><pk mz="895.62827594" i="998.2" sn="5.88074" a="67.3395" fwhm="0.0921908" res="9714.94" algo="Sum"/><pk mz="895.71969952" i="757.293" sn="4.46276" a="58.0983" fwhm="0.0813926" res="11004.9" algo="Sum"/><pk mz="896.47174881" i="1019.77" sn="6.03074" a="51.0211" fwhm="0.0500745" res="17902.8" algo="Sum"/><pk mz="896.54087416" i="2816.8" sn="16.661" a="204.835" fwhm="0.0629977" res="14231.3" algo="Sum"/><pk mz="896.63206094" i="935.522" sn="5.5348" a="57.2091" fwhm="0.06561" res="13666.1" algo="Sum"/><pk mz="896.71274381" i="638.549" sn="3.77882" a="37.8707" fwhm="0.0729472" res="12292.6" algo="Sum"/><pk mz="897.54635812" i="1523.06" sn="9.05134" a="95.9984" fwhm="0.076271" res="11767.9" algo="Sum"/><pk mz="897.62459784" i="1515.51" sn="9.00862" a="115.295" fwhm="0.0816037" res="10999.8" algo="Sum"/><pk mz="898.47679738" i="1017.28" sn="6.07396" a="60.4965" fwhm="0.0618302" res="14531.4" algo="Sum"/><pk mz="898.55367197" i="1971.43" sn="11.7741" a="141.219" fwhm="0.0790375" res="11368.7" algo="Sum"/><pk mz="898.63794314" i="1198.04" sn="7.15696" a="97.6898" fwhm="0.0998559" res="8999.35" algo="Sum"/><pk mz="899.55670098" i="1097.78" sn="6.59098" a="88.6709" fwhm="0.095337" res="9435.55" algo="Sum"/><pk mz="899.65661832" i="918.462" sn="5.51614" a="57.0246" fwhm="0.0781826" res="11507.1" algo="Sum"/><pk mz="900.56601415" i="2938.95" sn="17.7319" a="190.36" fwhm="0.058487" res="15397.7" algo="Sum"/><pk mz="900.67150408" i="1052.09" sn="6.34899" a="67.3176" fwhm="0.066412" res="13561.9" algo="Sum"/><pk mz="901.56855359" i="1666.23" sn="10.0968" a="111.536" fwhm="0.0799655" res="11274.5" algo="Sum"/><pk mz="901.63073412" i="1000.2" sn="6.06147" a="42.6636" fwhm="0.059214" res="15226.6" algo="Sum"/><pk mz="901.66228851" i="833.275" sn="5.05021" a="25.645" fwhm="0.0383517" res="23510.4" algo="Sum"/><pk mz="902.57850701" i="1903.98" sn="11.5888" a="113.312" fwhm="0.0842229" res="10716.5" algo="Sum"/><pk mz="902.68162735" i="646.477" sn="3.93598" a="43.1128" fwhm="0.0839872" res="10747.9" algo="Sum"/><pk mz="903.58359277" i="1139.59" sn="6.96307" a="52.2869" fwhm="0.0626073" res="14432.5" algo="Sum"/><pk mz="903.64580526" i="1378.88" sn="8.42616" a="96.3622" fwhm="0.076238" res="11853" algo="Sum"/><pk mz="904.55665452" i="1314.63" sn="8.06561" a="69.264" fwhm="0.0711718" res="12709.5" algo="Sum"/><pk mz="904.65262429" i="1018.9" sn="6.25257" a="61.645" fwhm="0.0635723" res="14230.3" algo="Sum"/><pk mz="905.55358224" i="883.4" sn="5.43786" a="33.8596" fwhm="0.0478295" res="18933" algo="Sum"/><pk mz="905.66381969" i="1071.42" sn="6.5955" a="74.0238" fwhm="0.0810381" res="11175.8" algo="Sum"/><pk mz="906.49862025" i="1621.25" sn="10.0157" a="110.649" fwhm="0.0720931" res="12574" algo="Sum"/><pk mz="906.67672875" i="790.063" sn="4.88122" a="60.7888" fwhm="0.0581249" res="15598.8" algo="Sum"/><pk mz="907.50841187" i="1048.23" sn="6.49691" a="54.1615" fwhm="0.0537305" res="16890" algo="Sum"/><pk mz="907.56250010" i="785.567" sn="4.86892" a="17.6254" fwhm="0.0237634" res="38191.6" algo="Sum"/><pk mz="907.69540512" i="1509.13" sn="9.35533" a="102.301" fwhm="0.0618351" res="14679.3" algo="Sum"/><pk mz="908.51524653" i="1708.74" sn="10.6282" a="141.423" fwhm="0.0696466" res="13044.7" algo="Sum"/><pk mz="908.69814957" i="1097.8" sn="6.83044" a="71.0406" fwhm="0.0703068" res="12924.7" algo="Sum"/><pk mz="909.53810461" i="1294.03" sn="8.08042" a="93.1932" fwhm="0.0831587" res="10937.4" algo="Sum"/><pk mz="909.70501957" i="1220.42" sn="7.62352" a="72.9164" fwhm="0.0632449" res="14383.8" algo="Sum"/><pk mz="910.53569702" i="1176.75" sn="7.37326" a="90.3301" fwhm="0.0924876" res="9844.94" algo="Sum"/><pk mz="910.60805646" i="692.426" sn="4.33931" a="35.5247" fwhm="0.0392645" res="23191.7" algo="Sum"/><pk mz="910.70312452" i="788.274" sn="4.94118" a="63.7683" fwhm="0.0730517" res="12466.6" algo="Sum"/><pk mz="911.53892178" i="794.86" sn="5.00124" a="21.3481" fwhm="0.035723" res="25516.9" algo="Sum"/><pk mz="911.61158694" i="676.275" sn="4.2558" a="22.0732" fwhm="0.0416785" res="21872.4" algo="Sum"/><pk mz="911.71683984" i="752.286" sn="4.73559" a="53.8207" fwhm="0.0621925" res="14659.6" algo="Sum"/><pk mz="912.54494092" i="1173.58" sn="7.42308" a="86.6491" fwhm="0.0963281" res="9473.3" algo="Sum"/><pk mz="912.59804584" i="711.385" sn="4.50023" a="21.0835" fwhm="0.012168" res="74999.9" algo="Sum"/><pk mz="913.55117756" i="758.396" sn="4.81689" a="28.8347" fwhm="0.0536436" res="17030" algo="Sum"/><pk mz="913.61802533" i="1119.73" sn="7.11333" a="87.2519" fwhm="0.0786245" res="11620" algo="Sum"/><pk mz="914.54138046" i="1176.2" sn="7.50934" a="93.8393" fwhm="0.0883799" res="10347.8" algo="Sum"/><pk mz="914.63068448" i="985.739" sn="6.29492" a="77.4647" fwhm="0.0845386" res="10819.1" algo="Sum"/><pk mz="915.53970258" i="700.067" sn="4.48798" a="47.0666" fwhm="0.0752037" res="12174.1" algo="Sum"/><pk mz="915.63160310" i="632.794" sn="4.05788" a="21.8226" fwhm="0.0558666" res="16389.6" algo="Sum"/><pk mz="916.52857177" i="2077.94" sn="13.3709" a="170.718" fwhm="0.0728934" res="12573.5" algo="Sum"/><pk mz="916.65677516" i="670.826" sn="4.31788" a="26.4425" fwhm="0.0422756" res="21682.9" algo="Sum"/><pk mz="917.53432603" i="1168.82" sn="7.54857" a="83.3627" fwhm="0.078688" res="11660.4" algo="Sum"/><pk mz="918.54305633" i="1383.96" sn="8.97018" a="72.2059" fwhm="0.0739428" res="12422.3" algo="Sum"/><pk mz="919.54407900" i="788.752" sn="5.12885" a="63.8305" fwhm="0.119969" res="7664.86" algo="Sum"/><pk mz="919.62222105" i="694.546" sn="4.51735" a="28.8689" fwhm="0.0543587" res="16917.7" algo="Sum"/><pk mz="920.58137548" i="1002.21" sn="6.53573" a="98.2331" fwhm="0.0784769" res="11730.6" algo="Sum"/><pk mz="921.57509641" i="694.299" sn="4.54111" a="15.5848" fwhm="0.023946" res="38485.6" algo="Sum"/><pk mz="921.59856064" i="699.019" sn="4.57227" a="26.9678" fwhm="0.0538794" res="17104.8" algo="Sum"/><pk mz="921.66357700" i="673.92" sn="4.40846" a="51.3919" fwhm="0.0571544" res="16125.9" algo="Sum"/><pk mz="922.00641780" i="700.536" sn="4.58833" a="42.8915" fwhm="0.0530437" res="17382" algo="Sum"/><pk mz="922.48029583" i="812.518" sn="5.33179" a="53.0608" fwhm="0.0694058" res="13291.1" algo="Sum"/><pk mz="922.56391039" i="804.942" sn="5.28225" a="35.0939" fwhm="0.0495775" res="18608.5" algo="Sum"/><pk mz="923.58164270" i="642.125" sn="4.23286" a="14.7545" fwhm="0.0239721" res="38527.3" algo="Sum"/><pk mz="923.60245655" i="630.726" sn="4.15774" a="17.0812" fwhm="0.0359588" res="25685" algo="Sum"/><pk mz="923.68023037" i="886.722" sn="5.84659" a="65.9864" fwhm="0.0874825" res="10558.5" algo="Sum"/><pk mz="924.49773190" i="995.181" sn="6.58327" a="73.0853" fwhm="0.0795658" res="11619.3" algo="Sum"/><pk mz="924.56497966" i="1152.58" sn="7.62534" a="81.9429" fwhm="0.0625888" res="14772.1" algo="Sum"/><pk mz="924.67778843" i="811.557" sn="5.37057" a="56.9861" fwhm="0.0754044" res="12262.9" algo="Sum"/><pk mz="925.50900369" i="651.109" sn="4.32335" a="41.8266" fwhm="0.0805577" res="11488.8" algo="Sum"/><pk mz="925.56160581" i="769.993" sn="5.11354" a="39.8992" fwhm="0.0719934" res="12856.2" algo="Sum"/><pk mz="925.64001175" i="640.502" sn="4.25435" a="20.7626" fwhm="0.0479973" res="19285.3" algo="Sum"/><pk mz="925.68370689" i="991.053" sn="6.58335" a="72.2393" fwhm="0.075237" res="12303.6" algo="Sum"/><pk mz="926.51384226" i="766.107" sn="5.10068" a="58.3046" fwhm="0.0945014" res="9804.24" algo="Sum"/><pk mz="926.57196971" i="745.853" sn="4.96633" a="43.7143" fwhm="0.0840383" res="11025.6" algo="Sum"/><pk mz="926.62930601" i="636.464" sn="4.23858" a="17.4818" fwhm="0.0360175" res="25727.2" algo="Sum"/><pk mz="926.68570327" i="719.468" sn="4.79207" a="61.7111" fwhm="0.0871218" res="10636.7" algo="Sum"/><pk mz="927.67738853" i="726.374" sn="4.85757" a="49.2533" fwhm="0.0708378" res="13095.8" algo="Sum"/><pk mz="928.54436772" i="713.636" sn="4.7908" a="68.6919" fwhm="0.0708701" res="13102.1" algo="Sum"/><pk mz="929.60618752" i="838.615" sn="5.65356" a="71.0358" fwhm="0.0851603" res="10916" algo="Sum"/><pk mz="930.52100853" i="695.356" sn="4.70553" a="69.3177" fwhm="0.108489" res="8577.12" algo="Sum"/><pk mz="930.60676464" i="686.93" sn="4.64954" a="54.3885" fwhm="0.0976264" res="9532.33" algo="Sum"/><pk mz="931.52498199" i="801.028" sn="5.44024" a="59.6479" fwhm="0.0876779" res="10624.4" algo="Sum"/><pk mz="932.51078782" i="1053.52" sn="7.18051" a="66.3516" fwhm="0.0777905" res="11987.5" algo="Sum"/><pk mz="933.52309554" i="648.9" sn="4.44229" a="42.5571" fwhm="0.0621977" res="15009" algo="Sum"/><pk mz="933.70010770" i="686.871" sn="4.70433" a="62.1695" fwhm="0.0819687" res="11390.9" algo="Sum"/><pk mz="934.52101067" i="1008.79" sn="6.92704" a="77.9951" fwhm="0.094392" res="9900.43" algo="Sum"/><pk mz="935.52812207" i="654.531" sn="4.51747" a="40.7057" fwhm="0.0718286" res="13024.5" algo="Sum"/><pk mz="935.71601166" i="682.977" sn="4.71536" a="52.6864" fwhm="0.0591308" res="15824.5" algo="Sum"/><pk mz="936.54724120" i="741.455" sn="5.13397" a="49.7219" fwhm="0.0692113" res="13531.7" algo="Sum"/><pk mz="939.67755673" i="787.655" sn="5.51195" a="61.0419" fwhm="0.0894957" res="10499.7" algo="Sum"/><pk mz="940.52618772" i="750.018" sn="5.2657" a="64.917" fwhm="0.103386" res="9097.25" algo="Sum"/><pk mz="940.66679232" i="665.169" sn="4.67159" a="33.0267" fwhm="0.0632117" res="14881.2" algo="Sum"/><pk mz="941.67826383" i="728.55" sn="5.13805" a="65.9843" fwhm="0.102015" res="9230.79" algo="Sum"/><pk mz="942.53856145" i="734.267" sn="5.19633" a="46.7834" fwhm="0.0811907" res="11609" algo="Sum"/><pk mz="943.98700276" i="1213.91" sn="8.63548" a="65.6102" fwhm="0.0447869" res="21077.3" algo="Sum"/><pk mz="944.55208272" i="1010.85" sn="7.20117" a="61.7217" fwhm="0.0712893" res="13249.6" algo="Sum"/><pk mz="945.55938174" i="719.412" sn="5.14358" a="41.4087" fwhm="0.0792319" res="11934.1" algo="Sum"/><pk mz="949.69278230" i="672.86" sn="4.88177" a="53.4117" fwhm="0.0899736" res="10555.2" algo="Sum"/><pk mz="951.70209597" i="691.138" sn="5.05313" a="49.2261" fwhm="0.0721291" res="13194.4" algo="Sum"/><pk mz="959.95966446" i="822.703" sn="6.19372" a="44.1047" fwhm="0.048216" res="19909.6" algo="Sum"/><pk mz="963.58517237" i="843.677" sn="6.47304" a="51.4206" fwhm="0.0579879" res="16617" algo="Sum"/><pk mz="964.58180230" i="696.898" sn="5.37146" a="59.3579" fwhm="0.0562416" res="17150.7" algo="Sum"/><pk mz="965.68812707" i="646.505" sn="5.01247" a="39.8147" fwhm="0.0734254" res="13152" algo="Sum"/><pk mz="967.70255183" i="666.744" sn="5.21898" a="43.8286" fwhm="0.0637669" res="15175.6" algo="Sum"/><pk mz="1051.79259544" i="2488.8" sn="32.8839" a="147.658" fwhm="0.0500049" res="21033.8" algo="Sum"/><pk mz="1052.79673824" i="1844.01" sn="24.5226" a="99.5298" fwhm="0.0481974" res="21843.4" algo="Sum"/><pk mz="1053.79691145" i="887.847" sn="11.8731" a="54.2553" fwhm="0.0497273" res="21191.5" algo="Sum"/><pk mz="1067.77375687" i="1216.09" sn="17.7833" a="80.2133" fwhm="0.0553207" res="19301.5" algo="Sum"/><pk mz="1068.77790609" i="775.171" sn="11.3711" a="55.0085" fwhm="0.0636953" res="16779.5" algo="Sum"/></ms_peaks><deconvolution_results/><annotation_list/><GMF_results/></ms_spectrum></DataAnalysis></analysis><checksums><DataAnalysis_checksum>92576a0f8a038f4ce465214ec0c8f438</DataAnalysis_checksum></checksums></root>
